# Supplementary material for: Visualization of stepwise derepression of TFIIH in global genome nucleotide excision repair
Source: Sci Adv. 2026 Jul 23;12(30):eaeb3506. doi: 10.1126/sciadv.aeb3506 (PMC13394385; doi:10.1126/sciadv.aeb3506)
Supplement: Supplementary file 2 — Table S5 [file sciadv.aeb3506_table_s5.zip]

Archive with 1 entries (1 files):
- aeb3506_table_s5.xlsx
