# Supplementary material for: Visualization of stepwise derepression of TFIIH in global genome nucleotide excision repair
Source: Sci Adv. 2026 Jul 23;12(30):eaeb3506. doi: 10.1126/sciadv.aeb3506 (PMC13394385; doi:10.1126/sciadv.aeb3506)
Supplement: Supplementary file 2 — Table S5 [file sciadv.aeb3506_table_s5.zip › aeb3506_table_s5.xlsx]

## Sheet: NER
Name	Type	Supplier	Purpose	Sequence
Synthetic genes
XPB	Codon-optimised gene	GenScript	Cloning of protein expression constructs	ATGGGAAAGAGAGACCGTGCCGACCGTGACAAGAAGAAGTCTAGGAAGCGCCACTACGAAGACGAAGAGGACGACGAAGAGGACGCCCCTGGTAACGACCCTCAAGAGGCTGTGCCTTCCGCTGCCGGAAAGCAGGTGGACGAATCTGGTACTAAGGTCGACGAGTACGGCGCCAAGGACTACCGCTTGCAAATGCCCCTGAAGGACGACCACACCTCTAGACCTCTGTGGGTGGCTCCCGACGGTCACATCTTCCTCGAAGCCTTCAGCCCAGTCTACAAGTACGCTCAGGACTTCCTGGTCGCTATCGCCGAACCCGTGTGCCGTCCAACTCACGTCCACGAGTACAAGCTGACCGCCTACTCTCTCTACGCTGCCGTCAGCGTGGGTCTCCAAACT…
XPD	Codon-optimised gene	GenScript	Cloning of protein expression constructs	ATGAAGCTGAACGTCGACGGCCTGCTCGTGTACTTCCCTTACGACTACATCTACCCCGAGCAGTTCTCATACATGAGGGAACTGAAGCGCACTCTCGACGCCAAGGGTCACGGCGTGCTGGAGATGCCTTCAGGAACTGGCAAGACCGTCTCCTTGCTGGCTCTCATCATGGCCTACCAGCGTGCTTACCCACTCGAAGTGACTAAGTTGATCTACTGCTCCCGTACCGTGCCTGAAATCGAGAAGGTCATCGAAGAGTTGAGGAAGCTCTTGAACTTCTACGAGAAGCAAGAAGGCGAGAAGCTGCCTTTCTTGGGACTGGCTCTCTCTAGCCGCAAGAACTTGTGCATCCACCCTGAAGTGACCCCTCTGAGATTCGGCAAGGACGTCGACGGCAAG…
p62-Strep-Strep-His10	Codon-optimised gene	TWIST Biosciences	Cloning of protein expression constructs	ATGGCTACCTCCAGCGAGGAAGTCCTGCTGATCGTGAAGAAGGTCAGGCAGAAGAAGCAGGACGGTGCTCTGTACCTGATGGCCGAAAGGATCGCTTGGGCCCCAGAGGGCAAGGACAGATTCACTATCTCCCACATGTACGCCGACATCAAGTGCCAGAAGATCAGCCCTGAGGGCAAGGCTAAGATCCAGCTGCAGCTGGTGCTGCACGCCGGAGACACCACTAACTTCCACTTCAGCAACGAATCTACCGCTGTGAAGGAGCGCGACGCCGTCAAGGACCTGCTGCAGCAGCTGCTGCCTAAGTTCAAGAGGAAGGCTAACAAGGAACTGGAGGAAAAGAACAGAATGCTGCAGGAGGACCCCGTGCTGTTCCAGCTGTACAAGGACCTGGTGGTC…
p52-p8 fusion	Codon-optimised gene	TWIST Biosciences	Cloning of protein expression constructs	ATGGAGTCCACTCCAAGCCGTGGCCTGAACAGGGTGCACCTGCAGTGCAGAAACCTGCAGGAATTCCTGGGTGGCCTGTCCCCTGGTGTCCTGGACCGCCTGTACGGACACCCAGCTACCTGCCTGGCCGTGTTCCGTGAGCTGCCTAGCCTGGCTAAGAACTGGGTCATGAGGATGCTGTTCCTGGAGCAACCTCTGCCACAGGCTGCTGTGGCTCTGTGGGTCAAGAAGGAATTCTCCAAGGCCCAGGAGGAATCTACTGGTCTGCTGTCAGGCCTGAGGATCTGGCACACCCAGCTGCTGCCTGGAGGTCTGCAGGGACTGATCCTGAACCCCATCTTCAGACAGAACCTGCGCATCGCTCTGCTGGGTGGTGGCAAGGCTTGGTCTGACGACACC…
p44	Codon-optimised gene	TWIST Biosciences	Cloning of protein expression constructs	ATGGACGAGGAACCTGAGAGGACCAAGAGATGGGAGGGTGGCTACGAAAGGACTTGGGAGATCCTGAAGGAGGACGAATCTGGATCACTGAAGGCCACCATCGAGGACATCCTGTTCAAGGCTAAGCGCAAGCGTGTCTTCGAACACCACGGACAGGTGCGCCTGGGTATGATGCGTCACCTGTACGTGGTCGTGGACGGTAGCCGCACTATGGAGGACCAGGACCTGAAGCCAAACCGTCTGACCTGCACTCTGAAGCTGCTGGAATACTTCGTCGAGGAATACTTCGACCAGAACCCTATCTCTCAGATCGGAATCATCGTGACCAAGTCAAAGAGGGCCGAAAAGCTGACTGAGCTGTCCGGTAACCCCAGAAAGCACATCACCAGCCTGAAGAAG…
p34	Codon-optimised gene	TWIST Biosciences	Cloning of protein expression constructs	ATGGTGTCCGACGAGGACGAACTGAACCTGCTGGTCATCGTGGTCGACGCTAACCCCATCTGGTGGGGAAAGCAGGCCCTGAAGGAGTCTCAGTTCACCCTGTCAAAGTGCATCGACGCTGTGATGGTCCTGGGTAACTCTCACCTGTTCATGAACAGGTCAAACAAGCTGGCTGTGATCGCCTCCCACATCCAGGAGAGCAGGTTCCTGTACCCTGGAAAGAACGGTAGACTGGGCGACTTCTTCGGAGACCCTGGTAACCCTCCCGAATTCAACCCCTCCGGCAGCAAGGACGGAAAGTACGAGCTGCTGACCAGCGCTAACGAAGTGATCGTCGAGGAAATCAAGGACCTGATGACTAAGTCCGACATCAAGGGTCAGCACACTGAGACACTCCTC…
MAT1	Codon-optimised gene	GenScript	Cloning of protein expression constructs	ATGGACGACCAGGGATGCCCTCGCTGCAAGACCACTAAGTACCGTAACCCCTCCCTGAAGCTGATGGTGAACGTCTGCGGTCACACCCTGTGCGAGAGCTGCGTGGACCTGCTGTTCGTCAGGGGAGCCGGTAACTGCCCCGAATGCGGCACCCCTCTGAGGAAGTCTAACTTCAGAGTGCAGCTGTTCGAGGACCCCACTGTGGACAAAGAGGTCGAAATCCGCAAGAAGGTCCTGAAGATTTACAACAAGAGGGAGGAAGACTTCCCATCACTGAGAGAGTACAACGACTTCCTGGAGGAAGTGGAGGAAATCGTCTTCAACCTGACCAACAACGTGGACCTGGACAACACCAAGAAGAAGATGGAAATCTACCAGAAGGAAAACAAGGACGTCATC…
CDK7	Codon-optimised gene	GenScript	Cloning of protein expression constructs	ATGGCTCTGGACGTGAAGTCTAGGGCCAAGAGATACGAGAAGCTGGACTTCCTGGGAGAAGGACAGTTCGCTACCGTGTACAAGGCCCGCGACAAGAACACTAACCAGATCGTCGCTATCAAGAAGATCAAGCTGGGTCACCGTTCCGAGGCTAAGGACGGCATCAACAGGACCGCCCTGAGAGAGATCAAGCTGCTGCAGGAACTGAGCCACCCTAACATCATCGGACTGCTGGACGCTTTCGGTCACAAGTCCAACATCAGCCTGGTGTTCGACTTCATGGAGACTGACCTGGAAGTGATCATCAAGGACAACTCCCTGGTCCTGACCCCCAGCCACATCAAGGCCTACATGCTGATGACTCTGCAGGGACTGGAGTACCTGCACCAGCACTGGATC…
Cyclin H	Codon-optimised gene	GenScript	Cloning of protein expression constructs	ATGTACCACAACTCCAGCCAGAAGAGGCACTGGACTTTCTCTTCAGAGGAACAGCTGGCTCGCCTGCGTGCTGACGCCAACAGGAAGTTCAGATGCAAGGCTGTGGCCAACGGAAAGGTCCTGCCAAACGACCCTGTGTTCCTGGAGCCTCACGAGGAAATGACCCTGTGCAAGTACTACGAGAAGCGTCTGCTGGAGTTCTGCTCCGTCTTCAAGCCCGCTATGCCACGCAGCGTGGTCGGTACTGCCTGCATGTACTTCAAGCGTTTCTACCTGAACAACTCCGTGATGGAATACCACCCTCGCATCATCATGCTGACCTGCGCTTTCCTGGCCTGCAAGGTGGACGAGTTCAACGTCTCCAGCCCCCAGTTCGTCGGTAACCTGCGTGAAAGCCCA…
XPC	Codon-optimised gene	TWIST Biosciences	Cloning of protein expression constructs	ATGGCTAGGAAGAGGGCTGCCGGTGGCGAACCAAGGGGTAGAGAGCTGCGCTCACAGAAGTCCAAGGCCAAGTCTAAGGCTCGCCGTGAAGAAGAGGAAGAGGACGCTTTCGAAGACGAGAAGCCTCCCAAGAAGAGCCTGCTGTCTAAGGTGTCACAGGGCAAGCGCAAGCGTGGATGCTCTCACCCAGGAGGTTCTGCTGACGGACCTGCTAAGAAGAAGGTGGCCAAGGTGACCGTCAAGTCAGAAAACCTGAAGGTCATCAAGGACGAGGCTCTGTCCGACGGCGACGACCTGAGGGACTTCCCAAGCGACCTGAAGAAGGCCCACCACCTGAAGAGAGGAGCTACTATGAACGAAGACTCCAACGAAGAGGAAGAGGAAAGCGAGAACGACTGG…
RAD23B	Codon-optimised gene	TWIST Biosciences	Cloning of protein expression constructs	ATGCAGGTCACCCTGAAGACTCTGCAGCAGCAGACCTTCAAGATCGACATCGACCCAGAGGAAACTGTCAAGGCTCTGAAGGAAAAGATCGAGTCCGAAAAGGGCAAGGACGCTTTCCCTGTGGCCGGCCAGAAGCTGATCTACGCTGGAAAGATCCTGAACGACGACACCGCCCTGAAGGAATACAAGATCGACGAGAAGAACTTCGTGGTCGTGATGGTCACCAAGCCCAAGGCTGTGTCCACTCCAGCCCCTGCTACCACTCAGCAGTCCGCCCCAGCTAGCACCACTGCCGTCACCTCCAGCACCACTACCACTGTGGCTCAAGCTCCAACTCCAGTGCCTGCTCTGGCTCCTACCTCTACTCCCGCTTCAATCACCCCCGCCTCCGCTACTGCC…
CETN2	Codon-optimised gene	TWIST Biosciences	Cloning of protein expression constructs	ATGGCTAGCAACTTCAAGAAGGCTAACATGGCCTCCAGCTCTCAGCGCAAGCGTATGTCTCCTAAGCCCGAGCTGACCGAGGAACAGAAGCAGGAGATCCGCGAAGCTTTCGACCTGTTCGACGCCGACGGTACCGGCACTATCGACGTGAAGGAGCTGAAGGTCGCTATGAGGGCCCTGGGATTCGAACCTAAGAAGGAGGAAATCAAGAAGATGATCTCAGAGATCGACAAGGAAGGAACTGGCAAGATGAACTTCGGTGACTTCCTGACCGTGATGACTCAGAAGATGTCCGAGAAGGACACCAAGGAGGAAATCCTGAAGGCCTTCAAGCTGTTCGACGACGACGAAACTGGCAAGATCTCCTTCAAGAACCTGAAGCGCGTGGCTAAGGAGCTG…
XPA	Codon-optimised gene	TWIST Biosciences	Cloning of protein expression constructs	ATGGCTGCTGCTGACGGAGCTCTGCCTGAAGCTGCTGCTCTCGAACAGCCAGCTGAGCTGCCAGCTTCTGTGAGAGCTTCAATCGAGAGGAAGAGACAGCGCGCCCTGATGCTCAGGCAAGCTCGTCTCGCTGCTAGGCCTTACTCTGCTACTGCTGCTGCTGCTACTGGTGGCATGGCTAACGTCAAGGCTGCCCCCAAGATCATCGACACCGGAGGTGGCTTCATCCTGGAGGAAGAGGAAGAGGAAGAGCAGAAGATCGGAAAGGTGGTCCACCAGCCAGGTCCTGTGATGGAATTCGACTACGTCATCTGCGAAGAGTGCGGCAAGGAGTTCATGGACTCTTACCTGATGAACCACTTCGACCTGCCAACTTGCGACAACTGCCGTGACGCCGAC…
Oligonucleotides and gBlocks for cloning
gsXPD_to_438A_fw	DNA oligonucleotide	IDT DNA	Initial cloning of XPD into 438-A (no tag)	TACTTCCAATCCAATCGATGAAGCTGAACGTCGACGGCC
gsXPD_to_438A_rev	DNA oligonucleotide	IDT DNA	Initial cloning of XPD into 438-A (no tag)	TTATCCACTTCCAATGTTATTACAATTGCTGAGCGATCTGTTCG
Ct_TEV_Flag	gBlock	IDT DNA	Addition of a C-terminal Flag tag on 438A-XPD	GATCGCTCAGCAATTGTCATCGCTAGCTGAGGAAAACCTGTACTTCCAGTCAAATCCTGACTACAAAGACGATGACGACAAGTAATAACATTGGAAGTGGATAA
438A-XPD_Flag_Ct_fw	DNA oligonucleotide	IDT DNA	Addition of a C-terminal Flag tag on 438A-XPD	CATTGGAAGTGGATAACCGG
438A-XPD_Flag_Ct_rev	DNA oligonucleotide	IDT DNA	Addition of a C-terminal Flag tag on 438A-XPD	CAATTGCTGAGCGATCTGTTC
gsXPB_to_438B_fw	DNA oligonucleotide	IDT DNA	Cloning of XPB into 438-B (His6-tag)	TACTTCCAATCCAATGCAATGGGAAAGAGAGACCGTGCCG
gsXPB_to_438B_rev	DNA oligonucleotide	IDT DNA	Cloning of XPB into 438-B (His6-tag)	TTATCCACTTCCAATGTTATTACTTACGGAATCTCTTGAAGAGGG
gsP62_to_438A_fw	DNA oligonucleotide	IDT DNA	Cloning of p62 (with C-terminal tags) into 438-A	TACTTCCAATCCAATCGATGGCTACCTCCAGCGAGG
gsP62_to_438A_rev	DNA oligonucleotide	IDT DNA	Cloning of p62 (with C-terminal tags) into 438-A	TTATCCACTTCCAATGTTATTAGTGGTGGTGGTGATGATGG
p62_no_His_fw	DNA oligonucleotide	IDT DNA	Removal of His-tag on p62 by introduction of a stop codon	GAGAAGTCCGGTTAACATCATCACCATCATCACC
p62_no_His_rev	DNA oligonucleotide	IDT DNA	Removal of His-tag on p62 by introduction of a stop codon	TGATGGTGATGATGTTAACCGGACTTCTCGAACT
gsP52_P8_438A_fw	DNA oligonucleotide	IDT DNA	Initial cloning of p52-p8 fusion into 438-A (no tag)	TACTTCCAATCCAATCGATGGAGTCCACTCCAAGCCG
gsP52_P8_438_rev	DNA oligonucleotide	IDT DNA	Initial cloning of p52-p8 fusion into 438-A (no tag)	TTATCCACTTCCAATGTTATTACTTCTGGGTCAGGCTGAAGG
p52-polyA-PHp-p8	gBlock	IDT DNA	Removal of p52-p8 fusion by insertion of polyA sequence and PH promoter	GAAGAGGCAGAAGCACTCTTCATAACATTGGAAGTGGATAACCGGTCCGAAGCGCGCGGAATTCAAAGGCCTACGTCGACGAGCTCACTAGTCGCGGCCTCATGATCTCCTAGGGGCCGCTTTCGAATCTAGAGCCTGCAGTCTCGAGGCATGCGGTACCAAGCTTGTCGAGAAGTACTAGAGGATCATAATCAGCCATACCACATTTGTAGAGGTTTTACTTGCTTTAAAAAACCTCCCACACCTCCCCCTGAACCTGAAACATAAAATGAATGCAATTGTTGTTGTTAACTTGTTTATTGCAGCTTATAATGGTTACAAATAAAGCAATAGCATCACAAATTTCACAAATAAAGCATTTTTTTCACTGCATTCTAGTTGTGGTTTGTCCAAACTCAT…
438A_half_fw	DNA oligonucleotide	IDT DNA	Removal of p52-p8 fusion by insertion of polyA sequence and PH promoter	GCTCATGAGACAATAACCCTGATA
438A_p52_end_rev	DNA oligonucleotide	IDT DNA	Removal of p52-p8 fusion by insertion of polyA sequence and PH promoter	TGAAGAGTGCTTCTGCCTC
438A_p8_start_fw	DNA oligonucleotide	IDT DNA	Removal of p52-p8 fusion by insertion of polyA sequence and PH promoter	ATGGTGAACGTCCTGAAGGGTGTGCTGATC
438A_half_rev	DNA oligonucleotide	IDT DNA	Removal of p52-p8 fusion by insertion of polyA sequence and PH promoter	TATCAGGGTTATTGTCTCATGAGCGGATACATATTTG
gsP44_to_438A_fw	DNA oligonucleotide	IDT DNA	Cloning of p44 into 438-A (no tag)	TACTTCCAATCCAATCGATGGACGAGGAACCTGAGAGG
gsP44_to_438A_rev	DNA oligonucleotide	IDT DNA	Cloning of p44 into 438-A (no tag)	TTATCCACTTCCAATGTTATTACACGCCAGAGGGAGCAG
gsP34_to_438A_fw	DNA oligonucleotide	IDT DNA	Cloning of p34 into 438-A (no tag)	TACTTCCAATCCAATCGATGGTGTCCGACGAGGACGAAC
gsP34_to_438A_rev	DNA oligonucleotide	IDT DNA	Cloning of p34 into 438-A (no tag)	TTATCCACTTCCAATGTTATTAGGCGGAGACCTTCAGCTTC
gsXPA_to_438B_fw	DNA oligonucleotide	IDT DNA	Cloning of XPA into 438-B (His6-tag)	TACTTCCAATCCAATGCAATGGCTGCTGCTGACGG
gsXPA_to_438B_rev	DNA oligonucleotide	IDT DNA	Cloning of XPA into 438-B (His6-tag)	TTATCCACTTCCAATGTTATTACATCTTCTCGTAAGTCAGTTCG
gsXPC_to_438C_fw	DNA oligonucleotide	IDT DNA	Cloning of XPC into 438-C (His6-MBP-tag)	TACTTCCAATCCAATGCAATGGCTAGGAAGAGGGCTG
gsXPC_to_438C_rev	DNA oligonucleotide	IDT DNA	Cloning of XPC into 438-C (His6-MBP-tag)	TTATCCACTTCCAATGTTATTACAGCTGCTCGAAGGGG
gsRAD23B_to_438Sn_fw	DNA oligonucleotide	IDT DNA	Cloning of hRAD23B into 438-Sn (Strep-tag)	TACTTCCAATCCAATGCAATGCAGGTCACCCTGAAGAC
gsRAD23B_to_438Sn_rev	DNA oligonucleotide	IDT DNA	Cloning of hRAD23B into 438-Sn (Strep-tag)	TTATCCACTTCCAATGTTATTAGTCCTCGTCGAAGTTCTGC
gsCETN2_to_438A_fw	DNA oligonucleotide	IDT DNA	Cloning of Centrin-2 into 438-A (no tag)	TACTTCCAATCCAATCGATGGCTAGCAACTTCAAGAAGG
gsCETN2_to_438A_rev	DNA oligonucleotide	IDT DNA	Cloning of Centrin-2 into 438-A (no tag)	TTATCCACTTCCAATGTTATTAGTACAGGGAAGTCTTCTTCATG
438B_Mat1_fw	DNA oligonucleotide	IDT DNA	Initial cloning of MAT1 into 438-B (His6-tag)	TACTTCCAATCCAATGCAATGGACGACCAGGGATGCC
438B_Mat1_rev	DNA oligonucleotide	IDT DNA	Initial cloning of MAT1 into 438-B (His6-tag)	TTATCCACTTCCAATGTTATTAGCTAGGCTGCCAGAACAGTCC
438A_MAT1_fw	DNA oligonucleotide	IDT DNA	Cloning of MAT1 into 438-A (no tag)
438A_CycH_fw	DNA oligonucleotide	IDT DNA	Cloning of Cyclin H into 438-A (no tag)	TACTTCCAATCCAATCGATGTACCACAACTCCAGCCAG
438A_CycH_rev	DNA oligonucleotide	IDT DNA	Cloning of Cyclin H into 438-A (no tag)	TTATCCACTTCCAATGTTATTACAGAGATTCGACCAGGTCGTC
438Sn_CDK7_fw	DNA oligonucleotide	IDT DNA	Initial cloning of CDK7 into 438-Sn (Strep_tag)	TACTTCCAATCCAATGCAATGGCTCTGGACGTGAAGTCTAGG
438Sn_CDK7_rev	DNA oligonucleotide	IDT DNA	Initial cloning of CDK7 into 438-Sn (Strep-tag)	TTATCCACTTCCAATGTTATTAGAAGATCAGCTTCTTGGGCAGGC
438A_CDK7_fw	DNA oligonucleotide	IDT DNA	Cloning of CDK7 into 438-A (no tag)
DNA substrates for biochemistry and structure determination
DNA lesion strand	DNA oligonucleotide	IDT DNA	DNA oligonucleotide containing an internal Cy5 to mimic a bulky lesion	5’-CCCATTCCAACCATCCCACTACC-iCy5-TCCATCTTCACTCAACTATCACCC-3’
DNA undamaged strand	DNA oligonucleotide	IDT DNA	DNA oligonucleotide biotinylated at the 5'-end	5'-/5Biosg/AGAGAAGGAGAGGCAAGGAAGGGTGATAGTTGAGTGAAGATGGACAGGTAGTGGGATGGTTGGAATGGG-3’

## Sheet: CDK11
Name	Type	Supplier	Purpose	Sequence
Synthetic genes
CDK11B p110	Codon-optimised gene	TWIST Biosciences	Cloning of protein expression constructs	ATGGGAGATGAAAAAGATTCTTGGAAGGTAAAAACACTGGATGAAATCTTGCAGGAAAAAAAACGCAGAAAGGAACAGGAAGAGAAAGCTGAGATAAAGCGCCTCAAGAATTCCGACGATCGTGATTCCAAGCGCGACAGTCTGGAAGAGGGCGAACTACGTGATCATCGTATGGAGATCACCATACGGAACTCCCCCTACCGGCGTGAGGACTCTATGGAAGATCGGGGCGAGGAGGACGACTCGCTGGCCATTAAGCCTCCCCAACAAATGTCTAGAAAAGAAAAGGCCCACCATAGGAAGGATGAAAAGCGAAAGGAGAAACGTCGCCATCGGAGTCATTCAGCAGAAGGAGGGAAACATGCCCGAGTGAAAGAGAAGGAGAGGGAGCACGAGCGA…
Cyclin L2	Codon-optimised gene	TWIST Biosciences	Cloning of protein expression constructs	ATGGCCGCGGCCGCGGCTGCTGCTGGCGCAGCAGGCAGCGCTGCCCCCGCAGCGGCTGCGGGAGCCCCCGGTAGCGGGGGTGCTCCGTCGGGTTCCCAGGGGGTGCTTATAGGGGATCGATTATACAGTGGCGTACTGATAACGCTGGAAAACTGCCTCCTGCCAGACGATAAGTTACGCTTCACACCCAGCATGTCTAGCGGGTTAGATACTGATACTGAAACCGATCTTCGAGTGGTAGGCTGCGAACTGATTCAAGCTGCTGGAATTTTGCTTCGCCTACCTCAGGTTGCGATGGCGACAGGCCAGGTGCTCTTCCAGAGATTTTTCTACACCAAGTCTTTCGTTAAACATAGCATGGAGCATGTATCAATGGCTTGCGTGCATCTCGCGAGTAAA…
SAP30BP	Codon-optimised gene	TWIST Biosciences	Cloning of protein expression constructs	ATGGCGGGCAAGAAGAATGTACTATCCTCTCTGGCAGTCTACGCTGAGGACTCCGAGCCGGAGTCCGACGGAGAAGCCGGTATTGAAGCGGTAGGCAGTGCCGCGGAAGAGAAAGGCGGACTTGTCTCAGATGCCTACGGCGAGGATGACTTTTCAAGACTTGGCGGAGATGAAGATGGTTATGAAGAGGAAGAGGACGAAAATTCCCGTCAATCAGAGGACGATGATTCTGAAACCGAGAAGCCAGAGGCTGATGACCCGAAAGACAATACAGAAGCCGAGAAGAGAGATCCTCAAGAACTCGTCGCTTCCTTCAGTGAGCGTGTCCGAAATATGAGTCCTGATGAAATTAAGATACCGCCTGAGCCACCCGGTCGCTGCAGCAATCATCTCCAGGAT…
Cyclin K (1-267)	Codon-optimised gene	TWIST Biosciences	Cloning of protein expression constructs	ATGAAAGAGAACAAAGAAAATTCCTCTCCATCTGTGACGTCCGCCAATCTCGATCATACTAAACCCTGTTGGTATTGGGACAAGAAGGATTTAGCACACACACCTTCGCAGCTGGAAGGCTTAGACCCAGCTACTGAGGCTAGATATCGACGCGAAGGCGCAAGGTTTATATTTGACGTCGGAACCAGGCTGGGACTGCACTATGATACACTCGCCACCGGTATCATCTATTTTCACAGATTTTATATGTTCCACTCCTTTAAACAGTTTCCCCGTTACGTCACGGGCGCATGTTGTTTGTTTCTTGCCGGAAAAGTCGAGGAGACGCCAAAGAAATGCAAGGACATTATTAAAACTGCCCGCTCACTTCTGAATGACGTACAATTCGGACAATTTGGT…
Cyclin T1 (1-287)	Codon-optimised gene	TWIST Biosciences	Cloning of protein expression constructs	ATGGAAGGTGAGCGTAAGAATAATAATAAACGTTGGTATTTTACAAGGGAACAGCTTGAAAACTCACCGAGTCGTAGATTTGGCGTAGACCCTGACAAGGAACTCAGCTATAGACAACAGGCCGCAAATCTCTTGCAAGACATGGGTCAAAGGTTGAATGTCTCACAACTCACTATCAATACCGCCATCGTATATATGCATCGCTTTTACATGATACAAAGCTTTACGCAATTCCCTGGAAATTCCGTGGCTCCCGCGGCTTTGTTCTTAGCCGCGAAAGTGGAAGAGCAGCCTAAGAAGTTAGAACACGTCATTAAAGTGGCCCATACTTGCTTGCATCCGCAGGAGAGTCTTCCCGATACAAGATCAGAAGCGTATCTTCAACAGGTGCAGGATCTG…
SF3B1 (1-416)	Codon-optimised gene	TWIST Biosciences	Cloning of protein expression constructs	ATGGCCAAAATCGCGAAAACACACGAAGACATCGAAGCTCAGATTAGAGAGATCCAGGGTAAGAAGGCCGCACTCGATGAGGCTCAGGGCGTTGGCCTGGATAGCACCGGCTATTATGATCAGGAGATATACGGTGGAAGCGACAGTCGTTTCGCTGGTTACGTCACATCAATCGCAGCAACGGAGCTCGAGGATGACGACGATGATTACTCTTCTTCGACGTCACTCCTCGGTCAGAAGAAGCCCGGCTACCACGCTCCAGTCGCGCTACTTAACGACATCCCACAGTCTACCGAACAGTACGACCCTTTCGCTGAGCACCGTCCACCCAAGATTGCGGACCGTGAGGACGAATACAAGAAGCATCGTAGGACTATGATCATCTCTCCCGAGAGACTC…
Oligonucleotides for cloning
hsCDK11B_p110_438Sn_fw	DNA oligonucleotide	IDT DNA	Forward cloning primer (p110) into 438-Sn vector	TACTTCCAATCCAATGCAATGGGCGACGAAAAGG
hsCDK11B_p58_438Sn_fw	DNA oligonucleotide	IDT DNA	Forward cloning primer (p58) into 438-Sn vector	TACTTCCAATCCAATGCAATGTCTGAGGATGAAGAACGTG
hsCDK11B_438Sn_rev	DNA oligonucleotide	IDT DNA	Reverse cloning primer into 438-Sn vector	TTATCCACTTCCAATGTTATTAAAACTTAAGTGAGAAACCGGG
hsCycL2_438B_fw_v1	DNA oligonucleotide	IDT DNA	Forward cloning primer into 438-B vector	TACTTCCAATCCAATGCAATGGCCGCGGCGGCT
hsCycL2_438B_rev_v1	DNA oligonucleotide	IDT DNA	Reverse cloning primer into 438-B vector	TTATCCACTTCCAATGTTATTACCTGCGGTGACGGGAATGG
