# Supplementary material for: Visualization of stepwise derepression of TFIIH in global genome nucleotide excision repair
Source: Sci Adv. 2026 Jul 23;12(30):eaeb3506. doi: 10.1126/sciadv.aeb3506 (PMC13394385; doi:10.1126/sciadv.aeb3506)
Supplement: Supplementary file 3 — Data S1 [file sciadv.aeb3506_data_s1.zip]

Archive with 59 entries (59 files):
- terms_of_use.md
- fold_tfiih_mat1_xpcc_dna_job_request.json
- msas/fold_tfiih_mat1_xpcc_dna_unpaired_msa_chains_b.a3m
- msas/fold_tfiih_mat1_xpcc_dna_paired_msa_chains_b.a3m
- msas/fold_tfiih_mat1_xpcc_dna_unpaired_msa_chains_h.a3m
- msas/fold_tfiih_mat1_xpcc_dna_paired_msa_chains_i.a3m
- msas/fold_tfiih_mat1_xpcc_dna_paired_msa_chains_j.a3m
- msas/fold_tfiih_mat1_xpcc_dna_unpaired_msa_chains_j.a3m
- msas/fold_tfiih_mat1_xpcc_dna_unpaired_msa_chains_g.a3m
- msas/fold_tfiih_mat1_xpcc_dna_paired_msa_chains_c.a3m
- msas/fold_tfiih_mat1_xpcc_dna_paired_msa_chains_f.a3m
- msas/fold_tfiih_mat1_xpcc_dna_paired_msa_chains_k.a3m
- msas/fold_tfiih_mat1_xpcc_dna_unpaired_msa_chains_d.a3m
- msas/fold_tfiih_mat1_xpcc_dna_unpaired_msa_chains_a.a3m
- msas/fold_tfiih_mat1_xpcc_dna_paired_msa_chains_e.a3m
- msas/fold_tfiih_mat1_xpcc_dna_paired_msa_chains_a.a3m
- msas/fold_tfiih_mat1_xpcc_dna_paired_msa_chains_g.a3m
- msas/fold_tfiih_mat1_xpcc_dna_paired_msa_chains_d.a3m
- msas/fold_tfiih_mat1_xpcc_dna_unpaired_msa_chains_k.a3m
- msas/fold_tfiih_mat1_xpcc_dna_unpaired_msa_chains_f.a3m
- msas/fold_tfiih_mat1_xpcc_dna_unpaired_msa_chains_c.a3m
- msas/fold_tfiih_mat1_xpcc_dna_unpaired_msa_chains_i.a3m
- msas/fold_tfiih_mat1_xpcc_dna_unpaired_msa_chains_e.a3m
- msas/fold_tfiih_mat1_xpcc_dna_paired_msa_chains_h.a3m
- templates/fold_tfiih_mat1_xpcc_dna_template_hit_0_chains_h.cif
- templates/fold_tfiih_mat1_xpcc_dna_template_hit_1_chains_h.cif
- templates/fold_tfiih_mat1_xpcc_dna_template_hit_2_chains_h.cif
- templates/fold_tfiih_mat1_xpcc_dna_template_hit_3_chains_h.cif
- templates/fold_tfiih_mat1_xpcc_dna_template_hit_0_chains_j.cif
- templates/fold_tfiih_mat1_xpcc_dna_template_hit_1_chains_j.cif
- templates/fold_tfiih_mat1_xpcc_dna_template_hit_2_chains_j.cif
- templates/fold_tfiih_mat1_xpcc_dna_template_hit_3_chains_j.cif
- templates/fold_tfiih_mat1_xpcc_dna_template_hit_0_chains_k.cif
- templates/fold_tfiih_mat1_xpcc_dna_template_hit_1_chains_k.cif
- templates/fold_tfiih_mat1_xpcc_dna_template_hit_2_chains_k.cif
- templates/fold_tfiih_mat1_xpcc_dna_template_hit_3_chains_k.cif
- templates/fold_tfiih_mat1_xpcc_dna_template_hit_0_chains_i.cif
- templates/fold_tfiih_mat1_xpcc_dna_template_hit_1_chains_i.cif
- templates/fold_tfiih_mat1_xpcc_dna_template_hit_2_chains_i.cif
- templates/fold_tfiih_mat1_xpcc_dna_template_hit_3_chains_i.cif
- templates/fold_tfiih_mat1_xpcc_dna_template_hits_chains_i_query_to_hit.json
- templates/fold_tfiih_mat1_xpcc_dna_template_hits_chains_j_query_to_hit.json
- templates/fold_tfiih_mat1_xpcc_dna_template_hits_chains_h_query_to_hit.json
- templates/fold_tfiih_mat1_xpcc_dna_template_hits_chains_k_query_to_hit.json
- fold_tfiih_mat1_xpcc_dna_model_0.cif
- fold_tfiih_mat1_xpcc_dna_summary_confidences_0.json
- fold_tfiih_mat1_xpcc_dna_full_data_0.json
- fold_tfiih_mat1_xpcc_dna_model_1.cif
- fold_tfiih_mat1_xpcc_dna_summary_confidences_1.json
- fold_tfiih_mat1_xpcc_dna_full_data_1.json
- fold_tfiih_mat1_xpcc_dna_model_2.cif
- fold_tfiih_mat1_xpcc_dna_summary_confidences_2.json
- fold_tfiih_mat1_xpcc_dna_full_data_2.json
- fold_tfiih_mat1_xpcc_dna_model_3.cif
- fold_tfiih_mat1_xpcc_dna_summary_confidences_3.json
- fold_tfiih_mat1_xpcc_dna_full_data_3.json
- fold_tfiih_mat1_xpcc_dna_model_4.cif
- fold_tfiih_mat1_xpcc_dna_summary_confidences_4.json
- fold_tfiih_mat1_xpcc_dna_full_data_4.json
