# Supplementary material for: Visualization of stepwise derepression of TFIIH in global genome nucleotide excision repair
Source: Sci Adv. 2026 Jul 23;12(30):eaeb3506. doi: 10.1126/sciadv.aeb3506 (PMC13394385; doi:10.1126/sciadv.aeb3506)
Supplement: Supplementary file 3 — Data S1 [file sciadv.aeb3506_data_s1.zip › msas/fold_tfiih_mat1_xpcc_dna_unpaired_msa_chains_h.a3m]

>query
EDPTVDKEVEIRKKVLKIYNKREEDFPSLREYNDFLEEVEEIVFNLTNNVDLDNTKKKMEIYQKENKDVIQKNKLKLTREQEELEEAL
>UniRef90_A0A2J8WLI6/64-151 [subseq from] MNAT1 isoform 6 n=1 Tax=Pongo abelii TaxID=9601 RepID=A0A2J8WLI6_PONAB
EDPTVDKEVEIRKKVLKIYNKREEDFPTLREYNDFLEEVEEIVFNLTNNVDLDNTKKKMEIYQKENKDVIQKNKLKLTREQEELEEAL
>UniRef90_UPI00156C3520/64-151 [subseq from] CDK-activating kinase assembly factor MAT1 isoform X4 n=1 Tax=Mirounga leonina TaxID=9715 RepID=UPI00156C3520
EDPTVDKEVEIRKKVLKIYNKREEDFPSLREYNDFLEEVEEIVFNLTNNVDLDNTKKKMEMYQKENKDVIQKNKLKLTREQEELEEAL
>UniRef90_A0A8D2AQN8/64-151 [subseq from] CDK-activating kinase assembly factor MAT1 n=2 Tax=Sciuridae TaxID=55153 RepID=A0A8D2AQN8_SCIVU
EDPTVDKEVEIRKKVLKIYNKREEDFPSLREYNDFLEEVEEIVFNLTNNVDLDNTKKKMELYQKENKDIIQKNKLKLTREQEELEEAL
>UniRef90_A0A2Y9NA80/64-151 [subseq from] CDK-activating kinase assembly factor MAT1 isoform X5 n=1 Tax=Delphinapterus leucas TaxID=9749 RepID=A0A2Y9NA80_DELLE
EDPAVDKEVEIRKKVLKIYNKREEDFPSLREYNDFLEEVEEIVFNLTNNVDLDNTKKKMEIYQKENKDVIQKNKLKLTREQEELEEAL
>UniRef90_A0A6I9JRR8/64-151 [subseq from] CDK-activating kinase assembly factor MAT1 n=2 Tax=Chrysochloris asiatica TaxID=185453 RepID=A0A6I9JRR8_CHRAS
EDPTVDKEVEIRKKVLKIYNKREEDFPSLREYNDFLEEVEEIVFNLTNNVDLDNTKKKMEIYQKENKDVIQKNKLKLTREQAELEEAL
>UniRef90_A0A8I5ZV40/64-151 [subseq from] MNAT1 component of CDK-activating kinase n=3 Tax=Muroidea TaxID=337687 RepID=A0A8I5ZV40_RAT
EDPTVDKEVEIRKKVLKIYNKREEDFPSLREYNDFLEEVEEIVFNLTNNVDLENTKKKMEIYQKENKDVIQKNKLKLTREQEELEEAL
>UniRef90_A0A1S2ZH83/64-151 [subseq from] CDK-activating kinase assembly factor MAT1 n=2 Tax=Erinaceus europaeus TaxID=9365 RepID=A0A1S2ZH83_ERIEU
EDPAVDKEVEIRKKVLKIYNKREEDFPSLREYNDFLEEVEEIVFNLTNNVDLDNTKKKMELYQKENKDVIQKNKLKLTREQEELEEAL
>UniRef90_A0A0N8EUZ2/64-151 [subseq from] CDK-activating kinase assembly factor MAT1 n=7 Tax=Boreoeutheria TaxID=1437010 RepID=A0A0N8EUZ2_HETGA
EDPTVDKEVEIRKKVLKIYNKREEDFPSLREYNDFLEEVEEIVFNLTNNVDLENTKKKMEMYQKENKDVIQKNKLKLTREQEELEEAL
>UniRef90_UPI0020922C74/64-151 [subseq from] CDK-activating kinase assembly factor MAT1 isoform X2 n=1 Tax=Marmota marmota marmota TaxID=9994 RepID=UPI0020922C74
EDPTVDKEVEIRKKVLKIYNKREEDFPSLREYNDFLEEVEEIVFNLTNNVDLENTKKKMELYQKENKDIIQKNKLKLTREQEELEEAL
>UniRef90_A0A4X2LPP9/64-151 [subseq from] CDK-activating kinase assembly factor MAT1 n=8 Tax=Theria TaxID=32525 RepID=A0A4X2LPP9_VOMUR
EDPIVDKEVEIRKKVLKIYNKREEDFPSLREYNDFLEEVEEIVFNLTNNVDLDNTKKKMELYQKENKDVIQKNKLKLTREQEELEEAL
>UniRef90_G1T724/64-151 [subseq from] CDK-activating kinase assembly factor MAT1 n=10 Tax=Euarchontoglires TaxID=314146 RepID=G1T724_RABIT
EDPTVDKEVEIRKKVLKIYNKREEDFPSLREYNDFLEEVEEIVFNLTNNVDLDNTKKKMEKYQKENKDVIQKNKLKLTREQEELEEAL
>UniRef90_A0A1S3EZK0/45-132 [subseq from] CDK-activating kinase assembly factor MAT1 n=1 Tax=Dipodomys ordii TaxID=10020 RepID=A0A1S3EZK0_DIPOR
EDPTVDKEVEIRKKVLKIYNKREEDFPNLREYNDFLEEVEEIVFNLTNNVDLENTKKKMEIYQKENKDVIQKNKLKLTREQEELEEAL
>UniRef90_UPI00211697B5/64-151 [subseq from] CDK-activating kinase assembly factor MAT1 isoform X2 n=2 Tax=Elephas maximus indicus TaxID=99487 RepID=UPI00211697B5
EDPAVDKEVEIRKKVLKIYNKREEDFSSLREYNDFLEEVEEIVFNLTNNVDLDNTKKKMEIYQKENKDVIQKNKLKLTREQEELEEAL
>UniRef90_UPI00064BBB05/64-151 [subseq from] CDK-activating kinase assembly factor MAT1 n=2 Tax=Ochotona TaxID=9977 RepID=UPI00064BBB05
EDPAVDKEVEIRKKVLKIYNKREEDFPSLREYNDFLEEVEEIVFNLTNNVDLDNTKKKMEKYQKENKDVIQKNKLKLTREQEELEEAL
>UniRef90_UPI0010A8A051/64-151 [subseq from] CDK-activating kinase assembly factor MAT1 isoform X2 n=2 Tax=Monotremata TaxID=9255 RepID=UPI0010A8A051
EDPIVDKEVEIRKKVLKIYNKREEDFPTLREYNDFLEEVEEIVFNLTNNVDLDNTKKKMEAYQKENKDVIQKNKLKLTREQEELEEAL
>UniRef90_UPI0007041E33/39-126 [subseq from] CDK-activating kinase assembly factor MAT1 n=1 Tax=Tupaia chinensis TaxID=246437 RepID=UPI0007041E33
EDPAVDKEVKIRKKVLKIYNKREEDFPSLREYNDFLEEVEEIVFNLTNNVDLDNTKKKMEIYQKENKDVIQKNKLKMTQEQEELEEAL
>UniRef90_UPI001E1D56A6/73-160 [subseq from] LOW QUALITY PROTEIN: CDK-activating kinase assembly factor MAT1-like n=1 Tax=Echinops telfairi TaxID=9371 RepID=UPI001E1D56A6
EDPTVDKEVEIRKKVLKIYNKREEDFSSLREYNDFLEEVEEIVFNLTNNVDLDNTKKKMEQYQKENKDVIQKNKLKLTREQEELEEAL
>UniRef90_A0A7M4FKG6/64-151 [subseq from] MNAT1 component of CDK activating kinase n=1 Tax=Crocodylus porosus TaxID=8502 RepID=A0A7M4FKG6_CROPO
EDPTVDKEVDIRKKVLKIYNKREDDFPSLREYNDFLEEVEEIVFNLTNNVDLENTKKKMEMYQKDNKDVIQKNKIKLTREQEELEEAL
>UniRef90_A0A7L1NBR3/64-151 [subseq from] MAT1 factor (Fragment) n=3 Tax=Neognathae TaxID=8825 RepID=A0A7L1NBR3_RHICY
EDPAVDKEVEIRKKVLKIYNKREEDFPSLREYNDFLEEVEEIVFNLTNNVDLENTKKKMELYQKDNKEVIQKNKLKLTREQEELEEAL
>UniRef90_A0A1U7RS96/64-151 [subseq from] CDK-activating kinase assembly factor MAT1 n=4 Tax=Crocodylia TaxID=1294634 RepID=A0A1U7RS96_ALLSI
EDPTIDKEVDIRKKVLKIYNKREDDFPSLREYNDFLEEVEEIVFNLTNNVDLENTKKKMEMYQKDNKDVIQKNKIKLTREQEELEEAL
>UniRef90_H0VQX5/64-151 [subseq from] CDK-activating kinase assembly factor MAT1 n=6 Tax=Rodentia TaxID=9989 RepID=H0VQX5_CAVPO
EDPAVDKEVEIRKKVLKIYNKREEDFSSLREYNDFLEEVEEIVFNLTNNVDLENTKKKMEMYQKENKDVIQKNKLKLTREQEELEEAL
>UniRef90_A0A452CMT8/219-306 [subseq from] LOW QUALITY PROTEIN: CDK-activating kinase assembly factor MAT1-like n=2 Tax=Balaenoptera TaxID=9766 RepID=A0A452CMT8_BALAS
EDPTVDXEVEIQKKVLKIYNKREEDFPSLREYNDFLEEVEEIVFNLTNNVDLDNTKKKMEIDQKENKDVIQKNKLKLTREQEELEEAL
>UniRef90_A0A852CNX7/64-151 [subseq from] MAT1 factor (Fragment) n=1 Tax=Ramphastos sulfuratus TaxID=322582 RepID=A0A852CNX7_9PICI
EDPAVDKEVEIRKKVLKIYNKREDDFPSLREYNDFLEEIEEIVFNLTNNVDLENTKRKMELYQKDNKEVIQKNKIKLTREQEELEEAL
>UniRef90_A0A093FVH6/64-151 [subseq from] CDK-activating kinase assembly factor MAT1 n=2 Tax=Dryobates pubescens TaxID=118200 RepID=A0A093FVH6_DRYPU
EDPAVDKEVEIRKKVLKIYNKREDDFPSLREYNDFLEEIEEIVFNLTNNVDLENTKRKMELYQKDNKEVIQKNKLKLTREQEELEEAL
>UniRef90_A0A8K1GFY3/64-151 [subseq from] CDK-activating kinase assembly factor MAT1 n=5 Tax=Sylvioidea TaxID=2116661 RepID=A0A8K1GFY3_9PASS
EDPAVDKEVEIRKKVLKIYNKREEDFPTLGEYNDFLEEIEEIVFNLTNNVDLENTKKKMELYQKDNKEVIQKNKLKLTREQEELEEAL
>UniRef90_A0A7R5KFM2/64-151 [subseq from] CDK-activating kinase assembly factor MAT1 n=6 Tax=Passeriformes TaxID=9126 RepID=A0A7R5KFM2_9PASS
EDPAVDKEVEIRKKVLKIYNKREEDFPSLDEYNDFLEEIEEIVFNLTNNVDLENTKKKMELYQKDNKEVIQKNKLKLTREQEELEEAL
>UniRef90_A0A7L2CBJ4/64-151 [subseq from] MAT1 factor (Fragment) n=1 Tax=Alaudala cheleensis TaxID=670337 RepID=A0A7L2CBJ4_9PASS
EDPAVDKEVEIRKKVLKIYNKREEDFPTLDEYNDFLEEIEEIVFNLTNNVDLENTKKKMELYQKENKEVIQKNKLKLTREQEELEEAL
>UniRef90_A0A821YLY5/34-121 [subseq from] (mimic poison frog) hypothetical protein n=1 Tax=Ranitomeya imitator TaxID=111125 RepID=A0A821YLY5_9NEOB
EDPTIDKEVEIRKKILKIYNKREEDFPCLREYNDFLEEIEEIVFNLTNNVDLDNTKKKMEYYQKLNKDTIQRNKIKMTREQEELEEAL
>UniRef90_A0A7K8WCP5/64-151 [subseq from] MAT1 factor (Fragment) n=2 Tax=Passeriformes TaxID=9126 RepID=A0A7K8WCP5_9FURN
EDPAVDKEVEIRKKVLKIYNKREEDFPTLEEYNDFLEEIEEIVFNLTNNVDLENTKKKMELYQKDNKEVIQKNKLKLTREQEELEEAL
>UniRef90_A0A093I1T2/34-121 [subseq from] CDK-activating kinase assembly factor MAT1 (Fragment) n=3 Tax=Neognathae TaxID=8825 RepID=A0A093I1T2_FULGA
EDPAVDKEVEIRKKVLKIYNKREDDFPSLSEYNDFLEEIEEIVFNLTNNVDLENTKRKMELYQKDNKEVIQKNKIKLTREQEELEEAL
>UniRef90_A0A3L8SWP8/60-147 [subseq from] MAT1 domain-containing protein n=1 Tax=Chloebia gouldiae TaxID=44316 RepID=A0A3L8SWP8_CHLGU
EDPAVDKEVEIRKKVLKIYNKREEDFPTLDEYNDFLEEIEEIVFNLTNNVDLENTKKKMELYQKDNKEVIQKNKLKLTREQEELEEAL
>UniRef90_A0A8C2SYM8/64-151 [subseq from] CDK-activating kinase assembly factor MAT1 n=2 Tax=Neognathae TaxID=8825 RepID=A0A8C2SYM8_COTJA
DDPAVDKEVEIRKKVLKIYNKREDDFPSLREYNDFLEEIEEIVFNLTNNVDLENTKRKMELYQKDNKEVIQKNKIKLTREQEELEEAL
>UniRef90_A0A7N9CCF9/64-149 [subseq from] Solute carrier family 38 member 6 n=1 Tax=Macaca fascicularis TaxID=9541 RepID=A0A7N9CCF9_MACFA
EDPTVDKEVEIRKKVLKI--KREEDFPSLREYNDFLEEVEEIVFNLTNNVDLDNTKKKMEIYQKENKDVIQKNKLKLTREQEELEEAL
>UniRef90_A0A7K9HG00/64-151 [subseq from] MAT1 factor (Fragment) n=1 Tax=Bucco capensis TaxID=135168 RepID=A0A7K9HG00_9AVES
EDPAVDKEVEIRKKVLKIYNKREEDFSSLREYNDFLEEIEEIVFNLTNNVDLENTKKKMELYQKDNKEVIQKNKLKLTREQEELEEAL
>UniRef90_A0A7L4DVH8/34-121 [subseq from] MAT1 factor (Fragment) n=4 Tax=Neognathae TaxID=8825 RepID=A0A7L4DVH8_9AVES
EDPAVDKEVEIRKKVLKIYNKREEDFPSLSEYNDFLEEIEEIVFNLTNNVDLENTKRKMELYQKDNKEVIQKNKIKLTREQEELEEAL
>UniRef90_A0A803JII0/64-151 [subseq from] MNAT1, CDK-activating kinase assembly factor n=1 Tax=Xenopus tropicalis TaxID=8364 RepID=A0A803JII0_XENTR
EDPTIDKEVEIRKKILKIYNKREEDFPSLREYNDFLEDIEEIVFNLTNNVDLDNTRRKIDMYQKENKDTIQRNKIKMTREQEELEEAL
>UniRef90_A0A091NQ01/34-121 [subseq from] CDK-activating kinase assembly factor MAT1 (Fragment) n=7 Tax=Neognathae TaxID=8825 RepID=A0A091NQ01_APAVI
EDPAVDKEVEIRKKVLKIYNKREDDFPSLNEYNDFLEEIEEIVFNLTNNVDLENTKRKMELYQKDNKEVIQKNKIKLTREQEELEEAL
>UniRef90_A0A6J3CZE9/64-151 [subseq from] CDK-activating kinase assembly factor MAT1 n=6 Tax=Archelosauria TaxID=1329799 RepID=A0A6J3CZE9_AYTFU
EDPAVDKEVEIRKKVLKIYNKREDDFPSLSEYNDFLEEIEEIVFNLTNNVDLENTKKKMELYQKDNKEVIQKNKIKLTREQEELEEAL
>UniRef90_K7G700/64-151 [subseq from] CDK-activating kinase assembly factor MAT1 n=19 Tax=Archelosauria TaxID=1329799 RepID=K7G700_PELSI
EDPAIDKEVEIRKKVLKIYNKREDDFPSLTEYNDFLEEVEEIVFNLTNNVDLENTKKKMELYQKDNKEVIQKNKIKLTREQEELEEAL
>UniRef90_A0A663LYP6/66-153 [subseq from] MNAT1 component of CDK activating kinase n=3 Tax=Strigidae TaxID=30459 RepID=A0A663LYP6_ATHCN
EDPAVDKEVEIRKKVLKIYNKREDDFPSLNEYNDFLEEIEEIVFNLTNNVDLENTKKKMELYQKDNKEVIQKNKIKLTREQEELEEAL
>UniRef90_A0A091L485/34-121 [subseq from] CDK-activating kinase assembly factor MAT1 (Fragment) n=5 Tax=Neognathae TaxID=8825 RepID=A0A091L485_CATAU
EDPAVDKEVEIRKKVLKIYNKREDDFPSLSEYNDFLEEIEEIVFNLTNNVDLENTKRKMEMYQKDNKEVIQKNKIKLTREQEELEEAL
>UniRef90_A0A7K4M1H3/34-121 [subseq from] MAT1 factor (Fragment) n=1 Tax=Crypturellus undulatus TaxID=48396 RepID=A0A7K4M1H3_9AVES
EDPAIDKEVEIRKKVLKIYNKREDDFPSLNEYNDFLEEIEEIVFNLTNNVDLENTKRKMEMYQKDNKEVIQKNKIKLTREQEELEEAL
>UniRef90_A0A2I0TSS6/64-151 [subseq from] Cdk-activating kinase assembly factor mat1 n=2 Tax=Scolopacidae TaxID=8917 RepID=A0A2I0TSS6_LIMLA
EDPAVDKEVDIRKKVLKIYNKREDDFPSLSEYNDFLEEIEEIVFNLTNNVDLENTKRKMELYQKDNKEVIQKNKIKLTREQEELEEAL
>UniRef90_A0A7L0TYS5/64-151 [subseq from] MAT1 factor (Fragment) n=1 Tax=Chordeiles acutipennis TaxID=118183 RepID=A0A7L0TYS5_CHOAC
EDPAVDKEVEIRKKVLKIYNKREDDFPSLSEYNDFLEEIEEIVFNLTNNVDLENTKRRMELYQKDNKEVIQKNKLKLTREQEELEEAL
>UniRef90_A0A1V4KAG9/64-151 [subseq from] CDK-activating kinase assembly factor MAT1 n=5 Tax=Neognathae TaxID=8825 RepID=A0A1V4KAG9_PATFA
EDPAVDKEVEIRKKVLKIYNKREDDFPSLTEYNDFLEEIEEIVFNLTNNVDLENTKRKMELYQKDNKEVIQKNKIKLTREQEELEEAL
>UniRef90_UPI001ADE5CE2/64-151 [subseq from] CDK-activating kinase assembly factor MAT1 isoform X7 n=1 Tax=Falco naumanni TaxID=148594 RepID=UPI001ADE5CE2
EDPAIDKEVEIRKKVLKIYNKREDDFPSLSEYNDFLEEIEEIVFNLTNNVDLENTKRKMELYQKDNKEVIQKNKIKLTREQEELEEAL
>UniRef90_UPI001C64BCDA/64-151 [subseq from] CDK-activating kinase assembly factor MAT1 isoform X3 n=1 Tax=Centrocercus urophasianus TaxID=9002 RepID=UPI001C64BCDA
DDPAVDKEVEIRKKVLKIYNKREDDFPSLSEYNDFLEEIEEIVFNLTNNVDLENTKRKMELYQKDNKEVIQKNKIKLTREQEELEEAL
>UniRef90_UPI0021CA3101/64-151 [subseq from] CDK-activating kinase assembly factor MAT1 isoform X2 n=1 Tax=Gymnogyps californianus TaxID=33616 RepID=UPI0021CA3101
EDPAVDKEVEIRKKVLKIYNKREDDFPSLNEYNDFLEEIEEIVFNLTNNVDLENTKRKMEMYQKDNKEVIQKNKIKLTREQEELEEAL
>UniRef90_A0A8T2K036/64-151 [subseq from] CDK-activating kinase assembly factor MAT1 n=1 Tax=Hymenochirus boettgeri TaxID=247094 RepID=A0A8T2K036_9PIPI
EDPTIDKEVEIRKKILKIYNKREEDFPSLGEYNDFLEEIEEIVFNLTNNVDLDNTRKKIDMYQKDNKDTIQRNKIKMTREQEELEEAL
>UniRef90_A0A852L5H5/34-121 [subseq from] MAT1 factor (Fragment) n=2 Tax=Coliidae TaxID=57385 RepID=A0A852L5H5_UROIN
EDPAVDKEVEIRKKVLKIYNKREDDFASLREYNDFLEEIEEIVFNLTNNVDLENTKRKMELYQKDNKEVIQKNKIKLTREQEELEEAL
>UniRef90_UPI000E1D9A16/51-138 [subseq from] CDK-activating kinase assembly factor MAT1 isoform X4 n=1 Tax=Apteryx rowi TaxID=308060 RepID=UPI000E1D9A16
EDPAIDKEVEIRKKVLKIYNKREDDFPSLSEYNDFLEEIEEIVFNLTNNVDLENTKRKMEMYQKDNKEVIQKNKIKLTREQEELEEAL
>UniRef90_UPI00187AEA4F/93-180 [subseq from] CDK-activating kinase assembly factor MAT1-like n=1 Tax=Manis javanica TaxID=9974 RepID=UPI00187AEA4F
EDPTVEKEVEIWKKVLKIYNKREEDFPSLREYNDFLEEVEEIVFNLTNDVNLDNTKKKTEIYQKEHKDVIQKNKFKLTREQEELEEAL
>UniRef90_A0A7K6TML5/34-121 [subseq from] MAT1 factor (Fragment) n=9 Tax=Aves TaxID=8782 RepID=A0A7K6TML5_9AVES
EDPAVDKEVEIRKKVLKIYNKREDDFPSLSEYNDFLEEIEEIVFNLTNNVDLENTKRKMELYQRDNKEVIQKNKIKLTREQEELEEAL
>UniRef90_P51951/64-151 [subseq from] CDK-activating kinase assembly factor MAT1 n=2 Tax=Xenopus TaxID=8353 RepID=MAT1_XENLA
EDPTIDKEVEIRKKILKIYNKREEDFPSLREYNDFLEEIEEIVLNLTNNVDLDNTRRKIDMYQKENKDTIQRNKIKMTREQEELEEAL
>UniRef90_UPI001889C3B2/2-77 [subseq from] CDK-activating kinase assembly factor MAT1 n=1 Tax=Homo sapiens TaxID=9606 RepID=UPI001889C3B2
--PTVDKEVEIRKKVLKIYNKREEDFPSLREYNDFLEEVEEIVFNLTNNVDLDNTKKKMEIYQKENKDVIQKNKLKLT----------
>UniRef90_A0A093CP99/34-121 [subseq from] CDK-activating kinase assembly factor MAT1 (Fragment) n=2 Tax=Tauraco erythrolophus TaxID=121530 RepID=A0A093CP99_TAUER
EDPAVDKEVEIRKKVLKIYNKREDDFPSLSEYNNFLEEIEEIVFNLTNNVDLENTKRKMELYQKDNKEVIQKNKIKLTREQEELEEAL
>UniRef90_A0A674JXJ6/64-151 [subseq from] CDK-activating kinase assembly factor MAT1 n=71 Tax=Archelosauria TaxID=1329799 RepID=A0A674JXJ6_TERCA
EDPAIDKEVEIRKKVLKVYNKREDDFPSLTEYNDFLEEVEEIVFNLTNNVDLENTKKKMDMYQKDNKEVIQKNKIKLTREQEELEEAL
>UniRef90_A0A7L4B015/64-151 [subseq from] MAT1 factor (Fragment) n=1 Tax=Phaetusa simplex TaxID=297813 RepID=A0A7L4B015_9CHAR
EDPAVDKEVEIRKKVLKIYNKREDDFPTLSEYNDFLEEIEEIVFNLTNNVDLENTKRKMELYQKDNKEVIQKNKIKLTREQEELEEAL
>UniRef90_A0A093CNJ2/34-121 [subseq from] CDK-activating kinase assembly factor MAT1 (Fragment) n=10 Tax=Sauria TaxID=32561 RepID=A0A093CNJ2_9AVES
EDPAVDKEVEIRKKVLKIYNKREDDFPSLSDYNDFLEEIEEIVFNLTNNVDVENTKKKMELYQKDNKEVIQKNKIKLTREQEELEEAL
>UniRef90_A0A6P7YZ54/64-151 [subseq from] CDK-activating kinase assembly factor MAT1 isoform X2 n=1 Tax=Microcaecilia unicolor TaxID=1415580 RepID=A0A6P7YZ54_9AMPH
EDPTVDKEVEIRKKVLKIYNKREEDFFSLEEYNDFLEDIEEIVFNLTNNVDVENTKKKMELYQKDNKDVIQKNKIKLTREQEELEEAL
>UniRef90_UPI0018E7F251/64-151 [subseq from] CDK-activating kinase assembly factor MAT1 isoform X4 n=2 Tax=Chelonioidea TaxID=27791 RepID=UPI0018E7F251
EDPAIDKEVEIRKKVLKVYNKREDDFPSLTEYNDFLEEVEEIVFNLTNNVDLDNTKKKMDNYQKDNKEVIQKNKIKLTREQEELEEAL
>UniRef90_UPI0010F7A0DC/52-139 [subseq from] LOW QUALITY PROTEIN: CDK-activating kinase assembly factor MAT1-like n=2 Tax=Odontoceti TaxID=9722 RepID=UPI0010F7A0DC
EDPTVDXEVEIQKNVLKIYNKREEDFPSLREYNDFLEEVEEIVFNLTNNVDLDNTEKKMEIDQKENKDVIQKNKLKPTREQEELEEAL
>UniRef90_A0A8C4XVZ3/64-151 [subseq from] CDK-activating kinase assembly factor MAT1 n=7 Tax=Durocryptodira TaxID=1579337 RepID=A0A8C4XVZ3_9SAUR
EDPAIDKEVEIRKKVLKVYNKREDDFPSLTEYNDFLEEVEEIVFNLTNNVDLENTRKKMDMYQKDNKEVIQKNKIKLTREQEELEEAL
>UniRef90_H9GBL9/64-151 [subseq from] CDK-activating kinase assembly factor MAT1 n=16 Tax=Bifurcata TaxID=1329961 RepID=H9GBL9_ANOCA
EDPAVDKEVEIRKKVLKIYNKREDDFPSLMEYNDFLEEVEEIVFNLTNSIDLENTKKKMEMYQKENKEVIQKNKIKLSREQEELEEAL
>UniRef90_A0A226MIF0/64-151 [subseq from] RING-type domain-containing protein n=1 Tax=Callipepla squamata TaxID=9009 RepID=A0A226MIF0_CALSU
DDPAVDKEVEIRKKVLKIYNKREDDFPSLSEYNDFLEEIEEIVFNLTNNVDLENTKRKMELYQKDNKEVIQKNKIKLTREQKELEEAL
>UniRef90_UPI0011CFCC0D/86-173 [subseq from] CDK-activating kinase assembly factor MAT1 isoform X3 n=2 Tax=Strigops habroptila TaxID=2489341 RepID=UPI0011CFCC0D
EDPAIDKEVEIRKKVLKIYNKREDDFPSLSEYNDFLEEIEEIVYNLTNNVDLENTKRKMELYQKDNKEVIQKNKIKLTREQEELEEAL
>UniRef90_A0A091HHH9/34-121 [subseq from] CDK-activating kinase assembly factor MAT1 (Fragment) n=2 Tax=Buceros rhinoceros silvestris TaxID=175836 RepID=A0A091HHH9_BUCRH
EDPAVDKEVEIRKKVLKIYNKREEDFSSLSEYNDFLEEIEEIVFNLTNNVDLENTKRKMELYQKDNKEVIQKNKIKLTREQEELEEAL
>UniRef90_UPI000FFFAA11/34-111 [subseq from] CDK-activating kinase assembly factor MAT1-like n=1 Tax=Marmota flaviventris TaxID=93162 RepID=UPI000FFFAA11
EDPTVDKEVEIRKKVLKIYNKREEDFPSLREYNDFLEEVEEIVFNLTNNVDLENTKKKMELYQKENKDIIQKNKLKLH----------
>UniRef90_A0A643BME5/64-107 [subseq from] RING-type domain-containing protein n=2 Tax=Artiodactyla TaxID=91561 RepID=A0A643BME5_BALPH
EDPTVDKEVEIRKKVLKIYNKREEDFPSLREYNDFLEEVEEIVS--------------------------------------------
>UniRef90_A0A643BME5/119-172 [subseq from] RING-type domain-containing protein n=2 Tax=Artiodactyla TaxID=91561 RepID=A0A643BME5_BALPH
----------------------------------YMCFFSDAVFNLTNNVDLDNTKKKMEIYQKENKDVIQKNKLKLTREQEELEEAL
>UniRef90_A0A8B9GA16/87-174 [subseq from] MNAT1 component of CDK activating kinase n=2 Tax=Psittacidae TaxID=9224 RepID=A0A8B9GA16_9PSIT
EDPAIDKEVEIRKKVLKIYNKREDDFPSLNEYNDFLEEIEEIVYNLTNNVDLENTKRKMELYQKDNKEVIQKNKIKLTREQEELEEAL
>UniRef90_A0A6J3R805/41-128 [subseq from] LOW QUALITY PROTEIN: CDK-activating kinase assembly factor MAT1-like n=1 Tax=Tursiops truncatus TaxID=9739 RepID=A0A6J3R805_TURTR
EDPTVDXEIEIQKNVLKIYNKREEDFPSLREYNDFLEEVEEIVFNLTNNVDLDNTKKKMEIDQKENKDVIQKNKLKPTGEQEELEEAL
>UniRef90_UPI000FFFABAF/34-111 [subseq from] CDK-activating kinase assembly factor MAT1-like n=1 Tax=Marmota flaviventris TaxID=93162 RepID=UPI000FFFABAF
EDPTVDKEVEIRKKVLKIYNKREEDFPSLREYNDFLEEVEEIVFNLTNNVDLENTKKKMELYQKENKDIIQKNKLKLQ----------
>UniRef90_A0A1U7TEM6/34-110 [subseq from] CDK-activating kinase assembly factor MAT1-like n=1 Tax=Carlito syrichta TaxID=1868482 RepID=A0A1U7TEM6_CARSF
EDPTVDKEVEIRKKVLKIYNKREEDFPSLREYNDFLEEVEEIVFNLTNNVDLDNTKKKMEIYQKENKDVIQKNKLKL-----------
>UniRef90_A0A8C5MWL0/64-151 [subseq from] CDK-activating kinase assembly factor MAT1 n=1 Tax=Leptobrachium leishanense TaxID=445787 RepID=A0A8C5MWL0_9ANUR
EDPTIDKEVEIRKKILKIYNKREEDFPSLRHYNDFLEEIEEIVFNMTNNVDMENTKRKMDLYQKDNRDTIQRNKIKMSREQEELEEAL
>UniRef90_A0A8D0GS97/64-151 [subseq from] CDK-activating kinase assembly factor MAT1 n=1 Tax=Sphenodon punctatus TaxID=8508 RepID=A0A8D0GS97_SPHPU
EDPAVDKEVEIRKKVLKVYNKREDDFPSLREYNDYLEEVEEIVFNLANNVDLENTKKKMDFYHKENREVIQKNKIKLTREQEELEEAL
>UniRef90_UPI001CA7FDD7/46-133 [subseq from] CDK-activating kinase assembly factor MAT1 isoform X6 n=2 Tax=Chelonia mydas TaxID=8469 RepID=UPI001CA7FDD7
EDPAIDKEVEIRKKVLKVYNKREDDFPSLTEYNDFLEEVEEIVFNLTNNVDLENTKKKMDNYQKDNKEVIQKNKIKLTREQEELEEAL
>UniRef90_A0A8C5RT45/63-150 [subseq from] MNAT1 component of CDK activating kinase n=1 Tax=Laticauda laticaudata TaxID=8630 RepID=A0A8C5RT45_LATLA
EDPAVDKEVEIRKKVLKIYNKREDDFPNLAEYNDFLEEVEEIVFNLTNNVDVEDTRKKMEIYQKENKDVIHKNKIKLSREQEELEEAL
>UniRef90_A0A8J6F3D3/64-151 [subseq from] CDK7/cyclin-H assembly factor n=1 Tax=Eleutherodactylus coqui TaxID=57060 RepID=A0A8J6F3D3_ELECQ
EDPTIDKEVEIRKKILKIYNKREEDFPSLRDYNDFLEEIEEIVFNLTNNVDLEDTKRKMDNYQKLNKDTIQRNKIKLTREQEELEEAL
>UniRef90_UPI00112C19A7/64-151 [subseq from] CDK-activating kinase assembly factor MAT1 n=1 Tax=Rhinatrema bivittatum TaxID=194408 RepID=UPI00112C19A7
EDPAVDKEVEIRKKVLKIYNKREEDFFSLKEYNDFLEDIEEIVFNLTNNVDMENTKKKMELYQKDNKDVIQKNKLKLTREQEQLEESL
>UniRef90_A0A643CBC2/75-156 [subseq from] MAT1 domain-containing protein n=1 Tax=Balaenoptera physalus TaxID=9770 RepID=A0A643CBC2_BALPH
------QEVEIQKKVLKIYNKREEDFPSLREYNDFLEEVEEIVFNLTNNVDLDNTKKKMEIDQKENKDVIQKNKLKLTREQEELEEAL
>UniRef90_A0A6J0VDW9/38-125 [subseq from] CDK-activating kinase assembly factor MAT1 isoform X2 n=3 Tax=Toxicofera TaxID=1329911 RepID=A0A6J0VDW9_9SAUR
EDPAVDKEVEIRKKVLKIYNKREDDFPSLVEYNDFLEDVEEIVFNLTNNIDVENTRKKMEMYQKENKEVIQKNKIKLSREQEELEEAL
>UniRef90_A0A452FLM0/64-141 [subseq from] CDK-activating kinase assembly factor MAT1 n=2 Tax=Capra hircus TaxID=9925 RepID=A0A452FLM0_CAPHI
EDPTVDKEVEIRKKVLKIYNKREEDFPSLREYNDFLEEVEEIVFNLTNNVDLDNTKKKMEIYQKENKDVIQKNKLKLK----------
>UniRef90_A0A850X8E9/64-151 [subseq from] MAT1 factor (Fragment) n=1 Tax=Piaya cayana TaxID=33601 RepID=A0A850X8E9_PIACA
EDPAVDKEVEIRKKVLKIYNKREDDFDSLSEYNDFLEEIEEIVFNLTNNVDVENTKKKMELYQKDNKEVIQKNKIKLTREQEELEEAL
>UniRef90_A0A6P8RNJ5/64-151 [subseq from] CDK-activating kinase assembly factor MAT1 n=2 Tax=Gymnophiona TaxID=8445 RepID=A0A6P8RNJ5_GEOSA
EDPAVDKEVEIRKKVLKIYNKREEDFFSLEEYNDFLEDIEEIVFNLTNNVDLENTKKKMELYQKDNKDVIQKNKIKLTREHDELEEAL
>UniRef90_A0A0Q3TAK6/88-175 [subseq from] CDK-activating kinase assembly factor MAT1 isoform X1 n=1 Tax=Amazona aestiva TaxID=12930 RepID=A0A0Q3TAK6_AMAAE
EDPAIDKEVEIRKKVLKIYNKREDDFPSLNEYNDFLEEIEDIVYNLTNNVDLENTKRKMELYQKENKEIIQKNKIKLMREQEELEEAL
>UniRef90_UPI001AAD3BB4/64-151 [subseq from] CDK-activating kinase assembly factor MAT1 n=2 Tax=Ranoidea TaxID=30352 RepID=UPI001AAD3BB4
EDPTIDKEVEIRKKIIKIFNKREEEFPSLREYNDFLEEIEEIVFNLTNNVDLDNTKKKIDMYQKLNKDTIVRNKMKLTREQEELEEAL
>UniRef90_A0A8J0TS03/64-151 [subseq from] CDK-activating kinase assembly factor MAT1 n=1 Tax=Xenopus laevis TaxID=8355 RepID=A0A8J0TS03_XENLA
EDPTIDKEVEIRKKILKMYNKREEDFQCLREYNDFLEEVEEIVFNLTNNVDLDNSRRKIDMYQKENKDTIQKNKIKMTREQEELEEAI
>UniRef90_UPI00141A0983/64-151 [subseq from] CDK-activating kinase assembly factor MAT1 isoform X2 n=2 Tax=Episquamata TaxID=1329912 RepID=UPI00141A0983
EDPAVDKEVEIRKKVLKIYNKREDDFRSLTEYNDFLEEVEEIVFNLTNNIDVENTRKKMEMYQKENKEVIQKNKIKLSREQEELEEAL
>UniRef90_UPI001ABE8C08/64-151 [subseq from] CDK-activating kinase assembly factor MAT1 n=2 Tax=Bufo TaxID=8383 RepID=UPI001ABE8C08
EDPTIDKEVEIRKKILKIYNKREEEFPSLGEYNDYLEEIEEIVINLTNNVDLDNTKRKVEQYQKQNKDTIQKNKVKMTREQEELEEAL
>UniRef90_V9KYZ7/65-152 [subseq from] CDK-activating kinase assembly factor MAT1 n=3 Tax=Callorhinchus milii TaxID=7868 RepID=V9KYZ7_CALMI
EDPTVDKEVEIRKKVLKVYNKREEDFPSLCEYNDFLEEVEDIVYNMTNNVDLENTKRRMEQYQRDNKEVIYKNKIKLTREQDELEEAL
>UniRef90_A0A668AJQ7/64-151 [subseq from] CDK-activating kinase assembly factor MAT1 n=1 Tax=Myripristis murdjan TaxID=586833 RepID=A0A668AJQ7_9TELE
EDPTVDKEVEIRKKVLKIYNKRDFDFPSLRDYNDYLEQVEEIVFNLTNNIDVENTKQKMEQYQRENRDVIQRNKAKLTREQEELEELL
>UniRef90_A0A091GXD6/34-121 [subseq from] CDK-activating kinase assembly factor MAT1 (Fragment) n=2 Tax=Cuculus canorus TaxID=55661 RepID=A0A091GXD6_9AVES
EDPAVDKEVEIRKKVLKIYNKREDDFDSLNDYNDYLEEIEEIVFNLTNNVDVENTKKKMELYQKENKEVIQKNKMKLMREQEELEAAL
>UniRef90_A0A3B3ZJI3/64-151 [subseq from] CDK-activating kinase assembly factor MAT1 n=4 Tax=Gobiidae TaxID=8220 RepID=A0A3B3ZJI3_9GOBI
EDPTVDKEVEIRKKVLKIYNKRDFDFPSLREYNDYLEQIEDIVFNLTNNIDVENTKQRMEQYQRENRDIIQRNKVKLTREQEELEELL
>UniRef90_A0A3Q1CTB8/48-135 [subseq from] MNAT1 component of CDK activating kinase n=1 Tax=Amphiprion ocellaris TaxID=80972 RepID=A0A3Q1CTB8_AMPOC
EDPTVDKEVEIRKKVLKIYNKRDFDFPSLREYNDYLEQVEDIVFNLTNNIDVENTKLRMEQYQRENRDIIQKNKAKLTREQEELEELL
>UniRef90_UPI00189ECBD5/80-167 [subseq from] CDK-activating kinase assembly factor MAT1 isoform X3 n=2 Tax=Sebastes umbrosus TaxID=72105 RepID=UPI00189ECBD5
EDPTVDKEVEIRKKVLKIYNKRDFDFPSLREYNDFLEKVEDIVFNLTNNIDVENTKLRMEQYQKENRDTIQRNKVKLTREQEELEELL
>UniRef90_A0A6P7HJX3/64-151 [subseq from] CDK-activating kinase assembly factor MAT1 n=43 Tax=Percomorphaceae TaxID=1489872 RepID=A0A6P7HJX3_9TELE
EDPTVDKEVEIRKKVLKIYNKRDFDFPSLREYNDYLEQVEDIVYNLTNNVDVENTKLKMEQYQRENRDIIQRNKAKLTREQEELEELL
>UniRef90_A0A4U1FR33/186-267 [subseq from] MAT1 domain-containing protein n=1 Tax=Monodon monoceros TaxID=40151 RepID=A0A4U1FR33_MONMO
------QEVEIQKNVLKIYNKREEDFPSLREYNDFLEEVEEIVFNLTNNVDLDNTEKKMEIDQKENKDVIQKNKLKPTREQEELEEAL
>UniRef90_A0A668RIH0/64-151 [subseq from] MNAT1 component of CDK activating kinase n=1 Tax=Oreochromis aureus TaxID=47969 RepID=A0A668RIH0_OREAU
EDPTVDKEVEIRKKVLKIYNKRDFDFPSLREYNDYLEQVEDIVYNLTNNVDVENTKLRMEQYQRENRDVIQRNKAKLTREQEELEELL
>UniRef90_A0A2I4CUT1/64-151 [subseq from] CDK-activating kinase assembly factor MAT1 n=6 Tax=Percomorphaceae TaxID=1489872 RepID=A0A2I4CUT1_9TELE
EDPTVDKEVEIRKKVMKIYNKRELDFPSLREYNDYLEQVEDIVHNLTNNIDVENTKLRMEQYQKENKDIIQRNKAKLTREQEELEELL
>UniRef90_A0A3Q3N9M8/64-151 [subseq from] MNAT1 component of CDK activating kinase n=1 Tax=Labrus bergylta TaxID=56723 RepID=A0A3Q3N9M8_9LABR
EDPTVDKEVEIRKKVLKIYNKRDVDFPSLREYNDYLEQVEDIVYNLTSNIDVENTKLRMEQYQRENRDVIQKNKAKLTREQEELEELL
>UniRef90_A0A8C9V3B0/64-151 [subseq from] CDK-activating kinase assembly factor MAT1 n=1 Tax=Scleropages formosus TaxID=113540 RepID=A0A8C9V3B0_SCLFO
EDPAVDKEVEIRKKVLKIYNKRETDFPNLRQYNDYLEQVEEIVFNLTNNIDVENTKRLMEHYQRENRDIIQRNKAKLTREQEELEELL
>UniRef90_A0A8T3DGW8/64-151 [subseq from] CDK-activating kinase assembly factor MAT1 n=3 Tax=Elopomorpha TaxID=32521 RepID=A0A8T3DGW8_9TELE
EDPAVDKEVEIRKKVLKIYNKRDTDFPSLREYNDYLEQVEDIVFNLTNNVDVENTKQIMEQYQRENRDIIQRNKVKLTREQEELEELL
>UniRef90_A0A0S7LG02/64-151 [subseq from] MAT1 (Fragment) n=1 Tax=Poeciliopsis prolifica TaxID=188132 RepID=A0A0S7LG02_9TELE
EDATVDKEVEIRKKVMKIYNKREFDFPSLRDYNDYLEQVEDIVYNLTNNIDVENTKGRMEQYQRENKDIIQRNKAKLTREQEELEELL
>UniRef90_A0A3Q4MJK0/64-151 [subseq from] CDK-activating kinase assembly factor MAT1-like n=5 Tax=Pseudocrenilabrinae TaxID=318546 RepID=A0A3Q4MJK0_NEOBR
EDPTVDKEVEIRKKVLKIYNKRDFDFPSLREYNDYLEQVEDLVYNLTNNVDVENTKLRMEQYQRENRDVIQRNKAKLTREQEELEELL
>UniRef90_UPI00202FF620/64-151 [subseq from] CDK-activating kinase assembly factor MAT1 isoform X2 n=1 Tax=Rhincodon typus TaxID=259920 RepID=UPI00202FF620
EDPTVDKEVEIRKKVLKIYNKREEDFCTLKEYNDFLEEVEDIVNNLTNNIDVENTKRKMEQYQKDNKDIIYRNKLKLSREQEDLEEAL
>UniRef90_H3BGK8/64-151 [subseq from] CDK-activating kinase assembly factor MAT1 n=2 Tax=Latimeria chalumnae TaxID=7897 RepID=H3BGK8_LATCH
EDPAVDKEVEIRKKVLKIYNKREEDFFSLREYNDYLEEVEEMVCNLTNSVDPENTKKRMEQYQRDNKDVIQRNKIKMTREQEELEEAI
>UniRef90_UPI001CF97E8B/64-151 [subseq from] CDK-activating kinase assembly factor MAT1 n=1 Tax=Protopterus annectens TaxID=7888 RepID=UPI001CF97E8B
EDPTVDKEVEIRKKVLKMYNKREEDFTSLVEYNDYLEEVEEIVYNLTYNVDLESTKRKMEQYQKDNKDVIQKNKVKLTREQADLEEAL
>UniRef90_A0A8D0KR22/64-142 [subseq from] MNAT1 component of CDK activating kinase n=1 Tax=Strix occidentalis caurina TaxID=311401 RepID=A0A8D0KR22_STROC
EDPAVDKEVEIRKKVLKIYNKREDDFPSLNEYNDFLEEIEEIVFNLTNNVDLENTKKKMELYQKDNKEVIQKNKIKLYK---------
>UniRef90_A0A3B3XCG3/64-151 [subseq from] MNAT1 component of CDK activating kinase n=1 Tax=Poecilia mexicana TaxID=48701 RepID=A0A3B3XCG3_9TELE
EDATVDKEVEIRKKVMKIYNKREFDFPSLRDYNDYLEQVEDIVYNLTNNVDVENTKGRMEQYQRENKDIIQRNKAKLTREQEELEELL
>UniRef90_UPI0018861DCD/64-151 [subseq from] CDK-activating kinase assembly factor MAT1 n=2 Tax=Syngnathus TaxID=103719 RepID=UPI0018861DCD
EDPTIDKEVEIRKKVLKIYNKRDRDFPSLREYNDYLEQVEDMVFNLTNNVDVEDTKMRMEQYQRENREIIQKNKAKLTREQEELEELL
>UniRef90_UPI001CE1881A/64-151 [subseq from] CDK-activating kinase assembly factor MAT1 isoform X2 n=1 Tax=Siniperca chuatsi TaxID=119488 RepID=UPI001CE1881A
EDPTVDKEVEIRKKVLKIYNKRDVDFSSLREYNDYLEQVEDIVYNLTNNIDMENTKLRMEQYQRENRDIIQKNKAKLTREQEELEELL
>UniRef90_A0A3B3BJF9/64-151 [subseq from] CDK-activating kinase assembly factor MAT1 n=3 Tax=Oryzias TaxID=8089 RepID=A0A3B3BJF9_ORYME
EDPTVDKEVEIRKKVMKIYNKRECDFQSLREYNDYLEQVEDIVYNLTNNVDVENTKLRMEQYQRENKDVIQRNKAKLTREQEELEELL
>UniRef90_A0A6J2V6K3/64-151 [subseq from] CDK-activating kinase assembly factor MAT1 n=2 Tax=Chanos chanos TaxID=29144 RepID=A0A6J2V6K3_CHACN
EDPAIDKEVEIRKKVLKIYNKRDTDFPSPREYNDYLEQVEEIVFNLTNNIDVENTKQMMEQYQRENRDIIQRNKAKLTREQEELEELL
>UniRef90_A0A3B4CY66/64-151 [subseq from] CDK-activating kinase assembly factor MAT1 n=6 Tax=Characoidei TaxID=1489739 RepID=A0A3B4CY66_PYGNA
EDPAIDKEVEIRKKVLKIYNKRDFDFPSLREYNDYLEQVEEIVYNLTNNVDVESTKQMMEHYQRENRDIIQRNKAKLTREQEELEELL
>UniRef90_A0A6J2S1R9/64-151 [subseq from] CDK-activating kinase assembly factor MAT1 n=24 Tax=Percomorphaceae TaxID=1489872 RepID=A0A6J2S1R9_COTGO
EDPTVDKEVEIRKKVLKIYNKRDFDFPSLRDYNDFLEKVEDVVYNLTNNIDVENTKLRMEQYQRENRDLIQRNKVKLTREQEDLEELL
>UniRef90_A0A7N8XCP1/64-151 [subseq from] MNAT1 component of CDK activating kinase n=1 Tax=Mastacembelus armatus TaxID=205130 RepID=A0A7N8XCP1_9TELE
EDPSVDKEVEIRKKVLKIYNKRDFDFPSLREYNDYLEQVEDIVYNLTNNIDVENTKLRMEQYQRENRDLIQRNKAKLTREQEELEELL
>UniRef90_A0A401NMW1/64-151 [subseq from] CDK-activating kinase assembly factor MAT1 n=6 Tax=Galeoidea TaxID=119195 RepID=A0A401NMW1_SCYTO
EDPTVDKEVDIRKKVLKVYNKREEDFRTLQEYNDFLEEVEDIVSNLTNNVDVENTKRKMEQYQKDNKDIIYRNKLKLSREQDDLEEAL
>UniRef90_A0A4W6FIK4/64-151 [subseq from] MNAT1 component of CDK activating kinase n=2 Tax=Carangaria TaxID=1489904 RepID=A0A4W6FIK4_LATCA
EDPTVDKEVEIRKKVLKIYNKRDFDFPSLREYNDYLEQVEDIVYNLTNNIDVENTKLRMEQYQRENRDLIQRNKATLTREQEELEELL
>UniRef90_A0A8C5DVF0/64-151 [subseq from] CDK-activating kinase assembly factor MAT1 n=1 Tax=Gouania willdenowi TaxID=441366 RepID=A0A8C5DVF0_9TELE
EDPAIDKEVEIRKKVLKIYNKRDFDFPSLREYNDYLEEVEDIVYNLTNNIDAENTKLRMEQYQKENSDLIKKNKVKLTREQEELEELL
>UniRef90_A0A4W4HJE3/64-151 [subseq from] CDK-activating kinase assembly factor MAT1 n=2 Tax=Electrophorus electricus TaxID=8005 RepID=A0A4W4HJE3_ELEEL
EDPAIDKEVEIRKRVLKIYNKRDSDFPSLGEYNDYLEQVEEIVFNLTNNVDIESTKQIMEQYQRENKDLIQRNKAKLTREQEELEEIL
>UniRef90_A0A835TWE6/91-134 [subseq from] Hydrocephalus-inducing protein homolog n=1 Tax=Lamprotornis superbus TaxID=245042 RepID=A0A835TWE6_9PASS
EDPAVDKEVEIRKKVLKIYNKREEDFPTLDEYNDFLEEIEEIEY--------------------------------------------
>UniRef90_A0A835TWE6/169-214 [subseq from] Hydrocephalus-inducing protein homolog n=1 Tax=Lamprotornis superbus TaxID=245042 RepID=A0A835TWE6_9PASS
------------------------------------------LFNLTNNVDLENTKKKMELYQKDNKEVIQKNKLKLTREQEELEEAL
>UniRef90_UPI0014718F75/85-172 [subseq from] CDK-activating kinase assembly factor MAT1-like n=1 Tax=Thalassophryne amazonica TaxID=390379 RepID=UPI0014718F75
EDPAVDKEVQIRKKVLKIYNKREFDFPSLREYNDYLEQIEDIVFNLTNNVDVEDTKQKMEQYQKENRDLIQRNKAKLSREHEELEERL
>UniRef90_UPI00145A0A21/64-151 [subseq from] CDK-activating kinase assembly factor MAT1-like isoform X1 n=5 Tax=Acipenseroidei TaxID=186622 RepID=UPI00145A0A21
EDPAIDKEVEIRKKVLKIYNKNDSDFPSLREYNDYLELIEEIVYNLTNNMDLENTKQMMEQYQRENKEIIQKNKIKLTREQEELEELL
>UniRef90_A0A3B5LU27/55-142 [subseq from] MNAT1 component of CDK activating kinase n=1 Tax=Xiphophorus couchianus TaxID=32473 RepID=A0A3B5LU27_9TELE
EDATVDKEVEIRKKVTKIYNKREFDFPSLRDYNDYLEQVEDIVYNLTNNIDVENTKGRMEQYQRENKDIIQRNKAKLTREQEELEELL
>UniRef90_E3TDY7/64-151 [subseq from] CDK-activating kinase assembly factor MAT1 n=7 Tax=Siluroidei TaxID=1489793 RepID=E3TDY7_ICTPU
EDPAVDKEVEIRKKVLKIYNKRDLDFPSLSEYNDYLEQVEEIVFNLTNNLDVENTKQMMEQYQRDNRDIIQRNKAKLTREQEELEEIL
>UniRef90_A0A3P8UGE7/64-151 [subseq from] MNAT1 component of CDK activating kinase n=3 Tax=Cynoglossus semilaevis TaxID=244447 RepID=A0A3P8UGE7_CYNSE
EDPSVDKEVEIRKKVLKIYNKREFDFPSLREYNDYLEQVEDIVYNMTNNVDVENTKLRMDQYQRENRDLIQKNKATLTREQEELEELL
>UniRef90_A0A3B3TEN5/69-156 [subseq from] CDK-activating kinase assembly factor MAT1 n=4 Tax=Mormyridae TaxID=31092 RepID=A0A3B3TEN5_9TELE
EDPAVDKEVEIRKKVLKIYNKRDTDFPSLKEYNDYLEQVEDIVFSLTNNIDVENTKRIMEQYQRENRDIIQRNKARLTREQEELEELL
>UniRef90_A0A485NH28/64-139 [subseq from] Cdk-activating kinase assembly n=1 Tax=Lynx pardinus TaxID=191816 RepID=A0A485NH28_LYNPA
-----------RKKEVK-YNKREEDFPSLREYNDFLEEVEEIVFNLTNNVDLDNTKKKMEMYQKENKDVIQKNKLKLTREQEELEEAL
>UniRef90_A0A3Q3WFF5/64-151 [subseq from] CDK-activating kinase assembly factor MAT1 n=2 Tax=Eupercaria TaxID=1489922 RepID=A0A3Q3WFF5_MOLML
EDPTVDKEVEIRKKVLKIYNKRDVDFSSLREYNDYLEQVEDIVYNLTNNIDVENTKLRMEQYQRDNRDIIQRNKAKLTREQEELEELL
>UniRef90_UPI0005291E3A/64-140 [subseq from] CDK-activating kinase assembly factor MAT1 n=1 Tax=Mesitornis unicolor TaxID=54374 RepID=UPI0005291E3A
EDPAVDKEVEIRKKVLKIYNKREEDFPSLSEYNDFLEEVEEIVFNLTNNVDLEDTKRKMELYQKDNKEVIQKNKIKL-----------
>UniRef90_A0A8C4GWW1/47-134 [subseq from] MNAT1 component of CDK activating kinase n=1 Tax=Dicentrarchus labrax TaxID=13489 RepID=A0A8C4GWW1_DICLA
EDPTVDKEVEIRKKVLKIYNKRDVDFSSLREYNDYLEQLEDIVYNLTNNIDVENTKLRMEQYQRENRDIIQRNKAKLTREQEELEELL
>UniRef90_A0A3P8Y2F0/64-151 [subseq from] MNAT1 component of CDK activating kinase n=3 Tax=Protacanthopterygii TaxID=41705 RepID=A0A3P8Y2F0_ESOLU
EDPTVDKEVEIRKKVLKIYNKRDFDFSSLREYNDYLEQVEEIVYNLTNNIEVERTKQIMEAYQRENRDVIQKNKAKLTREQEELEELL
>UniRef90_A0A3P9PMF3/64-151 [subseq from] CDK-activating kinase assembly factor MAT1 n=16 Tax=Cyprinodontoidei TaxID=8087 RepID=A0A3P9PMF3_POERE
EDATVDKEVEIRKKVMKIYNKREFDFPSLRDYNDYLEQVEDIVYNLTNNVDVENTKGRMEQYQRENKDNIQRNKAKLTREQEELEELL
>UniRef90_A0A1A8V9X5/64-151 [subseq from] CDK-activating kinase assembly factor MAT1 n=10 Tax=Nothobranchiidae TaxID=405002 RepID=A0A1A8V9X5_NOTFU
EDAAIDKEVEIRKKVMKIYNKREFDFPSLREYNDYLEQVEDIVYNLTNNTDVENTKLRMEHYQKENRDIIQRNKAKLTREQEELEELL
>UniRef90_H2MLY7/64-151 [subseq from] MNAT1 component of CDK activating kinase n=1 Tax=Oryzias latipes TaxID=8090 RepID=H2MLY7_ORYLA
EDPTVDKEVEIRKKVMKIYNKRECDFQSLREYNDYLEQVEDIVYNLTNNVEVESTKLRMEQYQRENKDVIQRNKAKLTREQEELEELL
>UniRef90_W5MVG3/64-151 [subseq from] CDK-activating kinase assembly factor MAT1 n=2 Tax=Lepisosteidae TaxID=7915 RepID=W5MVG3_LEPOC
EDPAVDKEVEIRKKVLKIYNKREQDFPSLHEYNDYLEQVEEIIYNLTNNVDVETTNQMIEQYKRENKDVIQKNKVKLTREQEELEELL
>UniRef90_UPI001403C2FB/64-151 [subseq from] CDK-activating kinase assembly factor MAT1 n=1 Tax=Amblyraja radiata TaxID=386614 RepID=UPI001403C2FB
EDPTVDKEVEIRKKVLKIYNKREEDFHSLNEYNDFLEEIEDIVNNLTNNLDVENTRRKMEQYQKDNKDIIHKNKIKLNREQEDLEETL
>UniRef90_UPI001F086D14/64-151 [subseq from] CDK-activating kinase assembly factor MAT1 isoform X2 n=2 Tax=Hypomesus transpacificus TaxID=137520 RepID=UPI001F086D14
EDPAVDKEVEIRKKVLKIYNKREFDFPSLKDYNDYLEQVEEIVYNWTNNIDVEGTKQVMEHYQRENRDIIQRNKAKLTREQEELEEML
>UniRef90_A0A6P3WA64/64-151 [subseq from] CDK-activating kinase assembly factor MAT1 n=3 Tax=Clupeidae TaxID=55118 RepID=A0A6P3WA64_CLUHA
EDPAIDKEVEIRKKVLKIYNKREFDFPSLREYNDYLETVEEIVFNLTNNLEVERTRQIMEQYQRENRDVIQRNKVKLTREQEELEELL
>UniRef90_UPI0014862DBA/64-150 [subseq from] CDK-activating kinase assembly factor MAT1 isoform X2 n=2 Tax=Cyclopterus lumpus TaxID=8103 RepID=UPI0014862DBA
EDPAVDKEVEIRKKVLKIYNKRDFDFPSLREYNDYLEQLEDTVYNLTNNIDVENTKLQMEQYQKENRDLIQKNKVKLTREQEEVEEL-
>UniRef90_UPI000EAAE12A/35-104 [subseq from] CDK-activating kinase assembly factor MAT1 n=1 Tax=Microtus ochrogaster TaxID=79684 RepID=UPI000EAAE12A
------------------YNKREEDFPSLREYNDFLEEVEEIVFNLTNNVDLENTKKKMEIYQKENKDVIQKNKLKLTREQEELEEAL
>UniRef90_UPI0012ED418D/64-151 [subseq from] CDK-activating kinase assembly factor MAT1 isoform X2 n=1 Tax=Anarrhichthys ocellatus TaxID=433405 RepID=UPI0012ED418D
EDPTVDKEVEIRKKVLKIYNKRHFDFPSLREYNDYLEKLEDIVYNLTNNIDVENTNLQMEQYQKEHRDLIQRNKVKLTREQEEVEELL
>UniRef90_A0A8D3E5U0/50-137 [subseq from] MNAT1 component of CDK activating kinase n=4 Tax=Pleuronectoidei TaxID=30942 RepID=A0A8D3E5U0_SCOMX
EDPTVDKEVEIRKKVLKIYNKRDFDFSSLREYNDYLEQVEDIVYNLTNNLDVENTKLKMEQYQREHRDLIQKNKATLTREQEELEELL
>UniRef90_A0A8C4SXW1/64-151 [subseq from] CDK-activating kinase assembly factor MAT1 n=2 Tax=Polypteridae TaxID=8289 RepID=A0A8C4SXW1_ERPCA
EDPTIDKEVEIRKKILKIYNKREHDFSSLNEYNNYLEQIEEIVFNLTNNFDVEKTKQMMEQYQKENKDLIQRNKIKLTREQEELEEIL
>UniRef90_A0A8S4ALE7/64-151 [subseq from] (Atlantic silverside) hypothetical protein n=1 Tax=Menidia menidia TaxID=238744 RepID=A0A8S4ALE7_9TELE
EDPAVDKEVEIRKKVMKIYNKRDFDFPSLREYNDYLEQVEDIVYNLTNNNEVENTKLRMEQYQRENRDVIQRNKAKLTREQEELEELL
>UniRef90_A0A5C6NYX7/54-141 [subseq from] MAT1 CDK7/cyclin-H assembly factor n=1 Tax=Takifugu flavidus TaxID=433684 RepID=A0A5C6NYX7_9TELE
EDPAVDKEVEIRKKVLKIYNKRDVDFSSLREYNDYLERVEDIVYNLTNNLDVENTKLRMEQYQRENRDTIQRNKAKLTREQEELEELL
>UniRef90_A0A8C1HIN7/28-115 [subseq from] MNAT1 component of CDK activating kinase n=1 Tax=Cyprinus carpio TaxID=7962 RepID=A0A8C1HIN7_CYPCA
EDPAIDKEVEIRKKVLKIYNKREFDFYTLKEYNDYLEQVEDIVFNLTNNIDVERTKQMMEQYQRDNKDIIQRNKAKLTREQEELEELL
>UniRef90_A0A6P6L7Z3/64-151 [subseq from] CDK-activating kinase assembly factor MAT1 isoform X1 n=1 Tax=Carassius auratus TaxID=7957 RepID=A0A6P6L7Z3_CARAU
EDPAIDKEVEIRKKVLKIYNKREFDFSSLKEYNDYLEQVEDIVFNLTNNIDVERTKQIMEQYQRDNKDIIQKNKAKLTREQEELEELL
>UniRef90_A0A498MKR8/51-138 [subseq from] CDK-activating kinase assembly factor MAT1 n=1 Tax=Labeo rohita TaxID=84645 RepID=A0A498MKR8_LABRO
EDPAIDKEVEIRKKVLKIYNKRELDFSTLKEYNDYLEQVEDIVFNLTNNVDVERTKQIMEQYQRDNKDVIQRNKAKLTREQEELEELL
>UniRef90_A0A6F9BH97/28-115 [subseq from] MAT1 domain-containing protein n=1 Tax=Coregonus sp. 'balchen' TaxID=861768 RepID=A0A6F9BH97_9TELE
EDPAIDKEVEIRKKVLKIYNKRDFDFSSLREYNDYLERVEEIVYNLTNNLEVEGTKQIMEAYQRENRDTIQKNKAKLTREQEELEELL
>UniRef90_A0A8X7WWM3/66-153 [subseq from] S38A6 protein (Fragment) n=1 Tax=Polypterus senegalus TaxID=55291 RepID=A0A8X7WWM3_POLSE
EDPTIDKEVEIRKKILKIYNKREHDFSSLNEYNNYLEQIEEIVFNLTNNFDVEKTKQLMEQYQKENKDLIQRNKIKLTREQEELEEIL
>UniRef90_A0A8C3ZA38/64-151 [subseq from] CDK-activating kinase assembly factor MAT1 n=1 Tax=Denticeps clupeoides TaxID=299321 RepID=A0A8C3ZA38_9TELE
EDPAVDKEVEIRKKVLKIYNKRNVDFSSLREYNDYLEQVEELVFNLTNNIDAENTRQVMEQYQRENKDLILKNRAKLTREQEELEELL
>UniRef90_A0A5A9P825/51-138 [subseq from] Cyclin-G1-interacting protein n=1 Tax=Triplophysa tibetana TaxID=1572043 RepID=A0A5A9P825_9TELE
EDPAIDKEVEIRKKVLKIYNKREFDFPTLKEYNDYLEQMEDIVYNLTNNSDVEKTKQMMEQYQRENRDVIQRNKVKLTREQEELEEIL
>UniRef90_UPI0014028F71/64-150 [subseq from] CDK-activating kinase assembly factor MAT1 n=1 Tax=Petromyzon marinus TaxID=7757 RepID=UPI0014028F71
EDALIDKEVEIRKRVLKTYNKREEDFPSLREYNDYLEEIEDIVFNLTNNVDVETTKRRMEQYQRDNRDIIQRNRVKTSREQEELCEG-
>UniRef90_UPI0004F069FD/34-110 [subseq from] CDK-activating kinase assembly factor MAT1-like n=1 Tax=Merops nubicus TaxID=57421 RepID=UPI0004F069FD
EDPAIDKEVEIRKKVLKIYNKREDDFSSLNEYNDFLEEIEEIVFNLTNNVDVENTKRRMELYQKDNKEVIQKNKIKL-----------
>UniRef90_A0A3N0YTW6/59-146 [subseq from] CDK-activating kinase assembly factor MAT1 n=1 Tax=Anabarilius grahami TaxID=495550 RepID=A0A3N0YTW6_ANAGA
EDPAIDKEVEIRKKVLKIYNKREFDFSTLKEYNDYLEQVEDIVFNLTNNVDVERTKQIMEQYQRDNRDVIQKNKAKLTREQEELEELL
>UniRef90_A0A674DS59/64-151 [subseq from] MNAT1 component of CDK activating kinase n=1 Tax=Salmo trutta TaxID=8032 RepID=A0A674DS59_SALTR
EDPAVDKEVEIRKKVLKIYNKRDVDFSNLREYNDYLERVEEIVYNLTNNLEVEGTKQIMEAYQRENRDIIQKNKAKLTREQEELEELL
>UniRef90_A0A4W5RHQ8/64-151 [subseq from] MNAT1 component of CDK activating kinase n=1 Tax=Hucho hucho TaxID=62062 RepID=A0A4W5RHQ8_9TELE
EDPAVDKEVEIRKKVLKIYNKRDFDFSNLREYNDYLERVEEIVYNLTNNLEVEGTKQIMEAYQRENRDIIQKNKAKLTREQEELEELL
>UniRef90_Q5XJT0/64-151 [subseq from] CDK-activating kinase assembly factor MAT1 n=28 Tax=Cyprinoidei TaxID=30727 RepID=Q5XJT0_DANRE
EDPAIGKEVEIRKKVLKIYNKREFDFSSLTEYNDYLEQVEDIVFNLANNMDVEMTKQKMEQYQRDNKDVIQRNKAKLTREQEELEELL
>UniRef90_A0A8C6B5F9/58-129 [subseq from] MAT1 domain-containing protein n=1 Tax=Monodon monoceros TaxID=40151 RepID=A0A8C6B5F9_MONMO
----------------TIYNKREEDFPSLREYNDFLEEVEEIVFNLTNNVDLDNTEKKMEIDQKENKDVIQKNKLKPTREQEELEEAL
>UniRef90_A0A8T2NFZ6/115-193 [subseq from] MAT1 domain-containing protein n=1 Tax=Albula glossodonta TaxID=121402 RepID=A0A8T2NFZ6_9TELE
EDPAVDKEVEIRKKVLKIYNKRDTDFPSLREYNDYLEQVEDIVFNLTNNVDVENTKQIMEQYQRENRDIIQRNKVKLES---------
>UniRef90_UPI0018E2D17F/64-150 [subseq from] LOW QUALITY PROTEIN: CDK-activating kinase assembly factor MAT1 n=1 Tax=Arvicola amphibius TaxID=1047088 RepID=UPI0018E2D17F
EDPIVDKEVEIRKKVLKIYNKREEDFPSLREYNDFLEEVEEIVFNLTT-MXIWRTPKENGIYQKENKDVIQKIKLHVVREQEELEEAL
>UniRef90_A0A553MQ18/64-151 [subseq from] RING-type domain-containing protein n=1 Tax=Danionella translucida TaxID=623744 RepID=A0A553MQ18_9TELE
EDPAIDKEVEIRKKVLKIYNKRELDFSSLKEYNDYLEQVEDIVFNLTNNTEVEKTKQIMEQYQRDNKDSIQRNKAKLTREQEELEEML
>UniRef90_A0A8C4QR86/64-151 [subseq from] MNAT1 component of CDK activating kinase n=1 Tax=Eptatretus burgeri TaxID=7764 RepID=A0A8C4QR86_EPTBU
DDPLVDKEVDIRKKVLKTYNKREEDFATLREFNDYLEEIEDIVYKLTRNVDVENTKRKMDIYQRENKDIIQKNRIRLSMEHEDLVEGL
>UniRef90_H3DIY7/46-135 [subseq from] MNAT1 component of CDK activating kinase n=1 Tax=Tetraodon nigroviridis TaxID=99883 RepID=H3DIY7_TETNG
EDPAVDKEVEIRKKVLKIYNKRDVDFSSLREYNDYLVAsgGHSLVYNLTNNIDVENTKVRMEQYQRDNRDVIQRNKAKLTREQEELEELL
>UniRef90_A0A8B9SNS8/64-143 [subseq from] CDK-activating kinase assembly factor MAT1 n=15 Tax=Neognathae TaxID=8825 RepID=A0A8B9SNS8_ANAPL
EDPAVDKEVEIRK--------EEDDFPSLSEYNDFLEEIEEIVFNLTNNVDLENTKKKMELYQKDNKEVIQKNKIKLTREQEELEEAL
>UniRef90_A0A2D4KTK8/2-75 [subseq from] MAT1 domain-containing protein (Fragment) n=1 Tax=Micrurus paraensis TaxID=1970185 RepID=A0A2D4KTK8_9SAUR
--------------VIYKYNKREDDFPNLAEYNDFLEEVEEIVFNLTNNVDVEGTRKKMEIYQKENKEVIHKNKIKLSREQEELEEAL
>UniRef90_A0A091SF66/1-70 [subseq from] CDK-activating kinase assembly factor MAT1 (Fragment) n=1 Tax=Nestor notabilis TaxID=176057 RepID=A0A091SF66_NESNO
------------------YNKREDDFPSLSEYNDFLEEIEEIVYNLTNNVDLENTKRKMELYQKDNKEVIQKNKIKLTREQEELEEAL
>UniRef90_UPI00023F21C6/64-151 [subseq from] CDK-activating kinase assembly factor MAT1 n=1 Tax=Gadus morhua TaxID=8049 RepID=UPI00023F21C6
EDPAVDKEVEIRKKLLKTFNKRDFDFPSLAAYNDYLEKIEEIVYNQTNNVEVEGTKQIIEQYQRENREVIQRNKVKLTREQEELEEML
>UniRef90_S4RAA5/1-79 [subseq from] MNAT1 component of CDK activating kinase n=1 Tax=Petromyzon marinus TaxID=7757 RepID=S4RAA5_PETMA
--------VEIRKRGLKTYNKREEDFPSLREYNDYLEEIEDIVFNLTNNVDVETTKRRMEQYQRDNRDIIQRNRVKTSREQEELCEG-
>UniRef90_A0A8C2NJ22/64-142 [subseq from] MNAT1 component of CDK activating kinase n=1 Tax=Capra hircus TaxID=9925 RepID=A0A8C2NJ22_CAPHI
EDPTVDKEVEIRKKVLKIYNKREEDFPSLREYNDFLEEVEEIGMYLM---------LKMEIYQKENKDVIQKNKLKLTREQEELEEAL
>UniRef90_A0A6F9B504/43-122 [subseq from] MAT1 domain-containing protein (Fragment) n=1 Tax=Coregonus sp. 'balchen' TaxID=861768 RepID=A0A6F9B504_9TELE
EDPAVDKEVEIRKKVLKVYNKRDFDFSSLREYNDYLEQVEEIVYNLTINLEVEGTKQIMEAYQRANRDIIQKNKGKLERS--------
>UniRef90_Q4RM38/34-130 [subseq from] (spotted green pufferfish) hypothetical protein (Fragment) n=1 Tax=Tetraodon nigroviridis TaxID=99883 RepID=Q4RM38_TETNG
EDPAVDKEVEIRKKVLKIYNKRDVDFSSLREYNDYLVasgghrgllEPIPAVYNLTNNIDVENTKVRMEQYQRDNRDVIQRNKAKLTREQEELEELL
>UniRef90_A0A6P4Y6W8/64-149 [subseq from] CDK-activating kinase assembly factor MAT1-like n=1 Tax=Branchiostoma belcheri TaxID=7741 RepID=A0A6P4Y6W8_BRABE
EDPFVDKEVDIRKRILKIYNRQEEEFTSLREYNDYLEEVETIIFNLSNNIDVDLTKKKVEEYQKSNKSNIQRNRSKLSKDEELMEQ--
>UniRef90_A0A2H1WTW5/64-151 [subseq from] CDK-activating kinase assembly factor MAT1 n=8 Tax=Noctuoidea TaxID=37570 RepID=A0A2H1WTW5_SPOFR
EDPMVEKEIDIRKRVLKDFNKKEEDFATLREYNDYLEEIETIVYNLTNNIDIVGTNKRIEQYKKDNKDIIMKNKVKIGREEVELEEIL
>UniRef90_A0A7R9JP29/97-183 [subseq from] CDK-activating kinase assembly factor MAT1 n=7 Tax=Timema TaxID=61471 RepID=A0A7R9JP29_TIMGE
EDPMVEKEVDIRKRVLRDFNKKEDDFDSLREYNDYLEEVESIIFNLTNDIDIIGTNKKIEQYKKENKEVIQKNKTKLGREELELEEL-
>UniRef90_UPI00067C8C7F/64-151 [subseq from] CDK-activating kinase assembly factor MAT1 n=1 Tax=Amyelois transitella TaxID=680683 RepID=UPI00067C8C7F
EDPMVEKEIDIRKRVLKDYNKKEEDFATLREYNDYLEEIETIIFNLTNNIDVVNTNKKIEQYKKENREIIMKNKAKIGQEELELEEIL
>UniRef90_UPI001600B7EF/64-149 [subseq from] CDK-activating kinase assembly factor MAT1-like n=1 Tax=Branchiostoma floridae TaxID=7739 RepID=UPI001600B7EF
EDPFVDKEVDIRKRILKIYNRQEEEFTSLREYNDYLEEVETIIFNLSNNIDMELTKKKVEEYQKSNKSNIQRNRSKLSKDEELMEQ--
>UniRef90_A0A1B6DUT4/64-150 [subseq from] RING-type domain-containing protein n=2 Tax=Clastoptera arizonana TaxID=38151 RepID=A0A1B6DUT4_9HEMI
EDPSVEKEVDIRKRVLKDFNKKEEDFSSLRDYNDYLEEVENIIFNLTNNIDIIETNKKIEQYKKENKELILKNKVRLGREELELEEI-
>UniRef90_A0A437BP68/64-151 [subseq from] RING-type domain-containing protein n=1 Tax=Chilo suppressalis TaxID=168631 RepID=A0A437BP68_CHISP
EDPMVEKEIDIRKRVLKDYNKKEEDFATLREYNDYLEEIETIIYNLTNNIDVVGTNKRIEQYKKENREIIMKNKAKIGREEIELEEIL
>UniRef90_A0A7R9DHD3/50-136 [subseq from] MAT1 domain-containing protein n=1 Tax=Timema cristinae TaxID=61476 RepID=A0A7R9DHD3_TIMCR
EDPMVEKEVDIRKRVLRDFNKKEDDFDSLREYNDYLEEVESIIFNLTNDIEVIGTNKKIEQYKKENKEVIQKNKTKLGREELELEEL-
>UniRef90_UPI00103A6B40/64-151 [subseq from] CDK-activating kinase assembly factor MAT1 n=1 Tax=Ostrinia furnacalis TaxID=93504 RepID=UPI00103A6B40
EDPMVEKEIDIRKRVLKDYNKKEEDFATLREYNDYLEEIETIVYNLTNNIDIVGTNKRIEQYKKDNKELIMKNKAKIGREEIELEEIL
>UniRef90_A0A0L7KPV0/66-153 [subseq from] CDK-activating kinase assembly factor MAT1 n=1 Tax=Operophtera brumata TaxID=104452 RepID=A0A0L7KPV0_OPEBR
EDPMVEKEIDIRKRVLKDYNKKEEDFATLREYNDYLEEIETIIYNLMNNIDIVNTNKKIEQYKKDNKELIMKNKVKIGREEIELEEIL
>UniRef90_A0A0K8VWV7/64-151 [subseq from] CDK-activating kinase assembly factor MAT1 n=1 Tax=Bactrocera latifrons TaxID=174628 RepID=A0A0K8VWV7_BACLA
EDPMVEKEVDIRKRVLRDYNKKEEDFATLQEYNDYLEEIETIIYNLCNNIDIIGTNKRIEAYRRENREVIQRNKTRMGREEYELEEML
>UniRef90_A0A6J1W7P5/64-151 [subseq from] CDK-activating kinase assembly factor MAT1 n=1 Tax=Galleria mellonella TaxID=7137 RepID=A0A6J1W7P5_GALME
EDPMVEKEIDIRKRVLKDYNKKEEDFETLREYNDYLEEIETIIFNLTNNIDVVNTNKRIEQYKKDNREIIMKNKVKIGQEELELEEIL
>UniRef90_UPI0021172F00/64-151 [subseq from] CDK-activating kinase assembly factor MAT1 n=4 Tax=Schistocerca TaxID=7008 RepID=UPI0021172F00
EDPMVEKEVDIRKRVLRDFNKKEEDFSTLREYNDYLEEVETIIFNLTNNIDVVNTNKRIEQYKKENRETILKNKVKLGKEEMELEELL
>UniRef90_A0A8C8HQD7/34-115 [subseq from] MNAT1 component of CDK activating kinase n=1 Tax=Oncorhynchus tshawytscha TaxID=74940 RepID=A0A8C8HQD7_ONCTS
KDPAIDKEVEICKKVLKI--TRDFDFSSLREYNDYLEQVEEIVYNLTNNLEVEGTKHIMEAYQRENRDIIQKNKAKLMREQEEL----
>UniRef90_A0A0L0CBP7/64-151 [subseq from] CDK-activating kinase assembly factor MAT1 n=2 Tax=Lucilia TaxID=7374 RepID=A0A0L0CBP7_LUCCU
EDPMVEKEVDIRKRILRDYNKKEEDFNSLQEYNDYLEEIESIIYNLCNNIDIIGTNKRIEQYKKENRDIIQRNKTRMGREEYELEEML
>UniRef90_UPI001D096888/64-151 [subseq from] CDK-activating kinase assembly factor MAT1 n=2 Tax=Coccinellini TaxID=263631 RepID=UPI001D096888
EDATVEKEVDIRKRILRDFNRKEEDFKSLREYNDYLEEVETIIYNLCNNIDVIETNKKIEQYKKDNKDVIQKNKGKLGRDEYELEELL
>UniRef90_A0A1E1W020/2-85 [subseq from] MAT1 domain-containing protein (Fragment) n=2 Tax=Pectinophora gossypiella TaxID=13191 RepID=A0A1E1W020_PECGO
----VEKEIDIRKRVLKDYNKKEEDFATLREYNDYLEEIETIIYNLTNNIDIVGTNKRIEQYKKENKELIQKNKVKIGREELELEEIL
>UniRef90_A0A653D4Q3/44-131 [subseq from] MAT1 domain-containing protein n=1 Tax=Callosobruchus maculatus TaxID=64391 RepID=A0A653D4Q3_CALMS
EDATVEKEVDIRKRVLRDFNKKEEDFTTLKEYNDYLEEVESIIFNLTNNIDVVNTNKRIEQYKRDNKEQIMKNKGKLGRDEYELEEIL
>UniRef90_A0A6J2JPF5/64-151 [subseq from] CDK-activating kinase assembly factor MAT1 n=2 Tax=Bombyx TaxID=7090 RepID=A0A6J2JPF5_BOMMA
EDPMVEKEVDIRKRVLRDYNKKEEDFNSLREYNDYLEEIEIIVYNLTNNIDIVETNKRIEQYKKENKELIMKNKAKLGRKAIELEELL
>UniRef90_R7THV1/64-150 [subseq from] CDK-activating kinase assembly factor MAT1 n=1 Tax=Capitella teleta TaxID=283909 RepID=R7THV1_CAPTE
EDSYVEKETDIRKKILKDFNKKEEDFSSLREFNDYLEDVETIVFNLTNGIDLEETKRKVELYKKEHQDSIRKNRAKMSKEEEELEDM-
>UniRef90_A0A8S4F1G9/64-151 [subseq from] CDK-activating kinase assembly factor MAT1 n=2 Tax=Plutella xylostella TaxID=51655 RepID=A0A8S4F1G9_PLUXY
EDSMVEKEIDIRKRVLKDYNKKEEDFATLREYNDYLEEIETIIFNLTNNIDIVGTNKRIEQYKRDNKELIMKNKVKIGREELELEEIL
>UniRef90_UPI001BE48A32/64-149 [subseq from] LOW QUALITY PROTEIN: CDK-activating kinase assembly factor MAT1-like n=1 Tax=Anopheles merus TaxID=30066 RepID=UPI001BE48A32
EDSNVDKEVQIRKRILKDFNKKEDDFGSLDEYNDYLEMIEELVFNLCNNIDIINTNKRIEQYKRDNRDVIMKNKLKLSKDELELEQ--
>UniRef90_UPI00188FD0A6/64-151 [subseq from] LOW QUALITY PROTEIN: CDK-activating kinase assembly factor MAT1-like n=2 Tax=Manduca sexta TaxID=7130 RepID=UPI00188FD0A6
EDPMVEKEVDIRKRVLRDYNKKEEDFATLRDYNDYLEEIETIVYNLTNNIDVVETNKRIEQYKKENKELIMKNKAKIGREAVQLEEVL
>UniRef90_UPI002165A867/64-151 [subseq from] CDK-activating kinase assembly factor MAT1 n=1 Tax=Anthonomus grandis grandis TaxID=2921223 RepID=UPI002165A867
EDATVEKEVDIRRRVLRDFNKKEEDFASLREYNDYLEEVETIIYNLTNNIDIINTNKKIEQYKKDNRELIQKNKSRLGKDEYEIEEML
>UniRef90_A0A7R8YKW5/64-151 [subseq from] CDK-activating kinase assembly factor MAT1 n=1 Tax=Hermetia illucens TaxID=343691 RepID=A0A7R8YKW5_HERIL
DDPMVEKEIDIRKRILRDYNKKEEDFETLQEYNDYLEEIECIVYNLCNNIDLLNTNKKIEQYKKENREVIMRNKTKIGREEYELEEML
>UniRef90_A0A067R1E3/64-151 [subseq from] CDK-activating kinase assembly factor MAT1 n=1 Tax=Zootermopsis nevadensis TaxID=136037 RepID=A0A067R1E3_ZOONE
EDSMVEKEVDIRKRVLRDFNKKEEDFSTLREYNDYLEEVETIILNLTNNVDVITTNKKIEQYKKENKDVILKNKSKIGREEMELEELL
>UniRef90_A0A4W5RHC1/60-135 [subseq from] MNAT1 component of CDK activating kinase n=1 Tax=Hucho hucho TaxID=62062 RepID=A0A4W5RHC1_9TELE
KDPAIDKEVEIRKKVLKI--TRDFDFSSLREYNDYLEQVEEIVYNLTNNLEVEGTKHIMEAYQRENRDIIQKNKAKLV----------
>UniRef90_UPI0006B0BCC3/64-149 [subseq from] CDK-activating kinase assembly factor MAT1-like n=1 Tax=Limulus polyphemus TaxID=6850 RepID=UPI0006B0BCC3
EDPCVEKEVDIRRKVLKDFNKREEEFSSLREYNDYLEEIETIIFNLVNNVEFEATKRKIEQYKKENRTQISKNRGKISRDEEELEI--
>UniRef90_UPI000E6D612B/64-151 [subseq from] CDK-activating kinase assembly factor MAT1 n=1 Tax=Hyposmocoma kahamanoa TaxID=1477025 RepID=UPI000E6D612B
EDAMVEKEIDIRKRVLKDYNKKEEDFATLREYNDYLEEIETIIYNLTNNIDIVGTNKRIEQYKKDNKELILKNKVKIGREELELEEIL
>UniRef90_A0A2T7NZQ9/28-113 [subseq from] MAT1 domain-containing protein n=2 Tax=Pomacea canaliculata TaxID=400727 RepID=A0A2T7NZQ9_POMCA
EDATVEKEVDIRKRILRDFNKKEEDFPDLRSYNDYLEMIETVVFNLTNGVDVESTRKLIEQYKKENKDYIKKNQSKLSRDEEYLEQ--
>UniRef90_UPI0015B29226/68-155 [subseq from] CDK-activating kinase assembly factor MAT1-like n=1 Tax=Stegodyphus dumicola TaxID=202533 RepID=UPI0015B29226
EDSSVEKELDIRRRILKDFNKKEEDFKTLREYNDYLEDVETIIFNLSNNIDVDSTKRKIDQYKKENKTQIMKNKGKLSKEEEELEELL
>UniRef90_A0A834MCQ6/64-151 [subseq from] CDK-activating kinase assembly factor MAT1 n=1 Tax=Rhynchophorus ferrugineus TaxID=354439 RepID=A0A834MCQ6_RHYFE
EDATVEKEVDIRKRVLRDYNKKEEDFATLAEYNNYLEEVETIVYNLTNNIDVVNTNKKIEQYKKENREQIQKNKGRLGRDEYELEELL
>UniRef90_A0A8J1TVI8/64-149 [subseq from] Ofus.G07343 protein n=1 Tax=Owenia fusiformis TaxID=6347 RepID=A0A8J1TVI8_OWEFU
EDSSVEKEMDIRKKILRDYNKQEEDFPTLRAYNDYLEDIETTIFNLANGVDVEETKKKIEQYKKENKDTIRKNQSKLSRDEELIE-A-
>UniRef90_UPI00200D0A81/64-151 [subseq from] CDK-activating kinase assembly factor MAT1 n=1 Tax=Leguminivora glycinivorella TaxID=1035111 RepID=UPI00200D0A81
EDSMVEKEIDIRKRVLKDYNKKEEDFATLREYNDYLEEIETIIFNLVNNIDVVGTNKRIEQYKKENKELINKNKAKIGREELELEEIL
>UniRef90_B0W2W5/64-150 [subseq from] CDK-activating kinase assembly factor MAT1 n=7 Tax=Culicinae TaxID=43817 RepID=B0W2W5_CULQU
EDSNVDKEVQIRKRILKDFNKKEDDFNSLAEYNDYLEMIEEIVFNLCNNIDIINTNKRIEQYKKENRDVILKNKTKLSKDEIELEEL-
>UniRef90_Q7KPG8/64-151 [subseq from] CDK-activating kinase assembly factor MAT1 n=8 Tax=melanogaster subgroup TaxID=32351 RepID=Q7KPG8_DROME
EDPMVEKEVDIRRRILRDYNKREEDFASLAEYNDYLEEIEDIVYNLCNNIDIIETNKRIEAYKRDNREVIQRNKTRVGRDEYALEEML
>UniRef90_UPI00083C1BDA/64-151 [subseq from] CDK-activating kinase assembly factor MAT1 n=1 Tax=Nicrophorus vespilloides TaxID=110193 RepID=UPI00083C1BDA
EDPVIEKEVDIRKRVLRDFNKKEEDFSSLREYNDYLEEIETIIYNLTNDVDIVETNKKIEQYKRENRDFIIKNKSKIGREEYELEEIL
>UniRef90_A0A4Y2HIC6/103-190 [subseq from] CDK-activating kinase assembly factor MAT1 n=2 Tax=Araneidae TaxID=6913 RepID=A0A4Y2HIC6_ARAVE
EDSSVEKELDIRRRILKDFNKKEEDFGSLREYNDYLEEIETIIFNLANDVDIEATKRKIEQYKKENKTQIMKNKGKLSKEEEELEELL
>UniRef90_A0A8J6HKQ6/64-151 [subseq from] CDK-activating kinase assembly factor MAT1 n=1 Tax=Tenebrio molitor TaxID=7067 RepID=A0A8J6HKQ6_TENMO
EDPSVEKEVDIRKRVLRDYNKKEDDFNSLAEYNDYLEEVETIVYNLSNNIDIVNTNKRIEQYKRDNRDQIMKSKGKLGREEYELEELL
>UniRef90_A0A0N1IDW9/64-151 [subseq from] CDK-activating kinase assembly factor MAT1 n=6 Tax=Papilionidae TaxID=7143 RepID=A0A0N1IDW9_PAPMA
EDSMVEKEIDIRKRVLKDYNKKEEDFATLREYNDYLEEIETIVYNLCNNIDVVGTNKRIEQYKKDNKELIMKNKVKIGREEIELEEIL
>UniRef90_A0A2P8Y088/25-112 [subseq from] CDK-activating kinase assembly factor MAT1 n=1 Tax=Blattella germanica TaxID=6973 RepID=A0A2P8Y088_BLAGE
EDSMVEKEVDIRKKVLRDYNKKEEDFNSLREYNDYLEEIEEIIFNLSNNIDVLATNKRIEQYKRDNREVILKNKSKIGREELELEELL
>UniRef90_A0A8B8IKZ3/64-151 [subseq from] CDK-activating kinase assembly factor MAT1 n=5 Tax=Nymphalinae TaxID=40040 RepID=A0A8B8IKZ3_VANTA
EDSMVEKEIDIRKRVLKDFNKKEEDFATLREYNDYLEEIETIIFNLANNIDVVGTNKRIEQYKKDNKEIIMKNKAKIGREELELEEIL
>UniRef90_E0VAF8/64-151 [subseq from] CDK-activating kinase assembly factor MAT1 n=1 Tax=Pediculus humanus subsp. corporis TaxID=121224 RepID=E0VAF8_PEDHC
EDATVEKEVDIRKRVLKDFNKKEEDFNSLDDYNNYLEEVETIIFNLTNNIDVIETNKKIEQYKRENKDVILKNKTKIGREEYELEEIL
>UniRef90_UPI001ED8B5FD/64-151 [subseq from] CDK-activating kinase assembly factor MAT1 n=1 Tax=Ischnura elegans TaxID=197161 RepID=UPI001ED8B5FD
EDPVVEKEVDIRKRILKDFNKRQEDFSTLREYNDYLEELETIIWNLTNNIDVIATNKRIEQFKRENREVILKNKSRVSREELELEEAL
>UniRef90_A0A146LQ77/64-151 [subseq from] CDK-activating kinase assembly factor MAT1 n=1 Tax=Lygus hesperus TaxID=30085 RepID=A0A146LQ77_LYGHE
EDPVVEKEVDIRKRVLKDYNKKEEDFSTLEEFNDYLEEIEEIIFNLTNGINTIETNKRIDQYKKENRDTIMKNKMKVGRTEMELEELL
>UniRef90_A0A1B6H2K9/64-151 [subseq from] RING-type domain-containing protein n=4 Tax=Cicadellinae TaxID=33370 RepID=A0A1B6H2K9_9HEMI
EDAVVEKEVDIRKRVLRDFNKKEDDFASLREYNDYLEEIECIIFNLCNNIDVVETNKRIEQYKKENKDIILKNKIKIGKEELELEELL
>UniRef90_A0A8S3YMV2/64-148 [subseq from] RING-type domain-containing protein n=1 Tax=Candidula unifasciata TaxID=100452 RepID=A0A8S3YMV2_9EUPU
EDPSVEKEIDIRKKVLRDFNKKQDDFPSLKEYNDYLEMIETIVFNLCNNIDVDNTKRMIEQYKKENKEQIRKNLSKVSKDEEYLE---
>UniRef90_A0A6J2Y9N0/64-151 [subseq from] CDK-activating kinase assembly factor MAT1 n=1 Tax=Sitophilus oryzae TaxID=7048 RepID=A0A6J2Y9N0_SITOR
EDASVEKEVDIRRRVLKDYNKKEEDFSSLAEYNDYLEEVETIIYNLANNIDVINTNKKIEQYKKENKDQIQKSKGRLGKDEFELEELL
>UniRef90_A0A0P5JAI4/65-152 [subseq from] CDK-activating kinase assembly factor MAT1 n=11 Tax=Daphnia TaxID=6668 RepID=A0A0P5JAI4_9CRUS
EDPAVDKEVDIRKRILKEFNKRQEDFPTLREYNDYLEEVETIIFNLVFDIDPTNTNKMIDNYKKENKDITQKNRNRQSQEEMELEELL
>UniRef90_A0A1I8MUW5/64-151 [subseq from] CDK-activating kinase assembly factor MAT1 n=2 Tax=Muscinae TaxID=43910 RepID=A0A1I8MUW5_MUSDO
EDPMVEKEVDIRKRILRDYNKKEDDFNSLQEYNDYLEEIETIIYNLCNNIDIIGTNKRIEQYKKDNREVIQRNRTRMGREEIELEEML
>UniRef90_A0A482XF30/64-151 [subseq from] CDK-activating kinase assembly factor MAT1 n=2 Tax=Delphacidae TaxID=33362 RepID=A0A482XF30_LAOST
EDPAVEKEVDIRKRVLKDFNKKEEDFSSLNEYNDYLENVETIIFNLTNNIDVMETNKRIEQYKRDNRELILKNKIKIGREELELEELL
>UniRef90_A0A2J7Q642/64-151 [subseq from] CDK-activating kinase assembly factor MAT1 n=2 Tax=Cryptotermes secundus TaxID=105785 RepID=A0A2J7Q642_9NEOP
EDSMVEKEVDIRKRVLRDFNKKEEDFSTLREYNDYLEEVETIVYNLTNNVDVIATNKTIEQYKKENKDLILKNKSKIGREEMELEELL
>UniRef90_A0A6P4L8U6/64-151 [subseq from] CDK-activating kinase assembly factor MAT1 n=3 Tax=ananassae subgroup TaxID=32347 RepID=A0A6P4L8U6_DROBP
EDPMVEKEVDIRRRILRDYNKREEDFATLEEYNDYLEEIENIVFNLCNNIDIFETNKRIEAYKRDNREVIQRNKTRVGRDEYALEEML
>UniRef90_V4ART5/64-148 [subseq from] RING-type domain-containing protein n=1 Tax=Lottia gigantea TaxID=225164 RepID=V4ART5_LOTGI
EDPQVEKEVDIRRKVLKDYNKKEEDFNTLREYNDYLEMIETIIYNLANNIDVESTKKQVETYRKENKDSIRKNYSKLSKDEEYIE---
>UniRef90_A0A6J2TBT4/64-151 [subseq from] CDK-activating kinase assembly factor MAT1 n=1 Tax=Drosophila lebanonensis TaxID=7225 RepID=A0A6J2TBT4_DROLE
EDPMVEKEVDIRRRILRDYNKREEDFGSLEEYNDYLEEIESIVYNLCNNIEIIETNKRIEAYKRDNREVIQRNKTRVGRDEYELEEML
>UniRef90_A0A5E4QR67/64-151 [subseq from] RING-type domain-containing protein n=2 Tax=Leptidea sinapis TaxID=189913 RepID=A0A5E4QR67_9NEOP
EDAMVEKEIDIRKRILKDFNKKEEDFATLREYNDYLEDIESIIFNLVNNIDIINTNKRIEQYKKDNKEAILKNKAKIGREELELEEIL
>UniRef90_A0A6P7VL23/64-151 [subseq from] CDK-activating kinase assembly factor MAT1 n=5 Tax=Ixodes TaxID=6944 RepID=A0A6P7VL23_IXOSC
EDAGVEKEVDIRRKILKDYNKREEDFETLRAYNDYLEEVETIIFNLANEVDVEATRRKVEQYKRDNKAQIQKGKLKPSREEEFLEEVL
>UniRef90_E2BZE4/64-151 [subseq from] CDK-activating kinase assembly factor MAT1 n=1 Tax=Harpegnathos saltator TaxID=610380 RepID=E2BZE4_HARSA
EDPMVEKEVNIRKRILRDYNKREEDFATLREYNDYLEEIEHIIYNLANNIDVVETNKRIEQYKKDNKDQIVKSKSKLGRSEYELEEML
>UniRef90_A0A821XD49/64-151 [subseq from] RING-type domain-containing protein n=6 Tax=Pieridae TaxID=7114 RepID=A0A821XD49_9NEOP
EDSMVEKEIDIRKRILKDFNKKEEDFATIREYNDYLEDIESIIFNLVNNIDIINTNKKIDQYKKDNKELIMKNKAKIGREELELEEIL
>UniRef90_A0A1W4VS12/64-151 [subseq from] CDK-activating kinase assembly factor MAT1 n=19 Tax=Sophophora TaxID=32341 RepID=A0A1W4VS12_DROFC
EDPMVEKEVDIRRRILRDYNKREEDFASLAEYNDYLEEIEDIVYNLCNNIEIIETNKRIEAYKRDNREVIQRNKTRVGRDEYALEEML
>UniRef90_A0A8C7KCW5/53-128 [subseq from] MNAT1 component of CDK activating kinase n=1 Tax=Oncorhynchus kisutch TaxID=8019 RepID=A0A8C7KCW5_ONCKI
KDPAIDKEVEICKKVLKI--TRDFDFSSLREYNDYLEQVEEIVYNLTNNLEVEGTKHIMEAYQRENRDIIQKNKAKLV----------
>UniRef90_A0A8B7ZQC9/67-151 [subseq from] CDK-activating kinase assembly factor MAT1 n=1 Tax=Acanthaster planci TaxID=133434 RepID=A0A8B7ZQC9_ACAPL
EDAYVEKEVDIRKRILKDFNQQEDDFPTLREYNDYLEEVETIIFNLTNGIDVEATKKKVELYRKQNRDRITRNRSKQSSDQVYLE---
>UniRef90_T1KV50/65-152 [subseq from] RING-type domain-containing protein n=1 Tax=Tetranychus urticae TaxID=32264 RepID=T1KV50_TETUR
EDPLVDKEVDIRRSVLQDFNKSEKDFSSLAEYNEYLEFVEDIIYNLTNNIDVESTKRKIEQYRKENSDVIARNRGKLSENDEELEELL
>UniRef90_UPI00143E0DA5/64-150 [subseq from] CDK-activating kinase assembly factor MAT1 n=1 Tax=Belonocnema kinseyi TaxID=2817044 RepID=UPI00143E0DA5
EDPMVEKEVDIRKRVLRDFNKKEEDFPTLREYNNYLEEIENIIYNLANNIDVIETNKKIEQYKRENKELILKNKSKLSKKEVELEEL-
>UniRef90_A0A6H5GV11/64-151 [subseq from] RING-type domain-containing protein n=1 Tax=Nesidiocoris tenuis TaxID=355587 RepID=A0A6H5GV11_9HEMI
EDPVIEKEVDIRKRVLRDYNKKEEDFSSLEEYNDYLEEIEEIIYNLTNGLNTVETNKRIDQYKKENKDVIMKNKMKISKTDIELEELL
>UniRef90_A0A7R8ZL42/63-149 [subseq from] RING-type domain-containing protein n=1 Tax=Cyprideis torosa TaxID=163714 RepID=A0A7R8ZL42_9CRUS
EDASVEKEVDIRRKIMRDYNKREEDFGSLREWNDYLEHIETIIFNLANNVDVEETKKKVEQYRKDNKDSIVKNKLRpIGSEDQELLE--
>UniRef90_A0A336L0K7/64-150 [subseq from] CDK-activating kinase assembly factor MAT1 n=1 Tax=Culicoides sonorensis TaxID=179676 RepID=A0A336L0K7_CULSO
ENPMVEKEVDIRKRILRDYNKKEEDFDSLDEYNNYLEEIETIIYNLSNNIDIINTNKRIEQYKKENKDVILKNKQRMGREEFELEQM-
>UniRef90_A0A182NZG4/64-149 [subseq from] RING-type domain-containing protein n=1 Tax=Anopheles epiroticus TaxID=199890 RepID=A0A182NZG4_9DIPT
EDSNVDKEVQIRKRILKDFNKKEDDFTSLDEYNDYLEMIEELVFNLCNNIDIINTNKRIEQYKRDNRDVIMKNKMKLSKDELELEQ--
>UniRef90_A0A7J7BND2/64-151 [subseq from] RING-type domain-containing protein n=1 Tax=Abscondita terminalis TaxID=2069292 RepID=A0A7J7BND2_9COLE
EDATVEKEVDIRKRVLRDFNKKEEDFATLREYNDYLEEVETIIYNLCNNIDIINTNKRIEDYKRSNKEQIMKSKNKMSREEYELEELL
>UniRef90_A0A4Y7NKR4/64-151 [subseq from] EOG090X0BPM n=1 Tax=Scapholeberis mucronata TaxID=202097 RepID=A0A4Y7NKR4_9CRUS
EDAGVDKEVDIRKRILKEFNKRQEDFPTLREYNDYLEQVETIIFNLVYDIDTTNTNKLIDNYKKENKDIIQRNKNRQSQEEMELEELL
>UniRef90_A0A1B0G6P6/64-151 [subseq from] CDK-activating kinase assembly factor MAT1 n=6 Tax=Glossina TaxID=7393 RepID=A0A1B0G6P6_GLOMM
EDPMVEKEVDIRKRILRDYNKKEDDFASPQEYNDYLEEIETVVYNLCNNIDVIGTNKRIEQYKKENREFIQRNKARMGREEFELEEVL
>UniRef90_A0A5N4B3S2/64-151 [subseq from] CDK-activating kinase assembly factor MAT1 n=2 Tax=Photinus pyralis TaxID=7054 RepID=A0A5N4B3S2_PHOPY
EDATVEKEVDIRKRVLRDFSKKEEDFSSLRDYNDYLEEVETIIYNLTNNIDVINTNKKIEDYKKSNREQIMKSKNKMSREEYELEELL
>UniRef90_B4MNX9/64-151 [subseq from] CDK-activating kinase assembly factor MAT1 n=1 Tax=Drosophila willistoni TaxID=7260 RepID=B4MNX9_DROWI
EDPMVEKEVDIRRRILRDYNKREEDFASLDEYNDYLEEIENIVYNLCNNIEIIETNKRIEAYKRDNREVIQRNKTRVGREEYALEEML
>UniRef90_UPI000C6EA2C8/64-150 [subseq from] CDK-activating kinase assembly factor MAT1-like n=1 Tax=Centruroides sculpturatus TaxID=218467 RepID=UPI000C6EA2C8
EDASVEKELDIRKRILKDFNKKEEDFSNLREYNDYLEEVETIIFNLSNNINIEATKRKIEQYKKENKNIIMKRKNKLSKDEEEIDEY-
>UniRef90_A0A8I6REM5/64-151 [subseq from] RING-type domain-containing protein n=1 Tax=Cimex lectularius TaxID=79782 RepID=A0A8I6REM5_CIMLE
EDPNVEKEVDIRKKVLRDYNKKEEDFATLEEYNDYLEEVEDIIYNLTNGINTAEVQKKIDQYKRENRDIILKNKMKIGRGELELEELL
>UniRef90_UPI000995CCA6/64-150 [subseq from] CDK-activating kinase assembly factor MAT1 n=1 Tax=Pseudomyrmex gracilis TaxID=219809 RepID=UPI000995CCA6
EDPMVEKEVSIRKRILRDYNKKEEDFATLREYNDYLEEIESVVYNLTHNIDVIETNKKIEQYKKDNKEQIVKSKSKLGRSEHELEEI-
>UniRef90_A0A482VML5/64-151 [subseq from] CDK-activating kinase assembly factor MAT1 n=1 Tax=Asbolus verrucosus TaxID=1661398 RepID=A0A482VML5_9CUCU
EDAAVEKEVDIRKRVLRDYNKKEEDFNSLAEYNDYLEEVETIIYNLTNNIDIVNTNKRIEQYKRDNREQIMKSKGKLGREEYELEELL
>UniRef90_A0A182WGD7/64-149 [subseq from] RING-type domain-containing protein n=1 Tax=Anopheles minimus TaxID=112268 RepID=A0A182WGD7_9DIPT
EDSNVDKEVQIRKRILKDFNKKEDDFGSLDEYNDYLETIEELVFNLSNNIDIINTNKRIEQYKRDNRDVIMKNKSKLSKDELELEQ--
>UniRef90_A0A182Y0J0/64-149 [subseq from] RING-type domain-containing protein n=2 Tax=Anopheles stephensi TaxID=30069 RepID=A0A182Y0J0_ANOST
EDSNVDKEVQIRKRILKDFNKKEDDFASLDEYNDYLETIEELVFNLCNNIDIINTNKRIEQYKRDNRDVIMKNKSKLSKDELELEQ--
>UniRef90_A0A4Y7NHC7/64-150 [subseq from] EOG090X0BPM n=1 Tax=Megafenestra aurita TaxID=2291010 RepID=A0A4Y7NHC7_9CRUS
EDAAVDKEVDIRKRILKEFNKRQEDFPTLREYNDYLEEVETIIFNLVFDVDTTNTNKMIDNYKKENKDITQRNKNRQSQEEMELEEL-
>UniRef90_UPI001C205856/64-151 [subseq from] CDK-activating kinase assembly factor MAT1 n=1 Tax=Aricia agestis TaxID=91739 RepID=UPI001C205856
EDSMVEKEMDIRKRVLKDFNKKEEDFPTLRAYNDYLEEIEKIIYNLVNNIDVVETNKRIEQYKKDNKELIMKNKAKIGREEIELEEIL
>UniRef90_UPI001D0613BE/65-151 [subseq from] CDK-activating kinase assembly factor MAT1 n=1 Tax=Chrysoperla carnea TaxID=189513 RepID=UPI001D0613BE
EDSKVEKEVDIRKRVLRDYNKKEEDFATLREYNDYLEEIETIVYNLTNNIDIVATNKRIEQYKRDNREIILKNKSKISREELELEHL-
>UniRef90_A0A6L2Q3N4/181-268 [subseq from] RING-type domain-containing protein n=1 Tax=Coptotermes formosanus TaxID=36987 RepID=A0A6L2Q3N4_COPFO
EDSMVEKEVDIRKRVLRDFNKKEEDFSTLQEYNDYLEEVETIIYNLTNNIDVVATNKRIEQYKKENKDLILKNKSKIGREEMELEELL
>UniRef90_UPI00217F7BCA/64-148 [subseq from] CDK-activating kinase assembly factor MAT1-like n=1 Tax=Patella vulgata TaxID=6465 RepID=UPI00217F7BCA
EDAQVEKEIDIRKKILKDYNKKEEDFDSLREYNDYLEMIETIIYNLANGIDVEDTRRQVDSYKKENKDAIRKNQSKLSRDEEYLE---
>UniRef90_A0A6P8X727/64-151 [subseq from] CDK-activating kinase assembly factor MAT1 n=1 Tax=Drosophila albomicans TaxID=7291 RepID=A0A6P8X727_DROAB
EDPMVEKEVDIRRRILRDYNKREEDFASLEEYNDYLEEIEDIIYNLCNNIEVIETNKRIEAYKRDNREVIQRNKTRVGRDEYALEELL
>UniRef90_A0A182RHC3/64-149 [subseq from] RING-type domain-containing protein n=1 Tax=Anopheles funestus TaxID=62324 RepID=A0A182RHC3_ANOFN
EDSNVDKEVQIRKRILKDFNKKEDDFTSLDEYNDYLETIEELVFNLCNNIDIINTNKRIEQYKRDNRDVIMKNKSKLSKDELELEQ--
>UniRef90_T1JFU7/64-150 [subseq from] RING-type domain-containing protein n=1 Tax=Strigamia maritima TaxID=126957 RepID=T1JFU7_STRMM
EDAVVEKEVDIRKKILRDYNKKEDDFASLNEYNDYLEQVESIIHNLTHGVSVDATKSTIEQYRKENKSLIQKNKSKLSRDDAFLEEL-
>UniRef90_UPI000258F255/64-150 [subseq from] CDK-activating kinase assembly factor MAT1 n=3 Tax=Megachilinae TaxID=156330 RepID=UPI000258F255
EDPMVEKDVNIRKKVLRDFNKKEEDFATLREYNDYLEEVETIIYNLVNNIDVVETNKKIEQYKKDNKEQITKNKSKLSRSEYELEEM-
>UniRef90_UPI00084091C2/64-150 [subseq from] CDK-activating kinase assembly factor MAT1 n=1 Tax=Ceratina calcarata TaxID=156304 RepID=UPI00084091C2
EDPMVEKEVNIRKRILRDFNKKEEDFATLREYNDYLEEVETIIYNLANNIDVIETNKKIEQYKKDNKDQITKSKSKLGRSEYELEEM-
>UniRef90_D6WRL6/64-151 [subseq from] CDK-activating kinase assembly factor MAT1 n=2 Tax=Tribolium TaxID=7069 RepID=D6WRL6_TRICA
EDASVEKEVDIRKRVLRDFNKKEEDFNSLAEFNDYLEEVETIIYNLTNNIDVVNTNKKIEQYKRDNREQIMKNKGKLGREEYELEELL
>UniRef90_UPI0018CDD49F/64-149 [subseq from] CDK-activating kinase assembly factor MAT1-like n=2 Tax=Teleopsis dalmanni TaxID=139649 RepID=UPI0018CDD49F
EDPQVEKEVDIRRRILRDYNKREDDFETLDDYNDYLEEIENIIYNLANNIDIINTNKRIETYKRENREIIQRNKTRVGREEIELTE--
>UniRef90_A0A6J1MFF3/64-150 [subseq from] CDK-activating kinase assembly factor MAT1 n=6 Tax=Drosophila TaxID=7215 RepID=A0A6J1MFF3_DROHY
EDPMVEKEVDIRRRILRDYNKREEDFATLEEYNDYLEEIEDIIYNLCNNIEIIETNKRIEAYKRDNREVIQRNKTRVGRDECALEEL-
>UniRef90_U5EW86/64-150 [subseq from] Putative cdk-activating kinase assembly factor mat1 n=1 Tax=Corethrella appendiculata TaxID=1370023 RepID=U5EW86_9DIPT
EDPKVEKEVNIRQRVIRDFNKREEDFASLAEYNDYLEMIEEIIYNLANNIDTTNTNKRIDQYKKENREITTKNKAKLSRDEYELEQI-
>UniRef90_UPI0012D49D75/64-148 [subseq from] CDK-activating kinase assembly factor MAT1 n=1 Tax=Contarinia nasturtii TaxID=265458 RepID=UPI0012D49D75
EDPMVEKEVDIRKRILRDYNKKEEDFATTREYDDYLEEIEQIIYNLCNNIDIINTNKRIEQYKRENREMINKNKSRMGREELELE---
>UniRef90_A0A6M2E6E7/39-126 [subseq from] Putative cdk-activating kinase assembly factor mat1 (Fragment) n=1 Tax=Amblyomma tuberculatum TaxID=48802 RepID=A0A6M2E6E7_9ACAR
EDSKVEKEVDIRRKILKDYNKREEDFETLRAYNDYLEEVETIIYNLANEIDVEATRRKVEQYKRENKVQIQKGKLKASKDEEYLEELL
>UniRef90_A0A7R8XDS0/83-170 [subseq from] CDK-activating kinase assembly factor MAT1 n=1 Tax=Darwinula stevensoni TaxID=69355 RepID=A0A7R8XDS0_9CRUS
EDSYVEKEVDIRRRILKDFNKSEDDFPDLREYNDYLEEVETIIFNLANNIDVDETKRRIEQYKRDNKDQIARNRVRPSQEDLELEEIL
>UniRef90_UPI000E6E4093/64-151 [subseq from] CDK-activating kinase assembly factor MAT1-like n=1 Tax=Ctenocephalides felis TaxID=7515 RepID=UPI000E6E4093
EDPMVEKEVDIRRKVIRDFNKKEEDFASLAEYNDYLEQIETIIYNLVNNIDVLNTNKLIEQYKKDNREIILKNKSKIGREEYELEEML
>UniRef90_T1GR61/64-149 [subseq from] CDK-activating kinase assembly factor MAT1 n=1 Tax=Megaselia scalaris TaxID=36166 RepID=T1GR61_MEGSC
EDPLVEKEVDIRKRLLRDYNKREEDFDTLDEYNDYLEEIETIVFNLCNNIDLLETNKKIEQFKRDNREVIMRNKTKLGRDEFEIET--
>UniRef90_A0A212EZP9/64-151 [subseq from] CDK-activating kinase assembly factor MAT1 n=8 Tax=Nymphalidae TaxID=33415 RepID=A0A212EZP9_DANPL
EDSMVEKEMDIRKRVLKDFNKKEEDFSTLREYNDYLEEIEVIIYNLVNNIDVVGTNKRIEQYKRDNKELIMKNKAKIGREEIELEEIL
>UniRef90_T1FNW1/64-147 [subseq from] RING-type domain-containing protein n=1 Tax=Helobdella robusta TaxID=6412 RepID=T1FNW1_HELRO
ESPEVERDIDIRKKVLKDYNKKEKDFSTLREYNDYLEEVETIVFNLTYGIDVEQTRQKMEQYKQANQDNIKRNRLKISQEEEEL----
>UniRef90_A0A8J2HCE8/74-160 [subseq from] CDK-activating kinase assembly factor MAT1 n=3 Tax=Cotesia TaxID=32390 RepID=A0A8J2HCE8_COTCN
EDSMVEKEVDIRKRILRDYNKREEDFATTREYNDYLEEIETIIYNLSNDIDILETNKKIEQYKKENKDQINKNRMKLGRSESELQDL-
>UniRef90_UPI0001CBA455/64-148 [subseq from] CDK-activating kinase assembly factor MAT1-like n=1 Tax=Saccoglossus kowalevskii TaxID=10224 RepID=UPI0001CBA455
EDPVVEKEVDIRKRILKDYCKKEEDFSTLREFNDYLEDIETIIFNLANNIDVESTKKKMEEYRKANREQIMKSKGKLSKDEAYIE---
>UniRef90_A0A293LYA8/64-150 [subseq from] CDK-activating kinase assembly factor (Fragment) n=2 Tax=Ornithodoros TaxID=6937 RepID=A0A293LYA8_ORNER
EDAVVEKEVDIRKRVLKDFNKHEEDFESLRAYNDYLEEVETIIYNLTNDVDIEGTRRKIEQYKRENKTQIAKGKSKLSHDEELLQEL-
>UniRef90_A0A7G3AST0/101-188 [subseq from] CDK-activating kinase assembly factor MAT1 n=2 Tax=Lutzomyia longipalpis TaxID=7200 RepID=A0A7G3AST0_LUTLO
EDPMVEKEVNIRKRILRDYNKKEDDFETLEEYNDYLEEIETIIFNLSNDIDIVNTNKRIEQYKKENREIITKNKSRIGREEYELDELL
>UniRef90_E2A1X0/64-150 [subseq from] CDK-activating kinase assembly factor MAT1 n=1 Tax=Camponotus floridanus TaxID=104421 RepID=E2A1X0_CAMFO
EDSMVEKEVNIRKRILRDFNKREEDFSSLREYNDYLEEIETIIYNLANNIDVAETNKKIELYKKDNKEQIAKSKSKIARSEYELDEM-
>UniRef90_A0A7J7KDM3/86-170 [subseq from] RING-type domain-containing protein n=1 Tax=Bugula neritina TaxID=10212 RepID=A0A7J7KDM3_BUGNE
EDASIEKEIEIRKKILKDYNLKEDNFSTLREYNDYLEEVETIIFNLVNGVDVESTKKKVEAYKKENKELIAHNKFKKSADELHIE---
>UniRef90_A0A4Y7NMG6/64-151 [subseq from] EOG090X0BPM n=1 Tax=Simocephalus serrulatus TaxID=117539 RepID=A0A4Y7NMG6_9CRUS
EDSAVDKEVDIRKRILKEFNKRQEDFPTLREYNDYLEEVETIIFNLVFDVDTTNTNKIIDNYKRENKDITQRNKNRQSQEEMELEELL
>UniRef90_E9FT73/66-153 [subseq from] EOG090X0BPM n=6 Tax=Daphnia TaxID=6668 RepID=E9FT73_DAPPU
EDPAVDKEVDIRKRILKEFNKRQEDFSTLREYNDYLEEVENIIFNLVFDVDSTNTNKMIDNYKKENKDITMKNRNRQSQEEIELEELL
>UniRef90_A0A1S3ILJ6/64-148 [subseq from] CDK-activating kinase assembly factor MAT1 n=1 Tax=Lingula unguis TaxID=7574 RepID=A0A1S3ILJ6_LINUN
EDPLVEKEVDIRKKILKDFNKKEEDFESLREYNDYLEEIETIIFNLVNGVDTEATKRKIEQYKKVNRESITKNRSKLSKDEELIE---
>UniRef90_A0A8X6M6A9/64-151 [subseq from] Uncharacterized protein n=3 Tax=Nephilidae TaxID=450948 RepID=A0A8X6M6A9_TRICU
EDSSVEKELDIRKRILKDFNKKEEDFDSLRDYNDYLEEIETIIFNLANDVQVEATKRRIEQYKKENKTQILKNKGKLSKEEEELEELL
>UniRef90_A0A0M4EB07/64-151 [subseq from] CDK-activating kinase assembly factor MAT1 n=1 Tax=Drosophila busckii TaxID=30019 RepID=A0A0M4EB07_DROBS
EDPMVEKEVDIRRRILRDYNKREEDFATLEEFNDYLEEIEDIVYNLCNNIEIIETNKRIEAYKRDNREVIQRNKTRVGRDEYALEELL
>UniRef90_A0A6P7FP29/64-151 [subseq from] CDK-activating kinase assembly factor MAT1 n=2 Tax=Diabrotica virgifera virgifera TaxID=50390 RepID=A0A6P7FP29_DIAVI
EDSTVEKEVDIRKRVLKDFNKKEEDFQSLQDYNDYLEEIETIIYNLSNDIDIVNTNKKIEQYKRDNKEQILKSKGKLGREEYELEEML
>UniRef90_A0A0T6BFT4/64-151 [subseq from] RING-type domain-containing protein n=1 Tax=Oryctes borbonicus TaxID=1629725 RepID=A0A0T6BFT4_9SCAR
EDSTVEKEVDIRKRVLRDYNKKEEDFNSLKEYNDYLEEIETIIFNLSNDIDIVNTNKKIEQHKRDNKEQILKNKNKIGRDEYELEEML
>UniRef90_UPI0006231B5F/64-150 [subseq from] CDK-activating kinase assembly factor MAT1 n=1 Tax=Linepithema humile TaxID=83485 RepID=UPI0006231B5F
EDPMVEKEVNIRKRILRDFNKREEDFATLREYNDYLEEIETIIYNLANNIDVVETNKRIEQYKRDNKEQIAKSKSKLGRSEYELEEM-
>UniRef90_A0A834JWM0/64-151 [subseq from] CDK-activating kinase assembly factor MAT1 n=9 Tax=Vespidae TaxID=7438 RepID=A0A834JWM0_VESGE
EDPMVEKEVNIRKKILRDFNKKEEDFATLREYNDYLEEVENIIYNLANDIDVVETNKKIDQYKKDNKDQINKSKSKLGRKEYELEELL
>UniRef90_UPI0004CC91E2/64-150 [subseq from] CDK-activating kinase assembly factor MAT1 n=1 Tax=Microplitis demolitor TaxID=69319 RepID=UPI0004CC91E2
EDSMVEKEVDIRKRILRDYNKKEEDFATLREYNDYLEEIETIVYNLSNNIDVLETNKKIEQYKRENKEQINKNRMKIGRTESELQDL-
>UniRef90_A0A8K0DA84/64-151 [subseq from] CDK-activating kinase assembly factor MAT1 n=1 Tax=Ignelater luminosus TaxID=2038154 RepID=A0A8K0DA84_9COLE
EDATVEKEVDIRKRVLRDFNKKEEDFATVREYNDYLEDIETIIYNLVNNIDIVNTNKKIEDYKRNNREQILKSKGKLSREEYELEELL
>UniRef90_A0A1Z5L155/64-150 [subseq from] T-complex protein 1 subunit alpha (Fragment) n=1 Tax=Ornithodoros moubata TaxID=6938 RepID=A0A1Z5L155_ORNMO
EDAVVEKEVDIRKKILKDFNKREEDFDSLRAYNDYLEEVETIIYNLTHDIDVEGTRRKVEQYKRENKAQIAKSKSKLSHDEVILEEL-
>UniRef90_A0A8J5AFD7/64-148 [subseq from] RING-type domain-containing protein n=2 Tax=Bradysia TaxID=35571 RepID=A0A8J5AFD7_9DIPT
EEPKVEKEIDIRRRILRDYNKKEEDFATEEEYNDYLEEMECIVYNLCNNIDIVNTNKKIEQYKKDNRDIIMKNKSRLGREEYELE---
>UniRef90_A0A4C1VT17/64-140 [subseq from] RING-type domain-containing protein n=1 Tax=Eumeta variegata TaxID=151549 RepID=A0A4C1VT17_EUMVA
EDAMVEKEIDIRKRVLKDFNKKEEDFNSLRDYNDYLEEIETIIYNLTNNIDVIATNKKIEHYKKENKELISKNKVKI-----------
>UniRef90_UPI000C2065E8/64-151 [subseq from] CDK-activating kinase assembly factor MAT1 n=1 Tax=Onthophagus taurus TaxID=166361 RepID=UPI000C2065E8
EDPGIEKEVDIRKRVLRDFNKKEEDFNSPREYNDYLEEIETIIFNLTNDIDVVNTNKKIEQHKRDNREQILKNKNKLGRDEYELEELL
>UniRef90_UPI0021485235/64-151 [subseq from] CDK-activating kinase assembly factor MAT1 n=1 Tax=Aethina tumida TaxID=116153 RepID=UPI0021485235
EDPQVEKEVDIRKRVLRDFNKKEEDFETLQEYNNYLEEVETIIYNLTNNIDVVNTNKKIEQYKKDNREQILKGKNRLGREEYELEEML
>UniRef90_A0A2L2YJE3/64-148 [subseq from] CDK-activating kinase assembly factor MAT1, putative n=2 Tax=Parasteatoda tepidariorum TaxID=114398 RepID=A0A2L2YJE3_PARTP
EDSSVEKELDIRRRVMKDFNRKEEDFPSLLDYNNYLEDVETIIFNLANDVNIEATRRKIEQYKKENKTQIQKNKGKLSKEEEELE---
>UniRef90_UPI000359F268/64-148 [subseq from] CDK-activating kinase assembly factor MAT1 n=1 Tax=Aplysia californica TaxID=6500 RepID=UPI000359F268
EDAVVEKEIDIRKRVLRDFNKKEEDFPGLKEYNDYLETIETIVFNLSNQIDVDATKKMIDQYKKDNKDQIRKSQSKMSRDEEFLD---
>UniRef90_UPI0008F9E43D/64-151 [subseq from] CDK-activating kinase assembly factor MAT1 n=1 Tax=Bemisia tabaci TaxID=7038 RepID=UPI0008F9E43D
EDSAVEKDIDIRKRILKDFNKKEEDFSSLDEYNNYLEEVETIIYNLCNNIDVLETNKKIEQYKKENKEFILKNKIKLSKEEAELEELL
>UniRef90_A0A1B0GMR9/64-150 [subseq from] RING-type domain-containing protein n=2 Tax=Phlebotomus TaxID=13203 RepID=A0A1B0GMR9_PHLPP
EDPMVEKEVNIRKRILRDYNKKEDDFETLEEYNNYLEEIETIVFNLSNDIDVVNTNKRIEQYKKENREIITKNKSRVGREEYELDEL-
>UniRef90_A0A6V7HSC8/22-109 [subseq from] MAT1 domain-containing protein (Fragment) n=1 Tax=Bracon brevicornis TaxID=1563983 RepID=A0A6V7HSC8_9HYME
EDAMVEKEVDIRKRILRDYNKKEEDFATLREYNDYLEEVETIIYNLSNNIDVIETNKRIEQYKRENKEQILRNKTKLGRTENELQELL
>UniRef90_A0A0L7QX65/64-150 [subseq from] CDK-activating kinase assembly factor MAT1 n=1 Tax=Habropoda laboriosa TaxID=597456 RepID=A0A0L7QX65_9HYME
EDPMVEKEVNIRKRILRDFNKKEEDFGSLREFNDYLEEIETIIYNLVNNIDVIETNKKIEQYKKDNKEQITKSKSKLGRSEYELEEM-
>UniRef90_A0A6P3DUL1/64-150 [subseq from] CDK-activating kinase assembly factor MAT1 n=15 Tax=Apinae TaxID=70987 RepID=A0A6P3DUL1_BOMIM
EDPMVEKEVNIRKRILRDFNKKEEDFATLREYNDYLEEIETLIYNLANNIDVVETNKKIEQYKRDNKDQITKSKSKIGRSEYELEEM-
>UniRef90_UPI001CA9F14B/64-150 [subseq from] CDK-activating kinase assembly factor MAT1 n=1 Tax=Leptopilina heterotoma TaxID=63436 RepID=UPI001CA9F14B
EDPMVEKEIDIRKRVLRDFNKKEEDFASLRDYNDYLEEIETIVFNLSNNIDIIETNKKIEQYKRDNREQILKNKSKLNQKEIELDEL-
>UniRef90_T1PAM2/2-85 [subseq from] CDK-activating kinase assembly factor MAT1 n=1 Tax=Musca domestica TaxID=7370 RepID=T1PAM2_MUSDO
----VEKEVDIRKRILRDYNKKEDDFNSLQEYNDYLEEIETIIYNLCNNIDIIGTNKRIEQYKKDNREVIQRNRTRMGREEIELEELL
>UniRef90_J3JVF6/64-151 [subseq from] CDK-activating kinase assembly factor MAT1 n=2 Tax=Dendroctonus ponderosae TaxID=77166 RepID=J3JVF6_DENPD
EDASVEKEVDIRRRVLRDFNKKEEDFANLREFNDYLEEVETIIYNLGNDLEVINTNKKIEQYKKDNRELIQKNKGRLGREEYELEEML
>UniRef90_A0A154P1E2/65-152 [subseq from] CDK-activating kinase assembly factor MAT1 (Fragment) n=5 Tax=Apoidea TaxID=34735 RepID=A0A154P1E2_DUFNO
EDSMVEKEVNIRKRVLRDFNKREEDFATLREYNDYLEDVETIIYNLANNIDVLETHKKIEQYKKDNKDQITKSKSKLGRCEFELEEML
>UniRef90_UPI0013F1E882/65-152 [subseq from] CDK-activating kinase assembly factor MAT1 n=1 Tax=Odontomachus brunneus TaxID=486640 RepID=UPI0013F1E882
EDPMVEKEVNIRKRILRDYNKKQEDFATLNEYNDYLEEIEHVIYNLANNIDVAETNKRIEQYKKDNKEQIAKSKSKLGRSEYELEEML
>UniRef90_A0A3Q2XP41/64-148 [subseq from] MNAT1 component of CDK activating kinase n=2 Tax=Hippocampus comes TaxID=109280 RepID=A0A3Q2XP41_HIPCM
EDPTVDKEVEIRKKVLKI-PKREGSFPATLSLR-FVSPA-CAVFNLTNNVDVEDTKLRMEQYQRENREIIQKNKAKLTREQEELEELL
>UniRef90_UPI00158C0D3F/64-151 [subseq from] CDK-activating kinase assembly factor MAT1 n=1 Tax=Chelonus insularis TaxID=460826 RepID=UPI00158C0D3F
EDSMVEKEVDIRKRVLRDYNKKEEDFATLREYNDYLEEVETIIYNLSNNIDEVETNKKIEQYRRDNKEQILKNKSKLGRSERELQELL
>UniRef90_A0A8S4RFA5/64-141 [subseq from] Jg15226 protein n=1 Tax=Pararge aegeria aegeria TaxID=348720 RepID=A0A8S4RFA5_9NEOP
EDSMVEKEIDIRKRVLKDFNKKEEDFANLREYNDYLEEIETIIFNLVNNIDIVGTNKRIEQYKKDNKEIIMKNKAKIA----------
>UniRef90_A0A6P8ZQI5/65-149 [subseq from] CDK-activating kinase assembly factor MAT1 n=1 Tax=Thrips palmi TaxID=161013 RepID=A0A6P8ZQI5_THRPL
EDSQVEKEVDIRRRVLRDFNKKEEDFASLREYNDYLEEVETIIFNLVNNIDQLETNKKIEKFKKENRELILKNKVRVGREEVELE---
>UniRef90_A0A6P3XW32/64-151 [subseq from] CDK-activating kinase assembly factor MAT1 n=1 Tax=Dinoponera quadriceps TaxID=609295 RepID=A0A6P3XW32_DINQU
EDPMVEKEVNIRKRILRDYNKREEDFATLNEYNDYLEEIETIIYNLANNIDVVEMNKRIEQYKKDNKEQIMKSKSKLGRSEYELEEML
>UniRef90_G3MLP2/64-151 [subseq from] RING-type domain-containing protein n=12 Tax=Ixodidae TaxID=6939 RepID=G3MLP2_AMBMU
EDSKVEKEVDIRRKILKDYNKREEDFETPRAYNDYLEEVETIIYNLANEIDVEATRRKVEQYKRENKAQIQKGKLKASKDEEYLEELL
>UniRef90_A0A7F5RBM8/63-149 [subseq from] CDK-activating kinase assembly factor MAT1 n=1 Tax=Agrilus planipennis TaxID=224129 RepID=A0A7F5RBM8_AGRPL
EDSMVEKEVDIRKRILRDFNKKEEDFASVREYNDYLEDVETIIFNLTHDIDIVNTNKKIDEYKKNNKEQIMKSKSKMSRDEYELEEM-
>UniRef90_A0A6H5IS27/46-133 [subseq from] CDK7/cyclin-H assembly factor n=2 Tax=Trichogramma TaxID=7490 RepID=A0A6H5IS27_9HYME
EDAAVEKEVDIRKRILRDFNKKEEDFATQREYDDYLEEVEDIIFNLSNNIDVVETNKRIEQYKRENKELIQKNKHKWGKKENELEELL
>UniRef90_F4X185/200-286 [subseq from] CDK-activating kinase assembly factor MAT1 n=2 Tax=Acromyrmex TaxID=64782 RepID=F4X185_ACREC
EDSMVEKEVNIRKRILRDFNKREEDFSTLREYNDYLEEIETIIYNLANNIDVIETNKKIEQYKKDNKEQISKSKAKLGRNEYELEEM-
>UniRef90_A0A0J7L7R3/3-89 [subseq from] Cdk-activating kinase assembly factor mat1-like protein n=2 Tax=Lasiini TaxID=72772 RepID=A0A0J7L7R3_LASNI
EDSMVEKEVNIRKRVLRDFNKREEDFSTLREYNDYLEEIETIIYNLANNIDVVETNKKIEQYKKDNREQIAKSKSKLGRNEYELEEM-
>UniRef90_W5JD02/64-149 [subseq from] CDK-activating kinase assembly factor MAT1 n=6 Tax=Nyssorhynchus TaxID=44543 RepID=W5JD02_ANODA
EDSNVDKEVQIRKRILKDFNKKEDDFATVDEYNDYLEMIEEIVFNLCNNIDIINTNKRIEQFKRDNREVILKNKTKLSKDELELEQ--
>UniRef90_UPI001C9C0920/64-151 [subseq from] CDK-activating kinase assembly factor MAT1 n=1 Tax=Venturia canescens TaxID=32260 RepID=UPI001C9C0920
EDSMVEKEVDIRKRVLRDFNKKEEDFENLRAYNDYLEEVETIVYNLANNIDVVETNKRIEQYKRDNKDQILKNKTRLGRKEHELEELL
>UniRef90_A0A2C9KT96/64-145 [subseq from] RING-type domain-containing protein n=1 Tax=Biomphalaria glabrata TaxID=6526 RepID=A0A2C9KT96_BIOGL
EDASVEKEIDIRKRVLRDFNKKEEDFPSLQEYNDYLEMIETIVFNLTNHQDVEATKKMIDQYKKENKDQIKKNLSKLSKDED------
>UniRef90_UPI0018D63899/67-151 [subseq from] CDK-activating kinase assembly factor MAT1-like n=1 Tax=Patiria miniata TaxID=46514 RepID=UPI0018D63899
EDAYVEKEVDIRKRILKEFNRQEDEFTSLQEYNDYLEEVETIIFNLTNEIDMEATKKKVELYRKKNKESIMKNRSKQSSDQAYLE---
>UniRef90_A0A6P8IDB5/64-149 [subseq from] CDK-activating kinase assembly factor MAT1-like n=1 Tax=Actinia tenebrosa TaxID=6105 RepID=A0A6P8IDB5_ACTTE
EDLIVEKEVDIRKKIIKIYNKREEDFQAlpdpLRSYNDYLEDVETIVWNLANGVDVDETKKAIEKYKKENEALIRKNNVKLGREEA------
>UniRef90_UPI00062541BE/64-150 [subseq from] CDK-activating kinase assembly factor MAT1 n=1 Tax=Orussus abietinus TaxID=222816 RepID=UPI00062541BE
EDSMVEKEIDIRKRILRDFNKKEEDFATLREYNDYLEEIENIIFNLANNIDIIETNKRIEQYKRDNKEQIMKNKSRIGRKECELEQL-
>UniRef90_UPI000C253580/64-151 [subseq from] CDK-activating kinase assembly factor MAT1 n=1 Tax=Leptinotarsa decemlineata TaxID=7539 RepID=UPI000C253580
EDSTVEKEVDIRKRVLRDYNKKEDDFNSLADYNNYLEEVETIIYNLSNDIDVANTNKKIEQYKRDNREQIMKSKGKLGRDEYELEEML
>UniRef90_A0A1D2N123/71-146 [subseq from] CDK-activating kinase assembly factor MAT1 n=1 Tax=Orchesella cincta TaxID=48709 RepID=A0A1D2N123_ORCCI
EDPAVEKEVDIRRRVLRDYSKQEADFPSLREYNDYLEQVETIIFNLANNIDIIETNKLIEQYKKENKEQITKSRTR------------
>UniRef90_A0A6J0BHM5/64-151 [subseq from] CDK-activating kinase assembly factor MAT1 n=3 Tax=Neodiprion TaxID=270857 RepID=A0A6J0BHM5_NEOLC
EDSMVEKEVDIRKRILRDFNKKEEDFTTLREYNDYLEEIETIIYNLANNIDVIETNKRIEQYKKANKEQILKSKSKLGREEYELEELL
>UniRef90_UPI0002656F82/64-145 [subseq from] CDK-activating kinase assembly factor MAT1 n=1 Tax=Galendromus occidentalis TaxID=34638 RepID=UPI0002656F82
DDPIVEKELDIRKKVLKDFNAREEDFATLREYNDYLEMVEDIVFKLTNNIEVDATRRKIDQYKKDNKSMINKNRGRQTKDDI------
>UniRef90_A0A0L8GZA1/64-148 [subseq from] RING-type domain-containing protein n=2 Tax=Octopus TaxID=6643 RepID=A0A0L8GZA1_OCTBM
EDTTVEKEVDIRKRILKDFNQRESDFSSLNEYNDYLEMVETLIYNLSNNIDVESTKRRIENYRKDNKEQIMKNRSKVSQDEEYLD---
>UniRef90_A0A1B0GK57/2-85 [subseq from] MAT1 domain-containing protein n=1 Tax=Lutzomyia longipalpis TaxID=7200 RepID=A0A1B0GK57_LUTLO
----VEKEVNIRKRILRDYNKKEDDFETLEEYNDYLEEIETIIFNLSNDIDIVNTNKRIEQYKKENREIITKNKSRIGREEYELDELL
>UniRef90_A0A8E0VGW5/66-141 [subseq from] CDK-activating kinase assembly factor MAT1 n=1 Tax=Fasciolopsis buski TaxID=27845 RepID=A0A8E0VGW5_9TREM
EDPLVQKEVELRKKILTDFNKREDDFDSLEEYDLYLEKIEEIVFNLMNDVDVDETKRYIEQYKKENKDIIKRNRLR------------
>UniRef90_UPI0006253B12/64-151 [subseq from] CDK-activating kinase assembly factor MAT1 n=1 Tax=Athalia rosae TaxID=37344 RepID=UPI0006253B12
EDSMVEKEVDIRKKILRDFNKKEEDFATLREYNDYLEEIESLIYNLANNIDIIETNKRIDQYKKANKEQILKSKSKIGREEYELEELL
>UniRef90_A0A4Y7NJ88/64-150 [subseq from] EOG090X0BPM n=1 Tax=Moina brachiata TaxID=675436 RepID=A0A4Y7NJ88_9CRUS
EDSSVDKEVDIRKRILKEFNKRQEDFNTLREYNDYLEQVETIIFNLVYDLDIAATNKMIDDYKKNNKDVIQRNRSRQSQEEIELEEL-
>UniRef90_A0A674EGX5/53-130 [subseq from] CDK-activating kinase assembly factor MAT1-like n=1 Tax=Salmo trutta TaxID=8032 RepID=A0A674EGX5_SALTR
---TIDKEVEIRMKLLKIT--RDLDISSLREYNDYLEQVEEIVYNLTNNLEVEGTKHIMEAYQRENRDIIQKNRAKLVEQ-EEL----
>UniRef90_A0A182F5Y6/64-149 [subseq from] RING-type domain-containing protein n=2 Tax=Anopheles albimanus TaxID=7167 RepID=A0A182F5Y6_ANOAL
EDSNVDKEVQIRKRILKDFNKKEDDFATVDEYNDYLEMIEEIVFNLCNNIDIINTNKRIEQFKRDNREVILKNKTRLSKDELELEQ--
>UniRef90_A0A6L5DJ66/67-154 [subseq from] CDK-activating kinase assembly factor MAT1 n=1 Tax=Ephemera danica TaxID=1049336 RepID=A0A6L5DJ66_9INSE
EDSRVEKEVDIRRRVLRDFNKREEDFATLREYNDYLEEVESIIYNLTNDIEIVATNQRIEQFKRDNREVIARNKARLGRDELELEELL
>UniRef90_A0A8H7UHJ9/99-180 [subseq from] RNA polymerase II transcription factor B subunit 3 n=1 Tax=Mortierella isabellina TaxID=91625 RepID=A0A8H7UHJ9_MORIS
EDLNVEKEVRIRKKVSRIFNKRPEDFPSLRAYNDYLEEVEDITFNLINEVDVAETEAKMAQYEKENKDIIAANEARTENEQK------
>UniRef90_UPI0006D4E742/64-150 [subseq from] CDK-activating kinase assembly factor MAT1 n=1 Tax=Halyomorpha halys TaxID=286706 RepID=UPI0006D4E742
EDPNVEKEVDIRKRVLRDFNKKEDDFATLEEYNDYLEQVEEIIHNLVNGIDTFETNRRIEQYKKENRESIMKNKVKIGRSELELEEL-
>UniRef90_A0A6J1S3H1/65-150 [subseq from] CDK-activating kinase assembly factor MAT1 n=1 Tax=Frankliniella occidentalis TaxID=133901 RepID=A0A6J1S3H1_FRAOC
EDSQVEKEVDIRRRVLRDFNKKEEDFATLRDYNDYLEEVETIIFNLVNNIDQLETNKKIEKFKKENRELILKNKARAGREEAELEA--
>UniRef90_UPI0011419E76/64-150 [subseq from] CDK-activating kinase assembly factor MAT1-like n=2 Tax=Formicini TaxID=72771 RepID=UPI0011419E76
EDTMVEKEVNIRKRILRDFNKKEEDFSTLREYNDYLEEIETIIYNLANNIDIVETNKKIEQYKKDNKEQIARSKSKLNRSEYELEEM-
>UniRef90_A0A069DRV3/64-151 [subseq from] Putative cdk-activating kinase assembly factor mat1 n=5 Tax=Triatominae TaxID=70999 RepID=A0A069DRV3_9HEMI
EDPVIEKEVDIRKRILRDYNKKEEDFATLEEYNDYLEQVEEIIFNLTNGINTIETNRRIDQYKKENREQILKSKMKPGRGELELEELL
>UniRef90_A0A4E0RBP1/66-143 [subseq from] CDK-activating kinase assembly factor MAT1 n=2 Tax=Fasciola TaxID=6191 RepID=A0A4E0RBP1_FASHE
EDPLVQKEVELRKKILTDFNKREDDFDSLEEYDIYLEKIEEIVFNLMNDVDVDETKRYIEQYKKENKDIIKRNRLRPS----------
>UniRef90_A0A7M7RE54/64-138 [subseq from] RING-type domain-containing protein n=2 Tax=Echinacea TaxID=7674 RepID=A0A7M7RE54_STRPU
EDSVIEKEVDIRRRVMKDFNKQESDFPTLREYNDYLEDIEHIVYNLTNGVDVEDTRKKIENYRRENKELITRNRQ-------------
>UniRef90_UPI001EB09DD4/64-148 [subseq from] CDK-activating kinase assembly factor MAT1-like n=5 Tax=Haliotis TaxID=6452 RepID=UPI001EB09DD4
EDSNVEKELDIRKRILRDFNKKEEDFSSLRDFNDYLEMIETIVFNLSNGIDVESTRKMIEQYRKDNKDQIKKNLSKMSKDQEYLD---
>UniRef90_UPI0007719029/64-151 [subseq from] CDK-activating kinase assembly factor MAT1 n=1 Tax=Cephus cinctus TaxID=211228 RepID=UPI0007719029
EDAMVEKEVDIRKRILRDFNKKEEDFDTLREYNDYIEDIETIIYNLANNIDVMETNRKIEQYKKDNREQIMKNKSKLGRKEYELEELL
>UniRef90_A0A835CVM1/76-162 [subseq from] RING-type domain-containing protein n=2 Tax=Aphidius gifuensis TaxID=684658 RepID=A0A835CVM1_9HYME
EDPMVEKEVDIRKRILRDYNKKEEDFNTLKEYNDYLEEVETIIYNLSNDIDTHEMNKKIDQYKKDNKEQIMKNKTKIGRTEAELHEL-
>UniRef90_A0A443SN03/65-151 [subseq from] CDK-activating kinase assembly factor MAT1-like protein n=1 Tax=Leptotrombidium deliense TaxID=299467 RepID=A0A443SN03_9ACAR
EDSYIEKEVDIRKRILKDYNKLEDDFESLDDYNNYLEEVETIIYNLANNIDVDSTKRKVEQYKKENQEQIMKNRAKISKDTELIEEL-
>UniRef90_A0A1X2IR77/59-139 [subseq from] RNA polymerase II transcription factor B subunit 3 (Fragment) n=1 Tax=Absidia repens TaxID=90262 RepID=A0A1X2IR77_9FUNG
EDLAVEKEVRIRKRVAKVFNKRPEDFPSLRLYNDFLEEVEDITFNLMNDVDVAETEAKINAYEMENKDSIAANQARMANEN-------
>UniRef90_UPI0014584742/64-148 [subseq from] CDK-activating kinase assembly factor MAT1-like n=1 Tax=Pecten maximus TaxID=6579 RepID=UPI0014584742
EDAYIEKEVEIRKKLSRDFNKKEDDFDSLNEYNDYLEMIETIVFNLSNNEEVENTKKMIEQYRRENKDQILKNKTKLGRDEEYLE---
>UniRef90_A0A7I8VZ02/64-148 [subseq from] DgyrCDS9957 n=1 Tax=Dimorphilus gyrociliatus TaxID=2664684 RepID=A0A7I8VZ02_9ANNE
EDSYIEKEVDIRKRILKDFNKREEDFLTLAEYNDYLEEVENIVFNLTNEVDVEETNRKVEEYRRANQEIITRNRSKLSKDEEFLS---
>UniRef90_A0A6I9WH69/64-150 [subseq from] CDK-activating kinase assembly factor MAT1 n=18 Tax=Formicidae TaxID=36668 RepID=A0A6I9WH69_9HYME
EDSMVEKEVNIRKRILRDFNKKEEDFSTLREYNDYLEEIETIIYNLANNIDVMETNKKIEQYKKDNKEQIAKSKSKLGKSEYELEEI-
>UniRef90_UPI00087475D3/64-151 [subseq from] CDK-activating kinase assembly factor MAT1 n=1 Tax=Anoplophora glabripennis TaxID=217634 RepID=UPI00087475D3
EDASVEKEVDIRKRVLRDFNKKEEDFNSLLAYNNYLEEVETIIYNLANNIDVVNTNKKIEQYKRDNKEQILKSKGKLGRDEYELEELL
>UniRef90_UPI000B458A68/64-148 [subseq from] CDK-activating kinase assembly factor MAT1-like n=1 Tax=Mizuhopecten yessoensis TaxID=6573 RepID=UPI000B458A68
EDSYIEKEVEIRKKLSKDFNKKEEDFDTLNGFNDYLEMVETIVFNLTNNDDVENTKKMIDEYRRDNKDQIMKNKSKLGREEEYLE---
>UniRef90_A0A5J4NP78/66-147 [subseq from] CDK-activating kinase assembly factor MAT1 n=2 Tax=Paragonimus westermani TaxID=34504 RepID=A0A5J4NP78_9TREM
EDPSVQKEVELRKKILNDFNKREEDFDSLEEYDLYLEKIEEIIYNLMNDVSVEETKRYIELYKKENKDIIKKNRLKPSASMQ------
>UniRef90_A0A7M7LLN6/64-151 [subseq from] CDK-activating kinase assembly factor MAT1 n=2 Tax=Pteromalinae TaxID=272242 RepID=A0A7M7LLN6_NASVI
EDAMVEKEVDIRKRILRDFNKKEEDFATQREYDDYLEEVENIIYNLANNIDVIETNKKIEQYKRENRELILKNKTKLGKKESELEELL
>UniRef90_A0A1X7VC97/97-177 [subseq from] RING-type domain-containing protein n=1 Tax=Amphimedon queenslandica TaxID=400682 RepID=A0A1X7VC97_AMPQE
-DQYVEKEIDIRKKILKDYNKTEDDFNNLREYNDYLEEIETIIYNLANNIDVEITREKIELYKKENQSVIVKNRQKMLRRDQ------
>UniRef90_A0A1J1HL78/63-146 [subseq from] CLUMA_CG001949, isoform A n=1 Tax=Clunio marinus TaxID=568069 RepID=A0A1J1HL78_9DIPT
-DPMVEKELDIRRRILRDFNKKEEDFPTLEEYNEYLEEIEVIIFNLCNNIDILETNKKIEQYKKENRDQIIRNKQRMGKDEVELE---
>UniRef90_A0A8J4WY24/66-145 [subseq from] MNAT CDK-activating kinase assembly factor 1 n=1 Tax=Paragonimus heterotremus TaxID=100268 RepID=A0A8J4WY24_9TREM
EDPSVQKEVELRKKILNDFNKREEDFDSLEEYDLYLEKIEEIIYNLMNDVSVEETKRYIELYKKENKDIIKKNRLKPSAS--------
>UniRef90_UPI0021AAC9A6/64-150 [subseq from] CDK-activating kinase assembly factor MAT1 n=1 Tax=Daktulosphaira vitifoliae TaxID=58002 RepID=UPI0021AAC9A6
EDATVDVEVEIRKRILRDFNKTEEDFETLDKYNDYLEMVEDIIFNLVKNTNVNDTRERIEQYKKENKDIIIRNRMKLKREEQALDEL-
>UniRef90_A0A7J7B6X5/64-150 [subseq from] RING-type domain-containing protein n=1 Tax=Lamprigera yunnana TaxID=370605 RepID=A0A7J7B6X5_9COLE
EDASVEKEVDIRKRVLRDFNKKEEDFATEREYNDYLEELETIIYNLCNNIDIINTNKKIEEYKKNNREQIMKYKNKMSREEYELEEL-
>UniRef90_UPI0021C70B79/71-157 [subseq from] CDK-activating kinase assembly factor MAT1-like n=1 Tax=Eriocheir sinensis TaxID=95602 RepID=UPI0021C70B79
EDPLVEKELAIRRKVMKVYNMAEDDFPTLEEWNSYLEEIEEIVYNITNDINKPEMEKKMENYEKLNKNEIRKNYARKTRAEEELERQ-
>UniRef90_UPI00209411A7/64-149 [subseq from] CDK-activating kinase assembly factor MAT1-like n=1 Tax=Ostrea edulis TaxID=37623 RepID=UPI00209411A7
EDPSTEKEIEIRKKILKDYNKKEEDFDTLEEYNDYIERIETIIYNIVNNIDVDDTKQMIEKYKRDNKDQISKARNKKSKDEEYLEN--
>UniRef90_A0A6J8BNJ8/64-148 [subseq from] MNAT1 n=3 Tax=Mytilus TaxID=6548 RepID=A0A6J8BNJ8_MYTCO
EDPYVEKEVDIRKKILRDFNKKEDDFNNLNDYNDYLEMIETIVFNLANNIDVEETRKMIDQYKKENKEQISKGRAKMSKDEEYLE---
>UniRef90_A0A8S9YPI5/66-145 [subseq from] RING-type domain-containing protein n=1 Tax=Paragonimus skrjabini miyazakii TaxID=59628 RepID=A0A8S9YPI5_9TREM
EDPSVQKEVELRKKILNDFNKREEDFDSLEEYDLYLEKIEEIIYNLMNDVSVEETKRYIDLYKKENKDIIKKNRLKPSAS--------
>UniRef90_P51950/65-150 [subseq from] CDK-activating kinase assembly factor MAT1 n=2 Tax=Asteriidae TaxID=7600 RepID=MAT1_MARGL
EDAYVEKEVDIRKRILKDFNKQEEEFPALKDYNDYLEEIETIIFNLANGTELEATKRKVDQYRKNNRESIMKNRSKQSSDQAYLEA--
>UniRef90_A0A0R3T137/65-149 [subseq from] RING-type domain-containing protein n=1 Tax=Rodentolepis nana TaxID=102285 RepID=A0A0R3T137_RODNA
EDPTVQKEVDIRKKVLVDFNKREEDFDTLEEYDAYLELIEDIIYKLCNDIDVDKTRKFIEQYKKDNKDIIKRNRTKLSKWAEFYE---
>UniRef90_UPI0005CEDC76/64-151 [subseq from] CDK-activating kinase assembly factor MAT1 n=1 Tax=Ceratosolen solmsi marchali TaxID=326594 RepID=UPI0005CEDC76
EDAMVEKEVDIRKRILRDFNKREEDFETQSEYDNYLEEIENVIYNLTNNIDVIETNKKIEQYKKENKDQIIKNKSKLGKKENELEELL
>UniRef90_A0A3S5A5W1/43-120 [subseq from] MAT1 domain-containing protein n=1 Tax=Protopolystoma xenopodis TaxID=117903 RepID=A0A3S5A5W1_9PLAT
EDPLVQKEVELRKKILNDFNKREEDFDSLEEYDLYLEKIEQIIYNLVNDLEIEDTKRYVELYKRENKDLIKKNRAKLS----------
>UniRef90_A0A8W8I3W2/64-148 [subseq from] Uncharacterized protein n=2 Tax=Crassostrea gigas TaxID=29159 RepID=A0A8W8I3W2_CRAGI
EDPFIEKEIEVRRKILKDYNKKEEDFKTLEEYNDYIEMIETLIFNIVNNIDVDETRQMIEQYKRENKDQINKGRNKKSKDEEYLE---
>UniRef90_T2MF88/64-144 [subseq from] CDK-activating kinase assembly factor MAT1 n=1 Tax=Hydra vulgaris TaxID=6087 RepID=T2MF88_HYDVU
EDDAVEKEVDVRKKILKIYNKREDDFNSLDEFNNYLEDIEIIIFNIVNKISVEETKKKIELYKKENERLIKKNQSKLNQEE-------
>UniRef90_A0A068S1U1/89-170 [subseq from] RNA polymerase II transcription factor B subunit 3 n=2 Tax=Lichtheimia TaxID=688353 RepID=A0A068S1U1_9FUNG
EDLAVEKEVRIRKRVSKVFNKRPEDFPSLRLYNDYLEEVEDITFNLMNEVDVAETEARISAYELENKDSIAANEARMANEQR------
>UniRef90_A0A7R9MHJ1/68-153 [subseq from] RING-type domain-containing protein n=1 Tax=Oppiella nova TaxID=334625 RepID=A0A7R9MHJ1_9ACAR
-DHLVEKEMFHRKDVLRHYNKKQEDFESLQEYNDYLEEIEEIVFNLTNGIDVTATTKKLETYKTENQNQIIKNRGKLSKDEELIEEL-
>UniRef90_A0A8B8DQ17/64-149 [subseq from] CDK-activating kinase assembly factor MAT1-like n=2 Tax=Crassostrea TaxID=6564 RepID=A0A8B8DQ17_CRAVI
EDPFIEKEIEIRKKILKDFNKKEEDFATLDEYNDYIEMIETLIFNIVNNIEVDETKQTIEQYRRENKDQISKGRNKKSKDEEYLES--
>UniRef90_A0A8D8YPI9/65-147 [subseq from] CDK-activating kinase assembly factor MAT1 n=4 Tax=Cacopsylla melanoneura TaxID=428564 RepID=A0A8D8YPI9_9HEMI
-DSHVEKEVEIRKKLLKEYNKVEEDFNSVAEYNDYLEEFEEIIFNLCNDIDILETNKRIDSYKKANKDNIMRNKIRQSKAEREL----
>UniRef90_A0A7R9KJ40/68-153 [subseq from] RING-type domain-containing protein n=1 Tax=Medioppia subpectinata TaxID=1979941 RepID=A0A7R9KJ40_9ACAR
-NPLVEKEVFERRRVLKHYNRKEQDFDSLEEYNDYLEEVETIVFNLTNDIDRVVTEKKLETYAKENSVQISKNRSRLSKDEELIEEL-
>UniRef90_A0A7R9KJ40/286-318 [subseq from] RING-type domain-containing protein n=1 Tax=Medioppia subpectinata TaxID=1979941 RepID=A0A7R9KJ40_9ACAR
------------------------------------------------------TEKKLETYAKENSVQISKNRSRLSKDEELIEEL-
>UniRef90_UPI000A2AA12F/64-149 [subseq from] CDK-activating kinase assembly factor MAT1 n=1 Tax=Exaiptasia diaphana TaxID=2652724 RepID=UPI000A2AA12F
EDLIVEKEVDIRKRIVRIYNKREEDFQSqpnpLRSFNDYLEEVEDIIWNLSNGVDVDETRKAVEKYKKDNEALIRKNNVKMGREEA------
>UniRef90_A7RWZ3/64-149 [subseq from] RING-type domain-containing protein n=1 Tax=Nematostella vectensis TaxID=45351 RepID=A7RWZ3_NEMVE
EDLLVEKEVDIRKTVLKYYNKHEEDFagePdPLRSYNDYLEDVEDIVWNLTNGIDVEETKKAMEKYKKENATQIRKSNIKLGREEA------
>UniRef90_A0A8H7BXL8/110-191 [subseq from] RNA polymerase II transcription factor B subunit 3 n=1 Tax=Apophysomyces ossiformis TaxID=679940 RepID=A0A8H7BXL8_9FUNG
EDLTVEKEVLVRKSVAKVFNKRPEDFPSLRLYNDYLEKVEEITFNLVNEVDVAETKARIAAYEMENKESIAENQARMANEQR------
>UniRef90_A0A3N4KW48/73-154 [subseq from] RNA polymerase II transcription factor B subunit 3 n=2 Tax=Morchella TaxID=5193 RepID=A0A3N4KW48_9PEZI
EDVTVEREVDVRKRVSKTFNKRRDDFPDLREYNDYLEEVEEMTFNLVNGVDVAATEAKLAAYESANRELITTNAARAAAEMQ------
>UniRef90_A0A4S2LJH8/66-143 [subseq from] RING-type domain-containing protein n=1 Tax=Opisthorchis felineus TaxID=147828 RepID=A0A4S2LJH8_OPIFE
EDPLVQKEVELRKKILIDFNKREDDFDSLEQYDSYLEKIEEIIYNLMNDIDVEETKRYIELYKRENKDVIKRNRLRPS----------
>UniRef90_A0A6S7FLA0/65-152 [subseq from] CDK-activating kinase assembly factor MAT1 n=1 Tax=Paramuricea clavata TaxID=317549 RepID=A0A6S7FLA0_PARCT
EDLIVEKEVDIRKRIIKIYNKREEDFsnePnSLRAYNDYLEEIETIVWNLANNIEVDETNRNVEMYKKENEILIKKNTVKNSREEEFV----
>UniRef90_UPI00217F8C47/64-150 [subseq from] CDK-activating kinase assembly factor MAT1 n=1 Tax=Adelges cooleyi TaxID=133065 RepID=UPI00217F8C47
EDAAVDVEVEIRKRILRDFNKTEEDFDTLDEYNDYLEMIEEIIYNLVRNINVNETRERIEQYKKDNKEAIMRNRTKLKREEQALEEL-
>UniRef90_A0A564YB18/65-149 [subseq from] RING-type domain-containing protein n=2 Tax=Hymenolepis diminuta TaxID=6216 RepID=A0A564YB18_HYMDI
EDPTVQKEVDIRKKVLVDFNKREEDFDTLEDYDAYLELVEDIIYKLCNDIDVDKTRKFIEQYKKDNKDIIKRNRTKLSKWAEFYE---
>UniRef90_A0A8J2LJ18/64-148 [subseq from] RING-type domain-containing protein (Fragment) n=1 Tax=Allacma fusca TaxID=39272 RepID=A0A8J2LJ18_9HEXA
EDVQVEKDVDIRRRVLKDFNKREADFRSLREYNDYLEEVEEIIFNLANGIDYLETNKKIEQYKKDNREQISKGKSRASEDILELE---
>UniRef90_A0A2S2NMM2/64-150 [subseq from] CDK-activating kinase assembly factor MAT1 n=8 Tax=Aphidinae TaxID=133076 RepID=A0A2S2NMM2_SCHGA
EDASVDVEVETRKKILQDYNKTEDDFESLDEYNEYLVEIEDIIYNLVRNINVNETKERIDQYKRENKEIIMRNRMKLKREEQALDEL-
>UniRef90_A0A7M7K6D1/64-149 [subseq from] RING-type domain-containing protein n=1 Tax=Varroa destructor TaxID=109461 RepID=A0A7M7K6D1_VARDE
DDPLVEKELDIRKKILKDMNAREEDFPTLSEYNDYLEMVENIIFKLTHNIDIEATRKHVEQYKKDHKVMISRNRGRQSKDEQLIER--
>UniRef90_UPI000C75CE17/63-149 [subseq from] CDK-activating kinase assembly factor MAT1-like n=1 Tax=Eurytemora affinis TaxID=88015 RepID=UPI000C75CE17
EDAIIDKEVDIRRRILRDFNKQAEDFGSLKDYNDYLEMVEDVIYNLSNNIDIIETNKTIQTYKEANKEQILKNRIKPTKESLELEDM-
>UniRef90_UPI001885171F/65-152 [subseq from] CDK-activating kinase assembly factor MAT1-like n=1 Tax=Pollicipes pollicipes TaxID=41117 RepID=UPI001885171F
EDATVEKDIDIRRRILREFNKQEEEFASLRQYNDYLEDVETIIYNLANGVDVLATNKKIEAYKRDNRESIVRNRARGRNEEDELDEIL
>UniRef90_A0A8S1DDQ9/64-150 [subseq from] RING-type domain-containing protein n=1 Tax=Cloeon dipterum TaxID=197152 RepID=A0A8S1DDQ9_9INSE
EDPFVEKEMDIRRRVMRDYNLKEEDFANLQDYNNYLEEVERIVYNLTNNIEIVSTNQSIDRFKRENKDLIAKNRIRSGREEIILEEL-
>UniRef90_A0A0R3VUY0/66-141 [subseq from] RING-type domain-containing protein n=1 Tax=Taenia asiatica TaxID=60517 RepID=A0A0R3VUY0_TAEAS
EDPTVQKEVDIRKKVLAEFNKREEDFESIEDYDRYLETIEDIIYNLSNDVDVDKTRKFIEQYKKDNKDIIKRNRKK------------
>UniRef90_A0A226EWS5/64-145 [subseq from] CDK-activating kinase assembly factor MAT1 n=1 Tax=Folsomia candida TaxID=158441 RepID=A0A226EWS5_FOLCA
EDPIVEKEVDIRRRILRDYCKRESDFTSLREYNDYLEEVETVVFNLVNNIDIIDTNKRIEQYKRDNKESLAKVRTQSKFNEE------
>UniRef90_A0A0C9QZ94/65-151 [subseq from] CDK-activating kinase assembly factor MAT1 n=2 Tax=Opiinae TaxID=68883 RepID=A0A0C9QZ94_9HYME
EDAMVEKEVDIRKRILRDFNKKEDDFTTLRDYNDYLEEIETIIYNLSNNIEVIETNKRIEQYKRENREQILRNKNKMGRTESELQEF-
>UniRef90_A0A3P7GBF0/85-163 [subseq from] RING-type domain-containing protein n=2 Tax=Hydatigena taeniaeformis TaxID=6205 RepID=A0A3P7GBF0_HYDTA
EDPTVQKEVDIRKKVLAEFNKREEDFENVEDYDSYLETIEDIIYNLSNDVDVDKTKKFIEQYKKDNKDIIKRNRKKQSN---------
>UniRef90_UPI0006C9A1B9/64-149 [subseq from] CDK-activating kinase assembly factor MAT1 n=1 Tax=Copidosoma floridanum TaxID=29053 RepID=UPI0006C9A1B9
EDALVEKEIDIRKRILRDFTKKEEDFATQREYDDYLEEVENIIFNLANNIDVMETNRKIEQYKKENKEQIVKSKTKLGRKENELAK--
>UniRef90_A0A2G4SIZ7/87-168 [subseq from] RNA polymerase II transcription factor B subunit 3 n=4 Tax=Rhizopus TaxID=4842 RepID=A0A2G4SIZ7_RHIZD
EDLAVEKEVRIRKRVAKVFNKRSEDFPSLRAYNDYLEMVEDITFNLMNEVDVAETEARIAAYEQENKESIAANQAKNVNEQR------
>UniRef90_A0A2S2QQ10/114-200 [subseq from] CDK-activating kinase assembly factor MAT1 n=2 Tax=Sipha flava TaxID=143950 RepID=A0A2S2QQ10_9HEMI
EDASVDVEVETRKRVLLDYNKTEDDFDNIDDYNDYLVEIEDIIYNLVKNINVAETRERIELYKKQNKDIIMRNRMKLKREEQALDEL-
>UniRef90_A0A443R989/600-685 [subseq from] ATP-dependent RNA helicase DDX55-like protein n=1 Tax=Dinothrombium tinctorium TaxID=1965070 RepID=A0A443R989_9ACAR
-DSFVEKEIDIRKRILKDFNKLEEDFDSLDEYNDYLEQVERIIYNLANNVDVEATKRRIEQYKKENADTIVRNRSRMSKDAIFIEEL-
>UniRef90_A0A5E4MZS4/64-150 [subseq from] Cdk-activating kinase assembly factor MAT1, centre,Zinc finger, RING-type,Zinc finger, RING/FYVE/PHD n=1 Tax=Cinara cedri TaxID=506608 RepID=A0A5E4MZS4_9HEMI
EDASVDVEVETRKRILQDFNKNEDDFETLDEYNDYLVEIEDIIYNLVKNINVIETKERIEQYKRENKDIIMKNRMKCKRDEQALEEL-
>UniRef90_A0A0V0TE33/68-154 [subseq from] CDK-activating kinase assembly factor MAT1 n=1 Tax=Trichinella murrelli TaxID=144512 RepID=A0A0V0TE33_9BILA
DDPLVEKEIFHRKKLQKIYNLKEDDFPDLRSYNDYLEQFEEIVFNMVYDRDLEQTKQMVADFARANEDLIAKNRNRLSKDQEWIERA-
>UniRef90_A0A7M5XHQ5/64-145 [subseq from] RING-type domain-containing protein n=1 Tax=Clytia hemisphaerica TaxID=252671 RepID=A0A7M5XHQ5_9CNID
EDALVEKEVDIRRKIVKIFNKREEDFKTLLDYNNYLEDIEVIIFNLANKQNVDETKKKVDAYKKENEKLIRRNNTKISQEEA------
>UniRef90_A0A1U8YID7/71-157 [subseq from] MAT1 protein n=1 Tax=Portunus trituberculatus TaxID=210409 RepID=A0A1U8YID7_PORTR
EDPLVEKELAIRRKVMKVYNMSEDDFPTLEEWNAYLEEIEEIVYNITNDINKPEMEKKIENYEKQNKNEIRKNFGKKSRADEEIERQ-
>UniRef90_UPI000719DDB6/64-147 [subseq from] CDK-activating kinase assembly factor MAT1-like n=1 Tax=Priapulus caudatus TaxID=37621 RepID=UPI000719DDB6
EDTLVEKEVDIRKRILRDYNKKESDFDTLNEYNDYLEEIETIVFNLMYNTDVEETKLQIEQYKKDNQAVIKKNKSKLSQDENYI----
>UniRef90_S2JRJ5/82-163 [subseq from] RNA polymerase II transcription factor B subunit 3 n=6 Tax=Mucoraceae TaxID=34489 RepID=S2JRJ5_MUCC1
EDLAVEKEVRIRKRAARVFNKRAEDFPSLRAYNDYLEMVEDITFNLMNEVDVAETEAKIAAYEMENKDSIAANQAKNVNEQR------
>UniRef90_UPI001F03870F/65-153 [subseq from] CDK-activating kinase assembly factor MAT1-like n=1 Tax=Xenia sp. Carnegie-2017 TaxID=2897299 RepID=UPI001F03870F
EDLIVEKEVDIRKRIVKIFNKREDDFSKeadpLRVYNDYLEEVETIVWNLANNIDVDETNRKIEQYKKENEILIKKNSVKHSRDEELLK---
>UniRef90_B3RJT9/68-150 [subseq from] RING-type domain-containing protein n=2 Tax=Trichoplax TaxID=10227 RepID=B3RJT9_TRIAD
-DAHVEKEIDIRKKILKVYNKQEDDFKLTSDYDDYLEAIESIIYNLTNGINVDETKAKVEKYKKDNQALIARNRSRLNLEQERI----
>UniRef90_A0A8H7QCP4/106-187 [subseq from] RNA polymerase II transcription factor B subunit 3 n=1 Tax=Umbelopsis vinacea TaxID=44442 RepID=A0A8H7QCP4_9FUNG
EDLNVEKEVRIRKKVSRIFNKRPEDFSSLRTYNDYLEEVEDITFNLINEVDVAETEAKMARYEKENKDSIAANEARSVNEMK------
>UniRef90_UPI00106BD127/65-152 [subseq from] CDK-activating kinase assembly factor MAT1-like isoform X2 n=1 Tax=Dendronephthya gigantea TaxID=151771 RepID=UPI00106BD127
EDLIVEKEVDIRKRIVKIYNKREDDFshePdPLRSYNDYLEELETIVWNLANNVELEETNRKIEQYKKENEILIKKNAVKNSRDEEFV----
>UniRef90_UPI001AE73E98/65-150 [subseq from] CDK-activating kinase assembly factor MAT1-like n=1 Tax=Lepeophtheirus salmonis TaxID=72036 RepID=UPI001AE73E98
-DALVDREVDIRRRILRDYNKKRDDFDSLRSYNDYLESIEDIIFNLCNDIDILDTNKRINDYKEKNRDSIVRNRHKLSQESMEIQDI-
>UniRef90_A0A2P2PJC2/10-85 [subseq from] Uncharacterized protein MANES_14G112900 n=1 Tax=Rhizophora mucronata TaxID=61149 RepID=A0A2P2PJC2_RHIMU
-----SKEITIRKRISSIFNKREEDFPSLREYNDYLEEVEDMIFNLVNGVDVPAIEAKIAEYQKDNAEQIMINQA---RKAEEL----
>UniRef90_A0A6F9DKA3/64-145 [subseq from] CDK-activating kinase assembly factor MAT1 n=1 Tax=Phallusia mammillata TaxID=59560 RepID=A0A6F9DKA3_9ASCI
EDTRVDKEVDIRKSVMKIYNKLESDFPTLRDYNDYLEEVEAIIWNLESGVNERETREKMAEYKMENEALIRRNQIRFNQERA------
>UniRef90_W6U8B6/66-144 [subseq from] CDK-activating kinase assembly factor MAT1 n=3 Tax=Echinococcus TaxID=6209 RepID=W6U8B6_ECHGR
EDPTVQKEVDIRKKILAEFNKREEDFENTEDYDRYLETIEDIIYNLSNDVDVDKTKKFIEQYKKDNKDIIKRNRKKQSN---------
>UniRef90_UPI001B88E5F3/64-148 [subseq from] CDK-activating kinase assembly factor MAT1-like n=1 Tax=Gigantopelta aegis TaxID=1735272 RepID=UPI001B88E5F3
EDPVIEKEVDIRKRVLRDFNKKEEDFEDLRAYNDYLEMVETIINNLVHGVEMESTRKMIDQYKKENKEQIKKNLSKLSKDEEYLE---
>UniRef90_A0A6G1MAU6/91-172 [subseq from] RNA polymerase II transcription factor B subunit 3 n=6 Tax=Orbiliaceae TaxID=47021 RepID=A0A6G1MAU6_ORBOL
EDIQVEREVDVRKRIAKTFNKRQEDFPSLKEFNDYLEEVETVTFNLLNSVDINATEAKITAFEQSNKSSILQNAAKAAQEQQ------
>UniRef90_A0A642V947/70-155 [subseq from] RNA polymerase II transcription factor B subunit 3 n=1 Tax=Trichomonascus ciferrii TaxID=44093 RepID=A0A642V947_9ASCO
EDIGVEKEVNIRHRVNKIFNKREKDFESLKEYNDYLEELEIIVFNLVNGIDVEETESKLQEYESQNRNAILANSLQLKQEEEEFKE--
>UniRef90_A0A8H7RVK3/89-171 [subseq from] RNA polymerase II transcription factor B subunit 3 n=1 Tax=Mucor circinatus TaxID=2054153 RepID=A0A8H7RVK3_9FUNG
EDLEVEKEVRIRKRVNKVFNKRPEDFPSIRLYNDYLEEVEDITFNLMNEVDVAETEARITAYEMENKDSIAANEARMANEQRY-----
>UniRef90_UPI001CF39C45/65-150 [subseq from] CDK-activating kinase assembly factor MAT1-like n=1 Tax=Acropora millepora TaxID=45264 RepID=UPI001CF39C45
EDLIVEKEVDIRKRILKIYNKLEDDFQTasdpLRAYNDYLEEVESIIWNLANGQDVEETKKQIDKYKKDNESLIRKNNFKLGREEA------
>UniRef90_A0A0L0T8G5/71-151 [subseq from] RNA polymerase II transcription factor B subunit 3 n=2 Tax=Allomyces macrogynus (strain ATCC 38327) TaxID=578462 RepID=A0A0L0T8G5_ALLM3
--LMVDKEVRERRRALRVFNKRREDFATLREYNDFLEMVEDVVFNLVHDVDVEATMERMRKFQRENHDQIAINTAKLNREVEA-----
>UniRef90_A0A5B7FDZ3/71-146 [subseq from] CDK-activating kinase assembly factor MAT1 n=1 Tax=Portunus trituberculatus TaxID=210409 RepID=A0A5B7FDZ3_PORTR
EDPLVEKELAIRRKVMKVYNMSEDDFPTLEEWNAYLEEIEEIVYNITNDINKPEMEKKIENYEKQNKNEIRKNFGK------------
>UniRef90_Q1RL40/65-151 [subseq from] Zinc finger (RING)-55 (Fragment) n=2 Tax=Ciona intestinalis TaxID=7719 RepID=Q1RL40_CIOIN
EDTQVDKEVDIRKSVLKIYNKQESDFTNLDDYNDYLEEIENIVFNLESGINEKETREKMAEYKKENETIIRKNQIYLHQQRKFFKEA-
>UniRef90_UPI001C489506/71-156 [subseq from] CDK-activating kinase assembly factor MAT1-like n=1 Tax=Homarus americanus TaxID=6706 RepID=UPI001C489506
EDPLVEKEIDIRRKVMKIYNMNEEDFLTVEEWNKYLEEIEEIVYNITNDINRTEMEKKIENYERLHKNDIRKNYTKRSREQEELER--
>UniRef90_A0A167EAS1/63-148 [subseq from] RNA polymerase II transcription factor B subunit 3 n=1 Tax=Sugiyamaella lignohabitans TaxID=796027 RepID=A0A167EAS1_9ASCO
EDLGVEREVDIRARVSRTFNKRQQDFDSLDDYNDYLEEVENIIFNLVNGVDVEATESKLQAYEQANRNIILANSLRQKQEDEQMEE--
>UniRef90_A0A261Y129/918-997 [subseq from] RNA polymerase II transcription factor B subunit 3 n=1 Tax=Bifiguratus adelaidae TaxID=1938954 RepID=A0A261Y129_9FUNG
EDLNVEKEVRVRTKVAKIFNKRPEDFKTARAYDDYLEEVEEITFNLINNVDIDETQAKMRQYEQENKDVIAANEARRQNE--------
>UniRef90_A0A6G0ZM49/22-108 [subseq from] CDK-activating kinase assembly factor MAT1 (Fragment) n=1 Tax=Aphis craccivora TaxID=307492 RepID=A0A6G0ZM49_APHCR
EDASVDVEVETRKRILQDYNKTEDDFESLDEYNEYLVEIEDIIYNLVRNINVTETRERIDQYKRENKEIIMRNRMKLKREEQALDEL-
>UniRef90_A0A6A4VEE0/25-112 [subseq from] CDK-activating kinase assembly factor MAT1 n=4 Tax=Amphibalanus amphitrite TaxID=1232801 RepID=A0A6A4VEE0_AMPAM
EDAGVEKDIDIRRRILREFNKQEEEFATLREYNDYLEDVETIIYNLVNGIDVLATNKKIEAYKRDNRESIVRNRARGRTEEDELDEIL
>UniRef90_UPI0012632DCD/10-85 [subseq from] uncharacterized protein LOC116134483 isoform X1 n=5 Tax=Anacardiaceae TaxID=4011 RepID=UPI0012632DCD
-----NREMAIRKRIASIYNKREDDFPSLREYNDYLEEVEDMIFNLIEGIDVQAIEEKIQQYQKENAEQIMINQA---RKAEEL----
>UniRef90_A0A6P5CFU5/42-85 [subseq from] CDK-activating kinase assembly factor MAT1-like n=1 Tax=Bos indicus TaxID=9915 RepID=A0A6P5CFU5_BOSIN
EDPTVDKEVEIRKKVLKIYNKREEDFPSLREYNDFLEEVEEIGM--------------------------------------------
>UniRef90_A0A3Q0KFB3/66-143 [subseq from] Putative cak assembly factor n=1 Tax=Schistosoma mansoni TaxID=6183 RepID=A0A3Q0KFB3_SCHMA
EDPLVQKEIDIRKKLLSDFNKREDDFDCLEEYNLYLEKIEDLIYNLTNDISVEETKRYIENYKKENKEIIKKNRTKPS----------
>UniRef90_A0A8S4MNC7/30-90 [subseq from] MNAT1 protein n=1 Tax=Branchiostoma lanceolatum TaxID=7740 RepID=A0A8S4MNC7_BRALA
-----------------LYNRQEEEFSGLREYNDYLEEVETIIFNLSNNVDVELTKKKVEEYQKSNKSNIQRNRSKLE----------
>UniRef90_A0A4Y7LM32/64-151 [subseq from] EOG090X0BPM n=1 Tax=Eubosmina coregoni TaxID=186181 RepID=A0A4Y7LM32_9CRUS
EDSNVDKEVSIRRKVLKDFNKTREDFEELKDYNDYLEEVETIIFNLVFDKDIINTSKMIDTYKKENKDLIMRNQNKFKQDIEEMDEQL
>UniRef90_A0A5C7HVW4/10-83 [subseq from] MAT1 domain-containing protein n=1 Tax=Acer yangbiense TaxID=1000413 RepID=A0A5C7HVW4_9ROSI
-----NKEIAIRRRIASIYNKREDDFPSLREYNDYLEEVEDMIFNLIEGVDVQAIEEKIKQYQKENAEQIIVNQARKAE---------
>UniRef90_A0A1V9WXQ6/19-104 [subseq from] CDK-activating kinase assembly factor MAT1-like (Fragment) n=1 Tax=Tropilaelaps mercedesae TaxID=418985 RepID=A0A1V9WXQ6_9ACAR
DDPLVEKELDIRKKILKDMNAREEDFSKIEDYNNYLEMVEDIIFKLTNNIDIDATRKTVEQYKKDHKASINRNRGRQSKDEQLIER--
>UniRef90_A0A4U0TWU0/118-197 [subseq from] RNA polymerase II transcription factor B subunit 3 n=1 Tax=Salinomyces thailandica TaxID=706561 RepID=A0A4U0TWU0_9PEZI
EDIKVEREVDIRKRVQAVFNRREDDFEGLRDYNDYLNDVEDITFNLINNIDLEDTNRRFEAYQKANQTIIAENE-RLAREE-------
>UniRef90_UPI00193AA88B/64-145 [subseq from] CDK-activating kinase assembly factor MAT1-like n=1 Tax=Styela clava TaxID=7725 RepID=UPI00193AA88B
EDTGVDKEVDVRKQIMKIYNKQETDFGSLREYNDYLEEVEVIIDSLISGINIETTRAKVAAYKFENEALIRRNQARISQEKA------
>UniRef90_A0A1C7N653/90-171 [subseq from] RNA polymerase II transcription factor B subunit 3 n=1 Tax=Choanephora cucurbitarum TaxID=101091 RepID=A0A1C7N653_9FUNG
EDLAVEKEVRIRKRAARVFNKRPEDFSSLRAYNDYLEMVEDITFNLMNEVDVAETEAKIAAYEQENKDSIAANQARSVNEQR------
>UniRef90_A0A8S2FVJ2/71-155 [subseq from] RING-type domain-containing protein n=2 Tax=Didymodactylos carnosus TaxID=1234261 RepID=A0A8S2FVJ2_9BILA
EDPYIERETDVRKRILKIFNKKETDFPTLDAYNDYLEMIEGYIFNIVNKIDVEETERKMADYKEVYKDIIAKNRGRLSKDEMYIE---
>UniRef90_A0A553NQ35/64-147 [subseq from] RING-type domain-containing protein n=1 Tax=Tigriopus californicus TaxID=6832 RepID=A0A553NQ35_TIGCA
EDASIDKEVDIRKRILRDYNMKREDFDDLQAYNDYLEMVEDLIFNLCNNIDILETNKRIAEYKEKNKDFITKNRHRQSQESLEL----
>UniRef90_UPI001E670ADE/71-157 [subseq from] CDK-activating kinase assembly factor MAT1-like isoform X1 n=2 Tax=Procambarus clarkii TaxID=6728 RepID=UPI001E670ADE
EDPVVEKEIDIRRKVMKVYNMTEDDFSSLEEWNKYLEEIEEIVYNMTNDINRAEMEKKVENYERMHKNDIRKNYIKKSRDLEEIDRV-
>UniRef90_S8AH72/95-176 [subseq from] RNA polymerase II transcription factor B subunit 3 n=1 Tax=Dactylellina haptotyla (strain CBS 200.50) TaxID=1284197 RepID=S8AH72_DACHA
EDIQVEREVDVRKRIAKTFNKRQEDFPSLNEFNDYLEEVETVTFNLINSVDLSSTEAKIVAFEQSNKASILQNAAKSAQEAQ------
>UniRef90_A0A8J6GWL0/64-106 [subseq from] CDK-activating kinase assembly factor MAT1 n=2 Tax=Boreoeutheria TaxID=1437010 RepID=A0A8J6GWL0_MICOH
EDPTVDKEVEIRKKVLKIYNKREEDFPSLREYNDFLEEVEEIG---------------------------------------------
>UniRef90_A0A1R3HRN1/10-83 [subseq from] Cdk-activating kinase assembly factor MAT1/Tfb3 n=1 Tax=Corchorus olitorius TaxID=93759 RepID=A0A1R3HRN1_9ROSI
-----NKEIQIRRRINNIFNKREEDFPSLREYNDYLEEVEDMVFNLVEGIDVQAIEERISKYQKENAEQIMINQAKKAE---------
>UniRef90_UPI001EE5E2AB/148-217 [subseq from] CDK-activating kinase assembly factor MAT1-like isoform X1 n=2 Tax=Haliotis rubra TaxID=36100 RepID=UPI001EE5E2AB
----------------SSFNKKEEDFSSLRDYNDYLEMIETIVFNLTNGIDVESTRKMIEQYRKDNKDQIKKNLSKMSKDQEYLDQ--
>UniRef90_W7HNG4/96-177 [subseq from] RNA polymerase II transcription factor B subunit 3 n=1 Tax=Drechslerella stenobrocha 248 TaxID=1043628 RepID=W7HNG4_9PEZI
EDIKVEREVDVRKRISKTFNKRQEDFPSLKEFNDYLEEVETVTFNLINSLDVAATEAKIVAFEQSNKSTILQNAAKAAQEAQ------
>UniRef90_A0A445FBW3/10-85 [subseq from] CDK-activating kinase assembly factor MAT1 isoform D n=1 Tax=Glycine soja TaxID=3848 RepID=A0A445FBW3_GLYSO
-----NKEIAIRRRIASIFNKREDDFPSLREYNDYLEEVEDMTFNLIEGIDVSDIEAKIAKYQEENAEQIMINRAR---KAEEL----
>UniRef90_A0A2K1WYV8/10-84 [subseq from] MAT1 domain-containing protein n=7 Tax=Saliceae TaxID=238069 RepID=A0A2K1WYV8_POPTR
-----NKEILVRRRIASIFNKREEDFPSLREYNDYLEEVEDMIFDLVAGVDVPAIEEKIAEYQKENADLILINQARK---AEE-----
>UniRef90_A0A430QM40/43-120 [subseq from] tRNA (guanine(37)-N1)-methyltransferase n=1 Tax=Schistosoma bovis TaxID=6184 RepID=A0A430QM40_SCHBO
EDPLVQKEIDIRKKLLGDFNKREDDFDCLEEYNLYLEKIESLIYNLTNDINVEETKRYIENYKKENKEIIKKNRTKPS----------
>UniRef90_A0A4Z2DC46/66-141 [subseq from] tRNA (guanine(37)-N1)-methyltransferase n=2 Tax=Schistosoma japonicum TaxID=6182 RepID=A0A4Z2DC46_SCHJA
EDPLVQKEIDIRKKLLSDFNKREDDFDCLEEYDLYLEKIEELVYNLTNDVNVEETRRYIENYKKENKEIIKKNRTR------------
>UniRef90_A0A1U7VIM7/12-79 [subseq from] CDK-activating kinase assembly factor MAT1 n=1 Tax=Nicotiana sylvestris TaxID=4096 RepID=A0A1U7VIM7_NICSY
-----GKEMAIRKRIASIFNKREEDFPSLREYNDYLEEVEDMIFNLIEGIDVPAIEAKIAQYQRENAEQIMIA---------------
>UniRef90_A0A6A5MVC0/46-121 [subseq from] MAT1 domain-containing protein n=6 Tax=Fabaceae TaxID=3803 RepID=A0A6A5MVC0_LUPAL
-----NKEIAIRRRIASIFNKREDDFPSLREYNDYLEEVEDMTFNLIEGIDVAAIEAKIAIYQEENAEQIMINRAR---KAEEL----
>UniRef90_A0A815QTW3/46-129 [subseq from] MAT1 domain-containing protein n=6 Tax=Rotaria TaxID=231623 RepID=A0A815QTW3_9BILA
EDPFVELEIDIRKRILKDFNRKEQDFDSLDAYNDYLEIVETYIFNLTNKIDVEETERKIAEYKEANKDLINKNRGKLSNDEIFI----
>UniRef90_V4WJ86/10-85 [subseq from] MAT1 domain-containing protein n=5 Tax=Citrus TaxID=2706 RepID=V4WJ86_CITCL
-----NRELAIRKRIASIYNKREEDFPSLKEYNDYLEEVEDMIFNLVEGVNVHEFEEKIQEYQKENAEQIMINQA---RKAEEL----
>UniRef90_A0A4Y9ZER2/6-81 [subseq from] MAT1 domain-containing protein (Fragment) n=1 Tax=Hericium alpestre TaxID=135208 RepID=A0A4Y9ZER2_9AGAM
EDLTVEKEVAVRRRIAKEFNKRRDDFADLRSYNDYLEEIEDITFNLINDIDIPQTEARIAAYHKENAALIELNQQR------------
>UniRef90_A0A1X2HBH0/87-168 [subseq from] RNA polymerase II transcription factor B subunit 3 n=1 Tax=Syncephalastrum racemosum TaxID=13706 RepID=A0A1X2HBH0_SYNRA
EDLDVEKEVRIRKRVTKVFNKRPEDFASSRAYNDYLEEVEDITFNLMNEVDVAETEARITSYELENKESIAANEARMANEQR------
>UniRef90_A0A091CWD6/40-82 [subseq from] CDK-activating kinase assembly factor MAT1 n=1 Tax=Fukomys damarensis TaxID=885580 RepID=A0A091CWD6_FUKDA
EDPTVDKEVEIRKKVLKIYNKREEDFPSLREYNDFLEEVEEIE---------------------------------------------
>UniRef90_A0A3Q7G7G9/10-78 [subseq from] MAT1 domain-containing protein n=9 Tax=Solanoideae TaxID=424551 RepID=A0A3Q7G7G9_SOLLC
-----SKEMAIRKRIANIYNKREENFPSLREYNDYLEEVEDMIFNLIEGIDVPAIEAKIAQYQRENADQIMIAQ--------------
>UniRef90_UPI000C04704A/65-150 [subseq from] CDK-activating kinase assembly factor MAT1-like n=1 Tax=Stylophora pistillata TaxID=50429 RepID=UPI000C04704A
EDLIVEKEVDIRRKIIKIYNKLEEDFKSapdpLRAYNDYLEDVENIIWNLANGHEVEETKKQVEKYRKENELQIKKNNVKLGREEA------
>UniRef90_A0A5P1FHW5/10-86 [subseq from] MAT1 domain-containing protein n=2 Tax=Asparagus officinalis TaxID=4686 RepID=A0A5P1FHW5_ASPOF
----FSKEMSIRRKISSIFNKREEDFPSLREYNDYLEEVEDMTFNLIEGIDVAAIEAKIEKYRKENAEQIANAEA---RKAEEL----
>UniRef90_A0A6A5DQA5/66-144 [subseq from] Putative cak assembly factor n=1 Tax=Schistosoma haematobium TaxID=6185 RepID=A0A6A5DQA5_SCHHA
EDPLVQKEIDIRKKLLGDFNKREDDFDCLEEYNLYLEKIESLIYNLTNDINVEETKRYIENYKKENKEIIKKNRTKPVK---------
>UniRef90_A0A8J4ZGJ1/46-127 [subseq from] CDK-activating kinase assembly factor MAT1 n=2 Tax=Nymphon striatum TaxID=424472 RepID=A0A8J4ZGJ1_9CHEL
-----KKEVDIRRRILREYNKREDDFNSLLEFNDYLEEIEHIILNLANGIDVTETKKKIEVYKRENKEQIDVTKQQQIKEEKQVKKA-
>UniRef90_UPI001EE550C3/24-91 [subseq from] CDK-activating kinase assembly factor MAT1-like isoform X4 n=1 Tax=Haliotis rubra TaxID=36100 RepID=UPI001EE550C3
------------------FNKKEEDFSSLRDYNDYLEMIETIVFNLTNGIDVESTRKMIEQYRKDNKDQIKKNLSKMSKDQEYLDQ--
>UniRef90_A0A2I4EW65/10-85 [subseq from] uncharacterized protein LOC108993247 isoform X1 n=6 Tax=Juglandaceae TaxID=16714 RepID=A0A2I4EW65_JUGRE
-----NKEIAIRKRIASIFNKREEDFPSLREYNDYLEEVEDMTFNLIEGFDVPAIEEKIARYQEENAEQIMINRAR---KAEEL----
>UniRef90_A0A371D6W6/120-204 [subseq from] RNA polymerase II transcription factor B subunit 3 n=2 Tax=Polyporus TaxID=5637 RepID=A0A371D6W6_9APHY
EDLTVEKEVAIRRRLAKEFNKRREDFPDLRSYNDYLEEVEEIAFNLINDIDVAETEARIARYHQENAELIELNKKREQEYQRYLQ---
>UniRef90_A0A3G1CIW7/71-156 [subseq from] CDK-activating kinase assembly factor MAT1 n=7 Tax=Penaeus TaxID=133894 RepID=A0A3G1CIW7_PENMO
EDPLVEKEIDIRRKVMRIYNKSEEDFETADEWNLYLEEIEEIVFNITNDINRLEMEKKIENYERMNKDEIRRNYSKKSKELEEIDK--
>UniRef90_UPI0005F37B00/64-130 [subseq from] CDK-activating kinase assembly factor MAT1 n=1 Tax=Mandrillus leucophaeus TaxID=9568 RepID=UPI0005F37B00
EDPTVDKEVEIRKKVLKIYNKREEDFPSLREYNDFLEEVEEIGMFLITR-EQEELEEALEVERQENEQ--------------------
>UniRef90_A0A314Y5I2/10-85 [subseq from] MAT1 domain-containing protein n=1 Tax=Prunus yedoensis var. nudiflora TaxID=2094558 RepID=A0A314Y5I2_PRUYE
-----NKEIVVRKRIASIFNKREEDFPSLKEYNDYLEEVEDMTFNLIDGIDVPAIEAKIAKYQEENAEQIMINRAR---KAEEL----
>UniRef90_UPI0009E336A0/65-150 [subseq from] CDK-activating kinase assembly factor MAT1-like n=1 Tax=Orbicella faveolata TaxID=48498 RepID=UPI0009E336A0
EDLIVEKEVDIRKRILKIYNKLEDDFQSesdpLRAYNDYLEDVENIIWNLANGHEVEETKKQIDKYKKDNETLIRKNNFKLGREEA------
>UniRef90_B9SQZ0/10-84 [subseq from] Cak assembly factor, putative n=1 Tax=Ricinus communis TaxID=3988 RepID=B9SQZ0_RICCO
-----HKEISIRRRISNIFNKREDDFPSLKEYNDYLEEVEDMIFNLVAGVDVAAIEEKIAEYQKENAEQIMINQAR---KAEE-----
>UniRef90_A0A819XF00/46-129 [subseq from] RING-type domain-containing protein n=1 Tax=Rotaria sp. Silwood2 TaxID=2762512 RepID=A0A819XF00_9BILA
EDPFVELETDIRKRILKDFNRKEQDFDSLDVYNDYLEMVETYIFNLTNKIDVEETEQKIVEYKETNKEVINKNRGKLSNDEIFI----
>UniRef90_A0A0V1FKT1/142-228 [subseq from] CDK-activating kinase assembly factor MAT1 n=1 Tax=Trichinella pseudospiralis TaxID=6337 RepID=A0A0V1FKT1_TRIPS
DDPVVEKEIFHRKRLQRIYNLKEEDFPDLRSYNDYLEQFEDIVFNMVFDRNVEQTKQMVADFAKANEDLIAKNRNRLSKDQEWIQRA-
>UniRef90_A0A816CTD0/63-147 [subseq from] RING-type domain-containing protein n=6 Tax=Rotaria TaxID=231623 RepID=A0A816CTD0_9BILA
EDAFVELEVDIRKRILKDFNRKEQDFESLDAYNDYLELLETYIFNLTNKVDVEETERKIAEYKEANKDIINKNRGKLTNDEIFIE---
>UniRef90_A0A0V1MQ53/136-222 [subseq from] CDK-activating kinase assembly factor MAT1 n=2 Tax=Trichinella TaxID=6333 RepID=A0A0V1MQ53_9BILA
DDPLVEKEIFHRKRLQRIYNLKEDDFPDLRSYNDYLEQFEEIVFNMVFDRNLEQTKQMVADFAKANEDLIAKNRNRLSKDQEWVQRA-
>UniRef90_A0A814APG9/63-143 [subseq from] tRNA (guanine(37)-N1)-methyltransferase n=1 Tax=Didymodactylos carnosus TaxID=1234261 RepID=A0A814APG9_9BILA
EDPYIERETDVRKRILKIFNKKETDFPTLDAYNDYLEMIEGYIFNIVNKIDVEETERKMADYKEVYKDIIAKNRGRLVNEM-------
>UniRef90_A0A8H7KX99/121-196 [subseq from] RNA polymerase II transcription factor B subunit 3 n=2 Tax=Athelia sp. TMB TaxID=2748771 RepID=A0A8H7KX99_9AGAM
EDLGVEKEVAIRRRIAKEFNKRREDFPDLRQYNDYLEEVEDIAFNLINEIDIPETEKRIQAYRAENAALIELNIH---R---------
>UniRef90_A0A1S4CCX6/12-78 [subseq from] uncharacterized protein LOC107817613 n=3 Tax=Nicotiana TaxID=4085 RepID=A0A1S4CCX6_TOBAC
-----GKEMAIRKRIASIFNKREEDFPSLREYNDYLEEVEDMIFNLIEGIDVPAIEAKIAQYQRENAEQIMI----------------
>UniRef90_A0A8T0JU72/10-85 [subseq from] MAT1 domain-containing protein n=8 Tax=Phaseoleae TaxID=163735 RepID=A0A8T0JU72_PHAAN
-----SKEIAIRRRISSIFNKREDDFPSLREYNDYLEEVEDMTFNLIEGIDISAIEEKIAKYQEENAEQIMINRAR---KAEEL----
>UniRef90_M2NJR4/80-159 [subseq from] RNA polymerase II transcription factor B subunit 3 n=1 Tax=Baudoinia panamericana (strain UAMH 10762) TaxID=717646 RepID=M2NJR4_BAUPA
-DIKVEREVDIRRRVAKVFNRREEEFESLRDYNDYLNDVEDITFNLINNIDVDETTRRFEAYQKAHEKEIEENA-QLAEEEK------
>UniRef90_A0A317XGZ1/114-192 [subseq from] RNA polymerase II transcription factor B subunit 3 n=1 Tax=Testicularia cyperi TaxID=1882483 RepID=A0A317XGZ1_9BASI
-DLGVEREVAVRRKVASLFNRREEDFPDLKAYNDFLEEVEEITFNLIHEIDLPRTNAKLEQYQAAHRSAIA-NSANLSQQE-------
>UniRef90_A0A2P6RI14/11-85 [subseq from] Putative cdk-activating kinase assembly factor MAT1/Tfb3 n=1 Tax=Rosa chinensis TaxID=74649 RepID=A0A2P6RI14_ROSCH
------REISIRKRIASIFNKREDDFPSLREYNDYLEEVEDMTFNLIEGIDVPAIEAKIAQYQEENAEQIMINRAR---KAEEL----
>UniRef90_A0A4S4LQ10/123-197 [subseq from] RNA polymerase II transcription factor B subunit 3 n=1 Tax=Bondarzewia mesenterica TaxID=1095465 RepID=A0A4S4LQ10_9AGAM
EDLTVEKEVAIRRQIAKEFNKRREDFPDLRSYNDYLEEVEDITFNLINDIDVRETEQRIAKYHKDNAALIERNLH-------------
>UniRef90_W4KIL6/142-217 [subseq from] RNA polymerase II transcription factor B subunit 3 n=1 Tax=Heterobasidion irregulare (strain TC 32-1) TaxID=747525 RepID=W4KIL6_HETIT
EDLTVEKEVAVRRQIAKEFNKRREDFPDLRSYNDYLEEVEDITFNLINDIDVRETEQRIMRFRKENAAVIERNLHR------------
>UniRef90_A0A151RXQ3/10-85 [subseq from] CDK-activating kinase assembly factor MAT1 n=1 Tax=Cajanus cajan TaxID=3821 RepID=A0A151RXQ3_CAJCA
-----NKEIAIRRRIASIFNKREDDFPSLREYNDYLEEVEDMTFNLVEGIDVSAIEERIAKYQEENSEQITINRA---RKAEEL----
>UniRef90_A0A834YUN4/11-85 [subseq from] MAT1 domain-containing protein n=1 Tax=Tetracentron sinense TaxID=13715 RepID=A0A834YUN4_9MAGN
-----AKEMAIRKRITNIYNKREEDFPSLREYNDYLEEVEDMTFNLIEGIDVPAIEAKISKYQEENAEQIINARA---RKAEE-----
>UniRef90_H2YKK4/64-148 [subseq from] RING-type domain-containing protein n=1 Tax=Ciona savignyi TaxID=51511 RepID=H2YKK4_CIOSA
EDTKVDKEVDIRKAVLKIYNKLESDFSNLNDFNDYLEEIEEIVFNLESGINEKQTRERMAQYKQDNESLIRKNQAFLHQQRSMFK---
>UniRef90_U5CWA5/11-86 [subseq from] MAT1 domain-containing protein n=7 Tax=Amborella trichopoda TaxID=13333 RepID=U5CWA5_AMBTC
-----AKEVAIRKRIANIFNKRQEDFPSLREYNDYLEEVEDMTFNLVEGIDIPAIEAKIAKYQEENAEQIINSRA---RKAEEL----
>UniRef90_A0A0J1ATD0/129-209 [subseq from] RNA polymerase II transcription factor B subunit 3 n=1 Tax=Cutaneotrichosporon oleaginosum TaxID=879819 RepID=A0A0J1ATD0_9TREE
EDLKVEKEVSVRRRMNDIYNKREEDFPTQRAYDDYLQDVEDMTFNLLNDIDVAETEARIAAYQSENASLITKNKHKAAMES-------
>UniRef90_A0A6P4ARS9/10-85 [subseq from] uncharacterized protein LOC107426208 n=2 Tax=Ziziphus jujuba TaxID=326968 RepID=A0A6P4ARS9_ZIZJJ
-----NKEIAIRRRIASIFNKREDDFPSLREYNDYLEEVEDMTFNLIEGIDVPAIEAKIAKYQEENAEQIMINRAR---KAEEL----
>UniRef90_A0A7L3W7D3/3-55 [subseq from] MAT1 factor (Fragment) n=1 Tax=Atlantisia rogersi TaxID=2478892 RepID=A0A7L3W7D3_9GRUI
----------------------------------FLSNIC-AVFNLTNNVDLENTKRKMELYQKDNKEVIQKNKIKLTREQEELEEAL
>UniRef90_A0A8K0XI49/124-207 [subseq from] RNA polymerase II transcription factor B subunit 3 n=1 Tax=Phlebopus sp. FC_14 TaxID=2615122 RepID=A0A8K0XI49_9AGAM
EDLTVEKEVAVRRRIAKEFNKHREDFPDLRSYNDYLEEVEDITFNLINDIDVPQTEAKIEAYRKENAALIELNVRRDAQYAEAL----
>UniRef90_A0A6A2YMB6/10-81 [subseq from] Histone superfamily protein n=1 Tax=Hibiscus syriacus TaxID=106335 RepID=A0A6A2YMB6_HIBSY
-----NKEMQIRRRINNIYNKREEDFPSLREYNDYMEEVEDMIFKLIEGIDVQAIEEQISKYQKENAELIMINQARK-----------
>UniRef90_A0A1U8AZC4/11-85 [subseq from] uncharacterized protein LOC104609178 n=1 Tax=Nelumbo nucifera TaxID=4432 RepID=A0A1U8AZC4_NELNU
-----TKEIAIRRRIANIYNKREEDFPSLREYNDYLEEVEDMTFNLIEGIDVPAIEAKIAKYQEENAEQIINARA---RKAEE-----
>UniRef90_A0A820BF68/63-147 [subseq from] tRNA wybutosine-synthesizing protein 2 homolog n=1 Tax=Rotaria socialis TaxID=392032 RepID=A0A820BF68_9BILA
EDAFVELEVDIRKRILKDFNRKEQDFDSLDAYNDYLELLETYIFNLTNKVDVEETERKIAEYKEANKDIINKNRGKLTNDEIFIE---
>UniRef90_A0A8T0GUM8/2-77 [subseq from] MAT1 domain-containing protein n=1 Tax=Ceratodon purpureus TaxID=3225 RepID=A0A8T0GUM8_CERPU
-----NKELVIRRRVLNTYNKRQEDFPSLRAYNDYLEQVEDMIFNLIEGVDVAATEEKLNKYRDENMDAILASRARQVEEE-------
>UniRef90_B9HB53/10-83 [subseq from] MAT1 domain-containing protein n=13 Tax=Populus TaxID=3689 RepID=B9HB53_POPTR
-----NKEIVVRRRIASIFNKREDDFPSLREYNDYLEEVEDMIFNLVAGDDVAATEVKIAEYQEENADLILINHARK---AE------
>UniRef90_A0A8B7PFN9/73-158 [subseq from] CDK-activating kinase assembly factor MAT1-like n=3 Tax=Hyalella azteca TaxID=294128 RepID=A0A8B7PFN9_HYAAZ
EDPLVEKEIDIRRRVARVYNKIEEDFETPADYDDYLEEVEHIVYSLAHDINRTETEKKLEAYERSHKEEIKKNYLRKSAADEQLER--
>UniRef90_A0A2C9UKS5/9-84 [subseq from] MAT1 domain-containing protein n=3 Tax=Crotonoideae TaxID=235631 RepID=A0A2C9UKS5_MANES
-----HKEMAVRRRIASIFNKREEDFPSLKEYNDYLEEVEDMIFDLVAGVDVPAIEEKIAKYQKENAEQIMINQA---RKAEEL----
>UniRef90_A0A8S0VET2/11-78 [subseq from] CDK-activating kinase assembly factor MAT1 n=1 Tax=Olea europaea subsp. europaea TaxID=158383 RepID=A0A8S0VET2_OLEEU
-----AKEIAIRKRIANIYNKREEDFASLREYNDYLEEVEDMIFNLIEGVDVPAIEAKIAEYQRENAEQIMNA---------------
>UniRef90_A0A177TI65/158-233 [subseq from] RNA polymerase II transcription factor B subunit 3 n=2 Tax=Tilletia TaxID=13289 RepID=A0A177TI65_9BASI
--LGVEREVDVRRRVAKIYNKQEKDFPSMEAYNNYLEEVEEITFNLINNIDPTRTEARISQHEHANRSLITRNASSLS----------
>UniRef90_A0A1S4EIS7/64-135 [subseq from] CDK-activating kinase assembly factor MAT1 n=1 Tax=Diaphorina citri TaxID=121845 RepID=A0A1S4EIS7_DIACI
DDSSVEKEVEIRKKLLKDYNKVEEDFNSLAEYNDYLEEIEEIVFNLCNNIDILETNNSlLSPFPDGAKDIVS-----------------
>UniRef90_A8NG41/86-161 [subseq from] Transcription/repair factor TFIIH subunit Tfb3 n=1 Tax=Coprinopsis cinerea (strain Okayama-7 / 130 / ATCC MYA-4618 / FGSC 9003) TaxID=240176 RepID=A8NG41_COPC7
EDLTVEKEVAVRRRIAKDFNKRREDFPDLRSYNDYLEEVEEITFNLINEVDIPETEARIAKYKAENAAIIELNLQR------------
>UniRef90_A0A067L2M4/9-78 [subseq from] MAT1 domain-containing protein n=1 Tax=Jatropha curcas TaxID=180498 RepID=A0A067L2M4_JATCU
-----NKEISVRRRIASIYNKRQEDFPSLKEYNDYLEDVEDMIFDLVAGVDVPAIEEKIAKYQKENAEQIMLNQA-------------
>UniRef90_A0A8I3ABG9/122-199 [subseq from] RNA polymerase II transcription factor B subunit 3 n=1 Tax=Boletus reticuloceps TaxID=495285 RepID=A0A8I3ABG9_9AGAM
EDLTVEKEVKVRRRIAKDFNKRREDFPDLRSYNDYLEEVEDITFNLINDLDVAETEARIERYRKENVTLIELNV---RREE-------
>UniRef90_A0A1Y1XUP5/84-164 [subseq from] RNA polymerase II transcription factor B subunit 3 n=1 Tax=Basidiobolus meristosporus CBS 931.73 TaxID=1314790 RepID=A0A1Y1XUP5_9FUNG
EDLHVEKEVRVRKRVAKFFNKRQEDFPTLRAYNDYLEELEEIIFNLINEVDVQETEEKIQRFADENKESISLNAARQLNEE-------
>UniRef90_A0A1Y2HNS9/69-154 [subseq from] RNA polymerase II transcription factor B subunit 3 n=1 Tax=Catenaria anguillulae PL171 TaxID=765915 RepID=A0A1Y2HNS9_9FUNG
EDLFVDREVRVRKRMLRVFNKIAADFPNQRAFDDYLEMVEEVIFNLANDIDVDETNALVEKYRRENQETIERNRARVNPETRVLAE--
>UniRef90_A0A085MYF0/62-147 [subseq from] RING-type domain-containing protein n=1 Tax=Trichuris suis TaxID=68888 RepID=A0A085MYF0_9BILA
DDPLVEIEVYFRKKLKKTFNLKEEDFPNLRAYNDYLEQFEDIIFNLVHDQDVEETKMAIATFVKEHEEQIQRNKGRLSKDEAWIES--
>UniRef90_A0A1Y1W892/80-161 [subseq from] RNA polymerase II transcription factor B subunit 3 n=1 Tax=Linderina pennispora TaxID=61395 RepID=A0A1Y1W892_9FUNG
EDLTVEKEVRIRKRIAMTFNKRQEDFKTLNAFNDYLEMVEDITFNLLNDVDVQETEEKIGRYKRENRDLIYKNISKQQREEK------
>UniRef90_A0A834LTT4/8-75 [subseq from] MAT1 domain-containing protein n=1 Tax=Rhododendron simsii TaxID=118357 RepID=A0A834LTT4_RHOSS
-----SKEMAIRKRIASIFNKREEDFPSLRDYNDYLEEVEDMTFNLIEGIDVPAIEAKIAQYQKENAEQIINA---------------
>UniRef90_A0A820TXX7/63-146 [subseq from] tRNA (guanine(37)-N1)-methyltransferase n=11 Tax=Rotaria TaxID=231623 RepID=A0A820TXX7_9BILA
EDAFVELEVDIRKRILKDFNRKEQDFDSLDAYNDYLELLETYIFNLTNKVDVEETERKIAEYKEANKDIINKNRGKLTNDEIFI----
>UniRef90_A0A0D2PRM7/10-80 [subseq from] MAT1 domain-containing protein n=1 Tax=Gossypium raimondii TaxID=29730 RepID=A0A0D2PRM7_GOSRA
-----NKEMQIRRRISNIFNKREEDFPSLREYNDYLEEVEDMIFKLIEGIDVQAIEEKITNYQQENAEQIMINQAR------------
>UniRef90_A0A1U8M8W4/10-85 [subseq from] CDK-activating kinase assembly factor MAT1-like isoform X2 n=2 Tax=Gossypium TaxID=3633 RepID=A0A1U8M8W4_GOSHI
-----NKEMQIRRRISNIFNKREEDFPSLREYNDYLEEVEDMIFKLIEGIDVQAIEEKITKYQQENAEQIMINQAR---KAEEL----
>UniRef90_A0A0A0LW26/10-84 [subseq from] MAT1 domain-containing protein n=7 Tax=Cucurbitaceae TaxID=3650 RepID=A0A0A0LW26_CUCSA
-----SKEVSIRKRIASIFNKREEDFSSLREYNDYLEEVEDMTFNLIEGIDVQAIEAKIARYQEENAEQIMINRARKAEE--------
>UniRef90_A0A183CV28/62-142 [subseq from] RING-type domain-containing protein n=1 Tax=Gongylonema pulchrum TaxID=637853 RepID=A0A183CV28_9BILA
DDPMVEKENHIRKKLKKVYNLKRDDFPTLRDFNDYLEHVETVVMNLTCNIDVEETEAEISRFKEENSELIERNRRKLDEDQ-------
>UniRef90_A0A2K1KC47/5-80 [subseq from] MAT1 domain-containing protein n=1 Tax=Physcomitrium patens TaxID=3218 RepID=A0A2K1KC47_PHYPA
----MQKELQIRRRVQNIYNKRQDDFPDLRSYNDYLEDVEDIIFNLIEGVDVASTEEKLMKYQNENYEAIIASRARRAEE--------
>UniRef90_A0A0N4V9K1/62-144 [subseq from] RING-type domain-containing protein n=1 Tax=Enterobius vermicularis TaxID=51028 RepID=A0A0N4V9K1_ENTVE
DDPIIERENHVRKKLKKIYNLHREDFPSLREFNDYLEHFETIVMNLANDIDVEETEAEIKKFKEKNSDLIEKNKKKLDEDQLF-----
>UniRef90_A0A4S4D479/11-81 [subseq from] MAT1 domain-containing protein n=2 Tax=Camellia sinensis TaxID=4442 RepID=A0A4S4D479_CAMSI
-----AKEMAIRKRIASIFNKREEDFPSLTEYNDYLEEVEDMIFNLVEGIDVPAIEEKIAEYEKENAEQIMNAQAR------------
>UniRef90_A0A7L3LDT7/1-47 [subseq from] MAT1 factor (Fragment) n=1 Tax=Turnix velox TaxID=2529409 RepID=A0A7L3LDT7_9CHAR
-----------------------------------------LVFNLTNNVDLENTKKKMELYQKDNKEVIQKNKIKLTREQEELEEAL
>UniRef90_A0A060TDJ4/66-151 [subseq from] RNA polymerase II transcription factor B subunit 3 n=1 Tax=Blastobotrys adeninivorans TaxID=409370 RepID=A0A060TDJ4_BLAAD
EDVGVEREVNVRSRVAKVFNKREDDFDTLEEYNNYLEEVEDIVFNLVNEVDVQETEAKLQSYEQANRTAILANFQRQKQEDEALEE--
>UniRef90_G7DXQ2/124-208 [subseq from] RNA polymerase II transcription factor B subunit 3 n=1 Tax=Mixia osmundae (strain CBS 9802 / IAM 14324 / JCM 22182 / KY 12970) TaxID=764103 RepID=G7DXQ2_MIXOS
EDLGVEKEIVIRKRLAKSFNKRQTDFKELKYYNDYLEQVEEITFNLINGVDLLETEERIQKFQKENSDLITSNRQSSLREAESIK---
>UniRef90_UPI00053C306D/11-86 [subseq from] uncharacterized protein LOC104814737 isoform X1 n=2 Tax=Tarenaya hassleriana TaxID=28532 RepID=UPI00053C306D
-----NKEISIRRRISEIYNKREEDFPSLREYNDYLEEVECMIFDLIEGINVDAIEEKIKKYSQENAEQIMINRAR---KAEEL----
>UniRef90_A0A0K9QEC5/12-86 [subseq from] MAT1 domain-containing protein n=1 Tax=Spinacia oleracea TaxID=3562 RepID=A0A0K9QEC5_SPIOL
------KEVSIRKRILSIFNKREDDFPSLKEYNDYLEEVEDMTCNLIDGIDIPGIEAKIAQYEEENAEQIMNSRA---RKAEEL----
>UniRef90_D5GIN2/104-183 [subseq from] RNA polymerase II transcription factor B subunit 3 n=5 Tax=Tuberaceae TaxID=40289 RepID=D5GIN2_TUBMM
EDVAVEREVDVRKRVALTFNKRQDDFDNLREYNDYLEEVEQITFNLVNKIDVKETEAKLLEYEAANKELISTNAARQAAE--------
>UniRef90_I3S4Z7/11-85 [subseq from] MAT1 domain-containing protein n=1 Tax=Medicago truncatula TaxID=3880 RepID=I3S4Z7_MEDTR
------KEIAIRKRIASIFNKREDDFPSLKEYNDYLEEVEDMTFNLIEGIDVAAIEARIAKYQEENSEQIMINRAR---KAEEL----
>UniRef90_A0A2R6XBE6/29-99 [subseq from] MAT1 domain-containing protein n=4 Tax=Marchantia polymorpha TaxID=3197 RepID=A0A2R6XBE6_MARPO
-----SKELNIRRRISNIYNKGEDDFPTLREYNDYLEETEDIVFNLVEGIDVQGTEARIALYQEEHAEQIIASRAK------------
>UniRef90_A0A6I9QXE5/14-87 [subseq from] uncharacterized protein LOC105041348 n=3 Tax=Arecaceae TaxID=4710 RepID=A0A6I9QXE5_ELAGV
------KEISIRRRIANIYNKREEDFPSLREYNDYLEEVEDMTYNLVEGIDVAAIEAKIAKYQEENAEQIINAQ---ARKAEE-----
>UniRef90_UPI001E093BA9/80-155 [subseq from] RNA polymerase II transcription factor B subunit 3 n=1 Tax=Passalora fulva TaxID=5499 RepID=UPI001E093BA9
EDIKVEREVDIRKKVAAVFNRREDEFESLRAYNDYLNEVEDITFNLINNIDLEDTERRFRAYEDQHKSEIAENASL------------
>UniRef90_A0A093J891/1-46 [subseq from] CDK-activating kinase assembly factor MAT1 (Fragment) n=2 Tax=Eurypyga helias TaxID=54383 RepID=A0A093J891_EURHL
------------------------------------------VFNLTNNVDLENTKKKMELYQKENKEVIQKNKIKLTREQEELEEAL
>UniRef90_A0A0C9V516/124-199 [subseq from] RNA polymerase II transcription factor B subunit 3 n=1 Tax=Hydnomerulius pinastri MD-312 TaxID=994086 RepID=A0A0C9V516_9AGAM
EDLTVEKEVAVRRRIAKEFNKRREDFPDLRLYNDYLEEVEDITFNLINEIDIPETEARIEAHRRENAALIELNVRR------------
>UniRef90_A0A7N2L2G7/10-84 [subseq from] MAT1 domain-containing protein n=5 Tax=Fagaceae TaxID=3503 RepID=A0A7N2L2G7_QUELO
-----SKEISIRRRIASIFNKREEDFSSLKEYNDYLEEVEDMTFNLIEGIDVPAIEAKIAEYEKENHDQIMINRARKAEE--------
>UniRef90_A0A1E3QEY6/74-155 [subseq from] RNA polymerase II transcription factor B subunit 3 n=1 Tax=Lipomyces starkeyi NRRL Y-11557 TaxID=675824 RepID=A0A1E3QEY6_LIPST
-DVAVEREVDVRKRVAKVFNRRREEFASLKDYNDYLEEVETAIFNLVNKVDVEATEARLEAYEAANAQEIAANASLQTQEAEI-----
>UniRef90_UPI0011E020DA/10-85 [subseq from] uncharacterized protein LOC115724469 n=1 Tax=Cannabis sativa TaxID=3483 RepID=UPI0011E020DA
-----SKEISIRKRIASIFNKREDDFPSLKEYNDYLEEVEDMTFDLIDGIDVAAIEEKIARYQEENAEQIMINRAR---KAEEL----
>UniRef90_A0A165X128/10-82 [subseq from] MAT1 domain-containing protein n=1 Tax=Daucus carota subsp. sativus TaxID=79200 RepID=A0A165X128_DAUCS
---TFAKEMAIRKRISNIFNKREDDFPSLREYNDYLEEVEDMIVNLVEGIDVPAIEARISQYQKENSEQIMNAQAR------------
>UniRef90_A0A5C2SS81/118-201 [subseq from] RNA polymerase II transcription factor B subunit 3 n=2 Tax=Lentinus tigrinus TaxID=5365 RepID=A0A5C2SS81_9APHY
EDLTVEREVAVRRRIAKEFNKRREDFPDLRSYNDYLEEVEEIAFNLINDIDVAETEARIARYRQENAALIKLNQQREEEYQRYL----
>UniRef90_A0A0C3FTI4/123-199 [subseq from] RNA polymerase II transcription factor B subunit 3 n=1 Tax=Piloderma croceum (strain F 1598) TaxID=765440 RepID=A0A0C3FTI4_PILCF
EDLGVEKEVAIRRRMAKEFNKRREDFPDLRQYNDYLEEVEDITFNLINDIDVSQTEARIAAYRAENSALIELNIQR---E--------
>UniRef90_A0A2K5Z2U2/64-140 [subseq from] MNAT1 component of CDK activating kinase n=1 Tax=Mandrillus leucophaeus TaxID=9568 RepID=A0A2K5Z2U2_MANLE
EDPTVDKEVEIRKKVLKIYNKREEDFPSLREYNDFLEEVEEIEQeELEEALEVErqeNEQRRLFIQKEEQLQQILKR---------------
>UniRef90_A0A6G1G2S6/81-165 [subseq from] RNA polymerase II transcription factor B subunit 3 n=1 Tax=Eremomyces bilateralis CBS 781.70 TaxID=1392243 RepID=A0A6G1G2S6_9PEZI
EDIQIEREVDVRKRVAKVFNRREDEFDSLLDYNNYLNEVEDLTFNLIHKIDVDATEKKLKAYEEANKAAIRENEVLASQETQSLQ---
>UniRef90_A0A0C2YHN3/120-194 [subseq from] RNA polymerase II transcription factor B subunit 3 n=1 Tax=Hebeloma cylindrosporum h7 TaxID=686832 RepID=A0A0C2YHN3_HEBCY
EDLTVEKEVAIRRRIAKEFNKRREDFPDLRSYNDYLEEVEDIAFNLINDIDIPQTEARIAAYRAENAALIELNLQ-------------
>UniRef90_A0A8H7U5B4/90-164 [subseq from] MAT1 domain-containing protein n=3 Tax=Postia placenta TaxID=104341 RepID=A0A8H7U5B4_9APHY
EDLGVEKEVAVRRRIAKEFNKRKEDFPDLRSYNDYLEEVEDITFNLINDIDIPETEARIAAYRRENAALIELNIQ-------------
>UniRef90_A0A6A6D106/79-161 [subseq from] RNA polymerase II transcription factor B subunit 3 n=1 Tax=Zasmidium cellare ATCC 36951 TaxID=1080233 RepID=A0A6A6D106_ZASCE
EDIQVEREVDIRKKVAKVFNRREEEFDSLREYNDYLNEVEDITFNLVHKIDIENTERRFQKHEDDWREAIKENASLAQQEQMQ-----
>UniRef90_A0A8J5M343/11-82 [subseq from] MAT1 domain-containing protein n=2 Tax=Zingiber officinale TaxID=94328 RepID=A0A8J5M343_ZINOF
-----AKEMAIRRRIANIYNKREEDFPSLRKYNDYLEEVEDMTFNLIDGIDVAAIEAKIAKYQEENAEQIVNSRARK-----------
>UniRef90_A0A834TJY9/53-127 [subseq from] CDK-activating kinase assembly factor MAT1 n=1 Tax=Senna tora TaxID=362788 RepID=A0A834TJY9_9FABA
-----NKEIAIRRRIASIFNKREDDFPSLKEYNDYLEEVEDMTFNLIEGIDVAAIEAKIAKYQEENAEQIMVNRAKKAEE--------
>UniRef90_A0A2P7YDY9/106-190 [subseq from] RNA polymerase II transcription factor B subunit 3 n=2 Tax=Elsinoe australis TaxID=40998 RepID=A0A2P7YDY9_9PEZI
EDIQVEREVDIRKRIAAIFNRREDEFDTLMDYNNYLNDVEDITYNLINGIDVEETEKKMQAYSASNKAAIASNASLASQEAEDLS---
>UniRef90_A0A0E9NRX2/105-189 [subseq from] RNA polymerase II transcription factor B subunit 3 n=2 Tax=Saitoella complicata (strain BCRC 22490 / CBS 7301 / JCM 7358 / NBRC 10748 / NRRL Y-17804) TaxID=698492 RepID=A0A0E9NRX2_SAICN
EDITVERELDIRKRVAKIYNRRPEEFDSLRAYNDYLEEYEIDVFNLVNGIDIQETEAKLEKYAGSNRKEIAANAARAVSEAQALQ---
>UniRef90_A0A059CT66/10-84 [subseq from] MAT1 domain-containing protein n=6 Tax=Myrtoideae TaxID=1699513 RepID=A0A059CT66_EUCGR
-----NREMAIRRRMASTFNKREDDFPSLREYNDYLEEVEEMTFNLIEGVDVPTIEAKIAKYQEENAEQIMINRAKKAEE--------
>UniRef90_UPI0018AEEAAC/9-83 [subseq from] uncharacterized protein LOC120270668 n=1 Tax=Dioscorea cayennensis subsp. rotundata TaxID=55577 RepID=UPI0018AEEAAC
---TFAKEIAIRKRISNIFNKREEDFPSLRDYNDYLEEVEDMTFNLIEGIDVAAIEAKIVKYQEENAEQIINARA---RKA-------
>UniRef90_A0A444Z6R0/9-84 [subseq from] MAT1 domain-containing protein n=1 Tax=Arachis hypogaea TaxID=3818 RepID=A0A444Z6R0_ARAHY
-----NKEIAIRRRIANIFNKREDDFPSLREYNDYLEEVEDMTFNLIEGIDVAAIEARIAKYQEENTEQIMINRAR---KAEEL----
>UniRef90_A0A7N0RGC1/5-77 [subseq from] MAT1 domain-containing protein n=1 Tax=Kalanchoe fedtschenkoi TaxID=63787 RepID=A0A7N0RGC1_KALFE
-----SKEMQIRKRVAGIFNKREEDFASLREYNDYLEEVEDMIWNLIEGVDVPAIEEKIARYQEENAEQIMIAKARKA----------
>UniRef90_A0A8H4EKP9/83-164 [subseq from] RNA polymerase II transcription factor B subunit 3 n=1 Tax=Gigaspora margarita TaxID=4874 RepID=A0A8H4EKP9_GIGMA
EDLSVEKEVRIRKRLASQFNKRREDFNSPKEYNDYLEMVEQLVWNLNNDIDPERTKARIESFALENKEIIAKNARKQSEEEE------
>UniRef90_M7NQI0/76-155 [subseq from] RNA polymerase II transcription factor B subunit 3 n=2 Tax=Pneumocystis TaxID=4753 RepID=M7NQI0_PNEMU
EDMTVEREIDIRKRISKICNKRPEDFETLTQYNDYLEEVENITFNLVNNIDVEETETKLIAYEAINKKSIMVNAQKAELE--------
>UniRef90_A0A0D6R4C4/10-85 [subseq from] MAT1 domain-containing protein n=1 Tax=Araucaria cunninghamii TaxID=56994 RepID=A0A0D6R4C4_ARACU
----FSKEVSIRRRIANIFNKREEDFPSLREYNDYLEEVEDMTFKLVEGIDVPAIEAKIAKYQEENAEQIINNRARKAEE--------
>UniRef90_C4Y9D2/76-147 [subseq from] RNA polymerase II transcription factor B subunit 3 n=2 Tax=Clavispora lusitaniae TaxID=36911 RepID=C4Y9D2_CLAL4
EDIKIEREIDIRKRIQSIYNKTQEDFPSLQEYNQYLEEVENIIFNLTENIDAEETEKKVAQYEADHKIEILE----------------
>UniRef90_A0A0X3PBW2/79-161 [subseq from] RING-type domain-containing protein n=3 Tax=Schistocephalus solidus TaxID=70667 RepID=A0A0X3PBW2_SCHSO
EDPEVQKEIDIRKKILNEFNRREEDFETTAEYDKYLEKIEEIIYKLTNDIDVEETRKLVEHYKKDNKEMIKRNRTRQSSSMEF-----
>UniRef90_A0A061H8Y8/115-195 [subseq from] RNA polymerase II transcription factor B subunit 3 n=2 Tax=Pseudozyma flocculosa TaxID=84751 RepID=A0A061H8Y8_9BASI
-DLGVEREVAVRKNVAKLFNRREEDFPDLTAYNNYLEEVEEITFNLIHEIDLPRTQAKLEQYQAAHRSAIANSAQQTLQESE------
>UniRef90_F4S620/62-140 [subseq from] RNA polymerase II transcription factor B subunit 3 (Fragment) n=1 Tax=Melampsora larici-populina (strain 98AG31 / pathotype 3-4-7) TaxID=747676 RepID=F4S620_MELLP
---KVEKEVIIRKRIHKLFNKRREDFESLDHYNNYLEEVEDITFNLINGVDVAETEAKIKKYQIENEDLIAQNAVHEARQVE------
>UniRef90_A0A6I9UPP2/11-81 [subseq from] CDK-activating kinase assembly factor MAT1 isoform X1 n=3 Tax=Lamiales TaxID=4143 RepID=A0A6I9UPP2_SESIN
-----AKEMAIRKRIAGIYNKREEDFPSLREYNDYLEEVEDMIVNLIEGIDVPAIEARIAQYQRENAEQIMNAQAR------------
>UniRef90_A0A7L3AYX9/1-47 [subseq from] MAT1 factor (Fragment) n=1 Tax=Syrrhaptes paradoxus TaxID=302527 RepID=A0A7L3AYX9_9AVES
-----------------------------------------VVFNLTNNVDVENTKKKMELYQKDNKEVIQKNKIKLTREQEELEEAL
>UniRef90_A0A369JIH1/121-194 [subseq from] RNA polymerase II transcription factor B subunit 3 n=1 Tax=Hypsizygus marmoreus TaxID=39966 RepID=A0A369JIH1_HYPMA
EDLGVEKEVAIRRRIAKEFNKRREDFPDLRSYNDYLEEVEDITFNLINEIDIPQTEARINAYRAENAALIELNI--------------
>UniRef90_A0A8B9A026/14-88 [subseq from] uncharacterized protein LOC120109312 n=1 Tax=Phoenix dactylifera TaxID=42345 RepID=A0A8B9A026_PHODC
------KEMVIRRRIANIYNKREEDFPSLREYNDYLEEVEDMTYNLIEGIDVAAIEAKIAKYQEENAEQIINSRA---RKAEEL----
>UniRef90_A0A8K0HIQ5/10-85 [subseq from] MAT1 domain-containing protein n=1 Tax=Rhamnella rubrinervis TaxID=2594499 RepID=A0A8K0HIQ5_9ROSA
-----NKEMGIRRRIASIFNKREDDFPSLREYNDYLEEVEDMTFNLIEGIDVPAIEAKIARYQEENAEQIMISRA---RKAEEL----
>UniRef90_A0A3N4M3Y9/86-159 [subseq from] RNA polymerase II transcription factor B subunit 3 n=1 Tax=Terfezia boudieri ATCC MYA-4762 TaxID=1051890 RepID=A0A3N4M3Y9_9PEZI
EDIAIEREVDIRKRVHKVFNKRPSDFDTLKQYNDYLEEVESLTFNLIHGIDLAETEKKLSAYESLNKSSIAANA--------------
>UniRef90_A0A830B9H6/10-80 [subseq from] Cdk-activating kinase assembly factor mat1 n=1 Tax=Phtheirospermum japonicum TaxID=374723 RepID=A0A830B9H6_9LAMI
-----AKEMAIRKRIASIYNKREEDFASLKEYNDYLEEVEDMIVNLVDGIDVPSIEARIAQYQRENADQIMNAQAR------------
>UniRef90_A0A077YYI9/62-147 [subseq from] Pkinase and MAT1 domain containing protein n=1 Tax=Trichuris trichiura TaxID=36087 RepID=A0A077YYI9_TRITR
DDPLVEVEVYFRKKLKKTFNLREEDFPDLRAYNDYLEQFEDIIFNLVHDQDVEETKTAIATFVKEHEEQIQRNKGRLSKDEAWIES--
>UniRef90_A0A5E8BS88/26-110 [subseq from] MAT1 domain-containing protein n=1 Tax=Saprochaete ingens TaxID=2606893 RepID=A0A5E8BS88_9ASCO
EDLVVEREVDVRQRVSKTFNKRQEDFENLSEYNNYLEDVENIIFNLVNNIDVEKTEEKLQAYEQRNKEQILANSRRQRDEDEILE---
>UniRef90_A0A0C3K3M6/125-208 [subseq from] RNA polymerase II transcription factor B subunit 3 n=2 Tax=Pisolithus TaxID=37467 RepID=A0A0C3K3M6_PISTI
EDLTVEKEVAVRRRIAKEFNKRREDFPDLRSYNDYLEEVEDITFNLINEVNIPETEARIEAYRRENAALIELNVRRDEQYSQEL----
>UniRef90_A0A165H9V0/120-196 [subseq from] RNA polymerase II transcription factor B subunit 3 n=1 Tax=Laetiporus sulphureus 93-53 TaxID=1314785 RepID=A0A165H9V0_9APHY
EDLGVEKEVAVRRRIAKEFNKRREDFPDLRSYNNYLEEVEDIAFNLINDIDIPQTEARIAAYRKENAALIELNIQRE-----------
>UniRef90_A0A8H5BXV1/121-196 [subseq from] RNA polymerase II transcription factor B subunit 3 n=1 Tax=Psilocybe cf. subviscida TaxID=2480587 RepID=A0A8H5BXV1_9AGAR
EDLTVEKEVAVRRRIAKEFNKRREDFPDLRAYNDYLEEVEDITFNLINDIDVAQTESRIAAHRAENAALIELNIQR------------
>UniRef90_A0A2N9HM63/10-84 [subseq from] MAT1 domain-containing protein n=1 Tax=Fagus sylvatica TaxID=28930 RepID=A0A2N9HM63_FAGSY
-----NKEISIRKRIASIFNKREDDFASLREYNDYLEEVEDMTFNLIEGIDVPLIEAKIAQYQEENAEQIMINRARK---AEE-----
>UniRef90_A0A7J0E3F8/11-81 [subseq from] Cyclin-dependent kinase-activating kinase assembly factor-related n=1 Tax=Actinidia rufa TaxID=165716 RepID=A0A7J0E3F8_9ERIC
-----AKEMAIRKRISSIFNKREDDFPSLREYNDYLEEVEDMTVNLIEGIDVPAIEAKIAQYQKENAEQIMNAQAR------------
>UniRef90_A0A803M8Z1/11-77 [subseq from] MAT1 domain-containing protein n=4 Tax=Chenopodium quinoa TaxID=63459 RepID=A0A803M8Z1_CHEQI
-----AKEVSIRRRIISIFNKREEDFPSLKEYNDYLEEVEDMTCNLIEGIDVPAIEAKIAQYERENSEQIMN----------------
>UniRef90_S9VWU4/75-155 [subseq from] RNA polymerase II transcription factor B subunit 3 n=1 Tax=Schizosaccharomyces cryophilus (strain OY26 / ATCC MYA-4695 / CBS 11777 / NBRC 106824 / NRRL Y48691) TaxID=653667 RepID=S9VWU4_SCHCR
EDAQIEREIDVRRRIAKIFNKGQQDFGSLQEYNDYLEEVENLTFNLIYQFDVEETEKKVQQYEKQNRESIALNSARAAAES-------
>UniRef90_UPI000A3A06AA/4-49 [subseq from] CDK-activating kinase assembly factor MAT1 isoform X2 n=1 Tax=Columba livia TaxID=8932 RepID=UPI000A3A06AA
------------------------------------------VFNLTNNVDLENTKRKMELYQKDNKEVIQKNKIKLTREQEELEEAL
>UniRef90_D7U1F8/8-85 [subseq from] MAT1 domain-containing protein n=2 Tax=Vitis TaxID=3603 RepID=D7U1F8_VITVI
---TFNKEIAIRRRISSIFNKREDDFPSLREYNDYLEEVEDMTTNLIEGIDVPAIEVKIAKYQEENAEQIMINRAR---KAEEL----
>UniRef90_N1Q4G5/79-153 [subseq from] RNA polymerase II transcription factor B subunit 3 n=1 Tax=Dothistroma septosporum (strain NZE10 / CBS 128990) TaxID=675120 RepID=N1Q4G5_DOTSN
EDIKVEREVDIRKKVAAVFNRREDEFESLRDYNDYLNEVEDITFNLVNSIDLEETEQRFRAYEAQHKAEIAENAS-------------
>UniRef90_A0A0D2NP91/127-201 [subseq from] RNA polymerase II transcription factor B subunit 3 n=1 Tax=Hypholoma sublateritium (strain FD-334 SS-4) TaxID=945553 RepID=A0A0D2NP91_HYPSF
EDLSVEKEVAVRRRIAKEFNKRRDDFPDLRAYNDYLEEVEDITFNLINEVDMPQTEARIAAYRAENAALIELNIQ-------------
>UniRef90_A0A0S6X8V6/106-189 [subseq from] RNA polymerase II transcription factor B subunit 3 n=1 Tax=Fungal sp. (strain No.11243) TaxID=1603295 RepID=A0A0S6X8V6_BLOB1
EDIQVEREVDIRKRVAAIFNRREDEFDSLLDYNNYLNDVEDITYNLINKIDVEETERKLQAYASQNSDSISQNATQASREAQDF----
>UniRef90_A0A8H4QQ08/143-233 [subseq from] RNA polymerase II transcription factor B subunit 3 n=1 Tax=Agrocybe pediades TaxID=84607 RepID=A0A8H4QQ08_9AGAR
EDLTVEKEVAIRRRIAKEFNKRREDFSTLRAYNDYLEEVEDITFNLINEIDIPQTEARIAAYKAENAALIELNIqreeayAQTLREQEEME---
>UniRef90_A0A8H6IHC6/122-197 [subseq from] RNA polymerase II transcription factor B subunit 3 n=2 Tax=Tulosesus angulatus TaxID=980116 RepID=A0A8H6IHC6_9AGAR
EDLTVEKEVAVRRRIAKDFNKRREDFPNLRAYNDHLEQVEELTFNLINDIDVPETEARIQKYKAENAALIELNLQR------------
>UniRef90_A0A5J5AYS4/10-78 [subseq from] MAT1 domain-containing protein n=2 Tax=Nyssaceae TaxID=4289 RepID=A0A5J5AYS4_9ASTE
----FNKEMAIRRRIASIFNKREEDFPSLREYNDYLEEVEDMTCNLIEGIDVPAIEAKIAQYQKENAEQIMNA---------------
>UniRef90_UPI000B8CC44E/10-85 [subseq from] CDK-activating kinase assembly factor MAT1 n=1 Tax=Carica papaya TaxID=3649 RepID=UPI000B8CC44E
-----NREMSIRRRISEIFNKREEDFASLREYNDYLEEVEDMVFNLIEGIDVEAIEEKIKDYSQENAEQIMINRAR---KAEEL----
>UniRef90_A0A0D0DVH4/122-200 [subseq from] RNA polymerase II transcription factor B subunit 3 n=1 Tax=Paxillus rubicundulus Ve08.2h10 TaxID=930991 RepID=A0A0D0DVH4_9AGAM
EDLTVEKEVAVRRRIAKEFNKRRDDFLDLRSYNDYLEEVEDITFNLINEIDVSETEAKIEKYRRENASLIELNL---RREEQ------
>UniRef90_A0A0M3IYF6/84-165 [subseq from] CDK-activating kinase assembly factor MAT1 (inferred by orthology to a human protein) n=1 Tax=Anisakis simplex TaxID=6269 RepID=A0A0M3IYF6_ANISI
DDPVIEKENSIRRRLKKIYNLKRENFPSLREYNDYLERIETMVMNLAHDIDVEETEAEISRFKSENAELLERNKKKLDEDQL------
>UniRef90_A0A1S8VRC7/75-154 [subseq from] RNA polymerase II transcription factor B subunit 3 n=3 Tax=Batrachochytrium salamandrivorans TaxID=1357716 RepID=A0A1S8VRC7_9FUNG
-DLYVEKEIQIRKKVGRYFNKRLEDFGgNLRVYNDYLEEVEEIMFNMINDVDVQQTQDRIERFRLENKDIIATNMSRQRTE--------
>UniRef90_A0A1S8VST3/75-155 [subseq from] RNA polymerase II transcription factor B subunit 3 n=1 Tax=Batrachochytrium salamandrivorans TaxID=1357716 RepID=A0A1S8VST3_9FUNG
-DLYVEKEIQIRKKVGRYFNKRLEDFGgNLRVYNDYLEEVEEIMFNMINDVDVQQTQDRIERFRLENKDIIATNMSRQRTEE-------
>UniRef90_A0A1Z5SMH1/99-179 [subseq from] RNA polymerase II transcription factor B subunit 3 n=17 Tax=Hortaea werneckii TaxID=91943 RepID=A0A1Z5SMH1_HORWE
EDIRVEREVDIRKRVASVFNRREDEFEDLRNWNDYLNDVEDITFNLINSIDLDATNARFEAYRRANEDGIAENERLAAEEK-------
>UniRef90_A0A2R6QIC3/11-81 [subseq from] CDK-activating kinase assembly factor like n=1 Tax=Actinidia chinensis var. chinensis TaxID=1590841 RepID=A0A2R6QIC3_ACTCC
-----AKEMAIRKRIASIFNKRDDDFPSLREYNDYLEEVEDMTCNLIKGIDVPSIEAKIAEYQKENSEQIMNAQAR------------
>UniRef90_A0A3P7IEU8/168-248 [subseq from] RING-type domain-containing protein n=1 Tax=Strongylus vulgaris TaxID=40348 RepID=A0A3P7IEU8_STRVU
DDPLIEKETHIRRRLRKIYNLKKDDFPSLREFNDYLERFETIVCNLAFGIDVEDTEAEVAAFKEANAELIEKNKKKLDEDQ-------
>UniRef90_A0A4E9FCT5/55-135 [subseq from] MAT1 domain-containing protein n=5 Tax=Onchocercidae TaxID=6296 RepID=A0A4E9FCT5_BRUMA
DDPVVEKENHIRKKLGKIYNLKRMDFPTLRDFNNYLERIETIVMNLTYNIDVEETEAEVNRFKSENSELIERNKRKLDEDQ-------
>UniRef90_A0A816GTR7/63-147 [subseq from] RING-type domain-containing protein (Fragment) n=1 Tax=Adineta steineri TaxID=433720 RepID=A0A816GTR7_9BILA
EDPYIELETDIRKAILKDFNRKEQDFTSPDAYNDYLEMVETYIFNLTNKIDVEETERKILEYKDANKEVITKNRGKLSNDEIYIE---
>UniRef90_A0A8C7W6E5/30-100 [subseq from] MNAT1 component of CDK activating kinase n=1 Tax=Oncorhynchus mykiss TaxID=8022 RepID=A0A8C7W6E5_ONCMY
KDPAIDKEVEIRKKVLKIM--RDFD---------F--SMEEIVYNLTNNLEVEGTKHIMEAYQRENRDIIQKNKAKLMREQEEL----
>UniRef90_A0A1E3IRS5/121-201 [subseq from] RNA polymerase II transcription factor B subunit 3 n=2 Tax=Cryptococcus depauperatus TaxID=5208 RepID=A0A1E3IRS5_9TREE
EDLQVEKEVSVRRRMADIFNKRREDFPNDREYDDYLELVEDLAFNLLNEVEVPQTEERIAQWQRQNATVIQANKQKLAEEN-------
>UniRef90_A0A0W4ZQ32/76-152 [subseq from] RNA polymerase II transcription factor B subunit 3 n=2 Tax=Pneumocystis TaxID=4753 RepID=A0A0W4ZQ32_PNEJ7
EDTVVEREVDIRKRVCKTFNKRPDDFETLAQYNDYLEEVENIIFNLVNNIDVEETEAKLLAYEAINKKSIIINAQKA-----------
>UniRef90_A0A2I0J7Y4/10-86 [subseq from] uncharacterized protein LOC116200103 n=1 Tax=Punica granatum TaxID=22663 RepID=A0A2I0J7Y4_PUNGR
-----NKEISIRRRISSIFNKREGDFPSLREYNDYLEEVEEMTINLIEGVDVPIIEAKIAKYQEENVEQIMINRA---RKAEELA---
>UniRef90_A0A7K4JHW6/1-46 [subseq from] MAT1 factor (Fragment) n=1 Tax=Geococcyx californianus TaxID=8947 RepID=A0A7K4JHW6_GEOCA
------------------------------------------VFNLTNNVDVENTKKKMELYQKDNKEVIQKNKIKLTREQEELEEAL
>UniRef90_A0A5S6R1X6/62-147 [subseq from] RING-type domain-containing protein n=1 Tax=Trichuris muris TaxID=70415 RepID=A0A5S6R1X6_TRIMR
DDPLVEIEVYFRKKLRKTFNLKEEDFPNLRAYNDYLEQFEDVVFNLVHDQNVEETKMTISTFAREHEEQIQRNKTRVSKDEAWIES--
>UniRef90_A0A6H0Y5W0/91-166 [subseq from] RNA polymerase II transcription factor B subunit 3 n=1 Tax=Peltaster fructicola TaxID=286661 RepID=A0A6H0Y5W0_9PEZI
EDIKVEREVDIRRRIAAVFNKREDDFEDLRSYNDYLNEVEDITFNLVNNIDVDANNARLEQYQKAHQDEIRENAN-L-----------
>UniRef90_A0A1E3QJE7/110-183 [subseq from] RNA polymerase II transcription factor B subunit 3 n=1 Tax=Babjeviella inositovora NRRL Y-12698 TaxID=984486 RepID=A0A1E3QJE7_9ASCO
-DLEIEKEVDTRKKIMEIYNKPEEAFAELQAYNAYLEEIESIIFNFINSVDLDETQEKVTKYQQENEQVIHKQNM-------------
>UniRef90_A0A8T2U2P8/2-74 [subseq from] MAT1 domain-containing protein n=2 Tax=Ceratopteris richardii TaxID=49495 RepID=A0A8T2U2P8_CERRI
-----NKDLALRRRVLNIYNKRQEDFPTLRAYNDYLEEVECMIFDLIDGVNVQAIEEKIKIYQEQNADQIVASNARKV----------
>UniRef90_A8Q3E4/104-186 [subseq from] RNA polymerase II transcription factor B subunit 3 n=1 Tax=Malassezia globosa (strain ATCC MYA-4612 / CBS 7966) TaxID=425265 RepID=A8Q3E4_MALGO
EDLQVEEEVNIRKRVSRLFNRRPEEFPTLRAYNDYLEEFEEITFNLVHKIDLEHTQTKLAQYEALNKSFIAQQQQ--QREQESIR---
>UniRef90_A0A251TTU6/12-81 [subseq from] Putative cdk-activating kinase assembly factor MAT1/Tfb3 n=1 Tax=Helianthus annuus TaxID=4232 RepID=A0A251TTU6_HELAN
-----AKEMTIRKRIGNIFNKRVEDFPSLREYNDYLEEVEDMIVNLVDGVDVPAIEAKIAQYQKENAEQIMNAQA-------------
>UniRef90_UPI000901DDE7/11-87 [subseq from] CDK-activating kinase assembly factor MAT1 n=3 Tax=Ipomoea TaxID=4119 RepID=UPI000901DDE7
-----AKEMAIRKRVANIYNKREDDFPSLREYNDYLEEVENMICDLVEGIDVPAIEARIAEYQKENAEQIM---IAQARKAEELA---
>UniRef90_A0A835IH38/12-87 [subseq from] MAT1 domain-containing protein n=1 Tax=Coptis chinensis TaxID=261450 RepID=A0A835IH38_9MAGN
-----AKEISIRKRISNIFNKREDDFPSLRDYNDYLEEVEDLTFNLIEGINVPAIETRIAKYQEENGDQIMNARA---RRAEEL----
>UniRef90_A0A409W6Q5/122-196 [subseq from] RNA polymerase II transcription factor B subunit 3 n=1 Tax=Gymnopilus dilepis TaxID=231916 RepID=A0A409W6Q5_9AGAR
EDLSVEKEVAVRRRIAKEFNKRRDDFPDLRSYNDYLEEVEDITFNLINDIDIPQTEARIAKYRAENAALIELNIQ-------------
>UniRef90_S8ESM7/117-200 [subseq from] RNA polymerase II transcription factor B subunit 3 n=1 Tax=Fomitopsis pinicola (strain FP-58527) TaxID=743788 RepID=S8ESM7_FOMPI
EDLGVEKEVAIRRRIAKEFNKRKEDFPDLRSYNDYLEMVEDIAFNLINDIDIPETEARIAAYRQENAALIELNVQREEQYQKYL----
>UniRef90_A0A0K0CYC5/62-142 [subseq from] RING-type domain-containing protein n=1 Tax=Angiostrongylus cantonensis TaxID=6313 RepID=A0A0K0CYC5_ANGCA
DDPLIEKEAHIRRRLRKIYNLKKDDFPSLREFNDYLERFETIVCNLACGVDVEETEAEIAEFKEANQELIERNKKKLDEDQ-------
>UniRef90_A0A814S4J5/1115-1199 [subseq from] tRNA (guanine(37)-N1)-methyltransferase n=4 Tax=Adineta ricciae TaxID=249248 RepID=A0A814S4J5_ADIRI
EDPFVELEIDIRKRLLKDFNRKEQDFASLDAYNDYLEMVETYIFNLSNKVDVEETERKILEYKESNKEIITKNRGKLSNDEIYIE---
>UniRef90_A0A6G1GV47/84-166 [subseq from] RNA polymerase II transcription factor B subunit 3 n=1 Tax=Aulographum hederae CBS 113979 TaxID=1176131 RepID=A0A6G1GV47_9PEZI
-DLKVEREVDIRKRVNAIFNKREDEFNSLRDYNNYLNEVEDLTFNLINKVDIEKTERKLLSYAEANRRAISQNDVRASKESQRL----
>UniRef90_A0A7J6WZ00/11-87 [subseq from] Cdk-activating kinase assembly factor mat1 n=1 Tax=Thalictrum thalictroides TaxID=46969 RepID=A0A7J6WZ00_THATH
-----AKEMAIRKRIANIFNKREDDFPSLRDYNDYLEEVEDMTFNLIEGIDVAAIETKIGKYQEENAEQIINSRA---RKAEELA---
>UniRef90_UPI001C4F0542/22-96 [subseq from] uncharacterized protein LOC122081121 isoform X1 n=5 Tax=Proteaceae TaxID=4328 RepID=UPI001C4F0542
-----AKEMAIRKRIANIFNKREDDFPSLREYNDYLEEVEDMTFNLIEGIDVPVIEVKIAKYQEENAEQIINARA---RKAEE-----
>UniRef90_A0A6J3M6K0/87-168 [subseq from] RNA polymerase II transcription factor B subunit 3 n=1 Tax=Dissoconium aciculare CBS 342.82 TaxID=1314786 RepID=A0A6J3M6K0_9PEZI
EDLKVEREVDIRKEVAAVFNRREDDFESLRDYNDYLNTVEDIIFNLVNLVDVEATKRKFEQYKVQHEKEIKENAS-L-AEQEAL----
>UniRef90_A0A7J7DSZ2/12-86 [subseq from] MAT1 domain-containing protein n=1 Tax=Tripterygium wilfordii TaxID=458696 RepID=A0A7J7DSZ2_TRIWF
------KEISTRRRIASIFNKREDDFPSLREYNDYLEEVEDMTFNLIEGIDVPAIEAKIAKYMEENSEQIMINRAR---KAEEL----
>UniRef90_A0A4Q9QFC8/119-197 [subseq from] RNA polymerase II transcription factor B subunit 3 n=2 Tax=Dichomitus squalens TaxID=114155 RepID=A0A4Q9QFC8_9APHY
EDLTVEKEVAVRRRIAKEFNKRMEDFPDLRAYNDYLEWVEEITFNLINDIDVAETEARIRQYRQENAALIELNIKREEE---------
>UniRef90_A0A5A7P464/11-81 [subseq from] CDK-activating kinase assembly factor MAT1 n=1 Tax=Striga asiatica TaxID=4170 RepID=A0A5A7P464_STRAF
-----AKEMAIRKRIAGIYNKREEDFQSLREYNDYLEEVEDMVVNLVDGVDVPAIEARIAEYQRENAEQIMNAQAR------------
>UniRef90_A0A5C3KXN1/129-219 [subseq from] RNA polymerase II transcription factor B subunit 3 n=1 Tax=Coprinopsis marcescibilis TaxID=230819 RepID=A0A5C3KXN1_9AGAR
EDLTVEREIAIRRRISKDFNKRRDDFPDLKSYNDYLEWVEEITFNLLNDIDVPQTEARIAEYKKENSNLIELNHqrehayLRALREQEEYE---
>UniRef90_A0A819JEG4/63-147 [subseq from] RING-type domain-containing protein n=2 Tax=Adineta steineri TaxID=433720 RepID=A0A819JEG4_9BILA
EDPYIELETDIRKAILKDFNRKEQDFTSPDAYNDYLEMVETYIFNLTNKIDVEETERKILEYKDGNKEVISKNRGKLSNDEIYIE---
>UniRef90_A0A8X7MY08/152-229 [subseq from] Uncharacterized protein n=2 Tax=Tilletia TaxID=13289 RepID=A0A8X7MY08_9BASI
--LGVEREVNVRRRVGKIYNKQDRDFPSMEAYNDYLEEVEEITFNLINNVDPTRTEARIAMHEHANRTQITRTSHSLTLA--------
>UniRef90_F8P4T5/122-197 [subseq from] RNA polymerase II transcription factor B subunit 3 n=2 Tax=Serpula lacrymans var. lacrymans TaxID=341189 RepID=F8P4T5_SERL9
EDLTVEKEVAVRRRMAKEFNKRREDFSDLRAYNDYLEEVEDITFNLINDIDIQQTEARIALHRAENATLIELNI---HR---------
>UniRef90_A0A397I3G7/80-157 [subseq from] RNA polymerase II transcription factor B subunit 3 n=1 Tax=Diversispora epigaea TaxID=1348612 RepID=A0A397I3G7_9GLOM
EDLSVEKEVRIRKRLAQQFNKRQEDFPSLREYNDYLEMVEDIVWKINNNINKQETDELIEKYTKENKDNIIHNARRQI----------
>UniRef90_A0A3P7F8E9/120-200 [subseq from] MAT1 domain-containing protein n=3 Tax=Wuchereria bancrofti TaxID=6293 RepID=A0A3P7F8E9_WUCBA
DDPVVEKENHIRKKLGKIYNLKQVDFPTLRDFNNYLERIETIVMNLTYNIDVEETEAEINRFKLENSELIERNKRKLDEDQ-------
>UniRef90_A0A833QKH2/13-87 [subseq from] CDK-activating kinase assembly factor MAT1 n=1 Tax=Carex littledalei TaxID=544730 RepID=A0A833QKH2_9POAL
------REINIRRRIANIYNKREDDFPSLREYNDYLEEVEDMTCSLIDGIDVALIEAKIAKYQQENAEQITNNRAR---KAEEL----
>UniRef90_A0A401GJN8/120-198 [subseq from] RNA polymerase II transcription factor B subunit 3 n=1 Tax=Sparassis crispa TaxID=139825 RepID=A0A401GJN8_9APHY
EDLGVEKEVAVRRRIAKEFNKRREDFPDVRSYNDYLEEVEDIAFNLINDIDIPQTEARIAAYRIENAALIELNVQ---REEQ------
>UniRef90_A0A061DIE3/10-80 [subseq from] Cak assembly factor, putative n=27 Tax=Malvaceae TaxID=3629 RepID=A0A061DIE3_THECC
-----NREMQIRRRINSIFNKREDDFPSLREYNNYLEEVEDMIFNLIEGIDVQAIEEKISKYQVENAEQIMINQAR------------
>UniRef90_A0A182E4R4/125-205 [subseq from] Uncharacterized protein n=1 Tax=Onchocerca ochengi TaxID=42157 RepID=A0A182E4R4_ONCOC
DDPMVEKENHIRKKLKKIYNLKRADFPTLRDFNNYLERIETIVMNLTYNIDVEETETEINRFKAENSELIERNKRKLDEDQ-------
>UniRef90_A0A177WXV2/56-136 [subseq from] CDK-activating kinase assembly factor MAT1 n=1 Tax=Batrachochytrium dendrobatidis (strain JEL423) TaxID=403673 RepID=A0A177WXV2_BATDL
-DLYVEKEIQIRKKVGRYFNKRLEDFAgNLRLYNDYLEEVEEILFNMINDVDVQQTQERIERFRLENKEIIAAN-IAIQRSEE------
>UniRef90_A0A2G5CPM1/11-86 [subseq from] MAT1 domain-containing protein n=2 Tax=Aquilegia coerulea TaxID=218851 RepID=A0A2G5CPM1_AQUCA
-----AKEMAIRKRISNIFNKREDDFPSLRDYNDYLEEVEDMTFNLIEGIDVATIEAKIAKYQAENAEQIINAR---ARKAEEL----
>UniRef90_A0A1Y1V063/79-152 [subseq from] RNA polymerase II transcription factor B subunit 3 n=1 Tax=Piromyces finnis TaxID=1754191 RepID=A0A1Y1V063_9FUNG
---YVEKEVQIRKKVGKLFNKRLEDFGgDLRKYNDYLEVVEEIMFNLANNIDVKETNEKIEKWRIENQALITTNAAK------------
>UniRef90_UPI000E7010BC/10-87 [subseq from] uncharacterized protein LOC113358037 n=2 Tax=Papaver somniferum TaxID=3469 RepID=UPI000E7010BC
-----AKEMAIRRRILNIYNKRDEDFSSLREYNDYLEEVEDMTTNLINGIDVAAIEAKIAQYKKDNAEQIT---LSQARKAEELAA--
>UniRef90_A0A060SEQ1/17-93 [subseq from] MAT1 domain-containing protein n=1 Tax=Pycnoporus cinnabarinus TaxID=5643 RepID=A0A060SEQ1_PYCCI
EDLGVEKEVAVRRRIAKEFNKRREDFPDLRSYNDYLEMVEDIAFNLINDIDVPETEERIAQYRRENAAIIELNQKRE-----------
>UniRef90_B6K4Q6/74-154 [subseq from] RNA polymerase II transcription factor B subunit 3 n=1 Tax=Schizosaccharomyces japonicus (strain yFS275 / FY16936) TaxID=402676 RepID=B6K4Q6_SCHJY
EDAQIEREIDIRRRMAKIFNKTQQDFASLQAYNDYLEQVENLTFNLIYDIDVEQTEAQVQAYEKQNQESIATNSARALAEA-------
>UniRef90_R9APL2/111-191 [subseq from] RNA polymerase II transcription factor B subunit 3 n=2 Tax=Wallemia TaxID=148959 RepID=R9APL2_WALI9
EDLGVEKEVAVRRRVAKAYNLNAEDFSDLRSYNDYLEEVEDITYNLINNIDISNTEAKIRSHQAKNASSIISNSAREVADA-------
>UniRef90_A0A200QYH2/11-76 [subseq from] Cdk-activating kinase assembly factor MAT1/Tfb3 n=1 Tax=Macleaya cordata TaxID=56857 RepID=A0A200QYH2_9MAGN
-----AKEMAIRKRIANIFNKREEDFPSLREYNDYLEEVEDMTFSLIEGIDVAAIEAKIAKYQEENAEQII-----------------
>UniRef90_A0A6A6GDI2/84-160 [subseq from] RNA polymerase II transcription factor B subunit 3 n=2 Tax=Elsinoe TaxID=40996 RepID=A0A6A6GDI2_9PEZI
EDIQVEREVDIRKRIAAVFNRREEEFDTLLDYNNYLNDVEDITYNLINKIDVEETEKKLQAYSAQNKEAIASNAAAE-----------
>UniRef90_A0A4P1RHD7/10-85 [subseq from] MAT1 domain-containing protein n=2 Tax=Lupinus TaxID=3869 RepID=A0A4P1RHD7_LUPAN
-----NKEIAIRRRIASIFNKREDDFSSLREYNDYLEEVEDMTFNLIEGIDVAAIEVKIAEYQEENAEQIMINRAR---KAEEL----
>UniRef90_A0A1Y2FDU8/69-135 [subseq from] RNA polymerase II transcription factor B subunit 3 (Fragment) n=1 Tax=Protomyces lactucae-debilis TaxID=2754530 RepID=A0A1Y2FDU8_PROLT
-DAVIEREVDTRRRLNRIYNKTEEDFDSLRAYNDYLEQVEMITFNLTQGVDVAETEKQVKAYQYANKQ--------------------
>UniRef90_A0A7I8KGE2/11-82 [subseq from] MAT1 domain-containing protein n=1 Tax=Spirodela intermedia TaxID=51605 RepID=A0A7I8KGE2_SPIIN
-----AKEMAIRRRISNIFNKREDDFPTLREYNDYLEEVEDMTFNLIEGIDVPAIEAKIAKYQVENADQIINSRARR-----------
>UniRef90_A0A1J3EUN6/11-86 [subseq from] CDK-activating kinase assembly factor MAT1 n=2 Tax=Noccaea caerulescens TaxID=107243 RepID=A0A1J3EUN6_NOCCA
-----NKEINVRRRISQIYNKREEDFPSLKDYNDYLEEVECMVFDLVDGINVEAIEEKIKRYSQENAQQIMVNRAR---KAEEL----
>UniRef90_UPI0020366FF5/11-85 [subseq from] uncharacterized protein LOC104901737 n=1 Tax=Beta vulgaris subsp. vulgaris TaxID=3555 RepID=UPI0020366FF5
-----AKEVVIRKRIISIFNKREEDFPSLKEYNDYLEEVEDMTCNLIEGIDVPAIEAKIAKYEQENAEQIINARA---RKAEE-----
>UniRef90_A0A067MMW9/114-197 [subseq from] RNA polymerase II transcription factor B subunit 3 n=1 Tax=Botryobasidium botryosum FD-172 SS1 TaxID=930990 RepID=A0A067MMW9_9AGAM
EDLTVEKEVAVRRRIAKEFNKRREDFADLRSYNDYLEEVEDITFNLINEIDVAETEARIAAFRRENAALIELNIQREERDIQGL----
>UniRef90_A0A4S4KBI0/5-82 [subseq from] MAT1 domain-containing protein n=1 Tax=Hermanssonia centrifuga TaxID=98765 RepID=A0A4S4KBI0_9APHY
EDLGVEKEVAVRRRIAKDFNKRPEDFPDLRSYNDYLEEAEDIAFNLIHDIDIPETEARVAQFKKENAAVIELNIQ---REE-------
>UniRef90_M4D1C2/11-84 [subseq from] MAT1 domain-containing protein n=16 Tax=Brassiceae TaxID=981071 RepID=M4D1C2_BRARP
-----NKEIHIRRRISEIYNKREEDFPSLKDYNDYLEEVECMVFDLVDGINVEAIEEKIKKYSQENAEQIMINRAR---KAE------
>UniRef90_A0A1B7N6K9/123-213 [subseq from] RNA polymerase II transcription factor B subunit 3 n=3 Tax=Suillineae TaxID=227332 RepID=A0A1B7N6K9_9AGAM
EDLTVEKEVAVRRRIAKEFNKRREDFPDLHTYNDYLEEVEDITFNLINDIDVPQTEARIAAHRAENAVLIELNLQReeqyahALREQEELE---
>UniRef90_A0A6A6MT41/6-76 [subseq from] MAT1 domain-containing protein n=2 Tax=Hevea brasiliensis TaxID=3981 RepID=A0A6A6MT41_HEVBR
-----------RKEVgLKRFNKREEDFPSLREYNDYLEEVEDMIFNLVAGVDVPAIEEKIAKYQKENAEQIMINQA---RKAEEL----
>UniRef90_A0A5J5CN70/74-115 [subseq from] MAT1 domain-containing protein n=1 Tax=Etheostoma spectabile TaxID=54343 RepID=A0A5J5CN70_9PERO
EDPTVDKEVEIRKKVLKIYNKRDFDFPSLREYNDYLEQLEDI----------------------------------------------
>UniRef90_UPI000CECFE2E/10-85 [subseq from] LOW QUALITY PROTEIN: uncharacterized protein LOC112094428 n=1 Tax=Morus notabilis TaxID=981085 RepID=UPI000CECFE2E
-----NREMAIRKRIASIFNKREDDFPSLKEYNDFLEEVEDMTFDLIEGINVPAIEAKIAQYQEENAEQIMINRAR---KAEEL----
>UniRef90_A0A0L0HV92/70-152 [subseq from] RNA polymerase II transcription factor B subunit 3 n=2 Tax=Spizellomyces TaxID=4815 RepID=A0A0L0HV92_SPIPD
EDLYVEKEVQTRKRIGRVYNKRLEDFKgNLRAYNDYLEDVEEIMFNLINDVDVKETNERIKKYEQENKDLINANLQKQLIEEK------
>UniRef90_A0A183ASI4/62-136 [subseq from] Uncharacterized protein n=1 Tax=Echinostoma caproni TaxID=27848 RepID=A0A183ASI4_9TREM
EDPLVQKEVELRKKILSDFNKREDDFDSLEDLFPRLSN-DVLVFNLMNDIDVDETKKYVEQYKKENKDIIKRNRLR------------
>UniRef90_A0A0C3D8J1/123-206 [subseq from] RNA polymerase II transcription factor B subunit 3 n=1 Tax=Scleroderma citrinum Foug A TaxID=1036808 RepID=A0A0C3D8J1_9AGAM
EDLTVEKEVAVRRRMAKEFNKRREDFADLRSYNDYLEEVEDVTFNLINEINIPETEARIDAYRKENAALIELNVRRDEQYSQEL----
>UniRef90_C1FJ22/5-81 [subseq from] MAT1 domain-containing protein n=1 Tax=Micromonas commoda (strain RCC299 / NOUM17 / CCMP2709) TaxID=296587 RepID=C1FJ22_MICCC
---TLGREVQVRARIKSIYNKRQMDFNELREYNDYLEQVEDIIFNLCEGIDVKATEAKVDAYRKENAGEIARLNKRNEEE--------
>UniRef90_A0A067TNJ1/120-195 [subseq from] RNA polymerase II transcription factor B subunit 3 n=1 Tax=Galerina marginata (strain CBS 339.88) TaxID=685588 RepID=A0A067TNJ1_GALM3
EDLSVEKEVAVRRRIAKEFNKRRDDFPDLRSYNDYLEEVEDITFNLINEIDLPQTEARIAAYRAENAALIELNIQR------------
>UniRef90_A0A409VAS9/125-199 [subseq from] RNA polymerase II transcription factor B subunit 3 n=1 Tax=Panaeolus cyanescens TaxID=181874 RepID=A0A409VAS9_9AGAR
EDLSVEKEVAVRRRIAKEFNKRREDFPDLRSYNDYLEEVEDITFNLINDIDIPQTEARIAKFRAENAALIELNIQ-------------
>UniRef90_A0A2K1QM38/106-181 [subseq from] RNA polymerase II transcription factor B subunit 3 n=1 Tax=Sphaceloma murrayae TaxID=2082308 RepID=A0A2K1QM38_9PEZI
EDIQVEREVDIRRRVAAIFNRREEEFEDLMDYNNYLNDVEDITYNLINQIDVEETEKKLQAYSASNKESIQSNASL------------
>UniRef90_A0A4Z1P0G1/109-181 [subseq from] RNA polymerase II transcription factor B subunit 3 n=3 Tax=Venturia TaxID=5024 RepID=A0A4Z1P0G1_9PEZI
--LALEREVDIRARIAAVYNREETDFETLRDYNDYLQQVEDATFNLINGIDVEATEREIKVYQSANLDLIEKNLK-------------
>UniRef90_A0A016WV05/62-142 [subseq from] RING-type domain-containing protein n=5 Tax=Ancylostoma TaxID=29169 RepID=A0A016WV05_9BILA
DDPLIEKETHIRRRLRKIYNLKKDDFPSLREFNDYLERFECLVCNLAFGIDVEDTEAEIAAFKEANAELIEKNKKRLDEDQ-------
>UniRef90_A0A7R8H0Y6/65-129 [subseq from] MNAT1 n=1 Tax=Lepeophtheirus salmonis TaxID=72036 RepID=A0A7R8H0Y6_LEPSM
-DALVDREVDIRRRILRDYNKKRDDFDSLRSYNDYLESIEDIIFNLCNDIDILDTNKRINDY-KENK---------------------
>UniRef90_A0A899G588/76-155 [subseq from] RNA polymerase II transcription factor B subunit 3 n=1 Tax=Pneumocystis wakefieldiae TaxID=38082 RepID=A0A899G588_9ASCO
EDVAIEREVDIRKRISKICNKRPEDFETLAQYNDYLEEVESMTFNLVNNIEVEETEAKLIAYEAFNKKSIMLNAQKAELE--------
>UniRef90_A0A484L5K2/11-87 [subseq from] MAT1 domain-containing protein n=1 Tax=Cuscuta campestris TaxID=132261 RepID=A0A484L5K2_9ASTE
-----AKEMAIRKRIGNIYNKREEDFPSLRDYNDYLEEVENMICELIEGINVPAIEAKIAQYQKENAEQIMISQ---ARKAEELA---
>UniRef90_K5X4S4/122-198 [subseq from] RNA polymerase II transcription factor B subunit 3 n=3 Tax=Agaricus bisporus TaxID=5341 RepID=K5X4S4_AGABU
EDLGVEKEVAVRRRIAKEFNKRREDFPDLRFYNDYLEEVEDITFNLINDIDITETEARVARYRLENSALIELNL---QRE--------
>UniRef90_A0A1W0WJN1/64-149 [subseq from] CDK-activating kinase assembly factor MAT1 n=1 Tax=Hypsibius dujardini TaxID=232323 RepID=A0A1W0WJN1_HYPDU
EDAEMDKEVDIRRKVTQELFLREEDFPSLRAYNDYLEEVEGFIFNLVSGTDLEGTRRAMDAMKDTYKKGLQNSRWKKSNDQVFLEE--
>UniRef90_A0A4T0J8C2/502-581 [subseq from] MAT1 domain-containing protein n=3 Tax=Wallemia ichthyophaga TaxID=245174 RepID=A0A4T0J8C2_WALIC
EDLGVEKEVAVRRRVAKAYNLNAEDFSDLRSYNDYLEEVEDITYNLINNIDISNTEAKIRSHQAKNASSIISNSAREVAD--------
>UniRef90_A0A2R6NGP7/121-197 [subseq from] RNA polymerase II transcription factor B subunit 3 n=1 Tax=Hermanssonia centrifuga TaxID=98765 RepID=A0A2R6NGP7_9APHY
EDLGVEKEVAVRRRIAKDFNKRPEDFPDLRSYNDYLEEAEDIAFNLIHDIDIPETEARVAQFKKENAAVIELNIQ---RE--------
>UniRef90_A0A068VDR4/11-77 [subseq from] DH200=94 genomic scaffold, scaffold_299 n=3 Tax=Coffea TaxID=13442 RepID=A0A068VDR4_COFCA
-----AKEMAIRRRIAGIFNKREEDFPSLKEYNDYLEEVEDMVVNLIEGIDVPAIEAKIAQYQRENAEQIMI----------------
>UniRef90_A0A1I7XTW4/37-117 [subseq from] MAT1 domain-containing protein n=1 Tax=Heterorhabditis bacteriophora TaxID=37862 RepID=A0A1I7XTW4_HETBA
DDPLIEKETHIRRRLRKIYNLKKEDFLTLREYNDYLERVETLVVNLAYGIDLEETEAEIATFKEANSELIERNKKKLDEDQ-------
>UniRef90_D8QYY2/2-71 [subseq from] MAT1 domain-containing protein n=2 Tax=Selaginella moellendorffii TaxID=88036 RepID=D8QYY2_SELML
-----NKEMQVRRRIASIYNKREDNFASLRDYNDYLEDVEDIIFNLVQGIDVAETEAKIKAYNEENYEQILASRA-------------
>UniRef90_UPI0018A21BEA/7-52 [subseq from] CDK-activating kinase assembly factor MAT1 isoform X10 n=1 Tax=Chelonia mydas TaxID=8469 RepID=UPI0018A21BEA
------------------------------------------LFNLTNNVDLENTKKKMDNYQKDNKEVIQKNKIKLTREQEELEEAL
>UniRef90_A0A2A9NIF7/123-198 [subseq from] RNA polymerase II transcription factor B subunit 3 n=1 Tax=Amanita thiersii Skay4041 TaxID=703135 RepID=A0A2A9NIF7_9AGAR
EDLGVEKEVAIRRRIAKEFNKRREDFTDLRDYNDYLEEVEDITFNLINEVDVPQTEARIAAYRAENAALIELNLQ---R---------
>UniRef90_A0A2G8L787/40-128 [subseq from] Putative CDK-activating kinase assembly factor MAT1 n=1 Tax=Stichopus japonicus TaxID=307972 RepID=A0A2G8L787_STIJA
ENPTVEREVDIRRRIMKeiiLfldsFNKQEEDFETLDDFNDYLEMVESIngkGFNLSNGIDVEATKKKVESYKRDNKDLIQRNKLRQSK---------
>UniRef90_A0A5M3N1W0/123-199 [subseq from] RNA polymerase II transcription factor B subunit 3 n=1 Tax=Coniophora puteana (strain RWD-64-598) TaxID=741705 RepID=A0A5M3N1W0_CONPW
EDLTVEKEVAVRRRIAKEFNKRRDDFPDLRAYNDYLQEVEDLTFNLINDIDVPQTEARIAQYRAENAALIELNIQR---E--------
>UniRef90_A0A7I5E6W5/161-241 [subseq from] RING-type domain-containing protein n=1 Tax=Haemonchus contortus TaxID=6289 RepID=A0A7I5E6W5_HAECO
DDPLIEKETHIRRRLRKIYNLKKEDFPTLREFNDYLERFECLVCNLACGIDVEETEAEIAAFKEKNAELIERNKKKLDEDQ-------
>UniRef90_A0A8H7A6M5/144-219 [subseq from] RNA polymerase II transcription factor B subunit 3 n=2 Tax=Pleurotus ostreatus TaxID=5322 RepID=A0A8H7A6M5_PLEOS
EDLGVEKEVAIRRRIAKEFNKRREDFPDLRSFNDYLEEVEDITFNLINEIDLPKTEARILQYRTENAAIIELNIQR------------
>UniRef90_G8B9T6/77-153 [subseq from] RNA polymerase II transcription factor B subunit 3 n=2 Tax=Candida parapsilosis TaxID=5480 RepID=G8B9T6_CANPC
--LVIEKEIDIRRKVGAIYNKTEEDFPNLKEFNSYLENIEDIVFKLTNGIDVEQTEAELTQYEQEHRiEIIEKNMRQSQ----------
>UniRef90_A0A165JF22/80-163 [subseq from] RNA polymerase II transcription factor B subunit 3 n=1 Tax=Xylona heveae (strain CBS 132557 / TC161) TaxID=1328760 RepID=A0A165JF22_XYLHT
EDIQVEREVDIRRRVAATFNRREEEFETLLDYNNYLEEVETITFNLLNGIDLSATEKKLANYAAQNAQAISANASRASREAASL----
>UniRef90_A0A1Y2INV9/117-193 [subseq from] RNA polymerase II transcription factor B subunit 3 n=1 Tax=Trametes coccinea BRFM310 TaxID=1353009 RepID=A0A1Y2INV9_PYCCO
EDLGVEKEVAVRRRIAKEFNKRREDFPDLRSYNDYLEMVEDITFNLINDIDVPETEERIAQYRRENAAIIELNQKRE-----------
>UniRef90_A0A2H3J7S9/120-195 [subseq from] RNA polymerase II transcription factor B subunit 3 n=1 Tax=Wolfiporia cocos (strain MD-104) TaxID=742152 RepID=A0A2H3J7S9_WOLCO
EDLGVEKEVAIRRRIAKEFNKRREDFPDLRSYNDYLEEVEDITFNLINEINIPETEARIAAYRQENAALIELNIQR------------
>UniRef90_A0A4Y7TPB3/125-198 [subseq from] RNA polymerase II transcription factor B subunit 3 n=1 Tax=Coprinellus micaceus TaxID=71717 RepID=A0A4Y7TPB3_9AGAR
EDLTVEKEVAVRRRIAKNFNKRREDFPDLRGFNDYLETVEEITFNLINEIDLPETEARIQKYKAENAALTELNV--------------
>UniRef90_A0A5N5MCK1/10-84 [subseq from] MAT1 domain-containing protein n=4 Tax=Salix TaxID=40685 RepID=A0A5N5MCK1_9ROSI
-----NKEIVVRRRIASIFNKREDDFSSLEEYNDYLEEVEDMIFNLVAGDDVAAFEEKIAEYQKENADLILINQARK---AEE-----
>UniRef90_B0D3V7/134-208 [subseq from] RNA polymerase II transcription factor B subunit 3 n=2 Tax=Laccaria TaxID=29882 RepID=B0D3V7_LACBS
EDLGVEKEVAVRRRIAKEFNKRREDFPDLRSYNDYLEQVEDITFNLINEINIPQTEARIAAYRAENAALIELNVQ-------------
>UniRef90_A0A0J9X6X5/94-178 [subseq from] RNA polymerase II transcription factor B subunit 3 n=1 Tax=Geotrichum candidum TaxID=1173061 RepID=A0A0J9X6X5_GEOCN
EDLAVEREVDVRKRVAKTFNRRQDDFEMLEDYNNYLEEVEGIVFNLVMGVDAEATEAKLQAYEQANRTTILANSMRQKQDDEQQE---
>UniRef90_A0A7S0CTE1/5-84 [subseq from] MAT1 domain-containing protein n=1 Tax=Micromonas pusilla TaxID=38833 RepID=A0A7S0CTE1_MICPS
---TLGREVQVRARIKSIYNKRQSDFSALKEYNDYLEEVEELIFNLCEGVETRATETKIEAYRRDNAADIARRQQRNAEEDRR-----
>UniRef90_Q84K40/11-86 [subseq from] Cyclin-dependent kinase-activating kinase assembly factor-related / CDK-activating kinase assembly factor-like protein n=12 Tax=Camelineae TaxID=980083 RepID=Q84K40_ARATH
-----NKEIHVRRRISEIYNRREEEFPSLKDYNDYLEEVECMVFDLIDGINVEAIEQKIKRYSKENAEQIMINRAR---KAEEL----
>UniRef90_UPI000E6FB1B5/10-87 [subseq from] uncharacterized protein LOC113347130 isoform X1 n=5 Tax=Papaver somniferum TaxID=3469 RepID=UPI000E6FB1B5
-----AKEMAIRKRILNIYNKREEDFSSLREYNDYLEEVEDMTTNLVEGIDVAAIEAKIAQYKEENAEQIT---LSQARKAEELAA--
>UniRef90_A0A8S0WQ22/122-197 [subseq from] RNA polymerase II transcription factor B subunit 3 n=1 Tax=Cyclocybe aegerita TaxID=1973307 RepID=A0A8S0WQ22_CYCAE
EDLTVEKEVAVRRRIAKEFNKQRGDFPDLRSYNDYLEEVEDVTFNLINDIDVAKTEARIAAYRAENVALIELNIQR------------
>UniRef90_S9PWL5/77-157 [subseq from] RNA polymerase II transcription factor B subunit 3 n=1 Tax=Schizosaccharomyces octosporus (strain yFS286) TaxID=483514 RepID=S9PWL5_SCHOY
EDAQIEREIDIRRRIAKIFNKGQQDFESLQEYNDYLEEVENLTFKLIYQVDVEETETKVQQYEKQNRESIALNSARAAAES-------
>UniRef90_UPI001D05BA1A/85-171 [subseq from] uncharacterized protein n=1 Tax=Bacidia gigantensis TaxID=2732470 RepID=UPI001D05BA1A
EDLKIEREVDIRSRVAKVFNRRQEEFLNLRNWNDYLEQVETLTFNLLYEVDVEETEAKMASYEAQNAESIRRNKILENQEHESFEAA-
>UniRef90_A0A0D2ACQ5/83-154 [subseq from] RNA polymerase II transcription factor B subunit 3 n=2 Tax=Verruconis gallopava TaxID=253628 RepID=A0A0D2ACQ5_9PEZI
---KLEKEVDIRREMAKTFNRREEDFESLRDYNDYLAEVEDMTFNLVNGIDVEETYRKIEEYRKAHLRAIEQNKE-------------
>UniRef90_A0A0L6UIH2/139-218 [subseq from] RNA polymerase II transcription factor B subunit 3 n=1 Tax=Puccinia sorghi TaxID=27349 RepID=A0A0L6UIH2_9BASI
--LAVEKEVVIRKRISKYFNKRPEDFMTLDAYNNYLEEVEDITFNLINGVDVAQTEAKIKHFQMENQELIAQNAVHEARQAE------
>UniRef90_A0A4P9W2Z6/75-162 [subseq from] RNA polymerase II transcription factor B subunit 3 n=1 Tax=Blyttiomyces helicus TaxID=388810 RepID=A0A4P9W2Z6_9FUNG
EDLYVEKEVQIRKRVGRIYNKRLEDFKrNLRAFNDYLEEVEDITFNLINEIDLQETEDRIAKYREDNKESIEANMNKQLQEDRKLSYA-
>UniRef90_A0A5C3MC41/122-195 [subseq from] RNA polymerase II transcription factor B subunit 3 n=1 Tax=Crucibulum laeve TaxID=68775 RepID=A0A5C3MC41_9AGAR
EDLTVEKEVAVRRRIAKEFNKRREDFLDLRSYNDYLEEVEDITFNLINEVNLPETEARIAAYRAENAALIELNI--------------
>UniRef90_I4YGW1/111-193 [subseq from] RNA polymerase II transcription factor B subunit 3 n=1 Tax=Wallemia mellicola (strain ATCC MYA-4683 / CBS 633.66) TaxID=671144 RepID=I4YGW1_WALMC
EDLGVEKEVAVRRRVAKAYNLTSDDFSDLRSYNDYLEEVEDIAYNLINNIDIPNTEAKIRSHQAKHASSIISNSAKEIAEAEA-----
>UniRef90_A0A0B1TGD1/155-235 [subseq from] CDK-activating kinase assembly factor MAT1 (Fragment) n=1 Tax=Oesophagostomum dentatum TaxID=61180 RepID=A0A0B1TGD1_OESDE
DDPLIEKETHIRRRLRKIYNLKKDDFPSLREFNDYLERFETIVCNLCFGTDVEETEAEINAFKEANAELIEKNKKRLDEDQ-------
>UniRef90_A0A512U8F0/72-143 [subseq from] RNA polymerase II transcription factor B subunit 3 n=1 Tax=Metschnikowia sp. JCM 33374 TaxID=2562755 RepID=A0A512U8F0_9ASCO
-DILIEREIDIRKRISKIYNKTEEDFPSLREYNAYLEAVEEITFKLSEGIDSEETEKEVSQYEAEHKIEILEI---------------
>UniRef90_H8X877/77-151 [subseq from] RNA polymerase II transcription factor B subunit 3 n=1 Tax=Candida orthopsilosis (strain 90-125) TaxID=1136231 RepID=H8X877_CANO9
--LVIEKEIDIRRKVGAIYNKTEEDFPDLKEYNQYLENIEEIVFKLSNGIDVEQTEAELAQYEQDHRiEIIEKNMRE------------
>UniRef90_A0A4U0Y1P3/116-198 [subseq from] RNA polymerase II transcription factor B subunit 3 n=2 Tax=Friedmanniomyces TaxID=329881 RepID=A0A4U0Y1P3_9PEZI
EDIKVEREVDIRKKVGATFNRREEDFETLLAYNDYLNDVEDITFNLINGIDLEDTNRKFEAYARAHGKEIEENAQMAVQERQS-----
>UniRef90_A0A183GWQ8/62-142 [subseq from] RING-type domain-containing protein n=1 Tax=Heligmosomoides polygyrus TaxID=6339 RepID=A0A183GWQ8_HELPZ
DDPLIEKETHIRRRLRKIYNLKKDDFPSLKEFNDYLERFEYIVCNLACGIDVEETEAEVAAFKERNAELIERNKKRLDEDQ-------
>UniRef90_A0A8E2JDP5/83-160 [subseq from] RNA polymerase II transcription factor B subunit 3 n=1 Tax=Lepidopterella palustris CBS 459.81 TaxID=1314670 RepID=A0A8E2JDP5_9PEZI
EDIQVEREVDIRRRVAKVFNKREDDFMTLKNYNDYLEQIETITWNLINREDVEETERKMAAYAEENRKEIARNESTAI----------
>UniRef90_D7MBL8/11-86 [subseq from] MAT1 domain-containing protein n=4 Tax=Arabidopsis TaxID=3701 RepID=D7MBL8_ARALL
-----NKEIHVRRRISEIYNRREEDFPSLKDYNDYLEEVECMVFDLIDGINAEAIEEKIKRYSQENAEQIMINRAR---KVEEL----
>UniRef90_R7QLI7/14-92 [subseq from] MAT1 domain-containing protein n=1 Tax=Chondrus crispus TaxID=2769 RepID=R7QLI7_CHOCR
----LSKDAQTRRRYLRWFNKRRDDFSTDREYDDYLEMVEDIIFNLVNNVDVEETKARVEKYRKENQGSIGQNHAKKGEE-DRL----
>UniRef90_A0A1U7LQS4/36-120 [subseq from] RNA polymerase II transcription factor B subunit 3 n=1 Tax=Neolecta irregularis (strain DAH-3) TaxID=1198029 RepID=A0A1U7LQS4_NEOID
EDTGVEREVDVRKRMARIFNKAQDDFDDLRDYNDYLEQVEELTFNLVYRVDVEQTEARVAKYEAENKISIQYNTERSQYEASELQ---
>UniRef90_A0A5C3DVQ3/116-187 [subseq from] RNA polymerase II transcription factor B subunit 3 n=2 Tax=Ustilago trichophora TaxID=86804 RepID=A0A5C3DVQ3_9BASI
-DLGVEREVAVRRTVAKLFNRREEDFVDLKAYNDYLEEVEEITFNLIHEIDLPRTNAKLEQYQAAHRSAIASS---------------
>UniRef90_A0A8H6WBA0/118-197 [subseq from] RNA polymerase II transcription factor B subunit 3 n=1 Tax=Mycena kentingensis (nom. inval.) TaxID=1325293 RepID=A0A8H6WBA0_9AGAR
EDLGVEKEIAIRRRIAKEFNKRLEDFPSLREFNDYLEEVEDITFNLINDVDAAGTEARIAKNREENAALMRLNAQREASE--------
>UniRef90_A0A2H3E9P3/118-191 [subseq from] RNA polymerase II transcription factor B subunit 3 n=4 Tax=Physalacriaceae TaxID=862241 RepID=A0A2H3E9P3_ARMGA
EDLGVEKEVAIRRRIAKEFNKRREDFDDLRSFNDYLEEVEDIAFNLINNIDVPETEKRIAAYKAANAALITLNL--------------
>UniRef90_A0A0K9P4R7/8-85 [subseq from] CDK-activating kinase assembly factor MAT1 n=1 Tax=Zostera marina TaxID=29655 RepID=A0A0K9P4R7_ZOSMR
--NSFAKEMAIRKRIGSIFNKREDDFPSLRNYNDYLEEVEDMVFNLIEGINVPSIEASIAKYQQENAEQIIVA---QARKAEE-----
>UniRef90_A0A6I9QD59/12-85 [subseq from] uncharacterized protein LOC105033574 n=3 Tax=Arecaceae TaxID=4710 RepID=A0A6I9QD59_ELAGV
------KEMAIRRRIANVFNKREEDFPSLREYNDYLEEVEDMTSNLVEGIDVAAIEAKIAKYQEENAEQIINARA---RKAEE-----
>UniRef90_A0A0F4GVS6/84-163 [subseq from] RNA polymerase II transcription factor B subunit 3 n=5 Tax=Zymoseptoria TaxID=1047167 RepID=A0A0F4GVS6_9PEZI
EDIAVEREVDIRKNVAAVFNRREEEFESLRDYNDYLNEVEDITFNLINEIDVQKTNERFDAYKKAHEQEIAENASLAQRE--------
>UniRef90_A0A8S1JF90/3-81 [subseq from] MAT1 domain-containing protein n=1 Tax=Ostreobium quekettii TaxID=121088 RepID=A0A8S1JF90_9CHLO
---TLKKELQVRSRIMDIFNKREDEFPSKKEFNDFLEEREDIIFNLTQGIDTAAMELKVAEYKRKNQSSIHENRIRKLEDQR------
>UniRef90_A0A0C4EYF0/101-180 [subseq from] RNA polymerase II transcription factor B subunit 3 n=1 Tax=Puccinia triticina (isolate 1-1 / race 1 (BBBD)) TaxID=630390 RepID=A0A0C4EYF0_PUCT1
--LAVEKEVVIRKRISKYFNKRQEDFMTLDAYNNYLEEVEDITFNLINGVDVAETEAKIKQFQIENQELIAQNAVHEARQAE------
>UniRef90_A0A835UH23/11-76 [subseq from] MAT1 domain-containing protein n=1 Tax=Vanilla planifolia TaxID=51239 RepID=A0A835UH23_VANPL
-----AKEMAIRKRIASIFNKREEDFPSLKDFNDYLEEVEDMTFNLIDGIDVALIEAKIAKYQEENAEQII-----------------
>UniRef90_I2FW62/113-184 [subseq from] RNA polymerase II transcription factor B subunit 3 n=2 Tax=Ustilago TaxID=5269 RepID=I2FW62_USTH4
-DLGVEREVAVRRQVAKLFNRREDDFVDLKAYNDYLEEVEEITFNLIHEIDLPRTNAKLEQYQAAHRSAIASS---------------
>UniRef90_N1Q6M5/94-168 [subseq from] RNA polymerase II transcription factor B subunit 3 n=1 Tax=Pseudocercospora fijiensis (strain CIRAD86) TaxID=383855 RepID=N1Q6M5_PSEFD
EDIQVEREVDIRRKVASVFNRREDEFETIRDYNDYLNDVEDITFNLINKIDLEETERRFEQYEKAHQAEIAENAS-------------
>UniRef90_A0A7J6WK79/11-79 [subseq from] Cdk-activating kinase assembly factor mat1 n=1 Tax=Thalictrum thalictroides TaxID=46969 RepID=A0A7J6WK79_THATH
-----AKEMAIRKRISNIFNKREDDFPSLRDYNDYLEEVEDMTFNLIEGIEVAAIDAKISKYQEENAEQIINAR--------------
>UniRef90_A0A8X8W5U8/10-80 [subseq from] Uncharacterized protein n=6 Tax=Salvia TaxID=21880 RepID=A0A8X8W5U8_SALSN
-----AKEMSIRKRIAGIYNKREEDFSSLREYNDYLEEVEDMIINLVEGINVPAIEARISEYQRENAEQIMNAQAR------------
>UniRef90_UPI001F87E898/120-201 [subseq from] CDK-activating kinase assembly factor MAT1-domain-containing protein n=2 Tax=Fomitopsidaceae TaxID=1769247 RepID=UPI001F87E898
EDLGVEKEVAVRRRMAKEFNKRREDFPDLHSYNDYLEEVEDIAFNLINDIDIPETEARITAYRQENAALTELNVQREEQYQK------
>UniRef90_S8DGJ6/11-82 [subseq from] MAT1 domain-containing protein n=1 Tax=Genlisea aurea TaxID=192259 RepID=S8DGJ6_9LAMI
-----AKEMAIRKRIASIYNKTEEDFCSVREYNDYLEEVEDMIVNLAEGINVANIEARISEYQKENAEQIVNSQARK-----------
>UniRef90_A0A109FF94/72-155 [subseq from] RNA polymerase II transcription factor B subunit 3 (Fragment) n=1 Tax=Rhodotorula sp. JG-1b TaxID=1305733 RepID=A0A109FF94_9BASI
---DVQKEIAIRKRTAKVFNKQPDDFATLEQYNDYLEEYEAITFSLINSIgnDLAETERKIRAYEAENRNSIDENEQRLAREKELVE---
>UniRef90_A0A550CD31/119-195 [subseq from] RNA polymerase II transcription factor B subunit 3 n=1 Tax=Auriculariopsis ampla TaxID=97359 RepID=A0A550CD31_9AGAR
EDLGVEKEVAVRRRIAREFNKRREDFIDLRAYNDYLEEVEDIAFNLINDIDRETTEARIKVYHAENQALIELNEQRE-----------
>UniRef90_A0A6A6Y1Z3/84-163 [subseq from] RNA polymerase II transcription factor B subunit 3 n=2 Tax=Mytilinidiaceae TaxID=281242 RepID=A0A6A6Y1Z3_9PEZI
EDIKVEREVDIRREVASVFNREEDDFETLQNYNDYLEQVENVTWNLINDIDVEDTRRKMDAYKEENRRQITRNQSNAAQE--------
>UniRef90_A0A0R3PMF9/62-142 [subseq from] RING-type domain-containing protein n=1 Tax=Angiostrongylus costaricensis TaxID=334426 RepID=A0A0R3PMF9_ANGCS
DDPLIEKEAHIRRRLRKIYNLKKDDFPSLREFNDYLERFETIVCNLACGVDVEETEAEIAEFKEANQELIERNKKRLDEDQ-------
>UniRef90_A0A1Q3CBU9/10-85 [subseq from] MAT1 domain-containing protein n=1 Tax=Cephalotus follicularis TaxID=3775 RepID=A0A1Q3CBU9_CEPFO
-----SKEINIRRRISSIFNKREDDFQSLREYNDYLEEVEDMTFNLVEGINVQAIEEKIKKYQEENSEQIIINRA---RKAEEL----
>UniRef90_A0A5C3FEH6/117-196 [subseq from] RNA polymerase II transcription factor B subunit 3 n=2 Tax=Pseudozyma antarctica TaxID=84753 RepID=A0A5C3FEH6_PSEA2
-DLGVEREVAVRRTVAKLFNRREDDFIDLKAYNDYLEEVEEITFNLIHEIDLPRTNAKLEQYQAAHRSAIA-NSANLSQQES------
>UniRef90_E3KTP4/138-217 [subseq from] RNA polymerase II transcription factor B subunit 3 n=2 Tax=Puccinia graminis f. sp. tritici TaxID=56615 RepID=E3KTP4_PUCGT
--LAVEKEVVIRKRIAKYFNKRREDFMTLDAYNNYLEEVEDITFNLINGVDVAETEAKIKRFQIENQELIAQNAVHEARQAE------
>UniRef90_A0A1R3GDL1/619-683 [subseq from] Cdk-activating kinase assembly factor MAT1, centre n=1 Tax=Corchorus capsularis TaxID=210143 RepID=A0A1R3GDL1_COCAP
-------------GVLQRFNKREEDFPSLREYNDYLEEVEDMVFNLVEGIDVQAIEERISKYQKENAEQIMINQAKKA----------
>UniRef90_A0A0L6WIY9/122-196 [subseq from] RNA polymerase II transcription factor B subunit 3 n=1 Tax=Termitomyces sp. J132 TaxID=1306850 RepID=A0A0L6WIY9_9AGAR
EDLSVEKEVAIRRRIAKEFNKRREDFSDLGTYNDYLEEVEDITFNLINDVDIAKTEARIQAYREENAALIELNIQ-------------
>UniRef90_A0A5K1K144/121-199 [subseq from] RNA polymerase II transcription factor B subunit 3 n=2 Tax=Ganoderma TaxID=5314 RepID=A0A5K1K144_9APHY
EDLTVEKEVAVRRRIAKEFNKRREDFADLRSYNDYLEWVEEITFNLINDIDVAETEARIQQYRVENAALIELNIKREEE---------
>UniRef90_A0A8E2JNJ3/84-164 [subseq from] RNA polymerase II transcription factor B subunit 3 n=1 Tax=Glonium stellatum TaxID=574774 RepID=A0A8E2JNJ3_9PEZI
EDIQVEREVDIRRRMAKTFNRREDDFVSLLDYNDYLEKVENFTWNLINGVDIEETEKTIAAYAEENRREISRNESVAAQEA-------
>UniRef90_A0A8H5MB08/121-195 [subseq from] RNA polymerase II transcription factor B subunit 3 n=1 Tax=Tricholomella constricta TaxID=117010 RepID=A0A8H5MB08_9AGAR
EDLGVEKEVAIRRRIAKEFNKRRDDFPDLRSYNDYLEEVEDITFNLIYEIDIAKTEARINAYRAENAALIELNVQ-------------
>UniRef90_UPI0018F801D6/11-85 [subseq from] uncharacterized protein LOC120006373 n=1 Tax=Tripterygium wilfordii TaxID=458696 RepID=UPI0018F801D6
-----NKEISIRRRISSIFNKREDDFPSLIKYNDYLEEVEDMTFNLIEGIDVPAIEAKIAKYMEENSEQIMINRARK---AEE-----
>UniRef90_A0A1I7VWW0/62-142 [subseq from] Transportin-SR n=3 Tax=Onchocercidae TaxID=6296 RepID=A0A1I7VWW0_LOALO
DDPMVEKENYIRKKLRKIYNLKRMDFPTLRDFNNYLERVETIVMNLTYNIDVEETEAEVNRFKVENSELIERNKRKLDEDQ-------
>UniRef90_A0A5B1R0Q2/122-197 [subseq from] RNA polymerase II transcription factor B subunit 3 n=2 Tax=Dentipellis TaxID=154746 RepID=A0A5B1R0Q2_9AGAM
EDLSVEKEVSVRRRIAKEFNKRREDFADLRAYNDYLEMVEDITFNLINDIDIPETEARIAAYRKENAALTELNSQR------------
>UniRef90_A0A835Q4X3/11-76 [subseq from] MAT1 domain-containing protein n=1 Tax=Vanilla planifolia TaxID=51239 RepID=A0A835Q4X3_VANPL
-----GKEMAIRKRIASIFNKREEDFPSLKDFNDYLEEVEDMTFNLIDGIDVALIEAKIAKYQEENAEQII-----------------
>UniRef90_UPI000440E483/123-198 [subseq from] CDK-activating kinase assembly factor n=1 Tax=Stereum hirsutum (strain FP-91666) TaxID=721885 RepID=UPI000440E483
EDLVVEKEVVVRKQIAKDFNKQRDDFPDLKSYNNYLEEVEDLTFNLINDIDVEATQKRIADYRRENAALIEANI---QR---------
>UniRef90_A0A6G1L346/91-169 [subseq from] RNA polymerase II transcription factor B subunit 3 n=1 Tax=Teratosphaeria nubilosa TaxID=161662 RepID=A0A6G1L346_9PEZI
EDIRVEREVDIRKRVAAVFNKREEEFEELRDYNDYLNEVEDITFNLVNGIDLAETNRRFEEYERAHAAEIKENERLAKQ---------
>UniRef90_A0A1M8AB49/107-189 [subseq from] RNA polymerase II transcription factor B subunit 3 n=2 Tax=Malassezia sympodialis (strain ATCC 42132) TaxID=1230383 RepID=A0A1M8AB49_MALS4
EDLSVEEEVNVRKRVAKLFTRKAEDFPSLRAYNDYLEEFEELTFNLVHKIDMEHTQARLAQYEALHRSAIAQQQQ--QHEQDSLR---
>UniRef90_A0A1M2VMC5/119-194 [subseq from] RNA polymerase II transcription factor B subunit 3 n=2 Tax=Trametes TaxID=5324 RepID=A0A1M2VMC5_TRAPU
EDLGVEKEVAVRRRIAKEFNKRREDFPDLRSYNDYLEMVEDITFNLINDIDVPETEERIRQYRRDNAALIELNAKR------------
>UniRef90_A0A1A5ZUQ7/123-202 [subseq from] RNA polymerase II transcription factor B subunit 3 n=1 Tax=Kwoniella dejecticola CBS 10117 TaxID=1296121 RepID=A0A1A5ZUQ7_9TREE
EDLKVEKEVAVRRRMAQVFNKRRDDFGSDKEYDNYLEEVEDLTFNLLNDIDIDKTEKRIQEFQKSNASLIATNQEKAALE--------
>UniRef90_A0A401S345/64-141 [subseq from] RING-type domain-containing protein n=1 Tax=Chiloscyllium punctatum TaxID=137246 RepID=A0A401S345_CHIPU
EDPTVDKEVEIRKKVLKIYNKREDDFCTLKEYNDFLEEVEDIGSYETMSREQEDLEEALEFERQES---DQKRMLLLKEEQ-------
>UniRef90_A0A6A5K2Z6/83-148 [subseq from] RNA polymerase II transcription factor B subunit 3 n=1 Tax=Decorospora gaudefroyi TaxID=184978 RepID=A0A6A5K2Z6_9PLEO
EDLQVEREVDIRKRVMKVMNKKEDDFETLRDYNDYLEQVEEITWNLILNIDKDATERKLDRFEAVQ----------------------
>UniRef90_A0A1D1ZFA1/12-82 [subseq from] CDK-activating kinase assembly factor MAT1 n=1 Tax=Anthurium amnicola TaxID=1678845 RepID=A0A1D1ZFA1_9ARAE
------KEMAIRRRVANIFNKWEDDFPSLKEYNDYLEEVEDMTFNLIEGIDVPAIEAKIAKYQEENAEQIINSRARR-----------
>UniRef90_V5GKX2/114-185 [subseq from] RNA polymerase II transcription factor B subunit 3 n=1 Tax=Kalmanozyma brasiliensis (strain GHG001) TaxID=1365824 RepID=V5GKX2_KALBG
-DLGVEREVAVRRTVAKLFNRREDDFVDLKAYNDYLEEVEEITFNLIHEIDLPRTNAKLEQYQAAHRSAIASS---------------
>UniRef90_A0A2R6S1N3/2-68 [subseq from] CDK-activating kinase assembly factor like n=1 Tax=Actinidia chinensis var. chinensis TaxID=1590841 RepID=A0A2R6S1N3_ACTCC
---------AIRKRISSIFNKREDDFPSLREYNDYLEEVEDMTVNLIEGIDVPAIEAKIAQYQKENAEQIMNAQAR------------
>UniRef90_A0A6V7Q0M6/12-85 [subseq from] MAT1 domain-containing protein n=3 Tax=Ananas comosus TaxID=4615 RepID=A0A6V7Q0M6_ANACO
------KEMVIRRRIANIFNKREEDFPSLKEYNDYLEEVEDMTSNLVEGIDVAAIEAKIAKYQEENAEQIINSRA---RKAEE-----
>UniRef90_A0A6A6NQ04/66-143 [subseq from] RNA polymerase II transcription factor B subunit 3 (Fragment) n=1 Tax=Lineolata rhizophorae TaxID=578093 RepID=A0A6A6NQ04_9PEZI
--IQIEREVDIRRRINDIFNRREDEFDTLLDYNNYLNEVEDLTFNLINNIDVEATERRIAGYKAENKAAIARNKVLASDD--------
>UniRef90_UPI000E6F61EB/10-80 [subseq from] uncharacterized protein LOC113332740 isoform X2 n=1 Tax=Papaver somniferum TaxID=3469 RepID=UPI000E6F61EB
-----AKEMAIRKRILNIYNKREEDFSSLREYNDYLEDVEDMTTNLVEGIDVAAIEAKIAQYKEENAEQITLSQAR------------
>UniRef90_A0A061B041/74-157 [subseq from] RNA polymerase II transcription factor B subunit 3 n=2 Tax=Cyberlindnera fabianii TaxID=36022 RepID=A0A061B041_CYBFA
-DIGVEREVDVRKRVSEVFNKAADDFDDLDSFNKYLEDVEEIVFNLVNSVDIEDTERKLKAYEESNKANIEENKRQRQLEQEDFK---
>UniRef90_A0A2N5VUA1/143-222 [subseq from] RNA polymerase II transcription factor B subunit 3 n=2 Tax=Puccinia coronata f. sp. avenae TaxID=200324 RepID=A0A2N5VUA1_9BASI
--LAVEKEVVIRKRISKYFNKRREDFMTLDAYNNYLEEVEDITFNLINGVDVAETEAKIKRFQIENQELIAQNAVHEARQAE------
>UniRef90_A0A8H5G516/122-199 [subseq from] RNA polymerase II transcription factor B subunit 3 n=1 Tax=Leucoagaricus leucothites TaxID=201217 RepID=A0A8H5G516_9AGAR
EDLGVEKEVAIRRRVAKEFNKRRDDFPDLRSYNDYLEEVEDITFNLINDINIPETEARIARFRAENAALIELNIQREE----------
>UniRef90_A0A4S9Y8G1/106-185 [subseq from] RNA polymerase II transcription factor B subunit 3 n=21 Tax=Aureobasidium TaxID=5579 RepID=A0A4S9Y8G1_AURPU
EDIHVEREIDIRKRVANIFNRREDDFDTLLDYNNYLNEVEDITFNLIYKVDVEETEKKISVYADQNAKAITTNAALASQE--------
>UniRef90_A0A7C9EP44/11-86 [subseq from] MAT1 domain-containing protein (Fragment) n=1 Tax=Opuntia streptacantha TaxID=393608 RepID=A0A7C9EP44_OPUST
-----AKEMAIRKRIASLFNKREDDFPSLKEYNDYLEEVEEMTCNLIEGIDVAAIEAKIAKYEQENAEQITNARA---RKAEEL----
>UniRef90_A0A8H7ZH89/95-170 [subseq from] RNA polymerase II transcription factor B subunit 3 n=1 Tax=Candida metapsilosis TaxID=273372 RepID=A0A8H7ZH89_9ASCO
--LVIEREIDIRRKVGAIYNKTEEDFPNLKEYNQYLEHIEDIVFKLNNGIDVEQTERELAQYEQDHRiEIIEKNMRES-----------
>UniRef90_A0A150US45/45-126 [subseq from] RNA polymerase II transcription factor B subunit 3 n=1 Tax=Acidomyces richmondensis BFW TaxID=766039 RepID=A0A150US45_9PEZI
EDLHVEREIDIRQKVAAVFNKREDEFESLRAWNDYLNEVEDITFNLVHGIDVEETNRRFDEYRSAHEHDIQENALLAEEERK------
>UniRef90_UPI0019031BF4/112-191 [subseq from] CDK-activating kinase assembly factor MAT1-domain-containing protein n=1 Tax=Cantharellus anzutake TaxID=1750568 RepID=UPI0019031BF4
EDLVVEKEVAVRRRMAKEFNKRREDFPDLKSFNDYLEEVEDITFNLINGIDTQKTEERIAAFRAQNATIIELNIQRDERE--------
>UniRef90_A0A8E2ANE5/119-194 [subseq from] RNA polymerase II transcription factor B subunit 3 n=2 Tax=Gelatoporiaceae TaxID=2028217 RepID=A0A8E2ANE5_9APHY
EDLGVEKEVAVRRRIAKEFNKRREDFPDLHAYNDYLEEVEDITFNLINDIDVAETEARIVQYRQENAALIELNIQ---R---------
>UniRef90_A0A4U0V3M0/116-198 [subseq from] RNA polymerase II transcription factor B subunit 3 n=1 Tax=Friedmanniomyces endolithicus TaxID=329885 RepID=A0A4U0V3M0_9PEZI
EDIKVEREVDIRKKVGATFNRREEDFETLLAFNDYLNDVEDITFNLINGIDLEETNKKFEAYTRAHGKEIEENAQMAVQERQS-----
>UniRef90_UPI0009E63CF8/11-86 [subseq from] RNA polymerase II transcription factor B subunit 3 isoform X1 n=2 Tax=Phalaenopsis equestris TaxID=78828 RepID=UPI0009E63CF8
-----AKEMAIRKRISNIFNKREDDFTSLKEYNDYLEEVEDMTFNLIEGIDVDAIEANIAKYQEENAEQII---IARARKAEEL----
>UniRef90_A0A0D0D358/123-201 [subseq from] RNA polymerase II transcription factor B subunit 3 n=2 Tax=Omphalotaceae TaxID=72117 RepID=A0A0D0D358_9AGAR
EDLGVEKEVAVRRRIAKEFNKRAEDFDDLRSYNDYLEEVEDIAFNLINGIDIEATEARIKAYKAANAALTS---LNLQREEA------
>UniRef90_A0A0M9VP34/103-185 [subseq from] RNA polymerase II transcription factor B subunit 3 n=1 Tax=Malassezia pachydermatis TaxID=77020 RepID=A0A0M9VP34_9BASI
EDLRVEEEVNVRKRVGKLFNRKPEDFPDARAYNDYLEEFEEITFNLINKIDLEQTQARLAQFEVLNKSMIASQQ--QLRDQESLR---
>UniRef90_UPI0021765E20/11-85 [subseq from] uncharacterized protein LOC126790855 isoform X1 n=2 Tax=Potentilla anserina TaxID=57926 RepID=UPI0021765E20
------KEIAFRRRIASIFNKREDDFPSLREYNDYLEEVENMIFNYIEGKDVAAIDARIAQYEKENAEQIMINRAR---KAEEL----
>UniRef90_A0A5C5FXU2/134-218 [subseq from] RNA polymerase II transcription factor B subunit 3 n=1 Tax=Rhodotorula diobovata TaxID=5288 RepID=A0A5C5FXU2_9BASI
---EVQKEVAVRKRTAKIFNKRPEDFSSLEAYNDYLEEYESITFSLIHSIgsDLATTEAKIRSYELQNRASIEDNEERLARERDELER--
>UniRef90_G3ANT1/64-139 [subseq from] RNA polymerase II transcription factor B subunit 3 n=1 Tax=Spathaspora passalidarum (strain NRRL Y-27907 / 11-Y1) TaxID=619300 RepID=G3ANT1_SPAPN
-DLRIEREIDIRKKVGNVYNKTEEDFPSLKEYNQYLENIEEIVFKLNNDVDVVETLAELDKYEQEHKlEILEKNMRE------------
>UniRef90_A0A077QY20/116-187 [subseq from] RNA polymerase II transcription factor B subunit 3 n=1 Tax=Melanopsichium pennsylvanicum 4 TaxID=1398559 RepID=A0A077QY20_9BASI
-DLGVEREVAVRRTVAKLFNRREDDFINLKAYNDYLEEVEEITFNLIHEIDLPRTNAKLEQYQAAHRTAIASS---------------
>UniRef90_A0A2N1JHJ1/44-122 [subseq from] RNA polymerase II transcription factor B subunit 3 n=1 Tax=Malassezia vespertilionis TaxID=2020962 RepID=A0A2N1JHJ1_9BASI
-DLRVEEEVDVRKRVSKLFNRKPNEFPSLKAYNDYLEEFEEITFNLVNKVDVEHTQARLAQYEALNKAQIAAH-LQ-FREQE------
>UniRef90_A0A137QTE5/63-138 [subseq from] RNA polymerase II transcription factor B subunit 3 n=1 Tax=Leucoagaricus sp. SymC.cos TaxID=1714833 RepID=A0A137QTE5_9AGAR
EDLGVEKEVAIRRRVAKEFNKRREDFVDLRAYNDYLEEVEDIAFNLINEIDIPETEARIARYRTENAALIELNIQR------------
>UniRef90_A0A517L907/481-554 [subseq from] RNA polymerase II transcription factor B subunit 3 n=1 Tax=Venturia effusa TaxID=50376 RepID=A0A517L907_9PEZI
--LALEREVDIRARVAAVYNREESDFETLRDYNDYLQQVEDVTFNLINRINVEATEREIKAYQAANLDLIEKNLKR------------
>UniRef90_R4XHH4/68-152 [subseq from] RNA polymerase II transcription factor B subunit 3 n=1 Tax=Taphrina deformans (strain PYCC 5710 / ATCC 11124 / CBS 356.35 / IMI 108563 / JCM 9778 / NBRC 8474) TaxID=1097556 RepID=R4XHH4_TAPDE
-DVHIEKEVDTRRRLAKIFNRLEEDFDNLEAYNDYLEEVEMTTFNLIQGVDIEKTERKVKAYESVNKSAITVNNLKEAAELAEAQE--
>UniRef90_A0A139HXX5/131-205 [subseq from] RNA polymerase II transcription factor B subunit 3 n=2 Tax=Pseudocercospora TaxID=131324 RepID=A0A139HXX5_9PEZI
EDIQVEREVDIRRKVAAVFNRREDEFETIRDYNDYLNDVEDITFNLINKIDLEETERRFEQYEKAHQAEIAENAS-------------
>UniRef90_A0A421JTS8/94-170 [subseq from] RNA polymerase II transcription factor B subunit 3 n=1 Tax=Spathaspora sp. JA1 TaxID=2028339 RepID=A0A421JTS8_9ASCO
EDLRIEREIDIRKKVGNVYNKTQEDFPELKQYNQYLENIEEIVFKLNNGVDVEQTQADLDQYEQEHKlEILEKNMRE------------
>UniRef90_A0A498HS07/10-85 [subseq from] MAT1 domain-containing protein n=5 Tax=Maleae TaxID=721813 RepID=A0A498HS07_MALDO
-----NREIVVRKRIASIFNKREEDFSSLREYNDYLEEVEDMTFDLIEGIDVPAIEAKIAKYQEENAEQIMINRAR---KAEEL----
>UniRef90_O94684/74-154 [subseq from] RNA polymerase II transcription factor B subunit 3 n=1 Tax=Schizosaccharomyces pombe (strain 972 / ATCC 24843) TaxID=284812 RepID=TFB3_SCHPO
EDAQIEREVDVRKRISRIFNKGQQEFDSLQAYNDYLEEVEILTFNLIYKIDVEETEEKVKQYEKQNRDSIAANSARAAAEA-------
>UniRef90_A0A164X3B6/10-82 [subseq from] MAT1 domain-containing protein n=1 Tax=Daucus carota subsp. sativus TaxID=79200 RepID=A0A164X3B6_DAUCS
---TFVKEMAIRKRISNIFNKREDDFASLREYNDYLEDVEDMIVNMVEGIDVPAIEARIAQYQKENAEQIMISQAR------------
>UniRef90_A0A6A6W1E1/108-183 [subseq from] RNA polymerase II transcription factor B subunit 3 n=1 Tax=Pseudovirgaria hyperparasitica TaxID=470096 RepID=A0A6A6W1E1_9PEZI
EDVFVEREVDIRRRVAKVFNRCEEDFETLLDYNDYLNDVEDITYNLINGIDVEASEKKLQGYAEANRQLIDDNENR------------
>UniRef90_A0A7S0G147/13-88 [subseq from] MAT1 domain-containing protein n=2 Tax=Rhodosorus marinus TaxID=101924 RepID=A0A7S0G147_9RHOD
------RELDVRKKILRDYNKRVEDFDDEEEYNDYLEQIEDIIFNLVNGIDIDKTNEKIREYRIANAYLIGKNKEKKSAEDK------
>UniRef90_D8U1A9/2-72 [subseq from] MAT1 domain-containing protein n=1 Tax=Volvox carteri f. nagariensis TaxID=3068 RepID=D8U1A9_VOLCA
-DVDLDKELKVRRRILAIYNKDREDFASKQEFDDYLEEVEDIIWRLSNNVDIERTEAQIRKYRQQNQEQINA----------------
>UniRef90_K3XZG6/14-84 [subseq from] MAT1 domain-containing protein n=8 Tax=Paniceae TaxID=147428 RepID=K3XZG6_SETIT
------KEMTIRRKMASIFNKTREHFPTLKDYNDYLEEVEDMTFNLIEGIDVDAIEAKIARYQKENSEQIVLSRAKR-----------
>UniRef90_A0A1E3PGE8/63-147 [subseq from] RNA polymerase II transcription factor B subunit 3 n=1 Tax=Nadsonia fulvescens var. elongata DSM 6958 TaxID=857566 RepID=A0A1E3PGE8_9ASCO
EDVGVEREVDIRKRVFSIMNQREEDFSNKKDYDDYLEKIETIVFNLTNGVDTEKTETELTAYSTANRAAIMANFQKQK-QEDDLQE--
>UniRef90_A0A8H3EGW5/84-159 [subseq from] RNA polymerase II transcription factor B subunit 3 n=1 Tax=Heterodermia speciosa TaxID=116794 RepID=A0A8H3EGW5_9LECA
-DIRIEREVDIRRRVNAVFNRRQEEFETLRDYNNYLEEVEILIFNLINKTDVEETEKKIAAYAADHRSTISRNKALA-----------
>UniRef90_A0A2A2JPS5/62-143 [subseq from] RING-type domain-containing protein n=1 Tax=Diploscapter pachys TaxID=2018661 RepID=A0A2A2JPS5_9BILA
DDPLIDKETAIRKKMRKVFNLKRDDFPTSREFNDYLERMETLIYNLVFETDLAETQAEIDEFKKRNAEAIEKNRKRLDEDQQ------
>UniRef90_J4H3A2/45-119 [subseq from] RNA polymerase II transcription factor B subunit 3 n=1 Tax=Fibroporia radiculosa TaxID=599839 RepID=J4H3A2_9APHY
EDLEVEKEVAVRRRIAKEFNKRMEDFPDLRSYNDYLEEVEDITFNLIHDIEIPETEARIAAYRRENAALIELNIQ-------------
>UniRef90_A0A8S9ZTK9/72-150 [subseq from] RING-type domain-containing protein n=1 Tax=Meloidogyne graminicola TaxID=189291 RepID=A0A8S9ZTK9_9BILA
-DLRVERENFIRKRILKTYNLQEDDFDNLRDYNDYLERVEDIIFKLANDIDTDAVEAEVKTFREENAELIERNKRRPTKD--------
>UniRef90_A0A8J5WF08/123-194 [subseq from] MAT1 domain-containing protein n=1 Tax=Zizania palustris TaxID=103762 RepID=A0A8J5WF08_ZIZPA
-----AKEMTIRRRIASIFNKTQDHFPSLKDYNDYLEEVEDMTFNLIEGIDVEAVEAKISLYQQENAEQIYLSRAKR-----------
>UniRef90_A0A1I8ILI5/194-273 [subseq from] MAT1 domain-containing protein n=1 Tax=Macrostomum lignano TaxID=282301 RepID=A0A1I8ILI5_9PLAT
--PDVEKELDIRKRLMKDLNLSEDNFSSLAEYNNYLEFVESAVFNLANEIDVEATKRSVEEFKKAHADAIKSNRLRRRPELA------
>UniRef90_UPI000CE27504/91-170 [subseq from] RNA polymerase II transcription factor B subunit 3-like n=2 Tax=Quercus suber TaxID=58331 RepID=UPI000CE27504
EDIKVEREVDIRKRVAAVFNRREEDFEDLRAYNNYLNDVEDITFNLVQGIDLEETNRRFDAYEKANEKEILENAQLAQQE--------
>UniRef90_A0A1Y2G7I6/74-153 [subseq from] RNA polymerase II transcription factor B subunit 3 n=1 Tax=Lobosporangium transversale TaxID=64571 RepID=A0A1Y2G7I6_9FUNG
EDLTVEKEVRIRKQMATKFNKRREDFKTLKDYNDYLETVEDLTFKLVNEIDVETTKAAIDKFAAENRDLIRINADRLLNE--------
>UniRef90_A0A7D8Z015/129-209 [subseq from] RNA polymerase II transcription factor B subunit 3 n=1 Tax=Vanrija humicola TaxID=5417 RepID=A0A7D8Z015_9TREE
EDLKVEKEISVRRRMAENFNKRADDFPTRKEYDDYLEEVEDMTFNLLNDVDVAATEAKIAAYARDNAGLIATNQHKAAMES-------
>UniRef90_A0A8H5GYG8/137-206 [subseq from] RNA polymerase II transcription factor B subunit 3 n=1 Tax=Tetrapyrgos nigripes TaxID=182062 RepID=A0A8H5GYG8_9AGAR
EDLEVEKEVAIRRRLAKEFNKRLEDFDDLRDYNDYLQEVEDIAFNLINNIDVPQTEAKIQAYKAANAALT------------------
>UniRef90_A0A8H6SAT2/118-194 [subseq from] RNA polymerase II transcription factor B subunit 3 n=1 Tax=Mycena indigotica TaxID=2126181 RepID=A0A8H6SAT2_9AGAR
EDLGVEKEIAIRRRIAKEFNKHLEDFPSLREFNDYLEEVEDITFNLINDIDVVGTEARIAKNREANAAIIRENARKE-----------
>UniRef90_A0A498S1Y0/62-142 [subseq from] RING-type domain-containing protein n=4 Tax=Onchocercidae TaxID=6296 RepID=A0A498S1Y0_ACAVI
DDPMVEKENHIRKKLRKIYNLKRVDFPTLCDFNNYLERFETIVMNLTYNIDVEETEAEINRFKIENSELIEKNKRKLDDDQ-------
>UniRef90_A0A4S4N525/63-140 [subseq from] RNA polymerase II transcription factor B subunit 3 n=1 Tax=Antrodiella citrinella TaxID=2447956 RepID=A0A4S4N525_9APHY
EDLGVEKEVAVRRRLAKDFNKRREDFPDLRSYNNYLEDAEDIAFNLINDIDIPETEARIAQYKIENANLIELNL---RREE-------
>UniRef90_M9MCW2/117-193 [subseq from] RNA polymerase II transcription factor B subunit 3 n=2 Tax=Moesziomyces TaxID=63261 RepID=M9MCW2_PSEA3
-DLGVEMEVAVRRTVAKLFNRREDDFLDLKAYNDYLEEVEEITFNLIHEIDLPRTNAKLEQYQAAHRSAIASS-ANLSQ---------
>UniRef90_UPI000440752C/153-226 [subseq from] CDK-activating kinase assembly factor n=1 Tax=Fomitiporia mediterranea (strain MF3/22) TaxID=694068 RepID=UPI000440752C
EDLVVEKEVAVRRRLAKDFNKHREDFPDLKSYNDYLEEVEDITFNLINDINVPQTESRITKYRSENAQLISRNI--------------
>UniRef90_A0A074ZY80/76-166 [subseq from] MAT1 domain-containing protein n=1 Tax=Opisthorchis viverrini TaxID=6198 RepID=A0A074ZY80_9TREM
EDPLVQKEVELRKKILIDFNKREDDFDSLEEYDSYLEKIEEIsklivfygilcvtVHNLMNDIDVEETKRYIELYKRENKDVIKRNRLRPS----------
>UniRef90_A0A0F7RXR3/116-194 [subseq from] RNA polymerase II transcription factor B subunit 3 n=4 Tax=Sporisorium TaxID=63265 RepID=A0A0F7RXR3_9BASI
-DLGVEREVAVRRTVAKLFNRRRDDFVDLKAYNDYLEEVEEITFNLIHEIDLPRTNAKLEQYQAAHRSAIA-NSAQISQQE-------
>UniRef90_UPI001FC60090/11-85 [subseq from] uncharacterized protein LOC127119550 n=1 Tax=Pisum sativum TaxID=3888 RepID=UPI001FC60090
------KEITIRRRIASIFNKREDDFSSLKDYNDYLEEVEDMTFDLIEGIDVAAIEAKIAKYQEENSEQIMVNRARK---AEEL----
>UniRef90_A0A267DV99/69-150 [subseq from] RING-type domain-containing protein (Fragment) n=3 Tax=Macrostomum lignano TaxID=282301 RepID=A0A267DV99_9PLAT
EDSQVEKELDIRKRLMKDLNLSEDNFSSLAEYNNYLEFVESAVFNLANEIDVEATKRSVEEFKKAHADAIKSNRLRRRPELA------
>UniRef90_A0A315VCF0/64-108 [subseq from] RING-type domain-containing protein n=1 Tax=Gambusia affinis TaxID=33528 RepID=A0A315VCF0_GAMAF
EDASVDKEVEIRKKVMKIYNKREFDFPSLRDYNDYLEQVEDIGRN-------------------------------------------
>UniRef90_A0A1I7RPY4/64-149 [subseq from] (pine wood nematode) hypothetical protein n=1 Tax=Bursaphelenchus xylophilus TaxID=6326 RepID=A0A1I7RPY4_BURXY
DDPRIEKENYIRKKVLKVYNLMEDNFNSLQEYNDYLEHVEEIIWKLVHNEDVQSVEEEMARFKEKNFEQIERNKRRLNPDDQWIKE--
>UniRef90_A0A388KEK5/11-81 [subseq from] MAT1 domain-containing protein n=1 Tax=Chara braunii TaxID=69332 RepID=A0A388KEK5_CHABU
-----SKEVIVRKRIVEIYNKQQEDFGTLREYNDYLEEVEDIIFALVEGHDVEAVEAKIAKYKEENYEQIVMAQAR------------
>UniRef90_A0A1D1VSE0/64-147 [subseq from] RING-type domain-containing protein n=1 Tax=Ramazzottius varieornatus TaxID=947166 RepID=A0A1D1VSE0_RAMVA
EDAEMDKEVDVRRRIYNDLNLRQEDFSSLREFNDYLEQVETFIFNIVNGIEVEKTKRDIEAVKEERKKQLQKSRHKKSSDQELL----
>UniRef90_A0A286UVD3/124-199 [subseq from] RNA polymerase II transcription factor B subunit 3 n=1 Tax=Pyrrhoderma noxium TaxID=2282107 RepID=A0A286UVD3_9AGAM
EDLTVEREVAVRRRLAKDFNKHREDFVDLKSYNDYLQEVEDITFNLINDIDVLQTEERIAAFRRENAAIIEANIQK------------
>UniRef90_A0A4S8MXK7/122-195 [subseq from] RNA polymerase II transcription factor B subunit 3 n=1 Tax=Dendrothele bispora (strain CBS 962.96) TaxID=1314807 RepID=A0A4S8MXK7_DENBC
EDLEVEKEVAIRRRLAKEFNKRREDFDDLKEYNDYLQEVEDIAFNLINNIDVPQTEAKIANYKAANAALIALNI--------------
>UniRef90_A0A6A4HBB6/126-203 [subseq from] RNA polymerase II transcription factor B subunit 3 n=1 Tax=Gymnopus androsaceus JB14 TaxID=1447944 RepID=A0A6A4HBB6_9AGAR
EDLGVEKEVAVRRRIAKEFNKRLEDFDNLRLYNDYLQDVEEIAFNLVNNIDLPATEARIAAYKAANAAITSLN---IQREE-------
>UniRef90_A0A165TD60/123-186 [subseq from] RNA polymerase II transcription factor B subunit 3 n=2 Tax=Gloeophyllales TaxID=452339 RepID=A0A165TD60_9AGAM
EDLAVEKEVAVRRRIGKEFNKRREDFPDLRSYNDYLEEVEDITFNLINNIEVERTEERIAELRR------------------------
>UniRef90_A0A6A6HMX9/84-167 [subseq from] RNA polymerase II transcription factor B subunit 3 n=1 Tax=Viridothelium virens TaxID=1048519 RepID=A0A6A6HMX9_9PEZI
EDIQVEREVDIRRRVADVFNRREEDFDTLLDYNNYLNDVEDLTFNLIYKIDLEESEKKLESYRLDNEQSISQNKALASQESQSA----
>UniRef90_D8T1G1/87-154 [subseq from] MAT1 domain-containing protein n=1 Tax=Selaginella moellendorffii TaxID=88036 RepID=D8T1G1_SELML
-----NREMQVRRRIASIYNKREDNFASLRDYKDYLEDVEDIIFNLVQGINVDETEAKIKAYNEENYEQILTS---------------
>UniRef90_M1VHJ4/22-101 [subseq from] Similar to CDK7/cyclin H assembly factor MAT1/TFIIH subunit n=1 Tax=Cyanidioschyzon merolae (strain NIES-3377 / 10D) TaxID=280699 RepID=M1VHJ4_CYAM1
----LEREKSIRRRILRDFNKLRDDFTSDQEYEDYLEMVEELIFNLVHGIDVERTNERIAAYRKENAALIRRNQLKWQ-EREQAE---
>UniRef90_A0A0D0BIF9/123-199 [subseq from] RNA polymerase II transcription factor B subunit 3 n=8 Tax=Suillus TaxID=5379 RepID=A0A0D0BIF9_9AGAM
EDLTVEKEIAVRRRIAKEFNKRREDFFDLHSYNDYLEEVEDITFNLINDVDIPQTEARILAHRRENAALIELNFQRE-----------
>UniRef90_A0A0L0W4L4/152-231 [subseq from] RNA polymerase II transcription factor B subunit 3 n=4 Tax=Puccinia striiformis TaxID=27350 RepID=A0A0L0W4L4_9BASI
--LAVEKEVVIRKRISKYFNKRPEDFATLDAYNNYLEEVEDITFNLINGVDVAETEAKIKQFQNENQELIAQNAVHEARQVE------
>UniRef90_A0A328EAJ5/11-87 [subseq from] MAT1 domain-containing protein n=3 Tax=Cuscuta sect. Cleistogrammica TaxID=1824901 RepID=A0A328EAJ5_9ASTE
-----AKEMAIRKRIGNIYNKTEEDFPSLRDYNDYLEEVENMICELIEGINVPAIEAKIAQYQKENAEQIMISQ---ARKAEELA---
>UniRef90_A0A4P9ZHS9/71-143 [subseq from] RNA polymerase II transcription factor B subunit 3 n=1 Tax=Metschnikowia bicuspidata TaxID=27322 RepID=A0A4P9ZHS9_9ASCO
EDINIEREVDIRKRVLEVYNKTEEDFDSLQEYNAYLENIEEIVYKLCNNIDKEEIKKEIAQYQADHNiEILER----------------
>UniRef90_A0A8J5UUA7/97-172 [subseq from] RNA polymerase II transcription factor B subunit 3 n=1 Tax=[Candida] subhashii TaxID=561895 RepID=A0A8J5UUA7_9ASCO
-DLRIEKEIDIRRKVGNIYNKTEEDFPDLKEYNKYLENIEDIVFKLNNGVDVEETEAELAKYEQEHKlEILEKNMRE------------
>UniRef90_A0A3M6UEI3/60-132 [subseq from] RING-type domain-containing protein n=2 Tax=Pocillopora damicornis TaxID=46731 RepID=A0A3M6UEI3_POCDA
--------------RLQHYNKREEDFKSepdpLRAYNDYLEDVESIIWNLANGHEVDETKKQIKKYEKENESLIRKNKLKWDREETF-----
>UniRef90_A0A177DG38/76-139 [subseq from] RNA polymerase II transcription factor B subunit 3 n=15 Tax=Alternaria TaxID=5598 RepID=A0A177DG38_ALTAL
EDLKVEREVDLRKKVMKIMNKTEDDFETLRDYNDYLEQVEEINWNLILNIDVDATWAKLRKFEA------------------------
>UniRef90_F1LDH3/62-143 [subseq from] CDK-activating kinase assembly factor MAT1 (Fragment) n=1 Tax=Ascaris suum TaxID=6253 RepID=F1LDH3_ASCSU
DDPMIEKENAVRKRLKKVFNLKRENFPNPREFNDYLERVETFVTNLAHGIDVDNTENEILRFKSENADLLERNKKKFDEDES------
>UniRef90_A0A316U853/158-228 [subseq from] RNA polymerase II transcription factor B subunit 3 n=1 Tax=Pseudomicrostroma glucosiphilum TaxID=1684307 RepID=A0A316U853_9BASI
-DLGVEREVDVRKRIQRSYNKQQGDFGSLQEYNNYLEEIEQITFNLINRVDYDATLAKLTAYEQANRSSSNR----------------
>UniRef90_D8PVU7/119-195 [subseq from] RNA polymerase II transcription factor B subunit 3 (Fragment) n=1 Tax=Schizophyllum commune (strain H4-8 / FGSC 9210) TaxID=578458 RepID=D8PVU7_SCHCM
EDLGVEKEVAVRRRIAREFNKRREDFVDLRAYNDYLEEVEDIAFNLIHDIDREATEARIKAYHAENQALIELNEQRE-----------
>UniRef90_A0A1E4TVV8/27-108 [subseq from] MAT1 domain-containing protein n=1 Tax=Pachysolen tannophilus NRRL Y-2460 TaxID=669874 RepID=A0A1E4TVV8_PACTA
-DLNIEKECDIRKKILEIYNKQESNFKNLNEYNKYLEEIETIIFNLSHDIDIEETTNLVKQYELMNKELINENNDKISKDYEN-----
>UniRef90_A0A7J7HM28/11-81 [subseq from] MAT1 domain-containing protein n=2 Tax=Camellia sinensis TaxID=4442 RepID=A0A7J7HM28_CAMSI
-----AKEMAIRKRIASIFNKRQEDFPSLTEYNDYLEEVEDMTCNLIEGINVPVIEAKIAEYEKENAEQIMNAQAR------------
>UniRef90_A0A7S0XFN0/10-87 [subseq from] MAT1 domain-containing protein (Fragment) n=1 Tax=Mantoniella antarctica TaxID=81844 RepID=A0A7S0XFN0_9CHLO
---TLGREVQVRARIKAIYNKRQIDFNALKEYNDYLETVEDIIFNLCEGVDVRATDVRVDAYRREHAAEISRINLRNKDEE-------
>UniRef90_A0A8K0V2Q5/119-195 [subseq from] RNA polymerase II transcription factor B subunit 3 n=1 Tax=Cristinia sonorae TaxID=1940300 RepID=A0A8K0V2Q5_9AGAM
EDLGVEKEVAVRRRLAKNFNKRREDFPDLRSYNDYLEDVEDIAFHLINDIDVPETEARIAKYKIENANLIELNVQRE-----------
>UniRef90_A0A1Y1UQ67/124-203 [subseq from] RNA polymerase II transcription factor B subunit 3 n=1 Tax=Kockovaella imperatae TaxID=4999 RepID=A0A1Y1UQ67_9TREE
EDLKVEKEVSVRRRMAKYYNKNEKDFATKREYNDYLEEAEDITFNLLNDIDVEATEARITEFARKNAEIIAANEKKRALE--------
>UniRef90_A0A8H8IQB4/112-194 [subseq from] RNA polymerase II transcription factor B subunit 3 n=2 Tax=Ceratobasidium sp. AG-Ba TaxID=170446 RepID=A0A8H8IQB4_9AGAM
EDLGVEKEVAIRRRIAKHFNKRLEDFEDLRAYNDYLEEVESIAFNLINGIDVAATEAKIAEHRAANAALIELNEQREAKEAAA-----
>UniRef90_A0A1B2JB52/69-149 [subseq from] RNA polymerase II transcription factor B subunit 3 n=3 Tax=Komagataella TaxID=460517 RepID=A0A1B2JB52_PICPA
-DLSIEKECDVRSRVMKVFNKNEEDFTDLQEYNQYLEEIEDIVNNLVNNVDTEETEKKLKDYELLNqKEILENNTKQVEKDQ-------
>UniRef90_A0A4W5RHB7/60-136 [subseq from] MNAT1 component of CDK activating kinase n=1 Tax=Hucho hucho TaxID=62062 RepID=A0A4W5RHB7_9TELE
KDPAIDKEVEIRKKVLKIICPRSFEVKSMlVSWRAALHSA--PVYNLTNNLEVEGTKHIMEAYQRENRDIIQKNKAKLV----------
>UniRef90_M2SQ52/81-144 [subseq from] RNA polymerase II transcription factor B subunit 3 n=7 Tax=Bipolaris TaxID=33194 RepID=M2SQ52_COCSN
EDLKVEREVDLRKKVMKIMNKTEDDFETLRDYNDYLEQVEEMTWNLILNIDVDATWNKLHRFEA------------------------
>UniRef90_A0A0D1D1I7/115-187 [subseq from] RNA polymerase II transcription factor B subunit 3 n=2 Tax=Ustilaginaceae TaxID=5268 RepID=A0A0D1D1I7_USTMA
EDLGVEREVAVRRMVSKLFNRRQEDFVDLKAYNDYLEEVEEITFNRIHEIDLPRTNAKLEQYQAAHRSAIASS---------------
>UniRef90_A0A251V632/11-80 [subseq from] MAT1 domain-containing protein n=4 Tax=Asteraceae TaxID=4210 RepID=A0A251V632_HELAN
-----AKEMTIRKRIGNIFNKRVEDFPSLRDYNDYLEEVEDMTVNLVEGIDVPAIEARIGQYQRENAEQIMNAQA-------------
>UniRef90_A0A316YWW5/139-219 [subseq from] RNA polymerase II transcription factor B subunit 3 n=1 Tax=Acaromyces ingoldii TaxID=215250 RepID=A0A316YWW5_9BASI
-DLNVEREVDIRSTIGRLFNKREEDFDDLKAYNDYLEEAESLMFNLINDIDLQETNARIERYEQTNRNNIATNVKSAVAESE------
>UniRef90_A0A6A5SD43/83-149 [subseq from] RNA polymerase II transcription factor B subunit 3 n=1 Tax=Clathrospora elynae TaxID=706981 RepID=A0A6A5SD43_9PLEO
EDLKIEREVDIRKTVMDVMNKKEEDFETLRDYNDYLEQVEEIAWNLILNIDVEATTGKLERWKQHQK---------------------
>UniRef90_A0A5C3R254/123-196 [subseq from] RNA polymerase II transcription factor B subunit 3 n=1 Tax=Pterula gracilis TaxID=1884261 RepID=A0A5C3R254_9AGAR
EDLDVEKEVSIRKRLAREFNKRREDFADVGMYNDYLEETEDIAFNMINGIDLPQTEARIAAYRAENAAVIELNI--------------
>UniRef90_A0A4U0WFR1/58-140 [subseq from] RNA polymerase II transcription factor B subunit 3 n=1 Tax=Cryomyces minteri TaxID=331657 RepID=A0A4U0WFR1_9PEZI
EDIQVEREVDIRRRVAEVFNRREDDFNSLLDYNNYLNDVEDITYNLINKIDLDESERKLASYASRNQQTISLNVQKSLQESQN-----
>UniRef90_A0A4Y7QK32/116-192 [subseq from] RNA polymerase II transcription factor B subunit 3 n=1 Tax=Rickenella mellea TaxID=50990 RepID=A0A4Y7QK32_9AGAM
EDLFVEKEVAVRRRLAKEFNKRREDFTDLRAYNDYLEQVEDIMFNLINDIDVAKTEDRIKQYRIENAALIEANIQKD-----------
>UniRef90_A0A6G1CN88/14-84 [subseq from] MAT1 domain-containing protein n=1 Tax=Oryza meyeriana var. granulata TaxID=110450 RepID=A0A6G1CN88_9ORYZ
------KEMTIRRRMASIFNKTREHFPSLKDYNDYLEEVEDMTFNLIEGIDVDAIEDKIARYQQENAEQIYLSRAKR-----------
>UniRef90_A0A1E4S253/77-159 [subseq from] RNA polymerase II transcription factor B subunit 3 n=2 Tax=Cyberlindnera jadinii (strain ATCC 18201 / CBS 1600 / BCRC 20928 / JCM 3617 / NBRC 0987 / NRRL Y-1542) TaxID=983966 RepID=A0A1E4S253_CYBJN
---EVEREVDVRKRVSRVFNKVREDFDTLDDYNKYLEELEDIVFNIVNGVDVEATEQKLKEYEESNKPNIEENNAKRQKELEEFKE--
>UniRef90_A0A427YVN7/126-205 [subseq from] RNA polymerase II transcription factor B subunit 3 n=1 Tax=Saitozyma podzolica TaxID=1890683 RepID=A0A427YVN7_9TREE
EDLRVEKEVAVRRRMADVFNKREEDFKTSREYDDYLEDVENLTFNLLNDIDLVRTERRIAEHAKQNAKLIAANQEKAALE--------
>UniRef90_M3IIX1/63-144 [subseq from] RNA polymerase II transcription factor B subunit 3 n=1 Tax=Candida maltosa (strain Xu316) TaxID=1245528 RepID=M3IIX1_CANMX
EDLSIEKEIDIRRKVNSIYNQTEEDFATLKEFNKYLEDIEEIVFKLSNGIDVEQTESELNKYESEHKLEILERNMRESQKND------
>UniRef90_UPI001CB9021C/11-77 [subseq from] uncharacterized protein LOC122600671 n=1 Tax=Erigeron canadensis TaxID=72917 RepID=UPI001CB9021C
-----AKEMTIRKRIGNIYNKRVEDFPSLREYNDYLEEVEDMIVNLVDGKDVLAIEAAIARYQRENAEQIMN----------------
>UniRef90_A0A7R9W6S0/79-152 [subseq from] RING-type domain-containing protein n=1 Tax=Pseudictyota dubia TaxID=2749911 RepID=A0A7R9W6S0_9STRA
-DVQCEKDTSWRRRVMKVYNKAESDFPSLREYNDYLEEVEDIIFKIVNEePDAEEMKAKLRTYEEANKSQIVIRQ--------------
>UniRef90_A0A8H3EZE4/83-160 [subseq from] RNA polymerase II transcription factor B subunit 3 n=2 Tax=Parmeliaceae TaxID=78060 RepID=A0A8H3EZE4_9LECA
EDLHIEREVDIRRRVAGVFNKREEEFESLRDWNNYLEEVENLTWNLLQGVEVKETEKKLDAYRRQNEAEIKQNAALES----------
>UniRef90_A0A1Q3EF46/121-199 [subseq from] RNA polymerase II transcription factor B subunit 3 n=2 Tax=Lentinula edodes TaxID=5353 RepID=A0A1Q3EF46_LENED
EDLGVEKEVAVRRRIAKEFNKRLEDFDDLRSYNDYLEEVEDIAFNLINNIDILATEARIAAYKAANAALTS---LNLQREEA------
>UniRef90_A0A4P1QRB3/34-96 [subseq from] MAT1 domain-containing protein n=1 Tax=Lupinus angustifolius TaxID=3871 RepID=A0A4P1QRB3_LUPAN
------------------FNKREDDFPSLREYNDYLEEVEDMTFNLIEGIDVAAIEAKIAIYQEENAEQIMINRAR---KAEEL----
>UniRef90_A0A8J2MWW8/106-178 [subseq from] RNA polymerase II transcription factor B subunit 3 n=1 Tax=Alternaria atra TaxID=119953 RepID=A0A8J2MWW8_9PLEO
EDLKVEREVDLRKKVMKIMNKTEDDFETLRDYNDYLEQVEEINWNLILNTDVDATwakLKKFEALQKAEQDAA------------------
>UniRef90_A0A427XUJ2/138-217 [subseq from] RNA polymerase II transcription factor B subunit 3 n=1 Tax=Apiotrichum porosum TaxID=105984 RepID=A0A427XUJ2_9TREE
EDLKVEKEISVRRRMAEIFNKRREDFESLRDYDDYLQTVEEYTFNLLNDVDVPATEAALSSYTTDNASLIATNQQKKAME--------
>UniRef90_A0A165Q5U5/119-202 [subseq from] RNA polymerase II transcription factor B subunit 3 n=1 Tax=Daedalea quercina L-15889 TaxID=1314783 RepID=A0A165Q5U5_9APHY
EDLGVEKEVAIRRRIAKEFNKRREDFADLHSYNDYLEMVEDITFNLINDIDIPDTEARIAAYRRENAALIELNVQREEQYQKYL----
>UniRef90_S7RTQ9/87-155 [subseq from] MAT1-domain-containing protein n=1 Tax=Gloeophyllum trabeum (strain ATCC 11539 / FP-39264 / Madison 617) TaxID=670483 RepID=S7RTQ9_GLOTA
EDLQVEKEVAIRRRIAKEFNKRREDFPDLRSYNDYLEEVEDITFNLINGTEIERTEERIAELRRASAQL-------------------
>UniRef90_A0A0C3S226/120-197 [subseq from] RNA polymerase II transcription factor B subunit 3 n=1 Tax=Phlebiopsis gigantea 11061_1 CR5-6 TaxID=745531 RepID=A0A0C3S226_PHLGI
EDLGVEKEVAIRRRIAKDFNKRLEDFVDLHSYNDYLEEVEDIAFNLINDIDVPQTEARIAKYKQENAALIELNV---QREE-------
>UniRef90_A0A4Q1BJQ7/117-196 [subseq from] RNA polymerase II transcription factor B subunit 3 n=2 Tax=Tremella mesenterica TaxID=5217 RepID=A0A4Q1BJQ7_TREME
EDLKVEKEIAVRRRMAGFFNKRQEDFMMLREYDDYLQEVEDLTFNLLNDIDVAETEARIADFRRRNAEAIAANQAKAVIE--------
>UniRef90_A0A1B9GCK0/123-202 [subseq from] RNA polymerase II transcription factor B subunit 3 n=3 Tax=Kwoniella TaxID=490731 RepID=A0A1B9GCK0_9TREE
EDLKVEKEVAVRRRMAQVFNKRREDFGSDKEYDNYLEEVEDLTFNLLNDIDVEKTESRISEFEKSNKSLIAANQEKTALE--------
>UniRef90_UPI0009BD3911/30-99 [subseq from] CDK-activating kinase assembly factor MAT1 isoform X3 n=2 Tax=Amborella trichopoda TaxID=13333 RepID=UPI0009BD3911
-----------SMAALILFNKRQEDFPSLREYNDYLEEVEDMTFNLVEGIDIPAIEAKIAKYQEENAEQIINSRA---RKAEEL----
>UniRef90_A0A090LKM7/65-151 [subseq from] CDK-activating kinase assembly factor MAT1 n=4 Tax=Strongyloides TaxID=6247 RepID=A0A090LKM7_STRRB
DDPIIEKENYFRRKVKKIYNLKRDCFPTLEAYNNFLEKIEDLVYNLTYDIDVQSTEEEINQFAKDNSDIIDQCKRKKDDDQLWIERA-
>UniRef90_A0A367YHF6/93-175 [subseq from] RNA polymerase II transcription factor B subunit 3 n=2 Tax=Candida TaxID=5475 RepID=A0A367YHF6_9ASCO
EDLVIEKEVDIRRKVNSIYNKTEEDFPDMKGFNKYLEEVEDIVFKLSNGIDVEQTEMDLNKYEQEHKLEILERNMRESQKNDD-----
>UniRef90_A0A4Z2J403/249-289 [subseq from] CDK-activating kinase assembly factor MAT1 n=1 Tax=Liparis tanakae TaxID=230148 RepID=A0A4Z2J403_9TELE
EDPAVDKEVEIRKKVLKIYNKRDFDFPSLREYNDYLEQLED-----------------------------------------------
>UniRef90_A0A1E3NXU0/92-174 [subseq from] RNA polymerase II transcription factor B subunit 3 n=1 Tax=Wickerhamomyces anomalus (strain ATCC 58044 / CBS 1984 / NCYC 433 / NRRL Y-366-8) TaxID=683960 RepID=A0A1E3NXU0_WICAA
-DITVEREVDIRKRVSQIFNKTYEDFNDLDKYNEYLEEVETIIFNLVNKIDVEETEAKLSVYEESNKSKILENNNSREKEYEDF----
>UniRef90_A0A1V8SXJ9/89-161 [subseq from] RNA polymerase II transcription factor B subunit 3 n=4 Tax=Rachicladosporium TaxID=470018 RepID=A0A1V8SXJ9_9PEZI
EDIKVEREVDIRKRIATVFNKREEDFEDLRAWNDYLNEVEDVTFNLVEGLDVEESERRLEKYAKAHREEIEAN---------------
>UniRef90_A0A3A3A1M4/79-158 [subseq from] RNA polymerase II transcription factor B subunit 3 n=1 Tax=Aspergillus sclerotialis TaxID=2070753 RepID=A0A3A3A1M4_9EURO
EDINVEREVDIRRRVMQILNRREEEFASKRAYDDFLEQREEIIMNLVTGIDVAKTEKDLQTYASENVASIRSNQA-LEREE-------
>UniRef90_UPI00215E42E0/9-84 [subseq from] uncharacterized protein LOC126669701 n=1 Tax=Mercurialis annua TaxID=3986 RepID=UPI00215E42E0
-----LKEMSARRRFASIFNKREDDFPSLKDYNNYLEEVEDMIFDYVAGVDVPAIEAKIAQYQKENAEQIMINQA---RKAEEL----
>UniRef90_A0A1Y1I1R8/2-72 [subseq from] Repair factor TFIIH and CDK-activating kinase assembly factor n=1 Tax=Klebsormidium nitens TaxID=105231 RepID=A0A1Y1I1R8_KLENI
-----NKELVIRKRIQSIYNKEREDFQELKEYNDYLETIEDIVFNLVEGIDVTATEASVARYQEENQEQILSSHAR------------
>UniRef90_A0A507FJU4/76-160 [subseq from] RNA polymerase II transcription factor B subunit 3 n=1 Tax=Chytriomyces confervae TaxID=246404 RepID=A0A507FJU4_9FUNG
EDLRVEKEVHYRRKVGKFFNKRLEDFNfDQKKYDDYLEEVEDIMFNLANDLDVQGTNEKVERWRQENKELIAANQSKQVKEDRAI----
>UniRef90_A0A1E4SQE0/75-150 [subseq from] RNA polymerase II transcription factor B subunit 3 n=1 Tax=Suhomyces tanzawaensis NRRL Y-17324 TaxID=984487 RepID=A0A1E4SQE0_9ASCO
-DILIEREIDIRKRISNIFNKTEEDFPSLDEYNQYLEKVENVIFNLNNGVDKEKTEEEVNKYEAENKIEILEKSMRE-----------
>UniRef90_A0A6V7WNF6/73-151 [subseq from] CDK-activating kinase assembly factor MAT1 n=3 Tax=Meloidogyne enterolobii TaxID=390850 RepID=A0A6V7WNF6_9BILA
-DLRVERENFIRKRILKTFNLQEDDFENLRDYNDYLERVEDIIFKLTNDINTEEVEAEVKLFREENSELIERNKRRLSND--------
>UniRef90_A0A397KXR4/11-83 [subseq from] MAT1 domain-containing protein n=4 Tax=Brassiceae TaxID=981071 RepID=A0A397KXR4_BRACM
-----NKEINVRRRISAIYNKREEDFSALKDYNDYLEEVECMIFDLVDGINVGAIEEKIKRYSQENAEQIMVNRARK---A-------
>UniRef90_A0A0A9NNE6/14-84 [subseq from] CDK-activating kinase assembly factor MAT1 family protein n=2 Tax=Arundo donax TaxID=35708 RepID=A0A0A9NNE6_ARUDO
------KEMTIRRRMASIFNKTQEHFPSLKDYNDYLEEVEDMTFNLIEGIDVEAIEAKIARYQQENAEQIYLSRAKR-----------
>UniRef90_A0A804JF57/12-85 [subseq from] (wild Malaysian banana) hypothetical protein n=1 Tax=Musa acuminata subsp. malaccensis TaxID=214687 RepID=A0A804JF57_MUSAM
------KEMVIRRRIANIFNKREDDFPSLKDYNDYLEEVEDMTSNLVEGIDVAVIEAKIAKYQEENAEQIINARA---RKAEE-----
>UniRef90_G8ZMD3/77-160 [subseq from] RNA polymerase II transcription factor B subunit 3 n=3 Tax=Torulaspora TaxID=4948 RepID=G8ZMD3_TORDC
-DVGVEKEVDIRKRVFAVFNKKLEDFEgSLEEYNKYLEEIEEIVYNLDNGIDVAQTEEKLRTYEELNRQLIMTNMERNKQDLESF----
>UniRef90_A0A5M6C196/133-212 [subseq from] RNA polymerase II transcription factor B subunit 3 n=1 Tax=Kwoniella shandongensis TaxID=1734106 RepID=A0A5M6C196_9TREE
EDLKVEKEVAVRRRMAENFNKRREDFGSDKEYDDYLEEVEDLTFNLLNDIDLEKTEARIAQFAKQNKALIVANQEKTALE--------
>UniRef90_A0A507EEN7/49-131 [subseq from] RNA polymerase II transcription factor B subunit 3 n=1 Tax=Powellomyces hirtus TaxID=109895 RepID=A0A507EEN7_9FUNG
EDLYVEKEVQVRKRIARIYNKRLEDFKnNLKLYNDYLENVEEILFNLINEVDVKETEERIKKYETEHKELINANLQKQLIEER------
>UniRef90_A0A0L6DHU8/124-203 [subseq from] RNA polymerase II transcription factor B subunit 3 n=11 Tax=Cryptococcus TaxID=5206 RepID=A0A0L6DHU8_CRYGR
EDLKVEKEVSVRRRMADIFNKRRDDFENDRQYDDYLELVEDLTFNLLNDVSIPETEARITEWQRQNKSIIQANKHKAEEE--------
>UniRef90_A0A8H3I0N3/83-162 [subseq from] RNA polymerase II transcription factor B subunit 3 n=1 Tax=Alectoria fallacina TaxID=1903189 RepID=A0A8H3I0N3_9LECA
EDLHIEREVDIRRRVAGVFNRREEEFESLRDWNNYLEEVENLTWNLLQGVDVKETEEKLDAYKEQNEEGIKQNAAIESQE--------
>UniRef90_A0A197JD85/75-155 [subseq from] RNA polymerase II transcription factor B subunit 3 n=1 Tax=Linnemannia elongata AG-77 TaxID=1314771 RepID=A0A197JD85_9FUNG
EDLSVEKEVRIRKQMSSRFNKRREDFKTLKDYNDYLETVEDLTFKLVNEIDVETTKQAIDRFAAENRELIKINADRLLNES-------
>UniRef90_A0A433R0J4/115-157 [subseq from] RNA polymerase II transcription factor B subunit 3 n=2 Tax=Jimgerdemannia flammicorona TaxID=994334 RepID=A0A433R0J4_9FUNG
EDLLVEKEVRERKKVAKIFNKRPEDFASLRAYNDYLEEVEEIS---------------------------------------------
>UniRef90_A0A433R0J4/180-219 [subseq from] RNA polymerase II transcription factor B subunit 3 n=2 Tax=Jimgerdemannia flammicorona TaxID=994334 RepID=A0A433R0J4_9FUNG
-------------------------------------------WNLINGVDIDATQARVQRYEKENKEIIAANESKRANEDKY-----
>UniRef90_A0A6A6FBP9/71-145 [subseq from] RNA polymerase II transcription factor B subunit 3 n=1 Tax=Cercospora zeae-maydis SCOH1-5 TaxID=717836 RepID=A0A6A6FBP9_9PEZI
EDIQVEREVDIRRKVAAVFNRREDEFESLRDYNDYLNDVEDITFNLINRIDEEDTERRFREYETAHQREIAENAS-------------
>UniRef90_A0A1E4RII3/76-152 [subseq from] RNA polymerase II transcription factor B subunit 3 n=1 Tax=Hyphopichia burtonii NRRL Y-1933 TaxID=984485 RepID=A0A1E4RII3_9ASCO
-DLSIEREIDIRKRVSAIYNKTEEDFAELKDYNKYLEDVENIIFNLVNGVDVEETEANLTNYENEHKiEILEKTMLES-----------
>UniRef90_A0A364N5D6/108-171 [subseq from] RNA polymerase II transcription factor B subunit 3 n=2 Tax=Pleosporaceae TaxID=28556 RepID=A0A364N5D6_9PLEO
EDLKVEREVDLRKKVMKIMNKTEDDFETLRDYNDYLEQVEEMTWNLILNTDVDATWNKLHRFEA------------------------
>UniRef90_A0A0H2S090/131-204 [subseq from] RNA polymerase II transcription factor B subunit 3 n=1 Tax=Schizopora paradoxa TaxID=27342 RepID=A0A0H2S090_9AGAM
EDLGVEKEVAVRRRLAKDFNKKREDFPDLKTYNDYLEDVEDITFNLINDIDIAKTEARIAKFRQDNAAIIEANI--------------
>UniRef90_A0A1E3HKK0/127-207 [subseq from] RNA polymerase II transcription factor B subunit 3 n=4 Tax=Cryptococcus TaxID=5206 RepID=A0A1E3HKK0_9TREE
EDLKVEKEVSVRRRMSDIFNKRRGDFDSDKEYDDYLEKVEDYTFNLLNDVDVAQTEKYIEDWQRDNRKDIDDNKLKISEES-------
>UniRef90_UPI0009BDE176/20-84 [subseq from] uncharacterized protein LOC18442485 isoform X7 n=1 Tax=Amborella trichopoda TaxID=13333 RepID=UPI0009BDE176
----------------NIFNKRQEDFPSLREYNDYLEEVEDMTFNLVEGIDIPAIEAKIAKYQEENAEQIINSRA---RKAEEL----
>UniRef90_A0A1Y3B219/44-126 [subseq from] CDK-activating kinase assembly factor MAT1-like protein (Fragment) n=1 Tax=Euroglyphus maynei TaxID=6958 RepID=A0A1Y3B219_EURMA
DDETVEKDLEIRRRLLKDLCLKEEDFDSLKEYNDYLELFETFVYNLANDIDIAETNGRIEQFKIDNEDKLAKSRNKISKDMEL-----
>UniRef90_UPI002007E889/119-196 [subseq from] CDK-activating kinase assembly factor n=1 Tax=Epithele typhae TaxID=378194 RepID=UPI002007E889
EDLTVEKEVAIRRRIAKEFNKRREDFADLRAYNDYLQWVEDIAFNLINDIDVAETEAEIKKYRIENAALIELNMKR---EE-------
>UniRef90_A0A165ZMF0/124-209 [subseq from] RNA polymerase II transcription factor B subunit 3 n=2 Tax=Exidia glandulosa HHB12029 TaxID=1314781 RepID=A0A165ZMF0_EXIGL
EDLTVEKEVAVRRRMHKDFNKRKEDFIDLKSYNDYLEWVEELTFNLINDIDVAETEAEIAQFKAENAAIIEQNMQTDERAAQELRE--
>UniRef90_A0A8J1YQT0/126-205 [subseq from] RNA polymerase II transcription factor B subunit 3 n=1 Tax=Tremellales sp. Tagirdzhanova-0007 TaxID=2778382 RepID=A0A8J1YQT0_9TREE
EDLKVEKEVAVRRRMAEHFNKRRDDFRSEREYDDYLEEVEDLTFNLLNDIDLPTTEARIAEFQRKNASLIAANQEKAVLE--------
>UniRef90_C5Z505/14-84 [subseq from] MAT1 domain-containing protein n=9 Tax=PACMAD clade TaxID=147370 RepID=C5Z505_SORBI
------KEMTVRRRIASIFNKTQEHFPSLKDYNDYLEEVEDMTFNLIEGIDVEVIEAKIARYQQENVEQIYLSRAKR-----------
>UniRef90_A0A4S4LEI1/121-211 [subseq from] RNA polymerase II transcription factor B subunit 3 n=1 Tax=Phellinidium pouzarii TaxID=167371 RepID=A0A4S4LEI1_9AGAM
EDLSVEKEVAVRRRLAKDFNKHREDFPDAKSYNNYLEEVEDITFNLINDIDIPETEERIAKFRRENAVLIEANiqrdesYAALLREQEELD---
>UniRef90_A5E298/106-181 [subseq from] RNA polymerase II transcription factor B subunit 3 n=1 Tax=Lodderomyces elongisporus (strain ATCC 11503 / CBS 2605 / JCM 1781 / NBRC 1676 / NRRL YB-4239) TaxID=379508 RepID=A5E298_LODEL
EDLVIEKEIDIRRRVGAIYNKTEEDFSDLKEFNSYLENIEEIVFKLSNGVDVEKTEEELSKYEEEHRlEILEKNMR-------------
>UniRef90_A0A0N5B0K7/62-141 [subseq from] RING-type domain-containing protein n=1 Tax=Syphacia muris TaxID=451379 RepID=A0A0N5B0K7_9BILA
DDPIVEKDNHIRKKLKKIYNLHREDFLNAREYNDYLEHFETIVMNLANDINLEETEAEIKNFKEKNSELIEKNRKKACKL--------
>UniRef90_A0A8J5MP36/37-110 [subseq from] CDK-activating kinase assembly factor MAT1-like 1 n=1 Tax=Homarus americanus TaxID=6706 RepID=A0A8J5MP36_HOMAM
------------QNVMKIYNMNEEDFLTVEEWNKYLEEIEEIVYNITNDINRTEMEKKIENYERLHKNDIRKNYTKRSREQEELER--
>UniRef90_A0A314ULV1/25-90 [subseq from] MAT1 domain-containing protein n=3 Tax=Magnoliopsida TaxID=3398 RepID=A0A314ULV1_PRUYE
---------------LSRFNKREEDFPSLKEYNDYLEEVEDMTFNLIDGIDVPAIEAKIAKYQEENAEQIMINRAR---KAEEL----
>UniRef90_UPI001444EEC7/35-91 [subseq from] uncharacterized protein LOC104086130 isoform X1 n=1 Tax=Nicotiana tomentosiformis TaxID=4098 RepID=UPI001444EEC7
---------------ILCFNKREEDFPSLREYNDYLEEVEDMIFNLIEGIDVPAIEAKIAQYQRENAEQIMI----------------
>UniRef90_A0A137P051/78-158 [subseq from] RNA polymerase II transcription factor B subunit 3 n=1 Tax=Conidiobolus coronatus (strain ATCC 28846 / CBS 209.66 / NRRL 28638) TaxID=796925 RepID=A0A137P051_CONC2
-DFEVEKEIRIRKKLAKVFNKRRDNFPDLKSYNDYLEMVEEYVMNILEGIDVEQTWAIVRKYADENKELIKMNEIKEADENK------
>UniRef90_A0A2S5B7M0/129-212 [subseq from] RNA polymerase II transcription factor B subunit 3 n=1 Tax=Rhodotorula taiwanensis TaxID=741276 RepID=A0A2S5B7M0_9BASI
---EVQKEVAIRRRTAKVFNKQPEDFATMEAYNDYLEEYESITFALIHSIgnDLAETERKIRAYEAENRNSIDENEERLAREKERLE---
>UniRef90_A0A388K3H2/11-81 [subseq from] MAT1 domain-containing protein n=1 Tax=Chara braunii TaxID=69332 RepID=A0A388K3H2_CHABU
-----SKEVVVRKRIVEIYNKQQEDFATLREYNDYLEEVEDIIFALVEGHDVEAVEAKIAKYKEENYEQIVMAQAR------------
>UniRef90_G3B5G6/75-157 [subseq from] RNA polymerase II transcription factor B subunit 3 n=1 Tax=Candida tenuis (strain ATCC 10573 / BCRC 21748 / CBS 615 / JCM 9827 / NBRC 10315 / NRRL Y-1498 / VKM Y-70) TaxID=590646 RepID=G3B5G6_CANTC
-DINIEREVDIRKRVSTIYNKTQDDFEDLKDYNQYLENIENIVFNLANDQDASNTEAELVAYEKEHKVEILERQMRQSQKNADL----
>UniRef90_UPI0005CB35F9/9-74 [subseq from] uncharacterized protein LOC101293928 n=1 Tax=Fragaria vesca subsp. vesca TaxID=101020 RepID=UPI0005CB35F9
---------------LSRFNKREDDFPSLREYNDYLEEVEDMTFNLIEGIDVPAIEAKIAQYQEENAEQIMINRAR---KAEEL----
>UniRef90_UPI001C7B2B40/121-193 [subseq from] uncharacterized protein n=1 Tax=Marasmius oreades TaxID=181124 RepID=UPI001C7B2B40
EDLGVEKEVAVRRRLAKEFNKRREDFDDLRSYNDYLEEVEDIAFNLINNINVQETEARVATYKAANAALTALN---------------
>UniRef90_V2WWH0/123-194 [subseq from] RNA polymerase II transcription factor B subunit 3 n=1 Tax=Moniliophthora roreri (strain MCA 2997) TaxID=1381753 RepID=V2WWH0_MONRO
EDLDVEKEVAIRRRLAKEFNKCHEDFDDLRSYNDYLEEVEDIAFNLINNIDVPETEARIATYKAANAALTAL----------------
>UniRef90_A0A433PS76/87-158 [subseq from] RNA polymerase II transcription factor B subunit 3 n=1 Tax=Endogone sp. FLAS-F59071 TaxID=2340872 RepID=A0A433PS76_9FUNG
EDLTVEKEVRERKRVAKIFNKRPEDFPSLRAYNDYLEEVEDI--------NIDATQARVQRYERENKEIIAKNENMRANE--------
>UniRef90_A0A0D6EMI8/126-210 [subseq from] RNA polymerase II transcription factor B subunit 3 (Fragment) n=1 Tax=Sporidiobolus salmonicolor TaxID=5005 RepID=A0A0D6EMI8_SPOSA
---EVQKEVAVRRRTAKIFNKAREDFPTEAAYNDYLEEYESITFSLIHSIgsDLAATEAKIRSYELQNRQSIEDNEERLEREREELER--
>UniRef90_A0A1S2XIW6/10-85 [subseq from] CDK-activating kinase assembly factor MAT1 n=1 Tax=Cicer arietinum TaxID=3827 RepID=A0A1S2XIW6_CICAR
-----NKEMAIRRRIASIFNKHEDDFPSLREYNDYREEVEDMTVNLIEGIDVAVIEAYIAKYQEENAEQIMVNRARK---AEEL----
>UniRef90_A0A8H6YK25/118-188 [subseq from] RNA polymerase II transcription factor B subunit 3 n=2 Tax=Mycena TaxID=41247 RepID=A0A8H6YK25_9AGAR
EDLGVEKEIAIRRRIAKEFNKRLEDFSSLREFNDYLEDVEDITFNLINDVDPVGTEARITAYREANAALTL-----------------
>UniRef90_A0A022Q6G2/10-76 [subseq from] MAT1 domain-containing protein n=1 Tax=Erythranthe guttata TaxID=4155 RepID=A0A022Q6G2_ERYGU
-----AKEMAIRKRIASIYNKRVDDFESLRDFNDYLEEVEDMIVNLVEGIDVPAIESRIAQYQRENAEQIMI----------------
>UniRef90_A0A6G1SKG2/67-131 [subseq from] CDK-activating kinase assembly factor MAT1 n=1 Tax=Aceria tosichella TaxID=561515 RepID=A0A6G1SKG2_9ACAR
-DSQVEKDIQVRRDILRKFNKNQDAFPSLRAYNDYLEKLETVIYNLANNIDIDETNKLLDELRRPT----------------------
>UniRef90_D3BER1/53-139 [subseq from] CDK-activating kinase assembly factor MAT1 n=1 Tax=Polysphondylium pallidum (strain ATCC 26659 / Pp 5 / PN500) TaxID=670386 RepID=D3BER1_POLPP
-DSSVDKENSVRKNVLKVFNKRQDNFPSLLEYNNYLEMIEDIVFQLLDGGDeAALAKQRMKEYERMNQQSIAENKAKKENEDKKVEQT-
>UniRef90_A0A061RNU1/11-84 [subseq from] MAT1 domain-containing protein n=1 Tax=Tetraselmis sp. GSL018 TaxID=582737 RepID=A0A061RNU1_9CHLO
--KTIKKHIRIRKRIENIYNKLSDDFENKRDYDDYLEEREDIIFNLCENIDVDATEARVRAYEAANSASIAANLAK------------
>UniRef90_A0A0N5A2H8/65-145 [subseq from] RING-type domain-containing protein n=1 Tax=Parastrongyloides trichosuri TaxID=131310 RepID=A0A0N5A2H8_PARTI
DDPIIEKENYFRKRVKKVYNLKRDCFKSLEEYNDYLEKIEDLVYNLTYDIDVAETEKEIDNFAKNNADVIEQCRRKKDDDQ-------
>UniRef90_A0A1Z8JPJ1/76-156 [subseq from] RNA polymerase II transcription factor B subunit 3 n=4 Tax=Pichia kudriavzevii TaxID=4909 RepID=A0A1Z8JPJ1_PICKU
-DLLVEKECDIRRRVLSVYNKKEDDFQTSVMYDQYLEEIEEIVYNLLHRVDIERTEERLKQYSIENKQSIELNNAQREQEYE------
>UniRef90_A0A2J8A816/5-73 [subseq from] CDK-activating kinase assembly factor MAT1 n=1 Tax=Tetrabaena socialis TaxID=47790 RepID=A0A2J8A816_9CHLO
----LEKELKVRKRIRAIYNKDREDFGSKNEYDDYLEEVEDIIWRLSTNVELDRTEAQVRKYRQQNQEQINAK---------------
>UniRef90_A0A3M7M1N1/83-144 [subseq from] RNA polymerase II transcription factor B subunit 3 n=6 Tax=Pyrenophora TaxID=5027 RepID=A0A3M7M1N1_9PLEO
-DLRVEREVDLRKKVMKIMTKTEDDFETLRDYNDYLEQVEEITWNLILNIDVEATNNKLSRFD-------------------------
>UniRef90_K0KMS7/93-175 [subseq from] RNA polymerase II transcription factor B subunit 3 n=1 Tax=Wickerhamomyces ciferrii (strain ATCC 14091 / BCRC 22168 / CBS 111 / JCM 3599 / NBRC 0793 / NRRL Y-1031 F-60-10) TaxID=1206466 RepID=K0KMS7_WICCF
-DIDVEREVDIRKRVSQIFNKSGDDFTELDKYNAYLEEVETIIFNLVNKIDIEETEAKLSVYEEHNKSKILENNNNREKEYEDF----
>UniRef90_UPI000C1D3FEE/9-65 [subseq from] CDK-activating kinase assembly factor MAT1 n=1 Tax=Olea europaea var. sylvestris TaxID=158386 RepID=UPI000C1D3FEE
-----------------SYNKREEDFASLREYNDYLEEVEDMIFNLIEGVDVPAIEAKIAEYQRENAEQIMNAH--------------
>UniRef90_A0A162I323/80-157 [subseq from] RNA polymerase II transcription factor B subunit 3 n=1 Tax=Ascosphaera apis ARSEF 7405 TaxID=392613 RepID=A0A162I323_9EURO
EDISVEREVDIRKRVMGILNRREDEFESKRAWDDFLEDREEIIANLVCGTDVEKTEKQLAQYAEANADIIRRNEALEN----------
>UniRef90_A0A165G0Y6/131-204 [subseq from] RNA polymerase II transcription factor B subunit 3 n=1 Tax=Calocera cornea HHB12733 TaxID=1353952 RepID=A0A165G0Y6_9BASI
EDLDVEKEVSVRRRIAREFNKKVEDFPDRKSYDDYLEEVEDITFNLINGVDLPQTEARIAAFRAANAALIEANI--------------
>UniRef90_A0A1A0H261/72-145 [subseq from] RNA polymerase II transcription factor B subunit 3 n=1 Tax=Metschnikowia bicuspidata var. bicuspidata NRRL YB-4993 TaxID=869754 RepID=A0A1A0H261_9ASCO
-DILIEREIDIRKRIQRIYNKTEEDFASLPEYNAYLEAVEEITFKLCEGIDTDETEKEVSKYEAEHKIEILEIAM-------------
>UniRef90_A0A1L0DIJ3/76-150 [subseq from] RNA polymerase II transcription factor B subunit 3 n=2 Tax=[Candida] intermedia TaxID=45354 RepID=A0A1L0DIJ3_9ASCO
EDIKIEREIDLRKRIQSIYNKTQDDFESLKDYNAYLEHVENLVFNLSEGVDVEKTQKEVEQYEAEHKIEILEIAM-------------
>UniRef90_A0A1B9HZW0/123-202 [subseq from] RNA polymerase II transcription factor B subunit 3 n=1 Tax=Kwoniella pini CBS 10737 TaxID=1296096 RepID=A0A1B9HZW0_9TREE
EDLKVEKEVAVRRRMAQVFNKRRDDFESDKDYDNYLEEVEDLTFNLLNDIEIDKTEKRIQEFQKSNARLIATNQEKAALE--------
>UniRef90_A0A238C1C8/2-78 [subseq from] CDK-activating kinase assembly factor MAT1 n=3 Tax=Onchocerca flexuosa TaxID=387005 RepID=A0A238C1C8_9BILA
----VEKENHIRKKLKKIYNLKRADFPTLRDFNNYLERIETIVMNLTYNIDVEETETEINRFKAENSELIERNKRKLDEDQ-------
>UniRef90_Q6BP96/74-151 [subseq from] RNA polymerase II transcription factor B subunit 3 n=2 Tax=Debaryomyces TaxID=4958 RepID=TFB3_DEBHA
-DLGIEKEIDIRKRVSGIYNKTEEDFDDLKDYNKYLESVENIIFNLNNGIDIEETESNLVKYENEHKiEILEKNMR-ESQ---------
>UniRef90_A0A067QDD9/125-183 [subseq from] RNA polymerase II transcription factor B subunit 3 n=1 Tax=Jaapia argillacea MUCL 33604 TaxID=933084 RepID=A0A067QDD9_9AGAM
EDLEVEKEVSIRRRINKEFNRRREDFPDLRAYNDYLEELEDIIFNLINNLEPTQTEARI-----------------------------
>UniRef90_A0A835ME06/496-554 [subseq from] Carboxypeptidase n=1 Tax=Salix dunnii TaxID=1413687 RepID=A0A835ME06_9ROSI
------------------FNKREEDFPSLREYNDYLEEVENMIFDLVAGVDVPAIEEKIAEYQKENADQILINQARK-----------
>UniRef90_A0A7J7IQP7/21-102 [subseq from] MAT1 domain-containing protein n=1 Tax=Cyanidiococcus yangmingshanensis TaxID=2690220 RepID=A0A7J7IQP7_9RHOD
----LEREKAIRRRILRDFNKLPEDFSSDQDYEDYLELVEEIIYNLVHGIEVERTNERIAAYRKENAALIRRNQLKR-QEREQTEAA-
>UniRef90_A0A4S8ING0/685-758 [subseq from] MAT1 domain-containing protein n=1 Tax=Musa balbisiana TaxID=52838 RepID=A0A4S8ING0_MUSBA
------KEMVIRRRIANIFNKREDDFPSLKDYNDYLEEVEDMTSNLVEGIDVAAIEAKIAKYQEENAEQIINARA---RKAEE-----
>UniRef90_A0A0N5CJB8/62-143 [subseq from] RING-type domain-containing protein n=1 Tax=Thelazia callipaeda TaxID=103827 RepID=A0A0N5CJB8_THECL
EDPVIEKENYIRKKLKKVFNLKRSDFTDLNEFNNYLERLEAIILNLTHNMDTEETEAEIDRFKEENVTIIKRNKRKLDDDQM------
>UniRef90_A0A8J9R9F0/3-78 [subseq from] Probable CDK-activating kinase assembly factor MAT1 at N-terminal half n=1 Tax=Coccomyxa sp. Obi TaxID=2315456 RepID=A0A8J9R9F0_9CHLO
----MQKEKRIRERVEGIFNKQETEFPSKSQYYDYLEEREDIIYNLLEGIDLDVMEAKIAAYQRENRDNIMENEARKAEE--------
>UniRef90_A0A0D7B400/117-190 [subseq from] RNA polymerase II transcription factor B subunit 3 n=1 Tax=Cylindrobasidium torrendii FP15055 ss-10 TaxID=1314674 RepID=A0A0D7B400_9AGAR
EDLGVEKEVAIRRRIAKDFNKRREDFDDLRAFNDYLQEVEDIAWNLIHNIDVPATEKRIADYRATNAALITLNI--------------
>UniRef90_A0A2I1GAR2/75-155 [subseq from] RNA polymerase II transcription factor B subunit 3 n=7 Tax=Rhizophagus TaxID=1129544 RepID=A0A2I1GAR2_9GLOM
EDLRVEKEVKVRRMLSKQYNQRQEDFESLRLYNDYLEMVEEIAWNLINDKDKKETEALMNKHLNENRDIIARNRRKQEEEA-------
>UniRef90_F2SW69/80-161 [subseq from] RNA polymerase II transcription factor B subunit 3 n=14 Tax=Arthrodermataceae TaxID=34384 RepID=F2SW69_TRIRC
-DLAVEREVDIRKRVMGILNRREEEFDNKRAWDDFLEQREEIIANLVNDIDVAKTEAQLAQYSAENSASIRHNKDLARQENES-----
>UniRef90_X8JPG6/112-193 [subseq from] RNA polymerase II transcription factor B subunit 3 n=10 Tax=Rhizoctonia solani TaxID=456999 RepID=X8JPG6_9AGAM
EDLGVEKEVAIRRRIAKHFNKRLEDFETLQDYNDYLEEVETIAFNLVNDIDVAAMEAKIAEHRAANAALIEQNEQREVQEAT------
>UniRef90_A0A0C2XKK0/137-211 [subseq from] RNA polymerase II transcription factor B subunit 3 n=1 Tax=Amanita muscaria (strain Koide BX008) TaxID=946122 RepID=A0A0C2XKK0_AMAMK
EDLGVEKEVAIRRRIAKEFNKRREDFLDLLSYNDYLEEVEDITFNLINEIDVAQTEARIVAHRAENAALIEMNLQ-------------
>UniRef90_A0A1B9HAW1/135-214 [subseq from] RNA polymerase II transcription factor B subunit 3 n=2 Tax=Kwoniella heveanensis TaxID=89924 RepID=A0A1B9HAW1_9TREE
EDLKVEKEVAVRRRMAQVFNKRREDFQSDREYDNYLEDVEDLTFNLLNDIDLEKTEARIAEFTSKNARVIASNQEKAALE--------
>UniRef90_A0A8H6TTF7/118-191 [subseq from] RNA polymerase II transcription factor B subunit 3 n=2 Tax=Mycena chlorophos TaxID=658473 RepID=A0A8H6TTF7_MYCCL
EDLGVEKEIAIRRRIAKEFNKKLEDFPSLREFNDYLEDVEDITFNLINDVDPVGTEARITANREANAALIRLNA--------------
>UniRef90_R7Z1T6/90-164 [subseq from] RNA polymerase II transcription factor B subunit 3 n=1 Tax=Coniosporium apollinis (strain CBS 100218) TaxID=1168221 RepID=R7Z1T6_CONA1
EDLQVEREIDIRKWLAGIFNRREDEFDSLKDYNDYLNQVEDWTYNLIQNIDVEATKKQINAYKEANQKDIAENVS-------------
>UniRef90_UPI0020C292C1/71-145 [subseq from] TFB3 n=1 Tax=Candida oxycetoniae TaxID=497107 RepID=UPI0020C292C1
--LKIEKEIDVRRKVGGIYNKTQEDFATLEEYNQYLELVEEIVFKLSNGIEVEKTEQDLAQYEQEHKiEILEKNMRE------------
>UniRef90_A0A060VMU1/2-78 [subseq from] MAT1 domain-containing protein n=1 Tax=Oncorhynchus mykiss TaxID=8022 RepID=A0A060VMU1_ONCMY
---------------------RDFDFSSLREYNDYLESFEgkSVlvswraalhsapVYNLTNNLEVEGTKHIMEAYQRENRDIIQKNKAKLMREQEEL----
>UniRef90_A0A167Q3B3/132-209 [subseq from] RNA polymerase II transcription factor B subunit 3 n=1 Tax=Calocera viscosa (strain TUFC12733) TaxID=1330018 RepID=A0A167Q3B3_CALVF
EDLDVEKEVSVRRRIAREFNKKVEDFPDRKSYDDYLEEVEDITFNLINGIDIPQTEARIAAFRAANAALIEANIQRDT----------
>UniRef90_A0A183IZ42/158-242 [subseq from] RING-type domain-containing protein n=1 Tax=Soboliphyme baturini TaxID=241478 RepID=A0A183IZ42_9BILA
EDPLTEKEVFFRKKLQKVFTLVENDFPDLRSYNDYLEKFENLVFNLVNDRHVEETKREVAEFAKQHEEQIARSKNRKTKDDEWIQ---
>UniRef90_A0A1U8HLC0/4-58 [subseq from] CDK-activating kinase assembly factor MAT1-like n=1 Tax=Capsicum annuum TaxID=4072 RepID=A0A1U8HLC0_CAPAN
------------------YNKREENFPSLREYNDYLEEVEDMIFNLIEGIEVPAIEAKIAQYQRENAEQIMIA---------------
>UniRef90_A0A6A6PSE2/88-167 [subseq from] RNA polymerase II transcription factor B subunit 3 n=1 Tax=Neohortaea acidophila TaxID=245834 RepID=A0A6A6PSE2_9PEZI
EDLQVEREVDIRRRVAAVFNRREEEFETLHDYNNYLNEVEDITFNLINQIDIEETNRRFEEYEKMHEQEILENASLEERE--------
>UniRef90_A0A8J4BAI5/3-73 [subseq from] MAT1 domain-containing protein n=2 Tax=Volvox TaxID=3066 RepID=A0A8J4BAI5_9CHLO
--IDLDKELKVRRRILAIYNKDREDFQSKEEFDDYLEEVEDIIWRLSSNVEIERTEAQIRKYRQQNQEQINAK---------------
>UniRef90_C1N136/6-80 [subseq from] Predicted protein n=2 Tax=Micromonas pusilla TaxID=38833 RepID=C1N136_MICPC
---TLGREVQVRARIKSIYNKRQVDFTALKDYNDYLEAQEDIIFNLIEGVDVKETEARVDAYRREHASEIARLQKR--NE--------
>UniRef90_G8XZM1/93-168 [subseq from] RNA polymerase II transcription factor B subunit 3 n=2 Tax=Pichia sorbitophila (strain ATCC MYA-4447 / BCRC 22081 / CBS 7064 / NBRC 10061 / NRRL Y-12695) TaxID=559304 RepID=G8XZM1_PICSO
EDLGIEKEIDIRKRVSAIYNKTQEDFENLQDYNKYLENIEDIVFNLNNGINVEETQAALNKYEQEHKlEILEKNMR-------------
>UniRef90_A0A8R9Z0U8/97-179 [subseq from] RNA polymerase II transcription factor B subunit 3 n=1 Tax=Malassezia restricta TaxID=76775 RepID=A0A8R9Z0U8_9BASI
EDLQVEEEVHIRQRVARLFHRQPEDFPTLRAYNDYLEEFEDITFHLVHKIDVEHTLARLAHYEALNKAHIAQHQQQREQESAQ-----
>UniRef90_L0PCP9/76-155 [subseq from] RNA polymerase II transcription factor B subunit 3 n=1 Tax=Pneumocystis jirovecii (strain SE8) TaxID=1209962 RepID=L0PCP9_PNEJ8
EDTVVEREVDIRKRLKMIcfrFNKRPDDFETLAQYNDYLEEVENIIFNLVNNIDVEETEAKLLAYEAINKKSIIINAQKA-----------
>UniRef90_A0A2I0W8A5/10-72 [subseq from] MAT1 domain-containing protein n=3 Tax=Dendrobium TaxID=37818 RepID=A0A2I0W8A5_9ASPA
------------------FNKREEDFPSLKEYNDYLEEVEDMTFNLIEGIDVDAIESNIAKYQEENADQIII---ARARKAEEL----
>UniRef90_A0A2R6XBK2/3-61 [subseq from] MAT1 domain-containing protein n=1 Tax=Marchantia polymorpha TaxID=3197 RepID=A0A2R6XBK2_MARPO
-----------------RYNKGEDDFPTLREYNDYLEETEDIVFNLVEGIDVQGTEARIALYQEEHAEQIIASRAK------------
>UniRef90_A0A2V3IP14/16-91 [subseq from] CDK-activating kinase assembly factor MAT1 n=1 Tax=Gracilariopsis chorda TaxID=448386 RepID=A0A2V3IP14_9FLOR
----LTKDAQVRRRYLRIFNKRRDDFESDLQYDNYLEMVEELIFKLVNNVDLVQTRAFIDKYRRDNQDLIARNQAKKADD--------
>UniRef90_A0A8H4D3F9/76-150 [subseq from] RNA polymerase II transcription factor B subunit 3 n=5 Tax=Candida/Metschnikowiaceae TaxID=2964429 RepID=A0A8H4D3F9_9ASCO
-DIKIEREVDMRKRIHSIYNKSEEDFPDLKEYNAYLEYIENLIFNLSNGIDVEKTEEEVNKYEADHKIEILERAMR------------
>UniRef90_A0A1Y2A4J1/84-155 [subseq from] RNA polymerase II transcription factor B subunit 3 n=1 Tax=Clohesyomyces aquaticus TaxID=1231657 RepID=A0A1Y2A4J1_9PLEO
EDLKVEREVDIRKRVARVMNKTESDFETLRDYNNYLETVEEITWNLILKIDLEATEKRLRLWEEAQKAEVES----------------
>UniRef90_N1QL18/85-158 [subseq from] RNA polymerase II transcription factor B subunit 3 n=1 Tax=Sphaerulina musiva (strain SO2202) TaxID=692275 RepID=N1QL18_SPHMS
EDIQVEREVDIRRKVAKVFNRREEEFETLRDWNDYLNDVEDITFNMINRIDEEVTERRFREYEKAHQQEIAENA--------------
>UniRef90_I1HAZ3/14-84 [subseq from] MAT1 domain-containing protein n=1 Tax=Brachypodium distachyon TaxID=15368 RepID=I1HAZ3_BRADI
------KEMTLRRRMASIFNKTRDHFPSLKDYNDYLEEVEDMTFNLIEGIDVEAIESKIARYQQENAEQIYLSRAKR-----------
>UniRef90_A0A6A7BYK3/85-161 [subseq from] RNA polymerase II transcription factor B subunit 3 n=1 Tax=Piedraia hortae CBS 480.64 TaxID=1314780 RepID=A0A6A7BYK3_9PEZI
EDIQVEREVDIRKRVHAVLNKREDDFEDLRSYNDWLNEAEDLIFNLINEVDVEETQKRLKEYERLHEKEITANA-RLE----------
>UniRef90_A0A834RB93/66-152 [subseq from] CDK-activating kinase assembly factor MAT1 n=2 Tax=Sarcoptes scabiei TaxID=52283 RepID=A0A834RB93_SARSC
DDDTIEKDLEIRKNLLKEINLKEEDFDTLTQYNDYLEMFETFVWNLANNIDVQETMNRIEQFKSENSTKLRDSRQKISKDLELIEQI-
>UniRef90_A0A8H7ZMK5/27-86 [subseq from] CDK-activating kinase assembly factor MAT1-domain-containing protein n=1 Tax=Olpidium bornovanus TaxID=278681 RepID=A0A8H7ZMK5_9FUNG
----------------CSFNKRQTDFPDLKAYNDYLEEVEDITFNLVNGVDVEDTEARIQRFARENRELIAANSIR------------
>UniRef90_A5DK79/73-156 [subseq from] RNA polymerase II transcription factor B subunit 3 n=3 Tax=Meyerozyma TaxID=766728 RepID=A5DK79_PICGU
-DLKIEKEVDLRRRISAIYNKTEDDFDDLKEYNSYLEHVETLVFNLINGVDVEATEQEIKKYEQDHKiDILEIN-MRESQKTSDLE---
>UniRef90_A0A0N4UQ30/65-144 [subseq from] RING-type domain-containing protein n=1 Tax=Dracunculus medinensis TaxID=318479 RepID=A0A0N4UQ30_DRAME
----LEKELNIRKRLKKIFNLKRDDFGTLREYNDYLERIEIFVFNLVDGINVTETEAEINRFKNENASLIDRNRYKLSEDEEWI----
>UniRef90_A0A835VXL1/5-74 [subseq from] MAT1 domain-containing protein n=1 Tax=Chlamydomonas schloesseri TaxID=2026947 RepID=A0A835VXL1_9CHLO
----LEKELKVRRRILAIYNKDRDDFDSKEKYDDYLEEVEDIIWRLSNNVDIERTEAQVRKYRSANQEQINAKS--------------
>UniRef90_A0A835KM70/14-84 [subseq from] MAT1 domain-containing protein n=2 Tax=Digitaria exilis TaxID=1010633 RepID=A0A835KM70_9POAL
------KEMTIRRRIARIFNKTQDHFPTLKDYNDYLEEVEDMTFNLIEGIDVEAIEAKIARYEEENAEQIFLSRAKR-----------
>UniRef90_A0A836BTT1/4-73 [subseq from] MAT1 domain-containing protein n=1 Tax=Edaphochlamys debaryana TaxID=47281 RepID=A0A836BTT1_9CHLO
---DLEKELKVRRRILAIYNKDRDDFPSKEAFDDYLEEVEDIIWRLSSNVEIERTEAQVRKYRSQNQEQINAK---------------
>UniRef90_A8JBD7/5-74 [subseq from] MAT1 domain-containing protein n=1 Tax=Chlamydomonas reinhardtii TaxID=3055 RepID=A8JBD7_CHLRE
----LEKELKVRRRILAIYNKDRDDFDSKEKFDDYLEEVEDIIWRLSNNVDIERTEAQVRRYRSANQEQINSKS--------------
>UniRef90_J3MBP3/14-84 [subseq from] MAT1 domain-containing protein n=12 Tax=Oryzinae TaxID=1648021 RepID=J3MBP3_ORYBR
------KDMTIRRRIASIFNKTRDHFPSLKDYNDYLEEVEDMTFNLIEGIDVEVIEAKIARYQQENAEQIYLSRAKR-----------
>UniRef90_A0A0C3QHN8/82-167 [subseq from] RNA polymerase II transcription factor B subunit 3 n=1 Tax=Tulasnella calospora MUT 4182 TaxID=1051891 RepID=A0A0C3QHN8_9AGAM
EDLTVEKEVGVRRRIAKEFNKRRQDFQDLRSYNDYLEMVEDITFNLINNIKVRETEELIEKNRRENAALIELNIQRDERDVSSLQE--
>UniRef90_A0A1E4TD02/72-133 [subseq from] RNA polymerase II transcription factor B subunit 3 n=1 Tax=Tortispora caseinolytica NRRL Y-17796 TaxID=767744 RepID=A0A1E4TD02_9ASCO
-DIGVEKEVDCRARVMKVYNKTEQDFDSLEEYNAYLEEIEDLVFSLVNGVNVSEVEAKLEAQR-------------------------
>UniRef90_A0A6A6JBH8/81-147 [subseq from] RNA polymerase II transcription factor B subunit 3 n=1 Tax=Westerdykella ornata TaxID=318751 RepID=A0A6A6JBH8_WESOR
EDLKVEREVDIRRRVARVLNKTEADFETLRDYNDYLETVEEITWNLILKIDVEATEKRLRLYEEAQK---------------------
>UniRef90_A0A7S2R033/38-112 [subseq from] MAT1 domain-containing protein (Fragment) n=1 Tax=Eucampia antarctica TaxID=49252 RepID=A0A7S2R033_9STRA
-DVQCEKDTSWRKRVMKVYNKVESDFPSLLEYNNYLEEVECIVFSIVNEeSDAEEQKAKLKKYEEENKSQIVIRQS-------------
>UniRef90_A0A2P2I8Y6/75-160 [subseq from] CDK-activating kinase assembly factor MAT1 n=1 Tax=Hirondellea gigas TaxID=1518452 RepID=A0A2P2I8Y6_9CRUS
EDPLVEKEIDIRRKVGRIHNKIEDDFSKVEEYDDYLEMIEDLVYCLTYDQNKAETERKLESYERIHREEIKKNSHRKSAADEELDK--
>UniRef90_A0A6A5ULT4/114-186 [subseq from] RNA polymerase II transcription factor B subunit 3 n=1 Tax=Bimuria novae-zelandiae CBS 107.79 TaxID=1447943 RepID=A0A6A5ULT4_9PLEO
EDLKVEREVDIRRRVAKVMNKQEVDFESLRDYNDYLETVEEITWNLILKIDVEQTERRLRAFEEAQKAELNPN---------------
>UniRef90_A0A6P6YG32/66-151 [subseq from] CDK-activating kinase assembly factor MAT1-like n=1 Tax=Dermatophagoides pteronyssinus TaxID=6956 RepID=A0A6P6YG32_DERPT
DDETVEKDLEIRRRLLKDLSLKEDDFDSLKEYNDYLELFETFVYNLANDIDILETNRQIEQFKIDNADRLAKSRNKISKDMELIQQ--
>UniRef90_A0A6A6BM46/83-168 [subseq from] RNA polymerase II transcription factor B subunit 3 n=1 Tax=Aplosporella prunicola CBS 121167 TaxID=1176127 RepID=A0A6A6BM46_9PEZI
EDIQVEREVDIRRRVHAIFNRREDEFETLDAYNDYLNDVEDITYDLINNINVDKAEARLKAYAQANQAAIKENENIATEEASAWQE--
>UniRef90_A0A835Z320/68-144 [subseq from] CDK-activating kinase assembly factor MAT1-domain-containing protein n=1 Tax=Tribonema minus TaxID=303371 RepID=A0A835Z320_9STRA
---AVQKELTHRRRILKIFNKTEEDFETLLEYNNYLAEVEDLIYDLTNGVDVEACLAKIRAYEDAHREEIIQNQARDMDT--------
>UniRef90_A0A183V197/63-142 [subseq from] RING-type domain-containing protein n=1 Tax=Toxocara canis TaxID=6265 RepID=A0A183V197_TOXCA
-NPIIEKENSIRRRLRKIYNLKRENFATAREYNDYLERIETMVMNLAHEIDVEETEAEISRFKSENSELVERNKKKASFH-E------
>UniRef90_UPI001D947A96/76-149 [subseq from] uncharacterized protein n=1 Tax=Ogataea philodendri TaxID=1378263 RepID=UPI001D947A96
-DIEVERECDVRKRVMAVYNKTEDDFATLDEYNAYLEQVEDYVYKLVNRIDVEQTEQKLKDYQIEHKHDIEMSNN-------------
>UniRef90_A0A1E4T2Z0/75-157 [subseq from] RNA polymerase II transcription factor B subunit 3 n=1 Tax=[Candida] arabinofermentans NRRL YB-2248 TaxID=983967 RepID=A0A1E4T2Z0_9ASCO
EDIEVERECDVRRKVMSVYNKKEEDFATLDAHNAYLEEIEDFVYKLLNKIDIEETEEKLKEYSIQNKQAIELNNSRKDQEYEK-----
>UniRef90_UPI001FB17483/8-76 [subseq from] CDK-activating kinase assembly factor MAT1 isoform X1 n=2 Tax=Impatiens glandulifera TaxID=253017 RepID=UPI001FB17483
---TFAKEMTIRKRIASIFNKREDDFSSLKEFNDYLEEVEDMTFNLIEGINVPAIEAHIANYQIENAEQIMI----------------
>UniRef90_A0A7S1SXR4/15-86 [subseq from] MAT1 domain-containing protein (Fragment) n=1 Tax=Tetraselmis chuii TaxID=63592 RepID=A0A7S1SXR4_9CHLO
------RHNRIRRRIENIYNKRAEEFDSKREYDDYLEEREDIVFNLCEGVEVESTEAKVRAYEAANASSIAANIAKKA----------
>UniRef90_W1Q6R1/76-155 [subseq from] RNA polymerase II transcription factor B subunit 3 n=4 Tax=Ogataea TaxID=461281 RepID=W1Q6R1_OGAPD
-DVDVERECDVRKRVVSVYNKTQEDFKSLDEYNAYLEEIEDYVYKLVNKIDVEQTEQKLKEYQQAHKHDIEMSNNQRDQEY-------
>UniRef90_A0A4P6XQ23/72-143 [subseq from] RNA polymerase II transcription factor B subunit 3 n=2 Tax=Metschnikowia TaxID=27320 RepID=A0A4P6XQ23_9ASCO
-DILIEREIDIRKRIQAIYNKTEEDFASLQEYNAYLEHVEEITFKLSEGIDVEETEQEVSQYEADHKIEILEI---------------
>UniRef90_A0A2U1J270/80-160 [subseq from] RNA polymerase II transcription factor B subunit 3 n=2 Tax=Harpellales TaxID=61421 RepID=A0A2U1J270_SMIAN
EDLTVEKEIRIRARISKIFNRTQNEFKTLREYNDYLEMVEDITFRLLNNENVQETEEEIARYSQQHKDQISANLERQKREK-------
>UniRef90_A0A816NFT0/493-564 [subseq from] Carboxypeptidase n=2 Tax=Brassica TaxID=3705 RepID=A0A816NFT0_BRANA
-----NKEINVRRRISAIYNKREEDFSALKDYNDYLEEVECMIFDLVDGINVGAIEDKIKRYSQENAEQIMVNRARK-----------
>UniRef90_UPI001F102D1D/65-150 [subseq from] CDK-activating kinase assembly factor MAT1-like n=1 Tax=Dermatophagoides farinae TaxID=6954 RepID=UPI001F102D1D
DDETVEKDLEIRRRLIKDLSLKEDDFETLREYNDYLELFETFVYNLANNIDVTETNRLIEQFKSDNAAKLAKSRNKISKDMELIQQ--
>UniRef90_A0A5E3WSA3/116-192 [subseq from] RNA polymerase II transcription factor B subunit 3 n=2 Tax=unclassified Peniophora TaxID=2635284 RepID=A0A5E3WSA3_9AGAM
EDLTVEKEVAVRRRMAKEFNKKREDFDDLRQYNDYLEMVEDIAFNLINDENIEETEARIAKFRAENAAIVARNAERD-----------
>UniRef90_A0A0E0F5P0/106-176 [subseq from] MAT1 domain-containing protein n=2 Tax=Oryza meridionalis TaxID=40149 RepID=A0A0E0F5P0_9ORYZ
------KEMTIRRRMASIFNKTQDHFPCLKDYNDYLEEVEDMTFNLIEGIDVEEIEAKIARYQQENAEQIYLSRAKR-----------
>UniRef90_A0A2I0RY05/83-157 [subseq from] RNA polymerase II transcription factor B subunit 3 n=4 Tax=Cercospora TaxID=29002 RepID=A0A2I0RY05_9PEZI
EDIQVEREVDIRRKVAAVFNRREDEFEGLRDYNDYLNDVEDITFNLINRIDEEETERRFREYENAHQREIAENAS-------------
>UniRef90_A0A151SVU1/10-88 [subseq from] CDK-activating kinase assembly factor MAT1 n=1 Tax=Cajanus cajan TaxID=3821 RepID=A0A151SVU1_CAJCA
-----NEEIAIRRRINSIFNKLQDDFPSLKVYNDYKEEVEVMILNLTEGIDVAAIEEKIAKYQEENAEQININH---AREAEELAVA-
>UniRef90_A0A177BYE2/83-157 [subseq from] RNA polymerase II transcription factor B subunit 3 n=1 Tax=Paraphaeosphaeria sporulosa TaxID=1460663 RepID=A0A177BYE2_9PLEO
EDLKVEREVDIRRRVAKAMNKEETDFETLRDYNDYLEEVEEITWNLILKVDVEQTERRLRRFEEAQKAELNPNAV-------------
>UniRef90_A0A1Y2BFN2/35-116 [subseq from] MAT1-domain-containing protein (Fragment) n=1 Tax=Rhizoclosmatium globosum TaxID=329046 RepID=A0A1Y2BFN2_9FUNG
EDLRVEKEVHYRKKVGKFFNKRLEDFNyDQRKFDDYLEEVEDIMFNLINDVDVQATNERVEKFRQENKDLIAANLNRQANED-------
>UniRef90_A0A2T0ACC7/130-213 [subseq from] RNA polymerase II transcription factor B subunit 3 n=5 Tax=Rhodosporidium toruloides TaxID=5286 RepID=A0A2T0ACC7_RHOTO
---EVQKEVAVRKRTAKIFNKSREDFPSDAAYNDYLEEYESITFSLIHAIgsDLAATEAKIRAYELQNRQSIEDNEERREREKAELE---
>UniRef90_A0A2H9TKC5/67-147 [subseq from] RNA polymerase II transcription factor B subunit 3 n=1 Tax=Paramicrosporidium saccamoebae TaxID=1246581 RepID=A0A2H9TKC5_9FUNG
-DLRVERECRIRRRLTDIFNRREEDFETVRDYDDYLEEVEGIVWCLVEEVDVQKTNERLEAYRLQNLEGIQARRRR---DEEEAE---
>UniRef90_UPI00200884B8/90-173 [subseq from] CDK-activating kinase assembly factor n=1 Tax=Annulohypoxylon truncatum TaxID=327061 RepID=UPI00200884B8
-DLKVEREVDVRRRVQAVFNMTEDDFVSLRDYNDYLQQVEDLTFDLVQGGDADRkaAEKKLLAYEQKHRDEIEKNKRR-GREAESI----
>UniRef90_C5DM07/74-154 [subseq from] RNA polymerase II transcription factor B subunit 3 n=7 Tax=Lachancea TaxID=300275 RepID=C5DM07_LACTC
-DVNVEKEVDIRKRVFNVFNKTLDDFEgDLKAFNKYLEEVEDIVYNLDNGIDVANTEEKLRTYEDLNKQLIMANMKRSRQDL-------
>UniRef90_UPI001F5F0744/10-91 [subseq from] LOW QUALITY PROTEIN: uncharacterized protein LOC124847959 n=1 Tax=Vigna umbellata TaxID=87088 RepID=UPI001F5F0744
-----SKEIAIRRRISSIFNKREDDFPSLREYNDYLEEVEDMssfycLHXLDXRIDISAIEEKIAKYQEENAEQXMINRA---RKAEELA---
>UniRef90_A0A2I2GP74/79-152 [subseq from] RNA polymerase II transcription factor B subunit 3 n=2 Tax=Aspergillus TaxID=5052 RepID=A0A2I2GP74_9EURO
EDIQVEREVDIRREVMQILNRREDEFDSKRAWDDFLEQREEIIANLVHGTDVEKTRKALEEYRTDNADSIKMNF--------------
>UniRef90_A0A2P5DAW1/10-91 [subseq from] Cdk-activating kinase assembly factor n=2 Tax=Cannabaceae TaxID=3481 RepID=A0A2P5DAW1_PARAD
-----SKEISIRRRIASIFNKREEDFPSLREYNDYLEEVEDMkkkndfvaAFNFIEGIDVPAIEEKIAKYQEENAEQIMINRARKA---E------
>UniRef90_A0A1I8FKZ0/64-143 [subseq from] RING-type domain-containing protein n=2 Tax=Macrostomum lignano TaxID=282301 RepID=A0A1I8FKZ0_9PLAT
EDSQVEKELDIRKRLMKDLNLSEDNFSSLAEYNNYLEFVESAVFNLANEI--DQQKRSVEEFKKAHADAIKSNRLRRRPELA------
>UniRef90_A0A178EFG4/75-149 [subseq from] RNA polymerase II transcription factor B subunit 3 n=1 Tax=Pyrenochaeta sp. DS3sAY3a TaxID=765867 RepID=A0A178EFG4_9PLEO
EDLKIEREVDIRKRVMRVLNKLEDDFETLRDYNDYLEQVEEATWNLILKIDVEATEARLRRWEEHQKAQLSSNAA-------------
>UniRef90_A0A1V6Q4U4/77-153 [subseq from] RNA polymerase II transcription factor B subunit 3 n=2 Tax=Penicillium TaxID=5073 RepID=A0A1V6Q4U4_9EURO
EDIGVEREVDIRRRVMQILNRREEEFDSKRAFDDFLEQREEIIMNLVTRVDVAKTESQLQKYATENMQSIRTNQALE-----------
>UniRef90_A0A6A6HX79/116-183 [subseq from] RNA polymerase II transcription factor B subunit 3 n=1 Tax=Trematosphaeria pertusa TaxID=390896 RepID=A0A6A6HX79_9PLEO
EDLKVEREVDIRRRVARAMNKQESDFETLKDYNDYLETVEEITWNLILKIDVENTERRLRLWEETQKA--------------------
>UniRef90_A0A1G4KAR3/72-154 [subseq from] RNA polymerase II transcription factor B subunit 3 n=1 Tax=Lachancea mirantina TaxID=1230905 RepID=A0A1G4KAR3_9SACH
-DVGVEKEVDIRKRVSNVFNKTMDDFDgDLAAYNKYLEEVEDIIYNLNNGVDVAKTEEKLRTYEDLNKQLIMSNMKRNRQDLEN-----
>UniRef90_A0A0P9GZB4/130-214 [subseq from] RNA polymerase II transcription factor B subunit 3 n=1 Tax=Rhodotorula graminis (strain WP1) TaxID=578459 RepID=A0A0P9GZB4_RHOGW
---EVQKEVAVRKRTAKIFNKLPEDFASLEAYNDYLEEYEAITFSLIHSIgsDLATTEAKIRSYELQNRQSIEDNEERRARDKDDLER--
>UniRef90_A0A2H0ZW80/14-88 [subseq from] CDK-activating kinase assembly factor MAT1 n=5 Tax=Candida auris TaxID=498019 RepID=A0A2H0ZW80_CANAR
-DIKIEREVDMRKRIHSIYNKSEEDFSDLKEYNAYLEYIENLIFNLANGIDVEKTEEEITKYENEHKIEILERAMR------------
>UniRef90_A0A5N5J5T2/498-556 [subseq from] Carboxypeptidase n=1 Tax=Salix brachista TaxID=2182728 RepID=A0A5N5J5T2_9ROSI
------------------FNKREEDFPSLKEYNDYLEEVENMLFDLVAGVDVPAIEEKIAEYQKENADQILINQARK-----------
>UniRef90_A0A6A6V6G8/81-147 [subseq from] RNA polymerase II transcription factor B subunit 3 n=1 Tax=Sporormia fimetaria CBS 119925 TaxID=1340428 RepID=A0A6A6V6G8_9PLEO
EDLKVEREVDIRRRVAAVFDKTEDDFETLRDYNDYLETVEEITWNLILKIDVEATEKKLRQYEAAQK---------------------
>UniRef90_A0A7S0KHD5/25-99 [subseq from] MAT1 domain-containing protein n=1 Tax=Ostreococcus mediterraneus TaxID=1486918 RepID=A0A7S0KHD5_9CHLO
----LTKSLRARARVLAIFNKRQGDFETLKAYNDYLERVEELIFNLSEGIDVSATERVLAEYKRENATEIAYINARLKE---------
>UniRef90_A0A443I1X4/79-158 [subseq from] RNA polymerase II transcription factor B subunit 3 n=2 Tax=Byssochlamys spectabilis TaxID=264951 RepID=A0A443I1X4_BYSSP
EDIGVEREVDIRKRVMQILNRREEEFATKRAWDDFLEQREEIIANLVTGIDVAKTEADLQKYAAENAHSIKANRALESQE--------
>UniRef90_E4Y3S3/65-138 [subseq from] CDK7/cyclin-H assembly factor (Fragment) n=1 Tax=Oikopleura dioica TaxID=34765 RepID=E4Y3S3_OIKDI
DDPMVDREVHLRKKVLKIYNRRMQDFSSEYDFNNYLEQIEDIIIGLMGNKQW--ALDTMEKYKRDNQNDIKRNSAK------------
>UniRef90_A0A8H3TUI3/100-180 [subseq from] RNA polymerase II transcription factor B subunit 3 n=1 Tax=Naganishia liquefaciens TaxID=104408 RepID=A0A8H3TUI3_9TREE
EDLGVEKEVGVRRRIGAIFNKERDDFATEREYNDYLEMVEDITYNLINDIDRAETEKRITDYTNSNASQISNN-INRAREES------
>UniRef90_Q4WPD8/79-159 [subseq from] RNA polymerase II transcription factor B subunit 3 n=15 Tax=Aspergillus TaxID=5052 RepID=Q4WPD8_ASPFU
EDIGVEREVDIRRRVMSILNRREEEFDSKRAWDDFLEQREEIIANLVHGTDVAKTEADLQKYAQENMNSIRANRALEVQEA-------
>UniRef90_A0A1Y2X7M9/89-172 [subseq from] RNA polymerase II transcription factor B subunit 3 n=2 Tax=Daldinia TaxID=42360 RepID=A0A1Y2X7M9_9PEZI
-DLRVEREVDVRRRVQAVFNMTPEDFVSLRDYNDYLQQVEDLTFDLVNGDEADqrNAEQKLLAYEQKHKEDIEKNKKK-GREADSL----
>UniRef90_A0A087SDM2/2-75 [subseq from] CDK-activating kinase assembly factor MAT1 n=1 Tax=Auxenochlorella protothecoides TaxID=3075 RepID=A0A087SDM2_AUXPR
-DPQLRRALQFRARVEGIFNKREEDFESKQEYDDYLEEREDIIFNLSEGIDVKANEARVEAYRLANADAIAAADA-------------
>UniRef90_A0A146FIV2/79-158 [subseq from] RNA polymerase II transcription factor B subunit 3 n=24 Tax=Aspergillus TaxID=5052 RepID=A0A146FIV2_ASPKA
EDINVEREVDIRRRVMQILNRREEEFDSKRAYDDFLEQREEIIANLVHGTDVAKTESDLQRYAADNMRSIRANQALEAQE--------
>UniRef90_A0A699H6J2/11-81 [subseq from] CDK-activating kinase assembly factor MAT1 n=1 Tax=Tanacetum cinerariifolium TaxID=118510 RepID=A0A699H6J2_TANCI
-----AKEMTIRKRIGNIFNKRVEDFSSLREYNDYLEDVEDMIVDLVDGNNVPFLEAKIARYQKENAEQIMNAQAR------------
>UniRef90_A0A1R1PJS8/37-109 [subseq from] RNA polymerase II transcription factor B subunit 3 n=2 Tax=Zancudomyces culisetae TaxID=1213189 RepID=A0A1R1PJS8_ZANCU
EDLTVEREIRVRQRLSRIFNKQQREFASLLDYNNYLEFVEDITFKLVNNIDSQETELMLAKYMNENKTSIQHN---------------
>UniRef90_A0A0F7TFK2/77-152 [subseq from] RNA polymerase II transcription factor B subunit 3 n=5 Tax=Penicillium TaxID=5073 RepID=A0A0F7TFK2_PENBI
EDIGVEREVDIRRRVMHILNRREEEFDSKRAYDDFLEQREEIIANLVCRTDVAKTEAQLQAYAQQNMQSIKANQAL------------
>UniRef90_A0A6A5X9L7/110-185 [subseq from] RNA polymerase II transcription factor B subunit 3 n=1 Tax=Aaosphaeria arxii CBS 175.79 TaxID=1450172 RepID=A0A6A5X9L7_9PLEO
EDLKVEREVDIRKRVARVLNKQLSDFETLRDYNDYLETAEEVTWNLILGVDVEATNRKLQLWEDSQKAERNPNAVK------------
>UniRef90_W6MJC9/68-150 [subseq from] RNA polymerase II transcription factor B subunit 3 n=1 Tax=Kuraishia capsulata CBS 1993 TaxID=1382522 RepID=W6MJC9_9ASCO
EDLGIERETDLRRKVLSVYNKKEEDFRgDLEGYNKYLEEIEQMVDNLINGVDVEETENKLKQYEVLNKQQISANNTRKDQEYE------
>UniRef90_W6PQW1/76-150 [subseq from] RNA polymerase II transcription factor B subunit 3 n=19 Tax=Penicillium TaxID=5073 RepID=W6PQW1_PENRF
EDIGVEREVDIRRRVMHILNRREEEFDSKRAYDDFLEQREDIIANLVSRIDVAKTEAQLQKYAADNMQSIRTNQA-------------
>UniRef90_Q2UH05/79-155 [subseq from] RNA polymerase II transcription factor B subunit 3 n=23 Tax=Aspergillus TaxID=5052 RepID=Q2UH05_ASPOR
EDINVEREVDIRRRVMQILNRREEEFDSKRAWDDFLEQREEIIANLVHGTDVAKTEADLQKYAQENMRSIRANQALE-----------
>UniRef90_A0A565CBE8/8-71 [subseq from] MAT1 domain-containing protein n=1 Tax=Arabis nemorensis TaxID=586526 RepID=A0A565CBE8_9BRAS
-----------------RYNKREEDFPSLKDYNDYLEEVECMVFDLVDGINVEAIEEKIKRYSHENAEQIMVNRAR---KAEEL----
>UniRef90_A0A3D8S569/79-160 [subseq from] RNA polymerase II transcription factor B subunit 3 n=1 Tax=Aspergillus mulundensis TaxID=1810919 RepID=A0A3D8S569_9EURO
EDIHVEREVDIRRRVMTVLNRREEEFDSKLDWDNFLEQREEIIFNLVNRIDVAKTEADLQSYASENMRSIRANQALEAKEVS------
>UniRef90_UPI000E1BBAEE/17-87 [subseq from] uncharacterized protein LOC4350497 isoform X2 n=1 Tax=Oryza sativa subsp. japonica TaxID=39947 RepID=UPI000E1BBAEE
------KEMTIRRRMASIFNKTQDHFSCLKDYNDYLEEVEDMTFNLIEGIDVEEIEAKIARYQQENAEQIYLSRAKR-----------
>UniRef90_A0A024G1S9/76-157 [subseq from] RING-type domain-containing protein n=2 Tax=Albugo TaxID=65356 RepID=A0A024G1S9_9STRA
----YTKEVSIRKKVLKDYNKTEDDFVTLEEYNDYLETLENLIFDLVYGDDEEkgRAQKQWKMYRQENLAVIATNDAKKAEEERRI----
>UniRef90_A0A1P8B3P6/4-71 [subseq from] Cyclin-dependent kinase-activating kinase assembly factor-related / CDK-activating kinase assembly factor-like protein n=3 Tax=Arabidopsis TaxID=3701 RepID=A0A1P8B3P6_ARATH
-------------RFILRYNRREEEFPSLKDYNDYLEEVECMVFDLIDGINVEAIEQKIKRYSKENAEQIMINRAR---KAEEL----
>UniRef90_A0A448YSN7/76-157 [subseq from] RNA polymerase II transcription factor B subunit 3 n=1 Tax=Brettanomyces naardenensis TaxID=13370 RepID=A0A448YSN7_BRENA
-DLEVEKECDIRRRVLNIYNKKEADFPLTDDYNSYQEEIEDIVYKLLHKIDVEKTEEQLKEYSIANKQSIRMNNARSDQEYEK-----
>UniRef90_A3LZ78/82-156 [subseq from] RNA polymerase II transcription factor B subunit 3 n=1 Tax=Scheffersomyces stipitis (strain ATCC 58785 / CBS 6054 / NBRC 10063 / NRRL Y-11545) TaxID=322104 RepID=A3LZ78_PICST
-DLRIEREIDIRKRVGSVYNKTEEDFDDLREFNKYLETIENIIFNLNYGIDAEETEADLVKYEQEHKlEILEKNMR-------------
>UniRef90_A0A7D9H3G3/76-157 [subseq from] RNA polymerase II transcription factor B subunit 3 n=3 Tax=Dekkera bruxellensis TaxID=5007 RepID=A0A7D9H3G3_DEKBR
-DIEVEKECDIRRRVLSIYNKKATDFKNTEEYNKYLEEIEDIVYKLLHKIDVEKTEERLKEYSIENKQSITLNNVRRDQEYEK-----
>UniRef90_A0A7C8MM27/115-187 [subseq from] RNA polymerase II transcription factor B subunit 3 n=1 Tax=Massariosphaeria phaeospora TaxID=100035 RepID=A0A7C8MM27_9PLEO
EDLKVEREVDIRKRVAKAMNKCESDFETLKDYNDYLETVESLTWNLILKVDVDDTERRLRLWEDAQKAELHPN---------------
>UniRef90_A0A7J6FI65/204-266 [subseq from] MAT1 domain-containing protein n=1 Tax=Cannabis sativa TaxID=3483 RepID=A0A7J6FI65_CANSA
------------------FNKREDDFPSLKEYNDYLEEVEDMTFDLIDGIDVAAIEEKIARYQEENAEQIMINRAR---KAEEL----
>UniRef90_A0A813PGQ9/65-143 [subseq from] RING-type domain-containing protein n=1 Tax=Brachionus calyciflorus TaxID=104777 RepID=A0A813PGQ9_9BILA
EDTYIEKEVAIRRKYYKDLIRNENDFPSLKEFNDYLETVETLLFNLANEIDEEQSLKKIEEFKKEAKES-AKNRSRIVLE--------
>UniRef90_A0A1L9S1B0/79-158 [subseq from] RNA polymerase II transcription factor B subunit 3 n=1 Tax=Aspergillus wentii DTO 134E9 TaxID=1073089 RepID=A0A1L9S1B0_ASPWE
EDINVEREVDIRRRVMQVLNRREEEFASKRAYDDFLEQREEIIANLVHGTDVAKTESDLQKYAADNMRSIRSNQALEAQE--------
>UniRef90_A0A261BZ33/34-120 [subseq from] MAT1 domain-containing protein (Fragment) n=1 Tax=Caenorhabditis latens TaxID=1503980 RepID=A0A261BZ33_9PELO
DDPLIDKETFLRRKLRKIYNLKQDNFETLKEFGDYQERFETLVYNLVFETNVNETNAEIQAFEEEHKEEIEKNRRRLDEDQKWIEDQ-
>UniRef90_A0A8H6PCV9/79-161 [subseq from] RNA polymerase II transcription factor B subunit 3 n=2 Tax=Aspergillus TaxID=5052 RepID=A0A8H6PCV9_9EURO
EDIGVEREVDIRRRVMSILNRREEEFDSKRAWDDFLEQREEIVANLVYGTDVAKTEAELQKYAQQNMNSIRANRALEAQEASS-----
>UniRef90_A0A0C3BJA4/116-194 [subseq from] RNA polymerase II transcription factor B subunit 3 n=1 Tax=Serendipita vermifera MAFF 305830 TaxID=933852 RepID=A0A0C3BJA4_9AGAM
EDLAVEKDVFIRRRIAKEFNKRRENFSSDKEYNDYLEDVEDITFNLINEVDVEKTEARIAAHREENAALIELNIQREER---------
>UniRef90_Q0U4Q7/112-187 [subseq from] RNA polymerase II transcription factor B subunit 3 n=2 Tax=Phaeosphaeria nodorum (strain SN15 / ATCC MYA-4574 / FGSC 10173) TaxID=321614 RepID=Q0U4Q7_PHANO
EDLKVEREVDIRRRVASAMNKKEDDFETLKDYNDYLEEVETITWNLILKVDVDATESRLRRWEEHQKAELNPNAIR------------
>UniRef90_A0A811K2A1/64-150 [subseq from] RING-type domain-containing protein n=1 Tax=Bursaphelenchus okinawaensis TaxID=465554 RepID=A0A811K2A1_9BILA
DDPRIEKENFIRKKVTKVYNFMEDNFDTLQEYNDYLEHVEELVWKLVHGEDVQAVEDEIAEFKDKNIDQIERNKRRLNPDDQWIKEV-
>UniRef90_A0A1I7YU64/3-82 [subseq from] MAT1 domain-containing protein n=1 Tax=Steinernema glaseri TaxID=37863 RepID=A0A1I7YU64_9BILA
-----ERENFIRGRIRKIYNLKRDDFETLRDYNDYLERIETIVYNLMDGVDVEATEAEIQRFKDEHIDKIERNRRRLDEDQLWIE---
>UniRef90_UPI00090123E5/37-103 [subseq from] uncharacterized protein LOC104721760 isoform X1 n=5 Tax=Camelina sativa TaxID=90675 RepID=UPI00090123E5
--------------FIIRFNRREEDFPSLKDYNDYLEEVECMVFDLIDGINVEAIEAKIKRYSKENAEQIMINRAR---KAEEL----
>UniRef90_A0A642UUG2/73-151 [subseq from] RNA polymerase II transcription factor B subunit 3 n=1 Tax=Diutina rugosa TaxID=5481 RepID=A0A642UUG2_DIURU
EDIKVEREIDIRKRVCTIYNSTEEDFDTPQAYDEYLTKVEDIIFNLSHGIDVEATEAALTKYEQDNKIAILEKSMRESK---------
>UniRef90_A0A4S3JR43/79-160 [subseq from] RNA polymerase II transcription factor B subunit 3 n=1 Tax=Aspergillus tanneri TaxID=1220188 RepID=A0A4S3JR43_9EURO
EDIGVEREVDIRRRVMQILNRREEEFDSKRAWDDFLEQREEIIANLVHGTDVAKTEANLQRYAAENVRSIRTNQALEAQEAS------
>UniRef90_A0A017ST46/73-152 [subseq from] RNA polymerase II transcription factor B subunit 3 n=4 Tax=Aspergillus TaxID=5052 RepID=A0A017ST46_ASPRC
EDINVEREVDIRRRVMQILNRREEEFDSKRAWDDFLEQREEIIANLVTRTDVSKTESDLQAYASENVRSIRANQALEAEE--------
>UniRef90_A0A6U3UWA8/83-151 [subseq from] RING-type domain-containing protein n=1 Tax=Skeletonema marinoi TaxID=267567 RepID=A0A6U3UWA8_9STRA
---QCEKDTSWRRRILKIYNKVEKDFPTLLEYNNYLEEVEDIIFSIVNEePNAEEVKAKVKAYEEKNKSQIV-----------------
>UniRef90_Q0CLW3/79-164 [subseq from] RNA polymerase II transcription factor B subunit 3 n=2 Tax=Aspergillus terreus TaxID=33178 RepID=Q0CLW3_ASPTN
EDISVEREVDIRRRVMQILNRREEEFDSKRAWDDFLEQREEIIANLVYGTDVAKTEADLQKYAAENMHSIRANQALEAREASSFQE--
>UniRef90_A0A0F7SNV3/127-210 [subseq from] RNA polymerase II transcription factor B subunit 3 n=1 Tax=Phaffia rhodozyma TaxID=264483 RepID=A0A0F7SNV3_PHARH
EDLRVEEEVAVRARIGTHFNKRKDDFEDDAAYNDYLEEVEDITFNLLNKVDIPETEARIAAYSRANALTISSNAALLNQEAE-LE---
>UniRef90_A0A8R1E6C5/62-148 [subseq from] RING-type domain-containing protein n=1 Tax=Caenorhabditis japonica TaxID=281687 RepID=A0A8R1E6C5_CAEJA
EDPLIDKETHLRRKLRRIYNLKADDFENLREFGDYQERFETLVYNLVFEDNVAETNAEIQAFEEKHKDQIDRNRRRLDEDQKWMEDC-
>UniRef90_A0A7S0R2C8/4-80 [subseq from] MAT1 domain-containing protein n=1 Tax=Chlamydomonas leiostraca TaxID=1034604 RepID=A0A7S0R2C8_9CHLO
----IAKELKIRKRIAAIYNKTRDDFETKEAWDDYLEGVEDIIYNLANNVDTQATEARVGDYERANRASIIANQARAAEEL-------
>UniRef90_A0A1V6P0V2/77-151 [subseq from] RNA polymerase II transcription factor B subunit 3 n=1 Tax=Penicillium decumbens TaxID=69771 RepID=A0A1V6P0V2_PENDC
EDIGVEREVDIRRRVMHILNRREEEFDGKRAYDDFLEQREEIIANLVSRIDVAKTEAQLQKYATENMQSIRTNQA-------------
>UniRef90_A0A6A5W2R8/131-199 [subseq from] RNA polymerase II transcription factor B subunit 3 n=1 Tax=Amniculicola lignicola CBS 123094 TaxID=1392246 RepID=A0A6A5W2R8_9PLEO
EDLKIEREVDIRREVAEVFNKQQSDFDTLRDYNDYLEKIEDATWNLILDVDVEETRRSMKAYAAaQNPD--------------------
>UniRef90_A0A150GAL6/4-58 [subseq from] MAT1 domain-containing protein n=1 Tax=Gonium pectorale TaxID=33097 RepID=A0A150GAL6_GONPE
---DLEKELKVRKRILAIYTKEREDFPSKEAFDDYLEEVEDIIWRLASNVDIERTEAQ------------------------------
>UniRef90_A0A316Z621/157-228 [subseq from] RNA polymerase II transcription factor B subunit 3 n=1 Tax=Tilletiopsis washingtonensis TaxID=58919 RepID=A0A316Z621_9BASI
--LGVEREVDLRRRLGRIFNRRQEEFPTLQAYNDYLEEVETLTYNAISGIDVASTTSRIAAYEAANRAASAANS--------------
>UniRef90_A0A5N6TSJ9/79-160 [subseq from] RNA polymerase II transcription factor B subunit 3 n=1 Tax=Aspergillus avenaceus TaxID=36643 RepID=A0A5N6TSJ9_9EURO
EDINVEREVDIRRRVMQILNRREEEFDSKRAWDDFLEQREEIIANLVHGTDVAKTEANLHSYAQANMHSIRANQALEAQEAS------
>UniRef90_A0A8T1Y8N7/42-106 [subseq from] Cdk-activating kinase assembly factor MAT1 centre n=2 Tax=Arabidopsis TaxID=3701 RepID=A0A8T1Y8N7_9BRAS
----------------NQYNRREEDFPSLKDYNDYLEEVECMVFDLIDGINVEAIEEKIKRYSQENAEQIMINRAR---KAEEL----
>UniRef90_UPI00144AE1FD/109-169 [subseq from] RNA polymerase II transcription factor-like protein B subunit 3 n=1 Tax=Macroventuria anomochaeta TaxID=301207 RepID=UPI00144AE1FD
EDLKVEREVDIRRRVASIMNKEESDFETLKDYNDYLEQVEEITWNLILKIDVDETNHRLQR---------------------------
>UniRef90_H2AZU1/83-159 [subseq from] RNA polymerase II transcription factor B subunit 3 n=1 Tax=Kazachstania africana (strain ATCC 22294 / BCRC 22015 / CBS 2517 / CECT 1963 / NBRC 1671 / NRRL Y-8276) TaxID=1071382 RepID=H2AZU1_KAZAF
-DVGVEKEVDIRKRVFNVFNKTLSDFGgNMDEYNIYLEEVEDIVFNLDHGIDVVKTEEKLRTYEELNKQLILNNMERN-----------
>UniRef90_A0A1E3NPK4/76-156 [subseq from] RNA polymerase II transcription factor B subunit 3 n=1 Tax=Pichia membranifaciens NRRL Y-2026 TaxID=763406 RepID=A0A1E3NPK4_9ASCO
-DLNVERECDIRRRVLSVYNKKEGDFQTPEMYDKYLEEIEDIVYKLLNRLDIEETEERLRQYSIENKQSIELNNARREQEYE------
>UniRef90_A0A7H9B2W9/77-159 [subseq from] RNA polymerase II transcription factor B subunit 3 n=1 Tax=Zygotorulaspora mrakii TaxID=42260 RepID=A0A7H9B2W9_ZYGMR
-DVGVEKEVDIRKRVFNVFNKKLGDFDeNLEEFNKYLEEVEDIIYNLDNGIDVNKTEEKLRSYEELNKQLIMANIERSKQDLEN-----
>UniRef90_A0A7R7XGC1/79-159 [subseq from] RNA polymerase II transcription factor B subunit 3 n=3 Tax=Aspergillus TaxID=5052 RepID=A0A7R7XGC1_9EURO
EDINVEREVDIRRRVMTVLNRREEEFDSKLDWDNFLEQREEIIFNLVNKIDVAKTESDLQSYASENMRSIRANQALEAKEV-------
>UniRef90_O17245/62-148 [subseq from] CDK-activating kinase assembly factor MAT1 n=1 Tax=Caenorhabditis elegans TaxID=6239 RepID=O17245_CAEEL
EDPLIDKETFLRRKLRKIYNLKQDDFENLREFGDYQERFETVVYNLVFETNVNETNAEIQAFEEKHKEQIDRNKRRLDDDQKWIEDQ-
>UniRef90_A0A395I7U0/79-159 [subseq from] RNA polymerase II transcription factor B subunit 3 n=10 Tax=Aspergillus TaxID=5052 RepID=A0A395I7U0_ASPHC
EDINVEREVDIRRRVMQILNRREEEFDSKRAWDDFLEQREEIIANLVHGTDVAKTENDLQRYASENVRSIRANQALEVQEA-------
>UniRef90_A0A3M7T1Z4/65-144 [subseq from] CDK-activating kinase assembly factor MAT1 n=1 Tax=Brachionus plicatilis TaxID=10195 RepID=A0A3M7T1Z4_BRAPC
EDNYIEKEVAIRKKYYKDLIRSENEFPSLREFNDYLETVESLIFNLANEIDEEQSIKKIEDLKKEAKES-AKNRSRIIMEP-------
>UniRef90_E1Z5L9/5-75 [subseq from] MAT1 domain-containing protein n=1 Tax=Chlorella variabilis TaxID=554065 RepID=E1Z5L9_CHLVA
-----RREMQIRTRIESIFNKREENFASRQEYHEYLEEREDIIFNLVERIDVKEMESRVEEYRRVNADSIVRNEAL------------
>UniRef90_A0A0C1BV79/79-159 [subseq from] RNA polymerase II transcription factor B subunit 3 n=1 Tax=Aspergillus ustus TaxID=40382 RepID=A0A0C1BV79_ASPUT
EDIHVEREVDIRRHVMTVLNRREEEFDSKLDWDNFLEQREEIIFNLVNGIDVGKTEADLQKYAADNMGSIRANQALEAKEV-------
>UniRef90_A0A319DXF7/79-158 [subseq from] RNA polymerase II transcription factor B subunit 3 n=1 Tax=Aspergillus ellipticus CBS 707.79 TaxID=1448320 RepID=A0A319DXF7_9EURO
EDINVEREVDIRRRVMHILNRREEEFDSKRAYDDFLEQREEIIANLVHGTDVAKTESDLQKYASENMRSIRANQAIEAQE--------
>UniRef90_A0A540LPW6/91-154 [subseq from] MAT1 domain-containing protein n=1 Tax=Malus baccata TaxID=106549 RepID=A0A540LPW6_MALBA
-----------------RFNKREEDFSSLREYNDYLEEVEDMTFDLIEGIDVPAIEAKIAKYQEENAEQIMINRAR---KAEEL----
>UniRef90_A0A6G6FQA8/118-193 [subseq from] RNA polymerase II transcription factor B subunit 3 n=1 Tax=Trametes gibbosa TaxID=160864 RepID=A0A6G6FQA8_9APHY
EDLGVEKEVAVRRRIAKEFNKRREDFVDLRTYNDYLEMVEDITFNLIHENDVPETEARIAQYRKDNAALTELNAKR------------
>UniRef90_UPI001E8DF79C/103-163 [subseq from] CDK-activating kinase assembly factor MAT1-domain-containing protein n=1 Tax=Boeremia exigua TaxID=749465 RepID=UPI001E8DF79C
EDLKVEREVDIRRRVASIMNKEEPDFETLKDYNDYLEQVEEITWNLILKVDVDETNHRLQR---------------------------
>UniRef90_A0A6A6SML5/80-143 [subseq from] RNA polymerase II transcription factor B subunit 3 n=1 Tax=Lophiostoma macrostomum CBS 122681 TaxID=1314788 RepID=A0A6A6SML5_9PLEO
EDLKVEREVDIRRRVASILNKQESDFTGLKAYNDYLETVEETTWNLILGVDVDATNKRLKLWED------------------------
>UniRef90_A0A6U3Q473/83-156 [subseq from] RING-type domain-containing protein n=1 Tax=Ditylum brightwellii TaxID=49249 RepID=A0A6U3Q473_9STRA
-DVQCEKDTSWRRRVLKVYNKVETDFPSLLEYNNYLEEVEDIIYSIVNEePNAEEVKAKVKAYEEANKGEIVIRQ--------------
>UniRef90_A0A5N6Z5E7/79-159 [subseq from] RNA polymerase II transcription factor B subunit 3 n=4 Tax=Aspergillus TaxID=5052 RepID=A0A5N6Z5E7_9EURO
EDINVEREVDIRRRVMQILNRREDEFDSKRAWDDFLEQREEIIANLVHGTDVAKTEADLQKYAQENTRSIRANQALDAQEA-------
>UniRef90_A0A6G1HS18/85-160 [subseq from] RNA polymerase II transcription factor B subunit 3 n=1 Tax=Trichodelitschia bisporula TaxID=703511 RepID=A0A6G1HS18_9PEZI
-DLQLEREVDIRKRVSQVFNKQEDDFDTLLDYNNYLNDVEDITHNLIHNIEVDAMEQRLREYEAANRQAITENSKRS-----------
>UniRef90_A1CHK3/79-159 [subseq from] RNA polymerase II transcription factor B subunit 3 n=1 Tax=Aspergillus clavatus (strain ATCC 1007 / CBS 513.65 / DSM 816 / NCTC 3887 / NRRL 1 / QM 1276 / 107) TaxID=344612 RepID=A1CHK3_ASPCL
EDIHVEREVDIRRRVMSILNRREEEFDSKRAWDDFLEQREEIIANLVYGTDVAKTEADLQRYATENMSSIRANRALEAQEA-------
>UniRef90_A0A8H6FW35/53-119 [subseq from] RNA polymerase II transcription factor B subunit 3 n=1 Tax=Letharia columbiana TaxID=112416 RepID=A0A8H6FW35_9LECA
-------------GGMGVFNKREEEFESLRDWNNYLEEVENLTWNLLQGVDVKETEKKLDAYKRQNEQEIKQNAAIESQE--------
>UniRef90_A0A178AGY8/84-159 [subseq from] RNA polymerase II transcription factor B subunit 3 n=1 Tax=Stagonospora sp. SRC1lsM3a TaxID=765868 RepID=A0A178AGY8_9PLEO
EDLKVEREVDIRRRVASAMNKKEDDFETLKDYNDYLEQVEEITWNLILKIDVEATEGRLRRWEEHQKAELNPNAIR------------
>UniRef90_A0A1Y2U2R0/90-174 [subseq from] RNA polymerase II transcription factor B subunit 3 n=2 Tax=unclassified Hypoxylon TaxID=2614581 RepID=A0A1Y2U2R0_9PEZI
-DLTVEREVDVRRRVQAVFNMTQDDFETLRDYNDYLQQVEDLTFDLVQGGEAErkEAEQKLLAYEQKHKDEIEKNK-KRGREAENLR---
>UniRef90_A7TFU0/64-145 [subseq from] RNA polymerase II transcription factor B subunit 3 n=1 Tax=Vanderwaltozyma polyspora (strain ATCC 22028 / DSM 70294 / BCRC 21397 / CBS 2163 / NBRC 10782 / NRRL Y-8283 / UCD 57-17) TaxID=436907 RepID=A7TFU0_VANPO
-DVGVEKEVDIRKRVFNVFNKTLEDFDgNLEEFNKYLEEMEDIVYNLDHGVDVERTEEKLRTYEELNRQLIINNIERSKQELQ------
>UniRef90_C5FSD7/80-157 [subseq from] RNA polymerase II transcription factor B subunit 3 n=1 Tax=Arthroderma otae (strain ATCC MYA-4605 / CBS 113480) TaxID=554155 RepID=C5FSD7_ARTOC
-DLAVEREVDIRKRVMGILNRREEEFDNKRAWDDFLEQREEIIANLVHETDVAKTEAQLAQYSAENSASIRHNKDL-ARQ--------
>UniRef90_A0A1V6T9V3/77-152 [subseq from] RNA polymerase II transcription factor B subunit 3 n=1 Tax=Penicillium steckii TaxID=303698 RepID=A0A1V6T9V3_9EURO
EDIGVEREVDIRRRVMHILNRREEEFDTKRNYDDFLEQREEMIANLVSRIDVAKTEAQLKQYALENEQSIRANQAL------------
>UniRef90_A0A261B069/23-109 [subseq from] MAT1 domain-containing protein (Fragment) n=1 Tax=Caenorhabditis remanei TaxID=31234 RepID=A0A261B069_CAERE
DDPLIDKETFLRRKLRKVYNLKQDDFETLKEFGDYQERFETLVYNLVFETNVNETNAEIQAFEEKNKEKIDRNKRRLDDDQKWIEDQ-
>UniRef90_A0A6A5ZC54/107-173 [subseq from] RNA polymerase II transcription factor B subunit 3 n=1 Tax=Lophiotrema nucula TaxID=690887 RepID=A0A6A5ZC54_9PLEO
EDLKMEREVDIRKEVASVFNKKQADFETLRDFNDYLETVEEVTWNLILDMDVEETRERLRKYREAQK---------------------
>UniRef90_A0A6G1KM76/78-143 [subseq from] RNA polymerase II transcription factor B subunit 3 n=1 Tax=Pleomassaria siparia CBS 279.74 TaxID=1314801 RepID=A0A6G1KM76_9PLEO
EDLKVEREVDIRRKVAKLFDKEQDDFETLRDYNDYLETVETTLWNLILKIDLEATNRRIGLWQQHL----------------------
>UniRef90_A0A1L9SBM6/37-116 [subseq from] RNA polymerase II transcription factor B subunit 3 n=1 Tax=Penicilliopsis zonata CBS 506.65 TaxID=1073090 RepID=A0A1L9SBM6_9EURO
EDIGVEREVDIRRRVMQILNRREEEFATKRAYDDFLEQREMIIANLVHGTDVAKTETDLQRYAQENLSSIRANQALEAQE--------
>UniRef90_A0A2I0AAG8/12-89 [subseq from] MAT1 domain-containing protein n=1 Tax=Apostasia shenzhenica TaxID=1088818 RepID=A0A2I0AAG8_9ASPA
-----AKEMAIRKRMSNIFNKREEDFTSLKEYNDYLEEVEDMASTLIEgkSADVAAIEAKMLKYQEENAEQII---IARARKAEEL----
>UniRef90_UPI00144833DA/87-170 [subseq from] RNA polymerase II transcription factor B subunit 3 n=4 Tax=Daldinia TaxID=42360 RepID=UPI00144833DA
-DLRIEREVDLRRRVQAVFNMTQDDFVTLRDYNDYLQQVEDLTFDLVNGDETEqrNAEQKLLTYEQKHKDDIEKNKRK-GREADSL----
>UniRef90_A0A238F2N4/147-228 [subseq from] RNA polymerase II transcription factor B subunit 3 n=1 Tax=Microbotryum intermedium TaxID=269621 RepID=A0A238F2N4_9BASI
---QVQREITIRMRMAKIYNKREDDFKDLKSYNAYLQEVEDLTFDLLNEKDVEKVEQLLGRYRAENQESIQVNLERGQAEKEEIK---
>UniRef90_A0A3M2T9P8/80-154 [subseq from] RNA polymerase II transcription factor B subunit 3 n=1 Tax=Aspergillus sp. HF37 TaxID=1960876 RepID=A0A3M2T9P8_9EURO
-DINVEREVDIRRRVMQVLNRREEEFETKRAYDDFLEQREEIIMNLVSGTDVRETENQLQEYAAENMGSIRVNQAL------------
>UniRef90_A0A3S3MLS7/33-98 [subseq from] CDK-activating kinase assembly factor MAT1 n=2 Tax=Cinnamomum micranthum f. kanehirae TaxID=337451 RepID=A0A3S3MLS7_9MAGN
--------------VVHRFNKREDDFPSLKDYNDYLEEVEDMTFNLVEGIDTAAIEAKIAKYQEENAEQIINARA---RKAEE-----
>UniRef90_A0A1W5CSM4/110-189 [subseq from] RNA polymerase II transcription factor B subunit 3 n=2 Tax=Lasallia pustulata TaxID=136370 RepID=A0A1W5CSM4_9LECA
---HIEREVDIRRRVAQVFNRRQEEFTTLLAYNNYLEEVETLTFNLLHRIDLPATESALASHAAQNAPSISHNASLQTQESAS-----
>UniRef90_A0A6A5QCK0/84-159 [subseq from] RNA polymerase II transcription factor B subunit 3 n=1 Tax=Ampelomyces quisqualis TaxID=50730 RepID=A0A6A5QCK0_AMPQU
EDLKVEREVDIRRRVANAMHKKEDDFETLKDYNDYLEQVEEITWNLILNVEVEATESRLRRWEEHQKAELNPNAIR------------
>UniRef90_A0A7S4FQ02/13-88 [subseq from] MAT1 domain-containing protein n=1 Tax=Eutreptiella gymnastica TaxID=73025 RepID=A0A7S4FQ02_9EUGL
------REAGYRRQLAETYNKTREDFASLEEYNNYLEDLECIIYNLTYDIEYQSQLAKIEKYKRENKQSIYAKNSKKTAAQE------
>UniRef90_A0A0U5GH33/79-158 [subseq from] RNA polymerase II transcription factor B subunit 3 n=1 Tax=Aspergillus calidoustus TaxID=454130 RepID=A0A0U5GH33_ASPCI
EDIHVEREVDIRRRVMTILNRREEEFDSKLDWDNFLEQREEIIFNLVNGIDVAKTEADLQKYASNNMRSIRANQALEAKE--------
>UniRef90_E9DEP7/79-158 [subseq from] RNA polymerase II transcription factor B subunit 3 n=6 Tax=Coccidioides TaxID=5500 RepID=E9DEP7_COCPS
EDIGVEREVDIRKRVMGILNRREEEFDSKRAWDDFLEQREEIITNLVYGTDVAKTEAQLAEYAAQNAASIRHNKTLESQE--------
>UniRef90_UPI001B38F4EC/112-180 [subseq from] CDK-activating kinase assembly factor n=1 Tax=Cucurbitaria berberidis CBS 394.84 TaxID=1168544 RepID=UPI001B38F4EC
EDLKIEREVDIRKRVMSAMTKQEADFETLRDYNDYLEQVEEITWNLILKVDVELTESRLRRWEEHQKAE-------------------
>UniRef90_UPI0020081ED1/90-172 [subseq from] CDK-activating kinase assembly factor MAT1-domain-containing protein n=1 Tax=Annulohypoxylon maeteangense TaxID=1927788 RepID=UPI0020081ED1
-DLKVEREVDVRRRVQAVFNMTEDDFVSIRDYNDYLQQVEDLTFDLVQGGDADRkaAEKKLLAYEQKHREDIEKNKRR-GREAET-----
>UniRef90_A0A4S4CWM1/33-59 [subseq from] MAT1 domain-containing protein n=1 Tax=Camellia sinensis var. sinensis TaxID=542762 RepID=A0A4S4CWM1_CAMSI
----------------ALFNKRQEDFPSLTEYNDYLEEVEDMT---------------------------------------------
>UniRef90_A0A4S4CWM1/72-99 [subseq from] MAT1 domain-containing protein n=1 Tax=Camellia sinensis var. sinensis TaxID=542762 RepID=A0A4S4CWM1_CAMSI
--------------IMNA-QARKEDFPSLTEYNDYLEEVEDMT---------------------------------------------
>UniRef90_A0A4U5PH42/44-130 [subseq from] CDK-activating kinase assembly factor MAT1 n=1 Tax=Steinernema carpocapsae TaxID=34508 RepID=A0A4U5PH42_STECR
DDPMMERENFIRAKVRKIYNLHEEDYNNAREFNDYLERIETIVNNLIDGVDVEATEAEMNRFKDKYYEKIERNRRRLNADHKWIEEQ-
>UniRef90_A0A6A5TM50/84-157 [subseq from] RNA polymerase II transcription factor B subunit 3 n=1 Tax=Byssothecium circinans TaxID=147558 RepID=A0A6A5TM50_9PLEO
EDLAIEREVDIRRRVAKAMNKQESDFETLRDYNDYLEQVEYIAADLIGRVNVAETERKLKLWEAAQKAELNPNA--------------
>UniRef90_A0A7R9BJ94/134-214 [subseq from] RING-type domain-containing protein n=1 Tax=Notodromas monacha TaxID=399045 RepID=A0A7R9BJ94_9CRUS
---YVERDNEIRHNLLKEINLMRSDFKTLRLYNDYLEFVETVIFNLVNGVDVEKTKKDIENFKRLHGDSISKNKNKISEADQEI----
>UniRef90_G8BZ31/73-153 [subseq from] RNA polymerase II transcription factor B subunit 3 n=1 Tax=Tetrapisispora phaffii (strain ATCC 24235 / CBS 4417 / NBRC 1672 / NRRL Y-8282 / UCD 70-5) TaxID=1071381 RepID=G8BZ31_TETPH
-DVGVEKEVDIRKRVFNVFNKTLEDFDgNLDEFNKYLEEMEDIIYNLDHGIDVEDTEEKLHSYEELNRQLILNNIERNRQEL-------
>UniRef90_A0A165AKR4/119-191 [subseq from] RNA polymerase II transcription factor B subunit 3 n=2 Tax=Sistotremastrum TaxID=139133 RepID=A0A165AKR4_9AGAM
EDLGVEKEVAVRRRMAREFNRHPEDFTDLRAYNDYLETVEDITFNLINDVDVAKTEARITALRAENAALTELN---------------
>UniRef90_B6QL88/78-159 [subseq from] RNA polymerase II transcription factor B subunit 3 n=6 Tax=Eurotiales TaxID=5042 RepID=B6QL88_TALMQ
EDIGVEREVDIRKRVMAILNRREDEFDSKLDWDNFLEQRETMIMNLVSGIDVAKTEADLRKYEASNLDSIRANKARASQEAS------
>UniRef90_A0A0F4YYB5/37-123 [subseq from] RNA polymerase II transcription factor B subunit 3 n=1 Tax=Rasamsonia emersonii CBS 393.64 TaxID=1408163 RepID=A0A0F4YYB5_TALEM
EDISVEREVDIRKRVMQIvdwsfsLNRREDEFDSKRAYDDFLEQREEIISNLVNGIDVAKTESDLKRYAAANMDSIRANQVRESQEA-------
>UniRef90_A0A1Y2LSY9/106-166 [subseq from] RNA polymerase II transcription factor B subunit 3 n=1 Tax=Epicoccum nigrum TaxID=105696 RepID=A0A1Y2LSY9_EPING
EDLKVEREVDIRRRVASIMNKEEADFETLKDYNDYLEQVEEITWNLILKLDVDTTNHRLQR---------------------------
>UniRef90_A0A2V1DS76/118-190 [subseq from] RNA polymerase II transcription factor B subunit 3 n=1 Tax=Periconia macrospinosa TaxID=97972 RepID=A0A2V1DS76_9PLEO
EDLKIEREVDIRRRVAKAMNKEESDFERLIDYNNYLETVEEITWNLILRIDVDETERKLRLWEDAQKAELNPN---------------
>UniRef90_A0A8K0QVB6/112-178 [subseq from] RNA polymerase II transcription factor B subunit 3 n=1 Tax=Paraphoma chrysanthemicola TaxID=798071 RepID=A0A8K0QVB6_9PLEO
EDLKVEREVDIRRRVARAMNKTEDDFETLKDYNDYLEQVEEITWNLILKVDVEATESRLRRWEEHQK---------------------
>UniRef90_A0A0D2UG25/63-116 [subseq from] MAT1 domain-containing protein n=2 Tax=Capsaspora owczarzaki (strain ATCC 30864) TaxID=595528 RepID=A0A0D2UG25_CAPO3
-DLGVDREVKIRRNVMKVFTKSESAFASLDEYNNYLEEIEDIVFNLASNDDNDVR---------------------------------
>UniRef90_A0A0E0MFE2/22-88 [subseq from] MAT1 domain-containing protein n=1 Tax=Oryza punctata TaxID=4537 RepID=A0A0E0MFE2_ORYPU
----------ISKKRGKPFNKTQEHFPCLKDYNDYLEEVEDMTFNLIEGIDVEEIEAKIARYQQENAEQIYLSRAKR-----------
>UniRef90_A0A2Z7DHE3/11-47 [subseq from] MAT1 domain-containing protein n=1 Tax=Dorcoceras hygrometricum TaxID=472368 RepID=A0A2Z7DHE3_9LAMI
-----SKEMAIRKRIASIYNKRVEDFTALREYNDYLEEVEDM----------------------------------------------
>UniRef90_A0A7J7D790/29-91 [subseq from] MAT1 domain-containing protein n=1 Tax=Tripterygium wilfordii TaxID=458696 RepID=A0A7J7D790_TRIWF
-----------------RFNKREDDFPSLIKYNDYLEEVEDMTFNLIEGIDVPAIEAKIAKYMEENSEQIMINRARK---AEE-----
>UniRef90_B8ME57/78-163 [subseq from] RNA polymerase II transcription factor B subunit 3 n=1 Tax=Talaromyces stipitatus (strain ATCC 10500 / CBS 375.48 / QM 6759 / NRRL 1006) TaxID=441959 RepID=B8ME57_TALSN
EDIGVEREVDIRKRVMAILNRREDEFDSKLDWDNFLEQRETMIMNLVSGIDVAKTEADLRKYQAQNLDSIRANQARESQETSSFQE--
>UniRef90_A0A316VSS8/139-211 [subseq from] RNA polymerase II transcription factor B subunit 3 n=2 Tax=Ceraceosorus TaxID=401624 RepID=A0A316VSS8_9BASI
-DLSIEREVDIRRRLGKLFNKSRDEFSTLTSYNNYLEEVETLTFNIIHKVDLPATEARVAAYESANKSSSASNV--------------
>UniRef90_A0A0F8V5K0/79-158 [subseq from] RNA polymerase II transcription factor B subunit 3 n=3 Tax=Aspergillus TaxID=5052 RepID=A0A0F8V5K0_9EURO
EDINVEREVDIRRRVMLVLNRREEEFDSKRDYDNFLEQREDIISNLVHGVDVAKTEADLQRYASDNMRSIRANQALEEQE--------
>UniRef90_A0A2I1CRP6/79-160 [subseq from] RNA polymerase II transcription factor B subunit 3 n=3 Tax=Aspergillus TaxID=5052 RepID=A0A2I1CRP6_9EURO
EDINVEREVDIRRRVMQILNRREEEFDSKRAYDDFLEQREEIIANLVYGTDVAKTEANLQQYASSNVRSIRANQALEEKEAS------
>UniRef90_A7WPG8/78-162 [subseq from] RNA polymerase II transcription factor B subunit 3 n=1 Tax=Kluyveromyces delphensis TaxID=51657 RepID=A7WPG8_KLUDE
-DVGVEKEVDIRKRVFNVFNKTLADFDgNLEEYNKYLEEVEDLVYKLDNKIDVAETEEKLRTYEELNKQLIMSNLERSKKDLENFE---
>UniRef90_A0A225APM6/77-159 [subseq from] RNA polymerase II transcription factor B subunit 3 n=1 Tax=Talaromyces atroroseus TaxID=1441469 RepID=A0A225APM6_9EURO
EDISVEREVDIRKRVMGILNRREDEFDSKLDWDNFLEQRETMIMNLVTGTDVAKTEADLRKYEASNLDSIRANKMRETQESSS-----
>UniRef90_A0A8H7AW25/84-157 [subseq from] RNA polymerase II transcription factor B subunit 3 n=2 Tax=Endocarpon pusillum TaxID=364733 RepID=A0A8H7AW25_9EURO
EDLAIEREVDIRKRVMAILNRREEEFYSKRAWDDFLEQREELIMNLVLKTDVKKTEATLSKYKEANADSIKANA--------------
>UniRef90_W2RRG5/73-145 [subseq from] RNA polymerase II transcription factor B subunit 3 n=1 Tax=Cyphellophora europaea CBS 101466 TaxID=1220924 RepID=W2RRG5_9EURO
EDLRVEREVEIRKRVERILNRDENEFESARAYNDFLELRETLAMNLVLNMDINATNRKLRDYQKANGIKVDKN---------------
>UniRef90_E4ZXS1/114-185 [subseq from] RNA polymerase II transcription factor B subunit 3 n=1 Tax=Leptosphaeria maculans (strain JN3 / isolate v23.1.3 / race Av1-4-5-6-7-8) TaxID=985895 RepID=E4ZXS1_LEPMJ
--LEIEREVDIRHRVMRAFDKTEGDFESLRDYNDYLEKVEEINWNLILGIDVEATESRLRRWEEHQKAELNPNA--------------
>UniRef90_A0A1I8C5L9/65-145 [subseq from] RING-type domain-containing protein n=1 Tax=Rhabditophanes sp. KR3021 TaxID=114890 RepID=A0A1I8C5L9_9BILA
DDPMIEKENYIRKKVKKVYCLKADCFESDREYNDYLEKIENLVFDMANDINYDECEKQLKQFGADNADKIENCRRRLDDDQ-------
>UniRef90_A0A6A6ZWV2/112-184 [subseq from] RNA polymerase II transcription factor B subunit 3 n=1 Tax=Ophiobolus disseminans TaxID=1469910 RepID=A0A6A6ZWV2_9PLEO
EDLKVEREVDIRRRVAGAMNKKEEDFETLMDYNDYLEQVEEITWNLILKVDVEATEGRLRRWEDHQKAELNPN---------------
>UniRef90_Q03290/75-157 [subseq from] RNA polymerase II transcription factor B subunit 3 n=20 Tax=Saccharomyces TaxID=4930 RepID=TFB3_YEAST
-DVEVEKEVDIRKRVFNVFNKTIDDFNgDLVEYNKYLEEVEDIIYKLDHGIDVAKTEEKLRTYEELNKQLIMNNLERSRTEIES-----
>UniRef90_A0A167JU51/62-103 [subseq from] RNA polymerase II transcription factor B subunit 3 (Fragment) n=3 Tax=Mucorales TaxID=4827 RepID=A0A167JU51_PHYB8
EDLTVEKEVRIRKRVAKVFNKRPEDFPSLRLYNDYLEMVEDI----------------------------------------------
>UniRef90_A0A4S2N7Q5/79-163 [subseq from] RNA polymerase II transcription factor B subunit 3 n=1 Tax=Ascodesmis nigricans TaxID=341454 RepID=A0A4S2N7Q5_9PEZI
-DIAVEREVDARRRISKIFNKRAEEFKTPREWDDYLESIEDITFSLIQGTKEEKaaAEKKLNDYEEENRDEIRKNAQRAAAERKAI----
>UniRef90_A0A024UNC6/79-161 [subseq from] RING-type domain-containing protein n=2 Tax=Aphanomyces TaxID=100860 RepID=A0A024UNC6_9STRA
--QDFNKDVTIRKKVLKTYNKTGEDFNSLDEYNAYLEDVEALIFDLLSEDDAvkDAANAKWKQYKQENSLLINANEAKKAEEERR-----
>UniRef90_A0A1J9SAJ5/114-193 [subseq from] RNA polymerase II transcription factor B subunit 3 n=4 Tax=Botryosphaeriaceae TaxID=45131 RepID=A0A1J9SAJ5_9PEZI
EDIQVEREVDIRRRVAAVFNRREDEFETLQDYNDYLNDVEDVTYDLVHRINVEQAEAKLRKYAEANQASIKENEVLSMQE--------
>UniRef90_A0A0C2FDQ5/2-61 [subseq from] MAT1 domain-containing protein n=1 Tax=Ancylostoma duodenale TaxID=51022 RepID=A0A0C2FDQ5_9BILA
----------------DIYNLKRDDFPSLREFNDYLERFECLVCNLAFGIDVEDTEAEIAAFKEANAELIEKNKKR------------
>UniRef90_A0A485L530/81-162 [subseq from] Aste57867_15476 protein n=1 Tax=Aphanomyces stellatus TaxID=120398 RepID=A0A485L530_9STRA
--QDFNKDMTIRKKVLKIYNKTGEDFNSLDEFNGYLEDVEDLIFDLLSEDDAvkEAANTRMKQYKQENALLINANEAKKAEEER------
>UniRef90_A0A409WJ32/122-164 [subseq from] RNA polymerase II transcription factor B subunit 3 n=3 Tax=Psilocybe TaxID=71950 RepID=A0A409WJ32_PSICY
EDLTVEKEVAVRRRIAKEFNKRRDDFPDLRVYNDYLEEVEDIS---------------------------------------------
>UniRef90_A0A409WJ32/178-212 [subseq from] RNA polymerase II transcription factor B subunit 3 n=3 Tax=Psilocybe TaxID=71950 RepID=A0A409WJ32_PSICY
---------------------------------------DLIAFNLINEIDIPQTEARIAAYRAENAALIELNI--------------
>UniRef90_A0A6A6RNK2/109-181 [subseq from] RNA polymerase II transcription factor B subunit 3 n=1 Tax=Massarina eburnea CBS 473.64 TaxID=1395130 RepID=A0A6A6RNK2_9PLEO
EDLKVEREVDIRRRVAKVMNKQESDFENLLDYNNYLETVEEMTWNLILEIDVPETNRKLKLFEAAQKAELNPN---------------
>UniRef90_A0A875S434/76-157 [subseq from] RNA polymerase II transcription factor B subunit 3 n=1 Tax=Eeniella nana TaxID=13502 RepID=A0A875S434_EENNA
-DLEVEKECDIRRRVLSIYNKKEHDFASTEVYNKYQEEIEDIVYRMLYKIDIEKTEEQLKEYSIANKQSIRLNNARRDQEYEK-----
>UniRef90_R1G6S0/114-194 [subseq from] RNA polymerase II transcription factor B subunit 3 n=1 Tax=Botryosphaeria parva (strain UCR-NP2) TaxID=1287680 RepID=R1G6S0_BOTPV
EDIQVEREVDIRRRVAAVFNRREDEFETLEDYNDYLNDVEDITYDLIHRINVEQAEAKLKKYAEANQQSIKENEVMAQQEA-------
>UniRef90_M5BU02/9-98 [subseq from] Mat1 protein n=1 Tax=Thanatephorus cucumeris (strain AG1-IB / isolate 7/3/14) TaxID=1108050 RepID=M5BU02_THACB
EDLAVEKEVAIRRRIAKHFNKRLEDFDTLQDYNDYLEEVETIgkhatAFNLVNDIDVAAMEARIAEHRAANAALIEMNEQREAREAASLR---
>UniRef90_A0A4T0X897/76-157 [subseq from] RNA polymerase II transcription factor B subunit 3 n=1 Tax=[Candida] inconspicua TaxID=52247 RepID=A0A4T0X897_9ASCO
-DLEVEKECDIRRRVLSVYNKKENDFQTKEMYDKYLEEIEDIVYKLLNREDIEETEERLKQYSIENKQSIELNNVRKEQEYEK-----
>UniRef90_Q6C7D0/69-152 [subseq from] RNA polymerase II transcription factor B subunit 3 n=4 Tax=Yarrowia TaxID=4951 RepID=TFB3_YARLI
EDVAVEKEVDVRQRVMSVMNKREDEFDTLNDYNAYLEKIEDSIFTLLNGTadEKDALTKEIEAYEKEHKaEIIANNKLRDEEDK-------
>UniRef90_U5HBI6/127-208 [subseq from] RNA polymerase II transcription factor B subunit 3 n=3 Tax=Microbotryum TaxID=34416 RepID=U5HBI6_USTV1
---HVQREITIRTRMAKIYNKREDDFQDVNAYNAYLQEVEDLTFDLLNEKDVEKVEQLLGRYRAENQESIQVNLERGQAEKEEIK---
>UniRef90_A0A2P6TPS5/10-85 [subseq from] CDK-activating kinase assembly factor MAT1 n=1 Tax=Chlorella sorokiniana TaxID=3076 RepID=A0A2P6TPS5_CHLSO
----LRKEMKIRARVEAIFNKHEDEFDNKQEYDDYLEEREDIIFNLSEGVDVAEMERKVEQYRLANTESIIRNEARRAEE--------
>UniRef90_A0A7S3ME83/79-156 [subseq from] RING-type domain-containing protein n=1 Tax=Spumella elongata TaxID=89044 RepID=A0A7S3ME83_9STRA
--TEVERDFSIRRKIKALYNKKESDFASVDDYKNYEEEVEDIVFNLVNHEDVAATNEKVEKYRKDNSKEIVINQS---RRKEE-----
>UniRef90_C5DWD3/64-145 [subseq from] RNA polymerase II transcription factor B subunit 3 n=6 Tax=Zygosaccharomyces TaxID=4953 RepID=C5DWD3_ZYGRC
-DVGVEKEVDIRKRVFNVFNKQLDDFDgNTDEYNKYLEEVEDIVLNLDKGIDVQKTEEKLRTYEELNKQLIMTNIERNKQDLE------
>UniRef90_A0A250WTY2/4-83 [subseq from] MAT1 domain-containing protein n=1 Tax=Chlamydomonas eustigma TaxID=1157962 RepID=A0A250WTY2_9CHLO
----IHRELKERSRILSIFNERREDFTTKEEWDNYLEMVEDLIFNIVNKIDVPAMEAKISEYQRSNRVKIISNQARLAEEQKKA----
>UniRef90_A0A6G1INR4/115-194 [subseq from] RNA polymerase II transcription factor B subunit 3 n=1 Tax=Lentithecium fluviatile CBS 122367 TaxID=1168545 RepID=A0A6G1INR4_9PLEO
EDLKVEREVDIRRRVAKLFDKQESDFETLIDYNNYLEQVEEINWNLILGIDVEKTEQRLRKWEEARKADLNPNAIRRVTE--------
>UniRef90_A0A0N1HBD9/73-150 [subseq from] RNA polymerase II transcription factor B subunit 3 n=1 Tax=Phialophora attinorum TaxID=1664694 RepID=A0A0N1HBD9_9EURO
EDLRVEREVEIRKRVEAILQRDEDEFEDLRAYNDYLELREIMVMNLILNTDVNATNKKLEKYQRANNHFVDKSLKDAT----------
>UniRef90_A0A1G4MG40/72-156 [subseq from] RNA polymerase II transcription factor B subunit 3 n=1 Tax=Lachancea fermentati TaxID=4955 RepID=A0A1G4MG40_LACFM
-DVGVEKEVDIRKRVFNVFNKTLDDFDGdTDAYNKYLEDVEDIVYNLDHGIDVAKTEEKLRTYEDINKQLIMANMERSKQDLENFE---
>UniRef90_A0A482SWQ2/20-100 [subseq from] MAT1 domain-containing protein n=1 Tax=archaeon TaxID=1906665 RepID=A0A482SWQ2_9ARCH
--TLAERDLAIRRKLKSIFNKTEEEFESDKQFKDYEEKVEDYIYNLVNCIDVETTKQAIESYRQENSRLTALNQMRAE---ERLKE--
>UniRef90_UPI001D9A3214/90-167 [subseq from] CDK-activating kinase assembly factor MAT1-domain-containing protein n=1 Tax=Truncatella angustata TaxID=152316 RepID=UPI001D9A3214
-DLTIQREVDIRKRVAAVFNNTQDDFETLRHYNNYLQDVEDLTFSLVYGDDSDRMEAEVKLidYEQQHKAAIERNKKKG-----------
>UniRef90_A0A232M545/37-116 [subseq from] RNA polymerase II transcription factor B subunit 3 n=1 Tax=Elaphomyces granulatus TaxID=519963 RepID=A0A232M545_9EURO
EDINVEREVDIRKRVMHILNRREEEFDNKRAYDDFLEQREEMISNLVYGNDVAKTEADLKKYAAANMDSIKANQALESKE--------
>UniRef90_A0A136JG62/99-183 [subseq from] RNA polymerase II transcription factor B subunit 3 n=2 Tax=Microdochium TaxID=67608 RepID=A0A136JG62_9PEZI
-DLEVEREVDIRKRVNAIFNMVQDDFETLRDWNDYLQNVEDLTFNLIQGDEAERTKAEMELaaYEKKHREEIEMNKKK-GKEAEQLR---
>UniRef90_A0A180GA80/98-161 [subseq from] MAT1 domain-containing protein n=1 Tax=Puccinia triticina (isolate 1-1 / race 1 (BBBD)) TaxID=630390 RepID=A0A180GA80_PUCT1
------------------FNKRQEDFMTLDAYNNYLEEVEDITFNLINGVDVAETEAKIKQFQIENQELIAQNAVHEARQAE------
>UniRef90_UPI00144A6646/84-153 [subseq from] CDK-activating kinase assembly factor n=1 Tax=Lindgomyces ingoldianus TaxID=673940 RepID=UPI00144A6646
EDLKVEREVDIRRRVARVMNKTESDFETLADYNNYLETVETVTWNLILKIDLEATERRLRLWEEAQKAEL------------------
>UniRef90_UPI0020C390EB/79-158 [subseq from] TFIIH/NER complex subunit n=1 Tax=Ophidiomyces ophidiicola TaxID=1387563 RepID=UPI0020C390EB
EDIGVEREVDIRKRVMGILNRREEEFDGKRAWDDFLEQREEMIANLVYGTDVAKTEAQLAEYSAANAASIRRNKSLESQE--------
>UniRef90_H0GTF0/73-155 [subseq from] RNA polymerase II transcription factor B subunit 3 n=1 Tax=Saccharomyces cerevisiae x Saccharomyces kudriavzevii (strain VIN7) TaxID=1095631 RepID=H0GTF0_SACCK
-DVEVEKEVDIRKRVFNVFNKTIEDFNgDLVEFNRYLEEVEDIIYKLDHGIDVAKTEEKLRTYEELNKQLIMNNLERNKTELES-----
>UniRef90_K8F3C4/48-125 [subseq from] CDK-activating kinase assembly factor MAT1 n=1 Tax=Bathycoccus prasinos TaxID=41875 RepID=K8F3C4_9CHLO
---TISSDVKLRQKVLSVFNKRRSDFPNEAKYNDYLEHVEEIVFNAIEGIASA--TETEKILQKEKREHAKEIKERKERNMEE-----
>UniRef90_A0A2P6N259/93-168 [subseq from] Putative CDK-activating kinase assembly factor MAT1 n=1 Tax=Planoprotostelium fungivorum TaxID=1890364 RepID=A0A2P6N259_9EUKA
------SNVEIANQNY-SFNMRRDDFGSVRAYNDYLEEVEDIIHNLTNNVEHEATQERIKKYRRENQSRIVINQSKKAEFERE-----
>UniRef90_UPI001E8D87D4/78-158 [subseq from] CDK-activating kinase assembly factor MAT1 n=1 Tax=Talaromyces proteolyticus TaxID=1131652 RepID=UPI001E8D87D4
EDIGVEREVDIRKRVMRILNRREDEFDSKLDWDNFLEQRETMIMNLVTGVDIAKTEANLRKYETSNLDSIRANQARESQEA-------
>UniRef90_A0A0L0DNJ3/69-141 [subseq from] RING-type domain-containing protein n=1 Tax=Thecamonas trahens ATCC 50062 TaxID=461836 RepID=A0A0L0DNJ3_THETB
-DGAVERDVYIRKKVLEVYNKDRKEFDSDRAYNDYLEEVEEIIFDYTYGdlKVIDETAEKVKAYAKLHAAEIHR----------------
>UniRef90_A0A6G0X3R4/81-162 [subseq from] RING-type domain-containing protein n=1 Tax=Aphanomyces euteiches TaxID=100861 RepID=A0A6G0X3R4_9STRA
--QDFNKDVTIRKKVLKTYNKTGEDFNTLDEYNAYLEEVEDLIFDLLSEDDAvkDAANAKWKQYKQENALLISANDAKKAEEER------
>UniRef90_Q6FMP4/85-169 [subseq from] RNA polymerase II transcription factor B subunit 3 n=2 Tax=Candida glabrata TaxID=5478 RepID=TFB3_CANGA
-DVGVEKEVDIRKRVFNVFNKTLEDFDNdLEAYNKYLEEVEDIVYKLDNKIDVVETEEKLRTYEELNKQLIMNNMERSKKDLENFE---
>UniRef90_A0A5N5QTF0/112-196 [subseq from] RNA polymerase II transcription factor B subunit 3 n=1 Tax=Ceratobasidium theobromae TaxID=1582974 RepID=A0A5N5QTF0_9AGAM
EDLGVEKEVTIRRRIAKFFNKRLEDFEDLHAYNDYLEEVETIgnatAFNLINDIDIAATEARIAEHRAANAALIELNEQREAKDA-------
>UniRef90_A0A6A6XEP6/112-193 [subseq from] RNA polymerase II transcription factor B subunit 3 n=1 Tax=Melanomma pulvis-pyrius CBS 109.77 TaxID=1314802 RepID=A0A6A6XEP6_9PLEO
EDLKVEREVDIRRRVARVMNKVEADFESLKDFNDYLESVETTTWNLILKVDVEATERRLRLWEAAQKAETNSTKRSLVEDPS------
>UniRef90_Q6CT73/72-147 [subseq from] RNA polymerase II transcription factor B subunit 3 n=4 Tax=Kluyveromyces TaxID=4910 RepID=TFB3_KLULA
-DVGVEKEVDIRKRVFNVFNKTLEDFDNNQdDYDKYLEEVEDIIYNLDHGIDMEKTEERLRTYEELNKQLIMANLER------------
>UniRef90_A0A7H8QJC7/78-159 [subseq from] RNA polymerase II transcription factor B subunit 3 n=1 Tax=Talaromyces rugulosus TaxID=121627 RepID=A0A7H8QJC7_9EURO
EDIGVEREVDIRKRVMGILNRREDEFDSKLDWDNFLEQRETMIMNLVTGVDVAKTEANLRKYETSHLDSIRANKTRETQEAS------
>UniRef90_A0A2T2PBX8/110-182 [subseq from] RNA polymerase II transcription factor B subunit 3 n=1 Tax=Corynespora cassiicola Philippines TaxID=1448308 RepID=A0A2T2PBX8_CORCC
EDLKVEREVDIRRRVARAMDKVESDFETLKDYNDYLETVEEVTWNLILKTDVEATERKLRLWEEAQKAELNPN---------------
>UniRef90_A0A6A6EP06/115-178 [subseq from] RNA polymerase II transcription factor B subunit 3 n=1 Tax=Zopfia rhizophila CBS 207.26 TaxID=1314779 RepID=A0A6A6EP06_9PEZI
EDLRVEREVDIRRRVAKILNKTEEDFDTLLNYNNYLETVETTTFNLIYKIDVEATERRLQAFAE------------------------
>UniRef90_A0A6A7AZ49/114-186 [subseq from] RNA polymerase II transcription factor B subunit 3 n=1 Tax=Plenodomus tracheiphilus IPT5 TaxID=1408161 RepID=A0A6A7AZ49_9PLEO
--LEIEREVDIRHRVMRAsFNKTEEDFETLRDYNDYLEQVEEINWNLILGIDVEATESRLRRWEDHQKAELNPNA--------------
>UniRef90_A0A1E5R251/71-145 [subseq from] RNA polymerase II transcription factor B subunit 3 n=1 Tax=Hanseniaspora osmophila TaxID=56408 RepID=A0A1E5R251_9ASCO
EDVGVEKEVDIRKRVFNVFNKTLDDFEGdQDEFNKYLEEVEDIIYNLDNGIDVVNVEEKLKSYEDMNRQLILANV--------------
>UniRef90_A0A316VDI3/78-121 [subseq from] RNA polymerase II transcription factor B subunit 3 (Fragment) n=1 Tax=Meira miltonrushii TaxID=1280837 RepID=A0A316VDI3_9BASI
-DLRVEKEVDIRRRVGKLFNKREDDFDSLKAYNDYLEEVEAILFN-------------------------------------------
>UniRef90_A0A4Q4V194/92-175 [subseq from] RNA polymerase II transcription factor B subunit 3 n=8 Tax=Monosporascus TaxID=155415 RepID=A0A4Q4V194_9PEZI
-DLSVEREVDVRRRVAAVFNMTQDDFETLRDYNNYLQEVEDLTFDLVSGGEAERAraEERLRAHEQAHRDEIERNKRR-GREAEAL----
>UniRef90_A0A0M3ITX3/1-67 [subseq from] MAT1 domain-containing protein n=1 Tax=Ascaris lumbricoides TaxID=6252 RepID=A0A0M3ITX3_ASCLU
---------------LQVFNLKRENFPNPREFNDYLERVETFVTNLAHGIDVDNTENEILRFKSENADLLERNKKKFDEDES------
>UniRef90_A0A830HVM0/5-79 [subseq from] MAT1 domain-containing protein n=3 Tax=Pycnococcus provasolii TaxID=41880 RepID=A0A830HVM0_9CHLO
---------QARQRVDAVYTLKQADFASERQWNDYLEEKEEIIFNFTENIDVPATERKLRQYAEEHAAEIAASKGRAAVAEKET----
>UniRef90_A0A376B3I2/72-145 [subseq from] RNA polymerase II transcription factor B subunit 3 n=1 Tax=Saccharomycodes ludwigii TaxID=36035 RepID=A0A376B3I2_9ASCO
-DVDVEKEVDIRKRVFNVFNKTLEDFDGdENKYNAYLEEVEDIIYNLDNGIDLKATEEKVKTYEDLNRQLILANI--------------
>UniRef90_A0A0U1M3M3/98-178 [subseq from] RNA polymerase II transcription factor B subunit 3 n=1 Tax=Talaromyces islandicus TaxID=28573 RepID=A0A0U1M3M3_TALIS
EDIGVEREVDIRKRVMGILNRREDEFDTKLDWDNFLEQRETMIMNLVTGVDVAKTEANLRKYETSNLDSIRANKTRESQET-------
>UniRef90_A0A0W0GCI6/103-179 [subseq from] RNA polymerase II transcription factor B subunit 3 n=1 Tax=Moniliophthora roreri TaxID=221103 RepID=A0A0W0GCI6_9AGAR
EDLDVEKEVAIRRRLAKEFNKCHEDFDDLRSYNDYLEEVEDIgkffdPFNLINNIDVPETEARIATYKAANAALTAL----------------
>UniRef90_A0A6A5ZW74/82-145 [subseq from] RNA polymerase II transcription factor B subunit 3 n=1 Tax=Dothidotthia symphoricarpi CBS 119687 TaxID=1392245 RepID=A0A6A5ZW74_9PLEO
EDLEVEREVDIRTRVARAMTKKEEDFETLKDYNDYLEQVEEITWNLILKTDVEETERRLRKWED------------------------
>UniRef90_UPI001CFF2513/4-82 [subseq from] uncharacterized protein n=1 Tax=Naegleria lovaniensis TaxID=51637 RepID=UPI001CFF2513
----LDREVRVRKDVLRVFNLRRENFATLREYNDYLEKVEDIIFDLAYSNDNEvKLKRQREIdeFKQVNKNLIAKNRALQENE--------
>UniRef90_A0A0C2JLY9/67-151 [subseq from] CDK-activating kinase assembly factor MAT1 n=1 Tax=Thelohanellus kitauei TaxID=669202 RepID=A0A0C2JLY9_THEKT
--HKIEREIEIRQRVEKIYNRTLSDFSGsdnpQLEYDNYLEHVEDLIYNLSNGIDVDAARREIDEYKAANEESIKINNARIAAERRE-----
>UniRef90_A0A1R0H263/24-105 [subseq from] RNA polymerase II transcription factor B subunit 3 n=1 Tax=Smittium mucronatum TaxID=133383 RepID=A0A1R0H263_9FUNG
EDLTVEKEIRIRTRINRIFNARPADFENLKAYNDYLEHVEDITFKLLNNENVQEAEDEISRYTQINKKKIEANLEKQKREKR------
>UniRef90_A0A1X7R5R0/82-159 [subseq from] RNA polymerase II transcription factor B subunit 3 n=2 Tax=Kazachstania TaxID=71245 RepID=A0A1X7R5R0_9SACH
-DVGVEKEVDIRKRVFNVFNKTIDDFNgNLDDFNKYLEDVEDIVYNLDHGVDVEKTEERLRTYEELNKQLILNNIERSK----------
>UniRef90_A0A395IVX4/38-120 [subseq from] RNA polymerase II transcription factor B subunit 3 n=3 Tax=Monilinia TaxID=38447 RepID=A0A395IVX4_9HELO
-DLAIERECDIRRKVSEVFNRSEDDFETLRDYNNYLQETEDLIFDLVNGKGktRQDAEEKLRRFREANRSAIEENKIARLREVE------
>UniRef90_A0A699YY90/5-75 [subseq from] MAT1 domain-containing protein (Fragment) n=1 Tax=Haematococcus lacustris TaxID=44745 RepID=A0A699YY90_HAELA
-----AKELKCRKRICAIYNKTSEDFNTKEEWDSYLEGIEDIIYNLVNSIDVQATEARVSDYERTNRVHIIAKQAK------------
>UniRef90_A0A8H4NB62/114-193 [subseq from] RNA polymerase II transcription factor B subunit 3 n=1 Tax=Botryosphaeria dothidea TaxID=55169 RepID=A0A8H4NB62_9PEZI
EDIQVEREVDIRRRVAAVFNRREDEFETLDHYNNYLNDVEDITYDLVNRINVDQAEARLKKYADANHASIKENEVIAQQE--------
>UniRef90_A0A3B6TLK1/12-73 [subseq from] MAT1 domain-containing protein n=2 Tax=Triticum TaxID=4564 RepID=A0A3B6TLK1_WHEAT
---------------LPRFNKTREHFPSLKDYNDYLEEVEDMTFNLIEGIDVEAIEARIARYQQENAEQIYLSRAKR-----------
>UniRef90_A0A5A7R2E5/37-92 [subseq from] CDK-activating kinase assembly factor MAT1 n=1 Tax=Striga asiatica TaxID=4170 RepID=A0A5A7R2E5_STRAF
--------------ALKSY-KREEDFMSLREYNDYLEEVEDMVVNLVDGIDIPAIETKIVEYQRENACQIM-----------------
>UniRef90_A0A7S3KVV5/15-91 [subseq from] MAT1 domain-containing protein (Fragment) n=1 Tax=Euplotes crassus TaxID=5936 RepID=A0A7S3KVV5_EUPCR
----YDSDIKIRARVLKVFNKQRNDFKSDAEFDAYTEQVEDIIFNLVEGIDVQETEAKINDYKRINKRNISINSTKKEEER-------
>UniRef90_A0A0D6LZX0/128-194 [subseq from] CDK-activating kinase assembly factor MAT1 n=2 Tax=Ancylostoma ceylanicum TaxID=53326 RepID=A0A0D6LZX0_9BILA
--------------TVQIYNLKKDDFPSLREFNDYLERFECLVCNLAFGIDVEDTEAEIAAFKEANAELIEKNKKRLDEDQ-------
>UniRef90_G8JT41/72-147 [subseq from] RNA polymerase II transcription factor B subunit 3 n=1 Tax=Eremothecium cymbalariae (strain CBS 270.75 / DBVPG 7215 / KCTC 17166 / NRRL Y-17582) TaxID=931890 RepID=G8JT41_ERECY
-DVDVEKEVDIRKRVFNVFSKNLEDFDgDLDAFNKYLEEVEDIIYNLDNGVDVAKNEEKLRTYEELNKQLIMANMER------------
>UniRef90_UPI0020C70678/88-169 [subseq from] CDK-activating kinase assembly factor MAT1-domain-containing protein n=1 Tax=Hypoxylon fragiforme TaxID=63214 RepID=UPI0020C70678
-DLTVEREVDVRRRVQAVFNMTQDDFTDLRAYNDYLQQVEDLTFDLVQGNENDrkTAEQQLLSYEQKHREEIEKNKRR-GREAE------
>UniRef90_A0A1V9YGT8/82-161 [subseq from] RING-type domain-containing protein n=3 Tax=Saprolegniaceae TaxID=4764 RepID=A0A1V9YGT8_9STRA
----FAKDIAIRKKVLKTYNKTGEDFNTLDEYNAYLEEVEDLIFALLSEdeAEKEAAQKKWKQYKLENAILINANDAKKAEEER------
>UniRef90_UPI00144A74B6/80-158 [subseq from] RNA polymerase II transcription factor B subunit 3 n=1 Tax=Arthroderma uncinatum TaxID=74035 RepID=UPI00144A74B6
-DLAVEREVDIRKRVMGILNRREDEFDNKRAWDDFLEQREEIIANLVYETDVAKTEAQLAQYSAANSASIRHNKDLARQE--------
>UniRef90_C6H2Z7/79-157 [subseq from] RNA polymerase II transcription factor B subunit 3 n=1 Tax=Ajellomyces capsulatus (strain H143) TaxID=544712 RepID=C6H2Z7_AJECH
EDIGVEREVDVRKRVMQILNRREDEFDNKLAYDNFLEQREDIITNLVSGIDVAKTEAQLSQYAAANSKSIRRNQALESQ---------
>UniRef90_A0A2V0NMR1/4-65 [subseq from] MAT1 domain-containing protein n=1 Tax=Raphidocelis subcapitata TaxID=307507 RepID=A0A2V0NMR1_9CHLO
----IQKELRIRDRILSIYDEPGADFPSAADYDAYLETVEDIIYKLSNNVDVIETEEQVRDYQRRR----------------------
>UniRef90_A0A7S4NB47/70-151 [subseq from] RING-type domain-containing protein n=1 Tax=Guillardia theta TaxID=55529 RepID=A0A7S4NB47_GUITH
EDPFVRREIKIRHKVLSVYNRQEEDFRSsdvtpaeaKKLYNAYLEEVESIIDRLVNKVDLDELEAQLAEHSQNNRDAIVRNQ--------------
>UniRef90_F2U1C6/95-177 [subseq from] RING-type domain-containing protein n=1 Tax=Salpingoeca rosetta (strain ATCC 50818 / BSB-021) TaxID=946362 RepID=F2U1C6_SALR5
EDGSVHRNVVIRKDKLKDLNLSLDDFQgNTRKYNDYLEMKEDIVYNLEHSIDVDQTRRTLARFVERHKDAIAANKRRLERERH------
>UniRef90_A0A6A5RCR1/78-138 [subseq from] RNA polymerase II transcription factor B subunit 3 n=1 Tax=Didymella exigua CBS 183.55 TaxID=1150837 RepID=A0A6A5RCR1_9PLEO
EDLKVEREVDIRRRVQAVMNKDEADFETLKDYNDYLEQVEQVTWNLVLKLDVDATNARLQR---------------------------
>UniRef90_A0A1Y2VUJ2/94-178 [subseq from] RNA polymerase II transcription factor B subunit 3 n=1 Tax=Hypoxylon sp. CI-4A TaxID=1001833 RepID=A0A1Y2VUJ2_9PEZI
-DLTVEREVDVRRRVQAVFNNEPDDFETPRDYNDYLQQVEDLTFDLVQGgpAERQAAEDKLAAYEQKHREEIEKNRRR-GREQESLR---
>UniRef90_A0A5J5F366/70-146 [subseq from] RNA polymerase II transcription factor B subunit 3 n=1 Tax=Sphaerosporella brunnea TaxID=1250544 RepID=A0A5J5F366_9PEZI
-DIAVEREVDVRKRVNKIFNRREDEFATKRQWDDYLEMVEGTTFDLVNGTkkEVEAAEKRLREYEEANKTVIERNVQR------------
>UniRef90_A0A8T0YZW8/82-163 [subseq from] RING-type domain-containing protein n=2 Tax=Phytophthora cactorum TaxID=29920 RepID=A0A8T0YZW8_9STRA
----FAKETSVRKKVTKDYNKTEDDFDTLEEYNDYLEMLENLVFDLVYGDEAEKaaAQKQWKQYRQENAIVIATNDAKKADEERRI----
>UniRef90_H3GLZ6/82-163 [subseq from] RING-type domain-containing protein n=17 Tax=Phytophthora TaxID=4783 RepID=H3GLZ6_PHYRM
----FAKETSVRKKVTKDYNKTEDDFDTLDEFNDFLETLENLIFDLVYGDDVEKaaAQKQWKQYRQENAIAIATNDAKKADEERRI----
>UniRef90_A0A8K0NMG1/137-210 [subseq from] RNA polymerase II transcription factor B subunit 3 n=1 Tax=Filobasidium floriforme TaxID=5210 RepID=A0A8K0NMG1_9TREE
EDLEVEREVGIRRRMASIFNKTSDDFAKDAEYDDYLELVEDLTAHLINNTELAETERRILEYQEQNADFIAQKA--------------
>UniRef90_A0A0P1AK06/83-163 [subseq from] Cdk-activating kinase assembly factor mat1 n=1 Tax=Plasmopara halstedii TaxID=4781 RepID=A0A0P1AK06_PLAHL
-----VKETSVRKKVTKDYNKTEDDFDTLDEYNDYLEMLENLIFDLVYGDDAEKaaAQKQWKQYRQENAIVIATNDAKKADEERRM----
>UniRef90_I2H0V4/73-154 [subseq from] RNA polymerase II transcription factor B subunit 3 n=1 Tax=Tetrapisispora blattae (strain ATCC 34711 / CBS 6284 / DSM 70876 / NBRC 10599 / NRRL Y-10934 / UCD 77-7) TaxID=1071380 RepID=I2H0V4_TETBL
-DVAVEKEVDIRKRVFNVFNKTLKDFDnNLDEFNKYLEEIEDMVYNLDHGIDVAKTEEKVRTYEELNKQLIIAN---IERNKEDLE---
>UniRef90_A0A225WT10/82-163 [subseq from] RING-type domain-containing protein n=7 Tax=Phytophthora TaxID=4783 RepID=A0A225WT10_9STRA
----FAKETSVRKKVTKDYNKTEDDFDTLDEYNDYLEMLENLIFDLVYGDDVEKaaAQKQWKQYRLENAIVIATNDAKKADEERRI----
>UniRef90_A0A1B7TCI7/112-195 [subseq from] RNA polymerase II transcription factor B subunit 3 n=1 Tax=Hanseniaspora valbyensis NRRL Y-1626 TaxID=766949 RepID=A0A1B7TCI7_9ASCO
---EIEKEIDIRNKVYKIMNKLEEDFETRKEYDKFLEDREDVIFELSNldsnnEAQIENVEKKLMKYEQMNKRLIQVNKMKLKNQES------
>UniRef90_K2QSE2/114-192 [subseq from] RNA polymerase II transcription factor B subunit 3 n=1 Tax=Macrophomina phaseolina (strain MS6) TaxID=1126212 RepID=K2QSE2_MACPH
EDIQVEREVDIRRRVAAVFNRREDEFETLDDYNNYLNDVEDITYDLVNRINVEQAEARLRKYAEANQASIKENDALAQQ---------
>UniRef90_G0P354/24-100 [subseq from] MAT1 domain-containing protein n=1 Tax=Caenorhabditis brenneri TaxID=135651 RepID=G0P354_CAEBE
DDPLIDKDTFLRRKLRKIYNLKQDDYATLKEKsGDYQERFETLVYNLVLEADVMETNAEISAFEEKNKELIDRNKTS------------
>UniRef90_A0A4P9XWF1/78-124 [subseq from] RNA polymerase II transcription factor B subunit 3 n=2 Tax=Zoopagales TaxID=78899 RepID=A0A4P9XWF1_9FUNG
EDLGVEKEVRIRKRLAETFNKRPEDFATLREYNDYLEDVEEISMSRT-----------------------------------------
>UniRef90_A4S4T5/8-71 [subseq from] MAT1 domain-containing protein n=1 Tax=Ostreococcus lucimarinus (strain CCE9901) TaxID=436017 RepID=A4S4T5_OSTLU
--------TRARQRVLAVFNARQSDFESLRAWNDHLERVEELIFNLTEGVDASATESAIAEHKRRNASEIAR----------------
>UniRef90_A0A4Q2DYB7/145-251 [subseq from] MAT1 domain-containing protein n=1 Tax=Candolleomyces aberdarensis TaxID=2316362 RepID=A0A4Q2DYB7_9AGAR
EDLTVEKEVAVRRRIAKDFNKRREDFVDLRAYNDYLEEVEEIsaylvvaiVpsvdhcpaFNLINDVDIPQTEERIRKFKAENAALIELNLqreeayARALREQEELE---
>UniRef90_A0A811PQU9/232-291 [subseq from] MAT1 domain-containing protein n=1 Tax=Miscanthus lutarioriparius TaxID=422564 RepID=A0A811PQU9_9POAL
-----------------RFNKTQEHFPTLKDYNDYLEEVEDMTFNLIEGIDVEAIEAKIARYQQENAEQIYLSRAKR-----------
>UniRef90_A0A0N4WNP9/41-105 [subseq from] RING-type domain-containing protein n=1 Tax=Haemonchus placei TaxID=6290 RepID=A0A0N4WNP9_HAEPC
----------------QIYNLKKEDFPTLREFNDYLERFECLVCNLAYGIDVEETEAEIAAFKEKNAELIERNKKKLDEDQ-------
>UniRef90_A0A2B7X791/108-182 [subseq from] RNA polymerase II transcription factor B subunit 3 n=1 Tax=Helicocarpus griseus UAMH5409 TaxID=1447875 RepID=A0A2B7X791_9EURO
EDIGVEREVDIRKRVMQILNRREEEFDSKLAYDNFLEQREDMITNLVSGIDVAKTEAQLSQYAAANAKSIRHNQD-------------
>UniRef90_A0A5M9K682/38-120 [subseq from] RNA polymerase II transcription factor B subunit 3 n=1 Tax=Monilinia fructicola TaxID=38448 RepID=A0A5M9K682_MONFR
-DLAIERECDIRRKVSEVFNRSEDDFETLLDYNNYLQETEDLIFDLVNGKGktRQDAEEKLRRFREANRGAIEENKIARLREVE------
>UniRef90_A0A8S9N8Z5/22-89 [subseq from] MAT1 domain-containing protein n=3 Tax=Brassica TaxID=3705 RepID=A0A8S9N8Z5_BRACR
-----NKEINVRRRISAIYNKREEDFSALKDYNDYLEEVEC-----MNGINVGAIEDKIKRYSQENAEQIMVNRARK---A-------
>UniRef90_A0A0F4ZIW8/95-159 [subseq from] RNA polymerase II transcription factor B subunit 3 n=1 Tax=Thielaviopsis punctulata TaxID=72032 RepID=A0A0F4ZIW8_9PEZI
-DLTIERECDIRKRVATVFNKVEDDFETLRDYNDYLERVEDLTADLVSGVDSARKAAEAELIEWET----------------------
>UniRef90_A0A1E7FR87/82-151 [subseq from] RING-type domain-containing protein n=3 Tax=Bacillariaceae TaxID=33852 RepID=A0A1E7FR87_9STRA
-DVLCEKDTSWRRRVMKVFNKTQKDFPSLLEYNNYLEEVEDMIYSIVNEePNAEECKGKIKAYEENHRTEI------------------
>UniRef90_A0A2B7Z450/98-178 [subseq from] RNA polymerase II transcription factor B subunit 3 n=1 Tax=Polytolypa hystricis UAMH7299 TaxID=1447883 RepID=A0A2B7Z450_9EURO
EDINVEKEVDIRKRVMQILNRREEEFATKLDFDNFLEQREDIISSLLSGTNVPATEAQLRSYATQNATSIRANKVLEAQES-------
>UniRef90_E9E2B4/91-174 [subseq from] RNA polymerase II transcription factor B subunit 3 n=8 Tax=Metarhizium TaxID=5529 RepID=E9E2B4_METAQ
-DLTVEREVDVRRRVAQVFNKVEDDFESLDSYNKYLEYVEDLTFKLVNGTPEAKgeAEGELAAWEAQHKAEIERNK-KLARESDEA----
>UniRef90_Q54I13/69-148 [subseq from] CDK-activating kinase assembly factor MAT1 n=1 Tax=Dictyostelium discoideum TaxID=44689 RepID=Q54I13_DICDI
-DTGLEKENSIRKKYLKEFNKTRKDFNSLVEYNNFLEMVEDLIFDAIEGGDLATAsELKLKEYQKANQASIATNKKA--KEEE------
>UniRef90_W9XQY4/73-138 [subseq from] RNA polymerase II transcription factor B subunit 3 n=1 Tax=Capronia epimyces CBS 606.96 TaxID=1182542 RepID=W9XQY4_9EURO
EDLKIEREVEIRRRVTKILDRREEEFETKRDYDDFLELREELVMNLVFRTDVAATNRKLKEYAQAN----------------------
>UniRef90_A0A2U1PY08/19-80 [subseq from] MAT1 domain-containing protein n=1 Tax=Artemisia annua TaxID=35608 RepID=A0A2U1PY08_ARTAN
--------------CIKRFNKRVEDFSSLREYNDYLEDVEDMIVDLVDGNNVPAHEAKIARYQKENAEQIMNAQAR------------
>UniRef90_A0A316URE1/172-238 [subseq from] RNA polymerase II transcription factor B subunit 3 n=1 Tax=Jaminaea rosea TaxID=1569628 RepID=A0A316URE1_9BASI
-DLDVEREVDVRKRVGRLFASRsQEDFETLKGYNDWLEEAERLTFNLVNRIDVEETNAQLAKYEGEMK---------------------
>UniRef90_UPI000644DB8D/65-146 [subseq from] hypothetical protein n=1 Tax=Acytostelium subglobosum LB1 TaxID=1410327 RepID=UPI000644DB8D
-DGANDKENQTRKTVLKTFNKRQDNFTDLFEYNNYLELVEDIIFQLLQGgEEAATAQQRIKEYQRTNQQSISENRAKKEREDS------
>UniRef90_A0A1R2BJ51/63-139 [subseq from] RING-type domain-containing protein n=2 Tax=Stentor coeruleus TaxID=5963 RepID=A0A1R2BJ51_9CILI
EDQEIEKDREVRKKVLEIYGKLEEDFINKAEYYDYLETIENIIEDILGQRNLENIKQQMDIEKENNKQSLQNFEIRR-----------
>UniRef90_UPI001FDCBCC3/88-165 [subseq from] uncharacterized protein n=1 Tax=Wardomyces moseri TaxID=1658444 RepID=UPI001FDCBCC3
-DLTIQREVDIRKRVAAVFNNTQDDFETLRDYNNYLQDVEDLTFSLVYGegTERADAEAKLADYEQQHRAEIERNKKKG-----------
>UniRef90_A0A7S4C0G4/2-85 [subseq from] MAT1 domain-containing protein n=1 Tax=Chrysotila carterae TaxID=13221 RepID=A0A7S4C0G4_CHRCT
-DASMEREKSARREVRSLWYRREEDFAELRDYNDYLETVEEIVAGLLDDAAKPATQARLKALGREGRELTARNRAKFDAERRALL---
>UniRef90_A0A8H3ANF7/112-153 [subseq from] RNA polymerase II transcription factor B subunit 3 n=5 Tax=Rhizoctonia solani TaxID=456999 RepID=A0A8H3ANF7_9AGAM
EDLGVEKEVAIRRRIAKHFNKRLEDFDSLQDYNDYLEEVETI----------------------------------------------
>UniRef90_G0V7A3/73-155 [subseq from] RNA polymerase II transcription factor B subunit 3 n=1 Tax=Naumovozyma castellii (strain ATCC 76901 / BCRC 22586 / CBS 4309 / NBRC 1992 / NRRL Y-12630) TaxID=1064592 RepID=G0V7A3_NAUCC
-DVAVEKEVDIRKRVFNVFNKTLDDFDNdLDKYNKYLEQVEDIIYNLDHGIDVVETEEKLRSYEELNKQLILNNIERNKKDLEN-----
>UniRef90_A0A167TBD9/115-184 [subseq from] RNA polymerase II transcription factor B subunit 3 n=1 Tax=Fibularhizoctonia sp. CBS 109695 TaxID=436010 RepID=A0A167TBD9_9AGAM
EDLGVEKEVAIRRRIAKEFNKRREDFPDLRSFNDYLEEVEDIVARLypVSHVPYPEAEER-EERERSHRDI-------------------
>UniRef90_A0A7S3DRW1/108-180 [subseq from] RING-type domain-containing protein n=1 Tax=Amphiprora paludosa TaxID=265537 RepID=A0A7S3DRW1_9STRA
-----EKDTSWRRRIISVYNKSENDFPSLLEYNNYLEQVEDMIYAIVNEEPaAEEIKAKVKEYEQENKAQIVIRQSQR-----------
>UniRef90_A0A8X7NVS9/32-92 [subseq from] Uncharacterized protein n=1 Tax=Brassica carinata TaxID=52824 RepID=A0A8X7NVS9_BRACI
----------------LLYNKREGDFSALKDYNDYLEEVECMIFDLVDGINVKAIEEKIKRYSQENAEQIMVNRARK-----------
>UniRef90_A0A175W3V6/90-172 [subseq from] RNA polymerase II transcription factor B subunit 3 n=1 Tax=Madurella mycetomatis TaxID=100816 RepID=A0A175W3V6_9PEZI
-DLAVEREVDIRRRVAAVFNQAEDDFETLRDYNNYLQMVEDLTFDLVSGTDAKRREAEvtLQRWEAEHKADIERNR-KAGREADE-----
>UniRef90_J7R3I6/74-147 [subseq from] RNA polymerase II transcription factor B subunit 3 n=1 Tax=Kazachstania naganishii (strain ATCC MYA-139 / BCRC 22969 / CBS 8797 / KCTC 17520 / NBRC 10181 / NCYC 3082 / Yp74L-3) TaxID=1071383 RepID=J7R3I6_KAZNA
-DVEVEKEVDIRKRVHNVYNQTLADFKgDLTAYNKYLEDIEDIVYNLDHGIDVVDTEQKLRDYEELNRQLILNNI--------------
>UniRef90_Q75D20/72-150 [subseq from] RNA polymerase II transcription factor B subunit 3 n=2 Tax=Eremothecium TaxID=33170 RepID=TFB3_ASHGO
-DVDVEREVDIRKRVFNVFNKTIEDFDGdTAAYDQYLEEVEDIVYGLDNGIDVAKNEEKLRTYEELNKQLILANMERNKQ---------
>UniRef90_G0WES1/116-201 [subseq from] RNA polymerase II transcription factor B subunit 3 n=1 Tax=Naumovozyma dairenensis (strain ATCC 10597 / BCRC 20456 / CBS 421 / NBRC 0211 / NRRL Y-12639) TaxID=1071378 RepID=G0WES1_NAUDC
-DVGVEKEVDIRKRVFGVFNKDLNDFDgDLKKFNEYLEHVEEIVYKLDHGIDVEETERQLKDYEELNKQLILSNIERNKKEFENFEE--
>UniRef90_L7IVQ4/96-173 [subseq from] Endopeptidase Clp n=6 Tax=Pyricularia TaxID=48558 RepID=L7IVQ4_MAGOP
-DLTVEREVDVRKRVFKVFNQQQDDFQTLQDYNNYLDQVECLVFDLLSpdRARAEKAAEDLQKYEAEHRAQIERARRKG-----------
>UniRef90_Q7SHN1/77-161 [subseq from] RNA polymerase II transcription factor B subunit 3 n=5 Tax=Sordariaceae TaxID=5148 RepID=Q7SHN1_NEUCR
-DLAVEREVDIRRRVAAVFNQVEDDFETLQDYNNYLQMVEDLTFELVNGTDERRrqAEAQLQAWEAEHRADIERNK-KAGREADEIS---
>UniRef90_A0A8K1FKR5/82-162 [subseq from] RING-type domain-containing protein n=1 Tax=Pythium oligandrum TaxID=41045 RepID=A0A8K1FKR5_PYTOL
----CAKETSVRRKVIKDYNKTEDDFSTLDEYNDYLETVENLIFDLVYGDEEEKaaAHKQWKLYRGENAITIATNDARRADEERR-----
>UniRef90_A0A2C5X1J7/95-171 [subseq from] RNA polymerase II transcription factor B subunit 3 n=2 Tax=Ceratocystis TaxID=5157 RepID=A0A2C5X1J7_9PEZI
-DLTIERECDIRKRVAAIFNKGEGDFETLRDFNDYLERVEDLTADMVSGVEAARIKAEGELIEWENahKAEIEANRRR------------
>UniRef90_A0A1Z5JMD5/79-159 [subseq from] CDK-activating kinase assembly factor MAT1 n=2 Tax=Fistulifera solaris TaxID=1519565 RepID=A0A1Z5JMD5_FISSO
-DVQCEKDTSWRRRVLKVYNKTQADFETLLEYNNYLEMVEDMIFSIVNEePNAEECKNKIKDYEQANKSAIVIRQSQRADEE-------
>UniRef90_UPI000CDF9C05/42-83 [subseq from] CDK-activating kinase assembly factor MAT1-like isoform X1 n=2 Tax=Salvelinus alpinus TaxID=8036 RepID=UPI000CDF9C05
------------------------------------------VYNLTNNLEVEGTKHIMEAYQRENRDIIQKNKAKLMREQEAL----
>UniRef90_A0A0D2CLE6/73-138 [subseq from] RNA polymerase II transcription factor B subunit 3 n=1 Tax=Exophiala xenobiotica TaxID=348802 RepID=A0A0D2CLE6_9EURO
EDLKIEREVEIRKRVGKTLDRREEEFETKRDYDDYLELKEELIMNLVFNTDVQATRRKLRDYAVAN----------------------
>UniRef90_A0A0D2CS61/73-139 [subseq from] RNA polymerase II transcription factor B subunit 3 n=6 Tax=Herpotrichiellaceae TaxID=43219 RepID=A0A0D2CS61_9EURO
EDLKIEREVEIRKKVTKILDRQEEEFESKRYYDDFLELREEMIMNLVLRMDVAATNRRLKDYAIANG---------------------
>UniRef90_A0A2Z6NFX7/25-90 [subseq from] MAT1 domain-containing protein n=1 Tax=Trifolium subterraneum TaxID=3900 RepID=A0A2Z6NFX7_TRISU
---------RILRKMARIFNKREDDFPSLKEYNDYLEDVMDMTTKLIKgEEDVSVIEEKIRKYENENAELIQLRR--------------
>UniRef90_A0A8R1UUZ3/1221-1297 [subseq from] Nol-1 n=2 Tax=Pristionchus pacificus TaxID=54126 RepID=A0A8R1UUZ3_PRIPA
----IEKENHVRKRLKKIFNLKQDDFEDLKQFNDYLETFENTVWSLTNEVDVEGVEEFVNQFRDDNADLIERNRKKLDDDQ-------
>UniRef90_A0A1J7I8P3/94-178 [subseq from] RNA polymerase II transcription factor B subunit 3 n=1 Tax=Coniochaeta ligniaria NRRL 30616 TaxID=1408157 RepID=A0A1J7I8P3_9PEZI
-DLTVEREVDIRRRVAAVFNQVEDDFETLGDYNDYLQQVEDLTFDLVFSGADEGRRRKaeanLQQWEAEHKADIERNK-KAGREADE-----
>UniRef90_A0A2U1KAP3/23-82 [subseq from] Cdk-activating kinase assembly factor MAT1, centre n=1 Tax=Artemisia annua TaxID=35608 RepID=A0A2U1KAP3_ARTAN
----------------CRFNKRVEDFSSLREYNDYLEDVEDMIVDLVDGNNVPAHEAKIARYQKENAEQIMNAQAR------------
>UniRef90_A0A1D2VFU1/75-149 [subseq from] RNA polymerase II transcription factor B subunit 3 n=1 Tax=Ascoidea rubescens DSM 1968 TaxID=1344418 RepID=A0A1D2VFU1_9ASCO
-DINIEKEVDIRRRVCKIFNKTESDFKKPGEYDLYLEKIEDMVYNLTNEIDVEKTEEELLKYEEANRGLININNDR------------
>UniRef90_A0A3E2H144/39-121 [subseq from] RNA polymerase II transcription factor B subunit 3 (Fragment) n=1 Tax=Scytalidium lignicola TaxID=5539 RepID=A0A3E2H144_SCYLI
--LHVEREVDIRKRVGEVFNRRQDDFETLLDWNNYLEEVESLIFDLVEGTREEksRAEDKLRQYRDGNKGEIEENK-RLGQEEAEL----
>UniRef90_A0A7S0I0W9/70-151 [subseq from] RING-type domain-containing protein (Fragment) n=1 Tax=Hanusia phi TaxID=3032 RepID=A0A7S0I0W9_9CRYP
EDPFVRREIKIRHRVLSVYNRQEEDFlssdvpPSeaKRMYNAYLEEVESIIDRLVNKIDLDELEAQLAEQSQNNREAIVRNQ--------------
>UniRef90_A0A8H4UJ87/89-173 [subseq from] RNA polymerase II transcription factor B subunit 3 n=1 Tax=Fusarium zealandicum TaxID=1053134 RepID=A0A8H4UJ87_9HYPO
-DLTVEREVDIRRRVAAVFNKVEEDFETLDDYNEYLEMVECLTIDIVSGNDEDKRKAEAQLseYEARHKADIERNR-RLARESDEAR---
>UniRef90_G0SF48/84-168 [subseq from] RNA polymerase II transcription factor B subunit 3 n=2 Tax=Chaetomium thermophilum (strain DSM 1495 / CBS 144.50 / IMI 039719) TaxID=759272 RepID=G0SF48_CHATD
-DLSVEREVDIRRRVAAVFNQQEDDFETLRDYNDYLQMVEDLTFDLVWGSEAKRREAEatLMRWEAEHRAEIERNR-KAGREADELH---
>UniRef90_W3X738/88-166 [subseq from] RNA polymerase II transcription factor B subunit 3 n=1 Tax=Pestalotiopsis fici (strain W106-1 / CGMCC3.15140) TaxID=1229662 RepID=W3X738_PESFW
-DLSIQREVDIRKRVAAVFNNTQDDFETLRDYNNYLQDVEDLTFSLVYGEDSERMeaEAKLVDYEQQHKAEIERNKKKGS----------
>UniRef90_A0A0C3HIX3/80-164 [subseq from] RNA polymerase II transcription factor B subunit 3 n=1 Tax=Oidiodendron maius Zn TaxID=913774 RepID=A0A0C3HIX3_9PEZI
-DLAIEREVDVRKRVGAVFNRRHDEFETLLDWNNYLEEVEGLVFDIVEGdVKTRTiAEEKLRMYKEANKGVIEENT-RVGLEEGELE---
>UniRef90_H6BN16/73-138 [subseq from] RNA polymerase II transcription factor B subunit 3 n=1 Tax=Exophiala dermatitidis (strain ATCC 34100 / CBS 525.76 / NIH/UT8656) TaxID=858893 RepID=H6BN16_EXODN
EDLKIEREVEIRKRVNKILDRQEEEFETKRDYDDFLELKEELIMNLVLRTDVAATNRKLKEYAQAN----------------------
>UniRef90_W9YUK9/73-138 [subseq from] RNA polymerase II transcription factor B subunit 3 n=1 Tax=Capronia coronata CBS 617.96 TaxID=1182541 RepID=W9YUK9_9EURO
EDLKIEREIEIRKRVNKILDRREDEFETKRDYDDFLELREELIMNLVFRTDVAATNRKLKEYAQAN----------------------
>UniRef90_A0A151Z6I7/47-130 [subseq from] CDK-activating kinase assembly factor MAT1 n=1 Tax=Tieghemostelium lacteum TaxID=361077 RepID=A0A151Z6I7_TIELA
-DASLEKENKIRKRVLDIFNKRLEDFNgNLLEYNDYLEMTEDIIFEMMDTNTTHLADAKMKEYQRLNQASIITNKVIKEKEESEI----
>UniRef90_A0A0X8HWV6/72-154 [subseq from] RNA polymerase II transcription factor B subunit 3 n=1 Tax=Eremothecium sinecaudum TaxID=45286 RepID=A0A0X8HWV6_9SACH
-DVDVEREVDIRKRVFNVFNKTMEDFDgDLNAYNKYFEEVEDIIYSLDKGIDVAKNEEKLRTYEELNKQLIMVNIERNKQSMEN-----
>UniRef90_A0A1X2G234/89-130 [subseq from] RNA polymerase II transcription factor B subunit 3 n=1 Tax=Hesseltinella vesiculosa TaxID=101127 RepID=A0A1X2G234_9FUNG
EDLSVEKEVRIRIRVAKVFNKRPEDFSSLRLYNDYLEEVEDI----------------------------------------------
>UniRef90_A0A0D2BXL7/73-137 [subseq from] RNA polymerase II transcription factor B subunit 3 n=1 Tax=Exophiala oligosperma TaxID=215243 RepID=A0A0D2BXL7_9EURO
EDLKIEREVEIRKTVGKTLDRREEEFESKRDYDDYLELKEELIMNLVLKIDVQATRRKLKEYAIA-----------------------
>UniRef90_A0A1S7ULX6/208-287 [subseq from] RNA polymerase II transcription factor B subunit 3 n=1 Tax=Rosellinia necatrix TaxID=77044 RepID=A0A1S7ULX6_ROSNE
-DLAVEREVDIRKRVAAAYNMVEDDFETLRDYNNYLQDVEDLTFDLISGGDDERAAAEQKLLRReqEFREKIERNKRR-GRE--------
>UniRef90_A0A1T3CSU3/100-181 [subseq from] RNA polymerase II transcription factor B subunit 3 n=13 Tax=Trichoderma TaxID=5543 RepID=A0A1T3CSU3_9HYPO
---GVEREVDIRRRVAAVFNKAEDDFESLNAYNDYLYMVECLTDDLVNGTDEARKKAEVQLseWEAQHKAEIERNR-KLARESDES----
>UniRef90_A0A218Z7L8/39-120 [subseq from] RNA polymerase II transcription factor B subunit 3 n=1 Tax=Marssonina coronariae TaxID=503106 RepID=A0A218Z7L8_9HELO
--LKVEREVDIRKRVGLVFNRRQEEFETLLDWNDYLEEVESLIFDLVEGSreDKLHAEEKLKRYKESNMGDIEDNRIAGLEEME------
>UniRef90_A0A3N2PZR2/81-159 [subseq from] RNA polymerase II transcription factor B subunit 3 n=1 Tax=Sodiomyces alkalinus F11 TaxID=1314773 RepID=A0A3N2PZR2_9PEZI
---AVEREVDIRRRVHAVFNKEEPDFESLADYNAYLEQVEELTFNLVSgNPD-QRSKAeaEMRDWEAKHKSEIEERRR-QARES-------
>UniRef90_A0A3S1BWR5/64-141 [subseq from] RING-type domain-containing protein n=1 Tax=Elysia chlorotica TaxID=188477 RepID=A0A3S1BWR5_ELYCH
EDPFVEKEIDIRRKVLR------ECFIQTIYHNYYFHFL--AVYNLSNHIDVDETKRMIEQYKKENRDQIKKNQSKMSRDEEMLES--
>UniRef90_A0A3D8RHK3/89-164 [subseq from] RNA polymerase II transcription factor B subunit 3 n=2 Tax=Coleophoma TaxID=453209 RepID=A0A3D8RHK3_9HELO
-DLTVEREVDIRKRVGAIFNRRQDEFETLLDWNNYLEEVEGLIFDLVEGTRDEKVKaeEKLRAYKEGNRGEIEENRK-------------
>UniRef90_G2R3E9/75-157 [subseq from] RNA polymerase II transcription factor B subunit 3 (Fragment) n=2 Tax=Thermothielavioides terrestris TaxID=2587410 RepID=G2R3E9_THETT
-DLAVEREVDIRRRVAAVFNQSEDDFETLRDYNNYLQMVEDLTFDLVSGTDARRRAAEatLQQWEAEHRADIERNR-KAGREADE-----
>UniRef90_A0A8K0PPN6/94-169 [subseq from] RNA polymerase II transcription factor B subunit 3 n=1 Tax=Chaetomium sp. MPI-SDFR-AT-0129 TaxID=2823209 RepID=A0A8K0PPN6_9PEZI
-DLSVEREVDIRRRVAAVFNQAEDDFETLRDYNNYLQMVEDLTFDLVSGTDAQRRAAEatLQQWEAEHRADIERNRR-------------
>UniRef90_A0A0J8QMI4/79-142 [subseq from] RNA polymerase II transcription factor B subunit 3 n=1 Tax=Coccidioides immitis RMSCC 3703 TaxID=454286 RepID=A0A0J8QMI4_COCIT
EDIGVEREVDIRKRVMGILNRREEEFDSKRAWDDFLEQREEIIANLTSQrqkPNLLNTLPKMPL---------------------------
>UniRef90_A0A4S8ICS7/51-103 [subseq from] MAT1 domain-containing protein n=1 Tax=Musa balbisiana TaxID=52838 RepID=A0A4S8ICS7_MUSBA
---------------LSGYNKREEDFPSLKECTDYLEEVEDMTYNLIEGIDVAAIEAKIAKFQEENWS--------------------
>UniRef90_A9UV49/103-179 [subseq from] RING-type domain-containing protein n=1 Tax=Monosiga brevicollis TaxID=81824 RepID=A9UV49_MONBE
----VQRDVAIRRRQLQRLNLTEKDFPTLAAYNDYLEQREDIAYNLSNDLDLVETGQRLDKLLNDYAEQIATNEARADRLR-------
>UniRef90_A0A2S4PWJ3/81-156 [subseq from] RNA polymerase II transcription factor B subunit 3 n=2 Tax=Erysiphe TaxID=5121 RepID=A0A2S4PWJ3_9PEZI
-DLNVEREVDIRKRVDAVFNRRQEDFESLRDWNNYLEEVESLIFDLVEGTREEKMKaeERLKQYRKSNLKEIDNNRR-------------
>UniRef90_A0A5D6Y7U3/80-160 [subseq from] RING-type domain-containing protein n=1 Tax=[Pythium] brassicae (nom. inval.) TaxID=1485010 RepID=A0A5D6Y7U3_9STRA
----FAKETSVRKKVTKDYNKTEDDFNSTDEYNDYLEMLENLIFDLVYGDDAEKaaAQKQWKQYRMENAIGIATNDAKRADEERR-----
>UniRef90_A0A6A6UDG9/98-173 [subseq from] RNA polymerase II transcription factor B subunit 3 n=1 Tax=Microthyrium microscopicum TaxID=703497 RepID=A0A6A6UDG9_9PEZI
---RMEREIDIRREVASVFNRRADDFESLRGYNDYLNDVEDITYVLIEGkggKEEKEARKKLEGYRVANEGSIKENRK-L-----------
>UniRef90_A0A7S3EXW3/23-102 [subseq from] MAT1 domain-containing protein (Fragment) n=1 Tax=Haptolina ericina TaxID=156174 RepID=A0A7S3EXW3_9EUKA
-------DRDYRKQVRKVYYMREEDFATMREYNDYLEEVEEIIELLINDETRAAARVRLDKLSKAAKAKSSQNHAKLDADQRAMKDA-
>UniRef90_A0A8S9H964/188-254 [subseq from] MAT1 domain-containing protein n=1 Tax=Brassica cretica TaxID=69181 RepID=A0A8S9H964_BRACR
-----NKEINVRRRISAIYNKREEDFSALKDYNDYLEEVEC-----MNGINVGAIEDKIKRFSQENAEQIMVNRARK-----------
>UniRef90_B7G382/79-153 [subseq from] RING-type domain-containing protein n=2 Tax=Phaeodactylum tricornutum TaxID=2850 RepID=B7G382_PHATC
-DVQCEKDTSWRRRVLKVFNKTEPDFSSLLEFNNYLEQVEDMIYSIVNEePDAEACKAKIKEYENAHKTEIVIRQS-------------
>UniRef90_Q2HFW0/80-155 [subseq from] RNA polymerase II transcription factor B subunit 3 n=1 Tax=Chaetomium globosum (strain ATCC 6205 / CBS 148.51 / DSM 1962 / NBRC 6347 / NRRL 1970) TaxID=306901 RepID=Q2HFW0_CHAGB
-DLSVEREVDIRRRVAAVFNQAEDDFETLRDFNNYLQMVEDLTFDLVSGSDAERRAAEatLQQWEAEHKADIERNRR-------------
>UniRef90_A0A397TL66/82-140 [subseq from] RNA polymerase II transcription factor B subunit 3 n=1 Tax=Glomus cerebriforme TaxID=658196 RepID=A0A397TL66_9GLOM
EDLRVEKEVKIRRMLSKQYNQRQEDFESLRSYNDYLEMVEEIGMEFKSHKILFFFKKKY-----------------------------
>UniRef90_F4PZK4/45-124 [subseq from] CDK-activating kinase assembly factor MAT1 n=1 Tax=Cavenderia fasciculata (strain SH3) TaxID=1054147 RepID=F4PZK4_CAVFA
--DVNDKENNTRRRVLRVYNKRREDFNNLNEYNDYLEIVEDLIFEFMRGGEHQaLAEQKLKDYNKQNQQSIIINKKKKEEED-------
>UniRef90_A0A090C9M3/98-180 [subseq from] RNA polymerase II transcription factor B subunit 3 n=3 Tax=Podospora TaxID=5144 RepID=A0A090C9M3_PODAN
-DLSVEREVDIRRRVNQVFNQVEDDFNTLRDYNNYLQMVEDLTFDLVHGDEPTKRKAEAQLqqWEAEHKTEIERNR-RAGKEQDE-----
>UniRef90_A0A167BYR2/92-175 [subseq from] RNA polymerase II transcription factor B subunit 3 n=2 Tax=Metarhizium rileyi TaxID=1649241 RepID=A0A167BYR2_METRR
-DLSVEREVDIRRRVAQIFNKVEDDFETLDSYNKYLEYVEDLTFKLVSGTPEAKSEAegELAAWEAQHKAEIERNR-KLARESDET----
>UniRef90_A0A507QR96/79-156 [subseq from] RNA polymerase II transcription factor B subunit 3 n=1 Tax=Monascus purpureus TaxID=5098 RepID=A0A507QR96_MONPU
EDIGVEREVDIRRRVMQI---REEEFTTKRAYDDFLEQREEIISNITLGIDVAKTEEALRKYAAENTASIRANQALEAQEA-------
>UniRef90_A0A0N4XXM8/149-213 [subseq from] Transportin-3 (inferred by orthology to a human protein) n=1 Tax=Nippostrongylus brasiliensis TaxID=27835 RepID=A0A0N4XXM8_NIPBR
----------------QIYNLKKDDFDTLREYNDYLERFECIVYNLASGIDVEETEAEIAAFKERYAELIERNKKKLDEDQ-------
>UniRef90_A0A7S3JIT2/50-128 [subseq from] MAT1 domain-containing protein (Fragment) n=1 Tax=Euplotes harpa TaxID=151035 RepID=A0A7S3JIT2_9SPIT
------KDMKYRKTILKTYNKLREDFETDEEYNQYLEEVEDIICGLIGSSETDKIEAKINEYKRVNKRSIGVNMAKMKTIANEMY---
>UniRef90_G9PBI8/90-171 [subseq from] RNA polymerase II transcription factor B subunit 3 n=4 Tax=Trichoderma TaxID=5543 RepID=G9PBI8_HYPAI
---GVEREVDIRRRVAAVFNKAEDDFESLDAYNDYLYMVECLTGDLVNGSDEARKKAEVQLaeWEAQHKAEIERNR-KLARESDES----
>UniRef90_A0A1E1LGL4/78-159 [subseq from] RNA polymerase II transcription factor B subunit 3 n=3 Tax=Rhynchosporium TaxID=38037 RepID=A0A1E1LGL4_9HELO
--LKIEREVDIRKRVGGVFNRRQDEFESLRDWNNYLEEVETLIFDLVEGSkeDKSRAEERLRRYRESNRGDIEDNRKQGLEE-ME-----
>UniRef90_A0A7E4VZJ5/45-124 [subseq from] CDK-activating kinase assembly factor MAT1 n=1 Tax=Panagrellus redivivus TaxID=6233 RepID=A0A7E4VZJ5_PANRE
-NPLIEREVYHRKRLSKIFCLKHDEFQNDKAYNDYLERFETIICNYVDDIDLEKTDAEVRQFQAQYADAIERNRKKLSEDD-------
>UniRef90_A0A0A1TQW6/89-172 [subseq from] RNA polymerase II transcription factor B subunit 3 n=1 Tax=[Torrubiella] hemipterigena TaxID=1531966 RepID=A0A0A1TQW6_9HYPO
--LGVEREVDIRRRVATVFNNVEDDFESLDAYNTYLEEVETLTDDLVNGNDLQRktAEAKLVEWEAQHKADIERNK-KLAREGDEAR---
>UniRef90_A0A1J4JDB6/18-87 [subseq from] MAT1 domain-containing protein n=1 Tax=Tritrichomonas foetus TaxID=1144522 RepID=A0A1J4JDB6_9EUKA
------SERETNKKVFLIYNLKLEDFENEEQYDDFLEERENIIYNLVHNINAEEANKTLEAFKQAHFHLIEKRKAE------------
>UniRef90_Q00YU0/5-58 [subseq from] Cdk-activating kinase assembly factor MAT1,centre n=2 Tax=Ostreococcus tauri TaxID=70448 RepID=Q00YU0_OSTTA
------RAVRARERVLNAFNREQSDFATLREWNDYLERREELIFNLTEGIDVTATEAAIA----------------------------
>UniRef90_A0A135SMA7/85-166 [subseq from] RNA polymerase II transcription factor B subunit 3 n=11 Tax=Colletotrichum TaxID=5455 RepID=A0A135SMA7_9PEZI
-DLTVEREVDIRRRVAAVLNKVEDDFETLADYNEYLEWVETLTFDLISGTDAEKKAAEARLmeWEQAHRAEIERNR-RLAKESE------
>UniRef90_A0A2T0FHI5/70-151 [subseq from] RNA polymerase II transcription factor B subunit 3 n=1 Tax=Wickerhamiella sorbophila TaxID=45607 RepID=A0A2T0FHI5_9ASCO
-DLKVEREVDVRQRIVKIFNRREDAFDTEAEYNDYLEEIEGLIFAIAQGsaAEREEAEQRVSEYEKLHKQEIIQNALQQKQDD-------
>UniRef90_A0A179FC45/88-171 [subseq from] RNA polymerase II transcription factor B subunit 3 n=2 Tax=Metacordyceps chlamydosporia TaxID=280754 RepID=A0A179FC45_METCM
-DLTVEREVDIRRRVAQIFNKVEDDFEDLDAYNKYLEYVEDLTFKLVSGEPEAKTEAEGELaaWEAQHKAEIERNK-KLARESDDA----
>UniRef90_A0A7S3Q0C2/77-152 [subseq from] RING-type domain-containing protein n=1 Tax=Chaetoceros debilis TaxID=122233 RepID=A0A7S3Q0C2_9STRA
-DVQCEKDTSWRRRVQKVYNKVESDFENLFDYNNYLEEVEDIIFCIVNEePNAEEMKAKVKKYEEENKSLIVIRQSQ------------
>UniRef90_A0A8H8RNZ3/84-163 [subseq from] RNA polymerase II transcription factor B subunit 3 n=1 Tax=Lachnellula occidentalis TaxID=215460 RepID=A0A8H8RNZ3_9HELO
--LHVEREVDIRKRVSEVFNRRQDEFETLLDWNNYLEEVESLVFDLVEGRAADkaRAEEKLKEYRDAYREEIEGNR-RMGREE-------
>UniRef90_A0A8S9BIG0/82-165 [subseq from] RNA polymerase II transcription factor B subunit 3 n=1 Tax=Helotiales sp. DMI_Dod_QoI TaxID=2728926 RepID=A0A8S9BIG0_9HELO
--LKVEREVDIRKRVGAIYNKRQDEFETLLDWNNYLENVEDLIFDLVEGGKEDkmRAEERLRAYKESNLGEIEANKRAG-LEEMELE---
>UniRef90_A0A0D2DYL1/70-136 [subseq from] RNA polymerase II transcription factor B subunit 3 n=1 Tax=Fonsecaea pedrosoi CBS 271.37 TaxID=1442368 RepID=A0A0D2DYL1_9EURO
EDLKIEREVEIRKRVNKILDRQEEEFESKRYYDDFLELREEMIMNLVLRTDVAATNRKLKEYAIANG---------------------
>UniRef90_A0A1D8PN00/75-156 [subseq from] RNA polymerase II transcription factor B subunit 3 n=4 Tax=Candida TaxID=5475 RepID=A0A1D8PN00_CANAL
EDLIIEKEIDIRKKVSAIYNKTEEDFPGdLQGYNRYLENIEDIIFKLSYSDDkqeIETVETELNKYEQEHKlEILERNMRES-----------
>UniRef90_A0A1L7WSJ1/83-165 [subseq from] RNA polymerase II transcription factor B subunit 3 n=1 Tax=Phialocephala subalpina TaxID=576137 RepID=A0A1L7WSJ1_9HELO
--LKVERECDIRKRVGAVYNKRQDEFETLLDWNNYLEDVEGLIFDLVEGSkeDRSRAEEKLRAYKERNLGEIEANKRAG-LEEVEM----
>UniRef90_A0A8S4GY82/8-88 [subseq from] MAT1 domain-containing protein n=1 Tax=Pedinophyceae sp. YPF-701 TaxID=765719 RepID=A0A8S4GY82_9CHLO
---RMDRELRFRKYVQDIYDKDEGDFPTAEEWYAYQEEVEDIIENFVENKNVAETEARVAKYKQENRSrVLSKEIKQLNRAQPD-----
>UniRef90_A0A8T2VW18/4-76 [subseq from] Putative CDK-activating kinase assembly factor MAT1 n=1 Tax=Chlorella desiccata (nom. nud.) TaxID=1650286 RepID=A0A8T2VW18_9CHLO
-----KKELQVRFRVESIFNKTEDEFVDKTAYDDYLEEREDIIFNLVEGIDVKDMEAKIAEYKRNNADSIIRNEAKKA----------
>UniRef90_W9W4E5/70-136 [subseq from] RNA polymerase II transcription factor B subunit 3 n=2 Tax=Cladophialophora TaxID=82105 RepID=W9W4E5_9EURO
EDLKIEREVEIRKRVTKILDRQEEEFESKRYYDDFLELREEMIMHLVLRTDVAATNRKLREYAIANG---------------------
>UniRef90_A0A0B2WL84/89-171 [subseq from] RNA polymerase II transcription factor B subunit 3 n=1 Tax=Metarhizium album (strain ARSEF 1941) TaxID=1081103 RepID=A0A0B2WL84_METAS
-DLTVEREVDIRRRVAQVFNKVEDDFDTLDSYNKYLEYVEDLTFKLVSGTPEAKSEAegELAAWEAQHKAEIERNK-KLARASDD-----
>UniRef90_A0A2T3A9T4/92-174 [subseq from] RNA polymerase II transcription factor B subunit 3 n=1 Tax=Coniella lustricola TaxID=2025994 RepID=A0A2T3A9T4_9PEZI
-DLNVEREVDIRKRVAAVFNKGEEDFEDLKAYNDYLDMVETLTMDLVYGTDKEreGANQKLSAWEYEHRLEIEKNRKHGERLRE------
>UniRef90_K1WVV3/80-163 [subseq from] RNA polymerase II transcription factor B subunit 3 n=1 Tax=Marssonina brunnea f. sp. multigermtubi (strain MB_m1) TaxID=1072389 RepID=K1WVV3_MARBU
--LDVERECDIRKRVGGVFNRRQEDFETLLDWNDYLEEVESLIYDLVHGQPAVraEAEARLRAYKDSNMGEIEDNRR-AGMEEVELE---
>UniRef90_A0A4Z0Z9P8/90-169 [subseq from] RNA polymerase II transcription factor B subunit 3 n=1 Tax=Xylaria hypoxylon TaxID=37992 RepID=A0A4Z0Z9P8_9PEZI
-DLAVEREVDIRRRVAAAYNMVEDDFETLRDYNNYLQDVEDLNFDLISGGDEERRAAEQKLLhrEQEFREEIERNKRR-GRE--------
>UniRef90_A0A0D2B0T5/78-143 [subseq from] RNA polymerase II transcription factor B subunit 3 n=1 Tax=Exophiala spinifera TaxID=91928 RepID=A0A0D2B0T5_9EURO
EDLKIEREVEIRKNVGKTLDRREEEFETKRDYDDYLELKEELIMNLVLKIDVQATRRKLKDYAIAN----------------------
>UniRef90_A0A4R8RM07/80-163 [subseq from] RNA polymerase II transcription factor B subunit 3 n=4 Tax=Colletotrichum orbiculare species complex TaxID=2707354 RepID=A0A4R8RM07_COLTR
-DLTVEREVDIRRRVAAVLNKVEDDFETLPDYNEYLEFVENLSFDLISGNDAQKkaAEKTLTDYETQHRADIERNR-RLAKESEEE----
>UniRef90_A0A7S1GHB7/77-150 [subseq from] RING-type domain-containing protein n=1 Tax=Cyclophora tenuis TaxID=216820 RepID=A0A7S1GHB7_CYCTE
-DVQCEKDTSWRRRVTKVFNKIESDFSTLLEYNNYLEEVEDIIYAIVNEePNAEEMKAKVKAYEEANKSQIVIRQ--------------
>UniRef90_A0A7S2Z255/7-91 [subseq from] MAT1 domain-containing protein (Fragment) n=1 Tax=Chloropicon laureae TaxID=464258 RepID=A0A7S2Z255_9CHLO
-EAAMERERKLRERVYRAFCTPREHFQSQDEYNDYLERREDVAFNLVEGIDLESTEAELRKVEQENAHIIAAAQAKeVEMRQQQLE---
>UniRef90_A0A8H4LUR4/102-183 [subseq from] RNA polymerase II transcription factor B subunit 3 n=1 Tax=Ophiocordyceps sinensis TaxID=72228 RepID=A0A8H4LUR4_9HYPO
---GVEREVDIRRRVAHVFNKVEDDFETLRDYNDYLDMVECLTDDLVNGPADARAKAEAQLaeWEARHKAEIERNR-KLARESDES----
>UniRef90_K3WVU4/81-162 [subseq from] RING-type domain-containing protein n=1 Tax=Globisporangium ultimum (strain ATCC 200006 / CBS 805.95 / DAOM BR144) TaxID=431595 RepID=K3WVU4_GLOUD
----YAKETSMRKKVTKDYNKTEDDFSTTEEYNDYLEVLENLIFDLVYGDDNEKaaAQKQWKQYRMENAIAIATNDAKKADEERRI----
>UniRef90_C1G7H6/106-181 [subseq from] RNA polymerase II transcription factor B subunit 3 n=5 Tax=Paracoccidioides TaxID=38946 RepID=C1G7H6_PARBD
EDIGVEREIDIRRRVMQILNRREDEFDNKLVYDNFLEQREDIIAHLVSGIDVAKTEAQLSQYAAANAKSILRNQAL------------
>UniRef90_M7T3Z2/92-174 [subseq from] RNA polymerase II transcription factor B subunit 3 n=1 Tax=Eutypa lata (strain UCR-EL1) TaxID=1287681 RepID=M7T3Z2_EUTLA
-DLAVEREVDVRRRVAAVFNMEADDFQTLRDYNNYLQEVEDLTFDLVSGGDDERAqaEDRLRAHEQVHRDDIERKKKK-GKEAEA-----
>UniRef90_F0ZGZ3/44-123 [subseq from] MAT1 domain-containing protein (Fragment) n=1 Tax=Dictyostelium purpureum TaxID=5786 RepID=F0ZGZ3_DICPU
-DTGLEKENSIRKKYLKVFNKTRKDFKELVEYNNYLEMVEDVIFEAIEGGDSAlAAENKLKEYQKQNQASIITNKK--AKEEE------
>UniRef90_R8BN81/82-164 [subseq from] RNA polymerase II transcription factor B subunit 3 n=1 Tax=Phaeoacremonium minimum (strain UCR-PA7) TaxID=1286976 RepID=R8BN81_PHAM7
-DLSVEREVDIRRRVAAVFNQVEDDFETLDAYNEYLEMVENLTFDLVNGSESQRRKAEAQLgaWEAEHKADIERNRRAGERQRE------
>UniRef90_A0A8T2HSP5/4-76 [subseq from] Sulfotransferase n=1 Tax=Chlorella desiccata (nom. nud.) TaxID=1650286 RepID=A0A8T2HSP5_9CHLO
-----KKELQVRFRVESIFNKTEDEFVAKTAYDDYLEEREDIIFNLVEGIDVKDMEAKIAEYKRNNADSIIRNEAKKA----------
>UniRef90_UPI0015C3B66B/79-162 [subseq from] CDK-activating kinase assembly factor MAT1 n=1 Tax=Geosmithia morbida TaxID=1094350 RepID=UPI0015C3B66B
-DLSVEREVDVRRRVAAIFNKVEDDFETLKDYNDYLDMVECLTSDLVSGAEPArrSAEAKLSDWEAQHKAEIERNR-RLARETEDA----
>UniRef90_A0A8K0SNV9/84-165 [subseq from] RNA polymerase II transcription factor B subunit 3 n=1 Tax=Stachybotrys elegans TaxID=80388 RepID=A0A8K0SNV9_9HYPO
--LRIEREVDIRRRVAAVFNKVEDDFQSLQDYNDYLDMVECLTDDMVNGADDArRTaEARLSEWEAQHKADIERNR-RLARESDD-----
>UniRef90_A0A3L6PDD8/14-77 [subseq from] MAT1 domain-containing protein n=1 Tax=Panicum miliaceum TaxID=4540 RepID=A0A3L6PDD8_PANMI
------KEMTIRRRIASIFNKTQEHFPTLKDYNDYLEELEDM------RIDVEAIEAKIARYQKENAEQIFLSRAK------------
>UniRef90_UPI0018771FA4/83-164 [subseq from] CDK-activating kinase assembly factor MAT1 n=2 Tax=Colletotrichum TaxID=5455 RepID=UPI0018771FA4
-DLTIEREVDIRRRVAAVLNKVEDDFETLSDYNEYLEWVETLTFDLISGSDVEKKtaEAKLIEWEQAHRAEIERNK-RLAKESE------
>UniRef90_UPI001B35D47D/76-158 [subseq from] CDK-activating kinase assembly factor n=1 Tax=Cryphonectria parasitica EP155 TaxID=660469 RepID=UPI001B35D47D
-DLNVEREVDIRKRVAAIFNKGEEDFEDLKAYNDYLDMVETLTMDLVYGseKEQDAASQRLLAWEYEHRLEIEKNRKHGERLRE------
>UniRef90_A0A1Y2ADU6/76-121 [subseq from] RNA polymerase II transcription factor B subunit 3 n=1 Tax=Neocallimastix californiae TaxID=1754190 RepID=A0A1Y2ADU6_9FUNG
EDLYVEKEVQIRKKVGKYFNKRLEDFDnNLRQYNDYLEEVEELSKN-------------------------------------------
>UniRef90_A0A8H7M3R0/112-153 [subseq from] RNA polymerase II transcription factor B subunit 3 n=3 Tax=Rhizoctonia solani TaxID=456999 RepID=A0A8H7M3R0_9AGAM
EDLGVEKEVAIRRRIAKHFNKRLEDFDSLQEYNDYLEEVETI----------------------------------------------
>UniRef90_A0A8H6U810/83-164 [subseq from] RNA polymerase II transcription factor B subunit 3 n=3 Tax=Colletotrichum orchidearum species complex TaxID=2707337 RepID=A0A8H6U810_9PEZI
-DLTVEREVDIRRRVAAVLNKVEDDFETLDDYNEYLEWVETLTFDIISGTDAQKKEAEAKLieWEQAHRAEIERNR-RLAKESE------
>UniRef90_A0A2J6R5F4/83-165 [subseq from] RNA polymerase II transcription factor B subunit 3 n=2 Tax=Hyaloscypha hepaticicola/Rhizoscyphus ericae species complex TaxID=186449 RepID=A0A2J6R5F4_9HELO
--LKVEREVDIRKRVGSVFNRRQDEFETLRDYNNYLDDVECLIFDLVQGTKEEKAKaeERLKAYRESNMGDIEENRRA-GLEEVEM----
>UniRef90_A0A084Q8W0/90-171 [subseq from] RNA polymerase II transcription factor B subunit 3 n=3 Tax=Stachybotrys TaxID=74721 RepID=A0A084Q8W0_STAC4
-DLTVEREVDIRRRVAAVFNKVEDDFESLDDYNDYLYMVECLTDDLVNGADEARrsAESRLMEWEAQHKADIERNR-RLARESD------
>UniRef90_A0A4Z1GWH9/76-159 [subseq from] RNA polymerase II transcription factor B subunit 3 n=15 Tax=Sclerotiniaceae TaxID=28983 RepID=A0A4Z1GWH9_9HELO
EDLGIERECDIRRRVGEVFNRNEDDFETLLDYNNYLEETECMVFDLVNGKGkvKQEAEEKLRRFREANRGAIEENKNARLREVE------
>UniRef90_J3NI72/78-160 [subseq from] RNA polymerase II transcription factor B subunit 3 n=1 Tax=Gaeumannomyces tritici (strain R3-111a-1) TaxID=644352 RepID=J3NI72_GAET3
-DLDVEREVDVRRRVARIFNQTGDDFESLQAYNDYLDMVETLVFDLVGTdrARATVADENLKRYEAEHKAQIERSRRKGAAAEE------
>UniRef90_A0A8H4RTY8/83-165 [subseq from] RNA polymerase II transcription factor B subunit 3 n=1 Tax=Cudoniella acicularis TaxID=354080 RepID=A0A8H4RTY8_9HELO
--LKVEREVDIRKRVGEVFNRRQEEFETLQDWNNYLEEVECLVFDLVEGTTKEKMKaeEKLKSYRAMNMQEIEENRRAMM-EDADL----
>UniRef90_UPI00098DA8C0/7-69 [subseq from] CDK-activating kinase assembly factor MAT1-like n=1 Tax=Cajanus cajan TaxID=3821 RepID=UPI00098DA8C0
---------------------SQDDFPSLKVYNDYKEEVEVMILYLTEGIDVAAIEEKIAKYQEENAEQININH---AREAEELAAA-
>UniRef90_A0A2S7PNE3/78-159 [subseq from] RNA polymerase II transcription factor B subunit 3 n=3 Tax=unclassified Rutstroemia TaxID=2684950 RepID=A0A2S7PNE3_9HELO
--LKVEREVDIRRRVNEVFNRREDEFETLLDWNNYLQEVEDLVFDLVEGKGkvKADAEEKLRVYREGNKGDIEGRREASQRERE------
>UniRef90_A0A1Y3MKM9/76-118 [subseq from] RNA polymerase II transcription factor B subunit 3 n=1 Tax=Piromyces sp. (strain E2) TaxID=73868 RepID=A0A1Y3MKM9_PIRSE
EDLYVEKEVQIRKKVGKYFNKRLEDFGgDLRQYNDYLEEVEEL----------------------------------------------
>UniRef90_A0A7C8MUP3/90-169 [subseq from] RNA polymerase II transcription factor B subunit 3 n=5 Tax=Fungi TaxID=4751 RepID=A0A7C8MUP3_9PEZI
-DLAVEREVDIRRRVAAAYNMVEDDFETLRDYNNYLQDVEDLTFDLISGGDDERRAAEQKLLhrEQEFREEIERNKRR-GRE--------
>UniRef90_A0A8H3F1D0/77-156 [subseq from] RNA polymerase II transcription factor B subunit 3 n=1 Tax=Gomphillus americanus TaxID=1940652 RepID=A0A8H3F1D0_9LECA
EDLAVERECDIRARVAQILNHSEADFDSLRTYNDYEEWKEELIMDLVSGNNVQEWERKLKEHAKENQESIKANAR----HEEDL----
>UniRef90_A0A7S2WRB2/97-166 [subseq from] RING-type domain-containing protein n=1 Tax=Rhizochromulina marina TaxID=1034831 RepID=A0A7S2WRB2_9STRA
------RDHDVRSRVLKIRNRPLDMFGTPEEYNDYLCETEDMIFNLVKCVDVEDMNARLDEYRKKHRDEISANESH------------
>UniRef90_A0A5N5M5R5/83-158 [subseq from] RNA polymerase II transcription factor B subunit 3 n=2 Tax=Coniochaeta sp. 2T2.1 TaxID=1571157 RepID=A0A5N5M5R5_9PEZI
-DLTTEREVDIRRRVAAVFNRVEDDFETLRDYNDYLQMVEDLTFDLVYSEDEGKRRaaeEELRRWEAEHRAEIERRK--------------
>UniRef90_A0A444DY14/1-55 [subseq from] MAT1 domain-containing protein (Fragment) n=1 Tax=Ensete ventricosum TaxID=4639 RepID=A0A444DY14_ENSVE
------------------YNKRDEDFPSRREYNDYLEEVEDMseSYNLIEGIDVAAIEAEIAKHQEENADQII-----------------
>UniRef90_A0A086T510/96-179 [subseq from] RNA polymerase II transcription factor B subunit 3 n=1 Tax=Acremonium chrysogenum (strain ATCC 11550 / CBS 779.69 / DSM 880 / IAM 14645 / JCM 23072 / IMI 49137) TaxID=857340 RepID=A0A086T510_ACRC1
-DLAVEREVDIRRRVAAVFNKVEDDFESLDAYNDYLYMVECLTDDLVNGGDEARRKAEGQLseWEARHKAEIERNK-KLARETEDA----
>UniRef90_A0A2C5Y1B1/78-162 [subseq from] RNA polymerase II transcription factor B subunit 3 n=2 Tax=Ophiocordyceps australis TaxID=1399860 RepID=A0A2C5Y1B1_9HYPO
-DLSIEREVDIRRRVAAVFNKAEDDFQSLTPFNDYLDMVETLTDELVNGDENTRAKAQarLADWEAQHRADIERNK-RLARESDEAR---
>UniRef90_A7EHC5/76-159 [subseq from] RNA polymerase II transcription factor B subunit 3 n=3 Tax=Sclerotinia TaxID=5179 RepID=A7EHC5_SCLS1
EDLAIERECDIRRRVSEVFNRSEDDFETLLDYNNYLQDTEDLIWDLVNGKGKakQEAEDKLRRFREANRGAIEENKAARLREVE------
>UniRef90_A0A167XJF6/80-164 [subseq from] RNA polymerase II transcription factor B subunit 3 n=1 Tax=Moelleriella libera RCEF 2490 TaxID=1081109 RepID=A0A167XJF6_9HYPO
-DLTIEREVDIRRRVAQVFNKVEDDFETLDDYNEYLYMVECLTSDLVDGNGTAKTKAEAQLaeWEAKHKAEIERNK-KLARESDEAR---
>UniRef90_A0A8H4PBC0/91-173 [subseq from] RNA polymerase II transcription factor B subunit 3 n=1 Tax=Fusarium albosuccineum TaxID=1237068 RepID=A0A8H4PBC0_9HYPO
-DLSVEREVDIRRRVAAVFNKVEEDFETLDDYNEYLEMVECLTSDIVSGADDAKRKAEAQLLEWEtkHKADIERNR-RLARESDQ-----
>UniRef90_G2X9L0/78-159 [subseq from] RNA polymerase II transcription factor B subunit 3 n=11 Tax=Verticillium TaxID=1036719 RepID=G2X9L0_VERDV
-DLTVEREVDVRRRVHAVFNKEEPDFESLEDYNAYLEQVESLTFDLLNGQLNEKARaeAQLQDWEAQHKSEIEERR-RLAKESE------
>UniRef90_A0A132BAW1/82-163 [subseq from] RNA polymerase II transcription factor B subunit 3 n=1 Tax=Mollisia scopiformis TaxID=149040 RepID=A0A132BAW1_9HELO
--LKVERECDIRKRVGAVYNKRQDEFETLLDWNNYLENVEGLVFDLVEGGKEDkmRAEEKLRAYKERNLGEIEANKRAG-LEEIE-----
>UniRef90_R1D8X8/12-87 [subseq from] MAT1 domain-containing protein n=1 Tax=Emiliania huxleyi TaxID=2903 RepID=R1D8X8_EMIHU
-------ERDYRRQVRKAYYRREEDFATLVQYNDYLEEVEEIVAGLVDEKQRPATRARLDKLRAADPSLTAHNRARLDEDRNA-----
>UniRef90_A0A168IXE3/94-177 [subseq from] RNA polymerase II transcription factor B subunit 3 n=1 Tax=Akanthomyces lecanii RCEF 1005 TaxID=1081108 RepID=A0A168IXE3_CORDF
-DLAVEREVDIRRRVATVFNKVEDDFDSLDSYNDYLYMVECLTDDLVNGPDAARVKAEGQLadWEAQHKAEIERNR-KIAKESDEA----
>UniRef90_A0A2D3VEV3/81-141 [subseq from] RNA polymerase II transcription factor B subunit 3 n=1 Tax=Ramularia collo-cygni TaxID=112498 RepID=A0A2D3VEV3_9PEZI
EDIAVEREVDIRRDLAALFNRGEDEFETLRDYNDYLQEVEDLAFDLITPSK--XSRQKQEEYA-------------------------
>UniRef90_E2L651/63-104 [subseq from] RNA polymerase II transcription factor B subunit 3 n=1 Tax=Moniliophthora perniciosa (strain FA553 / isolate CP02) TaxID=554373 RepID=E2L651_MONPE
EDLDVEKEVAVRRRLAKEFNKRREDFDDLRSYNDYLEEVEDI----------------------------------------------
>UniRef90_H1UYV0/83-164 [subseq from] RNA polymerase II transcription factor B subunit 3 n=5 Tax=Colletotrichum TaxID=5455 RepID=H1UYV0_COLHI
-DLAVEREVDIRRRVAAVLNKVEDDFETLQDYNGYLEWVETLTFDIISGTDAEKKAAEARLieWEQAHKAEIERNR-RLAKESE------
>UniRef90_UPI0014257117/63-104 [subseq from] CDK-activating kinase assembly factor MAT1-like n=1 Tax=Anneissia japonica TaxID=1529436 RepID=UPI0014257117
EDSAIEKDVDIRKRILKDFNKQEDDFEDLRLYNDYLEMVETI----------------------------------------------
>UniRef90_A0A8H5WUG8/88-170 [subseq from] RNA polymerase II transcription factor B subunit 3 n=1 Tax=Fusarium heterosporum TaxID=42747 RepID=A0A8H5WUG8_FUSHE
-DLTVEREVDIRRRVAAVFNKTEPDFETLDDYNEYLEMVECLTSDLVYGADEERRKaeAKLSAWEAQHKADIEQNRRKAR-DSDE-----
>UniRef90_A0A151GJN2/85-168 [subseq from] RNA polymerase II transcription factor B subunit 3 n=1 Tax=Drechmeria coniospora TaxID=98403 RepID=A0A151GJN2_9HYPO
-DLRVEREVDVRRRVAQVFNKGEDDFESLEAYNDYLYMVECLTDDLVNGPDEAKKKAEGQLAEWEtlHKAEIERNR-KLARESDDA----
>UniRef90_A0A8K0TR40/80-151 [subseq from] RNA polymerase II transcription factor B subunit 3 n=1 Tax=Plectosphaerella cucumerina TaxID=40658 RepID=A0A8K0TR40_9PEZI
---GVEREVDVRRRVNAVFNKAEDDFESLADFNAYLEQVEDLTFNLLGRDPDAKMKAEAELreWEAAHKSEIEER---------------
>UniRef90_D8LBU7/74-158 [subseq from] RING-type domain-containing protein n=2 Tax=Ectocarpus TaxID=2879 RepID=D8LBU7_ECTSI
----VARDITVRKRITKIFNRSEEDFGgDLRAYNDYLETMEDVIYGLCSGdkGEADRAQATVREYEDRHRGEITKNAARKVDREKVVEE--
>UniRef90_W4H2T0/79-121 [subseq from] RING-type domain-containing protein n=5 Tax=Aphanomyces astaci TaxID=112090 RepID=W4H2T0_APHAT
--QDFNKDVTIRKKVLKTYNKTGEDFNSLDEYNAYLEAVEDLSTS-------------------------------------------
>UniRef90_A0A0D1ZK71/73-138 [subseq from] RNA polymerase II transcription factor B subunit 3 n=2 Tax=Exophiala mesophila TaxID=212818 RepID=A0A0D1ZK71_EXOME
EDLKIEREVEIRKRVHKILERNEEEFETKRDFDDYLELKEELIMNLVFKTDVAATNRKLKEYALAN----------------------
>UniRef90_A0A8J4UZW0/69-148 [subseq from] RING-type domain-containing protein n=1 Tax=Polysphondylium violaceum TaxID=133409 RepID=A0A8J4UZW0_9MYCE
-DTGLEKENGIRKKVLRVFNKCKDDYTNLVDFNNYLEMVEDIIFDMLEGgESAVQAEAKLKEYQKLNQGSIIINKKKKEEE--------
>UniRef90_X0C1K6/88-170 [subseq from] RNA polymerase II transcription factor B subunit 3 n=49 Tax=Fusarium TaxID=5506 RepID=X0C1K6_FUSOX
-DLAVEREVDIRRRVAAVFNKVEEDFETLNDYNEYLEMVECLTCDLVYGTDEQRRKAEAQLgeWEAKHKQDIERNR-RLARETDD-----
>UniRef90_A0A1B8D5X9/42-125 [subseq from] CDK-activating kinase assembly factor MAT1 n=1 Tax=Pseudogymnoascus sp. 24MN13 TaxID=1622150 RepID=A0A1B8D5X9_9PEZI
-DLNIEREVDVRKRVAAVFNRRQDDFETLHDWNNYLESVEDLVFKIVEGTPAmkKDAEEALKKYAEMNRMEIEAN-LEAEKEEEEM----
>UniRef90_A0A1R1PLI0/37-86 [subseq from] RNA polymerase II transcription factor B subunit 3 n=1 Tax=Zancudomyces culisetae TaxID=1213189 RepID=A0A1R1PLI0_ZANCU
EDLTVEREIRVRQRLSRIFNKQQREFASLLDYNNYLEFVEDITFKLANS-D-------------------------------------
>UniRef90_A0A0D1WR49/73-138 [subseq from] RNA polymerase II transcription factor B subunit 3 n=1 Tax=Exophiala sideris TaxID=1016849 RepID=A0A0D1WR49_9EURO
EDLKIEREVEIRKRVNRTLDRQEEEFETKRDYDDFLELREELVMNLVFKTDVAATNRKLRDYAVAN----------------------
>UniRef90_F4P9K8/76-118 [subseq from] RNA polymerase II transcription factor B subunit 3 n=1 Tax=Batrachochytrium dendrobatidis (strain JAM81 / FGSC 10211) TaxID=684364 RepID=F4P9K8_BATDJ
-DLYVEKEIQIRKKVGRYFNKRLEDFAgNLRLYNDYLEEVEEIC---------------------------------------------
>UniRef90_U4L5U3/99-177 [subseq from] RNA polymerase II transcription factor B subunit 3 n=1 Tax=Pyronema omphalodes (strain CBS 100304) TaxID=1076935 RepID=U4L5U3_PYROM
EDISVEREVDVRRRVAKVFNRREEEFGlNKREWDDYLEMVESLCFELLSGdkKEREKAEKRLQEYEEGNREGIKRNQQR------------
>UniRef90_W9CQK5/76-158 [subseq from] RNA polymerase II transcription factor B subunit 3 n=1 Tax=Sclerotinia borealis (strain F-4128) TaxID=1432307 RepID=W9CQK5_SCLBF
-DLAIERECDIRRRVSEVFNRSEDDFETLLDFNNYLQETEDLVYDLVHGKGtvKQDAEDKLRRFRDANRGAIEENKIARMREVE------
>UniRef90_A0A2T3AYV3/81-165 [subseq from] RNA polymerase II transcription factor B subunit 3 n=1 Tax=Amorphotheca resinae ATCC 22711 TaxID=857342 RepID=A0A2T3AYV3_AMORE
--LKIEREVDVRKRVGAVFNRRQDEFETLLDWNNYLEEVEGLVFDIVEGDAktRAQAEEKLKAYKEANSGEIEMNT-RLGLEEGELEK--
>UniRef90_A0A0B1RZ39/109-149 [subseq from] Zinc finger, C3HC4 type (Fragment) n=1 Tax=Oesophagostomum dentatum TaxID=61180 RepID=A0A0B1RZ39_OESDE
DDPLIEKETHIRRRLRKTYNLKKDDFPSLREFNDYLERFET-----------------------------------------------
>UniRef90_A0A8H4K195/89-170 [subseq from] RNA polymerase II transcription factor B subunit 3 n=1 Tax=Fusarium austroafricanum TaxID=2364996 RepID=A0A8H4K195_9HYPO
--LGVEREVDIRRRVAAVFNKVEEDFETLDDYNDYLEMVECLTSDLVYGTDEQRRKAEAQLseWEAKHKADIERNR-RLARETDD-----
>UniRef90_A0A077ZS53/96-172 [subseq from] Menage a trois 1 n=1 Tax=Stylonychia lemnae TaxID=5949 RepID=A0A077ZS53_STYLE
---QFDRDFKIRDKIMKIYNKKRIDFPSLDQYYQYLEDVEDKIQKLIDGEEVERIDKEILEYKKRNKDQISIANLKKEEQ--------
>UniRef90_A0A1E5RYM1/112-196 [subseq from] RNA polymerase II transcription factor B subunit 3 n=3 Tax=Hanseniaspora TaxID=29832 RepID=A0A1E5RYM1_HANUV
---EIEKEIDIRNKVYKIMNKLEEDFDTREEYDSFLEDREDVIFELSN-LDSENeeqiasVERKLSKYEQMNKKLINTNNQKLKRQENS-----
>UniRef90_A0A420YKK5/83-159 [subseq from] RNA polymerase II transcription factor B subunit 3 n=1 Tax=Coniochaeta pulveracea TaxID=177199 RepID=A0A420YKK5_9PEZI
-DLSIEREWDIRKRVASVFNKTQDDFETLRDYNEYLNQVEDLTFDLVFSPDEKRRakaERTLKEYEEDHKAEIEMSRL-------------
>UniRef90_UPI001C7ECBF8/76-152 [subseq from] TFIIH/NER complex subunit n=1 Tax=Scheffersomyces spartinae TaxID=45513 RepID=UPI001C7ECBF8
-DLQIEREIDIRKKVLSVHNKLQEDFDLISEHNKYLEMIENLVYGISSGDNAHDLEIELAKFEQENKVqILERNMRES-----------
>UniRef90_A0A7D8USD9/43-118 [subseq from] RNA polymerase II transcription factor B subunit 3 (Fragment) n=1 Tax=Lachnellula cervina TaxID=1316786 RepID=A0A7D8USD9_9HELO
--LHVEREVDIRKRVSEVFNRRQDEFETLLDWNNYLEEVESLVFDLVEGSAAEKarAEERLREYRDAYREEIEGNKRA------------
>UniRef90_A0A0F8A2C5/96-178 [subseq from] RNA polymerase II transcription factor B subunit 3 n=1 Tax=Hirsutella minnesotensis 3608 TaxID=1043627 RepID=A0A0F8A2C5_9HYPO
--LGVEREVDIRRRVANVFNKVEDDFETLDDYNDYLYMVECLTDDLVNGGDDARKKAEAQLaeWEAQHKADIERNR-KLARESDDA----
>UniRef90_A0A3B6SC62/14-78 [subseq from] MAT1 domain-containing protein n=18 Tax=Pooideae TaxID=147368 RepID=A0A3B6SC62_WHEAT
------KEMTLRRRMASIFNKTREHFPSLKDYNDYLEEVEDM------RIDVEAIEARIARYQQENAEQIYLSRAKR-----------
>UniRef90_S7W781/64-134 [subseq from] RNA polymerase II transcription factor B subunit 3 n=1 Tax=Spraguea lophii (strain 42_110) TaxID=1358809 RepID=S7W781_SPRLO
EDVETERECRIRKMVLKIFNKSEEHFKTLEEYDDYLEKIENVVFECKElKTDMEITN-LLEKHKKDNDNYTK-----------------
>UniRef90_T0JNE2/81-161 [subseq from] RNA polymerase II transcription factor B subunit 3 n=6 Tax=Colletotrichum gloeosporioides species complex TaxID=2707338 RepID=T0JNE2_COLGC
-DLTVEREVDIRRRVAAVLNKVEDDFETLADYNGYLEWVETLTFDLISGTDAEKKAAEARLieWELAHRAEIERNR-RLAKES-------
>UniRef90_A0A0C4E5D4/79-134 [subseq from] RNA polymerase II transcription factor B subunit 3 n=1 Tax=Magnaporthiopsis poae (strain ATCC 64411 / 73-15) TaxID=644358 RepID=A0A0C4E5D4_MAGP6
--LDVEREVDVRRRVARVFNQTGDDFESLQAYNDYLDMVETLVFDLNLSATMPSTRPR------------------------------
>UniRef90_A0A2J6QEM6/82-165 [subseq from] RNA polymerase II transcription factor B subunit 3 n=1 Tax=Hyaloscypha hepaticicola TaxID=2082293 RepID=A0A2J6QEM6_9HELO
--LKVEREVDIRKRVGAVFNRRQDEFETLLDWNNYLEEVEGLIFDLVEGTKEEKLKaeERLKAYRESNMGDIEENRR-AGLEQIEME---
>UniRef90_A0A8H5DIN5/88-171 [subseq from] RNA polymerase II transcription factor B subunit 3 n=2 Tax=Fusarium TaxID=5506 RepID=A0A8H5DIN5_9HYPO
-DLAVEREVDIRRRVAAVFNKVEEDFETLDDYNEYLEMVECLTCDLVYGTDEQRRKAEAQLTEweAKHKADIERNR-RLARESDDA----
>UniRef90_A0A2H4SGH8/89-171 [subseq from] RNA polymerase II transcription factor B subunit 3 n=2 Tax=Cordyceps militaris TaxID=73501 RepID=A0A2H4SGH8_CORMI
--LGVEREVDIRRRVAAVFNQAEDDFDGLASYNDYLYMVECLTDDLTNGGDAARAaaEARLADYEARHKAEIERNR-RLAKESDEA----
>UniRef90_A0A428SFM8/91-173 [subseq from] RNA polymerase II transcription factor B subunit 3 n=1 Tax=Fusarium oligoseptatum TaxID=2604345 RepID=A0A428SFM8_9HYPO
--LGVEREVDIRRRVAAVFNKVEEDFETLEDYNEYLEMVECLTIDIVSGTEEAKRKAEAQLseWEAKHKADIERNR-RLARESDEA----
>UniRef90_A0A370TF88/39-117 [subseq from] RNA polymerase II transcription factor B subunit 3 n=1 Tax=Venustampulla echinocandica TaxID=2656787 RepID=A0A370TF88_9HELO
--LKVEREVDIRKRVGEVFNRRQDEFETLLDWNNYLEEVESLVFDLVEGTQKEKaeAEQKLRAYRTMNLRDIEENRkAGLE----------
>UniRef90_UPI0014257BF9/2-48 [subseq from] CDK-activating kinase assembly factor MAT1-like n=1 Tax=Anneissia japonica TaxID=1529436 RepID=UPI0014257BF9
--------------------------------------VETIIYNLVNGIDVDATKKQVEAYRRDNKDLISKNRAKQSKDNVELN---
>UniRef90_A0A183CJS9/9-68 [subseq from] MAT1 domain-containing protein n=1 Tax=Globodera pallida TaxID=36090 RepID=A0A183CJS9_GLOPA
--------------------QQEDDFTTLREFNDYLERVEDIVFRLVNELKVEETEQEMHTFKEEFAEAIERNRRRPTKD--------
>UniRef90_S3C9S8/103-186 [subseq from] RNA polymerase II transcription factor B subunit 3 n=1 Tax=Ophiostoma piceae (strain UAMH 11346) TaxID=1262450 RepID=S3C9S8_OPHP1
-DLTVEREVDIRRRVANIFNQGQDDFESLDDYNEHLEKVEALTMDLVGSVLAARRAAEAELsrWEADHRTDIEKNRRRGERADEQ-----
>UniRef90_A0A072PT73/73-138 [subseq from] RNA polymerase II transcription factor B subunit 3 n=1 Tax=Exophiala aquamarina CBS 119918 TaxID=1182545 RepID=A0A072PT73_9EURO
EDLKIEREVEIRRKVNRLLERQETEFESKRDFDDFLELREELIMNLVFRTDVAATNRKLKEYAQAN----------------------
>UniRef90_A0A0D2ITU4/92-155 [subseq from] RNA polymerase II transcription factor B subunit 3 n=1 Tax=Rhinocladiella mackenziei CBS 650.93 TaxID=1442369 RepID=A0A0D2ITU4_9EURO
-DLKIEREVEIRRRVTKTLDRQEDEFETKRDYDDFLELREELIMNLVLRTDVAATNRKLREYALA-----------------------
>UniRef90_G2Q0I8/80-154 [subseq from] RNA polymerase II transcription factor B subunit 3 n=1 Tax=Myceliophthora thermophila (strain ATCC 42464 / BCRC 31852 / DSM 1799) TaxID=573729 RepID=G2Q0I8_MYCTT
-DLAVEREVDIRRRVAAVFNQVEEDFETLQDYNNYLQMVEDLTFDLVSGSEAARRAAeaTLQQWEVEHRADIERNR--------------
>UniRef90_W7M220/88-168 [subseq from] RNA polymerase II transcription factor B subunit 3 n=14 Tax=Fusarium TaxID=5506 RepID=W7M220_GIBM7
-DLAVEREVDIRRRVAAVFNKVEEDFETLDAYNEYLERVEVLTCDLVYGTDEQRRKAEAELGEWEvkHKADIERNR-RLARET-------
>UniRef90_A0A2V1CSL3/82-165 [subseq from] RNA polymerase II transcription factor B subunit 3 n=2 Tax=Cadophora TaxID=210567 RepID=A0A2V1CSL3_9HELO
--LKVEREVDIRKRVGAIFNRRQDEFETLMDWNNYLEEVESLIFDLVEGTREEKVKaeERLKRYKESNMGDIEDNR-KAGLEEAEME---
>UniRef90_A0A3R6WLD7/45-90 [subseq from] MAT1 domain-containing protein n=1 Tax=Aphanomyces invadans TaxID=157072 RepID=A0A3R6WLD7_9STRA
--QDFNKDVTIRKKVLKTYNKTGEDFNSLDEYNAYLEDVEAL-STLPRT---------------------------------------
>UniRef90_A0A5B8MFU4/2-79 [subseq from] Putative CDK-activating kinase assembly factor MAT1 n=1 Tax=Chloropicon primus TaxID=1764295 RepID=A0A5B8MFU4_9CHLO
-----ERERAVRERVYRAFCTPRESFSTINEWNDYLELREDIAFNLVEGIDLGAMEARLKQEEGKNADIIAANQAKEVEEEAE-----
>UniRef90_A0A1Y1WNR2/76-118 [subseq from] RNA polymerase II transcription factor B subunit 3 n=1 Tax=Anaeromyces robustus TaxID=1754192 RepID=A0A1Y1WNR2_9FUNG
EDLHVEKEVQIRKKFGKYFNKRLEDFGgNLRQYNDYLEEVEDL----------------------------------------------
>UniRef90_A0A8K0KJC4/64-100 [subseq from] RING-type domain-containing protein n=3 Tax=Pterygota TaxID=7496 RepID=A0A8K0KJC4_LADFU
EDAGVEKEVDIRKRILKDFNKRQEDFGTLQEFNDYLE---------------------------------------------------
>UniRef90_A0A0X3PL02/86-127 [subseq from] CDK-activating kinase assembly factor MAT1 n=1 Tax=Schistocephalus solidus TaxID=70667 RepID=A0A0X3PL02_SCHSO
EDPEVQKEIDIRKKILNEFNRREEDFETTAEYDKYLEKIEEI----------------------------------------------
>UniRef90_A0A1C1CBQ8/73-145 [subseq from] RNA polymerase II transcription factor B subunit 3 n=4 Tax=Herpotrichiellaceae TaxID=43219 RepID=A0A1C1CBQ8_9EURO
EDLKIEREVEIRKRVNKTLDRQEDEFETKRDYDDFLELREELIMNLVLRTDVAATNRKLKEYAIANGLKVDSN---------------
>UniRef90_A0A8H8RP82/169-247 [subseq from] RNA polymerase II transcription factor B subunit 3 n=3 Tax=Lachnellula TaxID=47830 RepID=A0A8H8RP82_9HELO
--LHVEREVDIRKRVSEVFNRRQDEFETLLDWNNYLEEVESLVFDLVEGSAAEKarAEERLREYRDAYREEIEGNKR-VGKE--------
>UniRef90_C7ZNW9/91-173 [subseq from] RNA polymerase II transcription factor B subunit 3 n=8 Tax=Fusarium solani species complex TaxID=232080 RepID=C7ZNW9_FUSV7
--LGVEREVDIRRRVAAVFNKVEEDFETLEDYNEYLEMVECLTSDIVSGNEEAKRKAEAQLseWEAKHKADIERNR-RLARESDEA----
>UniRef90_A0A0P7BBM0/95-178 [subseq from] RNA polymerase II transcription factor B subunit 3 n=1 Tax=Neonectria ditissima TaxID=78410 RepID=A0A0P7BBM0_9HYPO
--LGVEREVDIRRRVAAVFNKVEDDFQTLADFNDYLYMVECLTDDLVNGPDDARRKAEAQLleWEAQHKAEIERNR-RLARESDETR---
>UniRef90_F0XN27/106-187 [subseq from] RNA polymerase II transcription factor B subunit 3 n=1 Tax=Grosmannia clavigera (strain kw1407 / UAMH 11150) TaxID=655863 RepID=F0XN27_GROCL
EDLGVEREVDIRRRVAAVFNQTEDDFESLDAYNEYLEKVEALTMDLVSGTPAGRRTAEAELsrWEAEHRAEIERNRRRGERA--------
>UniRef90_J9HVQ3/100-176 [subseq from] MAT1 domain-containing protein n=1 Tax=Oxytricha trifallax TaxID=1172189 RepID=J9HVQ3_9SPIT
---LFDKDLQKRQAIMKIYNKKRQDFATAQEYNAYLEDVEDKIQKLIDGEDVELIQRQIKEYMNRNRQQIAVANLKKQEQ--------
>UniRef90_A0A063C6Y3/92-176 [subseq from] RNA polymerase II transcription factor B subunit 3 n=1 Tax=Ustilaginoidea virens TaxID=1159556 RepID=A0A063C6Y3_USTVR
-DLAVEREVDIRKRVSQVFNKVEDDFETLDDYNDYLYMVECLTSDLVGGTADARAKAEAQLaeWEAQHRAEIERNK-RLARESDEAR---
>UniRef90_A0A059PYT5/14-57 [subseq from] CDK-activating kinase assembly factor n=1 Tax=Saccharum hybrid cultivar R570 TaxID=131158 RepID=A0A059PYT5_9POAL
------KEMTIRRRIASIFNKTQEHFPTLKDYNDYLEEVEDMNTNRKNAE--------------------------------------
>UniRef90_A0A8K0VNA2/95-179 [subseq from] RNA polymerase II transcription factor B subunit 3 n=2 Tax=Ilyonectria TaxID=1079112 RepID=A0A8K0VNA2_9HYPO
-DLNVEREVDIRRRVAAVFNKVEEDFETLDSFNDYLYMVECLTDDLVNGPDDARRKAESQLVEweAKHKADIERNR-RLARESDETR---
>UniRef90_S3DDZ5/83-156 [subseq from] RNA polymerase II transcription factor B subunit 3 n=2 Tax=Glarea lozoyensis TaxID=101852 RepID=S3DDZ5_GLAL2
--LKIERECDIRKRVGAVFNRREDEFESLSSWNDYLEMVEGLIFDLVEGTMKEKAKAEetLRAHRAANAKEIEDNK--------------
>UniRef90_R1DAH9/12-51 [subseq from] MAT1 domain-containing protein n=1 Tax=Emiliania huxleyi TaxID=2903 RepID=R1DAH9_EMIHU
-------ERDYRRQVRKAYYRREEDFATLVQYNDYLEEVEEIVAGLN-----------------------------------------
>UniRef90_A0A2D4BWB3/1156-1236 [subseq from] Helicase SKI2W n=1 Tax=Pythium insidiosum TaxID=114742 RepID=A0A2D4BWB3_PYTIN
----CAKEMSVRKKVCKDYNKTEDDFNTLDEYXDYLEMVEDLIXALVHGDEEQKaaAQKQWKQYRQENAVTIATNDAKKADEERR-----
>UniRef90_A0A3N4LI31/85-123 [subseq from] RNA polymerase II transcription factor B subunit 3 n=1 Tax=Terfezia boudieri ATCC MYA-4762 TaxID=1051890 RepID=A0A3N4LI31_9PEZI
--IAIEREVDIRKRVHKVFNKHPSDFDTLKQYNDYLEEVEF-----------------------------------------------
>UniRef90_A0A7S0L1E5/6-90 [subseq from] MAT1 domain-containing protein n=1 Tax=Coccolithus braarudii TaxID=221442 RepID=A0A7S0L1E5_9EUKA
-DASLELERSFRRDVRKAYYRREADFATLLEYNDYLEEVEDLIVRLLDERTRADTQTKLRELGKLERELTARNRALFDEDRRRLEE--
>UniRef90_A0A3L6DAE2/14-76 [subseq from] CDK-activating kinase assembly factor MAT1 n=1 Tax=Zea mays TaxID=4577 RepID=A0A3L6DAE2_MAIZE
------KEMTLRRRIASIFNKTQEHFPTLKDYNDYLEEVEDM--------NVEEIEAKIARYQQENAEQIYLSRAKR-----------
>UniRef90_I6ZKZ6/64-121 [subseq from] RNA polymerase II transcription factor B subunit 3 n=1 Tax=Encephalitozoon romaleae (strain SJ-2008) TaxID=1178016 RepID=I6ZKZ6_ENCRO
EDITVEKECKVRKVLMKVFGREEEEFADVAKYNDYLEKFEEFVFEVLNIKGESLVKER------------------------------
>UniRef90_A0A397U4F0/83-124 [subseq from] RNA polymerase II transcription factor B subunit 3 n=1 Tax=Gigaspora rosea TaxID=44941 RepID=A0A397U4F0_9GLOM
EDLSVEKEVRIRKRLASQFNKRREDFNSPKEYNDYLEMVEQL----------------------------------------------
>UniRef90_A0A3M7MT12/1322-1394 [subseq from] COesterase domain-containing protein (Fragment) n=1 Tax=Chaetothyriales sp. CBS 135597 TaxID=2249420 RepID=A0A3M7MT12_9EURO
EDLNVEKEVNIRRDIYSTLNKKEDDFISKRAYDDFLELREMFVMNLLLGTEAQATRRKLNEYKEANGLVRHKD---------------
>UniRef90_A0A420JA85/81-154 [subseq from] RNA polymerase II transcription factor B subunit 3 n=4 Tax=Golovinomyces TaxID=184027 RepID=A0A420JA85_9PEZI
--LKVEREVDIRKRVDAVFNRRQEEFETLRDWNNYLEEVESLIFDLIEGTKEEKMKaeERLRKYRETNLHEIDHNR--------------
>UniRef90_A0A804I6D4/16-72 [subseq from] MAT1 domain-containing protein n=2 Tax=Musa acuminata subsp. malaccensis TaxID=214687 RepID=A0A804I6D4_MUSAM
-----------------IYNKREEDFPSLKECNDYLEEVEDM------RIDVAAIEAKIAKYQEENAEQIINARA---RKAEE-----
>UniRef90_M1WDD9/85-167 [subseq from] RNA polymerase II transcription factor B subunit 3 n=1 Tax=Claviceps purpurea (strain 20.1) TaxID=1111077 RepID=M1WDD9_CLAP2
-DLSVEREVDIRRRVAQVFNKVEEDFETLDDYNEYLYMVECLTSDLVDGTAETKTKAEAQLVEWEtrHKADIERNK-RLARETDD-----
>UniRef90_UPI001D038B90/52-133 [subseq from] CDK-activating kinase assembly factor MAT1 domain-containing protein n=1 Tax=Hirsutella rhossiliensis TaxID=111463 RepID=UPI001D038B90
---GVEREVDIRRRVAHVFNKVEDDFETLDDYNDYLYMVECLTDDLVNGPAEARAKAEAQLaeWEARHKAEIERNR-KLARESDES----
>UniRef90_A0A1Q8RRM4/84-165 [subseq from] RNA polymerase II transcription factor B subunit 3 n=1 Tax=Colletotrichum chlorophyti TaxID=708187 RepID=A0A1Q8RRM4_9PEZI
-DLSVEREVDIRRRVAAVLNKVEDDFETLDDYNGYLEWVETLTFDIISGTEAEKKAAEARLieWEQAHKAEIERNR-RLAKESE------
>UniRef90_A0A1Y2DFC0/90-170 [subseq from] RNA polymerase II transcription factor B subunit 3 n=1 Tax=Pseudomassariella vexata TaxID=1141098 RepID=A0A1Y2DFC0_9PEZI
----TEREVDLRRRVEAVFNMTQDDFETLRDWNNYLQDKEDLIFALVYGDDDERRKADDEVlaYELKNKAEIEKNRKKAGMRESE-----
>UniRef90_A0A1U8QRQ0/4-67 [subseq from] MAT1 domain-containing protein n=2 Tax=Emericella nidulans (strain FGSC A4 / ATCC 38163 / CBS 112.46 / NRRL 194 / M139) TaxID=227321 RepID=A0A1U8QRQ0_EMENI
------------------LNRREEEFDSKLDWDNFLEQREEIIFNLVNRIDVAKTEADLQSYASENMKSIRANQALEAKEVS------
>UniRef90_N1JA65/123-197 [subseq from] RNA polymerase II transcription factor B subunit 3 n=3 Tax=Blumeria TaxID=34372 RepID=N1JA65_BLUG1
-DLKVEREVDIRRRVGAVFNRRQEEFETLLDWNNYLEEVEGFVFDLVEGSREEklRAEERLRQYRESNSLDIERNR--------------
>UniRef90_A0A7S1KPR1/7-67 [subseq from] MAT1 domain-containing protein n=1 Tax=Percolomonas cosmopolitus TaxID=63605 RepID=A0A7S1KPR1_9EUKA
----LQKETKIRNEIMTQFERASDDFATFDQYNDHLEMLENWIFNLVNNENLEQTRHEIEQYKRQ-----------------------
>UniRef90_A0A8S2SLK3/12-52 [subseq from] MAT1 domain-containing protein n=1 Tax=Rotaria magnacalcarata TaxID=392030 RepID=A0A8S2SLK3_9BILA
EDAFVELEVDIRKRILKDFNRKEQDFESLDAYNDYLELLET-----------------------------------------------
>UniRef90_U7Q1F1/82-162 [subseq from] RNA polymerase II transcription factor B subunit 3 n=3 Tax=Sporothrix TaxID=29907 RepID=U7Q1F1_SPOS1
-DLVVEREVDLRRRVAAVFNQSQDDFESLDDYNEYLEKVESLTMDLVGTVVPARRAAEAELsrWEAEHRAEIDRNRRRGERA--------
>UniRef90_A0A6G1R9L2/1-30 [subseq from] MNAT1, CDK activating kinase assembly factor n=1 Tax=Hypotaenidia okinawae TaxID=2861861 RepID=A0A6G1R9L2_9GRUI
----------------------------------------------------------MELYQKDNKEVIQKNKMKLTREQEELEEAL
>UniRef90_UPI001B85CDFD/126-197 [subseq from] CDK-activating kinase assembly factor MAT1-domain-containing protein n=1 Tax=Suillus clintonianus TaxID=1904413 RepID=UPI001B85CDFD
EDLTVEKEIAVRRRIAKEFNKRREDFFDLHAYNDYLEEVEDITLK--EQEELERQEKEQRTLELRREQEIEREE--------------
>UniRef90_A0A0M8MYS0/104-184 [subseq from] RNA polymerase II transcription factor B subunit 3 n=1 Tax=Escovopsis weberi TaxID=150374 RepID=A0A0M8MYS0_9HYPO
---GVEREVDIRRRVAAVFNKAEDDFETLADYNDYLYMVECLTDDLVNGGDDARraAEARLAEWEAQHRAEIERNR-RLARESDD-----
>UniRef90_A0A2N3NJT7/90-173 [subseq from] RNA polymerase II transcription factor B subunit 3 n=1 Tax=Lomentospora prolificans TaxID=41688 RepID=A0A2N3NJT7_9PEZI
-DLSVERECDIRKRVAAVFNKVEDDFETLEDYNNYLERVEDLTDALVNGSEEKRREGEKELmeWEAAHKAEIEANKKR-RGEADEL----
>UniRef90_A0A395MSV2/85-168 [subseq from] RNA polymerase II transcription factor B subunit 3 n=4 Tax=Fusarium incarnatum-equiseti species complex TaxID=450425 RepID=A0A395MSV2_9HYPO
-DLAVEREVDIRRRVAAVFNRTEEEFETLDDYNEYLEMVEDLTSDLVYGNDEKKRKaeAKLSEWEAKHKADIERNR-RLARESDDA----
>UniRef90_A0A4Q0A4G3/76-117 [subseq from] RNA polymerase II transcription factor B subunit 3 n=1 Tax=Dimargaris cristalligena TaxID=215637 RepID=A0A4Q0A4G3_9FUNG
EDLKVERELQVRKRIARNFNKRPGDFKDVRQYNDYLEEVEDI----------------------------------------------
>UniRef90_A0A6A4M1P1/8-33 [subseq from] MAT1 domain-containing protein (Fragment) n=1 Tax=Rhododendron williamsianum TaxID=262921 RepID=A0A6A4M1P1_9ERIC
-----------------RFNKREEDFPSLREYNDYLEEVEDMS---------------------------------------------
>UniRef90_A0A8B7JMH1/1-30 [subseq from] CDK-activating kinase assembly factor MAT1 n=1 Tax=Apteryx mantelli mantelli TaxID=202946 RepID=A0A8B7JMH1_9AVES
----------------------------------------------------------MEMYQKDNKEVIQKNKIKLTREQEELEEAL
>UniRef90_A0A507ARZ4/93-173 [subseq from] RNA polymerase II transcription factor B subunit 3 n=1 Tax=Thyridium curvatum TaxID=1093900 RepID=A0A507ARZ4_9PEZI
--LQVEREVDVRKRVARVFNRVEDDFESLDAYNEYLERVEQLTMDLVCRGDEPRrAAAEAELkqWEATHRAEIERNRRKGERA--------
>UniRef90_A0A7J7PFC9/61-121 [subseq from] MAT1 domain-containing protein n=1 Tax=Scenedesmus sp. NREL 46B-D3 TaxID=2650976 RepID=A0A7J7PFC9_9CHLO
----VNKEMEHRRRIMGIYKKTRNDFDSKEDFDMYLEAVEDIIYKLASNIDVADVEQQVQDYIRQ-----------------------
>UniRef90_A0A545VES3/91-174 [subseq from] RNA polymerase II transcription factor B subunit 3 n=1 Tax=Cordyceps javanica TaxID=43265 RepID=A0A545VES3_9HYPO
-DLAVEREVDIRRRVAAVFNKVEDDFDSLDSYNDYLYMVECLTDDLANGSDAARAAAeaRLADWEAAHRAEIERNR-RLAKESDEA----
>UniRef90_A0A3M0VZ85/73-141 [subseq from] RNA polymerase II transcription factor B subunit 3 (Fragment) n=1 Tax=Chaetothyriales sp. CBS 134920 TaxID=2249417 RepID=A0A3M0VZ85_9EURO
EDLNVEKEVNIRRDIYSTLNKEEGDFISKRAYDDFLELREMFVMNLLLGTEAQATRRKLNEYKEANGLV-------------------
>UniRef90_M2XSV1/602-670 [subseq from] Outer membrane protein (Plastid) n=1 Tax=Galdieria sulphuraria TaxID=130081 RepID=M2XSV1_GALSU
----VERELAIRKRLGKIFKRKREDFNTEEEFNDYLEAFEDVVYQLSEGTNSDETQESMEKLKKYIKDTGRQD---------------
>UniRef90_A0A0G2E6M1/38-102 [subseq from] RNA polymerase II transcription factor B subunit 3 n=1 Tax=Phaeomoniella chlamydospora TaxID=158046 RepID=A0A0G2E6M1_9EURO
----------------RILNRREDEFETKRDWDDFLEQREEIITNLVSRTNVAETEKQLQEYAASNESSIKANS-RLEREES------
>UniRef90_A0A2K3QGP1/99-181 [subseq from] RNA polymerase II transcription factor B subunit 3 n=1 Tax=Tolypocladium capitatum TaxID=45235 RepID=A0A2K3QGP1_9HYPO
-DLKVEREVDIRRRVANVFNKVEDDFETLDAYNDYLYMVECLTDDLVNGGAEAKSKAEVQLaeWEARHKAEIERNR-KLARESDD-----
>UniRef90_A0A179GKT5/83-165 [subseq from] RNA polymerase II transcription factor B subunit 3 n=4 Tax=Purpureocillium TaxID=1052105 RepID=A0A179GKT5_PURLI
--LKVEREVDIRRRVAQVFNKVEDDFESLDAYNDYLYMVECLTDDLVNGKPDARARAEAQLaeWEAQHRADIERNR-RLARESDEA----
>UniRef90_A0A7S1HK10/101-189 [subseq from] RING-type domain-containing protein (Fragment) n=2 Tax=Hemiselmis andersenii TaxID=464988 RepID=A0A7S1HK10_HEMAN
EDPRVKRDLRVRSRVCGIFNRQEADFeqegkPkkqALAEFYQYLENVETMIQNLVNRVDVEKIEAELTAHENANRDQIYRNQaLKKIRE--------
>UniRef90_A0A8K0JDM4/85-167 [subseq from] RNA polymerase II transcription factor B subunit 3 (Fragment) n=1 Tax=Claviceps africana TaxID=83212 RepID=A0A8K0JDM4_9HYPO
-DLSVEREVDIRRRVAQVFNKVEEDFETLDDYNEYLYMVECLSSDLVDGSAEAKGKAEAQLveWEARHKADIERNK-RLARETDD-----
>UniRef90_A0A8H8CE33/81-165 [subseq from] RNA polymerase II transcription factor B subunit 3 n=1 Tax=Cadophora sp. M221 TaxID=2774352 RepID=A0A8H8CE33_9HELO
-DLKVEREVDIRKRVGAVFNRRQDEFETLLDWNNYLEEVETLIFELVEGSREEkaRAEERLKRYKESNMVDIEDNR-KAGLEEAELE---
>UniRef90_T5AKN9/102-147 [subseq from] RNA polymerase II transcription factor B subunit 3 n=1 Tax=Ophiocordyceps sinensis (strain Co18 / CGMCC 3.14243) TaxID=911162 RepID=T5AKN9_OPHSC
---GVEREVDIRRRVAHVFNKVEDDFETLRDYNDYLDMVECLTDDLVNG---------------------------------------
>UniRef90_UPI001E8D7F2C/78-159 [subseq from] CDK-activating kinase assembly factor MAT1-domain-containing protein n=1 Tax=Emericellopsis atlantica TaxID=2614577 RepID=UPI001E8D7F2C
-DLGIQREVDIRRRVATVFNKVEEDFQDLDSYNAYLEDVECLTDDLVNGDDDKKklAELKLQQWEAEHRAEIERNR-RLANESE------
>UniRef90_J4UN47/85-168 [subseq from] RNA polymerase II transcription factor B subunit 3 n=4 Tax=Beauveria TaxID=5581 RepID=J4UN47_BEAB2
-DLAVEREVDIRRRVATVFNNVEDDFESLDSYNDYLYMVECLTDDLVNGPEAARVRAeaRLADWEAQHKAEIERNR-RLAKESDEA----
>UniRef90_A0A8R7QZH2/14-49 [subseq from] MAT1 domain-containing protein n=1 Tax=Triticum urartu TaxID=4572 RepID=A0A8R7QZH2_TRIUA
------KEMTLRRRMSSIFNKTREHFPSLKDYNDYLEEVEDM----------------------------------------------
>UniRef90_A0A0G2FKV9/95-178 [subseq from] RNA polymerase II transcription factor B subunit 3 n=4 Tax=Diaporthe TaxID=36922 RepID=A0A0G2FKV9_9PEZI
-DLSVEREVDIRRRVAAVFNRTEDEFEDLPSYNGYLEMVEALTMDLVYGGPADQAaaNEKLLQWEDEHKAEIDRNKRMGERQRES-----
>UniRef90_A0A2H6NCM8/1-30 [subseq from] MAT1 domain-containing protein n=1 Tax=Micrurus lemniscatus carvalhoi TaxID=129465 RepID=A0A2H6NCM8_MICLE
----------------------------------------------------------MEIYQKENKEVIHKNKIKLSREQEELEEAL
>UniRef90_A0A5B0P8T5/3-56 [subseq from] TFIIH/NER complex subunit n=2 Tax=Puccinia graminis f. sp. tritici TaxID=56615 RepID=A0A5B0P8T5_PUCGR
----------------------------LDAYNNYLEEVEDITFNLINGVDVAETEAKIKRFQIENQELIAQNAVHEARQAE------
>UniRef90_UPI00077AC994/65-156 [subseq from] CDK-activating kinase assembly factor MAT1-like n=1 Tax=Acropora digitifera TaxID=70779 RepID=UPI00077AC994
EDLIVEKEVDIRKRILKIYNKEVKNLclHSGHEvektwsitYSSPLKLGWYGVWNLANGQDVEETKKQIDKYKKDNESLIRKNNFKLGREEA------
>UniRef90_A0A367LFV2/81-164 [subseq from] RNA polymerase II transcription factor B subunit 3 n=3 Tax=Ophiocordyceps TaxID=474995 RepID=A0A367LFV2_9HYPO
-DLSVEREVDIRRRVAAVFNKVEDDFENLDGYNDYLYMVECLTDDLVSGTNEARARaeSQLSDWEAKHKAEIERNR-RLARESDEA----
>UniRef90_A0A423VTE8/93-169 [subseq from] RNA polymerase II transcription factor B subunit 3 n=1 Tax=Valsa malicola TaxID=356882 RepID=A0A423VTE8_9PEZI
-DLSVEREVDIRRRVAAVFNKAEDEFEDLASFNEYLEMVEALTMDLVYGAPRDQAAaeEKLLQWEEHHRAEIERNKRA------------
>UniRef90_A0A8S1HL91/44-81 [subseq from] CDK-activating kinase assembly factor MAT1 n=1 Tax=Caenorhabditis auriculariae TaxID=2777116 RepID=A0A8S1HL91_9PELO
DDPLIDKETAIRRRLRKIYNLKRDDFPTLREFNDYQER--------------------------------------------------
>UniRef90_A0A3M7NMX3/73-143 [subseq from] RNA polymerase II transcription factor B subunit 3 (Fragment) n=2 Tax=unclassified Chaetothyriales TaxID=316340 RepID=A0A3M7NMX3_9EURO
EDLNVEKEINIRRDIYSTLNKDEDDFINKRAYDDFLELREMFVMNLLLGTEAQATRRKLNEYKEANGLVRH-----------------
>UniRef90_A0A5J4Z4K1/76-148 [subseq from] RNA polymerase II transcription factor B subunit 3 n=1 Tax=Porphyridium purpureum TaxID=35688 RepID=A0A5J4Z4K1_PORPP
----------WRKRVLKEFNLRLEDFGgDERKYNDYLEMVEDLIQKLAHGVDPEETEEALAKNRADNAERIRINQIRKAEEDR------
>UniRef90_A0A6G0V1Y3/88-150 [subseq from] NADH-ubiquinone oxidoreductase B14 subunit n=1 Tax=Halicephalobus sp. NKZ332 TaxID=2598192 RepID=A0A6G0V1Y3_9BILA
---------------ARIFCLKEDEFPDTRAYDDYLEKFENIIINLVEGIDVEQTEAEIARFKEQNMEIIERNRKKPS----------
>UniRef90_A0A820QUS6/34-75 [subseq from] MAT1 domain-containing protein n=1 Tax=Adineta steineri TaxID=433720 RepID=A0A820QUS6_9BILA
EDPYIELETDIRKAILKDFNRKEQDFTSPDAYNDYLEMVETY----------------------------------------------
>UniRef90_A0A0L0N2U9/94-177 [subseq from] RNA polymerase II transcription factor B subunit 3 n=2 Tax=Tolypocladium TaxID=29909 RepID=A0A0L0N2U9_TOLOC
-DLKVEREVDIRRRVANVFNKVEDDFETLDAYNDYLYMVECLTDDLVNGGAEAKSKAESQLadWEALHKAEIERNR-KLARESDDA----
>H9JW72_BOMMO/114-201 [subseq from] H9JW72_BOMMO
EDPMVEKEVDIRKRVLRDYNKKEEDFNSLREYNDYLEEIETIVYNLTNNIDIVETNKRIEQYKKENKELIMKNKAKLGRKAIELEELL
>ERR1740128_1244656/87-173 [subseq from] ERR1740128_1244656
EDPLVDKEVYIRKKILKEYNKRAEDFSTLREYNDYLEEIEHIVFNLVQGRDTIATNKQIDVYKRDNKDITLKNRSRQSQEEIEIEEL-
>ERR1719369_604670/80-166 [subseq from] ERR1719369_604670
EDASIDKEVDIRRRILKDFNKHEEDFETLREYNDYLEMVEDIIFNLTNNVDILETNKKIQNYKENNKEITIKNRTKLSKDALEIEDI-
>ERR1719470_189689/14-100 [subseq from] ERR1719470_189689
EDASIDKEVDIRRRILKDFNKHEEDFETLREFNDYLEMVEDIIFNLTNNLDILETNKKIQNYKENNKEITIKNRTKLSKDSLEIEDI-
>ERR1719414_1363010/100-186 [subseq from] ERR1719414_1363010
EDSQIDKEVDIRKRILKDFNKKEEDFEQLSEWNDYLEMVEDIIFNLTNGVDILGTNKRIAEYKERNKDFITKNRHRQSREALELQDI-
>ERR1719483_285697/86-170 [subseq from] ERR1719483_285697
EDSIVEKEIDIRKRVLRDFNKKEEDFTALRDYNDYLETIETIVFNIANNIDEEGTKKMIDQYKKDNKEVIRKNHTKKSKDDTLLE---
>ERR1719295_1731842/64-149 [subseq from] ERR1719295_1731842
EDANIDKEVDIRRKILRDFNKQEEDFETLREFNDYLEMVEDIIFNLTNNIDILETNKKIASYKEQNKELIKKSWSRQSKDALEIQD--
>ERR1719295_400927/98-183 [subseq from] ERR1719295_400927
EDASVDKAVDIRRNILRSFNKVREDFEDLRGYNDYLEMVEDIIFNLCNGIDVAETERKVREYKEANQEAISKNRHKISDELLELED--
>ERR1712093_111892/187-259 [subseq from] ERR1712093_111892
EDLNVEKEVTIRKRIAKIFNKTEEDFPDLRTYNDYLQDVEDLTFNLINQVDVEETDRRIAAYQRENAEQIDQQ---------------
>ERR1712226_155022/18-102 [subseq from] ERR1712226_155022
-DALIDKEVEVRRKLTKELNLYEEDFSSLREYNDFLEEFEDIVFNFTSNIDLIATRLKLDSMKEKYSSLLTQNRFKkFSKDQEQIR---
>ERR1719193_504822/73-151 [subseq from] ERR1719193_504822
---EVEKEVDVRRRIMRDLNRHEEEFTSLREYNDYLEFVETIIFNLTNGVNVESTKKQLDDYRRKFKDRFRKISLSKGKNEL------
>A0A139IIY3_9PEZI/133-207 [subseq from] A0A139IIY3_9PEZI
EDIQVEREVDIRRKVAAVFNRREDEFETIRDYNDYLNDVEDITFNLINKIDLEDTERRFEQYEKAHQAEIAENAS-------------
>ERR1719234_820628/82-167 [subseq from] ERR1719234_820628
EDDEIERDLIVRRKVLSDFNLFEEDFESVEEYDDYLEMVEEIIYNLANEIELVETKNKIETHKRKYRSKILANRQRLSREQQRLED--
>ERR1712179_544965/120-170 [subseq from] ERR1712179_544965
EDSTVEREVDIRKRITKIYNKRESEFATLLEFNDYLEQIEVIIFNLANKVD-------------------------------------
>ERR1719215_2076485/110-185 [subseq from] ERR1719215_2076485
-DVQCEKDTSWRRRVLKVYNKVQSDFPSLLEYNNYLEEVEDIIFSIVNEePDAEACKAKVKKYEETNKSAIVIRQSQ------------
>ERR1739838_915365/3-84 [subseq from] ERR1739838_915365
---AVDKEVFVRTKLLKIYNKRENDFSSEAEYDNYLEKLEDLVWATMDNEDW--AREEIAQYERANQLIIRKNHAKSAKEDETLQEQ-
>ERR1711970_414431/93-177 [subseq from] ERR1711970_414431
DDPAVDKEVFVRTKLLKVYNKREDDFSSEAEDDNYLEKIEELVWATMDNEEW--AKEEINQYERHNQLLIRKNHAKSAKEDETLDEQ-
>ERR1719468_21491/66-144 [subseq from] ERR1719468_21491
EDTYIEKEVVIRKKIMKELTKTEAEFPNLRDFNDYLETVETLIFNLANNVDEEESIKKNNELKAEAKES-SKNKHKLNIE--------
>SRR5215469_2906231/54-118 [subseq from] SRR5215469_2906231
------------------FNRREEDFETLRDYNDYLNDVEDITFNLIHNIDVESTRAKLNEYRAANEALILQNQ-ELDREDLQD----
>ERR1719261_1743959/33-109 [subseq from] ERR1719261_1743959
---TIASDVELRRKVIAVFNKRRQDFPSDSAHNDYLEFVEDVCFKLIEGIDVAETEK---IVAKEKRERAKEIKAR--RERNEEE---
>ERR1712087_1012796/14-89 [subseq from] ERR1712087_1012796
--------LQARQRVDAVYTLKQADFASERQWNDYLEEKEEIIFNFTENIDVPATERKLRQYAEEHAAEIAASKGRAAVAEKET----
>ERR1719197_437337/1-65 [subseq from] ERR1719197_437337
------------------FNKTEKDFESLNAFNDYEEEVEDIIYNLAHGIDVEDMNKKVDKYRNENTDIITQNKARKDKEAKE-----
>ERR1719424_60577/126-172 [subseq from] ERR1719424_60577
---ALDTERDYRKQVRKAYYMREEDFETLREYNDYLEEVEDIVFLLLNED--------------------------------------
>ERR1719181_1425337/62-135 [subseq from] ERR1719181_1425337
---AMEKERQIRARVEGIYCKERGDFDSLEAWNDYLEEKEDVMFNLVEGVDVQATEVRLQAYLEANAAGIAEHQARV-----------
>ERR1740139_168277/13-92 [subseq from] ERR1740139_168277
----LDTERDYRKQVRKAYYKREEDFETLREYNDYLEEVEDIVEALLCEETRVTGRARLDALRVASSETTARNRAKLEADKRVL----
>ERR1712168_2896/102-186 [subseq from] ERR1712168_2896
---IMDKEVDIRKNIEKIYNRQLDDFDSEMEYNDYLELIEDIIDVLTHETDqlkVAEKRKEVKLYEQENLLKIRKNNQVIHRRRREWE---
>ERR1719362_1877281/33-99 [subseq from] ERR1719362_1877281
-----EADTNWRRRVLKVYNKNREEFQNLLEYNNYLEEVEDIIYNIVNEEpKAEECKSQIKKYEEENKNEIV-----------------
>ERR1719383_399546/1-57 [subseq from] ERR1719383_399546
-----------------------------REYNDYLEFVETAIFNLTNGVNTESTKRQIDDYRKKFKDQIAKNKLSKGKNEQYLDE--
>SRR5579862_3341649/26-93 [subseq from] SRR5579862_3341649
-----------------SFNRRQDEFETLDDYNNYLEEVETLTFNLLYGVDIPTTEAKLSEYAAQNAAIISHNASLAHQESANLE---
>S7W781_SPRLO/178-219 [subseq from] S7W781_SPRLO
-------------LIKKLYNPEE-STQIEEEFN-PLKDIEEPVFKLTKKVHIPKSLE-------------------------------
>ERR1719235_573930/18-92 [subseq from] ERR1719235_573930
----MEREMALRERVYRAFCAPRESFATNDEWNDYLEQREDIAFNLVEGIDQAETEERLRRVEVENADTIAANRAKEVE---------
>ERR1719321_150313/16-92 [subseq from] ERR1719321_150313
----IARERAIRERVWAAYCQPREAFGTLEEWNNYLEEREDVAFSLVEGVDVARAEARLRAYTAENADSIAKHQAQRAEEE-------
>ERR1712093_76327/99-182 [subseq from] ERR1712093_76327
--LKVEREVDIRKRVGAIFNRRQDEFETLLDWNNYLEEVEGLIFDLVEGSREEKVKaeERLKRYKESNMGDIEDNR-KAGLEEAELE---
>ERR1719335_330465/7-81 [subseq from] ERR1719335_330465
------RERAIRERVWAAYCQPREAFGTLEEWNNYLEEREDVAFSLVEGVDVARAEARLRAYTAENADSIAKHQAQRAEEE-------
>ERR1712127_521299/102-187 [subseq from] ERR1712127_521299
EDETFDKEMHFRKLIEKVYNKQQDEFESVLDFNQDVEDKEEKIYSLTygNSFKMKDLLKEIDDFQRENTKNIRKNNEELSRKRKEW----
>ERR1711924_34129/20-86 [subseq from] ERR1711924_34129
----VESETTVRRKILAIYCKSEDDFATSEQYNDYPEEREDVIFRLASASSRKEEADVMQLVNQYEKDNIE-----------------
>SRR3569833_876020/151-231 [subseq from] SRR3569833_876020
-DLAVEREVDLRRRVASIFNKVEDDFDDLEAYNEYLEKVETLAMDLVSGGPQARQKAEatLLAYEAEHRADIQRIRRKGERT--------
>ERR1711904_143380/19-89 [subseq from] ERR1711904_143380
----MEREKRIRERVHRAFCAPREQFSTNDEWNDYLEQREDVAFNMVEGIDLEETEARLKKVEQENAHLIAAIQA-------------
>ERR1719329_49911/88-159 [subseq from] ERR1719329_49911
----VAEEIKRRRQVCEIYCKMEADFDNAAEYDDYLEEREDLIFKLTADPEAPELWEQINIYRGRHaEQIIHAQRL-------------
>ERR1719220_835939/87-171 [subseq from] ERR1719220_835939
DDPQVDHEIRYRKYLEQIFNKTEEDFrkPgrsdevARRLFYDYQEYYEDLVYNWVNNIDKASVDKVIQEYIKANKDNIEKNKKV-R----------
>ERR1719265_1911010/92-162 [subseq from] ERR1719265_1911010
---QVENATKIRRQICDIYCKTEEDFSSIEEFNDYLEEREDFIYRLLNPSsqeDVRDVWRHVDEYRERNAVQIM-----------------
>ERR1712138_247367/30-72 [subseq from] ERR1712138_247367
------IERDYRKQVRKLYYKRESDFTSLRAYTDYLEEFESLVEQLIDK---------------------------------------
>L8H822_ACACA/25-99 [subseq from] L8H822_ACACA
----LDMEGAVRKVVLSDLMKTGDLFSTLKDYNRYLEEVETIVYKIPNDVDIKETMKQYGRYKRKSLAMLEVTEDEMRR---------
>ERR1035441_862507/164-190 [subseq from] ERR1035441_862507
----------AYREGLRIYEKLAADFPTVPDYRDCLG---------------------------------------------------
>ERR1740124_2134898/98-172 [subseq from] ERR1740124_2134898
------EEASKRKWVNSIFNSFLCDFATIKGYNDYLEMVEDLVYTLVHGTATEKrlAEQQLKAHKKENRDDIERNASKRIE---------
>SRR5271154_3273758/51-107 [subseq from] SRR5271154_3273758
-----------------SLNRREEEFESKRHWDDFLELREEFVMNLALGTDVAATNRKLKEYEQANSASIKQNA--------------
>MGYP002789556594/1-86 [subseq from] FL=0
--PQVEKEVDVRRRVLRDFNKKEEDFCTLREYNDYLEEIETIIFNLTNDVDVVNTNKRIEQYKRDNKETILKNKGKITKDEYELEELL
>MGYP000194288295/34-118 [subseq from] MGYP000194288295
EDPNVDKEVDTRRRILKDFNKQEEDFETLREYNDYLEMVEDIIFNLTNDIDVLETNKKIAQYKEENKDTIMKNRSRLSRDALELL---
>MGYP002718130763/64-150 [subseq from] FL=0
EDDFVEKEVDIRRKILKDFNKKEDDFDTMDEYNDYLEEIENIIYNLSNNIDVEETKKKIENYKRENASIIQKNKGKLNKDEELIEQL-
>MGYP002787696415/51-128 [subseq from] FL=0
EDSSVEKEVDIRRKVLRDYNKKEEDFQSLREWNDYLEEIEMIIFNLANGVDVESTMERWDRYKKEHKDEINRNKMRGG----------
>MGYP001275389925/63-147 [subseq from] FL=1
EDANVDKEVDIRRRILKDFNKQEEDFESLREYNDYLEMVEDIIFNLTNNLEILETNKKIQQYKDDNKDNIMKNRSRLSKDALELL---
>MGYP003347340196/18-102 [subseq from] FL=0
EDSSVDKEVDIRKRILKEFNKRQEDFNTLREYNDYLEQVETIIFNLVYDVDITATNKMIDDYKKNNKDVILRNRSRQSQEEIELE---
>MGYP001221184667/28-112 [subseq from] MGYP001221184667
EDANVDKEVNIRRRILKHFNNQKEDFESLRDYNDYLEMVEDIIFNLTNNLDILETNKKIQQYKEENKDNIMKNRSRLSKDALELL---
>MGYP000265066412/63-149 [subseq from] MGYP000265066412
EDATIDKEVDIRRRILRDFCKTQDDFGTLREYNDYLEMVEDFIFNLANDIDVEDTRRRIQEYKEANREFISKNRNKMSQEYLQLEDI-
>MGYP001185973715/63-149 [subseq from] FL=1
EDASIDKEVDVRRRVLRDFCKTQEDFSSLREFNDYLEDVEDIIYNLVHNIEVEQTKRKIQAYKDANKDFISQNRNKASTEILELEDI-
>MGYP003347446338/5-94 [subseq from] FL=0
-DSNVDKEISIRKTVLKVYNKTSEDFNNLKEYNDYLEEVEKIIFNLVFEKDpqtVMNTNKQIDAYKKENKDLISRNQNKFKQDIEELDEQL
>MGYP003428825225/2-82 [subseq from] FL=0
----VEKELEIRKRILKDFNKKEEDFATLEDFNAYLEDIEAIIYNLCNNIEILETNKRIEAYKKENREVTMRNKQKISKEELELE---
>MGYP002712879098/76-157 [subseq from] FL=0
-DLGVEEEVAIRRRVAKLFNRRPEDFPSLKAYNDYLEEFEEITFNLVNKVDVEHTQQRLAQYEARNKAVIAAHQQQREHESEQ-----
>MGYP002716410227/2-73 [subseq from] FL=1
----------------KDFNKKEEDFNSLDDYNNYLEEVETIIFNLTNNIDVIEMNKKIEQYKRENKDVILKNKTKIGREEYELEEIL
>MGYP000003066875/65-124 [subseq from] MGYP000003066875
EDGTVEKDVDIRKKVLKDFNKKEEDFDSLEEYNDYLELVEDIIYNLTNNINVEATKKKIG----------------------------
>MGYP000356648492/19-98 [subseq from] FL=0
-DLRVEEEVTIRKRVAKLFNRKPDDFPSLKAYNDYLEEFEEITFNLVNKIDVEHTQQRLAQYEALNKSVIAAHQQQREQES-------
>MGYP001204934406/12-98 [subseq from] FL=0
EDAKIDKEVDIRRRILRDFNKTEVDFDSLRNFNDYLEMVEDLIFNLCNNIDILETNKKIAEYKEVNKAQIAKNKHKTKTDLIELEDI-
>MGYP001236072676/47-120 [subseq from] FL=0
EDASIDKEVTIRRQVLRDFCQTQDDFETLREWNDYLEQVEDIIFNLVNNVDKEETERTIAKYKESNKQFIKKNQ--------------
>MGYP001184606415/63-136 [subseq from] MGYP001184606415
EDASIDKEVTIRRQVLRDFCQTQDDFETLREWNDYLEQVEDIIFNLVNNIDKEETERTIAKYKESNKQFIKKNQ--------------
>MGYP002788845044/12-73 [subseq from] FL=0
EDLLVEKECRIRKRICQVFNKREEDFVTLKDYNDYLEEVEDLVFNLLHDVDVQKTNARLEAY--------------------------
>MGYP002052991079/14-87 [subseq from] FL=0
EDAKIDKEVDIRRRILRDFNKTEVDFDSLRNFNDYLEMVEGIIFNLCDNVDILATNKKIAEYREVTKAQIAKNT--------------
>MGYP002778612012/1-69 [subseq from] FL=0
------------KRICQVFNKREEDFMTLKDYNDYLEEVEDLVFNLLHDVDVQKTNARLEAYRQQNLDSINRNRELMEREE-------
>MGYP002477317942/37-75 [subseq from] FL=0
---------------------------------------SDAVFNLTNNVDLDNTKKKMEIYQKENKDVIQKNKLKLV----------
>MGYP002139929181/91-167 [subseq from] FL=0
-----QRELQIRKQMKDIFNKARDDFPTLREYNDYLEEVEELIYNKAYNINAEATEQRIQKYQRENRQNISVNLAKRAATQE------
>MGYP000551418268/97-173 [subseq from] MGYP000551418268
--LVIEKEIDIRRKVGAIYNKTEEDFPNLKEFNLYLENIEDIVFKLTNGIDVEQTEAELTQYEQEHRiEIIEKNMRQSQ----------
>MGYP002715356132/98-176 [subseq from] FL=0
-DLRVEEEVNVRRRVGKLLNRRPDEFPSLRAYNDYLEEFEEITFNLVNKIDVERTQSRLAQYEALNRSLIAAQQHQR--EQE------
>MGYP002379763084/116-194 [subseq from] FL=0
-----NREITIRKSILQIFNKRREDFDSLRNYNDYLEEVEDIIYNKVNGINVEWTNSRIREYQEENKSNILSNqKRQQKREQEE-----
>MGYP000870733457/38-113 [subseq from] FL=0
EDLYVEKEVQLRKKIARTFNKRLDDFKGdQRAYNNYLEEVEGILFNLLNGIDVHATQEKISKYEKENKELIKANIQ-------------
>MGYP002379136823/80-156 [subseq from] FL=1
EDIEIEREIDIRKKVFAIYNKTEEDFETLQDFNQYLESVEDIIFNLTNKIDYEETETKLIEYEKEHRiDIIERNIRE------------
>MGYP000595146429/2-40 [subseq from] MGYP000595146429
-----EREVDIRKRILKDYCKTEDDFATLREYNDYLEEVSRILS--------------------------------------------
>MGYP000595146429/43-105 [subseq from] MGYP000595146429
-------------------------FSSARINESFLSclQIETIVFNLVKNNDVLETSKKIEQYKKENSDQIKRARILGNPHIHELDE--
>MGYP002649712604/65-149 [subseq from] FL=1
-DEDVEKDLQIRRKLLKELHLKAEDFGSLREYNDYLETFESFVYNLASGIDVPGTQAAIEEFKEEHAARLKKSRGKVSKEQAELEM--
>MGYP000066958459/5-69 [subseq from] FL=0
------KALRARQRVTSVYNKRQGDFATLREWNDYLESVEEMIFNLTEGIDVAATEQKLNDYRRENATEIA-----------------
>MGYP002635614220/2-74 [subseq from] FL=0
---------SIRKRINNIYNKREGDFECLLDYNNYLEEKEDIVFSLVEGVDVTNVERNIKAYQRANEDSIAANLAQKAEEKR------
>MGYP001407649883/87-168 [subseq from] FL=0
---EVDKDIRIRAKVKEIFNRREEDFPTLKGFNDYEEEVEDIIFNLVHELKVDEMKEKINKYRQDNEESIVLNQGKSFEENSKLQ---
>MGYP000845499615/66-138 [subseq from] FL=1
-DSQVEKDIQVRRDILRKFNKGQDAFSSLREYNDYLEKLETVIFNLANDIDLDETNKLIDELRRpASNTIISKP---------------
>MGYP000612013707/73-153 [subseq from] FL=1
EDLLVEKECRIRKIVGKTFYKRAEDFENDGAYNDYLEEVEEIVLNLVHDVDVQATFAKLDSFKAEHRDLIERNLARQAHEL-------
>MGYP003364973976/75-161 [subseq from] FL=1
EDLGVEKEVDSRQRVMKVYNKQESDFPSIKEYNDYLEHIEDLIFDISNGSPKTKqkTEDEVREYEKSHKKEILDNTLRQ-RAQAQAEE--
>MGYP001470275947/86-168 [subseq from] FL=1
---EVDKDIRIRRKIKSIFNQTANDFKSMEEFNNYEEEVEDIIFNLVNDLQVDEMKAKIETYQRENEVGIVLNQGKAFEEDSRLER--
>MGYP001597049520/78-157 [subseq from] FL=1
---IVEKECDIRRRVISVYNKKESDFQTIEMYDKYLEEIEDIVFNLLNKMDIEETENKLKQYSIDNKQSIELNNARKEQEYEK-----
>MGYP001205145020/84-160 [subseq from] MGYP001205145020
-DLGIEKEIDIRKRVSGIYNKTEEDFDDLKDYNKYLESVENIIFNLNNGIDVEETESNLVKYENDHKiEILEKNMR-ES----------
>MGYP003362224019/78-154 [subseq from] FL=1
-DVAVEKEVDIRKRVFNVFNKTLEDFNdNLEEYNKYLEDVEEIVYNLDHGVDVEKTEEKLRTYEELNKQLILNNLARS-----------
>MGYP000397200291/91-168 [subseq from] FL=0
----LTKSLRARARVLSIFNKRQGDFETLKAYNDYLEHVEELIFNLSEGIDVSATERVLAEYKRENATEIAYINARLKEEGQ------
>MGYP000686117747/64-146 [subseq from] MGYP000686117747
-DVGVEKEVDIRKRVFNVFNKKLEDFDgNIDEYNKYLEEVEDIVFNLDKGIDVQKTEEKLRTYEELNKQLIMTNIERSKQDLES-----
>MGYP002787796724/83-162 [subseq from] FL=1
-DVRVEKECRIRRLVAASLNKREEDFVGLKEWNDYLEEVEDIVFKLVEDVDTDKIYAKLDAIRRESNDQMTSKK-RVKPEPE------
>MGYP002716752187/65-150 [subseq from] FL=1
DDETVEKDLEIRRRLIKDLSLKEDDFETLREYNDYLELFETFVYNLANDIDVTETNRLIEQFKSDNAAKLAKSRNKISKDMELIQQ--
>MGYP000240121225/86-167 [subseq from] FL=1
---EVDKDIRIRRKIKSIFNQTTKDFKTLEEFNNYEEEVEDIIFNLVHDLQVDDMKAKIDRYQRENEMGIALNQGKAFEEDIRLE---
>MGYP000337881689/79-148 [subseq from] FL=0
-DVQCEKDTAWRRRVLKVFNKTEKDFAMLRQYNDYLEEVEDMIYSIVNEePNAEECKKKLQDYEQANKSEI------------------
>MGYP000173133426/42-112 [subseq from] FL=0
-DVQCEKDTSWRRRILKIYNKVEKDFPTLLEYNNYLEEVEDIIFSIVNEePNAEEVKAKVKAYEEKNRSQIV-----------------
>MGYP003202457813/72-155 [subseq from] FL=0
-DVGVEKEVDIRKRVFNVFNKSLTDFDgNLDAYNRYLEEVEDIVYNLDNGIDVAKTEERLRTYEELNKQLIMANMERNKQDLENF----
>MGYP001202750182/54-113 [subseq from] FL=0
-----------------RYNKRQSDFSALKEYNDYLEETEEIIFNLCEGVETRATETKVEAYRRENAADIARRQQRN-----------
>MGYP003361814821/76-157 [subseq from] FL=1
-DLKVEKECDIRRRVLSVYNKKEGDFQTPEMYDKYLEEIEDIVYKLLNRLDIEETEERLKQYSIENKQSIELNNVRKEQEYEK-----
>MGYP002826067449/10-91 [subseq from] FL=0
-----ETERDYRKQVRKAYYMREEDFATLREYNDYLEEVEDIVFALLHEETRNAGRAKLDARRVASSEVTARNRAKLEADKRALSES-
>MGYP003362845984/76-157 [subseq from] FL=1
-DIEVEKECDIRRRVLSIYNKKAGDFKDSEEYNRYLEEIEDIVYKLLHKIDVEKTEERLKEYSIANKQSITLNNVRRDQEYEK-----
>MGYP002015056250/7-69 [subseq from] FL=0
-------SLRARQRVLAAFNKRQSDFASLREWNDYLERVETLIFNLTEGVDVNATEAAIAEHKRANASEI------------------
>MGYP001810972813/8-60 [subseq from] FL=0
------EELAHRKKILSEFNKRAEDFGSLREFNDYLEMVEDIIYNVIHNIDPQETQRLI-----------------------------
>MGYP003365353125/82-157 [subseq from] FL=1
-DVAVEKEVDIRKRVFNVFNKTIDDFNgNLQDFNKYLEDIEDIVYNLDHGVDIEQTEEKLRTYEELNKQLILNNIER------------
>MGYP001274896853/28-91 [subseq from] MGYP001274896853
------RSLRARQRVLAAFNKRQSDFASLREWNDYLERVETLIFNLTEGVDVNATEAAIAEHKRANASEI------------------
>MGYP001982237144/24-83 [subseq from] FL=0
-----------------RYNKRQSDFSALKEYNDYLEEVETIIFNLCEGVETRATETKVEAYRRENAADIARRQQRN-----------
>MGYP001975418752/77-150 [subseq from] FL=1
-DVQAEKDTSWRRRVLKVYNKAESDFPTLIDYNNYLEEVEDIVYSIVNEePNAEDMKAKVKSYEEANKSEIVIRQ--------------
>MGYP000550553499/15-93 [subseq from] FL=1
---TISSDVKLRQKVLSVFNKRRSDFPNEAKYNDYLEHVEEIVFNAIEGIASA--TETEKILQKEKREHAKEIKERKERNLEEL----
>MGYP003362052693/72-146 [subseq from] FL=1
-DVGVEKEVDIRKRVFNVFNKTLEDFDyNQEEYDKYLEEVEDIIYNLDHGIDMEQTEERLRTYEELNKQLIMANLE-------------
>MGYP000088308737/68-154 [subseq from] FL=0
DDESVEKDLEIRRRLMKEINLKEEDFGNLKEYNDYLELFETFVYNLAHDIDSVETTQRIEQFKSDNAAKLKnKKRNKLSKDMEMIEQ--
>MGYP003366420420/1-80 [subseq from] FL=0
----VEKEVDIRKRVFNVFNKKVQDFDeNLEDYNKYLEEVEDIVYNLDHGIDVVKTEEKLRTYEELNKQLIMTNIERSKQDLEN-----
>MGYP000568977461/69-143 [subseq from] FL=0
-DGAVERDVYIRKKVLEVYNKDRKEFDSDRAYNDYLEEVEEIIFDYTYGdlKVIDETAEKVKAYAKLHAAEIHRIN--------------
>MGYP001330112321/46-123 [subseq from] MGYP001330112321
---TISSDVKLRQKVLSVFNKRRSDFPNEAKYNDYLEHVEEIVFNAIEGIASA--TETEKILQKEKREHVKEIKERKERNLEE-----
>MGYP002717738131/121-165 [subseq from] FL=0
-DLGVEEEVAIRRRVAKLFNRRPEDFPSLKAYNDYLEEFEEITFNL------------------------------------------
>MGYP003366258903/55-134 [subseq from] FL=0
-DVYVEKEVDIRKRVFNVFNKTIDDFNGdSKAFNKYLEDIEDIVYNLDHGIDVVKTEEKLRTYEELNKQLIQNNMERNRQD--------
>MGYP002653883815/72-161 [subseq from] FL=0
EDLQVEEEVHIRQRVARLFHRQPEDFPTLRAYNDYLEEFEDIVrvrddaaFHLVHKIDVEHTQARLAHYEALNKAHIAQHQQQREQESAQ-----
>MGYP000504105881/5-88 [subseq from] FL=0
---NVEREVDIRRRVATVFNKVEDDFDSLDSYNDYLYMVECLTDDLVNGTDAARTKaqKQLEEWEAQHKAEIERNR-KLARESDEMRQ--
>MGYP003362563284/82-161 [subseq from] FL=1
-DVGVEKEVDIRKRVFNVFNKTIDDFNgNLDEFNKYLEDVEDIVYNLDHGVDVEKTEERLRTYEELNKQLILNNIERSKKD--------
>MGYP001216091426/10-35 [subseq from] FL=1
------------------FNKREEDFETAREYDDYLEMVEDIST--------------------------------------------
>MGYP001216091426/62-98 [subseq from] FL=1
------------------------------------------VYNLTNNVDVEATTARVKQYRQENADLIARNRAIAVR---------
>MGYP000084085458/14-91 [subseq from] MGYP000084085458
---TISSDVKLRQKVLSVFNKRRSDFPNEAKYNDYLEHVEEIIFNAIEGIASA--TETEKILQKEKREHAKEIKERKERNMEE-----
>MGYP001243905659/72-148 [subseq from] FL=1
---TIASDVELRRKVIAVFNKRRQDFPSDSAHNDYLEFVEDVCFKLIEGIDVAETEK---IVAKEKRERAKEIKARRERNEEE-----
>MGYP001087809521/44-116 [subseq from] FL=0
------REVELRRKYMRDYfTKDEGDFDTLLEFNDYLEEMETLLYNEIHGIDIEETRKRLDQFWKENKRFINAKKSKQA----------
>MGYP000390251921/89-162 [subseq from] FL=0
---TISSDVKLRQKVLSVFNKRRSDFPNEAKYNDYLEHVEEIVFNAIEGIASAT--ETEKILQKEKRLNAKEIKERKER---------
>MGYP001214858421/14-82 [subseq from] MGYP001214858421
---TISSDVKLRQKVLSVFNKRRSDFPNEAKYNDYLEHVEEIVFNAIEGIASAT--ETEKILQKEKRLNAK--EIK------------
>MGYP003878311309/2-71 [subseq from] FL=0
------------------FNKRPEDFSSLEAYNDYLEEYESITFSLIHSIgsDLATTEAKIRSYELQNRASIEDNEERLARERDELER--
>MGYP001458099059/92-165 [subseq from] FL=0
---EVEKDIRVRRRVKAVYNKNEEDFSSALDYKNYEEEIEDIIYNWVHDINAQEMKKKVDDYEKQNYDNVVYNRSRE-----------
>MGYP001984060244/49-131 [subseq from] FL=0
----LDTERDYRKQVRKAYYMREEDFETLREYNDYLEEVEDIVVELLSEDTRVAGRAKLDARRVASSETTARNRAKLEADKRALSES-
>MGYP002877285356/19-102 [subseq from] FL=0
EDSNVHRSVMLRKEKLKDLNLALSDFQgNIRKYNDYLELKEDIIYNLEHNIDLHATQRTLTRFIERHKEIITANKARMEREYRQ-----
>MGYP001761133382/11-95 [subseq from] FL=0
-----KRQVHIRQRVARLFHRQPEDFPTLRAYNDYLEEFEDIVrvrddaaFHLVHKIDVEHTQARLAHYEALNKAHIAQHQQQREQESAQ-----
>MGYP001472834248/3-61 [subseq from] FL=0
----------------RSYNRRQADFAALKEYNDYLETVEDIIFNLCEGNDVRATEARVDAYRRENAAEIARLNR-------------
>MGYP003623037255/83-163 [subseq from] FL=0
-DLAVEREVDVRKRVGAIFNRRQEEFESILDWNNYLEEVETLIFDIVEGTDAERRKaeERLRAYAEEYKEDIKQS-ARAEREE-------
>MGYP001322312520/91-163 [subseq from] MGYP001322312520
---TISSDVKLRQKVLSVFNKRRSDFPNEAKYNDYLEHVEEIVFNAIEGIASAT--ETEKILQKEKRLNAKEIKERKE----------
>MGYP002040304714/44-127 [subseq from] FL=0
---ALDTERDYRKQVRKAYYMREEDFETLREYNDYLEEVEDIVVELLSEDTRVAGRAKLDARRVASSETTARNRAKLEADKRALSES-
>MGYP002653600590/103-192 [subseq from] FL=0
EDLQVEEEVHIRQRVARLFHRQPEDFPTLRAYNDYLEEFEDIrrvrddaAFHLVHKIDVEHTQARLAHYEALNKAHIAQHQQQREQESAQ-----
>MGYP002631187511/20-87 [subseq from] FL=0
----LSKELQVRHRILAIYNKELEDFDDKAAYDDYLEEREDIMFNLSQGIDVAAMEAAVRAYQEREGESIGR----------------
>MGYP001266686354/29-102 [subseq from] FL=0
---TISSDVILRQKVLSVFNKRRSDFPNEAKYNDYLEHVEEIVFNAIEGIASAT--ETEKILQKEKRLNAKEIKERKER---------
>MGYP003361726344/112-195 [subseq from] FL=1
---EIEKEIDIRNKVYKIMNKLEEDFETREEYDKFLEDREDVIFELSNldsnnEAQIENVEKKLMKYEQMNKRLIQVNKMKLKNQES------
>MGYP001269314085/31-107 [subseq from] MGYP001269314085
---TIASDVELRRKVIAVFNKHRQDFPSDSAHNDYLEFVEDVCFKLIEGIDVAETEK---IVAKEKRERAKEIKARRERNEEE-----
>MGYP001296693865/1-45 [subseq from] FL=0
-----------------IYNKCQNDFESLKAFNDYEEEVEDIIYNLVHGIDVDNMNKKVEKY--------------------------
>MGYP001103982032/26-88 [subseq from] MGYP001103982032
--------TRARQRVLAVFNARQSDFESLRAWNDHLERVETLIFNLTEGVDASATESAIAEHKRRNASEIA-----------------
>MGYP001762471745/104-145 [subseq from] FL=0
EDLRVEEEVNIRKRVAKLFNRRPEDFPTLRAYNDYLEEFEEI----------------------------------------------
>MGYP002655363022/4-64 [subseq from] FL=0
--TEVERDYSIRRKLSAIFNKREADFSSIDDFKNYEEMVEDIIYNLVNYIDVEKTNRQVEQYK-------------------------
>MGYP001399272459/72-125 [subseq from] MGYP001399272459
-----ETERDYRKQVRKAYYMREEDFATLREYNDYLEEVEDIIYRLVHNEG-GNGREEME----------------------------
>MGYP001501498863/44-91 [subseq from] FL=0
-DVQCEKDTSWRRRVLKVFNKIESDFPTLLEYNNYLEEVEDIIYSIVNE---------------------------------------
>MGYP002786869748/40-82 [subseq from] FL=0
EDLLVEKECRIRKRICQVFNKREEDFVTLKDYNDYLEEVEDLV---------------------------------------------
>MGYP003386755156/54-135 [subseq from] FL=1
--TEVERDTKIRKRLKAIFNKPEIMFPNRLAFHDYEEELEDLVFNLVHGIDEERCNARVEQYRRENADSIPINQSKHIEAERRL----
>MGYP003312400379/1-74 [subseq from] FL=0
----------MRKRVGQVFNRREEEFESLKDWNDYLESVEDLVFNLTEGTPQEKkeAEEALKNYREEHKRMIEANE-KAEREEEE-----
>MGYP001258598360/87-167 [subseq from] FL=0
EDSNVHRSVMLRKEKLKDLNLALSDFQgNIRKYNDYLELKEDIIYNLEHNIDLHATQRTLTRFIERHKEIITANKARMERE--------
>MGYP001300703373/8-88 [subseq from] FL=1
----LDTERDYRKQVRRAYYKREEDFETLREYNDYLEEVEDIVEALLCEETRVAGRAQLDALRVASSETTARNRAKLEAEKRVLS---
>MGYP002631516215/50-126 [subseq from] FL=0
---TLTRDVRVRQKVLQTFNKRSQDFETRLEYDDYLEQREHIVFNLIEGIDVGEQ---EQIVAKEKRQFMAEIKERALRNAEE-----
>MGYP003316638298/8-71 [subseq from] FL=1
--------TRARQRVLAVFNARQSDFESLRAWNDHLERVEALIFNLTEGVDASATESAIAEHKRRNASEIAR----------------
>MGYP000947781839/2-48 [subseq from] FL=1
----------------GIYNKTQQDFKTEEEWNRYVEDREDIIFNLAENIDLDKTKERIRVYE-------------------------
>MGYP000418697970/69-111 [subseq from] MGYP000418697970
EDLQVEEEVNIRKRVSRLFNRRPEEFPTLRAYNDYLEEFEEIS---------------------------------------------
>MGYP002349446939/81-162 [subseq from] FL=0
-DLAVEREVDIRRRVAAVFNKEEEDFEELAAYNDYLDMVECLTDDLVNGGDAARARAEAELaeWEAQHKADIERNKA-LAREKD------
>MGYP001636844065/16-90 [subseq from] FL=0
-DLSVEREVDIRKRVNAVFNRSEDDFEDLKAYNDYLQKVEDLTFDLVNGDEGQRRVAEAELaqYEVEHRAEIERNR--------------
>MGYP003566342769/91-167 [subseq from] FL=1
-DLAVEREVDIRRRVAAAYNMVEDDFETLRDYNNYLQDVEDLTFDLISGGDDERRAAEQKLLhrEQEFREEIERNKRR------------
>MGYP000855175121/2-50 [subseq from] FL=1
-----QREIDFRRRVLKVYNKNRQDFPDDETYNDYLEAIEDKVFRLQSN-DISKQ---------------------------------
>MGYP001378824920/2-54 [subseq from] FL=1
------------------------DFNELREYNDYLEQVEDIIFNLCEGIDVKATEAKVDAYRKENAGEIARlNKRN------------
>MGYP001282150093/75-146 [subseq from] FL=0
-DVLCEKDTSWRRRVLKVFNKTQKDFKTLLEFNNYLEEVEDIIYSIVNEePNAEECKGKIKAYEENHRTEIVI----------------
>MGYP002477828829/124-193 [subseq from] FL=0
------------------LNKLPEDFSSLEAYNDYLEEFESITFSLIHSIgsDLATTEAKIRAYELQNRQSIEDNEERRARDKDDLER--
>MGYP000380315507/4-86 [subseq from] FL=0
-----EKDFSKRRDIKETYNKTLEDFASLLDFQNYEEEVEDIIFTLVHgsDVEIKETEKKVEAYRKENARIIEaRNTDSLDARRNELA---
>MGYP001762672606/120-161 [subseq from] FL=0
-DLRVEEEVNVRKRVAKLFNRSADDFPSLRAYNDYLEEFEEIS---------------------------------------------
>MGYP002526802307/1-64 [subseq from] FL=0
-----------------------DDFESLRAYNDYLEMVEDIIYNLSHDLDILETNKTIAAYKELNKAQIAKNRHKTKADILELEDI-
>MGYP002779485802/5-79 [subseq from] FL=0
-----------------SFNRKEQDFETLDAYNDYLETIEtyskswqmsdEiwrhvVVFNLTNKIDVEETERKITEYKESNKDLINKNRGKL-----------
>MGYP003706851123/2-57 [subseq from] FL=0
------------------------DFNELREFNDYLEQVEDTIFNLCENVDVKATEARVDAYRKENAAEIARlNK-RNEEE--------
>MGYP000610073868/67-131 [subseq from] MGYP000610073868
---KVESEIKVRRKIQTIYCKTESDFPDAEEYNDYLEMREDIIFKLANAATSKEEAEVMQIVKKYEQD--------------------
>MGYP003387285107/60-141 [subseq from] FL=0
--SEVDRDTKIRKRIKGIYNRPHTTFKTINEFYDYEEMVEDIIYNLVHGIDEVAINKQVEEYKHENMDAIIKYESKKIEEERKI----
>MGYP001941449930/17-53 [subseq from] FL=0
------EEVNIRKRVSRLFNRRPEEFPTLRAYNDYLEEFEEIS---------------------------------------------
>MGYP000403381711/1-46 [subseq from] MGYP000403381711
------------------------------------------IYNLCNNIDIIGTNKRIEAYRRENRDVIQRNKTRMGREEYELEEML
>MGYP001562271630/42-125 [subseq from] FL=0
-DLNIEREVDVRKRVAAVFNRRQDDFETLKDWNNYLEGVEDLVFKIVEGTPAikKDAEESLKKYAEMNRMEIEAN-LEAEKEEEEM----
>MGYP003386692617/5-61 [subseq from] FL=0
----------------RSYNKVESDFESLRAFNDYQEAKEDAIYDLVHNIDRPAVEERLKLYQRQHVDEIRTR---------------
>MGYP000172298651/1-64 [subseq from] FL=0
----------------------EEDFPTLEEYNNYEEEVEDIIYNLVHELKVDEMSEKITKYKKDNEELIVLNQGKSFEEQSELRQ--
>MGYP003091056532/10-80 [subseq from] FL=0
------SEINANRRVQQYYNLRLSDFPTENDYDDFLEEKEWILYNLIHQTNVNEAEKKLEQFKEKNSKIIEIRSAEL-----------
>MGYP001940346566/2-44 [subseq from] FL=1
-------------------NKKEDDFETLRDYNDYLEQVEEITWNLILNIDVEATNNKLARF--------------------------
>MGYP002173222140/57-126 [subseq from] FL=0
---QCEKVTSWRRRVLKVFNKTQPDFESLLFYNNYLETVEDMIYSIVNEePDAEECKAKIKEYELQHKGEIVI----------------
>MGYP000409811483/13-74 [subseq from] FL=0
----------LRSRVF-SFNKVESDFTSLQEFNDYQEDKEDIIYELVHNIDRSAAEARVKAYQQSHVDEIRTR---------------
>MGYP000567608638/459-489 [subseq from] MGYP000567608638
-----AKEAEdACRQALQVYKKLVADFPAVRDYRKS-----------------------------------------------------
>MGYP001487976047/20-98 [subseq from] FL=0
------QERDYRRQVRQSYYKREDDFESLEAYNDYLEDVEQLVANLIEPKTRADARKKLDQLRTENAEQTARNHKVLDAERRAVE---
>MGYP003502151589/7-43 [subseq from] FL=0
------------------FYKRLEDFDSLKEYNDYLEEFEDLVFNLVHDVDVQST---------------------------------
>MGYP000964125400/2-46 [subseq from] FL=0
-------------------NKTEDDFETLRDYNDYLEQVEEINWNLILNIDVDATWAKLRKFEA------------------------
>MGYP001177921283/82-137 [subseq from] FL=1
-DVLCEKDTSWRRRVLKVFNKTQKDFKTLLEFNNYLEEVEDIIYSIVNEEpNAEECK--------------------------------
>MGYP000434988584/2-57 [subseq from] FL=1
------------------------DFNELREFNDYLEQVEDTIFNLCENVDVKVTEARVDAYRKENAAEIARlNK-RNEEE--------
>MGYP002475445386/21-88 [subseq from] FL=0
-------EHEINKKVFMIYNLRREDFETEEEFDDFLEERETIIYNLLHEPkKADESNEKMEQFKKSHFQIIEKRN--------------
>MGYP003453357667/1-55 [subseq from] FL=0
----------------------------MREYNDYLEEVEDIVFSLLNDVNVQQIYDRLEKFEAENRDTLKKNAAKQLAEQKS-----
>MGYP002787824758/29-70 [subseq from] FL=0
-DVQCEKDTSWRRRVMKVFNKVEKDFKTLREYNDYLEEVEDIS---------------------------------------------
>MGYP002837887920/76-128 [subseq from] FL=0
-------DRQERRKVAKVFNKSRADFESAEEYNSFLETAEDIVYKLVHGIDREATKAELE----------------------------
>MGYP002714278143/69-111 [subseq from] FL=0
EDLQVEEEVHVRQRVARLFHRRPEDFPTLRAYNDYLEEFEDIS---------------------------------------------
>MGYP001763032028/10-41 [subseq from] FL=0
----------SRKRVAKLFNRRPEDFPTLRAYNDYLEEFEEI----------------------------------------------
>MGYP000341736521/79-154 [subseq from] MGYP000341736521
-DFLVEKDTGWRRRVTKVFNKVEKDFKTLVEYNNYLEKVEDIIYSIVNEEsNAEDMKAKVKAEEEANKSEIVIRQSR------------
>MGYP000740121240/2-65 [subseq from] MGYP000740121240
-------------------NRREEEFDNKRAWDDFLEQREEIIANLVNDIDVAKTEAQLAQYSAENSASIRHNKDLARQENES-----
>MGYP000203436970/69-111 [subseq from] MGYP000203436970
EDLQVEEEVHIRQRVARLFHRQPEDFPTLRAYNDYLEEFEDIS---------------------------------------------
>MGYP002718922024/88-144 [subseq from] FL=0
------------------LNRREEEFDSKRAYDDFLEQREDIIANLVSRIDVAKTETQLQKYAADNMQSIRANQA-------------
>MGYP001761295428/77-118 [subseq from] FL=0
EDLQVEEEVHIRQRVARLFHRQPEDFPTLRAYNDYLEEFEDI----------------------------------------------
>MGYP002788060273/68-117 [subseq from] FL=0
EDLAVERECRLRRRVMAIFNRQPEDFDTPRAYDDWLEEVEEIIWRLLAES--------------------------------------
>MGYP001584807398/40-71 [subseq from] FL=0
--------------PLARFNKRREDFPDVRSYNDYLEEVEDISRSL------------------------------------------
>MGYP001103937932/112-149 [subseq from] FL=1
----CEKDTSWRRRILKVFNKVESDFPSLQEYNRYLEEVEDI----------------------------------------------
>MGYP000338638236/18-82 [subseq from] MGYP000338638236
---AVQRERDVRRRVLKVYNATADDFDGAAAWDDYLEAVEGIVANLVTRTDVEATNARLAAHRQSHAS--------------------
>MGYP001382162621/16-59 [subseq from] FL=1
------IERDYRKQVRKLYYKRESDFTSLRAYNDYLEEFESLVEQLIDKV--------------------------------------
>MGYP002654013377/1-23 [subseq from] FL=0
--------------------KREEDFPSLREYNDFLEEVEEIG---------------------------------------------
>MGYP002652732822/43-89 [subseq from] FL=0
-DLIVEKDLQIRKRLLNDIQMREEDFETLREFNDYLEKIEHWIDNLAT----------------------------------------
>MGYP002174652687/6-45 [subseq from] FL=0
-----------KEKDWKDFNKRVEDFGgDLRAYNDYLEYVEEILFNLINNV--------------------------------------
>MGYP001224630334/27-62 [subseq from] MGYP001224630334
----LDTERDYRKQVRKAYYKREEDFDTLREYNDYLEEVG------------------------------------------------
>MGYP003685704887/13-79 [subseq from] FL=1
-------ERDYRRQVNKVYYRRESDFDTLKAYNDYLEEVEEIVEGLVNEKTRPAARAKLDKLKAADPALTARNR--------------
>MGYP000538875819/9-32 [subseq from] FL=0
------------------YNKREEDFPSLRDYNDYLEEVEDM----------------------------------------------
>MGYP001798342739/30-70 [subseq from] FL=0
-----------------------------------------LVFNLVNNEDVEATKRKIEAHKRDNKDLIQHNKFKKVTHQQ------
>MGYP002716703332/7-67 [subseq from] FL=0
---------------LDSFNRREDEFDSILAYNNYLNQVEDWTFNLINNIDVEATNRAINAYKEAHLREIAENASL------------
>MGYP002262068472/10-78 [subseq from] FL=0
-----------------RYNKEEIDFPTLRAFQDYQEQKEDLVYALVHNLDRPAAEASILAYQRAHQDEIR-TRLAQHGEQDRLMEA-
>MGYP002380661517/258-283 [subseq from] FL=0
-----------------SYNKRQDDFATLKDYNDYLEEVEDIS---------------------------------------------
>MGYP002380661517/297-331 [subseq from] FL=0
-----------------------------------------LVFNLANNIDVEETNKRISQYREENQTLISINQSK------------
>MGYP003624091236/2-49 [subseq from] FL=1
-------------------NKNEDDFETLKDYNDYLEQVEEITWNLILKVDVEATESRLRRWEEHQK---------------------
