# Supplementary material for: Visualization of stepwise derepression of TFIIH in global genome nucleotide excision repair
Source: Sci Adv. 2026 Jul 23;12(30):eaeb3506. doi: 10.1126/sciadv.aeb3506 (PMC13394385; doi:10.1126/sciadv.aeb3506)
Supplement: Supplementary file 3 — Data S1 [file sciadv.aeb3506_data_s1.zip › msas/fold_tfiih_mat1_xpcc_dna_paired_msa_chains_i.a3m]

>query
CSHPGGSADGPAKKKVAKVTVKSENLKVIKDEALSDGDDLRDFPSDLKKAHHLKRGATMNEDSNEEEEESENDWEEVEELSEPVLGDVRESTAFSRSLLPVKPVEIEIETPEQAKTRERSEKIKLEFETYLRRAMKRFNKGVHEDTHKVHLLCLLANGFYRNNICSQPDLHAIGLSIIPARFTRVLPRDVDTYYLSNLVKWFIGTFTVNAELSASEQDNLQTTLERRFAIYSARDDEELVHIFLLILRALQLLTRLVLSLQPIPLKSATAKGKKPSKERLTADPGGSSETSSQVLENHTKPKTSKGTKQEETFAKGTCRPSAKGKRNKGGRKKRSKPSSSEEDEGPGDKQEKATQRRPHGRERRVASRVSYKEESGSDEAGSGSDFELSSGEASDPSDEDSEPGPPKQRKAPAPQRTKAGSKSASRTHRGSHRKDPSLPAASSSSSSSKRGKKMCSDGEKAEKRSIAGIDQWLEVFCEQEEKWVCVDCVHGVVGQPLTCYKYATKPMTYVVGIDSDGWVRDVTQRYDPVWMTVTRKCRVDAEWWAETLRPYQSPFMDREKKEDLEFQAKHMDQPLPTAIGLYKNHPLYALKRHLLKYEAIYPETAAILGYCRGEAVYSRDCVHTLHSRDTWLKKARVVRLGEVPYKMVKGFSNRARKARLAEPQLREENDLGLFGYWQTEEYQPPVAVDGKVPRNEFGNVYLFLPSMMPIGCVQLNLPNLHRVARKLDIDCVQAITGFDFHGGYSHPVTDGYIVCEEFKDVLLTAWENEQAVIERKEKEKKEKRALGNWKLLAKGLLIRERLKRRYGPKSEAAAPHTDAGGGLSSDEEEGTSSQAEAARILAASWPQNREDEEKQKLKGGPKKTKREKKAAASHLFPFEQL
>sp|P51612|XPC_MOUSE/59-930 [subseq from] DNA repair protein complementing XP-C cells homolog OS=Mus musculus OX=10090 GN=Xpc PE=1 SV=2
CSDPGDPTNGAAKKKVAKATAKSKNLKVLKEEALSDGDDFRDSPADCKKAKKHPKSKVV--DQGTDEDDSEDDWEEVEELTEPVL-DMGENSATSPSDMPVKAVEIEIETPQQAKERERSEKIKMEFETYLRRMMKRFNKEVQENMHKVHLLCLLASGFYRNSICRQPDLLAIGLSIIPIRFTKVPLQDRDAYYLSNLVKWFIGTFTVNADLSASEQDDLQTTLERRIAIYSARDNEELVHIFLLILRALQLLTRLVLSLQPIPLKSAVTKGRKSSKETSVEGPGGSSELSSNSPESHNKPTTSRRIKEEETLSEGRGKATARGKRGTGtaGSRQRRKPSCSEG-----EEAEQKVQGRPHARKRRVAAKVSYKEESESDGAGSGSDFEPSSGEGQHSSDEDCEPGPRKQKRASAPQRTKAGSKSASKTQRGSQCEPSSFPEASSSSSGCKRGKKVSSGAEEMADRKPAGVDQWLEVYCEPQAKWVCVDCVHGVVGQPVACYKYATKPMTYVVGIDSDGWVRDVTQRYDPAWMTATRKCRVDAEWWAETLRPYRSLLTEREKKEDQEFQAKHLDQPLPTSISTYKNHPLYALKRHLLKFQAIYPETAAVLGYCRGEAVYSRDCVHTLHSRDTWLKQARVVRLGEVPYKMVKGFSNRARKARLSEPQLHDHNDLGLYGHWQTEEYQPPIAVDGKVPRNEFGNVYLFLPSMMPVGCVQMTLPNLNRVARKLGIDCVQAITGFDFHGGYCHPVTDGYIVCEEFRDVLLAAWENEQAIIEKKEKEKKEKRALGNWKLLVRGLLIRERLKLRYGAKSEAAAPHA-AGGGLSSDEEEGTSSQAEAARVLAASWPQNREDPEQK-S-EYTKMTRKRRAAEASHLFPFEKL
>sp|Q01831-2|XPC_HUMAN/60-136 [subseq from] Isoform 2 of DNA repair protein complementing XP-C cells OS=Homo sapiens OX=9606 GN=XPC
CSHPGGSADGPAKKKVAKVTVKSENLKVIKDEALSDGDDLRDFPSDLKKAHHLKRGATMNEDSNEEEEESENDWEEA------------------------------------------------------------------------------------------------------------------------------------------------------------------------------------------------------------------------------------------------------------------------------------------------------------------------------------------------------------------------------------------------------------------------------------------------------------------------------------------------------------------------------------------------------------------------------------------------------------------------------------------------------------------------------------------------------------------------------------------------------------------------------------------------------------------------------------
>sp|Q01831-2|XPC_HUMAN/134-903 [subseq from] Isoform 2 of DNA repair protein complementing XP-C cells OS=Homo sapiens OX=9606 GN=XPC
---------------------------------------------------------------------------------------------------------------EEAKTRERSEKIKLEFETYLRRAMKRFNKGVHEDTHKVHLLCLLANGFYRNNICSQPDLHAIGLSIIPARFTRVLPRDVDTYYLSNLVKWFIGTFTVNAELSASEQDNLQTTLERRFAIYSARDDEELVHIFLLILRALQLLTRLVLSLQPIPLKSATAKGKKPSKERLTADPGGSSETSSQVLENHTKPKTSKGTKQEETFAKGTCRPSAKGKRNKGGRKKRSKPSSSEEDEGPGDKQEKATQRRPHGRERRVASRVSYKEESGSDEAGSGSDFELSSGEASDPSDEDSEPGPPKQRKAPAPQRTKAGSKSASRTHRGSHRKDPSLPAASSSSSSSKRGKKMCSDGEKAEKRSIAGIDQWLEVFCEQEEKWVCVDCVHGVVGQPLTCYKYATKPMTYVVGIDSDGWVRDVTQRYDPVWMTVTRKCRVDAEWWAETLRPYQSPFMDREKKEDLEFQAKHMDQPLPTAIGLYKNHPLYALKRHLLKYEAIYPETAAILGYCRGEAVYSRDCVHTLHSRDTWLKKARVVRLGEVPYKMVKGFSNRARKARLAEPQLREENDLGLFGYWQTEEYQPPVAVDGKVPRNEFGNVYLFLPSMMPIGCVQLNLPNLHRVARKLDIDCVQAITGFDFHGGYSHPVTDGYIVCEEFKDVLLTAWENEQAVIERKEKEKKEKRALGNWKLLAKGLLIRERLKRRYGPKSEAAAPHTDAGGGLSSDEEEGTSSQAEAARILAASWPQNREDEEKQKLKGGPKKTKREKKAAASHLFPFEQL
>sp|Q01831|XPC_HUMAN/60-940 [subseq from] DNA repair protein complementing XP-C cells OS=Homo sapiens OX=9606 GN=XPC PE=1 SV=4
CSHPGGSADGPAKKKVAKVTVKSENLKVIKDEALSDGDDLRDFPSDLKKAHHLKRGATMNEDSNEEEEESENDWEEVEELSEPVLGDVRESTAFSRSLLPVKPVEIEIETPEQAKTRERSEKIKLEFETYLRRAMKRFNKGVHEDTHKVHLLCLLANGFYRNNICSQPDLHAIGLSIIPARFTRVLPRDVDTYYLSNLVKWFIGTFTVNAELSASEQDNLQTTLERRFAIYSARDDEELVHIFLLILRALQLLTRLVLSLQPIPLKSATAKGKKPSKERLTADPGGSSETSSQVLENHTKPKTSKGTKQEETFAKGTCRPSAKGKRNKGGRKKRSKPSSSEEDEGPGDKQEKATQRRPHGRERRVASRVSYKEESGSDEAGSGSDFELSSGEASDPSDEDSEPGPPKQRKAPAPQRTKAGSKSASRTHRGSHRKDPSLPAASSSSSSSKRGKKMCSDGEKAEKRSIAGIDQWLEVFCEQEEKWVCVDCVHGVVGQPLTCYKYATKPMTYVVGIDSDGWVRDVTQRYDPVWMTVTRKCRVDAEWWAETLRPYQSPFMDREKKEDLEFQAKHMDQPLPTAIGLYKNHPLYALKRHLLKYEAIYPETAAILGYCRGEAVYSRDCVHTLHSRDTWLKKARVVRLGEVPYKMVKGFSNRARKARLAEPQLREENDLGLFGYWQTEEYQPPVAVDGKVPRNEFGNVYLFLPSMMPIGCVQLNLPNLHRVARKLDIDCVQAITGFDFHGGYSHPVTDGYIVCEEFKDVLLTAWENEQAVIERKEKEKKEKRALGNWKLLAKGLLIRERLKRRYGPKSEAAAPHTDAGGGLSSDEEEGTSSQAEAARILAASWPQNREDEEKQKLKGGPKKTKREKKAAASHLFPFEQL
>tr|A0A024R2M8|A0A024R2M8_HUMAN/60-940 [subseq from] Xeroderma pigmentosum, complementation group C, isoform CRA_a OS=Homo sapiens OX=9606 GN=XPC PE=3 SV=1
CSHPGGSADGPAKKKVAKVTVKSENLKVIKDEALSDGDDLRDFPSDLKKAHHLKRGATMNEDSNEEEEESENDWEEVEELSEPVLGDVRESTAFSRSLLPVKPVEIEIETPEQAKTRERSEKIKLEFETYLRRAMKRFNKGVHEDTHKVHLLCLLANGFYRNNICSQPDLHAIGLSIIPARFTRVLPRDVDTYYLSNLVKWFIGTFTVNAELSASEQDNLQTTLERRFAIYSARDDEELVHIFLLILRALQLLTRLVLSLQPIPLKSATAKGKKPSKERLTADPGGSSETSSQVLENHTKPKTSKGTKQEETFAKGTCRPSAKGKRNKGGRKKRSKPSSSEEDEGPGDKQEKATQRRPHGRERRVASRVSYKEESGSDEAGSGSDFELSSGEASDPSDEDSEPGPPKQRKAPAPQRTKAGSKSASRTHRGSHRKDPSLPAASSSSSSSKRGKKMCSDGEKAEKRSIAGIDQWLEVFCEQEEKWVCVDCVHGVVGQPLTCYKYATKPMTYVVGIDSDGWVRDVTQRYDPVWMTVTRKCRVDAEWWAETLRPYQSPFMDREKKEDLEFQAKHMDQPLPTAIGLYKNHPLYALKRHLLKYEAIYPETAAILGYCRGEAVYSRDCVHTLHSRDTWLKKARVVRLGEVPYKMVKGFSNRARKARLAEPQLREENDLGLFGYWQTEEYQPPVAVDGKVPRNEFGNVYLFLPSMMPIGCVQLNLPNLHRVARKLDIDCVQAITGFDFHGGYSHPVTDGYIVCEEFKDVLLTAWENEQAVIERKEKEKKEKRALGNWKLLAKGLLIRERLKRRYGPKSEAAAPHTDAGGGLSSDEEEGTSSQAEAARILAASWPQNREDEEKQKLKGGPKKTKREKKAAASHLFPFEKL
>tr|A0A087RC55|A0A087RC55_APTFO/2-834 [subseq from] DNA repair protein complementing XP-C cells (Fragment) OS=Aptenodytes forsteri OX=9233 GN=AS27_11689 PE=3 SV=1
----------------------------------------------------------------DDDDESEDEWEDVEELQEPATDKLEEAAVLPAVVLPSNPVEIEIETPEQVKKRERREKRKAEFEMYLRRMMKRFSKEVREDTHKVHLLCLLANGFYRNRICSQPDLHAIGLSIIPTHFTKVSAGQVDLLYLSNLVKWFVGTFTVNDELSTEKGEPLQSTLERRFAIYAARDDEELVHIFLIILRALQLLCRLVLSFQPIPLKETRAKGKSSSKRQSLSTTSEGQESSATTPKAVAKKCPCRKAKQDEKSSESkeDNKEPEKRKTAQTKRTHKSKftTGSQEQKESSNEESslaEKDVPVRPkNDRRRRVASKVCYKEESGSNE-GSVSDFEVSE-EESDLSDEDFETVSKRRRSSLGSQKSKVAAiKspktetSESRLSKNSYGAEPR-PAKSTAPalphAQRKRNKIISSDEDDGqqEVGKVMGTDQWLEVFLEREDKWVCVDCVHGNIGQPQVCFTYATKPLFYIVGFDNDGSVRDVTQRYDPVWMTATRKSRVDPEWWEDTLQPYKSPHVERDEKEENEFQVKLQDQPLPTAIGEYKNHPLYALKRHLLKYQAIYPESAAVLGYCRGEAVYSRDCVHTLHSKDTWLKQARVVRIGEVPYKMVKGFSNQARKARLAEPANRDKEDLALFGRWQTEEYQPPIAVDGKVPRNEYGNVYLFLPSMLPIGCVQLRLPNLNRLARKLDIDCAQAITGFDFHSGYSHPVTDGYVVCEEYKEVLIAAWENEQAEIEKKEKEKREKRALGNWKLLTKGLLIRERLKQRYSIKTEPSAPETEKGARCSSDEEGGPSSETAVGN-VAISWPQNRQLEKK-KEEEKTRKSKREKKGEAAQLFPFEKL
>tr|A0A087VPF7|A0A087VPF7_BALRE/2-833 [subseq from] DNA repair protein complementing XP-C cells (Fragment) OS=Balearica regulorum gibbericeps OX=100784 GN=N312_05203 PE=3 SV=1
-----------------------------------------------------------------DDDESEDEWEDVEELQEPATDKLEEAAALPAVVLPSNPVEIEIETPEQAKKRQRREKRKAEFEIYLRRMMKRFSKEVREDTHKVHLLCLLGNGFYRNRICSQPDLHAIGLSIIPTHFTKVSAGQVDLLYLSNLVKWFVGTFTVNDELSTEKGEPLQSTLERRFAIYAARDDEELVHIFLIILRALQLLCRLVLSFQPIPLKETRAKGKSSSKRQSLSSTSEGQESSATAPKAVAKKCPCRKAKQDEKSSESEednKEPKkCQTAQTKRTRKSKLTTGSQEQKESSKEESsivEKDVPVRPkNDRRRRVASKVCYKEESGSDER-SASDFEFSE-EESGLSDEDFENVSKRRKSKLGSQKSKVTAikspkpeTSESRLSKNSYGAEPK-PAKSAAPAlphvQRKRNKIISSDEDdgQQEVRKVIGTDQWLEVFLEREDKWVCVDCVHGNVGQPQLCFTYATKPLFYIVGFDNDGSVRDVTQRYDPVWMTVTRKSRVDPEWWEDTLQPYKSPYVERDKKEENEFQVKLQDQPLPTAIGEYKNHPLYALKRHLLKYQAIYPESAAILGYCRGEAVYSRDCVHTLHSKDTWLKKARVVRIGEVPYKMVKGFSNQARKARLAEPANRDKEDLALFGHWQAGGYKPAIAVDGKVPRNEYGNVYLFLPSMLPIGCVQLRLPNLNRLARKLDIDCAQAITGFDFHGGYSHPVTDGYVVCEEYKEVLIAAWENEQAEIEKKEKEKREKRALGNWKLLTKGLLIRERLKQRYSVKTEPSAPVTEKGAGFSSDEEGGPSSETTVGN-MAVSWPQNRQLEKKKEEK-TTRKSKREKKGEAAQLFPFEKL
>tr|A0A091DAB5|A0A091DAB5_FUKDA/55-925 [subseq from] DNA repair protein complementing XP-C cells OS=Fukomys damarensis OX=885580 GN=H920_11137 PE=3 SV=1
-SDPGGPTDGPVKLKVAKVTVKSEKLKAIKDEALSGGEDFRDSSPDLKKAQRPKREAAVDKGSDEEeEEESEDDWEEVEELSGPAPGDAGGS-STSQSVLSLKPVEIEIETPEQAKTREKSEKIKMEFETYLRRMMKRFSKEVQENTHKVHLLCLLANGFYRNGVCSQPDLLAIGLSIIPARFTRVLPQDMDSGYLSSLVKWFIGTFTVNADLSAPNQSSLQTTLERRFAIYSARDEEELVHMFLLILRALQLLTRLVLSLQPLPLKSSMAKGKKLPKERATEDPGDAPGTSSQAEENQPELQTSKGTREWETFPKGPSKAVTKGKRSRaaAGNMKQKEsSSSKSKEAGPGKQQP------QHRRAQRRALRVSYKEESESDLAASSSDFEPSSGETHHSSDESSEPAPRRQKRARAPRRTKAGSKSDSRTQPGSCHQHP----ASSCSLGSKRGKKVSQDDEEAGGGRAAGVDHWLEVFCEKEAKWMCVDCVHGVVDQPQACYRYATKPMTYVVGIDSDGWVRDVTQRYDPAWMTATRKCRVDAEWWDETLRPYQSPFVEREKKEDLEFQAKHLDQPLPSAIGTYKNHPLYALKRHLLKYEAIYPETAAVLGYCRGEAVYSRDCVHTLHSRDTWLKQARVVRLGEVPYKMVKGYSNRARKARLADPQLQNQNDLGLFGHWQTEEYQPPVAVDGKVPRNEFGNVYLFLPSMMPVGCVQLHLPNLHRVARKLDIDCAPAVTGFDFHGGYCHAVTDGYVVCEEFRDVLLTAWENEQALIEKKEKERREKRALGNWKLLARGLLIREKLRMRYGAQSDAAAPHMGAGGGLS-DDEEGTSSQAEVASVLAASWPQNREAEEEQKPE-CPRKTRKAKKEAASHLFPFEKL
>tr|A0A091G5E6|A0A091G5E6_9AVES/3-829 [subseq from] DNA repair protein complementing XP-C cells (Fragment) OS=Cuculus canorus OX=55661 GN=N303_13890 PE=3 SV=1
-----------------------------------------------------------------DDDESEDEWEDVEELQEPATDDLKGAAVLPASS---NPVEIEIETPEEMKKRERREKRKAEFEMYLRRIMKRFSKEVREDTHKVHLLCLLANGFYRNRICSQPDLHAIGLSIIPTHFTKVPANQVDLLYLSNLVKWFVGTFTVNDELSTEKGEPLQSTLERRFAIYAARDDEELVHIFLIILRALQLLCRLVLSFQPIPLKE--TKGKSSSKRQSLSGTSEGQESSATTPKSLEKKCPCRKAKQDEKSseSKEDSKESKKCKTAQTKRTHKSKftAGSQEQKESSNEESslaEKdVPVRTKNDRRRRVASKVCYKEESGSDE-GSVSDFEISE-EDSDLSDEDFETVPKRRRSSLGSQMSKATAikspKpatSESRLSKNTCEAEPR-PAKSAApplpHAQRKRNKIISSDEDdgQQEVRKVNGTDQWLEVFLEREDKWVCVDCVHGNIGQPQLCFTYATKPLSYIVGFDNDGSVRDVTQRYDPVWMTVTRKSRVNPEWWEGTLQPYKSPCVERDKKEENEFQVKLQDQPLPTAIGEYKNHPLYALKRHLLKYQAIYPESAAILGYCRGEAVYSRDCVHTLHSKDTWLKQARVVRIGEVPYKMVKGYSNQARKARLAEPANQDKADLALFGRWQTEEYQPPIAVDGKVPRNEYGNVYLFLPSMLPIGCVQLRLPNLNRLARKLDIDCVQAITGFDFHGGYSHPVTDGYVVCEEYKDILLAAWENEQAEIEKKEKEKREKRALGNWKLLTKGLLIRERLKQRYSIKTEPSASEAEKGAGFSSDEEGGPSSET-AVENMAISWPQNRQLEKKKEEK-TTRKTKREKIGEAAQLFPFEKL
>tr|A0A091J5M1|A0A091J5M1_EGRGA/2-830 [subseq from] DNA repair protein complementing XP-C cells (Fragment) OS=Egretta garzetta OX=188379 GN=Z169_04484 PE=3 SV=1
----------------------------------------------------------------DDDEESEDEWEDVEELQGPAT-DKLEAAVLPAMVIPSNPVEIEIETPEQVKKRERREKRKAEFEMYLRRMMKRFCKEVREDTHKVHLLCLLANGFYRNRICSQPDLHAIGLSIIPTHFTKVPAGQVDLLYLSKLVKWFVGTFTVNDELSTEKGEPLQSTLERRFAVYAARDDEELVHIFLIILRALQLLCRLVLSFQPIPLKETRAKGKSSCKSQSLSGTSEGQESSATTPKAVAKKCPCRKAKQDEKSSESEE-DNEEPKKRKTAqtkRTRKSKLTtGSQEQKESGNEEislaEKDVPVRPkNDRRRRVASKVCYKEESGSDE-GSVSDFEVSE-EESNVSDEDFETVSKRRRSSLGSQKSKVtaikspkSETSESRLSRNSYGAEPR-PAKSTApplpHAQRKRNKIISSDEDdgQQEVRKVMGTDQWLEVFLEREDKWVCVDCVHGNVGQPQLCFTYATKPLFYIVGFDNDGSVRDVTQRYDPVWMTATRKSRVDPEWWEDTLQPYQSPYVERDKKEENEFQVKLQDQPLPTAIGEYKNHPLYALKRHLLKYQAIYPESAAVLGYCRGEAVYSRDCVHTLHSKDTWLKQARVVRIGEVPYKMVKGFSNQARKARLAEPANRDKEDLALFGRWQTEEYQPPIAVDGKVPRNEYGNVYLFVPSMLPIGCVQLRLPNLNRLARKLDIDCAQAITGFDFHGGYSHPVTDGYVVCEEYKEVLIAAWENEQAEIEKKEKEKREKRALGNWKLLTKGLLIRERLKQRYSIKTEPSAPEAEKGAGFSSDEEGGPSSVGN----VAISWPQNRQLEKKKEEK-TTKKSKREKKGEAAQLFPFEKL
>tr|A0A091KPB3|A0A091KPB3_9GRUI/2-833 [subseq from] DNA repair protein complementing XP-C cells (Fragment) OS=Chlamydotis macqueenii OX=187382 GN=N324_09063 PE=3 SV=1
-----------------------------------------------------------------DDDESEDEWEDVEELQEPATDKLEETSVLPAVVLPSNPVEIEIETPEQVKKRERREKRKAEFEMYLRRMMKRFSKEVREDTHKVHLLCLLANGFYRNRICSQPDLHAIGLSIIPTHFTKVPAGQVDLLYLSNLVKWFVGTFTVNDELSTEKGEPLQSTLERRFAVYAARDDEELVHIFLIILRALQLLCRLVLSFQPIPLKDTTAKVKSSSKRQSLSGTSEGQESSTTTPKAVAKKSPHRKAKQDEKLSESKDdnKEPKKQETAQTKRTRKSKltTGSREQKESGNEESslaEKDLPVRPkNDRRRRVASKVCYKEESGSDED-SVSDFEVSE-EESDLSDEYFETVSKRRRSSLGSQKSKVTAiKspkpetSESKLSKNSYGAE-SRPAKNTApalpHAQRKRNKIISSDEDdgQQEVRKATNTDQWLEVFVEREDKWVCVDCVHGNVGQPQLCFTYATKPLSYIVGFDNDGSVRDVTQRYDPLWMTATRKSRVDPDWWEETLQPYRSPYVERDKKEENEFQVKLQDQPLPTAIGEYKNHPLYALKRHLLKYQAIYPESAAVLGYCRGEAVYSRDCIHTLHSKDTWLKKARVVRIGEVPYKMVKGFSNQARKARLAEPANRDKEDLALFGHWQTEEYQPPIAVDGKVPRNEYGNVYLFLPSMLPVGCVQLRLPNLNRLARKLDIDCAQAITGFDFHGGYSHPVTDGYVVCEEYKDVLIAAWENEQAEIEKKEKEKREKRALGNWKLLTKGLLIRERLKKRYSIKTEPSAPETDKGAGFSSDEEGGPSSKTVVGN-VAISWPQNRQLE-KEKEEKTTRKGKREKKGEAAQLFPFEKL
>tr|A0A091S623|A0A091S623_NESNO/2-829 [subseq from] DNA repair protein complementing XP-C cells (Fragment) OS=Nestor notabilis OX=176057 GN=N333_13529 PE=3 SV=1
------------------------------------------------------------------DDESEDEWEDVEELQEPATD-KLEAAV--LPVLPSNPVEIEIETPELLKRRERREKRKAEFEMYIRRMMKRFSKEVREDTHKVHLLCLLANGFYRNRICSQPELHAIGLSIIPTRFTKVPADQVDLHCLSNLVKWFVGTFTINDELSTEKGESLQSTLERRFAIYAARDEEELVHIFLIILRALQLLCRLVLSLQPVPLKETKAKGKSSSQKQYLSSTFEGQKSSAITLKAVAKKCPCKKAKQDEKSSEGEEdnKEPKKPKTAQPKRPHKSKMTAgSQGQKESGNREsslvEKDVPVRPkNDRRRQVASKVCYKEESDSDE-GSVSDFEVSE-EESDLSDEDFETVSKRWRSSLGSQKSKVTAiKSpkaetsilkVSQSPSGAEPRPADSPAPALASAARKRNKIISSDEDDGeqEVRKATSTDQWLEVFLEPEDKWVSVDCVHGNVGQPQLCFTYATKPLSYVLGFDNDGSVRDVTQRYDPVWMTATRKSRVDPAWWEDTLQPYRSPYVQRDKKEENEFQVKLQDQPLPTAIGEYKNHPLYALKRHLLKYQAIYPESAAILGYCKGEAVYSRDCVHTLHSKDTWLKQARVVRIGEMPYKMVKGFSNQARKARLAKPADQDREDLALFGHWQTEEFQPPVAVDGKVPRNEYGNVYLFLPCMLPIGCVQLKLPNLNRVARKLDIDCAQAITGFDFHGGYSHPVTDGYVVCEEFKEVLIAAWENEQAEIERKEKEKREKRALGNWKLLIKGLLIRERLKQRYSFRTEPSAPVTKKGAGSSSEGGGGPSSEPAAGN-VDLFWPQNRQLEMKKEEK-TTRKSKRERKGEEAHLFPFEKL
>tr|A0A091TQC0|A0A091TQC0_PHALP/2-834 [subseq from] DNA repair protein complementing XP-C cells (Fragment) OS=Phaethon lepturus OX=97097 GN=N335_07085 PE=3 SV=1
----------------------------------------------------------------DDDDESEDEWEDVEELQEPATDKLEDGADLPAVMMPSNPVEIEIETPEQVKKRERREKRKAEFEMYLRRMMKRFSKEVREDTHKVHLLCLLANGFYRNRICSQPDLHAIGLSIIPTHFTKVPAGQVDLLYLSNLVKWFVGTFTVNDELSTEKGEPLQSTLERRFAVYSAQDDQELVHIFLIILRALQLLCRLVLSFQPIPLKEIRAKGKSSSKRQSVRGTSEKQESSATTPKAVAKKCPYRKAKQDEKSSESEddNKEPKKHKTSQTKRTRKSKLTAgiQEQKESSneGNcLAEKDVPVRPkNDRRRRVASKVCYKEESGSDE-GSVSDFEVSE-EEGDLSDEDFETVSKRRRSSLGSKKsTVTAIKspktetSESRLSKNSYGAEPR-PAKSTAptlpHAQRKRSKIISSDEDdgQQEVRNIMGTDQWLEVFLEREDKWVCVDCVHGNVGQPQLCFTYATKPLSYVVGFDNDGSIRDVTQRYDPLWMTATRKSRVDPEWWEDTLQPYRNPYVERDKKEENEFQVKLQDQPLPTAIGEYKNHPLYALKRHLLKYQAIYPESAAILGYCRGEAVYSRDCVHTLHSKDTWLKQARVVRIGEVPYKMVKGFSNQARKARLAEPANRDKEDLALFGRWQTEDYQPPVAVDGKVPRNEYGNVYLFLPSMLPIGCVQLRLSNLNRLARKLDIDCAQAITGFDFHGGYSHPVTDGYVVCEEYKEVLIAAWENEQAEIEKKEREKREKRALGNWKLLTKGLLIRERLKQRYSIKTEPSAPETQKGAGFSSAEEGGPSSESAVGN-VAISWPQNRQLEKKKEEK-TTRKSKREKKGEAAQLFPFEKL
>tr|A0A091V7R7|A0A091V7R7_PHORB/2-831 [subseq from] DNA repair protein complementing XP-C cells (Fragment) OS=Phoenicopterus ruber ruber OX=9218 GN=N337_01546 PE=3 SV=1
----------------------------------------------------------------DDDDESEDEWEDVEELQEPATDKLEEAAVLPAVVLPSNPVEIEIETPEQVKKRKRREKRKAEFEMYLRRMMKRFSKEVREDTHKVHLLCLLANGFYRNRICSQPDLHAIGLSIIPTHFTKVPADQVDLLYLSNLVKWFVGTFTVNDELSTEKGEPLQSTLERRFAIYAARDDEELVHIFLIILRALQLLCRLVLSFQPIPLKETTAKGKSSSKRQSLSGTSEgqeSSATTPKaVAKKCPCKKAKQGEKSSESKED--NKEPKKPKTAQTKRTRKSKltTGSQEQKASSNEESslaEKDVPVRPkNDRRRRVASKVCYKEESGSDE-GNVSDFEVSE-EESDLSDEDFETVSKRRRSSLGSQKSKVTAiKspnpeaSQSRLSKNSRGAEPR-PAKSTAPAlpRTQRNKIISSDEDdgQQEVRKAMATDQWLEVFLEREDKWVCVDCVHGNVGQPQLCFTYATKPLSYIVGFDNDGSVRDVTQRYDPVWMTATRKSRVDPEWWEVTLQPYQSPYVERDKKEENEFQVKLQDQPLPTAIGEYKNHPLYALKRHLLKYQAIYPESAAILGYCRGEAVYSRDCVHTLHSKDTWLKKARVVRIGEVPYKMVKGFSNQARKARLAEPANRDKEDLALFGRWQTEEYQPPIAVDGKVPRNEYGNVYLFLPSMLPIGCVQLRLPNLNRLARKLDIDCAQAITGFDFHGGYSHPVTDGYIVCEEYKEVLIAAWENEQAEIEKKEKEKREKRALGNWKLLTKGLLIRERLKQRYSIKTEPSAPETEKGAGFSSDE-EGPSSETAVGN-VAISWPQNRQLEKKKEEK-TTRKSKREKKGEAAQLFPFEKL
>tr|A0A093BLU4|A0A093BLU4_9AVES/3-830 [subseq from] DNA repair protein complementing XP-C cells (Fragment) OS=Pterocles gutturalis OX=240206 GN=N339_05663 PE=3 SV=1
-----------------------------------------------------------------DDDESEDEWEDVEELQEPTTDKLEEAASLPAVVLQSNPVEIEIETPEQLKKRQRSEKRQAEFEMYLRRMMKRFTKAVREDTHKVHLLCLLANGFYRNRICSQPDLHAIGLSIIPTRFTKVPAGQVDLLYLSNLVQWFVGTFTVSDELSTEKGESLQSTLERRFAIYGARDDEELVHMFLIILRALQLMCRLVLSFQPIPLKETSAKGKTlPKRQSLSSTSEG-QEGSATTPKAVAKKCPCRKAKQDENSSESkeDKKPKKrKTAQTKRTQKSKSTTESHEQKESNNEESslaEKDMPVRPkNNRRRRVASKVCYKEESDSDE-GSGSDFEVSE-EESDISDEDFETTSKRQRSSLGSQKSKQtaikspkSETSESRLSRNSYGAEPR-PAKSTApglpHAQKKRNKIISSDEdDEREVRKATGTDQWLEVFLECKDKWVCVDCVHGNIGQPQLCFTYATKPLSYIVGFDNDGNVRDVTQRYDPVWMTATRKSRVDPEWWEDTLQPYKSPHVEREKKEENEFQAKLQDQPLPTAIGEYKNHPLYALKRHLLKYQAIYPESAAILGYCRGEAVYSRDCVHTLHSKDTWLKKARVVRIGEVPYKMVRGFSNQARKARRAEPANQDKEDLALFGRWQTEEYQPPVAVDGKVPRNEYGNVYLFLPSMLPIGCVQLRLPNLNRLARKLDIDCAQAITGFDFHCGYSHPVTDGYVVCEEYKDVLIAAWENEQAEIEKKEKEKREKRALGNWKLLTKGLLIKERLKQRYSVKTELSE--TEKEAGFSSDEEGGPSSET-AVENVAISWPQNRQLEKKEEKK-ATRKSKREQKGEAAQLFPFEKL
>tr|A0A093FL13|A0A093FL13_TYTAL/2-834 [subseq from] DNA repair protein complementing XP-C cells (Fragment) OS=Tyto alba OX=56313 GN=N341_02368 PE=3 SV=1
----------------------------------------------------------------DDDDESEDEWEDVDELQEPGTDKLEEAAVLPAVVLPSNPVEIEIETPEQMKKRERREKRKAEFEMYLRRMMKRFSKEVREDTHKVHLLCLLANGFYRNRICSQPDLHAIGLSIIPTHFTKVPAGQVDLLYLSNLVKWFVGTFIVNDELSTETGEPLQSTLERRFAIYAARDDEELVHIFLIILRALQLLCRLVLSFQPIPLKETRAKGKSsPKRQSLSRTSEG-QESSTTTPKAVAKKCPCKKAKQDEKSLESDedNKEPKKPKTAQTKRTHKSKltTGSQEQKESSNEESslvEKDVPVRPkNDRRRQVASKVCYKEESGSDE-GSVSDFEVSE-EEIDVSDEDFETVSKRQKRSLGSQKSKVTAIKSpktetldlrlSKNSCGAERRPAKSTAPAFPQAQRKRNKIISSDEDdgQQDKRKALGTDQWLEVFLEREDKWVCVDCVHGNIGQSQLCFTYATKPLSYIVGFDNDGSVRDVTQRYDPVWMTATRKSRVDPVWWEDTLQPYKSPYVERDKKEENEFQVKLQDQPLPTAIGEYKNHPLYALKRHLLKYQAIYPESAAVLGYCRGEAVYSRDCVHTLHSKDTWLKQARVVRIGEVPYKMVKGFSNQARKARLAEPANQDKEDLALFGRWQTEEYQPPIAVDGKVPRNEYGNVYLFLPSMLPVGCVQLRLPNLNRVARKLDIDCAQAITGFDFHGGYSHPVTDGYVVCEEYKEILVAAWENEQAEIEKKEKEKREKRALGNWKLLTKGLLIRERLKQRYSIKTEPSAHKTEKGAGFSSDEEGGPSSETAVGN-ADILWPQNRQLEKKKEEK-TTRKSKKEKKGEAAQLFPFEKL
>tr|A0A093FWQ7|A0A093FWQ7_DRYPU/2-826 [subseq from] DNA repair protein complementing XP-C cells (Fragment) OS=Dryobates pubescens OX=118200 GN=N307_11732 PE=3 SV=1
-----------------------------------------------------------------DDDESEDEWEDVEELQEPVT-DKLEAAAFPAEVLPSNPVEIEIETPEQVKKRERSEKMRSEFEIYLRRIRKRFSKEVREDTHKVHLLCLLANGFYRNRICNQPDLHAIGLSVIPIHFTKVTAGQVDLLYLSNLVKWFVGTFTVNDELSTEKGEPLQSTLERRFAIYAARDDEELVHILLIVLRALQLLCRLVLSFQPVPLKETKAKGKISSKRQsLSSTSEGQK-SSASTPKAVAKkcpCRKDEDEKSsESKEDKGPEKP-------KSAQTRKSKliTSSQEEKESNteeGILAGKDVPGRPkNDRRRRVASKVCYKEESGSDE-GSVSEFEVSE-EESNLSDEDFETVSKRRRSSMGSQNSKLTTvkKPKAKTSESRLSKNPCgtepKPAKSRApalpHGQRKRNKIISSDEDDGeqEVRKVMGTDQWLEVFLEREDKWVCVDCVRGSVGQPQQCFKYATKPLSYIVGFDNDGSVRDVTQRYDPVWMTATRKSRVDPEWWEDTLQPYKSPYVERDRKEENEFQVKLQDQPLPTAIGEYKNHPLYALKRHLLKYQAIYPESAAILGYCRGEAVYSRDCVHTLHSRDTWLKQARVVRIGEVPYKMVKGFSNQARKARLAEPANRDKEDLALFGHWQTEEYQPPVAVDGKVPRNEYGNVYLFLPSMLPIGCVQLRLPNLNRLARKLDIDCAQAITGFDFHGGYSHPVTDGYVVCEEYKEILIAAWENEQAEIEKKEKEKREKRALGNWKLLTKGLLIRERLKQRYSIKTEPFAPQTEKGEGFSSDE-GGPSSE-TAVGSTAISWPQNRQLEKKNEEKT-TRKSKREKKGEEAQLFPFEKL
>tr|A0A093HG85|A0A093HG85_STRCA/2-833 [subseq from] DNA repair protein complementing XP-C cells (Fragment) OS=Struthio camelus australis OX=441894 GN=N308_03820 PE=3 SV=1
----------------------------------------------------------------DDDDESEDEWEDVEELQEPVMDKLEEDAVVPAAELPSKPVEIEIETPEQAKKRERREKRKAEFEVYLRRMMKRFNKEVREDTHKVHLLCLLANGFYRNRICSQPDLLAVGLSIIPTRFTKVPAGQVDLLYLSNLVKWFVATFTVNDELSIEKGEPLQSTLERRFAIYAARDEEELVHIFLIILRALQLLCRLVLSLQPVPLKETRAKGKGSSKRQSLSSTSEGQESSATTPSAVAKRGFCRKTRQDEK-SSGSEKDKEPEKPNTAQTKRRCKSKlttESQAQREPGNEDcslgEKDMPVRPkNDRRRRVASKVCYKEESGSDE-GSVSDFEASE-EESSLSDEDFETVPKKQRRSLGSQKSKVTADKSLKTKTSKLRLSknsPeAApkPAKSTATalpnAQRKRNKIISSDEDDGeqEVRKVAATDQWLEVFLEREDKWVCVDCVHGNVGQPQLCFKYATKPLSYIVGVDNDGSVKDVTQRYDPVWMTATRKSRVDPVWWEDTLQPYKSPFMERDQKEEREFQVKLQDQPLPTAIGEYKNHPLYALKRHLLKYEAIYPESAAILGYCRGEAVYSRDCIHTLHSKDTWLKKARVVRIGEVPYKMVKGFSNQARKARLAEPANRDKEDLALFGLWQTEEFQPPVAVDGKVPRNEYGNVYLFLPSMLPIGCVQLRLPNLNRVARKLDIDCAQAISGFDFHGGYSHPVTDGYVVCEEYKEVLIAAWENEQAEIEKKEKEKREKRALGNWKLLTKGLLIRERLKQRYCIKTEASAHEAEEGAGFPSDEEGGPSSETA-VGDVAVSWPQNRQV-ERQKEEKTTRKSKREKKGEAAQLFPFEKL
>tr|A0A093P4F9|A0A093P4F9_PYGAD/2-834 [subseq from] DNA repair protein complementing XP-C cells (Fragment) OS=Pygoscelis adeliae OX=9238 GN=AS28_04839 PE=3 SV=1
----------------------------------------------------------------DDDDESEDEWEDVEELQEPATDELEEAAVLPAVVLPRNPVEIEIETPEQVKKRERREKRRAEFEMYLRRMMKRFSKEVREDTHKVHLLCLLANGFYRNRICSQPDLHAIGLSVIPTHFTKVSAGQVDLLYLSNLVKWFVGTFTVNDELSTEKGEPLQSTLERRFAIYAARDDEELVHIFLIILRALQLLCRLVLSFQPIPLKETRAKGKSSSKRQsLSATSEG-QESSATTPKAVAKKCPCRKAKQDEKSSesKEDNKEPKKRKTAQTERTHKSKftTGSQEQKESSNEESslaEKDVPVRPkNDRRRRVASKVCYKEESGSNE-GSVSDFEVSE-EESDLSDEDFETVSKRRRSSLGSQKSKVAAiKspktetSESRLSKNSYGAEPR-PAKSTAPalphAQRKRNKIISSDEDdgQQEVRKVMGTDQWLEVFLEREDKWVCVDCVHGNIGQPQLCFTYATKPLFYIVGFDNDGSVRDVTQRYDPVWMTATRKSRVDPEWWEDTLQPYKSPHVERDEKEENEFQVKLQDQPLPTAIGEYKNHPLYALKRHLLKYQAIYPESAAVLGYCRGEAVYSRDCVHTLHSKDTWLKQARVVRIGEVPYKMVKGFSNQARKARLAEPANRDKEDLALFGRWQTEDYQPPIAVDGKVPRNEYGNVYLFLPSMLPIGCVQLRLPNLNRLARKLDIDCAQAITGFDFHGGYSHPVTDGYVVCEEYKEVLIAAWENEQAEIEKKEKEKREKRALGNWKLLTKGLLIRERLKQRYSIKTEPSAPETEKGARCSSDEEGGPSSETAVGN-VAISWPQNRQLEKK-KEEEKTRKSKREKKGEAAQLFPFEKL
>tr|A0A093SHI9|A0A093SHI9_9PASS/2-833 [subseq from] DNA repair protein complementing XP-C cells (Fragment) OS=Manacus vitellinus OX=328815 GN=N305_03902 PE=3 SV=1
----------------------------------------------------------------DDDDESEDEWEDVEELQEPATDKFEEAAVLPAVGLPSKPVEIEIETPEQMKKRERREKRKAEFEAYLRRMMKRFSKEVREDTHKVHLLCLLANGFYRNRICSQPDLLAIGLSVIPTRFTTVPAGKVDLIYLSNLVKWFIGTFTVNDELSTEKGEPLQSTLERRFAIYAAQDDEELVHIFLIILRALQLLCRLVLSFQPIPLKDTRPKGRSSSKRQSLSNTSEGQESSATTPKAGAKKCPCKKAKQDEKSSESEediKEPkKAKTAQTKGAHKSKLAKGSQEQKESSNESslAEKDVPVRPkNDRRRRVASKVCYKEESESDE-GSVSDFEVSE-EESDLSDEDFETVSKRRRSSLASQKAKMTTLkspktetSESRLSKNSCGSEPK-PAKSTApalpAGQKKRNKIISSDEDdgQQEVRKATGTDQWLEVFLDREDKWVCVDCVHGNVGQPQLCFTHATKPLFYVVGFDNDGSVRDVTQRYDPVWMTATRKIRVDPEWWEETLQPYESPNVERDRKEETEFQVKLQDQPLPTAIGEYKNHPLYALKRHLLKYQAIYPESAAILGYCRGEAVYSRDCVHTLHSRDTWLKKARVVRIGEVPYKMVKGFSNQARKARLMEPANRDREDLALFGHWQTEEYQPPIAVDGKVPRNEYGNVYLFLPSMLPVGCVQLKLPNLNRVARKLNIDCVQAITGFDFHGGYSHPVTDGYVVCEEYKDVLIAAWENEQAEIEKKEKEKREKRALGNWKLLTKGLLIREKLKKRYSIKTEPSAPETEKGAGFSSDEEGAPSSES-AVGNVAISWPQNRQLEKKEEEKK-TRKSKRERKGEEAQLFPFEKL
>tr|A0A096MYW7|A0A096MYW7_PAPAN/59-939 [subseq from] XPC complex subunit, DNA damage recognition and repair factor OS=Papio anubis OX=9555 GN=XPC PE=3 SV=2
CSDPGGSAGGPAKKKVAKVTVKSENLKVIKDEALSDGDDFRDFPSDLKKAHHPKKGATMNEDSNEEEEESEDDWEEVEELSEPVLGDVRESTAFSQSLLPVKPVEIEIETPEQAKTRERSEKIKLEFETHLRRAMKRFNKEVHEDTHKVHLLCLLANGFYRNNICSQPDLRAIGLSIIPAHFTRVLPRDVDTYYLSNLVKWFIGTFTVNAELSASEQDNLQTTLERRFAIYSARDDEELVHIFLLILRALQLLTRLVLSLQPIPLKSAAAKGKKPSKERLTADLGGCSETSSQVLENHTKPKTSKGTKQEETFAKGTCKPSAKGKRNKGGRKKRRKPSSSEEDQGPGDKQEKATQRRPHGRERRVASRVSYKEESGSDEAGSGSDFELSSGEASDPSDEDSEPGPPKQRKAPALQRTKAGSKSASRTQCGSHRKDPSLPVASSSSSSSKRGKKMSSDGEKAEKRNIAGVDQWLEVFCEQEEKWICVDCVHGVVGQPLTCYRYATKPMTYVVGIDSDGWVRDVTQRYDPAWMTVTRKCRVDAEWWAETLRPYQSPFMDREKKEDLEFQAKHMDQPLPTAIGLYKNHPLYALKRHLLKYEAIYPETAAILGYCRGEAVYSRDCVHTLHSRDTWLKKARVVRLGEVPYKMVKGFSNRARKARLAEPQLREENDLGLFGYWQTEEYQPPVAVDGKVPRNEFGNVYLFLPSMMPIGCVQLNLPNLHRVARKLDIDCVQAITGFDFHGGYSHPVTDGYIVCEEFRDVLLTAWENEQAIIEKKEKEKREKRALGNWKLLAKGLLIRERLKRRYGPKSDAAAPHTDAGGGLSSDEEEGTSSQAEAARILAASWPQNREDEEKQKLKSGSRKTKREKKAAASHLFPFEKL
>tr|A0A0A0AVL4|A0A0A0AVL4_CHAVO/2-834 [subseq from] DNA repair protein complementing XP-C cells (Fragment) OS=Charadrius vociferus OX=50402 GN=N301_06052 PE=3 SV=1
----------------------------------------------------------------DDDDESEDEWEDVEELQEPATDKLEEAAVLPAVALPSNPVEIEIETPEQVKKRERREKRQAEFEIYLRRMMKRFSKEVRENTHKVHLLCLLANGFYRNRICSQPDLHAIGLSIIPTRFTKVPAGQVDLLYLSNLVKWFVGTFTVNDELSTEKGEPLQSTLERRFAVYAARDDEELVHVFLIILRALQLLCRLVLSFQPIPLRETRAKVKSSSKRQSLSGTSEGQETSATTPKAVAKKCPCRKAKQDEKSSESEEdnKEPKKRKtaQTKRTRKSKLTAGSQEQKESSnaeNSLAEKDVPVRPkNDRRRRVASKVCYKEESGSDE-GSVSDYEVSE-EESDLSDEDFETVSKRQRSSLGSQKSRVTAikspkteTSESRLSKNSHGAEPR-PAKSTDPalphAQRKRNKIISSDEDdgQQEVRKVVGTDQWLEVFLEREDKWVCVDCVHGNVGQPQLCFTYATKPLSYIVGFDSDGSVRDVTQRYDPVWMTTTRKSRVDPEWWEDTLQPYKSPYVERDKKEENEFQVKLQDQPLPTAIGEYKNHPLYALKRHLLKYQAIYPESAAVLGYCRGEAVYSRDCVHTLHSKDTWLKQARVVRIGEVPYKMVRGFSNQARKARLAEPANRDKEDLALFGRWQTEEYQPPIAVDGKVPRNEYGNVYLFLPSMLPIGCVQLRLPNLNRLARKLDIDCAQAITGFDFHGGYSHPVTDGYVVCEEYKEVLIAAWENEQAEIEKKEKEKREKRALGNWKLLTKGLLIRERLKQRYSVKTEPSAPETQKGAGFSSDEEGGPSSETVVGN-VAISWPQNRQLEK-KKEEMTTRKSKREKKGEAAQLFPFEKL
>tr|A0A094KKT9|A0A094KKT9_PODCR/1-832 [subseq from] DNA repair protein complementing XP-C cells (Fragment) OS=Podiceps cristatus OX=345573 GN=N338_00944 PE=3 SV=1
---------------------------------------------------------------NDDDDESEDEWEDVEELQEPATDKLEEAAVLPAVVLPSNPVEIEIETPEQVKKRERREKRKAEFEMYLRRMVKRFSKEVREDTHKVHLLCLLANGFYRNRICSQPDLHAIGLSIIPTHFTKVPADQVDLLYLSNLVKWFVGTFTVNDELSTEKGEPLQLTLERRFAVYAARDDEELVHIFLIILRALQLLCRLVLSFQPIPLKETRAKGKSSSKRQSLSGTSEGQESSATTPKAVAKKCPCKKAKRDEKSseSKEDNKEPKKPKTTQSKRTCKSKltPGSQGQKATSNEEsslAEKDVLVKPkNDRRRRVASKVCYKEESGSDE-GSVSDFEVSE-EESDLSDEDFETVSKRRRSSLGSQKSKVTAIKSPkpetselRLSKTSCGAEP-RPAKSTAPTlpHVRRNKIISSDEEDGqqEAGKVMGTDQWLEVFLEREDKWVCVDCVHGNVGQPQLCFTYATKPLSYIVGFDNDGSVRDVTQRYDPVWMTATRKSRVDPEWWEVTLQPYRSPYVERDKKEENEFQVKLQDQPLPTAIGEYKNHPLYALKRHLLKYQAIYPESAAILGYCRGEAVYSRDCVHTLHSKDTWLKKARVVRIGEVPYKMVKGFSNQARKARLAEPANRDKEDLALFGRWQTEEYQPPIAVDGKVPRNEYGNVYLFLPSMLPIGCVQLRLPNLNRLARKLDIDCAQAITGFDFHGGYSHPVTDGYVVCEEYKEVLVAAWENEQAEIEKKEKEKREKRALGNWKLLTKGLLIRERLKQRYSFKTEPSAPETEKGTGFSSDEEGGPSSETA-VGDVAISWPQNRQLEKKKEEK-TTRKSKREKKGEAAQLFPFEKL
>tr|A0A0D9RAM0|A0A0D9RAM0_CHLSB/59-870 [subseq from] XPC complex subunit, DNA damage recognition and repair factor OS=Chlorocebus sabaeus OX=60711 GN=XPC PE=3 SV=1
CSDPGGSAGGPAKRKVAKVTVKSENLKVIKDEALSDGDDFRDFPSDLRKAHHPKKGATVNEDSNEEEEESEDDWEEVEELSEPVLGDVRESTAFSQSLLPVKPVEIEIETPEQAKTRERSEKIKLEFETHLRRAMKRFNKEVHEDTHKVHLLCLLANGFYRNNICSQPDLRAIGLSIIPAHFTRVLPRDVDTYYLSNLVKWFIGTFTVNAELSASEQDNLQTTLERRFAIYSARDDEELVHIFLLILRALQLLTRLVLSLQPIPLKSAAAKGKKPSKERLTLDLGGCSETSSQVLENHTKPKTSKGTKQEETFAKGTCKPSAKGKRNKGGRKKRRKPSSSEEDQGPGDKQEKATQRRPHGRERRVASRVSYKEESGSDEAGSGSDFELSSGEASDPSDEDSEPGPPKQRKAPAPQRTKAGSKSASRTQCGSHRKDPSLPVASSSSSSSKRGKKMSSDGEKAEKRSIAGVDQWLEVFCEQEEKWICVDCVHGVVGQPLTCYRYATKPMTYVVGIDSDGWVRDVTQRYDPAWMTVTRKCRVDAEWWAETLRPYQSPFMDREKKEDLEFQAKHMDQPLPTAIGLYKNHPLYALKRHLLKYEAIYPETAAILGYCRGEAVYSRDCVHTLHSRDTWLKKARVVRLGEVPYKMVKGFSNRARKARLAEPQLREENDLGLFGYWQTEEYQPPVAVDGKVPRNEFGNVYLFLPSMMPIGCVQLNLPNLHRVARKLDIDCVQAITGFDFHGGYSHPVTDGYIVCEEFRDVLLTAWENEQAIIEKKEKEKREKRALGNWKLLAKGLLIRERLKRRYGPKKTS---------------------------------------------------------------------
>tr|A0A0Q3PTG2|A0A0Q3PTG2_AMAAE/89-944 [subseq from] DNA repair protein complementing XP-C cell OS=Amazona aestiva OX=12930 GN=AAES_48944 PE=3 SV=1
-----------------------------------NSDSLKPPPEEIKLKRESPVKKEMDEDNTDDDDESEDEWEDVEELQEPATCNLA---AAVLPVLPSSPIEIEIETPELLKKRERREKRKAEFEIYLRRMMKRFSKEVREDTHKVHLLCLLANGFYRNRICSQPELHAIGLSIIPTRFTKVPAGKVDLHYLSXLVMWFVGTFTINEELSTEKGESLQAALERRFAIYAARDEXELVHVFLIILRALQLLCRLVLSLQPVPLKEAKAKGKSSFmKQSLSSTSEG-QKSSAITPKAAAKKCPCKKVKQEEKSSEGEEdnKEPEKPKTAQPKRPRKSQlTAGSREQRGSGNGEsssvEKDVPGRPkNDRRRRVASKVCYKEESGSDE-GSVSDFEVSE-EESDLSDEDFDTVSKRRRSSMGSQKPKVtaikGPKaetSQLRISQNSSGADPAkSPAPALASAPRKRNKIISSDEDDgXEVRKATGTDQWLEVFLEPEDKWVCVDCVHGNVGQPQLCFTYATKPLSYVVGFDNDGSIRDVTQRYDPVWMTATRKSRVDPAWWENTLQPYRSPYVQRDEKEENEFQVKLQDQPLPTAIGEYKNHPLYALKRHLLKYQAIYPESAAVLGYCRGEAIYSRDCVHTLHSKDTWLKQARVVRIGEVPYKMVKGFSNQARKARLAEPANQDKEDLALFGRWQTEEFQPPVAVDGKVPRNEYGNVYLFLPSMLPIGCVHLKLPNLNRVARKLDIDCAQAITGFDFHGGYSHPVIDGYIVCEEFKEVLIAAWENEQAEIERKEQEKREKRALGNWKLLIKGLLIRERLKKRYSSKTEPSAPVTEKGAGLSSEEGGGPSSEPAAGN-VDLFWPQNRQLEMKKEGKT-TRKSKRERKGEEAHLFPFEKL
>tr|A0A1D5Q7B2|A0A1D5Q7B2_MACMU/59-299 [subseq from] XPC complex subunit, DNA damage recognition and repair factor OS=Macaca mulatta OX=9544 GN=XPC PE=3 SV=2
CSDPGGSAGGPAKKKVAKVTVKSENLKVIKDEAFSDGDDFRDFPSDLKKTHHLKKGATMNEDSNEEEEESEDDWEEVEELSEPVLGDVRESTAFSQSLLPVKPVEIEIETPEQAKTRERSEKIKLEFETHLRRAMKRFNKEVHEDTHKVHLLCLLANGFYLNNICSQPDLRAIGLSIIPAHFTRVLPRDVDTYYLSNLVKWFIGTFTVNAELSASEQDNLQTTLERRFAIYSARDDEELVH----------------------------------------------------------------------------------------------------------------------------------------------------------------------------------------------------------------------------------------------------------------------------------------------------------------------------------------------------------------------------------------------------------------------------------------------------------------------------------------------------------------------------------------------------------------------------------------------------------------------------------------------------------------
>tr|A0A1D5Q7B2|A0A1D5Q7B2_MACMU/354-994 [subseq from] XPC complex subunit, DNA damage recognition and repair factor OS=Macaca mulatta OX=9544 GN=XPC PE=3 SV=2
------------------------------------------------------------------------------------------------------------------------------------------------------------------------------------------------------------------------------------------------KIFLLILRALQLLTRLVLSLQPIPLKSAAAKGKKPSKERLTADLGGCSETSSQVLENHTKPKTSKGTKQEETFAKGTCKPSAKGKRNKGGRKKRRKPSSSEEDQGPGDKQEKATQRRPHGRERRVASRVSYKEDSGSDEAGSGSDFELSSGEASDPSDEDSEPGPPKQRKAPAPRRTKAGSKSASRTQCGSHRKDPSLPVASSSSSSSKRGKKMSSDGEKAEERSIAGVDQWLEVFCEQEEKWICVDCVHGVVGQPLTCYRYATKPMTYVVGIDSDGWVRDVTQRYDPAWMTVTRKCRVDAEWWAETLRPYQSPFMDREKKEDLEFQAKHMDQPLPTAIGLYKNHPLYALKRHLLKYEAIYPETAAILGYCRGEAVYSRDCVHTLHSRDTWLKKARVVRLGEVPYKMVKGFSNRARKARLAEPQLREENDLGLFGYWQTEEYQPPVAVDGKVPRNEFGNVYLFLPSMMPIGCVQLNLPNLHRVARKLDIDCVQAITGFDFHGGYSHPVTDGYIVCEEFRDVLLTAWENEQAIIEKKEKEKREKRALGNWKLLAKGLLIRERLKRRYGPKSEAAAPHTDAGGGLSSDEEEGTSSQAEAARILAASWPQNREDEEKQKLKSGPRKTKREKKAAASHLFPFEKL
>tr|A0A1U7RGZ0|A0A1U7RGZ0_ALLSI/51-935 [subseq from] DNA repair protein complementing XP-C cells isoform X1 OS=Alligator sinensis OX=38654 GN=XPC PE=3 SV=1
------------SQKESKSRGKGKNNKAIKNEGNPKEEEMcSGLPSPSGNGKSLKRESTVKKEMDEnndgsNDDESEDEWEDVEELQETVPDKSEEAVGLPALVLSGKPVEIEIETPQQAKQRERREKRKTEFETYLRRMMKRFNKEVHEDTHKVHLLCLLANGFYRTRICSQPDLQAIGLSIIPNHFTKVPAGRVDVLYLSNLVKWFVGTFTINTELSVEDGENMQCILERRFAIYAARDNEEMIHIFLIILRALQLLCRLVLSLQPIPLKEVAGKGKSSSKRpsvsGMTKEQEGSARNPKKSSGPRAKQKEALlDNAGADKKPKKSDIPGIKrASKSKMAKHVQEQKESSAEEGSPGEKEEV--LRTKNNRRRSVASKVSYKEESGSG-GDSDSEFEASQ-EESSVSDEDFEIVPRKQRRSSGPQKPGVTVKSCrkagpleSKLPKNSGEAEHALAkkASSGSFNSpKKRNKIISTDEDDMepEMVKVTSTDQWLEVFVEREDKWVCVDCVHGTVNQPQLCFRYATKPVSYIVGIDNDGCVKDITQRYDPAWMTLTRKYRVDPEWWEETLQPYKSPFVERDEKEEMEFQVKLQDQPLPTAIGEYKNHPLYALKRHLLKYEALYPETAAILGYCRGEAVYSRDCVHTLHSRDTWLKQGRVVRIGEVPYKMVKGYSNQARKARLAEPANRDKDDLALFGLWQTEEYQPPVAVDGKVPRNEYGNVYLFLPRMLPVGCVQLKLPNLNRVARKLGIDCVQAITGFDFHSGYSHPVTDGYVVCEEYKEVLVAAWENEQAEMERKEKEKREKRALGNWKLMVKGLLIRERLKQRYCNKSETS--RMEKGAGFSSDEEEGPSSETPAE-DVAAFWPLNRQVE-KQFEEKKVRKSKREKKGEAAHLFPFEKL
>tr|A0A1U7UJB4|A0A1U7UJB4_CARSF/60-936 [subseq from] DNA repair protein complementing XP-C cells OS=Carlito syrichta OX=1868482 GN=XPC PE=3 SV=1
CSDPGGSADGPAKKKVAKVTVKPENLNVIKVEALSDGDDFRNFPSDLKKAHHPKRGATVAEGSDPEDEESEDDWEEVEELSEPVLGDVGENTAFSQSVVPVKPVEIEIETPEQAKTRERSEKIKMEFEAHLRRMMKRFNKEVLEDTHKVHLLCLLANGFYRNSICNQPDLRAIGLSIIPIRFTKVLPQDVDTYYLSNLVKWFIGTFTVNADLSVNEQDGLQTTLERRFAIYSARDDEELVHIFLLILRALQLLTRLVLSLKPIPLKSSAAKRKKSSKERSVEAPGGSSETSSQVLENHGKPRTRKGAKQEETLCKGTGNPRGNGKRSKAGRKKQSEPSSSEEEEGM---REKAVQRRWHGRERRVSSRVSYKEESGSGEAGSSTDFELSSGEAHDPSDEDSEPGPPRRSRISTPQRPKSGSKGASSTQQGSHQKHPGFPAASSSSSRSKKGKKMPSDGEQAERGSPAGVDQWLEVFCVQEEKWICVDCVHGVVGQPLTCYRYATKPVTYVVGIDNDGWVRDVTQRYDPAWMTATRKCRVEAEWWAETLRPYQSPFVEREKKEDSEFQAKHLDQPLPTAIGLYKNHPLYALKRHLLKYEAIYPETAAILGYCRGEAVYSRDCVHTLHSKDTWLKKARVVRLGEVPYKMVKGYSNRARKARLAEPELREHNDLGLFGHWQTEEYQPPVAVDGKVPRNEFGNVYLFLPSMMPVGCVQLNLPNLHRVARKLDIDCVQAITGFDFHGGYSHPVTDGYIVCEEFKDVLLTAWENEQALIEKKEKEKREKRALGNWKLLAKGLLIRERLRLRYGPTSEAAAPHADAGGGLSSDEEEGTSSQAEAAKILAASWPQNREAEAQQTPK-GPKKTRKEKKAAASHLFPFEKL
>tr|A0A287AP68|A0A287AP68_PIG/1-758 [subseq from] XPC complex subunit, DNA damage recognition and repair factor OS=Sus scrofa OX=9823 GN=XPC PE=1 SV=1
----------------------------------------------------------------------------------------------------------------------------MEFETQLRRMMKRFNKEVHEDTHKVHLLCLLANGFYRNSICSQPDLRAIGLSIIPTRFTKVPPQDVDVCYLSNLVKWFIGTFTVNADLSTNEQDGLQTTLERRFAIYSARDDEELVHIFLLIIRALHLSARLVLSLQPIPLKSSAAKGKKASKERSTEGPGCSSETSSPGPAKQTKLKSSSGNRREDPSSEGTSGPRAKGKGSKAaaATKKQREPSSSGEEEGKAAGQQGEARRPARGRRRQAATRVSYKEESGSDKASSSSDFELSSGDSHCPSDEDSEPGLRRQRRAPGLPRTKAGAKSDSRSQRGSHPKPPGFLAASAGPPGSKRkgGKKTSVRGEEADGGKVAGVDHWLEVFCEREDKWVCVDCVHGVVGQPLTCYQYATKPMTYVVGIDGDGWVRDVTQRYDPAWMTATRKCRVDAVWWAETLRPYRSPLLEREQREDQEFQAKHLDQPMPTVIGTYKNHPLYALKRHLLKYEAIYPETAAILGYCRGEAVYSRDCVHTLHSRDTWLKQGRVVRLGEVPYKMVKGYSNRARKARLAEPQLRDHNDLPLFGQWQTEEYQPPVAVDGKVPRNEFGNVYLFLPSMMPVGCVQLNLPNLQRVARKLNIDCVQAITGFDFHKGYSHPITDGYIVCEEYRDILLAAWENEQALIEKKEKEKKEKRTLGNWKLLVKGLLIRERLRLRYGTQSKTAAPHTDTG-GLSSDEEEGTSSQGEAARILAASWPQNREAEEERERK-CPKRTRREKKEAASHLFPFEK-
>tr|A0A2I0LVN4|A0A2I0LVN4_COLLI/41-923 [subseq from] Xeroderma pigmentosum, complementation group C (Fragment) OS=Columba livia OX=8932 GN=XPC PE=3 SV=1
-----------------KSLIK-ENKKITRNKKNDNkeetcSDSLKPPQKEIKLKRESPVKKEMDEDNAGDDDESEDEWEDVEELQEPATDKLEEAAVLPAMALPSNPVEIEIETPEQMKKRQRSEKRKAEFETYLRRMMKRFSKEVREDTHKVHLLCLLANGFYRNRICSQPDLHAIGLSIIPTRFTKVPADQVNLLYLSNLVKWFVGTFTVNAELSMEKGESLQSTLEKRFAIYAARDEEELVHIFLIILRALQLLCRLVLSFQPIPLKETSAKGKSSSNRQsLSSTYEGkkSSATTPKAVAKKRpcrKAKWEeESSESEEDNKEPKTHKTAQTKRTHKAKLTTGSQKQKESSNRESSLAEKDVPVRPkNDRRRRVASKVCYKEESGSDE-GSGSDFEVSE-EESDVSDEDFETVSKRPRSSLSSQKSKVMAikspKtetSESRLSKNSQEADPK-PAESTAppvpHAQKKRNKIISSDEDDGQQEvRKTGTDQWLEVFLECEDKWVCVDCVHGNVGQPQLCFTYATKPLFYIMGFDNDGSVRDVTQRYDPVWMTATRKSRVDPEWWEETLQPYKTPYVERDKKEENEFQVKLQDQPLPTAIGEYKNHPLYALKRHLLKYQAIYPESAAVLGYCRGEAVYSRDCVHTLHSRDTWLKQARVVRIGEAPYKMVKGFSNQARKARLAEPANRDKEDLALFGRWQTEEYQPPIAVDGKVPRNEYGNVYLFLPSMLPVGCVQLRLPNLNRLARKLDIDCAQAITGFDFHGGYSHPVTDGYVVCEEYKDILLAAWENEQAEMEKKEKEKREKRALGNWKLLTKGLLIRERLKQRYSLKTEPPAPEAQKGDGFSSDEEEGPSSETAVG-NTAIYWPQNRQL-EKTKESNTTRKSKREKKGEAAQLFPFEKL
>tr|A0A2K5CBD7|A0A2K5CBD7_AOTNA/75-954 [subseq from] XPC complex subunit, DNA damage recognition and repair factor OS=Aotus nancymaae OX=37293 GN=XPC PE=3 SV=1
CRDPGVSADGPAKKKVAKVTIKSENLKVIKDEALSDGDDVRDFPSDLKKAHHLKRGATVNEDSNEEEEESEDDWEEVEELSEPVLGDGKESTAFSPSLLPVKPVEIEIETPEQAKTRERSEKIKMEFETYLRRAMKRFNKEVHEDTHKVHLLCLLANGFYRNNICSQPDLHAIGLSIVPSRFTRVLPQDVDTYYLSNLVKWFIGTFTVNADLSASEQDNLQTTLERRFAIYSARDDEELVHIFLLILRALQLLTRLVLSLQPIPLKSAIAKGKKPSKKKLTVDPGGSSESSSQVLENYTKPKTSKGTKQEETFAKGTCKPSAKGK-NKADRKKRSKPSSSEEDEGLGGKQEEATQRRPHGRERRVASRVSYKEESGSDEAGSGSDFELSSGETSDPSNEDSEPGPPKQRKAPAPQRTKAGSKSASKAQRGSHHEDPSLPAASSSSSSSKRGKKMSSDGEKAEERSLPGVDQWLEVFCEQEEKWICVDCVHGVVGQPLTCYRYATKPMTYVVGIDSDGWVRDVTQRYDPAWMTVTRKCRVDAEWWAETLRPYQSPFLDREKKEDMEFQAKHMDQPLPTAIGLYKNHPLYALKRHLLKYEAIYPETAAILGYCRGEAIYSRDCVHTLHSRDTWLKKARVVRLGEVPYKMVKGYSNRARKARLAQPQLRDENDLGLFGYWQTEEYQPPVAVDGKVPRNEFGNVYLFLPSMMPVGCVQLNLPNLHRVARKLDIDCVQAITGFDFHGGYSHPVTDGYIVCEEFKDVLLTAWENEQAIIEKKEKEKREKRALGSWKLLTKGLLIRERLKRRYGPKSEAAASHSDAGGGLSSDEEEGTSSQAEAARILAASWPQNREDEEKQKLKGGPKKTKRERKAAASHLFPFEKL
>tr|A0A2K5CBD8|A0A2K5CBD8_AOTNA/81-960 [subseq from] XPC complex subunit, DNA damage recognition and repair factor OS=Aotus nancymaae OX=37293 GN=XPC PE=3 SV=1
CRDPGVSADGPAKKKVAKVTIKSENLKVIKDEALSDGDDVRDFPSDLKKAHHLKRGATVNEDSNEEEEESEDDWEEVEELSEPVLGDGKESTAFSPSLLPVKPVEIEIETPEQAKTRERSEKIKMEFETYLRRAMKRFNKEVHEDTHKVHLLCLLANGFYRNNICSQPDLHAIGLSIVPSRFTRVLPQDVDTYYLSNLVKWFIGTFTVNADLSASEQDNLQTTLERRFAIYSARDDEELVHIFLLILRALQLLTRLVLSLQPIPLKSAIAKGKKPSKKKLTVDPGGSSESSSQVLENYTKPKTSKGTKQEETFAKGTCKPSAKGK-NKADRKKRSKPSSSEEDEGLGGKQEEATQRRPHGRERRVASRVSYKEESGSDEAGSGSDFELSSGETSDPSNEDSEPGPPKQRKAPAPQRTKAGSKSASKAQRGSHHEDPSLPAASSSSSSSKRGKKMSSDGEKAEERSLPGVDQWLEVFCEQEEKWICVDCVHGVVGQPLTCYRYATKPMTYVVGIDSDGWVRDVTQRYDPAWMTVTRKCRVDAEWWAETLRPYQSPFLDREKKEDMEFQAKHMDQPLPTAIGLYKNHPLYALKRHLLKYEAIYPETAAILGYCRGEAIYSRDCVHTLHSRDTWLKKARVVRLGEVPYKMVKGYSNRARKARLAQPQLRDENDLGLFGYWQTEEYQPPVAVDGKVPRNEFGNVYLFLPSMMPVGCVQLNLPNLHRVARKLDIDCVQAITGFDFHGGYSHPVTDGYIVCEEFKDVLLTAWENEQAIIEKKEKEKREKRALGSWKLLTKGLLIRERLKRRYGPKSEAAASHSDAGGGLSSDEEEGTSSQAEAARILAASWPQNREDEEKQKLKGGPKKTKRERKAAASHLFPFEKL
>tr|A0A2I0U0H2|A0A2I0U0H2_LIMLA/65-973 [subseq from] Uncharacterized protein OS=Limosa lapponica baueri OX=1758121 GN=llap_10153 PE=3 SV=1
------SANKPSKQKGAKSLIKEDK-KItrnkgnrTKDETCSDSLKPPQKEIKLKKESPVKKEMDEDNSDDDDDDESEDEWEDVEELQEPATDKLEEAGVLPPVALPSNPVEIEIETPEQMKRRRRREKRNAEFEMYLRRMMKRFSKDVRENTHKVHLLCLLANGFYRNRICSQPDLHAIGLSIIPIHFTKVRAGQVDVPYLSNLVKWFVGTFTVNEEISTEKGEPLQSTLERRFAIYAARDDEELVHIFLIILRALQLLCRLVLSFQPIPLKETKAKVATVIKVTypvslqVKSSSKRQSlSTSEGQESSATTPKAmakkcpCRKAKQDEKSSESE-EDNKEPKKRKTAQTKRthkSKLTtGSQEQKESGNEEsglaEKDVPVRPkNDRRRRVASKVCYKEESGSDE-GSGSDFKVSE-EESYLSDEDFETVSKRQRSSLGSQKSKVTAikspKtetSESRLPKNSYGAEPR-PAKSTAPalphAQKKRNKIISSDEDdgQQEVRKVVGTDQWLEVFLEREDKWVCVDCVHGNVGQPQLCFTYATKPLSYIVGFDNDGSVRDVTQRYDPVWMTTTRKSRVDPEWWEDTLQPYKSPYVERDKKEENEFQVKLQDQPLPTAIGEYKNHPLYALKRHLLKYQAIYPETAVVLGYCRGEAVYSRDCVHTLHSKDTWLKKARVVRIGEVPYKMVKGFSNQARKARLAEPANRDKEDLALFGRWQTEEYQPPVAVDGKVPRNEYGNVYLFLPSMLPIGCVQLRLPNLNRLARKLDIDCAQAITGFDFHGGYSHPVTDGYVVCEEYKEVLIAAWENEQAEIEKKEKEKREKRALANWKLLTKGLLIRERLKQRYSIKTEPSAPDTQKGAGFSSDEEGGPSSETAV-GNAAISWPQNRQLEKKKE--ETTRKSKREKKGEAAQLFPFEKL
>tr|A0A2K5HNA6|A0A2K5HNA6_COLAP/59-939 [subseq from] XPC complex subunit, DNA damage recognition and repair factor OS=Colobus angolensis palliatus OX=336983 PE=3 SV=1
CSDPGGSAGGPAKKKVAKVTVKSENLKVIKDEALSDGDDFRDFPSDLRKAHHPKRGATMNEDSNEEEEESEDDWEEVEELSEPVLGDVRESTAFSQSLLPVKPVEIEIETPEQAKTRERSEKIKLEFETHLRRAMKRFNKEVHADTHKVHLLCLLANGFYRNNICSQPDLRAVGLSIIPAHFTRVLPRDVDTYYLSNLVKWFIGTFTVNAELSASEQDNLQTTLERRFAIYSARDDEELVHIFLLILRALQLLTRLVLSLQPIPLKSAAAKGKKPSKERLTADLGGCSETSSQVLENRTKPKTSKGTKQEETFAKGTCKPSAKGKRSKGGRKKRRKLSSSEEDQGPGDKQEKATQRRPHGRERRVVSRVSYKEESGSDEAGSGSDFELSSGEASDPSDEDSEPGPPKQRKAPAPQRTKAGSKSASRTQCGSHHKDPSLPAASSSSSSSKRGKKMSSDGEKAEKRSIAGVNQWLEVFCEQEEKWICVDCVHGVVGQPLTCYRYATKPVTYVVGIDSDGWVRDVTQRYDPAWMTVTRKCRVDAEWWAETLRPYQSPFMDREKKEDLEFQAKHMDQPLPTAIGLYKNHPLYALKRHLLKYEAIYPETAAILGYCRGEAVYSRDCVHTLHSRDTWLKKARVVRLGEVPYKMVKGFSNRARKARLAEPQLREENDLGLFGYWQTEEYQPPVAVDGKVPRNEFGNVYLFLPSMMPIGCVQLNLPNLHRVARKLDIDCVQAITGFDFHGGYSHPVTDGYIVCEEFKDVLLTAWENEQAVIEKKEKEKREKRAVGNWKLLAKGLLIRERLKRRYGPKSEAAAPHTDAGGGLSSDEEEGTSSQAEAARILAASWPQNREDEEKQKLKSGPRKTKREKKAAASHLFPFEKL
>tr|A0A1S2ZCC6|A0A1S2ZCC6_ERIEU/61-924 [subseq from] DNA repair protein complementing XP-C cells OS=Erinaceus europaeus OX=9365 GN=XPC PE=3 SV=1
-SDPGGQADSPARKKAAKAPVKPGSPRVAKDKAPGHEEEQRDSPGGRKKAPLLKTEAAVDvgHQEGDGEEESEDDWEEVEELGEPLPAGMGEGVAFSESVLPMKPVEIEIETPEQMKARERSEKIKAEFEMHLRRMMKRFNKEVHENTHKVHLLCLLASGFYRNGICCQPDLQAIGLSIVPAHFTKVPPQDVDLHYLSNLMKWFIGTFTVNADISTDARDGLQTTLERRFAIYSAQDEEELVHIFLLILRALQLLTRLVLSLQPIPLKLPAAKGKKSSKERATEGPGGSSEASSPLPASQSTPETSRGARQEGV-------P-SRGKRS---EEKRQEPSCSKKEEQPRAPR----HLPPRGQGRCGASRVSYREDSDSD-AFSGSDFELSSEDTGHPSDEDSDPRPARPRKTPAPQKAKGGARRDARNPCRSQSGRLGLPAASSSSLDSqhKRRRSVSGAGEVVGNR-AAGVDQWLEVFCEREERWVCVDCVHGVVGQPLACYQYASKPLAYVVGIDNHGWARDVTPRYDPVWMTATRKCRVNPEWWAQTLRPFRSPQLERERKEDLEFQAKHLDQPLPTAVSTYKNHPLYALKRHLLKYEAIYPETATILGYCRGEAVYSRDCVHTLHSRDTWLKQARVVRLGEVPYKMVKGYSNRARKARQAEPQLREQNDLGLFGLWQTEEYQPPVAVDGKVPRNEFGNVYLFLPSMMPIGCVQLRLPNLHRVARKLGIDCVQAITGFDFHGGYSHPVTDGYIVCEEFRDVLLTAWENEQALIEQREKERREKRVLGHWKLLTRGLLIRERLRLRYGAQSEAAGHHTDAGGGLSSDEEEGTSSQAAAARILAASWPRNRAAEEKSTCAVKP---RRAGKEAAAHLFPFEKL
>tr|A0A2K5MN71|A0A2K5MN71_CERAT/59-939 [subseq from] XPC complex subunit, DNA damage recognition and repair factor OS=Cercocebus atys OX=9531 GN=XPC PE=3 SV=1
CSDPGGSAGGPAKKKVAKVTVKSENLKVIKDEALSDGDDFRDFPSDLKKAHHPKKGATMNEDSNEEEEESEDDWEEVEELSEPVLGDVRESTAFSQSLLPVKPVEIEIETPEQAKTRERSEKIKLEFETYLRRAMKRFNKEVHEDTHKVHLLCLLANGFYRNNICSQPDLRAIGLSIIPAHFTRVLPRDVDTYYLSNLVKWFIGTFTVNAELSASEQDNLQTTLERRFAIYSARDDEELVHIFLLILRALQLLTRLVLSLQPIPLKSAAAKGKKPSKERLTADLGGCSETSSQVLENHTKPKTSKGTKQEETFAKGTCKRSAKGKRNKGGRKKQRKPSSSEEDQGPGDKQEKATQRRPHGRERRVASRVSYKEESGSDEAGSGSDFELSSGEASDPSDEDSEPGPPKQRKALAPQRTKAGSRSASRTQCGSHRKDPSLPVASSSSSSSKRGKKMSSDGEKAEKRSIAGVDQWLEVFCEQEEKWICVDCVHGVVGQPLTCYKYATKPMTYVVGIDSDGWVRDVTQRYDPAWMTVTRKCRVDAEWWAETLRPYQSPFMDREKKEDLEFQAKHMDQPLPTAIGLYKNHPLYALKRHLLKYEAIYPETAAILGYCRGEAVYSRDCVHTLHSRDTWLKKARVVRLGEVPYKMVKGFSNRARKARLAEPQLREENDLGLFGYWQTEEYQPPVAVDGKVPRNEFGNVYLFLPSMMPIGCVQLNLPNLHRVARKLDIDCVQAITGFDFHGGYSHPVTDGYIVCEEFRDVLLTAWENEQAIIEKKEKEKREKRALGNWKLLAKGLLIRERLKRRYGPKSEAAAPHTDAGGGLSSDEEEGTSSQAEAARILAASWPQNREDEEKQKLKSAPRKTKREKKAAASHLFPFEKL
>tr|A0A2K5PXR6|A0A2K5PXR6_CEBIM/60-938 [subseq from] XPC complex subunit, DNA damage recognition and repair factor OS=Cebus imitator OX=2715852 GN=XPC PE=3 SV=1
CSDPGGSADGPAKKKVAKVTVKSENLKVIKDEALSDGDDVRDFPSDLKKAHHLKRGATVNEDSNEEEEESEDDWEEVEELSEPVLGDGKESTAFSPSLLPVKPVEIEIETPEQAKTRERSEKIKMEFETYLRRAMKRFNKEVHEDTHKVHLLCLLANGFYRNNICSQPDLHAIGLSVVPSRFTRVPPRDVDTYYLSNLVKWFIGTFTVNADLSASEQDNLQATLERRFAIYSARDDEELVHIFLLILRALQLLTRLVLSLQPIPLKSAAAKGKKPSKKRLTADPGGSSESSSQVLESHTKPKTSKGTKQEETFAKGTCKPSAKGK-NKADRKKQSKLSSSEEDEGLGDKQEKATQRRPHGRERRVASRVSYKEESGSDEAGSGSDFELSSGEASDPSNEDSEPGPPKQRKVPAPQRTKTGSKSASKTQRGNHHKDLSLPAASSSSSSSKRGK-MSSNGEKVEKRSLPGVDQWLEVFCEQEEKWICVDCVHGVVGQPLTCYRYATKPMTYVVGIDSDGWVRDVTQRYDPAWMTVTRKCRVDAEWWAETLRPYQSPFLDREKKEDMEFQAKHMDQPLPTAIGLYKNHPLYALKRHLLKYEAIYPETAAILGYCRGEAVYSRDCVHTLHSRDTWLKKARVVRLGEVPYKMVKGYSNRARKARLAEPQLRDENDLGLFGYWQTEEYQPPVAVDGKVPRNEFGNVYLFLPSMMPVGCVQLNLPNLHRVARKLDIDCVQAITGFDFHGGYSHPVTDGYIVCEEFKDVLLTAWENEQAIIEKKEKEKREKRALGNWKLLTKGLLIRERLKRRYGPKSEAAASHSDAGGGLSSDEEEGTSSQVEAARILAASWPQNREDEEKQKLKGGPKKTKRERKAAASHLFPFEKL
>tr|A0A2K5UY98|A0A2K5UY98_MACFA/59-299 [subseq from] XPC complex subunit, DNA damage recognition and repair factor OS=Macaca fascicularis OX=9541 GN=XPC PE=3 SV=2
CSDPGGSAGGPAKKKVAKVTVKSENLKVIKDEALSDGDDFRDFPSDLKKAHHLKKGATMNEDSNEEEEESEDDWEEVEELSEPVLGDVRESTAFSQSLLPVKPVEIEIETPEQAKTRERSEKIKLEFETHLRRAMKRFNKEVHEDTHKVHLLCLLANGFYLNNICSQPDLRAIGLSIIPAHFTRVLPRDVDTYYLSNLVKWFIGTFTVNAELSASEQDNLQTTLERRFAIYSARDDEELVH----------------------------------------------------------------------------------------------------------------------------------------------------------------------------------------------------------------------------------------------------------------------------------------------------------------------------------------------------------------------------------------------------------------------------------------------------------------------------------------------------------------------------------------------------------------------------------------------------------------------------------------------------------------
>tr|A0A2K5UY98|A0A2K5UY98_MACFA/352-993 [subseq from] XPC complex subunit, DNA damage recognition and repair factor OS=Macaca fascicularis OX=9541 GN=XPC PE=3 SV=2
----------------------------------------------------------------------------------------------------------------------------------------------------------------------------------------------------------------------------------------------LLKIFLLILRALQLLTRLVLSLQPIPLKSAAAKGKKPSKERLTADLGGCSETSSQVLENHTKPKTSKGTKQEETFAKGTCKPSAKGKRNKGGRKKRRKPSSSEEDQGPGDKQEKATQRRPHGRERRVASRVSYKEESGSDEAGSGSDFELSSGEASDPSDEDSEPGPPKQRKAPAPRRTKAGSKSASRTQCGSHRKDPSLPVASSSSSSSKRGKKMSSDGEKAEERSIAGVDQWLEVFCEQEEKWICVDCVHGVVGQPLTCYRYATKPMTYVVGIDSDGWVRDVTQRYDPAWMTVTRKCRVDAEWWAETLRPYQSPFMDREKKEDLEFQAKHMDQPLPTAIGLYKNHPLYALKRHLLKYEAIYPETAAILGYCRGEAVYSRDCVHTLHSRDTWLKKARVVRLGEVPYKMVKGFSNRARKARLAEPQLREENDLGLFGYWQTEEYQPPVAVDGKVPRNEFGNVYLFLPSMMPIGCVQLNLPNLHRVARKLDIDCVQAITGFDFHGGYSHPVTDGYIVCEEFRDVLLTAWENEQAIIEKKEKEKREKRALGNWKLLAKGLLIRERLKRRYGPKSEAAAPHTDAGGGLSSDE-EGTSSQAEAARILAASWPQNREDEEKQKLKSGPRKTKREKKAAASHLFPFEKL
>tr|A0A218VCP8|A0A218VCP8_9PASE/85-953 [subseq from] DNA repair protein complementing XP-C cells OS=Lonchura striata domestica OX=299123 GN=XPC PE=3 SV=1
--------------------------NSIKEETCSDSLKHPQTEIKLKTESPVKKEMdEDNTDNNDDDDESEDEWEDVEELQEPP-DKLEEATVLPSVGLPSNPVEIEIETPEQVKKRERREKRKAEFEMYLRRMMKRFSKEVREDTHKVHLLCLLANGFYRNRICSQPDLLAIALSIVPTRFTQVPTGQVGLVYLSNLVKWFVGTFTVNDELSTEKGEPLQATLERRFAIYAAQDDEELVHIFLIILRALQLLCRLVLSFQPIPLKETRPKAKSSSKRLSHSSTHEGRESSATTPKAVAKTCPCKKAKQDEKSseSKESNKEPKKPKTAQTGRTHKSKLTkGSQEQKGSNNETssaEKDVPVRPkNDRRRRVASKVCYKEESGSDE-GSASDFEVSE-EESDLSDEDFETVPKRRRSSQASQNSKLTTVKRSKTETsetrqaeNSHGAE-TKPAKSTTpalpQAQRKRNKIISSDEDdgQQEVRRAMGTDQWLEVFLEPEDKWVCVDCVHGNVGQPQLCFAHATKPLFYVVGFDNDGSVRDVTQRYDPVWMTSTRKSRVDAEWWEETLQPYESPYVERDKKEENEFQVKLQDQPLPTAIGEYKNHPLYALKRHLLKYQAIYPESAAILGYCRGEAVYSRDCIHTLHSRDTWLKQARVVRIGEVPYKMVRGFSNRVRKARLAEPANRDQEDLALFGRWQTEEYQPPIAVDGKVPRNEYGNVYLFLPSMLPVGCVQLKLPNLNRVARKLDIDCAQAITGFDFHGGYSHPVTDGYVVCEEYKEVLVAAWENEQAEIEKKEKEKREKRALGNWKLLTKGLLIRERLRQRYSIKTEPSAPETEKGGGFSSDEEGAPSSEN-TVGNTAIYWPQNRQQEKQEEIA--AKMSKREKRGEAAQLFPFEKL
>tr|A0A2K6A4T3|A0A2K6A4T3_MANLE/59-939 [subseq from] XPC complex subunit, DNA damage recognition and repair factor OS=Mandrillus leucophaeus OX=9568 GN=XPC PE=3 SV=1
CSDPGGSAGGPAKKKVAKVTVKSENLKVIKDEALSDGDDFRDFPSDLKKAHHPKKGATMNEDSNEEEEESEDDWEEVEELSEPVLGDVRESTAFSQSLLPVKPVEIEIETPEQAKTRERSEKIKLEFETHLRRAMKRFNKEVHEDTHKVHLLCLLANGFYRNNICSQPDLRAIGLSIIPAHFTRVLPRDVDTHYLSNLVKWFIGTFTVNAELSASEQDNLQTTLERRFAIYSARDDEELVHIFLLILRALQLLTRLVLSLQPIPLKSAAAKGKKPSKERLTADLGGCSETSSQVLENHTKPKTSKGTKQEETFAKGICKPSAKGKRNKGGRKKQRKPSSSEEDQGPGDKQEKATQRRPHGRERRVASRVSYKEESGSDEAGSGSDFELSSGEASDPSDEDSEPGPPKQRKGPAPQRTKAGSKSASRTQCGSHRKDPSLPVASSSSSSSKRGKKMSSDGEKAEKRSIAGVDQWLEVFCEQEEKWICVDCVHGVVGQPLTCYKYATKPMTYVVGIDSDGWVRDVTQRYDPAWMTVTRKCRVDAEWWTETLRPYQSPFMDREKKEDLEFQAKHMDQPLPTAIGLYKNHPLYALKRHLLKYEAIYPETAAILGYCRGEAVYSRDCVHTLHSRDTWLKKARVVRLGEVPYKMVKGFSNRARKARLAEPQLREENDLGLFGYWQTEEYQPPVAVDGKVPRNEFGNVYLFLPSMMPIGCVQLNLPNLHRVARKLDIDCVQAITGFDFHGGYSHPVTDGYIVCEEFRDVLLTAWENEQAIIEKKEKEKREKRALGNWKLLAKGLLIRERLKRRYGPKSEAAAPHTDAGGGLSSDEEEGTSSQAEAARILAASWPQNREDEEKQKLKSGPRKTKREKKAAASHLFPFEKL
>tr|A0A2K6D1S6|A0A2K6D1S6_MACNE/59-939 [subseq from] XPC complex subunit, DNA damage recognition and repair factor OS=Macaca nemestrina OX=9545 GN=XPC PE=3 SV=1
CSDPGGSAGGPAKKKVAKVTVKSENLKVIKDEALSDGDDFRDFPSDLKKAHHLKKGATMNEDSNEEEEESEDDWEEVEELSEPVLGDVRESTAFSQSLLPVKPVEIEIETPEQAKTRERSEKIKLEFETHLRRAMKRFNKEVHEDTHKVHLLCLLANGFYLNNICSQPDLRAIGLSIIPAHFTRVLPRDVDTYYLSNLVKWFIGTFTVNAELSASEQDNLQTTLERRFAIYSARDDEELVHIFLLILRALQLLTRLVLSLQPIPLKSAAAKGKKPSKERLTADLGGCSETSSQVLENHTKPKTSKGTKQEETFAKGTCKPSAKGKRNKGGRKKRRKPSSSEEDQGPGDKQEKATQRRPHGRERRVASRVSYKEESGSDEAGSGSDFELSSGEASDPSDEDSEPGPPKQRKAPAPRRTKAGSKSASRTQCGSHRKDPSLPVASSSSSSSKRGKKMSSDGEKAEERSIAGVDQWLEVFCEQEEKWICVDCVHGVVGQPLTCYRYATKPMTYVVGIDSDGWVRDVTQRYDPAWMTVTRKCRVDAEWWAETLRPYQSPFMEREKKEDLEFQAKHMDQPLPTAIGLYKNHPLYALKRHLLKYEAIYPETAAILGYCRGEAVYSRDCVHTLHSRDTWLKKARVVRLGEVPYKMVKGFSNRARKARLAEPQLREENDLGLFGYWQTEEYQPPVAVDGKVPRNEFGNVYLFLPSMMPIGCVQLNLPNLHRVARKLDIDCVQAITGFDFHGGYSHPVTDGYIVCEEFRDVLLTAWENEQAIIEKKEKEKREKRALGNWKLLAKGLLIRERLKRRYGPKSEAAAPHTDAGGGLSSDEEEGTSSQAEAARILAASWPQNREDEEKQKLKSGPRKTKREKKAAASHLFPFEKL
>tr|A0A2K6GDQ2|A0A2K6GDQ2_PROCO/59-96 [subseq from] XPC complex subunit, DNA damage recognition and repair factor OS=Propithecus coquereli OX=379532 GN=XPC PE=4 SV=1
CGHPGGAAGGPARKKVAK-----ETLEVVKEEALDDSPDAASF----------------------------------------------------------------------------------------------------------------------------------------------------------------------------------------------------------------------------------------------------------------------------------------------------------------------------------------------------------------------------------------------------------------------------------------------------------------------------------------------------------------------------------------------------------------------------------------------------------------------------------------------------------------------------------------------------------------------------------------------------------------------------------------------------------------------------------------------------------------------
>tr|A0A2K6GDQ2|A0A2K6GDQ2_PROCO/97-867 [subseq from] XPC complex subunit, DNA damage recognition and repair factor OS=Propithecus coquereli OX=379532 GN=XPC PE=4 SV=1
------------------------------------------------------------------------------ELGEPVPGGAGEGAASPQCPLPTEPVEIEIETPEQARTRERREKIKMEFETHLRRVMKRFSREVHEDTHKVHLLCLLANGFHRNRVCSQPDLRAIGLSIVPTRFTRVPPRDVDNEtpFapTSDTRMWFAGTFTVNADLSADGQDSLQTTLETRFAIYSARDDEELVHIFLLILRALQLLTRLVLSLQPIPLKAPAAKGKKPSKERPTEDPGGSSETSSQVPGNHSQPRPGKGARREGAFSKAAGNPGAKGKRSEAGSRRRGEPSSSEEEGGARGEREAATRPRARGRKRRAARRVSYKEESGSEDggAGSGSEFELPAGAAHDPSDKDSGPGLPRQRRAPAAQRGKAA---ARRGHPGS-------AAAPAGSASSKGGRSTPGDGEAAAGGRPAGVDHWLEVFCEREAKWVCVDCVHGAVGQPATCYRFASKPLSYVVGFEGDGWVRDVTPRYDPAWLTATRRLRVDAAWWAETLRPYRSPCVEREAREDSEFQAKQQDQPLPTAVGLYKNHPLYALKRHLLKYEAIYPESAAVLGYCRGEAVYSRDCVHTLHSRDTWLKKGRVVRLGEAPYKVTSGAQG----AGEAPPRGP-GAQHGAVG----------PAQRGRRPRSSSGTVAAQRPSRLPVR------P------RGSPRGCAAA--GTRGHRARPHS-TDGYVVCEEFRDVLLSAWETEQALAERKERERRERRAVARWAALVKGLLIRERLRLRYGPQvsrDPAAAPHAAAGAGLSSDEDEGPSSRAQAAKVRAASWPQNRAAEEQQAPKS-SRKTRRERQAEAAHLFPFEKL
>tr|A0A2K6K9H4|A0A2K6K9H4_RHIBE/59-807 [subseq from] Uncharacterized protein OS=Rhinopithecus bieti OX=61621 GN=XPC PE=3 SV=1
CSDPGGSAGGPAKKKVAKVTVKSENLKVIKDEALSDGDDFRDFPSDLKKAHHLKRGATMNEDSNKEEEESEDDWEEVEELSEPVLGDVRESTAFSQSLLPVKPVEIEIETPEQAKTRERSEKIKLEFETHLRRAMKRFNKEVHADTHKVHLLCLLANGFYRNSICSQPDLHAIGLSIIPAHFTRVLPRDVDTYYLANLVKWFIGTFTVNAELSASEQDNLQTTLERRFAIYSARDDEELVHIFLLILRALQLLTRLVLSLQPIPLKSAAAKGKKPSKERLTADLEGCSETSSQVLENHTKPKTSKGTKQEETFAKGTCKPSAKGKRSKGGRKKRRKLSSSEEDQGPGDKQEKATQRRPHGRERRVASRVSYKEESGSDEAGSGSDFELSSGEASDPSDEDSEPSPPKQRKAPTPQRTKAGSKSASRTQCGSHHKDPSLPAASSSSSSSKRGKKMSSDGERAEKRSIAGVDQWLEVFCEQEEKWICVDCVHGVVGQPLTCYRYATKPVTYVVGIDSDGWVRDVTQRYDPAWMTVTRKCRVDAEWWAETLRPYQSPFMDREKKEDLEFQAKHMDQPLPTAIGLYKNHPLYALKRHLLKYEAIYPETAAILGYCRGEAVYSRDCVHTLHSRDTWLKKARVVRLGEVPYKMVKGFSNRARKARLAEPQLREENDLGLFGYWQTEEYQPPVAVDGKVPRNEFGNVYLFLPSMMPIGCVQLNLPNLHRVARKLDIDCVQAITGFDFHGGYSHPVC------------------------------------------------------------------------------------------------------------------------------------
>tr|A0A2K6K9H4|A0A2K6K9H4_RHIBE/817-919 [subseq from] Uncharacterized protein OS=Rhinopithecus bieti OX=61621 GN=XPC PE=3 SV=1
----------------------------------------------------------------------------------------------------------------------------------------------------------------------------------------------------------------------------------------------------------------------------------------------------------------------------------------------------------------------------------------------------------------------------------------------------------------------------------------------------------------------------------------------------------------------------------------------------------------------------------------------------------------------------------------------------------------------------------------------------------------------------------------------------------QKREKRAVGNWKLLAKGLLIRERLKRRYGPKSEAAAPHTDAGGGLSSDEEEGTSSQAEAARILAASWPQNREDEEKQKLKSGPRKTKREKKAAASHLFPFEKL
>tr|A0A2K6K9L2|A0A2K6K9L2_RHIBE/59-939 [subseq from] Uncharacterized protein OS=Rhinopithecus bieti OX=61621 GN=XPC PE=3 SV=1
CSDPGGSAGGPAKKKVAKVTVKSENLKVIKDEALSDGDDFRDFPSDLKKAHHLKRGATMNEDSNKEEEESEDDWEEVEELSEPVLGDVRESTAFSQSLLPVKPVEIEIETPEQAKTRERSEKIKLEFETHLRRAMKRFNKEVHADTHKVHLLCLLANGFYRNSICSQPDLHAIGLSIIPAHFTRVLPRDVDTYYLANLVKWFIGTFTVNAELSASEQDNLQTTLERRFAIYSARDDEELVHIFLLILRALQLLTRLVLSLQPIPLKSAAAKGKKPSKERLTADLEGCSETSSQVLENHTKPKTSKGTKQEETFAKGTCKPSAKGKRSKGGRKKRRKLSSSEEDQGPGDKQEKATQRRPHGRERRVASRVSYKEESGSDEAGSGSDFELSSGEASDPSDEDSEPSPPKQRKAPTPQRTKAGSKSASRTQCGSHHKDPSLPAASSSSSSSKRGKKMSSDGERAEKRSIAGVDQWLEVFCEQEEKWICVDCVHGVVGQPLTCYRYATKPVTYVVGIDSDGWVRDVTQRYDPAWMTVTRKCRVDAEWWAETLRPYQSPFMDREKKEDLEFQAKHMDQPLPTAIGLYKNHPLYALKRHLLKYEAIYPETAAILGYCRGEAVYSRDCVHTLHSRDTWLKKARVVRLGEVPYKMVKGFSNRARKARLAEPQLREENDLGLFGYWQTEEYQPPVAVDGKVPRNEFGNVYLFLPSMMPIGCVQLNLPNLHRVARKLDIDCVQAITGFDFHGGYSHPVTDGYIVCEEFKDVLLTAWENEQAVIEKKEKEKREKRAVGNWKLLAKGLLIRERLKRRYGPKSEAAAPHTDAGGGLSSDEEEGTSSQAEAARILAASWPQNREDEEKQKLKSGPRKTKREKKAAASHLFPFEKL
>tr|A0A2K6QM62|A0A2K6QM62_RHIRO/59-939 [subseq from] Uncharacterized protein OS=Rhinopithecus roxellana OX=61622 GN=XPC PE=3 SV=1
CSDPGGSAGGPAKKKVAKVTVKSENLKVIKDEALSDGDDFRDFPSDLKKAHHLKRGATMNEDSNKEEEESEDDWEEVEELSEPVLGDVRESTAFSQSLLPVKPVEIEIETPEQAKTRERSEKIKLEFETHLRRAMKRFNKEVHADTHKVHLLCLLANGFYRNSICSQPDLRAIGLSIIPAHFTRVLPRDVDTYYLANLVKWFIGTFTVNAELSASEQDNLQTTLERRFAIYSARDDEELVHIFLLILRALQLLTRLVLSLQPIPLKSAAAKGKKPSKERLTADLEGCSETSSQVLENHTKPKTSKGTKQEETFAKGTCKPSAKGKRSKGGRKERRKLSSSEEDQGPGDKQEKATQRRPHGRERRVASRVSYKEESGSDEAGSGSDFELSSGEASDPSDEDSEPSPPKQRKAPTPQRTKAGSKSASRTQCGSHHKDPSLPAASSSSSSSKRGKKMSSDGERAEKRSIAGIDQWLEVFCEQEEKWICVDCVHGVVGQPLTCYRYATKPVTYVVGIDSDGWVRDVTQRYDPAWMTVTRKCRVDAEWWAETLRPYQSPFMDREKKEDLEFQAKHMDQPLPTAIGLYKNHPLYALKRHLLKYEAIYPETAAILGYCRGEAVYSRDCVHTLHSRDTWLKKARVVRLGEVPYKMVKGFSNRARKARLAEPQLREENDLGLFGYWQTEEYQPPVAVDGKVPRNEFGNVYLFLPSMMPIGCVQLNLPNLHRVARKLDIDCVQAITGFDFHGGYSHPVTDGYIVCEEFKDVLLTAWENEQAVIEKKEKEKREKRAVGNWKLLAKGLLIRERLKRRYGPKSEAAAPHTDAGGGLSSDEEEGTSSQAEAARILAASWPQNRDDEEKQKLKSGPRKTKREKKAAASHLFPFEKL
>tr|A0A2K6QM66|A0A2K6QM66_RHIRO/59-807 [subseq from] Uncharacterized protein OS=Rhinopithecus roxellana OX=61622 GN=XPC PE=3 SV=1
CSDPGGSAGGPAKKKVAKVTVKSENLKVIKDEALSDGDDFRDFPSDLKKAHHLKRGATMNEDSNKEEEESEDDWEEVEELSEPVLGDVRESTAFSQSLLPVKPVEIEIETPEQAKTRERSEKIKLEFETHLRRAMKRFNKEVHADTHKVHLLCLLANGFYRNSICSQPDLRAIGLSIIPAHFTRVLPRDVDTYYLANLVKWFIGTFTVNAELSASEQDNLQTTLERRFAIYSARDDEELVHIFLLILRALQLLTRLVLSLQPIPLKSAAAKGKKPSKERLTADLEGCSETSSQVLENHTKPKTSKGTKQEETFAKGTCKPSAKGKRSKGGRKERRKLSSSEEDQGPGDKQEKATQRRPHGRERRVASRVSYKEESGSDEAGSGSDFELSSGEASDPSDEDSEPSPPKQRKAPTPQRTKAGSKSASRTQCGSHHKDPSLPAASSSSSSSKRGKKMSSDGERAEKRSIAGIDQWLEVFCEQEEKWICVDCVHGVVGQPLTCYRYATKPVTYVVGIDSDGWVRDVTQRYDPAWMTVTRKCRVDAEWWAETLRPYQSPFMDREKKEDLEFQAKHMDQPLPTAIGLYKNHPLYALKRHLLKYEAIYPETAAILGYCRGEAVYSRDCVHTLHSRDTWLKKARVVRLGEVPYKMVKGFSNRARKARLAEPQLREENDLGLFGYWQTEEYQPPVAVDGKVPRNEFGNVYLFLPSMMPIGCVQLNLPNLHRVARKLDIDCVQAITGFDFHGGYSHPVC------------------------------------------------------------------------------------------------------------------------------------
>tr|A0A2K6QM66|A0A2K6QM66_RHIRO/817-919 [subseq from] Uncharacterized protein OS=Rhinopithecus roxellana OX=61622 GN=XPC PE=3 SV=1
----------------------------------------------------------------------------------------------------------------------------------------------------------------------------------------------------------------------------------------------------------------------------------------------------------------------------------------------------------------------------------------------------------------------------------------------------------------------------------------------------------------------------------------------------------------------------------------------------------------------------------------------------------------------------------------------------------------------------------------------------------------------------------------------------------QKREKRAVGNWKLLAKGLLIRERLKRRYGPKSEAAAPHTDAGGGLSSDEEEGTSSQAEAARILAASWPQNRDDEEKQKLKSGPRKTKREKKAAASHLFPFEKL
>tr|A0A2R9CRP4|A0A2R9CRP4_PANPA/61-931 [subseq from] XPC complex subunit, DNA damage recognition and repair factor OS=Pan paniscus OX=9597 GN=XPC PE=3 SV=1
CSHPGGSADGPAKKKVAKVTVKSENLKVIKDEALSDGDDLRDFPSDLKKAHHLKRGATMNEDSNEEEEESENDWEEVEELSEPVLGDVRESTAFSRSLLPVKPVEIEIETPEQAKTRERSEKIKLEFETYLRRAMKRFNKEVHEDTHKVHLLCLLANGFYRNNICSQPDLHAIGLSIIPARFTRVLPRDVDTYYLSNLVKWFIGTFTVNAELSASEQDNLQTTLERRFAIYSARDDEELVHIFLLILRALQLLTRLVLSLQPIPLKSATAKGKKPSKERLTADPGGSSETSSQVLENHTKPKTSKGTKQEETFAKGTCKPSAKGKRNKGGRKKRSKPSSSEEDEGPGDKQEKATQRRPHGRERRVASRVSYKEESGSDEAGSGSDFELSSGEASDPSDEDSEPGPPKQRKAPTPQRTKAGSKSASRTQRGSHHKDPSLPAASSSSSSSKRGKKMCSDGEKAEKRSIAGIDQWLEVFCEQEEKWVCVDCVHGVVGQPLTCYKYATKPMTYVVGIDSDGWVRDVTQRYDPVWMTVTRKCRVDAEWWAETLRPYQSPFMDREKKEDLEFQAKHMDQPLPTAIGLYKNHPLYALKRHLLKYEAIYPETAAILGYCRGEAVYSRDCVHTLHSRDTWLKKARVVRLGEVPYKMVKGFSNRARKARLAEPQLREENDLGLFGYWQTEEYQPPVAVDGKVPRNEFGNVYLFLPSMMPIGCVQLNLPNLHRVARKLDIDCVQAITGFDFHGGYSHPVTDGYIVCEEFKDVLLTAWENEQAVIERKEKEKREKRALGNWKLLAKALLIRERLKRRYGPKSEAAAPHTDAGGGLSSDEEEGTSSQAEAARILAASWPQNREDEEKQKLKGGPKKTKRERKQQ----------
>tr|A0A2U3VLK9|A0A2U3VLK9_ODORO/60-943 [subseq from] DNA repair protein complementing XP-C cells OS=Odobenus rosmarus divergens OX=9708 GN=XPC PE=3 SV=1
CSDPG----GPAKKKVAQVTVKSENPKVVKDEALSDGEEFRDSARARKKAQPSQREAAVAKGrcEGDEEEESEDDWEEVEELGEPVPGDVGENAAFSKSVLPVKPVEIEIETPQQAKARERSERIKVEFETYLRRMMKRFGKEVREDTHKVHLLCLLANGFYRSNICSQPDLLAIGLSIIPVHFTRVPPQAVDACYLSNLVKWFVGTFTVNADLSTNEQDGLQTTLERRFAIYSARDDEELVHIFLLILRALQLQTRLVLSLQPLPLKLPAAKGKKAAKETSAEDPGGSLETCSPVPESQTKPKTSQGARQEATSSKVSGGPSTKGKRSKAAavEKKRREPSSSGEEHKVGGRQED-TQRRRPGRERQVASRVSYKEESESDKGSSGSDFELSSGEAPHSSDEDSEPGLRRQRRAPAPQRTKAGSKSDSRTQRGRHpqhPKHPGFPAASmsSSSSKSKRGKKISSDGEGAEREKAAGVDQWLEVFCEQEEKWVCVDCVHGVVGQALACYKYATKPMTYVVGIDGDGWVRDVTQRYDPDWMTATRKCRVDAKWWAETLRPYQSPLVEREKKEDSEFQAKHLGQPLPTVIGTYKNHPLYALKRHLLKYEAIYPETAAILGYCRGEAVYSRDCVHTLHSRDTWLKQARVVRLGEVPYKMVKGYSNRARKARLAKPQLQDHNDLGLFGEWQTEEYQPPVAVDGKVPRNEFGNVYLFLPSMMPVGCVQLNLPNLHRVARKLDIDCVQAITGFDFHKGYSHPITDGYIVCEEYKDVLLAAWENEQALIEKREKEKREKRALGNWKLLVRGLLIRERLKLRYGDKSEAGAPQAPAGDGLSSDEEEGTSSQAEASRILAASWPQNREAEEEQKPK-CPQKTKREKAAAASHLFPFERL
>tr|A0A2Y9D5Y8|A0A2Y9D5Y8_TRIMA/60-936 [subseq from] DNA repair protein complementing XP-C cells isoform X1 OS=Trichechus manatus latirostris OX=127582 GN=LOC101341116 PE=3 SV=1
CSDPRGPAdDGPTKKKVAKVTAKSRHLKVVKDEAVSDGEDFRNFPAAHKKAHHPKREATIDKDSSEgeDEDESEGDWEEVEELSEPVPGDVGENAVFSKSVLPMNPVEIEIETPEQAKTRERSEKVKMEFETYLRRMMKRFTKEVHEDTHKVHLLCLLANGFYRNRICSQPDLRAIALSIIPTRFTKVPQRDVDVCYLSNLVKWFIGTFTVNADLSYNEQDGLQTTLERRFAIYSARDDEELVHIFLLILRALDLLTRLVMSLQPIPLKLSAAKGKKPSKQRSIEGPGSSSETPSHVPENHTKPKASKGTKQEETFSKDTGNPGAKGKRGKAatGRKKQRAPSSSEE-TGKGEEQQE-NQRKRRGRERHMTSRVSYKEESGSDKANSDSDFELSSGEAHSPSDEDSDPDFLRQKRAPAPKRTKAGSKSDSQTSRQSC---P-NPAASSSSSSNKRGKKIPSGVEEVEGGKAAGVDQWLEVFCDKEEKWVCVDCVHSVVGEPLTCYRYATKPVTYVVGIDSDGWVRDVTQRYDPAWMTMTRKCRVDAKWWAETLRPYQSPFVDREKKEELEFQTKHLDQPLPTAIGTYKNHPLYALKRHLLKYQAIYPETAAILGYCRGEAVYSRDCVHTLHSKDTWLKQARVVRLGEVPYKMVKGYSNRARKARLAEPQLQDYNDLPLFGRWQTEEFQPPVAVDGKVPRNEFGNVYLFLPSMMPVGCVQLNLPNLHRVARKLDIDCVQAITGFDFHGGYSHPVTDGYIICEEYKEVLLDAWEKEQALIEKKEKEKKEKRALGNWKLLAKGLLIRERLKLRYGAKSEAS-LHTDAGGGLSSDEEEGTSSQAEAARILAASWPQNRETEDQTQK--RSKKTRRGKKEAASHLFPFEKL
>tr|A0A2Y9HGC0|A0A2Y9HGC0_NEOSC/60-942 [subseq from] DNA repair protein complementing XP-C cells isoform X2 OS=Neomonachus schauinslandi OX=29088 GN=XPC PE=3 SV=1
CSDPG----GPAKKKVAQVTVKSENPKVVKDEALSDGEEFRDFSSGRKKSHPPQREAAVDKGSCEgdNEEESEDDWEEVEELGEPVPGDVGENAAFSKSVLPVKPVEIEIETPQQAKARERSERIKVEFETYLRRMMKRFGKEVREDTHKVHLLCLLANGFYRSNICSQPDLLAIGLSIIPARFTRVLPQDVDACYLSNLVKWFIGTFTVNADLSTNERDDLQTTLERRFAIYSARDDEELVHIFLLILRALQLQTRLVLSLQPLPLKLPTAKGKKAAKETSAEDPGGSLETCSPVPESQTKPKTSQGTRQEATSSKGPGGPSTKGKRSKAaaAKKKRREPSSSGEEHKAGGRQED-TQRRRPGRERQVASRVSYKEESGSDKGSSGSDFELSSGEAPHSSDEDSEPGLPRQRRAPAPQRTKAGSKSDSRTQRGRHpqhPKHPSFPAASTSSSSskSKRGKKISSDGEGAER-EKAGVDQWLEVFCEQEEKWVCVDCVHGVVGQALACYKYATKPMTYVVGIDGDGWVRDVTQRYDPDWMTVTRKCRVDAKWWAETLRPYQSPLVEREKKEDSEFQAKHLGQPLPTVIGTYKNHPLYALKRHLLKYEAIYPETAAILGYCRGEAVYSRDCVHTLHSRDTWLKQARVVRLGEVPYKMVKGYSNRARKARLTEPQLQDHNDLGLFGEWQTEEYQPPVAVDGKVPRNEFGNVYLFLPSMMPVGCVQLNLPNLHRVARKLDIDCVQAITGFDFHKGYSHPITDGYIVCEEYKDVLLAAWENEQALIEKREKEKREKRALGNWKLLVRGLLIRERLKLRYGDKSEAGAPQAPAGDGLSSDEEEGTSSQAEASRILAASWPQNREAEEEQKPK-CPKKTKREKAAAASHLFPFERL
>tr|A0A099ZQM8|A0A099ZQM8_TINGU/2-829 [subseq from] DNA repair protein complementing XP-C cells (Fragment) OS=Tinamus guttatus OX=94827 GN=N309_07648 PE=3 SV=1
-------------------------------------------------------------------DESEEEWEDVEELQEPAM-DKSEDNVVPAVVLPNKPVEIEIETPEQAKKRERREKRKAEFEVYLRRMMKRFNKEVREDTHKVHLLCLLANGFYRNRTCNQPDLLAIGLSIIPTHFTKMPAGQVDLLCLSNLVKWFVGTFTVNDELSFEKGEPLQATLERRFAIYAARDNEELVHIFLIILRALQLLCRLVLSLQPIPLKETKAKGKGSSKRQSLSSTSeGqeSSATTPKAAAQKgfcRKAKrneKSSGSEDDNPELKkpSTART-KRPCRSKLTTGSQEQQEPSNEDSSPGEKDRPV--RPKNDRRRRVASKVCYKEESGSDED-SVSDFEAS--EESSLSDEDFETLPKKQRRSLGSQKSKVKAdknpKpktSELRLSKNSQEAEPRpakNTAAALPNAQKKRSKIISSDEDEGEQelRKTMGTDQWLEVFLEREDKWVCVDCVHGSVGQPQLCFKNATKPLSYIVGIDNDGSVKDVTQRYDPVWMTVTRKSRVDSGWWKDTLKPYESPFVERDKKEEREFQVKLQDQPLPTAIGEYKNHPLYALKRHLLKYEAIYPESAVILGYCRGEAVYSRDCVHTLHSKDTWLKQARVVRIGEVPYKMVKGFSNQARKARLAEPANRDKEDLALFGLWQTEEFQPPVAVDGKVPRNEYGNVYLFLPSMLPVGCVQLRLPNLNRVARKLDIDCAQAITGFDFHGGYSHPVTDGYVVCEEYKEVLIAAWENEQAEIEKKEKEKREKRALGNWKLLTKGLLIRERLKQRYCIKTELSAPEAEKRARFSSDEEGGPSSET-AAGDLAVSWPQNRQA-EKQKEEKTTRKSKREKKGEAAHLFPFEKL
>tr|A0A2Y9HGR6|A0A2Y9HGR6_NEOSC/33-915 [subseq from] DNA repair protein complementing XP-C cells isoform X1 OS=Neomonachus schauinslandi OX=29088 GN=XPC PE=3 SV=1
CSDPG----GPAKKKVAQVTVKSENPKVVKDEALSDGEEFRDFSSGRKKSHPPQREAAVDKGSCEgdNEEESEDDWEEVEELGEPVPGDVGENAAFSKSVLPVKPVEIEIETPQQAKARERSERIKVEFETYLRRMMKRFGKEVREDTHKVHLLCLLANGFYRSNICSQPDLLAIGLSIIPARFTRVLPQDVDACYLSNLVKWFIGTFTVNADLSTNERDDLQTTLERRFAIYSARDDEELVHIFLLILRALQLQTRLVLSLQPLPLKLPTAKGKKAAKETSAEDPGGSLETCSPVPESQTKPKTSQGTRQEATSSKGPGGPSTKGKRSKAaaAKKKRREPSSSGEEHKAGGRQED-TQRRRPGRERQVASRVSYKEESGSDKGSSGSDFELSSGEAPHSSDEDSEPGLPRQRRAPAPQRTKAGSKSDSRTQRGRHpqhPKHPSFPAASTSSSSskSKRGKKISSDGEGAER-EKAGVDQWLEVFCEQEEKWVCVDCVHGVVGQALACYKYATKPMTYVVGIDGDGWVRDVTQRYDPDWMTVTRKCRVDAKWWAETLRPYQSPLVEREKKEDSEFQAKHLGQPLPTVIGTYKNHPLYALKRHLLKYEAIYPETAAILGYCRGEAVYSRDCVHTLHSRDTWLKQARVVRLGEVPYKMVKGYSNRARKARLTEPQLQDHNDLGLFGEWQTEEYQPPVAVDGKVPRNEFGNVYLFLPSMMPVGCVQLNLPNLHRVARKLDIDCVQAITGFDFHKGYSHPITDGYIVCEEYKDVLLAAWENEQALIEKREKEKREKRALGNWKLLVRGLLIRERLKLRYGDKSEAGAPQAPAGDGLSSDEEEGTSSQAEASRILAASWPQNREAEEEQKPK-CPKKTKREKAAAASHLFPFERL
>tr|A0A2Y9IZI2|A0A2Y9IZI2_ENHLU/60-937 [subseq from] DNA repair protein complementing XP-C cells isoform X1 OS=Enhydra lutris kenyoni OX=391180 GN=LOC111144158 PE=3 SV=1
CSDPGGPAHGPAKKKVAKVTVKSENPTVVKDEALSDGEEFRDFTKGSKKAQPPRREAAVDKGSCEgdNEEESEDDWEEVEELGEPVPGDMGEKTAFFESVLPVEPVEIEIETPQQAKARERSERIKVEFETYLRRMMKRFSKEVHEDTHKVHLLCLLANGFYRSNICSQPDLLAISLSIIPARFTRVPPQDVDACYLSNLVKWFVGTFTVNADLSTNERDDLQTTLERRFAIYSARDDEELVHIFLLILRALQLSTRLVLSLQPIPLKLPPAKGKKAPKATSAEGAGGSLETCSPVLESQTKPKTSQGTREEVTSSKGPGRPSAKGKRSKAAtvRKKQRGPSSREEEHKAGGQQE-DTQRCRHGRERQVASRVSYKEESGSDKGSSGSDFELSSGEAHHSSDEDSEPGLPRQ-------RSKAGSRSDSRTQRRRHPKHPGFPAASTSSSSskSKRGKKISSDGEGAERGKAAGVDQWLEVFCEQEEKWVCVDCVHGVVGQALSCYKYATKPMTYVVGIDGDGWVRDVTQRYDPDWMTATRKCRVDAKWWAETLRPYQSPLVEREKKEDSEFQAKHLGQPLPTVIGTYKNHPLYALKRHLLKYEAIYPETAAILGYCRGEAVYSRDCVHTLHSRDTWLKQARVVRLGEVPYKMVKGYSNRARKARLAEPQLQDHNDLGLFGEWQTEEYQPPVAVDGKVPRNEFGNVYLFLPSMMPIGCVQLNLPNLHRVARKLDIDCVQAITGFDFHKGYSHPITDGYIVCEEYKDVLLAAWEKEQALIEKREKEKREKRALGNWKLLVRGLLIRERLKLRYGDKREERALQGPAGGGLSSDEEEGTSSQAEASRILAASWPQNREAEEEQKPK-CPKKTKREKAASASHLFPFERL
>tr|A0A2Y9J0F1|A0A2Y9J0F1_ENHLU/60-540 [subseq from] DNA repair protein complementing XP-C cells isoform X3 OS=Enhydra lutris kenyoni OX=391180 GN=LOC111144158 PE=3 SV=1
CSDPGGPAHGPAKKKVAKVTVKSENPTVVKDEALSDGEEFRDFTKGSKKAQPPRREAAVDKGSCEgdNEEESEDDWEEVEELGEPVPGDMGEKTAFFESVLPVEPVEIEIETPQQAKARERSERIKVEFETYLRRMMKRFSKEVHEDTHKVHLLCLLANGFYRSNICSQPDLLAISLSIIPARFTRVPPQDVDACYLSNLVKWFVGTFTVNADLSTNERDDLQTTLERRFAIYSARDDEELVHIFLLILRALQLSTRLVLSLQPIPLKLPPAKGKKAPKATSAEGAGGSLETCSPVLESQTKPKTSQGTREEVTSSKGPGRPSAKGKRSKAAtvRKKQRGPSSREEEHKAGGQQE-DTQRCRHGRERQVASRVSYKEESGSDKGSSGSDFELSSGEAHHSSDEDSEPGLPRQ-------RSKAGSRSDSRTQRRRHPKHPGFPAASTSSSSskSKRGKKISSDGEGAERGKAAGVDQWLEVFCEQEEKW--------------------------------------------------------------------------------------------------------------------------------------------------------------------------------------------------------------------------------------------------------------------------------------------------------------------------------------------------------------------------------------------------------------
>tr|A0A2Y9J0F1|A0A2Y9J0F1_ENHLU/541-855 [subseq from] DNA repair protein complementing XP-C cells isoform X3 OS=Enhydra lutris kenyoni OX=391180 GN=LOC111144158 PE=3 SV=1
-------------------------------------------------------------------------------------------------------------------------------------------------------------------------------------------------------------------------------------------------------------------------------------------------------------------------------------------------------------------------------------------------------------------------------------------------------------------------------------------------------------------------------------------------------------------------------------FQAKHLGQPLPTVIGTYKNHPLYALKRHLLKYEAIYPETAAILGYCRGEAVYSRDCVHTLHSRDTWLKQARVVRLGEVPYKMVKGYSNRARKARLAEPQLQDHNDLGLFGEWQTEEYQPPVAVDGKVPRNEFGNVYLFLPSMMPIGCVQLNLPNLHRVARKLDIDCVQAITGFDFHKGYSHPITDGYIVCEEYKDVLLAAWEKEQALIEKREKEKREKRALGNWKLLVRGLLIRERLKLRYGDKREERALQGPAGGGLSSDEEEGTSSQAEASRILAASWPQNREAEEEQKPK-CPKKTKREKAASASHLFPFERL
>tr|A0A2Y9J841|A0A2Y9J841_ENHLU/54-931 [subseq from] DNA repair protein complementing XP-C cells isoform X2 OS=Enhydra lutris kenyoni OX=391180 GN=LOC111144158 PE=3 SV=1
CSDPGGPAHGPAKKKVAKVTVKSENPTVVKDEALSDGEEFRDFTKGSKKAQPPRREAAVDKGSCEgdNEEESEDDWEEVEELGEPVPGDMGEKTAFFESVLPVEPVEIEIETPQQAKARERSERIKVEFETYLRRMMKRFSKEVHEDTHKVHLLCLLANGFYRSNICSQPDLLAISLSIIPARFTRVPPQDVDACYLSNLVKWFVGTFTVNADLSTNERDDLQTTLERRFAIYSARDDEELVHIFLLILRALQLSTRLVLSLQPIPLKLPPAKGKKAPKATSAEGAGGSLETCSPVLESQTKPKTSQGTREEVTSSKGPGRPSAKGKRSKAAtvRKKQRGPSSREEEHKAGGQQE-DTQRCRHGRERQVASRVSYKEESGSDKGSSGSDFELSSGEAHHSSDEDSEPGLPRQ-------RSKAGSRSDSRTQRRRHPKHPGFPAASTSSSSskSKRGKKISSDGEGAERGKAAGVDQWLEVFCEQEEKWVCVDCVHGVVGQALSCYKYATKPMTYVVGIDGDGWVRDVTQRYDPDWMTATRKCRVDAKWWAETLRPYQSPLVEREKKEDSEFQAKHLGQPLPTVIGTYKNHPLYALKRHLLKYEAIYPETAAILGYCRGEAVYSRDCVHTLHSRDTWLKQARVVRLGEVPYKMVKGYSNRARKARLAEPQLQDHNDLGLFGEWQTEEYQPPVAVDGKVPRNEFGNVYLFLPSMMPIGCVQLNLPNLHRVARKLDIDCVQAITGFDFHKGYSHPITDGYIVCEEYKDVLLAAWEKEQALIEKREKEKREKRALGNWKLLVRGLLIRERLKLRYGDKREERALQGPAGGGLSSDEEEGTSSQAEASRILAASWPQNREAEEEQKPK-CPKKTKREKAASASHLFPFERL
>tr|A0A2Y9M816|A0A2Y9M816_DELLE/78-959 [subseq from] DNA repair protein complementing XP-C cells isoform X1 OS=Delphinapterus leucas OX=9749 GN=XPC PE=3 SV=1
---SGGPADGPARKKAAKVTVKSENPQVIKDEALSDGEDFRDFPSALKKVHRPEKEAAADKGGGEggDEEESEEDWEEVEEVSESVPGDVGESAAFSTSALPVKPVEIEIETPEQVKARERSEKIKTEFETYLRRMMKRFNKEVREDTHKVHLLCLLANGFYRNSICSQPDLRAIGLSIVPTRFTKVPPQDVDVSYLSNLAKWFIGTFTVNADLSSNEQDGLQTTLERRFAIYSARDSEELVHIFLLILRALHLPTRLVLSLQPIPLKLSAAKGKKPSKERSTEGPGGSSETSSQVPGKPSKPETSRGSRQEDMSSEGTGSapDKAKGSKAAATRKKRREPSSSRKEEGKAGGQTEGTQRRLRGRERQAAARVSYKEESGSDKASSSSDFELSSSDSHRPSDEDSEPGLPRQRRAAAPQRMKVGSKRESRSQRGSDRQPPGFPEASVSASGSKrkRGKrKMPVDGEEADGRRAAGVDQWLEVFSEQEEKWVCVDCVHGVVGQPLTCYQYATKPVTYIVGIDSDGWLRDVTQRYDPAWMTVTRKCRVDAAWWAETLRPYRSPLVEREQKEDQEFQARHLDQPLPTVIGMYKNHPLYALKRHLLKYEAIYPETAAILGYCRGEAVYSRDCVHTLHSRDTWLKQARVVRLGEVPYKVVKGYSNRARRARLAEPQLQDYNDLGLFGKWQTEEYQPPVAVDGKVPRNEFGNVYLFLPGMMPVGCVQLNLPNLHRVARKLNIDCAQAVTGFDFHKGYSHPITDGYIVCEEYKDVLLAAWENEQALIEKKEKEKREKRALGNWKLLVKGLLIRERLRLRYGAQSEEAAPHADAGGGLSSDEEEGTSSPAEVARILAASWPQNREVEEKRKC---PRKSRREEKEAASHLFPFEKL
>tr|A0A2Y9M9C6|A0A2Y9M9C6_DELLE/47-928 [subseq from] DNA repair protein complementing XP-C cells isoform X2 OS=Delphinapterus leucas OX=9749 GN=XPC PE=3 SV=1
---SGGPADGPARKKAAKVTVKSENPQVIKDEALSDGEDFRDFPSALKKVHRPEKEAAADKGGGEggDEEESEEDWEEVEEVSESVPGDVGESAAFSTSALPVKPVEIEIETPEQVKARERSEKIKTEFETYLRRMMKRFNKEVREDTHKVHLLCLLANGFYRNSICSQPDLRAIGLSIVPTRFTKVPPQDVDVSYLSNLAKWFIGTFTVNADLSSNEQDGLQTTLERRFAIYSARDSEELVHIFLLILRALHLPTRLVLSLQPIPLKLSAAKGKKPSKERSTEGPGGSSETSSQVPGKPSKPETSRGSRQEDMSSEGTGSapDKAKGSKAAATRKKRREPSSSRKEEGKAGGQTEGTQRRLRGRERQAAARVSYKEESGSDKASSSSDFELSSSDSHRPSDEDSEPGLPRQRRAAAPQRMKVGSKRESRSQRGSDRQPPGFPEASVSASGSKrkRGKrKMPVDGEEADGRRAAGVDQWLEVFSEQEEKWVCVDCVHGVVGQPLTCYQYATKPVTYIVGIDSDGWLRDVTQRYDPAWMTVTRKCRVDAAWWAETLRPYRSPLVEREQKEDQEFQARHLDQPLPTVIGMYKNHPLYALKRHLLKYEAIYPETAAILGYCRGEAVYSRDCVHTLHSRDTWLKQARVVRLGEVPYKVVKGYSNRARRARLAEPQLQDYNDLGLFGKWQTEEYQPPVAVDGKVPRNEFGNVYLFLPGMMPVGCVQLNLPNLHRVARKLNIDCAQAVTGFDFHKGYSHPITDGYIVCEEYKDVLLAAWENEQALIEKKEKEKREKRALGNWKLLVKGLLIRERLRLRYGAQSEEAAPHADAGGGLSSDEEEGTSSPAEVARILAASWPQNREVEEKRKC---PRKSRREEKEAASHLFPFEKL
>tr|A0A2Y9MBE7|A0A2Y9MBE7_DELLE/2-750 [subseq from] DNA repair protein complementing XP-C cells isoform X3 OS=Delphinapterus leucas OX=9749 GN=XPC PE=3 SV=1
--------------------------------------------------------------------------------------------------------------------------------------MKRFNKEVREDTHKVHLLCLLANGFYRNSICSQPDLRAIGLSIVPTRFTKVPPQDVDVSYLSNLAKWFIGTFTVNADLSSNEQDGLQTTLERRFAIYSARDSEELVHIFLLILRALHLPTRLVLSLQPIPLKLSAAKGKKPSKERSTEGPGGSSETSSQVPGKPSKPETSRGSRQEDMSSEGTGSapDKAKGSKAAATRKKRREPSSSRKEEGKAGGQTEGTQRRLRGRERQAAARVSYKEESGSDKASSSSDFELSSSDSHRPSDEDSEPGLPRQRRAAAPQRMKVGSKRESRSQRGSDRQPPGFPEASVSASGSKrkRGKrKMPVDGEEADGRRAAGVDQWLEVFSEQEEKWVCVDCVHGVVGQPLTCYQYATKPVTYIVGIDSDGWLRDVTQRYDPAWMTVTRKCRVDAAWWAETLRPYRSPLVEREQKEDQEFQARHLDQPLPTVIGMYKNHPLYALKRHLLKYEAIYPETAAILGYCRGEAVYSRDCVHTLHSRDTWLKQARVVRLGEVPYKVVKGYSNRARRARLAEPQLQDYNDLGLFGKWQTEEYQPPVAVDGKVPRNEFGNVYLFLPGMMPVGCVQLNLPNLHRVARKLNIDCAQAVTGFDFHKGYSHPITDGYIVCEEYKDVLLAAWENEQALIEKKEKEKREKRALGNWKLLVKGLLIRERLRLRYGAQSEEAAPHADAGGGLSSDEEEGTSSPAEVARILAASWPQNREVEEKRKC---PRKSRREEKEAASHLFPFEKL
>tr|A0A2Y9RUM5|A0A2Y9RUM5_TRIMA/2-774 [subseq from] DNA repair protein complementing XP-C cells isoform X3 OS=Trichechus manatus latirostris OX=127582 GN=LOC101341116 PE=3 SV=1
-----------------------------------------------------------------------------------------------------NPVEIEIETPEQAKTRERSEKVKMEFETYLRRMMKRFTKEVHEDTHKVHLLCLLANGFYRNRICSQPDLRAIALSIIPTRFTKVPQRDVDVCYLSNLVKWFIGTFTVNADLSYNEQDGLQTTLERRFAIYSARDDEELVHIFLLILRALDLLTRLVMSLQPIPLKLSAAKGKKPSKQRSIEGPGSSSETPSHVPENHTKPKASKGTKQEETFSKDTGNPGAKGKRGKAatGRKKQRAPSSSEE-TGKGEEQQE-NQRKRRGRERHMTSRVSYKEESGSDKANSDSDFELSSGEAHSPSDEDSDPDFLRQKRAPAPKRTKAGSKSDSQTSRQSC---P-NPAASSSSSSNKRGKKIPSGVEEVEGGKAAGVDQWLEVFCDKEEKWVCVDCVHSVVGEPLTCYRYATKPVTYVVGIDSDGWVRDVTQRYDPAWMTMTRKCRVDAKWWAETLRPYQSPFVDREKKEELEFQTKHLDQPLPTAIGTYKNHPLYALKRHLLKYQAIYPETAAILGYCRGEAVYSRDCVHTLHSKDTWLKQARVVRLGEVPYKMVKGYSNRARKARLAEPQLQDYNDLPLFGRWQTEEFQPPVAVDGKVPRNEFGNVYLFLPSMMPVGCVQLNLPNLHRVARKLDIDCVQAITGFDFHGGYSHPVTDGYIICEEYKEVLLDAWEKEQALIEKKEKEKKEKRALGNWKLLAKGLLIRERLKLRYGAKSEAS-LHTDAGGGLSSDEEEGTSSQAEAARILAASWPQNRETEDQTQK--RSKKTRRGKKEAASHLFPFEKL
>tr|A0A2Y9RXJ4|A0A2Y9RXJ4_TRIMA/60-706 [subseq from] DNA repair protein complementing XP-C cells isoform X2 OS=Trichechus manatus latirostris OX=127582 GN=LOC101341116 PE=4 SV=1
CSDPRGPAdDGPTKKKVAKVTAKSRHLKVVKDEAVSDGEDFRNFPAAHKKAHHPKREATIDKDSSEgeDEDESEGDWEEVEELSEPVPGDVGENAVFSKSVLPMNPVEIEIETPEQAKTRERSEKVKMEFETYLRRMMKRFTKEVHEDTHKVHLLCLLANGFYRNRICSQPDLRAIALSIIPTRFTKVPQRDVDVCYLSNLVKWFIGTFTVNADLSYNEQDGLQTTLERRFAIYSARDDEELVHIFLLILRALDLLTRLVMSLQPIPLKLSAAKGKKPSKQRSIEGPGSSSETPSHVPENHTKPKASKGTKQEETFSKDTGNPGAKGKRGKAatGRKKQRAPSSSEE-TGKGEEQQE-NQRKRRGRERHMTSRVSYKEESGSDKANSDSDFELSSGEAHSPSDEDSDPDFLRQKRAPAPKRTKAGSKSDSQTSRQSC---P-NPAASSSSSSNKRGKKIPSGVEEVEGGKAAGVDQWLEVFCDKEEKWVCVDCVHSVVGEPLTCYRYATKPVTYVVGIDSDGWVRDVTQRYDPAWMTMTRKCRVDAKWWAETLRPYQSPFVDREKKEELEFQTKHLDQPLPTAIGTYKNHPLYALKRHLLKYQAIYPETAAILGYCRGEAVYSRDCVHTLHSKDTWLKQARVVRLGEVPYKMF-----------------------------------------------------------------------------------------------------------------------------------------------------------------------------------------------------------------------------------------
>tr|A0A340WHW3|A0A340WHW3_LIPVE/59-940 [subseq from] DNA repair protein complementing XP-C cells OS=Lipotes vexillifer OX=118797 GN=XPC PE=3 SV=1
---SGGPADGPARKKAAKVTVKSENPQVIKDEALSDGEDFRDLPSALKKVHRPEKEAAADKGGgeGDDEEESEEDWEEVEEVSEPVPGDVGESAAFSTSALPVKPVEIEIETPEQVKARERSEKIKTELETHLRRMMKRFNKEVREDTHKVHLLCLLANGFYRNSICNQPDLRAIGLSIIPTRFTKVPPQDVDVSYLSNLAKWFIGTFTVNADLSTNEQDGLQTTLERRFAIYSARDSEELVHIFLLILRALHLPTRLVLSLQPIPLKLSAAKGKKPSKETSTEGPGCSSETSSQVPGKPSKPETSRGSRREDTSSESTGSAHAKAKRGKAAaiRKKQREPSSGRKEEGKAGGQTEGTQRRSRDRERRAAARVSYTEESGSDKASSGSDFELSSSDGHRPSDEDSEPGLPRQRRAAAPQRMKVGSKRESRSQRGSHRQPPGFPEASVSASGSKRkrGeRKMPVDGEEADGRRAAGVDQWLEVFSEREEKWVCVDCVHGVAGQPLTCHQCATKPVTYIVGIDSEGCLRDVTQRYDPAWMTVTRKCRVDAAWWAETLRPYRSPLVEREQKEDQEFQARHLDQPLPTVIGMYKNHPLYALKRHLLKYEAIYPETAAILGYCRGEPVYSRDCVHTLHSRDTWLKQARVVRLGEVPYKVVKGYSNRARRARLAEPQLQDHNDLGLFGKWQTEEYQPPVAVDGKVPRNEFGNVYLFLPGMMPVGCVQLNLPSLHRVARKLNIDCAQAVTGFDFHKGYSHPITDGYIVCEEYKDVLLAAWENEQALIEKKEKEKREKRALGNWKLLVKGLLIRERLRLRYGAQSEEAAPHADAGGGLSSDEEEGTSSPAEVARILAASWPQNREVEEKRKC---PRKSRREEAAAASHLFPFEKL
>tr|A0A341CWR5|A0A341CWR5_NEOAA/78-959 [subseq from] DNA repair protein complementing XP-C cells OS=Neophocaena asiaeorientalis asiaeorientalis OX=1706337 GN=XPC PE=3 SV=1
---SGDTADGPARKKAAKVTVKSENPQVIKDEALSDGEDFRDFPSALKKVHRPEKEAAADTGGGEggDEEESEEDWEEVEEVSEPVPGDVGESAAFSTSALPVKPVEIEIETPEQVKARERSEKIKTEFETYLRRMMKRFNKEVREDTHKVHLLCLLANGFYRNSICSQPDLRAIGLSIVPTRFTKVPPEDVDVSYLSKLAKWFTGTFTVNADLSSNEQDGLQTTLERRFAIYSARDSEELVHIFLLILRALHLPTRLVLSLQPVPLKLPAAKGKKPSKERSTEGPGGSSETSSQVPGKPSKPETSRGSRQEDMSSEGTGSapDKAKGSKAAATRKKRREPSSSRKEEGKAGGQTEGTQRRSRGRERQAAARVSYKEESGSDKASSSSDFELSSSDSHRPSDEDSEPGLPRQRRAAAPQRMKVGSKRESRSQRGSDRQPPGFPEASVSASGSKrkRGKrKMPVDGEEADGRRAAGVDQWLEVFSEQEEKWVCVDCVHGVVGQPLTCYQYATKPVTYIVGIDSDGWLRDVTQRYDPAWMTVTRKCRVDAAWWAETLRPYRSPLVEREQQEDQEFQARHLDQPLPTVIGMYKNHPLYALKRHLLKYEAIYPETAAILGYCRGEAVYSRDCVHTLHSRDTWLKQARVVRLGEVPYKVVKGYSNRARRARLAEPQLQDYNDLGLFGKWQTEEYQPPVAVDGKVPRNEFGNVYLFLPGMMPVGCVQLHLPNLHRVARKLNIDCAQAVTGFDFHKGYSHPITDGYIVCEEYKDVLLAAWEDEQALIEKKEKEKREKRALGNWKLLVKGLLIRERLRLRYGAQSEEAAPHADAGGGLSSDEEEGTSSPAEVARILAASWPQNREVEEKRKC---PRKSRREEKEAASHLFPFEKL
>tr|A0A384A6Y2|A0A384A6Y2_BALAS/82-962 [subseq from] DNA repair protein complementing XP-C cells OS=Balaenoptera acutorostrata scammoni OX=310752 GN=XPC PE=3 SV=1
---SGGPADGPARKKAAKVTVKSENPQVIKDEALSDGEDFREFPSARKKVHRPEKEAAVDKGGGEgdDEEESEEDWEEVEEVSEPMPGDVGESSALSTSALPVKPVEIEIETPEQLKARERSEKIKTELETHLRRMVKRFNKEVREDTHKVHLLCLLANGFYRNSICSQPDLRAIGLSIVPTRFTKVPPQDVDVSYLSNLAKWFIGTFTVNADLSTNEQDGLQTTLERRFAIYSARDNEELVHIFLLILRALHLPTRLVLSLQPIPLKLSAAKGKKPSKERSTEGPGGSSETSSQVPGKPSKPETSRGSRREDTSSEGTGSARAKGKGSKAAaiRKKRREPSSSREEEGKAGGQTEGAQRRSRGRERRAAPRVSYKEESGSDEAGSGSDFELSSSDSHHPSDEDSEPGLSRQRRATAPQRMKVGSKRESRSQRGSRPQPPGFPEASVSASGSKRqrGKrKMPVDGEEADGRRAAGVDQWLEVFSEREEKWLCVDCVHGVVGQPLTCYQHATKPVTYIVGIDGDGWVRDVTQRYDPAWMTATRKCRVDAAWWAEALRPYRSPLVAREQREDQEFQARHLDQPLPTVIGTYKNHPLYALKRHLLKYEAIYPETAAILGYCRGEAVYSRDCVHTLHSRDTWLKQARVVRLGEVPYKVVKGYSNRARRARLAEPQLQDYNDLGLFGKWQTEQYQPPVAVDGKVPRNEFGNVYLFLPGMMPVGCVQLNLPNLHRVARKLNIDCAQAVTGFDFHKGYSHPVTDGYIVCEEYKDVLLTAWENEQALIEKKEKEKREKRALGNWKLLVKGLLIRERLRLRYGDQNEEAAPHADAGGGLSSDEEEGTSSPAEAARILAASWPQNREVEEKRKC---PRKSRREKE-AASHLFPFEKL
>tr|A0A384CML8|A0A384CML8_URSMA/62-942 [subseq from] DNA repair protein complementing XP-C cells OS=Ursus maritimus OX=29073 GN=XPC PE=3 SV=1
--DPGGPAQVPAKKKAAQVTVKSENPKVVKDEALSDGEEFRDFAKGRKKAQPPRREAPADKGSceGDDEEESEDDWEEVEELGEPVPGDVGEDAAFSKSVLPVKPVEIEIETPQQAKARERSERIKVEFETYLRRMMKRFSKEVREDTHKVHLLCLLANGFYRSHTCSQPDLLAVGLSIIPARFTRVPPHDVDAGYLSNLVKWFIGTFTVNADLSTNEGDGLQTTLERRFAIYSARDDEELVHIFLLILRALQLPTRLVLSLQPLPLKLPTAKGKKAPKETSAESPGGSLETRSPVPESQTKPETSKGTRQEDTSSKGPGGPSAKGKRSKAAvvGKKRREPSCSGEEEHKAGGQQEDTWRRRHGRERQVASKVSYKEESGSDKVSSGSDFELSSGEAHHSSDEDSEPGLSRQRRAPAPQRTKAGSKNDSRTQRGRHSKHPSFPAASTSSSSnkSKRGKKISSDGEGAERGKAAGVDQWLEVFCEQEEKWVCVDCVHGVVGQALTCYKYATKPMTYVVGIDGDGWVRDVTQRYDPAWMTVTRKCRVDAKWWAETLRPYQSPLVEREKKEDSEFQAKHLGQPLPTVIGTYKNHPLYALKRHLLKYEAIYPETAAILGYCRGEAVYSRDCVHTLHSRDTWLKQARVVRLGEVPYKMVKGYSNRARKARLAEPQLQDHNDLGLFGEWQTEEYQPPVAVDGKVPRNEFGNVYLFLPSMMPVGCVQLNLPNLHRVARKLDIDCVQAITGFDFHKGYSHPITDGYIVCEEYKDVLLAAWENEQALIEKREKEKREKRALGNWKLLVRGLLIRERLKLRYGDKSEAGAPPAPA---FFSDEEEGTSSQAEASRILAASWPQNREAEEEQKPK-CPKKTKREKKAAASHLFPFERL
>tr|A0A3L7H9K7|A0A3L7H9K7_CRIGR/85-161 [subseq from] XPC OS=Cricetulus griseus OX=10029 GN=CgPICR_011142 PE=3 SV=1
CSDPGDPTKGPSKKKVAKATAKSENLKAPKEEALSDGDDFRDPPGDCKKSKkHPKR-EVVDEGS-DEDEDSEDDWEEVE-----------------------------------------------------------------------------------------------------------------------------------------------------------------------------------------------------------------------------------------------------------------------------------------------------------------------------------------------------------------------------------------------------------------------------------------------------------------------------------------------------------------------------------------------------------------------------------------------------------------------------------------------------------------------------------------------------------------------------------------------------------------------------------------------------------------------------------
>tr|A0A3L7H9K7|A0A3L7H9K7_CRIGR/162-324 [subseq from] XPC OS=Cricetulus griseus OX=10029 GN=CgPICR_011142 PE=3 SV=1
-------------------------------------------------------------------------------------------------------VEIEIETPEQAKARKRSEKIKMELEMYLRRMMKRFNKEVQENMHKVHLLCLLASGFYRNSICRQPDLLAIGLSIIPTRFTKVPLKDRDICFLSNLVKWFIGTFTVNEDLSASEQDSLQTTLERRIAIYSARDEEELVHIFLLILRALQLLTRLVLSLQPIPLN---------------------------------------------------------------------------------------------------------------------------------------------------------------------------------------------------------------------------------------------------------------------------------------------------------------------------------------------------------------------------------------------------------------------------------------------------------------------------------------------------------------------------------------------------------------------------------------------------------------------------------------
>tr|A0A3L7H9K7|A0A3L7H9K7_CRIGR/324-902 [subseq from] XPC OS=Cricetulus griseus OX=10029 GN=CgPICR_011142 PE=3 SV=1
---------------------------------------------------------------------------------------------------------------------------------------------------------------------------------------------------------------------------------------------------------------------------------------------------NQVLESHNRPKTSKRIKQEETVSEDSDKANTRGKKSKAvDSRQRRKPSCSEGE-----ETKPKTQSRAHARQRRVAAKVSYKEESGSDEDGSGSDFELSSGEGQHSSDEEHKPSPRKQKRTPVPQRTKARSKSASK-----H-QPPGFPVASSSSSGSKRGKKVSSGGEETGDRKAAGVNQWLEVFCEPQAKWVCVDCVHGVVAQPLTCYKYATKPMTYVVGIDSDGWVRDVTQRYDPAWMTATRKCRVDAEWWAETLRPYQSPLKEREKKEDQEFQAKHLDQPLPTSISTYKNHPLYALKRHLLKFQAIYPETAAVLGYCRGEAVYSRDCVHTLHSRDTWLKQARVVRLGEVPYKMVKGFSNRARKARLSEPQLHDYNDLALYGHWQTEEYQPPVAVDGKVPRNEFGNVYLFLPSMMPIGCVQMNLPNLHRVARKLGIDCVQAITGFDFHGGYCHPVTDGYIVCEEFKDVLQAAWENEQDIIEKKEKEKKEKRVLGNWKLLVRGLLIRERLQLRYGAKSEAVAPHANAGGGLSSDEEEGTSSQAEAARVLAASWPQNREAKEEQKPEY-SKMTRKRRAAEASHLFPFEKL
>tr|A0A3P4S0T6|A0A3P4S0T6_GULGU/1-838 [subseq from] Uncharacterized protein (Fragment) OS=Gulo gulo OX=48420 GN=BN2614_LOCUS1 PE=3 SV=1
----------------------------------------RDFTKGGKKTQPPRREAAVDKGSCEEddEEESEDDWEEVEELGEPVPGDMGENTAFSESVLPVEPVEIEIETPQQAKARERSERIKMEFETYLRRMMKRFSKEVHEDTHKVHLLCLLANGFYRSNICSQPDLLAISLSIIPARFTRVPPQDVDACYLSNLVKWFVGTFTVNADLSTNERGDLQTTLERRFAIYSARDDEELVHIFLLILRALQLSTRLVLSLQPIPLKLPTAKGKKAPKVTSAEGAGGSLETCSPVLESQTKPKTSQATRREATSSKGPGRPSAKGKRSKAAtvRKKRREPSIREEEHKAGGQQE-DTQRRRHGRERQVASRVSYKEESGSDKGSSGSDFELSSGEAHHSSDEDSEPGLPRQ-------RSKAGSRSDSRTQRGRHPKHPGFLAASTSSSSskSKRGKKISSDGEGAERGKAAGVDQWLEVFCEQEEKWVCVDCVHGVVGQALSCYKYATKPMTYVVGIDGDGWVRDVTQRYDPDWMTATRKCRIDAKWWAETLRPYQSPLVEREKKEDSEFQAKHLGQPLPTVIGTYKNHPLYALKRHLLKYEAIYPETAAILGYCRGEAVYSRDCVHTLHSRDTWLKQARVVRLGEVPYKMVKGYSNRARKARLAEPQLQDHNDLGLFGEWQTEEYQPPVAVDGKVPRNEFGNVYLFLPSMMPIGCVQLNLPNLHRVARRLDIDCVQAITGFDFHKGYSHPITDGYIVCEEYKDVLLAAWEKEQALIEKREKEKREKRALGNWKLLVRGLLIRERLKLRYGDKSEERAPQGPAGGGLSSDEEEGTSSQAEASRILAASWPQNREAEEEQKPK-CPKKTKREKAAAASHLFPFERL
>tr|A0A3Q0CTP1|A0A3Q0CTP1_MESAU/59-919 [subseq from] DNA repair protein complementing XP-C cells OS=Mesocricetus auratus OX=10036 GN=Xpc PE=3 SV=1
CSDPGDPTKGPSKKKATKATTKSENLKAPKEEVLSDEDDFRDSPGDCKKSKkHPKR----EDEGSDEDEDSEDDWEEVEELTEPVL-DTEENPATLQSVLPVKAVEIEIETPEQAKARERSEKMKMELETYLRRMMKRFNKEVQENMHKVHLLCLLASGFYRNSICRQPDLLAIGLSIIPTHFTKVPLQDRDICFLSNLVKWFIGTFTVNEDLSASEQDSLQTTLERRIAIYSVRDEEELVHIFLLILRALQLLTRLVLSLQPIPLKSSVTKGKKSSKETSLESPGGSSEPSSQVLESHNRPKTSKRIKQEETFPEDSDKTNARGKRSKAvGSRQRRKPSGSEGEE-----AKPKTQSHVHARQRRVTAKVSYKEESGSDEDSSGSDFELSSGEGQHSSDEDR-----KQKRTPVPQRTKARSQSASK------HDPPSFPAASSSSSGSKRGKKVSSGGEETGDRKAAGVDQWLEVFCEPQAKWVCVDCVHGVVAQPLTCYKYATKPMTYVVGIDNDGWVRDVTQRYDPAWMTATRKCRVDAEWWAETLRPYQSPLKEREKKEDLEFQEKHLDQPLPTSISTYKNHPLYALKRHLLKFQAIYPETAAVLGYCRGEAVYSRDCVHTLHSRDTWLKQARVVRLGEVPYKMVKGFSNRARKARLSEPQLHDYNDLALYGHWQTEEYQPPVAVDGKVPRNEFGNVYLFLPSMMPIGCVQMNLPNLHRVARKLGIDCVQAITGFDFHGGYCHPVTEGYIVCEEFKDVLQAAWENEQAIIEKKEKEKKEKRALGNWKLLVRGLLIRERLQLRYGAKSEAVASHADAGGGLSSDEEEGTSSQAEAARVLAASWPQNREAKEEQKPEC-SKMTRKRRAAEASHLFPFEKL
>tr|A0A3Q1LPC8|A0A3Q1LPC8_BOVIN/65-942 [subseq from] XPC complex subunit, DNA damage recognition and repair factor OS=Bos taurus OX=9913 GN=XPC PE=3 SV=1
CGDAGGSADGPVRRKAAKVSVKSEEPQVIKDEALSDGEDFRDLPSARRKGQPPEREAAADKGSceGDDEEDSEEDWEEVEEVSEPVPGDVGESGAFSASALPVKPVEIEIETPEQVKARERSEKIKMEFETYLRRMMKRFSKEVHEDTHKVHLLCLLANGFYRNSICNQPDLQAIGLSIIPTRFTKVPPRDVDVSYLSNLVKWFIGTFTVNAELSTNEQDGLQTTLERRFAIYSARDDEELVHIFLLLLRALHLPTRLVLSLQPVPLKLSAEKGKKPCKERSTEAPGGSSEAASHA---PGKPSGGSGGEHASSGGAGGARARGKGGKAAAGRRPRGESPSSGEDAGQARGQRRGTQRRAQARRRRVAAKVSYKEESGSDAASSGSDFEPSSEDSCRPSDEDSEPGLPRPRRAPAPQRTKAGSKSRSKSQQGSRGLRPGFVEASASAAGSKRkgGKKPSGDGGKAGRQGAAGVDQWLEVFLEREEKWVCVDCVHGVVGQPLTCYQYATKPVTYVVGIDGAGCVRDVTQRYDPAWLTATRKSRVDAAWWAETLRPYRSPLVDREQREDQEFQAKHLDQPLPTVIGTYKNHPLYALKRHLLKYEAIYPETAAVLGYCRGEAVYSRDCVHTLHSRDTWLKQARVVRLGEVPYKMVKGYSNRARRARQAEPQLHDYNDLGLFGRWQTEEYQPPVAVDGKVPRNEFGNVYLFLPSMMPVGCVQLNLPNLHRVARKLNIDCAQAVTGFDFHKGYCHPITDGYVVCEEYRDVLLTAWENEQALIEKKEKEKREKRALGNWKLLVKGLLIRERLKLRYGAQSEAAAPHTDVGGGLSSDEEEGTSSQAEAARILAASWPQNREAE-KPK---CPRKTRREKKEAAAHLFPFEKL
>tr|A0A3Q7Q2Y1|A0A3Q7Q2Y1_CALUR/60-944 [subseq from] DNA repair protein complementing XP-C cells OS=Callorhinus ursinus OX=34884 GN=XPC PE=3 SV=1
CSDPG----GPAKKKVAQVTVKSENPKVVKDEALSDEEEFRDSARARKKAQPSQREAAVAKGrcEGDEEEESEDDWEEVEELGEPVPGDVGGNAAFSKSVLPVKPVEIEIETPQQAKARERSERIKVEFETYLRRMMKRFGKEVREDTHKVHLLCLLANGFYRSNICSQPDLLAIGLSIIPAHFTRVPPQDVDACYLSNLVKWFVGTFTVNADLSTNEQDGLQTTLERRFAIYSARDDEELVHIFLLILRALQLQTRLVLSLQPLPLKLPAAKGKKAAKETSAEDPGGSLETCSPVPESQTKPKTSQGTKQEATSSKVSGGPSTKGKRSKAAvvKKKRREPSSSGEEEHKaGGRQE-NTQRRRPGRERQVASRVSYKEESGSDKGSSGSDFELSSGEAPHSSDEDSEPGLSRQRRAPAPQRTKAGSKSDSRTQRGRHpqhPKHPGFPAASTSSSSskSKRGKKISRDGEGAEREKAAGIDQWLEVFCEQEEKWVCVDCVHGVVGQALACYKYATKPMTYVVGIDGDGWVRDVTQRYDPDWMTATRKCRVDAKWWAETLRPYQSPLVEREKKEDSEFQAKHLGQPLPTVIGTYKNHPLYALKRHLLKYEAIYPETAAILGYCRGEAVYSRDCVHTLHSRDTWLKQARVVRLGEVPYKMVKGYSNRARKARLAEPQLQDHNDLGLFGEWQTEEYQPPVAVDGKVPRNEFGNVYLFLPSMMPVGCVQLNLPNLHRVARKLDIDCVQAITGFDFHKGYSHPITDGYIVCEEYKDVLLAAWENEQALIEKREKEKREKRALGNWKLLARGLLIRERLKLRYGDKSEAGAPQAPAGDGLSSDEEEGTSSQAEASRILAASWPQNREAEEEQKLK-CPKKTKREKAAAASHLFPFERL
>tr|A0A3Q7RND1|A0A3Q7RND1_VULVU/64-949 [subseq from] DNA repair protein complementing XP-C cells isoform X2 OS=Vulpes vulpes OX=9627 GN=XPC PE=3 SV=1
CSGPGGPAHSPAKMKVAKVSVKSENPKIVKDEALSDGEEFRDFASVRKKAHPSQREAAVDKGSceGDDEEESEDEWEEVEELGEPVPGDVGENAAFSKSVLPVKPVEIEIETPQQAKARERSERIKVEFETYLRRMMKRFSKEVREDTHKVHLLCLLANGFYRSNICNQPDLLAIGLSIVPTRFTRVPPQDVDAGYLSNLVKWFVGTFTVNADLSTNEQDGLQTTLERRFAIYSARDDEELVHIFLLILRALQLPTRLVLSLQPLPLKLPTAKGKKATTERSAEDPGSSLETSSPVAEGQTKPKTSKGTRQEDTSSKSRGSTSAKGKKGKAAAvgKRRREPSSSGEEERKAGGQEEETQRRRYGRERQVASRVSYKEESASDKGSSGSDFELSSGEAHHSSDEDSEPVLPRQRRAPGPQRTKVGSRTDSRTQSGRPSKHPGFPAASTSSSSskSKQGKKISSDGEGAERRKAAGVDQWLEVFCEQEEKWVCVDCVHGVVGQALACYKYATKPMTYVVGIDGDGSVRDVTQRYDPAWMTATRKCRVDAKWWAETLRPYQSLLVEREKKEDSEFQAKHLGQPLPTVIGTYKNHPLYALKRHLLKYEAIYPETAAILGYCRGEAVYSRDCVHTLHSRDTWLKQARVVRLGEVPYKMVKGYSNRARKARLAEPQLQDQNDLGLFGKWQTEEYQPPVAVDGKVPRNEFGNVYLFLPSMMPVGCVQLNLPNLHRVARKLDIDCVQAITGFDFHKGYSHPITDGYIVCEEYKDVLLAAWENEQALIEKREKEKREKRALGNWKLLARGLLIRERLKLRYGDESGTGAPQAHAGGGLSSDEEEGTSSQAEASRILAASWPQNREAEEEQKPKC-SKKTKREKKAAASHLFPFEKL
>tr|A0A3Q7RYR2|A0A3Q7RYR2_VULVU/66-951 [subseq from] DNA repair protein complementing XP-C cells isoform X1 OS=Vulpes vulpes OX=9627 GN=XPC PE=3 SV=1
CSGPGGPAHSPAKMKVAKVSVKSENPKIVKDEALSDGEEFRDFASVRKKAHPSQREAAVDKGSceGDDEEESEDEWEEVEELGEPVPGDVGENAAFSKSVLPVKPVEIEIETPQQAKARERSERIKVEFETYLRRMMKRFSKEVREDTHKVHLLCLLANGFYRSNICNQPDLLAIGLSIVPTRFTRVPPQDVDAGYLSNLVKWFVGTFTVNADLSTNEQDGLQTTLERRFAIYSARDDEELVHIFLLILRALQLPTRLVLSLQPLPLKLPTAKGKKATTERSAEDPGSSLETSSPVAEGQTKPKTSKGTRQEDTSSKSRGSTSAKGKKGKAAAvgKRRREPSSSGEEERKAGGQEEETQRRRYGRERQVASRVSYKEESASDKGSSGSDFELSSGEAHHSSDEDSEPVLPRQRRAPGPQRTKVGSRTDSRTQSGRPSKHPGFPAASTSSSSskSKQGKKISSDGEGAERRKAAGVDQWLEVFCEQEEKWVCVDCVHGVVGQALACYKYATKPMTYVVGIDGDGSVRDVTQRYDPAWMTATRKCRVDAKWWAETLRPYQSLLVEREKKEDSEFQAKHLGQPLPTVIGTYKNHPLYALKRHLLKYEAIYPETAAILGYCRGEAVYSRDCVHTLHSRDTWLKQARVVRLGEVPYKMVKGYSNRARKARLAEPQLQDQNDLGLFGKWQTEEYQPPVAVDGKVPRNEFGNVYLFLPSMMPVGCVQLNLPNLHRVARKLDIDCVQAITGFDFHKGYSHPITDGYIVCEEYKDVLLAAWENEQALIEKREKEKREKRALGNWKLLARGLLIRERLKLRYGDESGTGAPQAHAGGGLSSDEEEGTSSQAEASRILAASWPQNREAEEEQKPKC-SKKTKREKKAAASHLFPFEKL
>tr|A0A3Q7X3Q5|A0A3Q7X3Q5_URSAR/62-945 [subseq from] DNA repair protein complementing XP-C cells OS=Ursus arctos horribilis OX=116960 GN=XPC PE=3 SV=1
--DPGGPAQVPAKKKAAQVTVKSENPKVVKDEALSDGEEFRDFAKGRKKAQPPRREAPADKGSceGDDEEESEDDWEEVEELGEPVPGDVGEDAAFSKSVLPVKPVEIEIETPQQAKARERSERIKVEFETYLRRMMKRFSKEVREDTHKVHLLCLLANGFYRSHTCSQPDLLAVGLSIIPARFTRVPPHDVDAGYLSNLVKWFIGTFTVNADLSTNEGDGLQTTLERRFAIYSARDDEELVHIFLLILRALQLPTRLVLSLQPLPLKLPTAKGKKAPKETSAESPGGSLETRSPVPESQTKPETSKGTRQEDTSSKGPGGPSAKGKRSKAAAvgKKRREPSCSGEEEHKAGGQQEDTWRRRHGRERQVASKVSYKEESGSDKVSSGSDFELSSGEAHHSSDEDSEPGLSRQRRAPAPQRTKAGSKNDSRTQRGRHSKHPSFPAASTSSSSnkSKRGKKISSDGEGAERGKAAGVDQWLEVFCEQEEKWVCVDCVHGVVGQALTCYKYATKPMTYVVGIDGDGWVRDVTQRYDPAWMTVTRKCRVDAKWWAETLRPYQSPLVEREKKEDSEFQAKHLGQPLPTVIGTYKNHPLYALKRHLLKYEAIYPETAAILGYCRGEAVYSRDCVHTLHSRDTWLKQARVVRLGEVPYKMVKGYSNRARKARLAEPQLQDHNDLGLFGEWQTEEYQPPVAVDGKVPRNEFGNVYLFLPSMMPVGCVQLNLPNLHRVARKLDIDCVQAITGFDFHKGYSHPITDGYIVCEEYKDVLLAAWENEQALIEKREKEKREKRALGNWKLLVRGLLIRERLKLRYGDKSEAGAPPAPAGGGLSSDEEEGTSSQAEASRILAASWPQNREAEEEQKPK-CPKKTKREKKAAASHLFPFERL
>tr|A0A452F1G7|A0A452F1G7_CAPHI/63-335 [subseq from] XPC complex subunit, DNA damage recognition and repair factor OS=Capra hircus OX=9925 GN=XPC PE=3 SV=1
CGDAGSSADGPVTRKAAKVSVKSEEPQAVKDEALSEGEDFS---C-----------------KGDDEEDSEEDWEEVEEVSEPVPGAVGESAAFSASALPVKPVEIEIETPEQVKARERSEKIKMEFETYLRRMMKRFSKEVHEDTHKVHLLCLLANGFYRNSICNQPDLQAIGLSIIPTRFTRVPPRDVDVSYLSNLVKWFIGTFTVNAELSTNDQDGLQTTLERRFAVYS---------IFLLLLRALHLPTRLVLSLQPIPLKLS--AGKKPSKERSTEAPGGSSEDSS-----HAPGKPSKGSRG--------------------------------------------------------------------------------------------------------------------------------------------------------------------------------------------------------------------------------------------------------------------------------------------------------------------------------------------------------------------------------------------------------------------------------------------------------------------------------------------------------------------------------------------------------------------------------------------
>tr|A0A452F1G7|A0A452F1G7_CAPHI/328-877 [subseq from] XPC complex subunit, DNA damage recognition and repair factor OS=Capra hircus OX=9925 GN=XPC PE=3 SV=1
------------------------------------------------------------------------------------------------------------------------------------------------------------------------------------------------------------------------------------------------------------------------------------------------------------------------------------KPSKGSR------GDDASSGGAGGARRRGTQRRVQSRRRQAAARVSYKEESGSGAASSGSDFEPSSEDSCRPSDEDSEPSLPRRRSAPAPQRMKAGSKSRSKSQHGSRHPPPGFAEASASAAGSKleRGKKPSGAGGKAGSgQGAPGVDQWLEVFSEREEKWVCVDCVHGVVGQPLTCYQYATKPVTYIVGIDGTGCVRDVTQRYDPAWLTATRKSRVDAAWWAETLRPYRSPLVDREQREDQEFQAKHLDQPLPTVIGTYKNHPLYALKRHLLKFEAIYPETAAILGYCRGEAVYSRDCVHTLHSRDTWLKQARVVRLGEVPYKMVKGYSNRARRARQAEPQLHDYNDLGLFGRWQTEEYQPPVAVDGKVPRNEFGNVYLFLPSMMPIGCVQLNLPNLHRVARKLNIDCAQAVTGFDFHKGYCHPITDGYVVCEEYRDVLLTAWENEQALIEKKEKEKREKRALGNWKLLVKGLLIRERLKLRYGAQSEAAAPHTDAGGGLSSDEEEGTSSQAEAARILAASWPQNREAE-KPK---CPRKTRREKKEAAAQLFPFEKL
>tr|A0A452J7D9|A0A452J7D9_9SAUR/78-950 [subseq from] XPC complex subunit, DNA damage recognition and repair factor OS=Gopherus agassizii OX=38772 PE=3 SV=1
-----------SRQKGAKSVAKEENNIAVKNKGNhNKGEMCSALSSSSQKEMTLKRQSTIKKEMNEDDDDgSEDEWEDVEELEDPVLDKSGEAAALPALVLPSKPVEIEIETPEQAKKRERREKRKAEFETYLRRMMKRFNKEVHEDTHKVHLLCLLANGFHRNSVCNQPDLQAIGLSVIPTRFTKVPAGRIDVLYLSNLVKWFVATFTINTELSIDDRESLQSTLERRFAIYAARDDEELVHIFLLILRALQLLCRLVLSLRPIPLKEPAGKGKNSCKKHSAKKPKAPSRKSSCKAAKQETLSGSEGDCK-ESNTSGTKRKS-KSKVIKDCQE---QKESSDDESNPGEE-ERAHMPR-NNCPRRVTLKVSYKEESGSDK-GSDSDFEASEEEDSHFSDEDFETVSKKQRRSSGPHKARIAVENSRKTRslesKGPKKSggnEQLLSkAASPGSSNtpRKRNKIISSDdDEEQEVVKVTGTDQWLEIFVEREDRWVCVDCVRGIVGQPSLCFRYATKPVSYIVGIDSNGHVKDITQRYDPAWMTSTRKCRVDPQWWEDTLEPYRSPFVEREKKEEREFLAKLQDQPLPTAIGEYKNHPLYALKRHILKYEAIYPETAAIIGYCRGEAVYSRDCVHTLHSRDTWLKQARVVRIGEVPYKMVKGYSNQARKARLAEPSNREKKDLGLFGLWQTEEYQPPVAVDGRVPRNEYGNVYLFLPCMLPIGCVQLKLPNLHRVARKLDIDCVQAITGFDFHGGYSHPVTDGYIVCEEYKEVLIAAWENEQAEIEKREKEKREKRALGNWKLLAKGLLIRERLKQRYCRKSEASSSMLEKGAGFSSDEEGKPSAET-PAEDVVVSWPQNRQVDEERKEKKG-RRSKREKRGEVAHLFPFEKL
>tr|A0A091GWT7|A0A091GWT7_BUCRH/3-833 [subseq from] DNA repair protein complementing XP-C cells (Fragment) OS=Buceros rhinoceros silvestris OX=175836 GN=N320_06919 PE=3 SV=1
-----------------------------------------------------------------DDDESEDEWEDVEELQEPATDKLEEAAVLPAVRLPSKPVEIEIETPEQVKKRERREKRKAEFETYLRRMMKRFSKEVREDTHKVHLLCLLANGFYRNRICSQPDLHAIGLSIIPTRFTKVTAGQVDLLYLSNLVKWFVGTFTINDELSTEKGEPLQSTLERRFAIYAARDEEELVHIFLIILRALQLLCRLVLSFQPVPLKETKAKGISLSKRQsLSSTSEGQKNfaTTPKAVAKKCPCKKAKQDEKSSESEEDTKEPKkPKPAQSKRTRKSKLTTGSQEQKESSNEESslaEKDVPVRPkNNRRRRVASKVCYKEESGSEE-GSVSDFEVSE-EKSDVSDEDFETVSKRRRSSLGSQKSKVTTIKSPKTETAELRQSKNscgaepRPAKSVApalpPAQKKRNKIISSDEDdgQQELRKAMGTDQWLEVFLEREDKWVCVDCVHGNAGQPQLCYTYATKPLFYIVGFDNDGNVRDVTQRYDPVWMTATRKSRVDPEWWEDTLQPYKSPYVERDKKEEYEFQVKLQDQPLPTTIGEYKNHPLYALKRHLLKYQAIYPETAAILGYCRGEAVYSRDCVHTLHSKDTWLKQARVVRIGEVPYKMVKGFSNQARKARLAEPANQDREDLALFGRWQTEEYQPPIAVDGKVPRNEYGNVYLFLPSMLPVGCVQLRLPNLNRLARKLDIDCAQAITGFDFHGGYSHPVTDGYVVCEEYKEVLIAAWENEQAEIEKKEKEKREKRALGNWKLLTKGLLIRERLKQRYSFKLEPSVPETEEGAEFSPDE-GGPSSE-SAVGSMATSWPQNRQSEKKLEEKTN-RKSKREKKGEAAQLFPFEKL
>tr|A0A452RRG2|A0A452RRG2_URSAM/62-945 [subseq from] XPC complex subunit, DNA damage recognition and repair factor OS=Ursus americanus OX=9643 GN=XPC PE=3 SV=1
--DPGGPAQVPAKKKAAQVTVKSENPKVVKDEALSDGEEFRDFAKGRKKAQPPRREAPADKGSceGDDEEESEDDWEEVEELGEPVPGDVGEDAAFSKSVLPVKPVEIEIETPQQAKARERSERIKVEFETYLRRMMKRFSKEVREDTHKVHLLCLLANGFYRSHTCSQPDLLAVGLSIIPARFTRVPPHNVDAGYLSNLVKWFIGTFTVNADLSTNEGDGLQTTLERRFAIYSARDDEELVHIFLLILRALQLPTRLVLSLQPLPLKLPTAKGKKAPKETSAESPGGSLETRSPVPESQTKPETSKGTRQEDTSSKGPGGPSAKGKRSKAAAvgKKRREPSCSGEEEHKAGGQQEDTWRRRHGRERQVASKVSYKEESGSDKVSSGSDFELSSGEAHHSSDEDSEPGLSRQRRAPAPQRTKAGSKNDSRTQRGRHSKHPSFPAASTSSSSnkSKRGKKISSDGEGAERGKAAGVDQWLEVFCEQEEKWVCVDCVHGVVGQALTCYKYATKPMTYVVGIDGDGWVRDVTQRYDPAWMTVTRKCRVDAKWWAETLRPYQSPLVEREKKEDSEFQAKHLGQPLPTVIGTYKNHPLYALKRHLLKYEAIYPETAAILGYCRGEAVYSRDCVHTLHSRDTWLKQARVVRLGEVPYKMVKGYSNRARKARLAEPQLQDHNDLGLFGEWQTEEYQPPVAVDGKVPRNEFGNVYLFLPSMMPVGCVQLNLPNLHRVARKLDIDCVQAITGFDFHKGYSHPITDGYIVCEEYKDVLLAAWENEQALIEKREKEKREKRALGNWKLLVRGLLIRERLKLRYGDKSEAGAPPAPAGGGLSSDEEEGTSSQAEASRILAASWPQNREAEEEQKPK-CPKKTKREKKAAASHLFPFERL
>tr|A0A480T3B3|A0A480T3B3_PIG/60-943 [subseq from] DNA repair protein complementing XP-C cells isoform 5 OS=Sus scrofa OX=9823 PE=3 SV=1
CGASGGPAAGPARKKVARATVKLETPQVVKDEALSDEDDFRDFTSARKKTHLPKKEAAVDTGAceGDAEEDSEDDWEEVEELTEPVPGGLGENTAFSKSAVPVKPVEIEIETPEQVKARERSEKIKMEFETQLRRMMKRFNKEVHEDTHKVHLLCLLANGFYRNSICSQPDLRAIGLSIIPTRFTKVPPQDVDVCYLSNLVKWFIGTFTVNADLSTNEQDGLQTTLERRFAIYSARDDEELVHIFLLIIRALHLSARLVLSLQPIPLKSSAAKGKKASKERSTEGPGCSSETSSPGPAKQTKLKSSSGNRREDPSSEGTSGPRAKGKGSKAaaATKKQREPSSSGEEEGKAAGQQGEARRPARGRRRQAATRVSYKEESGSDKASSSSDFELSSGDSHCPSDEDSEPGLRRQRRAPGLPRTKAGAKSDSRSQRGSHPKPPGFLAASAGLPGSKRkgGKKTSVRGEEADGGKVAGVDHWLEVFCEREDKWVCVDCVHGVVGQPLTCYQYATKPMTYVVGIDGDGWVRDVTQRYDPAWMTATRKCRVDAVWWAETLRPYRSPLLEREQREDQEFQAKHLDQPMPTVIGTYKNHPLYALKRHLLKYEAIYPETAAILGYCRGEAVYSRDCVHTLHSRDTWLKQGRVVRLGEVPYKMVKGYSNRARKARLAEPQLRDHNDLPLFGQWQTEEYQPPVAVDGKVPRNEFGNVYLFLPSMMPVGCVQLNLPNLQRVARKLNIDCVQAITGFDFHKGYSHPITDGYIVCEEYRDILLAAWENEQALIEKKEKEKKEKRTLGNWKLLVKGLLIRERLRLRYGTQSKTAAPHTDTG-GLSSDEEEGTSSQGEAARILAASWPQNREAEEERERK-CPKRTRREKKEAASHLFPFEK-
>tr|A0A481CG34|A0A481CG34_PIG/60-943 [subseq from] DNA repair protein complementing XP-C cells isoform 5 OS=Sus scrofa OX=9823 PE=3 SV=1
CGASGGPAAGPARKKVARATVKLETPQVVKDEALSDEDDFRDFTSARKKTHLPKKEAAVDTGAceGDAEEDSEDDWEEVEELTEPVPGGLGENTAFSKSAVPVKPVEIEIETPEQVKARERSEKIKMEFETQLRRMMKRFNKEVHEDTHKVHLLCLLANGFYRNSICSQPDLRAIGLSIIPTRFTKVPPQDVDVCYLSNLVKWFIGTFTVNADLSTNEQDGLQTTLERRFAIYSARDDEELVHIFLLIIRALHLSARLVLSLQPIPLKSSAAKGKKASKQRSTEGPGCSSETSSPGPAKQTKLKSSSGNRREDPSSEGTSGPRAKGKGSKAaaATKKQREPSSSGEEEGKAAGQQGEARRPACGRRRQAATRVSYKEESGSDKASSSSDFELSSGDSHCPSDEDSEPGLRRQRRAPGLPRTKAGAKSDSRSQRGSHPKPPGFLAASAGPPGSKRkgGKKTSVRGEEADGGKVAGVDHWLEVFCEREDKWVCVDCVHGVVGQPLTCYQYATKPMTYVVGIDGDGWVRDVTQRYDPAWMTATRKCRVDAVWWAETLRPYRSPLLEREQREDQEFQAKHLDQPMPTVIGTYKNHPLYALKRHLLKYEAIYPETAAILGYCRGEAVYSRDCVHTLHSRDTWLKQGRVVRLGEVPYKMVKGYSNRARKARLAEPQLRDHNDLPLFGQWQTEEYQPPVAVDGKVPRNEFGNVYLFLPSMMPVGCVQLNLPNLQRVARKLNIDCVQAITGFDFHKGYSHPITDGYIVCEEYRDILLAAWENEQALIEKKEKEKKEKRTLGNWKLLVKGLLIRERLRLRYGTQSKTAAPHTDTG-GLSSDEEEGTSSQGEAARILAASWPQNREAEEERERK-CPKRTRREKKEAASHLFPFEK-
>tr|A0A484H3E1|A0A484H3E1_SOUCH/77-958 [subseq from] Uncharacterized protein OS=Sousa chinensis OX=103600 GN=DBR06_SOUSAS1610089 PE=3 SV=1
---SGGPADGPARKKAAKVTVKSENPPVIKDEALSDGEDSRDFPSALKKVHRPEKEAAADKGGGEggDEEESEEDWEEVEEVSEPVPGDVGESAVFSTSALPVKPVEIEIETPEQVKARERSEKIKTEFETYLRRMMKRFNKEVREDTHKVHLLCLLANGFYRNSICNQPDLRAIGLSIVPTRFTKVPPQDVDVSYLSNLAKWFIGTFTVNADLSTNEQDGLQTTLERRFAIYSARDSEELVHIFLLILRALHLPTRLVLSLQPIPLKLSAAKGKKPSKERSTEGPGGSSETSSQVPGKPSKPETSRGSRREDMSSEGTGSapDKAKGSKAAATRKKRREPSSSRKEEGKAGEQTEGTQRRSRGRERQAAARVSYKEESGSDKASSSSDFELSSSDSHRPSDEDSEPGLPRQRRAAAPQRMKVGSKRESRSQRGSDGQPPGFPEASVSASSSKrkRGKrKMPVDGEEADGRRAAGVDQWLEVFSEQEEKWVCVDCVHGVVGQPLTCYQYATKPVTYIVGIDSDGCLRDVTQRYDPAWMTVTRKCRVDAAWWAETLRPYRSPLVEREQKEDQEFQARHLDQPLPTVIGMYKNHPLYALKRHLLKYEAIYPETAAILGYCRGEAVYSRDCVHTLHSKDTWLKQARVVRLGEVPYKVVKGYSNRARRARLAEPQLQDYNDLGLFGKWQTEEYQPPVAVDGKVPRNEFGNVYLFLPGMMPVGCVQLNLPNLHRVARKLNIDCAQAVTGFDFHKGYSHPITDGYIICEEYKDVLLAAWENEQALIEKKEKEKREKRALGNWKLLVKGLLIRERLRLRYGAQSEEAAPHADAGGGLSSDEEEGTSSPAEVARILAASWPQNREVEEKRKC---PRKSRREEKEAASHLFPCEKL
>tr|A0A1U7R609|A0A1U7R609_ALLSI/45-929 [subseq from] DNA repair protein complementing XP-C cells isoform X2 OS=Alligator sinensis OX=38654 GN=XPC PE=3 SV=1
------------SQKESKSRGKGKNNKAIKNEGNPKEEEMcSGLPSPSGNGKSLKRESTVKKEMDEnndgsNDDESEDEWEDVEELQETVPDKSEEAVGLPALVLSGKPVEIEIETPQQAKQRERREKRKTEFETYLRRMMKRFNKEVHEDTHKVHLLCLLANGFYRTRICSQPDLQAIGLSIIPNHFTKVPAGRVDVLYLSNLVKWFVGTFTINTELSVEDGENMQCILERRFAIYAARDNEEMIHIFLIILRALQLLCRLVLSLQPIPLKEVAGKGKSSSKRpsvsGMTKEQEGSARNPKKSSGPRAKQKEALlDNAGADKKPKKSDIPGIKrASKSKMAKHVQEQKESSAEEGSPGEKEEV--LRTKNNRRRSVASKVSYKEESGSG-GDSDSEFEASQ-EESSVSDEDFEIVPRKQRRSSGPQKPGVTVKSCrkagpleSKLPKNSGEAEHALAkkASSGSFNSpKKRNKIISTDEDDMepEMVKVTSTDQWLEVFVEREDKWVCVDCVHGTVNQPQLCFRYATKPVSYIVGIDNDGCVKDITQRYDPAWMTLTRKYRVDPEWWEETLQPYKSPFVERDEKEEMEFQVKLQDQPLPTAIGEYKNHPLYALKRHLLKYEALYPETAAILGYCRGEAVYSRDCVHTLHSRDTWLKQGRVVRIGEVPYKMVKGYSNQARKARLAEPANRDKDDLALFGLWQTEEYQPPVAVDGKVPRNEYGNVYLFLPRMLPVGCVQLKLPNLNRVARKLGIDCVQAITGFDFHSGYSHPVTDGYVVCEEYKEVLVAAWENEQAEMERKEKEKREKRALGNWKLMVKGLLIRERLKQRYCNKSETS--RMEKGAGFSSDEEEGPSSETPAE-DVAAFWPLNRQVE-KQFEEKKVRKSKREKKGEAAHLFPFEKL
>tr|A0A485MJN4|A0A485MJN4_LYNPA/60-944 [subseq from] Dna repair protein complementing OS=Lynx pardinus OX=191816 GN=LYPA_23C004230 PE=3 SV=1
CSDPGGPAHSPAKRKAAKVTVKSENAE-VKDEALSDGEDFRDFASAPKKAHHPKREAAVDKGSceGDEEEESDDDWEEVEELSEPVPSDAGENAAFSKSALPVKPVEIEIETPQQAKARERSERIKVEFETYLRRMMNRFSKEVREDTHKVHLLCLLANGFYRSNICSQPDLLAIGLSIIPARFTKVPPQDVDACYLSNLVKWFIGTFTVNADLSTNEQDGLQTTLERRFAIYSARDDEELVHIFLLILRALQLPTRLVLSLQPVPLKLPTAKGKKASKERSTEGPGGSLETSSPVPENQAKPKSGKGTGQEGTPSAGTGSPSARGKRSKAAAvgKKRRGPSSSEEEERKAGGQEEGPRRRRQGRERQVASRVSYKEESGSERGSSGSDFELSSGEAHHSSDEDSEPGLPRQRRAPGPQRTKAGSKSDSRTHRGRHPRCSGFPAASTSSSSskSKRGKKISSDGEGAQRGTAAGRDQWLEVFCEQEEKWVCVDCVHGVVGQAVACYKYATKPMTYVVGIDGDGWVRDVTQRYDPAWMTTTRKCRVDAKWWAETLRPYQSPLVEREKKEDSEFQAKHLGQPLPTVIGTYKNHPLYALKRHLLKYEAIYPETAAILGYCRGEAVYSRDCVHTLHSRDTWLKQARVVRLGEVPYKMVKGYSNRARKARLAEPQLQDQNDLGLFGRWQTEEYQPPVAVDGKVPRNEFGNVYLFLPSMMPVGCVQLNLPNLHRIARKLDIDCVQAITGFDFHKGYSHPITDGYIVCEEYKDVLLAAWENEQALIEKKEKEKREKRALGNWKLLVKGLLIRERLKIRYGDKSEAVAAQAHAGGGLSSDEEEGTSSQAEASRILAASWPQNREAEEEQKPQ-CPKKTKREKKAAASHLFPFEKL
>tr|A0A4D9F1Q8|A0A4D9F1Q8_9SAUR/78-954 [subseq from] DNA repair protein complementing XP-C cells OS=Platysternon megacephalum OX=55544 GN=DR999_PMT04531 PE=3 SV=1
-----------SRQKGAKSVAKEENNIAVKNKGNrNKGEMCSALLSPSQKEMTLKRQSTikkeMNEDDDDDGDGSEDEWEDVEELEDSVLDKSGEAAALPALVLPSKPVEIEIETPEQAKKRERREKRKAEFETYLQRMMKRFNKEVHEDTHKVHLLCLLANGFHRNRVCNQPDLQAIGLSIIPTHFTKVPAGRVDLLYLSNLVKWFVATFTINTELSVDDRESLQSTLERRYAIYAARDDEELAHIFLLILRALQLLCRLVLSLRPIPLKEPAGKGKSSSKKHSAKKRKAPSRKSS--CKGAKQPETLSGSEgaDKESNTSGTKRKS-KSKVIKNCQEQ--K-ESSDDESNLGE-EEGA-HRPRNNCRRRVTLKVSYKEESGSDE-GSDSEFEASEEEDSHFSEEDFETVSKKQKRSSGPHKERIAVENSRKTRslesKGpknSGGNEQLLAkAASPGSSNTprKRNKIISSDDDgEQEVVKVTGTDQWLEIFVEREDRWVCVDCVRGIVGQPSLCFKYATKPVSYIVGIDSHGHVKDVTQRYDPAWMTSTRKCRVDPQWWEDTLEPYRSPFVEREKKEEREFLVKLQDQPLPTAIGEYKNHPLYALKRHILKYEAIYPETAAILGYCRGEAVYSRDCVHTLHSRDTWLKQARVVRIGEVPYKMVKGYSNQARKARLAEPSNREKDDLGLFGLWQTEEYQPPVAVDGRVPRNEYGNVYLFLPCMLPIGCVQLKLPNLHRVARKLDIDCVQAIAGFDFHGGYSHPVTDGYIVCEEYKEVLIAAWENEQAEIEKREKEKREKRALGNWKLLAKGLLIRERLKQRYCRKSEASGSMMEKGAGFSSDEEGEPSSETPAE-DVVVSWPQNRQVDEQRKEKKG-RKSKREKRGEVAHLFPFEKL
>tr|A0A4U1EN16|A0A4U1EN16_MONMO/38-919 [subseq from] Uncharacterized protein OS=Monodon monoceros OX=40151 GN=EI555_014770 PE=3 SV=1
---SGGPADGPARKKAAKVTVKSENPQVIKDEALSDGEDFRDFPSALKKVHRPEKEAAADKGGGEggDEEESEEDWEEVEEVSESVPGDVGESAAFSTSALPVKPVEIEIETPEQVKARERSEKIKTEFETYLRRMMKRFNKEVREDTHKVHLLCLLANGFYRNSICSQPDLRAIGLSIVPTRFTKVPPQDVDVSYLSNLAKWFIGTFTVNADLSSNEQDGLQTTLERRFAIYSARDSEELVHIFLLILRALHLPTRLVLSLQPIPLKLSAAKGKKPSKERSTEGPGGSSETSSQVPGKPSKPETSRGSRQEDMSSEGTGSapDKAKGSKAAATRKKRREPSSSRKEEGKAGGQTEGTQRRLRGRERQAAARVSYKEESGSDKASSSSDFELSSSDSHRPSDEDSEPGLPRQRRAAAPQRMKVGSKRESRSQRGSDRQPPGFPEASVSASGSKrkRGKrKMPVDGEEADGRRAAGVDQWLEVFSEQEEKWVCVDCVHGVVGQPLTCYQYATKPVTYIVGIDSDGWLRDVTQRYDPAWMTVTRKCRVDAAWWAETLRPYRSPLVEREQKEDQEFQARHLDQPLPTVIGMYKNHPLYALKRHLLKYEAIYPETAAILGYCRGEAVYSRDCVHTLHSRDTWLKQARVVRLGEVPYKVVKGYSNRARRARLAEPQLQDYNDLGLFGKWQTEEYQPPVAVDGKVPRNEFGNVYLFLPGMMPVGCVQLNLPNLHRVARKLNIDCAQAVTGFDFHKGYSHPITDGYVVCEEYKDVLLAAWENEQALIEKKEKEKREKRALGNWKLLVKGLLIRERLRLRYGAQSEEAAPHADAGGGLSSDEEEGTSSPAEVARILAASWPQNREVEEKQKC---PRKSRREEKEAASHLFPFEKL
>tr|A0A091R546|A0A091R546_LEPDC/1-819 [subseq from] DNA repair protein complementing XP-C cells (Fragment) OS=Leptosomus discolor OX=188344 GN=N330_08737 PE=3 SV=1
------------------------------------------------------------------------------ELQEPATDKLEEAAVLPAVALPSNPVEIEIETPEQVKKRERREKRKAEFEMYLRRMMKRFSKEVREDTHKVHLLCLLANGFYRNRICSQPDLHAIGLSIIPTHFTKVPAGQVDLLYLSNLVKWFVGTFTLNGELSTEKGETLQSTLERRFGIYAARDDEELVHVFLIILRALQLLCRLVLSFQPIPLKETRAKGKGSSKRQSLSGTSEGRESSATTPKAAAKKCPCKKAKQDEKSSESKD-DNEEPKKPKTAQTKRTlksnlTTGSQEQKESSNEESslaEKDVPVRPkNDRRRRVASKVCYKEESGSEE-GSVSDFEVSE-EESDLSDEDFETVTKRRKSSLGSQKAKVTAikspkKetSeskLSKNSRGAEPKPAKSTAPALPHAQRKRNKIISSDEDdgQQEVRKVMGTDQWLEVFLEREDKWVCVDCVHGNVGQPQLCFTYATKPLSYIVGFDNDGSVRDVTQRYDPVWMTATRKSRVDSEWWEDTLQPYKSPCVERDKKEENEFQVKLQDQPLPTAIGEYKNHPLYALKRHLLKYQAIYPESAAVLGYCRGEAVYSRDCVHTLHSKDTWLKQARVVRIGEVPYKMVKGFSNQARKARLAEPANRDREDLALFGRWQTEEYQPPIAVDGKVPRNEYGNVYLFLPSMLPVGCVQLRLPNLNRLARKLDIDCAQAITGFDFHGGYSHPVTDGYVVCEEYKEVLIAAWENEQTEIEKKEKEKREKRALGNWKLLTKGLLIRERLKQRYSVKTEPSAPEAEKGAGFSADEEGGPSSET-AVGSTAISWPQNRQLE-KIKEEKTTRKSKRERKGEAAQLFPFERL
>tr|A0A4W2BRR7|A0A4W2BRR7_BOBOX/55-932 [subseq from] Uncharacterized protein OS=Bos indicus x Bos taurus OX=30522 GN=XPC PE=3 SV=1
CGDAGGSADGPVRRKAAKVSVKSEEPQVIKDEALSDGEDFRDLPSARRKGQPPEREAAADKGSceGDDEEDSEEDWEEVEEVSEPVPGDVGESGAFSASALPVKPVEIEIETPEQVKARERSEKIKMEFETYLRRMMKRFSKEVHEDTHKVHLLCLLANGFYRNSICNQPDLQAIGLSIIPTRFTKVPPRDVDVSYLSNLVKWFIGTFTVNAELSTNEQDGLQTTLERRFAIYSARDDEELVHIFLLLLRALHLPTRLVLSLQPVPLKLSAEKGKKPCKERSTEAPGGSSEAASHA---PGKPSGGSGGEHASSGGAGGARARGKGGKAAAGRRPRGESPSSGEDAGQARGQRRGTQRRAQARRRRVAAKVSYKEESGSDAASSGSDFEPSSEDSCRPSDEDSEPGLPRPRRAPAPQRTKAGSKSRSKSQQGSRGLRPGFVEASASAAGSKRkgGKKPSGDGGKAGRQGAAGVDQWLEVFLEREEKWVCVDCVHGVVGQPLTCYQYATKPVTYVVGIDGAGCVRDVTQRYDPAWLTATRKSRVDAAWWAETLRPYRSPLVDREQREDQEFQAKHLDQPLPTVIGTYKNHPLYALKRHLLKYEAIYPETAAVLGYCRGEAVYSRDCVHTLHSRDTWLKQARVVRLGEVPYKMVKGYSNRARRARQAEPQLHDYNDLGLFGRWQTEEYQPPVAVDGKVPRNEFGNVYLFLPSMMPVGCVQLNLPNLHRVARKLNIDCAQAVTGFDFHKGYCHPITDGYVVCEEYRDVLLTAWENEQALIEKKEKEKREKRALGNWKLLVKGLLIRERLKLRYGAQSEAAAPHTDVGGGLSSDEEEGTSSQAEAARILAASWPQNREAE-KPK---CPRKTRREKKEAAAHLFPFEKL
>tr|A0A4W2BRS7|A0A4W2BRS7_BOBOX/55-871 [subseq from] Uncharacterized protein OS=Bos indicus x Bos taurus OX=30522 GN=XPC PE=3 SV=1
CGDAGGSADGPVRRKAAKVSVKSEEPQVIKDEALSDGEDFRDLPSARRKGQPPEREAAADKGSceGDDEEDSEEDWEEVEEVSEPVPGDVGESGAFSASALPVKPVEIEIETPEQVKARERSEKIKMEFETYLRRMMKRFSKEVHEDTHKVHLLCLLANGFYRNSICNQPDLQAIGLSIIPTRFTKVPPRDVDVSYLSNLVKWFIGTFTVNAELSTNEQDGLQTTLERRFAIYSARDDEELVHIFLLLLRALHLPTRLVLSLQPVPLKLSAEKGKKPCKERSTEAPGGSSEAASHA---PGKPSGGSGGEHASSGGAGGARARGKGGKAAAGRRPRGESPSSGEDAGQARGQRRGTQRRAQARRRRVAAKVSYKEESGSDAASSGSDFEPSSEDSCRPSDEDSEPGLPRPRRAPAPQRTKAGSKSRSKSQQGSRGLRPGFVEASASAAGSKRkgGKKPSGDGGKAGRQGAAGVDQWLEVFLEREEKWVCVDCVHGVVGQPLTCYQYATKPVTYVVGIDGAGCVRDVTQRYDPAWLTATRKSRVDAAWWAETLRPYRSPLVDREQREDQEFQAKHLDQPLPTVIGTYKNHPLYALKRHLLKYEAIYPETAAVLGYCRGEAVYSRDCVHTLHSRDTWLKQARVVRLGEVPYKMVKGYSNRARRARQAEPQLHDYNDLGLFGRWQTEEYQPPVAVDGKVPRNEFGNVYLFLPSMMPVGCVQLNLPNLHRVARKLNIDCAQAVTGFDFHKGYCHPITDGYVVCEEYRDVLLTAWENEQALIEKKEKEKREKRALGNWKLLVKGLLIRERLKLRYGAQREARDPA-----------------------------------------------------------------
>tr|A0A4W2BTV8|A0A4W2BTV8_BOBOX/55-297 [subseq from] Uncharacterized protein OS=Bos indicus x Bos taurus OX=30522 GN=XPC PE=3 SV=1
CGDAGGSADGPVRRKAAKVSVKSEEPQVIKDEALSDGEDFRDLPSARRKGQPPEREAAADKGSceGDDEEDSEEDWEEVEEVSEPVPGDVGESGAFSASALPVKPVEIEIETPEQVKARERSEKIKMEFETYLRRMMKRFSKEVHEDTHKVHLLCLLANGFYRNSICNQPDLQAIGLSIIPTRFTKVPPRDVDVSYLSNLVKWFIGTFTVNAELSTNEQDGLQTTLERRFAIYSARDDEELVH----------------------------------------------------------------------------------------------------------------------------------------------------------------------------------------------------------------------------------------------------------------------------------------------------------------------------------------------------------------------------------------------------------------------------------------------------------------------------------------------------------------------------------------------------------------------------------------------------------------------------------------------------------------
>tr|A0A4W2BTV8|A0A4W2BTV8_BOBOX/298-902 [subseq from] Uncharacterized protein OS=Bos indicus x Bos taurus OX=30522 GN=XPC PE=3 SV=1
-------------------------------------------------------------------------------------------------------------------------------------------------------------------------------------------------------------------------------------------------------------------------------GKKPCKERSTEAPGGSSEAASHA---PGKPSGGSGGEHASSGGAGGARARGKGGKAAAGRRPRGESPSSGEDAGQARGQRRGTQRRAQARRRRVAAKVSYKEESGSDAASSGSDFEPSSEDSCRPSDEDSEPGLPRPRRAPAPQRTKAGSKSRSKSQQGSRGLRPGFVEASASAAGSKRkgGKKPSGDGGKAGRQGAAGVDQWLEVFLEREEKWVCVDCVHGVVGQPLTCYQYATKPVTYVVGIDGAGCVRDVTQRYDPAWLTATRKSRVDAAWWAETLRPYRSPLVDREQREDQEFQAKHLDQPLPTVIGTYKNHPLYALKRHLLKYEAIYPETAAVLGYCRGEAVYSRDCVHTLHSRDTWLKQARVVRLGEVPYKMVKGYSNRARRARQAEPQLHDYNDLGLFGRWQTEEYQPPVAVDGKVPRNEFGNVYLFLPSMMPVGCVQLNLPNLHRVARKLNIDCAQAVTGFDFHKGYCHPITDGYVVCEEYRDVLLTAWENEQALIEKKEKEKREKRALGNWKLLVKGLLIRERLKLRYGAQSEAAAPHTDVGGGLSSDEEEGTSSQAEAARILAASWPQNREAE-KPK---CPRKTRREKKEAAAHLFPFEKL
>tr|A0A4W2IKY6|A0A4W2IKY6_BOBOX/55-297 [subseq from] XPC complex subunit, DNA damage recognition and repair factor OS=Bos indicus x Bos taurus OX=30522 GN=XPC PE=3 SV=1
CGDAGGSADGPVRRKAAKVSVKSEEPQVIKDEALSDGEDFRDLPSARRKGQPPEREAAADKGSceGDDEEDSEEDWEEVEEVSEPVPGDVGESAAFSASALPVKPVEIEIETPEQVKARERSEKIKMEFETYLRRMMKRFSKEVHEDTHKVHLLCLLANGFYRNSICNQPDLQAIGLSIIPTRFTKVPPRDVDVSYLSNLVKWFIGTFTVNAELSTNEQDGLQTTLERRFAIYSARDDEELVH----------------------------------------------------------------------------------------------------------------------------------------------------------------------------------------------------------------------------------------------------------------------------------------------------------------------------------------------------------------------------------------------------------------------------------------------------------------------------------------------------------------------------------------------------------------------------------------------------------------------------------------------------------------
>tr|A0A4W2IKY6|A0A4W2IKY6_BOBOX/298-902 [subseq from] XPC complex subunit, DNA damage recognition and repair factor OS=Bos indicus x Bos taurus OX=30522 GN=XPC PE=3 SV=1
-------------------------------------------------------------------------------------------------------------------------------------------------------------------------------------------------------------------------------------------------------------------------------GKKPCKERSTEAPGGSSEAASHA---PGKPSGGSGGEHASSGGAGGARARGKGAKAAAGRRPRGESPSSGEDAGQARGQRRGTQRRAQARRRRVAAKVSYKEESGSDAASSGSDFEPSSEDSCRPSDEDSEPGLPRPRRAPAPQRTKAGSKSRSKSQQGSRGLRPGFVEASASAAGSKRkgGKKPSGDGGKAGRQGAAGVDQWLEVFLEREEKWVCVDCVHGVVGQPLTCYQYATKPVTYVVGIDGAGCVRDVTQRYDPAWLTATRKSRVDAAWWAETLRPYRSPLVDREQREDQEFQAKHLDQPLPTVIGTYKNHPLYALKRHLLKYEAIYPETAAVLGYCRGEAVYSRDCVHTLHSRDTWLKQARVVRLGEVPYKMVKGYSNRARRARQAEPQLHDYNDLGLFGRWQTEEYQPPVAVDGKVPRNEFGNVYLFLPSMMPVGCVQLNLPNLHRVARKLNIDCAQAVTGFDFHKGYCHPITDGYVVCEEYRDVLLTAWENEQALIEKKEKEKREKRALGNWKLLVKGLLIRERLKLRYGAQSEAAAPHTDVGGGLSSDEEEGTSSQAEAARILAASWPQNREAE-KPK---CPRKTRREKKEAAAHLFPFEKL
>tr|A0A4W2IPP8|A0A4W2IPP8_BOBOX/55-932 [subseq from] XPC complex subunit, DNA damage recognition and repair factor OS=Bos indicus x Bos taurus OX=30522 GN=XPC PE=3 SV=1
CGDAGGSADGPVRRKAAKVSVKSEEPQVIKDEALSDGEDFRDLPSARRKGQPPEREAAADKGSceGDDEEDSEEDWEEVEEVSEPVPGDVGESAAFSASALPVKPVEIEIETPEQVKARERSEKIKMEFETYLRRMMKRFSKEVHEDTHKVHLLCLLANGFYRNSICNQPDLQAIGLSIIPTRFTKVPPRDVDVSYLSNLVKWFIGTFTVNAELSTNEQDGLQTTLERRFAIYSARDDEELVHIFLLLLRALHLPTRLVLSLQPVPLKLSAEKGKKPCKERSTEAPGGSSEAASHA---PGKPSGGSGGEHASSGGAGGARARGKGAKAAAGRRPRGESPSSGEDAGQARGQRRGTQRRAQARRRRVAAKVSYKEESGSDAASSGSDFEPSSEDSCRPSDEDSEPGLPRPRRAPAPQRTKAGSKSRSKSQQGSRGLRPGFVEASASAAGSKRkgGKKPSGDGGKAGRQGAAGVDQWLEVFLEREEKWVCVDCVHGVVGQPLTCYQYATKPVTYVVGIDGAGCVRDVTQRYDPAWLTATRKSRVDAAWWAETLRPYRSPLVDREQREDQEFQAKHLDQPLPTVIGTYKNHPLYALKRHLLKYEAIYPETAAVLGYCRGEAVYSRDCVHTLHSRDTWLKQARVVRLGEVPYKMVKGYSNRARRARQAEPQLHDYNDLGLFGRWQTEEYQPPVAVDGKVPRNEFGNVYLFLPSMMPVGCVQLNLPNLHRVARKLNIDCAQAVTGFDFHKGYCHPITDGYVVCEEYRDVLLTAWENEQALIEKKEKEKREKRALGNWKLLVKGLLIRERLKLRYGAQSEAAAPHTDVGGGLSSDEEEGTSSQAEAARILAASWPQNREAE-KPK---CPRKTRREKKEAAAHLFPFEKL
>tr|A0A091VIF3|A0A091VIF3_NIPNI/2-834 [subseq from] DNA repair protein complementing XP-C cells (Fragment) OS=Nipponia nippon OX=128390 GN=Y956_14332 PE=3 SV=1
----------------------------------------------------------------DDDDESEDEWEDVEELQEPATDKLEEAAVLPAAVLPSNPVEIEIETPEQVKKRERREKRKAEFELYLRRMMKRFCKEVREDTHKVHLLCLLANGFYRNRICSQPDLHAIGLSIIPTHFTKVPAGRVDLLYLSNLVKWFVGTFTVNDELSTEKGEPLQSTLERHFAIYAARDDEELVHIFLIILRALQLLCRLVLSFQPIPLKETRAKGKSSSTRQSVSGTSEGQESSATTPKAVAKKCPCRKARQDEKSSEseeDTKEPKKrKTAQTKRTHKSKLTTGSQEQKESSNEESslaEKDVPARPkNDRRRRVASKVCYKEESGSDE-GSVSDFEVSE-EESDVSDEDFETVSKRRRSSLGSQKPKVTAikspkleTSESRLSKNSYGAEPR-PAKSTApalpHAQRKRNKIISSDEEDGqqEVRKAMGTDQWLEVFLEREEKWVCVDCVHGNVGQPQLCFTYATKPLFYIVGFDNDGSVRDVTQRYDPVWMTATRKSRVDPEWWEDTLQPYRSPYVERDKKEENEFQVKLQDQPLPTAIGEYKNHPLYALKRHLLKYQAIYPESAAVLGYCRGEAVYSRDCVHTLHSKDTWLKQARVVRIGEVPYKMVKGFSNQARKARLAEPANRDREDLALFGRWQTEEYQPPIAVDGKVPRNEYGNVYLFLPSMLPVGCVQLRLPNLNRLARKLDIDCAQAITGFDFHGGYSHPVTDGYVVCEEYKEVLIAAWENEQAEVEKKEKEKREKRALGNWKLLTKGLLIRERLKQRYSVKSEPSAPEAEKGAGFSSDDEGGPSSETAVGK-AAISWPQNRQLEKKEEEKT-TRKSKREKKGEAAQLFPFEKL
>tr|A0A4X1U8S8|A0A4X1U8S8_PIG/60-943 [subseq from] Uncharacterized protein OS=Sus scrofa OX=9823 GN=XPC PE=3 SV=1
CGASGGPAAGPARKKVARATVKLETPQVVKDEALSDEDDFRDFTSARKKTHLPKKEAAVDTGAceGDAEEDSEDDWEEVEELTEPVPGGLGENTAFSKSAVPVKPVEIEIETPEQVKARERSEKIKMEFETQLRRMMKRFNKEVHEDTHKVHLLCLLANGFYRNSICSQPDLRAIGLSIIPTRFTKVPPQDVDVCYLSNLVKWFIGTFTVNADLSTNEQDGLQTTLERRFAIYSARDDEELVHIFLLIIRALHLSARLVLSLQPIPLKSSAAKGKKASKERSTEGPGCSSETSSPGPAKQTKLKSSSGNRREDPSSEGTSGPRAKGKGSKAaaATKKQREPSSSGEEEGKAAGQQGEARRPARGRRRQAATRVSYKEESGSDKASSSSDFELSSGDSHCPSDEDSEPGLRRQRRAPGLPRTKAGAKSDSRSQRGSHPKPPGFLAASAGPPGSKRkgGKKTSVRGEEADGGKVAGVDHWLEVFCEREDKWVCVDCVHGVVGQPLTCYQYATKPMTYVVGIDGDGWVRDVTQRYDPAWMTATRKCRVDAVWWAETLRPYRSPLLEREQREDQEFQAKHLDQPMPTVIGTYKNHPLYALKRHLLKYEAIYPETAAILGYCRGEAVYSRDCVHTLHSRDTWLKQGRVVRLGEVPYKMVKGYSNRARKARLAEPQLRDHNDLPLFGQWQTEEYQPPVAVDGKVPRNEFGNVYLFLPSMMPVGCVQLNLPNLQRVARKLNIDCVQAITGFDFHKGYSHPITDGYIVCEEYRDILLAAWENEQALIEKKEKEKKEKRTLGNWKLLVKGLLIRERLRLRYGTQSKTAAPHTDTG-GLSSDEEEGTSSQGEAARILAASWPQNREAEEERERK-CPKRTRREKKEAASHLFPFEK-
>tr|A0A5E4CTE6|A0A5E4CTE6_MARMO/62-861 [subseq from] Uncharacterized protein OS=Marmota monax OX=9995 GN=MONAX_5E004249 PE=3 SV=1
-SHPGDSADRPARKKVAQATVTSESL-LVKEEALGEGEEVRGFSRDFKAAR-VKKEAPVDRTSSegEDEEDSEEDWEEVEELSEPGPSDTGGGSASSASAVPVEPVEIEIETPEQAKSRERREKIKMEFETQLRRMMKRFSKEVHENTHKVHLLCLLANGFYRNRVCSQPDLLAIGLSIIPTRFTKVPPHDVDVSFLSNLVKWFIGTFTVNPDLSTNEQDDLQTTLERRFAIYSARDDEELVHIFLLILRALRLLTRLVLSLQPIPLKLSVAKGRRLSKGTCAEGAGDSSEAGSQVPGDPKTPKSSPRAGPGGASSKGPGQRAAKARKTQAARPGRKRGDSSSEEGSQGQRPGKAP-GRPRGRQRRVTSRVSYKEDSGSGRSSSSSDFELSSGEAHGSSGEDSEPAPPKRRKAPAPRRTKSGPQS-------DHCKR---PAASSVSSSLKRGKKATGEAQEAAEaagRGPPGVDQWLEVFCERESRWVCVDCVHGVVGQPPACYRFATRPVAYVVGIDSDGWVRDVTQRYDPAWMTATRKCRVDPEWWAETLRPYQSPQLERDKKEDSEFQAKHLGQPLPTAIGTYKNHPLYALKRHLLKYEAIYPETAAILGYCRGEAVYSRDCVHTLHSKDTWLKQARVVRLGEVPYKMVKGFSNRARKARLAEPQLQDHNDLALFGRWQTEEYQPPVAVDGKVPRNEFGNVYLFLPSMMPIGCVQLNLPNLHRVARKLDIDCVQAVTGFDFHGGYSHPVTEGYIVCEEFKDVLLTAWENEQALIEKREKEKREKRALGHWKLLTKGLLIRERLKLRYGAQ------------------------------------------------------------------------
>tr|A0A5E4CV41|A0A5E4CV41_MARMO/1-747 [subseq from] DNA repair protein complementing XP-C cells OS=Marmota monax OX=9995 GN=GHT09_007377 PE=3 SV=1
----------------------------------------------------------------------------------------------------------------------------MEFETQLRRMMKRFSKEVHENTHKVHLLCLLANGFYRNRVCSQPDLLAIGLSIIPTRFTKVPPHDVDVSFLSNLVKWFIGTFTVNPDLSTNEQDDLQTTLERRFAIYSARDDEELVHIFLLILRALRLLTRLVLSLQPIPLKLSVAKGRRLSKGTCAEGAGDSSEAGSQVPGDPKTPKSSPRAGPGGASSKGPGQRAAKARKTQAARPGRKRGDSSSEEGSQGQRPGKAP-GRPRGRQRRVTSRVSYKEDSGSGRSSSSSDFELSSGEAHGSSGEDSEPAPPKRRKAPAPRRTKSGPQS-------DHCKR---PAASSVSSSLKRGKKATGEAQEAAEaagRGPPGVDQWLEVFCERESRWVCVDCVHGVVGQPPACYRFATRPVAYVVGIDSDGWVRDVTQRYDPAWMTATRKCRVDPEWWAETLRPYQSPQLERDKKEDSEFQAKHLGQPLPTAIGTYKNHPLYALKRHLLKYEAIYPETAAILGYCRGEAVYSRDCVHTLHSKDTWLKQARVVRLGEVPYKMVKGFSNRARKARLAEPQLQDHNDLALFGRWQTEEYQPPVAVDGKVPRNEFGNVYLFLPSMMPIGCVQLNLPNLHRVARKLDIDCVQAVTGFDFHGGYSHPVTEGYIVCEEFKDVLLTAWENEQALIEKREKEKREKRALGHWKLLTKGLLIRERLKLRYGAQKEAVASPADAGGGLSSDEEEGTSSQAEAARILAASWPQNRGAEDEEQKPRRP-QTRRGRKAAAAHLFPFEK-
>tr|A0A5F5XT13|A0A5F5XT13_FELCA/60-861 [subseq from] XPC complex subunit, DNA damage recognition and repair factor OS=Felis catus OX=9685 GN=XPC PE=3 SV=1
CSDPGGPAHSPAKRKAAKVTVKSENAE-VKDEALSDGEDFRDFASAPKKAHHPKREAAVDKGSceGDEEEESDDDWEEVEELSEPVPSDAGENAAFSKSVLPVKPVEIEIETPQQAKARERSERIKMEFETYLRRMMNRFSKEVREDTHKVHLLCLLANGFYRSNICSQPDLLAIGLSIIPARFTKVPPQNVDACYLSNLVKWFIGTFTVNADLSTNEQDGLQTTLERRFAIYSARDDEELVHIFLLILRALQLPTRLVLSLQPVPLKLPTAKGKKASKERSTEGPGGSLETSSPVPENQAKPKSSKGTGQEGTPSAGTGSPSARGKRSKPAavGKKRRGPSSSEEEERKAGGQEEGPRRRRQGRERQVASRVSYKEESGSERGSSGSDFEPSSGEAHHSSDEDSEPGLPRQRRAPGPQRTKAGSKSDSRTHRGRHPRRSGFPAASTSSSSskSKRGKKISSDGEGAQRGTVAGRDQWLEVFCEQEEKWVCVDCVHGVVGQAVACYKYATKPMTYVVGIDGDGWVRDVTQRYDPAWMTTTRKCRVDAKWWAETLRPYQSPLVEREKKEDSEFQEKHLGQPLPTVIGTYKNHPLYALKRHLLKYEAIYPETAAILGYCRGEAVYSRDCVHTLHSRDTWLKQARVVRLGEVPYKMVKGYSNRARKARLAEPQLQDQNDLGLFGRWQTEEYQPPVAVDGKVPRNEFGNVYLFLPSMMPVGCVQLNLPNLHRIARKLDIDCVQAITGFDFHKGYSHPITDGYIVCEEYKDVLLAAWENEQALIEKKEKESAWIPALGTLHLLATPAS------------------------------------------------------------------------------------
>tr|A0A5F7ZQ61|A0A5F7ZQ61_MACMU/59-939 [subseq from] XPC complex subunit, DNA damage recognition and repair factor OS=Macaca mulatta OX=9544 GN=XPC PE=3 SV=1
CSDPGGSAGGPAKKKVAKVTVKSENLKVIKDEAFSDGDDFRDFPSDLKKTHHLKKGATMNEDSNEEEEESEDDWEEVEELSEPVLGDVRESTAFSQSLLPVKPVEIEIETPEQAKTRERSEKIKLEFETHLRRAMKRFNKEVHEDTHKVHLLCLLANGFYLNNICSQPDLRAIGLSIIPAHFTRVLPRDVDTYYLSNLVKWFIGTFTVNAELSASEQDNLQTTLERRFAIYSARDDEELVHIFLLILRALQLLTRLVLSLQPIPLKSAAAKGKKPSKERLTADLGGCSETSSQVLENHTKPKTSKGTKQEETFAKGTCKPSAKGKRNKGGRKKRRKPSSSEEDQGPGDKQEKATQRRPHGRERRVASRVSYKEDSGSDEAGSGSDFELSSGEASDPSDEDSEPGPPKQRKAPAPRRTKAGSKSASRTQCGSHRKDPSLPVASSSSSSSKRGKKMSSDGEKAEERSIAGVDQWLEVFCEQEEKWICVDCVHGVVGQPLTCYRYATKPMTYVVGIDSDGWVRDVTQRYDPAWMTVTRKCRVDAEWWAETLRPYQSPFMDREKKEDLEFQAKHMDQPLPTAIGLYKNHPLYALKRHLLKYEAIYPETAAILGYCRGEAVYSRDCVHTLHSRDTWLKKARVVRLGEVPYKMVKGFSNRARKARLAEPQLREENDLGLFGYWQTEEYQPPVAVDGKVPRNEFGNVYLFLPSMMPIGCVQLNLPNLHRVARKLDIDCVQAITGFDFHGGYSHPVTDGYIVCEEFRDVLLTAWENEQAIIEKKEKEKREKRALGNWKLLAKGLLIRERLKRRYGPKSEAAAPHTDAGGGLSSDEEEGTSSQAEAARILAASWPQNREDEEKQKLKSGPRKTKREKKAAASHLFPFEKL
>tr|A0A5F9CY45|A0A5F9CY45_RABIT/128-770 [subseq from] XPC complex subunit, DNA damage recognition and repair factor OS=Oryctolagus cuniculus OX=9986 GN=XPC PE=4 SV=1
CGGAAGAADGPAKKKAATAAVRSENLTAVKEEALSD-DDFRDCPSDLRKAQPPERRAPAGKGSDQgEEEESEDDWEEVEELTEPVLGDVGEPEASSQSTVPVSAVEIEIETPEQAKMREKREKIKMEYETYIRRAMKRFHKEVHENTHKVHLLCLLANGFYRNSVCSQPDLHAIGLSIIPTRFTKVPPGDVDVSYLSNLVKWFIGTFTVNAELSASERDNLQTTLERRFAIYSARDDKELVHIFLLILRALQLLTRLVLSLQPVPLKLSMAKGSRSSKKRPTEDPGGSSETSSQIAENHPKPKTSKAAKGEETFPKGTGRPGARGRRSKAaaGSRQRAESSSSEEEGARKGKQKQETPRRARGRQRRVASRVSYKEESGSDGADSSSDFEPSSG------DDDSEPGPPRQRKTTAPQRTKAGSKCGPRTPSGGRSKHAGIPEASSSSAGGKGSKKLSRDSEEHERGGAAGVDQWLEVFCEQEAKWVCVDCVHGVVGQPLTCYRFATKPLSYVVGFDNEGWVRDVTQRYDPAWMTATRKCRVDAEWWAQTLRPYQSPFVERQKKEDSEFQAKHLDQPLPTSIGTYKNHPLYALKRHLLKYEAIYPETAAILGYCRGEAVYSRDCVHTLHSRDTWLKQARVVRLGEVPYKV------------------------------------------------------------------------------------------------------------------------------------------------------------------------------------------------------------------------------------------
>tr|A0A5F9CY45|A0A5F9CY45_RABIT/769-861 [subseq from] XPC complex subunit, DNA damage recognition and repair factor OS=Oryctolagus cuniculus OX=9986 GN=XPC PE=4 SV=1
------------------------------------------------------------------------------------------------------------------------------------------------------------------------------------------------------------------------------------------------------------------------------------------------------------------------------------------------------------------------------------------------------------------------------------------------------------------------------------------------------------------------------------------------------------------------------------------------------------------------------------------------------------------------------------------------------------------KVPRNEFGNVYLFLPSMMPIGCVQLNLPNLQRVARKLDIDCVQAVTGFDFHGGYCHPVTEGYVVCEEFKDVLLAAWENEQALIEKKEKEKKKN--------------------------------------------------------------------------------------------------
>tr|A0A5F9DKG2|A0A5F9DKG2_RABIT/128-906 [subseq from] XPC complex subunit, DNA damage recognition and repair factor OS=Oryctolagus cuniculus OX=9986 GN=XPC PE=3 SV=1
CGGAAGAADGPAKKKAATAAVRSENLTAVKEEALSD-DDFRDCPSDLRKAQPPERRAPAGKGSDQgEEEESEDDWEEVEELTEPVLGDVGEPEASSQSTVPVSAVEIEIETPEQAKMREKREKIKMEYETYIRRAMKRFHKEVHENTHKVHLLCLLANGFYRNSVCSQPDLHAIGLSIIPTRFTKVPPGDVDVSYLSNLVKWFIGTFTVNAELSASERDNLQTTLERRFAIYSARDDKELVHIFLLILRALQLLTRLVLSLQPVPLKLSMAKGSRSSKKRPTEDPGGSSETSSQIAENHPKPKTSKAAKGEETFPKGTGRPGARGRRSKAaaGSRQRAESSSSEEEGARKGKQKQETPRRARGRQRRVASRVSYKEESGSDGADSSSDFEPSSG------DDDSEPGPPRQRKTTAPQRTKAGSKCGPRTPSGGRSKHAGIPEASSSSAGGKGSKKLSRDSEEHERGGAAGVDQWLEVFCEQEAKWVCVDCVHGVVGQPLTCYRFATKPLSYVVGFDNEGWVRDVTQRYDPAWMTATRKCRVDAEWWAQTLRPYQSPFVERQKKEDSEFQAKHLDQPLPTSIGTYKNHPLYALKRHLLKYEAIYPETAAILGYCRGEAVYSRDCVHTLHSRDTWLKQARVVRLGEVPYKMVKGFSNRARKARLAEPQLHDQNDLGLFGHWQTEEYQPPVAVDGKVPRNEFGNVYLFLPSMMPIGCVQLNLPNLQRVARKLDIDCVQAVTGFDFHGGYCHPVTEGYVVCEEFKDVLLAAWENEQALIEKKEKEKKKN--------------------------------------------------------------------------------------------------
>tr|A0A5N3W339|A0A5N3W339_MUNMU/46-922 [subseq from] Uncharacterized protein (Fragment) OS=Muntiacus muntjak OX=9888 GN=FD754_000235 PE=3 SV=1
---AGGSADSPVRRKAAKVSVKSEEPQVIKDEALSDGEDFSDWPSARRKGQPPERQAAADrggcegDAEGDAEEDSEEDWEEVEEVGEPVPGDAGEGAAFSASALPVKPVEIEIETPEQMKARERSEKIKMEFETYLRRMMKRFNKEVHEDTHKVHLLCLLANGFYRNSICNQPDLRAIGLSIIPVRFTKVAPRDVDVLYLSNLVKWFIGTFTVNADLSTNEQDGLQTTLERRFAIYSAKDDEELVHIFLLLLRALDLPTRLVLSLQPIPLKLSAAKGKKPCKGRSTEAPGGSSEASS-----HAPGKPSGGSRGEDASSEGAGGARARGKGKAAGRRPRAESPSSGEDTGKAQGQRRGTQRRARARRRRAAARVSYKEESDSDAASSGSDFEPSTEDSCLPSDEDSEPGLPRPQRAPAPQRTKAGSKSRSKSQHGSRRPSPGVAeaAASAAGSKPKRGKKPSGDGGKAGGQGAAGVDQWLEVFSEREDKWVCVDCVHGVVGQPLTCYQYATKPVTYVVGIDGAGCVRDVTQRYDPAWLTATRKSRVDAAWWAESLRPYRSPLVDREQREDQEFQAKHLDQPLPTVIGTYKNHPLYALKRHLLKYEAIYPETAAVLGYCRGEAVYSRDCVHTLHSRDTWLKQARVVRLGEVPYKMVKGYSNRARRARQAEPQLHDYNDLGLFGRWQTEEYQPPVAVDGKVPRNEFGNVYLFLPSMMPVGCVQLSLPNLHRVARKLNIDCAQAVTGFDFHKGYCHPITDGYVVCEEYRDVLLTAWENEQALVEKKEKEKREKRALGNWKLLVKGLLIRERLKLRYGAQSEAAAPHTDAGGGLSSDEEEGTSSQAEAARILAASWPQNREVEEPK----CPRRTRREKKEAAAHLFPFEKL
>tr|A0A1U8CWT5|A0A1U8CWT5_ALLSI/15-858 [subseq from] DNA repair protein complementing XP-C cells isoform X3 OS=Alligator sinensis OX=38654 GN=XPC PE=3 SV=1
----------------------------------------------LKRESTVKKEMDENNDGS-NDDESEDEWEDVEELQETVPDKSEEAVGLPALVLSGKPVEIEIETPQQAKQRERREKRKTEFETYLRRMMKRFNKEVHEDTHKVHLLCLLANGFYRTRICSQPDLQAIGLSIIPNHFTKVPAGRVDVLYLSNLVKWFVGTFTINTELSVEDGENMQCILERRFAIYAARDNEEMIHIFLIILRALQLLCRLVLSLQPIPLKEVAGKGKSSSKRpsvsGMTKEQEGSARNPKKSSGPRAKQKEALlDNAGADKKPKKSDIPGIKrASKSKMAKHVQEQKESSAEEGSPGEKEEV--LRTKNNRRRSVASKVSYKEESGSG-GDSDSEFEASQ-EESSVSDEDFEIVPRKQRRSSGPQKPGVTVKSCrkagpleSKLPKNSGEAEHALAkkASSGSFNSpKKRNKIISTDEDDMepEMVKVTSTDQWLEVFVEREDKWVCVDCVHGTVNQPQLCFRYATKPVSYIVGIDNDGCVKDITQRYDPAWMTLTRKYRVDPEWWEETLQPYKSPFVERDEKEEMEFQVKLQDQPLPTAIGEYKNHPLYALKRHLLKYEALYPETAAILGYCRGEAVYSRDCVHTLHSRDTWLKQGRVVRIGEVPYKMVKGYSNQARKARLAEPANRDKDDLALFGLWQTEEYQPPVAVDGKVPRNEYGNVYLFLPRMLPVGCVQLKLPNLNRVARKLGIDCVQAITGFDFHSGYSHPVTDGYVVCEEYKEVLVAAWENEQAEMERKEKEKREKRALGNWKLMVKGLLIRERLKQRYCNKSETS--RMEKGAGFSSDEEEGPSSETPAE-DVAAFWPLNRQVE-KQFEEKKVRKSKREKKGEAAHLFPFEKL
>tr|A0A5N4CYU3|A0A5N4CYU3_CAMDR/60-910 [subseq from] DNA repair protein complementing XP-C cells OS=Camelus dromedarius OX=9838 GN=Cadr_000020733 PE=3 SV=1
CGGSGGPADGPARKKVARMTVTSEGPKVVKDEALSDGQDSRGFPSARKKARRPRKEAAVDRGGCEadDEEESEDDWEEVEELGEPGPGDVGENTAFSKSALPVKPVEIEIETPEQVKARERSEKLKMEFEMHLRRLMKRFSKEVHEDTHKVHLLCLLANGFYRNSICNQPDLRAIGLSITPVRFTRVPPQDVDTGYLSNLVKWFIGTFTINEDLSANEQDDLQTTLERRFAIYSAKNAEELVHIFLLILRALHLPTRLVLSLQPIPLKLPAAKGKKPSKERAAEGPGASSETYSHVPGRQTKATSSRGSRQEDAPPRGHGSPRARGS--AAGQK-RGAPPASEER----------PPRRSRGRKRRVASRVSYKEESGSGGASSSSDFELSSGDSLLLSDEDSEPSRPRPRRAPAPPRTERGSRRDvrrdSEPPRGSRPKPSGSPAASASASGRKRGK-----GKKASPReEAAGVDQWLEVFCEREDKWVCVDCVHGVVGQPLTCYQYASKPVTYVVGIDGDGWVRDVTQRYDPAWLTATRRCRVDAAWWAEALRPYRSPLAEREQKEDMEFQAKHLDQPLPTVIGTYKNHPLYALKRHLLKYEAIYPETAAILGYCRGEAVYSRDCVHTLHSRDTWLKQARVVRLGEVPYK------------------LQDQNDLGLFGRWQTEEYQPPVAVDGKVPRNEFGNVYLFLPSMMPVGCIQLNLPNLHRVARKLGIDCAQAVTGFDFHKGYSHPITDGYIVCEEYRDVLLTAWENEQALMEKKEKEKREKRALGNWKLLVRGLLIRERLRLRYGAQSAAAAPHADAGGGLSSDEEEGTSSQAEAARILAASWPQNREAEEERKGRR-LRKSSREKKEAESHLFPFEKL
>tr|A0A4X1U6R9|A0A4X1U6R9_PIG/38-800 [subseq from] Uncharacterized protein OS=Sus scrofa OX=9823 GN=XPC PE=3 SV=1
-----------------------------------------------------------------------------------------------------------------------SEKIKMEFETQLRRMMKRFNKEVHEDTHKVHLLCLLANGFYRNSICSQPDLRAIGLSIIPTRFTKVPPQDVDVCYLSNLVKWFIGTFTVNADLSTNEQDGLQTTLERRFAIYSARDDEELVHIFLLIIRALHLSARLVLSLQPIPLKSSAAKGKKASKERSTEGPGCSSETSSPGPAKQTKLKSSSGNRREDPSSEGTSGPRAKGKGSKAaaATKKQREPSSSGEEEGKAAGQQGEARRPARGRRRQAATRVSYKEESGSDKASSSSDFELSSGDSHCPSDEDSEPGLRRQRRAPGLPRTKAGAKSDSRSQRGSHPKPPGFLAASAGPPGSKRkgGKKTSVRGEEADGGKVAGVDHWLEVFCEREDKWVCVDCVHGVVGQPLTCYQYATKPMTYVVGIDGDGWVRDVTQRYDPAWMTATRKCRVDAVWWAETLRPYRSPLLEREQREDQEFQAKHLDQPMPTVIGTYKNHPLYALKRHLLKYEAIYPETAAILGYCRGEAVYSRDCVHTLHSRDTWLKQGRVVRLGEVPYKMVKGYSNRARKARLAEPQLRDHNDLPLFGQWQTEEYQPPVAVDGKVPRNEFGNVYLFLPSMMPVGCVQLNLPNLQRVARKLNIDCVQAITGFDFHKGYSHPITDGYIVCEEYRDILLAAWENEQALIEKKEKEKKEKRTLGNWKLLVKGLLIRERLRLRYGTQSKTAAPHTDTG-GLSSDEEEGTSSQGEAARILAASWPQNREAEEERERK-CPKRTRREKKEAASHLFPFEK-
>tr|A0A663DCI4|A0A663DCI4_PONAB/63-943 [subseq from] XPC isoform 1 OS=Pongo abelii OX=9601 GN=CR201_G0032156 PE=3 SV=1
CSHPGRSADGPAKKKVAKVTVKSENLKVIKDEALSDGDDLRDVPSDLKKAHHPKRGATMNEDSNEEEEESENDWEEVEELTEPVLGDVRESTAFSRSLLPVKPVEIEIETPEQAKTRERSEKIKLEFETHLRRAMKRFNKEVHEDTHKVHLLCLLANGLYRNNICSQPDLHAIGLSIVPARFTRVLPRDVDTYYLSNLVKWFIGTFTVNAELSASEQDNLQSTLERRFAIYSARDDEELVHIFLLILRALQLLTRLVLSLHPIPLKSATAKGKKPSKERLTADPGASSETSSQVLENHTKPKTSKGTKQEETFAKGTCKPSAKGKRNKGGRKKRSKPSSSEEDEGPGDKQEKATQRRPHGRERRVASRVSYKEESGSDEAGSGSDFELSSGEASDPSDEDSEPGPPKQRKAPAPQRTKAGSKSASRTQRGSHHKDPSLPAASSSSSSSKRGKKMSSDGEKAEKRSIAGVDQWLEVFCEQEEKWICVDCVHGVVGQPLTCYKYATKPVTYVVGIDSDGWVRDVTQRYDPAWMTVTRKCRVDAEWWAETLRPYQSPFMDREKKEDLEFQAKHMDQPLPTAIGLYKNHPLYALKRHLLKYEAIYPETAAILGYCRGEAVYSRDCVHTLHSRDTWLKKARVVRLGEVPYKMVKGFSNRARKARLAEPQLREENDLGLFGYWQTEEYQPPVAVDGKVPRNEFGNVYLFLPSMMPIGCVQLNLPNLHRVARKLDIDCVQAITGFDFHGGYSHPVTDGYIVCEEFKDVLLTAWENEQAIIEKKEKEKREKRALGNWKLLAKGLLIRERLKRRYGPKSEAAAPHTDAGGGLSSDEEEGTSSQAEAARILAASWPQNREDEEKQKLKGGPKKTKREKKAAASHLFPFEKL
>tr|A0A663EPG4|A0A663EPG4_AQUCH/64-905 [subseq from] XPC complex subunit, DNA damage recognition and repair factor OS=Aquila chrysaetos chrysaetos OX=223781 GN=XPC PE=3 SV=1
-----NSANKPTKQKGAKSLIK-ENKKITRSKGNHNKEEMcSDSLKPPQKEIKLKRESpvkkEMDEDNTDDDgAESEDEWEDVEELQEPATDKLEEAAVLPAAVLPSNPVEIEIETPEQVKKRERREKRKAEFETYLRRMMKRFSKEVREDTHKVHLLCLLANGFYRNRICSQPDLHAIGLSIIPTHFTKAPAGQVDLLYLSNLVKWFVGTFTVNDELSTEKGEPLQSTLERRFAIYAARDDEELVHIFLIILRALQLLCRLVLSFQPVPLKETRAKGKSSSKRQSLSSTSEGQESSSTTPKAVAKKCPCKKAKQDEKSSESQedKKESKKPKTAQTKRTCKSKLTrGSQEQKESGNEEsslaEKDVPVRPkNDRRRRVASKVCYKEESGSDE-GSVSDFEVSE-EESDLSDEDFGTVSKRWRSSQGSQKSKVTAiKspkpetSESRLSKNSCEAEPR-PAKSTAPalphGQRKRNKIISSDEDdgQQEVRKVMGTDQWLEVFLEREDKWVCVDCVHGNVGQPQLCFTYATKPLSYIVGFDNDGSVRDVTQRYDPVWMTATRKSRVDPEWWEDTLQPYKSPYLERDKKEENEFQVKLQDQPLPTAIGEYKNHPLYALKRHLLKYQAIYPESAAILGYCRGEAVYSRDCVHTLHSKDTWLKQARVVRIGEVPYKMVKGFSNQARKARLAEPANRDKEDLALFGLWQTEEYQPPIAVDGKVPRNEYGNVYLFLPSMLPIGCVQLRLPNLNRLARKLDIDCAQAITGFDFHGGYSHPVTDGYVVCEEYKEVLIAAWENEQAEIEKKEKEKREKRALGNWKLLTKGLLIRERLKQRYSIKTEPSAPMSEKGAGFS---------------------------------------------------------
>tr|A0A663LRG0|A0A663LRG0_ATHCN/67-961 [subseq from] XPC complex subunit, DNA damage recognition and repair factor OS=Athene cunicularia OX=194338 GN=XPC PE=3 SV=1
-----NSANKPSKQKGAKSLIK-ENKKNTRNKGShnkeeTCSDSLKPPQKEMKRESPVKK--EMDEDNTdSDDDESEDEWEDVDELQEPATDKLEETAVLPAVVLPSNPVEIEIETPEQLKNRERREKRKAEFEMYLRRMMKRFSKEVREDTHKVHLLCLLANGFYRNRICSQPDLHAIGLSIIPTHFTKVSAGQVDLLYLSNLVKWFVGTFTVNDELSTEKGEPLQATLERRFAIYAARDDEELVHIFLIILRALQLLCRLVLSFQPVPLKETKAKGKSSSKRQSLSSTSEAQESSATTPKAAAKKCPCKKAKQDEKS-SGSEEGNKEPKKPKTAQTKRTpkaKltAGNQEQKECINEESslaEKDVPVRPkNDRRRRVASKVCYKEESGSDED-SVSDFEISE-EESDVSDEDFETVSKRQRRSLGSQKPKVTAikslkteTSESRLSRNSCGAEPK-PAKSTApalpHAQKKRNKIISSDEEDGqqEVRKVLGTDQWLEVFLEHEDKWVCVDCVHGNVGQPQLCFTYATKPLSYVVGFDNDGSVRDVTQRYDPVWMTATRKNRVDPEWWEDTLQPYKSPYVERDKKEENEFQVKLQDQPLPTTIGEYKNHPLYALRRHLLKYQAIYPESAAILGYCRGEAVYSRDCVHTLHSKDTWLKQARVVRIGEVPYKMVKGFSNQARKARLAEPANQDREDLALFGRWQTEEYQPPIAVDGKVPRNEYGNVYLFLPSMLPVGCVQLRLPNLNRVARKLDIDCAQAITGFDFHGGYSHPVTDGYVVCEEYKEVLVAAWENEQAEIEKKEKEKREKRALGNWKLLAKGLLIRERLKQRYSIKAEPSAHETEKGAGFSSDEEGGPSSET-AVENTAILWPQNRQLEKKKEEK-TTRKSKREKRGEAAQLFPFEKL
>tr|A0A091P4W5|A0A091P4W5_9PASS/1-832 [subseq from] DNA repair protein complementing XP-C cells (Fragment) OS=Acanthisitta chloris OX=57068 GN=N310_05759 PE=3 SV=1
---------------------------------------------------------------NDDDDESEDEWEDVEELQEPATEKLEAAAVLPAVGLPAKPVEIEIETPEQMKKRERREKRKAEFDMYLRRMMKRFSKEVHEDTHKVHLLCLLANGFYRNRICSQPDLLAIGLSIIPTHFTEVPAGQVDLVYLSNLVKWFVGTFTVNNELSTEKGEPLQSTLERHFAIYAARDDEELVHIFLIILRALQLLCRLVLSFQPIPLKETRPKGKSSSKGpslRGTSEGQESSATTPKTVAKKCPCKKAKLNeKSSESE-EDNEEPkKPKTAQTKRTHKAKLTEGSQEQKESSNEssLAEKDVPVRPkNNRRRRVASKVCYKEESGSDED-SASDFKVSE-EESDLSDEDFETVSKRRRSSVASQKSKVTTIKSPKTEtsesrlsKNSCAAEPR-PAKSTApvlpQAQRKRNKIISSDEDdgQQEVRKAVGTDQWLEVFLEPEDKWICVDCVHGNVGQPQLCFQHATKPLFYIVGFDNDGSVRDVTQRYDPVWMTATRKSRVDPEWWEETLQPYTSPCVERDKKEENEFQVKLQDQPLPTAIGEYKNHPLYALKRHLLKYQAIYPESAAILGYCRGEAVYSRDCVHTLHSRDTWLKQARVVRIGEVPYKMVKGFSNQARKARLAHPANRDREDLALFGRWQTEEYQPPVAVDGKVPRNEYGNVYLFLPSMLPVGCVQLRIPNLNRVARKLNIDCAQAITGFDFHGGYSHPVTDGYVVCEEYKEVLIAAWENEQAEIEKKEKEKREKRALGNWKLLTKGLLIRERLKQRYSIKTEPSAHETEIGAGFSSDEEGAPSSES-AVGNVDISWPQNRQLEKKQEK--TTKKSKREKKGEAAHLFPFEKL
>tr|A0A667FXB8|A0A667FXB8_LYNCA/60-944 [subseq from] XPC complex subunit, DNA damage recognition and repair factor OS=Lynx canadensis OX=61383 GN=XPC PE=3 SV=1
CSDPGGPAHSPAKRKAAKVTVKSENAE-VKDEALSDGEDFRDFASAPKKAHHPKREAAVDKGSceGDEEEESDDDWEEVEELSEPVPSDAGENAAFSKSALPVKPVEIEIETPQQAKARERSERIKMEFETYLRRMMNRFSKEVREDTHKVHLLCLLANGFYRSNICSQPDLLAIGLSIIPARFTKVPPQDVDACYLSNLVKWFIGTFTVNADLSTNEQDGLQTTLERRFAIYSARDDEELVHIFLLILRALQLPTRLVLSLQPVPLKLPTAKGKKASKERSTEGPGGSLETSSPVPENQAKPKSGKGTGQEGTPSAGTGSPSARGKRSKAAAvgKKRRGPSSSEEEERKAGGQEEGPRRRRQGRERQVASRVSYKEESGSERGSSGSDFELSSGEAHHSSDEDSEPGLPRQRRAPGPQRTKAGSKSDSRTHRGRHPRRSGFPAASTSSSSskSKRGKKISSDGEGAQRGTAAGRDQWLEVFCEQEEKWVCVDCVHGVVGQAAACYKYATKPMTYVVGIDGDGWVRDVTQRYDPAWMTTTRKCRVDAKWWAETLRPYQSPLVEREKKEDSEFQAKHLGQPLPTVIGTYKNHPLYALKRHLLKYEAIYPETAAILGYCRGEAVYSRDCVHTLHSRDTWLKQARVVRLGEVPYKMVKGYSNRARKARLAEPQLQDQNDLGLFGRWQTEEYQPPVAVDGKVPRNEFGNVYLFLPSMMPVGCVQLNLPNLHRIARKLDIDCVQAITGFDFHKGYSHPITDGYIVCEEYKDVLLAAWENEQALIEKKEKEKREKRALGNWKLLVKGLLIRERLKIRYGDKSEAVAAQAHAGGGLSSDEEEGTSSQAEASRILAASWPQNREAEEEQKPQ-CPKKTKREKKAAASHLFPFEKL
>tr|A0A669NWX3|A0A669NWX3_PHACC/81-970 [subseq from] XPC complex subunit, DNA damage recognition and repair factor OS=Phasianus colchicus OX=9054 PE=3 SV=1
-----KSADKPSKQKrRAKENEKSpENKRTRrKEQTCSDSVKAPQKEIKLKRESPIKKG--MDEDSTDD-DESEDEWEDVEELQEPVIDKLEEDAVLPAVVLPSNPVEIEIETPEQLKRRERREKRKAEFETYVRRMIKRFTKEVREDTHKVHLLCLLANGFYRNRICSQPDLHAIGLSIIPIHFTKVPAGQVDLLYISNLVKWFVGTFTVNDELSTEKGEPLQSTLERRFAIYAARDDEELVHIFLIILRALQLLCRLVLSLQPIPLKETKAKEKSTSKKQSLSSTSEgqeSSGTTPKVVAKKC---PCKKAKRDEK-SSGSEEDNEESKKTKSAQTKRthksklttgNKEQkeTRNENSGLGEK--DVPVRPKNNRRRRVASKVCYKEESGSDE-GSASDFEIS-GEESDISDEDFETVSKKWRSSRGAQKSKVmtikspkSETSESRLSRNSVGVEPR-PAKStaptSPHAQRKRNKIISSDEDDGQQmvQKVVGTDQWLEVFLEREDRWVCVDCVHGIVGQPQQCFTYATKPLSYIVGFDNDGSVKDVTQRYDPVWMTTTRKKRVDPEWWEDTLQPYKSPFADRDKKEETEFQVKLQDQPLPTAIGEYKNHPLYALKRHLLKYQAIYPESAAILGYCRGEAVYSRDCVHTLHSKDTWLKQARVVRIGEVPYKMVKGYSNQARKARLAEPANRDKADLALFGRWQTEEYQPPIAVDGKVPRNEYGNVYLFLPSMLPVGCVQLRLPNLNRLARKLDIDCAQAVTGFDFHGGYSHAVTDGYVVCEEYKEVLIAAWENEQAEIEKKEKEKREKRALGNWKLLTKGLLIRERLKQRYSIKAEPSAPETEKGAGFSSDEE-GPNSG-TAGGDVEISWPRNRQAE-MQKEK-TTRKSKREKKEEAAQLFPFEKL
>tr|A0A672V4V2|A0A672V4V2_STRHB/70-961 [subseq from] XPC complex subunit, DNA damage recognition and repair factor OS=Strigops habroptila OX=2489341 GN=XPC PE=3 SV=1
------STNKPSKQKGAKSLIK-ENKKTprnkenhYKEEACSDLLKPPQKEIKLKRESPVKK--EMDEDNadDDDDDESEDEWEDVEELQEPATD-KLEAAV--LPVLPSNPVEIEIETPELLKKRERREKWKAAFETYLRRMMKRFTKEVREDTHKVHLLCLLANGFYRNRICSQPELHAIGLSIIPTHFTKVPADQVDLQYLSNLVKWFVGTFTVNDELSTEKGESLQSTLERRFAIYAARDEEELVHIFLIILRALQLVCRLVLSLQPVPLKETKAKGKSSSKKQSLSNTSEGQKSSATTPKAVAKKCPCKKAKQDEKSSEGEE-DNKESKNLKTAQPKRphkSKvteGSQGQKESGDGESSlvEKDVPVRPkNDRRRQVASKVCYKEDSSSDE-GSVSVFELSE-EESDLSDEDFETVSKRQRRSLGSQKAKVTAikspkaeTSESRVSQsssGAEPKPAKSPAPALAPAARKRNKIISSDedGGQQEVRKATGTDQWLEVFLEPEDKWVSVDCVHGNVGQPQLCFTYATKPLSYILGFDNDGSVKDVTQRYDPVWMTATRKSRVDPAWWEETLQPYRSPYVQRDKKEENEFQVKLQDQPLPTAIGEYKNHPLYALKRHLLKYQAIYPESAAILGYCRGEAVYSRDCIHTLHSKDTWLKQARVVRIGEMPYKMVKGFSNQARKARLAEPANQDKEDLALFGRWQTEEFQPPVAVDGKVPRNEYGNVYLFLPCMLPIGCVHLKLPNLNRVARKLDIDCAQAITGFDFHGGYSHPVTDGYVVCEEFKEVLIAAWENEQAEMERKEKERREKRALGNWKLLIKGLLIRERLKQRYS-KTEPPAPVTKKGA-ASSSEGGGPSSEPAVGN-VDLFWPQNRQLEMKKEEK-TTRKSKRERKGEEAHLFPFEKL
>tr|A0A673TYF0|A0A673TYF0_SURSU/60-943 [subseq from] XPC complex subunit, DNA damage recognition and repair factor OS=Suricata suricatta OX=37032 GN=XPC PE=3 SV=1
CGDPGGPANSPARKKAAKVTVKSENAE-VKDEALSDGEDLRDFASTPKKAPHPRKEAAVDKGGceGDDEEESEDDWEEVEELSEPVPGDVGENAVFSKSVLPMKPVEIEIETPQQAKARERSERIKMEFETYLRRMMNRFSKEVHEDTHKVHLLCLLANGFYRSSICSQPDLLAVGLSIVPARFTKVPPQDVDICFLSNLVKWFIGTFTVNADLSTNEQDGLQTTLERRFAIYSARDDEELVHIFLLILRALQLSTRLVLSLQPIPLKLPTAKGKKASKEKSTEGPGGSLEPSSPDPENQARPKSSKGTRRESTPSAGSGSPSALGRRRKAAAvgKKRSVPSSSEEEEWKAGGQEEGPRGRRQAPERQAASRVSYKE-SGSEKGSSGSDFELSGGEVHHSSDEDSEPGRPRHRRARVPQRKTSGSKSDSRPQHGRHPKRSGLPAASTSSSSskSKRGKELPSDGEGAQRGKTAGIDQWLEVFCEQEEKWVCVDCVHGVVGQAVACYKYASKPMTYVVGIDSDGWVRDVTQRYDPAWMTTTRKFRVDAKWWAETLRPYQSPLVEREKKEDSEFQAKHLGQPLPTVIGTYKNHPLYALKRHLLKYEAIYPETAAILGYCRGEAVYSRDCVHTLHSRDTWLKQARVVRLGEVPYKMVKGYSNRARKARLAEPQLQDQNDLGLFGRWQTEEYQPPVAVDGKVPRNEFGNVYLFLPSMMPVGCVQLNLPNLHRIARKLGIDCVQAVTGFDFHKGYSHPITDGYIVCEEYKDVLLAAWENEQALIEKKEKEKREKRALGSWKLLVRGLLIRERLKLRYGDKSEAAAAQAHVGGGLSSDEEEGTSSQAQASRILAASWPQNREAEAEQKPQ-SPKKTKRERRAAASHLFPFERL
>tr|A0A674HC92|A0A674HC92_TAEGU/24-859 [subseq from] Uncharacterized protein OS=Taeniopygia guttata OX=59729 GN=XPC PE=3 SV=1
------------------------------------------------TESPVKKEMDEDNTDNDDDDESEDEWEDVEELQEP--SDKLEATVLPSMGLPSNPVEIEIETPEQVKKRETREKRKAEFEMYLRRMMKRFSKEVREDTHKVHLLCLLANGFYRNRICSQPDLLAIALSIVPTRFTQVPAGQVGLVYLSNLVKWFVGTFTVNDELSTEKGEPLQATLERRFAIYAAQDDEELVHIFLIILRALQLLCRLVLSFQPIPLKETRPKAKSSSKRLSHSSTCEGRESSTTTPKAVAKTCPCKKAKQDEKSseSKENNKEPKKPKTAQTGRTHKSKLTkGSQEQKGSNNETssaEKDVPVRPkNDRRRRVASKVCYKEESGSDE-GSASDFEVSE-EESDLSDEDFETVPKRRRSSQASQNSKLTTIKRSKTETSETRQAENLhgaetkPAKSTTPAlpqaQRKKNKIISSDEDdgQQEVRRAMGTDQWLEVFLEPEDKWVCVDCVHGNVGQPQLCFAHATKPLFYVVGFDNDGSVRDVTQRYDPVWMTSTRKSRVDPEWWEETLQPYESPFVERDKKEENEFQVKLQDQPLPTSIGEYKNHPLYALKRHLLKYQAIYPESAAILGYCRGEAVYSRDCIHTLHSRDTWLKQARVVRIGEVPYKMVRGFSNRARKARLAEPAIRDQEDLALFGRWQTEEYQPPIAVDGKVPRNEYGNVYLFLPSMLPVGCVQLKLPNLNRVARKLNIDCAQAITGFDFHGGYSHPVTDGYVVCEEYKDVLVAAWENEQAEIEKKEKQKREIRALGNWKLLTKGLLIRERLKQRYSIKTEPSAPETEKGGGFSSDEEGAPSSESTVGN-TAIYWPQNRQQEKQEEIAAKNKQARKEGRS-----------
>tr|A0A674K0S2|A0A674K0S2_TERCA/31-846 [subseq from] XPC complex subunit, DNA damage recognition and repair factor OS=Terrapene carolina triunguis OX=2587831 GN=XPC PE=3 SV=1
-----------------------------------------------------------------------------PELEDPVLDKSGEAAALPALMLPSKPVEIEIETPEQAKKRERREKRKAEFETYLRRMMKRFSKAVHEDTHKVHLLCLLANGFYRNRVCNQPDLQAIGLSIIPTHFTKVPAGRVDLLYLSNLVKWFVATFTINTELSVDDRESLQSTLERRFAIYAARDDEELVHMFLLILRALQLLCRLVLSLRPIPLKEPA--GKK-NQDRLFCFQGKSSckKHSAKKPKAPSRKSSCKGAKQQETLSgsEGADK-----ESNTSGTKRKSKSkvikDCQEQKESSDDEsnlgEEEGAHRPRNNCRRRVTLKVSYKEESGSDE-GSDSEFEASEEEDSHFSDEDFETVSKKQKRSSGPHKARLAVensrKNRSLESKGPKNSDGNeqlLAkAASPGSSNTprKRNKIISSDDDgEQEVVKVTGTDQWLEIFVEREDRWVCVDCVRGIVGQPSMCFKYATKPVSYIVGIDSNGHVKDVTQRYDPAWMTSTRKCRVDPQWWEDTMEPYRSPFVEREKKEEREFLVKLQDQPLPTAIGEYKNHPLYALKRHILKYEAIYPESAAILGYCRGEAVYSRDCVHTLHSRDTWLKQARVVRIGEVPYKMVKGFSNQARKARLAEPSNREKDDLGLFGLWQTEEYQPPVAVDGRVPRNEYGNVYLFLPCMLPIGCVQLKLPNLHRVARKLDIDCVQAITGFDFHGGYSHPVTDGYIVCEEYKEVLIAAWKNEQAEIEKREKEKREKRALGNWKLLAKGLLIRERLKQRYCRKSEASGSMMEKGAGFSSDEEGEPSSETPAE-DVVVSWPQNRQVDEQRKEKKG-RKSKREKKGEVAHLFPFEKL
>tr|A0A6B0S065|A0A6B0S065_9CETA/55-863 [subseq from] Uncharacterized protein OS=Bos mutus OX=72004 GN=E5288_WYG018263 PE=3 SV=1
CGDAGGSADGPVRRKAAKVSVKSEEPQVIKDEALSHGEGFRDLPSARRKGQPPEREAAADKGSceGDDEEDSEEDWEEVEEVSEPVPGDVGESAAFSASALPVKPVEIEIETPEQVKARERSEKIKMEFETYLRRMMKRFSKEVHEDTHKVHLLCLLANGFYRNSICNQPDLQAIGLSIIPTRFTKVPPRDVDVSYLSNLVKWFIGTFTVNAELSTNEQDGLQTTLERRFAIYSARNDEELVHIFLLLLRALHLPTRLVLSLQPVPLKLSAKKGKKPCKERSTEAPGGSSEAASHA---PGKPSGGSGGEHASSGGAGGARARGKGGKAAAGRRPRGESPSSGEDAGQARGQRRGTQRRAQARRRRVAAKVSYKEESGSDAASSGSDFEPSSEDSCLPSDEDSEPGLLRPRRAPAPQRTKAGSKSRSKSQHGSRGLRPGFVEASASAAGSkpKGGKKPSADGGKAGRQGAAGVDQWLEVFLEREEKWVCVDCVHGVVGQPLTCYQYATKPVTYVVGIDGAGCVRDVTQRYDPAWLTATRKSRVDAAWWAETLRPYRSPLVDREQREDQEFQAKHLDQPLPTVIGTYKNHPLYALKRHLLKYEAIYPETAAVLGYCRGEAVYSRDCVHTLHSRDTWLKQARVVRLGEVPYKMVKGYSNRARRARQAEPQLHDYNDLGLFGRWQTEEYQPPVAVDGKVPRNEFGNVYLFLPSMMPVGCIQLNLPNLHRVARKLNIDCAQAVTGFDFHKGYCHPITDGYVVCEEYRDVLLTAWENEQALIEKKEKEKREKRALGNWKLLVKGLLIRERLKLRYGA-------------------------------------------------------------------------
>tr|A0A6D2XU58|A0A6D2XU58_PANTR/61-941 [subseq from] XPC isoform 1 OS=Pan troglodytes OX=9598 GN=CK820_G0008793 PE=3 SV=1
CSHPGGSADGPAKKKVAKVTVKSENLKVIKDEAFSDGDDLRDFPSDLKKAHHLKRGATMNEDSNEEEEESENDWEEVEELSEPVLGDVRESTAFSRSLLPVKPVEIEIETPEQAKTRERSEKIKLEFETYLRRAMKRFNKEVHEDTHKVHLLCLLANGFYRNNICSQPDLHAIGLSIIPARFTRVLPRDVDTYYLSNLVKWFIGTFTVNAELSASEQDNLQTTLERRFAIYSARDDEELVHIFLLILRALQLLTRLVLSLQPIPLKSATAKGKKPSKERLTADPGGSSETSSQVLENHTKPKTSKGTKQEETFAKGTRKPSAKGKRNKGGRKKRSKPSSSEEDEGPGDKQEKATQRRPHGRERRVASRVSYKEESGSDEAGSGSDFELSSGEASDPSDEDSEPGPPKQRKAPAPQRTKAGSKSASRTQRGSHHKDPSLPAASSSSSSSKRGKKMCSDGEKAEKRSIAGIDQWLEVFCEQEEKWVCVDCVHGVVGQPLTCYKYATKPMTYVVGIDSDGWVRDVTQRYDPVWMTVTRKCRVDAEWWAETLRPYQSPFMDREKKEDLEFQAKHMDQPLPTAIGLYKNHPLYALKRHLLKYEAIYPETAAILGYCRGEAVYSRDCVHTLHSRDTWLKKARVVRLGEVPYKMVKGFSNRARKARLAEPQLREENDLGLFGYWQTEEYQPPVAVDGKVPRNEFGNVYLFLPSMMPIGCVQLNLPNLHRVARKLDIDCVQAITGFDFHGGYSHPVTDGYIVCEEFKDVLLTAWENEQAVIERKEKEKREKRALGNWKLLAKALLIRERLKRRYGPKSEAAAPHTDAGGGLSSDEEEGTSSQAEAARILAASWPQNREDEEKQKLKGGPKKTKREKKAAASHLFPFEKL
>tr|A0A6G1AZM1|A0A6G1AZM1_CROCR/32-913 [subseq from] XPC protein (Fragment) OS=Crocuta crocuta OX=9678 GN=Xpc PE=3 SV=1
CGDPGSPTHSPARKKAAKVTVKSETAE-VKDEALSDGEDLRDFASAPKKAPHPRREAAVDKGGCEgsDEEESEDDWEEVEELSEPVPGDAGENTAFSKSVLPVKPVEIEIETPQQAKARERSERIKMEFETYLRRMMNRFSKEVHEDTHKVHLLCLLANGLYRSNVCSQPDLLAIGLSIVPARFTKVPPQDVDICYLSNLVKWFIGTFTVNADLSTNEQDCLQTMLERRFAIYSARDDEELVHIFLLILRALHLSTRLVLSLQPIPLKLPAAKGKKAAKERSTEGPGGSLETSSPVLENQAKPESSKGTRQESTSSAGTGA-RGKGRKVAAAGKKRSGPSSGEEEEHKARGQEGGPRARRQGPERQAASRVSYKEESGSEKDGSGSDFELSSGEACHSSGEDSEPGRPKHRRAPGPQRTKAGSKSDSRPQRGRHPKCSGLPAASTSSSSRKinRGKELSSDGEGAQRGKAAGIDQWLEVFCEQEEKWVCVDCVHGVVGQAVACYKYASKPVTYVVGIDGDGWIRDVTQRYDPAWMTTTRKCRIDAKWWAETLRPYRSPLVEREKKEDSEFQAKHLGQPLPTVIGTYKNHPLYALKRHLLKYEAIYPETAAILGYCRGEAVYSRDCVHTLHSRDTWLKQARVVRLGEVPYKMVKGYSNRARKARLAEPQLQDQNDLGLFGRWQTEEYQPPVAVDGKVPRNEFGNVYLFLPSMMPVGCVQLNLPNLHRIARKLDIDCAQAITGFDFHKGYSHPITDGYIVCEEYKDVLLAAWENEQALIEKKEKEKREKRALGNWKLLARGLLIRERLKLRYGNKSEAVAAQVDAGGGLSSDEEEGTSSQAQVSRILAASWPQNREAEEEQKLQ-SPKKTKRERRAAASHLFPFERL
>tr|A0A6G1R8E2|A0A6G1R8E2_9GRUI/87-955 [subseq from] XPC complex subunit, DNA damage recognition and repair factor (Fragment) OS=Gallirallus okinawae OX=547194 PE=3 SV=1
-----NSANKPSKQKEAKTLIKEhEQITRNKgncNKKETCGDSLKPPQKEkkLKSESPVKK--EMDEDNtgdDDDDDESEDEWEDVEELQEPATDKLEEAAALPAVMLPNKPVEIEIETPEQAKKRERGEKRKAEFEMYLRRMMKRFSKEVREDTHKVHLLCLLGNGFYRNRICNQPDLHAIGLSIIPTHFMKVPAGQVDLFYLSNLVKWFVGTFTVNDELSTEKGESLQSTLERRFAIYAARDDEELVHGKSSSKR--QS----VSSISEGQESSSTT-PKAV-AKKCPCRKAKRDEKSSESEEDNKEPKKSKTAQTRR---------THKSMLTTGSQE--QKVSSNEENN----TVEKDVPVRPkNDRRRRVASKVCYKEESGSDEA-SASDFEISE-EESDLSDEYSEIVPKRQRSSLGSQKSKVTAiktpkpeTSVSRLSKNSCGVEPT-PAKSTAPalphAQRKRNKIISSDEDdgQQEVRKVTGTDQWLEVFLERQDKWVCVDCVHGNVGQPQLCFTHATKPLFYIVGFDNDGSVRDVTQRYDPVWMTTTRKNRVDPEWWEDTLQPYKSPYVERDKKEENEFQVKLQDQPLPTAIGEYKNHPLYALKRHLLKYQAIYPESAAILGYCRGEAVYSRDCVHTLHSKDTWLKQARVVRIGEVPYKMVRGFSNHARKVRLAEPANRDKADLALFGRWQTEEYQPPIAVDGKVPRNEYGNVYLFLPSMLPIGCVQLRLPNLNRLARKLDIDCAQAITGFDFHGGYSHPVTDGYVVCEEYKEVLIAAWENEQAEIEKKEKEKREKRAVGNWKLLTKGLLIRERLKQRYSIKTEPSALGTQKGAGFSSDEEGGPSSE-DAVRNVAMSWPQNCLME-KNKEEKITRKSKREQKGEAAQLFPFEKL
>tr|A0A6I9KLU8|A0A6I9KLU8_CHRAS/51-927 [subseq from] DNA repair protein complementing XP-C cells OS=Chrysochloris asiatica OX=185453 GN=XPC PE=3 SV=1
CSDPGGPAnDGPSKKKVAKRTVKSSHLTVIKDEVLSDGEDFRNSTSALKEAQNPKREATIDQDSSEE-DESEDDWEEVEELREPVSGDVGEDAVISKSVLLVNPVEIEIETPEQAKTRERSEKIKMEFETYLRRMMKRFNKQIHEDTHKVHLLCLLANGFFRNGICNQPDLRAISLSIIPTRFTKVPVRDMDVCYLSNLVKWFIGTFTVNADLSASEEDSLQTTLERRFAIYSARDDEELVHMFLLVLRALHLLTRLVLSLQPIPLKLSAAKGKKPHKERSKEDPGGVSETPSQVPENQSKPKAHKRTKKKETFSKDPGNPSAKGKRGKtaTGRKKQREPRSIEA-EDKGEEPE--IPRQYCVRKRPRASRVSYKEESGSDDTSSDSDFELSGRATHSLSSEDSDPCILRQKRPAFSQRTKAESKSHSCTWSESCSDSQDLPATFSSVWPNKKGRKIPTDGEEVERGKAACVDQWLEVFCEQEEKWVCVDCVHGIVGQPLTCYRYATKPVTYVVGIDGDGWVRDVTQRYDPVWMTATRKCRVDASWWAETLMPYQSPFVDRENKEELEFQAKHLDQPLPTAIGTYKNHPLYALKRHLLKYEAIYPETASILGYCRGEAVYSRDCVHTLHSRDTWLKQARTVRLGEVPYKMVKGYSNRARKARLAEPQLQDQNDLGLFGRWQTEEYQPPVAVDGKVPRNEFGNVYLFLPSMMPVGCVQLNLPNLHRVARKLDIDCVQAITGFDFHGGYSHPVTDGYIICEEHKDVLLDAWEKEQELIEKKEKEKKEKRAIGNWKLLAKGLLIRERLKLRYGAKNEALGPCADAEGALSLDEEEGTSSQAAAARILAASWPQNLELED---LKQKCRKTTRGKKQVAAHLFPFEKL
>tr|A0A6I9L3K5|A0A6I9L3K5_PERMB/59-933 [subseq from] DNA repair protein complementing XP-C cells isoform X1 OS=Peromyscus maniculatus bairdii OX=230844 GN=Xpc PE=3 SV=1
CSDPGDPTDGAAKTKVAKATAKSKNLKAPKEEALSDGDDFRDSPGDCKKAKKHAKTEVV-DGGSDEDEDSEDDWEEVEELTEPML-DMGEDSATSQSVLPVKAVEIEIETPEQAKARKRSEKIKMELETYLRRMMKRFNKEVQENMHKVHLLCLLASGFYRNSICRQPDLLAIGLSIIPTRFTKVPLQNRDICFLSNLVKWFIGTFTINADLSASEQDSLQTTLERRIAIYSARDDEELVHIFLLILRALQLLTRLVLSLQPVPLKSSVTKGTKSSTGTSLESPGGSSDPSSNVPESPKRPKTSKRIKEEEASSECSEKADARGKRRSkatAGSGQRRKPSCSEGEEAKPKTQSRARARQ--RRRRRVAAKVSYKEESGSDEAGSGSDFELSSGEGRNSSDEDCEPGPRKQKRTPGPQRTKTRSKSATKTQ----CEPPSFPAASSSSSGSKRGRKVSSGGQVTGERKAAGIDQWLEVFCESQAKWVCVDFVHGVVGQPLTCYKYATKPMTYVVGIDNDGWVRDVTQRYDPAWMTTTRKCRVDSEWWAETLRPYQSPLTEREKKEDQEFQAKHLDEPLPTSIGTYKNHPLYALKRHLLKFQAIYPETAAVLGYCRGEAVYSRDCVHTLHSRDTWLKQARVVRLGEVPYKMVKGFSNRARKARLSEPQLHDYNDLALYGHWQTEEYQPPVAVDGKVPRNEFGNVYLFLPSMMPIGCVQMHLPNLHRVARKLGIDCVQAITGFDFHGGYCHPVTDGYIVCEEFRDVLLTAWENEQAIIEQKEKEKKEKRALGNWKLLARGLLIRERLQLRYGPKSEAGAPHANAGGGLSSDEEEGTSSQAETARVLAASWPQNREAKEEQKPE-YPKMTRKRRAAEASHLFPFEKL
>tr|A0A6J0CPA7|A0A6J0CPA7_PERMB/59-530 [subseq from] DNA repair protein complementing XP-C cells isoform X2 OS=Peromyscus maniculatus bairdii OX=230844 GN=Xpc PE=3 SV=1
CSDPGDPTDGAAKTKVAKATAKSKNLKAPKEEALSDGDDFRDSPGDCKKAKKHAKTEVV-DGGSDEDEDSEDDWEEVEELTEPML-DMGEDSATSQSVLPVKAVEIEIETPEQAKARKRSEKIKMELETYLRRMMKRFNKEVQENMHKVHLLCLLASGFYRNSICRQPDLLAIGLSIIPTRFTKVPLQNRDICFLSNLVKWFIGTFTINADLSASEQDSLQTTLERRIAIYSARDDEELVHIFLLILRALQLLTRLVLSLQPVPLKSSVTKGTKSSTGTSLESPGGSSDPSSNVPESPKRPKTSKRIKEEEASSECSEKADARGKRRSkatAGSGQRRKPSCSEGEEAKPKTQSRARARQ--RRRRRVAAKVSYKEESGSDEAGSGSDFELSSGEGRNSSDEDCEPGPRKQKRTPGPQRTKTRSKSATKTQ----CEPPSFPAASSSSSGSKRGRKVSSGGQVTGERKAAGIDQWLEVFC--------------------------------------------------------------------------------------------------------------------------------------------------------------------------------------------------------------------------------------------------------------------------------------------------------------------------------------------------------------------------------------------------------------------
>tr|A0A6J0CPA7|A0A6J0CPA7_PERMB/531-898 [subseq from] DNA repair protein complementing XP-C cells isoform X2 OS=Peromyscus maniculatus bairdii OX=230844 GN=Xpc PE=3 SV=1
--------------------------------------------------------------------------------------------------------------------------------------------------------------------------------------------------------------------------------------------------------------------------------------------------------------------------------------------------------------------------------------------------------------------------------------------------------------------------------------------------------------------------------IDNDGWVRDVTQRYDPAWMTTTRKCRVDSEWWAETLRPYQSPLTEREKKEDQEFQAKHLDEPLPTSIGTYKNHPLYALKRHLLKFQAIYPETAAVLGYCRGEAVYSRDCVHTLHSRDTWLKQARVVRLGEVPYKMVKGFSNRARKARLSEPQLHDYNDLALYGHWQTEEYQPPVAVDGKVPRNEFGNVYLFLPSMMPIGCVQMHLPNLHRVARKLGIDCVQAITGFDFHGGYCHPVTDGYIVCEEFRDVLLTAWENEQAIIEQKEKEKKEKRALGNWKLLARGLLIRERLQLRYGPKSEAGAPHANAGGGLSSDEEEGTSSQAETARVLAASWPQNREAKEEQKPE-YPKMTRKRRAAEASHLFPFEKL
>tr|A0A6J0HNQ7|A0A6J0HNQ7_9PASS/89-956 [subseq from] DNA repair protein complementing XP-C cells OS=Lepidothrix coronata OX=321398 GN=XPC PE=3 SV=1
-----------------------------KEEMCSDSPKPPQKEMKLKKESPVKKEMSeDNTDNDDDDDESEDEWEDVEELQEPATDKFEEAAVLPAVGLPSKPVEIEIETPEQMKKRERREKRKAEFEAYLRRMMKRFSKEVREDTHKVHLLCLLANGFYRNRICSQPDLLAIGLSVIPTRFTTVPAGKVDLLYLSNLVKWFIGTFTVNDELFTEKGEPLQSTLERRFAIYAAQDDEELVHIFLIILRALQLLCRLVLSFQPIPLKDTRPKGKSSSKRQSLSNTSERQESSATTPKAGAKKCPCKKAKQDEKSSESeeDIRePkKAKTAQTKGTHKSKLAKGSQEQKESSNESslAEKDVPVRPkNDRRRRVASKVCYKEESESDE-GSVSDFEVSE-EESDLSDEDFETVSKRRRSSLASQKAQMTTlkspKtetSESRLSKNSCGSEPKpakSTAPALPAGQKKRNKIISSDEDdgQQELRKATGTDQWLEVFLEREDKWVCVDCVHGNVGQPQLCFTHATKPLFYIVGFDNDGSVRDVTQRYDPVWMTATRKIRVDPEWWEETLQPYESPNVERDKKEETEFQVKLQDQPLPTAIGEYKNHPLYALKRHLLKYQAIYPESAAILGYCRGEAVYSRDCVHTLHSRDTWLKKARVVRIGEVPYKMVKGFSNQARKARLVEPANRDREDLALFGHWQTEEYQPPIAVDGKVPRNEYGNVYLFLPSMLPVGCVQLKLPNLNRVARKLNIDCVQAITGFDFHGGYSHPVTDGYVVCEEYKEVLIAAWENEQAEIEKKEKEKREKRALGNWKLLTKGLLIREKLKKRYSIKTEPSAPETEKGAGFSSDEEGAPSSE-SAVGNAAISWPQNRQLEKKEEEKK-TRKSKRERKGEEAQLFPFEKL
>tr|A0A6J2C133|A0A6J2C133_ZALCA/60-944 [subseq from] DNA repair protein complementing XP-C cells isoform X1 OS=Zalophus californianus OX=9704 GN=XPC PE=3 SV=2
CSDPG----GPAKKKAAQVTVKSENPKVVKDEALSDEEEFRDSARARKKAQPLQREAAVAKGrcEGDEEEESEDDWEEVEELGEPVPGDVGENAAFSKSVLPVKPVEIEIETPQQAKARERSERIKVEFETYLRRMMKRFGKEVREDTHKVHLLCLLANGFYRSNICSQPDLLAIGLSIIPAHFTRVPPQDVDACYLSNLVKWFVGTFTVNADLSTNKQDGLQTTLERRFAIYSARDDEELVHIFLLILRALQLQTRLVLSLQPLPLKLPAAKGKKAAKETSAEDPGGSLETCSPVPESQTKPKTSQGTGQEATSSKVSGGPSTKGKRSKAAvvKKKRREPSSSGEEEHKaGGRQE-NTQRRRPGRERQVASRVSYKEESGSDKGSSGSDFELSSAEAPHSSDEDSEPGLSRQRRAPAPQRTKAGSKSDSRTQRGRHpqhPKHPGFPAASTSSSSskSKRGKKISSDGEGAEREKAAGIDQWLEVFCEQEEKWVCVDCVHGVVGQALACYKYATKPMTYVVGIDGDGWVRDVTQRYDPDWMTATRKCRVDAKWWAETLRPYQSPLVEREKKEDSEFQAKHLGQPLPTVIGTYKNHPLYALKRHLLKYEAIYPETAAILGYCRGEAVYSRDCVHTLHSRDTWLKQARVVRLGEVPYKMVKGYSNRARKARLAEPQLQDHNDLGLFGEWQTEEYQPPVAVDGKVPRNEFGNVYLFLPSMMPVGCVQLNLPNLHRVARKLDIDCVQAITGFDFHKGYSHPITDGYIVCEEYKDVLLAAWENEQALIEKREKEKREKRALGNWKLLARGLLIRERLKLRYGDKSEAGAPQAPAGDGLSSDEEEGTSSQAEASRILAASWPQNREAEEEQKLK-CPKKTKREKAAAASHLFPFERL
>tr|A0A455AGZ6|A0A455AGZ6_PHYMC/2-749 [subseq from] DNA repair protein complementing XP-C cells OS=Physeter macrocephalus OX=9755 GN=XPC PE=3 SV=1
--------------------------------------------------------------------------------------------------------------------------------------MKRFNKEVREDTHKVHLLCLLANGFYRNSICNQPDLRAIGLSIVPTRFTKVPPQDVDISYLSHLAKWFIGTFTVNADLSTNEQDGLQTTLERRFAIYSARDNEELVHIFLLILRALHLPTRLVLSLKPIPLKLSAAKGKKPSKERSTEGPGGSSETSSQVPGKPSKPETSRGSRREDTSSEGTGSARAKGKGSKAAavRKKRSEPSSSREEEGKAGGQTEGTQRRSRGRERRAAARVSYREESGSDKASSGSDFELSSSDSHRPSDEDSEPGLPRQRRATAPQSMKVGCKRESRSQRGSHRQPPGFPEASVSASGSkrKRGKhRMPVDGEEADGRRAAGVDQWLEVFSEREEKWVCVDCVHGVVGQPLTCYQYATKPVTYIVGIDGDGWLRDVTQRYDPAWMTATRKCRVDAAWWAEALRPYRSPLVEREQREDQEFQARHLDQPLPTVIGTYKNHPLYALKRHLLKYEAIYPETAAILGYCRGEAVYSRDCVHTLHSRDTWLKQARVVRLGEVPYKVVKGYSNRARRARLAEPQLQDYNDLGLFGKWQTEEYQPPVAVDGKVPRNEFGNVYLFLPGMMPVGCVQLNLPNLHRVARKLNIDCAQAVTGFDFHKGYSHPVTDGYIVCEEYKDVLLTAWENEQALIEKKEKEKREKRALGNWKLLVKGLLIRERLRLRYGAQSEEAAPHADAGGGLSSDEEEGTSSPAEVARILAASWPQNREVEEKRKC---PRKSRREKE-AASHLFPFEKL
>tr|A0A6J2C3B8|A0A6J2C3B8_ZALCA/46-930 [subseq from] DNA repair protein complementing XP-C cells isoform X2 OS=Zalophus californianus OX=9704 GN=XPC PE=3 SV=2
CSDPG----GPAKKKAAQVTVKSENPKVVKDEALSDEEEFRDSARARKKAQPLQREAAVAKGrcEGDEEEESEDDWEEVEELGEPVPGDVGENAAFSKSVLPVKPVEIEIETPQQAKARERSERIKVEFETYLRRMMKRFGKEVREDTHKVHLLCLLANGFYRSNICSQPDLLAIGLSIIPAHFTRVPPQDVDACYLSNLVKWFVGTFTVNADLSTNKQDGLQTTLERRFAIYSARDDEELVHIFLLILRALQLQTRLVLSLQPLPLKLPAAKGKKAAKETSAEDPGGSLETCSPVPESQTKPKTSQGTGQEATSSKVSGGPSTKGKRSKAAvvKKKRREPSSSGEEEHKaGGRQE-NTQRRRPGRERQVASRVSYKEESGSDKGSSGSDFELSSAEAPHSSDEDSEPGLSRQRRAPAPQRTKAGSKSDSRTQRGRHpqhPKHPGFPAASTSSSSskSKRGKKISSDGEGAEREKAAGIDQWLEVFCEQEEKWVCVDCVHGVVGQALACYKYATKPMTYVVGIDGDGWVRDVTQRYDPDWMTATRKCRVDAKWWAETLRPYQSPLVEREKKEDSEFQAKHLGQPLPTVIGTYKNHPLYALKRHLLKYEAIYPETAAILGYCRGEAVYSRDCVHTLHSRDTWLKQARVVRLGEVPYKMVKGYSNRARKARLAEPQLQDHNDLGLFGEWQTEEYQPPVAVDGKVPRNEFGNVYLFLPSMMPVGCVQLNLPNLHRVARKLDIDCVQAITGFDFHKGYSHPITDGYIVCEEYKDVLLAAWENEQALIEKREKEKREKRALGNWKLLARGLLIRERLKLRYGDKSEAGAPQAPAGDGLSSDEEEGTSSQAEASRILAASWPQNREAEEEQKLK-CPKKTKREKAAAASHLFPFERL
>tr|A0A6J2C5S7|A0A6J2C5S7_ZALCA/2-754 [subseq from] DNA repair protein complementing XP-C cells isoform X3 OS=Zalophus californianus OX=9704 GN=XPC PE=3 SV=2
--------------------------------------------------------------------------------------------------------------------------------------MKRFGKEVREDTHKVHLLCLLANGFYRSNICSQPDLLAIGLSIIPAHFTRVPPQDVDACYLSNLVKWFVGTFTVNADLSTNKQDGLQTTLERRFAIYSARDDEELVHIFLLILRALQLQTRLVLSLQPLPLKLPAAKGKKAAKETSAEDPGGSLETCSPVPESQTKPKTSQGTGQEATSSKVSGGPSTKGKRSKAAvvKKKRREPSSSGEEEHKaGGRQE-NTQRRRPGRERQVASRVSYKEESGSDKGSSGSDFELSSAEAPHSSDEDSEPGLSRQRRAPAPQRTKAGSKSDSRTQRGRHpqhPKHPGFPAASTSSSSskSKRGKKISSDGEGAEREKAAGIDQWLEVFCEQEEKWVCVDCVHGVVGQALACYKYATKPMTYVVGIDGDGWVRDVTQRYDPDWMTATRKCRVDAKWWAETLRPYQSPLVEREKKEDSEFQAKHLGQPLPTVIGTYKNHPLYALKRHLLKYEAIYPETAAILGYCRGEAVYSRDCVHTLHSRDTWLKQARVVRLGEVPYKMVKGYSNRARKARLAEPQLQDHNDLGLFGEWQTEEYQPPVAVDGKVPRNEFGNVYLFLPSMMPVGCVQLNLPNLHRVARKLDIDCVQAITGFDFHKGYSHPITDGYIVCEEYKDVLLAAWENEQALIEKREKEKREKRALGNWKLLARGLLIRERLKLRYGDKSEAGAPQAPAGDGLSSDEEEGTSSQAEASRILAASWPQNREAEEEQKLK-CPKKTKREKAAAASHLFPFERL
>tr|A0A6J2G2H0|A0A6J2G2H0_9PASS/105-954 [subseq from] DNA repair protein complementing XP-C cells isoform X1 OS=Pipra filicauda OX=649802 GN=XPC PE=3 SV=2
----------------------------------------------LKKESPVKKEMSEDNTDDDDDDESEDEWEDVEELQEPATDKFEEAAVLPAVGLPSKPVEIEIETPEQMKKRERREKRKAEFEAYLRRMMKRFSKEVREDTHKVHLLCLLANGFYRNRICSQPDLLAIGLSVIPTRFTTVPAGKVDLIYLSNLVKWFIGTFTVNDELSTEKGEPLQSTLERRFAIYAAQDDEELVHIFLIILRALQLLCRLVLSFQPIPLKDTRPKGKSSSKRQSLSNTSEGQESSATTPKAGAKKCPCKKAKPDEKSSESeedIKEPkKAKTAQTKGTHKSKLAKGSQEQKESSNESslAEKDVPVRPkNDRRRRVASKVCYKEESESDE-GSVSDFEVSE-EESDLSDEDFETVSKRRRSSLASQKAKMTTlkspKsetSESRLSKNSCESEPK-PAKSTApalpAGQKKRNKIISSDEDdgQQEVRKVTGTDQWLEVFLDCEDKWVCVDCVHGNVGQPQLCFTHATKPLFYVVGFDNDGSVRDVTQRYDPVWMTATRKIRVDPEWWEETLQPYESPNVERDRKEETEFQVKLQDQPLPTAIGEYKNHPLYALKRHLLKYQAIYPESAAILGYCRGEAVYSRDCVHTLHSRDTWLKKARVVRIGEVPYKMVKGFSNQARKARLVEPANRDREDLALFGHWQTEEYQPPIAVDGKVPRNEYGNVYLFLPSMLPVGCVQLKLPNLNRVARKLNIDCVQAITGFDFHGGYSHPVTDGYVVCEEFKEVLIAAWENEQAEIEKKEKEKREKRALGNWKLLTKGLLIREKLKKRYSIKTEPSAPETEKGAGFSSDEEGAPSSES-AVGNVAISWPQNRQLEKKEEEKK-TRKSKRERKGEEAQLFPFEKL
>tr|A0A6J2M5A7|A0A6J2M5A7_9CHIR/62-943 [subseq from] DNA repair protein complementing XP-C cells isoform X1 OS=Phyllostomus discolor OX=89673 GN=XPC PE=3 SV=1
--GPGGPADAPAKKKVAKVTVKSENLKAVKEEDFSDGEDFRDFTSACRKGHHPQREAAVDKDSHEgdDEEESEDDWEEVEELSEPVPGGVGENAAFSQSVLPMKPVEIEIETPEQAKARERSEKIQMEFETSLRRLMKRFSKEVHENTHKVHLLCLLANGFYRNSICNQPDLQAISLSIIPTHFTRVPPQDMDICYLSNLVKWFIGTFTVNSELSISEQDNLQTTLERRFAIYSARDDEELVHILLLILRALQLPTRLVLSLQPIPLKLSAAKGKKP-KERSTEGPGGSSETSSLVSENQTKPKSSRGTRKKNTSSKDASSPSAKGKRGMAAtiRKKQRESSSSGEEEGQAEEQEEETQRHVRGRKLRVASRVSYKEeESGSNKASSASDFELSSGEAHHPSDEDSDPGPSKQRRAPASQGTKAGSKSKSRTQHGSQHKRPGFPAASTNSSStkSKRSKKMSSDGEGTEREKAAGVDQWLEVFCEQEEKWVCVDCVHGVVGQALTCHKYATKPMTYVVGIDNDGWVRDVTQRYDPAWMTVTRKCRVDAKWWAETLRPYQSPLVEREKKEDLEFQAKHLDQPLPCVIGTYKNHPLYALRRHLLKYEAIYPETASIIGYCRGEAVYSRDCVHVLHSRDTWLKQGRVVRLGEVPYKMVKGYSNRARRARLAEPQLQDQNDLGLFGRWQTEEYQPPVAVGGKVPRNEFGNVYLFLPSMMPVGCVQLNLPNLHRVARKLGIDCAQAITGFDFHRGYSHPITDGYVVCEEYKDVLLAAWENEQALIEKKEKEKREKRAVGNWKLLVKGLLIRERLKLRYGDKSEAAVPPA-AEGGLSSDEEEGTSSQAETARILAASWPQNREVKEEQKAK-CPKKTRREK-AAASHLFPFERL
>tr|A0A3Q7RQ26|A0A3Q7RQ26_VULVU/2-751 [subseq from] DNA repair protein complementing XP-C cells isoform X3 OS=Vulpes vulpes OX=9627 GN=XPC PE=3 SV=1
--------------------------------------------------------------------------------------------------------------------------------------MKRFSKEVREDTHKVHLLCLLANGFYRSNICNQPDLLAIGLSIVPTRFTRVPPQDVDAGYLSNLVKWFVGTFTVNADLSTNEQDGLQTTLERRFAIYSARDDEELVHIFLLILRALQLPTRLVLSLQPLPLKLPTAKGKKATTERSAEDPGSSLETSSPVAEGQTKPKTSKGTRQEDTSSKSRGSTSAKGKKGKAAAvgKRRREPSSSGEEERKAGGQEEETQRRRYGRERQVASRVSYKEESASDKGSSGSDFELSSGEAHHSSDEDSEPVLPRQRRAPGPQRTKVGSRTDSRTQSGRPSKHPGFPAASTSSSSskSKQGKKISSDGEGAERRKAAGVDQWLEVFCEQEEKWVCVDCVHGVVGQALACYKYATKPMTYVVGIDGDGSVRDVTQRYDPAWMTATRKCRVDAKWWAETLRPYQSLLVEREKKEDSEFQAKHLGQPLPTVIGTYKNHPLYALKRHLLKYEAIYPETAAILGYCRGEAVYSRDCVHTLHSRDTWLKQARVVRLGEVPYKMVKGYSNRARKARLAEPQLQDQNDLGLFGKWQTEEYQPPVAVDGKVPRNEFGNVYLFLPSMMPVGCVQLNLPNLHRVARKLDIDCVQAITGFDFHKGYSHPITDGYIVCEEYKDVLLAAWENEQALIEKREKEKREKRALGNWKLLARGLLIRERLKLRYGDESGTGAPQAHAGGGLSSDEEEGTSSQAEASRILAASWPQNREAEEEQKPKC-SKKTKREKKAAASHLFPFEKL
>tr|A0A402EFY3|A0A402EFY3_9SAUR/176-1031 [subseq from] Uncharacterized protein (Fragment) OS=Paroedura picta OX=143630 GN=parPi_0002672 PE=3 SV=1
----------------------------------------SGLPSSlLQKEASAKRESAIKKREDEGEEESEDEWEDVEELREPEIEILKDISPL--PALPNKMVEIEIETPEQAKKRERREKRQAEFETYLRRMMKRFNKEVHEDMHKVHLLCLLANGFYRNRICSQPDLQAIGLSIIPAHFTKVPTDRVDRLYLSNLVKWFVATFTVNSELSTDE-ESWQSTLERRFAVYAARDDEELVHIFMLILRSLQLLCRLVLSLQPIPFKEPAGKLKPPTKKRsvnLVSEELDSSAKKPRVTPKKCPQLKNKQRAGQEEIASENRKPNSPEAKRKISRSKVLRGSQKEMETGDGENNSKGREglGRPkNDRQRRVASKVSYKEESGSDE-GSDSEFHASEDdqDASSISDDDFETTDRKHRPSAGTPKARAALNnrrkpapSVLKEPKDSDNAELLLRKtpLSSSSNPKKRNKIISSsDEEEGSQEPVirRGTDEWVEVFVEREGKWVDVNCVHGTVGQPSLCFRYATKPVCYIVGFDNDGCVKDVTQRYDPAWMTSTRKSRVDAQWWNDSLEPYRSPFVEREKKEEKEFLAQLQDQPLPTAIGEYKNHPLYALQRHLLKYEAIYPESAAVLGYCRGEAVYSRDCVHTLHSKDTWLKQARVVRLGEVPYKMVIGYSNQARKARMMEPANREKKDLALFGLWQTEVYQPPVAVDGRVPRNEFGNVYLFQPSMLPVGCVQLKLPNLHRVARKLDIDCVPAVTGFDFHGGYSHAVTEGYIICEEYREVLVAAWENEEAEREKKEKEKREKRVLGNWKLLVKGVLIRERLKRRYCTKNEAADGTMGRETGFSSDE-EGPSSETLAG-DMAVAWPQNRQVEKQSGGEKRNRKSQREKKGEAKHLFPFEKL
>tr|A0A6J3B9U1|A0A6J3B9U1_VICPA/2-275 [subseq from] LOW QUALITY PROTEIN: DNA repair protein complementing XP-C cells OS=Vicugna pacos OX=30538 GN=XPC PE=3 SV=1
-------------------TVTSEGPKVVKDEDLSDGQDSRGFPSARKKARRPRKEAAVDRGGCEadDEEESEDDWEEVEELGEPGPGDLGENTAFSESALPVKPVEIEIETPEQVKARERSEKLKMEFETHLRRLMKRFSKEVHEDTHKVHLLCLLANGFYRNSICNQPDLRAIGLSITPVRFTRVPPQDVDTGYLSNLVKWFIGTFTINEDLSTSEQDDLQTTLERRFAIYSAKNAEELVHIFLLILRALHLPTRLVLSLQPIPLKLPAAKGKKPSKERAAEGPGASSEXX--------------------------------------------------------------------------------------------------------------------------------------------------------------------------------------------------------------------------------------------------------------------------------------------------------------------------------------------------------------------------------------------------------------------------------------------------------------------------------------------------------------------------------------------------------------------------------------------------------------
>tr|A0A6J3B9U1|A0A6J3B9U1_VICPA/281-799 [subseq from] LOW QUALITY PROTEIN: DNA repair protein complementing XP-C cells OS=Vicugna pacos OX=30538 GN=XPC PE=3 SV=1
-------------------------------------------------------------------------------------------------------------------------------------------------------------------------------------------------------------------------------------------------------------------------------------------------------------------------------------------------------------------------XRRVASRVSYKEESGSGGASSSSDFELSSGDSLLPSDEDSEPGLPKPRRAPAPPRTERGSRRDvrrdSEPPRGSRPKPPGSPAASASASGRKRGKgKKASPGEEA-----AGVDQWLEVFCEREDKWVCVDCVHGVVGQPLICYQYASKPVTYVVGIDGDGWVRDVTQRYDPAWLTATRRCRVDAAWWAEALRPYRSPLAERERKEDMEFQAKHLDQPLPTVIGTYKNHPLYALKRHLLKYEAIYPETAAILGYCRGEAVYSRDCVHTLHSRDTWLKQARVVRLGEVPYKMVKGYSNRARRARLAEPQLQDQNDLGLFGRWQTEEYQPPVAVDGKVPRNEFGNVYLFLPSMMPVGCIQLNLPNLHRVARKLGIDCAQAVTGFDFHKGYSHPITDGYIVCEEYRDVLLTAWENEQALVEKKEKEKREKRALGNWKLLVRGLLIRERLQLRYGAQSTAAAPHADAGGGLSSDEEEGTSSQAEAARILAASWPQNREAEEERKGRR-LRKSSREKKEAESHLFPFEKL
>tr|A0A287ASM2|A0A287ASM2_PIG/38-800 [subseq from] XPC complex subunit, DNA damage recognition and repair factor OS=Sus scrofa OX=9823 GN=XPC PE=1 SV=1
-----------------------------------------------------------------------------------------------------------------------SEKIKMEFETQLRRMMKRFNKEVHEDTHKVHLLCLLANGFYRNSICSQPDLRAIGLSIIPTRFTKVPPQDVDVCYLSNLVKWFIGTFTVNADLSTNEQDGLQTTLERRFAIYSARDDEELVHIFLLIIRALHLSARLVLSLQPIPLKSSAAKGKKASKERSTEGPGCSSETSSPGPAKQTKLKSSSGNRREDPSSEGTSGPRAKGKGSKAaaATKKQREPSSSGEEEGKAAGQQGEARRPARGRRRQAATRVSYKEESGSDKASSSSDFELSSGDSHCPSDEDSEPGLRRQRRAPGLPRTKAGAKSDSRSQRGSHPKPPGFLAASAGPPGSKRkgGKKTSVRGEEADGGKVAGVDHWLEVFCEREDKWVCVDCVHGVVGQPLTCYQYATKPMTYVVGIDGDGWVRDVTQRYDPAWMTATRKCRVDAVWWAETLRPYRSPLLEREQREDQEFQAKHLDQPMPTVIGTYKNHPLYALKRHLLKYEAIYPETAAILGYCRGEAVYSRDCVHTLHSRDTWLKQGRVVRLGEVPYKMVKGYSNRARKARLAEPQLRDHNDLPLFGQWQTEEYQPPVAVDGKVPRNEFGNVYLFLPSMMPVGCVQLNLPNLQRVARKLNIDCVQAITGFDFHKGYSHPITDGYIVCEEYRDILLAAWENEQALIEKKEKEKKEKRTLGNWKLLVKGLLIRERLRLRYGTQSKTAAPHTDTG-GLSSDEEEGTSSQGEAARILAASWPQNREAEEERERK-CPKRTRREKKEAASHLFPFEK-
>tr|A0A6J3DLP5|A0A6J3DLP5_AYTFU/69-964 [subseq from] DNA repair protein complementing XP-C cells isoform X1 OS=Aythya fuligula OX=219594 GN=XPC PE=3 SV=1
-----KSANKPSKQKGVKLLAK-ENKKITENKGNHSkEQTCSDSLKPPQKETKLKRESSvkkeMDEDNTDDDDESEDEWEDVEELQEPVTDKLEEAAVHSSVALPSNPVEIEIETPEQRKKRERREKRKSEFETYLRRMMKRFSKEVREDTHKVHLLCLLANGFYRNRICSQPDLHAIGLSIIPTHFTKVSAGQVDILYLSNFVKWFIGTFTVNDELSIEKGEPLQSTLERRFAIYAARDDEELVHIFLIILRALQLLCRLVLSLQPVPLKETTAKGKGSSKRQSLSSTSEGRESSGTTPKAVAKKCPCKKAKKDEKS-SGSEEDNKEPEKPRTARTKRthkSKLtSGSQEQKEIGNEEsglgEKDVPVKPkNDRRRRVASKVCYKEESGSDE-GSVSDFEVSE-EESDLSDEDFVTVSKKQRRSLGSQKSKLTSIKSPKTETSESKqsKNCSgvepRPAKSMApalpHASRKRNKIISSDEDDGQQlvRKVVGTDQWLEVYLERENKWVCVDCVHGSVGQPQQCFRYSTKPLYYVVGFDNDGSVKDVTQRYDPVWMTTTRKNRVDPEWWEDTLQPYRSPFVERDEKEEKEFQVKLQDQPLPTAIGEYKNHPLYALKRHLLKYQAIYPESAAILGYCRGEAVYSRDCVHTLHSKDTWLKQARVVRIGEVPYKMVKGYSNQARKARLAEPANRDKEDLALFGRWQTEEYQPPIAVDGKVPRNEYGNVYLFLPSMLPVGCVQLRLPNLNRLARKLDIDCAQAITGFDFHGGYSHPVTDGYVVCEEYKEVLIAAWENEQAEIEKKEKEKREKRALGNWKLLTKGLLIRERLKQRYSIKTESSAPETEKGAGFSSDEEGGPSS-GTAGRDVAISWPQNRQV-EKQKEEQTTKKSKREKKGEAAQLFPFEKL
>tr|A0A6J3GJK9|A0A6J3GJK9_SAPAP/54-932 [subseq from] DNA repair protein complementing XP-C cells isoform X3 OS=Sapajus apella OX=9515 GN=XPC PE=3 SV=1
CSDPGGSADGPAKKKVAKVTVKSENLKVIKDEALSDGDDVRDFPSDLKKAHHLKRGATVNEDSNEEEEESEDDWEEVEELSEPVLGDGKESTAFSPSLLPVKPVEIEIETPEQAKTRERSEKIKMEFETYLRRAMKRFNKEVHEDTHKVHLLCLLANGFYRNNICSQPDLHAIGLSVVPSRFTRVPPRDVDTYYLSNLVKWFIGTFTVNADLSASEQDNLQATLERRFAIYSARDDEELVHIFLLILRALQLLTRLVLSLQPIPLKSAAAKGKKPSKKRLTADPGGSSESSSQVLENHTKPKTSKGTKQEETFVKGTCKPSAKGK-NKADRKKQSKLSSSEEDEGLGDKQEKATQRRPHGRERRVASRVSYKEESGSDEAGSGSDFELSSGEASDPSNEDSEPGPPKQRKVPAPQRTKTGSKSASKTQRGNHHKDLSLPAASSSSSSSKRGK-MSSNGEKVEKRSLPGVDQWLEVFCEQEEKWICVDCVHGVVGQPLTCYRYATKPMTYVVGIDSDGWVRDVTQRYDPAWMTVTRKCRVDAEWWAETLRPYQSPFLDREKKEDMEFQAKHMDQPLPTAIGLYKNHPLYALKRHLLKYEAIYPETAAILGYCRGEAVYSRDCVHTLHSRDTWLKKARVVRLGEVPYKMVKGYSNRARKARLAEPQLRDENDLGLFGYWQTEEYQPPVAVDGKVPRNEFGNVYLFLPSMMPVGCVQLNLPNLHRVARKLDIDCVQAITGFDFHGGYSHPVTDGYIVCEEFKDVLLTAWENEQAIIEKKEKEKREKRALGNWKLLTKGLLIRERLKRRYGPKSEAAASHSDAGGGLSSDEEEGTSSQVEAARILAASWPQNREDEEKQKLKGGPKKTKRERKAAASHLFPFEKL
>tr|A0A6J3GJQ9|A0A6J3GJQ9_SAPAP/61-939 [subseq from] DNA repair protein complementing XP-C cells isoform X1 OS=Sapajus apella OX=9515 GN=XPC PE=3 SV=1
CSDPGGSADGPAKKKVAKVTVKSENLKVIKDEALSDGDDVRDFPSDLKKAHHLKRGATVNEDSNEEEEESEDDWEEVEELSEPVLGDGKESTAFSPSLLPVKPVEIEIETPEQAKTRERSEKIKMEFETYLRRAMKRFNKEVHEDTHKVHLLCLLANGFYRNNICSQPDLHAIGLSVVPSRFTRVPPRDVDTYYLSNLVKWFIGTFTVNADLSASEQDNLQATLERRFAIYSARDDEELVHIFLLILRALQLLTRLVLSLQPIPLKSAAAKGKKPSKKRLTADPGGSSESSSQVLENHTKPKTSKGTKQEETFVKGTCKPSAKGK-NKADRKKQSKLSSSEEDEGLGDKQEKATQRRPHGRERRVASRVSYKEESGSDEAGSGSDFELSSGEASDPSNEDSEPGPPKQRKVPAPQRTKTGSKSASKTQRGNHHKDLSLPAASSSSSSSKRGK-MSSNGEKVEKRSLPGVDQWLEVFCEQEEKWICVDCVHGVVGQPLTCYRYATKPMTYVVGIDSDGWVRDVTQRYDPAWMTVTRKCRVDAEWWAETLRPYQSPFLDREKKEDMEFQAKHMDQPLPTAIGLYKNHPLYALKRHLLKYEAIYPETAAILGYCRGEAVYSRDCVHTLHSRDTWLKKARVVRLGEVPYKMVKGYSNRARKARLAEPQLRDENDLGLFGYWQTEEYQPPVAVDGKVPRNEFGNVYLFLPSMMPVGCVQLNLPNLHRVARKLDIDCVQAITGFDFHGGYSHPVTDGYIVCEEFKDVLLTAWENEQAIIEKKEKEKREKRALGNWKLLTKGLLIRERLKRRYGPKSEAAASHSDAGGGLSSDEEEGTSSQVEAARILAASWPQNREDEEKQKLKGGPKKTKRERKAAASHLFPFEKL
>tr|A0A6J3GLC8|A0A6J3GLC8_SAPAP/60-938 [subseq from] DNA repair protein complementing XP-C cells isoform X2 OS=Sapajus apella OX=9515 GN=XPC PE=3 SV=1
CSDPGGSADGPAKKKVAKVTVKSENLKVIKDEALSDGDDVRDFPSDLKKAHHLKRGATVNEDSNEEEEESEDDWEEVEELSEPVLGDGKESTAFSPSLLPVKPVEIEIETPEQAKTRERSEKIKMEFETYLRRAMKRFNKEVHEDTHKVHLLCLLANGFYRNNICSQPDLHAIGLSVVPSRFTRVPPRDVDTYYLSNLVKWFIGTFTVNADLSASEQDNLQATLERRFAIYSARDDEELVHIFLLILRALQLLTRLVLSLQPIPLKSAAAKGKKPSKKRLTADPGGSSESSSQVLENHTKPKTSKGTKQEETFVKGTCKPSAKGK-NKADRKKQSKLSSSEEDEGLGDKQEKATQRRPHGRERRVASRVSYKEESGSDEAGSGSDFELSSGEASDPSNEDSEPGPPKQRKVPAPQRTKTGSKSASKTQRGNHHKDLSLPAASSSSSSSKRGK-MSSNGEKVEKRSLPGVDQWLEVFCEQEEKWICVDCVHGVVGQPLTCYRYATKPMTYVVGIDSDGWVRDVTQRYDPAWMTVTRKCRVDAEWWAETLRPYQSPFLDREKKEDMEFQAKHMDQPLPTAIGLYKNHPLYALKRHLLKYEAIYPETAAILGYCRGEAVYSRDCVHTLHSRDTWLKKARVVRLGEVPYKMVKGYSNRARKARLAEPQLRDENDLGLFGYWQTEEYQPPVAVDGKVPRNEFGNVYLFLPSMMPVGCVQLNLPNLHRVARKLDIDCVQAITGFDFHGGYSHPVTDGYIVCEEFKDVLLTAWENEQAIIEKKEKEKREKRALGNWKLLTKGLLIRERLKRRYGPKSEAAASHSDAGGGLSSDEEEGTSSQVEAARILAASWPQNREDEEKQKLKGGPKKTKRERKAAASHLFPFEKL
>tr|A0A6J3S462|A0A6J3S462_TURTR/78-959 [subseq from] DNA repair protein complementing XP-C cells OS=Tursiops truncatus OX=9739 GN=XPC PE=3 SV=1
---SGGPADGPARKKAAKVTVKSENPPVIKDEALSDGEDSRDFPSALKKVHRPEKEAAADKGGGEggDEEESEEDWEEVEEVSEPVPGDVGESAAFSTSALPLKPVEIEIETPEQVKARERSEKIKTEFETYLRRMMKRFNKEVREDTHKVHLLCLLANGFYRNSICNQPDLRAIGLSIVPTRFTKVPPQDVDVSYLSNLAKWFIGTFTVNADLSTNEQDGLQTTLERRFAIYSARDSEELVHIFLLILRALHLPTRLVLSLQPIPLKLSAAKGKKPSKERSTEGPGGSSETSSQVPGKPSKPETSRGSRREDMSSEGTGSapDKAKGSKAAATRKKRREPSSSRKEEGKAGGQTEGTQRRSRGRERQAAARVSYKEESGSDKASSSSDFELSSSDSHRPSDEDSEPGLPRQRRAAAPQRMKVGSKRESRSQRGSDGQPPGFPEASVSASSSKrkRGKrKMPVDGEEADGRRAAGVDQWLEVFSEQEEKWVCVDCVHGVVGQPLTCYQYATKPVTYIVGIDSDGCLRDVTQRYDPAWMTVTRKCRVDAAWWAETLRPYQSPLVEREQKEDQEFQARHLDQPLPTVIGMYKNHPLYALKRHLLKYEAIYPETAAILGYCRGEAVYSRDCVHTLHSKDTWLKQARVVRLGEVPYKVVKGYSNRARRARLAEPQLQDYNDLGLFGKWQTEEYQPPVAVDGKVPRNEFGNVYLFLPGMMPVGCVQLNLPNLHRVARKLNIDCAQAVTGFDFHKGYSHPITDGYIICEEYKDVLLAAWENEQALIEKKEKEKREKRALGNWKLLVKGLLIRERLRLRYGAQSEEAAPHADAGGGLSSDEEEGTSSPAEVARILAASWPQNREVEEKRKC---PRKSRREEKEAASHLFPFEKL
>tr|A0A6P3PXP7|A0A6P3PXP7_PTEVA/63-942 [subseq from] DNA repair protein complementing XP-C cells isoform X1 OS=Pteropus vampyrus OX=132908 GN=XPC PE=3 SV=1
-SDPGCSTDGRAKKKVAKVTVKSENLKVIKDEAFSDGEDF----SACKKAHHPKREAAMDKGSHEgdDEEESEDDWEEVEELSEPVPGDAGENAAFSQSVLPMKPVEIEIETPEQAKARERSEKIQMEFETNLRRLMKRFNKEVHEDTHKVHLLCLLANGFYRNNICNQPDLQAIGLSIIPARFTRVPPQDVDIYYLSNLVKWFIGTFTVNTDLSTNEQDGLQTTLERRFAIYSARDDEELVHIFLLILRALQLPTRLVLSLQPVPLKLSATKGKKPSKESSTECPGGSAETSSQVPENQTKPKTSRETRQEDTTSKSAGSPSVKGKRSKAAaiKKKQKEPPSSGEEEVKAEKQEKKTQGRVRGQKRRVASRVSYKEESGSDKASSGSDFELSSGEAHHSSSEDCEPGPSRQRRASAPQRTKAGSKSDSRTQHGSHPKHPGFPAASASSSSskSKRGKKMSSDGEETERGKAAGVNQWLEVFCEQEEKWTCVDCVHGVVGQSPTCYRYATKPMTYVVAIDNNGWVRDVTQRYDPAWMTATRKCRVDAKWWAETLRPYQSPLVEREKKEDLEFQAKHLEQPLPTVIGTYKNHPLYALKRHLLKYEAIYPETAAIIGYCRGEAVYSRDCVHILHSRDTWLKQGRVVRLGEVPYKMVKGYSNRARRARLAEPQLQDHNDLGLFGKWQTEEYQPPVAVDGKVPRNEFGNVYLFLPSMMPIGCVQLNLPNLQRVARKLDIDCVQAITGFDFHKGYSHPITEGYIVCEEYKDVLLAAWENEQALIEKKEKEKKEKRALGNWKLLAKGLLIRERLKLRYGAKSEAVAPHTDAGGGLSSDEEEGTSSQAEAARILAASWPQNREAEEEQKPK-YPKRTRREK-ATASHLFPFERL
>tr|A0A4W2H7B5|A0A4W2H7B5_BOBOX/55-866 [subseq from] XPC complex subunit, DNA damage recognition and repair factor OS=Bos indicus x Bos taurus OX=30522 GN=XPC PE=3 SV=1
CGDAGGSADGPVRRKAAKVSVKSEEPQVIKDEALSDGEDFRDLPSARRKGQPPEREAAADKGSceGDDEEDSEEDWEEVEEVSEPVPGDVGESAAFSASALPVKPVEIEIETPEQVKARERSEKIKMEFETYLRRMMKRFSKEVHEDTHKVHLLCLLANGFYRNSICNQPDLQAIGLSIIPTRFTKVPPRDVDVSYLSNLVKWFIGTFTVNAELSTNEQDGLQTTLERRFAIYSARDDEELVHIFLLLLRALHLPTRLVLSLQPVPLKLSAEKGKKPCKERSTEAPGGSSEAASHA---PGKPSGGSGGEHASSGGAGGARARGKGAKAAAGRRPRGESPSSGEDAGQARGQRRGTQRRAQARRRRVAAKVSYKEESGSDAASSGSDFEPSSEDSCRPSDEDSEPGLPRPRRAPAPQRTKAGSKSRSKSQQGSRGLRPGFVEASASAAGSKRkgGKKPSGDGGKAGRQGAAGVDQWLEVFLEREEKWVCVDCVHGVVGQPLTCYQYATKPVTYVVGIDGAGCVRDVTQRYDPAWLTATRKSRVDAAWWAETLRPYRSPLVDREQREDQEFQAKHLDQPLPTVIGTYKNHPLYALKRHLLKYEAIYPETAAVLGYCRGEAVYSRDCVHTLHSRDTWLKQARVVRLGEVPYKMVKGYSNRARRARQAEPQLHDYNDLGLFGRWQTEEYQPPVAVDGKVPRNEFGNVYLFLPSMMPVGCVQLNLPNLHRVARKLNIDCAQAVTGFDFHKGYCHPITDGYVVCEEYRDVLLTAWENEQALIEKKEKEKREKRALGNWKLLVKGLLIRERLKLRYGAQIP----------------------------------------------------------------------
>tr|A0A6P4US20|A0A6P4US20_PANPR/60-944 [subseq from] DNA repair protein complementing XP-C cells OS=Panthera pardus OX=9691 GN=XPC PE=3 SV=1
CSDPGGPAHSPAKRKAAKVTVKSENAKV-KDEALSDGEDFRDFASAPKKAHHPKREAAVDKGSceGDEEEESDDDWEEVEELSEPVPSDAGENAAFSKSVLPVKPVEIEIETPQQAKARERSERIKMEFETYLRRMMNRFSKEVREDTHKVHLLCLLANGFYRSNICNQPDLLAIGLSIIPARFTKVPPQDVDACYLSNLVKWFIGTFTVNADLSTNEQDGLQTTLERRFAIYSARDDEELVHIFLLILRALQLPTRLVLSLQPVPLKLPTAKGKKASKERSTEGPGGSLETSSPVPENQAKPKSGKGTGQESTPSAGTGSPSARGKRSKAAAvgKKRRGPSSSEEEECKAGEQEEGRRRRRQGRERQVASRVSYKEESGSERGSNGSDFEPSSGEARHSSDEDSEPGLPRQRRAPGPQRTKAGSKSDSRTHRGKHPRRSGFPAASTSSSSskSKRGKKISSDGEGAQRGTAAGRDQWLEVFCEQEEKWVCVDCVHGVVGQAVACYKYATKPMTYVVGIDGDGWVRDVTQRYDPAWMTTTRKCRVDAKWWAETLRPYQSPLVEREKKEDSEFQAKHLGQPLPTVIGTYKNHPLYALKRHLLKYEAIYPETAAILGYCRGEAVYSRDCVHTLHSRDTWLKQARVVRLGEVPYKMVKGYSNRARKARLAEPQLQDQNDLGLFGRWQTEEYQPPVAVDGKVPRNEFGNVYLFLPSMMPVGCVQLNLPNLHRIARKLDIDCVQAITGFDFHKGYSHPITDGYIVCEEYKDVLLAAWENEQALIEKKEKEKREKRALGNWKLLVKGLLIRERLKIRYGDKSEAVAAQAHAGGGLSSDEEEGTSSQAEASRILAASWPQNREAEEEQKPQ-CPKKTKREKKAAASHLFPFEKL
>tr|A0A1S3EQQ5|A0A1S3EQQ5_DIPOR/33-898 [subseq from] DNA repair protein complementing XP-C cells OS=Dipodomys ordii OX=10020 GN=Xpc PE=3 SV=1
-----SDAGGPAKKKEAKATAKAENLKGVKEEDVGDGEDLRDFASDLKKMKQPKRESPVNTGSEEEdDQESEEDWEEVEELGEPVLGDMGENSSFCQSLLPVKPVEIEIETPEQVKTRERSEKIKMEFETYLRRMMKRFSKEVHENTHKVHLLCLLANGFYRNSICQQVDLLAIGLSIIPVRFTRVPPEDVDLSYLSNLMKWFIGTFTVNADLSVSEGDSLQTTLERRFAVYSARDEEELVHIFLLILRALQLLTRLVVSLQPVPLKLSMAKAKKPSSQRSTEGSRGTSEPSTHTPESHTKAKISKRAKHE-----GTGKAGARGKRSKAAAGSKDRRESSSEEE------QREAKRCPHGRARRVASKVSYKEDSASDEAGSSSDFELSSGEDQQSSDEDPRPGSKRQKRAPAPRRTKKGSESESRTPRRSHHKNLGFSAASSSSSSSKRGKKTSNDGEEAEAGRAAGVDQWLEVFCEQEGKWVCVDCVHGVVGQPLVCHRYATKPMAYVVGFDSDGCVRDVTQRYDPAWMTATRKCRVDAEWWAETLRPYQSPFVERERKEDLEFQAKHLDQPLPTAIGTYKNHPLYALKRHLLKYEAIYPETAAVLGYCRGEAVYSRDCVHTLHSKDTWLKQARVVRLGEVPYKMVKGYSNRARKARLAEPHLQDHNDLGLFGHWQTEEYQPPVAVDGKVPRNEFGNVYLFLPCMMPIGCVQLRLPNLHRVARKLDIDCVQAITGFDFHGGYSHPITDGYIVCEEFRDVLLAAWENEQALAEKKEKEKREKRALGNWKLLVRGLLIRERLKLRYGAKSEVVAPHMDGEGGLSSDEEEGTSSQAETARILAASWPQNREAEEEEQKPKCHRTSRRGRKAVAAHLFPFEKL
>tr|A0A091XCS7|A0A091XCS7_OPIHO/3-834 [subseq from] DNA repair protein complementing XP-C cells (Fragment) OS=Opisthocomus hoazin OX=30419 GN=N306_10849 PE=3 SV=1
-----------------------------------------------------------------DDDESEDEWEDVEELQEPATDKLQEAAVLPAVVLPSNPVEIEIETPEQMKNRERREKRKAEFEMYLRRMMKRFSKEVHEDTHKVHLLCLLANGFYRNRICNQPDLHAIGLSIIPTHFTKVPAGQVDLVCLSNLVKWFVGTFTVNDKLSTEKGEALQSALERRFAIYAARDDEELVHIFLIILRALQLLCRLVLSFQPIPLKETRAKEKSSSKRQSLSGTSEgheNSATTPRTVARKCPCrKAKEHEKSSESEEDNKEPKKCKTAQTKRARKSKLTTGSQEQKESSNEEStlaEKDVHVRPkNDRRRRVASKVCYKEESGSDEH-SVSEFEVSE-EESGLSDEDFETVSKRQRRSLGSQKSKMTAVKSPKTEtsesRPSKNSDGAEPrpAKSTApalpQAQKKRNKIISSDEDdgQQEVRKGMGTDQWLEVFLEREDKWVCVDCVHGNVGQPQVCFRYATKPLSYIVGFDNDGSVRDVTQRYDPVWMTATRKTRVDPEWWEDTLQPYRSPCVERDKKEENEFQVKLQDQPLPTAIGEYKNHPLYALKRHLLKYQAIYPESAAILGYCRGEAIYSRDCVHTLHSKDTWLKKARVVRIGEVPYKMVKGFSNQARRARLAEPANREKKDLALFGHWQTEEYQPPIAVDGKVPRNEYGNVYLFLPCMLPIGCVQLRLPNLNRLARKLDIDCAQAITGFDFHGGYSHPVTDGYVVCEEYKEVLTAAWENEQAEIEKKEKEKREKRAVGNWKLLTKGLLIRERLKQRYSIKTEPSAPATEKGAGFSSDEEGGPSSETAVGN-VAVSWPQNRQLEKKKEEK-TTRKSKREKKGEAAQLFPFEKL
>tr|A0A6P5DNH2|A0A6P5DNH2_BOSIN/52-929 [subseq from] DNA repair protein complementing XP-C cells OS=Bos indicus OX=9915 GN=XPC PE=3 SV=1
CGDAGGSADGPVRRKAAKVSVKSEEPQVIKDEALSDGEDFRDLPSARRKGQPPEREAAADKGSceGDDEEDSEEDWEEVEEVSEPVPGDVGESAAFSASALPVKPVEIEIETPEQVKARERSEKIKMEFETYLRRMMKRFSKEVHEDTHKVHLLCLLANGFYRNSICNQPDLQAIGLSIIPTRFTKVPPRDVDVSYLSNLVKWFIGTFTVNAELSTNEQDGLQTTLERRFAIYSARDDEELVHIFLLLLRALHLPTRLVLSLQPVPLKLSAEKGKKPCKERSTEAPGGSSEAASHA---PGKPSGGSGGEHASSGGAGGARARGKGGKAAAGRRPRGESPSSGEDAGQARGQRRGTQRRAQARRRRVAAKVSYKEESGSDAASSGSDFEPSSEDSCRPSDEDSEPGLPRPRRAPAPQRTKAGSKSRSKSQQGSRGLRPGFVEASASAAGSKRkgGKKPSGDGGKAGRQGAAGVDQWLEVFLEREEKWVCVDCVHGVVGQPLTCYQYATKPVTYVVGIDGAGCVRDVTQRYDPAWLTATRKSRVDAAWWAETLRPYRSPLVDREQREDQEFQAKHLDQPLPTVIGTYKNHPLYALKRHLLKYEAIYPETAAVLGYCRGEAVYSRDCVHTLHSRDTWLKQARVVRLGEVPYKMVKGYSNRARRARQAEPQLHDYNDLGLFGRWQTEEYQPPVAVDGKVPRNEFGNVYLFLPSMMPVGCVQLNLPNLHRVARKLNIDCAQAVTGFDFHKGYCHPITDGYVVCEEYRDVLLTAWENEQALIEKKEKEKREKRALGNWKLLVKGLLIRERLKLRYGAQSEAAAPHTDVGGGLSSDEEEGTSSQAEAARILAASWPQNREAE-KPK---CPRKTRREKKEAAAHLFPFEKL
>tr|A0A6P5JRA5|A0A6P5JRA5_PHACI/53-933 [subseq from] LOW QUALITY PROTEIN: DNA repair protein complementing XP-C cells OS=Phascolarctos cinereus OX=38626 GN=XPC PE=3 SV=1
-SDPGGTRGRASKKAGVKTEKKSEKHPGVKEEASSEGEDFINFASVPKKKIQPKTEASVKKDSSRenEEDESEDDWEEVEELNEPVPDEMGGTAASFQSTLPTKPVEIEIETPEQVKARERREKRQTELETYLRRMMKRFDKEVRENTHKVHLLCLLANGFFRNNICNEPDLQAIGLSIIPAHFTKVLPNKVDVPYLSNLVKWFIATFTVNAELSIDERDSLRSTLERRFAIYSAQDNEELVHIFLLILRSLQLLARLVLSLQPIPLKLLAAKAKKKSQYSSLQNPGSCSEPPSQKAETQIRSKTSTGRAAASS-KKAAEDKKPEPQKAAVGRKKHAQCSPNEEEDMVVEK---EGAQRP-VRERRRTSKVSYKEESGSDGAESSSDFELSSENDSHLSNEDSQRGIRRPRRSAPSQRTKAASVGSRRRVRTSakNKRDDShpfiIPAATPEASGTKRGRIISSDEEEEDEvGKAVGVDQWLEVFCEGEDRWVCVDCVHGVVGQPLTCYKYATKPLSYIIGIDNDGCARDITQRYDPAWMTATRKCRVDSEWWAETLRPYQSPFGARENKEEMEFQAKLQSQPLPTAIGMYKNHPLYALKRHLLKYEAIYPESAAILGYCRGEAVYSRDCVHTLHSRDTWLKEARVVRLGEVPYKMVKGYSNRARKARLADPKYRDQXDLGLFGHWQTEEYQPPVAVDGKVPRNEFGNVYLFVPSMLPIGCVQLKLPNLHRVARKLGIDCVQAVTGFDFHSGYSHPVTDGYIVCEEYKDVLLAAWDDEQSLIEQKEKEKREKRVLGHWKLLVKGLLIRERLKLRFGDKGEAAAAASERGAGFSSDE-EGTSSQA-AAQDLAASWPQNRETEEQQKRKG-TRKSKRQKREEAKHLFPFEKL
>tr|A0A6P6CBS0|A0A6P6CBS0_PTEVA/63-875 [subseq from] DNA repair protein complementing XP-C cells isoform X3 OS=Pteropus vampyrus OX=132908 GN=XPC PE=3 SV=1
-SDPGCSTDGRAKKKVAKVTVKSENLKVIKDEAFSDGEDF----SACKKAHHPKREAAMDKGSHEgdDEEESEDDWEEVEELSEPVPGDAGENAAFSQSVLPMKPVEIEIETPEQAKARERSEKIQMEFETNLRRLMKRFNKEVHEDTHKVHLLCLLANGFYRNNICNQPDLQAIGLSIIPARFTRVPPQDVDIYYLSNLVKWFIGTFTVNTDLSTNEQDGLQTTLERRFAIYSARDDEELVHIFLLILRALQLPTRLVLSLQPVPLKLSATKGKKPSKESSTECPGGSAETSSQVPENQTKPKTSRETRQEDTTSKSAGSPSVKGKRSKAAaiKKKQKEPPSSGEEEVKAEKQEKKTQGRVRGQKRRVASRVSYKEESGSDKASSGSDFELSSGEAHHSSSEDCEPGPSRQRRASAPQRTKAGSKSDSRTQHGSHPKHPGFPAASASSSSskSKRGKKMSSDGEETERGKAAGVNQWLEVFCEQEEKWTCVDCVHGVVGQSPTCYRYATKPMTYVVAIDNNGWVRDVTQRYDPAWMTATRKCRVDAKWWAETLRPYQSPLVEREKKEDLEFQAKHLEQPLPTVIGTYKNHPLYALKRHLLKYEAIYPETAAIIGYCRGEAVYSRDCVHILHSRDTWLKQGRVVRLGEVPYKMVKGYSNRARRARLAEPQLQDHNDLGLFGKWQTEEYQPPVAVDGKVPRNEFGNVYLFLPSMMPIGCVQLNLPNLQRVARKLDIDCVQAITGFDFHKGYSHPITEGYIVCEEYKDVLLAAWENEQALIEKKEKEKKEKRALGNWKLLAKGLLIRERLKLRYGAKISV---------------------------------------------------------------------
>tr|A0A6P3V8D2|A0A6P3V8D2_OCTDE/53-919 [subseq from] DNA repair protein complementing XP-C cells isoform X1 OS=Octodon degus OX=10160 GN=Xpc PE=3 SV=1
--DPGGPVDGPVKKKVTKVTVKSENLKVIKDEALSDGEDLRDFSHDLKKAQRPKREVAVDKGHDEgDEEESEDDWEEVEELSGTLPDDAGESSA-SQSVLPLKPVEIEIETPEQAKTRERREKIKMEFESCLRRMMKRFSKEVHENTHKVHLLCLLANGFYRNAVCSQPDLLAIGLSIVPARFTRVPPQDVDLSYLCNLVKWFIGTFTVNADLSVPEQGSLQTTLERRFAIYSARDEEELVHMFLLILRALQLLTRLVLSLQPLPLKSSVAKEKKLPKSKTTEDSGDAPGTSSQAAENQPERQTSKRTMQGKAFLKGPGKADTKGKRRKtaTGSMKQREPSSSEG-EVAGPREQ---PRRS--RARYRAHRVSYKEESGSDPAASSSDFEPSSEEAHFSSDEGSEPAPPRQKRAPNLQWTKVGSKKDSRTRPRSRRQHP----ASSTSLGSKRGKKVSQDNEEAGGKA-TGVDQWLEVFCEKDAKWMCVDCVHGVVDQPRACYRYTTKPVTYVVGIDNNGWVRDVTQRYDPAWMTATRKCRVDAEWWDETLRPYRSPFVEREKKEDLEFQAKHLDQPLPSAIGTYKNHPLYALKRHLLKYEAIYPETAAVLGYCRGEAVYSRDCVHTLHSRDTWLKQARVVRLGEVPYKMVKGYSNRARKARLANPQLQDQNDLGLFGHWQTEEYQPPVAVDGKVPRNEFGNVYLFLPSMMPVGCVQLHLPNLHRVARKLDIDCAPAVTGFDFHGGYCHAVTDGYVVCEEFRDVLLTAWENEQALIEKKEKEKREKRALGNWKLLARGLLIRERLQLRYGAQSDAAAPHTGMGGGLS-DEEEGTSSQAEAARVLAASWPQNREVEEEQKP-ACPRKTRRAKKEAASHLFPFEK-
>tr|A0A6P6DQ87|A0A6P6DQ87_OCTDE/53-789 [subseq from] DNA repair protein complementing XP-C cells isoform X2 OS=Octodon degus OX=10160 GN=Xpc PE=3 SV=1
--DPGGPVDGPVKKKVTKVTVKSENLKVIKDEALSDGEDLRDFSHDLKKAQRPKREVAVDKGHDEgDEEESEDDWEEVEELSGTLPDDAGESSA-SQSVLPLKPVEIEIETPEQAKTRERREKIKMEFESCLRRMMKRFSKEVHENTHKVHLLCLLANGFYRNAVCSQPDLLAIGLSIVPARFTRVPPQDVDLSYLCNLVKWFIGTFTVNADLSVPEQGSLQTTLERRFAIYSARDEEELVHMFLLILRALQLLTRLVLSLQPLPLKSSVAKEKKLPKSKTTEDSGDAPGTSSQAAENQPERQTSKRTMQGKAFLKGPGKADTKGKRRKtaTGSMKQREPSSSEG-EVAGPREQ---PRRS--RARYRAHRVSYKEESGSDPAASSSDFEPSSEEAHFSSDEGSEPAPPRQKRAPNLQWTKVGSKKDSRTRPRSRRQHP----ASSTSLGSKRGKKVSQDNEEAGGKA-TGVDQWLEVFCEKDAKWMCVDCVHGVVDQPRACYRYTTKPVTYVVGIDNNGWVRDVTQRYDPAWMTATRKCRVDAEWWDETLRPYRSPFVEREKKEDLEFQAKHLDQPLPSAIGTYKNHPLYALKRHLLKYEAIYPETAAVLGYCRGEAVYSRDCVHTLHSRDTWLKQARVVRLGEVPYKMVKGYSNRARKARLANPQLQDQNDLGLFGHWQTEEYQPPVAVDGKVPRNEFGNVYLFLPSMMPVGCVQLHLPNLHRVARKLDIDCAPAVTGFDFHGGYCHAV-------------------------------------------------------------------------------------------------------------------------------------
>tr|A0A1V4JIH7|A0A1V4JIH7_PATFA/85-959 [subseq from] DNA repair protein complementing XP-C cells OS=Patagioenas fasciata monilis OX=372326 GN=XPC PE=3 SV=1
-----------------KITINKGND--NKEETCS--DSLKPPQKEIKFKRDSPVKKEMDEENTGDDDESEDEWEDVEELQEPATDKSEEAAVLPAMVLPSNPVEIEIETPEQMKKRQRSEKRKAEFETYLRRIMKRFSKEVREDTHKVHLLCLLANGFYRNRICSQPDLHAIGLSIVPTRFTKVPAHQVNLLHLSNLVKWFVGTFTINAELSTEKGESLQSTLEKRFAIYAARDEEELVHIFLIILRALQLLCRLVLSFQPIPLKETSAKGKSSSNrQSLSSTSEGkkSSAtTPKAVAKKHPcrKAKWEeESSESEEDNKEPKTHKTAQTKRTHKSKLTTGSQKQKESSNRESSLAEKDVPVQPkNDRRRRVASKVCYKEESGSDE-GSGSDFEVSE-EESEVSDEDFETVSKRPRSSLGSQKSKVTvikrpktETSESRLSKNSHGADPK-PAESTAppvpHTQKKRNKIISSDEDDGQQEvRKTGTDQWLEVFLECEDKWVCVDCVRGNVGQPQLCFTYATKPLFYIVGFDNDGSVRDVTQRYDPVWMTATRKSRVDPEWWEETLQPYRSPYVERDKKEENEFQVKLQDQPLPTAIGEYKNHPLYALKRHLLKYQAIYPESAAVLGYCRGEAVYSRDCVHTLHSRDTWLKQARVVRIGEAPYKMVKGFSNQARKARLAEPANRDKEDLALFGRWQTEEYQPPIAVDGKVPRNEYGNVYLFLPSMLPIGCVQLRLPNLNRLARKLDIDCAQAITGFDFHGGYSHPVTDGYVVCEEYKDILLAAWENEQAEMEKKEKEKREKRALGNWKLLTKGLLIRERLKQRYSLKTEPSAPEAEKGAGFSSDEEEGPSSETAVG-NTAIYWPQNRQL-EKTKENNATRKSKREKKGEAAQLFPFEKL
>tr|A0A3L8SCC1|A0A3L8SCC1_CHLGU/70-969 [subseq from] Uncharacterized protein OS=Chloebia gouldiae OX=44316 GN=DV515_00009761 PE=3 SV=1
----------PSKREEAKSQIKESKKnarnkdNSIKEETCSD--SLKHPQTEMKLKTETPVKKEMDEDNtdDDDDDESEDEWEDVEELQEPS-DKLEEATVLPSVGLPSNPVEIEIETPEQVKKRERREKRKAEFEMYLRRMMKRFSKEVREDTHKVHLLCLLANGFYRNRICSQPDLLAIGLSIVPTRFTQVPSGQVGLVYLSNLVKWFVGTFTVNDELSIEKGEPLQATLESRFAIYAAQDDEELVHvrdwelqgwlIFLIILRALQLLCRLVLSFQPIPLKETRPKGKSSSKRLSHSRTHEGWESSATTPKAVAKTSPCKKAKQDEKSseSKENNKEPKKPKTAQTGRTHKSKLTkGSQEQKGSNNETssaEKDVAVRPkNDRRRRVASKVCYKEESGSDE-GSASDFEVSE-EESDLSDEDFESLPKRRRSSQASQNSKLTTIKRSKTETSEtrqaenlHRTE-TKPAKSTTpalpQAQRKRNKIISSDEDdgQQEVRRAMGTDQWLEVFLEPEDKWVCVDCVHGNVGQPQLCFAHATKPLFYVVGFDNDGSVRDVTQRYDPVWMTSTRKSRVDAEWWEETLQPYESPFVERDKKEENEFQVKLQDQPLPTAIGEYKNHPLYALKRHLLKYQAIYPESAAILGYCRGEAVYSRDCIHTLHSRDTWLKQARVVRIGEVPYKMVRGFSNRARKARLAEPEKRDQEDLALFGHWQTEEYQPPIAVDGKVPRNEYGNVYLFLPSMLPVGCVQLKLPNLNRVARKLNIDCAQAITGFDFHGGYSHPVTDGYVVCEEYKEVLVAAWENEQAEIEKKEKEKREKRALGNWKLLTKGLLIRERLKQRYSIKTEPSAPETEKGGGFSSDEEGAASSESTVG-NTAIYWPQNRQLEKQEEIA--AKTSKREKRGEAAQLFPFEKL
>tr|A0A6P6HNW0|A0A6P6HNW0_PUMCO/60-301 [subseq from] DNA repair protein complementing XP-C cells OS=Puma concolor OX=9696 GN=XPC PE=3 SV=1
CSDPGGPAHSPAKRKAAKVTVKSENAE-VKDEALSDGEDFRDFASAPRKAHHPKREAAVDKGSceGDEEEESDDDWEEVEELSEPVPSDAGENAAFSKSVLPVKPVEIEIETPQQAKARERSERIKMEFETYLRRMMNRFSKEVREDTHKVHLLCLLANGFYRSNICNQPDLLAIGLSIIPARFTKVPPQNVDACYLSNLVKWFIGTFTVNADLSTNEQDGLQTTLERRFAIYSARDDEELVH----------------------------------------------------------------------------------------------------------------------------------------------------------------------------------------------------------------------------------------------------------------------------------------------------------------------------------------------------------------------------------------------------------------------------------------------------------------------------------------------------------------------------------------------------------------------------------------------------------------------------------------------------------------
>tr|A0A6P6HNW0|A0A6P6HNW0_PUMCO/302-913 [subseq from] DNA repair protein complementing XP-C cells OS=Puma concolor OX=9696 GN=XPC PE=3 SV=1
-------------------------------------------------------------------------------------------------------------------------------------------------------------------------------------------------------------------------------------------------------------------------------GKKASKERSTEGPGGSLETSSPVPENQAKPKSGKGTGQESTPA-GTGSPSARGKRSKAAvvGKKRRGPSSSEEEERKARGQEEGPRRRRQGQERQVASRVSYKEESGSERGSSGSDFEPSSGEARHSSDEDSEPGLPRQRRAPGPQRTKAGSKSDSRSHRGRHPRRSGFPAASTSSSSskSKRGKKISSDGEGAQRGAAAGRDQWLEVFCEQEEKWVCVDCVHGVVGQAVTCYKYATKPMTYVVGIDGDGWVRDVTQRYDPAWMTTTRKCRVDAKWWAETLRPYQSPLVEREKKEDSEFQAKHLGQPLPTVIGTYKNHPLYALKRHLLKYEAIYPETAAILGYCRGEAVYSRDCVHTLHSRDTWLKQARVVRLGEVPYKMVKGYSNRARKARLAEPQLQDQNDLGLFGRWQTEEYQPPVAVDGKVPRNEFGNVYLFLPSMMPVGCVQLNLPNLHRIARKLDIDCVQAITGFDFHKGYSHPITDGYIVCEEYKDVLLAAWENEQALIEKKEKEKREKRALGNWKLLVKGLLIRERLKIRYGDKSEAVAAQAHAGGGLSSDEEEGTSSQAEASRILAASWPQNREAEEEQKPQ-CPKKTKRAKKAAASHLFPFEKL
>tr|A0A6J0VSC9|A0A6J0VSC9_ODOVR/58-935 [subseq from] DNA repair protein complementing XP-C cells OS=Odocoileus virginianus texanus OX=9880 GN=XPC PE=3 SV=1
---AGGSADGPVRRKAAKVSVKSEEPQVIKDEALSDGEDFSDWPSTRRKGQPPEREAAADrggcegDAEGDAEEDSEEDWEEVEEVGEPVPGDVGEGAAFSASALPVKPVEIEIETPEQLKARERSEKIKMEFETYLRRMMKRFNKEVHEDTHKVHLLCLLANGFYRNSICNQPDLQAIGLSIIPMRFTKVPPRDADVLYLSNLVKWFIGTFTVNADLSTNEQDSLQTTLERRFAIYSAKDDKELVHIFLLLLRALHLPTRLVLSLQPVPLKLSAAKGKKPCKGRSTEAPGGSSEASS-----HAPGKPSGGSRGEDASSEGAGGARARGKGKaAAGRRPRGQSPSSGEDTGEARGQRRGTQRRAQARRRRAAARVSYKEESDSDAASSGSDFEPSSEDSCRPSDEDSEPGLPRPRRAPAPQRTKAGSKSGSKSQHGSCRPPPGSAeaAASAAGSKPRRGKKLSGDSGKAGGQGAAGVDQWLEVFSEREEKWVCVDCVHGVVGQPLTCHQYATKPMTYVVGIDGAGCVRDVTQRYDPAWLTATRKSRVDAAWWAETLRPYRSPLVDREQREDQEFQAKHLDQPLPTVIGTYKNHPLYALKRHLLKYEAIYPETAAVLGYCRGEAVYSRDCVHTLHSRDTWLKQARVVRLGEVPYKMVKGYSNRARRARQAEPQLHDYNDLGLFGRWQTEEYQPPVAVDGKVPRNEFGNVYLFLPSMMPVGCVQLHLPNLHRVARKLNIDCAQAVTGFDFHKGYCHPITDGYVVCEEYRDVLLTAWENEQALVEKKEKEKREKRALGNWKLLVKGLLIRERLKLRYGAQSEAAAPHTDAGGGLSSDEEEGTSSQAEASRILAASWPQNREAEEPK----CPRRTRREKKEAAAHLFPFEKL
>tr|A0A6P7D447|A0A6P7D447_SHEEP/55-805 [subseq from] DNA repair protein complementing XP-C cells isoform X3 OS=Ovis aries OX=9940 GN=XPC PE=3 SV=1
CGDAGSAADGPVTRKAAKVSVKSEEPQAVKDEALSEGEDFRGLLSARRKGQPPEREAAADKGSckGDDEEDSEEDWEEVEEVSEPVPGAVGESAAFSASALPVKPVEIEIETPEQVKARERSEKIKMEFETYLRRMMKRFSKEIHEDTHKVHLLCLLANGFYRNSICNQPDLQAIGLSIIPTRFTKVPPRDVDVSYLSNLVKWFIGTFTVNAELSTNDQDGLQTTLERRFAIYSARDNEELVHIFLLLLRALHLPTRLVLSLQPIPLKLSAAKGKKPSKKRSTEAPGGSSEASS-----HAPGKPSEGSRGDDASSGGAggARARGKGGKAAAGRRPRGESPSSGEDAGQARGQRRGTRRRAQSRRRRAAARVSYKEESGSGAGSSGSDFEPSSEDSCRPSDEDSEPGLPRRRSAPAPQRTKAGSKSRSKSQHGSRHPPPGFAEASASAAGSKleRGKKPSGAGGKAGSgQGAPGVDQWLEVFSEREEKWVCVDCVHGVVGQPLTCYQYATKPVTYVVGIDGTGCVRDVTQRYDPAWLTATRKSRVDAAWWAETLRPYRSPLVDREQREDQEFQAKHLDQPLPTVIGTYKNHPLYALKRHLLKFEAIYPETAAILGYCRGEAVYSRDCVHTLHSRDTWLKQARVVRLGEVPYKMVKGYSNRARRARQAEPQLHDHNDLGLFGRWQTEEYQPPVAVDGKVPRNEFGNVYLFLPSMMPVGCVQLNLPNLHRVARKLNIDCAQAVTGFDFHKGYCHPIR------------------------------------------------------------------------------------------------------------------------------------
>tr|A0A6P7D4V4|A0A6P7D4V4_SHEEP/55-843 [subseq from] DNA repair protein complementing XP-C cells isoform X1 OS=Ovis aries OX=9940 GN=XPC PE=3 SV=1
CGDAGSAADGPVTRKAAKVSVKSEEPQAVKDEALSEGEDFRGLLSARRKGQPPEREAAADKGSckGDDEEDSEEDWEEVEEVSEPVPGAVGESAAFSASALPVKPVEIEIETPEQVKARERSEKIKMEFETYLRRMMKRFSKEIHEDTHKVHLLCLLANGFYRNSICNQPDLQAIGLSIIPTRFTKVPPRDVDVSYLSNLVKWFIGTFTVNAELSTNDQDGLQTTLERRFAIYSARDNEELVHIFLLLLRALHLPTRLVLSLQPIPLKLSAAKGKKPSKKRSTEAPGGSSEASS-----HAPGKPSEGSRGDDASSGGAggARARGKGGKAAAGRRPRGESPSSGEDAGQARGQRRGTRRRAQSRRRRAAARVSYKEESGSGAGSSGSDFEPSSEDSCRPSDEDSEPGLPRRRSAPAPQRTKAGSKSRSKSQHGSRHPPPGFAEASASAAGSKleRGKKPSGAGGKAGSgQGAPGVDQWLEVFSEREEKWVCVDCVHGVVGQPLTCYQYATKPVTYVVGIDGTGCVRDVTQRYDPAWLTATRKSRVDAAWWAETLRPYRSPLVDREQREDQEFQAKHLDQPLPTVIGTYKNHPLYALKRHLLKFEAIYPETAAILGYCRGEAVYSRDCVHTLHSRDTWLKQARVVRLGEVPYKMVKGYSNRARRARQAEPQLHDHNDLGLFGRWQTEEYQPPVAVDGKVPRNEFGNVYLFLPSMMPVGCVQLNLPNLHRVARKLNIDCAQAVTGFDFHKGYCHPITDGYVVCEEYRDVLLTAWENEQALIEKKEKEVS-GRAVGT---------------------------------------------------------------------------------------------
>tr|A0A6P6DQ08|A0A6P6DQ08_OCTDE/53-789 [subseq from] DNA repair protein complementing XP-C cells isoform X3 OS=Octodon degus OX=10160 GN=Xpc PE=3 SV=1
--DPGGPVDGPVKKKVTKVTVKSENLKVIKDEALSDGEDLRDFSHDLKKAQRPKREVAVDKGHDEgDEEESEDDWEEVEELSGTLPDDAGESSA-SQSVLPLKPVEIEIETPEQAKTRERREKIKMEFESCLRRMMKRFSKEVHENTHKVHLLCLLANGFYRNAVCSQPDLLAIGLSIVPARFTRVPPQDVDLSYLCNLVKWFIGTFTVNADLSVPEQGSLQTTLERRFAIYSARDEEELVHMFLLILRALQLLTRLVLSLQPLPLKSSVAKEKKLPKSKTTEDSGDAPGTSSQAAENQPERQTSKRTMQGKAFLKGPGKADTKGKRRKtaTGSMKQREPSSSEG-EVAGPREQ---PRRS--RARYRAHRVSYKEESGSDPAASSSDFEPSSEEAHFSSDEGSEPAPPRQKRAPNLQWTKVGSKKDSRTRPRSRRQHP----ASSTSLGSKRGKKVSQDNEEAGGKA-TGVDQWLEVFCEKDAKWMCVDCVHGVVDQPRACYRYTTKPVTYVVGIDNNGWVRDVTQRYDPAWMTATRKCRVDAEWWDETLRPYRSPFVEREKKEDLEFQAKHLDQPLPSAIGTYKNHPLYALKRHLLKYEAIYPETAAVLGYCRGEAVYSRDCVHTLHSRDTWLKQARVVRLGEVPYKMVKGYSNRARKARLANPQLQDQNDLGLFGHWQTEEYQPPVAVDGKVPRNEFGNVYLFLPSMMPVGCVQLHLPNLHRVARKLDIDCAPAVTGFDFHGGYCHAV-------------------------------------------------------------------------------------------------------------------------------------
>tr|A0A7E6E6K9|A0A7E6E6K9_9CHIR/58-939 [subseq from] DNA repair protein complementing XP-C cells isoform X2 OS=Phyllostomus discolor OX=89673 GN=XPC PE=3 SV=1
--GPGGPADAPAKKKVAKVTVKSENLKAVKEEDFSDGEDFRDFTSACRKGHHPQREAAVDKDSHEgdDEEESEDDWEEVEELSEPVPGGVGENAAFSQSVLPMKPVEIEIETPEQAKARERSEKIQMEFETSLRRLMKRFSKEVHENTHKVHLLCLLANGFYRNSICNQPDLQAISLSIIPTHFTRVPPQDMDICYLSNLVKWFIGTFTVNSELSISEQDNLQTTLERRFAIYSARDDEELVHILLLILRALQLPTRLVLSLQPIPLKLSAAKGKKP-KERSTEGPGGSSETSSLVSENQTKPKSSRGTRKKNTSSKDASSPSAKGKRGMAAtiRKKQRESSSSGEEEGQAEEQEEETQRHVRGRKLRVASRVSYKEeESGSNKASSASDFELSSGEAHHPSDEDSDPGPSKQRRAPASQGTKAGSKSKSRTQHGSQHKRPGFPAASTNSSStkSKRSKKMSSDGEGTEREKAAGVDQWLEVFCEQEEKWVCVDCVHGVVGQALTCHKYATKPMTYVVGIDNDGWVRDVTQRYDPAWMTVTRKCRVDAKWWAETLRPYQSPLVEREKKEDLEFQAKHLDQPLPCVIGTYKNHPLYALRRHLLKYEAIYPETASIIGYCRGEAVYSRDCVHVLHSRDTWLKQGRVVRLGEVPYKMVKGYSNRARRARLAEPQLQDQNDLGLFGRWQTEEYQPPVAVGGKVPRNEFGNVYLFLPSMMPVGCVQLNLPNLHRVARKLGIDCAQAITGFDFHRGYSHPITDGYVVCEEYKDVLLAAWENEQALIEKKEKEKREKRAVGNWKLLVKGLLIRERLKLRYGDKSEAAVPPA-AEGGLSSDEEEGTSSQAETARILAASWPQNREVKEEQKAK-CPKKTRREK-AAASHLFPFERL
>tr|A0A287ABD7|A0A287ABD7_PIG/60-874 [subseq from] XPC complex subunit, DNA damage recognition and repair factor OS=Sus scrofa OX=9823 GN=XPC PE=1 SV=1
CGASGGPAAGPARKKVARATVKLETPQVVKDEALSDEDDFRDFTSARKKTHLPKKEAAVDTGAceGDAEEDSEDDWEEVEELTEPVPGGLGENTAFSKSAVPVKPVEIEIETPEQVKARERSEKIKMEFETQLRRMMKRFNKEVHEDTHKVHLLCLLANGFYRNSICSQPDLRAIGLSIIPTRFTKVPPQDVDVCYLSNLVKWFIGTFTVNADLSTNEQDGLQTTLERRFAIYSARDDEELVHIFLLIIRALHLSARLVLSLQPIPLKSSAAKGKKASKERSTEGPGCSSETSSPGPAKQTKLKSSSGNRREDPSSEGTSGPRAKGKGSKAaaATKKQREPSSSGEEEGKAAGQQGEARRPARGRRRQAATRVSYKEESGSDKASSSSDFELSSGDSHCPSDEDSEPGLRRQRRAPGLPRTKAGAKSDSRSQRGSHPKPPGFLAASAGPPGSKRkgGKKTSVRGEEADGGKVAGVDHWLEVFCEREDKWVCVDCVHGVVGQPLTCYQYATKPMTYVVGIDGDGWVRDVTQRYDPAWMTATRKCRVDAVWWAETLRPYRSPLLEREQREDQEFQAKHLDQPMPTVIGTYKNHPLYALKRHLLKYEAIYPETAAILGYCRGEAVYSRDCVHTLHSRDTWLKQGRVVRLGEVPYKMVKGYSNRARKARLAEPQLRDHNDLPLFGQWQTEEYQPPVAVDGKVPRNEFGNVYLFLPSMMPVGCVQLNLPNLQRVARKLNIDCVQAITGFDFHKGYSHPITDGYIVCEEYRDILLAAWENEQALIEKKEKEKKEKRTLGNWKLLVKGLLIRERLRLRYGTQ------------------------------------------------------------------------
>tr|A0A7J7ENE0|A0A7J7ENE0_DICBM/51-936 [subseq from] Uncharacterized protein OS=Diceros bicornis minor OX=77932 GN=HPG69_000017 PE=3 SV=1
CSDPGGSADGPAKKKVAAVAVKPEALRTAKEEALGEEGDFRDFASAHKKAHHPKKEATMGKGSHkgDDEEESEDDWEEVEELSEPVPGAIGGNAAFSKSVLPVEPVEIEIETPEQAKARERSEKIKMEFETYLRRMMKRFNKEVREDTHKVHLLCLLANGFYRNSICNQPDLRAIGLSIIPTRFTKMPPQDVDICYLSNLMKWFIGTFTVNADLSTSERDGLQTTLERRFAIYSARDDEELVHIFLLILRALQLPTRLVLSLQPIPLKLSAAKGKKPSKERSTEGPGGSSETSSQVPENQTKPKTSRGTRQEEASSKGTSNPSAKGKRSKAAAvgKTRREPSSSGEEEGKAGEREEQIPRRLRGRVRQVASRVSYKEESGSDKAGSGSDFELSSGEAQRSSDEDSEPGLPRQRRALAPQRAKTDSRSTSRTQRGSHPKHPGFPAASSGSSSskSKRGTKIHSEGEEAEGGKTAGVDQWLEVFCEQEEKWTCVDCVHGVVGQPLTCYRYATKPMTYVVGIDSDGWVRDVTQRYDPAWMTVTRKYRVDAQWWARTLRPYQSPCAEREKKEDLEFQAKHLDQPLPTAIGTYKNHPLYALKRHLLKFEAIYPETAAILGYCRGEAVYSRDCVHTLHSRDTWLKQARVVRLGEVPYKMVKGFSNRARKARLAEPQLHDQNDLGLFGQWQTEEYQPPVAVDGKVPRNEFGNVYLFLPSMMPVGCVQLHLPNLHRVARKLDIDCVQAVTGFDFHGGYCHPVTDGYIVCEEYKDVLLAAWEKEQAVIEKKEKEKKEKRALGNWKLLVRGLLIRERLRLRYGAKCEAAAPHAGAGGGLSSDEEEGTSSQAEAARILAASWPQNREVEEEQKPR-CPKKTKRGKKEAASHLFPFERL
>tr|A0A7J7UF76|A0A7J7UF76_MYOMY/56-207 [subseq from] XPC complex subunit, DNA damage recognition and repair factor OS=Myotis myotis OX=51298 GN=mMyoMyo1_020623 PE=3 SV=1
--DPGGSPDGPVK-KVAKVTVKSESLKVKKDEVVSDGEDFRDFTSACTKAHHPKRESAVDKDRHEgddDEEESEDDWEEVEELSELVPDDGAENATFSQSVLPVKPVEIEIETPEQAKARERSEKIQMEFETALRRLMKRFNKEVHEDTHKIFLL---------------------------------------------------------------------------------------------------------------------------------------------------------------------------------------------------------------------------------------------------------------------------------------------------------------------------------------------------------------------------------------------------------------------------------------------------------------------------------------------------------------------------------------------------------------------------------------------------------------------------------------------------------------------------------------------------------------------------------------------------------
>tr|A0A7J7UF76|A0A7J7UF76_MYOMY/204-842 [subseq from] XPC complex subunit, DNA damage recognition and repair factor OS=Myotis myotis OX=51298 GN=mMyoMyo1_020623 PE=3 SV=1
-------------------------------------------------------------------------------------------------------------------------------------------------------------------------------------------------------------------------------------------------IFLLMLRALQLPTRLVLSLQPVPLKLSVAKGKKPKKS-STESPEGSSETSSQVSENQTKPKTSRGTRKEGTSSKGTNSPSTKGKRSKAAAvgKKRREPSSSEEEEGEAGEQEE-TQRQLRGRERRVASRVSYKEESGSDETNSGSDFELSSGEAHHPSDEDSEPGPSRQRRAPAPQRTKAGSKSDSRTQRGSHPKHPDSPAASTSSSSSknKRGKKMTSDGERTEKGKTAGVDQWLEVFCEREEKWVCVDCVHGVVGQAVTCYRYATKPMAYVVGFDNDGWVRDVTQRYDPAWMTATRKCRVDAKWWAETLRPYQSPLVEREKKEDLEFQAKHLDQPLPTVIGTYKNHPLYALKRHLLKYEAIYPETAAIIGYCRGEAVYSRDCVQTLHSRDTWLKQGRVVRLGEVPYKMVKGYSNRARRARLAEPQLQDQNDLGLFGKWQTEEYQPPVAVDGKVPRNEFGNVYLFLPSMMPVGCVQLNLPNLNRVARKLGIDCVPAVTGFDFHKGYSHPITDGYIVCEEYKDVLLAAWENEQALIEKKEKEKREKRALENWKLLAKGLLIRERLKLRYGAKSGAETPHP-AGGGLSSDEEEGTSSQAEAAKILAASWPQNREAKEEQKPR-CPKKTKREK-AEASHLFPFERL
>tr|A0A7J7UFB6|A0A7J7UFB6_MYOMY/56-935 [subseq from] XPC complex subunit, DNA damage recognition and repair factor OS=Myotis myotis OX=51298 GN=mMyoMyo1_020623 PE=3 SV=1
--DPGGSPDGPVK-KVAKVTVKSESLKVKKDEVVSDGEDFRDFTSACTKAHHPKRESAVDKDRHEgddDEEESEDDWEEVEELSELVPDDGAENATFSQSVLPVKPVEIEIETPEQAKARERSEKIQMEFETALRRLMKRFNKEVHEDTHKVHLLCLLANGFYRNSVCNQLDLQAISLSIIPVRFTKVPPQDVDISYLSNLVKWFIGTFTVNSDLSISEHDSLQTTLERRFAIYSARDDEELVHIFLLMLRALQLPTRLVLSLQPVPLKLSVAKGKKPKKS-STESPEGSSETSSQVSENQTKPKTSRGTRKEGTSSKGTNSPSTKGKRSKAAAvgKKRREPSSSEEEEGEAGEQEE-TQRQLRGRERRVASRVSYKEESGSDETNSGSDFELSSGEAHHPSDEDSEPGPSRQRRAPAPQRTKAGSKSDSRTQRGSHPKHPDSPAASTSSSSSknKRGKKMTSDGERTEKGKTAGVDQWLEVFCEREEKWVCVDCVHGVVGQAVTCYRYATKPMAYVVGFDNDGWVRDVTQRYDPAWMTATRKCRVDAKWWAETLRPYQSPLVEREKKEDLEFQAKHLDQPLPTVIGTYKNHPLYALKRHLLKYEAIYPETAAIIGYCRGEAVYSRDCVQTLHSRDTWLKQGRVVRLGEVPYKMVKGYSNRARRARLAEPQLQDQNDLGLFGKWQTEEYQPPVAVDGKVPRNEFGNVYLFLPSMMPVGCVQLNLPNLNRVARKLGIDCVPAVTGFDFHKGYSHPITDGYIVCEEYKDVLLAAWENEQALIEKKEKEKREKRALENWKLLAKGLLIRERLKLRYGAKSGAETPHP-AGGGLSSDEEEGTSSQAEAAKILAASWPQNREAKEEQKPR-CPKKTKREK-AEASHLFPFERL
>tr|A0A7J7ULT7|A0A7J7ULT7_RHIFE/60-949 [subseq from] XPC complex subunit, DNA damage recognition and repair factor OS=Rhinolophus ferrumequinum OX=59479 GN=mRhiFer1_018439 PE=3 SV=1
CSDPGGPADGPAKKKVSKVTVKSENLKVIKDEGFSDGEDFRDFTSACQKAHPPKREAAKDscegdddKDSceGDDEEESEDDWEEVEELSEPVPGEAGENAAFSQSVLPVKPVEIEIETPEQAKARERSEKTQMEFETHLRRLMKRFSKEVHEDTHKVHLLCLLANGFYRNNICNQPDLQAIGLSIIPTRFTKVPPQDVDICYLSNLVKWFIGTFTVNADLSTNERDGLQTTLERRFAIYSVQDDEELVHIFLLILRALQLPTRLVLSLQPVPLKLSAAKGKKSSKEGSTEGPGGSSETSSQVPENQTKPKTSRGTRQEDSSSKGTGSPSAKGKRSKAAAvgKKRREPSSSGEEEGKAGEQGKEILGRARGRERRVASRVSYKEESGSERASSGSDFELSGGEAHHPSGEDSEPGPSRQRKA--PQRTKAGRKTDSRTQRGSHPKHPGFPAASTSSSSskSKRGKKMSSGGEQAEGGKAAGVNQWLEVFCEREEKWICVDCVHGVVGQPLTCYQYATKPMTYVVGIDNNGWVRDVTQRYDPAWMTATRKCRVDAKWWAETLRPYQSPLVDREKKEDLEFQAKHLDQPLPTVIGTYKNHPLYALKRHLLKYEAIYPETAAIIGYCRGEAVYSRDCVHTLHSKDTWLKQGRVVRLGEVPYKMVKGYSNRARKARLAQPELQDHNDLGLFGKWQTEEYQPPVAVDGKVPRNEFGNVYLFLPSMMPVGCVQLNLPNLHRVARKLDIDCVQAIIGFDFHNGYSHPVTDGYIVCEEYKDVLLAAWENEQALIEKKEKEKREKRALGNWKLLIKGLLIRERLRLRYGTKSEAGAPHADTGGGLSSDEEEGTSSQAKAARILAASWPQNREAEEEQKPK-CPKKTKREK-AAASHLFPFERL
>tr|A0A4X1U4E6|A0A4X1U4E6_PIG/108-810 [subseq from] Uncharacterized protein OS=Sus scrofa OX=9823 GN=XPC PE=3 SV=1
CGASGGPAAGPARKKVARATVKLETPQVVKDEALSDEDDFRDFTSARKKTHLPKKEAAVDTGAceGDAEEDSEDDWEEVEELTEPVPGGLGENTAFSKSAVPVKPVEIEIETPEQVKARERSEKIKMEFETQLRRMMKRFNKEVHEDTHKVHLLCLLANGFYRNSICSQPDLRAIGLSIIPTRFTKVPPQDVDVCYLSNLVKWFIGTFTVNADLSTNEQDGLQTTLERRFAIYSARDDEELVHIFLLIIRALHLSARLVLSLQPIPLKSSAAKGKKASKERSTEGPGCSSETSSPGPAKQTKLKSSSGNRREDPSSEGTSGPRAKGKGSKAaaATKKQREPSSSGEEEGKAAGQQGEARRPARGRRRQAATRVSYKEESGSDKASSSSDFELSSGDSHCPSDEDSEPGLRRQRRAPGLPRTKAGAKSDSRSQRGSHPKPPGFLAASAGPPGSKRkgGKKTSVRGEEADGGKVAGVDHWLEVFCEREDKWVCVDCVHGVVGQPLTCYQYATKPMTYVVGIDGDGWVRDVTQRYDPAWMTATRKCRVDAVWWAETLRPYRSPLLEREQREDQEFQAKHLDQPMPTVIGTYKNHPLYALKRHLLKYEAIYPETAAILGYCRGEAVYSRDCVHTLHSRDTWLKQGRVVRLGEVPYKMVKGYSNRARKARLAEPQLRDHNDLPLFGQWQTEEYQPPVAVDGKVR-AKFS---------------------------------------------------------------------------------------------------------------------------------------------------------------------------------------
>tr|A0A4X1U4E6|A0A4X1U4E6_PIG/826-1016 [subseq from] Uncharacterized protein OS=Sus scrofa OX=9823 GN=XPC PE=3 SV=1
---------------------------------------------------------------------------------------------------------------------------------------------------------------------------------------------------------------------------------------------------------------------------------------------------------------------------------------------------------------------------------------------------------------------------------------------------------------------------------------------------------------------------------------------------------------------------------------------------------------------------------------------------------------------------------------------------------------ATPQVPRNEFGNVYLFLPSMMPVGCVQLNLPNLQRVARKLNIDCVQAITGFDFHKGYSHPITDGYIVCEEYRDILLAAWENEQALIEKKEKEKKEKRTLGNWKLLVKGLLIRERLRLRYGTQSKTAAPHTDTG-GLSSDEEEGTSSQGEAARILAASWPQNREAEEERERK-CPKRTRREKKEAASHLFPFEK-
>tr|A0A7J7WFL5|A0A7J7WFL5_PIPKU/54-936 [subseq from] XPC complex subunit, DNA damage recognition and repair factor OS=Pipistrellus kuhlii OX=59472 GN=mPipKuh1_018901 PE=3 SV=1
CHDPGGSPDAPAKKKVAKVTVKSANLKVKKDEVLSDGEDFRDFTSTCKKAHHPKRESAVDKDSHEgdddDEEESEDDWEEVEELSELVPGDAAENATFSQSVLPLKPVEIEIETPEQAKARQRSEKIQMEFETALRRMMKRFNKEVHEDTHKVHLLCLLANGFYRNRICNQLDLQAISLSIIPIRFTKVSLQDVDICYLSNLVKWFIGTFTVNSDLSISEQDSLQTTLERRFAIYSARDDEELVHMFLLMLRALQLPTRLVLSLQPVPLKLSAAKGKKP-KERSSEGPDGSSETSSQVSENHPKPKTSRGTRKEGS-SGGTSSPRARGKRSEAtavGR-KRREPSSGGGEEGKAEEQEE-TRRQSHGRERRVASRVSYKEASGSDETDSGSDFELSSGEAHHPSDEDSEPGPSRQRRAPAPQRTKAGSKSDSRARHGSHPQHPDSPAAPTSSSSSknKRGKKMSSDGEGTEKGKTAGVDQWLEVFCEREEKWVCVDCVHGVVGQAVTCYRYATKPMAYVVGFDSDGWVRDVTQRYDPAWMTATRKCRVDAKWWAETLRPYQSPLVEREKKEDLEFQAKHLDQPLPTVIGTYKNHPLYALKRHLLKYEAIYPETAAIIGYCRGEAVYSRDCVQTLHSRDTWLKQGRVVRLGEVPYKMVKGYSNRARRARLAEPQLQDQNDLGLFGKWQTEEYQPPVAVDGKVPRNEFGNVYLFLPSMMPVGCVQLNLPNLNRVARKLGIDCVPAVTGFDFHKGYSHPITDGYIVCEEYRDVLLAAWENEQALIEKKEKEKREKRALENWKLLAKGLLIRERLKLRYGAKSEAETPHP-AGAGLSSDEEEGPSSKAAAAKILAASWPQNREAQEEQKPK-CPKRTRRG-KAEASHLFPFERL
>tr|A0A7J8DEJ9|A0A7J8DEJ9_MOLMO/54-936 [subseq from] XPC complex subunit, DNA damage recognition and repair factor OS=Molossus molossus OX=27622 GN=HJG59_019642 PE=3 SV=1
CNDPGGPADGPAKKKVAKVTVKSKNLKVKKDEAFSDGEDFRDFTSVCKKAHHPERESAVDKDSHEgdNEEESEDDWEEVEELSEPMPDDMGENAAFSQSLLPVKPVEIEIETPEQAKARERSEKIQMEFETALRRLMKRFSKEVQEGTHKVHLLCLLANGFYRNSICNQPDLQAISLSIIPTHFTTVLPQDVDICYLSNLMKWFIGTFTVNPDLSISEQDSLQTTLERRFAIYSARDDEELVHIFLLILRALQLPTRLVLSLQPLPLKLSAAKGKKP-KERSPEGPGGSSETSSQVSENQTKPKTSRKNRKEDTSSKGTSRPNAKGKRSKAAAigKKGREPSSSGEEEGKAEEQAEETQRYMRGRKRQVATRVSYKEESGSDKASSGSDFELSSAEARHSSDEDSEPGLPRQRRALAPQRTKAGSKNESRTQCGSHSKHPGFPAASTSSSSskSKRGKKMSSDGEGPEERKAAGIDQWLEVFCEREEKWVCVDCVHGVVGQALTCYRYATKPMTYVVGIDNDGWVRDVTQRYDQAWMTATRKCRVDAKWWAETLRPYQSPLVEREKKEDLEFQAKHLDQPLPTVIGTYKNHPLYALKRHLLKYEALYPETASIIGYCRGEAVYSRDCVHTLHSRDTWLKQGRVVKLGEVPYKMVKGYSNRARKARLAEPQLQDHNDLGLFGKWQTEEYQPPVAVDGKVPRNEFGNVYLFMPRMMPIGCVQMHLPNLQRVARKLGIDCVQAITGFDFHNGYSHPVTDGYIVCEEYKDVLLTAWENEQALIEKKEKEKREKRALGNWKLLVKGLLIRERLKLRYGAKSEAVAPHT-AGGGLSSDEEEGTSSQAEAARILAASWPQNREAKEEQKLK-CPKKTKREK-AATSHLFPFERL
>tr|A0A7J8HX68|A0A7J8HX68_ROUAE/60-95 [subseq from] XPC complex subunit, DNA damage recognition and repair factor OS=Rousettus aegyptiacus OX=9407 GN=HJG63_020739 PE=4 SV=1
CSDPGSSTDGRAKKKVAKVTVKSENLKVIKDEAFND-----------------------------------------------------------------------------------------------------------------------------------------------------------------------------------------------------------------------------------------------------------------------------------------------------------------------------------------------------------------------------------------------------------------------------------------------------------------------------------------------------------------------------------------------------------------------------------------------------------------------------------------------------------------------------------------------------------------------------------------------------------------------------------------------------------------------------------------------------------------------------
>tr|A0A7J8HX68|A0A7J8HX68_ROUAE/95-678 [subseq from] XPC complex subunit, DNA damage recognition and repair factor OS=Rousettus aegyptiacus OX=9407 GN=HJG63_020739 PE=4 SV=1
-----------------------------------------------------------------DEEESEDDWEEVEELSEPVPGDAGENAAFSQSVLPMKPVEIEIETPEQAKARERSEKIQMEFEIHLRRLMKRFSKEVHEDTHKVHLLCLLANGFYRNNICNQPDLQAIGLSIIPTRFTRVPPQDVDICYLSNLVKWFIGTFTVNTDLSTNEQDDLQTTLQRRFAIYSARDDEELVHIFLLILRALQLPTRLVLSLQPVPLKLSAA--KKPSKERSIECPGGSSETSSQVPENQTKPKTSRETRQEDTTSKSTDSPSVKGKRSKAAaiRKKQREPPSSGEEEDKVEKQEEKTQRRVRGRERRVASRVSYKEESGSDKASSGSDFELSAEEDCHSSNEDSEPGPPRQRRAPAPQSTKAGSKSDSRTQHGSHPKHPGFPAASASSSSskSKRGKKMSSNGEETERGKAAGVNQWLEVFYEQEEKWTCVDCVHGVVGQALTCYKYATKPMTYVVGIDNNGWVRDVTQRYDPAWMTATRKCRVDAKWWAETLRPYQSPLVEREKKEDLEFQAKHLEQPLPTVIGTYKNHPLYALKRHLLKYEAIYPETAAIIGYCRGEAVYSRDCVHTLHSRDTWLKQGRVVRLGEVPYKL------------------------------------------------------------------------------------------------------------------------------------------------------------------------------------------------------------------------------------------
>tr|A0A7J8HX68|A0A7J8HX68_ROUAE/677-830 [subseq from] XPC complex subunit, DNA damage recognition and repair factor OS=Rousettus aegyptiacus OX=9407 GN=HJG63_020739 PE=4 SV=1
-----------------------------------------------------------------------------------------------------------------------------------------------------------------------------------------------------------------------------------------------------------------------------------------------------------------------------------------------------------------------------------------------------------------------------------------------------------------------------------------------------------------------------------------------------------------------------------------------------------------------------------------------------------------------------------------------------------------------------------------------------KLDIDCAQAVTGFDFHKGYSHPITEGYIVCEEYKDVLLAAWENEQALIEKKEKEKREKRALGNWKLLAKGLLIRERLKLRYGAKSEAVAPHTDGGGGLSSDEEEGTSSQAEAARILAASWPQNREAEEEQKPK-CPKRTRREK-AKASHLFPFERL
>tr|A0A7J8HXZ2|A0A7J8HXZ2_ROUAE/60-952 [subseq from] XPC complex subunit, DNA damage recognition and repair factor OS=Rousettus aegyptiacus OX=9407 GN=HJG63_020739 PE=3 SV=1
CSDPGSSTDGRAKKKVAKVTVKSENLKVIKDEAFSDEED---F-SACKKVHHPKREAAMDKGSHEgdDEEESEDDWEEVEELSEPVPGDAGENAAFSQSVLPMKPVEIEIETPEQAKARERSEKIQMEFEIHLRRLMKRFSKEVHEDTHKVHLLCLLANGFYRNNICNQPDLQAIGLSIIPTRFTRVPPQDVDICYLSNLVKWFIGTFTVNTDLSTNEQDDLQTTLQRRFAIYSARDDEELVHIFLLILRALQLPTRLVLSLQPVPLKLSAAKqkrksktsllfhGKKPSKERSIECPGGSSETSSQVPENQTKPKTSRETRQEDTTSKSTDSPSVKGKRSKAAaiRKKQREPPSSGEEEDKVEKQEEKTQRRVRGRERRVASRVSYKEESGSDKASSGSDFELSAEEDCHSSNEDSEPGPPRQRRAPAPQSTKAGSKSDSRTQHGSHPKHPGFPAASASSSSskSKRGKKMSSNGEETERGKAAGVNQWLEVFYEQEEKWTCVDCVHGVVGQALTCYKYATKPMTYVVGIDNNGWVRDVTQRYDPAWMTATRKCRVDAKWWAETLRPYQSPLVEREKKEDLEFQAKHLEQPLPTVIGTYKNHPLYALKRHLLKYEAIYPETAAIIGYCRGEAVYSRDCVHTLHSRDTWLKQGRVVRLGEVPYKMVKGYSNRARRARLAEPQLQDHNDLGLFGEWQTEDYQPPVAVDGKVPRNEFGNVYLFLPGMMPVGCVQLHLPNLHRVARKLDIDCAQAVTGFDFHKGYSHPITEGYIVCEEYKDVLLAAWENEQALIEKKEKEKREKRALGNWKLLAKGLLIRERLKLRYGAKSEAVAPHTDGGGGLSSDEEEGTSSQAEAARILAASWPQNREAEEEQKPK-CPKRTRREK-AKASHLFPFERL
>tr|A0A7J8HYG1|A0A7J8HYG1_ROUAE/60-956 [subseq from] XPC complex subunit, DNA damage recognition and repair factor OS=Rousettus aegyptiacus OX=9407 GN=HJG63_020739 PE=3 SV=1
CSDPGSSTDGRAKKKVAKVTVKSENLKVIKDEAFSDEEDFRDFTSACKKVHHPKREAAMDKGSHEgdDEEESEDDWEEVEELSEPVPGDAGENAAFSQSVLPMKPVEIEIETPEQAKARERSEKIQMEFEIHLRRLMKRFSKEVHEDTHKVHLLCLLANGFYRNNICNQPDLQAIGLSIIPTRFTRVPPQDVDICYLSNLVKWFIGTFTVNTDLSTNEQDDLQTTLQRRFAIYSARDDEELVHIFLLILRALQLPTRLVLSLQPVPLKLSAAKqkrksktsllfhGKKPSKERSIECPGGSSETSSQVPENQTKPKTSRETRQEDTTSKSTDSPSVKGKRSKAAaiRKKQREPPSSGEEEDKVEKQEEKTQRRVRGRERRVASRVSYKEESGSDKASSGSDFELSAEEDCHSSNEDSEPGPPRQRRAPAPQSTKAGSKSDSRTQHGSHPKHPGFPAASASSSSskSKRGKKMSSNGEETERGKAAGVNQWLEVFYEQEEKWTCVDCVHGVVGQALTCYKYATKPMTYVVGIDNNGWVRDVTQRYDPAWMTATRKCRVDAKWWAETLRPYQSPLVEREKKEDLEFQAKHLEQPLPTVIGTYKNHPLYALKRHLLKYEAIYPETAAIIGYCRGEAVYSRDCVHTLHSRDTWLKQGRVVRLGEVPYKMVKGYSNRARRARLAEPQLQDHNDLGLFGEWQTEDYQPPVAVDGKVPRNEFGNVYLFLPGMMPVGCVQLHLPNLHRVARKLDIDCAQAVTGFDFHKGYSHPITEGYIVCEEYKDVLLAAWENEQALIEKKEKEKREKRALGNWKLLAKGLLIRERLKLRYGAKSEAVAPHTDGGGGLSSDEEEGTSSQAEAARILAASWPQNREAEEEQKPK-CPKRTRREK-AKASHLFPFERL
>tr|A0A7K8H5E4|A0A7K8H5E4_ORTSP/78-941 [subseq from] XPC protein (Fragment) OS=Orthonyx spaldingii OX=38397 GN=Xpc PE=3 SV=1
-----------AKSQIKESKKNGRNkEKCIKEETCSDS--LKHPQKEMKLKTESPVKKEMDEDNTdDDDDESEDEWEDVEELQEPATDKLEEADVLPSVGLPSNPVEIEIETPEQLKKRQRKEKRQAEFEMYLRRMMKRFSKELREDTHKVHLLCLLANGFYRNRICSQPDLLAIGLSIIPTRFTQVPAGQVSLVHLSNLVKWFVGTFTVNDELSTEKGEPLQSTLERRFAIYAAQDDEELVHIFLIILRALQLLCRLVLSFQPIPLKETR-----PKV-LFVVCQGKSS---SKRL---SQSSTSEGQESSATTPKAVAKKC-PCKKVKEDEKSSEGKEDNDEPRKPKTAQTERTHKPKNDRRRRVASKVCYKEESGSDE-GSASDFELSE-EESDLSDEDFETVPKRRRSVLASQNSKVTTIRRSKTETSESRlsknscgAEPKTAKSTTPAlpQTQRKSNKIISsDEDdgQQEVRKAVGTDQWLEVFLEPEDKWVCVDCVHGNVGQPQLCFTHATKPLFYVVGFDNDGSVKDVTQRYDPVWMTSTRKSRVDPEWWEETLQPYESPYVERDKKEANEFQVKLQDQPLPTAIGEYKNHPLYALKRHLLKFQAIYPESAAILGYCRGEAVYSRDCVHTLHSRDTWLKQARVVKVGEVPYKMVKGFSNRARKARLAEPANRDREDLALFGRWQTEEYQPPTAVDGKVPRNEYGNVYLFLPSMLPVGCVQLKLPNLNRVARKLNIDCAQAVTGFDFHGGYSHPVIDGYVVCEEYKEVLVAAWENEQAEIEKKEKEKREKRAVGNWKLLTKGLLIRERLKQRYSIKTEPSAPETEKGGGFSSDEEGAPSSESAVA-NTAIYWPQNRQLE-KQEEK-TTKKSKREKRGEAARLFPFEKL
>tr|A0A7M4FJI3|A0A7M4FJI3_CROPO/4-814 [subseq from] XPC complex subunit, DNA damage recognition and repair factor OS=Crocodylus porosus OX=8502 GN=XPC PE=3 SV=1
------------------------------------------------------------------------------ELQEAIPDKSGEAVGLPALLLSGKPVEIEIETPQQAKKRERREKRKTEFETYLRRMMKRFNKEVHEDTHKVHLLCLIANGFYRTRICNQPDLQAIGLSIIPNHFTKVPAGRVDVLYLSNLVKWFVGTFTINTELSVEDGENMQCILERRFAIYAARDNEELIHIFLIILRALQLLCRLVLSLQPIPLKEVAGKGKSSSKRPSVS--GVTKEQEGSV-RNPKKSSGPRAKKKEALL--DNARADKKPkksdipgtkrvSKSKMAKHVQEQKESSAEEGSPGEK---EVLRTKNNRRRSVASKVSYKEESGSG-GDSDSEFEASE-EESSVSDEDFEIVPRKQRRSSGPKKPGVTVKSnrkawplESKLPKNSGEAEHALakKAALGSFNSPKKSKIISTDEDDMEQEmvKVTSADQWLEVFVEREDKWVCVDCVRGTVNQPQLCFRYATKPVSYIVGIDNDGCVKDITQRYDPAWMTLTRKYRVDPEWWEETLEPYKSTFVERDKKEEMEFQVKLQDQPLPTAIGEYKNHPLYALKRHLLKYEAIYPETAAILGYCRGEAVYSRDCVHTLHSRDTWLKQARVVRIGEVPYKMVKGYSNHARRARLAEPANRDKDDLALFGLWQTEEYQPPVAVDGKVPRNEYGNVYLFLPCMLPVGCVQLKLPNLNRVARKLGIDCVQAVTGFDFHGGYSHPVTDGYIVCEEYREVLVAAWENEQAEMERKEKEKREKRALGNWKLMVKGLLIRERLKQRYCNKSETSG--MEKGAGFSSDEEEGPSSETPAE-DVAAFWPLNRQVE-KQDEEKKVRKSKREKKGEAAHLFPFEKL
>tr|A0A7M4G2T5|A0A7M4G2T5_CROPO/4-796 [subseq from] XPC complex subunit, DNA damage recognition and repair factor OS=Crocodylus porosus OX=8502 GN=XPC PE=3 SV=1
------------------------------------------------------------------------------ELQEAIPDKSGEAVGLPALLLSGKPVEIEIETPQQAKKRERREKRKTEFETYLRRMMKRFNKEVHEDTHKVHLLCLIANGFYRTRICNQPDLQAIGLSIIPNHFTKVPAGRVDVLYLSNLVKWFVGTFTINTELSVEDGENMQCILERRFAIYAARDNEELIHIFLIILRALQLLCRLVLSLQPIPLKEVAGKGKSSSKRPSV--SGVTKEQEGSV----RNPKKSSGPRAKK---KEALLDNARSKMAKHVQ--EQKESS-AEEGSPGEKEV---LRTKNNRRRSVASKVSYKEESGSG-GDSDSEFEASE-EESSVSDEDFEIVPRKQRRSSGPKKPGVTVKSnrkawplESKLPKNSGEAEHALakKAALGSFNSPKKSKIISTDEDDMEQEmvKVTSADQWLEVFVEREDKWVCVDCVRGTVNQPQLCFRYATKPVSYIVGIDNDGCVKDITQRYDPAWMTLTRKYRVDPEWWEETLEPYKSTFVERDKKEEMEFQVKLQDQPLPTAIGEYKNHPLYALKRHLLKYEAIYPETAAILGYCRGEAVYSRDCVHTLHSRDTWLKQARVVRIGEVPYKMVKGYSNHARRARLAEPANRDKDDLALFGLWQTEEYQPPVAVDGKVPRNEYGNVYLFLPCMLPVGCVQLKLPNLNRVARKLGIDCVQAVTGFDFHGGYSHPVTDGYIVCEEYREVLVAAWENEQAEMERKEKEKREKRALGNWKLMVKGLLIRERLKQRYCNKSETSG--MEKGAGFSSDEEEGPSSETPAE-DVAAFWPLNRQVE-KQDEEKKVRKSKREKKGEAAHLFPFEKL
>tr|A0A7N9CD51|A0A7N9CD51_MACFA/59-938 [subseq from] XPC complex subunit, DNA damage recognition and repair factor OS=Macaca fascicularis OX=9541 GN=XPC PE=3 SV=1
CSDPGGSAGGPAKKKVAKVTVKSENLKVIKDEALSDGDDFRDFPSDLKKAHHLKKGATMNEDSNEEEEESEDDWEEVEELSEPVLGDVRESTAFSQSLLPVKPVEIEIETPEQAKTRERSEKIKLEFETHLRRAMKRFNKEVHEDTHKVHLLCLLANGFYLNNICSQPDLRAIGLSIIPAHFTRVLPRDVDTYYLSNLVKWFIGTFTVNAELSASEQDNLQTTLERRFAIYSARDDEELVHIFLLILRALQLLTRLVLSLQPIPLKSAAAKGKKPSKERLTADLGGCSETSSQVLENHTKPKTSKGTKQEETFAKGTCKPSAKGKRNKGGRKKRRKPSSSEEDQGPGDKQEKATQRRPHGRERRVASRVSYKEESGSDEAGSGSDFELSSGEASDPSDEDSEPGPPKQRKAPAPRRTKAGSKSASRTQCGSHRKDPSLPVASSSSSSSKRGKKMSSDGEKAEERSIAGVDQWLEVFCEQEEKWICVDCVHGVVGQPLTCYRYATKPMTYVVGIDSDGWVRDVTQRYDPAWMTVTRKCRVDAEWWAETLRPYQSPFMDREKKEDLEFQAKHMDQPLPTAIGLYKNHPLYALKRHLLKYEAIYPETAAILGYCRGEAVYSRDCVHTLHSRDTWLKKARVVRLGEVPYKMVKGFSNRARKARLAEPQLREENDLGLFGYWQTEEYQPPVAVDGKVPRNEFGNVYLFLPSMMPIGCVQLNLPNLHRVARKLDIDCVQAITGFDFHGGYSHPVTDGYIVCEEFRDVLLTAWENEQAIIEKKEKEKREKRALGNWKLLAKGLLIRERLKRRYGPKSEAAAPHTDAGGGLSSDE-EGTSSQAEAARILAASWPQNREDEEKQKLKSGPRKTKREKKAAASHLFPFEKL
>tr|A0A7N9D684|A0A7N9D684_MACFA/59-838 [subseq from] XPC complex subunit, DNA damage recognition and repair factor OS=Macaca fascicularis OX=9541 GN=XPC PE=3 SV=1
CSDPGGSAGGPAKKKVAKVTVKSENLKVIKDEALSDGDDFRDFPSDLKKAHHLKKGATMNEDSNEEEEESEDDWEEVEELSEPVLGDVRESTAFSQSLLPVKPVEIEIETPEQAKTRERSEKIKLEFETHLRRAMKRFNKEVHEDTHKVHLLCLLANGFYLNNICSQPDLRAIGLSIIPAHFTRVLPRDVDTYYLSNLVKWFIGTFTVNAELSASEQDNLQTTLERRFAIYSARDDEELVHIFLLILRALQLLTRLVLSLQPIPLKSAAAKGKKPSKERLTADLGGCSETSSQVLENHTKPKTSKGTKQEETFAKGTCKPSAKGKRNKGGRKKRRKPSSSEEDQGPGDKQEKATQRRPHGRERRVASRVSYKEESGSDEAGSGSDFELSSGEASDPSDEDSEPGPPKQRKAPAPRRTKAGSKSASRTQCGSHRKDPSLPVASSSSSSSKRGKKMSSDGEKAEERSIAGVDQWLEVFCEQEEKWICVDCVHGVVGQPLTCYRYATKPMTYVVGIDSDGWVRDVTQRYDPAWMTVTRKCRVDAEWWAETLRPYQSPFMDREKKEDLEFQAKHMDQPLPTAIGLYKNHPLYALKRHLLKYEAIYPETAAILGYCRGEAVYSRDCVHTLHSRDTWLKKARVVRLGEVPYKMVKGFSNRARKARLAEPQLREENDLGLFGYWQTEEYQPPVAVDGKVPRNEFGNVYLFLPSMMPIGCVQLNLPNLHRVARKLDIDCVQAITGFDFHGGYSHPVTDGYIVCEEFRDVLLTAWENEQAIIEKKEKEA-----------------------------------------------------------------------------------------------------
>tr|A0A093PL05|A0A093PL05_PHACA/2-832 [subseq from] DNA repair protein complementing XP-C cells (Fragment) OS=Phalacrocorax carbo OX=9209 GN=N336_11880 PE=3 SV=1
-----------------------------------------------------------------DEDESEDEWEEVEELQEPATDKLEEAAILPAAVLPRNPVEIEIETPEQAKKRQRREKRKAEFEMYLRRMMKRFSKEVREDTHKVHLLCLLASGFYRNRICNQPDLHAIGLSIIPTHFTKVPAGQVDLLYLSNLVKWFVGTFTVNDELSTEKGEPLQSTLERRFAIYAARDDQELVHIFLIILRALQLLCRLVLSFQPIPLKETGAKGKSSSKRQSLSSTSEGQESSATTPKAVAKKCPCRKAKQDEMSS-ETEENNKKPKKRKTAQTKRtckSKLTtgSQERKEssnEEGSLAEKDVPVRPkNDRRRRVASKVCYKEESGSDE-GSVSDFNVSE-EESDLSDEDFESAFKGQRGSLGSQKSKVTAIKSpktetseSRLSKNSCGAEPrpaNHTAPALPHAQRKRNKIISSEEDdgQQEIRKVMGTDQWLEVFLEREDKWVCVDCVHGNVGQPQLCFTYATKPLYYVVGFDNDGSVRDVTQRYDPVWMTTTRKSRVDPEWWEDTLQPYKSPCVERDKKEENEFQVKLQDQPLPTAIGEYKNHPLYALKRHLLKYQAIYPESAAVLGYCRGEAVYSRDCVHTLHSKDTWLKQARVVRIGEVPYKMVKGYSNQARKARLAEPANRDKEDLALFGHWQTEEYQPPIAVDGKVPRNEYGNVYLFLPSMLPVGCVQLRLPNLYRLARKLDIDCAQAITGFDFHGGYSHPVTDGYVVCEEYKEVLMAAWENEQAEIEKKAKEKREKRALGNWKLLTKGLLIRERLKQRYSIKTEPSAPETEKGAGF-SDEEGGPSSETAVV-NAAISWPQNRQLE-KNKEEKTTRKSKREKKGEAAQLFPFEKL
>tr|A0A7R5KSR4|A0A7R5KSR4_9PASS/103-953 [subseq from] DNA repair protein complementing XP-C cells isoform X2 OS=Pipra filicauda OX=649802 GN=XPC PE=3 SV=1
---------------------------------------------RLKKESPVKKEMSEDNTDDDDDDESEDEWEDVEELQEPATDKFEEAAVLPAVGLPSKPVEIEIETPEQMKKRERREKRKAEFEAYLRRMMKRFSKEVREDTHKVHLLCLLANGFYRNRICSQPDLLAIGLSVIPTRFTTVPAGKVDLIYLSNLVKWFIGTFTVNDELSTEKGEPLQSTLERRFAIYAAQDDEELVHIFLIILRALQLLCRLVLSFQPIPLKDTRPKGKSSSKRQSLSNTSEGQESSATTPKAGAKKCPCKKAKPDEKSSESeedIKEPkKAKTAQTKGTHKSKLAKGSQEQKESSNESslAEKDVPVRPkNDRRRRVASKVCYKEESESDE-GSVSDFEVSE-EESDLSDEDFETVSKRRRSSLASQKAKMTTlkspKsetSESRLSKNSCESEPK-PAKSTApalpAGQKKRNKIISSDEDdgQQEVRKVTGTDQWLEVFLDCEDKWVCVDCVHGNVGQPQLCFTHATKPLFYVVGFDNDGSVRDVTQRYDPVWMTATRKIRVDPEWWEETLQPYESPNVERDRKEETEFQVKLQDQPLPTAIGEYKNHPLYALKRHLLKYQAIYPESAAILGYCRGEAVYSRDCVHTLHSRDTWLKKARVVRIGEVPYKMVKGFSNQARKARLVEPANRDREDLALFGHWQTEEYQPPIAVDGKVPRNEYGNVYLFLPSMLPVGCVQLKLPNLNRVARKLNIDCVQAITGFDFHGGYSHPVTDGYVVCEEFKEVLIAAWENEQAEIEKKEKEKREKRALGNWKLLTKGLLIREKLKKRYSIKTEPSAPETEKGAGFSSDEEGAPSSES-AVGNVAISWPQNRQLEKKEEEKK-TRKSKRERKGEEAQLFPFEKL
>tr|A0A811Z7G9|A0A811Z7G9_NYCPR/62-946 [subseq from] (raccoon dog) hypothetical protein OS=Nyctereutes procyonoides OX=34880 GN=NYPRO_LOCUS17639 PE=4 SV=1
CSGSGGPAHSPAKMKVAKVSVKSENPKVVKDEALSDGEEFRDFASVRKKAHPSQREAAVDKGSCEdDEEESEDEWEEVEELGEPVPGDVGENAAFSKSVLPVKPVEIEIETPQQAKARERSERIKVEFETYLRRMMKRFSKEVREDTHKVHLLCLLANGFYRSNICNQPDLLAIGLSIVPTRFTRVPPQDVDAGFLSNLVKWFVGTFTVNADLSTNEQDGLQTTLERRFAIYSARDDEELVHIFLLILRALQLPTRLVLSLQPLPLKLPTAKGKKATTERSAEDPGSSLETSSPVAEGQTKPKTSKGTRQEDTSSKGLGSTSAKGKKGKAAAvgKRRREPSSSGEEERKAGGQEEETQRRRYGRERQVASRVSYKEESASDKGSSGSDFELSSGEAHHSSDEDSEPVLPRQRRAPGPQRTKAGSRTDSRTQSGRPSKHPGFPAASTSSSSrkSKQGKKISSDGEGAERRKAAGVDQWLEVFCEQEEKWVCVDCVHGVVGQALACYKYATKPMTYVVGIDGDGSVRDVTQRYDPAWMTATRKCRVDAKWWAETLRPYQSLLVEREKKEDSEFQAKHLGQPLPTVIGTYKNHPLYALKRHLLKYEAIYPETAAILGYCRGEAVYSRDCVHTLHSRDTWLKQARVVRLGEVPYKMVKGYSNRARKARLAEPQLQDQNDLGLFGKWQTEEYQPPVAVDGKVPRNEFGNVYLFLPSMMPVGCVQLNLPNLHRVARKLDIDCVQAITGFDFHKGYSHPITDGYIVCEEYKDVLLAAWENEQALIEKREKEKREKRALGNWKLLARGLLIRERLKLRYGDESGTGAPQAHAGGGLSSDEEEGTSSQAEASRILAASWPQNREAEEEQKPKC-SKKTKREKKAAASHLFPFEKL
>tr|A0A6P7RAY3|A0A6P7RAY3_MUSCR/3-797 [subseq from] DNA repair protein complementing XP-C cells OS=Mus caroli OX=10089 GN=Xpc PE=4 SV=1
-----------------------------------------------------------------------------------------ENSATSPSDLPVKAVEIEIETPQQAKERERSEKIKMEFETYLRRMMKRFNKEVHENMHKVHLLCLLASGFYRNSICRQPDLLAIGLSIIPIRFTKVPLQDRDAYYLSNLVKWFIGTFTVNADLSAXEQDGLQTTLERRIAIYSARDNEELVHIFLLILRALQLLTRLVLSLQPIPLKSTVSKGRKXSKETSVEGPGGSSELSSNSPESHNKPTTSRRIKQEETLSEGRGKATARGKRGTGtaGSRQRRKPSCSEG-----EEAEQEVQGRPHARKRRVTAKVSYKEESESDGAGSGSDFELSSGEGQRSSDEDCEPGPRKQKRASAPQRTKAGSKSASKTQRGSQCEPSSFPEASSSSSGCKRGKKVSSGAEEMADRKPAGVDQWLEVYCEPQAKWVCVDCVHGVVGQPVACYKYATKPMTYVVGIDSDGWVRDVTQRYDPAWMTTTRKCRVDAEWWAETLRPYRSLLTEREKKEDQEFQAKHLDQPLPTSISTYKNHPLYALKRHLLKFQAIYPETAAVLGYCRGEAVYSRCMKHPpcLpgglvpYSRTIVVEQEAFLITRPFPLeQMVKGFSNRARKARLSEPQLHDHNDXGLYGHWQTEEYQPPIAVDGKVPRNEFGNVYLFLPSMMPVGCVQMNLPNLHRVARKLGIDCVQAITGFDFHGGYCHPVTDGYIVCEEFRDVLLAAWENEQAIIEKKEKEKKEKRALGNWKLLVRGLLIRERLKLRYGAKSEAXXPHA-AGGGLSSDEEEGTSSQAEAARVLAASWPQNREDPEQK-P-EYTKMTRKRRAAEASHLFPFEKL
>tr|A0A821FWR3|A0A821FWR3_9NEOB/23-897 [subseq from] (mimic poison frog) hypothetical protein (Fragment) OS=Ranitomeya imitator OX=111125 GN=RIMITATOR_LOCUS1046265 PE=4 SV=1
CSDPGDPTNGAAKKKVAKATTKSKNLKAVKEEALSdDGDDFRDSLSNCRKAKkHPKREV-V--DQGTDEDDSEDDWEEVEELTEPVL-DMGENSATSRSDLPVKAVEIEIETPEQAKARERSEKIKMEFETYLRRMMKRFNKEVQENMHKVHLLCLLASGFYRNSICQQPDLLAIGLSIIPIRFTKVPLQDRDVYYLSNLVKWFIGTFTVNADLSASEQDSLQTTLERRIAIYSARDNEELVHIFLLILRALQLLTRLVLSLQPIPLKSAVAKGKKSSKETSLEGPGDSSEPSSNIPESHNKPKTSKRIKQEETLSEGSGKANARGKRGTatAGSRQQRKPSCSEGEEA---KQE--IQSHPQAQKRRVAAKVSYKEESESDGAGSGSDFELSSGEGQHSSDEDCKPGPRKQKRASAPQRSKAGSKSASKTQSGSQWEPPSFSVASSSSSACKRGKKISCGGEETDDRKAAGVDQWLEVFCEPQAKWVCVDCVHGVVGQPVACYKYATKPMTYVVGIDSDGWVRDVTQRYDPAWMTATRKCRVDAEWWAETLRPYRSPLTEREKKEDQEFQAKHLDQPLPTSISTYKNHPLYALKRHLLKFQAIYPESAAVLGYCRGEAVYSRDCVHTLHSRDTWLKQARVVRLGEVPYKMVKGFSNRARKARLSEPQLHDHNDLGLFGHWQTEEYQPPVAVDGKVPRNEFGNVYLFLPSMMPIGCVQMNLPNLHRVARKLGIDCVQAITGFDFHGGYCHPVTDGYVVCEEFRDVLLAAWENEQALIEKKEKEKKEKRALGNWKLLVRGLLIRERLKLRYGAKSEAAAPHANAGGGLSSDEEEGTSSQAEAARVLAASWPQNRETKEEQKP-DYTKMTRRRRAAEASHLFPFEKL
>tr|A0A834DZ08|A0A834DZ08_9CHIR/62-958 [subseq from] XPC complex subunit, DNA damage recognition and repair factor OS=Phyllostomus discolor OX=89673 GN=HJG60_020411 PE=4 SV=1
--GPGGPADAPAKKKVAKVTVKSENLKAVKEEDFSDGEDFRDFTSACRKGHHPQREAAVDKDSHEgdDEEESEDDWEEVEELSEPVPGGVGENAAFSQSVLPMKPVEIEIETPEQAKARERSEKIQMEFETSLRRLMKRFSKEVHENTHKVHLLCLLANGFYRNSICNQPDLQAISLSIIPTHFTRVPPQDMDICYLSNLVKWFIGTFTVNSELSISEQDNLQTTLERRFAIYSARDDEELVHILLLILRALQLPTRLVLSLQPIPLKLSAAKGKKP-KERSTEGPGGSSETSSLVSENQTKPKSSRGTRKKNTSSKDASSPSAKGKRGMAAtiRKKQRESSSSGEEEGQAEEQEEETQRHVRGRKLRVASRVSYKEeESGSNKASSASDFELSSGEAHHPSDEDSDPGPSKQRRAPASQGTKAGSKSKSRTQHGSQHKRPGFPAASTNSSStkSKRSKKMSSDGEGTEREKAAGVDQWLEVFCEQEEKWVCVDCVHGVVGQALTCHKYATKPMTYVVGIDNDGWVRDVTQRYDPAWMTVTRKCRVDAKWWAETLRPYQSPLVEREKKEDLEFQAKHLDQPLPCVIGTYKNHPLYALRRHLLKYEAIYPETASIIGYCRGEAVYSRDCVHVLHSRDTWLKQGRVVRLGEVPYKMVKGYSNRARRARLAEPQLQDQNDLGLFGRWQTEEYQPPVAVGGKVPRNEFGNVYLFLPSMMPVGCVQLNLPNLHRVARKLGIDCAQAITGFDFHRGYSHPMcvkrlpwrleggagrTDGYVVCEEYKDVLLAAWENEQALIEKKEKEKREKRAVGNWKLLVKGLLIRERLKLRYGDKSEAAVPPA-AEGGLSSDEEEGTSSQAETARILAASWPQNREVKEEQKAK-CPKKTRREK-AAASHLFPFERL
>tr|A0A834E2P8|A0A834E2P8_9CHIR/50-931 [subseq from] XPC complex subunit, DNA damage recognition and repair factor OS=Phyllostomus discolor OX=89673 GN=HJG60_020411 PE=4 SV=1
--GPGGPADAPAKKKVAKVTVKSENLKAVKEEDFSDGEDFRDFTSACRKGHHPQREAAVDKDSHEgdDEEESEDDWEEVEELSEPVPGGVGENAAFSQSVLPMKPVEIEIETPEQAKARERSEKIQMEFETSLRRLMKRFSKEVHENTHKVHLLCLLANGFYRNSICNQPDLQAISLSIIPTHFTRVPPQDMDICYLSNLVKWFIGTFTVNSELSISEQDNLQTTLERRFAIYSARDDEELVHILLLILRALQLPTRLVLSLQPIPLKLSAAKGKKP-KERSTEGPGGSSETSSLVSENQTKPKSSRGTRKKNTSSKDASSPSAKGKRGMAAtiRKKQRESSSSGEEEGQAEEQEEETQRHVRGRKLRVASRVSYKEeESGSNKASSASDFELSSGEAHHPSDEDSDPGPSKQRRAPASQGTKAGSKSKSRTQHGSQHKRPGFPAASTNSSStkSKRSKKMSSDGEGTEREKAAGVDQWLEVFCEQEEKWVCVDCVHGVVGQALTCHKYATKPMTYVVGIDNDGWVRDVTQRYDPAWMTVTRKCRVDAKWWAETLRPYQSPLVEREKKEDLEFQAKHLDQPLPCVIGTYKNHPLYALRRHLLKYEAIYPETASIIGYCRGEAVYSRDCVHVLHSRDTWLKQGRVVRLGEVPYKMVKGYSNRARRARLAEPQLQDQNDLGLFGRWQTEEYQPPVAVGGKVPRNEFGNVYLFLPSMMPVGCVQLNLPNLHRVARKLGIDCAQAITGFDFHRGYSHPITDGYVVCEEYKDVLLAAWENEQALIEKKEKEKREKRAVGNWKLLVKGLLIRERLKLRYGDKSEAAVPPA-AEGGLSSDEEEGTSSQAETARILAASWPQNREVKEEQKAK-CPKKTRREK-AAASHLFPFERL
>tr|A0A834E2Y2|A0A834E2Y2_9CHIR/62-332 [subseq from] XPC complex subunit, DNA damage recognition and repair factor OS=Phyllostomus discolor OX=89673 GN=HJG60_020411 PE=4 SV=1
--GPGGPADAPAKKKVAKVTVKSENLKAVKEEDFSDGEDFRDFTSACRKGHHPQREAAVDKDSHEgdDEEESEDDWEEVEELSEPVPGGVGENAAFSQSVLPMKPVEIEIETPEQAKARERSEKIQMEFETSLRRLMKRFSKEVHENTHKVHLLCLLANGFYRNSICNQPDLQAISLSIIPTHFTRVPPQDMDICYLSNLVKWFIGTFTVNSELSISEQDNLQTTLERRFAIYSARDDEELVHILLLILRALQLPTRLVLSLQPIPLKLSAAK----------------------------------------------------------------------------------------------------------------------------------------------------------------------------------------------------------------------------------------------------------------------------------------------------------------------------------------------------------------------------------------------------------------------------------------------------------------------------------------------------------------------------------------------------------------------------------------------------------------------------------
>tr|A0A834E2Y2|A0A834E2Y2_9CHIR/331-645 [subseq from] XPC complex subunit, DNA damage recognition and repair factor OS=Phyllostomus discolor OX=89673 GN=HJG60_020411 PE=4 SV=1
-----------------------------------------------------------------------------------------------------------------------------------------------------------------------------------------------------------------------------------------------------------------------------------------------------------------------------------------------------------------------------------------------------------------------------------------------------------------------------------------------------------------------------------------------------------------------------------AKFQAKHLDQPLPCVIGTYKNHPLYALRRHLLKYEAIYPETASIIGYCRGEAVYSRDCVHVLHSRDTWLKQGRVVRLGEVPYKMVKGYSNRARRARLAEPQLQDQNDLGLFGRWQTEEYQPPVAVGGKVPRNEFGNVYLFLPSMMPVGCVQLNLPNLHRVARKLGIDCAQAITGFDFHRGYSHPITDGYVVCEEYKDVLLAAWENEQALIEKKEKEKREKRAVGNWKLLVKGLLIRERLKLRYGDKSEAAVPPA-AEGGLSSDEEEGTSSQAETARILAASWPQNREVKEEQKAK-CPKKTRREK-AAASHLFPFERL
>tr|A0A834QN40|A0A834QN40_MARMO/62-931 [subseq from] DNA repair protein complementing XP-C cells OS=Marmota monax OX=9995 GN=GHT09_007377 PE=4 SV=1
-SHPGDSADRPARKKVAQATVTSESL-LVKEEALGEGEEVRGFSRDFKEAR-VKKEAPVDRTSseGEDEEDSEEDWEEVEELSEPGPSDTGGGSASSASAVPVEPVEIEIETPEQAKSRERREKIKMEFETQLRRMMKRFSKEVHENTHKVHLLCLLANGFYRNRVCSQPDLLAIGLSIIPTRFTKVPPHDVDVSFLSNLVKWFIGTFTVNPDLSTNEQDDLQTTLERRFAIYSARDDEELVHIFLLILRALRLLTRLVLSLQPIPLKLSVAKGRRLSKGTCAEGAGDSSEAGSQVPGDPKTPKSSPRAGPGGASSKGPGQRAAKARKTQAARPGRKRGDSSSEEGSQGQRPGKAP-GRPRGRQRRVTSRVSYKEDSGSGRSSSSSDFELSSGEAHGSSGEDSEPAPPKRRKAPAPRRTKSGPQS-------DHCKR---PAASSVSSSLKRGKKATGEAQEAAEaagRGPPGVDQWLEVFCERESRWVCVDCVHGVVGQPPACYRFATRPVAYVVGIDSDGWVRDVTQRYDPAWMTATRKCRVDPEWWAETLRPYQSPQLERDKKEDSEFQAKHLGQPLPTAIGTYKNHPLYALKRHLLKYEAIYPETAAILGYCRGEAVYSRDCVHTLHSKDTWLKQARVVRLGEVPYKMVKGFSNRARKARLAEPQLQDHNDLALFGRWQTEEYQPPVAVDGKVPRNEFGNVYLFLPSMMPIGCVQLNLPNLHRVARKLDIDCVQAVTGFDFHGGYSHPVTEGYIVCEEFKDVLLTAWENEQALIEKREKEKREKRALGHWKLLTKGLLIRERLKLRYGAQKEAVASPADAGGGLSSDEEEGTSSQAEAARILAASWPQNRGAEDEEQKPRRP-QTRRGRKAAAAHLFPFEK-
>tr|A0A6P7D690|A0A6P7D690_SHEEP/1-663 [subseq from] DNA repair protein complementing XP-C cells isoform X4 OS=Ovis aries OX=9940 GN=XPC PE=3 SV=1
----------------------------------------------------------------------------------------------------------------------------MEFETYLRRMMKRFSKEIHEDTHKVHLLCLLANGFYRNSICNQPDLQAIGLSIIPTRFTKVPPRDVDVSYLSNLVKWFIGTFTVNAELSTNDQDGLQTTLERRFAIYSARDNEELVHIFLLLLRALHLPTRLVLSLQPIPLKLSAAKGKKPSKKRSTEAPGGSSEASS-----HAPGKPSEGSRGDDASSGGAggARARGKGGKAAAGRRPRGESPSSGEDAGQARGQRRGTRRRAQSRRRRAAARVSYKEESGSGAGSSGSDFEPSSEDSCRPSDEDSEPGLPRRRSAPAPQRTKAGSKSRSKSQHGSRHPPPGFAEASASAAGSKleRGKKPSGAGGKAGSgQGAPGVDQWLEVFSEREEKWVCVDCVHGVVGQPLTCYQYATKPVTYVVGIDGTGCVRDVTQRYDPAWLTATRKSRVDAAWWAETLRPYRSPLVDREQREDQEFQAKHLDQPLPTVIGTYKNHPLYALKRHLLKFEAIYPETAAILGYCRGEAVYSRDCVHTLHSRDTWLKQARVVRLGEVPYKMVKGYSNRARRARQAEPQLHDHNDLGLFGRWQTEEYQPPVAVDGKVPRNEFGNVYLFLPSMMPVGCVQLNLPNLHRVARKLNIDCAQAVTGFDFHKGYCHPITDGYVVCEEYRDVLLTAWENEQALIEKKEKEVS-GRAVGT---------------------------------------------------------------------------------------------
>tr|A0A834V2L9|A0A834V2L9_MARMO/62-861 [subseq from] DNA repair protein complementing XP-C cells OS=Marmota monax OX=9995 GN=GHT09_007377 PE=4 SV=1
-SHPGDSADRPARKKVAQATVTSESL-LVKEEALGEGEEVRGFSRDFKEAR-VKKEAPVDRTSseGEDEEDSEEDWEEVEELSEPGPSDTGGGSASSASAVPVEPVEIEIETPEQAKSRERREKIKMEFETQLRRMMKRFSKEVHENTHKVHLLCLLANGFYRNRVCSQPDLLAIGLSIIPTRFTKVPPHDVDVSFLSNLVKWFIGTFTVNPDLSTNEQDDLQTTLERRFAIYSARDDEELVHIFLLILRALRLLTRLVLSLQPIPLKLSVAKGRRLSKGTCAEGAGDSSEAGSQVPGDPKTPKSSPRAGPGGASSKGPGQRAAKARKTQAARPGRKRGDSSSEEGSQGQRPGKAP-GRPRGRQRRVTSRVSYKEDSGSGRSSSSSDFELSSGEAHGSSGEDSEPAPPKRRKAPAPRRTKSGPQS-------DHCKR---PAASSVSSSLKRGKKATGEAQEAAEaagRGPPGVDQWLEVFCERESRWVCVDCVHGVVGQPPACYRFATRPVAYVVGIDSDGWVRDVTQRYDPAWMTATRKCRVDPEWWAETLRPYQSPQLERDKKEDSEFQAKHLGQPLPTAIGTYKNHPLYALKRHLLKYEAIYPETAAILGYCRGEAVYSRDCVHTLHSKDTWLKQARVVRLGEVPYKMVKGFSNRARKARLAEPQLQDHNDLALFGRWQTEEYQPPVAVDGKVPRNEFGNVYLFLPSMMPIGCVQLNLPNLHRVARKLDIDCVQAVTGFDFHGGYSHPVTEGYIVCEEFKDVLLTAWENEQALIEKREKEKREKRALGHWKLLTKGLLIRERLKLRYGAQ------------------------------------------------------------------------
>tr|A0A835NZ03|A0A835NZ03_9PASS/86-963 [subseq from] Uncharacterized protein OS=Lamprotornis superbus OX=245042 GN=IHE44_003235 PE=4 SV=1
-------------IKASKKNARNKE-NRIKEETCSDS--LKHPQKELKlkTESPVKKEMDEDNTDNDDDDESEDEWEDVEELQEPATDKLEEAAVLPSVGLPSNPVEIEIETPEQVKKRERREKRQAEFEMYLRRMMKRFSKEVREDTHKVHLLCLLANGFYRNRICSQPDLLAIGLSIVPAHFTQVPAGQVGLVYLSNLVKWFVGTFTVNDELSTEKGEPLQSTLERRFAIYAAQDDEELVHIFLIILRALQLLCRLVLSFQPIPLKETRPKGKNSSKRLSHSSTSEGQESSATTPKAVAKKCPCKTAKQDEKSSEGKennNepkKPWPKTAQTERTHKSKLTKGSQEQKESNNetSSAEKDVPVRPkNDRRRRVASKVCYKEESGSDE-GSASDFEVSEEEESDVSDEDFETVPKRRRSSQNSKLTtVKRSKTETSETRLSKTSCGAKPAKSTTPalpqAQRKKNKIISSDEDdgQQDVRKAMGTDQWLEVFLEPEDKWVCVDCVHGNVGQPQLCFAHATKPLFYVVGFDNDGSVRDVTQRYDPVWMTSTRKSRVDPEWWEETLQPYESPCVERDKKEENEFQVKLQDQPLPTAIGEYKNHPLYALKRHLLKFQAIYPESAAILGYCRGEAVYSRDCIHTLHSRDTWLKQARVVRVGEVPYKMVKGFSNRARKARLAEPANRDREDLALFGRWQTEEYQPPIAVDGKVPRNEYGNVYLFLPSMLPVGCVQLKLPNLNRVARKLNIDCAQAITGFDFHGGYSHPVTDGYVVCEEYKEVLVAAWENEQAEIEKKEKEKREKRALGNWKLLTKGLLIRERLKQRYSIKNEPSAPETEKGGGFSSDEEGAPSSE-SAVGNTAIYWPQNRQLE-KQGEK-TTKKSKREKRGEAAQLFPFEK-
>tr|A0A835ZWI3|A0A835ZWI3_SHEEP/55-933 [subseq from] Uncharacterized protein OS=Ovis aries OX=9940 GN=JEQ12_008597 PE=4 SV=1
CGDAGSSADGPVTRKAAKVSVKSEEPQAVKDEAFSEGEDFRGLPSARRKGQPPEREAAADKGSckGDDEEDSEEDWEEVEEVSEPVPGAVGESAAFSASALPVKPVEIEIETPEQVKARERSEKIKMEFETYLRRMMKRFSKEIHEDTHKVHLLCLLANGFYRNSICNQPDLQAIGLSIIPTRFTKVPPRDVDVSYLSNLVKWFIGTFTVNAELSTNDQDGLQTTLERRFAIYSARDNEELVHIFLLLLRALHLPTRLVLSLQPIPLKLSAAKGKKPSKKRSTEAPGGSSEASS-----HAPGKPSEGSRGDDASSGGAggARARGKGGKAAAGRRPRGESPSSGEDAGQARGQRRGTRRRAQSRRRRAAARVSYKEESGSGAGSSGSDFEPSSEDSCRPSDEDSEPGLPRRRSAPAPQRTKAGSKSRSKSQHGSRHPPPGFAEASASAAGSKleRGKKLSGAGGKAGSgQGAPGVDQWLEVFSEREEKWVCVDCVHGVVGQPLTCYQYATKPVTYVVGIDGTGCVRDVTQRYDPAWLTATRKSRVDAAWWAETLRPYRSPLVDREQREDQEFQAKHLDQPLPTVIGTYKNHPLYALKRHLLKFEAIYPETAAILGYCRGEAVYSRDCVHTLHSRDTWLKQARVVRLGEVPYKMVKGYSNRARRARQAEPQLHDHNDLGLFGRWQTEEYQPPVAVDGKVPRNEFGNVYLFLPSMMPVGCVQLNLPNLHRVARKLNIDCAQAVTGFDFHKGYCHPITDGYVVCEEYRDVLLTAWENEQALIEKKEKEKREKRALGNWKLLVKGLLIRERLKLRYGAQSEAAAPHTDAGGGLSSDEEEGTSSQAEAARILAASWPQNREAE-KPK---CPRKTRREKKEAAAQLFPFEKL
>tr|A8K146|A8K146_HUMAN/60-940 [subseq from] cDNA FLJ76216, highly similar to Homo sapiens xeroderma pigmentosum, complementation group C (XPC), mRNA OS=Homo sapiens OX=9606 PE=2 SV=1
CSHPGGSADGPAKKKVAKVTVKSENLKVIKDEALSDGDDLRDFPSDLKKAHHLKRGATMNEDSNEEEEESENDWEEVEELSEPVLGDVRESTAFSRSLLPVKPVEIEIETPEQAKTRERSEKIKLEFETYLRRAMKRFNKGVHEDTHKVHLLCLLANGFYRNNICSQPDLHAIGLSIIPARFTRVLPRDVDTYYLSNLVKWFIGTFTVNAELSASEQDNLQTTLERRFAIYSARDDEELVHIFLLILRALQLLTRLVLSLQPIPLKSATAKGKKPSKERLTADPGGSSETSSQVLENHTKPKTSKGTKQEETFAKGTCRPSAKGKRNKGGRKKRSKPSSSEEDEGPGDKQEKATQRRPHGRERRVASRVSYKGESGSDEAGSGSDFELSSGEASDPSDEDSEPGPPKQRKAPAPQRTKAGSKSASRTHRGSHRKDPSLPAASSSSSSSKRGKKMCSDGEKAEKRSIAGIDQWLEVFCEQEEKWVCVDCVHGVVGQPLTCYKYATKPMTYVVGIDSDGWVRDVTQRYDPVWMTVTRKCRVDAEWWAETLRPYQSPFMDREKKEDLEFQAKHMDQPLPTAIGLYKNHPLYALKRHLLKYEAIYPETAAILGYCRGEAVYSRDCVHTLHSRDTWLKKARVVRLGEVPYKMVKGFSNRARKARLAEPQLREENDLGLFGYWQTEEYQPPVAVDGKVPRNEFGNVYLFLPSMMPIGCVQLNLPNLHRVARKLDIDCVQAITGFDFHGGYSHPVTDGYIVCEEFKDVLLTAWENEQAVIERKEKEKKEKRALGNWKLLAKGLLIRERLKRRYGPKSEAAAPHTDAGGGLSSDEEEGTSSQAEAARILAASWPQNREGEEKQKLKGGPKKTKREKKAAASHLFPFEQL
>tr|D2CPI8|D2CPI8_HUMAN/1-508 [subseq from] Xeroderma pigmentosum complementation group C protein (Fragment) OS=Homo sapiens OX=9606 PE=3 SV=1
-------------------------------------------------------------------------------------------------------------------------------------------------------------------------------------------------------------------------------------------------------------------------------GKKPSKERLTADPGGSSETSSQVLENHTKPKTSKGTKQEETFAKGTCRPSAKGKRNKGGRKKRSKPSSSEEDEGPGDKQEKATQRRPHGRERRVASRVSYKEESGSDEAGSGSDFELSSGEASDPSDEDSEPGPPKQRKAPAPQRTKAGSKSASRTHRGSHRKDPSLPVASSSSSSSKRGKKMCSDGEKAEKRSIAGIDQWLEVFCEQEEKWVCVDCVHGVVGQPLTCYKYATKPMTYVVGIDSDGWVRDVTQRYDPVWMTVTRKCRVDAEWWAETLRPYQSPFMDREKKEDLEFQAKHMDQPLPTAIGLYKNHPLYALKRHLLKYEAIYPETAAILGYCRGEAVYSRDCVHTLHSRDTWLKKARVVRLGEVPYKMVKGFSNRARKARLAEPQLREENDLGLFGYWQTEEYQPPVAVDGKVPRNEFGNVYLFLPSMMPIGCVQLNLPNLHRVARKLDIDCVQAITGFDFHGGYSHPVTDGYIVCEEFKDVLLTAWENEQAVIERKEKE------------------------------------------------------------------------------------------------------
>tr|D2HF72|D2HF72_AILME/26-911 [subseq from] Uncharacterized protein (Fragment) OS=Ailuropoda melanoleuca OX=9646 GN=PANDA_009502 PE=3 SV=1
CGDPGGTAQVPVKKKAAQVTVKSENPKVVKDEALSDGEEFRDFAKGRKKAHPPRREAPVDKGSceGDDEEESEDDWEEVEELGEPVPGDVGEDAAFSKSVLPVKPVEIEIETPQQAKARERSERIKVEFETYLRRMMKRFSKEVREDTHKVHLLCLLANGFYRSHTCSQPDLLAVGLSIIPARFTRVPPQDVDAGYLSNLVKWFIGTFTVNADLSTNEGDGLQTTLERRFAIYSARDDEELVHIFLLILRALQLPTRLVLSLQPLPLKLPAAKGKKAPKEISAESPGGSLETHSPVPESQTKPKTSKGTRQEDTSSKGPGGPSAKGKRSKAAAvgKKRREPSCSGEEEHKAGGQQEDTRRHRHGRERRVASKVSYKEESGSDKISSGSDFELSSGEAHHSSDEDSEPGLSRQRRAPAPQRTKAGSKSDSRTQRGRHSKHPSFPAASTSSSSskSKRGKKISNDGEGAERGKAVGVDQWLEVFCEQEEKWVCVDCVHGVVGQALTCYKYATKPMTYVVGIDGDGWVRDVTQRYDPAWMTVTRKCRVDAKWWAETLRPYQSPLVEREKKEDSEFQAKHLGQPLPTVIGTYKNHPLYVLKRHLLKYEAIYPETAAVLGYCRGEAVYSRDCVHTLHSRDTWLKQARVVRLGEVPYKMVKGYSNRARKARLAEPQLQDHNDLGLFGEWQTEEYQPPVAVDGKVPRNEFGNVYLFLPSMMPVGCVQLSLPNLHRVARKLDIDCAQAITGFDFHKGYSHPITDGYIVCEEYKDVLLAAWENEQALIEKREKEKREKRALGNWKLLVRGLLIRERLKLRYGDKSEAGAPPAPAGGGLSSDEEEGTSSQAEASRILAASWPQNREAEEEQKPK-CPKKTKREKKAAASHLFPFERL
>tr|D4A3D8|D4A3D8_RAT/59-933 [subseq from] XPC complex subunit, DNA damage recognition and repair factor OS=Rattus norvegicus OX=10116 GN=Xpc PE=1 SV=1
CSDPGDPTNGAAKKKVAKATTKSKNLKAVKEEALSdDGDDFRDSLSNCRKAKkHPKREV-V--DQGTDEDDSEDDWEEVEELTEPVL-DMGENSATSRSDLPVKAVEIEIETPEQAKARERSEKIKMEFETYLRRMMKRFNKEVQENMHKVHLLCLLASGFYRNSICQQPDLLAIGLSIIPIRFTKVPLQDRDVYYLSNLVKWFIGTFTVNADLSASEQDSLQTTLERRIAIYSARDNEELVHIFLLILRALQLLTRLVLSLQPIPLKSAVAKGKKSSKETSLEGPGDSSEPSSNIPESHNKPKTSKRIKQEETLSEGSGKANARGKRGTatAGSRQQRKPSCSEGEEA---KQE--IQSHPQAQKRRVAAKVSYKEESESDGAGSGSDFELSSGEGQHSSDEDCKPGPRKQKRASAPQRSKAGSKSASKTQSGSQWEPPSFSVASSSSSACKRGKKISCGGEETDDRKAAGVDQWLEVFCEPQAKWVCVDCVHGVVGQPVACYKYATKPMTYVVGIDSDGWVRDVTQRYDPAWMTATRKCRVDAEWWAETLRPYRSPLTEREKKEDQEFQAKHLDQPLPTSISTYKNHPLYALKRHLLKFQAIYPESAAVLGYCRGEAVYSRDCVHTLHSRDTWLKQARVVRLGEVPYKMVKGFSNRARKARLSEPQLHDHNDLGLFGHWQTEEYQPPVAVDGKVPRNEFGNVYLFLPSMMPIGCVQMNLPNLHRVARKLGIDCVQAITGFDFHGGYCHPVTDGYVVCEEFRDVLLAAWENEQALIEKKEKEKKEKRALGNWKLLVRGLLIRERLKLRYGAKSEAAAPHANAGGGLSSDEEEGTSSQAEAARVLAASWPQNRETKEEQKP-DYTKMTRRRRAAEASHLFPFEKL
>tr|A0A5E4CTM2|A0A5E4CTM2_MARMO/62-931 [subseq from] Uncharacterized protein OS=Marmota monax OX=9995 GN=MONAX_5E004249 PE=3 SV=1
-SHPGDSADRPARKKVAQATVTSESL-LVKEEALGEGEEVRGFSRDFKAAR-VKKEAPVDRTSSegEDEEDSEEDWEEVEELSEPGPSDTGGGSASSASAVPVEPVEIEIETPEQAKSRERREKIKMEFETQLRRMMKRFSKEVHENTHKVHLLCLLANGFYRNRVCSQPDLLAIGLSIIPTRFTKVPPHDVDVSFLSNLVKWFIGTFTVNPDLSTNEQDDLQTTLERRFAIYSARDDEELVHIFLLILRALRLLTRLVLSLQPIPLKLSVAKGRRLSKGTCAEGAGDSSEAGSQVPGDPKTPKSSPRAGPGGASSKGPGQRAAKARKTQAARPGRKRGDSSSEEGSQGQRPGKAP-GRPRGRQRRVTSRVSYKEDSGSGRSSSSSDFELSSGEAHGSSGEDSEPAPPKRRKAPAPRRTKSGPQS-------DHCKR---PAASSVSSSLKRGKKATGEAQEAAEaagRGPPGVDQWLEVFCERESRWVCVDCVHGVVGQPPACYRFATRPVAYVVGIDSDGWVRDVTQRYDPAWMTATRKCRVDPEWWAETLRPYQSPQLERDKKEDSEFQAKHLGQPLPTAIGTYKNHPLYALKRHLLKYEAIYPETAAILGYCRGEAVYSRDCVHTLHSKDTWLKQARVVRLGEVPYKMVKGFSNRARKARLAEPQLQDHNDLALFGRWQTEEYQPPVAVDGKVPRNEFGNVYLFLPSMMPIGCVQLNLPNLHRVARKLDIDCVQAVTGFDFHGGYSHPVTEGYIVCEEFKDVLLTAWENEQALIEKREKEKREKRALGHWKLLTKGLLIRERLKLRYGAQKEAVASPADAGGGLSSDEEEGTSSQAEAARILAASWPQNRGAEDEEQKPRRP-QTRRGRKAAAAHLFPFEK-
>tr|D9I4E1|D9I4E1_HUMAN/60-940 [subseq from] Xeroderma pigmentosum complementation group C OS=Homo sapiens OX=9606 GN=XPC PE=2 SV=1
CSHPGGSADGPAKKKVAKVTVKSENLKVIKDEALSDGDDLRDFPSDLKKAHHLKRGATMNEDSNEEEEESENDWEEVEELSEPVLGDVRESTAFSRSLLPVKPVEIEIETPEQAKTRERSEMIKLEFETYLRRAMKRFNKGVHEDTHKVHLLCLLANGFYRNNICSQPDLHAIGLSIIPARFTRVLPRDVDTYYLSNLVKWFIGTFTVNAELSASEQDNLQTTLERRFAIYSARDDEELVHIFLLILRALQLLTRLVLSLQPIPLKSATAKGKKPSKERLTADPGGSSETSSQVLENHTKPKTSKGTKQEETFAKGTCRPSAKGKRNKGGRKKRSKPSSSEEDEGPGDKQEKATQRRPHGRERPVASRVSYKEESGSDEAGSGSDFELSSGEASDPSDEDSEPGPPKQRKAPAPQRTKAGSKSASRTHRGSHRKDPSLPAASSSSSSSKRGKKMCSDGEKAEKRSIAGIDQWLEVFCEQEEKWVCVDCVHGVVGQPLTCYKYATKPMTYVVGIDSDGWVRDVTQRYDPVWMTVTRKCRVDAEWWAETLRPYQSPFMDREKKEDLEFQAKHMDQPLPTAIGLYKNHPLYALKRHLLKYEAIYPETAAILGYCRGEAVYSRDCVHTLHSRDTWLKKARVVRLGEVPYKMVKGFSNRARKARLAEPQLREENDLGLFGYWQTEEYQPPVAVDGKVPRNEFGNVYLFLPSMMPIGCVQLNLPNLHRVARKLDIDCVQAITGFDFHGGYSHPVTDGYIVCEEFKDVLLTAWENEQAVIERKEKEKKEKRALGNWKLLAKGLLIRERLKRRYGPKSEAAAPHTDAGGGLSSDEEEGTSSQAEAARILAASWPQNREDEEKQKLKGGPKKTKREKKAAASHLFPFEQL
>tr|A0A7K7Y5X9|A0A7K7Y5X9_THRLU/79-940 [subseq from] XPC protein (Fragment) OS=Thryothorus ludovicianus OX=74200 GN=Xpc PE=3 SV=1
-------------SQIKESKKNARNKEIcIKEETCSESLKHPQKEMKLKTESPVKKEMDEDNSDHDDDDESEDEWEDVEELQEPPTDKLEEAAVLPSVGLPSNPVEIEIETPEQMKKRERREKRKAEFEMYLRRMMKRFSKEVREDTHKVHLLCLLANGFYRNRICSQPDLLAIGLSIVPTRFTQVPAGQVGLVFLSNLVKWFVGTFTVNDELSSEKGEPLQSTLERRFAIYTAQDDEELVHIFLIILRALQLLCRLVLSFQPIPLKET-----KPKVVFVV---CGKS--SSKRL-SHT--NTSEGQESSATAPKAVAKKSPC-KKTKQD-EKSSESEKNKEPEKPKTAQTDRPQKPKNDRRRRVASKVCYKEESGSDE-GSASDFEVSEEEESDLSDEDFETVPKRRRSSQASQNSKLTTVKRSKTETsGTglSKNSygaETQPAKSATpalpQAQKKRNKIISSDEDdgQQEVRKAVGTDQWLEVFLEPEDKWVCVDCVHGNVGQPQLCFAHATKPLFYVVGFDNDGSVRDVTQRYDPVWMTSTRKSRVDPEWWEETLQPYQSPYVERDKKEENEFQVKLQDQPLPTAIGEYKNHPLYALKRHLLKFQAIYPESAAILGYCRGEAVYSRDCIHTLHSRDTWLKQARVVRIGEVPYKMVKGFSNRARKARLAEPANRDREDLALFGRWQTEEYQPPIAVDGKVPRNEYGNVYLFLPSMLPVGCVQLKLPNLNRVARKLNIDCAQAVTGFDFHAGYSHPVTDGYVVCEEYKEVLVAAWENEQAEIEKKEKEKREKRALGNWKLLTKGLLIRERLKQRYSIKAEPAAPETEKGEGFSSDEEGAPSSE-SAVGNTAIYWPQNRQLE-KQEEK-TTKKSKREKRGEAAQLFPFEKL
>tr|A0A6P8PJW0|A0A6P8PJW0_GEOSA/104-931 [subseq from] DNA repair protein complementing XP-C cells isoform X2 OS=Geotrypetes seraphini OX=260995 GN=XPC PE=3 SV=1
-----------------------------------------------EVSHHALHISGNDSDSGDSEDESEDDWEEVEEL--PVLAPDGSGVAARPELVpPINPVEIEIETPEQAKKRERKEKRKAEFEAYLRRMMNRFNKDVREDTHKVHLLCLLGNGFYRNRVCSLPDLQAVALSIIPANFIKVPVDRVDGLYLSDLLKWFIATFTLNANLSTEENESLQSTLERRFGIYSMRDEGEMVHMLLIILRALQLVCRLVLSLQPLPLKDPPGKGKRSSgaKSSRTGSPGpkGSNKGNKDaVRKNNVrKQKKSRSeeSSEEEADEKPEVQIPSGTKRAAAAPAKNSRRS-SKKQKGSTEGLTKAEA--KNNRRRRVASKVSYAEESGSDDS-TDSDFQFSESEDSNFSDGDYRKPARTQKRSSGTQKVNTARESVG---KAEHPKVQVLPQ----SSSKKRNKIISSD-EEEELRVVAvakGTDQWLEVFLEHDSKWACIDCIHGVVGQPQLCYKLATKPVMYIVGIDNKGYTKDITKRYDTMWMTSTRKRRIDPEWWRETLEAYRSPFTEREKKEDLELHTKLLDQPLPTSITEFKNHPLYALKRHLLKYEAIYPDTAAILGYCRGEAVYARDCVHTLHSRDTWLKDARVVCLGEVPYKMVKGQSNRARKARLADPEKQDASDLALFGLWQTEDYQPPVAVDGKVPRNEYGNVYLFKPSMLPIGCCHLQLSNLHRVARKLDIDCVPAVTGFDFHCGFSHPVTNGYIVCEEHKDALLSAWDNEQANIERKEKEKREKRALSNWKLLVKGLLIRERLKQRFGSK-EATGSAAVAGAEFSSDE-EGAELETTAGH-LTASWPQNRQAEEQKEAK-PLKKSRRQQKGDASHLFPFEKL
>tr|E1BDJ1|E1BDJ1_BOVIN/51-928 [subseq from] XPC complex subunit, DNA damage recognition and repair factor OS=Bos taurus OX=9913 GN=XPC PE=3 SV=2
CGDAGGSADGPVRRKAAKVSVKSEEPQVIKDEALSDGEDFRDLPSARRKGQPPEREAAADKGSceGDDEEDSEEDWEEVEEVSEPVPGDVGESGAFSASALPVKPVEIEIETPEQVKARERSEKIKMEFETYLRRMMKRFSKEVHEDTHKVHLLCLLANGFYRNSICNQPDLQAIGLSIIPTRFTKVPPRDVDVSYLSNLVKWFIGTFTVNAELSTNEQDGLQTTLERRFAIYSARDDEELVHIFLLLLRALHLPTRLVLSLQPVPLKLSAEKGKKPCKERSTEAPGGSSEAASHA---PGKPSGGSGGEHASSGGAGGARARGKGGKAAAGRRPRGESPSSGEDAGQARGQRRGTQRRAQARRRRVAAKVSYKEESGSDAASSGSDFEPSSEDSCRPSDEDSEPGLPRPRRAPAPQRTKAGSKSRSKSQQGSRGLRPGFVEASASAAGSKRkgGKKPSGDGGKAGRQGAAGVDQWLEVFLEREEKWVCVDCVHGVVGQPLTCYQYATKPVTYVVGIDGAGCVRDVTQRYDPAWLTATRKSRVDAAWWAETLRPYRSPLVDREQREDQEFQAKHLDQPLPTVIGTYKNHPLYALKRHLLKYEAIYPETAAVLGYCRGEAVYSRDCVHTLHSRDTWLKQARVVRLGEVPYKMVKGYSNRARRARQAEPQLHDYNDLGLFGRWQTEEYQPPVAVDGKVPRNEFGNVYLFLPSMMPVGCVQLNLPNLHRVARKLNIDCAQAVTGFDFHKGYCHPITDGYVVCEEYRDVLLTAWENEQALIEKKEKEKREKRALGNWKLLVKGLLIRERLKLRYGAQSEAAAPHTDVGGGLSSDEEEGTSSQAEAARILAASWPQNREAE-KPK---CPRKTRREKKEAAAHLFPFEKL
>tr|E2RCR3|E2RCR3_CANLF/64-949 [subseq from] XPC complex subunit, DNA damage recognition and repair factor OS=Canis lupus familiaris OX=9615 GN=XPC PE=3 SV=2
CSGPGGPAHSPAKMKVAKVSVKSENPKIVKDEALSDGEEFRDFASVRKKAHPSQREAAVDKGSCEEddEEESEDEWEEVEELGEPVPGDVGENAAFSKSVLPVKPVEIEIETPQQAKARERSERIKVEFETYLRRMMKRFSKEVREDTHKVHLLCLLANGFYRSNICNQPDLLAIGLSIVPTRFTRVPPQDVDSGYLSNLVKWFVGTFTVNADLSTNEQDGLQTTLERRFAIYSARDDEELVHIFLLILRALQLPTRLVLSLQPLPLKLPTAKGKKATTEKSAEDPGSSLETSSPVAEGQTKPKTSKGTRQEDTSSKGLGSTSAKGKKGKAAAvgKRRREPSSSGEEERKAGGQEEETQRRRYGRERQVASRVSYKEESASDKGSSGSDFELSSGEAHHSSDEDSEPVLPRQRRAPGPQRTKAGSRTDSRTQSGRPSKHPGFPAASTSSSSskSKQGKKISSDGEGAERRKAAGVDQWLEVFCEQEEKWVCVDCVHGVVGQALACYKYATKPMTYVVGIDGDGSVRDVTQRYDPAWMTATRKCRVDAKWWAETLRPYQSLLVEREKKEDSEFQAKHLGQPLPTVIGTYKNHPLYALKRHLLKYEAIYPETAAILGYCRGEAVYSRDCVHTLHSRDTWLKQARVVRLGEVPYKMVKGYSNRARKARLAEPQLQDQNDLGLFGKWQTEEYQPPVAVDGKVPRNEFGNVYLFLPSMMPVGCVQLNLPNLHRVARKLDIDCVQAITGFDFHKGYSHPITDGYIVCEEYKDVLLAAWENEQALIEKREKEKREKRALGNWKLLARGLLIRERLKLRYGDESGTRAPQAHAGGGLSSDEEEGTSSQAEASRILAASWPQNREAEEEQKPKC-SKKTRREKKAAASHLFPFEKL
>tr|A0A480MQY8|A0A480MQY8_PIG/60-813 [subseq from] DNA repair protein complementing XP-C cells isoform 5 OS=Sus scrofa OX=9823 PE=3 SV=1
CGASGGPAAGPARKKVARATVKLETPQVVKDEALSDEDDFRDFTSARKKTHLPKKEAAVDTGAceGDAEEDSEDDWEEVEELTEPVPGGLGENTAFSKSAVPVKPVEIEIETPEQVKARERSEKIKMEFETQLRRMMKRFNKEVHEDTHKVHLLCLLANGFYRNSICSQPDLRAIGLSIIPTRFTKVPPQDVDVCYLSNLVKWFIGTFTVNADLSTNEQDGLQTTLERRFAIYSARDDEELVHIFLLIIRALHLSARLVLSLQPIPLKSSAAKGKKASKERSTEGPGCSSETSSPGPAKQTKLKSSSGNRREDPSSEGTSGPRAKGKGSKAaaATKKQREPSSSGEEEGKAAGQQGEARRPARGRRRQAATRVSYKEESGSDKASSSSDFELSSGDSHCPSDEDSEPGLRRQRRAPGLPRTKAGAKSDSRSQRGSHPKPPGFLAASAGPPGSKRkgGKKTSVRGEEADGGKVAGVDHWLEVFCEREDKWVCVDCVHGVVGQPLTCYQYATKPMTYVVGIDGDGWVRDVTQRYDPAWMTATRKCRVDAVWWAETLRPYRSPLLEREQREDQEFQAKHLDQPMPTVIGTYKNHPLYALKRHLLKYEAIYPETAAILGYCRGEAVYSRDCVHTLHSRDTWLKQGRVVRLGEVPYKMVKGYSNRARKARLAEPQLRDHNDLPLFGQWQTEEYQPPVAVDGKVPRNEFGNVYLFLPSMMPVGCVQLNLPNLQRVARKLNIDCVQAITGFDFHKGYSHPM-------------------------------------------------------------------------------------------------------------------------------------
>tr|F1SPI2|F1SPI2_PIG/60-943 [subseq from] DNA repair protein complementing XP-C cells isoform 5 OS=Sus scrofa OX=9823 GN=XPC PE=1 SV=1
CGASGGPAAGPARKKVARATVKLETPQVVKDEALSDEDDFRDFTSARKKTHLPKKEAAVDTGAceGDAEEDSEDDWEEVEELTEPVPGGLGENTAFSKSAVPVKPVEIEIETPEQVKARERSEKIKMEFETQLRRMMKRFNKEVHEDTHKVHLLCLLANGFYRNSICSQPDLRAIGLSIIPTRFTKVPPQDVDVCYLSNLVKWFIGTFTVNADLSTNEQDGLQTTLERRFAIYSARDDEELVHIFLLIIRALHLSARLVLSLQPIPLKSSAAKGKKASKERSTEGPGCSSETSSPGPAKQTKLKSSSGNRREDPSSEGTSGPRAKGKGSKAaaATKKQREPSSSGEEEGKAAGQQGEARRPARGRRRQAATRVSYKEESGSDKASSSSDFELSSGDSHCPSDEDSEPGLRRQRRAPGLPRTKAGAKSDSRSQRGSHPKPPGFLAASAGPPGSKRkgGKKTSVRGEEADGGKVAGVDHWLEVFCEREDKWVCVDCVHGVVGQPLTCYQYATKPMTYVVGIDGDGWVRDVTQRYDPAWMTATRKCRVDAVWWAETLRPYRSPLLEREQREDQEFQAKHLDQPMPTVIGTYKNHPLYALKRHLLKYEAIYPETAAILGYCRGEAVYSRDCVHTLHSRDTWLKQGRVVRLGEVPYKMVKGYSNRARKARLAEPQLRDHNDLPLFGQWQTEEYQPPVAVDGKVPRNEFGNVYLFLPSMMPVGCVQLNLPNLQRVARKLNIDCVQAITGFDFHKGYSHPITDGYIVCEEYRDILLAAWENEQALIEKKEKEKKEKRTLGNWKLLVKGLLIRERLRLRYGTQSKTAAPHTDTG-GLSSDEEEGTSSQGEAARILAASWPQNREAEEERERK-CPKRTRREKKEAASHLFPFEK-
>tr|F6U5Y2|F6U5Y2_CALJA/61-940 [subseq from] Uncharacterized protein OS=Callithrix jacchus OX=9483 GN=XPC PE=3 SV=3
CSDPGVSADGPAKKKVAKVTVKSENLKVIKDEALGDGDDVRDFPSDLKKAHHPKRGATVNEDSNEEEEESEDDWEEVEELSEPMLGDGKESTAFSPSLLPVKPVEIEIETPEQAKTRERSEKIKMEFETYLQRAMKRFNKEVHEDTHKVHLLCLLANGFYRNNICSQPDLHAIGLSIVPSRFTRVLPRDVDTYYLSNLVKWFTGTFTVNADLSACEQDNLQTTLERRFAIYSARDDEELVHIFLLILRALQLLTRLVLSLQPIPLKSAAAKGKKPSKKRLTVDPGGSSESSSQVLENHTKAKTSKGTKQEETFAKGTCKPSAKGK-NKADRKKWCKPSSSEEDEGLGDKQKEATQRRPHGRERRVASRVSYKEESGSDEAGSGSDFELSSGEASDPSNEDSEPGPPKQRKAPAPQRTKAGSKSASKTQCGSHHKDPSLPAASSSSSSSKRGKKMSSDGEKAEQRNLPGVDQWLEVFCEQEEKWICVDCVHGVVGQPLTCYRYATKPMTYVVGIDSDGWVRDVTQRYDPAWMTVTRKCRVDAEWWAETLRPYQSPFLDREKKEDMEFQAKHMDQPLPTAIGLYKNHPLYALKRHLLKYEAIYPETAAILGYCRGEAVYSRDCVHTLHSRDTWLKKARVVRLGEVPYKMVKGYSNRARKARLAEPQLRDENDLGLFGYWQTEEYQPPVAIDGKVPRNEFGNVYLFLPSMMPIGCVQLNLPNLHRVARKLDIDCVQAITGFDFHGGYSHPVTDGYIVCEEFKDVLLTAWENEQAIIEKKEKEKREKRALGNWKLLTKGLLIRERLKRRYGPKSEAAASHSDAGGGLSSDEEEGTSSQAEAARILAASWPQNREDEEKQKLKGGPKKTKRERKAAASHLFPFEKL
>tr|A0A7J8HXY6|A0A7J8HXY6_ROUAE/60-938 [subseq from] XPC complex subunit, DNA damage recognition and repair factor OS=Rousettus aegyptiacus OX=9407 GN=HJG63_020739 PE=3 SV=1
CSDPGSSTDGRAKKKVAKVTVKSENLKVIKDEAFSDEED---F-SACKKVHHPKREAAMDKGSHEgdDEEESEDDWEEVEELSEPVPGDAGENAAFSQSVLPMKPVEIEIETPEQAKARERSEKIQMEFEIHLRRLMKRFSKEVHEDTHKVHLLCLLANGFYRNNICNQPDLQAIGLSIIPTRFTRVPPQDVDICYLSNLVKWFIGTFTVNTDLSTNEQDDLQTTLQRRFAIYSARDDEELVHIFLLILRALQLPTRLVLSLQPVPLKLSAA--KKPSKERSIECPGGSSETSSQVPENQTKPKTSRETRQEDTTSKSTDSPSVKGKRSKAAaiRKKQREPPSSGEEEDKVEKQEEKTQRRVRGRERRVASRVSYKEESGSDKASSGSDFELSAEEDCHSSNEDSEPGPPRQRRAPAPQSTKAGSKSDSRTQHGSHPKHPGFPAASASSSSskSKRGKKMSSNGEETERGKAAGVNQWLEVFYEQEEKWTCVDCVHGVVGQALTCYKYATKPMTYVVGIDNNGWVRDVTQRYDPAWMTATRKCRVDAKWWAETLRPYQSPLVEREKKEDLEFQAKHLEQPLPTVIGTYKNHPLYALKRHLLKYEAIYPETAAIIGYCRGEAVYSRDCVHTLHSRDTWLKQGRVVRLGEVPYKMVKGYSNRARRARLAEPQLQDHNDLGLFGEWQTEDYQPPVAVDGKVPRNEFGNVYLFLPGMMPVGCVQLHLPNLHRVARKLDIDCAQAVTGFDFHKGYSHPITEGYIVCEEYKDVLLAAWENEQALIEKKEKEKREKRALGNWKLLAKGLLIRERLKLRYGAKSEAVAPHTDGGGGLSSDEEEGTSSQAEAARILAASWPQNREAEEEQKPK-CPKRTRREK-AKASHLFPFERL
>tr|F6VBV8|F6VBV8_HORSE/60-301 [subseq from] XPC complex subunit, DNA damage recognition and repair factor OS=Equus caballus OX=9796 GN=XPC PE=3 SV=2
CSDPGGSADGPAKKKVAKVTGKSEKLKVIKDEALSD-EDFRDSPSARKKARRPKKEAAMDKGSHggDDEEESEDDWEEVEELSEPVPGDAGENTAFSKSALPVEPVEIEIETPEQAKARERSEKVKMEFETYLRRMVKRFNKEVHEDTHKVHLLCLLANGFYRNSVCNQPDLQAIALSILPARFTRVPPRDVDICHLSDLVKWFIGTFTVNADLSTSERDGLQTTLERRFAIYSARDDQELVH----------------------------------------------------------------------------------------------------------------------------------------------------------------------------------------------------------------------------------------------------------------------------------------------------------------------------------------------------------------------------------------------------------------------------------------------------------------------------------------------------------------------------------------------------------------------------------------------------------------------------------------------------------------
>tr|F6VBV8|F6VBV8_HORSE/301-913 [subseq from] XPC complex subunit, DNA damage recognition and repair factor OS=Equus caballus OX=9796 GN=XPC PE=3 SV=2
------------------------------------------------------------------------------------------------------------------------------------------------------------------------------------------------------------------------------------------------------------------------------HGKKPSKERSTEGPRGSSETSSQVPENQTKPKTSRGTRQEETSSEGTSNPGTKGKRSKpaaGGR-RRRDPSSSGEEEGEAGAREEHTPRRLRGRERRVASRVSYKEESGSDKAGSGSDFELSSEEAQHSSDEDSEPGLPRRRRARAPQRTKTESKSDSRTQHGRHPKNPGFPATSSSSSSskSKRGKKIHHEGEEAEGGKAAGVDQWLEVFCEQEEKWMCVDCVHGVVGQPLTCYRYATKPMTYVVGIDSDGWVRDVTQRYDPAWMTVTRKCRVDAQWWASTLRPYQSPCVEREKKEDLEFQAKHLDQPLPTAIGTYKNHPLYALKRHLLKFEAIYPETAAILGYCRGEAVYSRDCVHTLHSRDTWLKQARVVRLGEVPYKMVKGFSNRARKARLAEPQLQDQNDLGLFGQWQTEEYQPPVAVDGKVPRNEFGNVYLFLPSMMPVGCVQLNLPNLHRVARKLDIDCVQAVTGFDFHGGYCHPVTDGYIVCEEYKDVLLAAWEKEQALIEKKEKEKKEKRALGNWKLLVKGLLIRERLRLRYGAKCEAAAPHADAGGGLSSDEEEGTSSQAEAARILAASWPQNREAEEEPKPKC--PKTKRGKKAAASHLFPFERL
>tr|A0A6P3JBQ5|A0A6P3JBQ5_BISBI/38-915 [subseq from] DNA repair protein complementing XP-C cells OS=Bison bison bison OX=43346 GN=XPC PE=3 SV=1
CGDAGGSADGPVRRKAAKVSVKSEEPQVIKDEALSDGEDFRDLPSARRKGQPPEREAAADKGSceGDDEEDSEEDWEEVEEVSEPVPGDVGESAAFSASALPVKPVEIEIETPEQVKARERSEKIKMEFETYLRRMMKRFSKEVHEDTHKVHLLCLLANGFYRNSICNQPDLQAIGLSIIPTRFTKVPPRDVDVSYLSNLVKWFIGTFTVNAELSTNEQDGLQTTLERRFAIYSARDDEELVHIFLLLLRALHLPTRLVLSLQPVPLKLSAEKGKKPCKERSTEAPGGSSEAASHA---PGKPSGGSGGEHASSGGAGGARARGKGGKAAAGRRPRGESPSSGEDAGQARGQRRGTQRRAQARRRRVAAKVSYKEESGSDAASSGSDFEPSSEDSCLPSDEDSEPGLPRPRRAPAPQRTKAGSKSRSKSQHGSRGLRPGFVEASASAAGSkpKGGKKPSGDGGKAGRQGAAGVDQWLEVFLEREEKWVCVDCVHGVVGQPLTCYQYATKPVTYVVGIDGAGCVRDVTQRYDPAWLTATRKSRVDAAWWAETLRPYRSPLVDREQREDQEFQAKHLDQPLPTVIGTYKNHPLYALKRHLLKYEAIYPETAAVLGYCRGEAVYSRDCVHTLHSRDTWLKQARVVRLGEVPYKMVKGYSNRARRARQAEPQLHDYNDLGLFGRWQTEEYQPPVAVDGKVPRNEFGNVYLFLPSMMPVGCVQLNLPNLHRVARKLNIDCAQAVTGFDFHKGYCHPITDGYVVCKEYRDVLLTAWENEQALIEKKEKEKREKRALGNWKLLVKGLLIRERLKLRYGAQSEAAAPHTDVGGGLSSDEEEGTSSQAEAARILAASWPQNREAE-KPK---CPRKTRREKKEAAAHLFPFEKL
>tr|A0A151MK18|A0A151MK18_ALLMI/66-937 [subseq from] DNA repair protein complementing XP-C cells OS=Alligator mississippiensis OX=8496 GN=XPC PE=3 SV=1
------------SQKESKSRGKGKNNKAIKNEGNPKEEEMcSGLPSPSGNGKSLKRESTVKKEMDEnndgsNDDESEDEWEDVEELQETVPDKSGEAVGLSALVLSGKPVEIEIETPQQAKQRERREKRKTEFETYLRRMMKRFNKEVHEDTHKVHLLCLLANGFYRTRICSQPDLQAIGLSIIPNHFTKVPAGRVDVLYLSNLVKWFVGTFTINTELSVEDGENMQCILERRFAIYAARDNEEMIHIFLIILRALQLLCRLVLSLQPISLKQVAGKGKSSSKRpsvsGMTKEQEGSARNPKKGSGPRAKQKEALlDNAGADKKPKKSDIPGIKrASKSKMAKHVQEQKESSAEEGSPGEKEEV--LRTKNNRRRSVASKVSYKEESGSG-GDSDSEFEASE-EESSVSDEDFEIVPRKQRRSSGPQKPGVTVKSCrkagpleSKLPKNSGEAEHALAKkASlgSSNSPKKRNKIISTDEDDMepEMVKVTSTDQWLEVFVEREDKWVCVDCVHGTVNQPQLCFRYATKPVSYIVGIDNDGCVKDITQRYDPAWMTLTRKYRVDPEWWEETLQPYKSPFVERDEKEEMEFQVKLQDQPLPTAIGEYKNHPLYALKRHLLKYEALYPETAAILGYCRGEAVYSRDCVHTLHSRDTWLKQARVVRIGEVPYKMVKGYSNQARKARLAEPANRDKDDLALFGLWQTEEYQPPVAVDGKVPRNEYGNVYLFLPRMLPVGCVQLKLPNLNRVARKLGIDCVQAITGFDFHSGYSHPVTDGYIVCEEYKEVLVAAWENEQAEMERKEKEKREKRALGNWKLMVKGLLIRERLKQRYCNKSETS--RMEKGAGFSSDEEEGPSSETPAE-DVAAFWPLNRQVEkqfEEKKMQGGASRA-----------------
>tr|F6VJR1|F6VJR1_HORSE/60-943 [subseq from] XPC complex subunit, DNA damage recognition and repair factor OS=Equus caballus OX=9796 GN=XPC PE=3 SV=2
CSDPGGSADGPAKKKVAKVTGKSEKLKVIKDEALSD-EDFRDSPSARKKARRPKKEAAMDKGSHggDDEEESEDDWEEVEELSEPVPGDAGENTAFSKSALPVEPVEIEIETPEQAKARERSEKVKMEFETYLRRMVKRFNKEVHEDTHKVHLLCLLANGFYRNSVCNQPDLQAIALSILPARFTRVPPRDVDICHLSDLVKWFIGTFTVNADLSTSERDGLQTTLERRFAIYSARDDQELVHIFLLILRALQLPTRLVLSLQPIPLKLSAAKGKKPSKERSTEGPRGSSETSSQVPENQTKPKTSRGTRQEETSSEGTSNPGTKGKRSKpaaGGR-RRRDPSSSGEEEGEAGAREEHTPRRLRGRERRVASRVSYKEESGSDKAGSGSDFELSSEEAQHSSDEDSEPGLPRRRRARAPQRTKTESKSDSRTQHGRHPKNPGFPATSSSSSSskSKRGKKIHHEGEEAEGGKAAGVDQWLEVFCEQEEKWMCVDCVHGVVGQPLTCYRYATKPMTYVVGIDSDGWVRDVTQRYDPAWMTVTRKCRVDAQWWASTLRPYQSPCVEREKKEDLEFQAKHLDQPLPTAIGTYKNHPLYALKRHLLKFEAIYPETAAILGYCRGEAVYSRDCVHTLHSRDTWLKQARVVRLGEVPYKMVKGFSNRARKARLAEPQLQDQNDLGLFGQWQTEEYQPPVAVDGKVPRNEFGNVYLFLPSMMPVGCVQLNLPNLHRVARKLDIDCVQAVTGFDFHGGYCHPVTDGYIVCEEYKDVLLAAWEKEQALIEKKEKEKKEKRALGNWKLLVKGLLIRERLRLRYGAKCEAAAPHADAGGGLSSDEEEGTSSQAEAARILAASWPQNREAEEEPKPKC--PKTKRGKKAAASHLFPFERL
>tr|F7DGF3|F7DGF3_MACMU/59-843 [subseq from] XPC complex subunit, DNA damage recognition and repair factor OS=Macaca mulatta OX=9544 GN=XPC PE=3 SV=3
CSDPGGSAGGPAKKKVAKVTVKSENLKVIKDEAFSDGDDFRDFPSDLKKTHHLKKGATMNEDSNEEEEESEDDWEEVEELSEPVLGDVRESTAFSQSLLPVKPVEIEIETPEQAKTRERSEKIKLEFETHLRRAMKRFNKEVHEDTHKVHLLCLLANGFYLNNICSQPDLRAIGLSIIPAHFTRVLPRDVDTYYLSNLVKWFIGTFTVNAELSASEQDNLQTTLERRFAIYSARDDEELVHIFLLILRALQLLTRLVLSLQPIPLKSAAAKGKKPSKERLTADLGGCSETSSQVLENHTKPKTSKGTKQEETFAKGTCKPSAKGKRNKGGRKKRRKPSSSEEDQGPGDKQEKATQRRPHGRERRVASRVSYKEDSGSDEAGSGSDFELSSGEASDPSDEDSEPGPPKQRKAPAPRRTKAGSKSASRTQCGSHRKDPSLPVASSSSSSSKRGKKMSSDGEKAEERSIAGVDQWLEVFCEQEEKWICVDCVHGVVGQPLTCYRYATKPMTYVVGIDSDGWVRDVTQRYDPAWMTVTRKCRVDAEWWAETLRPYQSPFMDREKKEDLEFQAKHMDQPLPTAIGLYKNHPLYALKRHLLKYEAIYPETAAILGYCRGEAVYSRDCVHTLHSRDTWLKKARVVRLGEVPYKMVKGFSNRARKARLAEPQLREENDLGLFGYWQTEEYQPPVAVDGKVPRNEFGNVYLFLPSMMPIGCVQLNLPNLHRVARKLDIDCVQAITGFDFHGGYSHPVTDGYIVCEEFRDVLLTAWENEQAIIEKKEKEEREKKP------------------------------------------------------------------------------------------------
>tr|F7FCG6|F7FCG6_MONDO/53-927 [subseq from] Uncharacterized protein OS=Monodelphis domestica OX=13616 GN=XPC PE=3 SV=2
--DPNGPNQGVSRKSRVKAEATSKNPPRVKEEASSEGEEFTTFTSTPKKIQLVTEASVKQESSEEnDEDESEDDWEEVEELNESVPEEMGEITASLKPILSTKPVEIEIETPEQVKERERREKRQMEFETYLRRMMKRFNKEVHEDTHKVHLLCLLANGFFRNHVCNEPDLQAISLSIIPAHFTKVLPSKVDVPYLSNLVKWFIATFTVNAELSTDDRDSLQSTLARRFAIYSARDNEELVHIFLLILRALQLLTRLVLSLQPIPLKFPATKSKKNSSLKS---SESSSQLPSQKSQTQIRSKTNMGQMAAS--SKKTEeGKKTEPQKAAVGRKKHTQSLPSKEEDMV--IEEEGTQR-P-IRERRRTSKVSYKEESGSGGSASSSDFQLSSENDSQLSNEDSQLGPQRPRRPPLSQKTKAASKSSRKKISSSakNKRvgsQPcTLLAASPEATGTKRGKIISSDDEEEEEiGKTVGVDQWLEVFCEGADKWICLDCVHGVVGQPLTCYKYATKPLSYIIGIDNDGYARDITQRYDPVWMTATRKCRVDSEWWAATMRPYQSPFGAREDKEEMEFQAKLQAQPLPTAIGMYKNHPLYALKRHLLKYEAIYPESAAILGYCRGEAIYSRDCVHTLHSKDTWLKQARVVRIGEIPYKMVKGYSNRARKARLADPQFRDQDDLALFGHWQTEEYQPPVAVDGKVPRNEFGNVYLFLPCMLPIGCVQLKLPNLHRVARKLDIDCVQAITGFDFHGGYSHPVTDGYVVCEEHKEVLLAAWENEQALIEQKEKEKREKRALGHWKLLVKGLLIRERLKRRFGDKGEAAAAPP-EGEGFSSDE-EGTSSQA-AAKNLAASWPQNRETEEQQKLKG-TRKTKREKREEVKHLFPFEKL
>tr|F7IF47|F7IF47_CALJA/60-868 [subseq from] Uncharacterized protein OS=Callithrix jacchus OX=9483 GN=XPC PE=3 SV=3
CSDPGVSADGPAKKKVAKVTVKSENLKVIKDEALGDGDDVRDFPSDLKKAHHPKRGATVNEDSNEEEEESEDDWEEVEELSEPMLGDGKESTAFSPSLLPVKPVEIEIETPEQAKTRERSEKIKMEFETYLQRAMKRFNKEVHEDTHKVHLLCLLANGFYRNNICSQPDLHAIGLSIVPSRFTRVLPRDVDTYYLSNLVKWFTGTFTVNADLSACEQDNLQTTLERRFAIYSARDDEELVHIFLLILRALQLLTRLVLSLQPIPLKSAAAKGKKPSKKRLTVDPGGSSESSSQVLENHTKAKTSKGTKQEETFAKGTCKPSAKGK-NKADRKKWCKPSSSEEDEGLGDKQKEATQRRPHGRERRVASRVSYKEESGSDEAGSGSDFELSSGEASDPSNEDSEPGPPKQRKAPAPQRTKAGSKSASKTQCGSHHKDPSLPAASSSSSSSKRGKKMSSDGEKAEQRNLPGVDQWLEVFCEQEEKWICVDCVHGVVGQPLTCYRYATKPMTYVVGIDSDGWVRDVTQRYDPAWMTVTRKCRVDAEWWAETLRPYQSPFLDREKKEDMEFQAKHMDQPLPTAIGLYKNHPLYALKRHLLKYEAIYPETAAILGYCRGEAVYSRDCVHTLHSRDTWLKKARVVRLGEVPYKMVKGYSNRARKARLAEPQLRDENDLGLFGYWQTEEYQPPVAIDGKVPRNEFGNVYLFLPSMMPIGCVQLNLPNLHRVARKLDIDCVQAITGFDFHGGYSHPVTDGYIVCEEFKDVLLTAWENEQAIIEKKEKEKREKRALGNWKLLTKGLLIRERLKRRYGPKV-----------------------------------------------------------------------
>tr|A0A6P8PD98|A0A6P8PD98_GEOSA/104-932 [subseq from] DNA repair protein complementing XP-C cells isoform X1 OS=Geotrypetes seraphini OX=260995 GN=XPC PE=3 SV=1
-----------------------------------------------EVSHHALHISGNDSDSGDSEDESEDDWEEVEEL--PVLAPDGSGVAARPELVpPINPVEIEIETPEQAKKRERKEKRKAEFEAYLRRMMNRFNKDVREDTHKVHLLCLLGNGFYRNRVCSLPDLQAVALSIIPANFIKVPVDRVDGLYLSDLLKWFIATFTLNANLSTEENESLQSTLERRFGIYSMRDEGEMVHMLLIILRALQLVCRLVLSLQPLPLKDPPGKGKRSSgaKSSRTGSPGpkGSNKGNKDaVRKNNVrKQKKSRSeeSSEEEADEKPEVQIPSGTKRAAAAPAKNSRRS-SKKQKGSTEGLTKAEA--KNNRRRRVASKVSYAEESGSDDS-TDSDFQFSESEDSNFSDGDYRKPARTQKRSSGTQKVNTARESVG---KAEHPKVQVLPQ----SSSKKRNKIISSD-EEEELRVVAvakGTDQWLEVFLEHDSKWACIDCIHGVVGQPQLCYKLATKPVMYIVGIDNKGYTKDITKRYDTMWMTSTRKRRIDPEWWRETLEAYRSPFTEREKKEDLELHTKLLDQPLPTSITEFKNHPLYALKRHLLKYEAIYPDTAAILGYCRGEAVYARDCVHTLHSRDTWLKDARVVCLGEVPYKMVKGQSNRARKARLADPEKQDASDLALFGLWQTEDYQPPVAVDGKVPRNEYGNVYLFKPSMLPIGCCHLQLSNLHRVARKLDIDCVPAVTGFDFHCGFSHPVTNGYIVCEEHKDALLSAWDNEQANIERKEKEKREKRALSNWKLLVKGLLIRERLKQRFGSKQEATGSAAVAGAEFSSDE-EGAELETTAGH-LTASWPQNRQAEEQKEAK-PLKKSRRQQKGDASHLFPFEKL
>tr|G1KNY5|G1KNY5_ANOCA/66-960 [subseq from] XPC complex subunit, DNA damage recognition and repair factor OS=Anolis carolinensis OX=28377 GN=XPC PE=3 SV=2
----------NAEQKAKKPRIKEENRTVEKQGSYKKGERSSGLQSSPQKK-GIKKEFTIKK--KEEEEESEDEWEDVEELHEPEIE-LLEKI--AAPTLPKETVEIEIETPEQAKKRERREKRQTEFETYLRRMMKRFNKEVREDTHKVHLLCLLANGFYRNKICCQSDLQAIGLSIIPTRFTKVPEDRVDRVYLSNLVKWFVATFTVNSDLSDNE-EGWQATLERRFAIYAARDEEELVHIFLLILRALQLLCRLVLSVQPIPLKESLEKRNSSSKKCASAAVSTKSRGSAKKP-KIAAPKCtgSHKTKQEAEQEKVSPRSQKEDKKpntseTKGTVNKSPVLSGTqkgnESAHHESNLREKEGLGKPkNDRQRKVASKVSYKEESGSDED-SDSEFSVSEEEEEDSsvSDEDFETPRRKQKSSLGVCKAKGTfehrKRSgplVSKGSRNSKTVDaPTQKTASPcSSNSVKKRNKIISSDEKGESdggeqvtYKLRGTDQWAEVFLEREDRWVCVDCVHGTVGQPSLCFKYATKPVCYIIGIDNTGYVKDITQRYDPAWMTTTRKTRVDPQWWEDTLEPYRTPLVEREKKEDREFIVKHQDQPLPTSIGEYKNHPLYALKRHLLKYEAIYPETAAILGYCRGEAVYSRDCIHTLHSKDTWLKQARVVRIGELPYKMVKGYSNHARKARMAEPANRDKKDLPLFGLWQTEEYQPPIAVDGRVPRNEFGNVYLFQPKMLPIGCVQLKLPNLNRVARKLDIDCVQAVTGFDFHGGYSHPVTEGYVICEEYKEVLVAAWENEEAEREKKEKEKREKRVLGNWKLLVKGLLIRERLKARYSIKNEAAGVVVERGAGFSSDddeEEKGGPSSETPAEDMAISWPQNRQVEEQNKGSKTTRKSRRQKKGEAKHLFPFEKL
>tr|G1LS59|G1LS59_AILME/60-945 [subseq from] XPC complex subunit, DNA damage recognition and repair factor OS=Ailuropoda melanoleuca OX=9646 GN=XPC PE=3 SV=1
CGDPGGTAQVPVKKKAAQVTVKSENPKVVKDEALSDGEEFRDFAKGRKKAHPPRREAPVDKGSceGDDEEESEDDWEEVEELGEPVPGDVGEDAAFSKSVLPVKPVEIEIETPQQAKARERSERIKVEFETYLRRMMKRFSKEVREDTHKVHLLCLLANGFYRSHTCSQPDLLAVGLSIIPARFTRVPPQDVDAGYLSNLVKWFIGTFTVNADLSTNEGDGLQTTLERRFAIYSARDDEELVHIFLLILRALQLPTRLVLSLQPLPLKLPAAKGKKAPKEISAESPGGSLETHSPVPESQTKPKTSKGTRQEDTSSKGPGGPSAKGKRSKAAAvgKKRREPSCSGEEEHKAGGQQEDTRRHRHGRERRVASKVSYKEESGSDKISSGSDFELSSGEAHHSSDEDSEPGLSRQRRAPAPQRTKAGSKSDSRTQRGRHSKHPSFPAASTSSSSskSKRGKKISNDGEGAERGKAVGVDQWLEVFCEQEEKWVCVDCVHGVVGQALTCYKYATKPMTYVVGIDGDGWVRDVTQRYDPAWMTVTRKCRVDAKWWAETLRPYQSPLVEREKKEDSEFQAKHLGQPLPTVIGTYKNHPLYVLKRHLLKYEAIYPETAAVLGYCRGEAVYSRDCVHTLHSRDTWLKQARVVRLGEVPYKMVKGYSNRARKARLAEPQLQDHNDLGLFGEWQTEEYQPPVAVDGKVPRNEFGNVYLFLPSMMPVGCVQLSLPNLHRVARKLDIDCAQAITGFDFHKGYSHPITDGYIVCEEYKDVLLAAWENEQALIEKREKEKREKRALGNWKLLVRGLLIRERLKLRYGDKSEAGAPPAPAGGGLSSDEEEGTSSQAEASRILAASWPQNREAEEEQKPK-CPKKTKREKKAAASHLFPFERL
>tr|G1N6Y7|G1N6Y7_MELGA/35-877 [subseq from] XPC complex subunit, DNA damage recognition and repair factor OS=Meleagris gallopavo OX=9103 GN=XPC PE=3 SV=3
---------------------------------------------------LIK--KEMDEDNTdDDDDESEDEWEDVEELQEPVVDKLEEGAVLPAVVLPSNPVEIEIETPEQLKRRERREKRKAEFETYVRRMIKRFTKEVREDTHKVHLLCLLANGFYRNRICSQPDLHAIGLSIIPIHFTKVPAGQVDLLYISNLVKWFVGTFTVNDELSSEKGEPLQSTLERRFAIYAARDDEELVHIFLIILRALQLLCRLVLSLQPIPLKETKAKEKSTSKKQSLSSTSEgqeSSGTTPKVVAKKCPCKKakrdEKSSGSEEDNEESKKTKSAQTKRTHKSKlttGNKEQKETGNEDSGLGEKDV--PIRPKNSRRRRVASKVCYKEESGSDE-GSVSDFEIS-GEESDISDEDFETVSKKRRSSRGAQKSKVMTmkspKsetSESRLSRCSLGVEPrpAKTAAPSlPRAQRKRNKIISSDEDDGQQmvQKVVGTDQWLEVFLEREDRWVCVDCVHGIVGQPQQCFTYATKPLSYIVGFDNDGSVKDVTQRYDPVWMTTTRKKRVDPEWWEDTLQPYKSPFADRDKKEETEFQVKLQDQPLPTAIGEYKNHPLYALKRHLLKYQAIYPESAAILGYCRGEAVYSRDCVHTLHSKDTWLKQARVVRIGEVPYKMVKGYSNQARKARLAEPANRDKADLALFGRWQTEEYQPPIAVDGKVPRNEYGNVYLFLPSMLPVGCVQLRLPNLNRLARKLDIDCAQAVTGFDFHGGYSHAVTDGYVVCEEYKEVLIAAWENEQAEIEKKEKEKREKRALGNWKLLTKGLLIRERLKQRFSIKAEPSAPETEKGAGFSSDEE-GPNSG-TAGGDMEIFWPRNRQA-EKQKEKT-TRKSKREKKDEAAQLFPFEKL
>tr|G1PGF9|G1PGF9_MYOLU/63-945 [subseq from] XPC complex subunit, DNA damage recognition and repair factor OS=Myotis lucifugus OX=59463 GN=XPC PE=3 SV=1
CHDPGGSPDGPVKKKVAKVTVKSESLKVKKDEVFSDGEDFRDFTSACKKAYHPKRESAVDKDSHEgddDEEESEDDWEEVEELSELVPDDGAENATFSQSVLPVKPVEIEIETPEQAKARQRSEKIQMEFETALRRLMKRFNKEVHEDTHKVHLLCLLANGFYRNSICNQLDLQAISLSIIPIRFTRVPPQDVDISYLSNLVKWFIGTFTVNSDLSVSEHDSLQTTLERRFAIYSARDDEELVHVFLLMLRALQLPTRLVLSLQPVPLKLSVAKGKKP-KESSTESPEGSSETSSQVSENQTKPKTSRGTRKEGTSSKGTNSPSAKGKRSKAAAvgKKRREPSSSEEEEGKAGEQEE-TQRQLRGRERRVASRVSYKEESGSDKTNSGSDFELSSGEAHPPSDEDSEPGPSRQRRAPAPQRTKAGSKSDSRTRRGSHPKHPDSPAASTSSSSSknKRGKKMSSDGERTEKGKTAGVDQWLEVFCEREEKWVCVDCVHGVVGQAVTCYRYATKPMAYVVGFDNDGWVRDVTQRYDPAWMTATRKCRVDAKWWAETLRPYQSPLVEREKKEDLEFQAKHLDQPLPTVIGTYKNHPLYALKRHLLKYEAIYPETAAIIGYCRGEAVYSRDCVQTLHSRDTWLKQGRVVRLGEVPYKMVKGYSNRARRARLAEPQLQDQNDLGLFGKWQTEEYQPPVAVDGKVPRNEFGNVYLFLPSMMPVGCVQLNLPNLNRVARKLGIDCVPAVTGFDFHKGYSHPITDGYIVCEEYKDVLLAAWENEQALIEKKEKEKREKRALENWKLLAKGLLIRERLKLRYGAKSGAETPHP-AGGGLSSDEEEGTSSQAEAAKILAASWPQNREAKEEQKPR-CPKKTKREK-AEASHLFPFEKL
>tr|E1BUG1|E1BUG1_CHICK/7-830 [subseq from] Uncharacterized protein OS=Gallus gallus OX=9031 GN=XPC PE=3 SV=3
--------------------------------------------------------------DDDDDDESEDEWEDVEELQEPATDKLEQGAVLPAVVLPSNPVEIEIETPEQLKKRERREKRKAEFETYVRRMIKRFTKEVREDTHKVHLLCLLANGFYRNRICSQPDLHAIGLSIIPIHFTKVPAGQVDLLYISNLVKWFVGTFTVNDELSTEKGEPLQSTLERRFAIYAARDDEELVHIFLIILRALQLLCRLVLSLQPIPLKETKAKEKSTSKKQSLSSTSEGQESSGTTPKAVAKKCPCKKAKRDEK-SSGSEEDNEESKKTKSAQTERthkSKLTAGnrEQKETrnvDSGLREKDVPVRPkNSRWRRVASKVCYKEESGSDE-GSVSDFEIS-GEESDISDEDFETVSKKRRSSQGAQKSKVMTVKSPKSETSESRlSRNSLGVEPRPHAQRKRNKIISSDEDDGQQmvRKVVGTDQWLEVFLEREDRWVCVDCVHGIVGQPQQCFTYATKPLSYIVGFDNDGSVKDVTQRYDPVWMTMTRKKRVDPEWWEDTLQPYKSPFVDRDKKEETEFQVKLQDQPLPTAIGEYKNHPLYALKRHLLKYQAIYPESAAILGYCRGEAVYSRDCVHTLHSKDTWLKQARVVRIGEVPYKMVKGYSNQARKARLAEPANRDKADLALFGRWQTEEYQPPIAVDGKVPRNEYGNVYLFLPSMLPIGCVQLRLPNLNRLARKLDIDCAQAVTGFDFHGGYSHAVTDGYVVCEEYKEVLIAAWENEQAEIEKKEKEKREKRALGNWKLLTKGLLIRERLKQRYSIKVEPSAPETEKGGGFSSDEE-GPSSG-TAGGGMEIFWPRNRQA-EKQKEKA-TRKSKQEKKEEAAQLFPFEKL
>tr|G1QYX0|G1QYX0_NOMLE/60-929 [subseq from] Uncharacterized protein OS=Nomascus leucogenys OX=61853 GN=XPC PE=3 SV=2
CSHPGGSADGPAKKKVAKVTVKSENLKVIKDEALSDGDDLRDFPSDLKKAHHPKRGATVNEDSNEEEEESENDWQEVEELSEPVLGDVRESTAFSRSLLPVKPVEIEIETPEQAKTRERSEKIKLEFETHLRRAMKRFNKEVHEDTHKVHLLCLLANGFYRNNICSQPDLHAIGLSIVPARFTRVLPRDVDTYYLSNLVKWFIGTFTVNAELSASEQDNLQTTLERRFAIYSARDDEELVHIFLLILRALQLLTRLVLSLQPIPLKSATAKGKKPSKEKLTADPGGSSETSSQVLENHTKPKTSKGTKQEETFAKGTCKPSAKGKRNKGGRKKRRKPSSSEEDEGPGDKQEKATQRRPHGRERRVASRVSYKEESGSDEAGSGSDFELSSGEASDPSDEDSEPGPPKQRKAPAPQRTKAGSKSASRTQHGSHHKDPSLPAASSSSSSSKRGKKMSSDGEKAEKRSIAGIDQWLEVFCEHEEKWICVDCVHGV---------WATHDL--CGGHDSDGWVRDVTQRYDPAWMTVTRKCRVDAEWWAETLRPYQSPFMDREKKEDLEFQAKHMDQPLPTAIGLYKNHPLYALKRHLLKYEAIYPETAAILGYCRGEAVYSRDCVHTLHSRDTWLKKARVVRLGEVPYKMVKGFSNRARKARLAEPQLREENDLGLFGYWQTEEYQPPVAVDGKVPRNEFGNVYLFLPSMMPIGCVQLNLPNLHRVARKLDIDCVQAITGFDFHGGYSHPVTDGYIVCEEFKDVLLTAWENEQAIIEKKEKEKREKRALGNWKLLAKGLLIRERLKRRYGPKSEAAAPHTDAGGGLSSDEEEGTSSQAEAARILAASWPQNREDEEKQKLKGGPKKTKREKKAAASHLFPFEKL
>tr|A0A091HGE5|A0A091HGE5_CALAN/1-833 [subseq from] DNA repair protein complementing XP-C cells (Fragment) OS=Calypte anna OX=9244 GN=N300_04436 PE=3 SV=1
---------------------------------------------------------------NDDDDESEDEWEDVEELQEPATDKLEEADVLPAVSLPSKPVEIEIETPEQLKKRLRGEKRQAEFEAYLRRLMKRFSKEVREDTHKVHLLCLLANGFYRNRICSQPDLHAIGLSVIPTHFTKVPAGRVDLLYLSNLMKWFVGTFTINDELSTEKGEPLQSTLERRFAIYAARDDEELVHIFLIILRALQLLCRLVLSFQPIPLKETSAKGKSSSKRQSLSGTSERQESSATTPKAVAKKCPCKKAKQDEKSSESEDSKELKKPRTAqTKRTCKTKLtSYSQEQkESGNEKSslaEKDVPVRPkNDRRRRVASKVSYKEESGSDE-GSVSDFRISE-EESDVSDEDFETVSKMQKSSLGSQKSKVTAtKspktetSESRLSKNSYQTESMLGKSTAPalpPAQRKRNKIISSDEDdgQQEVRKVMGTDQWLEVFLEPEEKWVCVDCVHGNVGQPQLCFTHATKPLSYVLGFDNGGSVRDVTQRYDPMWMTATRKSRVDPEWWEDTLLPYKSPFVERDIKEENEFQVKLQDQPLPTSIGEYKNHPLYALKRHLLKYQAIYPESAAILGYCRGEAVYSRDCVHTLHSKDTWLKQARVVRIGEVPYKMVKGFSNHARKLRLAEPTNRDREDLALFGRWQTEEYQPPIAVDGKVPRNEYGNVYLFLPSMLPVGCVQLRLPNLNRVARKLDIDCAQAITGFDFHGGYSHPVTDGYVVCEEYKEILIAAWENEQAEVEKKEKEKREKRALGNWKLLTKGLLIRERLKQRYSIKTEPSAPEAEKGSGFSSDEEGGPSSESAVGN-VAISWPQNRQLEKKKEEK-TTKKSKREEKAAAAQLFPFEKL
>tr|G1T0K5|G1T0K5_RABIT/128-1003 [subseq from] XPC complex subunit, DNA damage recognition and repair factor OS=Oryctolagus cuniculus OX=9986 GN=XPC PE=3 SV=2
CGGAAGAADGPAKKKAATAAVRSENLTAVKEEALSD-DDFRDCPSDLRKAQPPERRAPAGKGSDQgEEEESEDDWEEVEELTEPVLGDVGEPEASSQSTVPVSAVEIEIETPEQAKMREKREKIKMEYETYIRRAMKRFHKEVHENTHKVHLLCLLANGFYRNSVCSQPDLHAIGLSIIPTRFTKVPPGDVDVSYLSNLVKWFIGTFTVNAELSASERDNLQTTLERRFAIYSARDDKELVHIFLLILRALQLLTRLVLSLQPVPLKLSMAKGSRSSKKRPTEDPGGSSETSSQIAENHPKPKTSKAAKGEETFPKGTGRPGARGRRSKAaaGSRQRAESSSSEEEGARKGKQKQETPRRARGRQRRVASRVSYKEESGSDGADSSSDFEPSSG------DDDSEPGPPRQRKTTAPQRTKAGSKCGPRTPSGGRSKHAGIPEASSSSAGGKGSKKLSRDSEEHERGGAAGVDQWLEVFCEQEAKWVCVDCVHGVVGQPLTCYRFATKPLSYVVGFDNEGWVRDVTQRYDPAWMTATRKCRVDAEWWAQTLRPYQSPFVERQKKEDSEFQAKHLDQPLPTSIGTYKNHPLYALKRHLLKYEAIYPETAAILGYCRGEAVYSRDCVHTLHSRDTWLKQARVVRLGEVPYKMVKGFSNRARKARLAEPQLHDQNDLGLFGHWQTEEYQPPVAVDGKVPRNEFGNVYLFLPSMMPIGCVQLNLPNLQRVARKLDIDCVQAVTGFDFHGGYCHPVTEGYVVCEEFKDVLLAAWENEQALIEKKEKEKKEKRALGNWKLLAKGLLIRERLRLRYGAKSEAGAPRSDARGGLSSDEEEGTSSQAEAARILAASWPQNRAAEEEQKPQ-CTKKSKRGKKAEASHLFPFEKL
>tr|G3GS15|G3GS15_CRIGR/59-926 [subseq from] DNA repair protein complementing XP-C cells-like OS=Cricetulus griseus OX=10029 GN=I79_000322 PE=3 SV=1
CSDPGDPTKGPSKKKVAKATAKSENLKAPKEEALSDGDDFRDPPGDCKKSKkHPKR-EVVDEGS-DEDEDSEDDWEEVEELTEPML-DTGENPSTSQSVLPVKAVEIEIETPEQAKARKRSEKIKMELEMYLRRMMKRFNKEVQENMHKVHLLCLLASGFYRNSICRQPDLLAIGLSIIPTRFTKVPLKDRDICFLSNLVKWFIGTFTVNEDLSASEQDSLQTTLERRIAIYSARDEEELVHIFLLILRALQLLTRLVLSLQPIPLKSSVTKGKKSSKETSLESPGGSSEPSSQVLESHNRPKTSKRIKQEETVSEDSDKANTRGKKSKAvDSRQRRKPSCSEGE-----ETKPKTQSRAHARQRRVAAKVSYKEESGSDEDGSGSDFELSSGEGQHSSDEEHKPSPRKQKRTPVPQRTKARSKSASK-----H-QPPGFPVASSSSSGSKRGKKVSSGGEETGDRKAAGVNQWLEVFCEPQAKWVCVDCVHGVVAQPLTCYKYATKPMTYVVGIDSDGWVRDVTQRYDPAWMTATRKCRVDAEWWAETLRPYQSPLKEREKKEDQEFQAKHLDQPLPTSISTYKNHPLYALKRHLLKFQAIYPETAAVLGYCRGEAVYSRDCVHTLHSRDTWLKQARVVRLGEVPYKMVKGFSNRARKARLSEPQLHDYNDLALYGHWQTEEYQPPVAVDGKVPRNEFGNVYLFLPSMMPIGCVQMNLPNLHRVARKLGIDCVQAITGFDFHGGYCHPVTDGYIVCEEFKDVLQAAWENEQDIIEKKEKEKKEKRVLGNWKLLVRGLLIRERLQLRYGAKSEAVAPHANAGGGLSSDEEEGTSSQAEAARVLAASWPQNREAKEEQKPEY-SKMTRKRRAAEASHLFPFEKL
>tr|G3R3D5|G3R3D5_GORGO/60-940 [subseq from] XPC complex subunit, DNA damage recognition and repair factor OS=Gorilla gorilla gorilla OX=9595 GN=XPC PE=3 SV=2
CSHPGGSADGPAKKKVAKVTVKSENLKIIKDEALSDGDDLRDFPSDLKKAHHPKRGATMNEDSNEEEEESENDWEEVEELSEPVLGDVRESTAFSRSLLPVKPVEIEIETPEQAKTRERSEKIKLEFETHLRRAMKRFNKEVHEDTHKVHLLCLLANGFYRNNICSQPDLHAIGLSIIPARFTRVLPRDVDTYYLSNLVKWFIGTFTVNAELSASEQDNLQTTLERRFAIYSARDDEELVHIFLLILRALQLLTRLVLSLQPIPLKSATAKGKKPSKERLTADPGGSSETSSQVLENHTKPKTSKGTKQEETFAKGTCKPSAKGKRNKGGRKKRSKPSSSEEDEGPGDKQEKPTQRRRHGRERRVASRVSYKEESGSDEAGSGSDFELSSGEASDPSDEDSEPGPPKQRKAPAPQRTKAGSKSASRTQRGSHHKDPSLPAASSSSSSSKRGKKMCSDGEKAEKRSIAGIDQWLEVFCEQEEKWVCVDCVHGVVGQPLTCYKYATKPMTYVVGIDSDGWVRDVTQRYDPVWMTVTRKCRVDAEWWAETLRPYQSPFMDREKKEDLEFQAKHMDQPLPTAIGLYKNHPLYALKRHLLKYEAIYPETAAILGYCRGEAVYSRDCVHTLHSRDTWLKKARVVRLGEVPYKMVKGFSNRARKARLAEPQLREENDLGLFGYWQTEEYQPPVAVDGKVPRNEFGNVYLFLPSMMPIGCVQLNLPNLHRVARKLDIDCVQAITGFDFHGGYSHPVTDGYIVCEEFKDVLLTAWENEQAVIERKEKEKREKRALGNWKLLAKGLLIRERLKRRYGPKSEAAAPHTDAGGGLSSDEEEGTSSQAEAARILAASWPQNREDEEKQKLKGGPKKTKREKKAAASHLFPFEKL
>tr|G3TN09|G3TN09_LOXAF/64-684 [subseq from] XPC complex subunit, DNA damage recognition and repair factor OS=Loxodonta africana OX=9785 GN=XPC PE=4 SV=1
CSDPGGPAdDGPAKKKVAKATAKSRRLKVIKDEALSDGEDFRNFPGAHKKAKHQKKEAPIDEDSSEgeVEDESEEDWEEVEELSEPVPDDAGENAAFSKSVLPVNPVEIEIETPEQAKTRERSEKAKMEFETYLRRVMKRFTKEVHEDTHKVHLLCLLANGFYRNRICNQPDLRAIGLSIIPTRFTKVPQRDVDVHYLSNLVKWFIGTFTVNTDLSYSEQDGLQTTLERRFAIYSARDDEELVHIFLLILRALHLLTRLVVSLQPIPLKLAAAKGKKPSKERSIEGPGGASETPSHIPENQTKPKARKGTKQEETFSKDTGNPSAKGKRGKAatGRKKQRAPSSSEE-EGKGGEQEE-TQRKRHGRGRRMASRVSYKEESGSDKASSDSDFELSGGEAH-SSDEDSDPDLLRQRRAPAPKRTKAASKSDSRTSRGSCPNPSGFPAASSSSSSKKRAKKVPHGGEEVEREKAAGVDQWLEVFCEQKEEWVCVDCVHGVVGQPLTCYRYATKPMTYVVGIDNDGWVRDVTQRYDPAWMTVTRKCRVDAKWWAETLRPYQSPFVDREKKEDLEFQTKHLDQPLPTAIGTYKNHPLYALKRHLLKYQAIYPETAAVLGYCRGEAVYSR----------------------------------------------------------------------------------------------------------------------------------------------------------------------------------------------------------------------------------------------------------------------
>tr|G3VDT6|G3VDT6_SARHA/53-924 [subseq from] XPC complex subunit, DNA damage recognition and repair factor OS=Sarcophilus harrisii OX=9305 GN=XPC PE=3 SV=1
-SSPGGPSISASKKVGAKAKKKTENHPSVKEEASSE-EDFTNFKSVPKKEIPLKIEPSVKKDSSEEndEDESEDDWEEVEELTEPGPDEVGETAAPFKPALPAEPVEIEIETPEQAKARERREKRQMEFETYLRRMMKRFNKEVREDTHKVHLLCLLANGFFRNTVCNEPDLQAIGLSIVPAPFTKVLPNKVDESYLSKLVKWFIATFTVNAELSTDERDSLGSTLERRFAIYSAQNDEELVHIFLLILRSLQLLTRLVLSLQPIPLKLLAAKGKKKSQDSSLKNPRSSSQSPSQKIQTQTKAKTSSGQ------AVASCRRAAESKKSAPAKTAvgRKKPA----QASPGEEKEGA--QRPV-REQRRTPKVSYREESGSDGARSSSDSEFSSKDDSGSSDEESRPGPRRTRRPPASQRRGVASGSSppVRRQRPGRPASALLAAPPEACPGTKRGKIISSDEEEEEEeevRKAAGVDQWLEVFCEGEDRWVCVDCVHGVVGQPLACYKYATKPLCYVVGIDNGGCARDVTQRYDPAWMTATRKCRVDSEWWAETLRPYQGPSGARESKEELEFQAKLESQPLPTSIGMYKNHPLYALKRHLLKYEAIYPETAAILGYCRGEAVYSRDCVHTLHSRDTWLKQARVVRLGEVPYKMVKGYSNRARKARLADPQLRDQDDLGLFGHWQTEEYQPPVAVDGKVPRNEFGNVYLFVPSMLPIGCVQLKLPNLHRVARKLGIDCVQAITGFDFHGGYSHPVTDGYIVCEEYKEVLLAAWDNEQSLIEQKEKEKREKRVLGHWKLLVKGLLIRERLKLRFGDKGEAVAATSEGGAEFSSD-EEGTSSQA-AAKNLAASWPQNRETEEQQKLKG-TRKTKREKKEEAKHLFPFEKL
>tr|G5ANS4|G5ANS4_HETGA/56-296 [subseq from] DNA repair protein complementing XP-C cells OS=Heterocephalus glaber OX=10181 GN=GW7_05986 PE=3 SV=1
--DPGAPADGPVKKKVNKVTVKSEKLKAIKDEPLSDGEDFRDSSRGLKKAQHPKREAAVDKGSDErDEEESEDDWEEVEELSGPAPGDVGESS-TSQSILSLKPVEIEIETPEQVKTRERSEKIKMEFETCLRRMMKRFSREVRENTHKVHLLCLLGNGFYRNGVCSQPDLLAVGLSIIPAHFTRVLPQDVDSGYLSSLLKWFIGTFTVNADLSAPDQSSLQTTLERRFAIYSARDEEELVHPL--------------------------------------------------------------------------------------------------------------------------------------------------------------------------------------------------------------------------------------------------------------------------------------------------------------------------------------------------------------------------------------------------------------------------------------------------------------------------------------------------------------------------------------------------------------------------------------------------------------------------------------------------------------
>tr|G5ANS4|G5ANS4_HETGA/303-871 [subseq from] DNA repair protein complementing XP-C cells OS=Heterocephalus glaber OX=10181 GN=GW7_05986 PE=3 SV=1
------------------------------------------------------------------------------------------------------------------------------------------------------------------------------------------------------------------------------------------------------------------------------------------------------------VKTSKGTREREAFPKGPGKAVTKGKRSKaaAGSAKQREPSSSESEEaGPGKQQP------RHSRAQRRALRVSYKEESESDLAASSSDFEPSSGEAHHSSDEDSEPAPRRQRRAPAPQRMKAGSKSDSRTQPGSRRQHP----ASSRSPGSKRGKKVSQDDEEAGGGRGAGVDQWLEVFCEKEEKWVCVDCAHGLVGQPQACYRYATKPMTYVVGIDSNGWVRDVTQRYDPAWMTATRKCRVDAEWWDETLRPYRSPFMEREKKEDLEFQAKHLDQPLPSAISTYKNHPLYALKRHLLKYEAIYPETAAVLGYCRGEAVYSRDCVHTLHSRDTWLKQARVVRLGEVPYKMVKGYSNRARKARLADPQLRDQNDLGLFGHWQTEEYQPPVAVDGKVPRNEFGNVYLFLPSMMPVGCVQLHLPNLHRVARKLDIDCAPAVTGFDFHGGYCHAVTNGYVVCEEFRDVLLTAWENEQALIEKKEKERREKRALGNWKLLARGLLIRERLRMRYSAQSDAAAPHTGAGGGLS-DNEEGTSSQAEAARVLVASWPQNREAEEEQK----PRKTRRAKKESASHLFPFEKL
>tr|G7N7S9|G7N7S9_MACMU/60-940 [subseq from] Uncharacterized protein OS=Macaca mulatta OX=9544 GN=EGK_03986 PE=3 SV=1
CSDPGGSAGGPAKKKVAKVTVKSENLKVIKDEALSDGDDFRDFPSDLKKTHHLKKGATMNEDSNEEEEESEDDWEEVEELSEPVLGDVRESTAFSQSLLPVKPVEIEIETPEQAKTRERSEKIKLEFETHLRRAMKRFNKEVHEDTHKVHLLCLLANGFYLNNICSQPDLRAIGLSIIPAHFTRVLPRDVDTYYLSNLVKWFIGTFTVNAELSASEQDNLQTTLERRFAIYCARDDEELVHIFLLILRALQLLTRLVLSLQPIPLKSAAAKGKKPSKERLTADLGGCSETSSQVLENHTKPKTSKGTKQEETFAKGTCKPSAKGKRNKGGRKKRRKPSSSEEDQGPGDKQEKATQRRPHGRERRVASRVSYKEDSGSDEAGSGSDFELSSGEASDPSDEDSEPGPPKQRKAPAPRRTKAGSKSASRTQCGSHRKDPSLPVASSSSSSSKRGKKMSSDGEKAEERSIAGVDQWLEVFCEQEEKWICVDCVHGVVGQPLTCYRYATKPMTYVVGIDSDGWVRDVTQRYDPAWMTVTRKCRVDAEWWAETLRPYQSPFMDREKKEDLEFQAKHMDQPLPTAIGLYKNHPLYALKRHLLKYEAIYPETAAILGYCRGEAVYSRDCVHTLHSRDTWLKKARVVRLGEVPYKMVKGFSNRARKARLAEPQLREENDLGLFGYWQTEEYQPPVAVDGKVPRNEFGNVYLFLPSMMPIGCVQLNLPNLHRVARKLDIDCVQAITGFDFHGGYSHPVTDGYIVCEEFRDVLLTAWENEQAVIEKKEKEKREKRALGNWKLLAKGLLIRERLKRRYGPKSEAAAPHTDAGGGLSSDEEEGTSSQAEAARILAASWPQNREDEEKQKLKSGPRKTKREKKAAASHLFPFEKL
>tr|A0A2K6SV39|A0A2K6SV39_SAIBB/61-939 [subseq from] XPC complex subunit, DNA damage recognition and repair factor OS=Saimiri boliviensis boliviensis OX=39432 GN=XPC PE=3 SV=1
CSDPGGSADGPAKKKVAKVTVKSENLKIIKDEALSDGDDVRDFPSDLKKAHHPKRGATLNEDSNEEEEESEDDWEEVEELSEPVLGDGKESTAFSPSLLPVKPVEIEIETPEQAKTRERSEKIKMEFETYLRRAMKRFNKEVHEDTHKVHLLCLLANGFYRNNICSQPDLHAIGLSIVPSRFTRVPPRDVDTYYLSNLVKWFIGTFTVNADLSASEQDNLQATLERRFAIYSARDDEELVHIFLLILRALQLLTRLVLSLQPIPLKSAAAKGKKPSKKRLTADPEGSSESSSQVLENHTKPKTSKGTKQEETFAKGTCKPSAKGK-NKANRKKRSKLSSSEEDEGLGDKQEEATQRRLHGRERRVASRVSYKEESGSDEAGSGSDFELSNGEASDPSNEDSEPCPPKQRKVPAPQGTKAGSKSVSKTQRGSHHKDLSLPVASSGSSNSKRGK-MSSDGEKAEKRSPPGVDQWLEVFCEQEEKWICVDCVHGVVGQPLTCYRYATKPMTYVVGIDSDGWVRDVTQRYDPAWMTVTRKCRVDAEWWAETLRPYQSPFLDREKKEDMEFQAKHMDQPLPTAIGLYKNHPLYALKRHLLKYEAIYPETAAILGYCRGEAVYSRDCVHTLHSRDTWLKKARVVRLGEVPYKMVKGYSNRARKARLAEPQLRDENDLGLFGYWQTEEYQPPVAVDGKVPRNEFGNVYLFLPSMMPVGCVQLNLPNLHRVARKLDIDCVQAITGFDFHGGYSHPVTDGYIVCEEFKDVLLTAWENEQAIIEKKEKEKREKRALGNWKLLTKGLLIRERLKRRYGPKSEAAASHSDAGGGLSSDEEEGTSSQAEAARILAASWPQNRDDEEKQKLKGGPKKTKRERKAAASHLFPFEKL
>tr|G7PIL5|G7PIL5_MACFA/60-940 [subseq from] Uncharacterized protein OS=Macaca fascicularis OX=9541 GN=EGM_03551 PE=3 SV=1
CSDPGGSAGGPAKKKVAKVTVKSENLKVIKDEALSDGDDFRDFPSDLKKAHHLKKGATMNEDSNEEEEESEDDWEEVEELSEPVLGDVRESTAFSQSLLPVKPVEIEIETPEQAKTRERSEKIKLEFETHLRRAMKRFNKEVHEDTHKVHLLCLLANGFYLNNICSQPDLRAIGLSIIPAHFTRVLPRDVDTYYLSNLVKWFIGTFTVNAELSASEQDNLQTTLERRFAIYSARDDEELVHIFLLILRALQLLTRLVLSLQPIPLKSAAAKGKKPSKERLTADLGGCSETSSQVLENHTKPKTSKGTKQEETFAKGTCKPSAKGKRNKGGRKKRRKPSSSEEDQGPGDKQEKATQRRPHGRERRVASRVSYKEESGSDEAGSGSDFELSSGEASDPSDEDSEPGPPKQRKAPAPRRTKAGSKSASRTQCGSHRKDPSLPVASSSSSSSKRGKKMSSDGEKAEERSIAGIDQWLEVFCEQEEKWICVDCVHGVVGQPLTCYRYATKPMTYVVGIDSDGWVRDVTQRYDPAWMTVTRKCRVDAEWWAETLRPYQSPFMDREKKEDLEFQAKHMDQPLPTAIGLYKNHPLYALKRHLLKYEAIYPETAAILGYCRGEAVYSRDCVHTLHSRDTWLKKARVVRLGEVPYKMVKGFSNRARKARLAEPQLREENDLGLFGYWQTEEYQPPVAVDGKVPRNEFGNVYLFLPSMMPIGCVQLNLPNLHRVARKLDIDCVQAITGFDFHGGYSHPVTDGYIVCEEFRDVLLTAWENEQAIIEKKEKEKREKRALGNWKLLAKGLLIRERLKRRYGPKSEAAAPHTDAGGGLSSDEEEGTSSQAEAARILAASWPQNREDEEKQKLKSGPRKTKREKKAAASHLFPFEKL
>tr|A0A091LFR0|A0A091LFR0_CATAU/2-833 [subseq from] DNA repair protein complementing XP-C cells (Fragment) OS=Cathartes aura OX=43455 GN=N323_03900 PE=3 SV=1
-----------------------------------------------------------------DDDESEDEWEDVEELQEPATDKLEEAAVLPAAVLPSNPVEIEIETPEQVKKRERREKRKAEFEIYLRRMVKRFSKEVREDTHKVHLLCLLANGFYRNRICSQPDLHAIGLSIIPTHFTKVPAGQVDLLYLSNLVKWFVGTFSVNNELSTENGEPLQSTLERRFAIYAARDDEELVHIFLIILRALQLLCRLVLSFQPIPLKETRAKGKSSTKRQSLSGTSEREESSAPTPKTVAKKCPCKKAKQDEKSSESE-EDNKKPKKPKTARTKRihkSKltTGSQEQKESSNEESslaEKDVPVRPkNDRRRRVASKVCYKEDSGSDE-GSVSDFEVSE-EESDLSDEDFETVSKRRRSSLGSQKSKVTAiKspkpetSESRLSKNSCGAEPR-PAKSTApalpHAQRKRNKIISSDDDdgQQEVRKAMGTDQWLEVFLERQDKWVCVDCVHGNVGQPQLCFTYATKPLSYIVGFDNDGSVRDVTQRYDPVWMTATRKCRVDPEWWEDTLQPYKSPCVERDKKEENEFQVKLQDQPLPTAIGEYKNHPLYALKRHLLKYQAIYPESAAILGYCRGEAVYSRDCVHTLHSKDTWLKQARVVRIGEVPYKMVKGFSNQARKARLAEPANRDKEDLALFGRWQTEEYQPPIAVDGKVPRNEYGNVYLFLPSMLPIGCVQLRLPNLNRLARKLDIDCAQAITGFDFHGGYSHPVTDGYVVCEEYKEVLIAAWENEQAEIEKKEKEKREKRALGNWKLLTKGLLIRERLKQRYSIKTEPSAPETEKGAGFSSDEEGGPSSETAVGN-VAISWPQNRQLEKKREEK-TTRKSKREKKGEAAQLFPFEKL
>tr|H0V8A2|H0V8A2_CAVPO/54-923 [subseq from] XPC complex subunit, DNA damage recognition and repair factor OS=Cavia porcellus OX=10141 GN=XPC PE=3 SV=2
-SDAGGPVDGPVKKKVTKVTVKSENLKAIKDEALSEGEDFRDFSRDLKKAQRPKREAVTDNGGDEgDEEESEDDWEEVEELSGPAQDDMGGSSA-SQSVPPLKPVEIEIETPEQVKTRERREKIKMEFETHLRRMMKRFNKEVHENTHKVHLLCLLANGFYRNSVCSQPDLLAIGLSIVPARFTKVPPEDVDLGYLSNLVKWFIGTFTVNADLSVPEQGNLQTTLEKRFAIYSARDEEELVHMFLLMLRALQLLTRLVLSLQPLPLKPSVDKRKKLPKDKATEDSGDAAGTSSQVPENQPTLQTSKGTRQGKAFPKNK--AGTKGRRTAtTGRTKHREPSSSEGE-AAGPSKQQP-QQLRHSRAQRRTPRVSYKVESGSDPAASSSDFEPSSEEAHCSSDESSEPAPPRQRRPSAPQLKKAGSKNDSRTHPGSRRQHP----ASSSSLGNKRSKKVSQDDEEAGGK-AAGVDQWLEVFCEKEAKWLCVDCVHGVVGQPRACYRYTTKPVTYVVGIDSNGWVRDVTQRYDPAWMTATRKCRVDAEWWDETLRPYQSPFVEREKKEDLEFQAKHLDQPLPSAIGTYKNHPLYALKRHLLKYEAIYPETAAVLGYCRGEAVYSRDCVHTLHSRDTWLKQARVVRLGEVPYKMVKGYSNRARKARLANPQLQDQNDLGLFGHWQTEEYQPPVAVDGKVPRNEFGNVYLFLPSMMPVGCVQLHLPNLHRVARKLDIDCAPAVTGFDFHGGYCHAVTDGYVVCEEFRDVLLTAWENEQALIEKKEKEKREKRALGNWKLLARGLLIRERLRLRYGAQSDTSASHTGTGDGLS-DEEEGTSSQAEAARILAASWPQNREGEEEQKLK-CPRRTRKAKKEAAGHLFPFEKL
>tr|A0A6I9ZVY1|A0A6I9ZVY1_ACIJB/60-859 [subseq from] DNA repair protein complementing XP-C cells isoform X2 OS=Acinonyx jubatus OX=32536 GN=XPC PE=3 SV=1
CSDPGGPAHSPAKRKAAKVTVKSENAE-VKDEALSDGEDFRDFASAPKKAHHPKREAAVDKGSceGDEEEESDDDWEEVEELSEPVPSDAGENAAFSKSVLPVKPVEIEIETPQQAKARERSERIKMEFETYLRRMMNRFSKEVREDTHKVHLLCLLANGFYRSNICSQPDLLAIGLSIIPARFTKVPPQNVDACYLSNLVKWFIGTFTVNADLSTNEQDGLQTTLERRFAIYSARDDEELVHIFLLILRALQLPTRLVLSLQPVPLKLPTAKGKKASKERSTEGPGGSLETSSPVPENQAKPKSGKGTGQESTPA-GTGSPSARGKRSKAAvvGKKRRGPSSSEEEERKAGGQEEGPRRRRQGRERQVASRVSYKEESGSERGSSGSDFEPSSGEARHSSDEDSEPGLPRQSRAPGPQRTKAGSKSDSRTHRGRHPRRSGFPAASTSSSSskSKQGKKISSDGEGAQRGAAAGRDQWLEVFCEQEEKWVCVDCVHGVVGQAVACYKYATKPMTYVVGIDGDGWVRDVTQRYDPAWMTTTRKCRVDAKWWAETLRPYQSPLVERERKEDSEFQAKHLGQPLPTVIGTYKNHPLYALKRHLLKYEAIYPETAAILGYCRGEAVYSRDCVHTLHSRDTWLKQARVVRLGEVPYKMVKGYSNRARKARLAEPQLQDQNDLGLFGRWQTEEYQPPVAVDGKVPRNEFGNVYLFLPSMMPVGCVQLNLPNLHRIARKLDIDCVQAITGFDFHKGYSHPITDGYIVCEEYKDVLLAAWENEQALIEKKEKESAWIPALGTLHLLATPA-------------------------------------------------------------------------------------
>tr|H0XZL3|H0XZL3_OTOGA/63-942 [subseq from] XPC complex subunit, DNA damage recognition and repair factor OS=Otolemur garnettii OX=30611 GN=XPC PE=3 SV=1
-SDPAGSAGGPTKKKVAKVMVKSENREVRKDEALSDGDDFRDFPSKLKKTQHPKRGAPVDKGSHkgEDEEESEDDWEEVEELSEPMPGDVGENSTFSQSLLPVKPVEIEIETPEQARTRERSEKIKMEFEMHLRRVMKRFNKEVHEDTHKVHLLCLLANGFYRNSICSQPDLRAIGLSIIPTRFTKVLPRDVDSYYLSNLVKWFIGTFTVNSDLSVSDQDSLQTVLERRFGIYSARNEEELVHIFLLILRALQLLTRLVLSLQPIPLKFSAAKGKKSSKKRSTEDPGVFSETSSQVPEDHTKAKTSKGTKQKETSSKGPGTPGAKGKRSKAGKKKWSESSSSEEEEGTRGRQEEATQRRPRGQKRRVASRVSYKEESGSDHAGSGSDFELSSGEAHHLSDEDSEPGLPRRRKVPTAQRTKAGSKSASRTQPGSHRKHLGLPAAASS-STSKRSKKMSTDGEEAARGSSAGVDQWLEVFCEQEEKWICVDCVHGVVGQPLTCYRYATKPITYVVGIDSDGWVRDVTQRYDPDWMTATRKLRVDAEWWAETLRPYQSPFMEREKKEDLEFQAKHQDQPLPTSVGLYKNHPLYALKRHLLKYEAIYPETAAILGYCRGEAVYSRDCVHTLHSRDTWLKKARVVRLGEVPYKMVKGFSNRARKARHAEPQLHDQNDLGLFGHWQTEEYQPPVAVDGKVPRNEFGNVYLFLPSMMPVGCVQLHLPNLHRVARKLGIDCVQAVTGFDFHGGYSHPVTDGYIVCEEFRDVLLSAWENEQALIEKKEKEKKEKRALGHWKVLVKGLLIRERLKLRYGPKTETAAPHADAGGGLSSDEEEGTSSQAEAARILAASWPQNREAEEKQKPKCS-QKTKREKKAEASHLFPFEKL
>tr|H2P9B5|H2P9B5_PONAB/63-943 [subseq from] Uncharacterized protein OS=Pongo abelii OX=9601 GN=XPC PE=3 SV=1
CSHPGRSADGPAKKKVAKVTVKSENLKVIKDEALSDGDDLRDVPSDLKKAHHPKRGATMNEDSNEEEEESENDWEEVEELTEPVLGDVRESTAFSRSLLPVKPVEIEIETPEQAKTRERSEKIKLEFETHLRRAMKRFNKEVHEDTHKVHLLCLLANGLYRNNICSQPDLHAIGLSIVPARFTRVLPRDVDTYYLSNLVKWFIGTFTVNAELSASEQDNLQSTLERRFAIYSARDDEELVHIFLLILRALQLLTRLVLSLHPIPLKSATAKGKKPSKERLTADPGASSETSSQVLENHTKPKTSKGTKQEETFAKGTCKPSAKGKRNKGGRKKRSKPSSSEEDEGPGDKQEKATQRRPHGRERRVASRVSYKEESGSDEAGSGSDFELSSGEASDPSDEDSEPGPPKQRKAPAPQRTKAGSKSASRTQRGSHHKDPSLPAASSSSSSSKRGKKMSSDGEKAEKRSIAGVDQWLEVFCEQEEKWICVDCVHGVVGQPLTCYKYATKPVTYVVGIDSDGWVRDVTQRYDPAWMTVTRKCRVDAEWWAETLRPYQSPFMDREKKEDLEFQAKHMDQPLPTAIGLYKNHPLYALKRHLLKYEAIYPETAAILGYCRGEAVYSRDCVHTLHSRDTWLKKARVVRLGEVPYKMVKGFSNRARKARLAEPQLREENDLGLFGYWQTEEYQPPVAVDGKVPRNEFGNVYLFLPSMMPIGCVQLNLPNLHRVARKLDIDCVQAITGFDFHGGYSHPVTDGYIVCEEFKDVLLTAWENEQAIIEKKEKEKREKRALGNWKLLAKGLLIRERLKRRYGPKSEAAAPHTDAGGGLSSDEEEGTSSQAEAARILAASWPQNREDEEKQKLKGGPKKTKREKKAAASHLFPFEKL
>tr|H9FZF6|H9FZF6_MACMU/59-939 [subseq from] Xeroderma pigmentosum, complementation group C isoform 1 OS=Macaca mulatta OX=9544 GN=XPC PE=2 SV=1
CSDPGGSAGGPAKKKVAKVTVKSENLKVIKDEALSDGDDFRDFPSDLKKTHHLKKGATMNEDSNEEEEESEDDWEEVEELSEPVLGDVRESTAFSQSLLPVKPVEIEIETPEQAKTRERSEKIKLEFETHLRRAMKRFNKEVHEDTHKVHLLCLLANGFYLNNICSQPDLRAIGLSIIPAHFTRVLPRDVDTYYLSNLVKWFIGTFTVNAELSASEQDNLQTTLERRFAIYSARDDEELVHIFLLILRALQLLTRLVLSLQPIPLKSATAKGKKPSKERLTADLGGCSETSSQVLENHTKPKTSKGTKQEETFAKGTCKPSAKGKRNKGGRKKRRKPSSSEEDQGPGDKQEKATQRRPHGRERRVASRVSYKEDSGSDEAGSGSDFELSSGEASDPSDEDSEPGPPKQRKAPAPRRTKAGSKSASRTQCGSHRKDPSLPVASSSSSSSKRGKKMSSDGEKAEERSIAGVDQWLEVFCEQEEKWICVDCVHGVVGQPLTCYRYATKPMTYVVGIDSDGWVRDVTQRYDPAWMTVTRKCRVDAEWWAETLRPYQSPFMDREKKEDLEFQAKHMDQPLPTAIGLYKNHPLYALKRHLLKYEAIYPETAAILGYCRGEAVYSRDCVHTLHSRDTWLKKARVVRLGEVPYKMVKGFSNRARKARLAEPQLREENDLGLFGYWQTEEYQPPVAVDGKVPRNEFGNVYLFLPSMMPIGCVQLNLPNLHRVARKLDIDCVQAITGFDFHGGYSHPVTDGYIVCEEFRDVLLTAWENEQAIIEKKEKEKREKRALGNWKLLAKGLLIRERLKRRYGPKSEAAAPHTDAGGGLSSDEEEGTSSQAEAARILAASWPQNREDEEKQKLKSGPRKTKREKKAAASHLFPFEKL
>tr|K7ASV2|K7ASV2_PANTR/61-941 [subseq from] XPC complex subunit, DNA damage recognition and repair factor OS=Pan troglodytes OX=9598 GN=XPC PE=2 SV=1
CSHPGGSADGPAKKKVAKVTVKSENLKVIKDEAFSDGDDLRDFPSDLKKAHHLKRGATMNEDSNEEEEESENDWEEVEELSEPVLGDVRESTAFSRSLLPVKPVEIEIETPEQAKTRERSEKIKLEFETYLRRAMKRFNKEVHEDTHKVHLLCLLANGFYRNNICSQPDLHAIGLSIIPARFTRVLPRDVDTYYLSNLVKWFIGTFTVNAELSASEQDNLQTTLERRFAIYSARDDEELVHIFLLILRALQLLTRLVLSLQPIPLKSATAKGKKPSKERLTADPGGSSETSSQVLENHTKPKTSKGTKQEETFAKGTRKPSAKGKRNKGGRKKRSKPSSSEEDEGPGDKQEKATQRRPHGRERRVASRVSYKEESGSDEAGSGSDFELSSGEASDPSDEDSEPGPPKQRKAPAPQRTKAGSKSASRTQRGSHHKDPSLPAASSSSSSSKRGKKMCSDGEKAEKRSIAGIDQWLEVFCEQEEKWVCVDCVHGVVGQPLTCYKYATKPMTYVVGIDSDGWVRDVTQRYDPVWMTVTRKCRVDAEWWAETLRPYQSPFMDREKKEDLEFQAKHMDQPLPTAIGLYKNHPLYALKRHLLKYEAIYPETAAILGYCRGEAVYSRDCVHTLHSRDTWLKKARVVRLGEVPYKMVKGFSNRARKARLAEPQLREENDLGLFGYWQTEEYQPPVAVDGKVPRNEFGNVYLFLPSMMPIGCVQLNLPNLHRVARKLDIDCVQAITGFDFHGGYSHPVTDGYIVCEEFKDVLLTAWENEQAVIERKEKEKREKRALGNWKLLAKALLIRERLKRRYGPKSEAAAPHTDAGGGLSSDEEEGTSSQAEAARILAASWPQNREDEEKQKLKGGPKKTKREKKAAASHLFPFEKL
>tr|A0A4X2L9D3|A0A4X2L9D3_VOMUR/53-932 [subseq from] XPC complex subunit, DNA damage recognition and repair factor OS=Vombatus ursinus OX=29139 GN=XPC PE=3 SV=1
-SDPGGPRGGASKKAGVKSEKKSEKRPAVKEEASSEGEDFVDFTSITKKIRP-KTEASVKKDSSRenEEDESEDDWEEVEELKEPVPDETGGTAASFQSTLPAKPVEIEIETPEQLKARERREKRQTELETYLRRMMKRFNKEVREDTHKVHLLCLLANGFFRNNTCNEPDLQAIGLSIIPAHFAKVLPNKVDVPYLSNLVKWFIATFTVNAELSTDERDSLRSTLERRFAIYSAQDNEELVHIFLLILRSLQLLTRLVLSLQPIPLKLLAAKGKKKSQNSSLENPESCSEPPSQKAQTQIRPKTSTGRAAASSK-RAAEGKKPKSQKAAVGSKKHAQCSPSEEEDVVVEKKE---AQRPV-RESRRTSKVSYKEESGSDGAESSSDFELSGENDSHLSDEDSQPGTQRPRRSAPSQRTKAASVGSRRrvsTSAKNKRngSQPSiLPGASPEALGTKKVKIISSDEEEEEEIgKAVGVDQWLEVYCEGEDRWVCVDCVHGVVGQPLTCYKYATKPLSYIIGIDNDGCARDITQRYDPAWMTATRKCRVDSEWWAETLRPYQSPFGARENKEEMEFQAKLQSQPLPTAIGMYKNHPLYALKRHLLKYEAIYPETAAILGYCRGEAVYSRDCVHTLHSRDTWLKEARVVRIGEVPYKMVKGYSNRARKARLADPQYRDQDDLGLFGHWQTEEYQPPVAVDGKVPRNEFGNVYLFVPSMLPIGCVQLKLPNLHRVARKLGIDCVQAITGFDFHCGYSHPVTDGYIVCEEYKDVLLAAWDNEQSLIEQKEKEKREKRVLGHWKLLVKGLLIRERLKLRFGDKGEVAAATSERGAGFSSDE-EGTSSQA-AAQDLAASWPQNRETEEQQKLRR-TRKTKRERREEAKHLFPFEKL
>tr|K7GA72|K7GA72_PELSI/78-949 [subseq from] Uncharacterized protein OS=Pelodiscus sinensis OX=13735 GN=XPC PE=3 SV=1
-----------SRQKGAKSTVKEENNIAVKNEGNLKEEMCSALPSSPQKEMTLKRKSAIKkeidDDEDDDGDESEDEWEDVEELEEKS----GEAAALPALVLPSKPVEIEIETPELAKKRERREKRKAEFETYLRRMMKRFNKEVHEDTHKVHLLCLLANGFHRNRVCNQPDLQAIGLSIIPTHFTKVPAGRVDLLYLSNLVKWFVATFTINTELSVDDRESLQSTLERRFAIYAARDDEELVHIFLLILRALQLMCRLVLSLQPIPLKQPAGKGKSSLKKHSAKTPKAPSRKSSCKQAKQEEMSGSEGADRKGNV--SVTKRSSKSKVVKGGQEQKE------TSDGESYLEeEVGTHRPRNSCRRRATVKVSYKEESGSDE-GSDSEFEASDEEDSHFSDEDFETVCKKQKRSSGPHKARLAvenSRKAksleSKEFKNSGGNEQLLAKAASPGSSnkpKKRNKIISSDDDDGEQEAvkVTGTDQWLEIFVEREDRWVCVDCVHGIVDQPSLCFKYATKPVSYIVGIDTNGHVKDITQRYDPAWMTSTRKYRVDPQWWEDTLELYRSPFVEREKKEDREFLVKLQDRPLPTSIGEYKNHPLYALKRHILKYEAIYPETAAILGYCRGEAVYARDCVHTLHSRDTWLKQARVVRIGEVPYKMVKGFSNQARKARMAEPSNREKEDLALFGLWQTEEYQPPVAVDGRVPRNEYGNVYLFQPCMLPIGCVQLKLPNLHRVARKLDIDCVQAITGFDFHGGYSHPVTDGYIVCEEYREVLIAAWENEQAELEKREKEKREKRALGNWKLLAKGLLIRERLKQRYCKKSEASGSIMENGAGFSSDEEGEPSSKTPAEDV-IVSWPQNRQVEEPRKEKKG-RKSKREKKGEAAHLFPFEKL
>tr|K9J015|K9J015_DESRO/61-940 [subseq from] Putative nucleotide excision repair complex xpc-hr23b subunit xpc/dpb11 OS=Desmodus rotundus OX=9430 PE=2 SV=1
---DGGPADGPAKKKVSKVTVKSENCKAVKDEDFSDGEDFRDFTSASKKGYHPKREAAMDKDSHEgdDEEESEDDWEEVEELSEPAPGGVGENAAFSQSALPVKPVEIEIETPEQAKARERREKIQMEFETSLRRLMKRFNKEVHENTHKVHLLCLLANGFYRNSICSQPDLQAISLSIIPTHFTRVPPQDVDICYLANLVKWFIGTFTVNSELSISEQDNLQTTLERRFAIYSARDDEELVHILLLILRALQLPTRLVLSLQPIPLKLSAAKGKKP-QERSTEGPGGSSETSSLVSENQTKLKTSRGTRKKNT-SKDTSSPSAKGKRGVAAavRKKRRESSSCGEEEGQAEEQEEEAQQHVHGRKLRVASRVSYKEeESGSNKASSASDFELSDGEAHHPSDEDSEPGPSRQRRAPVSQGTKAGSKSKSRTQPGSPRKHPGFPAASTSSSStkSKRSKRMSSDGERTEGGKAAGVDQWLEVFCEQEEKWVCVDCVHGVVGQALTCHRYATKPMTYVVGIDNDGWVRDVTQRYDPAWMTVTRKCRVDANWWAETLRPYQSPLMEREKKEDMEFQAKHLDQPLPSVIGTYKNHPLYALKRHLLKYEAIYPETAAIIGYCRGEAVYSRDCVHILHSRDTWLKQGRVVRLGEVPYKMVKGYSNRARRARLAEPQLQDQNDLGLFGTWQTEEYQPPVAVGGKVPRNEFGNVYLFLPSMMPIGCVQLNLPNLHRVARKLGIDCAQAITGFDFHRGYSYPVTDGYVVCEEYKDVLLAAWENEQALIEKKEKEKREKRAVGNWKVLVKGLLIRERLKLRYGDKSEAAAPQA-AEGGLSSDEEEGTSSQAETARILAASWPQNREAKEEQKAK-CPKKTRREK-AAASRLFPFERL
>tr|A0A5N3Y0Q1|A0A5N3Y0Q1_MUNRE/36-913 [subseq from] Uncharacterized protein (Fragment) OS=Muntiacus reevesi OX=9886 GN=FD755_010745 PE=3 SV=1
---AGGSADGPVRRKAAKVSVKSEEPQVIKDEALSDGEDFSDWPSARRKGQPPEREAAADrggcegDAEGDAEEDSEEDWEEVEEVGEPVPGDAGEGAAFSASALPVKPVEIEIETPEQVKARERSEKIKMEFETYLRRMMKRFNKEVHEDTHKVHLLCLLANGFYRNSICNQPDLRAIGLSIIPVRFTKVAPRDVDVLYLSNLVKWFIGTFTVNADLSTNEQDGLQTTLERRFAIYSAKDDEELVHIFLLLLRALDLPTRLVLSLQPIPLKLSAAKGKKPCKGRSTEAPGGSSEASS-----HAPGKPSGGSRGEDASSEGAGGARARGKGKaAAGRRPRAESPSSGEDTGKARGQRRGTQRRALARRRRAAARVSYKEESDSDAASSGSDFEPSSEDSCRPSDEDSEPGLPRPRRAPAPQRTKAGSKSRSKSQHGSRRPPPGVAeaAASAAGSKPKRDKKPSGDGGKAGGQGAAGVDQWLEVFSEREEKWVCVDCVHGVVGQPLTCYQYATKPVTYVVGIDGAGCVRDVTQRYDPAWLTATRKSRVDAAWWAESLRPYRSPLVDREQREDQEFQAKHLDQPLPTVIGTYKNHPLYALKRHLLKYEAIYPETAAVLGYCRGEAVYSRDCVHTLHSRDTWLKQARVVRLGEVPYKMVKGYSNRARRARQAEPQLHDYNDLGLFGRWQTEEYQPPVAVDGKVPRNEFGNVYLFLPSMMPVGCVQLSLPNLHRVARKLNIDCAQAVTGFDFHKGYCHPITDGYVVCEEYRDVLLTAWENEQALVEKKEKEKREKRALGNWKLLVKGLLIRERLKLRYGAQSEAAAPHTDAGGGLSSDEEEGTSSQAEAARILAASWPQNREVEEPK----CPRRTRREKKEAAAHLFPFEKL
>tr|L5KZR8|L5KZR8_PTEAL/63-942 [subseq from] DNA repair protein complementing XP-C cell OS=Pteropus alecto OX=9402 GN=PAL_GLEAN10015902 PE=3 SV=1
-SDPGCSTDGRAKKKVAKVTVKSENLKVIKDEAFSDGEDF----SACKKAHHPKREAAMDKGSHEgdDEEESEDDWEEVEELSEPVPGDAGENAAFSQSVLPMKPVEIEIETPEQAKARERSEKIQMEFETNLRRLMKRFSKEVHEDTHKVHLLCLLANGFYRNNICNQPDLQAIGLSIIPARFTRVPPQDVDIYYLSNLVKWFIGTFTVNTDLSTNEQDDLQTTLERRFAIYSARDDEELVHIFLLILRALQLPTRLVLSLQPVPLKLSATKGKKPSKERSTECPGGSAETSSQVPENQTKPKTSRETRQEDTTSKSAGSPSVKGKRSKAAaiKKKQKEPPSSGEEEVKVEKQEKKTQRRVRGQKRRVASRVSYKEESGSDKASSGSDFELSSGEAHHSSSEDCEPGPSRQRRASAPQRTKAGSKSDSRTQHGSHPKHPGFPAASASSSSskSKRGKKMSSDGEETERGKAAGVNQWLEVFCEQEEKWTCVDCVHGVVGQSPTCYRYATKPMTYVVAIDNNGWVRDVTQRYDPAWMTATRKCRVDAKWWAETLRPYQSPLVEREKKEDLEFQAKHLEQPLPTVIGTYKNHPLYALKRHLLKYEAIYPETAAIIGYCRGEAVYSRDCVHILHSRDTWLKQGRVVRLGEVPYKMVKGYSNRARRARLAEPQLQDHNDLGLFGKWQTEEYQPPVAVDGKVPRNEFGNVYLFLPSMMPIGCVQLNLPNLQRVARKLDIDCVQAITGFDFHKGYSHPITEGYIVCEEYKDVLLAAWENEQALIEKKEKEKKEKRALGNWKLLAKGLLIRERLKLRYGAKSEAVAPHTDAGGGLSSDEEEGTSSQAEAARILAASWPQNREAEEEQKPK-YPKRTRREK-ATASHLFPFERL
>tr|L5M6Y9|L5M6Y9_MYODS/77-957 [subseq from] DNA repair protein complementing XP-C cells OS=Myotis davidii OX=225400 GN=MDA_GLEAN10023784 PE=3 SV=1
--DPGGSPDGPVK-KVAKVTVKSESLEVKKDEVVSDGEDFRDFKSACKKAHHPKRESAVDKDSHEgddDEEESEDDWEEVEELSELVPDDGAENATFSQSVLPVKPVEIEIETPEQAKARKRSEKIQMEFETALRRLMKRFNKEVHEDTHKVHLLCLLANGFYRNGICNQLDLQAISLSIIPVRFTKVPPQDVDISYLSNLVKWFIGTFTVNSDLSISEHDSLQTTLERRFAIYSARDDEELVHIFLLMLRALQLPTRLVLSLQPVPLKLSVAKGKKPKKS-STESPEGSSETSSQVSENQTKPKTSRGTRKEGTSSKGTNGPSAKGKRSKAAAvgKKRREPSSSEEEEGEAGEQEE-TQRQLRGRERRVASRVSYKEESGSDETNSGSDFELSSGEAHHPSDEDSEPGPSRQRRAPAPQRTKAESKSDSRTRRGSHPKHPDSPAASTSSSSSKnmRGKKMSSDGERTEKGKTAGVDQWLEVFCEREEKWVCVDCVHGVVGQAVTCYRYATKPMAYVVGFDNDGWVRDVTQRYDPAWMTATRKCRVDAKWWAETLRPYQSPLVEREKKEDLEFQAKHLDQPLPTVIGTYKNHPLYALKRHLLKYEAIYPETAAIIGYCRGEAIYSsRDCVQTLHSRDTWLKQGRVVRLGEVPYKMVKGYSNRARRARLAEPQLQDQNDLGLFGKWQTEEYQPPVAVDGKVPRNEFGNVYLFLPSMMPVGCVQLNLPNLNRVARKLGIDCVPAVTGFDFHKGYSHPITDGYIVCEEYKDVLLAAWENEQALIEKKEKEKREKRALENWKLLAKGLLIRERLQLRYGAKSGAETPHP-AGGGLSSDEEEGTSSQAEAAKILAASWPQNREAKEEQKPR-CPKKTKREK-AEASHLFPFERL
>tr|L8IDD3|L8IDD3_9CETA/55-919 [subseq from] DNA repair protein complementing XP-C cells OS=Bos mutus OX=72004 GN=M91_13881 PE=3 SV=1
CGDAGGSADGPVRRKAAKVSVKSEEPQVIKDEALSHGEGFRDLPSARRKGQPPEREAAADKGSceGDDEEDSEEDWEEVEEVSEPVPGDVGESAAFSASALPVKPVEIEIETPEQVKARERSEKIKMEFETYLRRMMKRFSKEVHEDTHKVHLLCLLANGFYRNSICNQPDLQAIGLSIIPTRFTKVPPRDVDVSYLSNLVKWFIGTFTVNAELSTNEQDGLQTTLERRFAIYSARNDEELVHIFLLLLRALHLPTRLVLSLQPVPLKLSAEKGKKPCKERSTEAPGGSSEAASHA---PGKPSGGSGGEHASSGGAGGARARGKGGKAAAGRRPRGESPSSGEDAGQA----------PS------FLNVSYKEESGSDAASSGSDFEPSSEDSCLPSDEDSEPGLPRPRRAPAPQRTKAGSKSRSKSQHGSRGLRPGFVEASASAAGSkpKGGKKPSGDGGKAGRQGAAGVDQWLEVFLEREEKWVCVDCVHGVVGQPLTCYQYATKPVTYVVGIDGAGCVRDVTQRYDPAWLTATRKSRVDAAWWAETLRPYRSPLVDREQREDQEFQAKHLDQPLPTVIGTYKNHPLYALKRHLLKYEAIYPETAAVLGYCRGEAVYSRDCVHTLHSRDTWLKQARVVRLGEVPYKMVKGYSNRARRARQAEPQLHDYNDLGLFGRgqdggWQTEEYQPPVAVDGKVPRNEFGNVYLFLPSMMPVGCIQLNLPNLHRVARKLNIDCAQAVTGFDFHKGYCHPITDGYVVCEEYRDVLLTAWENEQALIEKKEKEKREKRALGNWKLLVKGLLIRERLKLRYGA--QVTAPHTDVGGGLSSDEEEGTSSQAEAARILAASWPQNREAE-KPK---CPRKTRREKKEAAAHLFPFEKL
>tr|M3VXF2|M3VXF2_FELCA/60-944 [subseq from] XPC complex subunit, DNA damage recognition and repair factor OS=Felis catus OX=9685 GN=XPC PE=3 SV=2
CSDPGGPAHSPAKRKAAKVTVKSENAE-VKDEALSDGEDFRDFASAPKKAHHPKREAAVDKGSceGDEEEESDDDWEEVEELSEPVPSDAGENAAFSKSVLPVKPVEIEIETPQQAKARERSERIKMEFETYLRRMMNRFSKEVREDTHKVHLLCLLANGFYRSNICSQPDLLAIGLSIIPARFTKVPPQNVDACYLSNLVKWFIGTFTVNADLSTNEQDGLQTTLERRFAIYSARDDEELVHIFLLILRALQLPTRLVLSLQPVPLKLPTAKGKKASKERSTEGPGGSLETSSPVPENQAKPKSSKGTGQEGTPSAGTGSPSARGKRSKPAavGKKRRGPSSSEEEERKAGGQEEGPRRRRQGRERQVASRVSYKEESGSERGSSGSDFEPSSGEAHHSSDEDSEPGLPRQRRAPGPQRTKAGSKSDSRTHRGRHPRRSGFPAASTSSSSskSKRGKKISSDGEGAQRGTVAGRDQWLEVFCEQEEKWVCVDCVHGVVGQAVACYKYATKPMTYVVGIDGDGWVRDVTQRYDPAWMTTTRKCRVDAKWWAETLRPYQSPLVEREKKEDSEFQEKHLGQPLPTVIGTYKNHPLYALKRHLLKYEAIYPETAAILGYCRGEAVYSRDCVHTLHSRDTWLKQARVVRLGEVPYKMVKGYSNRARKARLAEPQLQDQNDLGLFGRWQTEEYQPPVAVDGKVPRNEFGNVYLFLPSMMPVGCVQLNLPNLHRIARKLDIDCVQAITGFDFHKGYSHPITDGYIVCEEYKDVLLAAWENEQALIEKKEKEKREKRALGNWKLLVKGLLIRERLKIRYGDKSEAVTAQAHEGGGLSSDEEEGTSSQAEASRILAASWPQNREAEEEQKPQ-CPKKTKRAKKAAASHLFPFEKL
>tr|M3Z0N7|M3Z0N7_MUSPF/101-978 [subseq from] Uncharacterized protein OS=Mustela putorius furo OX=9669 PE=3 SV=1
CSDPGGPAHGPAKKKVAKVTVKSENPTVVKDEALSDGEEFRDFTKGGKKAQPPRREAAVDKGSceGEDEEESEDDWEEVEELGEPVPGDMGENTAFSESVLPVEPVEIEIETPQQAKARERSERIKVEFETYLRRMMKRFSKEVHEDTHKVHLLCLLANGFYRSNICSQPDLLAISLSIIPARFTRVPPRDVDACYLSNLVKWFVGTFTVNADLSTNERHDLQTTLERRFAIYSARDDEELVHIFLLILRALQLSTRLVLSLQPIPLKLPPAKGKKAPKVTSVEGAGGSLETCSPVLESQTKPKTSQGTRQEVTSSKGSGRPSAKGKRSKAAtvRKKQREPSSGEEEHKAGGQQE-DTQRRRHGRERQVASRVSYKEESGSDKGNSSSEFELSSGEAHHSSDEDSEPGLPRQ-------RSKAGSRSDSRTQRGRHPKHPGFLAAttSSSSSKSKRGKKIFSDGEGAERGKAAGVDQWLEVFCEQEEKWVCVDCVHGVVGQALSCYKYATKPMTYVVGIDGDGWVRDVTQRYDPDWMTATRKCRVDAKWWAETLRPYQSPLVEREKKEDSEFQAKHLGQPLPTVIGTYKNHPLYALKRHLLKYEAIYPETAAILGYCRGEAVYSRDCVHTLHSRDTWLKQARVVRLGEVPYKMVKGYSNRARKARLAEPQLQDHNDLGLFGEWQTEEYQPPVAVDGKVPRNEFGNVYLFLPSMMPIGCVQLNLPNLHRVARKLDIDCVQAITGFDFHKGYSHPITDGYIVCEEYKDVLLAAWEKEQMLIEKREKEKREKRALGNWKLLVRGLLIRERLKLRYGDEREERALQGPAGGGLSSDEEEGTSSQAEASRILAASWPQNREAEEQQKPK-CPKKTKKEKAAAASHLFPFERL
>tr|Q5RBA2|Q5RBA2_PONAB/63-911 [subseq from] Uncharacterized protein DKFZp468M066 (Fragment) OS=Pongo abelii OX=9601 GN=DKFZp468M066 PE=2 SV=1
CSHPGRSADGPAKKKVAKVTVKSENLKVIKDEALSDGDDLRDVPSDLKKAHHPKRGATMNEDSNEEEEESENDWEEVEELTEPVLGDVRESTAFSRSLLPVKPVEIEIETPEQAKTRERSEKIKLEFETHLRRAMKRFNKEVHEDTHKVHLLCLLANGLYRNNICSQPDLHAIGLSIVPARFTRVLPRDVDTYYLSNLVKWFIGTFTVNAELSASEQDNLQSTLERRFAIYSARDDEELVHIFLLILRALQLLTRLVLSLHPIPLKSATAKGKKPSKERLTADPGASSETSSQVLENHTKPKTSKGTKQEETLAKGTCKPSAKGKRNKGGRKKRSKPSSSEEDEGPGDKQEKATQRRPHGRERRVASRVSYKEESGSDEAGSGSDFELSSGEASDPSDEDSEPGPPKQRKAPAPQRTKAGSKGASRTQRGSHHKDPSLPAASSSSSSSKRGKKMSSDGERAEKRSIAGVDQWLEVFCEQEEKWICVDCVHGVVGQPLTCYKYATKPVTYVVGIDSDGWVRDVTQRYDPAWMTVTRKCRVDAEWWAETLRPYQSPFMDREKKEDLEFQAKHMDQPLPTAIGLYKNHPLYALKRHLLKYEAIYPETAAILGYCRGEAVYSRDCVHTLHSRDTWLKKARVVRLGEVPYKMVKGFSNRARKARLAEPQLREENDLGLFGYWQTEEYQPPVAVDGKVPRNEFGNVYLFLPSMMPIGCVQLNLPNLHRVARKLDIDCVQAITGFDFHGGYSHPVTDGYIVCEEFKDVLLTAWENEQAIIEKKEKEKREKRALGNWKLLAKGLLIRERLKRRYGPKSEAAAPHTDAGGGLSSDEEEGTSSQAEAARILAASWPQNR--------------------------------
>tr|A0A485MIM6|A0A485MIM6_LYNPA/2-751 [subseq from] Dna repair protein complementing OS=Lynx pardinus OX=191816 GN=LYPA_23C004230 PE=3 SV=1
--------------------------------------------------------------------------------------------------------------------------------------MNRFSKEVREDTHKVHLLCLLANGFYRSNICSQPDLLAIGLSIIPARFTKVPPQDVDACYLSNLVKWFIGTFTVNADLSTNEQDGLQTTLERRFAIYSARDDEELVHIFLLILRALQLPTRLVLSLQPVPLKLPTAKGKKASKERSTEGPGGSLETSSPVPENQAKPKSGKGTGQEGTPSAGTGSPSARGKRSKAAAvgKKRRGPSSSEEEERKAGGQEEGPRRRRQGRERQVASRVSYKEESGSERGSSGSDFELSSGEAHHSSDEDSEPGLPRQRRAPGPQRTKAGSKSDSRTHRGRHPRCSGFPAASTSSSSskSKRGKKISSDGEGAQRGTAAGRDQWLEVFCEQEEKWVCVDCVHGVVGQAVACYKYATKPMTYVVGIDGDGWVRDVTQRYDPAWMTTTRKCRVDAKWWAETLRPYQSPLVEREKKEDSEFQAKHLGQPLPTVIGTYKNHPLYALKRHLLKYEAIYPETAAILGYCRGEAVYSRDCVHTLHSRDTWLKQARVVRLGEVPYKMVKGYSNRARKARLAEPQLQDQNDLGLFGRWQTEEYQPPVAVDGKVPRNEFGNVYLFLPSMMPVGCVQLNLPNLHRIARKLDIDCVQAITGFDFHKGYSHPITDGYIVCEEYKDVLLAAWENEQALIEKKEKEKREKRALGNWKLLVKGLLIRERLKIRYGDKSEAVAAQAHAGGGLSSDEEEGTSSQAEASRILAASWPQNREAEEEQKPQ-CPKKTKREKKAAASHLFPFEKL
>tr|Q7TSZ1|Q7TSZ1_MOUSE/59-930 [subseq from] Xeroderma pigmentosum, complementation group C OS=Mus musculus OX=10090 GN=Xpc PE=2 SV=1
CSDPGDPTNGAAKKKVAKATAKSKNLKVLKEEALSDGDDFRDSPADCKKAKKHPKSKVV--DQGTDEDDSEDDWEEVEELTEPVL-DMGENSATSPSDMPVKAVEIEIETPQQAKERERSEKIKMEFETYLRRMMKRFNKEVQENMHKVHLLCLLASGFYRNSICRQPDLLAIGLSIIPIRFTKVPLQDRDAYYLSNLVKWFIGTFTVNADLSASEQDDLQTTLERRIAIYSARDNEELVHIFLLILRALQLLTRLVLSLQPIPLKSAVTKGRKSSKETSVEGPGGSSELSSNSPESHNKPTTSRRIKEEETLSEGRGKATARGKRGTGtaGSRQRRKPSCSEG-----EEAEQKVQGRPHARKRRVAAKVSYKEESESDGAGSGSDFEPSSGEGQHSSDEDCEPGPRKQKRASAPQRTKAGSKSASKTQRGSQCDPSSFPEASSSSSGCKRGKKVSSGAEEMADRKPAGVDQWLEVYCEPQAKWVCVDCVHGVVGQPVACYKYATKPMTYVVGIDSDGWVRDVTQRYDPAWMTATRKCRVDAEWWAETLRPYRSLLTEREKKEDQEFQAKHLDQPLPTSISTYKNHPLYALKRHLLKFQAIYPETAAVLGYCRGEAVYSRDCVHTLHSRDTWLKQARVVRLGEVPYKMVKGFSNRARKARLSEPQLHDHNDLGLYGHWQTEEYQPPIAVDGKVPRNEFGNVYLFLPSMMPVGCVQMTLPNLNRVARKLGIDCVQAITGFDFHGGYCHPVTDGYIVCEEFRDVLLAAWENEQAIIEKKEKEKKEKRALGNWKLLVIGLLIRERLKLRYGAKSEAAAPHA-AGGGLSSDEEEGTSSQAEAARVLAASWPQNREDPEQK-S-EYTKMTRKRRAAEASHLFPFEKL
>tr|A0A6P7D4W0|A0A6P7D4W0_SHEEP/55-933 [subseq from] DNA repair protein complementing XP-C cells isoform X2 OS=Ovis aries OX=9940 GN=XPC PE=3 SV=1
CGDAGSAADGPVTRKAAKVSVKSEEPQAVKDEALSEGEDFRGLLSARRKGQPPEREAAADKGSckGDDEEDSEEDWEEVEEVSEPVPGAVGESAAFSASALPVKPVEIEIETPEQVKARERSEKIKMEFETYLRRMMKRFSKEIHEDTHKVHLLCLLANGFYRNSICNQPDLQAIGLSIIPTRFTKVPPRDVDVSYLSNLVKWFIGTFTVNAELSTNDQDGLQTTLERRFAIYSARDNEELVHIFLLLLRALHLPTRLVLSLQPIPLKLSAAKGKKPSKKRSTEAPGGSSEASS-----HAPGKPSEGSRGDDASSGGAggARARGKGGKAAAGRRPRGESPSSGEDAGQARGQRRGTRRRAQSRRRRAAARVSYKEESGSGAGSSGSDFEPSSEDSCRPSDEDSEPGLPRRRSAPAPQRTKAGSKSRSKSQHGSRHPPPGFAEASASAAGSKleRGKKPSGAGGKAGSgQGAPGVDQWLEVFSEREEKWVCVDCVHGVVGQPLTCYQYATKPVTYVVGIDGTGCVRDVTQRYDPAWLTATRKSRVDAAWWAETLRPYRSPLVDREQREDQEFQAKHLDQPLPTVIGTYKNHPLYALKRHLLKFEAIYPETAAILGYCRGEAVYSRDCVHTLHSRDTWLKQARVVRLGEVPYKMVKGYSNRARRARQAEPQLHDHNDLGLFGRWQTEEYQPPVAVDGKVPRNEFGNVYLFLPSMMPVGCVQLNLPNLHRVARKLNIDCAQAVTGFDFHKGYCHPITDGYVVCEEYRDVLLTAWENEQALIEKKEKEKREKRALGNWKLLVKGLLIRERLKLRYGAQSEAAAPHTDAGGGLSSDEEEGTSSQAEAARILAASWPQNREAE-KPK---CPRKTRREKKEAAAQLFPFEKL
>tr|A0A4W2H655|A0A4W2H655_BOBOX/55-871 [subseq from] XPC complex subunit, DNA damage recognition and repair factor OS=Bos indicus x Bos taurus OX=30522 GN=XPC PE=3 SV=1
CGDAGGSADGPVRRKAAKVSVKSEEPQVIKDEALSDGEDFRDLPSARRKGQPPEREAAADKGSceGDDEEDSEEDWEEVEEVSEPVPGDVGESAAFSASALPVKPVEIEIETPEQVKARERSEKIKMEFETYLRRMMKRFSKEVHEDTHKVHLLCLLANGFYRNSICNQPDLQAIGLSIIPTRFTKVPPRDVDVSYLSNLVKWFIGTFTVNAELSTNEQDGLQTTLERRFAIYSARDDEELVHIFLLLLRALHLPTRLVLSLQPVPLKLSAEKGKKPCKERSTEAPGGSSEAASHA---PGKPSGGSGGEHASSGGAGGARARGKGAKAAAGRRPRGESPSSGEDAGQARGQRRGTQRRAQARRRRVAAKVSYKEESGSDAASSGSDFEPSSEDSCRPSDEDSEPGLPRPRRAPAPQRTKAGSKSRSKSQQGSRGLRPGFVEASASAAGSKRkgGKKPSGDGGKAGRQGAAGVDQWLEVFLEREEKWVCVDCVHGVVGQPLTCYQYATKPVTYVVGIDGAGCVRDVTQRYDPAWLTATRKSRVDAAWWAETLRPYRSPLVDREQREDQEFQAKHLDQPLPTVIGTYKNHPLYALKRHLLKYEAIYPETAAVLGYCRGEAVYSRDCVHTLHSRDTWLKQARVVRLGEVPYKMVKGYSNRARRARQAEPQLHDYNDLGLFGRWQTEEYQPPVAVDGKVPRNEFGNVYLFLPSMMPVGCVQLNLPNLHRVARKLNIDCAQAVTGFDFHKGYCHPITDGYVVCEEYRDVLLTAWENEQALIEKKEKEKREKRALGNWKLLVKGLLIRERLKLRYGAQREARDPA-----------------------------------------------------------------
>tr|R0L7I9|R0L7I9_ANAPL/3-840 [subseq from] DNA-repair protein complementing XP-C cells (Fragment) OS=Anas platyrhynchos OX=8839 GN=Anapl_09031 PE=3 SV=1
---------------------------------------------------------------------------GFPELQEPVTDKLEEAAVHSSVALPSNPVEIEIETPEQRKKRERREKRKSEFETYLRRMMKRFSKEVREDTHKVHLLCLLANGFYRNRICSQPDLHAIGLSIIPTRFTKVSAGQVDVLYLSNFVKWFIGTFTVNDELSIEKGEPLQSTLERRFAIYAARDDEELVHIFLIILRALQLLCRLVLSLQPVPLKETTAKVIfiGCGKSDLASFLQGKGSSKRQSLSSTSEGRESSGTTPKAVAKKCPCKKAKKDEKSSGSeednkepekprtaRTKRthkSKLtSGSQEQKEIGNEEsglgEKDVPVKPkNNRRRRVASKVCYKEESGSDED-SASDFEVSE-EESDLSDEDFVTVSKKQRRSLGSQKSKLTSIKSPKTETSESKqsKNCSgvepRPAKSTAPalphAPRKRNKIISSDEDDGQQlvRKVIGTDQWLEVYLEREDKWVCVDCVHGSVGQPQQCFKYSTKPLYYVVGFDNDGSVKDVTQRYDPVWMTTTRKNRVDPEWWEDTLQPYRSPFVERDEKEEKEFQVKLQDQPLPTAIGEYKNHPLYALKRHLLKYQAIYPESAAILGYCRGEAVYSRDCVHTLHSKDTWLKQARVVRIGEVPYKMVKGYSNQARKARLAEPANRDKEDLALFGRWQTEEYQPPIAVDGKVPRNEYGNVYLFLPSMLPVGCVQLRLPNLNRLARKLDIDCAQAITGFDFHGGYSHPVTDGYVVCEEYKEVLIAAWENEQAEIEKKEKEKREKRALGNWKLLTKGLLIRERLKQRYSIKTEPSAPETEKGAGFSSDEEGGPSS-GTAGRDVAISWPQNRQV-EKQKEEQTTKKSKREKKGEAAQLFPFEKL
>tr|S7PNW3|S7PNW3_MYOBR/75-876 [subseq from] DNA repair protein complementing XP-C cell OS=Myotis brandtii OX=109478 GN=D623_10028260 PE=3 SV=1
CHDPGGSPDGPVKKKVAKVTVKSENLKVKKDEVFSDGEDFRDFTSACKKAYHPKREFAVDKDSHEgddDEEESEDDWEEVEELSELVPDDGAENATFSQSVLPVKPVEIEIETPEQAKARQRSEKIQMEFETALRRLMKRFNKEVHEDTHKVHLLCLLANGFYRNSICNQLDLQAISLSIIPIRFTKVPPQDVDISYLSNLVKWFIGTFTVNSDLSISEHDSLQTTLERRFAIYSARDDEELVHIFLLMLRALQLPTRLVLSLQPVPLKLSVAKGKKP-KESSTESPEGSSETSSQVSENQTKPKTSRGTRKEGTSSKGTTSPSAKGKRSKAAAvgKKRREPSSSEEEEGKAGEQG-ETQRQLRGRERRVASRVSYKEESGSDETNSGSDFELSSGEAHHPSDEDSEPGPSRQRRAPAPQRTKAGSKSDSRTRRGSHSKHPDSPAASTSSSSSknKRGKKMSSDGERTEKGKTAGVDQWLEVFCEREEKWVCVDCVHGVVGQAVTCYRYATKPMAYVVGFDNDGWVRDVTQRYDPAWMTATRKCRVDAKWWAETLRPYQSPLVEREKKEDLEFQAKHLDQPLPTVIGTYKNHPLYALKRHLLKYEAIYPETAAIIGYCRGEAVYSRDCVQTLHSRDTWLKQGRVVRLGEVPYKMVKGYSNRARRARLAEPQLQDQNDLGLFGKWQTEEYQPPVAVDGKVPRNEFGNVYLFLPSMMPVGCVQLNLPNLNRVARKLGIDCVPAVTGFDFHKGYSHPITDGYIVCEEYKDVLLAAWENEQALIEKKEKEKREKRALENWKL-AKGLLH-----------------------------------------------------------------------------------
>tr|S7PNW3|S7PNW3_MYOBR/874-1009 [subseq from] DNA repair protein complementing XP-C cell OS=Myotis brandtii OX=109478 GN=D623_10028260 PE=3 SV=1
-----------------------------------------------------------------------------------------------------------------------------------------------------------------------------------------------------------------------------------------------------------------------------------------------------------------------------------------------------------------------------------------------------------------------------------------------------------------------------------------------------------------------------------------------------------------------------------------------------------------------------------------------------------------------------------------------------------------------------------------------------------------------LLHPhRTDGYIVCEEYKDVLLAAWENEQALIEKKEKEKREKRALENWKLLAKGLLIRERLKLRYGAKSGAETPHP-AGGGLSSDEEEGTSSQAEAAKILAASWPQNREAKEEQKPR-CPKKTKREK-AEASHLFPFERL
>tr|U3CUY7|U3CUY7_CALJA/54-933 [subseq from] DNA repair protein complementing XP-C cells isoform 1 OS=Callithrix jacchus OX=9483 GN=XPC PE=2 SV=1
CSDPGVSADGPAKKKVAKVTVKSENLKVIKDEALGDGDDVRDFPSDLKKAHHPKRGATVNEDSNEEEEESEDDWEEVEELSEPMLGDGKESTAFSPSLLPVKPVEIEIETPEQAKTRERSEKIKMEFETYLRRAMKRFNKEVHEDTHKVHLLCLLANGFYRNNICSQPDLHAIGLSIVPSRFTRVLPRDVDTYYLSNLVKWFTGTFTVNADLSACEQDNLQTTLERRFAIYSARDDEELVHIFLLILRALQLLTRLVLSLQPIPLKSAAAKGKKPSKKRLTVDPGGSSESSSQVLENHTKAKTSKGTKQEETFAKGTCKPSAKGK-NKADRKKWCKPSSSEEDEGLGDKQKEATQRRPHGRERRVASRVSYKEESGSDEAGSGSDFELSSGEASDPSNEDSEPGPPKQRKAPAPQRTKAGSKSASKTQCGSHHKDPSLPAASSSSSSSKRGKKMSSDGEKAEQRNLPGVDQWLEVFCEQEEKWICVDCVHGMVGQPLTCYRYATKPMTYVVGIDSDGWVRDVTQRYDPAWMTVTRKCRVDAEWWAETLRPYQSPFLDREKKEDMEFQAKHMDQPLPTAIGLYKNHPLYALKRHLLKYEAIYPETAAILGYCRGEAVYSRDCVHTLHSRDTWLKKARVVRLGEVPYKMVKGYSNRARKARLAEPQLRDENDLGLFGYWQTEEYQPPVAIDGKVPRNEFGNVYLFLPSMMPIGCVQLNLPNLHRVARKLDIDCVQAITGFDFHGGYSHPVTDGYIVCEEFKDVLLTAWENEQAIIEKKEKEKREKRALGNWKLLTKGLLIRERLKRRYGPKSEAAASHSDAGGGLSSDEEEGTSSQAEAARILAASWPQNREDEEKQKLKGGPKKTKRERKAAASHLFPFEKL
>tr|A0A671FBU7|A0A671FBU7_RHIFE/60-940 [subseq from] XPC complex subunit, DNA damage recognition and repair factor OS=Rhinolophus ferrumequinum OX=59479 GN=XPC PE=3 SV=1
CSDPGGPADGPAKKKVSKVTVKSENLKVIKDEGFSDGEDFRDFTSACQKAHPPKSEAAKDSCEGDDEEESEDDWEEVEELSEPVPGEAGENAAFSQSVLPVKPVEIEIETPEQAKARERSEKTQMEFETHLRRLMKRFSKEVHEDTHKVHLLCLLANGFYRNNICNQPDLQAIGLSIIPTRFTKVPPQDVDICYLSNLVKWFIGTFTVNADLSTNERDGLQTTLERRFAIYSVQDDEELVHIFLLILRALQLPTRLVLSLQPVPLKLSAAKGKKSSKEGSTEGPGGSSETSSQVPENQTKPKTSRGTRQEDSSSKGTGSPSAKGKRSKAAAvgKKRREPSSSGEEEGKAGEQGKEILGRARGRERRVASRVSYKEESGSERASSGSDFELSGGEAHHPSGEDSEPGPSRQRKA--PQRTKAGRKTDSRTQRGSHPKHPGFPAASTSSSSskSKRGKKMSSGGEQAEGGKAAGVNQWLEVFCEREEKWICVDCVHGVVGQPLTCYQYATKPMTYVVGIDNNGWVRDVTQRYDPAWMTATRKCRVDAKWWAETLRPYQSPLVDREKKEDLEFQAKHLDQPLPTVIGTYKNHPLYALKRHLLKYEAIYPETAAIIGYCRGEAVYSRDCVHTLHSKDTWLKQGRVVRLGEVPYKMVKGYSNRARKARLAQPELQDHNDLGLFGKWQTEEYQPPVAVDGKVPRNEFGNVYLFLPSMMPVGCVQLNLPNLHRVARKLDIDCVQAIIGFDFHNGYSHPVTDGYIVCEEYKDVLLAAWENEQALIEKKEKEKREKRALGNWKLLIKGLLIRERLRLRYGTKSEAGAPHADTGGGLSSDEEEGTSSQAKAARILAASWPQNREAEEEQKPK-CPKKTKREK-AAASHLFPFERL
>tr|A0A6I9ZVX8|A0A6I9ZVX8_ACIJB/60-943 [subseq from] DNA repair protein complementing XP-C cells isoform X1 OS=Acinonyx jubatus OX=32536 GN=XPC PE=3 SV=1
CSDPGGPAHSPAKRKAAKVTVKSENAE-VKDEALSDGEDFRDFASAPKKAHHPKREAAVDKGSceGDEEEESDDDWEEVEELSEPVPSDAGENAAFSKSVLPVKPVEIEIETPQQAKARERSERIKMEFETYLRRMMNRFSKEVREDTHKVHLLCLLANGFYRSNICSQPDLLAIGLSIIPARFTKVPPQNVDACYLSNLVKWFIGTFTVNADLSTNEQDGLQTTLERRFAIYSARDDEELVHIFLLILRALQLPTRLVLSLQPVPLKLPTAKGKKASKERSTEGPGGSLETSSPVPENQAKPKSGKGTGQESTPA-GTGSPSARGKRSKAAvvGKKRRGPSSSEEEERKAGGQEEGPRRRRQGRERQVASRVSYKEESGSERGSSGSDFEPSSGEARHSSDEDSEPGLPRQSRAPGPQRTKAGSKSDSRTHRGRHPRRSGFPAASTSSSSskSKQGKKISSDGEGAQRGAAAGRDQWLEVFCEQEEKWVCVDCVHGVVGQAVACYKYATKPMTYVVGIDGDGWVRDVTQRYDPAWMTTTRKCRVDAKWWAETLRPYQSPLVERERKEDSEFQAKHLGQPLPTVIGTYKNHPLYALKRHLLKYEAIYPETAAILGYCRGEAVYSRDCVHTLHSRDTWLKQARVVRLGEVPYKMVKGYSNRARKARLAEPQLQDQNDLGLFGRWQTEEYQPPVAVDGKVPRNEFGNVYLFLPSMMPVGCVQLNLPNLHRIARKLDIDCVQAITGFDFHKGYSHPITDGYIVCEEYKDVLLAAWENEQALIEKKEKEKREKRALGNWKLLVKGLLIRERLKIRYGDKSEAVAAQAHAGGGLSSDEEEGTSSQAEASRILAASWPQNREAEEEQKPQ-CPKKTKREKKAAASHLFPFEKL
>tr|A0A6P6CC01|A0A6P6CC01_PTEVA/63-628 [subseq from] DNA repair protein complementing XP-C cells isoform X4 OS=Pteropus vampyrus OX=132908 GN=XPC PE=4 SV=1
-SDPGCSTDGRAKKKVAKVTVKSENLKVIKDEAFSDGEDF----SACKKAHHPKREAAMDKGSHEgdDEEESEDDWEEVEELSEPVPGDAGENAAFSQSVLPMKPVEIEIETPEQAKARERSEKIQMEFETNLRRLMKRFNKEVHEDTHKVHLLCLLANGFYRNNICNQPDLQAIGLSIIPARFTRVPPQDVDIYYLSNLVKWFIGTFTVNTDLSTNEQDGLQTTLERRFAIYSARDDEELVHIFLLILRALQLPTRLVLSLQPVPLKLSATKGKKPSKESSTECPGGSAETSSQVPENQTKPKTSRETRQEDTTSKSAGSPSVKGKRSKAAaiKKKQKEPPSSGEEEVKAEKQEKKTQGRVRGQKRRVASRVSYKEESGSDKASSGSDFELSSGEAHHSSSEDCEPGPSRQRRASAPQRTKAGSKSDSRTQHGSHPKHPGFPAASASSSSskSKRGKKMSSDGEETERGKAAGVNQWLEVFCEQEEKWTCVDCVHGVVGQSPTCYRYATKPMTYVVAIDNNGWVRDVTQRYDPAWMTATRKCRVDAKWWAETLRPYQSPLVEREKKEDLE----------------------------------------------------------------------------------------------------------------------------------------------------------------------------------------------------------------------------------------------------------------------------------------------------------------------------
>tr|A0A6P6CC01|A0A6P6CC01_PTEVA/628-861 [subseq from] DNA repair protein complementing XP-C cells isoform X4 OS=Pteropus vampyrus OX=132908 GN=XPC PE=4 SV=1
---------------------------------------------------------------------------------------------------------------------------------------------------------------------------------------------------------------------------------------------------------------------------------------------------------------------------------------------------------------------------------------------------------------------------------------------------------------------------------------------------------------------------------------------------------------------------------------------------------------------------------------------------------------------EMVKGYSNRARRARLAEPQLQDHNDLGLFGKWQTEEYQPPVAVDGKVPRNEFGNVYLFLPSMMPIGCVQLNLPNLQRVARKLDIDCVQAITGFDFHKGYSHPITEGYIVCEEYKDVLLAAWENEQALIEKKEKEKKEKRALGNWKLLAKGLLIRERLKLRYGAKSEAVAPHTDAGGGLSSDEEEGTSSQAEAARILAASWPQNREAEEEQKPK-YPKRTRREK-ATASHLFPFERL
>tr|U3DIM7|U3DIM7_CALJA/60-939 [subseq from] DNA repair protein complementing XP-C cells isoform 1 OS=Callithrix jacchus OX=9483 GN=XPC PE=2 SV=1
CSDPGVSADGPAKKKVAKVTVKSENLKVIKDEALGDGDDVRDFPSDLKKAHHPKRGATVNEDSNEEEEESEDDWEEVEELSEPMLGDGKESTAFSPSLLPVKPVEIEIETPEQAKTRERSEKIKMEFETYLRRAMKRFNKEVHEDTHKVHLLCLLANGFYRNNICSQPDLHAIGLSIVPSRFTRVLPRDVDTYYLSNLVKWFTGTFTVNADLSACEQDNLQTTLERRFAIYSARDDEELVHIFLLILRALQLLTRLVLSLQPIPLKSAAAKGKKPSKKRLTVDPGGSSESSSQVLENHTKAKTSKGTKQEETFAKGTCKPSAKGK-NKADRKKWCKPSSSEEDEGLGDKQKEATQRRPHGRERRVASRVSYKEESGSDEAGSGSDFELSSGEASDPSNEDSEPGPPKQRKAPAPQRTKAGSKSASKTQCGSHHKDPSLPAASSSSSSSKRGKKMSSDGEKAEQRNLPGVDQWLEVFCEQEEKWICVDCVHGMVGQPLTCYRYATKPMTYVVGIDSDGWVRDVTQRYDPAWMTVTRKCRVDAEWWAETLRPYQSPFLDREKKEDMEFQAKHMDQPLPTAIGLYKNHPLYALKRHLLKYEAIYPETAAILGYCRGEAVYSRDCVHTLHSRDTWLKKARVVRLGEVPYKMVKGYSNRARKARLAEPQLRDENDLGLFGYWQTEEYQPPVAIDGKVPRNEFGNVYLFLPSMMPIGCVQLNLPNLHRVARKLDIDCVQAITGFDFHGGYSHPVTDGYIVCEEFKDVLLTAWENEQAIIEKKEKEKREKRALGNWKLLTKGLLIRERLKRRYGPKSEAAASHSDAGGGLSSDEEEGTSSQAEAARILAASWPQNREDEEKQKLKGGPKKTKRERKAAASHLFPFEKL
>tr|A0A7N5P4H8|A0A7N5P4H8_AILME/60-851 [subseq from] XPC complex subunit, DNA damage recognition and repair factor OS=Ailuropoda melanoleuca OX=9646 GN=XPC PE=3 SV=1
CGDPGGTAQVPVKKKAAQVTVKSENPKVVKDEALSDGEEFRDFAKGRKKAHPPRREAPVDKGSceGDDEEESEDDWEEVEELGEPVPGDVGEDAAFSKSVLPVKPVEIEIETPQQAKARERSERIKVEFETYLRRMMKRFSKEVREDTHKVHLLCLLANGFYRSHTCSQPDLLAVGLSIIPARFTRVPPQDVDAGYLSNLVKWFIGTFTVNADLSTNEGDGLQTTLERRFAIYSARDDEELVHIFLLILRALQLPTRLVLSLQPLPLKLPAAKGKKAPKEISAESPGGSLETHSPVPESQTKPKTSKGTRQEDTSSKGPGGPSAKGKRSKAAAvgKKRREPSCSGEEEHKAGGQQEDTRRHRHGRERRVASKVSYKEESGSDKISSGSDFELSSGEAHHSSDEDSEPGLSRQRRAPAPQRTKAGSKSDSRTQRGRHSKHPSFPAASTSSSSskSKRGKKISNDGEGAERGKAVGVDQWLEVFCEQEEKWVCVDCVHGVVGQALTCYKYATKPMTYVVGIDGDGWVRDVTQRYDPAWMTVTRKCRVDAKWWAETLRPYQSPLVEREKKEDSEFQAKHLGQPLPTVIGTYKNHPLYVLKRHLLKYEAIYPETAAVLGYCRGEAVYSRDCVHTLHSRDTWLKQARVVRLGEVPYKMVKGYSNRARKARLAEPQLQDHNDLGLFGEWQTEEYQPPVAVDGKVPRNEFGNVYLFLPSMMPVGCVQLSLPNLHRVARKLDIDCAQAITGFDFHKGYSHPITDGYIVCEEYKDVLLAAWENEQALIEKREKEVSRL-ARA----------------------------------------------------------------------------------------------
>tr|U3J3L5|U3J3L5_ANAPP/105-1003 [subseq from] XPC complex subunit, DNA damage recognition and repair factor OS=Anas platyrhynchos platyrhynchos OX=8840 GN=XPC PE=3 SV=2
-----KSANKPSKQKGVKLLAK-ENKKITENKGnhskeqtCSDSLKPPQRETKLKRESSVKKEMDeDNTDNDDDDDESEDEWEDVEELQEPVTDKLEEAAVHSSVALPSNPVEIEIETPEQRKKRERREKRKSEFETYLRRMMKRFSKEVREDTHKVHLLCLLANGFYRNRICSQPDLHAIGLSIIPTRFTKVSAGQVDVLYLSNFVKWFIGTFTVNDELSIEKGEPLQSTLERRFAIYAARDDEELVHIFLIILRALQLLCRLVLSLQPVPLKETTAKGKGSSKRQSLSSTSEGRESSGTTPKAVAKKCPCKKAKKDEKS-SGSEEDNKEPEKPRTARTKRthkSKLtSGSQEQKEIGNEEsglgEKDVPVKPkNNRRRRVASKVCYKEESGSDED-SASDFEVSE-EESDLSDEDFVTVSKKQRRSLGSQKSKLTSIKSPKTETSESKqsKNCSgvepRPAKSTAPalphAPRKRNKIISSDEDDGQQlvRKVIGTDQWLEVYLEREDKWVCVDCVHGSVGQPQQCFKYSTKPLYYVVGFDNDGSVKDVTQRYDPVWMTTTRKNRVDPEWWEDTLQPYRSPFVERDEKEEKEFQVKLQDQPLPTAIGEYKNHPLYALKRHLLKYQAIYPESAAILGYCRGEAVYSRDCVHTLHSKDTWLKQARVVRIGEVPYKMVKGYSNQARKARLAEPANRDKEDLALFGRWQTEEYQPPIAVDGKVPRNEYGNVYLFLPSMLPVGCVQLRLPNLNRLARKLDIDCAQAITGFDFHGGYSHPVTDGYVVCEEYKEVLIAAWENEQAEIEKKEKEKREKRALGNWKLLTKGLLIRERLKQRYSIKTEPSAPETEKGAGFSSDEEGGPSS-GTAGRDVAISWPQNRQV-EKQKEEQTTKKSKREKKGEAAQLFPFEKL
>tr|U3KDT5|U3KDT5_FICAL/107-983 [subseq from] Uncharacterized protein OS=Ficedula albicollis OX=59894 PE=3 SV=1
---------------ESKKNARNK-ENCIKEETCSDSLKCPQEEVKLKTESSIKKEMdEDNTDNNDDDDESEDEWEDVEELQEPATDKLEEVAVLPSVGLPSNPVEIEIETPEQMKKRERREKRKAEFEMYLRRMMKRFSKEVREDTHKVHLLCLLANGFYRNRICSQPDLLAIGLSIIPTRFTQVPTGQMGLVYLSNLVKWFVGTFTVNDELSTEKGEPLQSTLERRFAIYAAQDDEELVHIFLIILRALQLLCRLVLSFQPVPLKETRPKGKSSSKRLSHSSTSEGQESSATTPKAVAKKCPCKTAKQDEKSSEGKENnKEPKtAQAEKTHKSKSTKGS-QEQKETnneTSSAEEDVPVRPKNSRRRRVASKVCYKEESGSDE-GSASEFEVSE-EESDVSDEDFETVPKRRRSSQASQNSKLTTIKRSKTQTSETKLStnscgaETKPAKDTTpalfQAQRKRNKIISSDEDDghQEVRKAMGTDQWLEVFLEPEDKWVCVDCVHGNVGQPQLCFAHATKPLFYVVGFDNDGNVRDVTQRYDPVWMTSTRKSRVDPEWWEETLQPYQSPYVERDRKEENEFQLKLHDQPLPTAIGEYKNHPLYALKRHLLKFQAIYPESAAILGYCRGEAVYSRDCIHTLHSRDTWLKQARVVRVGEVPYKMVKGFSNRARKARLAEPANRDREDLALFGRWQTEEYQPPIAVDGKVPRNEYGNVYLFLPSMLPIGCVQLKLPNLNRVARKLNIDCAQAITGFDFHGGYSHPVTDGYVVCEEYKDVLVAAWENEQAEIEKKEKEKREKRALGNWKLLTKGLLIRERLKQRYSIKNEPPAPETEKGEGFSSDEEGAPSSE-SAVGNTAMYWPQNRQLE-KQGEKT-AKKSKREKRGEAAQLFPFEKL
>tr|X5DRB1|X5DRB1_HUMAN/60-940 [subseq from] Xeroderma pigmentosum, complementation group C isoform A (Fragment) OS=Homo sapiens OX=9606 GN=XPC PE=2 SV=1
CSHPGGSADGPAKKKVAKVTVKSENLKVIKDEALSDGDDLRDFPSDLKKAHHLKRGATMNEDSNEEEEESENDWEEVEELSEPVLGDVRESTAFSRSLLPVKPVEIEIETPEQAKTRERSEKIKLEFETYLRRAMKRFNKGVHEDTHKVHLLCLLANGFYRNNICSQPDLHAIGLSIIPARFTRVLPRDVDTYYLSNLVKWFIGTFTVNAELSASEQDNLQTTLERRFAIYSARDDEELVHIFLLILRALQLLTRLVLSLQPIPLKSATAKGKKPSKERLTADPGGSSETSSQVLENHTKPKTSKGTKQEETFAKGTCRPSAKGKRNKGGRKKRSKPSSSEEDEGPGDKQEKATQRRPHGRERRVASRVSYKEESGSDEAGSGSDFELSSGEASDPSDEDSEPGPPKQRKAPAPQRTKAGSKSASRTHRGSHRKDPSLPAASSSSSSSKRGKKMCSDGEKAEKRSIAGIDQWLEVFCEQEEKWVCVDCVHGVVGQPLTCYKYATKPMTYVVGIDSDGWVRDVTQRYDPVWMTVTRKCRVDAEWWAETLRPYQSPFMDREKKEDLEFQAKHMDQPLPTAIGLYKNHPLYALKRHLLKYEAIYPETAAILGYCRGEAVYSRDCVHTLHSRDTWLKKARVVRLGEVPYKMVKGFSNRARKARLAEPQLREENDLGLFGYWQTEEYQPPVAVDGKVPRNEFGNVYLFLPSMMPIGCVQLNLPNLHRVARKLDIDCVQAITGFDFHGGYSHPVTDGYIVCEEFKDVLLTAWENEQAVIERKEKEKKEKRALGNWKLLAKGLLIRERLKRRYGPKSEAAAPHTDAGGGLSSDEEEGTSSQAEAARILAASWPQNREDEEKQKLKGGPKKTKREKKAAASHLFPFEQL
>tr|A0A7J7UF03|A0A7J7UF03_MYOMY/56-531 [subseq from] XPC complex subunit, DNA damage recognition and repair factor OS=Myotis myotis OX=51298 GN=mMyoMyo1_020623 PE=3 SV=1
--DPGGSPDGPVK-KVAKVTVKSESLKVKKDEVVSDGEDFRDFTSACTKAHHPKRESAVDKDRHEgddDEEESEDDWEEVEELSELVPDDGAENATFSQSVLPVKPVEIEIETPEQAKARERSEKIQMEFETALRRLMKRFNKEVHEDTHKVHLLCLLANGFYRNSVCNQLDLQAISLSIIPVRFTKVPPQDVDISYLSNLVKWFIGTFTVNSDLSISEHDSLQTTLERRFAIYSARDDEELVHIFLLMLRALQLPTRLVLSLQPVPLKLSVAKGKKPKKS-STESPEGSSETSSQVSENQTKPKTSRGTRKEGTSSKGTNSPSTKGKRSKAAAvgKKRREPSSSEEEEGEAGEQEE-TQRQLRGRERRVASRVSYKEESGSDETNSGSDFELSSGEAHHPSDEDSEPGPSRQRRAPAPQRTKAGSKSDSRTQRGSHPKHPDSPAASTSSSSSknKRGKKMTSDGERTEKGKTAGVDQWLE-----------------------------------------------------------------------------------------------------------------------------------------------------------------------------------------------------------------------------------------------------------------------------------------------------------------------------------------------------------------------------------------------------------------------
>tr|A0A7J7UF03|A0A7J7UF03_MYOMY/530-844 [subseq from] XPC complex subunit, DNA damage recognition and repair factor OS=Myotis myotis OX=51298 GN=mMyoMyo1_020623 PE=3 SV=1
-----------------------------------------------------------------------------------------------------------------------------------------------------------------------------------------------------------------------------------------------------------------------------------------------------------------------------------------------------------------------------------------------------------------------------------------------------------------------------------------------------------------------------------------------------------------------------------LEFQAKHLDQPLPTVIGTYKNHPLYALKRHLLKYEAIYPETAAIIGYCRGEAVYSRDCVQTLHSRDTWLKQGRVVRLGEVPYKMVKGYSNRARRARLAEPQLQDQNDLGLFGKWQTEEYQPPVAVDGKVPRNEFGNVYLFLPSMMPVGCVQLNLPNLNRVARKLGIDCVPAVTGFDFHKGYSHPITDGYIVCEEYKDVLLAAWENEQALIEKKEKEKREKRALENWKLLAKGLLIRERLKLRYGAKSGAETPHP-AGGGLSSDEEEGTSSQAEAAKILAASWPQNREAKEEQKPR-CPKKTKREK-AEASHLFPFERL
>tr|A0A7M4FIE2|A0A7M4FIE2_CROPO/113-883 [subseq from] XPC complex subunit, DNA damage recognition and repair factor OS=Crocodylus porosus OX=8502 GN=XPC PE=3 SV=1
-----------------------------------------------------------------------------------------------------------------------REKRKTEFETYLRRMMKRFNKEVHEDTHKVHLLCLIANGFYRTRICNQPDLQAIGLSIIPNHFTKVPAGRVDVLYLSNLVKWFVGTFTINTELSVEDGENMQCILERRFAIYAARDNEELIHIFLIILRALQLLCRLVLSLQPIPLKEVAGKGKSSSKRPSVS--GVTKEQEGSV-RNPKKSSGPRAKKKEALL--DNARADKKPkksdipgtkrvSKSKMAKHVQEQKESSAEEGSPGEK---EVLRTKNNRRRSVASKVSYKEESGSG-GDSDSEFEASE-EESSVSDEDFEIVPRKQRRSSGPKKPGVTVKSnrkawplESKLPKNSGEAEHALakKAALGSFNSPKKSKIISTDEDDMEQEmvKVTSADQWLEVFVEREDKWVCVDCVRGTVNQPQLCFRYATKPVSYIVGIDNDGCVKDITQRYDPAWMTLTRKYRVDPEWWEETLEPYKSTFVERDKKEEMEFQVKLQDQPLPTAIGEYKNHPLYALKRHLLKYEAIYPETAAILGYCRGEAVYSRDCVHTLHSRDTWLKQARVVRIGEVPYKMVKGYSNHARRARLAEPANRDKDDLALFGLWQTEEYQPPVAVDGKVPRNEYGNVYLFLPCMLPVGCVQLKLPNLNRVARKLGIDCVQAVTGFDFHGGYSHPVTDGYIVCEEYREVLVAAWENEQAEMERKEKEKREKRALGNWKLMVKGLLIRERLKQRYCNKVFET-SGMEKGAGFSSDEEEGPSSETPAE-DVAAFWPLNRQVE-KQDEEKKVRKSKREKKGEAAHLFPFEKL
>tr|A0A7M4FIG8|A0A7M4FIG8_CROPO/6-766 [subseq from] XPC complex subunit, DNA damage recognition and repair factor OS=Crocodylus porosus OX=8502 GN=XPC PE=3 SV=1
--------------------------------------------------------------------------------------------------------------------------------TYLRRMMKRFNKEVHEDTHKVHLLCLIANGFYRTRICNQPDLQAIGLSIIPNHFTKVPAGRVDVLYLSNLVKWFVGTFTINTELSVEDGENMQCILERRFAIYAARDNEELIHIFLIILRALQLLCRLVLSLQPIPLKEVAGKGKSSSKRPSVS--GVTKEQEGSV-RNPKKSSGPRAKKKEALL--DNARADKKPkksdipgtkrvSKSKMAKHVQEQKESSAEEGSPGEK---EVLRTKNNRRRSVASKVSYKEESGSG-GDSDSEFEASE-EESSVSDEDFEIVPRKQRRSSGPKKPGVTVKSnrkawplESKLPKNSGEAEHALakKAALGSFNSPKKSKIISTDEDDMEQEmvKVTSADQWLEVFVEREDKWVCVDCVRGTVNQPQLCFRYATKPVSYIVGIDNDGCVKDITQRYDPAWMTLTRKYRVDPEWWEETLEPYKSTFVERDKKEEMEFQVKLQDQPLPTAIGEYKNHPLYALKRHLLKYEAIYPETAAILGYCRGEAVYSRDCVHTLHSRDTWLKQARVVRIGEVPYKMVKGYSNHARRARLAEPANRDKDDLALFGLWQTEEYQPPVAVDGKVPRNEYGNVYLFLPCMLPVGCVQLKLPNLNRVARKLGIDCVQAVTGFDFHGGYSHPVTDGYIVCEEYREVLVAAWENEQAEMERKEKEKREKRALGNWKLMVKGLLIRERLKQRYCNKSETSG--MEKGAGFSSDEEEGPSSETPAE-DVAAFWPLNRQVE-KQDEEKKVRKSKREKKGEAAHLFPFEKL
>tr|A0A6P7Y927|A0A6P7Y927_9AMPH/128-939 [subseq from] DNA repair protein complementing XP-C cells isoform X1 OS=Microcaecilia unicolor OX=1415580 GN=XPC PE=3 SV=1
--------------------------------------------------------------SRDSEDESEDDWEEVEELPVSA-PDGLGSAACPELVPSINPVEIEIETPEQAKKRERREKRKAEFEAYLRRMMNRFNKDVREDTHKVHLLCLLGNGFYRNRVCNLPDLQAVALSIIPDNFTKVPVDHVDGLYLSNLLKWFIATFTLNAELSADENESPQSTLERRFGIFSMRDEGEMCHMLLIILRALQLLCRLVLSLQPIPLKEPAGKGKMSprnkSSRTCSAGPRGSNKGKKEAARRNDAGKqenTLSGESSEEeADEKPEMQ-TPSGTKRAAAAAKNSRRC-SKKQAGAGEGESKAEAK--NNRRRRVASKVSYVEESRSED-SSDSDFQFSESEDSNISDGEYGKSSRV-------QKRSSGTQKINAARQSVGKAKPSAETAEQ-TSSKKRNKIVSSDEEEEVRvTAVAeGTDQWVEVFLERDSKWACIDCIHGVVGQPQLCYKLATKPVMYIVGIDNGGYTKDVTQRYDTVWMTSTRKRRIDPEWWRETLEPYRSPFTESEKKEDLELHTKLLDQPLPTSITEFKSHPLYALKRHLLKYEAIYPDTAAILGYCRGEAVYSRDCVQTLHSRDTWLKDARVVRLGEVPYKMVKGQSNRARKARLADPVKQDTNDLALFGLWQTEDYQPPVAVDGKVPRNEYGNVYLFKPSMLPIGCCHLQLPNLHRAARKLDIDCVPAVTGFDFHCGFSHPVTNGYIVCDEHKDVLLSAWENEQANIERKEKEKREKRALSNWKLLVKGLLIQERLKQRYGSKQEATGSAA-AGGAEFSSDEDGAGLE-PAAEHLTVSWPQNRQAEEQKEAR-PVKKSRREQKGNASYLFPFEKL
>tr|A0A480LUY0|A0A480LUY0_PIG/60-715 [subseq from] DNA repair protein complementing XP-C cells isoform 5 OS=Sus scrofa OX=9823 PE=4 SV=1
CGASGGPAAGPARKKVARATVKLETPQVVKDEALSDEDDFRDFTSARKKTHLPKKEAAVDTGAceGDAEEDSEDDWEEVEELTEPVPGGLGENTAFSKSAVPVKPVEIEIETPEQVKARERSEKIKMEFETQLRRMMKRFNKEVHEDTHKVHLLCLLANGFYRNSICSQPDLRAIGLSIIPTRFTKVPPQDVDVCYLSNLVKWFIGTFTVNADLSTNEQDGLQTTLERRFAIYSARDDEELVHIFLLIIRALHLSARLVLSLQPIPLKSSAAKGKKASKERSTEGPGCSSETSSPGPAKQTKLKSSSGNRREDPSSEGTSGPRAKGKGSKAaaATKKQREPSSSGEEEGKAAGQQGEARRPARGRRRQAATRVSYKEESGSDKASSSSDFELSSGDSHCPSDEDSEPGLRRQRRAPGLPRTKAGAKSDSRSQRGSHPKPPGFLAASAGPPGSKRkgGKKTSVRGEEADGGKVAGVDHWLEVFCEREDKWVCVDCVHGVVGQPLTCYQYATKPMTYVVGIDGDGWVRDVTQRYDPAWMTATRKCRVDAVWWAETLRPYRSPLLEREQREDQEFQAKHLDQPMPTVIGTYKNHPLYALKRHLLKYEAIYPETAAILGYCRGEAVYSRDCVHTLHSRDTWLKQGRVVRLGEVPYKVTVG---------------------------------------------------------------------------------------------------------------------------------------------------------------------------------------------------------------------------------------
>tr|A0A6P7YFA4|A0A6P7YFA4_9AMPH/127-938 [subseq from] DNA repair protein complementing XP-C cells isoform X2 OS=Microcaecilia unicolor OX=1415580 GN=XPC PE=3 SV=1
-------------------------------------------------------------ASRDSEDESEDDWEEVEELPVSA-PDGLGSAACPELVPSINPVEIEIETPEQAKKRERREKRKAEFEAYLRRMMNRFNKDVREDTHKVHLLCLLGNGFYRNRVCNLPDLQAVALSIIPDNFTKVPVDHVDGLYLSNLLKWFIATFTLNAELSADENESPQSTLERRFGIFSMRDEGEMCHMLLIILRALQLLCRLVLSLQPIPLKEPAGKGKMSprnkSSRTCSAGPRGSNKGKKEAARRNDAGKqenTLSGESSEEeADEKPEMQ-TPSGTKRAAAAAKNSRRC-SKKQAGAGEGESKAEAK--NNRRRRVASKVSYVEESRSED-SSDSDFQFSESEDSNISDGEYGKSSRV-------QKRSSGTQKINAARQSVGKAKPSAETAEQ-TSSKKRNKIVSSDEEEEVRvTAVAeGTDQWVEVFLERDSKWACIDCIHGVVGQPQLCYKLATKPVMYIVGIDNGGYTKDVTQRYDTVWMTSTRKRRIDPEWWRETLEPYRSPFTESEKKEDLELHTKLLDQPLPTSITEFKSHPLYALKRHLLKYEAIYPDTAAILGYCRGEAVYSRDCVQTLHSRDTWLKDARVVRLGEVPYKMVKGQSNRARKARLADPVKQDTNDLALFGLWQTEDYQPPVAVDGKVPRNEYGNVYLFKPSMLPIGCCHLQLPNLHRAARKLDIDCVPAVTGFDFHCGFSHPVTNGYIVCDEHKDVLLSAWENEQANIERKEKEKREKRALSNWKLLVKGLLIQERLKQRYGSKE-AT-GSAAAGGAEFSSDEDGAGLE-PAAEHLTVSWPQNRQAEEQKEAR-PVKKSRREQKGNASYLFPFEKL
>tr|A0A7J7UF05|A0A7J7UF05_MYOMY/56-326 [subseq from] XPC complex subunit, DNA damage recognition and repair factor OS=Myotis myotis OX=51298 GN=mMyoMyo1_020623 PE=3 SV=1
--DPGGSPDGPVK-KVAKVTVKSESLKVKKDEVVSDGEDFRDFTSACTKAHHPKRESAVDKDRHEgddDEEESEDDWEEVEELSELVPDDGAENATFSQSVLPVKPVEIEIETPEQAKARERSEKIQMEFETALRRLMKRFNKEVHEDTHKVHLLCLLANGFYRNSVCNQLDLQAISLSIIPVRFTKVPPQDVDISYLSNLVKWFIGTFTVNSDLSISEHDSLQTTLERRFAIYSARDDEELVHIFLLMLRALQLPTRLVLSLQPVPLKLSVAK----------------------------------------------------------------------------------------------------------------------------------------------------------------------------------------------------------------------------------------------------------------------------------------------------------------------------------------------------------------------------------------------------------------------------------------------------------------------------------------------------------------------------------------------------------------------------------------------------------------------------------
>tr|A0A7J7UF05|A0A7J7UF05_MYOMY/326-639 [subseq from] XPC complex subunit, DNA damage recognition and repair factor OS=Myotis myotis OX=51298 GN=mMyoMyo1_020623 PE=3 SV=1
------------------------------------------------------------------------------------------------------------------------------------------------------------------------------------------------------------------------------------------------------------------------------------------------------------------------------------------------------------------------------------------------------------------------------------------------------------------------------------------------------------------------------------------------------------------------------------KFQAKHLDQPLPTVIGTYKNHPLYALKRHLLKYEAIYPETAAIIGYCRGEAVYSRDCVQTLHSRDTWLKQGRVVRLGEVPYKMVKGYSNRARRARLAEPQLQDQNDLGLFGKWQTEEYQPPVAVDGKVPRNEFGNVYLFLPSMMPVGCVQLNLPNLNRVARKLGIDCVPAVTGFDFHKGYSHPITDGYIVCEEYKDVLLAAWENEQALIEKKEKEKREKRALENWKLLAKGLLIRERLKLRYGAKSGAETPHP-AGGGLSSDEEEGTSSQAEAAKILAASWPQNREAKEEQKPR-CPKKTKREK-AEASHLFPFERL
>tr|A0A480TLV1|A0A480TLV1_PIG/60-715 [subseq from] DNA repair protein complementing XP-C cells isoform 5 OS=Sus scrofa OX=9823 PE=4 SV=1
CGASGGPAAGPARKKVARATVKLETPQVVKDEALSDEDDFRDFTSARKKTHLPKKEAAVDTGAceGDAEEDSEDDWEEVEELTEPVPGGLGENTAFSKSAVPVKPVEIEIETPEQVKARERSEKIKMEFETQLRRMMKRFNKEVHEDTHKVHLLCLLANGFYRNSICSQPDLRAIGLSIIPTRFTKVPPQDVDVCYLSNLVKWFIGTFTVNADLSTNEQDGLQTTLERRFAIYSARDDEELVHIFLLIIRALHLSARLVLSLQPIPLKSSAAKGKKASKQRSTEGPGCSSETSSPGPAKQTKLKSSSGNRREDPSSEGTSGPRAKGKGSKAaaATKKQREPSSSGEEEGKAAGQQGEARRPACGRRRQAATRVSYKEESGSDKASSSSDFELSSGDSHCPSDEDSEPGLRRQRRAPGLPRTKAGAKSDSRSQRGSHPKPPGFLAASAGLPGSKRkgGKKTSVRGEEADGGKVAGVDHWLEVFCEREDKWVCVDCVHGVVGQPLTCYQYATKPMTYVVGIDGDGWVRDVTQRYDPAWMTATRKCRVDAVWWAETLRPYRSPLLEREQREDQEFQAKHLDQPMPTVIGTYKNHPLYALKRHLLKYEAIYPETAAILGYCRGEAVYSRDCVHTLHSRDTWLKQGRVVRLGEVPYKVTVG---------------------------------------------------------------------------------------------------------------------------------------------------------------------------------------------------------------------------------------
>tr|A0A480TY39|A0A480TY39_PIG/60-715 [subseq from] DNA repair protein complementing XP-C cells isoform 5 OS=Sus scrofa OX=9823 PE=4 SV=1
CGASGGPAAGPARKKVARATVKLETPQVVKDEALSDEDDFRDFTSARKKTHLPKKEAAVDTGAceGDAEEDSEDDWEEVEELTEPVPGGLGENTAFSKSAVPVKPVEIEIETPEQVKARERSEKIKMEFETQLRRMMKRFNKEVHEDTHKVHLLCLLANGFYRNSICSQPDLRAIGLSIIPTRFTKVPPQDVDVCYLSNLVKWFIGTFTVNADLSTNEQDGLQTTLERRFAIYSARDDEELVHIFLLIIRALHLSARLVLSLQPIPLKSSAAKGKKASKQRSTEGPGCSSETSSPGPAKQTKLKSSSGNRREDPSSEGTSGPRAKGKGSKAaaATKKQREPSSSGEEEGKAAGQQGEARRPACGRRRQAATRVSYKEESGSDKASSSSDFELSSGDSHCPSDEDSEPGLRRQRRAPGLPRTKAGAKSDSRSQRGSHPKPPGFLAASAGPPGSKRkgGKKTSVRGEEADGGKVAGVDHWLEVFCEREDKWVCVDCVHGVVGQPLTCYQYATKPMTYVVGIDGDGWVRDVTQRYDPAWMTATRKCRVDAVWWAETLRPYRSPLLEREQREDQEFQAKHLDQPMPTVIGTYKNHPLYALKRHLLKYEAIYPETAAILGYCRGEAVYSRDCVHTLHSRDTWLKQGRVVRLGEVPYKVTVG---------------------------------------------------------------------------------------------------------------------------------------------------------------------------------------------------------------------------------------
>tr|A0A226NAB8|A0A226NAB8_CALSU/106-860 [subseq from] Uncharacterized protein OS=Callipepla squamata OX=9009 GN=ASZ78_012806 PE=3 SV=1
--------------------------------------------TKLKRESPIKKEmAEDNtDDDDDDDDESEDEWEDVEELQEP--GDkLEEGAVLPAVVLPSNPVEIEIETPEQLKKRERREKRKAEFETYLRRMMKRFTKDVREDTHKVHLLCLLANGFYRNRICSQPDLHAIGLSIIPIHFTKVPAGQVDLLYISNLVKWFVGTFTVNDELSTEKGEPLQSTLERRFAIYAARDDQELVHIFLIILRALQLLCRLVLSLQPVPLKEMKTKEKGTSKKQSLSSTSEGQESSGTTPKAVAKKCPSKKAKWdekssgsEEDNEESEKTKAAQTKRTRKSKlttGNKEQKKSRNEDSGFGEKD--APVRAKNNRRRRVASKVCYKEESGSDD-DSASDFEISSE-ESQLSDEDFESVPKKRRSSRGAQKSKLvtvkSPKsetSESRLSRNSDGVEPR-PAKSTAPtlphAQRKRNKIISSDEDEGQQmaRKVVGTDQWLEVFLEREDKWVCVDCVHGIVAQPQQCFVYATKPLSYVVGFDNDGSVKDVTQRYDPVWMTRTRKNRVDPEWWEDTLQPYRSPFVDRDEKEEKEFQLKLQDQPLPTAIGEYKNHPLYALKRHLLKYQAIYPESAAILGYCRGEAVYSRDCVHTLHSRDTWLKQARVVRIGEVPYKMVKGYSNQARKARLAEPANRDKADLALFGRWQTEEYQPPVAVDGKVPRNEYGNVYLFLPSMLPVGCVQLRLPNLNRLARKLDIDCAPAVTGFDFHGGYSHAVTDGYVVCEEYKEVLIAAWENEQAEIEKKEKET-----------------------------------------------------------------------------------------------------
>tr|A0A226NAB8|A0A226NAB8_CALSU/860-928 [subseq from] Uncharacterized protein OS=Callipepla squamata OX=9009 GN=ASZ78_012806 PE=3 SV=1
-----------------------------------------------------------------------------------------------------------------------------------------------------------------------------------------------------------------------------------------------------------------------------------------------------------------------------------------------------------------------------------------------------------------------------------------------------------------------------------------------------------------------------------------------------------------------------------------------------------------------------------------------------------------------------------------------------------------------------------------------------------------------------------------------------------------------------------------TEPSAPETEKGAGFSSDEEGGPSSG-TAGGDVDISWPRNRQV-EKQKEKT-TRKSKREKKEAAAQLFPFEKL
>tr|A0A7M4G2T3|A0A7M4G2T3_CROPO/4-746 [subseq from] XPC complex subunit, DNA damage recognition and repair factor OS=Crocodylus porosus OX=8502 GN=XPC PE=3 SV=1
------------------------------------------------------------------------------ELQEAIPDKSGEAVGLPALLLSGKPVEIEIETPQQAKKRERREKRKTEFETYLRRMMKRFNKEVHEDTHKVHLLCLIANGFYRTRICNQPDLQAIGLSIIPNHFTKVPAGRVDVLYLSNLVKWFVGTFTINTELSVEDGENMQCILERRFAIYAARDNEELIHIFLIILRALQLLCRLVLSLQPIPLKEVAGKGKSSSKRPSVS--GVTKEQEGSV-RNPKKSSGPRAKKKEALL--DNARADKKPkksdipgtkrvSKSKMAKHVQEQKESSAEEGSPGEK---EVLRTKNNRRRSVASKVSYKEESGSG-GDSDSEFEASE-EESSVSDEDFEIVPRKQRRSSGPKKPGVTVKSnrkawplESKLPKNSGEAEHALakKAALGSFNSPKKSKIISTDEDDMEQEmvKVTSADQWLEVFVEREDKWVCVDCVRGTVNQPQLCFRYATKPVSYIVGIDNDGCVKDITQRYDPAWMTLTRKYRVDPEWWEETLEPYKSTFVERDKKEEMEFQVKLQDQPLPTAIGEYKNHPLYALKRHLLKYEAIYPETAAILGYCRGEAVYSRDCVHTLHSRDTWLKQARVVRIGEVPYKMVKGYSNHARRARLAEPANRDKDDLALFGLWQTEEYQPPVAVDGKVPRNEYGNVYLFLPCMLPVGCVQLKLPNLNRVARKLGIDCVQAVTGFDFHGGYSHPVTDGYIVCEEYREVLVAAWENEQAEMERKEKEKREKRALGNWKLMVKGLLIRERLKQRYCNK------------------------------------------------------------------------
>tr|H0ZDB1|H0ZDB1_TAEGU/12-743 [subseq from] Uncharacterized protein OS=Taeniopygia guttata OX=59729 GN=XPC PE=3 SV=2
------------------------------------------------------------------------------ELQEP--SDKLEATVLPSMGLPSNPVEIEIETPEQVKKRETREKRKAEFEMYLRRMMKRFSKEVREDTHKVHLLCLLANGFYRNRICSQPDLLAIALSIVPTRFTQVPAGQVGLVYLSNLVKWFVGTFTVNDELSTEKGEPLQATLERRFAIYAAQDDEELVHIFLIILRALQLLCRLVLSFQPIPLKETRPKGRESS----TTTPKAVAKTCPcKKAKQDEKSSESKENNKEPKKPKtAQTGRTHKSKLTKGSQEQK--GSNNETS-----SAEKDVPVRPkNDRRRRVASKVCYKEESGSDE-GSASDFEVSE-EESDLSDEDFETVPKRRRSSQASQNSKLTTIKRSKTETSETRQAENLhgaetkPAKSTTPAlpqaQRKKNKIISSDEDdgQQEVRRAMGTDQWLEVFLEPEDKWVCVDCVHGNVGQPQLCFAHATKPLFYVVGFDNDGSVRDVTQRYDPVWMTSTRKSRVDPEWWEETLQPYESPFVERDKKEENEFQVKLQDQPLPTSIGEYKNHPLYALKRHLLKYQAIYPESAAILGYCRGEAVYSRDCIHTLHSRDTWLKQARVVRIGEVPYKMVRGFSNRARKARLAEPAIRDQEDLALFGRWQTEEYQPPIAVDGKVPRNEYGNVYLFLPSMLPVGCVQLKLPNLNRVARKLNIDCAQAITGFDFHGGYSHPVTDGYVVCEEYKDVLVAAWENEQAEIEKKEKQKREIRALGNWKLLTKGLLIRERLKQRYSIKV-----------------------------------------------------------------------
>tr|A0A674H785|A0A674H785_TAEGU/12-795 [subseq from] Uncharacterized protein OS=Taeniopygia guttata OX=59729 GN=XPC PE=3 SV=1
------------------------------------------------------------------------------ELQEP--SDKLEATVLPSMGLPSNPVEIEIETPEQVKKRETREKRKAEFEMYLRRMMKRFSKEVREDTHKVHLLCLLANGFYRNRICSQPDLLAIALSIVPTRFTQVPAGQVGLVYLSNLVKWFVGTFTVNDELSTEKGEPLQATLERRFAIYAAQDDEELVHVRDWEVQGWLVTVVIKMTCSTCEGRESSTTTPKAVAKTCPCKKAKQDEKSSESKENNKEPKKPKTAQT------GR---THKSKLTKGSQEQK--GSNNETSS-----AEKDvPVRPKNDRRRRVASKVCYKEESGSDE-GSASDFEVSE-EESDLSDEDFETVPKRRRSSQASQNSKLTTIKRSKTETSETRQAENLhgaetkPAKSTTPAlpqaQRKKNKIISSDEDdgQQEVRRAMGTDQWLEVFLEPEDKWVCVDCVHGNVGQPQLCFAHATKPLFYVVGFDNDGSVRDVTQRYDPVWMTSTRKSRVDPEWWEETLQPYESPFVERDKKEENEFQVKLQDQPLPTSIGEYKNHPLYALKRHLLKYQAIYPESAAILGYCRGEAVYSRDCIHTLHSRDTWLKQARVVRIGEVPYKMVRGFSNRARKARLAEPAIRDQEDLALFGRWQTEEYQPPIAVDGKVPRNEYGNVYLFLPSMLPVGCVQLKLPNLNRVARKLNIDCAQAITGFDFHGGYSHPVTDGYVVCEEYKDVLVAAWENEQAEIEKKEKQKREIRALGNWKLLTKGLLIRERLKQRYSIKTEPSAPETEKGGGFSSDEEGAPSSESTVGN-TAIYWPQNRQQEKQEEIAAKNKQARKEGRS-----------
>tr|A0A670XZI6|A0A670XZI6_PSETE/25-859 [subseq from] XPC complex subunit, DNA damage recognition and repair factor OS=Pseudonaja textilis OX=8673 GN=XPC PE=3 SV=1
---------------------------------------------PLKKKTDAKKELIFTKKEEDEDEESEEEWEDVEELCEPEIEMLKEVKAPK---QPNPTVEIEIETPEQAKKREKREKRQAEFEIYLRRMLKRFSKEVREDTHKVHLLCLLANGFHRNRICLQPDLQAVGLSIIPIRFTKDPVDRINRLFLSNLVNWFSATFTINNQLSDSE--DWQVTLERRFAVYAARDEAELVQIFLLILRALHLMCRLVLSLQPIPLKEPPRKGKSSKKS-------------SVLVASGTLPDSAKSTRQctrADT-AKKPSLSRAKRLRKKSPTQEdIWKDIKSENDEKI-LRAEQALGRPKNDRRRQVASKVSYKEESGDSEDNDSEFCPTEENDDTSISDEDFEI-PRKKLKSPlgTPKttlgtlKTKAmvnrkrSVPSVSKRHKDSEIMGSSVDKTvsPCSSNSSKKKNKIISSDEEEEQRAVVsrGTDHWVEVFLEREDRWVCVDCIHGNVGHPLECFKYASKPVCYIIGIDNSGFVKDVTQRYDPGWMTATRKCRVDAQWWEETLEPYKSSFVERDAKEEREFLAKLQDQPLPKSISEYKNHPLYALKRHLLKYEAIYPETASILGYCRGEAVYSRDCIHTLHSKDTWLKQARVVRIGEVPYKMVKGYSNQARKARMAEPANRDKMDLPLFGLWQTEKYQPPLAVDGRVPRNEFGNVYLFQPCMLPIGCVQLNLPSLHRVARKLDIDCVPAVTGFDFHGGYSHPVTEGYIICEEYKEVLVAAWENEESEREKKEKEKREKRVLGNWKLMVKGLLIKERLKKRYSTKNETRVM-MEGESGFSSDDEEGPNSETPA-EDVAVSWPQNRQAEEQGGKGQTTKRSKREKKGEAKHLFPFEKL
>tr|A0A091RD65|A0A091RD65_9GRUI/2-808 [subseq from] DNA repair protein complementing XP-C cells (Fragment) OS=Mesitornis unicolor OX=54374 GN=N332_02225 PE=3 SV=1
----------------------------------------------------------------DDDDESEDEWENVEEPQEPDIEKLEEAALLPAAVLPSSSVEIEIETPVQRKERLRREKRKAEYDMYLRRIKKRIIKEVREDTHKVHLLCLLGNGFYRNRICSQPDLLAIGLSIIPSHFTDVPAGQVDLPYLSSLVKWFVGTFTVNAELSTEKGEPLQSTLERRFAIYAARDGEELVHIFLVLLRSLQLLCRLVLSFQPIPLKETGAKGKSSSKRHSLS--GTSEEQESTTPKAAAKKCPCSKTKQNENSSE-TKEDNKEPKKRKAAQTRRtpkSKLGtGSQEQKESGNEESgsalKTVVVRPKnSQRRQVASKVCYKEESGTDE-GSGSNFEILE-EDSDLSDDDFEIAPKRRRSSRGSQKSKLTaTKspepkiSQSRLSKNSHGAEPMSAEGTASAlphAQRKRRKIISSdedDGQPAV-RKAMHTDQWLEVFLEHEDKWVCIDCVHGSVGQPQLCFTHATKPLSYIVGFDNDGSVRDVTRRYDPVWMTATRKNRVEPQWWEDTLQPYHSPCVERDEKEENEFQVKLQDQPLPTAIGDYKNHPLYALRRHLLKYEAIYPESAGILGYCRGEAVYPRACVHTLHSKDTWLKQARVVRIGEVPYKVVKGFSNQARKARLQQVVVWDREDLALFGRWQTEEYRPPVAVDGKVPRNEYGNVYLFLPSMLPIGCVQLRLPGLHRVARKLDIDCAQAVTGFDFHCGFSHPVTDGYVVCEEYKEVLIAAWENEQKDIEMKEKEKRERRILGNWKLLTKGLLIRERVKKLYSIKTEPLAPDRDQGPDLSSDEEEGPSSKTAIAN-AAIFWPQNRLLEQKEE-------------------------
>tr|A0A670J0J8|A0A670J0J8_PODMU/88-841 [subseq from] XPC complex subunit, DNA damage recognition and repair factor OS=Podarcis muralis OX=64176 GN=XPC PE=3 SV=1
------------------------------------------------------------------------------------------------------------------------EKRQVEFETYLRRMMKRFNKGVHEDTHKVHLLCLLANGFHRNRICSQPDLQAIGLSIIPAHFTKVPAGRVDRLFLSNLVKWFVATFTVNGELSDNE-ESWQSTLERRFAVYAARDEEELVHIFLLILRALQLLCRLVLSLQPIPLKVSAGK-VGPGKVKLEAGQEK-VLSGSQEADRKSSP-----TGAKRTVNKPTALRSAEEEKEPG----------------VSNLRERGgMGRTKNDRLRKVASKVSYKEESGSDN-GRDSEFHASEEDedESSISDEDFETPKRKQRSSLGTPKAKAALnnrrKSgpaVLNVPKNSRTVESSLGEAAtpgSSNLSKKRNKIISSDEDEGgdvGPGKQRGTDQWLEVFLEREDKWVSVDCVHGTVGQPLLCFRHATKPVCYIIGIDNDGCVKDVTQRYDPAWMTSTRKCRVDAEWWEDTLEPYRSPFVEREKKEEREFLVKLQDQPLPTAIGEYKNHPLYALKRHLLKYEAIYPETAAILGYCRGEAVYSRDCIHTLHSKDTWLKQARVVRIGEVPYKMVIGYSNQARKARMAEPANRDKKDLPLFGLWQTEEYQPPVAVDGRVPRNEFGNVYLFQPSMLPIGCVQLKLPNLHRVARKLDIDCVPAVTGFDFHGGYSHPVTEGYVICEEYKEVLVAAWENEEAEREKKEKEKREKRVLGNWKLLTKGLLIKERLKRRYSTKNEAAGAMVTPGGGFSSDEDEGGGepSSETPAGDVDVSWPQNRQLEQEREGGKRTRKSKREKKGEAKYLFPFEKL
>tr|A0A803STU8|A0A803STU8_ANOCA/66-930 [subseq from] XPC complex subunit, DNA damage recognition and repair factor OS=Anolis carolinensis OX=28377 GN=XPC PE=4 SV=1
----------NAEQKAKKPRIKEENRTVEKQGSYKKGERSSGLQSSPQKK-GIKKEFTIKK--KEEEEESEDEWEDVEELHEPEIE-LLEKI--AAPTLPKETVEIEIETPEQAKKRERREKRQTEFETYLRRMMKRFNKEVREDTHKVHLLCLLANGFYRNKICCQSDLQAIGLSIIPTRFTKVPEDRVDRVYLSNLVKWFVATFTVNSDLSDNE-EGWQATLERRFAIYAARDEEELVHRNSSSKKC--------AS-AAVSTKSR-GSAKKPKIA--APKCTGSHKTKQEAEQEKVSPRSQKEDKKPNTSeTKGTVNKSPVLSGTQKGNESAHHESNLREKEGLGKP--------KNDRQRKVASKVSYKEESGSDED-SDSEFSVSEEEEEDSsvSDEDFETPRRKQKSSLGVCKAKGTfehrKRSgplVSKGSRNSKTVDaPTQKTASPcSSNSVKKRNKIISSDEKGESdggeqvtYKLRGTDQWAEVFLEREDRWVCVDCVHGTVGQPSLCFKYATKPVCYIIGIDNTGYVKDITQRYDPAWMTTTRKTRVDPQWWEDTLEPYRTPLVEREKKEDREFIVKHQDQPLPTSIGEYKNHPLYALKRHLLKYEAIYPETAAILGYCRGEAVYSRDCIHTLHSKDTWLKQARVVRIGELPYKMVKGYSNHARKARMAEPANRDKKDLPLFGLWQTEEYQPPIAVDGRVPRNEFGNVYLFQPKMLPIGCVQLKLPNLNRVARKLDIDCVQAVTGFDFHGGYSHPVTEGYVICEEYKEVLVAAWENEEAEREKKEKEKREKRVLGNWKLLVKGLLIRERLKARYSIKNEAAGVVVERGAGFSSDddeEEKGGPSSETPAEDMAISWPQNRQVEEQNKGSKTTRKSRRQKKGEAKHLFPFEKL
>tr|A0A226PTJ0|A0A226PTJ0_COLVI/31-752 [subseq from] Uncharacterized protein OS=Colinus virginianus OX=9014 GN=H355_001327 PE=3 SV=1
---------------------------------------------------------------------------HDEELQEP--GDkLEEGAVLPAVVLPSNPVEIEIETPEQLKKRERREKRKAEFETYLRRMMKRFTKDVREDTHKVHLLCLLANGFYRNRICSQPDLHAIGLSIIPIHFTKVPAGQVDLLYISNLVKWFVGTFTVNDELSTEKGEPLQSTLERRFAIYAARDDQELVHIFLIILRALQLLCRLVLSLQPVPLKEMKAKEKGTSKKQSLSSTSEgqeSSGTTPKAVAKKCPCKKAKwdekSSGSEEDNEESEKTKAAQTKRTRKSKlttGNEEQKKSRNEDSGFGEK--DAPVRAKNNRRRRVASKVCYKEESGSDD-DSASDFEISSE-ESQLSDEDFESVPKKRRSSRGAQKSKLvtvkSPKsetSESRLSRNSDGVEPR-PAKSTAPalphARRKRNKIISSDEDEGQQmaRKVVGTDQWLEVFLEREDKWVCVDCVHGIVAQPQQCFMYATKPLSYVVGFDNDGSVKDVTQRYDPVWMTRTRKNRVDPEWWEDTLQPYRSPFVDRDEKEEKEFQLKLQDQPLPTAIGEYKNHPLYALKRHLLKYQAIYPESAAILGYCRGEAVYSRDCVHTLHSRDTWLKQARVVRIGEVPYKMVKGYSNQARKARLVEPANRDKADLALFGRWQTEEYQPPVAVDGKVPRNEYGNVYLFLPSMLPVGCVQLRLPNLNRLARKLDIDCAPAVTGFDFHGGYSHAVTDGYVVCEEYKEVLIAAWENEQAEIEKKEKET-----------------------------------------------------------------------------------------------------
>tr|A0A226PTJ0|A0A226PTJ0_COLVI/752-820 [subseq from] Uncharacterized protein OS=Colinus virginianus OX=9014 GN=H355_001327 PE=3 SV=1
-----------------------------------------------------------------------------------------------------------------------------------------------------------------------------------------------------------------------------------------------------------------------------------------------------------------------------------------------------------------------------------------------------------------------------------------------------------------------------------------------------------------------------------------------------------------------------------------------------------------------------------------------------------------------------------------------------------------------------------------------------------------------------------------------------------------------------------------TEPSAPEAEKGAGFSSDEEGGPSSG-TAGGDVDISWPRNRQV-EKQKEKT-TRKSKREKKEAAAQLFPFEKL
>tr|A0A670IZB2|A0A670IZB2_PODMU/42-191 [subseq from] XPC complex subunit, DNA damage recognition and repair factor OS=Podarcis muralis OX=64176 GN=XPC PE=3 SV=1
------------------------------------------------------------------------------------------------------------------------EKRQVEFETYLRRMMKRFNKGVHEDTHKVHLLCLLANGFHRNRICSQPDLQAIGLSIIPAHFTKVPAGRVDRLFLSNLVKWFVATFTVNGELSDNE-ESWQSTLERRFAVYAARDEEELVHIFLLILRALQLLCRLVLSLQPIPLKVSAGK----------------------------------------------------------------------------------------------------------------------------------------------------------------------------------------------------------------------------------------------------------------------------------------------------------------------------------------------------------------------------------------------------------------------------------------------------------------------------------------------------------------------------------------------------------------------------------------------------------------------------------
>tr|A0A670IZB2|A0A670IZB2_PODMU/214-778 [subseq from] XPC complex subunit, DNA damage recognition and repair factor OS=Podarcis muralis OX=64176 GN=XPC PE=3 SV=1
-----------------------------------------------------------------------------------------------------------------------------------------------------------------------------------------------------------------------------------------------------------------------------------------------------------------------------------------------ALRSAEEEKEPGvsNLRERGGMgRTKNDRLRKVASKVSYKEESGSDN-GRDSEFHASEEDedESSISDEDFETPKRKQRSSLGTPKAKAALnnrrKSgpaVLNVPKNSRTVESSLGEAAtpgSSNLSKKRNKIISSDEDEGgdvGPGKQRGTDQWLEVFLEREDKWVSVDCVHGTVGQPLLCFRHATKPVCYIIGIDNDGCVKDVTQRYDPAWMTSTRKCRVDAEWWEDTLEPYRSPFVEREKKEEREFLVKLQDQPLPTAIGEYKNHPLYALKRHLLKYEAIYPETAAILGYCRGEAVYSRDCIHTLHSKDTWLKQARVVRIGEVPYKMVIGYSNQARKARMAEPANRDKKDLPLFGLWQTEEYQPPVAVDGRVPRNEFGNVYLFQPSMLPIGCVQLKLPNLHRVARKLDIDCVPAVTGFDFHGGYSHPVTEGYVICEEYKEVLVAAWENEEAEREKKEKEKREKRVLGNWKLLTKGLLIKERLKRRYSTKNEAAGAMVTPGGGFSSDEDEGGGepSSETPAGDVDVSWPQNRQLEQEREGGKRTRKSKREKKGEAKYLFPFEKL
>tr|A0A674HET0|A0A674HET0_TAEGU/38-254 [subseq from] Uncharacterized protein OS=Taeniopygia guttata OX=59729 GN=XPC PE=3 SV=1
--------------------------------------------------------------DNDDDDESEDEWEDVEG-NNCIFFHVKKPTT---------SLSFVIF---------CREKRKAEFEMYLRRMMKRFSKEVREDTHKVHLLCLLANGFYRNRICSQPDLLAIALSIVPTRFTQVPAGQVGLVYLSNLVKWFVGTFTVNDELSTEKGEPLQATLERRFAIYAAQDDEELVHIFLIILRALQLLCRLVLSFQPIPLKETRPKLTKGSQEQ----KGSNNETSSAEKDVPVRPK---------------------------------------------------------------------------------------------------------------------------------------------------------------------------------------------------------------------------------------------------------------------------------------------------------------------------------------------------------------------------------------------------------------------------------------------------------------------------------------------------------------------------------------------------------------------------------------------------
>tr|A0A674HET0|A0A674HET0_TAEGU/246-775 [subseq from] Uncharacterized protein OS=Taeniopygia guttata OX=59729 GN=XPC PE=3 SV=1
--------------------------------------------------------------------------------------------------------------------------------------------------------------------------------------------------------------------------------------------------------------------------------------------------------------------------------------------------------------EKDVPVRPkNDRRRRVASKVCYKEESGSDE-GSASDFEVSE-EESDLSDEDFETVPKRRRSSQASQNSKLTTIKRSKTETSETRQAENLhgaetkPAKSTTPAlpqaQRKKNKIISSDEDdgQQEVRRAMGTDQWLEVFLEPEDKWVCVDCVHGNVGQPQLCFAHATKPLFYVVGFDNDGSVRDVTQRYDPVWMTSTRKSRVDPEWWEETLQPYESPFVERDKKEENEFQVKLQDQPLPTSIGEYKNHPLYALKRHLLKYQAIYPESAAILGYCRGEAVYSRDCIHTLHSRDTWLKQARVVRIGEVPYKMVRGFSNRARKARLAEPAIRDQEDLALFGRWQTEEYQPPIAVDGKVPRNEYGNVYLFLPSMLPVGCVQLKLPNLNRVARKLNIDCAQAITGFDFHGGYSHPVTDGYVVCEEYKDVLVAAWENEQAEIEKKEKQKREIRALGNWKLLTKGLLIRERLKQRYSIKTEPSAPETEKGGGFSSDEEGAPSSESTVGN-TAIYWPQNRQQEKQEEIAAKNKQARKEGRS-----------
>tr|A0A6J1UST9|A0A6J1UST9_9SAUR/116-950 [subseq from] DNA repair protein complementing XP-C cells isoform X1 OS=Notechis scutatus OX=8663 GN=XPC PE=3 SV=1
---------------------------------------------PLKKKTDAKKELIFTKKEEDEDEESEEEWEDVEELCEPEIEMLKEAKAPK---QPNTTVEIEIETPEQAKKREKREKRQAEFDIYLRRMLKRFSKEVREDTHKVHLLCLLANGFHRNRICLQPDLQAVGLSIIPIRFTKDPVDRINRLFLSNLVNWFSATFTINNQLSDSE--DWQVTLERRFAVYAARDEAELVQIFLLILRALHLMCRLVLSLQPIPLKEPPGKGKSSKKSSVSVASG-TLPDSAKSTRQCTRAD---------T-AKKPSLSRAKSLRKKSPTQEdTWKDIKSENDEKI-LRAEQGLGRPKNDRRRQVASKVSYKEESGDSEDNDSEFCPTEENDDASISDEDFEI-PRKKLKSPlgTPKttlgtlKTKAmvnrkrSVPSVSKRHKDSEIMGSSVDKTVspcSSNSPTKKNKIISSD-EEEEQRPVVsrGTDHWVEVFLEREDRWLCVDCIHGNVGHPLECFKYASKPVCYIIGIDDSGFVKDVTQRYDPGWMTATRKCRVDSQWWEETLEPYKSSFVERDAKEEKEFLAKLQDQPLPKSISEYKNHPLYALKRHLLKYEAIYPETASILGYCRGEAVYSRDCIHTLHSKDTWLKQARVVRIGEVPYKMVKGYSNQARKARMTEPANRDKMDLPLFGLWQTEKYQPPLAVDGRVPRNEFGNVYLFQPCMLPIGCVQLNLPSLHRVARKLDIDCVPAVTGFDFHGGYSHPVTEGYIICEEYKEVLVAAWENEESEREKKEKEKWEKRVLGNWKLMVKGLLIKERLKKRYSTKNETRVM-MEGESGFSSDDEEGPNSETPA-EDVAVSWPQNRQAEEQGEKGQTTKRSKREKKGEAKHLFPFEKL
>tr|A0A6J1USW8|A0A6J1USW8_9SAUR/115-949 [subseq from] DNA repair protein complementing XP-C cells isoform X2 OS=Notechis scutatus OX=8663 GN=XPC PE=3 SV=1
---------------------------------------------PLKKKTDAKKELIFTKKEEDEDEESEEEWEDVEELCEPEIEMLKEAKAPK---QPNTTVEIEIETPEQAKKREKREKRQAEFDIYLRRMLKRFSKEVREDTHKVHLLCLLANGFHRNRICLQPDLQAVGLSIIPIRFTKDPVDRINRLFLSNLVNWFSATFTINNQLSDSE--DWQVTLERRFAVYAARDEAELVQIFLLILRALHLMCRLVLSLQPIPLKEPPGKGKSSKKSSVSVASG-TLPDSAKSTRQCTRAD---------T-AKKPSLSRAKSLRKKSPTQEdTWKDIKSENDEKI-LRAEQGLGRPKNDRRRQVASKVSYKEESGDSEDNDSEFCPTEENDDASISDEDFEI-PRKKLKSPlgTPKttlgtlKTKAmvnrkrSVPSVSKRHKDSEIMGSSVDKTVspcSSNSPTKKNKIISSD-EEEEQRPVVsrGTDHWVEVFLEREDRWLCVDCIHGNVGHPLECFKYASKPVCYIIGIDDSGFVKDVTQRYDPGWMTATRKCRVDSQWWEETLEPYKSSFVERDAKEEKEFLAKLQDQPLPKSISEYKNHPLYALKRHLLKYEAIYPETASILGYCRGEAVYSRDCIHTLHSKDTWLKQARVVRIGEVPYKMVKGYSNQARKARMTEPANRDKMDLPLFGLWQTEKYQPPLAVDGRVPRNEFGNVYLFQPCMLPIGCVQLNLPSLHRVARKLDIDCVPAVTGFDFHGGYSHPVTEGYIICEEYKEVLVAAWENEESEREKKEKEKWEKRVLGNWKLMVKGLLIKERLKKRYSTKNETRVM-MEGESGFSSDDEEGPNSETPA-EDVAVSWPQNRQAEEQGEKGQTTKRSKREKKGEAKHLFPFEKL
>tr|A0A6J1UUN5|A0A6J1UUN5_9SAUR/111-945 [subseq from] DNA repair protein complementing XP-C cells isoform X3 OS=Notechis scutatus OX=8663 GN=XPC PE=3 SV=1
---------------------------------------------PLKKKTDAKKELIFTKKEEDEDEESEEEWEDVEELCEPEIEMLKEAKAPK---QPNTTVEIEIETPEQAKKREKREKRQAEFDIYLRRMLKRFSKEVREDTHKVHLLCLLANGFHRNRICLQPDLQAVGLSIIPIRFTKDPVDRINRLFLSNLVNWFSATFTINNQLSDSE--DWQVTLERRFAVYAARDEAELVQIFLLILRALHLMCRLVLSLQPIPLKEPPGKGKSSKKSSVSVASG-TLPDSAKSTRQCTRAD---------T-AKKPSLSRAKSLRKKSPTQEdTWKDIKSENDEKI-LRAEQGLGRPKNDRRRQVASKVSYKEESGDSEDNDSEFCPTEENDDASISDEDFEI-PRKKLKSPlgTPKttlgtlKTKAmvnrkrSVPSVSKRHKDSEIMGSSVDKTVspcSSNSPTKKNKIISSD-EEEEQRPVVsrGTDHWVEVFLEREDRWLCVDCIHGNVGHPLECFKYASKPVCYIIGIDDSGFVKDVTQRYDPGWMTATRKCRVDSQWWEETLEPYKSSFVERDAKEEKEFLAKLQDQPLPKSISEYKNHPLYALKRHLLKYEAIYPETASILGYCRGEAVYSRDCIHTLHSKDTWLKQARVVRIGEVPYKMVKGYSNQARKARMTEPANRDKMDLPLFGLWQTEKYQPPLAVDGRVPRNEFGNVYLFQPCMLPIGCVQLNLPSLHRVARKLDIDCVPAVTGFDFHGGYSHPVTEGYIICEEYKEVLVAAWENEESEREKKEKEKWEKRVLGNWKLMVKGLLIKERLKKRYSTKNETRVM-MEGESGFSSDDEEGPNSETPA-EDVAVSWPQNRQAEEQGEKGQTTKRSKREKKGEAKHLFPFEKL
>tr|A0A6P9D5H4|A0A6P9D5H4_PANGU/112-946 [subseq from] DNA repair protein complementing XP-C cells OS=Pantherophis guttatus OX=94885 GN=XPC PE=3 SV=1
-------------------------------------------RSSLKKKTDAKKELIITKKEEDEDEESEEEWEDVEELCEPEIEMLKEAKA---PKLPSPTVEIEIETPEQAKKRERREKRQAEFEIYLRRMVKRFSKEVREDTHKVHLLCLLANGFHRNRICLQPDLQAIGLSIIPIRFTKDSVDRINRLFLSNLVNWFSATFTINNQLSDSE--DWRVTIEKRFAVYAARDEAELVQIFLLILRALHLMCRLVLSLQPIPLKEPSGKGKSSKKVSVA----------SGTLPNSA--KSSRQCTRADTAKKPS-LSRAKRLRKKSPTQeDIQKDIKSENDEK-SLRVEQGLGRPKNDRRRQVASKVSYKEESGDSEDNDSEFCPTEENDDGSISDEDFEI-PRKKLKSPlgAPKttlgtlKTKAivnkqqSMPSVSKRHKDSEITGSSVEKmvSPCSSNSSKKKNKIISSDEEEEQRPVVsrGTDHWVEVFLEREDRWICVDCMHGNVGHPLECFKYASKPVCYIIGIDNSGFVKDVTQRYDPAWMTATRKCRVDAQWWEDTLEPYKSSFVERDAKEEREFVATLQDQPLPNSVTEYKNHPLYALKRHLLKYEAIYPETASILGYCRGEAVYSRDCIHTLHSKDTWLKQARVVRIGEVPYKMVKGYSNQARKARMVEPANRDKMDLPLFGLWQTEKYQPPLAVDGRVPRNEFGNVYLFQPCMLPIGCVQLNLPSLHRVARKLDIDCVPAVTGFDFHGGYSHPVTEGYVICEEYKEVLVEAWENEESEREKKEKEKREKRVLGNWKLLVKGLLIKERLKKRFSTKNETKIM-MERESGFSSDDEGGPNSETL-AEDVAISWPQNRQAEEQSEKGKTTKKNKREKKGEAKHLFPFEKL
>tr|A0A287DAA8|A0A287DAA8_ICTTR/63-154 [subseq from] XPC complex subunit, DNA damage recognition and repair factor OS=Ictidomys tridecemlineatus OX=43179 GN=XPC PE=3 SV=1
-SRPGDSADRPARKKVARATVTSESVP-VKEEALGEGAEVRGCSRDFRKAR-VKKEAPVDRSSSEgdDDEESEEDWEEVEGRAPLLVPELGERSA--------------------------------------------------------------------------------------------------------------------------------------------------------------------------------------------------------------------------------------------------------------------------------------------------------------------------------------------------------------------------------------------------------------------------------------------------------------------------------------------------------------------------------------------------------------------------------------------------------------------------------------------------------------------------------------------------------------------------------------------------------------------------------------------------------------------
>tr|A0A287DAA8|A0A287DAA8_ICTTR/243-811 [subseq from] XPC complex subunit, DNA damage recognition and repair factor OS=Ictidomys tridecemlineatus OX=43179 GN=XPC PE=3 SV=1
------------------------------------------------------------------------------------------------------------------------------------------------------------------------------------------------------------------------------------------------GIFLLILRALRLLTRLVLSLQPIPLKLSVAKGRGLSKERAAEGAGRSSEAGRRGPENPEAPKSSPRA--------GP-----GGASSKGPGQRAAKATKS---KRPGK-----AQGRPRGRQRRVTSRVSYKEDSGSGRSSSSSDFELSSGEARGSSGEDSEPGPPKRRKAPAPRRTKSGPKSD-------HC---QRPAASSASSSRKRGKKAAGEAEE----------AWLEVFCERESRWVCVDCVHGVVGQPLACYRFATRPLAYVVGIDSDGWVRDVTQRYDPAWMTATRKCRVDPEWWAETLRPYQSPQLDRDKKEDSEFQAKHLGQPLPTAIGTYKNHPLYALKRHLLKYEAIYPETAAVLGYCRGEAVYSRDCVHTLHSRDTWLKQARVVRLGEVPYKMVKGFSNRARKARQAEPQLQDHHDLALFGRWQTEEYQPPVAVDGKVPRNEFGNVYLFLPSMMPIGCVQLNLPNLHRVARKLDIDCVQAVTGFDFHGGYSHPVTEGYIVCEEFKDVLLTAWENEQALIEKREKEKREKRALGHWKLLTKGLLIRERLKLRYGAQvSEAVASPADAGGGLSSDEEEGTSAQAEAARILAASWPQNR--------------------------------
>tr|A0A2U3YYA3|A0A2U3YYA3_LEPWE/22-568 [subseq from] DNA repair protein complementing XP-C cells-like OS=Leptonychotes weddellii OX=9713 GN=LOC102732536 PE=3 SV=2
------------------------------------------------------------------------------------------------------------------------------------------------------------------------------------------------------------------------------------------------QIFLLLLRALQLQTRLVLSLQPLPLKLPTAKGKKAAKETSAEDPGGSLETCSPVPESQTKPKTSQGTRQEATSSKGPGGPSTKGKRSKAaaAKKKRREPSSSGEEHKAGGRQED-TQRRRPGRERQVASKVSYKEESGSDKGSSGSDFELSSGEAPHSSDEDSEPGLPRQRRAPAPQRTKAGSKSDSRTQRGRHpqhPKHPSFPAASTSSSSskSKRGKKISSDGEGAEREKAAGVDQWLEVFCEQEEKWVCVDCVHGVVGQALACYKYATKPMTYVVGIDGDGWVRDVTQRYDPDWMTVTRKCRVDAKWWAETLRPYQSPLVEREKKEDSEFQAKHLGQPLPTVIGTYKNHPLYALKRHLLKYEAIYPETAAILGYCRGEAVYSRDCVHTLHSRDTWLKQARVVRLGEVPYKMVKGYSNRARKARLTEPQLQDHNDLGLFGEWQTEEYQPPVAVDGKVPRNEFGNVYLFLPSMMPVGCVQLNLPNLHRVARKLDIDCVQAITGFDFHKGYSHPITDGYIVCEEYKDVLLAAWENEQALIEKREKEVS----------------------------------------------------------------------------------------------------
>tr|W5N629|W5N629_LEPOC/4-811 [subseq from] Xeroderma pigmentosum, complementation group C OS=Lepisosteus oculatus OX=7918 PE=3 SV=1
------------------------------------------------------------KEETDEDEESDEDWEDVEVLNEPMCSSL----GPSEPALPSQPVEIEIETPEQAKKRQRRERRKAEFETYLRRMMNRFTKDVLTDTHKVHLLCLLANGFFRNRVCSEPDLQAIALSVVPNHFTRVTPEKADVTFLSNLVKWFTKTFTLNPELSDDDGVSRQATLEGRFGMFSARDHEEMTHLFLIILRALQFFCRLVLSLQPIPLKSPPSAGKTKSSGKSLAQKAGKMEQEVESICDDENNNNSSISKAESRIA-GAKRPvSQKARSGKGAKKLKPEeDAGSSCSEKQGVKKE-ASQKPKNERRRKVASKINYKEDS-EDEDDSASEFELSSDTESSYS-EGEEHGR---RRSSTGKRQVPQ--SRTKISQAGRNK--SQAGKAGKKATQKEKETLGSDNEDIKetgQTGIKGTDQWLEVYLEESGKWVCVDCVRPAVALPQLCYKQATKPVTYVVGIDNGGFVKDLTKRYDPTWMTSTRKRRVDEEWWEETLESYKSPFTERDEKEDMELQAKLLDQPLPTAISEYKSHPLYALKRHLLKYEALYPPTAAILGYCRGEAVYSRDCVHTLHSKDTWLKEARVVRLGEVPYKMVKGFSNRARKARLLEAENRNKVDLPLFGHWQTEEYQPPVAVDGKVPRNEYGNVYLFRPCMLPIGCVHLQVPNLHRVARKLNIDCAPAVTGFDFHCGFSHPVIEGYVACEEYKEVLLAAWENEQAELEKKEREKREKRVLSNWTLLVKGLLIRERLKRRYGKQSVAEAQSGEAnveGDGFSSEEEEAGS--LTAATDLTGSWPQNRQAGQEDVV---VRKSKRERRGQQKHLFPFEK-
>tr|A0A803WCZ3|A0A803WCZ3_FICAL/107-752 [subseq from] Uncharacterized protein OS=Ficedula albicollis OX=59894 PE=4 SV=1
---------------ESKKNARNK-ENCIKEETCSDSLKCPQEEVKLKTESSIKKEMdEDNTDNNDDDDESEDEWEDVEELQEPATDKLEEVAVLPSVGLPSNPVEIEIETPEQMKKRERREKRKAEFEMYLRRMMKRFSKEVREDTHKVHLLCLLANGFYRNRICSQPDLLAIGLSIIPTRFTQVPTGQMGLVYLSNLVKWFVGTFTVNDELSTEKGEPLQSTLERRFAIYAAQDDEELVHIFLIILRALQLLCRLVLSFQPVPLKETRPKGKSSSKRLSHSSTSEGQESSATTPKAVAKKCPCKTAKQDEKSSEGKENnKEPKtAQAEKTHKSKSTKGS-QEQKETnneTSSAEEDVPVRPKNSRRRRVASKVCYKEESGSDE-GSASEFEVSE-EESDVSDEDFETVPKRRRSSQASQNSKLTTIKRSKTQTSETKLStnscgaETKPAKDTTpalfQAQRKRNKIISSDEDDghQEVRKAMGTDQWLEVFLEPEDKWVCVDCVHGNVGQPQLCFAHATKPLFYVVGFDNDGNVRDVTQRYDPVWMTSTRKSRVDPEWWEETLQPYQSPYVERDRKEENEFQLKLHDQPLPTAIGEYKNHPLYALKRHLLKFQAIYPESAAILGYCRGEAVYSRDCIHTLHSRDTWLKQARVVRVGEVPYKV------------------------------------------------------------------------------------------------------------------------------------------------------------------------------------------------------------------------------------------
>tr|A0A803WCZ3|A0A803WCZ3_FICAL/751-938 [subseq from] Uncharacterized protein OS=Ficedula albicollis OX=59894 PE=4 SV=1
------------------------------------------------------------------------------------------------------------------------------------------------------------------------------------------------------------------------------------------------------------------------------------------------------------------------------------------------------------------------------------------------------------------------------------------------------------------------------------------------------------------------------------------------------------------------------------------------------------------------------------------------------------------------------------------------------------------KVPRNEYGNVYLFLPSMLPIGCVQLKLPNLNRVARKLNIDCAQAITGFDFHGGYSHPVTDGYVVCEEYKDVLVAAWENEQAEIEKKEKEKREKRALGNWKLLTKGLLIRERLKQRYSIKNEPPAPETEKGEGFSSDEEGAPSSE-SAVGNTAMYWPQNRQLE-KQGEKT-AKKSKREKRGEAAQLFPFEKL
>tr|M7C525|M7C525_CHEMY/78-304 [subseq from] DNA repair protein complementing XP-C cells OS=Chelonia mydas OX=8469 GN=UY3_07215 PE=3 SV=1
-----------SRQKGAKSVAKEENNITVKN----KGETCRALPSPSQKETTLKRKSTIKKEMDEDDdgDGSEDEWEDVEELEDPVLDKSGTAAALPALVLPSKPVEIEIETPEQAKKRERREKRKAEFETYLRRMMKRFNKEVHEDTHKVHLLCLLANGFHRNRVCSQPDLQAIGFSIIPTHFTKVPAARIDLLYLSNLVKWFVATFTINTELSV-DREGLQSTLERRFAIYAARDDEELVH----------------------------------------------------------------------------------------------------------------------------------------------------------------------------------------------------------------------------------------------------------------------------------------------------------------------------------------------------------------------------------------------------------------------------------------------------------------------------------------------------------------------------------------------------------------------------------------------------------------------------------------------------------------
>tr|M7C525|M7C525_CHEMY/322-820 [subseq from] DNA repair protein complementing XP-C cells OS=Chelonia mydas OX=8469 GN=UY3_07215 PE=3 SV=1
-----------------------------------------------------------------------------------------------------------------------------------------------------------------------------------------------------------------------------------------------------------------------------------------------------------RKSSCKGAKQQETLSgsEGAdKEPNTSGSKRKSKSKviKdcQEQKESSDDESNLGEGEEEGA-RRPRNKcRRRVTLKVSYKEESGSDE-GSVSEFEASEEEDSHFSDEDFETVSKRQKRTSGPHKARVVVEN-SRKARSSEPKGPKnsggneqlLAkAASPGSSNTprKRNKIISSDDDgEQEVVKVTGTDQWLEIFVEREDRWVCVDCVRGIVGQPSLCFKYATKPVSYIVGIDSNGHVKDVTQRYDPAWMTSTRKCRVDPQWWEDTLEPYRSPFVEREKKEEREFLVKLQDQPLPTAIGEYKNHPLYALKRHILKYEAIYPETAAILGYCRGEAVYSRDCVHTLHSRDTWLKQARVVRIGEVPYKMVKGYSNQARKARLAEPSNREKDDLGLFGLWQTEEYQPPVAVDGRVPRNEYGNVYLFLPCMLPIGCVQLKLPNLHRVARKLDIDCVQAITGFDFHGGYSHPVTDGYIVCEEYKEVLVAAWENEQAEIEKKEKESE----------------------------------------------------------------------------------------------------
>tr|M7C525|M7C525_CHEMY/819-888 [subseq from] DNA repair protein complementing XP-C cells OS=Chelonia mydas OX=8469 GN=UY3_07215 PE=3 SV=1
-----------------------------------------------------------------------------------------------------------------------------------------------------------------------------------------------------------------------------------------------------------------------------------------------------------------------------------------------------------------------------------------------------------------------------------------------------------------------------------------------------------------------------------------------------------------------------------------------------------------------------------------------------------------------------------------------------------------------------------------------------------------------------------------------------------------------------------------SEASGSMMEKGAGFSSDEEGEPSSKTPA-EDVVVSWPLNRQVEEQRKEKKG-RKSKWEKKGEVAHLFPFEKL
>tr|B1H3H0|B1H3H0_XENTR/158-991 [subseq from] LOC100145629 protein (Fragment) OS=Xenopus tropicalis OX=8364 GN=LOC100145629 PE=2 SV=1
----------------------------------------------------PRKGATVKESSEsEEAEDSDEEWEDVEELNGSVLDDLQASTSAD-IPLPTQPVEIEIETAEAAKKRLRREKRKEEFAAYLRRLMKK----VREDTHKVHLLCLLANGFYRSNTCNLPDLQAVALSVVPVKFTSVPADRVDVVYLTNLTKWFRGTFTLSHEMSLDESESMSATLERRFGVYGVRDEAEMVHVFLILLRALQLLSRLVLSLQPIPLKDPPAKTKQPRKEKSSTRSSTKPQTAKgKSKSNNRKQVRQKKVKQEDSLSGESEEEEeYPVDCTTSGRGK-GKTTKGKKAVKSADKEEACTGARPKNQLRRkAASKVTYKEESESCGHSSDSDFCLSASQDSDCSEWEEEPLDSKRRRSSGPVKEIIK-KERNTNPVAKEQPRAKNPTDSLSSTQpKRRGKIISTDESEmddegtMEKASVVSpivCDQWVEVYLESERKWLCVDCVHWTVGKPQMCFNTATKPVTYVVGIDNAGCVKDVTRRYDVDWMTSTRKRRVEPDWWEETLMPYKNPDADREDREEVELEFKLLDQPLPTSITGYKDHPLYVLKRHLLKYEAIYPETAAILGYCRGEAVYSRSCVHTLHSSDTWLKEARVVRLAEVPYKMVKGYSNRARKARSSDPQKKDHNDLGLYGLWQTEEYQPPLAVDGKVPRNEYGNVYLFQPCMLPIGCAHLRVPNLHRVARKLDIDCVKAITGFDFHGGYSHPVNDGYVVCEEHKDILLAAWENEQADIEQKQKEKREKRALGNWKLLVKGLLIRERLKARYGNKDTE-LPGLSTGtNDFSSDEEEKPKTETP-AQDMAVSWPQNRQAEHTQAEK-TQRKSKKQKKGEENHLFPFEKL
>tr|A0A803JWW6|A0A803JWW6_XENTR/196-1029 [subseq from] Xeroderma pigmentosum, complementation group C OS=Xenopus tropicalis OX=8364 GN=xpc PE=3 SV=1
----------------------------------------------------PRKGATVKESSEsEEAEDSDEEWEDVEELNGSVLDDLQASTSAD-IPLPTQPVEIEIETAEAAKKRLRREKRKEEFAAYLRRLMKK----VREDTHKVHLLCLLANGFYRSNTCNLPDLQAVALSVVPVKFTSVPADRVDVVYLTNLTKWFRGTFTLSHEMSLDESESMSATLERRFGVYGVRDEAEMVHVFLILLRALQLLSRLVLSLQPIPLKDPPAKTKQPRKEKSSTRSSTKPQTAKgKSKSNNRKQVRQKKVKQEDSLSGESEEEEeYPVDCTTSGRGK-GKTTKGKKAVKSADKEEACTGARPKNQLRRkAASKVTYKEESESCGHSSDSDFCLSASQDSDCSEWEEEPLDSKRRRSSGPVKEII--KMERNTNPVAkEQPRAKNPTDSLSSTQpKRRGKIISTDESEmddegtMEKASVVSpivCDQWVEVYLESERKWLCVDCVHWTVGKPQMCFNTATKPVTYVVGIDNAGCVKDVTRRYDVDWMTSTRKRRVEPDWWEETLMPYKNPDADREDREEVELEFKLLDQPLPTSITGYKDHPLYVLKRHLLKYEAIYPETAAILGYCRGEAVYSRSCVHTLHSSDTWLKEARVVRLAEVPYKMVKGYSNRARKARSSDPQKKDHNDLGLYGLWQTEEYQPPLAVDGKVPRNEYGNVYLFQPCMLPIGCAHLRVPNLHRVARKLDIDCVKAITGFDFHGGYSHPVNDGYVVCEEHKDILLAAWENEQADIEQKQKEKREKRALGNWKLLVKGLLIRERLKARYGNKDTE-LPGLSTGtNDFSSDEEEKPKTETP-AQDMAVSWPQNRQAEHTQAEK-TQRKSKKQKKGEENHLFPFEKL
>tr|A0A6I8PUF7|A0A6I8PUF7_XENTR/223-1056 [subseq from] Xeroderma pigmentosum, complementation group C OS=Xenopus tropicalis OX=8364 GN=xpc PE=3 SV=2
----------------------------------------------------PRKGATVKESSEsEEAEDSDEEWEDVEELNGSVLDDLQASTSAD-IPLPTQPVEIEIETAEAAKKRLRREKRKEEFAAYLRRLMKK----VREDTHKVHLLCLLANGFYRSNTCNLPDLQAVALSVVPVKFTSVPADRVDVVYLTNLTKWFRGTFTLSHEMSLDESESMSATLERRFGVYGVRDEAEMVHVFLILLRALQLLSRLVLSLQPIPLKDPPAKTKQPRKEKSSTRSSTKPQTAKgKSKSNNRKQVRQKKVKQEDSLSGESEEEEeYPVDCTTSGRGK-GKTTKGKKAVKSADKEEACTGARPKNQLRRkAASKVTYKEESESCGHSSDSDFCLSASQDSDCSEWEEEPLDSKRRRSSGPVKEII--KMERNTNPVAkEQPRAKNPTDSLSSTQpKRRGKIISTDESEmddegtMEKASVVSpivCDQWVEVYLESERKWLCVDCVHWTVGKPQMCFNTATKPVTYVVGIDNAGCVKDVTRRYDVDWMTSTRKRRVEPDWWEETLMPYKNPDADREDREEVELEFKLLDQPLPTSITGYKDHPLYVLKRHLLKYEAIYPETAAILGYCRGEAVYSRSCVHTLHSSDTWLKEARVVRLAEVPYKMVKGYSNRARKARSSDPQKKDHNDLGLYGLWQTEEYQPPLAVDGKVPRNEYGNVYLFQPCMLPIGCAHLRVPNLHRVARKLDIDCVKAITGFDFHGGYSHPVNDGYVVCEEHKDILLAAWENEQADIEQKQKEKREKRALGNWKLLVKGLLIRERLKARYGNKDTE-LPGLSTGtNDFSSDEEEKPKTETP-AQDMAVSWPQNRQAEHTQAEK-TQRKSKKQKKGEENHLFPFEKL
>tr|A0A480YFB1|A0A480YFB1_PIG/60-726 [subseq from] DNA repair protein complementing XP-C cells isoform 5 OS=Sus scrofa OX=9823 PE=4 SV=1
CGASGGPAAGPARKKVARATVKLETPQVVKDEALSDEDDFRDFTSARKKTHLPKKEAAVDTGAceGDAEEDSEDDWEEVEELTEPVPGGLGENTAFSKSAVPVKPVEIEIETPEQVKARERSEKIKMEFETQLRRMMKRFNKEVHEDTHKVHLLCLLANGFYRNSICSQPDLRAIGLSIIPTRFTKVPPQDVDVCYLSNLVKWFIGTFTVNADLSTNEQDGLQTTLERRFAIYSARDDEELVHIFLLIIRALHLSARLVLSLQPIPLKSSAAKGKKASKERSTEGPGCSSETSSPGPAKQTKLKSSSGNRREDPSSEGTSGPRAKGKGSKAaaATKKQREPSSSGEEEGKAAGQQGEARRPARGRRRQAATRVSYKEESGSDKASSSSDFELSSGDSHCPSDEDSEPGLRRQRRAPGLPRTKAGAKSDSRSQRGSHPKPPGFLAASAGPPGSKRkgGKKTSVRGEEADGGKVAGVDHWLEVFCEREDKWVCVDCVHGVVGQPLTCYQYATKPMTYVVGIDGDGWVRDVTQRYDPAWMTATRKCRVDAVWWAETLRPYRSPLLEREQREDQEFQAKHLDQPMPTVIGTYKNHPLYALKRHLLKYEAIYPETAAILGYCRGEAVYSRysGCVGFVdagaRELDSYPSKNQKIRRGEKIQR--KKVDNKARR--------------------------------------------------------------------------------------------------------------------------------------------------------------------------------------------------------------------------------
>tr|A0A480IJH7|A0A480IJH7_PIG/60-691 [subseq from] DNA repair protein complementing XP-C cells isoform 5 OS=Sus scrofa OX=9823 PE=4 SV=1
CGASGGPAAGPARKKVARATVKLETPQVVKDEALSDEDDFRDFTSARKKTHLPKKEAAVDTGAceGDAEEDSEDDWEEVEELTEPVPGGLGENTAFSKSAVPVKPVEIEIETPEQVKARERSEKIKMEFETQLRRMMKRFNKEVHEDTHKVHLLCLLANGFYRNSICSQPDLRAIGLSIIPTRFTKVPPQDVDVCYLSNLVKWFIGTFTVNADLSTNEQDGLQTTLERRFAIYSARDDEELVHIFLLIIRALHLSARLVLSLQPIPLKSSAAKGKKASKERSTEGPGCSSETSSPGPAKQTKLKSSSGNRREDPSSEGTSGPRAKGKGSKAaaATKKQREPSSSGEEEGKAAGQQGEARRPARGRRRQAATRVSYKEESGSDKASSSSDFELSSGDSHCPSDEDSEPGLRRQRRAPGLPRTKAGAKSDSRSQRGSHPKPPGFLAASAGPPGSKRkgGKKTSVRGEEADGGKVAGVDHWLEVFCEREDKWVCVDCVHGVVGQPLTCYQYATKPMTYVVGIDGDGWVRDVTQRYDPAWMTATRKCRVDAVWWAETLRPYRSPLLEREQREDQEFQAKHLDQPMPTVIGTYKNHPLYALKRHLLKYEAIYPETAAILGYCRGEAVYSRysGCVGF-----------------------------------------------------------------------------------------------------------------------------------------------------------------------------------------------------------------------------------------------------------------
>tr|A0A670XW97|A0A670XW97_PSETE/24-790 [subseq from] XPC complex subunit, DNA damage recognition and repair factor OS=Pseudonaja textilis OX=8673 GN=XPC PE=3 SV=1
-----------------------------------------------------------------------------------------------------------------------REKRQAEFEIYLRRMLKRFSKEVREDTHKVHLLCLLANGFHRNRICLQPDLQAVGLSIIPIRFTKDPVDRINRLFLSNLVNWFSATFTINNQLSDSE--DWQVTLERRFAVYAARDEAELVQIFLLILRALHLMCRLVLSLQPIPLKEP------PRK----VSIGKSSKKSSVLVASGTLPDSAKSTRQC-TRADTAKKPSlsrAKRLRKKSPTQEdIWKDIKSENDEKI-LRAEQALGRPKNDRRRQVASKVSYKEESGDSEDNDSEFCPTEENDDTSISDEDFEI-PRKKLKSPlgTPKttlgtlKTKAmvnrkrSVPSVSKRHKDSEIMGSSVDKTvsPCSSNSSKKKNKIISSDEEEEQRAVVsrGTDHWVEVFLEREDRWVCVDCIHGNVGHPLECFKYASKPVCYIIGIDNSGFVKDVTQRYDPGWMTATRKCRVDAQWWEETLEPYKSSFVERDAKEEREFLAKLQDQPLPKSISEYKNHPLYALKRHLLKYEAIYPETASILGYCRGEAVYSRDCIHTLHSKDTWLKQARVVRIGEVPYKMVKGYSNQARKARMAEPANRDKMDLPLFGLWQTEKYQPPLAVDGRVPRNEFGNVYLFQPCMLPIGCVQLNLPSLHRVARKLDIDCVPAVTGFDFHGGYSHPVTEGYIICEEYKEVLVAAWENEESEREKKEKEKREKRVLGNWKLMVKGLLIKERLKKRYSTKNETRVM-MEGESGFSSDDEEGPNSETPA-EDVAVSWPQNRQAEEQGGKGQTTKRSKREKKGEAKHLFPFEKL
>tr|A0A0U1RP06|A0A0U1RP06_MOUSE/58-674 [subseq from] DNA repair protein-complementing XP-C cells homolog (Fragment) OS=Mus musculus OX=10090 GN=Xpc PE=1 SV=1
CSDPGDPTNGAAKKKVAKATAKSKNLKVLKEEALSDGDDFRDSPADCKKAKKHPKSKVV--DQGTDEDDSEDDWEEVEELTEPVL-DMGENSATSPSDMPVKAVEIEIETPQQAKERERSEKIKMEFETYLRRMMKRFNKEVQENMHKVHLLCLLASGFYRNSICRQPDLLAIGLSIIPIRFTKVPLQDRDAYYLSNLVKWFIGTFTVNADLSASEQDDLQTTLERRIAIYSARDNEELVHIFLLILRALQLLTRLVLSLQPIPLKSAVTKGRKSSKETSVEGPGGSSELSSNSPESHNKPTTSRRIKEEETLSEGRGKATARGKRGTGtaGSRQRRKPSCSEG-----EEAEQKVQGRPHARKRRVAAKVSYKEESESDGAGSGSDFEPSSGEGQHSSDEDCEPGPRKQKRASAPQRTKAGSKSASKTQRGSQCEPSSFPEASSSSSGCKRGKKVSSGAEEMADRKPAGVDQWLEVYCEPQAKWVCVDCVHGVVGQPVACYKYATKPMTYVVGIDSDGWVRDVTQRYDPAWMTATRKCRVDAEWWAETLRPYRSLLTEREKKEDQEFQAKHLDQPLPTSISTYKNHPLYALKRHLLKFQAIYPETAAVLGYCRGEAVYSRCMRH------------------------------------------------------------------------------------------------------------------------------------------------------------------------------------------------------------------------------------------------------------------
>tr|A0A3M0JCZ8|A0A3M0JCZ8_HIRRU/114-862 [subseq from] Uncharacterized protein OS=Hirundo rustica rustica OX=333673 GN=DUI87_24445 PE=3 SV=1
----------------NKKNARNK-ENCIKEETCSDSLKHPQKEMKLKTESPVKKEMDeDNTDKgDDDDDESEDEWEDVEELQEPATDKLEEAAVLPSVGLPSNPVEIEIETPEQVKKRERRERRKAEFEMYLRRMMKRFSKEVREDTHKVHLLCLLANGFYRNRVCCQPDLLAIGLSIVPTRFTQVPAGQVGLVYLSNLVKWFVGTFTVNDELSTEKGEPLQSALEKRFAIYAAQDDEELVHGKSSSKR-------LSHSSTSEGQESSAATPKAVAK-KCPCKTAKQDEKSSESKENNKEPKKPKTAQ-----TKGTH----KSKPTKGSQEQ--KESSNE--TGSAEK--DGPVRPKNNRRRRVASKVCYKEESGSDE-GSASDFEVSE-EESDLSDEDFETVPKRRRRSQASQNSRLTALKRSKTETSENRLSfgaETKPAKSTApalpQAQRKRNKIISSDEDDGQQgvRKAMGTDQWLEVFLETEDKWVCVDCVHGNVGQPQLCFAHATKPLSYVVGFDNDGSVRDVTQRYDPAWMTSTRKSRVDPEWWEETLQPYESPYVERNKKEENEFQVKLQDQPLPTAIGEYKNHPLYALKRHLLKYQAIYPESAAILGYCRGEAVYSRDCIHTLHSRDTWLKQARVVRIGEVPYKMVRGFSNRARKARRAEPANQDLQDLALFGRWQTEEYQPPIAVDGKVPRNEYGNVYLFLPSMLPVGCVQLKLPNLNRVARKLNIDCAQAITGFDFHAGYSHPVTDGYVVCEEYKEVLVAAWENEQAEIEKKEKET-----------------------------------------------------------------------------------------------------
>tr|A0A3M0JCZ8|A0A3M0JCZ8_HIRRU/862-929 [subseq from] Uncharacterized protein OS=Hirundo rustica rustica OX=333673 GN=DUI87_24445 PE=3 SV=1
-----------------------------------------------------------------------------------------------------------------------------------------------------------------------------------------------------------------------------------------------------------------------------------------------------------------------------------------------------------------------------------------------------------------------------------------------------------------------------------------------------------------------------------------------------------------------------------------------------------------------------------------------------------------------------------------------------------------------------------------------------------------------------------------------------------------------------------------TEPSAPETEKGGGFSSDEEGAP-SSESAVENTAIYWPQNRQLEKQEK---TPKKSKREKRGEAAQLFPFEKL
>tr|A0A670IYR9|A0A670IYR9_PODMU/40-795 [subseq from] XPC complex subunit, DNA damage recognition and repair factor OS=Podarcis muralis OX=64176 GN=XPC PE=3 SV=1
------------------------------------------------------------------------------------------------------------------------EKRQVEFETYLRRMMKRFNKGVHEDTHKVHLLCLLANGFHRNRICSQPDLQAIGLSIIPAHFTKVPAGRVDRLFLSNLVKWFVATFTVNGELSDNE-ESWQSTLERRFAVYAARDEEELVHGKTSSSK--------KRSLSAVSEESG-GSAKKPKRaSKKCAGPGKVKLEA-------GQEKVLSGSQEADR--KS-SPTGAKRTVNKPT---ALRSAEEEKEPGVSNLRERGGMgRTKNDRLRKVASKVSYKEESGSDN-GRDSEFHASEEDedESSISDEDFETPKRKQRSSLGTPKAKAALnnrrKSgpaVLNVPKNSRTVESSLGEAAtpgSSNLSKKRNKIISSDEDEGgdvGPGKQRGTDQWLEVFLEREDKWVSVDCVHGTVGQPLLCFRHATKPVCYIIGIDNDGCVKDVTQRYDPAWMTSTRKCRVDAEWWEDTLEPYRSPFVEREKKEEREFLVKLQDQPLPTAIGEYKNHPLYALKRHLLKYEAIYPETAAILGYCRGEAVYSRDCIHTLHSKDTWLKQARVVRIGEVPYKMVIGYSNQARKARMAEPANRDKKDLPLFGLWQTEEYQPPVAVDGRVPRNEFGNVYLFQPSMLPIGCVQLKLPNLHRVARKLDIDCVPAVTGFDFHGGYSHPVTEGYVICEEYKEVLVAAWENEEAEREKKEKEKREKRVLGNWKLLTKGLLIKERLKRRYSTKNEAAGAMVTPGGGFSSDEDEGGGepSSETPAGDVDVSWPQNRQLEQEREGGKRTRKSKREKKGEAKYLFPFEKL
>tr|A0A6J3DIB4|A0A6J3DIB4_AYTFU/69-833 [subseq from] DNA repair protein complementing XP-C cells isoform X2 OS=Aythya fuligula OX=219594 GN=XPC PE=3 SV=1
-----KSANKPSKQKGVKLLAK-ENKKITENKGNHSkEQTCSDSLKPPQKETKLKRESSvkkeMDEDNTDDDDESEDEWEDVEELQEPVTDKLEEAAVHSSVALPSNPVEIEIETPEQRKKRERREKRKSEFETYLRRMMKRFSKEVREDTHKVHLLCLLANGFYRNRICSQPDLHAIGLSIIPTHFTKVSAGQVDILYLSNFVKWFIGTFTVNDELSIEKGEPLQSTLERRFAIYAARDDEELVHIFLIILRALQLLCRLVLSLQPVPLKETTAKGKGSSKRQSLSSTSEGRESSGTTPKAVAKKCPCKKAKKDEKS-SGSEEDNKEPEKPRTARTKRthkSKLtSGSQEQKEIGNEEsglgEKDVPVKPkNDRRRRVASKVCYKEESGSDE-GSVSDFEVSE-EESDLSDEDFVTVSKKQRRSLGSQKSKLTSIKSPKTETSESKqsKNCSgvepRPAKSMApalpHASRKRNKIISSDEDDGQQlvRKVVGTDQWLEVYLERENKWVCVDCVHGSVGQPQQCFRYSTKPLYYVVGFDNDGSVKDVTQRYDPVWMTTTRKNRVDPEWWEDTLQPYRSPFVERDEKEEKEFQVKLQDQPLPTAIGEYKNHPLYALKRHLLKYQAIYPESAAILGYCRGEAVYSRDCVHTLHSKDTWLKQARVVRIGEVPYKMVKGYSNQARKARLAEPANRDKEDLALFGRWQTEEYQPPIAVDGKVPRNEYGNVYLFLPSMLPVGCVQLRLPNLNRLARKLDIDCAQAITGFDFHGGYSHPV-------------------------------------------------------------------------------------------------------------------------------------
>tr|A0A1L8GPS3|A0A1L8GPS3_XENLA/237-1062 [subseq from] Uncharacterized protein OS=Xenopus laevis OX=8355 GN=xpc.L PE=1 SV=1
------------------------------------------------------KVATVEESSvSEEAEDSDEEWEDVEELNGPV--DCLQASTSTDIPLPTQPVEIEIETAESAKKRLSREKRKAEYAAYMRKLLRKFSKEVREDTHKVHLLCLLANGFYRNDTCNLPDLQAVALSVIPVKFTSVPAECVDVVYLTNLMKWFFGTFTLSSEMSLDESEPLSATLERRFGVYGVRDESEMVHVFLVILRALQLMSRLVLSLQPIPLKDKPAKTKKSPKEKSSRRSSTKPQTPKDKTNSSNRqQVRQKKVKQEETLSGESEEENPKHCTTSG--KGKGKTTKEKKGVKSADKEKPGAQPKNQ-LRRKAASKVTYKEESESCGHSSDSDYCLSDAQDSDYSDWEEEPLASKRRRSSGPVKeiikTKRNTNSAAKQPRDKNSPN-------SVTQPKRRGKIISTDDEsemddedKMWKSpllSPTVSDQWVEVYLESEGKWLCVDCMHRTLGKAQDCFKTTTKPVTYVVGIDNAGCVKDVTRRYDSNWMTSTRMRRIDPDWWEKTLMPYKSPNIEREDREDTELDLKLLDQPLPTSFPEYKNHPLYVLKRHLLKYEAIYPETSAVMGYFRGEAVYSRSCVHNLHSSDTWLKEARVVRLAEVPYKMVKGSSNRARKARISDPEKKKYNDLGLFGLWQTEEYQPPVAVDGKVPRNEYGNVYLFQPSMLPIGCVQLRVPNLHRVARKLDIDCVQAITGFDFHCGFSHPVTDGYVVCEEHKDILLSAWENEQANIEQKQKEKREKRALGNWKLLIKGLLIRERLKARYGNKDTDTPGLSTEANDFSSDDEEKQKTETP-AQDMAVSWPQNRQAQA---T-EGKTKSRRQKKGEENHLFPFEKL
>tr|W5NRG3|W5NRG3_SHEEP/59-382 [subseq from] XPC complex subunit, DNA damage recognition and repair factor OS=Ovis aries OX=9940 GN=XPC PE=3 SV=1
CGDAGSAADGPVTRKAAKVSVKSEEPQAVKDEALSEGEDFRGLLSARRKGQPPEREAAADKGSckGDDEEDSEEDWEEVEEVSEPVPGAVGESAAFSASALPVKPVEIEIETPEQVKARERSEKIKMEFETYLRRMMKRFSKEIHEDTHKVHLLCLLANGFYRNSICNQPDLQAIGLSIIPTRFTKVPPRDVDVSYLSNLVKWFIGTFTVNAELSTNDQDGLQTTLERRFAIYSARDNEELVHIFLLLLRALHLPTRLVLSLQPIPLKLSAAKVTFPGlpEERMGGQGGNLVSAFSPPLEG-SQPVTELGT-------SGVCRRSTKDKKQK-------------------------------------------------------------------------------------------------------------------------------------------------------------------------------------------------------------------------------------------------------------------------------------------------------------------------------------------------------------------------------------------------------------------------------------------------------------------------------------------------------------------------------------------------------------------------
>tr|W5NRG3|W5NRG3_SHEEP/387-473 [subseq from] XPC complex subunit, DNA damage recognition and repair factor OS=Ovis aries OX=9940 GN=XPC PE=3 SV=1
-----------------------------------------------------------------------------------------------------------------------------------------------------------------------------------------------------------------------------------------------------------------------------FKGKKPSKKRSTEAPGGSSEASS-----HAPGKPSEGSRGDDASSGGAggARARGKGGKAAAGRRPRGESPSSGEDAGQARGQRRGTRRRAP------------------------------------------------------------------------------------------------------------------------------------------------------------------------------------------------------------------------------------------------------------------------------------------------------------------------------------------------------------------------------------------------------------------------------------------------------------------------------------------------------------------------------------------
>tr|W5NRG3|W5NRG3_SHEEP/475-855 [subseq from] XPC complex subunit, DNA damage recognition and repair factor OS=Ovis aries OX=9940 GN=XPC PE=3 SV=1
----------------------------------------------------------------------------------------------------------------------------------------------------------------------------------------------------------------------------------------------------------------------------------------------------------------------------------------------------------------------------------------------------------------------------------------------------------------RRGKKLSGAGGKAGSgQGAPGVDQWLEVFSEREEKWVCVDCVHGVVGQPLTCYQYATKPRGQRrARAGGFGVLPQLTVRAaGALWLLksSPRSARARAQGFEETLRASA-GERGRVSLWPLQFQAKHLDQPLPTVIGTYKNHPLYALKRHLLKFEAIYPETAAILGYCRGEAVYSRDCVHTLHSRDTWLKQARVVRLGEVPYKMVKGYSNRARRARQAEPQLHDHNDLGLFGRWQTEPRLPPG---------------WCLPAAL-AGTVD------HRPGSPSGPECLGAA-GC-PRGGEQRGQTDGYVVCEEYRDVLLTAWENEQALIEKKEKEKREKRALGNWKLLVKGLLIRERLKLRYGAQSEAAAPHTDAGGGLSSDEEEGTSSQAEAARILAASWPQNR--------------------------------
>tr|A0A834V4E6|A0A834V4E6_MARMO/62-700 [subseq from] DNA repair protein complementing XP-C cells OS=Marmota monax OX=9995 GN=GHT09_007377 PE=4 SV=1
-SHPGDSADRPARKKVAQATVTSESL-LVKEEALGEGEEVRGFSRDFKEAR-VKKEAPVDRTSseGEDEEDSEEDWEEVEELSEPGPSDTGGGSASSASAVPVEPVEIEIETPEQAKSRERREKIKMEFETQLRRMMKRFSKEVHENTHKVHLLCLLANGFYRNRVCSQPDLLAIGLSIIPTRFTKVPPHDVDVSFLSNLVKWFIGTFTVNPDLSTNEQDDLQTTLERRFAIYSARDDEELVHIFLLILRALRLLTRLVLSLQPIPLKLSVAKGRRLSKGTCAEGAGDSSEAGSQVPGDPKTPKSSPRAGPGGASSKGPGQRAAKARKTQAARPGRKRGDSSSEEGSQGQRPGKAP-GRPRGRQRRVTSRVSYKEDSGSGRSSSSSDFELSSGEAHGSSGEDSEPAPPKRRKAPAPRRTKSGPQS-------DHCKR---PAASSVSSSLKRGKKATGEAQEAAEaagRGPPGVDQWLEVFCERESRWVCVDCVHGVVGQPPACYRFATRPVAYVVGIDSDGWVRDVTQRYDPAWMTATRKCRVDPEWWAETLRPYQSPQLERDKKEDSEFQAKHLGQPLPTAIGTYKNHPLYALKRHLLKYEAIYPETAAILGYCRGEAVYSRDCVHTLHSKDTWLKQARVVRLGEVPYKVT-----------------------------------------------------------------------------------------------------------------------------------------------------------------------------------------------------------------------------------------
>tr|A0A5E4CVG0|A0A5E4CVG0_MARMO/62-700 [subseq from] BHD_1 domain-containing protein OS=Marmota monax OX=9995 GN=MONAX_5E004249 PE=4 SV=1
-SHPGDSADRPARKKVAQATVTSESL-LVKEEALGEGEEVRGFSRDFKAAR-VKKEAPVDRTSSegEDEEDSEEDWEEVEELSEPGPSDTGGGSASSASAVPVEPVEIEIETPEQAKSRERREKIKMEFETQLRRMMKRFSKEVHENTHKVHLLCLLANGFYRNRVCSQPDLLAIGLSIIPTRFTKVPPHDVDVSFLSNLVKWFIGTFTVNPDLSTNEQDDLQTTLERRFAIYSARDDEELVHIFLLILRALRLLTRLVLSLQPIPLKLSVAKGRRLSKGTCAEGAGDSSEAGSQVPGDPKTPKSSPRAGPGGASSKGPGQRAAKARKTQAARPGRKRGDSSSEEGSQGQRPGKAP-GRPRGRQRRVTSRVSYKEDSGSGRSSSSSDFELSSGEAHGSSGEDSEPAPPKRRKAPAPRRTKSGPQS-------DHCKR---PAASSVSSSLKRGKKATGEAQEAAEaagRGPPGVDQWLEVFCERESRWVCVDCVHGVVGQPPACYRFATRPVAYVVGIDSDGWVRDVTQRYDPAWMTATRKCRVDPEWWAETLRPYQSPQLERDKKEDSEFQAKHLGQPLPTAIGTYKNHPLYALKRHLLKYEAIYPETAAILGYCRGEAVYSRDCVHTLHSKDTWLKQARVVRLGEVPYKVT-----------------------------------------------------------------------------------------------------------------------------------------------------------------------------------------------------------------------------------------
>tr|F7E3S8|F7E3S8_ORNAN/68-905 [subseq from] Uncharacterized protein OS=Ornithorhynchus anatinus OX=9258 GN=XPC PE=3 SV=3
CKGPGDPAGDMAE-KQGKAKAK---LKHLKDEKDKDDDEWAGFSGR-PSA--FRR-EEPREPALKIASSDEDEWEDVEELTDCMPYEKKGSSSSFEPFWSSKPVEIEIETPEQAKLRERREKEQIEFQTYLRRTIKRFHKEVTEDMHKVHLLCLLADGLYRNTVCNMADLQAISFSIIPEEFTTVPPRNVNVFYLSNLVKWFTATFTINPNLPTEGQRSMEYTLSGRFAIYSARDEEELIHMFLLILRSLQFFTRLVLSLQPIPLKLHLAKSKKTSKFNFLEGPGV--YTGKPELADRGEHGTSYFRSLWDDKGPEHSRDPLFMDRSQLDREDWEQPTSSKKCRA--EEMQEAQRTRSATRD-RMTPQVRYKEESDSD-----TDLRLISGDALPNVDYKLATWCPKPKKKPQNSARKLM---A--T-GPLEIKQPTIEAKTPSSSGTRRRKITFTD-EEEEMRRATGTDQWLEVFCSEDDKWVSLDCVHGVVGEPEICFKYASKPVSYILGIDNDGCVQDVTKRYDPAWMTTTCKNRIDSAWLAKTLTPYETPFRARREKEELEFQTKLQDQPLPTAVGEYKNHPLYVLKRHLLKYEAIYPETPHILGYCRGEAVYSRSCVHTLHSKDTWLKQARVVRCGEVPYKMVKGYSNRARKARLADPHGQDQDDLALFGFWQTEPYQPPVAMDGKVPRNAYGNVYLFQPCMLPIGCVHLKLPNLHRVAHILGIDCVQAITGFEFYGGYSHPITDGYIVCEEHKEILIAAWVNEQEIIKQKESEKREKKILNKWVMLMKGLLIRERLKVRYGIKKGLVPPPAKAE-GFSSG-EEGTSSKAEV-KDLAVSGAQNRQAKEVSEEEEMKKTNGK---------------
>tr|A0A6P7YEK7|A0A6P7YEK7_9AMPH/127-708 [subseq from] DNA repair protein complementing XP-C cells isoform X3 OS=Microcaecilia unicolor OX=1415580 GN=XPC PE=4 SV=1
-------------------------------------------------------------ASRDSEDESEDDWEEVEELPVSA-PDGLGSAACPELVPSINPVEIEIETPEQAKKRERREKRKAEFEAYLRRMMNRFNKDVREDTHKVHLLCLLGNGFYRNRVCNLPDLQAVALSIIPDNFTKVPVDHVDGLYLSNLLKWFIATFTLNAELSADENESPQSTLERRFGIFSMRDEGEMCHMLLIILRALQLLCRLVLSLQPIPLKEPAGKGKMSprnkSSRTCSAGPRGSNKGKKEAARRNDAGKqenTLSGESSEEeADEKPEMQ-TPSGTKRAAAAAKNSRRC-SKKQAGAGEGESKAEAK--NNRRRRVASKVSYVEESRSED-SSDSDFQFSESEDSNISDGEYGKSSRV-------QKRSSGTQKINAARQSVGKAKPSAETAEQ-TSSKKRNKIVSSDEEEEVRvTAVAeGTDQWVEVFLERDSKWACIDCIHGVVGQPQLCYKLATKPVMYIVGIDNGGYTKDVTQRYDTVWMTSTRKRRIDPEWWRETLEPYRSPFTESEKKEDLELHTKLLDQPLPTSITEFKSHPLYALKRHLLKYEAIYPDTAAILGYCRGEAVYSRDCVQTLHSRDTWLKDARVVRLGEVPYKV------------------------------------------------------------------------------------------------------------------------------------------------------------------------------------------------------------------------------------------
>tr|A0A6P7YEK7|A0A6P7YEK7_9AMPH/707-894 [subseq from] DNA repair protein complementing XP-C cells isoform X3 OS=Microcaecilia unicolor OX=1415580 GN=XPC PE=4 SV=1
------------------------------------------------------------------------------------------------------------------------------------------------------------------------------------------------------------------------------------------------------------------------------------------------------------------------------------------------------------------------------------------------------------------------------------------------------------------------------------------------------------------------------------------------------------------------------------------------------------------------------------------------------------------------------------------------------------------KVPRNEYGNVYLFKPSMLPIGCCHLQLPNLHRAARKLDIDCVPAVTGFDFHCGFSHPVTNGYIVCDEHKDVLLSAWENEQANIERKEKEKREKRALSNWKLLVKGLLIQERLKQRYGSKQEATGSAA-AGGAEFSSDEDGAGLE-PAAEHLTVSWPQNRQAEEQKEAR-PVKKSRREQKGNASYLFPFEKL
>tr|A0A7J7WEZ3|A0A7J7WEZ3_PIPKU/54-627 [subseq from] XPC complex subunit, DNA damage recognition and repair factor OS=Pipistrellus kuhlii OX=59472 GN=mPipKuh1_018901 PE=4 SV=1
CHDPGGSPDAPAKKKVAKVTVKSANLKVKKDEVLSDGEDFRDFTSTCKKAHHPKRESAVDKDSHEgdddDEEESEDDWEEVEELSELVPGDAAENATFSQSVLPLKPVEIEIETPEQAKARQRSEKIQMEFETALRRMMKRFNKEVHEDTHKVHLLCLLANGFYRNRICNQLDLQAISLSIIPIRFTKVSLQDVDICYLSNLVKWFIGTFTVNSDLSISEQDSLQTTLERRFAIYSARDDEELVHMFLLMLRALQLPTRLVLSLQPVPLKLSAAKGKKP-KERSSEGPDGSSETSSQVSENHPKPKTSRGTRKEGS-SGGTSSPRARGKRSEAtavGR-KRREPSSGGGEEGKAEEQEE-TRRQSHGRERRVASRVSYKEASGSDETDSGSDFELSSGEAHHPSDEDSEPGPSRQRRAPAPQRTKAGSKSDSRARHGSHPQHPDSPAAPTSSSSSknKRGKKMSSDGEGTEKGKTAGVDQWLEVFCEREEKWVCVDCVHGVVGQAVTCYRYATKPMAYVVGFDSDGWVRDVTQRYDPAWMTATRKCRVDAKWWAETLRPYQSPLVEREKKEDLEVRPR------------------------------------------------------------------------------------------------------------------------------------------------------------------------------------------------------------------------------------------------------------------------------------------------------------------------
>tr|A0A2F0B3Y5|A0A2F0B3Y5_ESCRO/6-500 [subseq from] XPC complex subunit, DNA damage recognition and repair factor (Fragment) OS=Eschrichtius robustus OX=9764 GN=ESR_00989 PE=3 SV=1
---------------------------------------------------------------------------------------------------------------------------------------------------------------------------------------------------------------------------------------------------------------------------------------------------------------------------------GKGSKAAAIRKKRREPSSSREDEGKAGGQTEGAQRRSRGRERRAATRVCYKEESGSDEAGSGSDFELSSSDSHRPSDEDSEPGLSRQRRATAPQRMKVGSKRESRSQRGSHPQPPGFPEASVSASGSKRqrGKrKMPVDGEEADGRRAAGVDQWLEVFSEREEKWLCVDCVHGVVGQPLTCYQHATKPVTYIVGIDGDGWVRDVTQRYDPAWMTATRKCRVDAAWWAEALRPYRSPLVAREQREDQEFQARHLDQPLPTVIGTYKNHPLYALKRHLLKYEAIYPETAAILGYCRGEAVYSRDCVHTLHSRDTWLKQARVVRLGEVPYKVVKGYSNRARRARLAEPQLQDYNDLGLFGKWQTEQYQPPVAVDGKVPRNEFGNVYLFLPGMMPVGCIQLNLPNLHRVARKLNIDCAQAVTGFDFHKGYSHPITDGYIVCEEYKDVLLTAWENEQALIEKKEKEKREKRALGNWKLLVKGLLIRERLRLRYGAQRHTA--------------------------------------------------------------------
>tr|A0A667WPU0|A0A667WPU0_9TELE/66-950 [subseq from] XPC complex subunit, DNA damage recognition and repair factor OS=Myripristis murdjan OX=586833 GN=xpc PE=3 SV=1
---------------AALVSSKYFH-SPVKEEEESDDDDFDDFdlvttPPPAVKAEAVKK--TVKEEEEDEDESEEDDWEEVEELAEP-LGPVEPP----EPVLPSQPVEIEIETPDIMHKRQRREKRKAEFEAYLRRMVNRFNKDLLMDTHKVHLMCLIANGMFRNRVCSEPDLLAVTLSLLPVHFTKVAKGRIDQNYLSGLLKWFGATFTLNPSLPCEERPDLRALLERRLASLSAKNHQEMTHLFLLVLRSLQLFCRLVLSLQPVSLKLPPAKGKGA---KPTAEPQGKTQTGQEASRSsPPEPKVSPGTKRPA--GEG----GAKG--GRGGKKAKKKEVKEEDEEEEVEKSAKAGGQKPKNaKRRSVASKVSYKEESNSegdeEEAGGLSEeeFQASGEEESEDSEGGakSRRGKNGKGKSKAKTSSKNGSNTAPKRRSGGGKKkakndeeeDEEWEGEEGGDEEEEEggGGGGTSKGTKrrsGRKRDGPGADEWLEVYLDKSSCWVCVDVEHGV-GLPLLCSQNATAPVTYVVSVDGDGFLKDLGRKYDPTWMTSSRKRRVDDDWWEETLEPFLGPEDERDMKEDKELHAKLLDKPLPTSIAEYKNHPLYALTRHLLKYEALYPATAAVLGYCRGEPVYSRDCVHTLHSRDTWLKEARTVRLGEEPYKMVRGFSNRSRKARMMSEQ-KDEKDLPLFGEWQTEEYQPPVAVDGKVPRNDYGNVYLFKPCMLPVGCVHLRLPNLHRVARKLDLDAAPAVTGFDFHGGYSHAVTDGYIVCEEHEELLRAAWVEEQEVQKQKEKEKQEKRAIANWTLLVKGLLIRERLQRRYGKKNQGPGglIHTqdrEGAGALSSDEEAGEGGGApgakTAAETLAMSWPQNRQDEQQEDGKsaSGLKKktTKREKRGQEKHLFPFEK-
>tr|A0A643BLS4|A0A643BLS4_BALPH/1-426 [subseq from] Uncharacterized protein (Fragment) OS=Balaenoptera physalus OX=9770 GN=E2I00_012636 PE=3 SV=1
-------------------------------------------------------------------------------------------------------------------------------------------------------------------------------------------------------------------------------------------------------------------------------GKKPSKERSTEGPGGSSETSSQVPGKPSKPETSRGSRREDTSSEGAGSARAKGKGSKvaAIRKKRREPSSSREEEGKAGGQTEGAQRRSRGRERRAAARVSYKEESGSDEAGSGSDFELSSSDSHRPSDEDSEPGLPRQRRATAPQRMKVGSKRESRSQCGSRPQPPGFPEASVSASGSKRqrGKrKMSVDGEEADGRRAAGVDQWLEVFSEREEKWLCVDCVHGVVGQPLTCYQHATKPVTYIVGIDGDGWVRDVTQRYDPAWMTATRKCRVDAAWWAEALRPYRSPLVAREQREDQEFQARHLDQPLPTVIGTYKNHPLYALKRHLLKYEAIYPETAAILGYCRGEAVYSRDCVHTLHSRDTWLKQARVVRLGEVPYKVVKGYSNRARRARLAEPQLQDYNDLGLFGKWQTEQYQPPVAVDGKL---------------------------------------------------------------------------------------------------------------------------------------------------------------------------------------------
>tr|A0A643BLS4|A0A643BLS4_BALPH/426-493 [subseq from] Uncharacterized protein (Fragment) OS=Balaenoptera physalus OX=9770 GN=E2I00_012636 PE=3 SV=1
------------------------------------------------------------------------------------------------------------------------------------------------------------------------------------------------------------------------------------------------------------------------------------------------------------------------------------------------------------------------------------------------------------------------------------------------------------------------------------------------------------------------------------------------------------------------------------------------------------------------------------------------------------------------------------------------------------------------------------------LNLPNLHRVARKLNIDCAQAVTGFDFHKGYSHPVTDGYIVCEEYKDVLLTAWENEQALIEKKEKESEE---------------------------------------------------------------------------------------------------
>tr|A0A643BLS4|A0A643BLS4_BALPH/491-559 [subseq from] Uncharacterized protein (Fragment) OS=Balaenoptera physalus OX=9770 GN=E2I00_012636 PE=3 SV=1
-----------------------------------------------------------------------------------------------------------------------------------------------------------------------------------------------------------------------------------------------------------------------------------------------------------------------------------------------------------------------------------------------------------------------------------------------------------------------------------------------------------------------------------------------------------------------------------------------------------------------------------------------------------------------------------------------------------------------------------------------------------------------------------------------------------------------------------------SEEAAPHADAGGGLSSDEEEGTSSPAEAARILAASWPQNREVEEKRKC---PRRSRREEKEAASHLFPFEKL
>tr|A0A6I8NIT4|A0A6I8NIT4_ORNAN/16-202 [subseq from] Uncharacterized protein OS=Ornithorhynchus anatinus OX=9258 GN=XPC PE=3 SV=1
--------------------------------------------------------------------------------------------------WSSKPVEIEIETPEQAKLRERREKEQIEFQTYLRRTIKRFHKEVTEDMHKVHLLCLLADGLYRNTVCNMADLQAISFSIIPEEFTTVPPRNVNVFYLSNLVKWFTATFTINPNLPTEGQRSMEYTLSGRFAIYSARDEEELIHMFLLILRSLQFFTRLVLSLQPIPLKLHLAKSKKTSKFNFLEGPG--------------------------------------------------------------------------------------------------------------------------------------------------------------------------------------------------------------------------------------------------------------------------------------------------------------------------------------------------------------------------------------------------------------------------------------------------------------------------------------------------------------------------------------------------------------------------------------------------------------------
>tr|A0A6I8NIT4|A0A6I8NIT4_ORNAN/250-692 [subseq from] Uncharacterized protein OS=Ornithorhynchus anatinus OX=9258 GN=XPC PE=3 SV=1
-----------------------------------------------------------------------------------------------------------------------------------------------------------------------------------------------------------------------------------------------------------------------------------------------------------------------------------------------------------------EQTRSATRD-RMTPQVRYKEESDSD-----TDLRLISGDALPNVDYKLATWCPKPKKKPQNSARKLM---A--T-GPLEIKQPTIEAKTPSSSGTRRRKITFTD-EEEEMRRATGTDQWLEVFCSEDDKWVSLDCVHGVVGEPEICFKYASKPVSYILGIDNDGCVQDVTKRYDPAWMTTTCKNRIDSAWLAKTLTPYETPFRARREKEELEFQTKLQDQPLPTAVGEYKNHPLYVLKRHLLKYEAIYPETPHILGYCRGEAVYSRSCVHTLHSKDTWLKQARVVRCGEVPYKMVKGYSNRARKARLADPHGQDQDDLALFGFWQTEPYQPPVAMDGKVPRNAYGNVYLFQPCMLPIGCVHLKLPNLHRVAHILGIDCVQAITGFEFYGGYSHPITDGYIVCEEHKEILIAAWVNEQEIIKQKESEKREKKILNKWVMLMKGLLIRERLKVRYGIK------------------------------------------------------------------------
>tr|A0A7N8WKE6|A0A7N8WKE6_9TELE/118-930 [subseq from] Xeroderma pigmentosum, complementation group C OS=Mastacembelus armatus OX=205130 PE=3 SV=1
-----------------------------------------------------------EEEEDEDSEEDEGDWEEVEELAEP-LGPVEPP----EPILPSQPVEIEIETPEVRKK----QKKQAEFETYLRRMMNRYKKDVLEDTHKVHLMCLIASGMFRNRLCSEPDLLAVTLSLVPARFTIVAKERMDENYLSGLLKWFRATFTLNPSLPCEERPDPQALLERRLASLSARNHQEMTHLFLLVLRSLQLFCRLVLSLQPIPLKPPSAKSKG---ARTSAGTSGKSDTSQKTSEtNSPEPKVSPGTKRPA----GS-R-ESKGA--RGGKKAKK-KEVKEEDEDEEENAVISGRQKPKNlKRRSVASKVSYKEESNSEgEEGltDEEEFQLTSEEASEDSEGEDKS--TKEKVGKGKSRANVTNRnTAPRKRRsGGTKKQVKEDKDCEDEEDSDEGEKVQNNRTKqrsAKKMDGPGNDEWLEVYLQTGSSWVCMDVEHGV-GMPHLCSENATAPVTYVVSVDGDGFVKDLGRRYDPTWMTSSRKRRVDEDWWEETLEPFLGPEDNRDIKEDKELQNKLLNKPLPVSIVEYKNHPLYALKRHLLKYEAIYPPTAAVLGYCRGEPVYSRDCVHTLHSRDTWLKEARTVRLGEEPYKMVKGFSNRSRKARMM-SELKNENDLPLFGEWQTEEYQPPIAVDGKVPRNDYGNVYLFKPCMLPVGCVHIRLPNLHRVAKKLNMEAAPAVTGFDFHGGYSHAVTDGYIVCEEHEEVLRAAWVEEQELQKQKEKEKKEKRAVSNWTLLVKGLLIRERLKQRYSKKNQGLGslAHGGDTAGFSSDEEvvEGGSPGAKtASETLAMSWPQNRQTEEEGGSSNRlkKKTTKREKRGQEKHLFPFEK-
>tr|A0A6P3VWJ1|A0A6P3VWJ1_CLUHA/63-912 [subseq from] DNA repair protein complementing XP-C cells OS=Clupea harengus OX=7950 GN=xpc PE=3 SV=1
---------SPAKKHTSKYF-QDQLMKE-EREAMSvDAED-DDFTTpTVSVASGAKKTETKKEDEDDEcedDSDEDGDWEEVEELTGP-LGPA----APAEPTIPSQPVEIEIETPEVARKRQQKEKRKTEFESYLRRMMKRFNKDLVEDTHKVHVLCLLANGIFRNHVCREPDLIAITLSLMPSHFTALI-RRVDTIFLNDLLKWFGDTFTLNPELPEETGQGLMAVLERRLGSLTVRNHEEMTHLFLLVLRSLQLFCRLVLSLQPLPIKPPPAKDK-PKTSKSPADKSQS-PGKKRPTEK----SAAEKTSPEAKVSPGSKRPAtgrGEGKTERGGKRPKKKHGT-GEMEGTGQRPKNTT-------RRSVASKVSYKDESSEEEADRSSeeEFQLSSGGESE---EEEEEGGKKKGRAGKGKGVAKGKSRAPRRSSGAKKTKKEI----KSEEEDEEGEEE--TGKK--RREGKGNDEWLEVYLEEAGRWVCVDVEQG-VGQVQKCAAHATRPLVYVVGVDGEGYIKDLSRRYDPTWLTSSRKRRIDQDWWDETLDIYEAPDSEREKKEDNELEAKLLSKALPTSILEYKSHPLYALQRHQLKYEALYPPTAAILGYCRGEPVYSRDCIHTLHSKDTWLKEARTVRLGEVPYKMVRGFSNQSRKARMMS-EHKVEKDLPLFGEWQTEEYQPPVAVDGKVPRNDFGNVYMFKPCMMPIGCVSLRLPNLHRVARKLDIDCALAVTGFDFHGGYSHAVTDGYIVCEEHEEILRAAWENEQEIQQKKEIEKREKRVVSNWTLLVKGLLIRERLKRRYGQQGLTQQPagigQGEQGGvdGLSSGEEaeEVGGGPSTDAPSLASSWPQNRQEEEETPKQSGS---KREKRGQKKHLFPFEK-
>tr|A0A3Q1CWC8|A0A3Q1CWC8_AMPOC/115-917 [subseq from] XPC complex subunit, DNA damage recognition and repair factor OS=Amphiprion ocellaris OX=80972 PE=3 SV=1
----------------------------------------------------------IKE-EEEDSEEDEDDWEEVEELAEP-LGPVEPS----EPVLPSQPVEIEIETPEVRKRQ----KRQAEFETYLRRMMNRYKKDVWIDTHKVHLMCLLASGMFRNRLCSEPDLLAITLSLLPTRYSNVEKGCINLSYLSLLLKWFRQTFTLNPSLPYEECPDPQALLERRLASLSARNHQELTHLFLLILRSLQLFCRLVLSLQPIPLKPPSAKGKAAG----TSPP-----KKSQEMSKSSSPKVSPGTK----------RP-AEGRNIKGGKKAKRKEKKEEEEEEEEKSVSSGGQKPKNSKRRSVASKVSYKEESNSDGDGDEEEERLSEEEFQATSEEDSEDSE-RGAKSTKGKKTKRKSEAKGKNSKGSvapKRKSGGGKKqiKDEEEEEDDEEEGIVNNGTKksGEKKEGPGVDEWLEVYLEKTSSWVCVHVEKG-VGMPHLCSQNATAPVTYVVSVDGDGFLKDLGRKYDPTWMTSSRKRRIDDEWWKETLEPFLGPEDERDIKEEKELQNKLLNKPLPISIGEYKNHPLYALKRHLLKYEAIYPPTATTLGYCRGEPVYSRDCVHTLHSRDTWLKEARTVRLGEEPYKMVKGFSNRSRKARMM-AELKEENDLPLFGEWQTEEYQPPIAVDGKVPRNDYGNVYLFKPCMLPVGCVHLQLPNLHRVARKLNLDAAPAVTGFDFHGGYSHAVTDGYIVCEEHEEVLRAAWVEEQELQKQKEKEKKEKRAISNWTLLVKGLLIRERLKQRYGKKTHGlgTLAHGDDAGGFSSDEdlvEDGSNGSKTASETLAMSWPQNRQAEEDGGSGSGLKKktTKREKRGRQQHLFPFEK-
>tr|A0A4W6GA82|A0A4W6GA82_LATCA/90-927 [subseq from] XPC complex subunit, DNA damage recognition and repair factor OS=Lates calcarifer OX=8187 GN=xpc PE=3 SV=1
---------------------------PVKEEVDSEDD-F-DMGTSPPLKLNCKKLEKKEKEEEEDSEEDEDDWEEVEELAEP-LGPVEPP----EPALPSQPVEIEIETPEVRKKQK----RQAEFESYLRRMMNRYKKDLLIDTHKVHLMCLIASGMFRNRLCSEPDLLAITLSLLPSHFGMVAKERIDQNYLSGLLKWFRATFTLNPSLPYEERPDPQALLERRLASLSARNHEEMTHLFLLVLRSLQLFCRLVLSLQPIPFKPPSAKGKGA----ITS-------T----GKSHTNQETSKTTSPEPKVSPGSKRPAGEGKAkgDRGGKKAKTKEIKEEEEEEKAI--TSGGQRPKNSKRRSVASKVTYKEESNSEgeEGLSEEEFQVTSEEDSE--DSESEANSTKGKKGRGKSKAKVtNNKnTAApKRRSGGGKKQ-VKGKGEEEEDDDEEGEGTANNGTKrrsGKKKEGPGADEWLEVYLEKTSSWVCVDVEHGV-GMPHLCSQNATAPVTYVVSVDGDGFVKDLGRKYDPTWMTSSRKRRVDEEWWEETLEPLLGPEDEKDMKEDKELQNKLLSKPLPISITEYKDHPLYALKRHLLKYEAIYPPTATVLGYCRGEPVYSRDCVHTLHSRDTWLKEARTVRLGEEPYKMVKGFSNRSRKARMMSEQ-KDEKDLPLFGEWQTEEYQPPIAVDGKVPRNDYGNVYLFKPCMLPVGCVHLRLPNLHRVARKLDMDAAPAVTGFDFHGGYSHAVTDGYIVCEEHEEVLRAAWVEEQELQKQKEKEKKEKRAISNWTLLVKGLLIRERLKQRYGKKNQGlgSLANGDEAGGFSSDEEavEGGSPGAKtASEILAMSWPQNRQAEEDGGNTSGLKKksmTKREKKGQEKHLFPFEK-
>tr|A0A3B4E5G8|A0A3B4E5G8_PYGNA/88-880 [subseq from] XPC complex subunit, DNA damage recognition and repair factor OS=Pygocentrus nattereri OX=42514 PE=3 SV=1
---------------------------------------------------------MKEEEDGESEESDEDEWEEVEELPGP-LGPVD--TEL-EPAVPSQPVEIEIETAEAMHKRQRKEKRQAEFETYLRRMMKRFNKELLEDTHKVHLLCLLAGGLFRNRLCCEPDLLAIALSLLPVHFTSVVTERINTGFLEGLLKWFRVTFTLNPELPEEKGVELREVLERRLGSLSARDHQEMTYLFLLVLRSLQLFCRLVLSLQPVPFKQPAKKDKTQS----STSPAA-KNISDEPDEKPEKPKVSPGFKRSSA--------NTATKRQRGGKKQKK-NESGKEDE---EK-EAAVGQRPkNTKRRSIASKVSYKEESSEeeEEASEGEEFQLTSEEESD----DSKDGAKRSKRCSKTKRKDKGKvqRRSSGVKKGAKKEEEDVDYEEEE------QEETKSQG---RRRHGKGDDEWIEVYLDGAKRWVCVDVNQG-VGKPQLCTNQATQPITYVVGVDSDGYLKDLSARYDPTWLTSSRRRRIDSEWWEETLDFYECPDSEREQQEDKELQDKLLDKPLPTSVSEYKNHPLYALERHLLKYEALYPRTAAILGYCRGEAVYSRDCVHTLHSKDTWLKEARTVRLGEEPYKMVKGFSNRSRKARMMSEQ-KDYKDLALFGHWQTEEYQPPLAIDGRVPRNEFGNVYMFKPCMLPVGCVHLRLPSLHRVARKLDLDCAAAVTGFDCHGGYSHAVTDGYIVCEEHQEILKAAWENEQEIQQKKEQEKREKRALSNWTLLVKGLLIKERLQRRYGQQGLAKgtglGQGDEVGAGLSSGEEDEGGA-HTAPPMLAASWPQNRQEEQD---EGGAKKslSRRERRGQDKHLFPFEK-
>tr|A0A6J2Q3D7|A0A6J2Q3D7_COTGO/82-916 [subseq from] DNA repair protein complementing XP-C cells isoform X1 OS=Cottoperca gobio OX=56716 GN=xpc PE=3 SV=1
-----------------------YFLSPVKEEE-TDSEDDSDMVTSAAPVLTMNAGKT--EKEEEDSEEDEDDWEEVEELSGP-LGPVEPP----EPVLPTQPVEIEIETPEVRKKQ----KRQLEFEAYLRRMMNRFKKDVLIDTHKVHLMCLIANGMFRSRLCSEPDLLAITLSLLPTHYSMVAKERIDQNYLSGLLKWFRATFTLNPSLSWEERPDPRALLERRLASLSARNHQEMTHMFLLVLRSLQLFSRLVVSLQPIPLKPPSAKGKGA--RTSTGAP-GKSNTSQQISKTSSETKVSPGTKRPA---GG---GNVKG--GRGGKKAKTKEKK-EEEEEKGKTITSGGQRPKNSKRRSIASKVSYKDESNSE--GEKEEEELSDEEEfQATSEEDSEDsaGGDKSTKRKK-GKGKSQNTSAPKKRNGGGQKQEEGKECEEVE-EKEEGTNKA-KRRSGKKKGGPGADEWLEVYLDKTSSWVCVDVEQGV-EMPHLCSQNATAPVTYVVSVDGDGFVKDLGRKYDPTWLTLSRKRRVEEDWWEETLEPFLGPEYERDKKEDKELQNKLLNKPLPISITEYKNHPMYALKRHLLKYEAIYPSTAAILGYCRGEPVYSRDCVHTLHSRDTWLKEARTVRLGEEPYKMVKGFSNRSRKARMASEQ-REENDLSVFGEWQTEEYQPPLAVDGKVPRNDYGNVYLFKSCMLPVGCVHLKLPNLHRVAKKLEMDIAPAVTGFDFHGGFSHAVTDGYIVCEEHEEILRAAWEEEQHLQKQKEKEKKEKRVISNWTLLVKGLLIRERLNQRYGKMNQGLVQGAETA-GLSSDDEEvveGGSpSAKTASETLAMSWPQNRQAEEDSgSISGLKRKttTKREKRGQEKHLFPFEK-
>tr|A0A6I8PG45|A0A6I8PG45_ORNAN/68-824 [subseq from] Uncharacterized protein OS=Ornithorhynchus anatinus OX=9258 GN=XPC PE=3 SV=1
CKGPGDPAGDMAE-KQGKAKAK---LKHLKDEKDKDDDEWAGFSGR-PSA--FRR-EEPREPALKIASSDEDEWEDVEELTDCMPYEKKGSSSSFEPFWSSKPVEIEIETPEQAKLRERREKEQIEFQTYLRRTIKRFHKEVTEDMHKVHLLCLLADGLYRNTVCNMADLQAISFSIIPEEFTTVPPRNVNVFYLSNLVKWFTATFTINPNLPTEGQRSMEYTLSGRFAIYSARDEEELIHMFLLILRSLQFFTRLVLSLQPIPLKLHLAKSKKTSKFNFLEGPGV--YTGKPELADRGEHGTSYFRSLWDDKGPEHSRDPLFMDRSQLDREDWEQPTSSKKCRA--EEMQEAQRTRSATRD-RMTPQVRYKEESDSD-----TDLRLISGDALPNVDYKLATWCPKPKKKPQNSARKLM---A--T-GPLEIKQPTIEAKTPSSSGTRRRKITFTD-EEEEMRRATGTDQWLEVFCSEDDKWVSLDCVHGVVGEPEICFKYASKPVSYILGIDNDGCVQDVTKRYDPAWMTTTCKNRIDSAWLAKTLTPYETPFRARREKEELEFQTKLQDQPLPTAVGEYKNHPLYVLKRHLLKYEAIYPETPHILGYCRGEAVYSRSCVHTLHSKDTWLKQARVVRCGEVPYKMVKGYSNRARKARLADPHGQDQDDLALFGFWQTEPYQPPVAMDGKVPRNAYGNVYLFQPCMLPIGCVHLKLPNLHRVAHILGIDCVQAITGFEFYGGYSHPITDGYIVCEEHKEILIAAWVNEQEIIKQKESEVSG---------------------------------------------------------------------------------------------------
>tr|A0A3P8TB29|A0A3P8TB29_AMPPE/117-919 [subseq from] Xeroderma pigmentosum, complementation group C OS=Amphiprion percula OX=161767 PE=3 SV=1
-------------------------------------------------------------EEEEDSEEDEDDWEEVEELAEP-LGPVEPS----EPVLPSQPVEIEIETPEVRKRQ----KRQAEFETYLRRMMNRYKKDVWIDTHKVHLMCLIASGMFRNRLCSEPDLLAITLSLLPTRYSNVEKGCINLSYLSLLLKWFRQTFTLNPSLPYEECPDPRALLERRLASLSARNHQELTHLFLLILRSLQLFCRLVLSLQPIPLKPPSAKGKAAG----TSPP-----KKSQEMSKSTSPKVSPGTK----------RP-AEGRNIKGGKKAKRKEKKKEEEEEEEKSVSSGGQKPKNSKRRSVASKVSYKEESNSDGDGDEEEERLSEEEFQATSEEDSEDSERG-AKSAKGKKTKRKSEAKGKNSKGTvapKRKSGGgKKQIkdEEEEEDDDEEEGIVNNGTKksGKKKEGPGVDEWLEVYLEKTSSWVCVHVEKG-VGMPHLCSQNATAPVTYVVSVDGDGFLKDLGRKYDPTWMTSSRKRRIDDEWWKETLEPFLGPEDERDIKEEKELQNKLLNKPLPISIGEYKNHPLYALKRHLLKYEAIYPPTATTLGYCRGEPVYSRDCVHTLHSRDTWLKEARTVRLGEEPYKMVKGFSNRSRKARMM-AELKEENDLPLFGEWQTEEYQPPIAVDGKVPRNDYGNVYLFKPCMLPVGCVHLQLPNLHRVARKLNLDAAPAVTGFDFHGGYSHAVTDGYIVCEEHEEVLRAAWVEEQELQKQKEKEKKEKRAISNWTLLVKGLLIRERLKQRYGKKTHGlgTLAHGDDAGGFSSDEdlvEDGSNGAKTASETLAMSWPQNRQAAEEDGGSGsGlKKKtTKREKRGQQQHLFPFEK-
>tr|A0A3Q1HQG8|A0A3Q1HQG8_ANATE/77-937 [subseq from] Xeroderma pigmentosum, complementation group C OS=Anabas testudineus OX=64144 PE=3 SV=1
---------------IAVKTSKYFQSPVKKEETDSE-DDF-DMVTSAAPVITVnAQKPEKEEEEDEDSEEDEDDWEEVEELAEP-LGPVEPP----EPALPSQPVEIEIETPEIRKRK----KKQAELETYLRRMVNRYKKDVLIDTHKVHLMCLIASGMFRNRLCSKPDLLAITLSLLPSNFCMIDKERIDQNYLSELLKWFRAAFTLNPCLPCEERPDPQTLLERRLTSLSAKNHQEMTHLFLLVLRSLQLFCRLVLSLQPIPLKPPSAKGKGD---KTSAGAQGKSHKAKETsKATSLEPKVSPGTKRP----AGGC--TAKGA--RGGKKPKKK-EIREEDEEEDEKTLTSAgQRPKNSKRRSVASKVRYKEESTSEQEEDLSDdeeFQVASEEDSEDSEGEAKSTKRKvvkgKRKAKGTNKKKAGAPKR-RSGGGKKKiKDEEDKDWEEEEGSDEEGEETTNnitERRSGKNKDGPGADEWLEVYLEKTSSWVCVDVEQG-VGVPHLCYKNATVPVTYVVSVDGDGFVKDLGKKYDPTWMTSSRKRRVDEDWWEETLEPFLGPEDDRDLKEDKELQNKLLNKPMPVSIAEYKNHPLYALKRHLLKYEAIYPETATVLGYCRGEPVYSRDCVHTLHSRDTWLKEARTVRLGEEPYKMVKGFSNRSRKARMVS-EMKDENDLALFGEWQTEEYQPPIAVDGKVPRNDYGNVYLFKPCMLPVGCVHLRLPNLHRVARKLDLDAAPAVTGFDFHGGYSHAVTDGYIVCEEHEEVLRAAWVEEQELQKQKEKEKREKRAISNWTLLVKGLLIRERLKQRYSKKNHGVGNlaCDEDTGGLSSDEEvvEGECSGSkTASETLAMSWPQNRQAEEDGGSASGLKKkttTKREKKGQEKHLFPFEK-
>tr|A0A665SZE8|A0A665SZE8_ECHNA/96-931 [subseq from] XPC complex subunit, DNA damage recognition and repair factor OS=Echeneis naucrates OX=173247 GN=xpc PE=3 SV=1
---------------------------------SEDDFDMTTSPPPMVTVNAKKTEKEVKEEEEDDSEEDEDDWEEVEELAEP-LGPIEPP----EPALPAQPVEIEIETPEVRKKQKR----QAAFETYLRRMMNKYKKDLLIDTHKVHLMCLIASGMFRNRLCSEPDLLAITLSLLPAHFGLVAKERRDQNYLTGLLRWFKDTFTLNPSLPYEERPDFQALMERRLASLSARDHQEMTHLFLLVLRSLQLFCRLVLSLQPVPFKPTSVKGKGA-K-TSTVAPGK----------SHTNQETSKTTSPEPRVSPGTKRPAGEGKaKGDGGGKKAKRKEIKEEEEQEEEKAITSGQRPKNSKRRSVASKVSYKEESNSEQEmmlSDEEDFLVSSEDEAEDSDSEVKSSKTKRGKGKSTAKVLDKNTSPPKRRRGGGKNQVKDEEGKDDDNEEGEGTvNNITKQKRLKKKQGPGADEWLEVYLDKTSSWVCVDVEHGV-GMPHLCSLNATAPVTYVVSLDGDGFVKDMGRKYDPTWMTSSRKRRVDDDWWEETLEPFLGPEDERDIKEDKELQNRLLNKPLPISIAEYKNHPLYALNRHLLKYEAIYPPTSTVLGYCRGEPVYSRDCVHTLHSRDTWLKEARTVRLGEEPYKMVKGFSNRSRKARMMSEQ-KDEKDLPLFGEWQTEEYQPPIAVDGKVPRNDYGNVYLFKPCMLPIGCVHLRLSNLHRVARKLDIDAAPAVTGFDFHGGYSHAVTDGYIVCEEHEEVLRAAWVEEQELQKQKEKEKREKRAIANWTLLVKGLLIRERLKQRYSRKSQGlgSLAHGDDIGGLSSDEEAGECGSpgvKTASETLAMSWPQNKQVEEDSGNTSGLRRstTKREKRGQEKHLFPFEK-
>tr|I3IZS0|I3IZS0_ORENI/95-929 [subseq from] Uncharacterized protein OS=Oreochromis niloticus OX=8128 GN=xpc PE=3 SV=1
----------------------------------EDDFDMVTSPPRLLKVNTKKPEKEEEGVGEDSEEEDEDDWEEVEELAEP-LGPLEP----LEPVLPSEPVEIEIETPEVRKRRKK----QAELETYLRRMVNRYKKDLLIDTHKVHLMCLIASGMFRNRLCSEPDLLAITLSLLPAHFTMVAKDRIDQNYLSGLLKWFRATFTLNSSLHCEERPDPQRLLERRLASLSARNHEEMTHLFLLVLRSLQLFCRLVLSLQPIPFKAPSAKAKGARTSAGAPEKSNTSKESS--KTNSPEPKISPGTKRPA---GG-----RKIKGDVGGKKAKKKEKD-EEEE---KKVvVSGGQRPKNSKRRSVASKVSYKEESNSEgeEEGGLSDEDEFQA-TSEDDSEDSESGVKS-KKGNKGKAKGTHSKNtAAPKRRSSgGKKQVKDEEDGDWEEEEEEGEGTTSNGTKrrsGAKREGPGADEWLEVYLEKTSSWVCVDVDHGV-GVPQLCYRNATTPVTYVVSVDGDGFVKDLGKKYDPTWMTSSRKRRVDDDWWEETIEPFLGPEDEKDIKEDKELQKTLLNKPLPVSVAEYKNHPLYALKRHLLKYEAIYPPTATVLGYCRGEPVYSRDCVHTLHSRDTWLKEARTVRLGEEPYKMVKGFSNRSRKARMM-SELKDENDLALFGEWQTEEYQPPIAVDGKVPRNDYGNVYLFKPCMLPVGCVHIRLPNLHRVARKLNIDAAPAVTGFDFHGGYSHAVTDGYIACEEHEEVLRAAWVEEQELQKQKEKEKKEKRAISNWTLLVKGLLIRERLKKRYNKKNQGLGslAHGGDAEGFSSDEEAAevESPGAkTASETLAMSWPQNRQAEEDGGNAGGLKKkkvTKREKKGQEQHLFPFEK-
>tr|A0A667WLI7|A0A667WLI7_9TELE/64-322 [subseq from] XPC complex subunit, DNA damage recognition and repair factor OS=Myripristis murdjan OX=586833 GN=xpc PE=3 SV=1
-------------VPAALVSSKYFH-SPVKEEEESDDDDFDDFdlvttPPPAVKAEAVKK--TVKEEEEDEDESEEDDWEEVEELAEP-LGPVEPP----EPVLPSQPVEIEIETPDIMHKRQRREKRKAEFEAYLRRMVNRFNKDLLMDTHKVHLMCLIANGMFRNRVCSEPDLLAVTLSLLPVHFTKVAKGRIDQNYLSGLLKWFGATFTLNPSLPCEERPDLRALLERRLASLSAKNHQEMTHLFLLVLRSLQLFCRLVLSLQPVSLKLPPAKKAKK------------------------------------------------------------------------------------------------------------------------------------------------------------------------------------------------------------------------------------------------------------------------------------------------------------------------------------------------------------------------------------------------------------------------------------------------------------------------------------------------------------------------------------------------------------------------------------------------------------------------------
>tr|A0A667WLI7|A0A667WLI7_9TELE/319-879 [subseq from] XPC complex subunit, DNA damage recognition and repair factor OS=Myripristis murdjan OX=586833 GN=xpc PE=3 SV=1
-------------------------------------------------------------------------------------------------------------------------------------------------------------------------------------------------------------------------------------------------------------------------------------------------------------------------------------------KAKKKEVKEEDEEEEVEKSAKAGGQKPKNaKRRSVASKVSYKEESNSegDeeEAGGLSEEEFQA--SGEEESEDSEGGAKSRRGKNGKGKSKAktSSKNGSNTAPKRRSGGGKKKAKNDEEEDEDKGTKRR----SGRKRDGPGADEWLEVYLDKSSCWVCVDVEHGV-GLPLLCSQNATAPVTYVVSVDGDGFLKDLGRKYDPTWMTSSRKRRVDDDWWEETLEPFLGPEDERDMKEDKELHAKLLDKPLPTSIAEYKNHPLYALTRHLLKYEALYPATAAVLGYCRGEPVYSRDCVHTLHSRDTWLKEARTVRLGEEPYKMVRGFSNRSRKARMMSEQ-KDEKDLPLFGEWQTEEYQPPVAVDGKVPRNDYGNVYLFKPCMLPVGCVHLRLPNLHRVARKLDLDAAPAVTGFDFHGGYSHAVTDGYIVCEEHEELLRAAWVEEQEVQKQKEKEKQEKRAIANWTLLVKGLLIRERLQRRYGKKNQGPGglIHTqdrEGAGALSSDEEAGEGGGApgakTAAETLAMSWPQNRQDEQQEDGKsaSGLKKktTKREKRGQEKHLFPFEK-
>tr|A0A1S3MFD8|A0A1S3MFD8_SALSA/105-904 [subseq from] DNA repair protein complementing XP-C cells OS=Salmo salar OX=8030 GN=xpc PE=3 SV=1
-----------------------------------------------------------KEEEEDEDSEEDEDWEEVEELSEP-LGPVEPV----EPALPSQPVEIEIETPDIIHKRQKREKRKAEFETYLRRMMNRFNKDVVEDTHKVHLMCLLANGMFRNRLCSTPDLLAISLSLLPTHFAMVAKERIDTNYLSGLLKWFGATFTLNPELPCEERPDPQALLERRLGSLTARDHQEMTHLFLLVLRSLQLFCRLVLSLQPLSLKPPSAKSKAKN----SGSPPRKSP--S-------QKKPPKESPSEPNVSPGSKRP-AGGKAERGGKKAKKKEA------GETEKAVSVGQKPKNSKRRSIASKVSYKEDSSEEEEGpsDGEEFQLTNEED----SEDSEGGTKAI-RAKKVKggKSKGKSTAPQKRSSGGKKKVKSEEEDDDWEGNEEEGEEE--QGMKRGKrKEGKGADEWLEVYLEKTGCWVCVEVLQG-VGQPQLCSKQATHPMTYVVAVDGDGHLKDLGSKYDPTWMTSTRKRRVDEEWWEVTLEPFLGPESERDVQEDKELQAKLLDKPLPTSIAEFKNHPLYALKRHLLKYEALYPSTAAILGYCRGEPVYSRDCIHTLHSRDTWLKEARTVRLGEEPYKMVRGFSNRSRKVRMASEQ-KDKDDLPLFGEWQTEEYQPPVAVDGRVPRNDFGNVYLFKPCMQPVGCVHLRLPNLQRVAKKLDMDCAAAVTGFDFHGGYSHAVTDGYIVCEEHEEILRAAWVEDQEIQRQKEKEKREKRAVANWTLLVKSLLIRERLQRRYGKKGPTPGGGLDqlksqdREGieGLSS-EEEGEGGPNTASSALAQAWPQNRQGEQDSGTGGASKTTsKRQKRGQEKHLFPFEK-
>tr|A0A4U5UR03|A0A4U5UR03_COLLU/100-957 [subseq from] DNA repair protein complementing XP-C cells OS=Collichthys lucidus OX=240159 GN=D9C73_011370 PE=3 SV=1
------------RGKAAKKTEKEEKKEEEEEDSEEDFDMLTSPPRTWKakKTEkEEEEGEEKEEEEEEDSDEEEDDWEEVEELTEP-LGPVEPPD----LVLPSQPVEIEIETPEVRKKK----KKQAEFEMYLRRMMNRYKKDLLEDTHKVHLMCLIASGMFRNRLCNEPDLLAITLSLLPTHFGSVAKERIDQNYLSGLLKWFRATFTLNPDLAYEERPDLRALLERRLASLSARNHQEMTHLFLLVLRSLQLFCRLVISLQPIPLKLPSAKGKTSA-----GGPEKSSTSQGTSKNSPTEPKVSPGTKR-------TARREKTG-GDRGGKKAKRKEINEEEEEKA---VTSVGQRPKNSKRRSIASKVSYKEESNSEgekeeEEGLSDeeEYQATSEEEEDSAESDSG---AKSTKMKWKNKTKVsNSKSTAapKRRSGGGKKQVK-EEEEEGEEEENKGEGRLSNGTKRrsrKKKEGPGADEWLEVYVEKTSSWICVDVEHGV-GMPQLCSQNATAPVTYVISVDGNGFLKDLGRKYDPTWMTSSRKRRVDEDWWEDTLEPFLGPDDDRDKQEDKELENKLLNKPLPVSVGEYKNHPLYALKRHLLKYEAIYPPTATVLGYCRGEPVYSRDCVQTLHSKDTWLKEARTVRLGEEPYKMVKGFSNRSRKARMMSEQ-KEQNDLALFGEWQTEEYQPPLAVDGKVPRNDYGNVYLFKPCMLPVGCVHLRLPNLHRVARKLDIDAAPAVTGFDFHGGYSHAVTDGYIVCEEHEEILRAAWVEEQELQKQKEKEKREKRVTSNWALLVKGLLIREKLKQRYGKKSQGLAQGEET-GGLSSDEEavEGGSPGAKtASETLAMSWPQNRQAEEDGGsVSGLKKKttTKREKKGQEKHLFPFEK-
>tr|A0A3Q1FR79|A0A3Q1FR79_9TELE/114-920 [subseq from] XPC complex subunit, DNA damage recognition and repair factor OS=Acanthochromis polyacanthus OX=80966 PE=3 SV=1
-----------------------------------------------------KK-PEKEEEEEEEEEEEEDDWEEVEELAEP-LGPAEP----PEPVLPSQPVEIEIETPEVRKRQ----KRQAEFETYLRRMMNRYKKDVWIDTHKVHLMCLIASGMFRNRLCSEPDLLAITLSLLPSQYSNVEKGRVDLSYLSLLLKWFRQTFTLNASLPNEERLDLRVLLERRLASFSARNHQELTHLFLLILRSLQLFCRLVLSLQPIPLKPPSAKGKA----AVTSPPKKSQE-----MSKSTSPKVSPGTK----------RPAEGG-KIKAGKKAKRKEKEDEEEEK---SVSSGGQKPKNSKRRRVASKVNYKEESNSDRDGDE-EERLSDEEFQATSEEDSEDSErgAKSTKAKKMkRKSEVKGKNSKDTvvpKRKSGEGKKQIKDE-QEDDDDDDDEGIVSNGTKkrnGKKKEGPGVDEWLEVYLEKTSSWVCVHVEKG-VGMPHLCSQNATAPVTYVVSVDGDGFLKDLGRKYDPTWMTSSRKRRIDDEWWEETLEPFLGPEDERDIKEEKELQNKLLNKPLPISIGEYKNHPLYALKRHLLKYEAIYPPTATTLGYCRGEPVYSRDCVHTLHSRDTWLKEARTVRLGEEPYKMVKGFSNRSRKARMM-AELKEENDLPLFGEWQTEEYQPPIAVDGKVPRNDYGNVYLFKPCMLPVGCVHVQLPNLHRVARKLNLDAAPAVTGFDFHGGYSHAVTDGYIVCEEHEEVLRAAWVEEQELKKQKEKEKKEKRVISNWTLLVKGLLIRERLKQRYGKKTHGlgTLAHGDDTVGFSSDEdlvEDGSSGAKTASETLAMSWPQNRQAEGDGGSDSGLKKktTKREKRGQQQHLFPFEKL
>tr|A0A3Q3MLD5|A0A3Q3MLD5_9TELE/118-907 [subseq from] Xeroderma pigmentosum, complementation group C OS=Mastacembelus armatus OX=205130 PE=3 SV=2
-----------------------------------------------------------EEEEDEDSEEDEGDWEEVEELAEP-LGPVEPP----EPILPSQPVEIEIETPEVRKK----QKKQAEFETYLRRMMNRYKKDVLEDTHKVHLMCLIASGMFRNRLCSEPDLLAVTLSLVPARFTIVAKERMDENYLSGLLKWCVATFTLNPSLPCEERPDPQALLERRLASLSARNHQEMTHLFLLVLRSLQLFCRLVLSLQPIPLK-------PPSGARTSAGTSGKSDTSQKTSEtNSPEPKVSPGTKRPA----GS-R-ESKGA--RGGKKAKK-KEVKEEDEDEEENAVISGRQKPKNlKRRSVASKVSYKEESNSEgEEGltDEEEFQLTSEEASE----DSE-GEDKST---KEKRRSGGTKKQVKEDKDCEDEEDSDEGEKVQ--------NNRTKQRSAKKMDGPGNDEWLEVYLQTGSSWVCMDVEHGV-GMPHLCSENATAPVTYVVSVDGDGFVKDLGRRYDPTWMTSSRKRRVDEDWWEETLEPFLGPEDNRDIKEDKELQNKLLNKPLPVSIVEYKNHPLYALKRHLLKYEAIYPPTAAVLGYCRGEPVYSRDCVHTLHSRDTWLKEARTVRLGEEPYKMVKGFSNRSRKARMM-SELKNENDLPLFGEWQTEEYQPPIAVDGKVPRNDYGNVYLFKPCMLPVGCVHIRLPNLHRVAKKLNMEAAPAVTGFDFHGGYSHAVTDGYIVCEEHEEVLRAAWVEEQELQKQKEKEKKEKRAVSNWTLLVKGLLIRERLKQRYSKKNQGLGslAHGGDTAGFSSDEEvvEGGSPGAKtASETLAMSWPQNRQTEEEGGSSNRlkKKTTKREKRGQEKHLFPFEK-
>tr|A0A674CFX3|A0A674CFX3_SALTR/107-902 [subseq from] XPC complex subunit, DNA damage recognition and repair factor OS=Salmo trutta OX=8032 GN=xpc PE=3 SV=1
--------------------------------------------------------------EDDEDSEEDEDWEEVEELSEP-LGSVEPV----EPALPSQPVEIEIETPDIIHKRQKREKRKAEFETYLRRMMNRFNKDVVEDTHKVHLMCLLANGMFRNRLCSTPDLLAISLSLLPTHFAMVAKERIDTNYLSGLLKWFGATFTLNPELPCEERPDPQALLERRLGSLTARDHQEMTHLFLLVLRSLQLFCRLVLSLQPLSLKPLSAKSKAKN----SGSPPRKSP--S-------QKKPPKESPSEPNVSPGSKRP-AGGKAERGGKKAKKKEA------GETEKAVSVGQKPKNSKRRSIASKVNYKEESSEGEGPSdGEEFQLTNEEDS----EDSEGGAKAIRaKKVKGGKSKGNSTAPQKRSSGGKMKVKSEEEDDDWEGNEEEGEEE--QGMKRGKrKEGKGADEWLEVYLEKTGCWVCVEVLQG-VGQPELCSKQATHPMTYVVAVDGDGHLKDLGSKYDPTWMTSTRKRRVDEEWWEGTLEPFLGPESERDVQEDKELQAKLLDKPLPTSVAEFKNHPLYALKRHLLKYEALYPSTAAILGYCRGEPVYSRDCIHTLHSRDTWLKEARTVRLGEEPYKMVRGFSNRSRKVRMASEQ-KDKDDLPLFGEWQTEEYQPPVAVDGRVPRNDFGNVYLFKPCMQPIGCVHLRLPNLQRVAKKLDMDCAAAVTGFDFHGGYSHAVTDGYIVCEEHEEILRAAWVEDQEIQRQKEKEKREKRAVANWTLLVKSLLIRERLQRRYGKKGPTPGGGLDqlksqdREGieGLSS-EEEGEGGPNTASSTLAQAWPQNRQGEQDSGTGGASKTTsKRQKRGQEKHLFPFEK-
>tr|W5N634|W5N634_LEPOC/144-533 [subseq from] Xeroderma pigmentosum, complementation group C OS=Lepisosteus oculatus OX=7918 PE=3 SV=1
----------------------------------------------------------VKKEETDEDEESDEDWEDVEELNEPMCSSL----GPSEPALPSQPVEIEIETPEQAKKRQRRERRKAEFETYLRRMMNRFTKDVLTDTHKVHLLCLLANGFFRNRVCSEPDLQAIALSVVPNHFTRVTPEKADVTFLSNLVKWFTKTFTLNPELSDDDGVSRQATLEGRFGMFSARDHEEMTHLFLIILRALQFFCRLVLSLQPIPLKGPPNKSKskTSSSTSLESPPSaGKTKSSGKSLaqkagkmEQEVEsicdDEnnNNSSISKAESRIAGAKRPvSQKARSGKGAKKLKPeEDAGSSCSEKQGVKKE-ASQKPKNERRRKVASKINYKEDS-EDEDDSASEFELSSDTESSYSE-GEEHGRRRssTGKRQVPQsRTKISQAGRNKSQAGKAGK---------------------------------------------------------------------------------------------------------------------------------------------------------------------------------------------------------------------------------------------------------------------------------------------------------------------------------------------------------------------------------------------------------------------------------------------------------------
>tr|W5N634|W5N634_LEPOC/555-926 [subseq from] Xeroderma pigmentosum, complementation group C OS=Lepisosteus oculatus OX=7918 PE=3 SV=1
--------------------------------------------------------------------------------------------------------------------------------------------------------------------------------------------------------------------------------------------------------------------------------------------------------------------------------------------------------------------------------------------------------------------------------------------------------------------------------------------------------------------------QTGIKGIDNGGFVKDLTKRYDPTWMTSTRKRRVDEEWWEETLESYKSPFTERDEKEDMELQAKLLDQPLPTAISEYKSHPLYALKRHLLKYEALYPPTAAILGYCRGEAVYSRDCVHTLHSKDTWLKEARVVRLGEVPYKMVKGFSNRARKARLLEAENRNKVDLPLFGHWQTEEYQPPVAVDGKVPRNEYGNVYLFRPCMLPIGCVHLQVPNLHRVARKLNIDCAPAVTGFDFHCGFSHPVIEGYVACEEYKEVLLAAWENEQAELEKKEREKREKRVLSNWTLLVKGLLIRERLKRRYGKQSVAEAQSGEAnveGDGFSSEEEEAGS--LTAATDLTGSWPQNRQAGQEDVV---VRKSKRERRGQQKHLFPFEK-
>tr|A0A834E565|A0A834E565_9CHIR/1-425 [subseq from] XPC complex subunit, DNA damage recognition and repair factor OS=Phyllostomus discolor OX=89673 GN=HJG60_020411 PE=4 SV=1
---------------------------------------------------------------------------------------------------------------------------------------------------------------------------------------------------------------------------------------------------------------------------------------------------------------------------------------------------------------------------------------------------------------------------------------------------------------------MSSDGEGTEREKAAGVDQWLEVFCEQEEKWVCVDCVHGVVGQALTCHKYATKPMTYVVGIDNDGWVRDVTQRYDPAWMTVTRKCRVDAKWWAETLRPYQSPLVEREKKEDLEFQAKHLDQPLPCVIGTYKNHPLYALRRHLLKYEAIYPETASIIGYCRGEAVYSRDCVHVLHSRDTWLKQGRVVRLGEVPYKMVKGYSNRARRARLAEPQLQDQNDLGLFGRWQTEEYQPPVAVGGKVPRNEFGNVYLFLPSMMPVGCVQLNLPNLHRVARKLGIDCAQAITGFDFHRGYSHPITDGYVVCEEYKDVLLAAWENEQALIEKKEKEKREKRAVGNWKLLVKGLLIRERLKLRYGDKSEAAVPPA-AEGGLSSDEEEGTSSQAETARILAASWPQNREVKEEQKAK-CPKKTRREK-AAASHLFPFERL
>tr|A0A6G1Q382|A0A6G1Q382_9TELE/109-930 [subseq from] DNA repair protein complementing XP-C cells OS=Channa argus OX=215402 GN=EXN66_Car012324 PE=3 SV=1
-----------------------------------------------------ESAKKPEKEEEEDSEEDEDDWEEVEELAEP-LGPVEPS----EPELPSQPVEIEIETPEVRKKK----KKQAEFETYLRRMMNRYKKDVLIDTHKVHLLCLIASGMFRNRVCSEPDLLAITLSLLPAHFTMVDREHINQNYLSGLLRWFRATFTLNPSLPCEEHPEPRALLERRLGSLSAKNHQEMTHLFLLVLRSLQLFCRLVLSLQPIPFKPPSAKSKEAR---TSTGAQGKS---------HKGQESSKTPSPLPKVSPGTKRPAAGGMgKGAGGGKKPRKKKIKEEDEEEEEKAVTSVGQRPKNsKRRSVASKISYKEESNSEkEEGLSDDEEFQAGSEEDSEDSEAKAKSSKVKTGKGKSKAKVSNnKnlTASKKRSGGEKKHGKDEDDKEWEEGDEEGEEMTNDKteqRNGKKKAGPGADEWLEVYLEKTSSWVCVDVEHGV-GEPHLCSKNATVPVTYVVSVDGDGFVKDLGRKYDPTWMTLSRKRRVDEDWWQETLESFMGPEDERDIKEDKELQNKLLNKPLPISVVDYKSHPLYALKRHLLKYEAIYPPTATVLGYCRGEPVYSRDCVHILHSRDTWLKEARTVRLGEEPYKMVKGFSNRSRKARMM-SELKDENDLALFGKWQTEEYQPPLAVDGKVPRNDYGNVYLFKPCMLPVGCVHLRLPNLHRVGRKLDIDVAPAVTGFDFHGGYSHAVTDGYIVCEEHEEVLRAAWVEEQELQKQKEKEKKEKRAISNWTLLVKGLLIRERLKQRYSKTKHGlgSVAQGDDIGGLSSDEEvveDGCSGTKTASETLAMSWPQNRQTEEDGgSVCGRRKKkmtTKKEKRGQEKHLFPFEK-
>tr|A0A671TEU7|A0A671TEU7_SPAAU/106-933 [subseq from] XPC complex subunit, DNA damage recognition and repair factor OS=Sparus aurata OX=8175 GN=xpc PE=3 SV=1
-------------------------------------------------VNAKKTEKEDEEEEEQEeedsEEDDDDDWEEVEELAEP-LGPVEPP----EPVLPSHSVEIEIETPEVRKK----QKRKAEFESYLRRMMNRYQKDLLIDTHKVHLMCLIAGGMFRNRLCSEPDLLAITLSLLPTHYGMVAKERIDQNYLSGLLKWFRATFTLNPSLPHEERQDPRALLERRLASLSARNHQELTHLFLLVLRSLQLFCRLVLSLQPLPFKPPSAKGKGA-------------KTSAGARKSNTSQDASKTSSPEQKVSPGTKRPAGGGKTkgERGG-KKAKRNEIKEEDKEDEEKIIISGGQRPkNSKRRSIASKVSYKEESNSEEAelSDGEEFQVTSDEDSVDSESGVKSTKKKGKGKGKAKETKSKSTAAPKRRSGggKTRVKEEEEEWVDEEEQEDEGEGTISNGTKrrsGKKKEGPGADEWLEVYLDKSSSWVCVDVEHGV-GMPHLCSQNATAPLTYVVSVDGDGFLKDLGRKYDPTWMTSSRKRRVDEEWWEETLEPFLGPEYDRDLKEDKELQSKLMNKPLPISVGEYKNHPLYALRRHLLKYEAIYPSTATVLGYCRGEPVYSRDCVHTLHSRDTWLKEARTVRLGEEPYKMVKGFSNRSRKARMAS-EAKNENDLALFGEWQTEDYQPPLAVDGKVPRNDYGNVYLFKPCMLPVGCVHLKLPNLHRVARKLGLDAAPAVTGFDFHGGYSHAVTDGYIVCEEHEEILRAAWVEDQELQKQKEKEKREKRATSNWTLLVKGLLIRERLKQRYGKKNQGLSslAQGEETGGLSSDEEvvKGGSPEAKtASETLAMSWPQNRQAEEDGGgVSGLKKKttTKREKKGQEKHLFPFEK-
>tr|A0A3P9D184|A0A3P9D184_9CICH/99-931 [subseq from] XPC complex subunit, DNA damage recognition and repair factor OS=Maylandia zebra OX=106582 PE=3 SV=1
--------------------------------------DMVTSPPRLK-VNTKKPEKEEEEEGEDSEEEDEDDWEEVEELAEP-LGPLEP----LEPVLPSEPVEIEIETPEVRK---RQ-KKQAELETYLRRMVNRYKKDLLIDTHKVHLMCLIASAMFRNRLCSEPDLLAITLSLLPAHFTMAAK-RIDQNYLSGLLKWFRATFTLNSSLPCEEVPDPQRLLERRLASLSARNHEEMTHLFLLVLRSLQLFCRLVLSLQPIPFKAPSAKAKGARTSAGAPEKSNTSKESS--KTNSPEPKISPGTKRP---AGGR---TIKG--DVGGKKAKKKEKD-EEEEK--KVVVSGGQRPKNSKRRSVASKVSYKEESNSEgeEDGGLSDEDEFQ-ATSEDDSEDSESGVKSKKGNKGKGKAKGthSRNTAAPKRRSSGGKKQvkdEEDGDLEEEEEEEGGEGTTSNGTKrrsGAKREGPGADEWLEVYLEKTASWVCVDVDHGV-GVPQLCYRNATTPVTYVVSVDGDGFVKDLGKKYDPTWMTSSRKRRVDDDWWEETLEPFLGPEDEKDIKEDKELQKTLLNKPLPVSVAEYKNHPLYALKRHLLKYEAIYPPTATVLGYCRGEPVYSRDCVHTLHSRDTWLKEARTVRLGEEPYKMVKGFSNRSRKARMT-SELKDENDLALFGEWQTEEYQPPIAVDGKVPRNDYGNVYLFKPCMLPVGCVHIRLPNLHRVARKLNIDAAPAVTGFDFHGGYSHAVTDGYIACEEHEEVLRAAWVEEQELQKQKEKEKKEKRAISNWTLLVKGLLIRERLKKRYNKKNQGLGslAHGGDAEGFSSDEEaaEGESPGAKtASETLAMSWPQNRQAEEDGGNASGLKKkkvTKREKKGQEQHLFPFEK-
>tr|A0A4W5PDL5|A0A4W5PDL5_9TELE/105-901 [subseq from] Xeroderma pigmentosum, complementation group C OS=Hucho hucho OX=62062 PE=3 SV=1
------------------------------------------------------------KEEEDEDSEEDEDWEEVEELSEP-LGPVEPV----EPALPSQPVEIEIETPEIIHKRQKREKRKAEFETYLRRMMNRFNKDVVEGTHKVHLMCLLANGMFRNRLCSTPDLLAISLSLLPTHFAMVAKERIDTNYLSGLLKWFGATFTLNPELPYEERPDPQALLERRLGSLTARDHQEMTHLFLLMLRSLQLFCRLVLSLQPLSLKPPSAKSKAKNS---GSPPRKSPAQKKPPKESPSKPKVSPGSK----------RP-AGGKAERGGKKAKKKE------AGEMEKVVSVGQKPKNSKRRSIASKVSYKEESSEGEGPSdGEEFQLTNEEDS----EDSEGGAKAI-RTKKGNGGKGKSTAPQKRSSGGKKKVKSEEEDDDWEGKEEEGEEEEQGMKRGKRKEGTGADEWLEVYLEKTGCWVCVEVLQG-VGQPHLCSKQATHPMTYVVAVDGDGHLKDLGSKYDPTWMTSTRKRRVDEEWWELTLEPFLGPESERDVQEDKELQAKLLDKPLPTSIAEFKNHPLYALKRHLLKYEALYPSTAAILGYCRGEPAYSRDCIHTLHSRDTWLKEARTVRLGEEPYKMVRGFSNRSRKVRMASEQ-KDKDDLPLFGEWQTEEYQPPVAVDGRVPRNDFGNVYLFKPCMQPVGCVHLRLPNLQRVAKKLDMDCAAAVTGFDFHGGYSHAVTDGYIVCEEHEEILRAAWVEDQEIQRQKEKEKREKRAVTNWTLLVKSLLIRERLQRRYGKKGPTPGGGLDqlksqdREGveGLSS-EEEGEGGPNTASAALAQAWPQNRQEEQDSGTGGAYKTTsKREKRGQQKHLFPFEK-
>tr|A0A3B3SVT7|A0A3B3SVT7_9TELE/83-870 [subseq from] XPC complex subunit, DNA damage recognition and repair factor OS=Paramormyrops kingsleyae OX=1676925 PE=3 SV=1
------------------------------DEDEDDDEDGDAAPHSDNEAAELKVEN-KVEGSD---EDEDEEWEDVEELAD------------TSCVVPSQPVEIEIEAPEHVAKRLKREKRKVEFETYLRRMVNRFNKELFVDMHKVHLLCLVANGMFRSRLCSDPDLLAVALSLLPAHFTTTPPEEVTTPFLCGLLKWFQATFTLTLELPEEPERNPREILERRLGSLSARDHQEMTHLFLIVLRSLRLFCRLVVSLQPIPLKEPPAKNKAK-------SPGGTPQKSP------KEPKASPGTKRS---AGG--RASGAGRNVKRQRKKVEEE--EEEEDGEEQEAEAVTtpTQRPKNKQRRsIASKVYYKEESSEGEEHSEEEEFLVSEEEED-SEGEATRRPDKK--GKGKSRSEASQRQGSRNKGGD-EEEVLM------EFKRK---------------QGKGEDEWLEVHLQQAGEWVCLDVQQGNVGKPLLCSKRATQPLTYVLAVDGDGCLKDLGCRYDPTCMTASRKRRVDQEWWEETLDSFRSRASKREQREDQELQAKLLDKPLPTSITEYKNHPLYALQRHLLKYEAIYPSTAAILGYCRGEPVYSRDCVHTLHSRDTWLKEARTVRLGEVPYKMVKGFSNRSRKARLV-PENRDIDDLPLFGPWQTEEYQPPVAVDGKVPRNDYGNVYMFRPCMLPVGCVHLRLPNLHRVARKLEIDCAAAVTGFDFHGGFSHPVNDGYIVCEEHKEVLLAAWENEQEILEKKEREKREKRVLANWTLLVKGLLIRERLKRRYGAKNKEQAAG---PEGLSSDEEEGDGSQTTAV-DLATSWPQNRQEEPEGATSGRKAASKRDKRGQEKHLFPFEKL
>tr|A0A437D6A0|A0A437D6A0_ORYJA/94-918 [subseq from] Uncharacterized protein OS=Oryzias javanicus OX=123683 GN=OJAV_G00062960 PE=3 SV=1
-----------------------------------DEFDLVTSPPPIVEANSKKPVKDKEEEEMEEESDSEddDDWEEVEELAEPL-GPS----EASELVLPSQPVEIEIETAEVRKRKKRQE----EFETYLRRMMKRYKKDLLIDTHKVHLLCLLANGIFRNRLCSEPDLLAVTLSLLPAHFCTVDKKCIDQNYLCGLLKWFRSTFTVNPLLPQEEPSDLRALLERRLATFTARDHQEITHLFLLVLRSLQLFCRLVLSLQPVPFKPPSAKSKGVRTSSSTSHKGQTSQETSET--NSPEQKVSPGSKRPPK--------EKKLKESRGGKKAKTKEIKQEE-EKP----VLSGGRRPKNsKRRSVASKVSYKEESnseGDEEEDDGEDFQASSEE--EDSDFESEVKPRKGKMGKGKA-----TVTASKKHVAPKKKNGGKKQVKdEEDSDWEEDDEMVEDeGKRrSVRRGGPGADEWLEVFLEKSSSWVCVDVEHGV-GMPQLCSQNATEPVTYVVAVDGDGFLKDLGRKYDPTWMTTSRKRRVDDDWWEETLQFFLGPEDERDAKEEKELQSKLLNKPLPISVAEYKNHPLYALKRHLLKYEALYPATATVLGYCRGEPVYSRDCVRTLHSRDTWLKEARTVRLGEEPYKMVKGFSNRSRKARMASEQ-KDHKDLGLFGEWQTEEYQPPIAVDGKVPRNEYGNVYLFKPCMLPVGCVHLRLPNLHRVAKKLNLDAAAAVTGFDYHGGYSHAVTDGYIVCEEDEEILRAAWVEDQEIQKKKEKEKKEKRAVANWTLLVKGLLIRERLRQRYQGGGSV-ARE-DDAGGFSSDEEVaaagGDGAGAkTASETLAMSAPQNRQTQEGGGGVGTLKKtTKRGRKAQEEHLFPFEK-
>tr|A0A484D6G4|A0A484D6G4_PERFV/87-938 [subseq from] Uncharacterized protein OS=Perca flavescens OX=8167 GN=EPR50_G00079100 PE=3 SV=1
---------------------------PVKEEETKSEDDF-DMVTSAASAVTVNAKRTEKE-EEEDSEDDEDDWEEVEELSGP-LGPVEPP----EPVLPSQPLEIEIETPEIRKKKKR----QAEFEMYLRRMMNRYKKDVLIDTHKVHLMCLIASGMFRSRLCSEPDLLAITLSLLPPHFSMVAKQRIDQNYLSGLLKWFRATFTLNPSLPCEERPDPRALLERRLASLSPRNHQEMTHLFLLVLRSLQLFCRLVLSLQPIPLKPPSAKGKGA--RTSTGAPGK-SNTSQ---------QTSKTTSPEPKVSTGTKRPAGGGKINGDGGGKKAKTKDIKEEtAKEKEKVITSGGQRPkNSKRRSIASKVSYKEESDSeaekeDEGLSDEDFQATSEEDSeDPEGgAKStkgKKGKSKSkvnnsKNTAAPKRSGGGKK-QVKDQEGKEWEEEEEDDEEEEEEEGGEGTTSNRTKRRSGKKDGPGADEWLEVYLEKTSSWVCVDVEHGV-EMPHLCSQNATAPVTYVVSVDGDGFVKDLGRKYDPTWLTSSRKRRVDEDWWEEMLEPFLGPEDERDRKEDKELQNKLLNKPLPISIVEYKNHPLYALKRHLLKYEAIYPSTATVLGYCRGEQVYSRDCVHTLHSRDTWLKEARTVRLGEEPYKMVKGFSNRSRKARMATEQ-KDANDLALFGEWQTEEYQPPIAVDGKVPRNDYGNVYLFKPCMLPVGCVHLKLPNLNRVARKLNMDAAPAVTGFDFHGGYSHAVTDGYIVCEEHEEILRAAWGEEQQIQKQKEKEKKEKRVISNWTLLVKGLLIRERLKQRYGKKNQGlgGLAHGEETGGLSSDEEvvEGGSPLAvTASETLAMSWPQNRQAEEEGgSISGLKKKktTKREKRGQEKHLFPFEK-
>tr|G3NQD4|G3NQD4_GASAC/9-838 [subseq from] Xeroderma pigmentosum, complementation group C OS=Gasterosteus aculeatus OX=69293 PE=3 SV=1
-------------------------------------------------------------QEEESEEDDGDDWEEVEELSGP-LGPVET----PEPVLPSQPVQIEIETPEVRKKKKR----QAEFETYMRRMVNRLKKDVLVDTHKVHLLCLIANGMFRGRLCSEPDLLAITLSLLPAHFSMVAKERVDQNYLSGLLKWFTSTFTLNASLSCEESLNPRALLERRLASLSARNHQEMTHLFLLVLRSLRLFCRLVISLQPIPLKTPSAKVRQyRQKPHLVLNGKGAGTSTSAPGKSKTSQQTSKTISPEQKVSPGTKRPAGGGAvrGGHGGKKAKTEEIKEEYDEIKEKTKASGGQRPKNSKRRSVASKVSYKEDSESEgeeeeeeeEEGlSEDDFQATSEEDSEESERGAESAKSKKEKGKGKaNVTKRNNSAAPKRRSGGGKKQMKDEGGEEEDADEEEGAAGNGTKRRsGRKNDGPRADEWLEVYLVKTSSWVCVDTERG-VGMPHLCSQNATAPITYVVSVDGDGFVKDLGRKYDPTWLTSSRKRRVDEEWWEETLQPFLGPEDERDMKEEKELQNKLLNKPLPVSIAEYKNHPLYALKRHLLKYEALYPSTATSLGYCRGEPVYSRDCVHTLHSKDTWLKEARTVRLGEEPYKMVRGFSNRSRKARMASEQ-KEENDLSLFGEWQTEEYQPPLAVGGKVPRNEYGNVYLFKPCMIPVGCVHLKLPNLHRVARKLNMDAAPAVTGFDFHGGYSHAVNDGYIVCEEHEEILRAAWVEDQEIQKQKEKEKKEKRVISNWTVLVKGLLIRERLKQRYGKKNQGLGN-LQETCGLSSDEEvpEAASPSAKtASETLAMSWPQNRQAEEEEDggsisgLKRKTKTTKREKKGQEKHMFPFEK-
>tr|A0A1A8N430|A0A1A8N430_9TELE/93-914 [subseq from] Xeroderma pigmentosum, complementation group C OS=Nothobranchius pienaari OX=704102 GN=XPC PE=3 SV=1
-------------------------------------DNEDDFD-LVTVAPPLVKGSSKKLEEEEDGSEDEDDWEEVEELSEP-LGPVDPPEP----DRPSQPVEIEIETPEVRKQRKRQ----AEAEMYLRRMMKRFKKDLLIDTHKVHLLCLIANGMFRNRLCCQPDLLAITLSLLPSHFCAVAKERIDQNYLSGLLKWFRATFTLNPSLASDERLEPRALLERRLASVSAKDHQEMTHLFLLVLRSLQLFCRLVLSLQPIPFKPPAAKCKG------TAAPKR-RQT----SQDTSKPD-----SSEANISPGKKRSAGGGeiKGRSGGKKANKKEVKEDEEEKPAL---SGGQRPKNSKRRSVASKVSYKEESNSEggeeeEVSDADDFQVTSEDDSEDSGRESK--PSKERKGSTKKKEKQTSgKNTPR------RRSGGIKQKDSEDEAEKEDDGVASNNtRRSGRRDGPGADEWLEVCLDKTSSWICVDVDHGV-GMPQLCSQNATAPLAYVVAVDGNGFLKDLGKKYDPTWMTSSRKRRVDDEWWEETLEPFMGPEDDRNKKEEKELQNKLLNKPMPTSIAEYKNHPLYALKRHLLKYEALYPSTAAVLGYCRGEPVYSRDCIHTLHSRETWLKEARTVRLGEQPYKMVKGFSNRSRKARMMS-EKKEEKDLPLFGEWQTEEYQPPIAVDGKIPRNEYGNVYLFKACMIPVGCVHVRLPNLHRVARKLGLDAAPAVTGFDYHGGYSHAVTDGYIVCEEDEEVLRAAWVEEQEIQKQKEKEKKEKRAFGNWTLLVKGLLIRERLKQRYNNKSSGlgSASHAGDAGGFSSDEEveaEGDASKSKtASETLAMSWPQNRQAEEEDGGTSrleKKKPTRREKKGQEKHLFPFEK-
>tr|A0A1A8CE29|A0A1A8CE29_9TELE/101-914 [subseq from] Xeroderma pigmentosum, complementation group C OS=Nothobranchius kadleci OX=1051664 GN=XPC PE=3 SV=1
----------------------------------------------VTVAPPLVKGSSKKLEEEEDGSEDEDDWEEVEELSEP-LGPVDPPEP----DRPSQPVEIEIETPEVIKQRKRQ----AEAEMYLRRMMKRFKKDLLIDTHKVHLLCLIANGMFRNRLCCQPDLLAITLSLLPSHFCAVAKERIDQNYLSGLLKWFRATFTLNPSLTSDERLEPRALLERRLASVSAKDHQEMTHLFLLVLRSLQLFCRLVLSLQPIPFKPPAAKRKG------TAAPKR-RQTS----QDTSKPDSS-----EANISPGKKRWAGGGeiKGRSGGKKANKKEVKEDEEEKPAL---SGGQRPKNSKRRSVASKVSYKEESNSEggeeeEVSDADDFQVTSEDDSEDSGRESK--PSKERKGSTKKKEKQTSgKNTPRRRSgGIKQKD-------SEDEAEKEDDGVASNKtRRSGRRDGPGADEWLEVCLDKTSSWICVDVDHGV-GVPQLCSQNATAPLTYVVAVDGNGFLKDLGKKYDPTWMTSSRKRRVDDEWWEETLEPFMGPEDDRNKKEEKELQNKLLNKPMPTSIAEYKNHPLYTLKRHLLKYEALYPSTAAVLGYCRGEPVYSRDCIHTLHSRETWLKEARTVRLGEQPYKMVKGFSNRSRKARMMS-EMKEEKDLPLFGEWQTEEYQPPIAVDGKIPRNEYGNVYLFKACMIPVGCVHVRLPNLHRVARKLGLDAAPAVTGFDYHGGYSHAVTDGYIVCEEDEEVLRAAWVEEQEIQKQKEKEKKEKRAFGNWTLLVKGLLIRERLKQRYNNKSSGlgSASHAGDAGGFSSDEEveaEGDASKSKtASETLAMSWPQNRQAEEEDGGTSrleKKKPTRREKKGQEKHLFPFEK-
>tr|A0A3Q2CZW7|A0A3Q2CZW7_CYPVA/96-902 [subseq from] XPC complex subunit, DNA damage recognition and repair factor OS=Cyprinodon variegatus OX=28743 PE=3 SV=1
------------------------------------------------------------QEEDDDDSEDEDDWEEVEELDEP-LGPVEPP----EPILPSQPVEIEIETAEVRKQK----KRKAEFETYLRRMMKRYKKDLLIDTHKVHLLCLLANGMFRNRLCSEPDLLAVALSLLPPHFCKVAKERIDHNYLCGLLKWFRATFTLNPSLPTEERPDPQALLERRLGSLSARDHQEMTHLFLLFLRSLQLFCRLVLSLHPVPFKPPPAKSKGT--RASTSAPGGGQTSQESSKTNSPETKVSP----------GTKRPAGGGkvKGSSGGKKAKRTEMKQEEEERPVL---SGGQRPKNSKRRSIASKVSYKEESNSE-G--GEEEEISDAEEfQETSEDDSEDFettfRPAKRKTgngkSATKKTKTPKRNSSGGKRQVKEEDSELEDGEEEN--EDDGPKSDrRKRRSGQKKEGPGADEWLEVYLDKTSSWVCVDVEHGV-GAPQLCSQNATAPLTYVVAVDGDGRLKDLGRKYDPTWMTTSRKRRVDDEWWEETLEPFMGPEDERDKKEEKELQKKLLNKPLPISIAEYKNHPLYALKRHLLKYEALYPPTASVLGYCRGEPVYSRDCVHTLHSRETWLKEARTVRLGEEPYKMVKGFSNRSRKARMMS-EMKDENDLPLFGEWQTEEYQPPIAVDGKVPRNDYGNVYLFKACMIPVGCVHLRLPNLHRVARKLNLDAAPAVTGFDYHGGYSHAVTDGYIVCEEDEEVLRAAWVEEQEIQRQKEKEKKEKRAIASWTLLVKGLLIRERLKRRYNQKNQGLGSlgaEGDA-EGFSSDEEgvEvEPSGGKTATEALALSWPQNRQAEEDG-SSGKPKRrtTKREKKGQDKHLFPFEK-
>tr|A0A3B3IBU3|A0A3B3IBU3_ORYLA/97-924 [subseq from] Uncharacterized protein OS=Oryzias latipes OX=8090 GN=xpc PE=3 SV=1
-----------------------------------DFDLVTSPPRIVKEANHKKPVKDKEEEEEEEEEsDSeddDDDWEEVEELAEP-LGPVEDSEPF----LPTQPVEIEIETVEVRKRKKRQE----EFQTYLRRMMKRYKKDLLIDTHKVHLLCLLANGIFRNSLCSEPDLLAVTLSLIPPHFCTVDKKCIDQNYLCALLKWFRATFTLDPLLPLEEHPEPRILLERRLATFSARDHQEMTHLFLLVLRSLQLFCRLVLSLQPVPFKPPSAKSKGVRTSTTTSEKGQTS------------QETSETNSPEQNVSPGSKRPAKEKKLKERGGGKRTKIkEMKHEEEMPV----LSGGRRPKnSKRRSVASKVNYKEGSNSegdeeDDLGDEEDFQATSEEDSDFERE-VKPrkgkigkGGAAKKKTLAPKKKKNGGQKQVKDEKDSHWEEEEQEEAER----------VEGKGKrRSVRQGGPGADEWLEVFLEKSSSWVCVDVEHGV-GMPHLCSQNATEPVTYVVAVDGNRFLKDLGKKYDPTWMTASRKRRVDDDWWEETLQPFLGPEDERDVKEEKELQSKLLNKPLPVSVAEYKNHPLYALKRHLLKYEALYPATATVLGYCRGEPVYSRDCVHTLHSRDTWLKEARTVRLGEEPYKMVKGFSNRSRKARMASEQ-KDHKDLGLFGDWQTEEYQPPIAVDGKVPRNEYGNVYLFKPCMLPVGCVHLRLPNLHRVAKKLNLDAAAAVTGFDYHGGYSHAVTDGYIVCEEDEEILRAAWVEDQEIQKKKEKEKKEKRAVANWTLLVKGLLIRERLRQRYSQKNQGvgSAAREDNTGGLSSDEEQAGGAK-TASEALAMSWPQNRQTEEGGGGAGTLKKTtRRGRKGQEQNLFPFEK-
>tr|A0A6P6PV71|A0A6P6PV71_CARAU/103-871 [subseq from] DNA repair protein complementing XP-C cells-like OS=Carassius auratus OX=7957 GN=LOC113107261 PE=3 SV=1
--------------------------------------------------------------EDEEESEDEDDWEEVEEMTEP-LGPVDSAE----LAVVSKPVEIEIETPDMVRKRQRKEKRKAEFETYLRRMMKRFNKELLVDTHKVHLLCLLAGGLFRSRLCCEPDLLAIVLSILPAHFTSVATKRINSGFLEGLLKWFQMTFTLNPALPEEKGVELSAVLERRIGCLSARDHEEMTYLFLMVLRSLRLFCRLVLSLQPLPLKPPPAS-----KNKTT--PTKSS----PEKDESEKPKISPGTKRPSSA------HNAAVKEGRGGKRKKTK------EEG-GEKEAAAVQKPKNSRRRSIASKVSYKEVSSEEEeKQSEEDFQPTNED----DSEDSDGAMKVCRKSK----VKGKGRAP---RRSSEVKQEE-ESEEDEEEEEKPVKK-----QRRKRKEEKGADEWLEVYLESTGKWVCVDVDQG-VGQPQLCSHQATQPITYVVAVDDEGYLKDLSSRYDPTWLTSSRRRRVDSEWWEETMELYKSPDAERGQKEDQEMQAKLLDKPLPTSVSEYKNHPLYALKRHLLKYEAIYPSTAAVLGYCRGEPVYSRDCVHTLHSRDTWLKEARTVRLGEEPYKMVLGFSNRSRKARMMSEQ-KDVKDLPLFGVWQTEEYQPPIAVDGKIPRNEFGNVYMFKSCMLPVGCVHLRLPNLHRVARKLNIDCATAVTGFDYHCGFAHAVNDGYIVCEEHQEILKEAWENEQDIQQKKEQEKREKRVVANWTLLVKGLLIKERLKRRYGHQGLASgAGLKQEKEGLSSDEEEEGGAQTDPPS-LTSSWPQNRQEEQEEKIV--RRVTKREKRGEQKHLFPFEK-
>tr|A0A6P6PWT5|A0A6P6PWT5_CARAU/103-871 [subseq from] DNA repair protein complementing XP-C cells-like OS=Carassius auratus OX=7957 GN=LOC113107556 PE=3 SV=1
--------------------------------------------------------------EDEEESEDEDDWEEVEEMTEP-LGPVDSAE----LAVVSKPVEIEIETPDMVRKRQRKEKRKAEFETYLRRMMKRFNKELLVDTHKVHLLCLLAGGLFRSRLCCEPDLLAIVLSILPAHFTSVATKRINSGFLEGLLKWFQMTFTLNPALPEEKGVELSAVLERRIGCLSARDHEEMTYLFLMVLRSLRLFCRLVLSLQPLPLKPPPAS-----KNKTT--PTKSS----PEKDESEKPKISPGTKRPSSA------HNAAVKEGRGGKRKKTK------EEG-GEKEAAAVQKPKNSRRRSIASKVSYKEVSSEEEeKQSEEDFQPTNED----DSEDSDGAMKVCRKSK----VKGKGRAP---RRSSEVKQEE-ESEEDEEEEEKPVKK-----QRRKRKEEKGADEWLEVYLESTGKWVCVDVDQG-VGQPQLCSHQATQPITYVVAVDDEGYLKDLSSRYDPTWLTSSRRRRVDSEWWEETMELYKSPDAERGQKEDQEMQAKLLDKPLPTSVSEYKNHPLYALKRHLLKYEAIYPSTAAVLGYCRGEPVYSRDCVHTLHSRDTWLKEARTVRLGEEPYKMVLGFSNRSRKARMMSEQ-KDVKDLPLFGVWQTEEYQPPIAVDGKIPRNEFGNVYMFKSCMLPVGCVHLRLPNLHRVARKLNIDCATAVTGFDYHCGFAHAVNDGYIVCEEHQEILKEAWENEQDIQQKKEQEKREKRVVANWTLLVKGLLIKERLKRRYGQQGLASgAGLKQEKEGLSSDEEEEGGAQT-APPSLTSSWPQNRQEEQEEKIV--RRVTKREKRGEQKHLFPFEK-
>tr|A0A1A8NSG3|A0A1A8NSG3_9TELE/101-914 [subseq from] Xeroderma pigmentosum, complementation group C OS=Nothobranchius rachovii OX=451742 GN=XPC PE=3 SV=1
----------------------------------------------VSVAPPLVKGSSKKLEEEEDGSEDEDDWEEVEELSEP-LGPVDPPEP----DRPSQPVEIEIETPEVRKQRKRQ----AEAEMYLRRMMKRFKKDLLIDTHKVHLLCLIANGMFRNRLCCQPDLLAITLSLLPSHFCAVAKERIDQNYLSGLLKWFRATFTLNPSLASDERLEPRALLERRLASVSAKDHQEMTHLFLLVLRSLQLFCRLVLSLQPIPFKPPAAKCKG------TAAPKR-----RQTSQDTSKPDSS-----EANISLGKKRRAGGGeiKGRSGGKKANKKEVKEDEEEKPAL---SGGQRPKNSKRRSVASKVSYKEESNSEggeeeEVSDADDFQVTSEDDSEDSGRESK--PSKERKGSTKKKEKQTSgKNTPR------RRSGGIKQKDSEDEAEKEDDGVASNNtRRSGRRDGPGADEWLEVCLDKTSSWICVDVDHGV-GMPQLCSQNATAPLAYVVAVDGNGFLKDLGKKYDPTWMTSSRKRRVDDEWWEETLEPFMGPEDDRNKKEEKELQNKLLNKPMPTSIAEYKNHPLYALKRHLLKYEALYPSTAAVLGYCRGEPVYSRDCIHTLHSRETWLKEARTVRLGEQPYKMVKGFSNRSRKARMMS-EKKEEKDLPLFGEWQTEEYQPPIAVDGKIPRNEYGNVYLFKACMIPVGCVHVRLPNLHRVARKLGLDAAPAVTGFDYHGGYSHAVTDGYIVCEEDEEVLRAAWVEEQEIQKQKEKEKKEKRAFGNWTLLVKGLLIRERLKQRYNNKSSGlgSASHAGDAGGFSSDEEveaEGDASKSKtASETLAMSWPQNRLAEEEDggtsRL-EKKKPTRREKKGQEKHLFPFEK-
>tr|A0A3B3YDM4|A0A3B3YDM4_9TELE/105-929 [subseq from] XPC complex subunit, DNA damage recognition and repair factor OS=Poecilia mexicana OX=48701 PE=3 SV=1
-------------------------------------------PPVVKKSTKKPEEEEEKEEEEEDDSEDEDDWEEVEELAEP-LGPAE----TPEPVLPSQPVEIEIETAEVRKQKKR----QAEFETYLRRMMKRFKKDLLIDTHKVHLLCLLANGMFRNRLCSEPDLLAVALSLLPPHFCTVARERIDQNYLSGLLKWFRATFTLDPSLPTEERPDPQALLERRLGSLSARDHQEMTHLFLLFLRSLQLFCRLVLSLHPVPFKPPSSKSKGAR--TSTGAPERC-Q---------TSQESSKSNSPETKVSPGTKRPAqgEKVKGSSGGKKAKRKEMKEEEEEKPV---LSAGQRPKNSKRRSVASKVSYKEESNS-EADEEEEEEASDAEEYqESSEDDfetsSKRARKKMRNATSSEKTSRTQGTRKRRRTGGKNEDGEWEECKEEDDDDEGTTSNRAKRRSGQRKDGPGADEWLEVYLDKSSSWVCVDVEHGVE-APHLCSQNATAPLTYVVAVDGDGFLKDLGRKYDPTWMTASRKRRVDDEWWEDTLEPFMGPEDERDKKEEKELQSKMLNKPMPTSIAEYKNHPLYALKRHLLKYEALYPPTAAVLGYCRGEPVYSRDCVHTLHSRETWLKEARTVRLGEEPYKMVKGFSNRSRKARMMS-EMKDENDLPLFGEWQTEEYQPPIAVDGKVPRNDYGNVYLFKACMIPVGCVHLRLPNLHRVAKKLDLDAAPAVTGFDYHGGYSHAVTDGYIVCEEDEEVLRAAWVEEQEIQKRKEKEKKEKRAIASWTLLVKGLLIRERLKQRYSQKSQGlgsIAPGEEAG-GFSSDED-GVEvdppAAKTASETLALSWPQNRQAEEDAgpgKQKKKKTTTRREKKGQEKHLFPFEK-
>tr|A0A3B3WVR1|A0A3B3WVR1_9TELE/91-902 [subseq from] XPC complex subunit, DNA damage recognition and repair factor OS=Poecilia mexicana OX=48701 PE=3 SV=1
--------------------------------------------------------EEEKEEEEEDDSEDEDDWEEVEELAEP-LGPAE----TPEPVLPSQPVEIEIETAEVRKQKKR----QAEFETYLRRMMKRFKKDLLIDTHKVHLLCLLANGMFRNRLCSEPDLLAVALSLLPPHFCTVARERIDQNYLSGLLKWFRATFTLDPSLPTEERPDPQALLERRLGSLSARDHQEMTHLFLLFLRSLQLFCRLVLSLHPVPFKPPSSKSKGAR--TSTGAPERC-Q---------TSQESSKSNSPETKVSPGTKRPAqgEKVKGSSGGKKAKRKEMKEEEEEKPV---LSAGQRPKNSKRRSVASKVSYKEESNS-EADEEEEEEASDAEEYqESSEDDfetsSKRARKKMRNATSSEKTSRTQGTRKRRRTGGKNEDGEWEECKEEDDDDEGTTSNRAKRRSGQRKDGPGADEWLEVYLDKSSSWVCVDVEHGVE-APHLCSQNATAPLTYVVAVDGDGFLKDLGRKYDPTWMTASRKRRVDDEWWEDTLEPFMGPEDERDKKEEKELQSKMLNKPMPTSIAEYKNHPLYALKRHLLKYEALYPPTAAVLGYCRGEPVYSRDCVHTLHSRETWLKEARTVRLGEEPYKMVKGFSNRSRKARMMS-EMKDENDLPLFGEWQTEEYQPPIAVDGKVPRNDYGNVYLFKACMIPVGCVHLRLPNLHRVAKKLDLDAAPAVTGFDYHGGYSHAVTDGYIVCEEDEEVLRAAWVEEQEIQKRKEKEKKEKRAIASWTLLVKGLLIRERLKQRYSQKSQGlgsIAPGEEAG-GFSSDED-GVEvdppAAKTASETLALSWPQNRQAEEDAgpgKQKKKKTTTRREKKGQEKHLFPFEK-
>tr|A0A1A8RPD1|A0A1A8RPD1_9TELE/101-914 [subseq from] Xeroderma pigmentosum, complementation group C OS=Nothobranchius rachovii OX=451742 GN=XPC PE=3 SV=1
----------------------------------------------VSVAPPLVKGSSKKLEEEEDGSEDEDDWEEVEELSEP-LGPVDPPEP----DRPSQPVEIEIETPEVRKQRKRQ----AEAEMYLRRMMKRFKKDLLIDTHKVHLLCLIANGMFRNRLCCQPDLLAITLSLLPSHFCAVAKERIDQNYLSGLLKWFRATFTLNPSLASDERLEPRALLERRLASVSAKDHQEMTHLFLLVLRSLQLFCRLVLSLQPIPFKPPAAKCKG------TAAPKR-RQTS----QDTSKPD-----SSEANISPGKKRRAGGGeiKGRSGGKKANKKEVKEDEEEKPAL---SGGQRPKNSKRRSVASKVSYKEESNSEggeeeEVSDADDFQVTSEDDSEDSGRESK--PSKERKGSTKKKEKQTSgKNTPR------RRSGGIKQKDSEDEAEKEDDGVASNNtRRSGRRDGPGADEWLEVCLDKTSSWICVDVDHGV-GMPQLCSQNATAPLAYVVAVDGNGFLKDLGKKYDPTWMTSSRKRRVDDEWWEETLEPFMGPEDDRNKKEEKELQNKLLNKPMPTSIAEYKNHPLYALKRHLLKYEALYPSTAAVLGYCRGEPVYSRDCIHTLHSRETWLKEARTVRLGEQPYKMVKGFSNRSRKARMMS-EKKEEKDLPLFGEWQTEEYQPPIAVDGKIPRNEYGNVYLFKACMIPVGCVHVRLPNLHRVARKLGLDAAPAVTGFDYHGGYSHAVTDGYIVCEEDEEVLRAAWVEEQEIQKQKEKEKKEKRAFGNWTLLVKGLLIRERLKQRYNNKSSGlgSASHAGDAGGFSSDEEveaEGDASKSKtASESLAMSWPQNRLAEEEDggtsRL-EKKKPTRREKKGQEKHLFPFEK-
>tr|A0A3B3UXU2|A0A3B3UXU2_9TELE/90-897 [subseq from] XPC complex subunit, DNA damage recognition and repair factor OS=Poecilia latipinna OX=48699 PE=3 SV=1
---------------------------------------------------------EEKEEEEEDDSEDEDDWEEVEELAEP-LGPAE----TPEPVLPSQPVEIEIETAEVRKQKKR----QAEFETCLRRMMKRFKKDLLIDTHKVHLLCLLANGMFRNRLCSEPDLLAVALSLLPPHFCTVARERIDQKYLSGLLKWFRATFTLDPSLPTEERPDPQALLERRLGSLSARDHQEMTHLFLLFLRSLQLFCRLVLSLHPVPFKPPSSKSKGPRTSTGAPERCQTSQESS--KSNSPETKVSPGTKRP---AQG-----EKVKGSSGGKKAKRKKMKEEEEEKPV---LSAGQRPKNSKRRSVASKVSYKEESNSEEEeEEASDAEEYQESSEDDFETCTKRARKKMRNAKSSEKTSRTQGTRKRRRTGEKNEDGEWEECKEEDDEDEGATSNRAKRRSGQRKDGPGADEWLEVYLDKSSSWVCVDVEHGVE-VPHLCSQNATAPLTYVVAVDGDGFLKDLGRKYDPTWMTASRKRRVDDEWWEDTLEPFMGPEDERDKKEEKELQSKLLNKPMPTSIAEYKNHPLYALKRHLLKYEALYPPTAAVLGYCRGEPVYSRDCVHTLHSRETWLKEARTVRLGEEPYKMVKGFSNRSRKARMMS-EMKDENDLPLFGEWQTEEYQPPIAVDGKVPRNDYGNVYLFKACMIPVGCVHLRLPNLHRVAKKLDLDAAPAVTGFDYHGGYSHAVTDGYIVCEEDEEVLRAAWVVEQEIQKRKEKEKKEKRAIASWTLLVKGLLIRERLKQRYSQKSQSlgsIAPGEEA-GGFSSDED-GVEvdppAAKTASETLALSWPQNRQAEEDAgpgKQKKKKTTTKREKKGQEKHLFPFEK-
>tr|A0A6J2Q4M3|A0A6J2Q4M3_COTGO/43-812 [subseq from] DNA repair protein complementing XP-C cells isoform X2 OS=Cottoperca gobio OX=56716 GN=xpc PE=3 SV=1
[truncated: 6,570,056 more chars]
