# Supplementary material for: Visualization of stepwise derepression of TFIIH in global genome nucleotide excision repair
Source: Sci Adv. 2026 Jul 23;12(30):eaeb3506. doi: 10.1126/sciadv.aeb3506 (PMC13394385; doi:10.1126/sciadv.aeb3506)
Supplement: Supplementary file 3 — Data S1 [file sciadv.aeb3506_data_s1.zip › msas/fold_tfiih_mat1_xpcc_dna_paired_msa_chains_j.a3m]

>query
MQVTLKTLQQQTFKIDIDPEETVKALKEKIESEKGKDAFPVAGQKLIYAGKILNDDTALKEYKIDEKNFVVVMVTKPKAVSTPAPATTQQSAPASTTAVTSSTTTTVAQAPTPVPALAPTSTPASITPASATASSEPAPASAAKQEKPAEKPAETPVATSPTATDSTSGDSSRSNLFEDATSALVTGQSYENMVTEIMSMGYEREQVIAALRASFNNPDRAVEYLLMGIPGDRESQAVVDPPQAASTGAPQSSAVAAAAATTTATTTTTSSGGHPLEFLRNQPQFQQMRQIIQQNPSLLPALLQQIGRENPQLLQQISQHQEHFIQMLNEPVQEAGGQGGGGGGGSGGIAEAGSGHMNYIQVTPQEKEAIERLKALGFPEGLVIQAYFACEKNENLAANFLLQQNFDED
>tr|A0A3P8PAX2|A0A3P8PAX2_ASTCA/1-65 [subseq from] Uncharacterized LOC113030103 OS=Astatotilapia calliptera OX=8154 PE=4 SV=1
MQIFVKTLTGKTITLEVEPSDTIENVKAKIQDK---EGIPPDLQRLIFAGKQLEDGHTLSDYNIQKDS-----------------------------------------------------------------------------------------------------------------------------------------------------------------------------------------------------------------------------------------------------------------------------------------------------------------------------------------------------
>tr|A0A3P8PAX2|A0A3P8PAX2_ASTCA/77-142 [subseq from] Uncharacterized LOC113030103 OS=Astatotilapia calliptera OX=8154 PE=4 SV=1
MQIFVKTLTGKTITLEVEPSDTIENLKAKIHDK---EGIPPNLQRLIFAGKQLEDDHTLSDYNIRKRST----------------------------------------------------------------------------------------------------------------------------------------------------------------------------------------------------------------------------------------------------------------------------------------------------------------------------------------------------
>tr|A0A3P8PAX2|A0A3P8PAX2_ASTCA/153-217 [subseq from] Uncharacterized LOC113030103 OS=Astatotilapia calliptera OX=8154 PE=4 SV=1
MQIFVKTLTGKTITLEVEPSDTIENLKAKIQDK---EGIPPNLQRLIFAGKQLEDGHTLSDCNIRKRS-----------------------------------------------------------------------------------------------------------------------------------------------------------------------------------------------------------------------------------------------------------------------------------------------------------------------------------------------------
>tr|A0A3P8PAX2|A0A3P8PAX2_ASTCA/229-293 [subseq from] Uncharacterized LOC113030103 OS=Astatotilapia calliptera OX=8154 PE=4 SV=1
MQIFVKTLIGKTITLEVEPSDTIENLKAKIQDKEGI---SPDLQRLIFAGKQLEDGHTLSDCNIRKRS-----------------------------------------------------------------------------------------------------------------------------------------------------------------------------------------------------------------------------------------------------------------------------------------------------------------------------------------------------
>tr|A0A3P8PAX2|A0A3P8PAX2_ASTCA/305-370 [subseq from] Uncharacterized LOC113030103 OS=Astatotilapia calliptera OX=8154 PE=4 SV=1
MQIFVKTLTGKTITLEVEPSDTIENLKAKIQDK---EGIPPNLQRLIFAGKQLEDGHTLSDYNIRKRST----------------------------------------------------------------------------------------------------------------------------------------------------------------------------------------------------------------------------------------------------------------------------------------------------------------------------------------------------
>tr|A0A3P8PAX2|A0A3P8PAX2_ASTCA/381-446 [subseq from] Uncharacterized LOC113030103 OS=Astatotilapia calliptera OX=8154 PE=4 SV=1
MQIFVKTLTGKTITLEVEPSDTIENLKAKIQDK---EGIPPNLQRLIFAGKQLEDDHTLSDYNIRKRST----------------------------------------------------------------------------------------------------------------------------------------------------------------------------------------------------------------------------------------------------------------------------------------------------------------------------------------------------
>tr|A0A3P8PAX2|A0A3P8PAX2_ASTCA/457-521 [subseq from] Uncharacterized LOC113030103 OS=Astatotilapia calliptera OX=8154 PE=4 SV=1
MQIFVKTLTGKTITLEVEPSDTIENLKAKIHDK---EGIPPDLQRLIFAGKQLEDGHTLSDYNIWKRS-----------------------------------------------------------------------------------------------------------------------------------------------------------------------------------------------------------------------------------------------------------------------------------------------------------------------------------------------------
>tr|A0A3P8PAX2|A0A3P8PAX2_ASTCA/533-599 [subseq from] Uncharacterized LOC113030103 OS=Astatotilapia calliptera OX=8154 PE=4 SV=1
MQISVKTLTGKTITLEVEPSDTIENLKAKIQDK---EGIPPDLQRLIFAGKQLEDGHTLSDYNIRKRSTL---------------------------------------------------------------------------------------------------------------------------------------------------------------------------------------------------------------------------------------------------------------------------------------------------------------------------------------------------
>tr|A0A3P8PAX2|A0A3P8PAX2_ASTCA/609-675 [subseq from] Uncharacterized LOC113030103 OS=Astatotilapia calliptera OX=8154 PE=4 SV=1
MQISVKTLTGKTITLEVEPSDTIENLKAKIQDK---EGIPPDLQRLIFAGKQLEDGHTLSDYNIQKRSTL---------------------------------------------------------------------------------------------------------------------------------------------------------------------------------------------------------------------------------------------------------------------------------------------------------------------------------------------------
>tr|A0A3P8PAX2|A0A3P8PAX2_ASTCA/685-750 [subseq from] Uncharacterized LOC113030103 OS=Astatotilapia calliptera OX=8154 PE=4 SV=1
MQIFVKTLTGKTITLEVEPSDTIENLKAKIQDK---EGIPPNLQRLIFAGKQLEDDHTLSDYNIRKRST----------------------------------------------------------------------------------------------------------------------------------------------------------------------------------------------------------------------------------------------------------------------------------------------------------------------------------------------------
>tr|A0A3P8PAX2|A0A3P8PAX2_ASTCA/761-825 [subseq from] Uncharacterized LOC113030103 OS=Astatotilapia calliptera OX=8154 PE=4 SV=1
MQIFVKTLIGKTITLEVEPSDTIENLKAKIQDKEGI---SPDQQRLIFAGKQLEDGHTLSDYNIWKRS-----------------------------------------------------------------------------------------------------------------------------------------------------------------------------------------------------------------------------------------------------------------------------------------------------------------------------------------------------
>tr|A0A3P8PAX2|A0A3P8PAX2_ASTCA/837-903 [subseq from] Uncharacterized LOC113030103 OS=Astatotilapia calliptera OX=8154 PE=4 SV=1
MQISVKTLTGKTITLEVEPSDTIENLKAKIQDK---EGIPPDLQRLIFAGKQLEDGHTLSDYNIRKRSTL---------------------------------------------------------------------------------------------------------------------------------------------------------------------------------------------------------------------------------------------------------------------------------------------------------------------------------------------------
>tr|A0A3P8PAX2|A0A3P8PAX2_ASTCA/913-977 [subseq from] Uncharacterized LOC113030103 OS=Astatotilapia calliptera OX=8154 PE=4 SV=1
MQISVKTLTGKTITLEVEPSDTIENLKAKIQDK---EGIPPNLQRLIFAGKQLEDGHTLSDCNIRKRS-----------------------------------------------------------------------------------------------------------------------------------------------------------------------------------------------------------------------------------------------------------------------------------------------------------------------------------------------------
>tr|A0A3P8PAX2|A0A3P8PAX2_ASTCA/989-1053 [subseq from] Uncharacterized LOC113030103 OS=Astatotilapia calliptera OX=8154 PE=4 SV=1
MQIFVKTLIGKTITLEVEPSDTIENLKAKIQDKEGI---SPDLQRLIFAGKQLEDGHTLSDCNIRKRS-----------------------------------------------------------------------------------------------------------------------------------------------------------------------------------------------------------------------------------------------------------------------------------------------------------------------------------------------------
>tr|A0A3P8PAX2|A0A3P8PAX2_ASTCA/1065-1130 [subseq from] Uncharacterized LOC113030103 OS=Astatotilapia calliptera OX=8154 PE=4 SV=1
MQIFVKTLTGKTITLEVEPSDTIENLKAKIQDK---EGIPPNLQRLIFAGKQLEDGHTLSDYNIRKRST----------------------------------------------------------------------------------------------------------------------------------------------------------------------------------------------------------------------------------------------------------------------------------------------------------------------------------------------------
>tr|A0A3P8PAX2|A0A3P8PAX2_ASTCA/1141-1206 [subseq from] Uncharacterized LOC113030103 OS=Astatotilapia calliptera OX=8154 PE=4 SV=1
MQIFVKTLTGKTITLEVEPSDTIENLKAKIQDK---EGIPPNLQRLIFAGKQLEDDHTLSDYNIRKRST----------------------------------------------------------------------------------------------------------------------------------------------------------------------------------------------------------------------------------------------------------------------------------------------------------------------------------------------------
>tr|A0A3P8PAX2|A0A3P8PAX2_ASTCA/1217-1281 [subseq from] Uncharacterized LOC113030103 OS=Astatotilapia calliptera OX=8154 PE=4 SV=1
MQIFVKTLTGKTITLEVEPSDTIENLKAKIHDK---EGIPPDLQRLIFAGKQLEDGHTLSDYNIWKRS-----------------------------------------------------------------------------------------------------------------------------------------------------------------------------------------------------------------------------------------------------------------------------------------------------------------------------------------------------
>tr|A0A3P8PAX2|A0A3P8PAX2_ASTCA/1293-1359 [subseq from] Uncharacterized LOC113030103 OS=Astatotilapia calliptera OX=8154 PE=4 SV=1
MQISVKTLTGKTITLEVEPSDTIENLKAKIQDK---EGIPPDLQRLIFAGKQLEDGHTLSDYNIRKRSTL---------------------------------------------------------------------------------------------------------------------------------------------------------------------------------------------------------------------------------------------------------------------------------------------------------------------------------------------------
>tr|A0A3P8PAX2|A0A3P8PAX2_ASTCA/1369-1435 [subseq from] Uncharacterized LOC113030103 OS=Astatotilapia calliptera OX=8154 PE=4 SV=1
MQISVKTLTGKTITLEVEPSDTIENLKAKIQDK---EGIPPDLQRLIFAGKQLEDGHTLSDYNIQKRSTL---------------------------------------------------------------------------------------------------------------------------------------------------------------------------------------------------------------------------------------------------------------------------------------------------------------------------------------------------
>tr|A0A3P8PAX2|A0A3P8PAX2_ASTCA/1445-1510 [subseq from] Uncharacterized LOC113030103 OS=Astatotilapia calliptera OX=8154 PE=4 SV=1
MQIFVKTLTGKTITLEVEPSDTIENLKAKIQDK---EGIPPNLQRLIFAGKQLEDDHTLSDYNIRKRST----------------------------------------------------------------------------------------------------------------------------------------------------------------------------------------------------------------------------------------------------------------------------------------------------------------------------------------------------
>tr|A0A3P8PAX2|A0A3P8PAX2_ASTCA/1521-1585 [subseq from] Uncharacterized LOC113030103 OS=Astatotilapia calliptera OX=8154 PE=4 SV=1
MQIFVKTLIGKTITLEVEPSDTIENLKAKIQDKEGI---SPDQQRLIFAGKQLEDGHTLSDYNIWKRS-----------------------------------------------------------------------------------------------------------------------------------------------------------------------------------------------------------------------------------------------------------------------------------------------------------------------------------------------------
>tr|A0A3P8PAX2|A0A3P8PAX2_ASTCA/1597-1663 [subseq from] Uncharacterized LOC113030103 OS=Astatotilapia calliptera OX=8154 PE=4 SV=1
MQISVKTLTGKTITLEVEPSDTIENLKAKIQDK---EGIPPDLQRLIFAGKQLEDGHTLSDYNIRKRSTL---------------------------------------------------------------------------------------------------------------------------------------------------------------------------------------------------------------------------------------------------------------------------------------------------------------------------------------------------
>tr|A0A3P8PAX2|A0A3P8PAX2_ASTCA/1673-1739 [subseq from] Uncharacterized LOC113030103 OS=Astatotilapia calliptera OX=8154 PE=4 SV=1
MQISVKTLTGKTITLEVEPSDTIENLKAKIQDK---EGIPPDLQRLIFAGKQLEDGHTLSDYNIQKRSTL---------------------------------------------------------------------------------------------------------------------------------------------------------------------------------------------------------------------------------------------------------------------------------------------------------------------------------------------------
>tr|A0A3P8PAX2|A0A3P8PAX2_ASTCA/1749-1813 [subseq from] Uncharacterized LOC113030103 OS=Astatotilapia calliptera OX=8154 PE=4 SV=1
MQIFVKTLTGKTITLEVEPSDTIENLKAKIQDK---EGIPPDLQRLIFAGKQLEDGHTLSDCNIRKRS-----------------------------------------------------------------------------------------------------------------------------------------------------------------------------------------------------------------------------------------------------------------------------------------------------------------------------------------------------
>tr|A0A3P8PAX2|A0A3P8PAX2_ASTCA/1825-1890 [subseq from] Uncharacterized LOC113030103 OS=Astatotilapia calliptera OX=8154 PE=4 SV=1
MQIFVKTLTGKTITLEVEPSDTIENLKAKIQDK---EGIPPNLQRLIFAGKQLEDGHTLSDYNIRKRST----------------------------------------------------------------------------------------------------------------------------------------------------------------------------------------------------------------------------------------------------------------------------------------------------------------------------------------------------
>tr|A0A3P8PAX2|A0A3P8PAX2_ASTCA/1901-1966 [subseq from] Uncharacterized LOC113030103 OS=Astatotilapia calliptera OX=8154 PE=4 SV=1
MQIFVKTLTGKTITLEVEPSDTIENLKAKIQDK---EGIPPNLQRLIFAGKQLEDDHTLSDYNIRKRST----------------------------------------------------------------------------------------------------------------------------------------------------------------------------------------------------------------------------------------------------------------------------------------------------------------------------------------------------
>tr|A0A3P8PAX2|A0A3P8PAX2_ASTCA/1977-2041 [subseq from] Uncharacterized LOC113030103 OS=Astatotilapia calliptera OX=8154 PE=4 SV=1
MQIFVKTLIGKTITLEVEPSDTIENLKAKIQDKEGI---SPDQQRLIFAGKQLEDGHTLSDYNIWKRS-----------------------------------------------------------------------------------------------------------------------------------------------------------------------------------------------------------------------------------------------------------------------------------------------------------------------------------------------------
>tr|A0A3P8PAX2|A0A3P8PAX2_ASTCA/2053-2119 [subseq from] Uncharacterized LOC113030103 OS=Astatotilapia calliptera OX=8154 PE=4 SV=1
MQISVKTLTGKTITLEVEPSDTIENLKAKIQDK---EGIPPDLQRLIFAGKQLEDGHTLSDYNIRKRSTL---------------------------------------------------------------------------------------------------------------------------------------------------------------------------------------------------------------------------------------------------------------------------------------------------------------------------------------------------
>tr|A0A3P8PAX2|A0A3P8PAX2_ASTCA/2129-2195 [subseq from] Uncharacterized LOC113030103 OS=Astatotilapia calliptera OX=8154 PE=4 SV=1
MQISVKTLTGKTITLEVEPSDTIENLKAKIQDK---EGIPPDLQRLIFAGKQLEDGHTLSDYNIQKRSTL---------------------------------------------------------------------------------------------------------------------------------------------------------------------------------------------------------------------------------------------------------------------------------------------------------------------------------------------------
>tr|A0A3P8PAX2|A0A3P8PAX2_ASTCA/2205-2269 [subseq from] Uncharacterized LOC113030103 OS=Astatotilapia calliptera OX=8154 PE=4 SV=1
MQIFVKTLTGKTITLEVEPSDTIENLKAKIQDKEGI---SPNLQRLIFAGKQLEDGHTLSDCNIRKRS-----------------------------------------------------------------------------------------------------------------------------------------------------------------------------------------------------------------------------------------------------------------------------------------------------------------------------------------------------
>tr|A0A3P8PAX2|A0A3P8PAX2_ASTCA/2281-2346 [subseq from] Uncharacterized LOC113030103 OS=Astatotilapia calliptera OX=8154 PE=4 SV=1
MQIFVKTLTGKTITLEVEPSDTIENLKAKIQDK---EGIPPNLQRLIFAGKQLEDGHTLSDYNIRKRST----------------------------------------------------------------------------------------------------------------------------------------------------------------------------------------------------------------------------------------------------------------------------------------------------------------------------------------------------
>tr|A0A3P8PAX2|A0A3P8PAX2_ASTCA/2357-2422 [subseq from] Uncharacterized LOC113030103 OS=Astatotilapia calliptera OX=8154 PE=4 SV=1
MQIFVKTLTGKTITLEVEPSDTIENLKAKIQDK---EGIPPNLQRLIFACKQLEDDHTLSDYNIRKRST----------------------------------------------------------------------------------------------------------------------------------------------------------------------------------------------------------------------------------------------------------------------------------------------------------------------------------------------------
>tr|A0A3P8PAX2|A0A3P8PAX2_ASTCA/2433-2497 [subseq from] Uncharacterized LOC113030103 OS=Astatotilapia calliptera OX=8154 PE=4 SV=1
MQIFVKTLIGKTITLEVEPSDTIENLKAKIQDKEGI---SPDQQRLIFAGKQLEDGHTLSDYNIWKRS-----------------------------------------------------------------------------------------------------------------------------------------------------------------------------------------------------------------------------------------------------------------------------------------------------------------------------------------------------
>tr|A0A3P8PAX2|A0A3P8PAX2_ASTCA/2509-2574 [subseq from] Uncharacterized LOC113030103 OS=Astatotilapia calliptera OX=8154 PE=4 SV=1
MQISVKTLTGKTITLEVEPSDTIENLKAKIQDK---EGIPPDLQRLIFAGKQLEDDHTLSDYNIRKRST----------------------------------------------------------------------------------------------------------------------------------------------------------------------------------------------------------------------------------------------------------------------------------------------------------------------------------------------------
>tr|A0A3P8PAX2|A0A3P8PAX2_ASTCA/2585-2649 [subseq from] Uncharacterized LOC113030103 OS=Astatotilapia calliptera OX=8154 PE=4 SV=1
MQIFVKTLIGKTITLEVEPSDTIENLKAKIQDKEGI---SPDQQRLIFAGKQLEDGHTLSDYNIWKRS-----------------------------------------------------------------------------------------------------------------------------------------------------------------------------------------------------------------------------------------------------------------------------------------------------------------------------------------------------
>tr|A0A3P8PAX2|A0A3P8PAX2_ASTCA/2661-2726 [subseq from] Uncharacterized LOC113030103 OS=Astatotilapia calliptera OX=8154 PE=4 SV=1
MQISVKTLTGKTITLEVEPSDTIENLKAKIQDK---EGIPPNLQRLIFAGKQLEDDHTLSDYNIRKRST----------------------------------------------------------------------------------------------------------------------------------------------------------------------------------------------------------------------------------------------------------------------------------------------------------------------------------------------------
>tr|A0A3P8PAX2|A0A3P8PAX2_ASTCA/2737-2801 [subseq from] Uncharacterized LOC113030103 OS=Astatotilapia calliptera OX=8154 PE=4 SV=1
MQIFLKTLIGKTITLEVEPSDTIENLKAKIQDKEGI---SPDQQRLIFAGKQLEDGHTLSDYNIWKRS-----------------------------------------------------------------------------------------------------------------------------------------------------------------------------------------------------------------------------------------------------------------------------------------------------------------------------------------------------
>tr|A0A3P8PAX2|A0A3P8PAX2_ASTCA/2813-2879 [subseq from] Uncharacterized LOC113030103 OS=Astatotilapia calliptera OX=8154 PE=4 SV=1
MQISVKTLTGKTITLEVEPSDTIENLKAKIQDK---EGIPPDLQRLIFAGKQLEDGHTLSDYNIRKRSTL---------------------------------------------------------------------------------------------------------------------------------------------------------------------------------------------------------------------------------------------------------------------------------------------------------------------------------------------------
>tr|A0A3P8PAX2|A0A3P8PAX2_ASTCA/2889-2953 [subseq from] Uncharacterized LOC113030103 OS=Astatotilapia calliptera OX=8154 PE=4 SV=1
MQISVKTLTGKTITLEVEPSDTIENLKAKIQDK---EGIPPDLQRLIFAGKQLEDGHTLSDYNIWKRS-----------------------------------------------------------------------------------------------------------------------------------------------------------------------------------------------------------------------------------------------------------------------------------------------------------------------------------------------------
>tr|A0A3P8PAX2|A0A3P8PAX2_ASTCA/2965-3029 [subseq from] Uncharacterized LOC113030103 OS=Astatotilapia calliptera OX=8154 PE=4 SV=1
MQIFVKTLTGKTITLEVEPSDTIENLKAKIQDKEGI---SPDLQRLIFAGKQLEDGHTLSDCNIRKRS-----------------------------------------------------------------------------------------------------------------------------------------------------------------------------------------------------------------------------------------------------------------------------------------------------------------------------------------------------
>tr|A0A3P8PAX2|A0A3P8PAX2_ASTCA/3041-3106 [subseq from] Uncharacterized LOC113030103 OS=Astatotilapia calliptera OX=8154 PE=4 SV=1
MQIFVKTLTGKTITLEVEPSDTIENLKAKIQDK---EGIPPNLQRLIFAGKQLEDGHTLSDYNIRKRST----------------------------------------------------------------------------------------------------------------------------------------------------------------------------------------------------------------------------------------------------------------------------------------------------------------------------------------------------
>tr|A0A3P8PAX2|A0A3P8PAX2_ASTCA/3117-3183 [subseq from] Uncharacterized LOC113030103 OS=Astatotilapia calliptera OX=8154 PE=4 SV=1
MQIFVKTLTGKTITLEVEPSDTIENLKAKIHDK---EGIPPDLQRLIFAGKQLEDGHTLSDYNIRKRSTL---------------------------------------------------------------------------------------------------------------------------------------------------------------------------------------------------------------------------------------------------------------------------------------------------------------------------------------------------
>tr|A0A3P8PAX2|A0A3P8PAX2_ASTCA/3193-3258 [subseq from] Uncharacterized LOC113030103 OS=Astatotilapia calliptera OX=8154 PE=4 SV=1
MQISVKTLTGKTITLEVEPSDTIENLKAKIQDK---EGIPPDLQRLIFAGKQVEDGHTLSDYNIQKRST----------------------------------------------------------------------------------------------------------------------------------------------------------------------------------------------------------------------------------------------------------------------------------------------------------------------------------------------------
>tr|A0A3P8PAX2|A0A3P8PAX2_ASTCA/3269-3333 [subseq from] Uncharacterized LOC113030103 OS=Astatotilapia calliptera OX=8154 PE=4 SV=1
MQIFVKTLTGKTITLEVEPSDTIENVNAKIQD---KEGIPPSLQRLIFAGKQLEDGHTLSDCNIRKRS-----------------------------------------------------------------------------------------------------------------------------------------------------------------------------------------------------------------------------------------------------------------------------------------------------------------------------------------------------
>tr|A0A3P8PAX2|A0A3P8PAX2_ASTCA/3345-3409 [subseq from] Uncharacterized LOC113030103 OS=Astatotilapia calliptera OX=8154 PE=4 SV=1
MQIFVKTLTGKTITLEVEPSDTIENLKAKIQDK---EGIPPNLQRLIFAGKQLEDGHTLSDCNIRKRS-----------------------------------------------------------------------------------------------------------------------------------------------------------------------------------------------------------------------------------------------------------------------------------------------------------------------------------------------------
>tr|A0A3P8PAX2|A0A3P8PAX2_ASTCA/3421-3486 [subseq from] Uncharacterized LOC113030103 OS=Astatotilapia calliptera OX=8154 PE=4 SV=1
MQIFVKTLTGKTITLEVEPSDTIENLKAKIHDK---EGIPPDLQRLIFAGKQLEDGHTLSDCNIRKRST----------------------------------------------------------------------------------------------------------------------------------------------------------------------------------------------------------------------------------------------------------------------------------------------------------------------------------------------------
>tr|A0A3Q8IL40|A0A3Q8IL40_LEIDO/1-66 [subseq from] Polyubiquitin, putative OS=Leishmania donovani OX=5661 GN=LdCL_360043900 PE=4 SV=1
MQIFVKTLTGKTIALEVEPSDTIENVKAKIQD---KEGIPPDQQRLIFAGKQLEEGRTLSDYNIQKEST----------------------------------------------------------------------------------------------------------------------------------------------------------------------------------------------------------------------------------------------------------------------------------------------------------------------------------------------------
>tr|A0A3Q8IL40|A0A3Q8IL40_LEIDO/77-142 [subseq from] Polyubiquitin, putative OS=Leishmania donovani OX=5661 GN=LdCL_360043900 PE=4 SV=1
MQIFVKTLTGKTIALEVEPSDTIENVKAKIQD---KEGIPPDQQRLIFAGKQLEEGRTLSDYNIQKEST----------------------------------------------------------------------------------------------------------------------------------------------------------------------------------------------------------------------------------------------------------------------------------------------------------------------------------------------------
>tr|A0A3Q8IL40|A0A3Q8IL40_LEIDO/153-218 [subseq from] Polyubiquitin, putative OS=Leishmania donovani OX=5661 GN=LdCL_360043900 PE=4 SV=1
MQIFVKTLTGKTIALEVEPSDTIENVKAKIQD---KEGIPPDQQRLIFAGKQLEEGRTLSDYNIQKEST----------------------------------------------------------------------------------------------------------------------------------------------------------------------------------------------------------------------------------------------------------------------------------------------------------------------------------------------------
>tr|A0A3Q8IL40|A0A3Q8IL40_LEIDO/229-294 [subseq from] Polyubiquitin, putative OS=Leishmania donovani OX=5661 GN=LdCL_360043900 PE=4 SV=1
MQIFVKTLTGKTIALEVEPSDTIENVKAKIQD---KEGIPPDQQRLIFAGKQLEEGRTLSDYNIQKEST----------------------------------------------------------------------------------------------------------------------------------------------------------------------------------------------------------------------------------------------------------------------------------------------------------------------------------------------------
>tr|A0A3Q8IL40|A0A3Q8IL40_LEIDO/305-370 [subseq from] Polyubiquitin, putative OS=Leishmania donovani OX=5661 GN=LdCL_360043900 PE=4 SV=1
MQIFVKTLTGKTIALEVEPSDTIENVKSKIQD---KEGIPPDQQRLIFAGKQLEEGRTLSDYNIQKEST----------------------------------------------------------------------------------------------------------------------------------------------------------------------------------------------------------------------------------------------------------------------------------------------------------------------------------------------------
>tr|A0A3Q8IL40|A0A3Q8IL40_LEIDO/381-446 [subseq from] Polyubiquitin, putative OS=Leishmania donovani OX=5661 GN=LdCL_360043900 PE=4 SV=1
MQIFVKTLTGKTIALEVEPSDTIENVKAKIQD---KEGIPPDQQRLIFAGKQLEEGRTLSDYNIQKEST----------------------------------------------------------------------------------------------------------------------------------------------------------------------------------------------------------------------------------------------------------------------------------------------------------------------------------------------------
>tr|A0A3Q8IL40|A0A3Q8IL40_LEIDO/457-522 [subseq from] Polyubiquitin, putative OS=Leishmania donovani OX=5661 GN=LdCL_360043900 PE=4 SV=1
MQIFVKTLTGKTIALEVEPSDTIENVKAKIQD---KEGIPPDQQRLIFAGKQLEEGRTLSDYNIQKEST----------------------------------------------------------------------------------------------------------------------------------------------------------------------------------------------------------------------------------------------------------------------------------------------------------------------------------------------------
>tr|A0A3Q8IL40|A0A3Q8IL40_LEIDO/533-598 [subseq from] Polyubiquitin, putative OS=Leishmania donovani OX=5661 GN=LdCL_360043900 PE=4 SV=1
MQIFVKTLTGKTIALEVEPSDTIENVKAKIQD---KEGIPPDQQRLIFAGKQLEEGRTLSDYNIQKEST----------------------------------------------------------------------------------------------------------------------------------------------------------------------------------------------------------------------------------------------------------------------------------------------------------------------------------------------------
>tr|A0A3Q8IL40|A0A3Q8IL40_LEIDO/609-674 [subseq from] Polyubiquitin, putative OS=Leishmania donovani OX=5661 GN=LdCL_360043900 PE=4 SV=1
MQIFVKTLTGKTIALEVEPSDTIENVKAKIQD---KEGIPPDQQRLIFAGKQLEEGRTLSDYNIQKEST----------------------------------------------------------------------------------------------------------------------------------------------------------------------------------------------------------------------------------------------------------------------------------------------------------------------------------------------------
>tr|A0A3Q8IL40|A0A3Q8IL40_LEIDO/685-750 [subseq from] Polyubiquitin, putative OS=Leishmania donovani OX=5661 GN=LdCL_360043900 PE=4 SV=1
MQIFVKTLTGKTIALEVEPSDTIENVKAKIQD---KEGIPPDQQRLIFAGKQLEEGRTLSDYNIQKEST----------------------------------------------------------------------------------------------------------------------------------------------------------------------------------------------------------------------------------------------------------------------------------------------------------------------------------------------------
>tr|A0A3Q8IL40|A0A3Q8IL40_LEIDO/761-826 [subseq from] Polyubiquitin, putative OS=Leishmania donovani OX=5661 GN=LdCL_360043900 PE=4 SV=1
MQIFVKTLTGKTIALEVEPSDTIENVKAKIQD---KEGIPPDQQRLIFAGKQLEEGRTLSDYNIQKEST----------------------------------------------------------------------------------------------------------------------------------------------------------------------------------------------------------------------------------------------------------------------------------------------------------------------------------------------------
>tr|A0A3Q8IL40|A0A3Q8IL40_LEIDO/837-902 [subseq from] Polyubiquitin, putative OS=Leishmania donovani OX=5661 GN=LdCL_360043900 PE=4 SV=1
MQIFVKTLTGKTIALEVEPSDTIENVKAKIQD---KEGIPPDQQRLIFAGKQLEEGRTLSDYNIQKEST----------------------------------------------------------------------------------------------------------------------------------------------------------------------------------------------------------------------------------------------------------------------------------------------------------------------------------------------------
>tr|A0A3Q8IL40|A0A3Q8IL40_LEIDO/913-978 [subseq from] Polyubiquitin, putative OS=Leishmania donovani OX=5661 GN=LdCL_360043900 PE=4 SV=1
MQIFVKTLTGKTIALEVEPSDTIENVKAKIQD---KEGIPPDQQRLIFAGKQLEEGRTLSDYNIQKEST----------------------------------------------------------------------------------------------------------------------------------------------------------------------------------------------------------------------------------------------------------------------------------------------------------------------------------------------------
>tr|A0A3Q8IL40|A0A3Q8IL40_LEIDO/989-1054 [subseq from] Polyubiquitin, putative OS=Leishmania donovani OX=5661 GN=LdCL_360043900 PE=4 SV=1
MQIFVKTLTGKTIALEVEPSDTIENVKAKIQD---KEGIPPDQQRLIFAGKQLEEGRTLSDYNIQKEST----------------------------------------------------------------------------------------------------------------------------------------------------------------------------------------------------------------------------------------------------------------------------------------------------------------------------------------------------
>tr|A0A3Q8IL40|A0A3Q8IL40_LEIDO/1065-1130 [subseq from] Polyubiquitin, putative OS=Leishmania donovani OX=5661 GN=LdCL_360043900 PE=4 SV=1
MQIFVKTLTGKTIALEVEPSDTIENVKAKIQD---KEGIPPDQQRLIFAGKQLEEGRTLSDYNIQKEST----------------------------------------------------------------------------------------------------------------------------------------------------------------------------------------------------------------------------------------------------------------------------------------------------------------------------------------------------
>tr|A0A3Q8IL40|A0A3Q8IL40_LEIDO/1141-1206 [subseq from] Polyubiquitin, putative OS=Leishmania donovani OX=5661 GN=LdCL_360043900 PE=4 SV=1
MQIFVKTLTGKTIALEVEPSDTIENVKAKIQD---KEGIPPDQQRLIFAGKQLEEGRTLSDYNIQKEST----------------------------------------------------------------------------------------------------------------------------------------------------------------------------------------------------------------------------------------------------------------------------------------------------------------------------------------------------
>tr|A0A3Q8IL40|A0A3Q8IL40_LEIDO/1217-1282 [subseq from] Polyubiquitin, putative OS=Leishmania donovani OX=5661 GN=LdCL_360043900 PE=4 SV=1
MQIFVKTLTGKTIALEVEPSDTIENVKAKIQD---KEGIPPDQQRLIFAGKQLEEGRTLSDYNIQKEST----------------------------------------------------------------------------------------------------------------------------------------------------------------------------------------------------------------------------------------------------------------------------------------------------------------------------------------------------
>tr|A0A3Q8IL40|A0A3Q8IL40_LEIDO/1293-1358 [subseq from] Polyubiquitin, putative OS=Leishmania donovani OX=5661 GN=LdCL_360043900 PE=4 SV=1
MQIFVKTLTGKTIALEVEPSDTIENVKAKIQD---KEGIPPDQQRLIFAGKQLEEGRTLSDYNIQKEST----------------------------------------------------------------------------------------------------------------------------------------------------------------------------------------------------------------------------------------------------------------------------------------------------------------------------------------------------
>tr|A0A3Q8IL40|A0A3Q8IL40_LEIDO/1369-1434 [subseq from] Polyubiquitin, putative OS=Leishmania donovani OX=5661 GN=LdCL_360043900 PE=4 SV=1
MQIFVKTLTGKTIALEVEPSDTIENVKAKIQD---KEGIPPDQQRLIFAGKQLEEGRTLSDYNIQKEST----------------------------------------------------------------------------------------------------------------------------------------------------------------------------------------------------------------------------------------------------------------------------------------------------------------------------------------------------
>tr|A0A3Q8IL40|A0A3Q8IL40_LEIDO/1445-1510 [subseq from] Polyubiquitin, putative OS=Leishmania donovani OX=5661 GN=LdCL_360043900 PE=4 SV=1
MQIFVKTLTGKTIALEVEPSDTIENVKAKIQD---KEGIPPDQQRLIFAGKQLEEGRTLSDYNIQKEST----------------------------------------------------------------------------------------------------------------------------------------------------------------------------------------------------------------------------------------------------------------------------------------------------------------------------------------------------
>tr|A0A3Q8IL40|A0A3Q8IL40_LEIDO/1521-1586 [subseq from] Polyubiquitin, putative OS=Leishmania donovani OX=5661 GN=LdCL_360043900 PE=4 SV=1
MQIFVKTLTGKTIALEVEPSDTIENVKAKIQD---KEGIPPDQQRLIFAGKQLEEGRTLSDYNIQKEST----------------------------------------------------------------------------------------------------------------------------------------------------------------------------------------------------------------------------------------------------------------------------------------------------------------------------------------------------
>tr|A0A3Q8IL40|A0A3Q8IL40_LEIDO/1597-1662 [subseq from] Polyubiquitin, putative OS=Leishmania donovani OX=5661 GN=LdCL_360043900 PE=4 SV=1
MQIFVKTLTGKTIALEVEPSDTIENVKAKIQD---KEGIPPDQQRLIFAGKQLEEGRTLSDYNIQKEST----------------------------------------------------------------------------------------------------------------------------------------------------------------------------------------------------------------------------------------------------------------------------------------------------------------------------------------------------
>tr|A0A3Q8IL40|A0A3Q8IL40_LEIDO/1673-1738 [subseq from] Polyubiquitin, putative OS=Leishmania donovani OX=5661 GN=LdCL_360043900 PE=4 SV=1
MQIFVKTLTGKTIALEVEPSDTIENVKAKIQD---KEGIPPDQQRLIFAGKQLEEGRTLSDYNIQKEST----------------------------------------------------------------------------------------------------------------------------------------------------------------------------------------------------------------------------------------------------------------------------------------------------------------------------------------------------
>tr|A0A3Q8IL40|A0A3Q8IL40_LEIDO/1749-1814 [subseq from] Polyubiquitin, putative OS=Leishmania donovani OX=5661 GN=LdCL_360043900 PE=4 SV=1
MQIFVKTLTGKTIALEVEPSDTIENVKAKIQD---KEGIPPDQQRLIFAGKQLEEGRTLSDYNIQKEST----------------------------------------------------------------------------------------------------------------------------------------------------------------------------------------------------------------------------------------------------------------------------------------------------------------------------------------------------
>tr|A0A3Q8IL40|A0A3Q8IL40_LEIDO/1825-1890 [subseq from] Polyubiquitin, putative OS=Leishmania donovani OX=5661 GN=LdCL_360043900 PE=4 SV=1
MQIFVKTLTGKTIALEVEPSDTIENVKAKIQD---KEGIPPDQQRLIFAGKQLEEGRTLSDYNIQKEST----------------------------------------------------------------------------------------------------------------------------------------------------------------------------------------------------------------------------------------------------------------------------------------------------------------------------------------------------
>tr|A0A3Q8IL40|A0A3Q8IL40_LEIDO/1901-1966 [subseq from] Polyubiquitin, putative OS=Leishmania donovani OX=5661 GN=LdCL_360043900 PE=4 SV=1
MQIFVKTLTGKTIALEVEPSDTIENVKAKIQD---KEGIPPDQQRLIFAGKQLEEGRTLSDYNIQKEST----------------------------------------------------------------------------------------------------------------------------------------------------------------------------------------------------------------------------------------------------------------------------------------------------------------------------------------------------
>tr|A0A3Q8IL40|A0A3Q8IL40_LEIDO/1977-2042 [subseq from] Polyubiquitin, putative OS=Leishmania donovani OX=5661 GN=LdCL_360043900 PE=4 SV=1
MQIFVKTLTGKTIALEVEPSDTIENVKAKIQD---KEGIPPDQQRLIFAGKQLEEGRTLSDYNIQKEST----------------------------------------------------------------------------------------------------------------------------------------------------------------------------------------------------------------------------------------------------------------------------------------------------------------------------------------------------
>tr|A0A3Q8IL40|A0A3Q8IL40_LEIDO/2053-2118 [subseq from] Polyubiquitin, putative OS=Leishmania donovani OX=5661 GN=LdCL_360043900 PE=4 SV=1
MQIFVKTLTGKTIALEVEPSDTIENVKAKIQD---KEGIPPDQQRLIFAGKQLEEGRTLSDYNIQKEST----------------------------------------------------------------------------------------------------------------------------------------------------------------------------------------------------------------------------------------------------------------------------------------------------------------------------------------------------
>tr|A0A3Q8IL40|A0A3Q8IL40_LEIDO/2129-2194 [subseq from] Polyubiquitin, putative OS=Leishmania donovani OX=5661 GN=LdCL_360043900 PE=4 SV=1
MQIFVKTLTGKTIALEVEPSDTIENVKAKIQD---KEGIPPDQQRLIFAGKQLEEGRTLSDYNIQKEST----------------------------------------------------------------------------------------------------------------------------------------------------------------------------------------------------------------------------------------------------------------------------------------------------------------------------------------------------
>tr|A0A3Q8IL40|A0A3Q8IL40_LEIDO/2205-2270 [subseq from] Polyubiquitin, putative OS=Leishmania donovani OX=5661 GN=LdCL_360043900 PE=4 SV=1
MQIFVKTLTGKTIALEVEPSDTIENVKAKIQD---KEGIPPDQQRLIFAGKQLEEGRTLSDYNIQKEST----------------------------------------------------------------------------------------------------------------------------------------------------------------------------------------------------------------------------------------------------------------------------------------------------------------------------------------------------
>tr|A0A3Q8IL40|A0A3Q8IL40_LEIDO/2281-2346 [subseq from] Polyubiquitin, putative OS=Leishmania donovani OX=5661 GN=LdCL_360043900 PE=4 SV=1
MQIFVKTLTGKTIALEVEPSDTIENVKAKIQD---KEGIPPDQQRLIFAGKQLEEGRTLSDYNIQKEST----------------------------------------------------------------------------------------------------------------------------------------------------------------------------------------------------------------------------------------------------------------------------------------------------------------------------------------------------
>tr|A0A3Q8IL40|A0A3Q8IL40_LEIDO/2357-2422 [subseq from] Polyubiquitin, putative OS=Leishmania donovani OX=5661 GN=LdCL_360043900 PE=4 SV=1
MQIFVKTLTGKTIALEVEPSDTIENVKAKIQD---KEGIPPDQQRLIFAGKQLEEGRTLSDYNIQKEST----------------------------------------------------------------------------------------------------------------------------------------------------------------------------------------------------------------------------------------------------------------------------------------------------------------------------------------------------
>tr|A0A3Q8IL40|A0A3Q8IL40_LEIDO/2433-2498 [subseq from] Polyubiquitin, putative OS=Leishmania donovani OX=5661 GN=LdCL_360043900 PE=4 SV=1
MQIFVKTLTGKTIALEVEPSDTIENVKAKIQD---KEGIPPDQQRLIFAGKQLEEGRTLSDYNIQKEST----------------------------------------------------------------------------------------------------------------------------------------------------------------------------------------------------------------------------------------------------------------------------------------------------------------------------------------------------
>tr|A0A3Q8IL40|A0A3Q8IL40_LEIDO/2509-2574 [subseq from] Polyubiquitin, putative OS=Leishmania donovani OX=5661 GN=LdCL_360043900 PE=4 SV=1
MQIFVKTLTGKTIALEVEPSDTIENVKAKIQD---KEGIPPDQQRLIFAGKQLEEGRTLSDYNIQKEST----------------------------------------------------------------------------------------------------------------------------------------------------------------------------------------------------------------------------------------------------------------------------------------------------------------------------------------------------
>tr|A0A3Q8IL40|A0A3Q8IL40_LEIDO/2585-2650 [subseq from] Polyubiquitin, putative OS=Leishmania donovani OX=5661 GN=LdCL_360043900 PE=4 SV=1
MQIFVKTLTGKTIALEVEPSDTIENVKAKIQD---KEGIPPDQQRLIFAGKQLEEGRTLSDYNIQKEST----------------------------------------------------------------------------------------------------------------------------------------------------------------------------------------------------------------------------------------------------------------------------------------------------------------------------------------------------
>tr|A0A3Q8IL40|A0A3Q8IL40_LEIDO/2661-2726 [subseq from] Polyubiquitin, putative OS=Leishmania donovani OX=5661 GN=LdCL_360043900 PE=4 SV=1
MQIFVKTLTGKTIALEVEPSDTIENVKAKIQD---KEGIPPDQQRLIFAGKQLEEGRTLSDYNIQKEST----------------------------------------------------------------------------------------------------------------------------------------------------------------------------------------------------------------------------------------------------------------------------------------------------------------------------------------------------
>tr|A0A3Q8IL40|A0A3Q8IL40_LEIDO/2737-2802 [subseq from] Polyubiquitin, putative OS=Leishmania donovani OX=5661 GN=LdCL_360043900 PE=4 SV=1
MQIFVKTLTGKTIALEVEPSDTIENVKSKIQD---KEGIPPDQQRLIFAGKQLEEGRTLSDYNIQKEST----------------------------------------------------------------------------------------------------------------------------------------------------------------------------------------------------------------------------------------------------------------------------------------------------------------------------------------------------
>tr|A0A3Q8IL40|A0A3Q8IL40_LEIDO/2813-2878 [subseq from] Polyubiquitin, putative OS=Leishmania donovani OX=5661 GN=LdCL_360043900 PE=4 SV=1
MQIFVKTLTGKTIALEVEPSDTIENVKAKIQD---KEGIPPDQQRLIFAGKQLEEGRTLSDYNIQKEST----------------------------------------------------------------------------------------------------------------------------------------------------------------------------------------------------------------------------------------------------------------------------------------------------------------------------------------------------
>tr|A0A3Q8IL40|A0A3Q8IL40_LEIDO/2889-2954 [subseq from] Polyubiquitin, putative OS=Leishmania donovani OX=5661 GN=LdCL_360043900 PE=4 SV=1
MQIFVKTLTGKTIALEVEPSDTIENVKAKIQD---KEGIPPDQQRLIFAGKQLEEGRTLSDYNIQKEST----------------------------------------------------------------------------------------------------------------------------------------------------------------------------------------------------------------------------------------------------------------------------------------------------------------------------------------------------
>tr|A0A3Q8IL40|A0A3Q8IL40_LEIDO/2965-3030 [subseq from] Polyubiquitin, putative OS=Leishmania donovani OX=5661 GN=LdCL_360043900 PE=4 SV=1
MQIFVKTLTGKTIALEVEPSDTIENVKAKIQD---KEGIPPDQQRLIFAGKQLEEGRTLSDYNIQKEST----------------------------------------------------------------------------------------------------------------------------------------------------------------------------------------------------------------------------------------------------------------------------------------------------------------------------------------------------
>tr|A0A3Q8IL40|A0A3Q8IL40_LEIDO/3041-3106 [subseq from] Polyubiquitin, putative OS=Leishmania donovani OX=5661 GN=LdCL_360043900 PE=4 SV=1
MQIFVKTLTGKTIALEVEPSDTIENVKAKIQD---KEGIPPDQQRLIFAGKQLEEGRTLSDYNIQKEST----------------------------------------------------------------------------------------------------------------------------------------------------------------------------------------------------------------------------------------------------------------------------------------------------------------------------------------------------
>tr|A0A3Q8IL40|A0A3Q8IL40_LEIDO/3117-3182 [subseq from] Polyubiquitin, putative OS=Leishmania donovani OX=5661 GN=LdCL_360043900 PE=4 SV=1
MQIFVKTLTGKTIALEVEPSDTIENVKAKIQD---KEGIPPDQQRLIFAGKQLEEGRTLSDYNIQKEST----------------------------------------------------------------------------------------------------------------------------------------------------------------------------------------------------------------------------------------------------------------------------------------------------------------------------------------------------
>tr|A0A3Q8IL40|A0A3Q8IL40_LEIDO/3193-3258 [subseq from] Polyubiquitin, putative OS=Leishmania donovani OX=5661 GN=LdCL_360043900 PE=4 SV=1
MQIFVKTLTGKTIALEVEPSDTIENVKAKIQD---KEGIPPDQQRLIFAGKQLEEGRTLSDYNIQKEST----------------------------------------------------------------------------------------------------------------------------------------------------------------------------------------------------------------------------------------------------------------------------------------------------------------------------------------------------
>tr|A0A3Q8IL40|A0A3Q8IL40_LEIDO/3269-3334 [subseq from] Polyubiquitin, putative OS=Leishmania donovani OX=5661 GN=LdCL_360043900 PE=4 SV=1
MQIFVKTLTGKTIALEVEPSDTIENVKAKIQD---KEGIPPDQQRLIFAGKQLEEGRTLSDYNIQKEST----------------------------------------------------------------------------------------------------------------------------------------------------------------------------------------------------------------------------------------------------------------------------------------------------------------------------------------------------
>tr|A0A3Q8IL40|A0A3Q8IL40_LEIDO/3345-3410 [subseq from] Polyubiquitin, putative OS=Leishmania donovani OX=5661 GN=LdCL_360043900 PE=4 SV=1
MQIFVKTLTGKTIALEVEPSDTIENVKAKIQD---KEGIPPDQQRLIFAGKQLEEGRTLSDYNIQKEST----------------------------------------------------------------------------------------------------------------------------------------------------------------------------------------------------------------------------------------------------------------------------------------------------------------------------------------------------
>tr|A0A3Q8IL40|A0A3Q8IL40_LEIDO/3421-3486 [subseq from] Polyubiquitin, putative OS=Leishmania donovani OX=5661 GN=LdCL_360043900 PE=4 SV=1
MQIFVKTLTGKTIALEVEPSDTIENVKAKIQD---KEGIPPDQQRLIFAGKQLEEGRTLSDYNIQKEST----------------------------------------------------------------------------------------------------------------------------------------------------------------------------------------------------------------------------------------------------------------------------------------------------------------------------------------------------
>tr|A0A3Q8IL40|A0A3Q8IL40_LEIDO/3497-3562 [subseq from] Polyubiquitin, putative OS=Leishmania donovani OX=5661 GN=LdCL_360043900 PE=4 SV=1
MQIFVKTLTGKTIALEVEPSDTIENVKAKIQD---KEGIPPDQQRLIFAGKQLEEGRTLSDYNIQKEST----------------------------------------------------------------------------------------------------------------------------------------------------------------------------------------------------------------------------------------------------------------------------------------------------------------------------------------------------
>tr|A0A3Q8IL40|A0A3Q8IL40_LEIDO/3573-3638 [subseq from] Polyubiquitin, putative OS=Leishmania donovani OX=5661 GN=LdCL_360043900 PE=4 SV=1
MQIFVKTLTGKTIALEVEPSDTIENVKAKIQD---KEGIPPDQQRLIFAGKQLEEGRTLSDYNIQKEST----------------------------------------------------------------------------------------------------------------------------------------------------------------------------------------------------------------------------------------------------------------------------------------------------------------------------------------------------
>tr|A0A3Q8IL40|A0A3Q8IL40_LEIDO/3649-3714 [subseq from] Polyubiquitin, putative OS=Leishmania donovani OX=5661 GN=LdCL_360043900 PE=4 SV=1
MQIFVKTLTGKTIALEVEPSDTIENVKAKIQD---KEGIPPDQQRLIFAGKQLEEGRTLSDYNIQKEST----------------------------------------------------------------------------------------------------------------------------------------------------------------------------------------------------------------------------------------------------------------------------------------------------------------------------------------------------
>tr|A0A2V2WXM7|A0A2V2WXM7_TRYCR/1-66 [subseq from] 60S ribosomal protein L40 OS=Trypanosoma cruzi OX=5693 GN=C3747_46g18 PE=3 SV=1
MQIFVKTLTGKTIALEVESSDTIENVKAKIQD---KEGIPPDQQRLIFAGKQLEDGRTLADYNIQKEST----------------------------------------------------------------------------------------------------------------------------------------------------------------------------------------------------------------------------------------------------------------------------------------------------------------------------------------------------
>tr|A0A2V2WXM7|A0A2V2WXM7_TRYCR/77-142 [subseq from] 60S ribosomal protein L40 OS=Trypanosoma cruzi OX=5693 GN=C3747_46g18 PE=3 SV=1
MQIFVKTLTGKTIALEVESSDTIENVKAKIQD---KEGIPPDQQRLIFAGKQLEDGRTLADYNIQKEST----------------------------------------------------------------------------------------------------------------------------------------------------------------------------------------------------------------------------------------------------------------------------------------------------------------------------------------------------
>tr|A0A2V2WXM7|A0A2V2WXM7_TRYCR/153-218 [subseq from] 60S ribosomal protein L40 OS=Trypanosoma cruzi OX=5693 GN=C3747_46g18 PE=3 SV=1
MQIFVKTLTGKTIALEVESSDTIENVKAKIQD---KEGIPPDQQRLIFAGKQLEDGRTLADYNIQKEST----------------------------------------------------------------------------------------------------------------------------------------------------------------------------------------------------------------------------------------------------------------------------------------------------------------------------------------------------
>tr|A0A2V2WXM7|A0A2V2WXM7_TRYCR/229-294 [subseq from] 60S ribosomal protein L40 OS=Trypanosoma cruzi OX=5693 GN=C3747_46g18 PE=3 SV=1
MQIFVKTLTGKTIALEVESSDTIENVKAKIQD---KEGIPPDQQRLIFAGKQLEDGRTLADYNIQKEST----------------------------------------------------------------------------------------------------------------------------------------------------------------------------------------------------------------------------------------------------------------------------------------------------------------------------------------------------
>tr|A0A2V2WXM7|A0A2V2WXM7_TRYCR/305-370 [subseq from] 60S ribosomal protein L40 OS=Trypanosoma cruzi OX=5693 GN=C3747_46g18 PE=3 SV=1
MQIFVKTLTGKTIALEVESSDTIENVKAKIQD---KEGIPPDQQRLIFAGKQLEDGRTLADYNIQKEST----------------------------------------------------------------------------------------------------------------------------------------------------------------------------------------------------------------------------------------------------------------------------------------------------------------------------------------------------
>tr|A0A2V2WXM7|A0A2V2WXM7_TRYCR/381-446 [subseq from] 60S ribosomal protein L40 OS=Trypanosoma cruzi OX=5693 GN=C3747_46g18 PE=3 SV=1
MQIFVKTLTGKTIALEVESSDTIENVKAKIQD---KEGIPPDQQRLIFAGKQLEDGRTLADYNIQKEST----------------------------------------------------------------------------------------------------------------------------------------------------------------------------------------------------------------------------------------------------------------------------------------------------------------------------------------------------
>tr|A0A2V2WXM7|A0A2V2WXM7_TRYCR/457-522 [subseq from] 60S ribosomal protein L40 OS=Trypanosoma cruzi OX=5693 GN=C3747_46g18 PE=3 SV=1
MQIFVKTLTGKTIALEVESSDTIENVKAKIQD---KEGIPPDQQRLIFAGKQLEDGRTLADYNIQKEST----------------------------------------------------------------------------------------------------------------------------------------------------------------------------------------------------------------------------------------------------------------------------------------------------------------------------------------------------
>tr|A0A2V2WXM7|A0A2V2WXM7_TRYCR/533-598 [subseq from] 60S ribosomal protein L40 OS=Trypanosoma cruzi OX=5693 GN=C3747_46g18 PE=3 SV=1
MQIFVKTLTGKTIALEVESSDTIENVKAKIQD---KEGIPPDQQRLIFAGKQLEDGRTLADYNIQKEST----------------------------------------------------------------------------------------------------------------------------------------------------------------------------------------------------------------------------------------------------------------------------------------------------------------------------------------------------
>tr|A0A2V2WXM7|A0A2V2WXM7_TRYCR/609-674 [subseq from] 60S ribosomal protein L40 OS=Trypanosoma cruzi OX=5693 GN=C3747_46g18 PE=3 SV=1
MQIFVKTLTGKTIALEVESSDTIENVKAKIQD---KEGIPPDQQRLIFAGKQLEDGRTLADYNIQKEST----------------------------------------------------------------------------------------------------------------------------------------------------------------------------------------------------------------------------------------------------------------------------------------------------------------------------------------------------
>tr|A0A2V2WXM7|A0A2V2WXM7_TRYCR/685-750 [subseq from] 60S ribosomal protein L40 OS=Trypanosoma cruzi OX=5693 GN=C3747_46g18 PE=3 SV=1
MQIFVKTLTGKTIALEVESSDTIENVKAKIQD---KEGIPPDQQRLIFAGKQLEDGRTLADYNIQKEST----------------------------------------------------------------------------------------------------------------------------------------------------------------------------------------------------------------------------------------------------------------------------------------------------------------------------------------------------
>tr|A0A2V2WXM7|A0A2V2WXM7_TRYCR/761-826 [subseq from] 60S ribosomal protein L40 OS=Trypanosoma cruzi OX=5693 GN=C3747_46g18 PE=3 SV=1
MQIFVKTLTGKTIALEVESSDTIENVKAKIQD---KEGIPPDQQRLIFAGKQLEDGRTLADYNIQKEST----------------------------------------------------------------------------------------------------------------------------------------------------------------------------------------------------------------------------------------------------------------------------------------------------------------------------------------------------
>tr|A0A2V2WXM7|A0A2V2WXM7_TRYCR/837-902 [subseq from] 60S ribosomal protein L40 OS=Trypanosoma cruzi OX=5693 GN=C3747_46g18 PE=3 SV=1
MQIFVKTLTGKTIALEVESSDTIENVKAKIQD---KEGIPPDQQRLIFAGKQLEDGRTLADYNIQKEST----------------------------------------------------------------------------------------------------------------------------------------------------------------------------------------------------------------------------------------------------------------------------------------------------------------------------------------------------
>tr|A0A2V2WXM7|A0A2V2WXM7_TRYCR/913-978 [subseq from] 60S ribosomal protein L40 OS=Trypanosoma cruzi OX=5693 GN=C3747_46g18 PE=3 SV=1
MQIFVKTLTGKTIALEVESSDTIENVKAKIQD---KEGIPPDQQRLIFAGKQLEDGRTLADYNIQKEST----------------------------------------------------------------------------------------------------------------------------------------------------------------------------------------------------------------------------------------------------------------------------------------------------------------------------------------------------
>tr|A0A2V2WXM7|A0A2V2WXM7_TRYCR/989-1054 [subseq from] 60S ribosomal protein L40 OS=Trypanosoma cruzi OX=5693 GN=C3747_46g18 PE=3 SV=1
MQIFVKTLTGKTIALEVESSDTIENVKAKIQD---KEGIPPDQQRLIFAGKQLEDGRTLADYNIQKEST----------------------------------------------------------------------------------------------------------------------------------------------------------------------------------------------------------------------------------------------------------------------------------------------------------------------------------------------------
>tr|A0A2V2WXM7|A0A2V2WXM7_TRYCR/1065-1130 [subseq from] 60S ribosomal protein L40 OS=Trypanosoma cruzi OX=5693 GN=C3747_46g18 PE=3 SV=1
MQIFVKTLTGKTIALEVESSDTIENVKAKIQD---KEGIPPDQQRLIFAGKQLEDGRTLADYNIQKEST----------------------------------------------------------------------------------------------------------------------------------------------------------------------------------------------------------------------------------------------------------------------------------------------------------------------------------------------------
>tr|A0A2V2WXM7|A0A2V2WXM7_TRYCR/1141-1206 [subseq from] 60S ribosomal protein L40 OS=Trypanosoma cruzi OX=5693 GN=C3747_46g18 PE=3 SV=1
MQIFVKTLTGKTIALEVESSDTIENVKAKIQD---KEGIPPDQQRLIFAGKQLEDGRTLADYNIQKEST----------------------------------------------------------------------------------------------------------------------------------------------------------------------------------------------------------------------------------------------------------------------------------------------------------------------------------------------------
>tr|A0A2V2WXM7|A0A2V2WXM7_TRYCR/1217-1282 [subseq from] 60S ribosomal protein L40 OS=Trypanosoma cruzi OX=5693 GN=C3747_46g18 PE=3 SV=1
MQIFVKTLTGKTIALEVESSDTIENVKAKIQD---KEGIPPDQQRLIFAGKQLEDGRTLADYNIQKEST----------------------------------------------------------------------------------------------------------------------------------------------------------------------------------------------------------------------------------------------------------------------------------------------------------------------------------------------------
>tr|A0A2V2WXM7|A0A2V2WXM7_TRYCR/1293-1358 [subseq from] 60S ribosomal protein L40 OS=Trypanosoma cruzi OX=5693 GN=C3747_46g18 PE=3 SV=1
MQIFVKTLTGKTIALEVESSDTIENVKAKIQD---KEGIPPDQQRLIFAGKQLEDGRTLADYNIQKEST----------------------------------------------------------------------------------------------------------------------------------------------------------------------------------------------------------------------------------------------------------------------------------------------------------------------------------------------------
>tr|A0A2V2WXM7|A0A2V2WXM7_TRYCR/1369-1434 [subseq from] 60S ribosomal protein L40 OS=Trypanosoma cruzi OX=5693 GN=C3747_46g18 PE=3 SV=1
MQIFVKTLTGKTIALEVESSDTIENVKAKIQD---KEGIPPDQQRLIFAGKQLEDGRTLADYNIQKEST----------------------------------------------------------------------------------------------------------------------------------------------------------------------------------------------------------------------------------------------------------------------------------------------------------------------------------------------------
>tr|A0A2V2WXM7|A0A2V2WXM7_TRYCR/1445-1510 [subseq from] 60S ribosomal protein L40 OS=Trypanosoma cruzi OX=5693 GN=C3747_46g18 PE=3 SV=1
MQIFVKTLTGKTIALEVESSDTIENVKAKIQD---KEGIPPDQQRLIFAGKQLEDGRTLADYNIQKEST----------------------------------------------------------------------------------------------------------------------------------------------------------------------------------------------------------------------------------------------------------------------------------------------------------------------------------------------------
>tr|A0A2V2WXM7|A0A2V2WXM7_TRYCR/1521-1586 [subseq from] 60S ribosomal protein L40 OS=Trypanosoma cruzi OX=5693 GN=C3747_46g18 PE=3 SV=1
MQIFVKTLTGKTIALEVESSDTIENVKAKIQD---KEGIPPDQQRLIFAGKQLEDGRTLADYNIQKEST----------------------------------------------------------------------------------------------------------------------------------------------------------------------------------------------------------------------------------------------------------------------------------------------------------------------------------------------------
>tr|A0A2V2WXM7|A0A2V2WXM7_TRYCR/1597-1662 [subseq from] 60S ribosomal protein L40 OS=Trypanosoma cruzi OX=5693 GN=C3747_46g18 PE=3 SV=1
MQIFVKTLTGKTIALEVESSDTIENVKAKIQD---KEGIPPDQQRLIFAGKQLEDGRTLADYNIQKEST----------------------------------------------------------------------------------------------------------------------------------------------------------------------------------------------------------------------------------------------------------------------------------------------------------------------------------------------------
>tr|A0A2V2WXM7|A0A2V2WXM7_TRYCR/1673-1738 [subseq from] 60S ribosomal protein L40 OS=Trypanosoma cruzi OX=5693 GN=C3747_46g18 PE=3 SV=1
MQIFVKTLTGKTIALEVESSDTIENVKAKIQD---KEGIPPDQQRLIFAGKQLEDGRTLADYNIQKEST----------------------------------------------------------------------------------------------------------------------------------------------------------------------------------------------------------------------------------------------------------------------------------------------------------------------------------------------------
>tr|A0A2V2WXM7|A0A2V2WXM7_TRYCR/1749-1814 [subseq from] 60S ribosomal protein L40 OS=Trypanosoma cruzi OX=5693 GN=C3747_46g18 PE=3 SV=1
MQIFVKTLTGKTIALEVESSDTIENVKAKIQD---KEGIPPDQQRLIFAGKQLEDGRTLADYNIQKEST----------------------------------------------------------------------------------------------------------------------------------------------------------------------------------------------------------------------------------------------------------------------------------------------------------------------------------------------------
>tr|A0A2V2WXM7|A0A2V2WXM7_TRYCR/1825-1890 [subseq from] 60S ribosomal protein L40 OS=Trypanosoma cruzi OX=5693 GN=C3747_46g18 PE=3 SV=1
MQIFVKTLTGKTIALEVESSDTIENVKAKIQD---KEGIPPDQQRLIFAGKQLEDGRTLADYNIQKEST----------------------------------------------------------------------------------------------------------------------------------------------------------------------------------------------------------------------------------------------------------------------------------------------------------------------------------------------------
>tr|A0A2V2WXM7|A0A2V2WXM7_TRYCR/1901-1966 [subseq from] 60S ribosomal protein L40 OS=Trypanosoma cruzi OX=5693 GN=C3747_46g18 PE=3 SV=1
MQIFVKTLTGKTIALEVESSDTIENVKAKIQD---KEGIPPDQQRLIFAGKQLEDGRTLADYNIQKEST----------------------------------------------------------------------------------------------------------------------------------------------------------------------------------------------------------------------------------------------------------------------------------------------------------------------------------------------------
>tr|A0A2V2WXM7|A0A2V2WXM7_TRYCR/1977-2042 [subseq from] 60S ribosomal protein L40 OS=Trypanosoma cruzi OX=5693 GN=C3747_46g18 PE=3 SV=1
MQIFVKTLTGKTIALEVESSDTIENVKAKIQD---KEGIPPDQQRLIFAGKQLEDGRTLADYNIQKEST----------------------------------------------------------------------------------------------------------------------------------------------------------------------------------------------------------------------------------------------------------------------------------------------------------------------------------------------------
>tr|A0A2V2WXM7|A0A2V2WXM7_TRYCR/2053-2118 [subseq from] 60S ribosomal protein L40 OS=Trypanosoma cruzi OX=5693 GN=C3747_46g18 PE=3 SV=1
MQIFVKTLTGKTIALEVESSDTIENVKAKIQD---KEGIPPDQQRLIFAGKQLEDGRTLADYNIQKEST----------------------------------------------------------------------------------------------------------------------------------------------------------------------------------------------------------------------------------------------------------------------------------------------------------------------------------------------------
>tr|A0A2V2WXM7|A0A2V2WXM7_TRYCR/2129-2194 [subseq from] 60S ribosomal protein L40 OS=Trypanosoma cruzi OX=5693 GN=C3747_46g18 PE=3 SV=1
MQIFVKTLTGKTIALEVESSDTIENVKAKIQD---KEGIPPDQQRLIFAGKQLEDGRTLADYNIQKEST----------------------------------------------------------------------------------------------------------------------------------------------------------------------------------------------------------------------------------------------------------------------------------------------------------------------------------------------------
>tr|A0A2V2WXM7|A0A2V2WXM7_TRYCR/2205-2270 [subseq from] 60S ribosomal protein L40 OS=Trypanosoma cruzi OX=5693 GN=C3747_46g18 PE=3 SV=1
MQIFVKTLTGKTIALEVESSDTIENVKAKIQD---KEGIPPDQQRLIFAGKQLEDGRTLADYNIQKEST----------------------------------------------------------------------------------------------------------------------------------------------------------------------------------------------------------------------------------------------------------------------------------------------------------------------------------------------------
>tr|A0A2V2WXM7|A0A2V2WXM7_TRYCR/2281-2346 [subseq from] 60S ribosomal protein L40 OS=Trypanosoma cruzi OX=5693 GN=C3747_46g18 PE=3 SV=1
MQIFVKTLTGKTIALEVESSDTIENVKAKIQD---KEGIPPDQQRLIFAGKQLEDGRTLADYNIQKEST----------------------------------------------------------------------------------------------------------------------------------------------------------------------------------------------------------------------------------------------------------------------------------------------------------------------------------------------------
>tr|A0A2V2WXM7|A0A2V2WXM7_TRYCR/2357-2422 [subseq from] 60S ribosomal protein L40 OS=Trypanosoma cruzi OX=5693 GN=C3747_46g18 PE=3 SV=1
MQIFVKTLTGKTIALEVESSDTIENVKAKIQD---KEGIPPDQQRLIFAGKQLEDGRTLADYNIQKEST----------------------------------------------------------------------------------------------------------------------------------------------------------------------------------------------------------------------------------------------------------------------------------------------------------------------------------------------------
>tr|A0A2V2WXM7|A0A2V2WXM7_TRYCR/2433-2498 [subseq from] 60S ribosomal protein L40 OS=Trypanosoma cruzi OX=5693 GN=C3747_46g18 PE=3 SV=1
MQIFVKTLTGKTIALEVESSDTIENVKAKIQD---KEGIPPDQQRLIFAGKQLEDGRTLADYNIQKEST----------------------------------------------------------------------------------------------------------------------------------------------------------------------------------------------------------------------------------------------------------------------------------------------------------------------------------------------------
>tr|A0A2V2WXM7|A0A2V2WXM7_TRYCR/2509-2574 [subseq from] 60S ribosomal protein L40 OS=Trypanosoma cruzi OX=5693 GN=C3747_46g18 PE=3 SV=1
MQIFVKTLTGKTIALEVESSDTIENVKAKIQD---KEGIPPDQQRLIFAGKQLEDGRTLADYNIQKEST----------------------------------------------------------------------------------------------------------------------------------------------------------------------------------------------------------------------------------------------------------------------------------------------------------------------------------------------------
>tr|A0A2V2WXM7|A0A2V2WXM7_TRYCR/2585-2650 [subseq from] 60S ribosomal protein L40 OS=Trypanosoma cruzi OX=5693 GN=C3747_46g18 PE=3 SV=1
MQIFVKTLTGKTIALEVESSDTIENVKAKIQD---KEGIPPDQQRLIFAGKQLEDGRTLADYNIQKEST----------------------------------------------------------------------------------------------------------------------------------------------------------------------------------------------------------------------------------------------------------------------------------------------------------------------------------------------------
>tr|A0A2V2WXM7|A0A2V2WXM7_TRYCR/2661-2726 [subseq from] 60S ribosomal protein L40 OS=Trypanosoma cruzi OX=5693 GN=C3747_46g18 PE=3 SV=1
MQIFVKTLTGKTIALEVESSDTIENVKAKIQD---KEGIPPDQQRLIFAGKQLEDGRTLADYNIQKEST----------------------------------------------------------------------------------------------------------------------------------------------------------------------------------------------------------------------------------------------------------------------------------------------------------------------------------------------------
>tr|A0A2V2WXM7|A0A2V2WXM7_TRYCR/2737-2802 [subseq from] 60S ribosomal protein L40 OS=Trypanosoma cruzi OX=5693 GN=C3747_46g18 PE=3 SV=1
MQIFVKTLTGKTIALEVESSDTIENVKAKIQD---KEGIPPDQQRLIFAGKQLEDGRTLADYNIQKEST----------------------------------------------------------------------------------------------------------------------------------------------------------------------------------------------------------------------------------------------------------------------------------------------------------------------------------------------------
>tr|A0A2V2WXM7|A0A2V2WXM7_TRYCR/2813-2878 [subseq from] 60S ribosomal protein L40 OS=Trypanosoma cruzi OX=5693 GN=C3747_46g18 PE=3 SV=1
MQIFVKTLTGKTIALEVESSDTIENVKAKIQD---KEGIPPDQQRLIFAGKQLEDGRTLADYNIQKEST----------------------------------------------------------------------------------------------------------------------------------------------------------------------------------------------------------------------------------------------------------------------------------------------------------------------------------------------------
>tr|A0A2V2WXM7|A0A2V2WXM7_TRYCR/2889-2954 [subseq from] 60S ribosomal protein L40 OS=Trypanosoma cruzi OX=5693 GN=C3747_46g18 PE=3 SV=1
MQIFVKTLTGKTIALEVESSDTIENVKAKIQD---KEGIPPDQQRLIFAGKQLEDGRTLADYNIQKEST----------------------------------------------------------------------------------------------------------------------------------------------------------------------------------------------------------------------------------------------------------------------------------------------------------------------------------------------------
>tr|A0A2V2WXM7|A0A2V2WXM7_TRYCR/2965-3030 [subseq from] 60S ribosomal protein L40 OS=Trypanosoma cruzi OX=5693 GN=C3747_46g18 PE=3 SV=1
MQIFVKTLTGKTIALEVESSDTIENVKAKIQD---KEGIPPDQQRLIFAGKQLEDGRTLADYNIQKEST----------------------------------------------------------------------------------------------------------------------------------------------------------------------------------------------------------------------------------------------------------------------------------------------------------------------------------------------------
>tr|A0A2V2WXM7|A0A2V2WXM7_TRYCR/3041-3106 [subseq from] 60S ribosomal protein L40 OS=Trypanosoma cruzi OX=5693 GN=C3747_46g18 PE=3 SV=1
MQIFVKTLTGKTIALEVESSDTIENVKAKIQD---KEGIPPDQQRLIFAGKQLEDGRTLADYNIQKEST----------------------------------------------------------------------------------------------------------------------------------------------------------------------------------------------------------------------------------------------------------------------------------------------------------------------------------------------------
>tr|A0A2V2WXM7|A0A2V2WXM7_TRYCR/3117-3182 [subseq from] 60S ribosomal protein L40 OS=Trypanosoma cruzi OX=5693 GN=C3747_46g18 PE=3 SV=1
MQIFVKTLTGKTIALEVESSDTIENVKAKIQD---KEGIPPDQQRLIFAGKQLEDGRTLADYNIQKEST----------------------------------------------------------------------------------------------------------------------------------------------------------------------------------------------------------------------------------------------------------------------------------------------------------------------------------------------------
>tr|A0A2V2WXM7|A0A2V2WXM7_TRYCR/3193-3258 [subseq from] 60S ribosomal protein L40 OS=Trypanosoma cruzi OX=5693 GN=C3747_46g18 PE=3 SV=1
MQIFVKTLTGKTIALEVESSDTIENVKAKIQD---KEGIPPDQQRLIFAGKQLEDGRTLADYNIQKEST----------------------------------------------------------------------------------------------------------------------------------------------------------------------------------------------------------------------------------------------------------------------------------------------------------------------------------------------------
>tr|A0A2V2WXM7|A0A2V2WXM7_TRYCR/3269-3334 [subseq from] 60S ribosomal protein L40 OS=Trypanosoma cruzi OX=5693 GN=C3747_46g18 PE=3 SV=1
MQIFVKTLTGKTIALEVESSDTIENVKAKIQD---KEGIPPDQQRLIFAGKQLEDGRTLADYNIQKEST----------------------------------------------------------------------------------------------------------------------------------------------------------------------------------------------------------------------------------------------------------------------------------------------------------------------------------------------------
>tr|A0A2V2WXM7|A0A2V2WXM7_TRYCR/3345-3410 [subseq from] 60S ribosomal protein L40 OS=Trypanosoma cruzi OX=5693 GN=C3747_46g18 PE=3 SV=1
MQIFVKTLTGKTIALEVESSDTIENVKAKIQD---KEGIPPDQQRLIFAGKQLEDGRTLADYNIQKEST----------------------------------------------------------------------------------------------------------------------------------------------------------------------------------------------------------------------------------------------------------------------------------------------------------------------------------------------------
>tr|A0A2V2WXM7|A0A2V2WXM7_TRYCR/3421-3486 [subseq from] 60S ribosomal protein L40 OS=Trypanosoma cruzi OX=5693 GN=C3747_46g18 PE=3 SV=1
MQIFVKTLTGKTIALEVESSDTIENVKAKIQD---KEGIPPDQQRLIFAGKQLEDGRTLADYNIQKEST----------------------------------------------------------------------------------------------------------------------------------------------------------------------------------------------------------------------------------------------------------------------------------------------------------------------------------------------------
>tr|A0A2V2WXM7|A0A2V2WXM7_TRYCR/3497-3562 [subseq from] 60S ribosomal protein L40 OS=Trypanosoma cruzi OX=5693 GN=C3747_46g18 PE=3 SV=1
MQIFVKTLTGKTIALEVESSDTIENVKAKIQD---KEGIPPDQQRLIFAGKQLEDGRTLADYNIQKEST----------------------------------------------------------------------------------------------------------------------------------------------------------------------------------------------------------------------------------------------------------------------------------------------------------------------------------------------------
>tr|A0A2V2WXM7|A0A2V2WXM7_TRYCR/3573-3638 [subseq from] 60S ribosomal protein L40 OS=Trypanosoma cruzi OX=5693 GN=C3747_46g18 PE=3 SV=1
MQIFVKTLTGKTIALEVESSDTIENVKAKIQD---KEGIPPDQQRLIFAGKQLEDGRTLADYNIQKEST----------------------------------------------------------------------------------------------------------------------------------------------------------------------------------------------------------------------------------------------------------------------------------------------------------------------------------------------------
>tr|A0A2V2WXM7|A0A2V2WXM7_TRYCR/3649-3714 [subseq from] 60S ribosomal protein L40 OS=Trypanosoma cruzi OX=5693 GN=C3747_46g18 PE=3 SV=1
MQIFVKTLTGKTIALEVESSDTIENVKAKIQD---KEGIPPDQQRLIFAGKQLEDGRTLADYNIQKEST----------------------------------------------------------------------------------------------------------------------------------------------------------------------------------------------------------------------------------------------------------------------------------------------------------------------------------------------------
>tr|A0A2V2WXM7|A0A2V2WXM7_TRYCR/3725-3790 [subseq from] 60S ribosomal protein L40 OS=Trypanosoma cruzi OX=5693 GN=C3747_46g18 PE=3 SV=1
MQIFVKTLTGKTIALEVESSDTIENVKAKIQD---KEGIPPDQQRLIFAGKQLEDGRTLADYNIQKEST----------------------------------------------------------------------------------------------------------------------------------------------------------------------------------------------------------------------------------------------------------------------------------------------------------------------------------------------------
>tr|A0A2V2WXM7|A0A2V2WXM7_TRYCR/3801-3868 [subseq from] 60S ribosomal protein L40 OS=Trypanosoma cruzi OX=5693 GN=C3747_46g18 PE=3 SV=1
MQIFVKTLTGKTIALEVESSDTIENVKAKIQD---KEGIPPDQQRLIFAGKQLEDGRTLADYNIQKESTLH--------------------------------------------------------------------------------------------------------------------------------------------------------------------------------------------------------------------------------------------------------------------------------------------------------------------------------------------------
>sp|P54727|RD23B_HUMAN/1-409 [subseq from] UV excision repair protein RAD23 homolog B OS=Homo sapiens OX=9606 GN=RAD23B PE=1 SV=1
MQVTLKTLQQQTFKIDIDPEETVKALKEKIESEKGKDAFPVAGQKLIYAGKILNDDTALKEYKIDEKNFVVVMVTKPKAVSTPAPATTQQSAPASTTAVTSSTTTTVAQAPTPVPALAPTSTPASITPASATASSEPAPASAAKQEKPAEKPAETPVATSPTATDSTSGDSSRSNLFEDATSALVTGQSYENMVTEIMSMGYEREQVIAALRASFNNPDRAVEYLLMGIPGDRESQAVVDPPQAASTGAPQSSAVAAAAATTTATTTTTSSGGHPLEFLRNQPQFQQMRQIIQQNPSLLPALLQQIGRENPQLLQQISQHQEHFIQMLNEPVQEAGGQGGGGGGGSGGIAEAGSGHMNYIQVTPQEKEAIERLKALGFPEGLVIQAYFACEKNENLAANFLLQQNFDED
>tr|A0A2R9C4U2|A0A2R9C4U2_PANPA/1-409 [subseq from] UV excision repair protein RAD23 OS=Pan paniscus OX=9597 GN=RAD23B PE=3 SV=1
MQVTLKTLQQQTFKIDIDPEETVKALKEKIESEKGKDAFPVAGQKLIYAGKILNDDTALKEYKIDEKNFVVVMVTKPKAVSTPAPATTQQSAPASTTAVTSSTTTTVAQAPTPVPALAPTSTPASITPASATASSEPAPASAAKQEKPAEKPAETPVATSPTATDSTSGDSSRSNLFEDATSALVTGQSYENMVTEIMSMGYEREQVIAALRASFNNPDRAVEYLLMGIPGDRESQAVVDPPQAASTGAPQSSAVAAAAATTTATTTTTSSGGHPLEFLRNQPQFQQMRQIIQQNPSLLPALLQQIGRENPQLLQQISQHQEHFIQMLNEPVQEAGGQGGGGGGGSGGIAEAGSGHMNYIQVTPQEKEAIERLKALGFPEGLVIQAYFACEKNENLAANFLLQQNFDED
>tr|G3QJ86|G3QJ86_GORGO/1-409 [subseq from] UV excision repair protein RAD23 OS=Gorilla gorilla gorilla OX=9595 GN=RAD23B PE=3 SV=1
MQVTLKTLQQQTFKIDIDPEETVKALKEKIESEKGKDAFPVAGQKLIYAGKILNDDTALKEYKIDEKNFVVVMVTKPKAVSTPAPATTQQSAPASTTAVTSSTTTTVAQAPTPVPALAPTSTPASITPASATASSEPAPASAAKQEKPAEKPAETPVATSPTATDSTSGDSSRSNLFEDATSALVTGQSYENMVTEIMSMGYEREQVIAALRASFNNPDRAVEYLLMGIPGDRESQAVVDPPQAASTGAPQSSAVAAAAATTTATTTTTSSGGHPLEFLRNQPQFQQMRQIIQQNPSLLPALLQQIGRENPQLLQQISQHQEHFIQMLNEPVQEAGGQGGGGGGGSGGIAEAGSGHMNYIQVTPQEKEAIERLKALGFPEGLVIQAYFACEKNENLAANFLLQQNFDED
>tr|A0A2J8WS49|A0A2J8WS49_PONAB/1-409 [subseq from] UV excision repair protein RAD23 OS=Pongo abelii OX=9601 GN=CR201_G0008108 PE=3 SV=1
MQVTLKTLQQQTFKIDIDPEETVKALKEKIESEKGKDAFPVAGQKLIYAGKILNDDTALKEYKIDEKNFVVVMVTKPKAVSTPAPATTQQSAPASTTAVTSSTTTTVAQAPTPVPALAPTSTPASITPASATASSEPASASAAKQEKPAEKPAETPVATSPTATDSTSGDSSRSNLFEDATSALVTGQSYENMVTEIMSMGYEREQVIAALRASFNNPDRAVEYLLMGIPGDRESQAVVDPPQAASTGAPQSSAVAAAAATTTATTTTTSSGGHPLEFLRNQPQFQQMRQIIQQNPSLLPALLQQIGRENPQLLQQISQHQEHFIQMLNEPVQEAGGQGGGGGGGSGGIAEAGSGHMNYIQVTPQEKEAIERLKALGFPEGLVIQAYFACEKNENLAANFLLQQNFDED
>tr|A0A6D2XFP7|A0A6D2XFP7_PANTR/1-409 [subseq from] UV excision repair protein RAD23 OS=Pan troglodytes OX=9598 GN=CK820_G0027235 PE=3 SV=1
MQVTLKTLQQQTFKIDIDPEETVKALKEKIESEKGKDAFPVAGQKLIYAGKILNDDTALKEYKIDEKNFVVVMVTKPKAVSTPAPATTQQSAPASTTAVTCSTTTTVAQAPIPVPALAPTSTPASITPASATASSEPAPASAAKQEKPAEKPAETPVATSPTATDSTSGDSSRSNLFEDATSALVTGQSYENMVTEIMSMGYEREQVIAALRASFNNPDRAVEYLLMGIPGDRESQAVVDPPQAASTGAPQSSAVAAAAATTTATTTTTSSGGHPLEFLRNQPQFQQMRQIIQQNPSLLPALLQQIGRENPQLLQQISQHQEHFIQMLNEPVQEAGGQGGGGGGGSGGIAEAGSGHMNYIQVTPQEKEAIERLKALGFPEGLVIQAYFACEKNENLAANFLLQQNFDED
>tr|K7BCM9|K7BCM9_PANTR/1-409 [subseq from] UV excision repair protein RAD23 OS=Pan troglodytes OX=9598 GN=RAD23B PE=2 SV=1
MQVTLKTLQQQTFKIDIDPEETVKALKEKIESEKGKDAFPVAGQKLIYAGKILNDDTALKEYKIDEKNFVVVMVTKPKAVSTPAPATTQQSAPASTTAVTCSTTTTVAQAPIPVPALAPTSTPASITPASATASSEPAPASAAKQEKPAEKPAETPVATSPTATDSTSGDSSRSNLFEDATSALVTGQSYENMVTEIMSMGYEREQVIAALRASFNNPDRAVEYLLMGIPGDRESQAVVDPPQAASTGAPQSSAVAAAAATTTATTTTTSSGGHPLEFLRNQPQFQQMRQIIQQNPSLLPALLQQIGRENPQLLQQISQHQEHFIQMLNEPVQEAGGQGGGGGGGSGGIAEAGSGHMNYIQVTPQEKEAIERLKALGFPEGLVIQAYFACEKNENLAANFLLQQNFDED
>tr|A0A2K5MMX6|A0A2K5MMX6_CERAT/1-409 [subseq from] UV excision repair protein RAD23 OS=Cercocebus atys OX=9531 GN=RAD23B PE=3 SV=1
MQVTLKTLQQQTFKIDIDPEETVKALKEKIESEKGKDAFPVAGQKLIYAGKILNDDTALKEYKIDEKNFVVVMVTKPKAVSTPAPATTQQSAPASTTAVTSSTATTVAQAPTPVPALAPTSTPASITPASATASSEPAPASATKQEKPAEKPAETPVATSPTATDSTSGDSSRSNLFEDATSALVTGQSYENMVTEIMSMGYEREQVIAALRASFNNPDRAVEYLLMGIPGDRESQAVVDPPQAASTGAPQSSAVAAAAATTTATTTTTSSGGHPLEFLRNQPQFQQMRQIIQQNPSLLPALLQQIGRENPQLLQQISQHQEHFIQMLNEPVQEAGGQGGGGGGGSGGIAEAGSGHMNYIQVTPQEKEAIERLKALGFPEGLVIQAYFACEKNENLAANFLLQQNFDED
>tr|A0A2K6D8C6|A0A2K6D8C6_MACNE/1-409 [subseq from] UV excision repair protein RAD23 OS=Macaca nemestrina OX=9545 GN=RAD23B PE=3 SV=1
MQVTLKTLQQQTFKIDIDPEETVKALKEKIESEKGKDAFPVAGQKLIYAGKILNDDTALKEYKIDEKNFVVVMVTKPKAVSTPAPATTQQSAPASTTAVTSSTATTVAQAPTPVPALAPTSTPASITPASATASSEPAPASATKQEKPAEKPAETPVATSPTATDSTSGDSSRSNLFEDATSALVTGQSYENMVTEIMSMGYEREQVIAALRASFNNPDRAVEYLLMGIPGDRESQAVVDPPQAASTGAPQSSAVAAAAATTTATTTTTSSGGHPLEFLRNQPQFQQMRQIIQQNPSLLPALLQQIGRENPQLLQQISQHQEHFIQMLNEPVQEAGGQGGGGGGGSGGIAEAGSGHMNYIQVTPQEKEAIERLKALGFPEGLVIQAYFACEKNENLAANFLLQQNFDED
>tr|A0A2K5UZ30|A0A2K5UZ30_MACFA/1-409 [subseq from] UV excision repair protein RAD23 OS=Macaca fascicularis OX=9541 GN=RAD23B PE=3 SV=1
MQVTLKTLQQQTFKIDIDPEETVKALKEKIESEKGKDAFPVAGQKLIYAGKILNDDTALKEYKIDEKNFVVVMVTKPKAVSTPAPATTQQSAPASTTAITSSTATTVAQAPTPVPALAPTSTPASITPASATASSEPAPASATKQEKPAEKPAETPVATSPTATDSTSGDSSRSNLFEDATSALVTGQSYENMVTEIMSMGYEREQVIAALRASFNNPDRAVEYLLMGIPGDRESQAVVDPPQAASTGAPQSSAVAAAAATTTATTTTTSSGGHPLEFLRNQPQFQQMRQIIQQNPSLLPALLQQIGRENPQLLQQISQHQEHFIQMLNEPVQEAGGQGGGGGGGSGGIAEAGSGHMNYIQVTPQEKEAIERLKALGFPEGLVIQAYFACEKNENLAANFLLQQNFDED
>tr|H9YX93|H9YX93_MACMU/1-409 [subseq from] UV excision repair protein RAD23 OS=Macaca mulatta OX=9544 GN=RAD23B PE=2 SV=1
MQVTLKTLQQQTFKIDIDPEETVKALKEKIESEKGKDAFPVAGQKLIYAGKILNDDTALKEYKIDEKNFVVVMVTKPKAVSTPAPATTQQSAPASTTAITSSTATTVAQAPTPVPALAPTSTPASITPASATASSEPAPASATKQEKPAEKPAETPVATSPTATDSTSGDSSRSNLFEDATSALVTGQSYENMVTEIMSMGYEREQVIAALRASFNNPDRAVEYLLMGIPGDRESQAVVDPPQAASTGAPQSSAVAAAAATTTATTTTTSSGGHPLEFLRNQPQFQQMRQIIQQNPSLLPALLQQIGRENPQLLQQISQHQEHFIQMLNEPVQEAGGQGGGGGGGSGGIAEAGSGHMNYIQVTPQEKEAIERLKALGFPEGLVIQAYFACEKNENLAANFLLQQNFDED
>tr|A0A0D9RG80|A0A0D9RG80_CHLSB/1-409 [subseq from] UV excision repair protein RAD23 OS=Chlorocebus sabaeus OX=60711 GN=RAD23B PE=3 SV=1
MQVTLKTLQQQTFKIDIDPEETVKALKEKIESEKGKDAFPVAGQKLIYAGKILNDDTALKEYKIDEKNFVVVMVTKPKAVSTPAPATTQQSAPASTTAVTSSTATTVAQAPTPVPALAPTSTPASITPASATVSSEPAPASATKQEKPAEKPAETPVATSPTATDSTSGDSSRSNLFEDATSALVTGQSYENMVTEIMSMGYEREQVIAALRASFNNPDRAVEYLLMGIPGDRESQAVVDPPQAASTGAPQSSAVAAAAATTTATTTTTSSGGHPLEFLRNQPQFQQMRQIIQQNPSLLPALLQQIGRENPQLLQQISQHQEHFIQMLNEPVQEAGGQGGGGGGGSGGIAEAGSGHMNYIQVTPQEKEAIERLKALGFPEGLVIQAYFACEKNENLAANFLLQQNFDED
>tr|A0A2I3LY76|A0A2I3LY76_PAPAN/1-409 [subseq from] UV excision repair protein RAD23 OS=Papio anubis OX=9555 GN=RAD23B PE=3 SV=1
MQVTLKTLQQQTFKIDIDPEETVKALKEKIESEKGKDAFPVAGQKLIYAGKILNDDTALKEYKIDEKNFVVVMVTKPKAVSTPAPATTQQSAPASTTAVTSSTATTVAQAPTPVPALAPTSTPASITPASATASSEPAPASATKQEKPTEKPAETPVATSPTATDSTSGDSSRSNLFEDATSALVTGQSYENMVTEIMSMGYEREQVIAALRASFNNPDRAVEYLLMGIPGDRESQAVVDPPQAASTGAPQSSAVAAAAATTTATTTTTSSGGHPLEFLRNQPQFQQMRQIIQQNPSLLPALLQQIGRENPQLLQQISQHQEHFIQMLNEPVQEAGGQGGGGGGGSGGIAEAGSGHMNYIQVTPQEKEAIERLKALGFPEGLVIQAYFACEKNENLAANFLLQQNFDED
>tr|A0A2K6RL12|A0A2K6RL12_RHIRO/1-409 [subseq from] UV excision repair protein RAD23 OS=Rhinopithecus roxellana OX=61622 GN=RAD23B PE=3 SV=1
MQVTLKTLQQQTFKIDIDPEETVKALKEKIESEKGKDAFPVAGQKLIYAGKILNDDTALKEYKIDEKNFVVVMVTKPKAVSTPAPATTQQSAPASTTAVTSSTATTVAQAPTPVPALAPTSTPASITPASATASSEPAPASATKQEKPAEKPAETPVATSPTTTDSTSGDSSRSNLFEDATSALVTGQSYENMVTEIMSMGYEREQVIAALRASFNNPDRAVEYLLMGIPGDRESQAVVDPPQAASTGAPQSSAVAAAAATTTATTTTTSSGGHPLEFLRNQPQFQQMRQIIQQNPSLLPALLQQIGRENPQLLQQISQHQEHFIQMLNEPVQEAGGQGGGGGGGSGGIAEAGSGHMNYIQVTPQEKEAIERLKALGFPEGLVIQAYFACEKNENLAANFLLQQNFDED
>tr|Q53F10|Q53F10_HUMAN/1-409 [subseq from] UV excision repair protein RAD23 (Fragment) OS=Homo sapiens OX=9606 PE=2 SV=1
MQVTLKTLQQQTFKIDIDPEETVKALKEKIESEKGKDAFPVAGQKLIYAGKILNDDTALKEYKIDEKNFVVVMVTKPKAVSTPAPATTQQSAPASTTAVTSSTTTTVAQAPTPVPALAPTSTPASITPASATASSEPAPASAAKQEKPAEKPAETPVATSPTATDSTSGDSSRSNLFEDATSALVTGQSYENMVTEIMSMGYEREQVIAALRASFNNPDRGVEYLLMGIPGDRESQAVVDPPQAASTGVPQSSAVAAAAATTTATTTTTSSGGHPLEFLRNQPQFQQMRQIIQQNPSLLPALLQQIGRENPQLLQQISQHQEHFIQMLNEPVQEAGGQGGGGGGGSGGIAEAGSGHMNYIQVTPQEKEAIGRLKALGFPEGLVIQAYFACEKNENLAANFLLQQNFDED
>tr|I7GMN9|I7GMN9_MACFA/1-409 [subseq from] UV excision repair protein RAD23 OS=Macaca fascicularis OX=9541 PE=2 SV=1
MQVTLKTLQQQTFKIDIDPEETVKALKEKIESEKGKDAFPVAGQKLIYAGKILNDDTALKEYKIDEKNFVVVMVTKPKAVSTPAPATTQQSAPASTTAITSSTATTVAQAPTPVPALAPTSTPASSTPASATASSEPAPASATKQEKPAEKPAETPVATSPTATDSTSGDSSRSNLFEDATSALVTGQSYENMVTEIMSMGYEREQVIAALRASFNNPDRAVEYLLMGIPGDRESQAVVDPPQAASTGAPQSSAVAAAAATTTATTTTTSSGGHPLEFLRNQPQFQQMRQIIQQNPSLLPALLQQIGRENPQLLQQISQHQEHFIQMLNEPVQEAGGQGGGGGGGSGGIAEAGSGHMNYIQVTPQEKEAIERLKALGFPEGLVIQAYFACEKNENLAANFLLQQNFDED
>tr|K7B6X4|K7B6X4_PANTR/1-409 [subseq from] UV excision repair protein RAD23 OS=Pan troglodytes OX=9598 GN=RAD23B PE=2 SV=1
MQVTLKTLQQQTFKIDIDPEETVKALKEKIESEKGKDAFPVAGQKLIYAGKILNDDTALKEYKIEEKNFVVVMVTKPKAVSTPAPATTQQSAPASTTAVTCSTTTTVAQAPIPVPALAPTSTPASIPPASATASSEPAPASAAKQEKPAEKPAETPVATSPTATDSTSGDSSRSNLFEDATSALVTGQSYENMVTEIMSMGYEREQVIAALRASFNNPDRAVEYLLMGIPGDRESQAVVDPPQAASTGAPQSSAVAAAAATTTATTTTTSSGGHPLEFLRNQPQFQQMRQIIQQNPSLLPALLQQIGRENPQLLQQISQHQEHFIQMLNEPVQEAGGQGGGGGGGSGGIAEAGSGHMNYIQVTPQEKEAIERLKALGFPEGLVIQAYFACEKNENLAANFLLQQNFDED
>tr|G1S695|G1S695_NOMLE/1-409 [subseq from] UV excision repair protein RAD23 OS=Nomascus leucogenys OX=61853 GN=RAD23B PE=3 SV=1
MQVTLKTLQQLTFWIDIDPDETVKALKEKIESEKGKDAFPVAGQKLIYAGKILNDDTALKEYKIDEKNFVVVMVTKPKAVSTPAPATTQQSAPASTTAVTSSTATTVAQAPTPVPALAPTSTPASITPASVTASSEPAPASATKQEKPAEKPAETPVATSPTATDSTSGDSSRSNLFEDATSALVTGQSYENMVTEIMSMGYEREQVIAALRASFNNPDRAVEYLLMGIPGDRESQAVVDPPQAASTGAPQSSAVAAAAATTTATTTTTSSGGHPLEFLRNQPQFQQMRQIIQQNPSLLPALLQQIGRENPQLLQQISQHQEHFIQMLNEPVQEAGGQGGGGGGGSGGIAEAGSGHMNYIQVTPQEKEAIERLKALGFPEGLVIQAYFACEKNENLAANFLLQQNFDED
>tr|U3C5D2|U3C5D2_CALJA/1-409 [subseq from] UV excision repair protein RAD23 OS=Callithrix jacchus OX=9483 GN=RAD23B PE=2 SV=1
MQVTLKTLQQQTFKIDIDPEETVKALKEKIESEKGKDAFPVAGQKLIYAGKILNDDTALKEYKIDEKNFVVVMVTKPKAVSTPAPATTQQSAPASTTAVTSSTVTTVAQAPTPAPALAPTSTPSSVTPASATASPEPAPASATKQEKPAEKPAETPVASSPTSTDSTSGDSSRSNLFEDATSALVTGQSYENMVTEIMSMGYEREQVIAALRASFNNPDRAVEYLLMGIPGDRENQAVVDPPQAASTGAPQSSAVAAAAATTTATTTTTSSGGHPLEFLRNQPQFQQMRQIIQQNPSLLPALLQQIGRENPQLLQQISQHQEHFIQMLNEPVQEAGGQGGGGGGGSGGIAEAGSGHMNYIQVTPQEKEAIERLKALGFPEGLVIQAYFACEKNENLAANFLLQQNFDED
>tr|A0A2K5RT05|A0A2K5RT05_CEBIM/1-409 [subseq from] UV excision repair protein RAD23 OS=Cebus imitator OX=2715852 GN=RAD23B PE=3 SV=1
MQVTLKTLQQQTFKIDIDPEETVKALKEKIESEKGKDAFPVAGQKLIYAGKILNDDTALKEYKIDEKNFVVVMVTKPKAVSTPAPATTQQSVPASTTAVTSSTVTTVAQAPTPAPALAPTSTPTSVTPASATASPEPAPASATKQEKPAEKPAETPVATSPTSTDSTSGDSSRSNLFEDATSALVTGQSYENMVTEIMSMGYEREQVIAALRASFNNPDRAVEYLLMGIPGDRENQAVVDPPQAASTGAPQSSAVAAAAATTTATTTTTSSGGHPLEFLRNQPQFQQMRQIIQQNPSLLPALLQQIGRENPQLLQQISQHQEHFIQMLNEPVQEAGGQGGGGGGGSGGIAEAGSGHMNYIQVTPQEKEAIERLKALGFPEGLVIQAYFACEKNENLAANFLLQQNFDED
>tr|A0A2K5CDR0|A0A2K5CDR0_AOTNA/1-409 [subseq from] UV excision repair protein RAD23 OS=Aotus nancymaae OX=37293 GN=RAD23B PE=3 SV=1
MQVTLKTLQQQTFKIDIDPEETVKALKEKIESEKGKDAFPVAGQKLIYAGKILNDDTALKEYKIDEKNFVVVMVTKPKAVSTPAPATTQQSAPASTTAVTSSTVTTVAQAPTPAPALAPTSTPTSVTPASATTSPEPAPASATKQEKPAEKPAETPVATSPTSTDSTSGDSSRSNLFEDATSALVTGQSYENMVTEIMSMGYEREQVIAALRASFNNPDRAVEYLLMGIPGDRENQAVVDPPQAASTGAPQSSAVAAAAATTTATTTTTSSGGHPLEFLRNQPQFQQMRQIIQQNPSLLPALLQQIGRENPQLLQQISQHQEHFIQMLNEPVQEAGGQGGGGGGGSGGIAEAGSGHMNYIQVTPQEKEAIERLKALGFPEGLVIQAYFACEKNENLAANFLLQQNFDED
>tr|U3DEF2|U3DEF2_CALJA/1-409 [subseq from] UV excision repair protein RAD23 OS=Callithrix jacchus OX=9483 GN=RAD23B PE=2 SV=1
MQVTLKTLQQQTFKIDIDPEETVKALKEKIESEKGKDAFPVAGQKLIYAGKILNDDTALKEYKIDEKNFVVVMVTKPKAVATPAPATTQQSAPASTTAVTSSTVTTVAQAPTPAPALAPTSTPSSVTPASATASPEPAPASATKQEKPAEKPAETPVASSPTSTDSTSGDSSRSNLFEDATSALVTGQSYENMVTEIMSMGYEREQVIAALRASFNNPDRAVEYLLMGIPGDRENQAVVDPPQAASTGAPQSSAVAAAAATTTATTTTTSSGGHPLEFLRNQPQFQQMRQIIQQNPSLLPALLQQIGRENPQLLQQISQHQEHFIQMLNEPVQEAGGQGGGGGGGSGGIAEAGSGHMNYIQVTPQEKEAIERLKALGFPEGLVIQAYFACEKNENLAANFLLQQNFDED
>tr|A0A6L0Y277|A0A6L0Y277_LEIIN/1-66 [subseq from] Polyubiquitin_-_putative OS=Leishmania infantum OX=5671 GN=LINF_360043900 PE=4 SV=1
MQIFVKTLTGKTIALEVEPSDTIENVKAKIQD---KEGIPPDQQRLIFAGKQLEEGRTLSDYNIQKEST----------------------------------------------------------------------------------------------------------------------------------------------------------------------------------------------------------------------------------------------------------------------------------------------------------------------------------------------------
>tr|A0A6L0Y277|A0A6L0Y277_LEIIN/77-142 [subseq from] Polyubiquitin_-_putative OS=Leishmania infantum OX=5671 GN=LINF_360043900 PE=4 SV=1
MQIFVKTLTGKTIALEVEPSDTIENVKAKIQD---KEGIPPDQQRLIFAGKQLEEGRTLSDYNIQKEST----------------------------------------------------------------------------------------------------------------------------------------------------------------------------------------------------------------------------------------------------------------------------------------------------------------------------------------------------
>tr|A0A6L0Y277|A0A6L0Y277_LEIIN/153-218 [subseq from] Polyubiquitin_-_putative OS=Leishmania infantum OX=5671 GN=LINF_360043900 PE=4 SV=1
MQIFVKTLTGKTIALEVEPSDTIENVKAKIQD---KEGIPPDQQRLIFAGKQLEEGRTLSDYNIQKEST----------------------------------------------------------------------------------------------------------------------------------------------------------------------------------------------------------------------------------------------------------------------------------------------------------------------------------------------------
>tr|A0A6L0Y277|A0A6L0Y277_LEIIN/229-294 [subseq from] Polyubiquitin_-_putative OS=Leishmania infantum OX=5671 GN=LINF_360043900 PE=4 SV=1
MQIFVKTLTGKTIALEVEPSDTIENVKAKIQD---KEGIPPDQQRLIFAGKQLEEGRTLSDYNIQKEST----------------------------------------------------------------------------------------------------------------------------------------------------------------------------------------------------------------------------------------------------------------------------------------------------------------------------------------------------
>tr|A0A6L0Y277|A0A6L0Y277_LEIIN/305-370 [subseq from] Polyubiquitin_-_putative OS=Leishmania infantum OX=5671 GN=LINF_360043900 PE=4 SV=1
MQIFVKTLTGKTIALEVEPSDTIENVKAKIQD---KEGIPPDQQRLIFAGKQLEEGRTLSDYNIQKEST----------------------------------------------------------------------------------------------------------------------------------------------------------------------------------------------------------------------------------------------------------------------------------------------------------------------------------------------------
>tr|A0A6L0Y277|A0A6L0Y277_LEIIN/381-446 [subseq from] Polyubiquitin_-_putative OS=Leishmania infantum OX=5671 GN=LINF_360043900 PE=4 SV=1
MQIFVKTLTGKTIALEVEPSDTIENVKAKIQD---KEGIPPDQQRLIFAGKQLEEGRTLSDYNIQKEST----------------------------------------------------------------------------------------------------------------------------------------------------------------------------------------------------------------------------------------------------------------------------------------------------------------------------------------------------
>tr|A0A6L0Y277|A0A6L0Y277_LEIIN/457-522 [subseq from] Polyubiquitin_-_putative OS=Leishmania infantum OX=5671 GN=LINF_360043900 PE=4 SV=1
MQIFVKTLTGKTIALEVEPSDTIENVKAKIQD---KEGIPPDQQRLIFAGKQLEEGRTLSDYNIQKEST----------------------------------------------------------------------------------------------------------------------------------------------------------------------------------------------------------------------------------------------------------------------------------------------------------------------------------------------------
>tr|A0A6L0Y277|A0A6L0Y277_LEIIN/533-598 [subseq from] Polyubiquitin_-_putative OS=Leishmania infantum OX=5671 GN=LINF_360043900 PE=4 SV=1
MQIFVKTLTGKTIALEVEPSDTIENVKAKIQD---KEGIPPDQQRLIFAGKQLEEGRTLSDYNIQKEST----------------------------------------------------------------------------------------------------------------------------------------------------------------------------------------------------------------------------------------------------------------------------------------------------------------------------------------------------
>tr|A0A6L0Y277|A0A6L0Y277_LEIIN/609-674 [subseq from] Polyubiquitin_-_putative OS=Leishmania infantum OX=5671 GN=LINF_360043900 PE=4 SV=1
MQIFVKTLTGKTIALEVEPSDTIENVKAKIQD---KEGIPPDQQRLIFAGKQLEEGRTLSDYNIQKEST----------------------------------------------------------------------------------------------------------------------------------------------------------------------------------------------------------------------------------------------------------------------------------------------------------------------------------------------------
>tr|A0A6L0Y277|A0A6L0Y277_LEIIN/685-750 [subseq from] Polyubiquitin_-_putative OS=Leishmania infantum OX=5671 GN=LINF_360043900 PE=4 SV=1
MQIFVKTLTGKTIALEVEPSDTIENVKAKIQD---KEGIPPDQQRLIFAGKQLEEGRTLSDYNIQKEST----------------------------------------------------------------------------------------------------------------------------------------------------------------------------------------------------------------------------------------------------------------------------------------------------------------------------------------------------
>tr|A0A6L0Y277|A0A6L0Y277_LEIIN/761-826 [subseq from] Polyubiquitin_-_putative OS=Leishmania infantum OX=5671 GN=LINF_360043900 PE=4 SV=1
MQIFVKTLTGKTIALEVEPSDTIENVKAKIQD---KEGIPPDQQRLIFAGKQLEEGRTLSDYNIQKEST----------------------------------------------------------------------------------------------------------------------------------------------------------------------------------------------------------------------------------------------------------------------------------------------------------------------------------------------------
>tr|A0A6L0Y277|A0A6L0Y277_LEIIN/837-902 [subseq from] Polyubiquitin_-_putative OS=Leishmania infantum OX=5671 GN=LINF_360043900 PE=4 SV=1
MQIFVKTLTGKTIALEVEPSDTIENVKAKIQD---KEGIPPDQQRLIFAGKQLEEGRTLSDYNIQKEST----------------------------------------------------------------------------------------------------------------------------------------------------------------------------------------------------------------------------------------------------------------------------------------------------------------------------------------------------
>tr|A0A6L0Y277|A0A6L0Y277_LEIIN/913-978 [subseq from] Polyubiquitin_-_putative OS=Leishmania infantum OX=5671 GN=LINF_360043900 PE=4 SV=1
MQIFVKTLTGKTIALEVEPSDTIENVKAKIQD---KEGIPPDQQRLIFAGKQLEEGRTLSDYNIQKEST----------------------------------------------------------------------------------------------------------------------------------------------------------------------------------------------------------------------------------------------------------------------------------------------------------------------------------------------------
>tr|A0A6L0Y277|A0A6L0Y277_LEIIN/989-1054 [subseq from] Polyubiquitin_-_putative OS=Leishmania infantum OX=5671 GN=LINF_360043900 PE=4 SV=1
MQIFVKTLTGKTIALEVEPSDTIENVKAKIQD---KEGIPPDQQRLIFAGKQLEEGRTLSDYNIQKEST----------------------------------------------------------------------------------------------------------------------------------------------------------------------------------------------------------------------------------------------------------------------------------------------------------------------------------------------------
>tr|A0A6L0Y277|A0A6L0Y277_LEIIN/1065-1130 [subseq from] Polyubiquitin_-_putative OS=Leishmania infantum OX=5671 GN=LINF_360043900 PE=4 SV=1
MQIFVKTLTGKTIALEVEPSDTIENVKAKIQD---KEGIPPDQQRLIFAGKQLEEGRTLSDYNIQKEST----------------------------------------------------------------------------------------------------------------------------------------------------------------------------------------------------------------------------------------------------------------------------------------------------------------------------------------------------
>tr|A0A6L0Y277|A0A6L0Y277_LEIIN/1141-1206 [subseq from] Polyubiquitin_-_putative OS=Leishmania infantum OX=5671 GN=LINF_360043900 PE=4 SV=1
MQIFVKTLTGKTIALEVEPSDTIENVKAKIQD---KEGIPPDQQRLIFAGKQLEEGRTLSDYNIQKEST----------------------------------------------------------------------------------------------------------------------------------------------------------------------------------------------------------------------------------------------------------------------------------------------------------------------------------------------------
>tr|A0A6L0Y277|A0A6L0Y277_LEIIN/1217-1282 [subseq from] Polyubiquitin_-_putative OS=Leishmania infantum OX=5671 GN=LINF_360043900 PE=4 SV=1
MQIFVKTLTGKTIALEVEPSDTIENVKAKIQD---KEGIPPDQQRLIFAGKQLEEGRTLSDYNIQKEST----------------------------------------------------------------------------------------------------------------------------------------------------------------------------------------------------------------------------------------------------------------------------------------------------------------------------------------------------
>tr|A0A6L0Y277|A0A6L0Y277_LEIIN/1293-1358 [subseq from] Polyubiquitin_-_putative OS=Leishmania infantum OX=5671 GN=LINF_360043900 PE=4 SV=1
MQIFVKTLTGKTIALEVEPSDTIENVKAKIQD---KEGIPPDQQRLIFAGKQLEEGRTLSDYNIQKEST----------------------------------------------------------------------------------------------------------------------------------------------------------------------------------------------------------------------------------------------------------------------------------------------------------------------------------------------------
>tr|A0A6L0Y277|A0A6L0Y277_LEIIN/1369-1434 [subseq from] Polyubiquitin_-_putative OS=Leishmania infantum OX=5671 GN=LINF_360043900 PE=4 SV=1
MQIFVKTLTGKTIALEVEPSDTIENVKAKIQD---KEGIPPDQQRLIFAGKQLEEGRTLSDYNIQKEST----------------------------------------------------------------------------------------------------------------------------------------------------------------------------------------------------------------------------------------------------------------------------------------------------------------------------------------------------
>tr|A0A6L0Y277|A0A6L0Y277_LEIIN/1445-1510 [subseq from] Polyubiquitin_-_putative OS=Leishmania infantum OX=5671 GN=LINF_360043900 PE=4 SV=1
MQIFVKTLTGKTIALEVEPSDTIENVKAKIQD---KEGIPPDQQRLIFAGKQLEEGRTLSDYNIQKEST----------------------------------------------------------------------------------------------------------------------------------------------------------------------------------------------------------------------------------------------------------------------------------------------------------------------------------------------------
>tr|A0A6L0Y277|A0A6L0Y277_LEIIN/1521-1586 [subseq from] Polyubiquitin_-_putative OS=Leishmania infantum OX=5671 GN=LINF_360043900 PE=4 SV=1
MQIFVKTLTGKTIALEVEPSDTIENVKAKIQD---KEGIPPDQQRLIFAGKQLEEGRTLSDYNIQKEST----------------------------------------------------------------------------------------------------------------------------------------------------------------------------------------------------------------------------------------------------------------------------------------------------------------------------------------------------
>tr|A0A6L0Y277|A0A6L0Y277_LEIIN/1597-1662 [subseq from] Polyubiquitin_-_putative OS=Leishmania infantum OX=5671 GN=LINF_360043900 PE=4 SV=1
MQIFVKTLTGKTIALEVEPSDTIENVKAKIQD---KEGIPPDQQRLIFAGKQLEEGRTLSDYNIQKEST----------------------------------------------------------------------------------------------------------------------------------------------------------------------------------------------------------------------------------------------------------------------------------------------------------------------------------------------------
>tr|A0A6L0Y277|A0A6L0Y277_LEIIN/1673-1738 [subseq from] Polyubiquitin_-_putative OS=Leishmania infantum OX=5671 GN=LINF_360043900 PE=4 SV=1
MQIFVKTLTGKTIALEVEPSDTIENVKAKIQD---KEGIPPDQQRLIFAGKQLEEGRTLSDYNIQKEST----------------------------------------------------------------------------------------------------------------------------------------------------------------------------------------------------------------------------------------------------------------------------------------------------------------------------------------------------
>tr|A0A6L0Y277|A0A6L0Y277_LEIIN/1749-1814 [subseq from] Polyubiquitin_-_putative OS=Leishmania infantum OX=5671 GN=LINF_360043900 PE=4 SV=1
MQIFVKTLTGKTIALEVEPSDTIENVKAKIQD---KEGIPPDQQRLIFAGKQLEEGRTLSDYNIQKEST----------------------------------------------------------------------------------------------------------------------------------------------------------------------------------------------------------------------------------------------------------------------------------------------------------------------------------------------------
>tr|A0A6L0Y277|A0A6L0Y277_LEIIN/1825-1890 [subseq from] Polyubiquitin_-_putative OS=Leishmania infantum OX=5671 GN=LINF_360043900 PE=4 SV=1
MQIFVKTLTGKTIALEVEPSDTIENVKAKIQD---KEGIPPDQQRLIFAGKQLEEGRTLSDYNIQKEST----------------------------------------------------------------------------------------------------------------------------------------------------------------------------------------------------------------------------------------------------------------------------------------------------------------------------------------------------
>tr|A0A6L0Y277|A0A6L0Y277_LEIIN/1901-1966 [subseq from] Polyubiquitin_-_putative OS=Leishmania infantum OX=5671 GN=LINF_360043900 PE=4 SV=1
MQIFVKTLTGKTIALEVEPSDTIENVKAKIQD---KEGIPPDQQRLIFAGKQLEEGRTLSDYNIQKEST----------------------------------------------------------------------------------------------------------------------------------------------------------------------------------------------------------------------------------------------------------------------------------------------------------------------------------------------------
>tr|A0A6L0Y277|A0A6L0Y277_LEIIN/1977-2042 [subseq from] Polyubiquitin_-_putative OS=Leishmania infantum OX=5671 GN=LINF_360043900 PE=4 SV=1
MQIFVKTLTGKTIALEVEPSDTIENVKAKIQD---KEGIPPDQQRLIFAGKQLEEGRTLSDYNIQKEST----------------------------------------------------------------------------------------------------------------------------------------------------------------------------------------------------------------------------------------------------------------------------------------------------------------------------------------------------
>tr|A0A6L0Y277|A0A6L0Y277_LEIIN/2053-2118 [subseq from] Polyubiquitin_-_putative OS=Leishmania infantum OX=5671 GN=LINF_360043900 PE=4 SV=1
MQIFVKTLTGKTIALEVEPSDTIENVKAKIQD---KEGIPPDQQRLIFAGKQLEEGRTLSDYNIQKEST----------------------------------------------------------------------------------------------------------------------------------------------------------------------------------------------------------------------------------------------------------------------------------------------------------------------------------------------------
>tr|A0A6L0Y277|A0A6L0Y277_LEIIN/2129-2194 [subseq from] Polyubiquitin_-_putative OS=Leishmania infantum OX=5671 GN=LINF_360043900 PE=4 SV=1
MQIFVKTLTGKTIALEVEPSDTIENVKAKIQD---KEGIPPDQQRLIFAGKQLEEGRTLSDYNIQKEST----------------------------------------------------------------------------------------------------------------------------------------------------------------------------------------------------------------------------------------------------------------------------------------------------------------------------------------------------
>tr|A0A6L0Y277|A0A6L0Y277_LEIIN/2205-2270 [subseq from] Polyubiquitin_-_putative OS=Leishmania infantum OX=5671 GN=LINF_360043900 PE=4 SV=1
MQIFVKTLTGKTIALEVEPSDTIENVKAKIQD---KEGIPPDQQRLIFAGKQLEEGRTLSDYNIQKEST----------------------------------------------------------------------------------------------------------------------------------------------------------------------------------------------------------------------------------------------------------------------------------------------------------------------------------------------------
>tr|A0A6L0Y277|A0A6L0Y277_LEIIN/2281-2346 [subseq from] Polyubiquitin_-_putative OS=Leishmania infantum OX=5671 GN=LINF_360043900 PE=4 SV=1
MQIFVKTLTGKTIALEVEPSDTIENVKAKIQD---KEGIPPDQQRLIFAGKQLEEGRTLSDYNIQKEST----------------------------------------------------------------------------------------------------------------------------------------------------------------------------------------------------------------------------------------------------------------------------------------------------------------------------------------------------
>tr|A0A6L0Y277|A0A6L0Y277_LEIIN/2357-2422 [subseq from] Polyubiquitin_-_putative OS=Leishmania infantum OX=5671 GN=LINF_360043900 PE=4 SV=1
MQIFVKTLTGKTIALEVEPSDTIENVKAKIQD---KEGIPPDQQRLIFAGKQLEEGRTLSDYNIQKEST----------------------------------------------------------------------------------------------------------------------------------------------------------------------------------------------------------------------------------------------------------------------------------------------------------------------------------------------------
>tr|A0A6L0Y277|A0A6L0Y277_LEIIN/2433-2498 [subseq from] Polyubiquitin_-_putative OS=Leishmania infantum OX=5671 GN=LINF_360043900 PE=4 SV=1
MQIFVKTLTGKTIALEVEPSDTIENVKAKIQD---KEGIPPDQQRLIFAGKQLEEGRTLSDYNIQKEST----------------------------------------------------------------------------------------------------------------------------------------------------------------------------------------------------------------------------------------------------------------------------------------------------------------------------------------------------
>tr|A0A6L0Y277|A0A6L0Y277_LEIIN/2509-2574 [subseq from] Polyubiquitin_-_putative OS=Leishmania infantum OX=5671 GN=LINF_360043900 PE=4 SV=1
MQIFVKTLTGKTIALEVEPSDTIENVKAKIQD---KEGIPPDQQRLIFAGKQLEEGRTLSDYNIQKEST----------------------------------------------------------------------------------------------------------------------------------------------------------------------------------------------------------------------------------------------------------------------------------------------------------------------------------------------------
>tr|A0A6L0Y277|A0A6L0Y277_LEIIN/2585-2650 [subseq from] Polyubiquitin_-_putative OS=Leishmania infantum OX=5671 GN=LINF_360043900 PE=4 SV=1
MQIFVKTLTGKTIALEVEPSDTIENVKAKIQD---KEGIPPDQQRLIFAGKQLEEGRTLSDYNIQKEST----------------------------------------------------------------------------------------------------------------------------------------------------------------------------------------------------------------------------------------------------------------------------------------------------------------------------------------------------
>tr|A0A6L0Y277|A0A6L0Y277_LEIIN/2661-2726 [subseq from] Polyubiquitin_-_putative OS=Leishmania infantum OX=5671 GN=LINF_360043900 PE=4 SV=1
MQIFVKTLTGKTIALEVEPSDTIENVKAKIQD---KEGIPPDQQRLIFAGKQLEEGRTLSDYNIQKEST----------------------------------------------------------------------------------------------------------------------------------------------------------------------------------------------------------------------------------------------------------------------------------------------------------------------------------------------------
>tr|A0A6L0Y277|A0A6L0Y277_LEIIN/2737-2802 [subseq from] Polyubiquitin_-_putative OS=Leishmania infantum OX=5671 GN=LINF_360043900 PE=4 SV=1
MQIFVKTLTGKTIALEVEPSDTIENVKAKIQD---KEGIPPDQQRLIFAGKQLEEGRTLSDYNIQKEST----------------------------------------------------------------------------------------------------------------------------------------------------------------------------------------------------------------------------------------------------------------------------------------------------------------------------------------------------
>tr|A0A6L0Y277|A0A6L0Y277_LEIIN/2813-2878 [subseq from] Polyubiquitin_-_putative OS=Leishmania infantum OX=5671 GN=LINF_360043900 PE=4 SV=1
MQIFVKTLTGKTIALEVEPSDTIENVKAKIQD---KEGIPPDQQRLIFAGKQLEEGRTLSDYNIQKEST----------------------------------------------------------------------------------------------------------------------------------------------------------------------------------------------------------------------------------------------------------------------------------------------------------------------------------------------------
>tr|A0A6L0Y277|A0A6L0Y277_LEIIN/2889-2954 [subseq from] Polyubiquitin_-_putative OS=Leishmania infantum OX=5671 GN=LINF_360043900 PE=4 SV=1
MQIFVKTLTGKTIALEVEPSDTIENVKAKIQD---KEGIPPDQQRLIFAGKQLEEGRTLSDYNIQKEST----------------------------------------------------------------------------------------------------------------------------------------------------------------------------------------------------------------------------------------------------------------------------------------------------------------------------------------------------
>tr|A0A6L0Y277|A0A6L0Y277_LEIIN/2965-3030 [subseq from] Polyubiquitin_-_putative OS=Leishmania infantum OX=5671 GN=LINF_360043900 PE=4 SV=1
MQIFVKTLTGKTIALEVEPSDTIENVKAKIQD---KEGIPPDQQRLIFAGKQLEEGRTLSDYNIQKEST----------------------------------------------------------------------------------------------------------------------------------------------------------------------------------------------------------------------------------------------------------------------------------------------------------------------------------------------------
>tr|A0A2K6EK25|A0A2K6EK25_PROCO/1-409 [subseq from] UV excision repair protein RAD23 OS=Propithecus coquereli OX=379532 GN=RAD23B PE=3 SV=1
MQVTLKTLQQQTFKIDIDPEETVKALKEKIESEKGKDAFPVAGQKLIYAGKILNDDTALKEYKIDEKNFVVVMVTKPKAVSTPAPATTQQSNPATTTPVTSSTATTVAQAPTPAPALAPTSTPASITPASTTASAEPAPASATKQEKPAEKPAETPVATSPTSTDSTSGDSSRSNLFEDATSALVTGQSYENMVTEIMSMGYEREQVIAALRASFNNPDRAVEYLLMGIPGDRESQAVVDPPQAASTGAPQSSAVAAAAATTTATTTTTSSGGHPLEFLRNQPQFQQMRQIIQQNPSLLPALLQQIGRENPQLLQQISQHQEHFIQMLNEPVQEAGGQGGGGGGGSGGIAEAGSGHMNYIQVTPQEKEAIERLKALGFPEGLVIQAYFACEKNENLAANFLLQQNFDED
>tr|A0A6J3ETT9|A0A6J3ETT9_SAPAP/1-409 [subseq from] UV excision repair protein RAD23 OS=Sapajus apella OX=9515 GN=RAD23B PE=3 SV=1
MQVTLKTLQQQTFKIDIDPEETVKALKEKIESEKGKDAFPVAGQKLIYAGKILNDDTALKEYKIDEKNFVVVMVTKPKAVSTPAPATTQQSVPASTTAVTSSTVTTVAQAPTPAPALAPTSTPTSVTPASATASPEPAPASATKQEKPAEKPAETPVATSPTSTDSTSGDSSRSNLFEDATSALVTGQSYENMVTEIMSMGYEREQVIAALRASFNNPDRAVEYLLMGIPGDRENQAVVDPPQAASTGAPQSSAVAAAAATTTATTTTTSSGGHPLEFLRNQPQFQQMRQIIQQNPSLLPALLQQIGRENPQLLQQISQHQEHFIQMLNEPVQEAGSQGGGGGGGSGGIAEAGSGHMNYIQVTPQEKEAIERLKALGFPEGLVIQAYFACEKNENLAANFLLQQNFDED
>tr|A0A2K6T5C3|A0A2K6T5C3_SAIBB/1-409 [subseq from] UV excision repair protein RAD23 OS=Saimiri boliviensis boliviensis OX=39432 PE=3 SV=1
MQVTLKTLQQQTFKIDIDPEETVKALKEKIESEKGKDAFPVAGQKLIYAGKILNDDTALKEYKIDEKNFVVVMVTKPKAVSTPAPTTTQQSVPASTTAVTSSTVTTVAQAPTPTPALAPTSTPTSVTPASVTASPEPAPASATKQEKPAEKPAETPVATSPTSTDSTSGDSSRSNLFEDATSALVTGQSYENMVTEIMSMGYEREQVIAALRASFNNPDRAVEYLLMGIPGDRENQAVVDPPQAASTGAPQSSAVAAAAATTTATTTTTSSGGHPLEFLRNQPQFQQMRQIIQQNPSLLPALLQQIGRENPQLLQQISQHQEHFIQMLNEPVQEAGSQGGGGGGGSGGIAEAGSGHMNYIQVTPQEKEAIERLKALGFPEGLVIQAYFACEKNENLAANFLLQQNFDED
>tr|A0A1U7TNP5|A0A1U7TNP5_CARSF/1-409 [subseq from] UV excision repair protein RAD23 OS=Carlito syrichta OX=1868482 GN=RAD23B PE=3 SV=1
MQITLKTLQQQTFKIDIDPEETVKALKEKIESEKGKDAFPVAGQKLIYAGKILNDDTALKEYKIDEKNFVVVMVTKPKAVSAPTPATTQQSNPATTTAVTSSTATTVAQAPTPTPALAPTSTPASITPASTTASSEPAPASATKQEKPAEKPAEAPVATSPTSTDSTSGDSSRSNLFEDATSALVTGQSYENMVTEIMSMGYEREQVIAALRASFNNPDRAVEYLLMGIPGDRESQAVVDPPQAASTGAPQSSAVAAAAATTTATTTTTSSGGHPLEFLRNQPQFQQMRQIIQQNPSLLPALLQQIGRENPQLLQQISQHQEHFIQMLNEPVQEAGGQGGGGGGSSGGIAEAGSGHMNYIQVTPQEKEAIERLKALGFPEGLVIQAYFACEKNENLAANFLLQQNFDED
>tr|U3E4U5|U3E4U5_CALJA/1-409 [subseq from] UV excision repair protein RAD23 OS=Callithrix jacchus OX=9483 GN=RAD23B PE=2 SV=1
MQVTLKTLQQQTFKIDIDPEETVKALKEKIESEKGKDAFPVAGQKLIYAGKILNDDTALKEYKIDEKNFVVVMVTKPKAVSTPAPATTQQSAPASTTAVTSSTVTTVAQAPTPAPALAPTSTPSSVTPASATASPEPAPASATKQEKPAEKPAETPVASSPTSTDSTSGDSSRSNLFEDATSALVTGQSYENMVTEIMSMGYEREQVIAALRASFNNPDRAVEYLLMGIPGDTENQAVVDPSQAASTGAPPSSAGAAAAATTTATTTTTSSGGHPLEFLRNQPQFQQMRQIIQQNPSLLPALLQQIGRENPQLLQQISQHQEHFIQMLNEPVQEAGGQGGGGGGGSGGIAEAGSGHMNYIQVTPQEKEAIERLKALGFPEGLVIQAYFACEKNENLAANFLLQQNFDED
>tr|A0A2Y9DCW8|A0A2Y9DCW8_TRIMA/1-409 [subseq from] UV excision repair protein RAD23 OS=Trichechus manatus latirostris OX=127582 GN=LOC101349937 PE=3 SV=1
MQVTLKTLQQQTFKIDIDPEETVKALKEKIESEKGKDAFPVAGQKLIYAGKILNDDTALKEYKIDEKNFVVVMVTKPKAVTTPAPATTQQSNPATTTAVSSSTAAAVAQAPAPAPALASPCTPTSVTPASTTASSEPAPASATKQEKPAEKPAETPVATSPTSTDSTSGDSSRSNLFEDATSALVTGQSYENMVTEIMSMGYEREQVIAALRASFNNPDRAVEYLLMGIPGDRESQAVVDPPQAASTGAPQSSAVAAAAATTTATTTTTSSGGHPLEFLRNQPQFQQMRQIIQQNPSLLPALLQQIGRENPQLLQQISQHQEHFIQMLNEPVQEAGGQGGGGGGGSGGIAEAGSGHMNYIQVTPQEKEAIERLKALGFPEGLVIQAYFACEKNENLAANFLLQQNFDED
>tr|A0A286XGM3|A0A286XGM3_CAVPO/1-409 [subseq from] UV excision repair protein RAD23 OS=Cavia porcellus OX=10141 GN=RAD23B PE=3 SV=1
MQVTLKTLQQQTFKIDIDPEETVKALKEKIESEKGKDAFPVAGQKLIYAGKILNDDTALKEYKIDEKNFVVVMVTKPKAVTTPAPATTQQSSPVSTTTVSSSTATAVAQASTPAPALAPTSTPAPIAPAVTTASSEPVPASAAQQEKPAEKPAETPPASSPTSTDNTSGDSSRSNLFEDATSALVTGQSYENMVTEIMSMGYEREQVIAALRASFNNPDRAVEYLLMGIPGDRESQAVVDPPQAASTGAPQASAVAAAGATTTAATTTTSSGGHPLEFLRNQPQFQQMRQIIQQNPSLLPALLQQIGRENPQLLQQISQHQEHFIQMLNEPVQEAGGQGGGGGGGSGGIAEAGSGHMNYIQVTPQEKEAIERLKALGFPEGLVIQAYFACEKNENLAANFLLQQNFDED
>tr|A0A480DNV8|A0A480DNV8_PIG/1-408 [subseq from] UV excision repair protein RAD23 OS=Sus scrofa OX=9823 PE=3 SV=1
MQITLKTLQQQTFKIDIDPEETVKALKEKIESEKGKDAFPVAGQKLIYAGKILNDDTALKEYKIDEKNFVVVMVTKPKAVTTPAPATTQQSNSATTTTVSSSTAPAAAQAPTPAPALAPTPTPASITPASTTASSEPAPASATKQEKPAEKPAETPVATSPTSTDSTSGDSSRSNLFEDATSALVTGQSYENMVTEIMSMGYEREQVIAALRASFNNPDRAVEYLLMGIPGDRESQAVVDPPPAASTGAPQSS-VAAAAATTTATTTTTSSGGHPLEFLRNQPQFQQMRQIIQQNPSLLPALLQQIGRENPQLLQQISQHQEHFIQMLNEPVQEAGSQGGGGGGGSGGIAEAGSGHMNYIQVTPQEKEAIERLKALGFPEGLVIQAYFACEKNENLAANFLLQQNFDED
>tr|A0A4X1VCP8|A0A4X1VCP8_PIG/1-408 [subseq from] UV excision repair protein RAD23 OS=Sus scrofa OX=9823 GN=RAD23B PE=3 SV=1
MQITLKTLQQQTFKIDIDPEETVKALKEKIESEKGKDAFPVAGQKLIYAGKILNDDTALKEYKIDEKNFVVVMVTKPKAVTTPAPATTQQSNSATTTTVSSSTAPAAAQAPTPAPALAPTPTPASITPASTTASSEPAPASATKQEKPAEKPAETPVATSPTSTDSTSGDSSRSNLFEDATSALVTGQSYENMVTEIMSMGYEREQVIAALRASFNNPDRAVEYLLMGIPGDRESQAVVDPPPAASTGAPQSS-VAAAAATTTATTTTTSSGGHPLEFLRNQPQFQQMRQIIQQNPSLLPALLQQIGRENPQLLQQISQHQEHFIQMLNEPVQEAGSQGGGGGGGSGGIAEAGSGHMNYIQVTPQEKEAIERLKALGFPEGLVIQAYFACEKNENLAANFLLQQNFDED
>tr|A0A7J8IRS3|A0A7J8IRS3_ROUAE/1-408 [subseq from] UV excision repair protein RAD23 OS=Rousettus aegyptiacus OX=9407 GN=HJG63_016341 PE=3 SV=1
MQVTLKTLQQQTFKIDIDPEETVKALKEKIESEKGKDAFPVAGQKLIYAGKILNDDTALKEYKIDEKNFVVVMVTKPKAVTTPAPTTTQQSNPATTTTVSSSTAPAVAQTPTPTPALAPTPTPASVTPASTTASSEPAPASATKQENPAEKPAETPVATSPTSTDSTSGDSSRSNLFEDATSALVTGQSYENMVTEIMSMGYEREQVIAALRASFNNPDRAVEYLLMGIPGDRESQAVVDPPPAASTGAPQSS-VAAAAATTAATTTTTSSGGHPLEFLRNQPQFQQMRQIIQQNPSLLPALLQQIGRENPQLLQQISQHQEHFIQMLNEPVQEAGGQGGGGGGGSGGIAEAGSGHMNYIQVTPQEKEAIERLKALGFPEGLVIQAYFACEKNENLAANFLLQQNFDED
>tr|A0A3Q2IBF3|A0A3Q2IBF3_HORSE/1-408 [subseq from] UV excision repair protein RAD23 OS=Equus caballus OX=9796 GN=RAD23B PE=3 SV=1
MRVTLKTLQQQTFKIDIDPEETVKALKEKIESEKGKDAFPVAGQKLIYAGKILNDDTALKEYKIDEKNFVVVMVTKPKAVTTPAPATTQQSNSATTTTVSSSTAPAVAQAPTPAPALAPAPTPASITPASTTASSEPAPASATKQEKPAEKPAEAPVATSPTSTDSTSGDSSRSNLFEDATSALVTGQSYENMVTEIMSMGYEREQVIAALRASFNNPDRAVEYLLMGIPGDRESQAVVDPPPAASTGAPQSS-VAAAAATTTATTTTTSSGGHPLEFLRNQPQFQQMRQIIQQNPSLLPALLQQIGRENPQLLQQISQHQEHFIQMLNEPVQEAGGQGGGGGGGSGGIAEAGSGHMNYIQVTPQEKEAIERLKALGFPEGLVIQAYFACEKNENLAANFLLQQNFDED
>tr|A0A250Y0B4|A0A250Y0B4_CASCN/1-410 [subseq from] UV excision repair protein RAD23 OS=Castor canadensis OX=51338 GN=RAD23B PE=3 SV=1
MQVTLKTLQQQTFKIDIDPEETVKALKEKIESEKGKDAFPVAGQKLIYAGKILNDDTALKEYKIDEKNFVVVMVTKPKAVTTPAPATTQQSSPATTTVVSSSTATAVAPAPTPAPALAPTSTPASIAPASTTVSSEPAPASATQQEKPIEKPAETPVTTTPTSTDSTSGDSSRSNLFEDATSALVTGQSYENMVTEIMSMGYEREQVIAALRASFNNPDRAVEYLLMGIPGDRESQAVVEPPQAASTGAPQSSAVAAAAATTTAATTTASSGGHPLEFLRNQPQFQQMRQIIQQNPSLLPALLQQIGRENPQLLQQISQHQEHFIQMLNEPVQEAGGQGGGGgGGGSGGITEAGSGHMNYIQVTPQEKEAIERLKALGFPEGLVIQAYFACEKNENLAANFLLQQNFDED
>tr|A0A2I2ZGX3|A0A2I2ZGX3_GORGO/6-392 [subseq from] UV excision repair protein RAD23 OS=Gorilla gorilla gorilla OX=9595 GN=RAD23B PE=3 SV=1
----------------------VKALKEKIESEKGKDAFPVAGQKLIYAGKILNDDTALKEYKIDEKNFVVVMVTKPKAVSTPAPATTQQSAPASTTAVTSSTTTTVAQAPTPVPALAPTSTPASITPASATASSEPAPASAAKQEKPAEKPAETPVATSPTATDSTSGDSSRSNLFEDATSALVTGQSYENMVTEIMSMGYEREQVIAALRASFNNPDRAVEYLLMGIPGDRESQAVVDPPQAASTGAPQSSAVAAAAATTTATTTTTSSGGHPLEFLRNQPQFQQMRQIIQQNPSLLPALLQQIGRENPQLLQQISQHQEHFIQMLNEPVQEAGGQGGGGGGGSGGIAEAGSGHMNYIQVTPQEKEAIERLKALGFPEGLVIQAYFACEKNENLAANFLLQQNFDED
>tr|A0A2R9C4U6|A0A2R9C4U6_PANPA/6-392 [subseq from] UV excision repair protein RAD23 OS=Pan paniscus OX=9597 GN=RAD23B PE=3 SV=1
----------------------VKALKEKIESEKGKDAFPVAGQKLIYAGKILNDDTALKEYKIDEKNFVVVMVTKPKAVSTPAPATTQQSAPASTTAVTSSTTTTVAQAPTPVPALAPTSTPASITPASATASSEPAPASAAKQEKPAEKPAETPVATSPTATDSTSGDSSRSNLFEDATSALVTGQSYENMVTEIMSMGYEREQVIAALRASFNNPDRAVEYLLMGIPGDRESQAVVDPPQAASTGAPQSSAVAAAAATTTATTTTTSSGGHPLEFLRNQPQFQQMRQIIQQNPSLLPALLQQIGRENPQLLQQISQHQEHFIQMLNEPVQEAGGQGGGGGGGSGGIAEAGSGHMNYIQVTPQEKEAIERLKALGFPEGLVIQAYFACEKNENLAANFLLQQNFDED
>tr|B7Z4W4|B7Z4W4_HUMAN/2-388 [subseq from] UV excision repair protein RAD23 OS=Homo sapiens OX=9606 PE=2 SV=1
----------------------VKALKEKIESEKGKDAFPVAGQKLIYAGKILNDDTALKEYKIDEKNFVVVMVTKPKAVSTPAPATTQQSAPASTTAVTSSTTTTVAQAPTPVPALAPTSTPASITPASATASSEPAPASAAKQEKPAEKPAETPVATSPTATDSTSGDSSRSNLFEDATSALVTGQSYENMVTEIMSMGYEREQVIAALRASFNNPDRAVEYLLMGIPGDRESQAVVDPPQAASTGAPQSSAVAAAAATTTATTTTTSSGGHPLEFLRNQPQFQQMRQIIQQNPSLLPALLQQIGRENPQLLQQISQHQEHFIQMLNEPVQEAGGQGGGGGGGSGGIAEAGSGHMNYIQVTPQEKEAIERLKALGFPEGLVIQAYFACEKNENLAANFLLQQNFDED
>tr|F6X3S7|F6X3S7_HORSE/1-408 [subseq from] UV excision repair protein RAD23 OS=Equus caballus OX=9796 GN=RAD23B PE=3 SV=2
MRVTLKTLQQQTFKIDIDPEETVKALKEKIESEKGKDAFPVAGQKLIYAGKILNDDTALKEYKIDEKNFVVVMVTKPKAVTTPAPATTQQSNSATTTTVSSSTAPAVAQAPTPAPALAPAPTPASITPASTTASSEPAPASATKQEKPAEKPAEAPVATSPTSTDSTSGDSSRSNLLEDATSALVTGQSYENMVTEIMSMGYEREQVIAALRASFNNPDRAVEYLLMGIPGDRESQAVVDPPPAASTGAPQSS-VAAAAATTTATTTTTSSGGHPLEFLRNQPQFQQMRQIIQQNPSLLPALLQQIGRENPQLLQQISQHQEHFIQMLNEPVQEAGGQGGGGGGGSGGIAEAGSGHMNYIQVTPQEKEAIERLKALGFPEGLVIQAYFACEKNENLAANFLLQQNFDED
>tr|A0A2K5Y2T0|A0A2K5Y2T0_MANLE/3-391 [subseq from] UV excision repair protein RAD23 OS=Mandrillus leucophaeus OX=9568 GN=RAD23B PE=3 SV=1
--------------------DTVKALKEKIESEKGKDAFPVAGQKLIYAGKILNDDTALKEYKIDEKNFVVVMVTKPKAVSTPAPATTQQSAPASTTAVTSSTATTVAQAPTPVPALAPTSTPASITPASATASSEPAPASATKQEKPAEKPAETPVATSPTATDSTSGDSSRSNLFEDATSALVTGQSYENMVTEIMSMGYEREQVIAALRASFNNPDRAVEYLLMGIPGDRESQAVVDPPQAASTGAPQSSAVAAAAATTTATTTTTSSGGHPLEFLRNQPQFQQMRQIIQQNPSLLPALLQQIGRENPQLLQQISQHQEHFIQMLNEPVQEAGGQGGGGGGGSGGIAEAGSGHMNYIQVTPQEKEAIERLKALGFPEGLVIQAYFACEKNENLAANFLLQQNFDED
>tr|A0A6I9JPH0|A0A6I9JPH0_CHRAS/1-409 [subseq from] UV excision repair protein RAD23 OS=Chrysochloris asiatica OX=185453 GN=RAD23B PE=3 SV=1
MQVTLKTLQQQTFKIDIDPEETVKALKEKIESEKGKDAFPVAGQKLIYAGKILNDDTALKEYKIDEKNFVVVMVTKPKAVTTPASAVTQQSNPT-TTAVSSSTAAAVAQAPAPAPALAPNSTPTSITPASTTASSEPAPASATKQEKPAEKPAEIPVTTSPTSTDSTSGDSSRSNLFEDATSALVTGQSYENMVTEIMSMGYEREQVIAALRASFNNPDRAVEYLLMGIPGDRESQAVVDPPQAASTGAPQSSAVATAAATTTATTTTTSSGGHPLEFLRNQPQFQQMRQIIQQNPSLLPALLQQIGRENPQLLQQISQHQEHFIQMLNEPVQEAGGQGGGGgGGGSGGIAEAGSGHMNYIQVTPQEKEAIERLKALGFPEGLVIQAYFACEKNENLAANFLLQQNFDED
>tr|A0A2K5Y2Q1|A0A2K5Y2Q1_MANLE/2-389 [subseq from] UV excision repair protein RAD23 OS=Mandrillus leucophaeus OX=9568 GN=RAD23B PE=3 SV=1
---------------------TVKALKEKIESEKGKDAFPVAGQKLIYAGKILNDDTALKEYKIDEKNFVVVMVTKPKAVSTPAPATTQQSAPASTTAVTSSTATTVAQAPTPVPALAPTSTPASITPASATASSEPAPASATKQEKPAEKPAETPVATSPTATDSTSGDSSRSNLFEDATSALVTGQSYENMVTEIMSMGYEREQVIAALRASFNNPDRAVEYLLMGIPGDRESQAVVDPPQAASTGAPQSSAVAAAAATTTATTTTTSSGGHPLEFLRNQPQFQQMRQIIQQNPSLLPALLQQIGRENPQLLQQISQHQEHFIQMLNEPVQEAGGQGGGGGGGSGGIAEAGSGHMNYIQVTPQEKEAIERLKALGFPEGLVIQAYFACEKNENLAANFLLQQNFDED
>tr|B7ZA74|B7ZA74_HUMAN/2-388 [subseq from] UV excision repair protein RAD23 OS=Homo sapiens OX=9606 PE=2 SV=1
----------------------VKALKEKIESEKGKDAFPVAGQKLIYAGKILNDDTALKEYKIDEKNFVVVMVTKPKAVSTPAPATTQQSAPASTTAVTSSTTTTVAQAPTPVPALAPTSTPASITPASATASSEPAPASAAKQEKPAEKPAETPVATSPTATDSTSGDSSRSNLFEDATSALVTGQSYENMVTEIMSMGYEREQVIAALRASFNNPDRAVEYLLMGIPGDRESQAVVDPPQAASTGAPQSSAVAAAAATTTATTTTTSSGGHPLEFLRNQPQFQQMRQIIQQNPSLLPALLQQIGRENPQLLQQISQHQEHFIQMLNEPVQEAGGQGGGGGGGSGGIAEAGSGHMNYIQVTPQEKEAIERLKALGFPEGLVIQAYFACEKRENLAANFLLQQNFDED
>tr|A0A2K5J9X0|A0A2K5J9X0_COLAP/8-397 [subseq from] UV excision repair protein RAD23 OS=Colobus angolensis palliatus OX=336983 PE=3 SV=1
-------------------TDNVKALKEKIESEKGKDAFPVAGQKLIYAGKILNDDTALKEYKIDEKNFVVVMVTKPKAVSTPAPATTQQSAPASTTAVTSSTATTVAQAPTPVPALAPTSTPASITPASATASSEPAPASATKQEKPAEKPAETPVATSPTATDSTSGDSSRSNLFEDATSALVTGQSYENMVTEIMSMGYEREQVIAALRASFNNPDRAVEYLLMGIPGDRESQAVVDPPQAASTGAPQSSAVAAAAATTTATTTTTSSGGHPLEFLRNQPQFQQMRQIIQQNPSLLPALLQQIGRENPQLLQQISQHQEHFIQMLNEPVQEAGGQGGGGGGGSGGIAEAGSGHMNYIQVTPQEKEAIERLKALGFPEGLVIQAYFACEKNENLAANFLLQQNFDED
>tr|A0A2I3RQN4|A0A2I3RQN4_PANTR/6-392 [subseq from] UV excision repair protein RAD23 OS=Pan troglodytes OX=9598 GN=RAD23B PE=3 SV=1
----------------------VKALKEKIESEKGKDAFPVAGQKLIYAGKILNDDTALKEYKIDEKNFVVVMVTKPKAVSTPAPATTQQSAPASTTAVTCSTTTTVAQAPIPVPALAPTSTPASITPASATASSEPAPASAAKQEKPAEKPAETPVATSPTATDSTSGDSSRSNLFEDATSALVTGQSYENMVTEIMSMGYEREQVIAALRASFNNPDRAVEYLLMGIPGDRESQAVVDPPQAASTGAPQSSAVAAAAATTTATTTTTSSGGHPLEFLRNQPQFQQMRQIIQQNPSLLPALLQQIGRENPQLLQQISQHQEHFIQMLNEPVQEAGGQGGGGGGGSGGIAEAGSGHMNYIQVTPQEKEAIERLKALGFPEGLVIQAYFACEKNENLAANFLLQQNFDED
>tr|A0A2K5J9X2|A0A2K5J9X2_COLAP/6-392 [subseq from] UV excision repair protein RAD23 OS=Colobus angolensis palliatus OX=336983 PE=3 SV=1
----------------------VKALKEKIESEKGKDAFPVAGQKLIYAGKILNDDTALKEYKIDEKNFVVVMVTKPKAVSTPAPATTQQSAPASTTAVTSSTATTVAQAPTPVPALAPTSTPASITPASATASSEPAPASATKQEKPAEKPAETPVATSPTATDSTSGDSSRSNLFEDATSALVTGQSYENMVTEIMSMGYEREQVIAALRASFNNPDRAVEYLLMGIPGDRESQAVVDPPQAASTGAPQSSAVAAAAATTTATTTTTSSGGHPLEFLRNQPQFQQMRQIIQQNPSLLPALLQQIGRENPQLLQQISQHQEHFIQMLNEPVQEAGGQGGGGGGGSGGIAEAGSGHMNYIQVTPQEKEAIERLKALGFPEGLVIQAYFACEKNENLAANFLLQQNFDED
>tr|A0A2K5Y2Q6|A0A2K5Y2Q6_MANLE/6-392 [subseq from] UV excision repair protein RAD23 OS=Mandrillus leucophaeus OX=9568 GN=RAD23B PE=3 SV=1
----------------------VKALKEKIESEKGKDAFPVAGQKLIYAGKILNDDTALKEYKIDEKNFVVVMVTKPKAVSTPAPATTQQSAPASTTAVTSSTATTVAQAPTPVPALAPTSTPASITPASATASSEPAPASATKQEKPAEKPAETPVATSPTATDSTSGDSSRSNLFEDATSALVTGQSYENMVTEIMSMGYEREQVIAALRASFNNPDRAVEYLLMGIPGDRESQAVVDPPQAASTGAPQSSAVAAAAATTTATTTTTSSGGHPLEFLRNQPQFQQMRQIIQQNPSLLPALLQQIGRENPQLLQQISQHQEHFIQMLNEPVQEAGGQGGGGGGGSGGIAEAGSGHMNYIQVTPQEKEAIERLKALGFPEGLVIQAYFACEKNENLAANFLLQQNFDED
>tr|A0A2K6D8C8|A0A2K6D8C8_MACNE/6-392 [subseq from] UV excision repair protein RAD23 OS=Macaca nemestrina OX=9545 GN=RAD23B PE=3 SV=1
----------------------VKALKEKIESEKGKDAFPVAGQKLIYAGKILNDDTALKEYKIDEKNFVVVMVTKPKAVSTPAPATTQQSAPASTTAVTSSTATTVAQAPTPVPALAPTSTPASITPASATASSEPAPASATKQEKPAEKPAETPVATSPTATDSTSGDSSRSNLFEDATSALVTGQSYENMVTEIMSMGYEREQVIAALRASFNNPDRAVEYLLMGIPGDRESQAVVDPPQAASTGAPQSSAVAAAAATTTATTTTTSSGGHPLEFLRNQPQFQQMRQIIQQNPSLLPALLQQIGRENPQLLQQISQHQEHFIQMLNEPVQEAGGQGGGGGGGSGGIAEAGSGHMNYIQVTPQEKEAIERLKALGFPEGLVIQAYFACEKNENLAANFLLQQNFDED
>tr|A0A803KHG9|A0A803KHG9_PANTR/2-388 [subseq from] UV excision repair protein RAD23 OS=Pan troglodytes OX=9598 GN=CK820_G0027235 PE=3 SV=1
----------------------VKALKEKIESEKGKDAFPVAGQKLIYAGKILNDDTALKEYKIDEKNFVVVMVTKPKAVSTPAPATTQQSAPASTTAVTCSTTTTVAQAPIPVPALAPTSTPASITPASATASSEPAPASAAKQEKPAEKPAETPVATSPTATDSTSGDSSRSNLFEDATSALVTGQSYENMVTEIMSMGYEREQVIAALRASFNNPDRAVEYLLMGIPGDRESQAVVDPPQAASTGAPQSSAVAAAAATTTATTTTTSSGGHPLEFLRNQPQFQQMRQIIQQNPSLLPALLQQIGRENPQLLQQISQHQEHFIQMLNEPVQEAGGQGGGGGGGSGGIAEAGSGHMNYIQVTPQEKEAIERLKALGFPEGLVIQAYFACEKNENLAANFLLQQNFDED
>tr|G2HEQ3|G2HEQ3_PANTR/2-388 [subseq from] UV excision repair protein RAD23 OS=Pan troglodytes OX=9598 PE=2 SV=1
----------------------VKALKEKIESEKGKDAFPVAGQKLIYAGKILNDDTALKEYKIDEKNFVVVMVTKPKAVSTPAPATTQQSAPASTTAVTCSTTTTVAQAPIPVPALAPTSTPASITPASATASSEPAPASAAKQEKPAEKPAETPVATSPTATDSTSGDSSRSNLFEDATSALVTGQSYENMVTEIMSMGYEREQVIAALRASFNNPDRAVEYLLMGIPGDRESQAVVDPPQAASTGAPQSSAVAAAAATTTATTTTTSSGGHPLEFLRNQPQFQQMRQIIQQNPSLLPALLQQIGRENPQLLQQISQHQEHFIQMLNEPVQEAGGQGGGGGGGSGGIAEAGSGHMNYIQVTPQEKEAIERLKALGFPEGLVIQAYFACEKNENLAANFLLQQNFDED
>tr|A0A2J8WS82|A0A2J8WS82_PONAB/1-387 [subseq from] UV excision repair protein RAD23 (Fragment) OS=Pongo abelii OX=9601 GN=CR201_G0008108 PE=3 SV=1
----------------------VKALKEKIESEKGKDAFPVAGQKLIYAGKILNDDTALKEYKIDEKNFVVVMVTKPKAVSTPAPATTQQSAPASTTAVTSSTTTTVAQAPTPVPALAPTSTPASITPASATASSEPASASAAKQEKPAEKPAETPVATSPTATDSTSGDSSRSNLFEDATSALVTGQSYENMVTEIMSMGYEREQVIAALRASFNNPDRAVEYLLMGIPGDRESQAVVDPPQAASTGAPQSSAVAAAAATTTATTTTTSSGGHPLEFLRNQPQFQQMRQIIQQNPSLLPALLQQIGRENPQLLQQISQHQEHFIQMLNEPVQEAGGQGGGGGGGSGGIAEAGSGHMNYIQVTPQEKEAIERLKALGFPEGLVIQAYFACEKNENLAANFLLQQNFDED
>tr|A0A2Y9T1K7|A0A2Y9T1K7_PHYMC/1-408 [subseq from] UV excision repair protein RAD23 OS=Physeter macrocephalus OX=9755 GN=RAD23B PE=3 SV=1
MLVTLKTLQQQTFKIDIDPDETVRALKEKIESEKGKDAFPVAGQKLIYAGKILNDDTALKEYKIDEKNFVVVMVTKPKAVTTPAPATTQQSNSATTTTVSSSTAPAVVQAPTPAPSLAPTPTPASVTPASTTASSEPAPASATKQEKPAEKPAETPVAASPTSTDSTSGDSSRSNLFEDATSALVTGQSYENMVTEIMSMGYEREQVIAALRASFNNPDRAVEYLLMGIPGDRESQAVVDPPPAASTGAPQSS-VAAAAATTTATTTTTSSGGHPLEFLRNQPQFQQMRQIIQQNPSLLPALLQQIGRENPQLLQQISQHQEHFIQMLNEPVQEAGGQGGGSGGGSGGIAEAGSGHMNYIQVTPQEKEAIERLKALGFPEGLVIQAYFACEKNENLAANFLLQQNFDED
>tr|G7PRR2|G7PRR2_MACFA/1-387 [subseq from] UV excision repair protein RAD23 (Fragment) OS=Macaca fascicularis OX=9541 GN=EGM_06760 PE=3 SV=1
----------------------VKALKEKIESEKGKDAFPVAGQKLIYAGKILNDDTALKEYKIDEKNFVVVMVTKPKAVSTPAPATTQQSAPASTTAITSSTATTVAQAPTPVPALAPTSTPASITPASATASSEPAPASATKQEKPAEKPAETPVATSPTATDSTSGDSSRSNLFEDATSALVTGQSYENMVTEIMSMGYEREQVIAALRASFNNPDRAVEYLLMGIPGDRESQAVVDPPQAASTGAPQSSAVAAAAATTTATTTTTSSGGHPLEFLRNQPQFQQMRQIIQQNPSLLPALLQQIGRENPQLLQQISQHQEHFIQMLNEPVQEAGGQGGGGGGGSGGIAEAGSGHMNYIQVTPQEKEAIERLKALGFPEGLVIQAYFACEKNENLAANFLLQQNFDED
>tr|A0A341C3K1|A0A341C3K1_NEOAA/1-408 [subseq from] UV excision repair protein RAD23 OS=Neophocaena asiaeorientalis asiaeorientalis OX=1706337 GN=RAD23B PE=3 SV=1
MLVTLKTLQQQTFKIDIDPDETVRALKEKIESEKGKDAFPVAGQKLIYAGKILNDDTALKEYKIDEKNFVVVMVTKPKAVTTPAPATTQQSNSATTTTVSSSTAPTVVQAPTPAPTLAPTPAPASVTPASTTASSEPAPASATKQEKPAEKPAETPVAASPTSTDSTSGDSSRSNLFEDATSALVTGQSYENMVTEIMSMGYEREQVIAALRASFNNPDRAVEYLLMGIPGDRESQAVVDPPPAASTGAPQSS-VAAAAATTTATTTTTSSGGHPLEFLRNQPQFQQMRQIIQQNPSLLPALLQQIGRENPQLLQQISQHQEHFIQMLNEPVQEAGGQGGGSGGGSGGIAEAGSGHMNYIQVTPQEKEAIERLKALGFPEGLVIQAYFACEKNENLAANFLLQQNFDED
>tr|K9IJQ3|K9IJQ3_DESRO/1-408 [subseq from] UV excision repair protein RAD23 OS=Desmodus rotundus OX=9430 PE=2 SV=1
MQVTLKTLQQQTFKIDIDPDETVKALKEKIESEKGKDAFPVAGQKLIYAGKILNDDTALKEYKIDEKNFVVVMVTKPKAVTTPAPTTTQQSNPATTTTISSSTAPAVAQVPTPTPALAPTPTPASVTPASTTVSSESAPASATKQENPAEKPAETPVATSPTSTDSTSGDSSRSNLFEDATSALVTGQSYENMVTEIMSMGYEREQVIAALRASFNNPDRAVEYLLMGIPGDRESQAVVDPPPAATTGAPQSS-VAAAAATTTATTTTTSSGGHPLEFLRNQPQFQQMRQIIQQNPSLLPALLQQIGRENPQLLQQISQHQEHFIQMLNEPVQEAGGQGGGSGGGSGGIAEAGSGHMNYIQVTPQEKEAIERLKALGFPEGLVIQAYFACEKNENLAANFLLQQNFDED
>tr|A0A6P6F2S2|A0A6P6F2S2_OCTDE/1-403 [subseq from] UV excision repair protein RAD23 OS=Octodon degus OX=10160 GN=Rad23b PE=3 SV=1
MQVTLKTLQQQTFKIDIDPEETVKALKEKIESEKGKDAFPVAGQKLIYAGKILNDDTALKEYKIDEKNFVVVMVTKPKAVTTPAPATTQQSSPASTTAVSSSTATAVAQAPTPAPALAPTTTPASITPAVTTASSEPVPASAAQQEKPAEKPAETPPASSPTSTDNTSGDSSRSNLFEDATSALVTGQSYENMVTEIMSMGYEREQVIAALRASFNNPDRAVEYLLMGIPGDRESQAVVDPPQAASAGAPQATAVAAAAATTTAATTTTSSGGHPLEFLRNQPQFQQMRQIIQQNPSLPPALLQQIGRENPQLLQQISQHQEHFIQMLNEPVQEAGGQGGGGGGGSGGIAEAGSGHMNYIQVTPQEKEAIERLKALGFPEGLVIQAYFACEKNENLAANFLLQ------
>tr|A0A671FKK2|A0A671FKK2_RHIFE/1-408 [subseq from] UV excision repair protein RAD23 OS=Rhinolophus ferrumequinum OX=59479 GN=RAD23B PE=3 SV=1
MQVTLKTLQQQTFKIDIDPEETVKALKEKIESEKGKDAFPVAGQKLIYAGKILNDDTALKEYKIDEKNFVVVMVTKPKAVTTPAPTTTQQSNAATTTTVSSSTAPAAAQAPAPTPALAPTPTPASVTPASTTASSEPAPASATKQENPPEKPAEAPVATSPTSTDSTSGDSSRSNLFEDATSALVTGQSYENMVTEIMSMGYEREQVIAALRASFNNPDRAVEYLLMGIPGDRESQAVVDPPPAATTGAPQSS-VAAAAATTTATTTTTSSGGHPLEFLRNQPQFQQMRQIIQQNPSLLPALLQQIGRENPQLLQQISQHQEHFIQMLNEPVQEAGGQGGGGGGGSGGIAEAGSGHMNYIQVTPQEKEAIERLKALGFPEGLVIQAYFACEKNENLAANFLLQQNFDED
>tr|A0A484GMI2|A0A484GMI2_SOUCH/48-457 [subseq from] UV excision repair protein RAD23 (Fragment) OS=Sousa chinensis OX=103600 GN=DBR06_SOUSAS310083 PE=3 SV=1
MLVTLKTLQQQTFKIDIDPDETVRALKEKIESEKGKDAFPVAGQKLIYAGKILNDDTALKEYKIDEKNFVVVMVTKPKAVTTPAPATTQQSNSATTTTVSSSTAPTVAQAPTPAPTLApaPTPTPASVTPASTTASSEPAPASATKQEKPAEKPAETPVAASPTSTDSTSGDSSRSNLFEDATSALVTGQSYENMVTEIMSMGYEREQVIAALRASFNNPDRAVEYLLMGIPGDRESQAVVDPPPAASTGAPQSS-VAAAAATTTATTTTTSSGGHPLEFLRNQPQFQQMRQIIQQNPSLLPALLQQIGRENPQLLQQISQHQEHFIQMLNEPVQEAGGQGGGSGGGSGGIAEAGSGHMNYIQVTPQEKEAIERLKALGFPEGLVIQAYFACEKNENLAANFLLQQNFDED
>tr|G1SST9|G1SST9_RABIT/1-409 [subseq from] UV excision repair protein RAD23 OS=Oryctolagus cuniculus OX=9986 PE=3 SV=1
MQVTLKTLQQQTFKIDIDPEETVKALKEKIESEKGKDAFPVAGQKLIYAGKILNDDTALKEYKIDEKNFVVVMVTKPKAVTTPAPATTQQSNSATTTAVSSSTATAVTQASTPAPALAPTSTPASIAPASTT-SSEPAPASATKQEKPAEKPVETPVATSPTSTDSTSGDSSRSNLFEDATSALVTGQSYENMVTEIMSMGYEREQVIAALRASFNNPDRAVEYLLMGIPGDRESQAVVEPPQAAGTGAPQSSAVAAGAATTTATTTTTSSGGHPLEFLRNQPQFQQMRQIIQQNPSLLPALLQQIGRENPQLLQQISQHQEHFIQMLNEPVQEAGSQGGGGGGsGNAGIAEAGSGHMNYIQVTPQEKEAIERLKALGFPEGLVIQAYFACEKNENLAANFLLQQNFDED
>tr|A0A2Y9NIN3|A0A2Y9NIN3_DELLE/1-409 [subseq from] UV excision repair protein RAD23 OS=Delphinapterus leucas OX=9749 GN=RAD23B PE=3 SV=1
MLVTLKTLQQQTFKIDIDPDETVRALKEKIESEKGKDAFPVAGQKLIYAGKILNDDTALKEYKIDEKNFVVVMVTKPKAVTTPAPATTQQSNSATTTTVSSSTAPTVVQAPTPAPTLAPTPTPASVTPASTTASSEPAaPASATKQEKPAEKPAETPVAASPTSTDSTSGDSSRSNLFEDATSALVTGQSYENMVTEIMSMGYEREQVIAALRASFNNPDRAVEYLLMGIPGDRESQAVVDPPPAASTGAPQSS-VAAAAATTTATTTTTSSGGHPLEFLRNQPQFQQMRQIIQQNPSLLPALLQQIGRENPQLLQQISQHQEHFIQMLNEPVQEAGGQGGGSGGGSGGIAEAGSGHMNYIQVTPQEKEAIERLKALGFPEGLVIQAYFACEKNENLAANFLLQQNFDED
>tr|A0A836KB25|A0A836KB25_LEIEN/1-66 [subseq from] Uncharacterized protein OS=Leishmania enriettii OX=5663 GN=CUR178_00378 PE=4 SV=1
MQIFVKTLTGKTIALEVEPSDTIENVKAKIQD---KEGIPPDQQRLIFAGKQLEEGRTLADYNIQKEST----------------------------------------------------------------------------------------------------------------------------------------------------------------------------------------------------------------------------------------------------------------------------------------------------------------------------------------------------
>tr|A0A836KB25|A0A836KB25_LEIEN/77-142 [subseq from] Uncharacterized protein OS=Leishmania enriettii OX=5663 GN=CUR178_00378 PE=4 SV=1
MQIFVKTLTGKTIALEVEPSDTIENVKAKIQD---KEGIPPDQQRLIFAGKQLEEGRTLADYNIQKEST----------------------------------------------------------------------------------------------------------------------------------------------------------------------------------------------------------------------------------------------------------------------------------------------------------------------------------------------------
>tr|A0A836KB25|A0A836KB25_LEIEN/153-218 [subseq from] Uncharacterized protein OS=Leishmania enriettii OX=5663 GN=CUR178_00378 PE=4 SV=1
MQIFVKTLTGKTIALEVEPSDTIENVKAKIQD---KEGIPPDQQRLIFAGKQLEEGRTLADYNIQKEST----------------------------------------------------------------------------------------------------------------------------------------------------------------------------------------------------------------------------------------------------------------------------------------------------------------------------------------------------
>tr|A0A836KB25|A0A836KB25_LEIEN/229-294 [subseq from] Uncharacterized protein OS=Leishmania enriettii OX=5663 GN=CUR178_00378 PE=4 SV=1
MQIFVKTLTGKTIALEVEPSDTIENVKAKIQD---KEGIPPDQQRLIFAGKQLEEGRTLADYNIQKEST----------------------------------------------------------------------------------------------------------------------------------------------------------------------------------------------------------------------------------------------------------------------------------------------------------------------------------------------------
>tr|A0A836KB25|A0A836KB25_LEIEN/305-370 [subseq from] Uncharacterized protein OS=Leishmania enriettii OX=5663 GN=CUR178_00378 PE=4 SV=1
MQIFVKTLTGKTIALEVEPSDTIENVKAKIQD---KEGIPPDQQRLIFAGKQLEEGRTLADYNIQKEST----------------------------------------------------------------------------------------------------------------------------------------------------------------------------------------------------------------------------------------------------------------------------------------------------------------------------------------------------
>tr|A0A836KB25|A0A836KB25_LEIEN/381-446 [subseq from] Uncharacterized protein OS=Leishmania enriettii OX=5663 GN=CUR178_00378 PE=4 SV=1
MQIFVKTLTGKTIALEVEPSDTIENVKAKIQD---KEGIPPDQQRLIFAGKQLEEGRTLADYNIQKEST----------------------------------------------------------------------------------------------------------------------------------------------------------------------------------------------------------------------------------------------------------------------------------------------------------------------------------------------------
>tr|A0A836KB25|A0A836KB25_LEIEN/457-522 [subseq from] Uncharacterized protein OS=Leishmania enriettii OX=5663 GN=CUR178_00378 PE=4 SV=1
MQIFVKTLTGKTIALEVEPSDTIENVKAKIQD---KEGIPPDQQRLIFAGKQLEEGRTLADYNIQKEST----------------------------------------------------------------------------------------------------------------------------------------------------------------------------------------------------------------------------------------------------------------------------------------------------------------------------------------------------
>tr|A0A836KB25|A0A836KB25_LEIEN/533-598 [subseq from] Uncharacterized protein OS=Leishmania enriettii OX=5663 GN=CUR178_00378 PE=4 SV=1
MQIFVKTLTGKTIALEVEPSDTIENVKAKIQD---KEGIPPDQQRLIFAGKQLEEGRTLADYNIQKEST----------------------------------------------------------------------------------------------------------------------------------------------------------------------------------------------------------------------------------------------------------------------------------------------------------------------------------------------------
>tr|A0A836KB25|A0A836KB25_LEIEN/609-674 [subseq from] Uncharacterized protein OS=Leishmania enriettii OX=5663 GN=CUR178_00378 PE=4 SV=1
MQIFVKTLTGKTIALEVEPSDTIENVKAKIQD---KEGIPPDQQRLIFAGKQLEEGRTLADYNIQKEST----------------------------------------------------------------------------------------------------------------------------------------------------------------------------------------------------------------------------------------------------------------------------------------------------------------------------------------------------
>tr|A0A836KB25|A0A836KB25_LEIEN/685-750 [subseq from] Uncharacterized protein OS=Leishmania enriettii OX=5663 GN=CUR178_00378 PE=4 SV=1
MQIFVKTLTGKTIALEVEPSDTIENVKAKIQD---KEGIPPDQQRLIFAGKQLEEGRTLADYNIQKEST----------------------------------------------------------------------------------------------------------------------------------------------------------------------------------------------------------------------------------------------------------------------------------------------------------------------------------------------------
>tr|A0A836KB25|A0A836KB25_LEIEN/761-826 [subseq from] Uncharacterized protein OS=Leishmania enriettii OX=5663 GN=CUR178_00378 PE=4 SV=1
MQIFVKTLTGKTIALEVEPSDTIENVKAKIQD---KEGIPPDQQRLIFAGKQLEEGRTLADYNIQKEST----------------------------------------------------------------------------------------------------------------------------------------------------------------------------------------------------------------------------------------------------------------------------------------------------------------------------------------------------
>tr|A0A836KB25|A0A836KB25_LEIEN/837-902 [subseq from] Uncharacterized protein OS=Leishmania enriettii OX=5663 GN=CUR178_00378 PE=4 SV=1
MQIFVKTLTGKTIALEVEPSDTIENVKAKIQD---KEGIPPDQQRLIFAGKQLEEGRTLADYNIQKEST----------------------------------------------------------------------------------------------------------------------------------------------------------------------------------------------------------------------------------------------------------------------------------------------------------------------------------------------------
>tr|A0A836KB25|A0A836KB25_LEIEN/913-978 [subseq from] Uncharacterized protein OS=Leishmania enriettii OX=5663 GN=CUR178_00378 PE=4 SV=1
MQIFVKTLTGKTIALEVEPSDTIENVKAKIQD---KEGIPPDQQRLIFAGKQLEEGRTLADYNIQKEST----------------------------------------------------------------------------------------------------------------------------------------------------------------------------------------------------------------------------------------------------------------------------------------------------------------------------------------------------
>tr|A0A836KB25|A0A836KB25_LEIEN/989-1054 [subseq from] Uncharacterized protein OS=Leishmania enriettii OX=5663 GN=CUR178_00378 PE=4 SV=1
MQIFVKTLTGKTIALEVEPSDTIENVKAKIQD---KEGIPPDQQRLIFAGKQLEEGRTLADYNIQKEST----------------------------------------------------------------------------------------------------------------------------------------------------------------------------------------------------------------------------------------------------------------------------------------------------------------------------------------------------
>tr|A0A836KB25|A0A836KB25_LEIEN/1065-1130 [subseq from] Uncharacterized protein OS=Leishmania enriettii OX=5663 GN=CUR178_00378 PE=4 SV=1
MQIFVKTLTGKTIALEVEPSDTIENVKAKIQD---KEGIPPDQQRLIFAGKQLEEGRTLADYNIQKEST----------------------------------------------------------------------------------------------------------------------------------------------------------------------------------------------------------------------------------------------------------------------------------------------------------------------------------------------------
>tr|A0A836KB25|A0A836KB25_LEIEN/1141-1206 [subseq from] Uncharacterized protein OS=Leishmania enriettii OX=5663 GN=CUR178_00378 PE=4 SV=1
MQIFVKTLTGKTIALEVEPSDTIENVKAKIQD---KEGIPPDQQRLIFAGKQLEEGRTLADYNIQKEST----------------------------------------------------------------------------------------------------------------------------------------------------------------------------------------------------------------------------------------------------------------------------------------------------------------------------------------------------
>tr|A0A836KB25|A0A836KB25_LEIEN/1217-1282 [subseq from] Uncharacterized protein OS=Leishmania enriettii OX=5663 GN=CUR178_00378 PE=4 SV=1
MQIFVKTLTGKTIALEVEPSDTIENVKAKIQD---KEGIPPDQQRLIFAGKQLEEGRTLADYNIQKEST----------------------------------------------------------------------------------------------------------------------------------------------------------------------------------------------------------------------------------------------------------------------------------------------------------------------------------------------------
>tr|A0A836KB25|A0A836KB25_LEIEN/1293-1358 [subseq from] Uncharacterized protein OS=Leishmania enriettii OX=5663 GN=CUR178_00378 PE=4 SV=1
MQIFVKTLTGKTIALEVEPSDTIENVKAKIQD---KEGIPPDQQRLIFAGKQLEEGRTLADYNIQKEST----------------------------------------------------------------------------------------------------------------------------------------------------------------------------------------------------------------------------------------------------------------------------------------------------------------------------------------------------
>tr|A0A836KB25|A0A836KB25_LEIEN/1369-1434 [subseq from] Uncharacterized protein OS=Leishmania enriettii OX=5663 GN=CUR178_00378 PE=4 SV=1
MQIFVKTLTGKTIALEVEPSDTIENVKAKIQD---KEGIPPDQQRLIFAGKQLEEGRTLADYNIQKEST----------------------------------------------------------------------------------------------------------------------------------------------------------------------------------------------------------------------------------------------------------------------------------------------------------------------------------------------------
>tr|A0A836KB25|A0A836KB25_LEIEN/1445-1510 [subseq from] Uncharacterized protein OS=Leishmania enriettii OX=5663 GN=CUR178_00378 PE=4 SV=1
MQIFVKTLTGKTIALEVEPSDTIENVKAKIQD---KEGIPPDQQRLIFAGKQLEEGRTLADYNIQKEST----------------------------------------------------------------------------------------------------------------------------------------------------------------------------------------------------------------------------------------------------------------------------------------------------------------------------------------------------
>tr|A0A836KB25|A0A836KB25_LEIEN/1521-1586 [subseq from] Uncharacterized protein OS=Leishmania enriettii OX=5663 GN=CUR178_00378 PE=4 SV=1
MQIFVKTLTGKTIALEVEPSDTIENVKAKIQD---KEGIPPDQQRLIFAGKQLEEGRTLADYNIQKEST----------------------------------------------------------------------------------------------------------------------------------------------------------------------------------------------------------------------------------------------------------------------------------------------------------------------------------------------------
>tr|A0A836KB25|A0A836KB25_LEIEN/1597-1662 [subseq from] Uncharacterized protein OS=Leishmania enriettii OX=5663 GN=CUR178_00378 PE=4 SV=1
MQIFVKTLTGKTIALEVEPSDTIENVKAKIQD---KEGIPPDQQRLIFAGKQLEEGRTLADYNIQKEST----------------------------------------------------------------------------------------------------------------------------------------------------------------------------------------------------------------------------------------------------------------------------------------------------------------------------------------------------
>tr|A0A836KB25|A0A836KB25_LEIEN/1673-1738 [subseq from] Uncharacterized protein OS=Leishmania enriettii OX=5663 GN=CUR178_00378 PE=4 SV=1
MQIFVKTLTGKTIALEVEPSDTIENVKAKIQD---KEGIPPDQQRLIFAGKQLEEGRTLADYNIQKEST----------------------------------------------------------------------------------------------------------------------------------------------------------------------------------------------------------------------------------------------------------------------------------------------------------------------------------------------------
>tr|A0A836KB25|A0A836KB25_LEIEN/1749-1814 [subseq from] Uncharacterized protein OS=Leishmania enriettii OX=5663 GN=CUR178_00378 PE=4 SV=1
MQIFVKTLTGKTIALEVEPSDTIENVKAKIQD---KEGIPPDQQRLIFAGKQLEEGRTLADYNIQKEST----------------------------------------------------------------------------------------------------------------------------------------------------------------------------------------------------------------------------------------------------------------------------------------------------------------------------------------------------
>tr|A0A836KB25|A0A836KB25_LEIEN/1825-1890 [subseq from] Uncharacterized protein OS=Leishmania enriettii OX=5663 GN=CUR178_00378 PE=4 SV=1
MQIFVKTLTGKTIALEVEPSDTIENVKAKIQD---KEGIPPDQQRLIFAGKQLEEGRTLADYNIQKEST----------------------------------------------------------------------------------------------------------------------------------------------------------------------------------------------------------------------------------------------------------------------------------------------------------------------------------------------------
>tr|A0A836KB25|A0A836KB25_LEIEN/1901-1966 [subseq from] Uncharacterized protein OS=Leishmania enriettii OX=5663 GN=CUR178_00378 PE=4 SV=1
MQIFVKTLTGKTIALEVEPSDTIENVKAKIQD---KEGIPPDQQRLIFAGKQLEEGRTLADYNIQKEST----------------------------------------------------------------------------------------------------------------------------------------------------------------------------------------------------------------------------------------------------------------------------------------------------------------------------------------------------
>tr|A0A836KB25|A0A836KB25_LEIEN/1977-2042 [subseq from] Uncharacterized protein OS=Leishmania enriettii OX=5663 GN=CUR178_00378 PE=4 SV=1
MQIFVKTLTGKTIALEVEPSDTIENVKAKIQD---KEGIPPDQQRLIFAGKQLEEGRTLADYNIQKEST----------------------------------------------------------------------------------------------------------------------------------------------------------------------------------------------------------------------------------------------------------------------------------------------------------------------------------------------------
>tr|A0A836KB25|A0A836KB25_LEIEN/2053-2118 [subseq from] Uncharacterized protein OS=Leishmania enriettii OX=5663 GN=CUR178_00378 PE=4 SV=1
MQIFVKTLTGKTIALEVEPSDTIENVKAKIQD---KEGIPPDQQRLIFAGKQLEEGRTLADYNIQKEST----------------------------------------------------------------------------------------------------------------------------------------------------------------------------------------------------------------------------------------------------------------------------------------------------------------------------------------------------
>tr|A0A836KB25|A0A836KB25_LEIEN/2129-2194 [subseq from] Uncharacterized protein OS=Leishmania enriettii OX=5663 GN=CUR178_00378 PE=4 SV=1
MQIFVKTLTGKTIALEVEPSDTIENVKAKIQD---KEGIPPDQQRLIFAGKQLEEGRTLADYNIQKEST----------------------------------------------------------------------------------------------------------------------------------------------------------------------------------------------------------------------------------------------------------------------------------------------------------------------------------------------------
>tr|A0A836KB25|A0A836KB25_LEIEN/2205-2270 [subseq from] Uncharacterized protein OS=Leishmania enriettii OX=5663 GN=CUR178_00378 PE=4 SV=1
MQIFVKTLTGKTIALEVEPSDTIENVKAKIQD---KEGIPPDQQRLIFAGKQLEEGRTLADYNIQKEST----------------------------------------------------------------------------------------------------------------------------------------------------------------------------------------------------------------------------------------------------------------------------------------------------------------------------------------------------
>tr|A0A836KB25|A0A836KB25_LEIEN/2281-2346 [subseq from] Uncharacterized protein OS=Leishmania enriettii OX=5663 GN=CUR178_00378 PE=4 SV=1
MQIFVKTLTGKTIALEVEPSDTIENVKAKIQD---KEGIPPDQQRLIFAGKQLEEGRTLADYNIQKEST----------------------------------------------------------------------------------------------------------------------------------------------------------------------------------------------------------------------------------------------------------------------------------------------------------------------------------------------------
>tr|A0A836KB25|A0A836KB25_LEIEN/2357-2422 [subseq from] Uncharacterized protein OS=Leishmania enriettii OX=5663 GN=CUR178_00378 PE=4 SV=1
MQIFVKTLTGKTIALEVEPSDTIENVKAKIQD---KEGIPPDQQRLIFAGKQLEEGRTLADYNIQKEST----------------------------------------------------------------------------------------------------------------------------------------------------------------------------------------------------------------------------------------------------------------------------------------------------------------------------------------------------
>tr|A0A836KB25|A0A836KB25_LEIEN/2433-2498 [subseq from] Uncharacterized protein OS=Leishmania enriettii OX=5663 GN=CUR178_00378 PE=4 SV=1
MQIFVKTLTGKTIALEVEPSDTIENVKAKIQD---KEGIPPDQQRLIFAGKQLEEGRTLADYNIQKEST----------------------------------------------------------------------------------------------------------------------------------------------------------------------------------------------------------------------------------------------------------------------------------------------------------------------------------------------------
>tr|A0A836KB25|A0A836KB25_LEIEN/2509-2574 [subseq from] Uncharacterized protein OS=Leishmania enriettii OX=5663 GN=CUR178_00378 PE=4 SV=1
MQIFVKTLTGKTIALEVEPSDTIENVKAKIQD---KEGIPPDQQRLIFAGKQLEEGRTLADYNIQKEST----------------------------------------------------------------------------------------------------------------------------------------------------------------------------------------------------------------------------------------------------------------------------------------------------------------------------------------------------
>tr|A0A836KB25|A0A836KB25_LEIEN/2585-2650 [subseq from] Uncharacterized protein OS=Leishmania enriettii OX=5663 GN=CUR178_00378 PE=4 SV=1
MQIFVKTLTGKTIALEVEPSDTIENVKAKIQD---KEGIPPDQQRLIFAGKQLEEGRTLADYNIQKEST----------------------------------------------------------------------------------------------------------------------------------------------------------------------------------------------------------------------------------------------------------------------------------------------------------------------------------------------------
>tr|A0A836KB25|A0A836KB25_LEIEN/2661-2726 [subseq from] Uncharacterized protein OS=Leishmania enriettii OX=5663 GN=CUR178_00378 PE=4 SV=1
MQIFVKTLTGKTIALEVEPSDTIENVKAKIQD---KEGIPPDQQRLIFAGKQLEEGRTLADYNIQKEST----------------------------------------------------------------------------------------------------------------------------------------------------------------------------------------------------------------------------------------------------------------------------------------------------------------------------------------------------
>tr|A0A836KB25|A0A836KB25_LEIEN/2737-2802 [subseq from] Uncharacterized protein OS=Leishmania enriettii OX=5663 GN=CUR178_00378 PE=4 SV=1
MQIFVKTLTGKTIALEVEPSDTIENVKAKIQD---KEGIPPDQQRLIFAGKQLEEGRTLADYNIQKEST----------------------------------------------------------------------------------------------------------------------------------------------------------------------------------------------------------------------------------------------------------------------------------------------------------------------------------------------------
>tr|A0A836KB25|A0A836KB25_LEIEN/2813-2878 [subseq from] Uncharacterized protein OS=Leishmania enriettii OX=5663 GN=CUR178_00378 PE=4 SV=1
MQIFVKTLTGKTIALEVEPSDTIENVKAKIQD---KEGIPPDQQRLIFAGKQLEEGRTLADYNIQKEST----------------------------------------------------------------------------------------------------------------------------------------------------------------------------------------------------------------------------------------------------------------------------------------------------------------------------------------------------
>tr|A0A836KB25|A0A836KB25_LEIEN/2889-2954 [subseq from] Uncharacterized protein OS=Leishmania enriettii OX=5663 GN=CUR178_00378 PE=4 SV=1
MQIFVKTLTGKTIALEVEPSDTIENVKAKIQD---KEGIPPDQQRLIFAGKQLEEGRTLADYNIQKEST----------------------------------------------------------------------------------------------------------------------------------------------------------------------------------------------------------------------------------------------------------------------------------------------------------------------------------------------------
>tr|A0A5E4AS73|A0A5E4AS73_MARMO/1-409 [subseq from] UV excision repair protein RAD23 OS=Marmota monax OX=9995 GN=GHT09_005305 PE=3 SV=1
MQVTLKTLQQQTFKIDIDPEETVKALKEKIESEKGKDAFPVAGQKLIYAGKILNDDTALKEYKIDEKNFVVVMVTKPKAVTTPAPAPTQQSSSVTTTTVSSSTATAVTQAPTPTPALAPTSTPASITPATTTASSEPAPTSATQQEKAAEKPVETPAATSPTSTDSTSGDASRSNLFEDATSALVTGQSYENMVTEIMSMGYEREQVIAALRASFNNPDRAVEYLLMGIPGDRESQAVVEPAQAAGTGAPQSSAVAAAAATTTATTTTASSGGHPLEFLRNQPQFQQMRQIIQQNPSLLPALLQQIGRENPQLLQQISQHQEHFIQMLNEPVQESGGQGGGGGSGSGGIAEAGSGHMNYIQVTPQEKEAIERLKALGFPEGLVIQAYFACEKNENLAANFLLQQNFDED
>tr|A0A7J8EGU7|A0A7J8EGU7_MOLMO/1-408 [subseq from] UV excision repair protein RAD23 OS=Molossus molossus OX=27622 GN=HJG59_015244 PE=3 SV=1
MQVTLKTLQQPTFKIHIDPEEMVKALKEKIESEKGKDAFPVAGQKLIYAGKILNDDTALKEYKIDEKNFVVVMVTKPKPVTTPAPTTTQPSNPATTTTVSSSTAPAVAQVPTPTPALAPTPTPASVTPASTTASSEPAPASATKQENPAEKPAETPVATSPTSTDSTSGDSSRSNLFEDATSALVTGQSYENMVTEIMSMGYEREQVIAALRASFNNPDRAVEYLLMGIPGDRESQAVVDPPPAASTGPPQSS-VAAAAATTTATTTTTSSGGHPLEFLRNQPQFQQMRQIIQQNPSLLPALLQQIGRENPQLLQQISQHQEHFIQMLNEPVQEAGGQGGGGGGGSGGIAEAGSGHMNYIQVTPQEKEAIERLKALGFPEGLVIQAYFACEKNENLAANFLLQQNFDED
>tr|A0A2U4CGJ6|A0A2U4CGJ6_TURTR/1-410 [subseq from] UV excision repair protein RAD23 OS=Tursiops truncatus OX=9739 GN=RAD23B PE=3 SV=1
MLVTLKTLQQQTFKIDIDPDETVRALKEKIESEKGKDAFPVAGQKLIYAGKILNDDTALKEYKIDEKNFVVVMVTKPKAVTTPAPATTQQSNSATTTTVSSSTAPTVVQAPTPAPTLAPapAPTPASVTPASTTASSEPAPASATKQEKPAEKPAETPVAASPTSTDSTSGDSSRSNLFEDATSALVTGQSYENMVTEIMSMGYEREQVIAALRASFNNPDRAVEYLLMGIPGDRESQAVVDPPPAASTGAPQSS-VAAAAATTTATTTTTSSGGHPLEFLRNQPQFQQMRQIIQQNPSLLPALLQQIGRENPQLLQQISQHQEHFIQMLNEPVQEAGGQGGGSGGGSGGIAEAGSGHMNYIQVTPQEKEAIERLKALGFPEGLVIQAYFACEKNENLAANFLLQQNFDED
>tr|A0A6J2LLE7|A0A6J2LLE7_9CHIR/1-408 [subseq from] UV excision repair protein RAD23 OS=Phyllostomus discolor OX=89673 GN=RAD23B PE=3 SV=1
MQVTLKTLQQQTFKIDIDPDETVKALKEKIESEKGKDAFPVAGQKLIYAGKILNDDTALKEYKIDEKNFVVVMVTKPKAVTTPAPTTTQQSNPATTTTISSSTAPAVAQVPTPTPALAPAPTPASVTPASTTTSSEPAPASATKQESPAEKPTETPVASSPTSTDSTSGDSSRSNLFEDATSALVTGQSYENMVTEIMSMGYEREQVIAALRASFNNPDRAVEYLLMGIPGDRESQAVVDPPPAATTGAPQSS-VAAAAATTTATTTTTSSGGHPLEFLRNQPQFQQMRQIIQQNPSLLPALLQQIGRENPQLLQQISQHQEHFIQMLNEPVQEAGGQGGGSGGSSGGIAEAGSGHMNYIQVTPQEKEAIERLKALGFPEGLVIQAYFACEKNENLAANFLLQQNFDED
>sp|Q29RK4|RD23B_BOVIN/1-408 [subseq from] UV excision repair protein RAD23 homolog B OS=Bos taurus OX=9913 GN=RAD23B PE=2 SV=1
MLVTLKTLQQQTFKIDIDPDETVRALKEKIESEKGKDAFPVAGQKLIYAGKILNDDTALKEYKIDEKNFVVVMVTKPKAVTTPAPATTQQSNSAATTTVSSSTAPAVTQAPAPAPASAPTPTPVSVTPAPTTASSEPAPASAAKQEKPAERPVETPVATTPTSTDSTSGDSSRSNLFEDATSALVTGQSYENMVTEIMSMGYEREQVIAALRASFNNPDRAVEYLLMGIPGDRESQAVVDPPPAASTGAPQSS-VAAAAATTTATTTTTSSGGHPLEFLRNQPQFQQMRQIIQQNPSLLPALLQQIGRENPQLLQQISQHQEHFIQMLNEPVQEAGGQGGGGGGGSGGIAEAGGGHMNYIQVTPQEKEAIERLKALGFPEGLVIQAYFACEKNENLAANFLLQQNFDED
>tr|A0A4W2D2B6|A0A4W2D2B6_BOBOX/1-408 [subseq from] UV excision repair protein RAD23 OS=Bos indicus x Bos taurus OX=30522 GN=RAD23B PE=3 SV=1
MLVTLKTLQQQTFKIDIDPDETVRALKEKIESEKGKDAFPVAGQKLIYAGKILNDDTALKEYKIDEKNFVVVMVTKPKAVTTPAPATTQQSNSAATTTVSSSTAPAVTQAPAPAPASAPTPTPVSVTPAPTTASSEPAPASAAKQEKPAERPVETPVATTPTSTDSTSGDSSRSNLFEDATSALVTGQSYENMVTEIMSMGYEREQVIAALRASFNNPDRAVEYLLMGIPGDRESQAVVDPPPAASTGAPQSS-VAAAAATTTATTTTTSSGGHPLEFLRNQPQFQQMRQIIQQNPSLLPALLQQIGRENPQLLQQISQHQEHFIQMLNEPVQEAGGQGGGGGGGSGGIAEAGGGHMNYIQVTPQEKEAIERLKALGFPEGLVIQAYFACEKNENLAANFLLQQNFDED
>tr|A0A6P5C970|A0A6P5C970_BOSIN/1-408 [subseq from] UV excision repair protein RAD23 OS=Bos indicus OX=9915 GN=RAD23B PE=3 SV=1
MLVTLKTLQQQTFKIDIDPDETVRALKEKIESEKGKDAFPVAGQKLIYAGKILNDDTALKEYKIDEKNFVVVMVTKPKAVTTPAPATTQQSNSAATTTVSSSTAPAVTQAPAPAPASAPTPTPVSVTPAPTTASSEPAPASAAKQEKPAERPVETPVATTPTSTDSTSGDSSRSNLFEDATSALVTGQSYENMVTEIMSMGYEREQVIAALRASFNNPDRAVEYLLMGIPGDRESQAVVDPPPAASTGAPQSS-VAAAAATTTATTTTTSSGGHPLEFLRNQPQFQQMRQIIQQNPSLLPALLQQIGRENPQLLQQISQHQEHFIQMLNEPVQEAGGQGGGGGGGSGGIAEAGGGHMNYIQVTPQEKEAIERLKALGFPEGLVIQAYFACEKNENLAANFLLQQNFDED
>tr|A0A340XM75|A0A340XM75_LIPVE/1-408 [subseq from] UV excision repair protein RAD23 OS=Lipotes vexillifer OX=118797 GN=LOC103074718 PE=3 SV=1
MLVTLKTLQQQTFKIDIDPDETVRALKEKIESEKGKDAFPVAGQKLIYAGKILNDDTALKEYKIDEKNFVVVMVTKPKAVTAPAPVTTQQSNSATTTTVSSSTAPAVVQAPTPAPTLAPTPTPASVTPASTTASSEPAPASAMKQEKPAEKPAETPVAASPTSTDSTSGDSSRSNLFEDATSALVTGQSYENMVTEIMSMGYEREQVIAALRASFNNPDRAVEYLLMGIPGDRESQAVVDPPPAASTGAPQSS-VAAAAATTTATTTTTSSGGHPLEFLRNQPQFQQMRQIIQQNPSLLPALLQQIGRENPQLLQQISQHQEHFIQMLNEPVQEAGSQGGGSGGGSGGIAEAGSGHMNYIQVTPQEKEAIERLKALGFPEGLVIQAYFACEKNENLAANFLLQQNFDED
>tr|A0A667H4B7|A0A667H4B7_LYNCA/1-408 [subseq from] UV excision repair protein RAD23 OS=Lynx canadensis OX=61383 GN=RAD23B PE=3 SV=1
MLVTLKTLQQQTFKIDIDPDETVKALKEKIESEKGKDAFPVAGQKLIYAGKILNDDTALKEYKIDEKNFVVVMVTKPKAVTTPAPATTQQSNPATTTTVSSTTAPAVVQVPTSPPALAPTPTPASITPASTTASSEPAPASATKQEKPAEKPAETPVATSPTSTDSTSGDSSRSNLFEDATSALVTGQSYENMVTEIMSMGYEREQVIAALRASFNNPDRAVEYLLMGIPGDRESQAVVDTPPAVSTGAPQSS-VAAAAATTTASTTTASPGGHPLEFLRNQPQFQQMRQIIQQNPSLLPALLQQIGRENPQLLQQISQHQEHFIQMLNEPVQEAGGQGGGGGGGSGGIAEAGSGHMNYIQVTPQEKEAIERLKALGFPEGLVIQAYFACEKNENLAANFLLQQNFDED
>tr|A0A6J1XDM2|A0A6J1XDM2_ACIJB/1-408 [subseq from] UV excision repair protein RAD23 OS=Acinonyx jubatus OX=32536 GN=RAD23B PE=3 SV=1
MLVTLKTLQQQTFKIDIDPDETVKALKEKIESEKGKDAFPVAGQKLIYAGKILNDDTALKEYKIDEKNFVVVMVTKPKAVTTPAPATTQQSNPATTTTVSSTTAPAVVQVPTSPPALAPTPTPASITPASTTASSEPAPASATKQEKPAEKPAETPVATSPTSTDSTSGDSSRSNLFEDATSALVTGQSYENMVTEIMSMGYEREQVIAALRASFNNPDRAVEYLLMGIPGDRESQAVVDTPPAVSTGAPQSS-VAAAAATTTASTTTASPGGHPLEFLRNQPQFQQMRQIIQQNPSLLPALLQQIGRENPQLLQQISQHQEHFIQMLNEPVQEAGGQGGGGGGGSGGIAEAGSGHMNYIQVTPQEKEAIERLKALGFPEGLVIQAYFACEKNENLAANFLLQQNFDED
>tr|A0A6P4WRF6|A0A6P4WRF6_PANPR/1-408 [subseq from] UV excision repair protein RAD23 OS=Panthera pardus OX=9691 GN=RAD23B PE=3 SV=1
MLVTLKTLQQQTFKIDIDPDETVKALKEKIESEKGKDAFPVAGQKLIYAGKILNDDTALKEYKIDEKNFVVVMVTKPKAVTTPAPATTQQSNPATTTTVSSTTAPAVVQVPTSPPALAPTPTPASITPASTTASSEPAPASATKQEKPAEKPAETPVATSPTSTDSTSGDSSRSNLFEDATSALVTGQSYENMVTEIMSMGYEREQVIAALRASFNNPDRAVEYLLMGIPGDRESQAVVDTPPAVSTGAPQSS-VAAAAATTTASTTTASPGGHPLEFLRNQPQFQQMRQIIQQNPSLLPALLQQIGRENPQLLQQISQHQEHFIQMLNEPVQEAGGQGGGGGGGSGGIAEAGSGHMNYIQVTPQEKEAIERLKALGFPEGLVIQAYFACEKNENLAANFLLQQNFDED
>tr|A0A6P6GVZ7|A0A6P6GVZ7_PUMCO/1-408 [subseq from] UV excision repair protein RAD23 OS=Puma concolor OX=9696 GN=RAD23B PE=3 SV=1
MLVTLKTLQQQTFKIDIDPDETVKALKEKIESEKGKDAFPVAGQKLIYAGKILNDDTALKEYKIDEKNFVVVMVTKPKAVTTPAPATTQQSNPATTTTVSSTTAPAVVQVPTSPPALAPTPTPASITPASTTASSEPAPASATKQEKPAEKPAETPVATSPTSTDSTSGDSSRSNLFEDATSALVTGQSYENMVTEIMSMGYEREQVIAALRASFNNPDRAVEYLLMGIPGDRESQAVVDTPPAVSTGAPQSS-VAAAAATTTASTTTASPGGHPLEFLRNQPQFQQMRQIIQQNPSLLPALLQQIGRENPQLLQQISQHQEHFIQMLNEPVQEAGGQGGGGGGGSGGIAEAGSGHMNYIQVTPQEKEAIERLKALGFPEGLVIQAYFACEKNENLAANFLLQQNFDED
>tr|M3WPZ7|M3WPZ7_FELCA/1-408 [subseq from] UV excision repair protein RAD23 OS=Felis catus OX=9685 GN=RAD23B PE=3 SV=1
MLVTLKTLQQQTFKIDIDPDETVKALKEKIESEKGKDAFPVAGQKLIYAGKILNDDTALKEYKIDEKNFVVVMVTKPKAVTTPAPATTQQSNPATTTTVSSTTAPAVVQVPTSPPALAPTPTPASITPASTTASSEPAPASATKQEKPAEKPAETPVATSPTSTDSTSGDSSRSNLFEDATSALVTGQSYENMVTEIMSMGYEREQVIAALRASFNNPDRAVEYLLMGIPGDRESQAVVDTPPAVSTGAPQSS-VAAAAATTTASTTTASPGGHPLEFLRNQPQFQQMRQIIQQNPSLLPALLQQIGRENPQLLQQISQHQEHFIQMLNEPVQEAGGQGGGGGGGSGGIAEAGSGHMNYIQVTPQEKEAIERLKALGFPEGLVIQAYFACEKNENLAANFLLQQNFDED
>tr|A0A673VNH1|A0A673VNH1_SURSU/1-408 [subseq from] UV excision repair protein RAD23 OS=Suricata suricatta OX=37032 GN=RAD23B PE=3 SV=1
MLVTLKTLQQQTFKIDIDPDETVKALKEKIESEKGKDAFPVAGQKLIYAGKILNDDTALKEYKIDEKNFVVVMVTKPKAVTTPAPATTQQSSPATTTTVSSSAAPAAVQVPAPAPALAPTPTPASVTPASTTASSEPAPASATKQEKPAEKPAETPVATSPTSTDSTSGDSSRSNLFEDATSALVTGQSYENMVTEIMSMGYEREQVIAALRASFNNPDRAVEYLLMGIPGDRESQAVVDTPPAVSTGAPQSS-VAAAAATTTASTTTASPGGHPLEFLRNQPQFQQMRQIIQQNPSLLPALLQQIGRENPQLLQQISQHQEHFIQMLNEPVQEAGGQGGGGGGGSGGIAEAGSGHMNYIQVTPQEKEAIERLKALGFPEGLVIQAYFACEKNENLAANFLLQQNFDED
>tr|H0XAS1|H0XAS1_OTOGA/1-413 [subseq from] UV excision repair protein RAD23 OS=Otolemur garnettii OX=30611 GN=RAD23B PE=3 SV=1
MQVTLKTLQQQTFKIDIDPEETVKALKEKIESEKGKDAFPVAGQKLIYAGKILNDDTALKEYKIDEKNFVVVMVTKPKAVSTPAPAaaAAQQSNPVTTTPVTSSTATTVAQAPTPAP--APASTPVSVTPASTTTSPEPAPASATKQEKPAEKPAETPVATSPTPTDSTSGDSSRSNLFEDATSALVTGQSYENMVTEIMSMGYEREQVIAALRASFNNPDRAVEYLLMGIPGDRESQAVVDPPQAAGTGTPQSSAVAAAAATTTATTTtTTSSGGHPLEFLRNQPQFQQMRQIIQQNPSLLPALLQQIGRENPQLLQQISQHQEHFIQMLNEPVQEAGGQGGGGgggGGGSGGIAEAGSGHMNYIQVTPQEKEAIERLKALGFPEGLVIQAYFACEKNENLAANFLLQQNFDED
>tr|G5BVD4|G5BVD4_HETGA/1-406 [subseq from] UV excision repair protein RAD23 OS=Heterocephalus glaber OX=10181 GN=GW7_01260 PE=3 SV=1
MQVTLKTLQQQIFKIDVD---LVKALKEKIESEKGKDAFPVAGQKLIYAGKILNDDTALKEYKIDEKNFVVVMVTKPKAVTTPAPATTQQSSPASTTTVSSSSATAVAQAPTPAPALAPTSAPASIAPAVTTVSSEPAPASAAQQEKPSEKPAETPVASSPASTDNTSGDSSRSNLFEDATSALVTGQSYENMVTEIMSMGYEREQVIAALRASFNNPDRAVEYLLMGIPGDRESQAVVDPPQAASTGAPQSSAVAAAAATTTAATTTTSSGGHPLEFLRNQPQFQQMRQIIQQNPSLLPALLQQIGRENPQLLQQISQHQEHFIQMLNEPVQEAGSQGGGGGGGSGGIAEAGSGHMNYIQVTPQEKEAIERLKALGFPEGLVIQAYFACEKNENLAANFLLQQNFDED
>tr|A0A6J0W7U7|A0A6J0W7U7_ODOVR/1-408 [subseq from] UV excision repair protein RAD23 OS=Odocoileus virginianus texanus OX=9880 GN=RAD23B PE=3 SV=1
MLVTLKTLQQQTFKIDIDPDETVRALKEKIESEKGKDAFPVAGQKLIYAGKILNDDTALKEYKIDEKNFVVVMVTKPKAVTTPAPATTQQSNSATTATVSSSTAPAVTQAPAPAPTLAPTPTPASVTPASTTASSEPAPASATKQEKPAERPVETPVATTPTSTDSTSGDSSRSNLFEDATSALVTGQSYENMVTEIMSMGYEREQVIAALRASFNNPDRAVEYLLMGIPGDRESQAVVDPPPAASTGAPQSSAAAAAAATTA-AATTTSSGGHPLEFLRNQPQFQQMRQIIQQNPSLLPALLQQIGRENPQLLQQISQHQEHFIQMLNEPVQEAGGQGGGGGGGSGGIAEAGSGHMNYIQVTPQEKEAIERLKALGFPEGLVIQAYFACEKNENLAANFLLQQNFDED
>tr|A0A2Y9J875|A0A2Y9J875_ENHLU/1-408 [subseq from] UV excision repair protein RAD23 OS=Enhydra lutris kenyoni OX=391180 GN=LOC111146084 PE=3 SV=1
MLVTLKTLQQQTFKIDIDPDETVKALKEKIESEKGKDAFPVAGQKLIYAGKILNDDTALKEYKIDEKNFVVVMVTKPKAVTTPAPATTQQSNPATTTTVSSSTAPTVAQAPAPAPALAPTPSPASVTPAPTTASSEPAPASATQPEKPAEKPAETPVATSPTATDSTSGDSSRSNLFEDATSALVTGQSYENMVTEIMSMGYEREQVIAALRASFNNPDRAVEYLLMGIPGDRESQAVVDTPPAVSTGAPPSS-VAAAAATTTASTTTASPGGHPLEFLRNQPQFQQMRQIIQQNPSLLPALLQQIGRENPQLLQQISQHQEHFIQMLNEPVQEAGGQGGGGGGGSGGIAEAGSGHMNYIQVTPQEKEAIERLKALGFPEGLVIQAYFACEKNENLAANFLLQQNFDED
>tr|A0A6P7DMM3|A0A6P7DMM3_SHEEP/1-408 [subseq from] UV excision repair protein RAD23 OS=Ovis aries OX=9940 GN=RAD23B PE=3 SV=1
MLVTLKTLQQQTFKIDIDPDETVRALKEKIESEKGKDAFPVAGQKLIYAGKILNDDTALKEYKIDEKNFVVVMVTKPKAVTTPAPATTQQSNSATTTTVSSSTAPAVTQAPAPAPTLAPAPTPASVTPASTTASSEPAPASVTKQEKPAERPVETPVATTPTSTDSTSGDSSRSNLFEDATSALVTGQSYENMVTEIMSMGYEREQVIAALRASFNNPDRAVEYLLMGIPGDRESQAVVDPPPTASTGAPQSS-VAAAAATTTATTTTASSGGHPLEFLRNQPQFQQMRQIIQQNPSLLPALLQQIGRENPQLLQQISQHQEHFIQMLNEPVQEAGGQGGGGGGGSGGIAEAGSGHMNYIQVTPQEKEAIERLKALGFPEGLVIQAYFACEKNENLAANFLLQQNFDED
>tr|G7NEK8|G7NEK8_MACMU/1-387 [subseq from] UV excision repair protein RAD23 (Fragment) OS=Macaca mulatta OX=9544 GN=EGK_07457 PE=3 SV=1
----------------------VKALKEKIESEKGKDAFPVAGQKLIYAGKILNDDTALKEYKIDEKNFVVVMVTKPKAVSTPAPATTQQSAPASTTAITSSTATTVAQAPTPVPALAPTSTPASITPASATASSEPAPASATKQKKAAEKPAETPVATSPTATDSTSGDSSRSNLFEDATSALVTGQSYENMVTEIMSMGYEREQVIAALRASFNNPDRAVEYLLMGIPGDRESQAVVDPPQAASTGAPQSSAVAAAAATTTATTTTTSSGGHPLEFLRNQPQFQQMRQIIQQNPSLLPALLQQIGRENPQLLQQISQHQEHFIQMLNEPVQEAGGQGGGGGGGSGGIAEAGSGPMNYIQVTPQEKEAIERLKALGFPEGLVIQAYFACEKNENLAANFLLQQNFDED
>tr|A0A2Y9HB60|A0A2Y9HB60_NEOSC/42-449 [subseq from] UV excision repair protein RAD23 OS=Neomonachus schauinslandi OX=29088 GN=RAD23B PE=3 SV=1
MLVTLKTLQQQTFKIDIDPDETVKALKEKIESEKGKDAFPVAGQKLIYAGKILNDDTALKEYKIDEKNFVVVMVTKPKAVTTPAPATTQQSNPATTTTVSSSTAPAVAQAPAPAPTLAPTPSPASVTPAPTTASSEPAPASAAQPEKPAEKPAETPVATSPTATDSTSGDSSRSNLFEDATSALVTGQSYENMVTEIMSMGYEREQVIAALRASFNNPDRAVEYLLMGIPGDRESQAVVDTPPAVSTGAPPSS-VAAAAATTTASTTTASPGGHPLEFLRNQPQFQQMRQIIQQNPSLLPALLQQIGRENPQLLQQISQHQEHFIQMLNEPVQEAGGQGGGGGGGSGGIAEAGSGHMNYIQVTPQEKEAIERLKALGFPEGLVIQAYFACEKNENLAANFLLQQNFDED
>tr|A0A452FP98|A0A452FP98_CAPHI/1-408 [subseq from] UV excision repair protein RAD23 OS=Capra hircus OX=9925 GN=RAD23B PE=3 SV=1
MLVTLKTLQQQTFKIDIDPDETVRALKEKIESEKGKDAFPVAGQKLIYAGKILNDDTALKEYKIDEKNFVVVMVTKPKAVTTPAPATTQQSNSATTTTVSSSTAPAVTQAPAPAPTLAPAPAPASVTPASTTASSEPTPASVTKQEKPAERPVETPVATTPTSTDSTSGDSSRSNLFEDATSALVTGQSYENMVTEIMSMGYEREQVIAALRASFNNPDRAVEYLLMGIPGDRESQAVVDPPPAASTGAPQSS-VAAAAATTTATTTTASSGGHPLEFLRNQPQFQQMRQIIQQNPSLLPALLQQIGRENPQLLQQISQHQEHFIQMLNEPVQEAGGQGGGGGGGSGGIAEAGSGHMNYIQVTPQEKEAIERLKALGFPEGLVIQAYFACEKNENLAANFLLQQNFDED
>tr|A0A3Q7VLF2|A0A3Q7VLF2_URSAR/1-408 [subseq from] UV excision repair protein RAD23 OS=Ursus arctos horribilis OX=116960 GN=RAD23B PE=3 SV=1
MLVTLKTLQQQTFKIDIDPDETVKALKEKIESEKGKDAFPVAGQKLIYAGKILNDDTALKEYKIDEKNFVVVMVTKPKAVTTPAPATTQQSNPATTTTVSSSTAPAVAQAPAPAPALAPTPSPASVTPAPTTASSEPAPASATQPEKPAEKPAETPVATSPTATDSTSGDSSRSNLFEDATSALVTGQSYENMVTEIMSMGYEREQVIAALRASFNNPDRAVEYLLMGIPGDRDSQAVVDTPPAVSTGAPPSS-VAAAAATTTASTTTASPGGHPLEFLRNQPQFQQMRQIIQQNPSLLPALLQQIGRENPQLLQQISQHQEHFIQMLNEPVQEAGGQGGGGGGGSGGIAEAGSGHMNYIQVTPQEKEAIERLKALGFPEGLVIQAYFACEKNENLAANFLLQQNFDED
>tr|A0A452RP80|A0A452RP80_URSAM/1-408 [subseq from] UV excision repair protein RAD23 OS=Ursus americanus OX=9643 GN=RAD23B PE=3 SV=1
MLVTLKTLQQQTFKIDIDPDETVKALKEKIESEKGKDAFPVAGQKLIYAGKILNDDTALKEYKIDEKNFVVVMVTKPKAVTTPAPATTQQSNPATTTTVSSSTAPAVAQAPAPAPALAPTPSPASVTPAPTTASSEPAPASATQPEKPAEKPAETPVATSPTATDSTSGDSSRSNLFEDATSALVTGQSYENMVTEIMSMGYEREQVIAALRASFNNPDRAVEYLLMGIPGDRDSQAVVDTPPAVSTGAPPSS-VAAAAATTTASTTTASPGGHPLEFLRNQPQFQQMRQIIQQNPSLLPALLQQIGRENPQLLQQISQHQEHFIQMLNEPVQEAGGQGGGGGGGSGGIAEAGSGHMNYIQVTPQEKEAIERLKALGFPEGLVIQAYFACEKNENLAANFLLQQNFDED
>tr|A0A2U3WLK8|A0A2U3WLK8_ODORO/1-408 [subseq from] UV excision repair protein RAD23 OS=Odobenus rosmarus divergens OX=9708 GN=RAD23B PE=3 SV=1
MLVTLKTLQQQTFKIDIDPDETVKALKEKIESEKGKDAFPVAGQKLIYAGKILNDDTALKEYKIDEKNFVVVMVTKPKAVTTPAPATTQQSNPATTTTVSSSTAPAVAQAPAPAPTLAPTPSPASVTPAPTTASSEPAPTSAAQPEKPAEKPAETPVATSPTATDSTSGDSSRSNLFEDATSALVTGQSYENMVTEIMSMGYEREQVIAALRASFNNPDRAVEYLLMGIPGDRESQAVVDTPPAVSTGAPPSS-VAAAAATTTASTTTASPGGHPLEFLRNQPQFQQMRQIIQQNPSLLPALLQQIGRENPQLLQQISQHQEHFIQMLNEPVQEAGGQGGGGGGGSGGIAEAGSGHMNYIQVTPQEKEAIERLKALGFPEGLVIQAYFACEKNENLAANFLLQQNFDED
>tr|A0A3Q7QE86|A0A3Q7QE86_CALUR/1-408 [subseq from] UV excision repair protein RAD23 OS=Callorhinus ursinus OX=34884 GN=RAD23B PE=3 SV=1
MLVTLKTLQQQTFKIDIDPDETVKALKEKIESEKGKDAFPVAGQKLIYAGKILNDDTALKEYKIDEKNFVVVMVTKPKAVTTPAPATTQQSNPATTTTVSSSTAPAVAQAPAPAPTLAPTPSPASVTPAPTTASSEPAPTSAAQPEKPAEKPAETPVATSPTATDSTSGDSSRSNLFEDATSALVTGQSYENMVTEIMSMGYEREQVIAALRASFNNPDRAVEYLLMGIPGDRESQAVVDTPPAVSTGAPPSS-VAAAAATTTASTTTASPGGHPLEFLRNQPQFQQMRQIIQQNPSLLPALLQQIGRENPQLLQQISQHQEHFIQMLNEPVQEAGGQGGGGGGGSGGIAEAGSGHMNYIQVTPQEKEAIERLKALGFPEGLVIQAYFACEKNENLAANFLLQQNFDED
>tr|A0A2U3ZQ40|A0A2U3ZQ40_ODORO/1-408 [subseq from] UV excision repair protein RAD23 OS=Odobenus rosmarus divergens OX=9708 GN=RAD23B PE=3 SV=1
MLVTLKTLQQQTFKIDIDPDETVRALKEKIESEKGKDAFPVAGQKLIYAGKILNDDTALKEYKIDEKNFVVVMVTKPKAVTTPAPATTQQSNPATTTTVSSSTAPAVAQAPAPAPTLAPTPSPASVTPAPTTASSEPAPTSAAQPEKPAEKPAETPVATSPTATDSTSGDSSRSNLFEDATSALVTGQSYENMVTEIMSMGYEREQVIAALRASFNNPDRAVEYLLMGIPGDRESQAVVDTPPAVSTGAPPSS-VAAAAATTTASTTTASPGGHPLEFLRNQPQFQQMRQIIQQNPSLLPALLQQIGRENPQLLQQISQHQEHFIQMLNEPVQEAGGQGGGGGGGSGGIAEAGSGHMNYIQVTPQEKEAIERLKALGFPEGLVIQAYFACEKNENLAANFLLQQNFDED
>tr|I3NFK0|I3NFK0_ICTTR/1-409 [subseq from] UV excision repair protein RAD23 OS=Ictidomys tridecemlineatus OX=43179 GN=RAD23B PE=3 SV=1
MQVTLKTLQQQTFKIDIDPEETVKALKEKIESEKGKDAFPVAGQKLIYAGKILNDDTALKEYKIDEKNFVVVMVTKPKTVTTPAPAPTQQSSSATTTTVSSSTAPAVTQAPTPTPALAPTSTPASITPATTTASSEPAPTSATQQEKAAEKPVETPAATSPTSSDSTSGDASRSNLFEDATSALVTGQSYENMVTEIMSMGYEREQVIAALRASFNNPDRAVEYLLMGIPGDRESQAVVEPAQAAGTGTSQSSAVAAAAATTTATTTTASSGGHPLEFLRNQPQFQQMRQIIQQNPSLLPALLQQIGRENPQLLQQISQHQEHFIQMLNEPVQESGGQGGGGGSGSGGIAEAGSGHMNYIQVTPQEKEAIERLKALGFPEGLVIQAYFACEKNENLAANFLLQQNFDED
>tr|A0A6J2F0G7|A0A6J2F0G7_ZALCA/1-408 [subseq from] UV excision repair protein RAD23 OS=Zalophus californianus OX=9704 GN=RAD23B PE=3 SV=1
MLVTLKTLQQQTFKIDIDPDETVKALKEKIESEKGKDAFPVAGQKLIYAGKILNDDTALKEYKIDEKNFVVVMVTKPKAVTTPAPATTQQSNPATTTTVSSSTAPAVAQAPAPAPTLAPAPSPASVTPAPTTASSEPAPTSAAQPEKPAEKPAETPVATSPTATDSTSGDSSRSNLFEDATSALVTGQSYENMVTEIMSMGYEREQVIAALRASFNNPDRAVEYLLMGIPGDRESQAVVDTPPAVSTGAPPSS-VAAAAATTTASTTTASPGGHPLEFLRNQPQFQQMRQIIQQNPSLLPALLQQIGRENPQLLQQISQHQEHFIQMLNEPVQEAGGQGGGGGGGSGGIAEAGSGHMNYIQVTPQEKEAIERLKALGFPEGLVIQAYFACEKNENLAANFLLQQNFDED
>tr|G1MF30|G1MF30_AILME/1-408 [subseq from] UV excision repair protein RAD23 OS=Ailuropoda melanoleuca OX=9646 GN=RAD23B PE=3 SV=2
MLVTLKTLQQQTFKIDIDPDETVKALKEKIESEKGKDAFPVAGQKLIYAGKILNDDTALKEYKIDEKNFVVVMVTKPKAVTTPAPATTQQSNPATTTTVSSSTAPAVAQAPAPAPTLAPTPSPASVTPAPTTASSEPAPASATQPEKPAEKPAETPVATSPTATDSTSGDSSRSNLFEDATSALVTGQSYENMVTEIMSMGYEREQVIAALRASFNNPDRAVEYLLMGIPGDRDSQAVVDTPPAVSTGAPPSS-VAAAAATTTASTTTANPGGHPLEFLRNQPQFQQMRQIIQQNPSLLPALLQQIGRENPQLLQQISQHQEHFIQMLNEPVQEAGGQGGGGGGGSGGIAEAGSGHMNYIQVTPQEKEAIERLKALGFPEGLVIQAYFACEKNENLAANFLLQQNFDED
>tr|A0A1U7TE56|A0A1U7TE56_CARSF/6-392 [subseq from] UV excision repair protein RAD23 OS=Carlito syrichta OX=1868482 GN=RAD23B PE=3 SV=1
----------------------VKALKEKIESEKGKDAFPVAGQKLIYAGKILNDDTALKEYKIDEKNFVVVMVTKPKAVSAPTPATTQQSNPATTTAVTSSTATTVAQAPTPTPALAPTSTPASITPASTTASSEPAPASATKQEKPAEKPAEAPVATSPTSTDSTSGDSSRSNLFEDATSALVTGQSYENMVTEIMSMGYEREQVIAALRASFNNPDRAVEYLLMGIPGDRESQAVVDPPQAASTGAPQSSAVAAAAATTTATTTTTSSGGHPLEFLRNQPQFQQMRQIIQQNPSLLPALLQQIGRENPQLLQQISQHQEHFIQMLNEPVQEAGGQGGGGGGSSGGIAEAGSGHMNYIQVTPQEKEAIERLKALGFPEGLVIQAYFACEKNENLAANFLLQQNFDED
>tr|A0A2K5MMX0|A0A2K5MMX0_CERAT/1-397 [subseq from] UV excision repair protein RAD23 OS=Cercocebus atys OX=9531 GN=RAD23B PE=3 SV=1
MQVTLKTLQQQTFKIDIDPEETVKALKEKIESEKGKDAFPVAGQKLIYAGKILNDDTALKEYKIDEKNFVVVMVTKPKAVSTPAPATTQQSAPASTTAVTSSTATTVAQAPTPVPALAPTSTPASITPASATASSEPAPASATKQEKPAEKPAETPVATSPTATDRK---------F---YLKILTGQSYENMVTEIMSMGYEREQVIAALRASFNNPDRAVEYLLMGIPGDRESQAVVDPPQAASTGAPQSSAVAAAAATTTATTTTTSSGGHPLEFLRNQPQFQQMRQIIQQNPSLLPALLQQIGRENPQLLQQISQHQEHFIQMLNEPVQEAGGQGGGGGGGSGGIAEAGSGHMNYIQVTPQEKEAIERLKALGFPEGLVIQAYFACEKNENLAANFLLQQNFDED
>tr|G9KJY0|G9KJY0_MUSPF/1-406 [subseq from] UV excision repair protein RAD23 (Fragment) OS=Mustela putorius furo OX=9669 PE=2 SV=1
MLVTLKTLQQQTFKIDIDPDETVKALKEKIESEKGKDAFPVAGQKLIYAGKILNDDTALKEYKIDEKNFVVVMVTKPKAV-TPAPATTQQSSPATTTTVSSSTAPAVAQAPTPAPALAPTPSPASITPAPTTASSEPAPASATQPEKPAEKPAETPVATSPTATDSTSGDSSRSNLFEDATSALVTGQSYENMVTEIMSMGYEREQVIAALRASFNNPDRAVEYLLMGIPGDRESQAVVDTPPAVSTGAPPSS-VAAAAATTTASTTTASPGGHPLEFLRNQPQFQQMRQIIQQNPSLLPALLQQIGRENPQLLQQISQHQEHFIQMLNEPVQEAGGQGGGGGGGSGGIGEAGSGHMNYIQVTPQEKEAIERLKALGFPEGLVIQAYFACEKNENLAANFLLQQNFDE-
>tr|L5L1Z1|L5L1Z1_PTEAL/1-24 [subseq from] UV excision repair protein RAD23 OS=Pteropus alecto OX=9402 GN=PAL_GLEAN10009397 PE=3 SV=1
MQVTLKTLQQQTFKIDIDPEETHV-------------------------------------------------------------------------------------------------------------------------------------------------------------------------------------------------------------------------------------------------------------------------------------------------------------------------------------------------------------------------------------------------
>tr|L5L1Z1|L5L1Z1_PTEAL/53-439 [subseq from] UV excision repair protein RAD23 OS=Pteropus alecto OX=9402 GN=PAL_GLEAN10009397 PE=3 SV=1
---------------------IVKALKEKIESEKGKDAFPVAGQKLIYAGKILNDDTALKEYKIDEKNFVVVMVTKPKAVTTPAPATTQQSNSATTTTVSSSTAPAVAQTPTPTPALAPTPTPASITPASTTASSEPAPASATKQENPAEKPAETPVATSPTSTDSTSGDSSRSNLFEDATSALVTGQSYENMVTEIMSMGYEREQVIAALRASFNNPDRAVEYLLMGIPGDRESQAVVDPPPAASTGAPQSS-VAAAAATTTATTTTTSSGGHPLEFLRNQPQFQQMRQIIQQNPSLLPALLQQIGRENPQLLQQISQHQEHFIQMLNEPVQEAGGQGGGGGGGSGGIAEAGSGHMNYIQVTPQEKEAIERLKALGFPEGLVIQAYFACEKNENLAANFLLQQNFDED
>tr|A0A811ZFA1|A0A811ZFA1_NYCPR/1-407 [subseq from] (raccoon dog) hypothetical protein OS=Nyctereutes procyonoides OX=34880 GN=NYPRO_LOCUS20274 PE=4 SV=1
MLVTLKTLQQQTFKIDIDPDETVKALKEKIESEKGKDAFPVAGQKLIYAGKILNDDTALKEYKIDEKNFVVVMVTKPKAVTTPAPATTQQSNPATTTTVSSSTAPTVVQAPAP-PVLAPTPSPASVTPAPATTSSEPAPTSVTQQEKPAEKPAETPVATSPTATDSTSGDSSRSNLFEDATSALVTGQSYENMVTEIMSMGYEREQVIAALRASFNNPDRAVEYLLMGIPGDRESQAVVDTPPAVSTGAPPSS-VAAAAATTTASTTTASPGGHPLEFLRNQPQFQQMRQIIQQNPSLLPALLQQIGRENPQLLQQISQHQEHFIQMLNEPVQEAGGQGGGGGGGSGGIAEAGSGHMNYIQVTPQEKEAIERLKALGFPEGLVIQAYFACEKNENLAANFLLQQNFDED
>tr|A0A096P0Y4|A0A096P0Y4_PAPAN/1-397 [subseq from] UV excision repair protein RAD23 OS=Papio anubis OX=9555 GN=RAD23B PE=3 SV=2
MQVTLKTLQQQTFKIDIDPEETVKALKEKIESEKGKDAFPVAGQKLIYAGKILNDDTALKEYKIDEKNFVVVMVTKPKAVSTPAPATTQQSAPASTTAVTSSTATTVAQAPTPVPALAPTSTPASITPASATASSEPAPASATKQEKPTEKPAETPVATSPTATDRK---------F---YLKILTGQSYENMVTEIMSMGYEREQVIAALRASFNNPDRAVEYLLMGIPGDRESQAVVDPPQAASTGAPQSSAVAAAAATTTATTTTTSSGGHPLEFLRNQPQFQQMRQIIQQNPSLLPALLQQIGRENPQLLQQISQHQEHFIQMLNEPVQEAGGQGGGGGGGSGGIAEAGSGHMNYIQVTPQEKEAIERLKALGFPEGLVIQAYFACEKNENLAANFLLQQNFDED
>tr|A0A2K6RKZ9|A0A2K6RKZ9_RHIRO/1-397 [subseq from] UV excision repair protein RAD23 OS=Rhinopithecus roxellana OX=61622 GN=RAD23B PE=3 SV=1
MQVTLKTLQQQTFKIDIDPEETVKALKEKIESEKGKDAFPVAGQKLIYAGKILNDDTALKEYKIDEKNFVVVMVTKPKAVSTPAPATTQQSAPASTTAVTSSTATTVAQAPTPVPALAPTSTPASITPASATASSEPAPASATKQEKPAEKPAETPVATSPTTTDRK---------F---YLKILTGQSYENMVTEIMSMGYEREQVIAALRASFNNPDRAVEYLLMGIPGDRESQAVVDPPQAASTGAPQSSAVAAAAATTTATTTTTSSGGHPLEFLRNQPQFQQMRQIIQQNPSLLPALLQQIGRENPQLLQQISQHQEHFIQMLNEPVQEAGGQGGGGGGGSGGIAEAGSGHMNYIQVTPQEKEAIERLKALGFPEGLVIQAYFACEKNENLAANFLLQQNFDED
>tr|A0A2I3HFT4|A0A2I3HFT4_NOMLE/1-397 [subseq from] UV excision repair protein RAD23 OS=Nomascus leucogenys OX=61853 GN=RAD23B PE=3 SV=1
MQVTLKTLQQLTFWIDIDPDETVKALKEKIESEKGKDAFPVAGQKLIYAGKILNDDTALKEYKIDEKNFVVVMVTKPKAVSTPAPATTQQSAPASTTAVTSSTATTVAQAPTPVPALAPTSTPASITPASVTASSEPAPASATKQEKPAEKPAETPVATSPTATDRK--------FF----LKILTGQSYENMVTEIMSMGYEREQVIAALRASFNNPDRAVEYLLMGIPGDRESQAVVDPPQAASTGAPQSSAVAAAAATTTATTTTTSSGGHPLEFLRNQPQFQQMRQIIQQNPSLLPALLQQIGRENPQLLQQISQHQEHFIQMLNEPVQEAGGQGGGGGGGSGGIAEAGSGHMNYIQVTPQEKEAIERLKALGFPEGLVIQAYFACEKNENLAANFLLQQNFDED
>tr|E2R4A5|E2R4A5_CANLF/1-406 [subseq from] UV excision repair protein RAD23 OS=Canis lupus familiaris OX=9615 GN=RAD23B PE=3 SV=2
MLVTLKTLQQQTFKIDIDPDETVKALKEKIESEKGKDAFPVAGQKLIYAGKILNDDTALKEYKIDEKNFVVVMVTKPKAVTTPAPATTQQSNPATTTTVSSSTAPTVVQAPAP-PVLAPTPSPASVTPAPAT-SSEPAPTSVTQQEKPAEKPAETPVATSPTATDSTSGDSSRSNLFEDATSALVTGQSYENMVTEIMSMGYEREQVIAALRASFNNPDRAVEYLLMGIPGDRESQAVVDTPPAVSTGAPPSS-VAAAAATTTASTTTASPGGHPLEFLRNQPQFQQMRQIIQQNPSLLPALLQQIGRENPQLLQQISQHQEHFIQMLNEPVQEAGGQGGGGGGGSGGIAEAGSGHMNYIQVTPQEKEAIERLKALGFPEGLVIQAYFACEKNENLAANFLLQQNFDED
>tr|A0A7J7UR77|A0A7J7UR77_MYOMY/1-131 [subseq from] UV excision repair protein RAD23 OS=Myotis myotis OX=51298 GN=mMyoMyo1_016222 PE=3 SV=1
MQVTLKTLQQQTFKIDIDPEETVKALKEKIESEKGKDAFPVAGQKLIYAGKILNDDTALKEYKIDEKNFVVVMVTKPKAVTTPAPTTTQQSNLTTTTTVSSSTAPAVAQVPTPTPALAPTPTPTpTLTPTP---------------------------------------------------------------------------------------------------------------------------------------------------------------------------------------------------------------------------------------------------------------------------------------
>tr|A0A7J7UR77|A0A7J7UR77_MYOMY/128-436 [subseq from] UV excision repair protein RAD23 OS=Myotis myotis OX=51298 GN=mMyoMyo1_016222 PE=3 SV=1
-----------------------------------------------------------------------------------------------------TPTPTPTPTPTPTPTPTPTPTPTSITPASATASSEPAPVSATKQENPVEQPAETPVATSPTSTDSTSGDSSRSNLFEDATSALVTGQSYENMVTEIMSMGYEREQVIAALRASFNNPDRAVEYLLMGIPGDRESQAVVDPPPVATTGPPQSS-VAAAAATTTATTTTTSSGGHPLEFLRNQPQFQQMRQIIQQNPSLLPALLQQIGRENPQLLQQISQHQEHFIQMLNEPVQEAGGQGGGGggGGGSGGIAEAGSGHMNYIQVTPQEKEAIERLKALGFPEGLVIQAYFACEKNENLAANFLLQQNFDED
>tr|A0A5N3ULD3|A0A5N3ULD3_MUNMU/1-408 [subseq from] UV excision repair protein RAD23 OS=Muntiacus muntjak OX=9888 GN=FD754_025178 PE=3 SV=1
MLVTLKTLQQQTFKIDIDPDEMVRALKEKIESEKGKDAFPVAGQKLIYAGKILNDDTALKEYKIDEKNFVVVMVTKPKAVTTPAPAPTQQSNSATTTTVSSSTAPAVTQAPAPAPTLAPTPTPASVTPASTIASSEPAPASARKQEKPAERLVETPVVTTPTSTDSTSGDSSRSNLFEDATSALVTGQSYENMVTEIMSMGYEREQVIAALRASFNNPDRAVEYLLMGIPGDRESQAVADPPPAAGTGAPQSS-VAAAAATTTAATTTASSGGHPLEFLQNQPQFQQMRQIIQQNPSLLPALLQQIGRENPQLLQQISQHQEHFIQMLNEPVQEAGGQGGGGGGGSGGIAEAGSDHMNYIQVTPQEKEAIERLKALGFPEGLVIQAYFACEKNENLAANFLLQQNFDED
>tr|B4DEA3|B4DEA3_HUMAN/1-391 [subseq from] UV excision repair protein RAD23 OS=Homo sapiens OX=9606 PE=2 SV=1
MQVTLKTLQQQTFKIDIDPEETVKALKEKIESEKGKDAFPVAGQKLIYAGKILNDDTALKEYKIDEKNFVVVMVTKPKAVSTPAPATTQQSAPASTTAVTSSTTTTVAQAPTPVPALAPTSTPASITPASATASSEPAPASAAKQEKPAEKPAETPVATSPTATDSTSGDSSRSNLFEDATSALVTGQSYENMVTEIMSMGYEREQVIAALRASFNNPDRAVEYLLMGIPGDRESQAVVDPPQAASTGAPQSSAVAAAAATTTATTTTTSSGGHPLEFLRNQPQFQQMRQIIQQNPSLLPALLQQIGRENPQLLQQISQHQEHFIQMLNEPVQEAGGQGGGGGGGSGGIAEAGSGHMNYIQVTPQEKEAIERVSLSKTLKKLVLGWAHACN------------------
>tr|F7ASD0|F7ASD0_MONDO/10-420 [subseq from] UV excision repair protein RAD23 OS=Monodelphis domestica OX=13616 GN=RAD23B PE=3 SV=2
MQITLKTLQQQTFKIDIDPEETVKALKEKIESEKGKDAFPVAGQKLIYAGKILNDDTALKEYKIDEKNFVVVMVTKPKAAATsaPSPATTQQSIPATTSTVSSSTAASVAQAPTPSPALAPTPTPTSVTPTPAAAVCEPIPTSAPKEEKPAEKPVEAPIGVSPTSSDSTLGDSSRSNLFEDATSALVTGQSYENMVTEIMSMGYEREQVIAALRASFNNPDRAVEYLLMGIPGDRENQSVVDPPQAASTGAAQSSAVAAAAATTTATTTtTTTSGGHPLEFLRNQPQFQQMRQIIQQNPSLLPALLQQIGRENPQLLQQISQHQEHFIQMLNEPVQESGGQGGG-GGGSGGIAEAGSGHMNYIQVTPQEKEAIERLKALGFPEGLVIQAYFACEKNENLAANFLLQQNFDED
>tr|A0A6P3IXU6|A0A6P3IXU6_BISBI/1-406 [subseq from] UV excision repair protein RAD23 OS=Bison bison bison OX=43346 GN=LOC105003603 PE=3 SV=1
MLVTLKTLQQQTFKIDIDPDETVRALKEKIESEKGKDAFPVAGQKLIYAGKILNDDTALKEYKIDEKNFVVVMVTKPKAVTTPASATTQQXS-AATTTVSSSTVPAVTQAPAPAPTSAPTPTPVSVTPAPTTASSEPAPASAAKQEKPAERPVETPVATTPTSTDSTSGDSSRSNLFEDATSALVTGQSYENMVTEIMSMGDEREQVIAALRASFNNPDRAVEYLLMXIPGDRESQAVVDPPPAASTGAPQSS-VAAAAATTTATT-TTSSGGHPLEFLRNQPQFQQMRQIIQQNPSLLPALLQQIGRENPQLLQQLSQHQEHFIQMLNEPVQEAGGQGGGGGGGSGGIAEAGSGHMNYIQVTPQEKEAIERLKASGFPEGLVIQVYFACEKNENLAANFLLQQNFDED
>tr|A0A7J7EQ48|A0A7J7EQ48_DICBM/17-404 [subseq from] UV excision repair protein RAD23 OS=Diceros bicornis minor OX=77932 GN=HPG69_013561 PE=3 SV=1
--------------------KEVKALKEKIESEKGKDAFPVAGQKLIYAGKILNDDTALKEYKIDEKNFVVVMVTKPKAVTTPAPATTQQSNPATTTTVSSSTAPAVAQAPTPAPALAPTPTPASITPVSTTASSEPAPPSATKQEKPAEKPAETPVATSPTSTDSTSGDASRSNLFEDATSALVTGQSYENMVTEIMSMGYEREQVIAALRASFNNPDRAVEYLLMGIPGDRESQAVVDPPPAASTGAPQSS-VAAAAATTTATTTTTSSGGHPLEFLRNQPQFQQMRQIIQQNPSLLPALLQQIGRENPQLLQQISQHQEHFIQMLNEPVQEAGGQGGGGGGGSGGIAEAGSGHMNYIQVTPQEKEAIERLKALGFPEGLVIQAYFACEKNENLAANFLLQQNFDED
>tr|A0A6P5LHU1|A0A6P5LHU1_PHACI/10-420 [subseq from] UV excision repair protein RAD23 OS=Phascolarctos cinereus OX=38626 GN=RAD23B PE=3 SV=1
MQITLKTLQQQTFKIDISPEATVKALKEKIESEKGKDAFPVAGQKLIYAGKILNDDTALKEYKIDEKNFVVVMVTKPKAaaTSTPSPSTTQQSNPATTTTVSSSTAASVAQAPTPSPALAPTPTPTSVTPTPAAAACEPVPTSAPKEEKPAEKPVEAPLGISPTSSDSTLGDSSRSNLFEDATSALVTGQSYENMVTEIMSMGYEREQVIAALRASFNNPDRAVEYLLMGIPGDRESQAVVDPPQAASTGAAQSSAVAAAAATTTATTTtTTTSGGHPLEFLRNQPQFQQMRQIIQQNPSLLPALLQQIGRENPQLLQQISQHQEHFIQMLNEPVQESGGQGGG-GGGSGGIAEAGSGHMNYIQVTPQEKEAIERLKALGFPEGLVIQAYFACEKNENLAANFLLQQNFDED
>tr|A0A7J7UQU9|A0A7J7UQU9_MYOMY/1-134 [subseq from] UV excision repair protein RAD23 OS=Myotis myotis OX=51298 GN=mMyoMyo1_016222 PE=3 SV=1
MQVTLKTLQQQTFKIDIDPEETVraevKALKEKIESEKGKDAFPVAGQKLIYAGKILNDDTALKEYKIDEKNFVVVMVTKPKAVTTPAPTTTQQSNLTTTTTVSSSTAPAVAQVPTPTPALAPTPTPTpTLTPT----------------------------------------------------------------------------------------------------------------------------------------------------------------------------------------------------------------------------------------------------------------------------------------
>tr|A0A7J7UQU9|A0A7J7UQU9_MYOMY/132-440 [subseq from] UV excision repair protein RAD23 OS=Myotis myotis OX=51298 GN=mMyoMyo1_016222 PE=3 SV=1
-----------------------------------------------------------------------------------------------------TPTPTPTPTPTPTPTPTPTPTPTSITPASATASSEPAPVSATKQENPVEQPAETPVATSPTSTDSTSGDSSRSNLFEDATSALVTGQSYENMVTEIMSMGYEREQVIAALRASFNNPDRAVEYLLMGIPGDRESQAVVDPPPVATTGPPQSS-VAAAAATTTATTTTTSSGGHPLEFLRNQPQFQQMRQIIQQNPSLLPALLQQIGRENPQLLQQISQHQEHFIQMLNEPVQEAGGQGGGGggGGGSGGIAEAGSGHMNYIQVTPQEKEAIERLKALGFPEGLVIQAYFACEKNENLAANFLLQQNFDED
>tr|A0A7J7W4D5|A0A7J7W4D5_PIPKU/1-131 [subseq from] UV excision repair protein RAD23 OS=Pipistrellus kuhlii OX=59472 GN=mPipKuh1_014535 PE=3 SV=1
MQVTLKTLQQQTFKIDIDPEETVKALKEKIESEKGKDAFPVAGQKLIYAGKILNDDTALKEYKIDEKNFVVVMVTKPKAVTTPAPTTTQQSTPTTTTTVSSSTAPAVAQVPTPTPALAPTPTPTPTA----TPTP----------------------------------------------------------------------------------------------------------------------------------------------------------------------------------------------------------------------------------------------------------------------------------
>tr|A0A7J7W4D5|A0A7J7W4D5_PIPKU/126-439 [subseq from] UV excision repair protein RAD23 OS=Pipistrellus kuhlii OX=59472 GN=mPipKuh1_014535 PE=3 SV=1
-------------------------------------------------------------------------------------------------TATPTPTPTPTPTPTPTSTPAPTPTPTSVTPASTTASSEPAPVSVTKQENPAEQPAETPVvITSPTSTDSTSGDSSRSNLFEDATSALVTGQSYENMVTEIMSMGYEREQVIAALRASFNNPDRAVEYLLMGIPGDRETQAVVDPPPVATTGPPQSS-VAAAAATTTATTTTTSSGGHPLEFLRNQPQFQQMRQIIQQNPSLLPALLQQIGRENPQLLQQISQHQEHFIQMLNEPVQEAGGQGGGGgsGGGSGGIAEAGSGHMNYIQVTPQEKEAIERLKALGFPEGLVIQAYFACEKNENLAANFLLQQNFDED
>tr|G3T069|G3T069_LOXAF/1-387 [subseq from] UV excision repair protein RAD23 OS=Loxodonta africana OX=9785 GN=RAD23B PE=3 SV=1
----------------------VKALKEKIESEKGKDAFPVAGQKLIYAGKILNDDTALKEYKIDEKNFVVVMVTKPKAVTTPAPATPQQSNPATTAAVSSSTAAAVAQAPAPAPALAPTSTPTSITPASTTASSEPAPASATQQEKPTEKPTETPVAASPTSTDSTSGDSSRSNLFEDATSALVTGQSYENMVTEIMSMGYEREQVIAALRASFNNPDRAVEYLLMGIPGDRESQAVVDPPQAASTGTPQSSAVAAAAATTTATTTTTSSGGHPLEFLRNQPQFQQMRQIIQQNPSLLPALLQQIGRENPQLLQQISQHQEHFIQMLNEPVQEAGGQGGGGGGGSGGIAEAGSGHMNYIQVTPQEKEAIERLKALGFPEGLVIQAYFACEKNENLAANFLLQQNFDED
>tr|A0A091D3R9|A0A091D3R9_FUKDA/16-403 [subseq from] UV excision repair protein RAD23 OS=Fukomys damarensis OX=885580 GN=H920_11817 PE=3 SV=1
---------------------MVKALKEKIESEKGKDAFPVAGQKLIYAGKILNDDTALKEYKIDEKNFVVVMVTKPKAVTTPAPATTQQSSPASTTTVSSSSATAVAQAPTPAPALAPTSIPASISPAVTTASSEPAPASAAQQEKPAEKPAETPVTSSPAPTDNTSGDSSRSNLFEDATSALVTGQSYENMVTEIMSMGYEREQVIAALRASFNNPDRAVEYLLMGIPGDRESQAVVDPPQATSTGTPQSSAVAAAAATTTAATTTTSSGGHPLEFLRNQPQFQQMRQIIQQNPSLLPALLQQIGRENPQLLQQISQHQEHFIQMLNEPVQEAGGQGGSGGGGSGGIAEAGSGHMNYIQVTPQEKEAIERLKALGFPEGLVIQAYFACEKNENLAANFLLQQNFDED
>tr|A0A4X1V8Z9|A0A4X1V8Z9_PIG/1-413 [subseq from] UV excision repair protein RAD23 OS=Sus scrofa OX=9823 GN=RAD23B PE=3 SV=1
MQITLKTLQQQTFKIDIDPEETVKALKEKIESEKGKDAFPVAGQKLIYAGKILNDDTALKEYKIDEKNFVVVMVTKPKAVTTPAPATTQQSNSATTTTVSSSTAPAAAQAPTPAPALAPTPTPASITPASTTASSEPAPASATKQEKPAEKPAETPVATSPTSTDSGECLFIKCFFFSFPPSnhthlFLVTGQSYENMVTEIMSMGYEREQVIAALRASFNNPDRAVEYLLMGIPGDRESQAVVDPPPAASTGAPQSS-VAAAAATTTATTTTTSSGGHPLEFLRNQPQFQQMRQIIQQNPSLLPALLQQIGRENPQLLQQISQHQEHFIQMLNEPVQEAGSQGGGGGGGSGGIAEAGSGHMNYIQVTPQEKEAIERLKALGFPEGLVIQAYFACEKNENLAANFLLQQNFDED
>tr|A0A383ZT54|A0A383ZT54_BALAS/65-452 [subseq from] UV excision repair protein RAD23 OS=Balaenoptera acutorostrata scammoni OX=310752 GN=RAD23B PE=3 SV=2
--------------------QKVRALKEKIESEKGKDAFPVAGQKLIYAGKILNDDTALKEYKIDEKNFVVVMVTKPKAVTTPAPATTQQSNSATTTTVTFSTAPAVVQAPTPAPTLAPTPTPASVTPASTTASSEPAPASATKQEKPAEKPAETPVAASPTSTDSTSGDSSRSNLFEDATSALVTGQSYENMVTEIMSMGYEREQVIAALRASFNNPDRAVEYLLMGIPGDRESQAVVDPPPAASTGAPQSS-VAAAAATTTATTTTTSSGGHPLEFLRNQPQFQQMRQIIQQNPSLLPALLQQIGRENPQLLQQISQHQEHFIQMLNEPVQEAGGQGGGGGGGSGGIAEAGSGHMNYIQVTPQEKEAIERLKALGFPEGLVIQAYFACEKNENLAANFLLQQNFDED
>tr|A0A6I9LVC3|A0A6I9LVC3_PERMB/1-348 [subseq from] UV excision repair protein RAD23 OS=Peromyscus maniculatus bairdii OX=230844 GN=Rad23b PE=3 SV=1
MQVTLKTLQQQTFKIDIDPEETVKALKEKIESEKGKDAFPVAGQKLIYAGKILSDDTALKEYKIDEKNFVVVMVTKPKAVTAPVPATTQQSIAPTTTAVSSSTATVVAQAPTSTPASAPTSTPASTTPASTPASSEPTPASATQPEKPAEKPAQSPVVTSPAPADSTPGDSSRSNLFEDATSALVTGQSYENMVTEIMSMGYEREQVIAALRASFNNPDRAVEYLLMGIPGDRESQAVVDPpPQAVSTGTPQSPAVAAAAATTTATT-TTSAGGHPLEFLRNQPQFQQMRQIIQQNPSLLPALLQQIGRENPQLLQQISQHQEHFIQMLNEPVQEAGGQGGGGGGGGGG-------------------------------------------------------------
>tr|A0A6I9LVC3|A0A6I9LVC3_PERMB/347-420 [subseq from] UV excision repair protein RAD23 OS=Peromyscus maniculatus bairdii OX=230844 GN=Rad23b PE=3 SV=1
-----------------------------------------------------------------------------------------------------------------------------------------------------------------------------------------------------------------------------------------------------------------------------------------------------------------------------------------------GGGGGGGGGGSGGIAEAGSGHMNYIQVTPQEKEAIERLKALGFPEGLVIQAYFACEKNENLAANFLLQQNFDED
>tr|A0A2Y9SZH6|A0A2Y9SZH6_PHYMC/18-404 [subseq from] UV excision repair protein RAD23 OS=Physeter macrocephalus OX=9755 GN=RAD23B PE=3 SV=1
---------------------QVRALKEKIESEKGKDAFPVAGQKLIYAGKILNDDTALKEYKIDEKNFVVVMVTKPKAVTTPAPATTQQSNSATTTTVSSSTAPAVVQAPTPAPSLAPTPTPASVTPASTTASSEPAPASATKQEKPAEKPAETPVAASPTSTDSTSGDSSRSNLFEDATSALVTGQSYENMVTEIMSMGYEREQVIAALRASFNNPDRAVEYLLMGIPGDRESQAVVDPPPAASTGAPQSS-VAAAAATTTATTTTTSSGGHPLEFLRNQPQFQQMRQIIQQNPSLLPALLQQIGRENPQLLQQISQHQEHFIQMLNEPVQEAGGQGGGSGGGSGGIAEAGSGHMNYIQVTPQEKEAIERLKALGFPEGLVIQAYFACEKNENLAANFLLQQNFDED
>tr|Q3UQN3|Q3UQN3_MOUSE/1-411 [subseq from] UV excision repair protein RAD23 OS=Mus musculus OX=10090 GN=Rad23b PE=2 SV=1
MQVTLKTLQQQTFKIDIDPEETVKALKEKIESEKGKDAFPVAGQKLIYAGKILSDDTALKEYKIDEKNFVVVMVTKPKAVTTAVPATTQPSSTPSPTAVSSSPAVAAAQAPAPTPALPPTSTPASTAPASTTASSEPAPAGATQPEKPAEKPAQTPVLTSPAPADSTPGDSSRSNLFEDATSALVTGQSYENMVTEIMSMGYEREQVIAALRASFNNPDRAVEYLLMGIPGDRESQAVVDPpPQAVSTGTPQSPAVAAAAATTTATTTTT-SGGHPLEFLRNQPQFQQMRQIIQQNPSLLPALLQQIGRENPQLLQQISQHQEHFIQMLNEPVQEAGSQGGGGGggGGGGGIAEAGSGHMNYIQVTPQEKEAIERLKALGFPEGLVIQAYFACEKNENLAANFLLQQNFDED
>tr|A0A2K5UZ06|A0A2K5UZ06_MACFA/1-393 [subseq from] UV excision repair protein RAD23 OS=Macaca fascicularis OX=9541 GN=RAD23B PE=3 SV=2
MQVTLKTLQQQTFKIDIDPEETVKALKEKIESEKGKDAFPVAGQKLIYAGKILNDDTALKEYKIDEKNFVVVMVTKPKAVSTPAPATTQQSAPASTTAITSSTATTVAQAPTPVPALAPTSTPASITPASATASSEPAPASATKQEKPAEKPAETPVEL----------DSRKFY------LKILTGQSYENMVTEIMSMGYEREQVIAALRASFNNPDRAVEYLLMGIPGDRESQAVVDPPQAASTGAPQSSAVAAAAATTTATTTTTSSGGHPLEFLRNQPQFQQMRQIIQQNPSLLPALLQQIGRENPQLLQQISQHQEHFIQMLNEPVQEAGGQGGGGGGGSGGIAEAGSGHMNYIQVTPQEKEAIERLKALGFPEGLVIQAYFACEKNENLAANFLLQQNFDED
>tr|F6W0K0|F6W0K0_MACMU/1-393 [subseq from] UV excision repair protein RAD23 OS=Macaca mulatta OX=9544 GN=RAD23B PE=3 SV=3
MQVTLKTLQQQTFKIDIDPEETVKALKEKIESEKGKDAFPVAGQKLIYAGKILNDDTALKEYKIDEKNFVVVMVTKPKAVSTPAPATTQQSAPASTTAITSSTATTVAQAPTPVPALAPTSTPASITPASATASSEPAPASATKQEKPAEKPAETPVEL----------DSRKFY------LKILTGQSYENMVTEIMSMGYEREQVIAALRASFNNPDRAVEYLLMGIPGDRESQAVVDPPQAASTGAPQSSAVAAAAATTTATTTTTSSGGHPLEFLRNQPQFQQMRQIIQQNPSLLPALLQQIGRENPQLLQQISQHQEHFIQMLNEPVQEAGGQGGGGGGGSGGIAEAGSGHMNYIQVTPQEKEAIERLKALGFPEGLVIQAYFACEKNENLAANFLLQQNFDED
>tr|A0A1S2ZA40|A0A1S2ZA40_ERIEU/1-409 [subseq from] UV excision repair protein RAD23 OS=Erinaceus europaeus OX=9365 GN=RAD23B PE=3 SV=1
MQVTLKTLQQQTFRIDIDPEQTVKALKEKIESEKGKDAFPVAGQKLIYAGKILNDDTALKEYKIDEKNFVVVMVTKPKAVTTPAPAATQPSSSASSTTASSSTAAAVTQAPAPSPALAPTPTPASIPPASAPASSEPAPASAAKQEKPAEKPAEVPVVTaSSTSTDSTSGDSSRSNLFEDATSALVTGQSYENMVTEIMSMGYGREQVVAALRASFNNPDRAVEYLLMGIPGDRENQAVVDPAPAASTLAPQSSP-AAAAATTTATA-TAASGGHPLEFLRNQPQFQQMRQIIQQNPSLLPALLQQIGRENPQLLQQISQHQEHFIQMLNEPVQEAGGQGGGGGGGsSGGIAEAGSGHMNYIQVTPQEKEAIERLKALGFPEGLVIQAYFACEKNENLAANFLLQQNFDED
>tr|A0A6P5LN06|A0A6P5LN06_PHACI/10-426 [subseq from] UV excision repair protein RAD23 OS=Phascolarctos cinereus OX=38626 GN=RAD23B PE=3 SV=1
MQITLKTLQQQTFKIDISPEATVKALKEKIESEKGKDAFPVAGQKLIYAGKILNDDTALKEYKIDEKNFVVVMVTKPKAaaTSTPSPSTTQQSNPATTTTVSSSTAASVAQAPTPSPALAPTPTPTSVTPTPAAAACEPVPTSAPKEEKPAEKPVEAPLGISPTSSDSTLGDSSRSNLFEDATSALVTGQSYENMVTEIMSMGYEREQVIAALRASFNNPDRAVEYLLMGIPGDRESQAVVDPPQAASTGAAQSSAVAAAAATTTATTTtTTTSGGHPLEFLRNQPQFQQMRQIIQQNPSLLPALLQQIGRENPQLLQssnapqQISQHQEHFIQMLNEPVQESGGQGGG-GGGSGGIAEAGSGHMNYIQVTPQEKEAIERLKALGFPEGLVIQAYFACEKNENLAANFLLQQNFDED
>sp|Q4KMA2|RD23B_RAT/1-415 [subseq from] UV excision repair protein RAD23 homolog B OS=Rattus norvegicus OX=10116 GN=Rad23b PE=1 SV=1
MQVTLKTLQQQTFKIDIDPEETVKALKEKIESEKGKDAFPVAGQKLIYAGKILSDDTALKEYKIDEKNFVVVMVTKPKAVTSAVPATTQQSSSPSTTTVSSSPAAAVAQAPAPTPALAPTSTPASTTPASTTASSEPAPTGATQPEKPAEKPAQTPVLTSPAPADSTPGDSSRSNLFEDATSALVTGQSYENMVTEIMSMGYEREQVIAALRASFNNPDRAVEYLLMGIPGDRESQAVVDPpPQAVSTGTPQSPAVAAAAATTTATTTTT-SGGHPLEFLRNQPQFQQMRQIIQQNPSLLPALLQQIGRENPQLLQQISQHQEHFIQMLNEPVQEAGGQGGGGGggggggGGGGGIAEAGSGHMNYIQVTPQEKEAIERLKALGFPEGLVIQAYFACEKNENLAANFLLQQNFDED
>tr|A0A4X2K2G2|A0A4X2K2G2_VOMUR/10-426 [subseq from] UV excision repair protein RAD23 OS=Vombatus ursinus OX=29139 PE=3 SV=1
MQITLKTLQQQTFKIDISPEETVKALKEKIESEKGKDAFPVAGQKLIYAGKILNDDTALKEYKIDEKNFVVVMVTKPKAaaTSTPSPSTTQQSNPAPTTTVSSSTAASVAQAPAPSPALAPTPTPPSVTPTPAAAACELIPTSAPKEEKPAEKPVEAPIGISPTSSDSTLGDSSRSNLFEDATSALVTGQSYENMVTEIMSMGYEREQVIAALRASFNNPDRAVEYLLMGIPGDRESQAVVDPPQAASTGAAQSSAVAAAAATTTATTTtTTTSGGHPLEFLRNQPQFQQMRQIIQQNPSLLPALLQQIGRENPQLLQssnapqQISQHQEHFIQMLNEPVQESGGQGGG-GGGSGGIAEAGSGHMNYIQVTPQEKEAIERLKALGFPEGLVIQAYFACEKNENLAANFLLQQNFDED
>tr|H9ZBW8|H9ZBW8_MACMU/1-372 [subseq from] UV excision repair protein RAD23 OS=Macaca mulatta OX=9544 GN=RAD23B PE=2 SV=1
MQVTLKTLQQQTFKIDIDPEETVKALKEKIESEKGKDAFPVAGQKLIYAGKILNDDTALKEYKIDEKNFVVVMVTKPKAVSTPAPATTQQSAPASTTAITSSTATTVAQAPTPVPALAPTSTPASITPASATASSEPAPASATKQEKPAEKPAETPVATSPTATDSTSGDSSRSNLFEDATSALVTGQSYENMVTEIMSMGYEREQVIAALRASFNNPDRAVEYLLMGIPGDRESQAVVDPPQAASTGAPQSSAVAAAAATTTATTTTTSSGGHPLEFLRNQPQFQQMRQIIQQNPSLLPALLQQIGRENPQLLQQISQHQEHFIQMLNEPVQEAGGQGGGGGGGSGGIAEPGNGPMNYIQVTPQEKEAIER-------------------------------------
>tr|A0A6P5PDK1|A0A6P5PDK1_MUSCR/1-416 [subseq from] UV excision repair protein RAD23 OS=Mus caroli OX=10089 GN=Rad23b PE=3 SV=1
MQVTLKTLQQQTFKIDIDPEETVKALKEKIESEKGKDAFPVAGQKLIYAGKILSDDTALKEYKIDEKNFVVVMVTKPKAVTTAVPATTQPSSTPSPTTVSSSPAVTAAQAPAPTPALAPTSTPASTTPAPTTASSEPAPAGATQPEKPAEKPAQTPVLTSPAPADSTPGDSSRSNLFEDATSALVTGQSYENMVTEIMSMGYEREQVIAALRASFNNPDRAVEYLLMGIPGDRESQAVVDPpPQAVSTGTPQSPAVAAAAATTTATTTTT-SGGHPLEFLRNQPQFQQMRQIIQQNPSLLPALLQQIGRENPQLLQQISQHQEHFIQMLNEPVQEAGGQGGGGGgggggggGGGGGIAEAGSGHMNYIQVTPQEKEAIERLKALGFPEGLVIQAYFACEKNENLAANFLLQQNFDED
>tr|A0A2K5CDR7|A0A2K5CDR7_AOTNA/1-390 [subseq from] UV excision repair protein RAD23 OS=Aotus nancymaae OX=37293 GN=RAD23B PE=3 SV=1
MQVTLKTLQQQTFKIDIDPEETVKALKEKIESEKGKDAFPVAGQKLIYAGT------GYH-------NY------FPKAVSTPAPATTQQSAPASTTAVTSSTVTTVAQAPTPAPALAPTSTPTSVTPASATTSPEPAPASATKQEKPAEKPAETPVATSPTSTDSTSGDSSRSNLFEDATSALVTGQSYENMVTEIMSMGYEREQVIAALRASFNNPDRAVEYLLMGIPGDRENQAVVDPPQAASTGAPQSSAVAAAAATTTATTTTTSSGGHPLEFLRNQPQFQQMRQIIQQNPSLLPALLQQIGRENPQLLQQISQHQEHFIQMLNEPVQEAGGQGGGGGGGSGGIAEAGSGHMNYIQVTPQEKEAIERLKALGFPEGLVIQAYFACEKNENLAANFLLQQNFDED
>tr|A0A1U7QD35|A0A1U7QD35_MESAU/1-415 [subseq from] UV excision repair protein RAD23 OS=Mesocricetus auratus OX=10036 GN=Rad23b PE=3 SV=1
MQVTLKTLQQQTFKIDIDPEETVKALKEKIESEKGKDAFPVAGQKLIYAGKILSDDTALKEYKIDEKNFVVVMVTKPKAVTTPAPATTQPSNTPATTAVSSSTATTVAQAPAPTPASAPASTPTSTAPASTTASSEPAPASAAQPEKPAEKPAPSPVVTSPAPADSTPGDSSRSNLFEDATSALVTGQSYENMVTEIMSMGYEQEQVIAALRASFNNPDRAVEYLLMGIPGDRESQAVTDaPPQAVSTGTPQSPAVAAAAATTTAAT-TTSAGGHPLEFLRNQPQFQQMRQIIQQNPSLLPALLQQIGRENPQLLQQISQHQEHFIQMLNEPVQEAGGQGGGGGggggggGGGGGVAEAGSGHMNYIQVTPQEKEAIERLKALGFPEGLVIQAYFACEKNENLAANFLLQQNFDED
>tr|W5PB94|W5PB94_SHEEP/1-386 [subseq from] UV excision repair protein RAD23 OS=Ovis aries OX=9940 GN=RAD23B PE=3 SV=1
----------------------VRALKEKIESEKGKDAFPVAGQKLIYAGKILNDDTALKEYKIDEKNFVVVMVTKPKAVTTPAPATTQQSNSATTTTVSSSTAPAVTQAPAPAPTLAPAPTPASVTPASTTASSEPAPASVTKQEKPAERPVETPVATTPTSTDSTSGDSSRSNLFEDATSALVTGQSYENMVTEIMSMGYEREQVIAALRASFNNPDRAVEYLLMGIPGDRESQAVVDPPPTASTGAPQSS-VAAAAATTTATTTTASSGGHPLEFLRNQPQFQQMRQIIQQNPSLLPALLQQIGRENPQLLQQISQHQEHFIQMLNEPVQEAGGQGGGGGGGSGGIAEAGSGHMNYIQVTPQEKEAIERLKALGFPEGLVIQAYFACEKNENLAANFLLQQNFDED
>tr|L8IPY0|L8IPY0_9CETA/1-386 [subseq from] UV excision repair protein RAD23 (Fragment) OS=Bos mutus OX=72004 GN=M91_02698 PE=3 SV=1
----------------------VRALKEKIESEKGKDAFPVAGQKLIYAGKILNDDTALKEYKIDEKNFVVVMVTKPKAVTTPAPATTQQSNSAATTTVSSSTAPAVTQAPAPAPASAPTPTPVSVTPAPTTASSEPAPASAAKQEKPAEGPVETPVATTPASTDSTSGDSSRSNLFEDATSALVTGQSYENMVTEIMSMGYEREQVIAALRASFNNPDRAVEYLLMGIPGDRESQAVVDPPPAASTGAPQSS-VAAAAATTTATTTTTSSGGHPLEFLRNQPQFQQMRQIIQQNPSLLPALLQQIGRENPQLLQQISQHQEHFIQMLNEPVQEAGGQGGGGGGGSGGIAEAGGGHMNYIQVTPQEKEAIERLKALGFPEGLVIQAYFACEKNENLAANFLLQQNFDED
>tr|A0A2U3WLF9|A0A2U3WLF9_ODORO/2-387 [subseq from] UV excision repair protein RAD23 OS=Odobenus rosmarus divergens OX=9708 GN=RAD23B PE=3 SV=1
----------------------VKALKEKIESEKGKDAFPVAGQKLIYAGKILNDDTALKEYKIDEKNFVVVMVTKPKAVTTPAPATTQQSNPATTTTVSSSTAPAVAQAPAPAPTLAPTPSPASVTPAPTTASSEPAPTSAAQPEKPAEKPAETPVATSPTATDSTSGDSSRSNLFEDATSALVTGQSYENMVTEIMSMGYEREQVIAALRASFNNPDRAVEYLLMGIPGDRESQAVVDTPPAVSTGAPPSS-VAAAAATTTASTTTASPGGHPLEFLRNQPQFQQMRQIIQQNPSLLPALLQQIGRENPQLLQQISQHQEHFIQMLNEPVQEAGGQGGGGGGGSGGIAEAGSGHMNYIQVTPQEKEAIERLKALGFPEGLVIQAYFACEKNENLAANFLLQQNFDED
>sp|P54728|RD23B_MOUSE/1-416 [subseq from] UV excision repair protein RAD23 homolog B OS=Mus musculus OX=10090 GN=Rad23b PE=1 SV=2
MQVTLKTLQQQTFKIDIDPEETVKALKEKIESEKGKDAFPVAGQKLIYAGKILSDDTALKEYKIDEKNFVVVMVTKPKAVTTAVPATTQPSSTPSPTAVSSSPAVAAAQAPAPTPALPPTSTPASTAPASTTASSEPAPAGATQPEKPAEKPAQTPVLTSPAPADSTPGDSSRSNLFEDATSALVTGQSYENMVTEIMSMGYEREQVIAALRASFNNPDRAVEYLLMGIPGDRESQAVVDPpPQAVSTGTPQSPAVAAAAATTTATTTTT-SGGHPLEFLRNQPQFQQMRQIIQQNPSLLPALLQQIGRENPQLLQQISQHQEHFIQMLNEPVQEAGSQGGGGgggggggGGGGGGIAEAGSGHMNYIQVTPQEKEAIERLKALGFPEGLVIQAYFACEKNENLAANFLLQQNFDED
>tr|M3Y763|M3Y763_MUSPF/16-401 [subseq from] UV excision repair protein RAD23 OS=Mustela putorius furo OX=9669 GN=RAD23B PE=3 SV=1
---------------------KVKALKEKIESEKGKDAFPVAGQKLIYAGKILNDDTALKEYKIDEKNFVVVMVTKPKAV-TPAPATTQQSSPATTTTVSSSTAPAVAQAPTPAPALAPTPSPASITPAPTTASSEPAPASATQPEKPAEKPAETPVATSPTATDSTSGDSSRSNLFEDATSALVTGQSYENMVTEIMSMGYEREQVIAALRASFNNPDRAVEYLLMGIPGDRESQAVVDTPPAVSTGAPPSS-VAAAAATTTASTTTASPGGHPLEFLRNQPQFQQMRQIIQQNPSLLPALLQQIGRENPQLLQQISQHQEHFIQMLNEPVQEAGGQGGGGGGGSGGIGEAGSGHMNYIQVTPQEKEAIERLKALGFPEGLVIQAYFACEKNENLAANFLLQQNFDED
>tr|A0A3Q7TT76|A0A3Q7TT76_VULVU/23-410 [subseq from] UV excision repair protein RAD23 OS=Vulpes vulpes OX=9627 GN=RAD23B PE=3 SV=1
-------------------TSQVKALKEKIESEKGKDAFPVAGQKLIYAGKILNDDTALKEYKIDEKNFVVVMVTKPKAVTTPAPATTQQSNPATTTTVSSSTAPTVVQAPAP-PVLAPTPSPASVTPAPATTSSEPAPTSVTQQEKPAEKPAETPVATSPTATDSTSGDSSRSNLFEDATSALVTGQSYENMVTEIMSMGYEREQVIAALRASFNNPDRAVEYLLMGIPGDRESQAVVDTPPAVSTGAPPSS-VAAAAATTTASTTTASPGGHPLEFLRNQPQFQQMRQIIQQNPSLLPALLQQIGRENPQLLQQISQHQEHFIQMLNEPVQEAGGQGGGGGGGSGGIAEAGSGHMNYIQVTPQEKEAIERLKALGFPEGLVIQAYFACEKNENLAANFLLQQNFDED
>tr|D2H479|D2H479_AILME/1-386 [subseq from] UV excision repair protein RAD23 (Fragment) OS=Ailuropoda melanoleuca OX=9646 GN=PANDA_004561 PE=3 SV=1
----------------------VKALKEKIESEKGKDAFPVAGQKLIYAGKILNDDTALKEYKIDEKNFVVVMVTKPKAVTTPAPATTQQSNPATTTTVSSSTAPAVAQAPAPAPTLAPTPSPASVTPAPTTASSEPAPASATQPEKPAEKPAETPVATSPTATDSTSGDSSRSNLFEDATSALVTGQSYENMVTEIMSMGYEREQVIAALRASFNNPDRAVEYLLMGIPGDRDSQAVVDTPPAVSTGAPPSS-VAAAAATTTASTTTANPGGHPLEFLRNQPQFQQMRQIIQQNPSLLPALLQQIGRENPQLLQQISQHQEHFIQMLNEPVQEAGGQGGGGGGGSGGIAEAGSGHMNYIQVTPQEKEAIERLKALGFPEGLVIQAYFACEKNENLAANFLLQQNFDED
>tr|Q3U041|Q3U041_MOUSE/1-416 [subseq from] UV excision repair protein RAD23 OS=Mus musculus OX=10090 GN=Rad23b PE=2 SV=1
MQVTLKTLQQQTFKIDIDPEETVKALKEKIESEKGKDAFPVAGQKLIYAGKILSDDTALKEYKIDEKNFVVVMVTKPKAVTTAVPATTQPSSTPSPTAVSSSPAVAAAQAPAPTPALPPTSTPASTAPASTTASSEPAPAGATQPEKPAEKPAQTPVLTSPAPADSTPGDSSRSNLFEDATSALVTGQSYENMVTEIMSMGYEREQVIAALRASFNNPDRAVEYLLMGIPGDRESQAVVDPpPQAVSTGTPQSPAVAAAAATTTATTTTT-SGGHPLEFLRNQPQFQQMRQIIQQNPSLLPALLQQIGRENPQLLQQISQHQEHFIQMLNEPVQEAGSQGeggggggGGGGGGGGGIAEAGSGHMNYIQVTPQEKEAIERLKALGFPEGLVIQAYFACEKNENLAANFLLQQNFDED
>tr|A0A2R8M4R3|A0A2R8M4R3_CALJA/1-373 [subseq from] UV excision repair protein RAD23 OS=Callithrix jacchus OX=9483 PE=3 SV=2
MQVTLKTLQQQTFKIDIDPEETVKALKEKTESEKGKDAFPVAGQKLISAGKILNDDTALKEYKIDEKNFVVVMVTKPKAVSTPAPATTQQSAPASTTAVTSSTVTTVAQAPTPAPALAPTSTPSSVTPASATASPEPAPASATKQEKPAEKPAETPVATSPTSTDSTSGDSSRSNLFEDATSALVTGQSYENMVTEIMSMGYEQKQVIAALRASFNNPDRAVEYLLMGIPGDRENQAVVDPPQAASTGAPQSSAVAATAATTTATTTTTSSGGHPLEFLRNQPQFQQMRQIIQQNPSLLPALLQQIGRENPQLLQQISQHQEHFIQMLNEPVQEAGGQGGG-GGGSGGIAEAGSGHMNYIQVTPQEKEAIERLK-----------------------------------
>tr|G1PXA8|G1PXA8_MYOLU/1-388 [subseq from] UV excision repair protein RAD23 OS=Myotis lucifugus OX=59463 GN=RAD23B PE=3 SV=1
----------------------VKALKEKIESERGKDAFPVSGQKLIYAGKILNDDTALKEYKIDEKNFVVVMVTKPKAVTTPAPTTTQQSNLTTTTTVSSSTAPAVAQVPTPTPALAPTPTPTPTPPASATASSEPAPVSATKQENPAEQPAETPVATSPTSTDSTSGDSSRSNLFEDATSALVTGQSYENMVTEIMSMGYEREQVIAALRASFNNPDRAVEYLLMGIPGDRESQAVVDPPPVATTGPPQSS-VAAAAATTTATTTTTSSGGHPLEFLRNQPQFQQMRQIIQQNPSLLPALLQQIGRENPQLLQQISQHQEHFIQMLNEPVQEAGGQGGGGggGGGSGGIAEAGSGHMNYIQVTPQEKEAIERLKALGFPEGLVIQAYFACEKNENLAANFLLQQNFDED
>tr|A0A3Q0JF84|A0A3Q0JF84_DIACI/1-66 [subseq from] LOW QUALITY PROTEIN: uncharacterized protein LOC103519968 OS=Diaphorina citri OX=121845 GN=LOC103519968 PE=4 SV=1
MQIFVKTLTGKTITLEVEPSDTIENVKAKIQD---KECIPPDQQRLIFAGKQLEDGRTLSDYNIQKEST----------------------------------------------------------------------------------------------------------------------------------------------------------------------------------------------------------------------------------------------------------------------------------------------------------------------------------------------------
>tr|A0A3Q0JF84|A0A3Q0JF84_DIACI/77-142 [subseq from] LOW QUALITY PROTEIN: uncharacterized protein LOC103519968 OS=Diaphorina citri OX=121845 GN=LOC103519968 PE=4 SV=1
MQIFVKTLTGKTITLEVEPSDTIENVKAKIQD---KECIPPDQQRLIFAGKQLEDGRTLSDYNIQKEST----------------------------------------------------------------------------------------------------------------------------------------------------------------------------------------------------------------------------------------------------------------------------------------------------------------------------------------------------
>tr|A0A3Q0JF84|A0A3Q0JF84_DIACI/153-218 [subseq from] LOW QUALITY PROTEIN: uncharacterized protein LOC103519968 OS=Diaphorina citri OX=121845 GN=LOC103519968 PE=4 SV=1
MQIFVKTLTGKTITLEVEPSDTIENVKAKIQD---KECIPPDQQRLIFAGKQLEDGRTLSDYNIQKEST----------------------------------------------------------------------------------------------------------------------------------------------------------------------------------------------------------------------------------------------------------------------------------------------------------------------------------------------------
>tr|A0A3Q0JF84|A0A3Q0JF84_DIACI/229-294 [subseq from] LOW QUALITY PROTEIN: uncharacterized protein LOC103519968 OS=Diaphorina citri OX=121845 GN=LOC103519968 PE=4 SV=1
MQIFVKTLTGKTITLEVEPSDTIENVKAKIQD---KEGIPPDQQRLIFAGKQLEDGRTLSDYNIQKEST----------------------------------------------------------------------------------------------------------------------------------------------------------------------------------------------------------------------------------------------------------------------------------------------------------------------------------------------------
>tr|A0A3Q0JF84|A0A3Q0JF84_DIACI/305-370 [subseq from] LOW QUALITY PROTEIN: uncharacterized protein LOC103519968 OS=Diaphorina citri OX=121845 GN=LOC103519968 PE=4 SV=1
MQIFVKTLTGKTITLEVEPSDTIENVKAKIQD---KECIPPDQQRLIFAGKQLEDGRTLSDYNIQKEST----------------------------------------------------------------------------------------------------------------------------------------------------------------------------------------------------------------------------------------------------------------------------------------------------------------------------------------------------
>tr|A0A3Q0JF84|A0A3Q0JF84_DIACI/381-446 [subseq from] LOW QUALITY PROTEIN: uncharacterized protein LOC103519968 OS=Diaphorina citri OX=121845 GN=LOC103519968 PE=4 SV=1
MQIFVKTLTGKTITLEVEPSDTIENVKAKIQD---KECIPPDQQRLIFAGKQLEDGRTLSDYNIQKEST----------------------------------------------------------------------------------------------------------------------------------------------------------------------------------------------------------------------------------------------------------------------------------------------------------------------------------------------------
>tr|A0A3Q0JF84|A0A3Q0JF84_DIACI/457-522 [subseq from] LOW QUALITY PROTEIN: uncharacterized protein LOC103519968 OS=Diaphorina citri OX=121845 GN=LOC103519968 PE=4 SV=1
MQIFVKTLTGKTITLEVEPSDTIENVKAKIQD---KECIPPDQQRLIFAGKQLEDGRTLSDYNIQKEST----------------------------------------------------------------------------------------------------------------------------------------------------------------------------------------------------------------------------------------------------------------------------------------------------------------------------------------------------
>tr|A0A3Q0JF84|A0A3Q0JF84_DIACI/533-598 [subseq from] LOW QUALITY PROTEIN: uncharacterized protein LOC103519968 OS=Diaphorina citri OX=121845 GN=LOC103519968 PE=4 SV=1
MQIFVKTLTGKTITLEVEPSDTIENVKAKIQD---KEGIPPDQQRLIFAGKQLEDGRTLSDYNIQKEST----------------------------------------------------------------------------------------------------------------------------------------------------------------------------------------------------------------------------------------------------------------------------------------------------------------------------------------------------
>tr|A0A3Q0JF84|A0A3Q0JF84_DIACI/609-674 [subseq from] LOW QUALITY PROTEIN: uncharacterized protein LOC103519968 OS=Diaphorina citri OX=121845 GN=LOC103519968 PE=4 SV=1
MQIFVKTLTGKTITLEVEPSDTIENVKAKIQD---KEGIPPDQQRLIFAGKQLEDGRTLSDYNIQKEST----------------------------------------------------------------------------------------------------------------------------------------------------------------------------------------------------------------------------------------------------------------------------------------------------------------------------------------------------
>tr|A0A3Q0JF84|A0A3Q0JF84_DIACI/685-750 [subseq from] LOW QUALITY PROTEIN: uncharacterized protein LOC103519968 OS=Diaphorina citri OX=121845 GN=LOC103519968 PE=4 SV=1
MQIFVKTLTGKTITLEVEPSDTIENVKAKIQD---KEGIPPDQQRLIFAGKQLEDGRTLSDYNIQKEST----------------------------------------------------------------------------------------------------------------------------------------------------------------------------------------------------------------------------------------------------------------------------------------------------------------------------------------------------
>tr|A0A3Q0JF84|A0A3Q0JF84_DIACI/761-826 [subseq from] LOW QUALITY PROTEIN: uncharacterized protein LOC103519968 OS=Diaphorina citri OX=121845 GN=LOC103519968 PE=4 SV=1
MQIFVKTLTGKTITLEVEPSDTIENVKAKIQD---KEGIPPDQQRLIFAGKQLEDGRTLSDYNIQKEST----------------------------------------------------------------------------------------------------------------------------------------------------------------------------------------------------------------------------------------------------------------------------------------------------------------------------------------------------
>tr|A0A3Q0JF84|A0A3Q0JF84_DIACI/837-902 [subseq from] LOW QUALITY PROTEIN: uncharacterized protein LOC103519968 OS=Diaphorina citri OX=121845 GN=LOC103519968 PE=4 SV=1
MQIFVKTLTGKTITLEVEPSDTIENVKAKIQD---KEGIPPDQQRLIFAGKQLEDGRTLSDYNIQKEST----------------------------------------------------------------------------------------------------------------------------------------------------------------------------------------------------------------------------------------------------------------------------------------------------------------------------------------------------
>tr|A0A3Q0JF84|A0A3Q0JF84_DIACI/913-978 [subseq from] LOW QUALITY PROTEIN: uncharacterized protein LOC103519968 OS=Diaphorina citri OX=121845 GN=LOC103519968 PE=4 SV=1
MQIFVKTLTGKTITLEVEPSDTIENVKAKIQD---KEGIPPDQQRLIFAGKQLEDGRTLSDYNIQKEST----------------------------------------------------------------------------------------------------------------------------------------------------------------------------------------------------------------------------------------------------------------------------------------------------------------------------------------------------
>tr|A0A3Q0JF84|A0A3Q0JF84_DIACI/989-1054 [subseq from] LOW QUALITY PROTEIN: uncharacterized protein LOC103519968 OS=Diaphorina citri OX=121845 GN=LOC103519968 PE=4 SV=1
MQIFVKTLTGKTITLEVEPSDTIENVKAKIQD---KEGIPPDQQRLIFAGKQLEDGRTLSDYNIQKEST----------------------------------------------------------------------------------------------------------------------------------------------------------------------------------------------------------------------------------------------------------------------------------------------------------------------------------------------------
>tr|A0A3Q0JF84|A0A3Q0JF84_DIACI/1065-1130 [subseq from] LOW QUALITY PROTEIN: uncharacterized protein LOC103519968 OS=Diaphorina citri OX=121845 GN=LOC103519968 PE=4 SV=1
MQIFVKTLTGKTITLEVEPSDTIENVKAKIQD---KEGIPPDQQRLIFAGKQLEDGRTLSDYNIQKEST----------------------------------------------------------------------------------------------------------------------------------------------------------------------------------------------------------------------------------------------------------------------------------------------------------------------------------------------------
>tr|A0A3Q0JF84|A0A3Q0JF84_DIACI/1141-1206 [subseq from] LOW QUALITY PROTEIN: uncharacterized protein LOC103519968 OS=Diaphorina citri OX=121845 GN=LOC103519968 PE=4 SV=1
MQIFVKTLTGKTITLEVEPSDTIENVKAKIQD---KEGIPPDQQRLIFAGKQLEDGRTLSDYNIQKEST----------------------------------------------------------------------------------------------------------------------------------------------------------------------------------------------------------------------------------------------------------------------------------------------------------------------------------------------------
>tr|A0A3Q0JF84|A0A3Q0JF84_DIACI/1217-1282 [subseq from] LOW QUALITY PROTEIN: uncharacterized protein LOC103519968 OS=Diaphorina citri OX=121845 GN=LOC103519968 PE=4 SV=1
MQIFVKTLTGKTITLEVEPSDTIENVKAKIQD---KEGIPPDQQRLIFAGKQLEDGRTLSDYNIQKEST----------------------------------------------------------------------------------------------------------------------------------------------------------------------------------------------------------------------------------------------------------------------------------------------------------------------------------------------------
>tr|A0A3Q0JF84|A0A3Q0JF84_DIACI/1293-1358 [subseq from] LOW QUALITY PROTEIN: uncharacterized protein LOC103519968 OS=Diaphorina citri OX=121845 GN=LOC103519968 PE=4 SV=1
MQIFVKTLTGKTITLEVEPSDTIENVKAKIQD---KEGIPPDQQRLIFAGKQLEDGRTLSDYNIQKEST----------------------------------------------------------------------------------------------------------------------------------------------------------------------------------------------------------------------------------------------------------------------------------------------------------------------------------------------------
>tr|A0A3Q0JF84|A0A3Q0JF84_DIACI/1369-1434 [subseq from] LOW QUALITY PROTEIN: uncharacterized protein LOC103519968 OS=Diaphorina citri OX=121845 GN=LOC103519968 PE=4 SV=1
MQIFVKTLTGKTITLEVEPSDTIENVKAKIQD---KEGIPPDQQRLIFAGKQLEDGRTLSDYNIQKEST----------------------------------------------------------------------------------------------------------------------------------------------------------------------------------------------------------------------------------------------------------------------------------------------------------------------------------------------------
>tr|A0A3Q0JF84|A0A3Q0JF84_DIACI/1445-1510 [subseq from] LOW QUALITY PROTEIN: uncharacterized protein LOC103519968 OS=Diaphorina citri OX=121845 GN=LOC103519968 PE=4 SV=1
MQIFVKTLTGKTITLEVEPSDTIENVKAKIQD---KEGIPPDQQRLIFAGKQLEDGRTLSDYNIQKEST----------------------------------------------------------------------------------------------------------------------------------------------------------------------------------------------------------------------------------------------------------------------------------------------------------------------------------------------------
>tr|A0A3Q0JF84|A0A3Q0JF84_DIACI/1521-1586 [subseq from] LOW QUALITY PROTEIN: uncharacterized protein LOC103519968 OS=Diaphorina citri OX=121845 GN=LOC103519968 PE=4 SV=1
MQIFVKTLTGKTITLEVEPSDTIENVKAKIQD---KEGIPPDQQRLIFAGKQLEDGRTLSDYNIQKEST----------------------------------------------------------------------------------------------------------------------------------------------------------------------------------------------------------------------------------------------------------------------------------------------------------------------------------------------------
>tr|A0A3Q0JF84|A0A3Q0JF84_DIACI/1597-1662 [subseq from] LOW QUALITY PROTEIN: uncharacterized protein LOC103519968 OS=Diaphorina citri OX=121845 GN=LOC103519968 PE=4 SV=1
MQIFVKTLTGKTITLEVEPSDTIENVKAKIQD---KEGIPPDQQRLIFAGKQLEDGRTLSDYNIQKEST----------------------------------------------------------------------------------------------------------------------------------------------------------------------------------------------------------------------------------------------------------------------------------------------------------------------------------------------------
>tr|A0A3Q0JF84|A0A3Q0JF84_DIACI/1673-1738 [subseq from] LOW QUALITY PROTEIN: uncharacterized protein LOC103519968 OS=Diaphorina citri OX=121845 GN=LOC103519968 PE=4 SV=1
MQIFVKTLTGKTITLEVEPSDTIENVKAKIQD---KEGIPPDQQRLIFAGKQLEDGRTLSDYNIQKEST----------------------------------------------------------------------------------------------------------------------------------------------------------------------------------------------------------------------------------------------------------------------------------------------------------------------------------------------------
>tr|A0A3Q0JF84|A0A3Q0JF84_DIACI/1749-1814 [subseq from] LOW QUALITY PROTEIN: uncharacterized protein LOC103519968 OS=Diaphorina citri OX=121845 GN=LOC103519968 PE=4 SV=1
MQIFVKTLTGKTITLEVEPSDTIENVKAKIQD---KEGIPPDQQRLIFAGKQLEDGRTLSDYNIQKEST----------------------------------------------------------------------------------------------------------------------------------------------------------------------------------------------------------------------------------------------------------------------------------------------------------------------------------------------------
>tr|A0A3Q0JF84|A0A3Q0JF84_DIACI/1825-1890 [subseq from] LOW QUALITY PROTEIN: uncharacterized protein LOC103519968 OS=Diaphorina citri OX=121845 GN=LOC103519968 PE=4 SV=1
MQIFVKTLTGKTITLEVEPSDTIENVKAKIQD---KEGIPPDQQRLIFAGKQLEDGRTLSDYNIQKEST----------------------------------------------------------------------------------------------------------------------------------------------------------------------------------------------------------------------------------------------------------------------------------------------------------------------------------------------------
>tr|A0A3Q0JF84|A0A3Q0JF84_DIACI/1901-1966 [subseq from] LOW QUALITY PROTEIN: uncharacterized protein LOC103519968 OS=Diaphorina citri OX=121845 GN=LOC103519968 PE=4 SV=1
MQIFVKTLTGKTITLEVEPSDTIENVKAKIQD---KEGIPPDQQRLIFAGKQLEDGRTLSDYNIQKEST----------------------------------------------------------------------------------------------------------------------------------------------------------------------------------------------------------------------------------------------------------------------------------------------------------------------------------------------------
>tr|A0A3Q0JF84|A0A3Q0JF84_DIACI/1977-2042 [subseq from] LOW QUALITY PROTEIN: uncharacterized protein LOC103519968 OS=Diaphorina citri OX=121845 GN=LOC103519968 PE=4 SV=1
MQIFVKTLTGKTITLEVEPSDTIENVKAKIQD---KEGIPPDQQRLIFAGKQLEDGRTLSDYNIQKEST----------------------------------------------------------------------------------------------------------------------------------------------------------------------------------------------------------------------------------------------------------------------------------------------------------------------------------------------------
>tr|A0A3Q0JF84|A0A3Q0JF84_DIACI/2053-2118 [subseq from] LOW QUALITY PROTEIN: uncharacterized protein LOC103519968 OS=Diaphorina citri OX=121845 GN=LOC103519968 PE=4 SV=1
MQIFVKTLTGKTITLEVEPSDTIENVKAKIQD---KEGIPPDQQRLIFAGKQLEDGRTLSDYNIQKEST----------------------------------------------------------------------------------------------------------------------------------------------------------------------------------------------------------------------------------------------------------------------------------------------------------------------------------------------------
>tr|A0A3Q0JF84|A0A3Q0JF84_DIACI/2129-2194 [subseq from] LOW QUALITY PROTEIN: uncharacterized protein LOC103519968 OS=Diaphorina citri OX=121845 GN=LOC103519968 PE=4 SV=1
MQIFVKTLTGKTITLEVEPSDTIENVKAKIQD---KEGIPPDQQRLIFAGKQLEDGRTLSDYNIQKEST----------------------------------------------------------------------------------------------------------------------------------------------------------------------------------------------------------------------------------------------------------------------------------------------------------------------------------------------------
>tr|A0A3Q0JF84|A0A3Q0JF84_DIACI/2205-2270 [subseq from] LOW QUALITY PROTEIN: uncharacterized protein LOC103519968 OS=Diaphorina citri OX=121845 GN=LOC103519968 PE=4 SV=1
MQIFVKTLTGKTITLEVEPSDTIENVKAKIQD---KEGIPPDQQRLIFAGKQLEDGRTLSDYNIQKEST----------------------------------------------------------------------------------------------------------------------------------------------------------------------------------------------------------------------------------------------------------------------------------------------------------------------------------------------------
>tr|A0A3Q0JF84|A0A3Q0JF84_DIACI/2281-2346 [subseq from] LOW QUALITY PROTEIN: uncharacterized protein LOC103519968 OS=Diaphorina citri OX=121845 GN=LOC103519968 PE=4 SV=1
MQIFVKTLTGKTITLEVEPSDTIENVKAKIQD---KEGIPPDQQRLIFAGKQLEDGRTLSDYNIQKEST----------------------------------------------------------------------------------------------------------------------------------------------------------------------------------------------------------------------------------------------------------------------------------------------------------------------------------------------------
>tr|A0A3Q0JF84|A0A3Q0JF84_DIACI/2357-2422 [subseq from] LOW QUALITY PROTEIN: uncharacterized protein LOC103519968 OS=Diaphorina citri OX=121845 GN=LOC103519968 PE=4 SV=1
MQIFVKTLTGKTITLEVEPSDTIENVKAKIQD---KEGIPPDQQRLIFAGKQLEDGRTLSDYNXSRKNL----------------------------------------------------------------------------------------------------------------------------------------------------------------------------------------------------------------------------------------------------------------------------------------------------------------------------------------------------
>tr|Q6NVC3|Q6NVC3_MOUSE/1-415 [subseq from] UV excision repair protein RAD23 OS=Mus musculus OX=10090 GN=Rad23b PE=2 SV=1
MQVTLKTLQQQTFKIDIDPEETVKALKEKIESEKGKDAFPVAGQKLIYAGKILSDDTALKEYKIDEKNFVVVMVTKPKAVTTAVPATTQPSSTPSPTAVSSSPAVAAAQAPAPTPALPPTSTPASTAPASTTASSEPAPAGATQPEKPAEKPAQTPVLTSPAPADSTPGDSSRSNLFEDATSALVTGQSYENMVTEIMSMGYEREQVIAALRASFNNPDRAVEYLLMGIPGDRESQAVVDPpPQAVSTGTPQSPAVAAAAATTTATTTTT-SGGHPLEFLRNQPQFQQMRQIIQQNPSLL-ALLQQIGRENPQLLQQISQHQEHFIQMLNEPVQEAGSQGGGGgggggggGGGGGGIAEAGSGHMNYIQVTPQEKEAIERLKALGFPEGLVLQAYFACEKNENLAANFLLQQNFDED
>tr|A0A5F4WKL8|A0A5F4WKL8_CALJA/8-369 [subseq from] UV excision repair protein RAD23 OS=Callithrix jacchus OX=9483 PE=3 SV=1
-----------------------------------------------VLGKILNDDTALKEYKIDEKNFVVVMVTKPKAVSTPAPATTQQSAPASTTAVTSSTVTTVAQAPTPAPALAPTSTPSSVTPASATASPEPAPASATKQEKPAEKPAETPVASSPTSTDSTSGDSSRSNLFEDATSALVTGQSYENMVTEIMSMGYEREQVIAALRASFNNPDRAVEYLLMGIPGDRENQAVVDPPQAASTGAPQSSAVAAAAATTTATTTTTSSGGHPLEFLRNQPQFQQMRQIIQQNPSLLPALLQQIGRENPQLLQQISQHQEHFIQMLNEPVQEAGGQGGGGGGGSGGIAEAGSGHMNYIQVTPQEKEAIERLKALGFPEGLVIQAYFACEKNENLAANFLLQQNFDED
>tr|A0A2K6N4A3|A0A2K6N4A3_RHIBE/1-375 [subseq from] UV excision repair protein RAD23 OS=Rhinopithecus bieti OX=61621 GN=RAD23B PE=3 SV=1
----------------------VKALKEKIESEKGKDAFPVAGQKLIYAGKILNDDTALKEYKIDEKNFVVVMVTKPKAVSTPAPATTQQSAPASTTAVTSSTATTVAQAPTPVPALAPTSTPASITPASATASSEPAPASATKQEKPAEKPAETPVATSPTTTDRK---------F---YLKILTGQSYENMVTEIMSMGYEREQVIAALRASFNNPDRAVEYLLMGIPGDRESQAVVDPPQAASTGAPQSSAVAAAAATTTATTTTTSSGGHPLEFLRNQPQFQQMRQIIQQNPSLLPALLQQIGRENPQLLQQISQHQEHFIQMLNEPVQEAGGQGGGGGGGSGGIAEAGSGHMNYIQVTPQEKEAIERLKALGFPEGLVIQAYFACEKNENLAANFLLQQNFDED
>tr|L5LE03|L5LE03_MYODS/1-105 [subseq from] UV excision repair protein RAD23 (Fragment) OS=Myotis davidii OX=225400 GN=MDA_GLEAN10018136 PE=3 SV=1
----------------------VKALKEKIESEKGKDAFPVAGQKLIYAGKILNDDTALKEYKIDEKNFVVVMVTKPKAVTTPAPTTTQQSNLTTTTTVSSSTAPAVAQVPTPTPALAPTPTPTP-TP-----------------------------------------------------------------------------------------------------------------------------------------------------------------------------------------------------------------------------------------------------------------------------------------
>tr|L5LE03|L5LE03_MYODS/105-414 [subseq from] UV excision repair protein RAD23 (Fragment) OS=Myotis davidii OX=225400 GN=MDA_GLEAN10018136 PE=3 SV=1
----------------------------------------------------------------------------------------------------PTLTPTPTPTPTPTPTPTPTPTPTSITPASATASSEPAPVSATKQENPVEQPAETPVATSPTSTDSTSGDSSRSNLFEDATSALVTGQSYENMVTEIMSMGYEREQVIAALRASFNNPDRAVEYLLMGIPGDRESQAVVDPPPVATTGPPQSS-VAAAAATTTATTTTTSSGGHPLEFLRNQPQFQQMRQIIQQNPSLLPALLQQIGRENPQLLQQISQHQEHFIQMLNEPVQEAGGQGGGGggGGGSGGIAEAGSGHMNYIQVTPQEKEAIERLKALGFPEGLVIQAYFACEKNENLAANFLLQQNFDED
>tr|A0A674I8T7|A0A674I8T7_TERCA/1-412 [subseq from] UV excision repair protein RAD23 OS=Terrapene carolina triunguis OX=2587831 GN=RAD23B PE=3 SV=1
MQITLKTLQQQTFKIDIDPEETVKALKEKIESEKGKDAFPVAGQKLIYAGKILNDDTALKEYKIDEKNFVVVMVTKPKAAAapTPSPATTQQSN-ATTTTVSSTTTAAAAPAPAPLPVPAPAPVPAPTPPTPAAVACEPVPVSATKEEKPAEKPVEATAAISPTSTDSTSGDTSRSNLFEDATSALVTGQSYENMVTEIMSMGYEREQVIAALRASFNNPDRAVEYLLMGIPGDRETQAAADPPQAASTGASQSSAVAAAAATTT--TTTSSSGGHPLEFLRNQPQFQQMRQIIQQNPNLLPALLQQIGRENPQLLQQISQHQEHFIQMLNEPVQESGGQGGGGGGgsggGSGGVAEAGSGQMNYIQVTPQEKEAIERLKALGFPEGLVIQAYFACEKNENLAANFLLQQNFDED
>tr|A0A5F8GBK4|A0A5F8GBK4_MONDO/6-397 [subseq from] UV excision repair protein RAD23 OS=Monodelphis domestica OX=13616 GN=RAD23B PE=3 SV=1
-------------------EKKVKALKEKIESEKGKDAFPVAGQKLIYAGKILNDDTALKEYKIDEKNFVVVMVTKPKAAATsaPSPATTQQSIPATTSTVSSSTAASVAQAPTPSPALAPTPTPTSVTPTPAAAVCEPIPTSAPKEEKPAEKPVEAPIGVSPTSSDSTLGDSSRSNLFEDATSALVTGQSYENMVTEIMSMGYEREQVIAALRASFNNPDRAVEYLLMGIPGDRENQSVVDPPQAASTGAAQSSAVAAAAATTTATTTtTTTSGGHPLEFLRNQPQFQQMRQIIQQNPSLLPALLQQIGRENPQLLQQISQHQEHFIQMLNEPVQESGGQGGG-GGGSGGIAEAGSGHMNYIQVTPQEKEAIERLKALGFPEGLVIQAYFACEKNENLAANFLLQQNFDED
>tr|A0A6J0UN62|A0A6J0UN62_9SAUR/1-414 [subseq from] UV excision repair protein RAD23 OS=Pogona vitticeps OX=103695 GN=RAD23B PE=3 SV=1
MQVTLKTLQQQTFKIDIDPEETVKALKEKIESEKGKDAFPVAGQKLIYAGKILNDDTALKEYKIDEKNFVVVMVTKPKTAAAPspSPTTTQQSND-TTTTVSSSTVTAAAPKPAPVPAPVPVSTPAPAAPTPAVVASEPAPVSATIEEKSADKPEETPVATSPSSTDSTTGDISRSNLFEDATSALVTGQSYENMVTEIMSMGYEREQVIAALRASFNNPDRAVEYLLMGIPGDRESQGMTDPPQAAGTGASPSSAVAAAAAaTTTTTTtTTSSTGGHPLEFLRNQPQFQQMRQIIQQNPSLLPALLQQIGRENPQLLQQISQHQEHFIQMLNEPVQESGqgGGGSGGGGGGGGVAEAGSRHMNYIQVTPQEKEAIERLKALGFPEGLVIQAYFACEKNENLAANFLLQQNFDED
>tr|A0A822AKW1|A0A822AKW1_9NEOB/1-386 [subseq from] (mimic poison frog) hypothetical protein OS=Ranitomeya imitator OX=111125 GN=RIMITATOR_LOCUS7017365 PE=4 SV=1
----------------------VKALKEKIESEKGKDAFPVAGQKLIYAGKILSDDTALKEYKIDEKNFVVVMVTKPKAVTSAVPATTQQSSSPSTTTVSSSPAAAVAQAPAPTPALAPTSTPASTTPASTTASSEPAPTGATQPEKPAEKPAQTPVLTSPAPADSTPGDSSRSNLFEDATSALVTGQSYENMVTEIMSMGYEREQVIAALRASFNNPDRAVEYLLMGIPGDRESQAVVDPpPQAVSTGTPQSPAVAAAAATTTATTTTT-SGGHPLEFLRNQPQFQQMRQIIQQNPSLLPALLQQIGRENPQLLQQISQHQEHFIQMLNEPVQEAGGQGGGGGGGGGG-GEAGSGHMNYIQVTPQEKEAIERLKALGFPEGLVIQAYFACEKNENLAANFLLQQNFDED
>tr|A0A6J0URA0|A0A6J0URA0_9SAUR/1-420 [subseq from] UV excision repair protein RAD23 OS=Pogona vitticeps OX=103695 GN=RAD23B PE=3 SV=1
MQVTLKTLQQQTFKIDIDPEETVKALKEKIESEKGKDAFPVAGQKLIYAGKILNDDTALKEYKIDEKNFVVVMVTKPKTAAAPspSPTTTQQSND-TTTTVSSSTVTAAAPKPAPVPAPVPVSTPAPAAPTPAVVASEPAPVSATIEEKSADKPEETPVATSPSSTDSTTGDISRSNLFEDATSALVTGQSYENMVTEIMSMGYEREQVIAALRASFNNPDRAVEYLLMGIPGDRESQGMTDPPQAAGTGASPSSAVAAAAAaTTTTTTtTTSSTGGHPLEFLRNQPQFQQMRQIIQQNPSLLPALLQQIGRENPQLLQsshapqQISQHQEHFIQMLNEPVQESGqgGGGSGGGGGGGGVAEAGSRHMNYIQVTPQEKEAIERLKALGFPEGLVIQAYFACEKNENLAANFLLQQNFDED
>tr|A0A670KJZ9|A0A670KJZ9_PODMU/1-419 [subseq from] UV excision repair protein RAD23 OS=Podarcis muralis OX=64176 GN=RAD23B PE=3 SV=1
MQITLKTLQQQTFKIDIDPEETVKALKEKIESEKGKDAFPVAGQKLIYAGKILNDDTALKEYKIDEKNFVVVMVTKPKAAAAPAPSptTTQQS-NDTTTTVSSSTIAAAAPKPTPVPASAPAPVpaPAPAAPTPAAVACEPVPVSAPVEEKPADKPVETPAATSPTSTDSTTGDTLRSNLFEDATSALVTGQSYENMVTEIMSMGYEREQVIAALRASFNNPDRAVEYLLMGIPGDRESQGMADPPQAASTVASPSSATAaaaaaaaAAAATTTTTTTTSSTGGHPLEFLRNQPQFQQMRQIIQQNPSLLPALLQQIGRENPQLLQQISQHQEHFIQMLNEPVQESGQGGGGSGGGGGSVAEAGSRHMNYIQVTPQEKEAIERLKALGFPEGLVIQAYFACEKNENLAANFLLQQNFDED
>tr|F6TW72|F6TW72_ORNAN/1-408 [subseq from] UV excision repair protein RAD23 OS=Ornithorhynchus anatinus OX=9258 GN=RAD23B PE=3 SV=2
MQITLKTLQQQTFKIDIDPEETVKALKEKIETEKGKDAFPVAGQKLIYAGKILNDDTALKEYKIDEKNFVVVMVTKPKATATPMPspVVGQQSNPATTSTVSSSKASAVTPAPTPSPVLAPV-TP---TP-----AGEPAPTVAPKEEKPAEKPVEAPVALSPSSSDSltgdasgdASGDASRSNLFEDATSALVTGQSYENMVTEIMSMGYEREQVIAALRASFNNPDRAVEYLLMGIPGDRESQAVVDPPQAAGTGAAQSSAVAAAAAT-TATTTSTTSGGHPLEFLRNQPQFQQMRQIIQQNPSLLPALLQQIGRENPQLLQQISQHQEHFIQMLNEPVQESGGQGGG-GSGSGGVAEAGSGHMNYIQVTPQEKEAIERLKALGFPEGLVIQAYFACEKNENLAANFLLQQNFDED
>tr|A0A0F7YZU5|A0A0F7YZU5_MICFL/1-409 [subseq from] UV excision repair protein RAD23 OS=Micrurus fulvius OX=8637 PE=2 SV=1
MQITLKTLQQQTFKIDIDCGETVKALKEKIELEKGKDAFPVAGQKLIYAGKILNDDTALNEYKIDEKNFVVVMVTKPKAAATPSPTTTQQSNDTITT-VTSTTPAAVPKlVPTPTPAQVSVSAPTASTPAAAA-ACESTPVSATVEEKSEDKPVETPPATSPTSTESTIGDISRSNLFEDATSALVTGQSYENMVTEIMSMGYEREQVIAALRASFNNPDRAVEYLLMGIPGDRESQGMADPPQAASTGASPSSAIAAAAAaTTTTTTtTTSSTGGHPLEFLRNQPQFQQMRQIIQQNPSLLPALLQQIGRENPQLLQQISQHQEHFIQMLNEPVQES-GQGGGGSGGGGGVAEAGSRHMNYIQVTPQEKEAIERLKALGFPEGLVIQAYFACEKNENLAANFLLQQNFDED
>tr|A0A402ESM1|A0A402ESM1_9SAUR/1-423 [subseq from] UV excision repair protein RAD23 OS=Paroedura picta OX=143630 GN=parPi_0007036 PE=3 SV=1
MQITLKTLQQQTFKIDIDPEETVKALKEKIESEKGKDAFPVAGQKLIYAGKILNDDTALKEYKIDEKNFVVVMVTKPKAAAAPAAATVPAPSPATTqqsgAAITtVSSSTIVAAAPTPalvpAPASGPASVPAAAAPAPAAVACEPAPVSAPVEEKPAEKSLETPADTSPLPTDSSSGDTSRSNLFEDATSALVTGQSYENMVTEIMSMGYEREQVIAALRASFNNPDRAVEYLLMGIPGDRESQGMADPPQAASTGASPSSAVAAAAATTTTTTTATsSTGGHPLEFLRNQPQFQQMRQIIQQNPSLLPALLQQIGRENPQLLQQISQHQEHFIQMLNEPVQESGqgggGSGGGGGGGGGVAAEAGSRHMNYIQVTPQEKEAIERLKALGFPEGLVIQAYFACEKNENLAANFLLQQNFDED
>tr|A0A6B2F777|A0A6B2F777_BOTNI/1-409 [subseq from] UV excision repair protein RAD23 OS=Bothriechis nigroviridis OX=88079 PE=3 SV=1
MQITLKTLQQQTFKIDIDCGETVKALKEKIELEKGKDAFPVAGQKLIYAGKILNDDTALNEYKIDEKNFVVVMVTKPKAAAAPSPTTAQQSNDT-TTTVTSTTPAAVPKlVPTPVPAQVSVSAPTASTPAAA-AACESAPVSATVEEKPADKPVETPPATSPTSTESSIGDISRSNLFEDATSALVTGQSYENMVTEIMSMGYEREQVIAALRASFNNPDRAVEYLLMGIPGDRESQGMADPPQAASTAASPSSAVAAAAAaTTTTTTtTTSSTGGHPLEFLRNQPQFQQMRQIIQQNPSLLPALLQQIGRENPQLLQQISQHQEHFIQMLNEPVQES-GQGSGGSGSGGGVAEAGSRHMNYIQVTPQEKEAIERLKALGFPEGLVIQAYFACEKNENLAANFLLQQNFDED
>tr|A0A7M4FBS7|A0A7M4FBS7_CROPO/1-132 [subseq from] UV excision repair protein RAD23 OS=Crocodylus porosus OX=8502 GN=RAD23B PE=3 SV=1
MQITLKTLQQQTFKIDIDPEETVKALKEKIELEKGKDAFPVAGQKLIYAGKILNDDTALKEYKIDEKNFVVVMVTKPKAAAAPAqsPATTQQSNAATTTATTTtsttvSSTTTATAAPTPAPAPAPVPTPAP--------------------------------------------------------------------------------------------------------------------------------------------------------------------------------------------------------------------------------------------------------------------------------------------
>tr|A0A7M4FBS7|A0A7M4FBS7_CROPO/133-428 [subseq from] UV excision repair protein RAD23 OS=Crocodylus porosus OX=8502 GN=RAD23B PE=3 SV=1
-----------------------------------------------------------------------------------------------------------APAPTPAPTLASAPAPTPATPAPAAVACESAPVSAPKEEKPAEKPPEAPAAISPTSTDSTTGDTSRSNLFEDATSALVTGQSYENMVTEIMSMGYEREQVIAALRASFNNPDRAVEYLLMGIPGD--NQAVADPPQAAGTGASQSSAVAAAATT----TTTSSSGGHPLEFLRNQPQFQQMRQIIQQNPSLLPALLQQIGRENPQLLQQISQHQEHFIQMLNEPVQESGQGGGGGGGGTGGVAEAGSGHMNYIQVTPQEKEAIERLKALGFPEGLVIQAYFACEKNENLAANFLLQQNFDED
>tr|T1D769|T1D769_CROHD/1-409 [subseq from] UV excision repair protein RAD23 OS=Crotalus horridus OX=35024 PE=2 SV=1
MQITLKTLQQQTFKIDIDCGETVKALKEKIELEKGKDAFPVAGQKLIYAGKILNDDTALNEYKIDEKNFVVVMVTKPKAAAAPSPTTAQQSNDT-TTTVTSTTPAAVPKlVPTPVPAQVSVSAPTASTPAAA-AACESAPVSATVEEKPADKPVETPPATSPTSTESSIGDISRSNLFEDATSALVTGQSYENMVTEIMSMGYEREQVIAALRASFNNPDRAVEYLLMGIPGDRESQGMADPPQAASTAASPSSAVAAAAAaTTTTTTtTTSSTGGHPLEFLRNQPQFQQMRQIIQQNPSLLPALLQQIGRENPQLLQQISQHQEHFIQMLNEPVQES-GQGSGGSGSGGGVAEAGSRHMNYIQVTPQEKEAIERLKALGFPEGLVIQAYFACEKNENLAANFLLQQNFDED
>tr|J3S0L7|J3S0L7_CROAD/1-409 [subseq from] UV excision repair protein RAD23 OS=Crotalus adamanteus OX=8729 PE=2 SV=1
MQITLKTLQQQTFKIDIDCGETVKALKEKIELEKGKDAFPVAGQKLIYAGKILNDDTALNEYKIDEKNFVVVMVTKPKAAAAPSPTTAQQSNDT-TTTVTSTTPAAVPKlVPTPVPAQVSVSAPTASTPAAA-AACESAPVSATVEEKPADKPVETPPATSPTSTESSIGDISRSNLFEDATSALVTGQSYENMVTEIMSMGYEREQVIAALRASFNNPDRAVEYLLMGIPGDRESQGMADPPQAASTAASPSSAVAAAAAaTTTTTTtTTSSTGGHPLEFLRNQPQFQQMRQIIQQNPSLLPALLQQIGRENPQLLQQISQHQEHFIQMLNEPVQES-GQGSGGSGSGGGVVEAGSRHMNYIQVTPQEKEAIERLKALGFPEGLVIQAYFACEKNENLAANFLLQQNFDED
>tr|A0A0F7Z214|A0A0F7Z214_CROAD/1-409 [subseq from] UV excision repair protein RAD23 OS=Crotalus adamanteus OX=8729 PE=2 SV=1
MQITLKTLQQQTFKIDIDCGETVKALKEKIELEKGKDAFPVAGQKLIYAGKILNDDTALNEYKIDEKNFVVVMVTKPKAAAAPSPTTAQQSNDT-TTTVTSTTPAAVPKlVPTPVPAQVSVSAPTASTPAAA-AACESAPVSATVEEKPADKPVETPPATSPTSTESSIGDISRSNLFEDATSALVTGQSYENMVTEIMSMGYEREQVIAALRASFNNPDRAVEYLLMGIPGDRESQGMADPPQAASTAASPSSAVAAAAAaTTTTTTtTTSSTGGHPLEFLRNQPQFQQMRQIIQQNPSLLPALLQQIGRENPQLLQQISQHQEHFIQMLNEPVQES-GQGSGGSGSGGGVXEAGSRHMNYIQVTPQEKEAIERLKALGFPEGLVIQAYFACEKNENLAANFLLQQNFDED
>tr|A0A5F9DEE6|A0A5F9DEE6_RABIT/179-538 [subseq from] RAD23 homolog B, nucleotide excision repair protein OS=Oryctolagus cuniculus OX=9986 PE=4 SV=1
-------------------------------------------------GKILNDDTALKEYKIDEKNFVVVMVTKPKAVTTPAPATTQQSNSATTTAVSSSTATAVTQASTPAPALAPTSTPASIAPASTT-SSEPAPASATKQEKPAEKPVETPVATSPTSTDSTSGDSSRSNLFEDATSALVTGQSYENMVTEIMSMGYEREQVIAALRASFNNPDRAVEYLLMGIPGDRESQAVVEPPQAAGTGAPQSSAVAAGAATTTATTTTTSSGGHPLEFLRNQPQFQQMRQIIQQNPSLLPALLQQIGRENPQLLQQISQHQEHFIQMLNEPVQEAGSQGGGGGGsGNAGIAEAGSGHMNYIQVTPQEKEAIERLKALGFPEGLVIQAYFACEKNENLAANFLLQQNFDED
>tr|A0A6B2FHL5|A0A6B2FHL5_9SAUR/1-409 [subseq from] UV excision repair protein RAD23 OS=Bothriechis nubestris OX=1766655 PE=3 SV=1
MQITLKTLQQQTFKIDIDCGETVKALKEKIELEKGKDAFPVAGQKLIYAGKILNDDTALNEYKIDEKNFVVVMVTKPKAAAASSPTTAQQSNDT-TTTVTSTTPAAVPKlVPTPVPAQVSVSAPTASTPAAA-AACESAPVSATVEEKPADKPVETPPATSPTSTESSIGDISRSNLFEDATSALVTGQSYENMVTEIMSMGYEREQVIAALRASFNNPDRAVEYLLMGIPGDRESQGMADPPQAASTAASPSSAVAAAAAaTTTTTTtTTSSTGGHPLEFLRNQPQFQQMRQIIQQNPSLLPALLQQIGRENPQLLQQISQHQEHFIQMLNEPVQES-GQGSGGSGSGGGVAEAGSRHMNYIQVTPQEKEAIERLKALGFPEGLVIQAYFACEKNENLAANFLLQQNFDED
>tr|A0A6P9BEV5|A0A6P9BEV5_PANGU/1-414 [subseq from] UV excision repair protein RAD23 OS=Pantherophis guttatus OX=94885 GN=RAD23B PE=3 SV=1
MQITLKTLQQQTFKIDIDCDETVKALKEKIELEKGKDAFPVAGQKLIYAGKILNDDTALNEYKIDEKNFVVVMVTKPKAAASPSPspTTTQQSN-DTTTTVTSTTPAAVPKlVPtTPAPPPAQVSVPAPTASTPAAAACESAPESATVEEKSADKPVETPAATSPTSTESTIGDTSRSNLFEDATSALVTGQSYENMVTEIMSMGYEREQVIAALRASFNNPDRAVEYLLMGIPGDRESQGMADPPQAASTGASPSSAVAAAAAaTTTTTTtTTSSTGGHPLEFLRNQPQFQQMRQIIQQNPSLLPALLQQIGRENPQLLQQISQHQEHFIQMLNEPVQESGQGGGGGSGSGGGVAEAGSRHMNYIQVTPQEKEAIERLKALGFPEGLVIQAYFACEKNENLAANFLLQQNFDED
>tr|A0A1W7RBR9|A0A1W7RBR9_AGKCO/1-409 [subseq from] UV excision repair protein RAD23 OS=Agkistrodon contortrix contortrix OX=8713 PE=3 SV=1
MQITLKTLQQQTFKIDIDCGETVKALKEKIELEKGKDAFPVAGQKLIYAGKILNDDTALNEYKIDEKNFVVVMVTKPKAAAAPSPTTAQQSNDT-TTTVTSTTPAAVPKlVPTPVPAQVSVSAPTASTPAAA-AACESAPVSATVEEKPADKPVETPPAISPTSTESSIGDISRSNLFEDATSALVTGQSYENMVTEIMXMGYEREQVIAALRASFNNPDRAVEYLLMGIPGDRESQGMADPPQAASTAASPSSAVAAAAAaTTTTTTtTTSSTGGHPLEFLRNQPQFQQMRQIIQQNPSLLPALLQQIGRENPQLLQQISQHQEHFIQMLNEPVQES-GQGSGGSGSGGGVAEAGSRHMNYIQVTPQEKEAIERLKALGFPEGLVIQAYFACEKNENLAANFLLQQNFDED
>sp|P54727-2|RD23B_HUMAN/1-337 [subseq from] Isoform 2 of UV excision repair protein RAD23 homolog B OS=Homo sapiens OX=9606 GN=RAD23B
------------------------------------------------------------------------MVTKPKAVSTPAPATTQQSAPASTTAVTSSTTTTVAQAPTPVPALAPTSTPASITPASATASSEPAPASAAKQEKPAEKPAETPVATSPTATDSTSGDSSRSNLFEDATSALVTGQSYENMVTEIMSMGYEREQVIAALRASFNNPDRAVEYLLMGIPGDRESQAVVDPPQAASTGAPQSSAVAAAAATTTATTTTTSSGGHPLEFLRNQPQFQQMRQIIQQNPSLLPALLQQIGRENPQLLQQISQHQEHFIQMLNEPVQEAGGQGGGGGGGSGGIAEAGSGHMNYIQVTPQEKEAIERLKALGFPEGLVIQAYFACEKNENLAANFLLQQNFDED
>tr|A0A2I2YS70|A0A2I2YS70_GORGO/1-337 [subseq from] UV excision repair protein RAD23 OS=Gorilla gorilla gorilla OX=9595 GN=RAD23B PE=3 SV=1
------------------------------------------------------------------------MVTKPKAVSTPAPATTQQSAPASTTAVTSSTTTTVAQAPTPVPALAPTSTPASITPASATASSEPAPASAAKQEKPAEKPAETPVATSPTATDSTSGDSSRSNLFEDATSALVTGQSYENMVTEIMSMGYEREQVIAALRASFNNPDRAVEYLLMGIPGDRESQAVVDPPQAASTGAPQSSAVAAAAATTTATTTTTSSGGHPLEFLRNQPQFQQMRQIIQQNPSLLPALLQQIGRENPQLLQQISQHQEHFIQMLNEPVQEAGGQGGGGGGGSGGIAEAGSGHMNYIQVTPQEKEAIERLKALGFPEGLVIQAYFACEKNENLAANFLLQQNFDED
>tr|U3FZ47|U3FZ47_MICFL/1-409 [subseq from] UV excision repair protein RAD23 OS=Micrurus fulvius OX=8637 PE=2 SV=1
MQITLKTLQQQTFKIDIDCGETVKALKEKIELEKGKDAFPVAGQKLIYAGKILNDDTALNEYKIDEKNFVVVMVTKPKAAPSPSPTTTQQSNDTITT-VTSTTPAAVPKlVPTPTPAQVSVSAPTASTPAAAAC--ESTPVSATVEEKSEDKPVETPPATSPTSTESTIGDISRSNLFEDATSALVTGQSYENMVTEIMSMGYEREQVIAALRASFNNPDRAVEYLLMGIPGDRESQGMADPPQAASTGASPSSAIAAAAAaTTTTTTtTTSSTGGHPLEFLRNQPQFQQMRQIIQQNPSLLPALLQQIGRENPQLLQQISQHQEHFIQMLNEPVQESGQGGGGSSGSGGGVAEAGSRHMNYIQVTPQEKEAIERLKALGFPEGLVIQAYFACEKNENLAANFLLQQNFDED
>tr|A0A6I9YZR8|A0A6I9YZR8_9SAUR/1-417 [subseq from] UV excision repair protein RAD23 OS=Thamnophis sirtalis OX=35019 GN=RAD23B PE=3 SV=1
MQITLKTLQQQTFKIDIDCDETVKALKEKIELEKGKDAFPVAGQKLIYAGKILNDDTALNEYKIDEKNFVVVMVTKPKAAAAPSPSpspttTTTQQSNETTTTVTSTTPAALPKlVPTPTPAPAQVSVPAPTASTPAAAACESAPVSATVEEKSSDKPVETPPATSPTSTESTIGDTSRSNLFEDATSALVTGQSYENMVTEIMSMGYEREQVIAALRASFNNPDRAVEYLLMGIPGDRESQGMADPPQAASTGASPSSAVAAAAAaTTTTTTtTTSSTGGHPLEFLRNQPQFQQMRQIIQQNPSLLPALLQQIGRENPQLLQQISQHQEHFIQMLNEPVQESGQGGGGGSGSGGGVAEAGSRHMNYIQVTPQEKEAIERLKALGFPEGLVIQAYFACEKNENLAANFLLQQNFDED
>tr|A0A2D4JQ81|A0A2D4JQ81_MICLE/1-413 [subseq from] UV excision repair protein RAD23 OS=Micrurus lemniscatus lemniscatus OX=129467 PE=3 SV=1
MQITLKTLQQQTFKIDIDCGETVKALKEKIELEKGKDAFPVAGQKLIYAGKILNDDTALDEYKIDEKNFVVVMVTKPKAATTPSPTTTQQSNDTITT-VTSTTPAAVPKlVPTPAPAQVSVSAPTASTPAAAAC--ESTPVSATVEEKSEDKPVETPPATSPTSTESTIGDTSRSNLFEDATSALVTGQSYENMVTEIMSMGYEREQVIAALRASFNNPDRAVEYLLMGIPGDRESQGMADPPQAASTGASPSSAIAAAAAaTTTTTTtTTSSTGGHPLEFLRNQPQFQQMRQIIQQNPSLLPALLQQIGRENPQLLQQISQHQEHFIQMLNEPVQESaqggGGSSGSGSGGGGGVAEAGSRHMNYIQVTPQEKEAIERLKALGFPEGLVIQAYFACEKNENLAANFLLQQNFDED
>tr|A0A663DCV9|A0A663DCV9_PONAB/1-337 [subseq from] UV excision repair protein RAD23 OS=Pongo abelii OX=9601 GN=CR201_G0008108 PE=3 SV=1
------------------------------------------------------------------------MVTKPKAVSTPAPATTQQSAPASTTAVTSSTTTTVAQAPTPVPALAPTSTPASITPASATASSEPASASAAKQEKPAEKPAETPVATSPTATDSTSGDSSRSNLFEDATSALVTGQSYENMVTEIMSMGYEREQVIAALRASFNNPDRAVEYLLMGIPGDRESQAVVDPPQAASTGAPQSSAVAAAAATTTATTTTTSSGGHPLEFLRNQPQFQQMRQIIQQNPSLLPALLQQIGRENPQLLQQISQHQEHFIQMLNEPVQEAGGQGGGGGGGSGGIAEAGSGHMNYIQVTPQEKEAIERLKALGFPEGLVIQAYFACEKNENLAANFLLQQNFDED
>tr|H2PSZ1|H2PSZ1_PONAB/1-337 [subseq from] UV excision repair protein RAD23 OS=Pongo abelii OX=9601 GN=RAD23B PE=3 SV=2
------------------------------------------------------------------------MVTKPKAVSTPAPATTQQSAPASTTAVTSSTTTTVAQAPTPVPALAPTSTPASITPASATASSEPASASAAKQEKPAEKPAETPVATSPTATDSTSGDSSRSNLFEDATSALVTGQSYENMVTEIMSMGYEREQVIAALRASFNNPDRAVEYLLMGIPGDRESQAVVDPPQAASTGAPQSSAVAAAAATTTATTTTTSSGGHPLEFLRNQPQFQQMRQIIQQNPSLLPALLQQIGRENPQLLQQISQHQEHFIQMLNEPVQEAGGQGGGGGGGSGGIAEAGSGHMNYIQVTPQEKEAIERLKALGFPEGLVIQAYFACEKNENLAANFLLQQNFDED
>tr|A0A6D2YCJ8|A0A6D2YCJ8_PANTR/1-337 [subseq from] UV excision repair protein RAD23 OS=Pan troglodytes OX=9598 GN=CK820_G0027235 PE=3 SV=1
------------------------------------------------------------------------MVTKPKAVSTPAPATTQQSAPASTTAVTCSTTTTVAQAPIPVPALAPTSTPASITPASATASSEPAPASAAKQEKPAEKPAETPVATSPTATDSTSGDSSRSNLFEDATSALVTGQSYENMVTEIMSMGYEREQVIAALRASFNNPDRAVEYLLMGIPGDRESQAVVDPPQAASTGAPQSSAVAAAAATTTATTTTTSSGGHPLEFLRNQPQFQQMRQIIQQNPSLLPALLQQIGRENPQLLQQISQHQEHFIQMLNEPVQEAGGQGGGGGGGSGGIAEAGSGHMNYIQVTPQEKEAIERLKALGFPEGLVIQAYFACEKNENLAANFLLQQNFDED
>tr|H2QZE6|H2QZE6_PANTR/1-337 [subseq from] UV excision repair protein RAD23 OS=Pan troglodytes OX=9598 GN=RAD23B PE=3 SV=2
------------------------------------------------------------------------MVTKPKAVSTPAPATTQQSAPASTTAVTCSTTTTVAQAPIPVPALAPTSTPASITPASATASSEPAPASAAKQEKPAEKPAETPVATSPTATDSTSGDSSRSNLFEDATSALVTGQSYENMVTEIMSMGYEREQVIAALRASFNNPDRAVEYLLMGIPGDRESQAVVDPPQAASTGAPQSSAVAAAAATTTATTTTTSSGGHPLEFLRNQPQFQQMRQIIQQNPSLLPALLQQIGRENPQLLQQISQHQEHFIQMLNEPVQEAGGQGGGGGGGSGGIAEAGSGHMNYIQVTPQEKEAIERLKALGFPEGLVIQAYFACEKNENLAANFLLQQNFDED
>tr|A0A2D4KP19|A0A2D4KP19_9SAUR/1-413 [subseq from] UV excision repair protein RAD23 OS=Micrurus paraensis OX=1970185 PE=3 SV=1
MQITLKTLQQQTFKIDIDCGETVKALKEKIELEKGKDAFPVAGQKLIYAGKILNDDTALNEYKIDEKNFVVVMVTKPKAAATPSPSptTTQQSNDT-ITTVTSTTPAAVPKlVPTPTPAQVSVSAPTASTPAAAAC--ESTPVSATVEEKSEDKPVETPPATSPTSTESTIGDISRSNLFEDATSALVTGQSYENMVTEIMSMGYEREQVIAALRASFNNPDRAVEYLLMGIPGDRESQGMADPPQAASTGASPSSAIAAAAAaTTTTTTtTTSSTGGHPLEFLRNQPQFQQMRQIIQQNPSLLPALLQQIGRENPQLLQQISQHQEHFIQMLNEPVQESGQGGGGssGSGGGGGVAEAGSRHMNYIQVTPQEKEAIERLKALGFPEGLVIQAYFACEKNENLAANFLLQQNFDED
>tr|A0A6J1V6T2|A0A6J1V6T2_9SAUR/1-413 [subseq from] UV excision repair protein RAD23 OS=Notechis scutatus OX=8663 GN=RAD23B PE=3 SV=1
MQITLKTLQQQTFKIDIDCDETVKALKEKIELEKGKDAFPVAGQKLIYAGKILNDDTALNEYKIDEKNFVVVMVTKPKAAASPSPspTTTQQSN-DTTTTVTSTTPAAVPKlVPTPAPAQVSVPAPTASTPVAAA--CESTPVSATVEEKPEDKPVETPPATSPTSTESTIGDTSRSNLFEDATSALVTGQSYENMVTEIMSMGYEREQVIAALRASFNNPDRAVEYLLMGIPGDRESQGMADPPQATSIGASPSSAVAAAAaaATTTTTTtTTSSTGGHPLEFLRNQPQFQQMRQIIQQNPSLLPALLQQIGRENPQLLQQISQHQEHFIQMLNEPVQESG-QGGGGgsGSGGGGVAEAGSRHMNYIQVTPQEKEAIERLKALGFPEGLVIQAYFACEKNENLAANFLLQQNFDED
>tr|A0A2K5J9U6|A0A2K5J9U6_COLAP/1-337 [subseq from] UV excision repair protein RAD23 OS=Colobus angolensis palliatus OX=336983 PE=3 SV=1
------------------------------------------------------------------------MVTKPKAVSTPAPATTQQSAPASTTAVTSSTATTVAQAPTPVPALAPTSTPASITPASATASSEPAPASATKQEKPAEKPAETPVATSPTATDSTSGDSSRSNLFEDATSALVTGQSYENMVTEIMSMGYEREQVIAALRASFNNPDRAVEYLLMGIPGDRESQAVVDPPQAASTGAPQSSAVAAAAATTTATTTTTSSGGHPLEFLRNQPQFQQMRQIIQQNPSLLPALLQQIGRENPQLLQQISQHQEHFIQMLNEPVQEAGGQGGGGGGGSGGIAEAGSGHMNYIQVTPQEKEAIERLKALGFPEGLVIQAYFACEKNENLAANFLLQQNFDED
>tr|A0A2K5Y2M0|A0A2K5Y2M0_MANLE/1-337 [subseq from] UV excision repair protein RAD23 OS=Mandrillus leucophaeus OX=9568 GN=RAD23B PE=3 SV=1
------------------------------------------------------------------------MVTKPKAVSTPAPATTQQSAPASTTAVTSSTATTVAQAPTPVPALAPTSTPASITPASATASSEPAPASATKQEKPAEKPAETPVATSPTATDSTSGDSSRSNLFEDATSALVTGQSYENMVTEIMSMGYEREQVIAALRASFNNPDRAVEYLLMGIPGDRESQAVVDPPQAASTGAPQSSAVAAAAATTTATTTTTSSGGHPLEFLRNQPQFQQMRQIIQQNPSLLPALLQQIGRENPQLLQQISQHQEHFIQMLNEPVQEAGGQGGGGGGGSGGIAEAGSGHMNYIQVTPQEKEAIERLKALGFPEGLVIQAYFACEKNENLAANFLLQQNFDED
>tr|A0A2K6D8D5|A0A2K6D8D5_MACNE/1-337 [subseq from] UV excision repair protein RAD23 OS=Macaca nemestrina OX=9545 GN=RAD23B PE=3 SV=1
------------------------------------------------------------------------MVTKPKAVSTPAPATTQQSAPASTTAVTSSTATTVAQAPTPVPALAPTSTPASITPASATASSEPAPASATKQEKPAEKPAETPVATSPTATDSTSGDSSRSNLFEDATSALVTGQSYENMVTEIMSMGYEREQVIAALRASFNNPDRAVEYLLMGIPGDRESQAVVDPPQAASTGAPQSSAVAAAAATTTATTTTTSSGGHPLEFLRNQPQFQQMRQIIQQNPSLLPALLQQIGRENPQLLQQISQHQEHFIQMLNEPVQEAGGQGGGGGGGSGGIAEAGSGHMNYIQVTPQEKEAIERLKALGFPEGLVIQAYFACEKNENLAANFLLQQNFDED
>tr|A0A7N4V3F4|A0A7N4V3F4_SARHA/10-384 [subseq from] UV excision repair protein RAD23 OS=Sarcophilus harrisii OX=9305 GN=RAD23B PE=3 SV=1
MQITLKTLQQQTFKIDIDPEETVKALKEKIESEKGKDAFPVAGQKLIYAGKILNDDTALKEYKIDEKNFVVVMVTKPKAaaTSTPSPATTQQSNPATTTTVSSSSAASVAQAPTPSPALAPTPTPTSVTPTPAAAACEPIPTSTPKEEKPAEKPVEAPVGISPTSSDSTLGDSSRSNLFEDATSALVTGQSYENMVTEIMSMGYEREQVIAALRASFNNPDRAVEYLLMGIPGDRESQAVVDPPQAASTGAAQSSAVAAAAATTTATTTtTTTSGGHPLEFLRNQPQFQQMRQIIQQNPSLLPALLQQIGRENPQLLQQISQHQEHFIQMLNEPVQESGGQGGG-GGGSGGIAEAGSGHMNYIQVTPQEKEAIERV------------------------------------
>tr|A0A670ZV02|A0A670ZV02_PSETE/1-416 [subseq from] UV excision repair protein RAD23 OS=Pseudonaja textilis OX=8673 GN=RAD23B PE=3 SV=1
MQITLKTLQQQTFKIDIDCDETVKALKEKIELEKGKDAFPVAGQKLIYAGKILNDDTALNEYKIDEKNFVVVMVTKPKAAASPSPspTTTQQSN-DTTTTVTSTTPAAVPK-LVPTPAPAPVSVPAPTASTPAAAACESTPVSATVEEKPEDKPVETPPATSPTSTESTIGDTSRSNLFEDATSALVTGQSYENMVTEIMSMGYEREQVIAALRASFNNPDRAVEYLLMGIPGDRESQGMADPPQATSIGASPSSAVAAAaaaaaAATTTTTTtTTSSTGGHPLEFLRNQPQFQQMRQIIQQNPSLLPALLQQIGRENPQLLQQISQHQEHFIQMLNEPVQESG-QGGGGgsGSGGGGVAEAGSRHMNYIQVTPQEKEAIERLKALGFPEGLVIQAYFACEKNENLAANFLLQQNFDED
>tr|A0A452UEK0|A0A452UEK0_URSMA/1-369 [subseq from] UV excision repair protein RAD23 OS=Ursus maritimus OX=29073 GN=RAD23B PE=3 SV=1
---------------------------------------PVAGQKLIYAGKILNDDTALKEYKIDEKNFVVVMVTKPKAVTTPAPATTQQSNPATTTTVSSSTAPAVAQAPAPAPALAPTPSPASVTPAPTTASSEPAPASATQPEKPAEKPAETPVATSPTATDSTSGDSSRSNLFEDATSALVTGQSYENMVTEIMSMGYEREQVIAALRASFNNPDRAVEYLLMGIPGDRDSQAVVDTPPAVSTGAPPSSRRGPSLLLFLALLTTVSS-GHPLEFLRNQPQFQQMRQIIQQNPSLLPALLQQIGRENPQLLQQISQHQEHFIQMLNEPVQEAGGQGGGGGGGSGGIAEAGSGHMNYIQVTPQEKEAIERLKALGFPEGLVIQAYFACEKNENLAANFLLQQNFDED
>tr|A0A7N4P899|A0A7N4P899_SARHA/10-384 [subseq from] UV excision repair protein RAD23 OS=Sarcophilus harrisii OX=9305 GN=RAD23B PE=3 SV=1
MQITLKTLQQQTFKIDIDPEETVKALKEKIESEKGKDAFPVAGQKLIYAGKILNDDTALKEYKIDEKNFVVVMVTKPKAaaTSTPSPATTQQSNPATTTTVSSSSAASVAQAPTPSPALAPTPTPTSVTPTPAAAACEPIPTSTPKEEKPAEKPVEAPVGISPTSSDSTLGDSSRSNLFEDATSALVTGQSYENMVTEIMSMGYEREQVIAALRASFNNPDRAVEYLLMGIPGDRESQAVVDPPQAASTGAAQSSAVAAAAATTTATTTtTTTSGGHPLEFLRNQPQFQQMRQIIQQNPSLLPALLQQIGRENPQLLQQISQHQEHFIQMLNEPVQESGGQGGG-GGGSGGIAEAGSGHMNYIQVTPQEKEAIERQ------------------------------------
>tr|A0A2K6N4H0|A0A2K6N4H0_RHIBE/1-337 [subseq from] UV excision repair protein RAD23 OS=Rhinopithecus bieti OX=61621 GN=RAD23B PE=3 SV=1
------------------------------------------------------------------------MVTKPKAVSTPAPATTQQSAPASTTAVTSSTATTVAQAPTPVPALAPTSTPASITPASATASSEPAPASATKQEKPAEKPAETPVATSPTTTDSTSGDSSRSNLFEDATSALVTGQSYENMVTEIMSMGYEREQVIAALRASFNNPDRAVEYLLMGIPGDRESQAVVDPPQAASTGAPQSSAVAAAAATTTATTTTTSSGGHPLEFLRNQPQFQQMRQIIQQNPSLLPALLQQIGRENPQLLQQISQHQEHFIQMLNEPVQEAGGQGGGGGGGSGGIAEAGSGHMNYIQVTPQEKEAIERLKALGFPEGLVIQAYFACEKNENLAANFLLQQNFDED
>tr|A0A4W2FG64|A0A4W2FG64_BOBOX/2-373 [subseq from] UV excision repair protein RAD23 OS=Bos indicus x Bos taurus OX=30522 PE=3 SV=1
------------------------ALKEKIESEKGKDAFPVAGQKLIYAGKILNDDTALKEYKIDEKNFVVVMVTKPKAVTTPASATTQQSNSAATTTVSSSTVPPVTQAPAPAPTSAPTPTPASVTPAPRTASSEAAPASAAKQEKPAERPVETPVATTPTSTDSTSGDSSRSNLFEDATSALVTGQSYENMVTEIMSMGDEREQVIAALRASFNNPDRAV------------VQAVVDPPPAASTGAPQSS-VAAAAATTTATTTTTSSGGHPLEFLWNQPQFQQMRQIIQQNPSLLPALLQQIGRENPQLLQQLSQHQEHFIQMLNEPVQEAGGQGGGGGGGSGGIAEAGSGHMNYIQVTPQEKEAIERLKASGFPEGLVIQAYFACEKNENLAANFLLQQNFDED
>tr|A0A6J0UKV5|A0A6J0UKV5_9SAUR/44-436 [subseq from] UV excision repair protein RAD23 OS=Pogona vitticeps OX=103695 GN=RAD23B PE=3 SV=1
---------------------NVKALKEKIESEKGKDAFPVAGQKLIYAGKILNDDTALKEYKIDEKNFVVVMVTKPKTAAAPspSPTTTQQSND-TTTTVSSSTVTAAAPKPAPVPAPVPVSTPAPAAPTPAVVASEPAPVSATIEEKSADKPEETPVATSPSSTDSTTGDISRSNLFEDATSALVTGQSYENMVTEIMSMGYEREQVIAALRASFNNPDRAVEYLLMGIPGDRESQGMTDPPQAAGTGASPSSAVAAAAAaTTTTTTtTTSSTGGHPLEFLRNQPQFQQMRQIIQQNPSLLPALLQQIGRENPQLLQQISQHQEHFIQMLNEPVQESGqgGGGSGGGGGGGGVAEAGSRHMNYIQVTPQEKEAIERLKALGFPEGLVIQAYFACEKNENLAANFLLQQNFDED
>tr|A0A452UEK6|A0A452UEK6_URSMA/1-365 [subseq from] UV excision repair protein RAD23 OS=Ursus maritimus OX=29073 GN=RAD23B PE=3 SV=1
---------------------------------------PVAGQKLIYAGKILNDDTALKEYKIDEKNFVVVMVTKPKAVTTPAPATTQQSNPATTTTVSSSTAPAVAQAPAPAPALAPTPSPASVTPAPTTASSEPAPASATQPEKPAEKPAETPVATSPTATDSTSGDSSRSNLFEDATSALVTGQSYENMVTEIMSMGYEREQVIAALRASFNNPDRAVEYLLMGIPGDRDSQAVVDTPPAVSTGAPPSSRRHRQPQ-----RALEVSVGHPLEFLRNQPQFQQMRQIIQQNPSLLPALLQQIGRENPQLLQQISQHQEHFIQMLNEPVQEAGGQGGGGGGGSGGIAEAGSGHMNYIQVTPQEKEAIERLKALGFPEGLVIQAYFACEKNENLAANFLLQQNFDED
>tr|A0A6J3ENH1|A0A6J3ENH1_SAPAP/1-337 [subseq from] UV excision repair protein RAD23 OS=Sapajus apella OX=9515 GN=RAD23B PE=3 SV=1
------------------------------------------------------------------------MVTKPKAVSTPAPATTQQSVPASTTAVTSSTVTTVAQAPTPAPALAPTSTPTSVTPASATASPEPAPASATKQEKPAEKPAETPVATSPTSTDSTSGDSSRSNLFEDATSALVTGQSYENMVTEIMSMGYEREQVIAALRASFNNPDRAVEYLLMGIPGDRENQAVVDPPQAASTGAPQSSAVAAAAATTTATTTTTSSGGHPLEFLRNQPQFQQMRQIIQQNPSLLPALLQQIGRENPQLLQQISQHQEHFIQMLNEPVQEAGSQGGGGGGGSGGIAEAGSGHMNYIQVTPQEKEAIERLKALGFPEGLVIQAYFACEKNENLAANFLLQQNFDED
>tr|H9G7X0|H9G7X0_ANOCA/1-359 [subseq from] UV excision repair protein RAD23 OS=Anolis carolinensis OX=28377 GN=RAD23B PE=3 SV=2
MQVTLKTLQQQTFKIDIDPEETVKALKEKIESEKGKDAFPVGGQKLIYAGKILNDDTALKEYKIDEKNFVVVMVTKPKAAAAPAPSptTTQQS-NDTTTTVSSSTIAAAAPKPAPVTAPAPalVSTPVADPPTPAAVTCEPAPVSSPVEEKVAEKPIETPAATS-TSTDSTTGDLSRSNLFEDATSALVTGQSYENMVTEIMSMGYEREQVIAALRASFNNPDRAVEYLLMGIPGDRESQGMTDPPQAASTGASPSAVAAaAAAAvTTTtTTTTTSSTGGHPLEFLRNQPQFQQMRQIIQQNPSLLPALLQQIGRENPQLLQsshapqQISQHQEHFIQMLNEPVQESGQGGGGSGGGGGG-------------------------------------------------------------
>tr|H9G7X0|H9G7X0_ANOCA/357-431 [subseq from] UV excision repair protein RAD23 OS=Anolis carolinensis OX=28377 GN=RAD23B PE=3 SV=2
-----------------------------------------------------------------------------------------------------------------------------------------------------------------------------------------------------------------------------------------------------------------------------------------------------------------------------------------------GGGGGGGGGGGGGVaAEAGSRHMNYIQVTPQEKEAIERLKALGFPEGLVIQAYFACEKNENLAANFLLQQNFDED
>tr|A0A3Q0DXA0|A0A3Q0DXA0_CARSF/1-337 [subseq from] UV excision repair protein RAD23 OS=Carlito syrichta OX=1868482 GN=RAD23B PE=3 SV=1
------------------------------------------------------------------------MVTKPKAVSAPTPATTQQSNPATTTAVTSSTATTVAQAPTPTPALAPTSTPASITPASTTASSEPAPASATKQEKPAEKPAEAPVATSPTSTDSTSGDSSRSNLFEDATSALVTGQSYENMVTEIMSMGYEREQVIAALRASFNNPDRAVEYLLMGIPGDRESQAVVDPPQAASTGAPQSSAVAAAAATTTATTTTTSSGGHPLEFLRNQPQFQQMRQIIQQNPSLLPALLQQIGRENPQLLQQISQHQEHFIQMLNEPVQEAGGQGGGGGGSSGGIAEAGSGHMNYIQVTPQEKEAIERLKALGFPEGLVIQAYFACEKNENLAANFLLQQNFDED
>tr|A0A4X2K2G7|A0A4X2K2G7_VOMUR/10-393 [subseq from] UV excision repair protein RAD23 OS=Vombatus ursinus OX=29139 PE=3 SV=1
MQITLKTLQQQTFKIDISPEETVKALKEKIESEKGKDAFPVAGQKLIYAGKILNDDTALKEYKIDEKNFVVVMVTKPKAaaTSTPSPSTTQQSNPAPTTTVSSSTAASVAQAPAPSPALAPTPTPPSVTPTPAAAACELIPTSAPKEEKPAEKPVEAPIGISPTSSDSTLGDSSRSNLFEDATSALVTGQSYENMVTEIMSMGYEREQVIAALRASFNNPDRAVEYLLMGIPGDRESQAVVDPPQAASTGAAQSSAVAAAAATTTATTTtTTTSGGHPLEFLRNQPQFQQMRQIIQQNPSLLPALLQQIGRENPQLLQssnapqQISQHQEHFIQMLNEPVQESGGQGGG-GGGSGGIAEAGSGHMNYIQVTPQEKEAIERVSCL---------------------------------
>tr|K9J5C8|K9J5C8_DESRO/1-118 [subseq from] UV excision repair protein RAD23 (Fragment) OS=Desmodus rotundus OX=9430 PE=2 SV=1
----------------------------------------------------------------------------PKAVTTPAPTTTQQSNPATTTTISSSTAPAVAQVPTPTPALAPTPTPASVTPASTTVSSESAPASATKQENPAEKPAETPVATSPTSTDSTSGDSSRSNLFEDATSALVTGQSYENMQ-----------------------------------------------------------------------------------------------------------------------------------------------------------------------------------------------------------------------
>tr|K9J5C8|K9J5C8_DESRO/120-377 [subseq from] UV excision repair protein RAD23 (Fragment) OS=Desmodus rotundus OX=9430 PE=2 SV=1
------------------------------------------------------------------------------------------------------------------------------------------------------RQHETPAATSPTSTDSTSGDSSRSNLFEDATSALVTGQSYENMVTEIMSMGYEREQVIAALRASFNNPDRAVEYLLMGIPGDRESQAVVDPPPAATTGAPQSS-VAAAAATTTATTTTTSSGGHPLEFLRNQPQFQQMRQIIQQNPSLLPALLQQIGRENPQLLQQISQHQEHFIQMLNEPVQEAGGQGGGSGGGSGGIAEAGSGHMNYIQVTPQEKEAIERLKALGFPEGLVIQAYFACEKNENLAANFLLQQNFDED
>tr|F7IMX2|F7IMX2_CALJA/1-23 [subseq from] UV excision repair protein RAD23 OS=Callithrix jacchus OX=9483 PE=3 SV=3
MQVTLKTLQQQTFKIDIDPEETV--------------------------------------------------------------------------------------------------------------------------------------------------------------------------------------------------------------------------------------------------------------------------------------------------------------------------------------------------------------------------------------------------
>tr|F7IMX2|F7IMX2_CALJA/51-370 [subseq from] UV excision repair protein RAD23 OS=Callithrix jacchus OX=9483 PE=3 SV=3
-----------------------------------------------------------------------------------------QSAPASTTAVTSSTVTTVAQAPTPAPALAPTSTPSSVTPASATASPEPAPASATKQEKPAEKPAETPVASSPTSTDSTSGDSSRSNLFEDATSALVTGQSYENMVTEIMSMGYEREQVIAALRASFNNPDRAVEYLLMGIPGDRENQAVVDPPQAASTGAPQSSAVAAAAATTTATTTTTSSGGHPLEFLRNQPQFQQMRQIIQQNPSLLPALLQQIGRENPQLLQQISQHQEHFIQMLNEPVQEAGGQGGGGGGGSGGIAEAGSGHMNYIQVTPQEKEAIERLKALGFPEGLVIQAYFACEKNENLAANFLLQQNFDED
>tr|A0A6J0UJ66|A0A6J0UJ66_9SAUR/44-442 [subseq from] UV excision repair protein RAD23 OS=Pogona vitticeps OX=103695 GN=RAD23B PE=3 SV=1
---------------------NVKALKEKIESEKGKDAFPVAGQKLIYAGKILNDDTALKEYKIDEKNFVVVMVTKPKTAAAPspSPTTTQQSND-TTTTVSSSTVTAAAPKPAPVPAPVPVSTPAPAAPTPAVVASEPAPVSATIEEKSADKPEETPVATSPSSTDSTTGDISRSNLFEDATSALVTGQSYENMVTEIMSMGYEREQVIAALRASFNNPDRAVEYLLMGIPGDRESQGMTDPPQAAGTGASPSSAVAAAAAaTTTTTTtTTSSTGGHPLEFLRNQPQFQQMRQIIQQNPSLLPALLQQIGRENPQLLQsshapqQISQHQEHFIQMLNEPVQESGqgGGGSGGGGGGGGVAEAGSRHMNYIQVTPQEKEAIERLKALGFPEGLVIQAYFACEKNENLAANFLLQQNFDED
>tr|K7G959|K7G959_PELSI/1-392 [subseq from] UV excision repair protein RAD23 OS=Pelodiscus sinensis OX=13735 GN=RAD23B PE=3 SV=1
----------------------VKALKEKIESEKGKDAFPVAGQKLIYAGKILNDDTALKEYKIDEKNFVVVMVTKPKAAAapTPSPATTQQSN-ATTTTVSSTTTATApapAPAPLPVPAPPPAPSPPPTTPTPAAVASEPEPVSATKEEKPAEKLVEATAALSPISTDSTSGDMSRSNLFEDATSALVTGQSYENMVTEIMSMGYEREQVIAALRASFNNPDRAVEYLLMGIPGDRESQAVADPPQAASTGATQSSAVAAAAAaaaaAATTTTTTSSPGGHPLEFLRNQPQFQQMRQIIQQNPNLLPALLQQIGRENPQLLQQISQHQEHFIQMLNEPVQESGGPGGGGG---SGVAEAGSGQMNYIQVTPQEKEAIERLKALGFPEGLVIQAYFACEKNENLAANFLLQQNFDED
>tr|A0A6G1RKX9|A0A6G1RKX9_9GRUI/1-400 [subseq from] UV excision repair protein RAD23 OS=Gallirallus okinawae OX=547194 PE=3 SV=1
MQITLKTLQQQTFRIDIDPEETVKALKEKIESERGKDAFPVAGQKLIYAGKILNDDTALKEYKIDEKNFVVVMVTKPKAAA----GATQQS---NTTTAISSTTAAPAPVTAPVTATAPVPAPVPPPPAPDAAACEPAPVSAPKEEKPAEKTPEAPAAVSPSSTDSTTGDTSRSNLFEDAISALVTGQSYENMVTEIMSMGYEREQVIAALRASFNNPDRAVEYLLMGIPGDN--QAVAEPPQAASTGASQSSAVAAAVAT--IPTSTSSLGGHPLEFLRNQPQFQQMRQIIQQNPSLLPALLQQIGRENPQLLQQISQHQEHFIHMLNEPVLESrqGLSGSDDGASTGSVAEAGNGHMNYIQVTPQEKEAIERLKALGFPEGLVIQAYFACEKNENLAANFLLQQNFDED
>tr|A0A6J3ED39|A0A6J3ED39_AYTFU/1-400 [subseq from] UV excision repair protein RAD23 OS=Aythya fuligula OX=219594 GN=RAD23B PE=3 SV=1
MQITLKTLQQQTFRIDIDPEETVKALKEKIESERGKDAFPVAGQKLIYAGKILNDDTALKEYKIDEKNFVVVMVTKPKAA----AAATQQSNSTATVSLTSAAP-TPASAPTP--AAAPVPAPVPTTPAPAAVACESAPVSTPKDEKPAEKPPEAPAAVRPSSNDSTTGDTSRSNLFEDAISALVTGQSYENMVTEIMSMGYEREQVIAALRASFNNPDRAVEYLLMGIPGDN--QAVAEPPQAASTGSSQSPAVAAAVAT--IPTTASSLGGHPLEFLRNQPQFQQMRQIIQQNPSLLPALLQQIGRENPQLLQQISQHQEHFIHMLNEPVTESrqGLSGSDDGASTGGVAEAGNGHMNYIQVTPQEKEAIERLKALGFPEGLVIQAYFACEKNENLAANFLLQQNFDED
>tr|A0A493SZZ4|A0A493SZZ4_ANAPP/148-547 [subseq from] RAD23 homolog B, nucleotide excision repair protein OS=Anas platyrhynchos platyrhynchos OX=8840 GN=RAD23B PE=3 SV=1
MQITLKTLQQQTFRIDIDPEETVKALKEKIESERGKDAFPVAGQKLIYAGKILNDDTALKEYKIDEKNFVVVMVTKPKAA----AAATQQSNSTATVSLTSAAP-TPASAPTP--AAAPVPAPVPTTPAPAAVACESAPVSTPKDEKPAEKPPEAPAAVRPSSNDSTTGDTSRSNLFEDAISALVTGQSYENMVTEIMSMGYEREQVIAALRASFNNPDRAVEYLLMGIPGDN--QAVAEPPQAASTGSSQSPAVAAAVAT--IPTTASSLGGHPLEFLRNQPQFQQMRQIIQQNPSLLPALLQQIGRENPQLLQQISQHQEHFIHMLNEPVTESrqGLSGSDDGASTGGVAEAGNGHMNYIQVTPQEKEAIERLKALGFPEGLVIQAYFACEKNENLAANFLLQQNFDED
>tr|A0A1U8DD58|A0A1U8DD58_ALLSI/64-462 [subseq from] UV excision repair protein RAD23 OS=Alligator sinensis OX=38654 GN=RAD23B PE=3 SV=2
--------------------DRVKALKEKIELEKGKDAFPVAGQKLIYAGKILNDDTALKEYKIDEKNFVVVMVTKPKAAAAPvqSPAITQQSNATTTTTVSSTTTATAAptpaPAPAPVPAPAPAPTPAptlasapaptPATPAPAAVACESVPVSAPKEEKPAEKPPEAPAAISPTSTDSTTGDTSRSNLFEDATSALVTGQSYENMVTEIMSMGYEREQVIAALRASFNNPDRAVEYLLMGIPGD--NQAVADPPQAAGTGASQSSAVAAAATT----TTTSSSGGHPLEFLRNQPQFQQMRQIIQQNPSLLPALLQQIGRENPQLLQQISQHQEHFIQMLNEPVQESGQGGGGGGGGTGGVAEAGSGHMNYIQVTPQEKEAIERLKALGFPEGLVIQAYFACEKNENLAANFLLQQNFDED
>tr|A0A5N3VAR9|A0A5N3VAR9_MUNMU/13-37 [subseq from] UV excision repair protein RAD23 OS=Muntiacus muntjak OX=9888 GN=FD754_011254 PE=3 SV=1
------------------------------------------------LGKILNDDTALKEYKIDEKNFVVKL------------------------------------------------------------------------------------------------------------------------------------------------------------------------------------------------------------------------------------------------------------------------------------------------------------------------------------------------
>tr|A0A5N3VAR9|A0A5N3VAR9_MUNMU/66-398 [subseq from] UV excision repair protein RAD23 OS=Muntiacus muntjak OX=9888 GN=FD754_011254 PE=3 SV=1
---------------------------------------------------------------------------VPKAVTTPAPAPTQQSNSATTTTVSSSTAPAVTQAPAPAPTLAPTPTPASVTPASTIASSEPAPASATKQEKPAERPVETPVATTPTSTDSTSGDSSRSNLFEDATSALVTGQSYENMVTEIMSMGYEREQVIAALRASFNNPDRAVEYLLMGIPGDRESQAVADPPPAAGTGAPQSS-VAAAAATTTAATTTASSGGHPLEFLRNQPQFQQMRQIIQQNPSLLPALLQQIGRENPQLLQQISQHQEHFIQMLNEPVQEAGGQGGGGGGGSGGIAEAGSGHMNYIQVTPQEKEAIERLKALGFPEGLVIQAYFACEKNENLAANFLLQQNFDED
>tr|A0A5N3XLX5|A0A5N3XLX5_MUNRE/13-44 [subseq from] UV excision repair protein RAD23 OS=Muntiacus reevesi OX=9886 GN=FD755_015124 PE=3 SV=1
------------------------------------------------LGKILNDDTALKEYKIDEKNFVVLEKGKDRKI-----------------------------------------------------------------------------------------------------------------------------------------------------------------------------------------------------------------------------------------------------------------------------------------------------------------------------------------
>tr|A0A5N3XLX5|A0A5N3XLX5_MUNRE/64-396 [subseq from] UV excision repair protein RAD23 OS=Muntiacus reevesi OX=9886 GN=FD755_015124 PE=3 SV=1
---------------------------------------------------------------------------VPKAVTTPAPAPTQQSNSATTTTVSSSTAPAVTQAPAPAPTLAPTPTPASVTPASTIASSEPAPASATKQEKPAERPVETPVATTPTSTDSTSGDSSRSNLFEDATSALVTGQSYENMVTEIMSMGYEREQVIAALRASFNNPDRAVEYLLMGIPGDRESQAVADPPPAAGTGAPQSS-VAAAAATTTAATTTASSGGHPLEFLRNQPQFQQMRQIIQQNPSLLPALLQQIGRENPQLLQQISQHQEHFIQMLNEPVQEAGGQGGGGGGGSGGIAEAGSGHMNYIQVTPQEKEAIERLKALGFPEGLVIQAYFACEKNENLAANFLLQQNFDED
>tr|F1SP32|F1SP32_PIG/1-336 [subseq from] UV excision repair protein RAD23 OS=Sus scrofa OX=9823 GN=RAD23B PE=1 SV=2
------------------------------------------------------------------------MVTKPKAVTTPAPATTQQSNSATTTTVSSSTAPAAAQAPTPAPALAPTPTPASITPASTTASSEPAPASATKQEKPAEKPAETPVATSPTSTDSTSGDSSRSNLFEDATSALVTGQSYENMVTEIMSMGYEREQVIAALRASFNNPDRAVEYLLMGIPGDRESQAVVDPPPAASTGAPQSS-VAAAAATTTATTTTTSSGGHPLEFLRNQPQFQQMRQIIQQNPSLLPALLQQIGRENPQLLQQISQHQEHFIQMLNEPVQEAGSQGGGGGGGSGGIAEAGSGHMNYIQVTPQEKEAIERLKALGFPEGLVIQAYFACEKNENLAANFLLQQNFDED
>tr|A0A7L1ZK77|A0A7L1ZK77_LEILU/1-400 [subseq from] UV excision repair protein RAD23 (Fragment) OS=Leiothrix lutea OX=36275 GN=Rad23b PE=3 SV=1
MQITLKTLQQQTFRIDIDPEETVKALKEKIESERGKDAFPVAGQKLIYAGKILNDETALKEYKIDEKNFVVVMVTKPKAAA----GATQPSNAASIVGSTTAAPTAVA-APIPVPAPVPA--PVPPPPAPDTVACEPAPVSAAKEEKAEEKPPEAPAAVSPSSTDSTTGDTSRSNLFEDAISALVTGQSYENMVTEIMSMGYEREQVIAALRASFNNPDRAVEYLLMGIPGD--NQAVADPPQPPSTGASQSSAVAAAVAT--IPTTTSSLGGHPLEFLRNQPQFQQMRQIIQQNPSLLPALLQQIGRENPQLLQQISQHQEHFIHMLNEPVLESrqGLSGSDDGASTGGIGDAGNAHMNYIQVTPQEKEAIERLKALGFPEGLVIQAYFACEKNENLAANFLLQQNFDED
>tr|A0A7L1UXB0|A0A7L1UXB0_SITEU/1-400 [subseq from] UV excision repair protein RAD23 (Fragment) OS=Sitta europaea OX=50251 GN=Rad23b PE=3 SV=1
MQITLKTLQQQTFRIDIDPEETVKALKEKIESERGKDAFPVAGQKLIYAGKILNDETALKEYKIDEKNFVVVMVTKPKAAA----GATQLSNATSTVGSTTSAPTAVA-APIPVPAPVPAPVP--PPPAPDAVACEPAPVSAPKEEKPEEKPPEAPAAVSPSSIDSTTGDTSRSNLFEDAISALVTGQSYENMVTEIMSMGYEREQVIAALRASFNNPDRAVEYLLMGIPGD--NQAVADPPQPPSTGASQSSAVAAAVAT--IPTTTSSLGGHPLEFLRNQPQFQQMRQIIQQNPSLLPALLQQIGRENPQLLQQISQHQEHFIHMLNEPVLESrqGLSGSDDGASTGGIGDAGNAHMNYIQVTPQEKEAIERLKALGFPEGLVIQAYFACEKNENLAANFLLQQNFDED
>tr|A0A7K4U1R5|A0A7K4U1R5_9SYLV/1-400 [subseq from] UV excision repair protein RAD23 (Fragment) OS=Sinosuthora webbiana OX=337173 GN=Rad23b PE=3 SV=1
MQITLKTLQQQTFRIDIDPEETVKALKEKIESERGKDAFPVAGQKLIYAGKILNDETALKEYKIDEKNFVVVMVTKPKAAA----GATQPSNATSIVGSTTAAP-TAVAAPIPVPATVPAPVPPLPTP--DTVACEPAPVSAVKEEKAEEKPPEAPAAVSPSSIDSTTGDTSRSNLFEDAISALVTGQSYENMVTEIMSMGYEREQVIAALRASFNNPDRAVEYLLMGIPGD--NQAVADPPQPASTGASQSSAVAAAVAT--IPTTTSSLGGHPLEFLRNQPQFQQMRQIIQQNPSLLPALLQQIGRENPQLLQQISQHQEHFIHMLNEPVLESrqGLSGSDDGASTGGIVDAGNAHMNYIQVTPQEKEAIERLKALGFPEGLVIQAYFACEKNENLAANFLLQQNFDED
>tr|A0A7K6HBP7|A0A7K6HBP7_9PASS/1-400 [subseq from] UV excision repair protein RAD23 (Fragment) OS=Dasyornis broadbenti OX=243059 GN=Rad23b PE=3 SV=1
MQITLKTLQQQTFRIDIDPEETVKALKEKIESERGKDAFPVAGQKLIYAGKILNDETALKEYKIDEKNFVVVMVTKPKAAA----GATQPSNATSTVGSTTAAPTAV---AAPIPVAAPVPAPVPTPPAPDAVACEPAPVSAPKEEKPEEKPPEAPAAVSPSSIDSTTGDTSRSNLFEDAISALVTGQSYENMVTEIMSMGYEREQVIAALRASFNNPDRAVEYLLMGIPGD--NQAVADPPQPPSTGASQSSAVAAAVAT--IPTTTSSLGGHPLEFLRNQPQFQQMRQIIQQNPSLLPALLQQIGRENPQLLQQISQHQEHFIHMLNEPVLESrqGLSGSDDGASTGGIGDAGNAHMNYIQVTPQEKEAIERLKALGFPEGLVIQAYFACEKNENLAANFLLQQNFDED
>tr|A0A7K8FCY0|A0A7K8FCY0_9CORV/1-400 [subseq from] UV excision repair protein RAD23 (Fragment) OS=Struthidea cinerea OX=181839 GN=Rad23b PE=3 SV=1
MQITLKTLQQQTFRIDIDPEETVKALKEKIESERGKDAFPVAGQKLIYAGKILNDETALKEYKIDEKNFVVVMVTKPKAAA----GATQPSNATSTVGSTTAAPTA---VAAPIPVAAPVPAPAPPPPAPDAAACEPAPVSAPKEEKPEEKPPEAPAAVSPSSIDSTTGDTSRSNLFEDAISALVTGQSYENMVTEIMSMGYEREQVIAALRASFNNPDRAVEYLLMGIPGDN--QAVAEPPQPPSTGASQSSAVAAAVAT--IPTTTSSLGGHPLEFLRNQPQFQQMRQIIQQNPSLLPALLQQIGRENPQLLQQISQHQEHFIHMLNEPVLESrqGLSGSDDGASTGGIGDAGNAHMNYIQVTPQEKEAIERLKALGFPEGLVIQAYFACEKNENLAANFLLQQNFDED
>tr|A0A6J1V980|A0A6J1V980_9SAUR/1-402 [subseq from] UV excision repair protein RAD23 OS=Notechis scutatus OX=8663 GN=RAD23B PE=3 SV=1
MQITLKTLQQQTFKIDIDCDETVKALKEKIELEKGKDAFPVAGQKLIYAGKILNDDTALNEYKIDEKNFVVVMVTKPKAAASPSPspTTTQQSN-DTTTTVTSTTPAAVPKlVPTPAPAQVSVPAPTASTPVAAA--CESTPVSATVEEKPEDKPVETPPATSPTSTESTIGDTSRSNLFEDATSALVTGQSYENMVTEIMSMGYEREQVIAALRASFNNPDRAVEYLLMGIPGDRESQGMADPPQATSIGASPSSAVAAAAaaATTTTTTtTTSSTGGHPLEFLRNQPQFQQMRQIIQQNPSLLPALLQQIGRENPQLL-----------QMLNEPVQESG-QGGGGgsGSGGGGVAEAGSRHMNYIQVTPQEKEAIERLKALGFPEGLVIQAYFACEKNENLAANFLLQQNFDED
>tr|A0A151NE79|A0A151NE79_ALLMI/2-103 [subseq from] UV excision repair protein RAD23 OS=Alligator mississippiensis OX=8496 GN=RAD23B PE=3 SV=1
----------------------VKALKEKIELEKGKDAFPVAGQKLIYAGKILNDDTALKEYKIDEKNFVVVMVTKPKAAAAPAqsPAITQQSN-ATTTTVSSTTTATAAPTPAPAPAPAPAPAP----------------------------------------------------------------------------------------------------------------------------------------------------------------------------------------------------------------------------------------------------------------------------------------------
>tr|A0A151NE79|A0A151NE79_ALLMI/102-397 [subseq from] UV excision repair protein RAD23 OS=Alligator mississippiensis OX=8496 GN=RAD23B PE=3 SV=1
-----------------------------------------------------------------------------------------------------------APAPTPAPTLASDPAPTPATPAPTAVACESVPVSAPKEEKPAEKPPEAPAAISPTSTDSITGDTSRSNLFEDATSALVTGQSYENMVTEIMSMGYEREQVIAALRASFNNPDRAVEYLLMGIPGD--NQAVADPPQAAGTGASQSSAVAAAATT----TTTSSSGGHPLEFLRNQPQFQQMRQIIQQNPSLLPALLQQIGRENPQLLQQISQHQEHFIQMLNEPVQESGQGGGGGGGGTGGVAEAGSGHMNYIQVTPQEKEAIERLKALGFPEGLVIQAYFACEKNENLAANFLLQQNFDED
>tr|A0A7L2MWS6|A0A7L2MWS6_9PASS/1-400 [subseq from] UV excision repair protein RAD23 (Fragment) OS=Rhadina sibilatrix OX=2585818 GN=Rad23b PE=3 SV=1
MQITLKTLQQQTFRIDIDPEETVKALKEKIESERGKDAFPVAGQKLIYAGKILNDETALKEYKIDEKNFVVVMVTKPKAAA----GATQ---PSNATSIVGSTTAapTAVAAPIPVPA--PVPAPVPPPPAPDTVACEPAPVSAVKEEKAEEKPPEAPAAVSPSSIDSTTGDTSRSNLFEDAISALVTGQSYENMVTEIMSMGYEREQVIAALRASFNNPDRAVEYLLMGIPGD--NQAVADPPQPPSTGASQSSAVAAAVAT--IPTTTSSLGGHPLEFLRNQPQFQQMRQIIQQNPSLLPALLQQIGRENPQLLQQISQHQEHFIHMLNEPVLESrqGLSGSDDGASTGGIGDAGNAHMNYIQVTPQEKEAIERLKALGFPEGLVIQAYFACEKNENLAANFLLQQNFDED
>tr|H0Z7L8|H0Z7L8_TAEGU/1-400 [subseq from] UV excision repair protein RAD23 OS=Taeniopygia guttata OX=59729 GN=RAD23B PE=3 SV=1
MQITLKTLQQQTFRIDIDPEETVKALKEKIESERGKDAFPVAGQKLIYAGKILNDETALKEYKIDEKNFVVVMVTKPKAA----AGVTQPSNATSTVGSTTAAPTAVA-APIPVPAPVPAPVP--PPPAPDAVACEPAPVSTPKEEKPEEKPPEAPAAVSPSSIDSTTGDTSRSNLFEDAISALVTGQSYENMVTEIMSMGYEREQVIAALRASFNNPDRAVEYLLMGIPGD--NQAVADPPQPPSTGASQSSAVAAAVAT--IPTTTSSLGGHPLEFLRNQPQFQQMRQIIQQNPSLLPALLQQIGRENPQLLQQISQHQEHFIHMLNEPVLESrqGLSGSDDGASTGGIGDAGNAHMNYIQVTPQEKEAIERLKALGFPEGLVIQAYFACEKNENLAANFLLQQNFDED
>tr|A0A7K5PUX6|A0A7K5PUX6_9CORV/1-400 [subseq from] UV excision repair protein RAD23 (Fragment) OS=Erythrocercus mccallii OX=107208 GN=Rad23b PE=3 SV=1
MQITLKTLQQQTFRIDIDPEETVKALKEKIESERGKDAFPVAGQKLIYAGKILNDETALKEYKIDEKNFVVVMVTKPKAAA----GATQ---PSNSTSIVGSTTAAPTavAAPIPVPA--PVPDPVPPPPAPDTVACEPAPVSSVKEEKAEEKPPEAPAAVSPSSIDSTTGDTSRSNLFEDAISALVTGQSYENMVTEIMSMGYEREQVIAALRASFNNPDRAVEYLLMGIPGD--NQAVADPPQPPSTGASQSSAVAAAVAT--IPTTTSSLGGHPLEFLRNQPQFQQMRQIIQQNPSLLPALLQQIGRENPQLLQQISQHQEHFIHMLNEPVLESrqGLSGSDDGASTGGIGDAGNAHMNYIQVTPQEKEAIERLKALGFPEGLVIQAYFACEKNENLAANFLLQQNFDED
>tr|A0A7K6JI21|A0A7K6JI21_9CORV/1-400 [subseq from] UV excision repair protein RAD23 (Fragment) OS=Machaerirhynchus nigripectus OX=1160894 GN=Rad23b PE=3 SV=1
MQITLKTLQQQTFRIDIDPEETVKALKEKIESERGKDAFPVAGQKLIYAGKILNDETALKEYKIDEKNFVVVMVTKPKAAA---GAT-KPS---NATSTVGSTTAAPTAVAAPIPVAAPVPAPVPPPPAPDAVACEPAPVTAPKEEKPEEKPPEAPAAVSPSSTDSTTGDTSRSNLFEDAISALVTGQSYENMVTEIMSMGYEREQVIAALRASFNNPDRAVEYLLMGIPGDN--QAVAEPPQPPSTGASQSSAVAAAVAT--IPTTTSSLGGHPLEFLRNQPQFQQMRQIIQQNPSLLPALLQQIGRENPQLLQQISQHQEHFIHMLNEPVLESrqGLSGSDDGASTGGIGDAGNAHMNYIQVTPQEKEAIERLKALGFPEGLVIQAYFACEKNENLAANFLLQQNFDED
>tr|A0A669QI93|A0A669QI93_PHACC/1-403 [subseq from] UV excision repair protein RAD23 OS=Phasianus colchicus OX=9054 PE=3 SV=1
MQITLKTLQQQTFRIDIDPEETVKALKEKIESERGKDAFPVAGQKLIYAGKILNDDTALKEYKIDEKNFVVVMVTKPKAATATTTATQQTN---STTGISA-TTAAPTPVSAPTPAAAPVPAPVPTTPAPAAVACESAPVSTPKEEKPAEKPPEAPAAVSLPSNESTTGDTSRSNLFEDAISALVTGQSYENMVTEIMSMGYEREQVIAALRASFNNPDRAVEYLLMGIPGDN--QAMAEPTQAASTGTSQSSAVAAAVAT--IPTTATSLGGHPLEFLRNQPQFQQMRQIIQQNPSLLPALLQQIGRENPQLLQQISQHQEHFIHMLNEPVTESrqGLSGSDDSASTGGVAEAGNGHMSYIQVTPQEKEAIERLKALGFPEGLVIQAYFACEKNENLAANFLLQQNFDED
>tr|A0A7L1QIH1|A0A7L1QIH1_9PASS/1-400 [subseq from] UV excision repair protein RAD23 (Fragment) OS=Cisticola juncidis OX=52622 GN=Rad23b PE=3 SV=1
MQITLKTLQQQTFRIDIDPEETVKALKEKIESERGKDAFPVAGQKLIYAGKILNDETALKEYKIDEKNFVVVMVTKPKAAA----GVTQPSNATSIVGSTNAAPTAVA-APIPVPTPVP--APVPPPPAPDTVACEPAPVSAGKEEKAEEKPPEAPAAVSPSSIDSTTGDTSRSNLFEDAISALVTGQSYENMVTEIMSMGYEREQVIAALRASFNNPDRAVEYLLMGIPGD--NQAVADPPQPPSTGASQSSAVAAAVAT--IPTTTSSLGGHPLEFLRNQPQFQQMRQIIQQNPSLLPALLQQIGRENPQLLQQISQHQEHFIHMLNEPVLESrqGLSGSDDGASTGGIGDAGNAHMNYIQVTPQEKEAIERLKALGFPEGLVIQAYFACEKNENLAANFLLQQNFDED
>tr|A0A226MIT1|A0A226MIT1_CALSU/1-400 [subseq from] UV excision repair protein RAD23 OS=Callipepla squamata OX=9009 GN=ASZ78_010866 PE=3 SV=1
MQITLKTLQQQTFRIDIDPEETVKALKEKIESERGKDAFPVAGQKLIYAGKILNDDTALKEYEIDEKNFVVVMVTKPKAAAT----TTQQAN---STSGISMTTAAPAPVSAATPAAAPAPAPVPTTPAPAAAACESAPVSTPKEEKPAEKPPEAPTAVSLSASESTTGDTSRSNLFEDAISALVTGQSYENMVTEIMSMGYEREQVIAALRASFNNPDRAVEYLLMGIPGDN--QAVAEPTQASSTGTSQSSAVAAAVATIP--STASSLGGHPLEFLRNQPQFQQMRQIIQQNPSLLPALLQQIGRENPQLLQQISQHQEHFIHMLNEPVIESrqGLSGSGDGASTGGVAEAGNGHMSYIQVTPQEKEAIERLKALGFPEGLVIQAYFACEKNENLAANFLLQQNFDED
>tr|F1N9B7|F1N9B7_CHICK/102-504 [subseq from] Uncharacterized protein OS=Gallus gallus OX=9031 GN=RAD23B PE=3 SV=4
MQITLKTLQQQTFRIDIDPEETVKALKEKIESERGKDAFPVAGQKLIYAGKILNDDTALKEYKIDEKNFVVVMVTKPKAAT-AATTATQQTNSTTGVSVTTAAPTPV-SA--PTPAAAPVPAPDPTTPAPAAVACESEPVSTPKEEKPAEKPADAPTAVSLSSNESTTGDTSRSNLFEDAISALVTGQSYENMVTEIMSMGYEREQVIAALRASFNNPDRAVEYLLMGIPGDN--QAVAEPTQAASTGTSQSSAVAAAVAT--IPTTATSLGGHPLEFLRNQPQFQQMRQIIQQNPSLLPALLQQIGRENPQLLQQISQHQEHFIHMLNEPVIESrqGLSGSDDSASTGGVAEAGNGHMSYIQVTPQEKEAIERLKALGFPEGLVIQAYFACEKNENLAANFLLQQNFDED
>tr|A0A218UL70|A0A218UL70_9PASE/1-401 [subseq from] UV excision repair protein RAD23 OS=Lonchura striata domestica OX=299123 GN=RAD23B PE=3 SV=1
MQITLKTLQQQTFRIDIDPEETVKALKEKIESERGKDAFPVAGQKLIYAGKILNDETALKEYKIDEKNFVVVMVTKPKAA----AGVTQPSNATSTVGSTTAAPTAVA-APIPVPAPVPAPVP--PPPAPDAVACEPAPVSTPKEEKPEEKPPEAPAAVSPSSIDSTTGDTSRSNLFEDAISALVTGQSYENMVTEIMSMGYEREQVIAALRASFNNPDRAVEYLLMGIPGD--NQAVADPPQPPSTGASQSSAVAAAVATI-PTTTSSLGGHHPLEFLRNQPQFQQMRQIIQQNPSLLPALLQQIGRENPQLLQQISQHQEHFIHMLNEPVLESrqGLSGSDDGASTGGIGDAGNAHMNYIQVTPQEKEAIERLKALGFPEGLVIQAYFACEKNENLAANFLLQQNFDED
>tr|A0A1V4IPS0|A0A1V4IPS0_PATFA/1-400 [subseq from] UV excision repair protein RAD23 OS=Patagioenas fasciata monilis OX=372326 GN=RAD23B PE=3 SV=1
MQITLKTLQQQTFRIDIDPEETVKALKEKIESERGKDAFPVAGQKLIYAGKILNDDTALKEYKIDEKNFVVVMVTKPKAAT----GATQQSN--ATSAV-SSTTAAAVPVTAPVPAAAPVPDPVPPPPAPDEVACESAPVSAPQEEKPAEKTPEAPAAISPSSTESTTGDTSRSNLFEDAISALVTGQSYENMVTEIMSMGYEREQVIAALRASFNNPDRAVEYLLMGIPGDN--QAVAEPSQAASTGASQSSTVATSVAT--IPTTTSSLGGHPLEFLRNQPQFQQMRQIIQQNPSLLPALLQQIGRENPQLLQQISQHQEHFIHMLNEPAVESrqGLSGSDDGASTGGVAEAGNGHMNYIQVTPQEKEAIERLKALGFPEGLVIQAYFACEKNENLAANFLLQQNFDED
>tr|A0A6J2H2R8|A0A6J2H2R8_9PASS/1-404 [subseq from] UV excision repair protein RAD23 OS=Pipra filicauda OX=649802 GN=RAD23B PE=3 SV=1
MQITLKTLQQQTFRIDIDPEETVKALKEKIESERGKDAFPIAGQKLIYAGKILNDETALKEYKIDEKNFVVVMVTKPKAA----TGVTQQSNATSTVGSTTAApTPVAAPAPAPAPVPAPVPAPVSPPPAPDEAACESAPVSAPREEKSEEKPPEAAAAVSPSSTDSTTGDTSRSNLFEDAISALVTGQSYENMVTEIMSMGYEREQVIAALRASFNNPDRAVEYLLMGIPGDN--QAVAEPPQTPSSGASQSSAVAAAVAT--IPTTTSSLGGHPLEFLRNQPQFQQMRQIIQQNPSLLPALLQQIGRENPQLLQQISQHQEHFIHMLNEPVLESrqGLSGSDDGASTGEVADAGNGHMNYIQVTPQEKEAIERLKALGFPEGLVIQAYFACEKNENLAANFLLQQNFDED
>tr|A0A7L1S8M4|A0A7L1S8M4_9PASS/1-400 [subseq from] UV excision repair protein RAD23 (Fragment) OS=Locustella ochotensis OX=187437 GN=Rad23b PE=3 SV=1
MQITLKTLQQQTFRIDIDPEETVKALKEKIESERGKDAFPVAGQKLIYAGKILNDETALKEYKIDEKNFVVVMVTKPKAAA----GATQ---PSNATSIVGSTTAAPTAVASPIPVPAPVPAPVSPPPAPDTVACESAPVSAVKEEKAEEKPPEAPAAVSPSSIDSTTGDTSRSNLFEDAISALVTGQSYENMVTEIMSMGYEREQVIAALRASFNNPDRAVEYLLMGIPGD--NQAVADPPQPPSTGASQSPAVAAAVAT--IPTTTSSLGGHPLEFLRNQPQFQQMRQIIQQNPSLLPALLQQIGRENPQLLQQISQHQEHFIHMLNEPVLESrqGLSGSDDGASTGGIGDAGNAHMNYIQVTPQEKEAIERLKALGFPEGLVIQAYFACEKNENLAANFLLQQNFDED
>tr|A0A7L0X2Z8|A0A7L0X2Z8_TYRSA/1-400 [subseq from] UV excision repair protein RAD23 (Fragment) OS=Tyrannus savana OX=137541 GN=Rad23b PE=3 SV=1
MQITLKTLQQQTFRIDIDPEETVKALKEKIESERGKDAFPIAGQKLIYAGKILNDETALKEYKIDEKNFVVVMVTKPKAA----TGVTQQSNATSTA---GSTTAAPTPAPAPAPAPAPVPAPVPPPPAPDEAACESAPVSAPREEKPEEKPPEAAAAVSPSSTDSTTGDTSRSNLFEDAISALVTGQSYENMVTEIMSMGYEREQVIAALRASFNNPDRAVEYLLMGIPGDN--QAVAEPPQTPSSGASQSSAVAAAVAT--IPTTTSSLGGHPLEFLRNQPQFQQMRQIIQQNPSLLPALLQQIGRENPQLLQQISQHQEHFIHMLNEPVLESrqGLSGSDDGASTGEVADAGNGHMNYIQVTPQEKEAIERLKALGFPEGLVIQAYFACEKNENLAANFLLQQNFDED
>tr|A0A7K5B1W0|A0A7K5B1W0_9FURN/1-403 [subseq from] UV excision repair protein RAD23 (Fragment) OS=Furnarius figulus OX=463165 GN=Rad23b PE=3 SV=1
-QITLKTLQQQTFRIDIDPEETVKALKEKIESERGKDAFPVAGQKLIYAGKILNDETALKEYKIDEKNFVVVMVTKPKAAT----GATQQSNATSTVGSTSAAPTpAAAPAPAPAPVPAPVPAPVPPPPAPDEAACESAPVSAPKEEKPEEKPPEAAAAVSPSSTESTTGDTSRSNLFEDAISALVTGQSYENMVTEIMSMGYEREQVIAALRASFNNPDRAVEYLLMGIPGDN--QAAAEPPQTASTGTSQSSAVAAAVAT--IPTTTSSLGGHPLEFLRNQPQFQQMRQIIQQNPSLLPALLQQIGRENPQLLQQISQHQEHFIHMLNEPVLESrqGLSGSDDGASTGEVADAGNGHMNYIQVTPQEKEAIERLKALGFPEGLVIQAYFACEKNENLAANFLLQQNFDED
>tr|A0A7K6GW81|A0A7K6GW81_9PASS/1-400 [subseq from] UV excision repair protein RAD23 (Fragment) OS=Malurus elegans OX=720584 GN=Rad23b PE=3 SV=1
MQITLKTLQQQTFRIDIDPEETVKALKEKIESERGKDAFPVAGQKLIYAGKILNDETALKEYKIDEKNFVVVMVTKPKAAA----GATQPS---NATSTVDSTTVAPTAVAAPIPVAAPVPAPVPPPPAPDAVACEPAPVSAPKEEKPEEKPPEAPAAISPSSIDSTTGDTSRSNLFEDAISALVTGQSYENMVTEIMSMGYEREQVIAALRASFNNPDRAVEYLLMGIPGDN--QAVAEPPQPPSIGASQSSAVAAAVAT--IPTTTSSLGGHPLEFLRNQPQFQQMRQIIQQNPSLLPALLQQIGRENPQLLQQISQHQEHFIHMLNEPVLESrqGLSGSDDGASTGGIGDAGNAHMNYIQVTPQEKEAIERLKALGFPEGLVIQAYFACEKNENLAANFLLQQNFDED
>tr|A0A340XQL5|A0A340XQL5_LIPVE/1-336 [subseq from] UV excision repair protein RAD23 OS=Lipotes vexillifer OX=118797 GN=LOC103074718 PE=3 SV=1
------------------------------------------------------------------------MVTKPKAVTAPAPVTTQQSNSATTTTVSSSTAPAVVQAPTPAPTLAPTPTPASVTPASTTASSEPAPASAMKQEKPAEKPAETPVAASPTSTDSTSGDSSRSNLFEDATSALVTGQSYENMVTEIMSMGYEREQVIAALRASFNNPDRAVEYLLMGIPGDRESQAVVDPPPAASTGAPQSS-VAAAAATTTATTTTTSSGGHPLEFLRNQPQFQQMRQIIQQNPSLLPALLQQIGRENPQLLQQISQHQEHFIQMLNEPVQEAGSQGGGSGGGSGGIAEAGSGHMNYIQVTPQEKEAIERLKALGFPEGLVIQAYFACEKNENLAANFLLQQNFDED
>tr|A0A7L0J525|A0A7L0J525_PIPCL/1-402 [subseq from] UV excision repair protein RAD23 (Fragment) OS=Piprites chloris OX=114369 GN=Rad23b PE=3 SV=1
MQITLKTLQQQTFRIDIDPEETVKALKEKIESERGKDAFPIAGQKLIYAGKILNDETALKEYKIDEKNFVVVMVTKPKAA----TGVTQQSNATSTVGSTAAA-PTPAPAPAPAPVPAPVPAPVPPPPAPDEAACESAPVSAPQEEKPEEKPPEAAAAVSPSSTDSTTGDTSRSNLFEDAISALVTGQSYENMVTEIMSMGYEREQVIAALRASFNNPDRAVEYLLMGIPGDN--QAVAEPPQTPSSGASQSSAVAAAVAT--IPTTTSSLGGHPLEFLRNQPQFQQMRQIIQQNPSLLPALLQQIGRENPQLLQQISQHQEHFIHMLNEPVLESrqGLSGSDDGASTGEVADAGNGHMNYIQVTPQEKEAIERLKALGFPEGLVIQAYFACEKNENLAANFLLQQNFDED
>tr|A0A3Q0GGI5|A0A3Q0GGI5_ALLSI/64-167 [subseq from] UV excision repair protein RAD23 OS=Alligator sinensis OX=38654 GN=RAD23B PE=3 SV=1
--------------------DRVKALKEKIELEKGKDAFPVAGQKLIYAGKILNDDTALKEYKIDEKNFVVVMVTKPKAAAAPvqSPAITQQSNATTTTTVSSTTTAT--AAPTPAPAPAPVPAPA---------------------------------------------------------------------------------------------------------------------------------------------------------------------------------------------------------------------------------------------------------------------------------------------
>tr|A0A3Q0GGI5|A0A3Q0GGI5_ALLSI/167-468 [subseq from] UV excision repair protein RAD23 OS=Alligator sinensis OX=38654 GN=RAD23B PE=3 SV=1
-----------------------------------------------------------------------------------------------------------APAPTPAPTLASAPAPTPATPAPAAVACESVPVSAPKEEKPAEKPPEAPAAISPTSTDSTTGDTSRSNLFEDATSALVTGQSYENMVTEIMSMGYEREQVIAALRASFNNPDRAVEYLLMGIPGD--NQAVADPPQAAGTGASQSSAVAAAATT----TTTSSSGGHPLEFLRNQPQFQQMRQIIQQNPSLLPALLQQIGRENPQLLqfphalQQISQHQEHFIQMLNEPVQESGQGGGGGGGGTGGVAEAGSGHMNYIQVTPQEKEAIERLKALGFPEGLVIQAYFACEKNENLAANFLLQQNFDED
>tr|A0A7L3I2G2|A0A7L3I2G2_9PASS/1-400 [subseq from] UV excision repair protein RAD23 (Fragment) OS=Pardalotus punctatus OX=254575 GN=Rad23b PE=3 SV=1
MQITLKTLQQQTFRIDIDPEETVKALKEKIESERGKDAFPVAGQKLIYAGKILNDETALKEYKIDEKNFVVVMVTKPKAAAG----ASQ---PSNATSTVGSTTAAPTAVAAPIPVAAPVPAPVPPPPAPDAVACEPAPVSAPKEEKPEEKPPEAPAAVSPSSIDSTTGDTSRSNLFEDAISALVTGQSYENMVTEIMSMGYEREQVIAALRASFNNPDRAVEYLLMGIPGDN--QAAAEPPQPPSAGASQSSAVAAAVAT--IPTTTSSLGGHPLEFLRNQPQFQQMRQIIQQNPSLLPALLQQIGRENPQLLQQISQHQEHFIHMLNEPVLESrqGLSGSDDGASTGGIADAGNAHMNYIQVTPQEKEAIERLKALGFPEGLVIQAYFACEKNENLAANFLLQQNFDED
>tr|A0A3Q0GGJ7|A0A3Q0GGJ7_ALLSI/35-138 [subseq from] UV excision repair protein RAD23 OS=Alligator sinensis OX=38654 GN=RAD23B PE=3 SV=1
--------------------QPVKALKEKIELEKGKDAFPVAGQKLIYAGKILNDDTALKEYKIDEKNFVVVMVTKPKAAAAPvqSPAITQQSNATTTTTVSSTTTAT--AAPTPAPAPAPVPAPA---------------------------------------------------------------------------------------------------------------------------------------------------------------------------------------------------------------------------------------------------------------------------------------------
>tr|A0A3Q0GGJ7|A0A3Q0GGJ7_ALLSI/138-439 [subseq from] UV excision repair protein RAD23 OS=Alligator sinensis OX=38654 GN=RAD23B PE=3 SV=1
-----------------------------------------------------------------------------------------------------------APAPTPAPTLASAPAPTPATPAPAAVACESVPVSAPKEEKPAEKPPEAPAAISPTSTDSTTGDTSRSNLFEDATSALVTGQSYENMVTEIMSMGYEREQVIAALRASFNNPDRAVEYLLMGIPGD--NQAVADPPQAAGTGASQSSAVAAAATT----TTTSSSGGHPLEFLRNQPQFQQMRQIIQQNPSLLPALLQQIGRENPQLLqfphalQQISQHQEHFIQMLNEPVQESGQGGGGGGGGTGGVAEAGSGHMNYIQVTPQEKEAIERLKALGFPEGLVIQAYFACEKNENLAANFLLQQNFDED
>tr|A0A2H6NJ75|A0A2H6NJ75_MICLE/1-382 [subseq from] UV excision repair protein RAD23 (Fragment) OS=Micrurus lemniscatus carvalhoi OX=129465 PE=3 SV=1
-----------------------------IELEKGKDAFPVAGQKLIYAGKILNDDTALDEYKIDEKNFVVVMVTKPKAATTPSPTTTQQSNDTITT-VTSTTPAAVPKlVPTPAPAQVSVSAPTASTPAAAAC--ESTPVSATVEEKSEDKPVETPPATSPTSTESTIGDTSRSNLFEDATSALVTGQSYENMVTEIMSMGYEREQVIAALRASFNNPDRAVEYLLMGIPGDRESQGMADPPQAASTGASPSSAIAAAAAaTTTTTTtTTSSTGGHPLEFLRNQPQFQQMRQIIQQNPSLLPALLQQIGRENPQLLQQISQHQEHFIQMLNEPVQESaqGGGGSSGSGGGGGVAEAGSRHMNYIQVTPQEKEAIERLKALGFPEGLVIQAYFACEKNENLAANFLLQQNFDED
>tr|A0A3Q0GJZ0|A0A3Q0GJZ0_ALLSI/7-108 [subseq from] UV excision repair protein RAD23 OS=Alligator sinensis OX=38654 GN=RAD23B PE=3 SV=1
----------------------VKALKEKIELEKGKDAFPVAGQKLIYAGKILNDDTALKEYKIDEKNFVVVMVTKPKAAAAPvqSPAITQQSNATTTTTVSSTTTAT--AAPTPAPAPAPVPAPA---------------------------------------------------------------------------------------------------------------------------------------------------------------------------------------------------------------------------------------------------------------------------------------------
>tr|A0A3Q0GJZ0|A0A3Q0GJZ0_ALLSI/108-409 [subseq from] UV excision repair protein RAD23 OS=Alligator sinensis OX=38654 GN=RAD23B PE=3 SV=1
-----------------------------------------------------------------------------------------------------------APAPTPAPTLASAPAPTPATPAPAAVACESVPVSAPKEEKPAEKPPEAPAAISPTSTDSTTGDTSRSNLFEDATSALVTGQSYENMVTEIMSMGYEREQVIAALRASFNNPDRAVEYLLMGIPGD--NQAVADPPQAAGTGASQSSAVAAAATT----TTTSSSGGHPLEFLRNQPQFQQMRQIIQQNPSLLPALLQQIGRENPQLLqfphalQQISQHQEHFIQMLNEPVQESGQGGGGGGGGTGGVAEAGSGHMNYIQVTPQEKEAIERLKALGFPEGLVIQAYFACEKNENLAANFLLQQNFDED
>tr|A0A485NQ03|A0A485NQ03_LYNPA/1-336 [subseq from] UV excision repair protein RAD23 OS=Lynx pardinus OX=191816 GN=LYPA_23C003437 PE=3 SV=1
------------------------------------------------------------------------MVTKPKAVTTPAPATTQQSNPATTTTVSSTTAPAVVQVPTSPPALAPTPTPASITPASTTASSEPAPASATKQEKPAEKPAETPVATSPTSTDSTSGDSSRSNLFEDATSALVTGQSYENMVTEIMSMGYEREQVIAALRASFNNPDRAVEYLLMGIPGDRESQAVVDTPPAVSTGAPQSS-VAAAAATTTASTTTASPGGHPLEFLRNQPQFQQMRQIIQQNPSLLPALLQQIGRENPQLLQQISQHQEHFIQMLNEPVQEAGGQGGGGGGGSGGIAEAGSGHMNYIQVTPQEKEAIERLKALGFPEGLVIQAYFACEKNENLAANFLLQQNFDED
>tr|A0A7K8CIX3|A0A7K8CIX3_9CORV/1-400 [subseq from] UV excision repair protein RAD23 (Fragment) OS=Rhagologus leucostigma OX=156170 GN=Rad23b PE=3 SV=1
MQITLKTLQQQTFRIDIDPEETVKALKEKIESERGKDAFPVAGQKLIYAGKILNDETALKEYKIDEKNFVVVMVTKPKAAAGAAQP----S---NATSTVGSTTAAPTAVAAPIPVAAPVPAPVPPPPAPDAVACEPAPVTAPKEEKPEEKPPEAPAAVSPSSIDSTTGDTSRSNLFEDAISALVTGQSYENMVTEIMSMGYEREQVIAALRASFNNPDRAVEYLLMGIPGDN--QAVAEPPQPPSTGASQSSAVAAAVAT--IPTTASSLGGHPLEFLRNQPQFQQMRQIIQQNPSLLPALLQQIGRENPQLLQQISQHQEHFIHMLNEPVLESrqGLSGSDDGASTGGIGDAGNAHMNYIQVTPQEKEAIERLKALGFPEGLVIQAYFACEKNENLAANFLLQQNFDED
>tr|A0A7L1AEA7|A0A7L1AEA7_GYMTI/1-400 [subseq from] UV excision repair protein RAD23 (Fragment) OS=Gymnorhina tibicen OX=9132 GN=Rad23b PE=3 SV=1
MQITLKTLQQQTFRIDIDPEETVKALKEKIESERGKDAFPVAGQKLIYAGKILNDETALKEYKIDEKNFVVVMVTKPKAAA----GATQPSNATSTVGSTTAAPTAV---AAPIPVAAPVPAPVPPPPAPDAVACEPAPVTAPKEEKPEEKPPEAPAAVSPSSIDSTTVDTSRSNLFEDAISALVTGQSYENMVTEIMSMGYEREQVIAALRASFNNPDRAVEYLLMGIPGDN--QAVAEPPQPPSTGASQSSAVAAAVAT--IPTTTSSLGGHPLEFLRNQPQFQQMRQIIQQNPSLLPALLQQIGRENPQLLQQISQHQEHFIHMLNEPVLESrqGLSGSDDGASTGGIGDAGNAHMNYIQVTPQEKEAIERLKALGFPEGLVIQAYFACEKNENLAANFLLQQNFDED
>tr|A0A7K5V9Q2|A0A7K5V9Q2_9CORV/1-400 [subseq from] UV excision repair protein RAD23 (Fragment) OS=Platysteira castanea OX=1160851 GN=Rad23b PE=3 SV=1
MQITLKTLQQQTFRIDIDPEETVKALKEKIESERGKDAFPVAGQKLIYAGKILNDETALKEYKIDEKNFVVVMVTKPKAAA----GATQPSNATSTVGSTTAAPTAV---AAPIPVAAPVPAPVPPPPAPDAVACEPAPVTAPKEEKAEEKPPEAPAAVSPSSIDSTTGDTSRSNLFEDAISALVTGQSYENMVTEIMSMGYEREQVIAALRASFNNPDRAVEYLLMGIPGDN--QAVAEPPQPPSTGASQSSAVAAAVAT--IPTTTSSLGGHPLEFLRNQPQFQQMRQIIQQNPSLLPALLQQIGRENPQLLQQISQHQEHFIHMLNEPVLESrqGLSGSDDGASTGGMGDAGNAHMNYIQVTPQEKEAIERLKALGFPEGLVIQAYFACEKNENLAANFLLQQNFDED
>tr|A0A6P3HTP0|A0A6P3HTP0_BISBI/1-336 [subseq from] UV excision repair protein RAD23 OS=Bison bison bison OX=43346 GN=RAD23B PE=3 SV=1
------------------------------------------------------------------------MVTKPKAVTTPAPATTQQSNSAATTTVSSSTAPAVTQAPAPAPASAPTPTPVSVTPAPTTASSEPAPASAAKQEKPAERPVETPVATTPTSTDSTSGDSSRSNLFEDATSALVTGQSYENMVTEIMSMGYEREQVIAALRASFNNPDRAVEYLLMGIPGDRESQAVVDPPPAASTGAPQSS-VAAAAATTTATTTTTSSGGHPLEFLRNQPQFQQMRQIIQQNPSLLPALLQQIGRENPQLLQQISQHQEHFIQMLNEPVQEAGGQGGGGGGGSGGIAEAGGGHMNYIQVTPQEKEAIERLKALGFPEGLVIQAYFACEKNENLAANFLLQQNFDEE
>tr|A0A6J0GII5|A0A6J0GII5_9PASS/1-404 [subseq from] UV excision repair protein RAD23 OS=Lepidothrix coronata OX=321398 GN=RAD23B PE=3 SV=1
MQITLKTLQQQTFRIDIDPEETVKALKEKIESERGKDAFPIAGQKLIYAGKILNDETALKEYKIDEKNFVVVMVTKPKAAT----GVTQQSNATSTVGSTtAAPAPAPAPAPAPAPVPAPVPAPVSPPPAPDEAACESAPVSTPREEKSEEKPPEAAAAVSPSSTDSTTGDTSRSNLFEDAISALVTGQSYENMVTEIMSMGYEREQVIAALRASFNNPDRAVEYLLMGIPGDN--QAVAEPPQTPSSGASQSSAVAAAVAT--IPTTTSSLGGHPLEFLRNQPQFQQMRQIIQQNPSLLPALLQQIGRENPQLLQQISQHQEHFIHMLNEPVLESrqGLSGSDDGASTGEVADAGNGHMNYIQVTPQEKEAIERLKALGFPEGLVIQAYFACEKNENLAANFLLQQNFDED
>tr|A0A6J3AHK0|A0A6J3AHK0_VICPA/32-369 [subseq from] UV excision repair protein RAD23 OS=Vicugna pacos OX=30538 GN=RAD23B PE=3 SV=1
----------------------------------------------------------------------YSCVPHPKAVTTPAAATTQQSNSATTTTVSSSTAPAGAQAPTPAPALAPPPTPASITPATTTTSSEPAPASATKQEKPAEKPAETPVATSPTSTDSTSGDSSRSNLFEDATSALVTGQSYENMVTEIMSMGYEREQVIAALRASFNNPDRAVEYLLMGIPGDRESQAVVDPPPAASTGAPQPSAA-AAAATTTATTTTASSGGHPLEFLRNQPQFQQMRQIIQQNPSLLPALLQQIGRENPQLLQQISQHQEHFIQMLNEPVQEAGGQGGGGGGGSGGIAEAGSGHMNYIQVTPQEKEAIERLKALGFPEGLVIQAYFACEKNENLAANFLLQQNFDED
>tr|A0A3P4RZQ9|A0A3P4RZQ9_GULGU/1-336 [subseq from] UV excision repair protein RAD23 OS=Gulo gulo OX=48420 GN=BN2614_LOCUS1 PE=3 SV=1
------------------------------------------------------------------------MVTKPKAVTTPAPATTQQSNPATTTTVSSSTAPAVAQAPAPAPALAPTPSPASITPAPTTASSEPAPASATQPEKPAEKPAETPVATSPTATDSTSGDSSRSNLFEDATSALVTGQSYENMVTEIMSMGYEREQVIAALRASFNNPDRAVEYLLMGIPGDRESQAVVDTPPAVSTGAPPSS-VAAAAATTTASTTTASPGGHPLEFLRNQPQFQQMRQIIQQNPSLLPALLQQIGRENPQLLQQISQHQEHFIQMLNEPVQEAGGQGGGGGGGSGGIAEAGSGHMNYIQVTPQEKEAIERLKALGFPEGLVIQAYFACEKNENLAANFLLQQNFDED
>tr|A0A7F8Q0X9|A0A7F8Q0X9_LEPWE/1-336 [subseq from] UV excision repair protein RAD23 OS=Leptonychotes weddellii OX=9713 GN=RAD23B PE=3 SV=1
------------------------------------------------------------------------MVTKPKAVTTPAPATTQQSNPATTTTVSSSTAPAVAQAPAPAPTLAPTPSPASVTPAPTTASSEPAPASAAQPEKPAEKPAETPVATSPTATDSTSGDSSRSNLFEDATSALVTGQSYENMVTEIMSMGYEREQVIAALRASFNNPDRAVEYLLMGIPGDRESQAVVDTPPAVSTGAPPSS-VAAAAATTTASTTTASPGGHPLEFLRNQPQFQQMRQIIQQNPSLLPALLQQIGRENPQLLQQISQHQEHFIQMLNEPVQEAGGQGGGGGGGSGGIAEAGSGHMNYIQVTPQEKEAIERLKALGFPEGLVIQAYFACEKNENLAANFLLQQNFDED
>tr|A0A7K8U708|A0A7K8U708_OCEOC/1-394 [subseq from] UV excision repair protein RAD23 (Fragment) OS=Oceanites oceanicus OX=79653 GN=Rad23b PE=3 SV=1
MQITLKTLQQQTFRIDIDPEETVKALKEKIESERGKDAFPVAGQKLIYAGKILNDDTALKEYKIDEKNFVVVMVTKPKAAG----GVTQQSN--ATTAISSTT-----GAPTSVTTHAAAPVPAPVPPPAAP--DAVACESAPKEEKAAEKPPEAPAAVSPSSTDSTTGDTSRSNLFEDAISALVTGQSYENMVTEIMSMGYERELVIAALRASFNNPDRAVEYLLMGIPGDN--QAVAEPPQAASTGASQSSAVAAAVAT--IPTTTSSLGGHPLEFLRNQPQFQQMRQIIQQNPSLLPALLQQIGRENPQLLQQISQHQEHFIHMLNEPVLEShqGLSGSDDDASTGGVAEAGNGHMNYIQVTPQEKEAIERLKALGFPEGLVIQAYFACEKNENLAANFLLQQNFDED
>tr|A0A672UWX7|A0A672UWX7_STRHB/1-400 [subseq from] UV excision repair protein RAD23 OS=Strigops habroptila OX=2489341 GN=RAD23B PE=3 SV=1
MQITLKTLQQQTFRIDIDPEQTVKELKEKIESERGKDAFPVAGQKLIYAGKILNDDTALKEYKIDEKNFVVVMVTKPKAAA---GAVQQSNATTAASSMTAAPTTV----TAPLPDAAPVPAPVPLPPAPDVVACESQPVSDPKEEKLVEELPEAPTAVSPSSTDSTTGDTSRSNLFEDAISALVTGQSYENMVTEIMSMGYEREQVIAALRASFNNPDRAVEYLLMGIPGDN--QAAAEPPPAASSGASQSSAVAAAVAT--IPTTTSSLGGHPLEFLRNQPQFQQMRQIIQQNPSLLPALLQQIGRENPQLLQQISQHQEHFIHMLNEPVLESrQGLGGSDdGASTGGLAEAGNGHMNYIQVTPQEKEAIERLKALGFPEGLVIQAYFACEKNENLAANFLLQQNFDED
>tr|A0A7K8NS47|A0A7K8NS47_CASCA/1-382 [subseq from] UV excision repair protein RAD23 (Fragment) OS=Casuarius casuarius OX=8787 GN=Rad23b PE=3 SV=1
----------------------VKALKEKIESERGKDAFPVAGQKLIYAGKILNDDTALKEYKIDEKNFVVVMVTKPKtAVPTQSPAATQQSN-TTTTAVS----TTAAPTPVPAPTAAAVPVPAlvPTTPVPAAAACDPAPVSTPKEEKPVEKTPEAPAAVSPSSTDSTTGDTSRSNLFEDAISALVTGQSYENMVTEIMSMGYEREQVIAALRASFNNPDRAVEYLLMGIPGDN--QAVAEPPQVASTGASQSSAAVAAAAATV-PTTTSSSGGHPLEFLRNQPQFQQMRQIIQQNPSLLPALLQQIGRENPQLLQQISQHQEHFIQMLNEPVQESSQGVSGGDGSTGGVAEAGSGHMNYIQVTPQEKEAIERLKALGFPEGLVIQAYFACEKNENLAANFLLQQNFDED
>tr|A0A2K6SS89|A0A2K6SS89_SAIBB/1-272 [subseq from] UV excision repair protein RAD23 OS=Saimiri boliviensis boliviensis OX=39432 PE=3 SV=1
MQVTLKTLQRQTFKIDIDPEEMVKALKEKIESEKGKDAFPVAGQKLIYAGKILNDDTALKEYKIDEENFVVVMVTKPKAVSTPAPTTTQQSVPA----ITSSIVTTVAQAPTPAPALAPTSTPTSVTPASVTASPEPAPASATKQEKPAEKPAETPVATSPTSTDSTSGDSSRSNLFEDATSALVTGQSYENMVTEIMSMGYEREQVIAALRASFNSPDRAVEYLLMGIPGDRENQAVVDPPQAASTGAPQSSAVAAAAATTTATTTTTSSGGHPL-------------------------------------------------------------------------------------------------------------------------------------
>tr|A0A2K6SS89|A0A2K6SS89_SAIBB/272-349 [subseq from] UV excision repair protein RAD23 OS=Saimiri boliviensis boliviensis OX=39432 PE=3 SV=1
-------------------------------------------------------------------------------------------------------------------------------------------------------------------------------------------------------------------------------------------------------------------------------------------------------------LLQQIGRENPQLLQQISQHQEHFIQMLNEPVQEAGSQGGGGGGGSGGIAEAGSGHMNSIQVMPQEKEAIERLKALGFP------------------------------
>tr|A0A6G1AQU6|A0A6G1AQU6_CROCR/1-332 [subseq from] UV excision repair protein RAD23 (Fragment) OS=Crocuta crocuta OX=9678 GN=Rad23b PE=3 SV=1
----------------------------------------------------------------------------PKAVTTPAPATTQQSSPATTTTVSSSTAPAAVQVPAPAPAVAPAPTPASITPASTTASSEPAPPSATKQEKPAEKPAETPVATSPTSTDSTSGDSSRSNLFEDATSALVTGQSYENMVTEIMSMGYEREQVIAALRASFNNPDRAVEYLLMGIPGDRESQAVVDTPPAVSTGAPQSS-VAAAAATTTASTTTASPGGHPLEFLRNQPQFQQMRQIIQQNPSLLPALLQQIGRENPQLLQQISQHQEHFIQMLNEPVQEAGGQGGGGGGGSGGIAEAGSGHMNYIQVTPQEKEAIERLKALGFPEGLVIQAYFACEKNENLAANFLLQQNFDED
>tr|A0A2Y9H5R1|A0A2Y9H5R1_NEOSC/42-355 [subseq from] UV excision repair protein RAD23 homolog B isoform X2 OS=Neomonachus schauinslandi OX=29088 GN=RAD23B PE=3 SV=1
MLVTLKTLQQQTFKIDIDPDETVKALKEKIESEKGKDAFPVAGQKLIYAGKILNDDTALKEYKIDEKNFVVVMVTKPKAVTTPAPATTQQSNPATTTTVSSSTAPAVAQAPAPAPTLAPTPSPASVTPAPTTASSEPAPASAAQPEKPAEKPAETPVATSPTATDSTSGDSSRSNLFEDATSALVTGQSYENMVTEIMSMGYEREQVIAALRASFNNPDRAVEYLLMGIPGDRESQAVVDTPPAVSTGAPPSS-VAAAAATTTASTTTASPGGHPLEFLRNQPQFQQMRQIIQQNPSLLPALLQQIGRENPQLLQ----------------------------------------------------------------------------------------------
>tr|A0A2Y9H5R1|A0A2Y9H5R1_NEOSC/355-392 [subseq from] UV excision repair protein RAD23 homolog B isoform X2 OS=Neomonachus schauinslandi OX=29088 GN=RAD23B PE=3 SV=1
-----------------------------------------------------------------------------------------------------------------------------------------------------------------------------------------------------------------------------------------------------------------------------------------------------------------------------------------------------------------------------------QLKALGFPEGLVIQAYFACEKNENLAANFLLQQNFDED
>tr|A0A6P7XCC0|A0A6P7XCC0_9AMPH/1-400 [subseq from] UV excision repair protein RAD23 OS=Microcaecilia unicolor OX=1415580 GN=RAD23B PE=3 SV=1
MQVTLKTLQQQTFKIDIDPDETVKALKEKIESEKGKDAFPVAGQKLIYAGKILNDDTALKEYKIDEKNFVVVMVTKPKTVSTISVATPSTIATSSSS-VATVTSTTTAASPSPVS----TPTPASPIPTSAAAPSEPPATCAPKEEKPSEKPDEDSdTVTSAStenkePSNSSLGDSTQSHLFADATSALVTGQSYENMVTEIMSMGYEREQVIAALRASFNNPDRAVEYLLMGIPGDRDTQAVADPSQAV---APQPAAG--AAAT---TNTTAPSGGNPLEFLRNQPQFQQMRQIIQQNPSLLPALLQQIGRENPSLLQQISQHQEQFIQMLNEPVQESGGQGGGSSGGV--AAEAGSGHMNYIQVTPQEKEAIERLKALGFPEGLVIQAYFACEKNENLAANFLLQQNFDDD
>tr|A0A3Q7XH51|A0A3Q7XH51_URSAR/1-314 [subseq from] UV excision repair protein RAD23 homolog B isoform X2 OS=Ursus arctos horribilis OX=116960 GN=RAD23B PE=3 SV=1
MLVTLKTLQQQTFKIDIDPDETVKALKEKIESEKGKDAFPVAGQKLIYAGKILNDDTALKEYKIDEKNFVVVMVTKPKAVTTPAPATTQQSNPATTTTVSSSTAPAVAQAPAPAPALAPTPSPASVTPAPTTASSEPAPASATQPEKPAEKPAETPVATSPTATDSTSGDSSRSNLFEDATSALVTGQSYENMVTEIMSMGYEREQVIAALRASFNNPDRAVEYLLMGIPGDRDSQAVVDTPPAVSTGAPPSS-VAAAAATTTASTTTASPGGHPLEFLRNQPQFQQMRQIIQQNPSLLPALLQQIGRENPQLLQ----------------------------------------------------------------------------------------------
>tr|A0A3Q7XH51|A0A3Q7XH51_URSAR/314-351 [subseq from] UV excision repair protein RAD23 homolog B isoform X2 OS=Ursus arctos horribilis OX=116960 GN=RAD23B PE=3 SV=1
-----------------------------------------------------------------------------------------------------------------------------------------------------------------------------------------------------------------------------------------------------------------------------------------------------------------------------------------------------------------------------------QLKALGFPEGLVIQAYFACEKNENLAANFLLQQNFDED
>tr|A0A7L0ZYM3|A0A7L0ZYM3_9PASS/1-400 [subseq from] UV excision repair protein RAD23 (Fragment) OS=Oxyruncus cristatus OX=114331 GN=Rad23b PE=3 SV=1
MQITLKTLQQQTFRIDIDPEETVKALKEKIESERGKDAFPIAGQKLIYAGKILNDETALKEYKIDEKNFVVVMVTKPKAA----TGVTQQSNATSPVGSTAAAPTPVA-----APGAASAPMPAPVPPPAApdEAACESAPVSAPQEEKSEEKPPEAAAAVSPSSTDSTTGDTSRSNLFEDAISALVTGQSYENMVTEIMSMGYEREQVISALRASFNNPDRAVEYLLMGIPGDN--QAVAEPPQTPSSGASQSSAVAAAVAT--IPTTTSSLGGHPLEFLRNQPQFQQMRQIIQQNPSLLPALLQQIGRENPQLLQQISQHQEHFIHMLNEPVLESrqGLSGSDDGASTGEVADAGNGHMNYIQVTPQEKEAIERLKALGFPEGLVIQAYFACEKNENLAANFLLQQNFDED
>tr|A0A3Q7QBM1|A0A3Q7QBM1_CALUR/1-314 [subseq from] UV excision repair protein RAD23 homolog B isoform X2 OS=Callorhinus ursinus OX=34884 GN=RAD23B PE=3 SV=1
MLVTLKTLQQQTFKIDIDPDETVKALKEKIESEKGKDAFPVAGQKLIYAGKILNDDTALKEYKIDEKNFVVVMVTKPKAVTTPAPATTQQSNPATTTTVSSSTAPAVAQAPAPAPTLAPTPSPASVTPAPTTASSEPAPTSAAQPEKPAEKPAETPVATSPTATDSTSGDSSRSNLFEDATSALVTGQSYENMVTEIMSMGYEREQVIAALRASFNNPDRAVEYLLMGIPGDRESQAVVDTPPAVSTGAPPSS-VAAAAATTTASTTTASPGGHPLEFLRNQPQFQQMRQIIQQNPSLLPALLQQIGRENPQLLQ----------------------------------------------------------------------------------------------
>tr|A0A3Q7QBM1|A0A3Q7QBM1_CALUR/314-351 [subseq from] UV excision repair protein RAD23 homolog B isoform X2 OS=Callorhinus ursinus OX=34884 GN=RAD23B PE=3 SV=1
-----------------------------------------------------------------------------------------------------------------------------------------------------------------------------------------------------------------------------------------------------------------------------------------------------------------------------------------------------------------------------------QLKALGFPEGLVIQAYFACEKNENLAANFLLQQNFDED
>tr|A0A7K9BIV0|A0A7K9BIV0_DRONO/1-379 [subseq from] UV excision repair protein RAD23 (Fragment) OS=Dromaius novaehollandiae OX=8790 GN=Rad23b_0 PE=3 SV=1
----------------------VKALKEKIESERGKDAFPVAGQKLIYAGKILNDDTALKEYKIDEKNFVVVMVTKPKAaVPTQSPAATQQSN-TTTTAVSTTAAPTPV--PAPTAAAAPVPALVPTTPVPAAAACDSAPVSTPKEEKPVEKTPEAPAAVSPSSTDSTTGDTSRSNLFEDAISALVTGQSYENMVTEIMSMGYEREQVIAALRASFNNPDRAVEYLLMGIPGDN--QAVAEPPQVASTGASQSSAAAAA----TVPTTTSSSGGHPLEFLRNQPQFQQMRQIIQQNPSLLPALLQQIGRENPQLLQQISQHQEHFIQMLNEPVQESSQGVSGGDGSTGGVAEAGSGHMNYIQVTPQEKEAIERLKALGFPEGLVIQAYFACEKNENLAANFLLQQNFDED
>tr|F7A2H2|F7A2H2_XENTR/1-416 [subseq from] UV excision repair protein RAD23 OS=Xenopus tropicalis OX=8364 GN=rad23b PE=2 SV=2
MQITLKTLQQQTFKIDIDGEETVKALKEKIELEKGKDAFPVAGQKLIYAGKILNDDTALKEYKIDEKNFVVVMVTKPKGAacsSTPTPAASQPASaAAPAPASPPLTYTPIARQNAPIPLPVPFSIPAV--PAPAAPTSEPSTTTAPKEEKPEEKTDSPQETVSPSSTEcSLPTDSSRPSLFEDATSALVTGQSYENMVTEIMSMGYEREQVIAALRASFNNPDRAVEYLLMGIPSDREGQAVAEPPQTLSSTPTQPLPAAAGAAATTTTPSTPSTGGNPLDFLQNQPQFQQMRQIIQQNPSLLPALLQQIGRENPSLLQQISQHQEQFIQMLNDPVPESGGQGGGGGGGGGGgrgiAAEAGSGHMNYIQVTPQEKEAIERLKALGFPEGLVIQAYFACEKNENLAANFLLQQNFDDD
>tr|A0A6J2EQS6|A0A6J2EQS6_ZALCA/1-314 [subseq from] UV excision repair protein RAD23 homolog B isoform X2 OS=Zalophus californianus OX=9704 GN=RAD23B PE=3 SV=1
MLVTLKTLQQQTFKIDIDPDETVKALKEKIESEKGKDAFPVAGQKLIYAGKILNDDTALKEYKIDEKNFVVVMVTKPKAVTTPAPATTQQSNPATTTTVSSSTAPAVAQAPAPAPTLAPAPSPASVTPAPTTASSEPAPTSAAQPEKPAEKPAETPVATSPTATDSTSGDSSRSNLFEDATSALVTGQSYENMVTEIMSMGYEREQVIAALRASFNNPDRAVEYLLMGIPGDRESQAVVDTPPAVSTGAPPSS-VAAAAATTTASTTTASPGGHPLEFLRNQPQFQQMRQIIQQNPSLLPALLQQIGRENPQLLQ----------------------------------------------------------------------------------------------
>tr|A0A6J2EQS6|A0A6J2EQS6_ZALCA/314-351 [subseq from] UV excision repair protein RAD23 homolog B isoform X2 OS=Zalophus californianus OX=9704 GN=RAD23B PE=3 SV=1
-----------------------------------------------------------------------------------------------------------------------------------------------------------------------------------------------------------------------------------------------------------------------------------------------------------------------------------------------------------------------------------QLKALGFPEGLVIQAYFACEKNENLAANFLLQQNFDED
>tr|A0A7K5F4A1|A0A7K5F4A1_PROAR/1-401 [subseq from] UV excision repair protein RAD23 (Fragment) OS=Probosciger aterrimus OX=141839 GN=Rad23b PE=3 SV=1
MQITLKTLQQQTFRIDIDPEQTVKELKEKIESERGKDAFPVAGQKLIYAGKILNDDTALKEYKIDEKNFVVVMVTKAKAAT----GATQQSnATTA----TSSMTAAPTPITAPLPDAAPVPAPVPLPPGPDVVACESEPVSDPKEEKLPEELPEAPAAISPSPTDSTTGDTSRSNLFEDAISALVTGQSYENMVTEIMSMGYEREQVIAALRASFNNPDRAVEYLLMGIPRDNQAAA-EPPPPAASSGASQSSAVAAAVAT--IPTTTSSLGGHPLEFLRNQPQFQQMRQIIQQNPSLLPALLQQIGRENPQLLQQISQHQEHFIHMLNEPVLESrQGLGGSDdGASTGGLAEAGNGHMNYIQVTPQEKEAIERLKALGFPEGLVIQAYFACEKNENLAANFLLQQNFDED
>tr|A0A4U1F150|A0A4U1F150_MONMO/1-202 [subseq from] Uncharacterized protein OS=Monodon monoceros OX=40151 GN=EI555_011645 PE=3 SV=1
MLVTLKTLQQQTFKIDIDPDETVRALKEKIESEKGKDAFPVAGQKLIYAGKILNDDTALKEYKIDEKNFVVVMVTKPKAVTTPAPATTQQSNSATTTTVSSSTAPTVVQAPTPAPTLAPTPTPASVTPASTTASSEPAPASATKQEKPAEKPAETPVAASPTSTDSTSGDSSRSNLFEDATSALVPETVYTYMHSHYMEIVY---------------------------------------------------------------------------------------------------------------------------------------------------------------------------------------------------------------
>tr|A0A4U1F150|A0A4U1F150_MONMO/219-350 [subseq from] Uncharacterized protein OS=Monodon monoceros OX=40151 GN=EI555_011645 PE=3 SV=1
--------------------------------------------------------------------------------------------------------------------------------------------------------------------------------------FLVTGQSYENMVTEIMSMGYEREQVIAALRASFNNPDRAVEYLLMGIPGDRESQAVVDPPPAASTGAPQSS-VAAAAATTTATTTTTSSGGHPLEFLRNQPQFQQMRQIIQQNPSLLPALLQQIGRENPQLLQ----------------------------------------------------------------------------------------------
>tr|A0A4U1F150|A0A4U1F150_MONMO/350-387 [subseq from] Uncharacterized protein OS=Monodon monoceros OX=40151 GN=EI555_011645 PE=3 SV=1
-----------------------------------------------------------------------------------------------------------------------------------------------------------------------------------------------------------------------------------------------------------------------------------------------------------------------------------------------------------------------------------QLKALGFPEGLVIQAYFACEKNENLAANFLLQQNFDED
>tr|A0A0Q3QV46|A0A0Q3QV46_AMAAE/1-401 [subseq from] UV excision repair protein RAD23 OS=Amazona aestiva OX=12930 GN=AAES_130026 PE=3 SV=1
MQITLKTLQQQTFRIDIDPEQTVKELKEKIESERGKDAFPVAGQKLIYAGKILNDDTALKEYKIDEKNFVVVMVTKAKAGT----GVTQQS---NTTTATSSTTAAPTPVTASLXDAAPVPAPVPLPPAPDVVACESEPVSDPKEEKLAEELPEAPAVVSPSSTDSTTGDTSRSNLFEDAISALVTGQSYENMVTEIMSMGYEREQVIAALRASFNNPDRAVEYLLMGIPRD--NQAVAEPpPPAASSGASQSSAVAAAVAT--IPTTTSSLGGHPLEFLRNQPQFQQMRQIIQQNPSLLPALLQQIGRENPQLLQQISQHQEHFIHMLNEPVLESrqGLSGSDDGASTGGLAEAGNGHMNYIQVTPQEKEAIERLKALGFPEGLVIQAYFACEKNENLAANFLLQQNFDED
>tr|A0A1S3FSE5|A0A1S3FSE5_DIPOR/1-345 [subseq from] UV excision repair protein RAD23 OS=Dipodomys ordii OX=10020 GN=Rad23b PE=3 SV=1
------------------------------------------------------------------------MVTKPKAVTTSAPATTQQSSPTTTTAVSSSTTTVVAQAPTPAPALVPTSTPASIAPAPTTASSEPAPASATQQETPAEKPVETPVATSPTSTDSTTGDSSRSNLFEDATSALVTGQSYENMVTEIMSMGYEREQVIAALRASFNNPDRAVEYLLMGIPGDRENQAVVDPPQAASTGTPQSSAVAAAAATTTATT-TTSSGGHPLEFLRNQPQFQQMRQIIQQNPSLLPALLQQIGRENPQLLQQISQHQEHFIQMLNEPVQEAGGQGGGGssggsggvtGGGTAGMTESGSGHMNYIQVTPQEKEAIERLKALGFPEGLVIQAYFACEKNENLAANFLLQQNFDED
>tr|A0A091KYY4|A0A091KYY4_9GRUI/1-378 [subseq from] UV excision repair protein RAD23 (Fragment) OS=Chlamydotis macqueenii OX=187382 GN=N324_12857 PE=3 SV=1
----------------------VKALKEKIESERGKDAFPVAGQKLIYAGKILNDDTALKEYKIDEKNFVVVMVTKPKAAA----GATQQSN---ATTATSSTTAAPAPVAAPVPAAAPAPAPVPPPPAPDAVASEPAPVSAPKEEKPAEKPPETPAAVSPSSTDSTTGDTSRSNLFEDAISALVTGQSYENMVTEIMSMGYEREQVIAALRASFNNPDRAVEYLLMGIPGDN--QAVAEPSQAGSTGASQSSAVAAAVAT--IPTTTSSLGGHPLEFLRNQPQFQQMRQIIQQNPSLLPALLQQIGRENPQLLQQISQHQEHFIHMLNEPVLESrqGLSGSDDGASTGGVAEAGNGHMNYIQVTPQEKEAIERLKALGFPEGLVIQAYFACEKNENLAANFLLQQNFDED
>tr|A0A093KBY9|A0A093KBY9_STRCA/1-383 [subseq from] UV excision repair protein RAD23 (Fragment) OS=Struthio camelus australis OX=441894 GN=N308_02324 PE=3 SV=1
----------------------VKALKEKIESERGKDAFPVAGQKLIYAGKILNDDTALKEYKIDEKNFVVVMVTKPKAaaVLTQSPAATQQSN-AMTTAGSTIAAPTPVLAPTPAAAPVPALVP--TTPAPTAAVCDPAPVSTPKEEKPPEKTPETPAAVSPSSTDSTTGDTSRSNLFEDAISALVTGQSYENMVTEIMSMGYEREQVIAALRASFNNPDRAVEYLLMGIPGDN--QAVAEPPQVASTGTSQPSAAVAAAAATV-PTTTSSSGGHPLEFLRNQPQFQQMRQIIQQNPSLLPALLQQIGRENPQLLQQISQHQEHFIQMLNEPVQDSSQGVSGGDSSAGGAAEAGSGHMNYIQVTPQEKEAIERLKALGFPEGLVIQAYFACEKNENLAANFLLQQNFDED
>tr|A0A7L0KAN3|A0A7L0KAN3_CHATO/1-378 [subseq from] UV excision repair protein RAD23 (Fragment) OS=Chauna torquata OX=30388 GN=Rad23b PE=3 SV=1
----------------------VKALKEKIESERGKDAFPVAGQKLIYAGKILNDDTALKEYKIDEKNFVVVMVTKPKAA----AAATQQSSSTATASLTSAAPTPVS---APIPAAAPVPAPVPTTPAPAAVACEPAPVSTPKDEKPAEKPPEVPTAVSASSNDSTTGDTSRSNLFEDAISALVTGQSYENMVTEIMSMGYEREQVIAALRASFNNPDRAVEYLLMGIPGDN--QAVAEPPQAASTGASQSSAVAAAVAT--IPTTASSLGGHPLEFLRNQPQFQQMRQIIQQNPSLLPALLQQIGRENPQLLQQISQHQEHFIHMLNEPVIESrqGISGSDDGASTGGVAEAGSGHMNYIQVTPQEKEAIERLKALGFPEGLVIQAYFACEKNENLAANFLLQQNFDED
>tr|A0A091IMS3|A0A091IMS3_EGRGA/1-379 [subseq from] UV excision repair protein RAD23 (Fragment) OS=Egretta garzetta OX=188379 GN=Z169_15856 PE=3 SV=1
----------------------VKALKEKIESERGKDAFPVAGQKLIYAGKILNDDTALKEYKIDEKNFVVVMVTKPKAAA--AGVTPQLN--ASTT--ISSTTAAPTPVTAPVPAAAPVPAPVPPPPAADAVACESAPVSAPKEEKPAEKPPEAPAAVSPSSTDSTTGDTSRSNLFEDAISALVTGQSYENMVTEIMSMGYEREQVIAALRASFNNPDRAVEYLLMGIPGDN--QAVAEPPQAASTGASQSSAVAAAVAT--IPTTTSSLGGHPLEFLRNQPQFQQMRQIIQQNPSLLPALLQQIGRENPQLLQQISQHQEHFIHMLNEPVLESrqGLSGSGDGASTGGVAEAGNGHMNYIQVTPQEKEAIERLKALGFPEGLVIQAYFACEKNENLAANFLLQQNFDED
>tr|A0A7K8LDY6|A0A7K8LDY6_9GRUI/1-378 [subseq from] UV excision repair protein RAD23 (Fragment) OS=Ardeotis kori OX=89386 GN=Rad23b PE=3 SV=1
----------------------VKALKEKIESERGKDAFPVAGQKLIYAGKILNDDTALKEYKIDEKNFVVVMVTKPKAAA----GATQQS---NATAATSSTTAAPAPVAAPIPAAAPTPAPVPPPPAPDAVASESAPVSAPKEEKPAEKPPETPAAVSPSSTDSTTGDTSRSNLFEDAISALVTGQSYENMVTEIMSMGYEREQVIAALRASFNNPDRAVEYLLMGIPGDN--QAVAEPSQAGSTGASQSSAVAAAVAT--IPTATSSLGGHPLEFLRNQPQFQQMRQIIQQNPSLLPALLQQIGRENPQLLQQISQHQEHFIHMLNEPVLESrqGLSGSDDGASTGGVAEAGNGHMNYIQVTPQEKEAIERLKALGFPEGLVIQAYFACEKNENLAANFLLQQNFDED
>tr|A0A7K9BIB6|A0A7K9BIB6_DRONO/1-381 [subseq from] UV excision repair protein RAD23 (Fragment) OS=Dromaius novaehollandiae OX=8790 GN=Rad23b_1 PE=3 SV=1
----------------------VKALKEKIESEKGKDAFPAAGQKLIYAGKILNDDTPLKEYKIDEKNFVVVMVTKPKPAAAPtqSLATTQQSNAITTV---SSTVTVTATATAPAPAPVPAPAPVSTTPTPAAAACEPIPVSAPKEEKP----SETPAVLSPSSTGSTTGDTSRSNLFEDATSALVTGQSYENMVSEIMSMGYEREQVIAALRASFNNPDRAVEYLLMGIPGDN--QALADPPHTASTVVSQSSAVAAAAASTTM--TTSSSGGHPLEFLQNQPQFQQMRQIIQQNPSLLPALLQQIGRENPQLLQQISQHQEHFIHMLNEPVQESSqGGGGGGSGGSGteGVAEAGSGHMNYIQVTPQEKEAIERLKALGFPEGLVIQAYFACEKNENLAANFLLQQNFDED
>tr|A0A7K8PT80|A0A7K8PT80_COCCO/1-379 [subseq from] UV excision repair protein RAD23 (Fragment) OS=Cochlearius cochlearius OX=110676 GN=Rad23b PE=3 SV=1
----------------------VKALKEKIESERGKDAFPVAGQKLIYAGKILNDDTALKEYKIDEKNFVVVMVTKPKAAA--AGATPQLNA---TTT-ISSTTAAPTPVTAPVPAAAPAPAPVPPPPAADAVACESAPVSAPKEEKPAEKPPEAPAAASPSSTDSTTGDTSRSNLFEDAISALVTGQSYENMVTEIMSMGYEREQVIAALRASFNNPDRAVEYLLMGIPGDN--QAVAEPPQAASTGASQSSAVAASVAT--IPTTTSSLGGHPLEFLRNQPQFQQMRQIIQQNPSLLPALLQQIGRENPQLLQQISQHQEHFIHMLNEPVLESrqGLSGGDDGASTGGVAEAGNGHMNYIQVTPQEKEAIERLKALGFPEGLVIQAYFACEKNENLAANFLLQQNFDED
>tr|A0A7L3LRP8|A0A7L3LRP8_9CHAR/1-400 [subseq from] UV excision repair protein RAD23 (Fragment) OS=Turnix velox OX=2529409 GN=Rad23b PE=3 SV=1
MQITLKTLQQQTFHIDIDPQETVKALKEKIESEKGKDAFPVAGQKLIYAGKILNDDTALKEYKIDEKNFVVVMVTKPKAA----VGATQE--PNTTTAMSS---TTAAPTPDTVPLPAADSVPAPVPPppAPDAAVCESTPMSARKEEKPAEKPPEASAAVGPLSSGSATGDTSRSHLFEDAISALVTGQSYENMVTEIMSMGYEREQVIAALRASFNNPDRAVEYLLMGIPGDN--QAMAEPPQAPSTSASHPSAVASSVAT--IPTTASSSGGHPLEFLRNRPQFQQMRQIIQQNPSLLPALLQQIGRENPQLLQKISQHQEHFIQMLNEPIVESrPGLSGSDDGASRGImSEAGSGHMNYIQVTPQEKEAIERLKALGFPEGLVIQAYFACEKNEDLAANFLLQQNFDED
>tr|A0A091LG93|A0A091LG93_CATAU/1-378 [subseq from] UV excision repair protein RAD23 (Fragment) OS=Cathartes aura OX=43455 GN=N323_03888 PE=3 SV=1
----------------------VKALKEKIESERGKDAFPVAGQKLIYAGKILNDDTALKEYKIDEKNFVVVMVTKPKAA----AGVTQQSN--ATTAL-SSTTAAPTPVTAPIPAAAPVPAPVPPPPAPDAVACESAPVSAPKEEKPAEKPPEAPAAVSPSSTDSTTGDTSRSNLFEDAISALVTGQSYENMVTEIMSMGYEREQVVAALRASFNNPDRAVEYLLMGIPGDN--QAVAEPPQAASTGASQSSAVAAAVAT--IPTTTSSLGGHPLEFLRNQPQFQQMRQIIQQNPSLLPALLQQIGRENPQLLQQISQHQEHFIHMLNEPVLESrqGLSGSDDGASTGGVAEAGNGHMNYIQVTPQEKEAIERLKALGFPEGLVIQAYFACEKNENLAANFLLQQNFDED
>tr|A0A384DGJ7|A0A384DGJ7_URSMA/1-329 [subseq from] UV excision repair protein RAD23 OS=Ursus maritimus OX=29073 GN=RAD23B PE=3 SV=1
------------------------------------------------------------------------MVTKPKAVTTPAPATTQQSNPATTTTVSSSTAPAVAQAPAPAPALAPTPSPASVTPAPTTASSEPAPASATQPEKPAEKPAETPVATSPTATDSTSGDSSRSNLFEDATSALVTGQSYENMVTEIMSMGYEREQVIAALRASFNNPDRAVEYLLMGIPGDRDSQAVVDTPPAVSTGAPPSSX--------TASTTTASPGGHPLEFLRNQPQFQQMRQIIQQNPSLLPALLQQIGRENPQLLQQISQHQEHFIQMLNEPVQEAGGQGGGGGGGSGGIAEAGSGHMNYIQVTPQEKEAIERLKALGFPEGLVIQAYFACEKNENLAANFLLQQNFDED
>tr|A0A7K8K666|A0A7K8K666_9GRUI/1-378 [subseq from] UV excision repair protein RAD23 (Fragment) OS=Lophotis ruficrista OX=172689 GN=Rad23b PE=3 SV=1
----------------------VKALKEKIESERGKDAFPVAGQKLIYAGKILNDDTALKEYKIDEKNFVVVMVTKPKAAA----GATQ---PSNATTAISSTTAAPAPVAAPIPAIAPTPAPVPPPPAPDAVASESAPVSAPKEEKPAEKPPETPATVSPSSTDSTTGDTSRSNLFEDAISALVTGQSYENMVTEIMSMGYEREQVIAALRASFNNPDRAVEYLLMGIPGDN--QAVAEPSQAGSTGASQSSAVAAAVAT--IPTATSSLGGHPLEFLRNQPQFQQMRQIIQQNPSLLPALLQQIGRENPQLLQQISQHQEHFIHMLNEPVLESrqGLSGNDDGASTGGVAEAGNGHMNYIQVTPQEKEAIERLKALGFPEGLVIQAYFACEKNENLAANFLLQQNFDED
>tr|A0A1L8HNW9|A0A1L8HNW9_XENLA/1-412 [subseq from] UV excision repair protein RAD23 OS=Xenopus laevis OX=8355 GN=XELAEV_18010029mg PE=1 SV=1
MQITLKTLQQQTFKIDIDAEETVKALKEKIELEKGNDAFPVAGQKLIYAGKILNDDTALKEYKIDEKNFVVVMVTKPKGAacpSAPSPAVSQPvSAAAPAPASPPLTYTPIARQNAPIPLPVPLPLPTVSAPAA--PTSEPSTTTAPKEEKPEEKTVSPPETESPSSTEcSLPTDSSRPSLFEDATSALVTGQSYENMVTEIMSMGYEREQVIAALRASFNNPDRAVEYLLMGIPSDSEGQAVAEPPEALSSTPTEPLPVAAGAAATTTVPSTPSTGGNPLDFLQNQPQFQQMRQIIQQNPSLLPALLQQIGRENPSLLQQISQHQEQFIQMLNDPVPESGGQGGGGGGGRGVAAEAGSGQMNYIQVTPQEKEAIERLKALGFPEGLVIQAYFACEKNENLAANFLLQQNFDDD
>tr|A0A087QJW0|A0A087QJW0_APTFO/1-378 [subseq from] UV excision repair protein RAD23 (Fragment) OS=Aptenodytes forsteri OX=9233 GN=AS27_10330 PE=3 SV=1
----------------------VKALKEKIESERGKDAFPVAGQKLIYAGKILNDDTALKEYKIDEKNFVVVMVTKPKAAA----GATQQSN-A-TTT-ISSTTAAPPPVTAPIPAAAPVPAPVPPPPAADAVACESAPVSAPKEEKPAEKPPEAPAAVSPSSTDSTTGDTSRSNLFEDAISALVTGQSYENMVTEIMSMGYEREQVIAALRASFNNPDRAVEYLLMGIPGDN--QAVAEPPQAASTGASQSSAVAAAVAT--IPTTASSLGGHPLEFLRNQPQFQQMRQIIQQNPSLLPALLQQIGRENPQLLQQISQHQEHFIHMLNEPVLESrqGLSGSDDGASTGGVAEAGNGHMNYIQVTPQEKEAIERLKALGFPEGLVIQAYFACEKNENLAANFLLQQNFDED
>tr|A0A093NAY3|A0A093NAY3_PYGAD/1-378 [subseq from] UV excision repair protein RAD23 (Fragment) OS=Pygoscelis adeliae OX=9238 GN=AS28_10580 PE=3 SV=1
----------------------VKALKEKIESERGKDAFPVAGQKLIYAGKILNDDTALKEYKIDEKNFVVVMVTKPKAAA----GATQQSN-A-TTT-ISSTTAAPPPVTAPIPAAAPVPAPVPPPPAADAVACESAPVSAPKEEKPAEKPPEAPAAVSPSSTDSTTGDTSRSNLFEDAISALVTGQSYENMVTEIMSMGYEREQVIAALRASFNNPDRAVEYLLMGIPGDN--QAVAEPPQAASTGASQSSAVAAAVAT--IPTTASSLGGHPLEFLRNQPQFQQMRQIIQQNPSLLPALLQQIGRENPQLLQQISQHQEHFIHMLNEPVLESrqGLSGSDDGASTGGVAEAGNGHMNYIQVTPQEKEAIERLKALGFPEGLVIQAYFACEKNENLAANFLLQQNFDED
>tr|A0A7L0PGV1|A0A7L0PGV1_9AVES/1-377 [subseq from] UV excision repair protein RAD23 (Fragment) OS=Mesembrinibis cayennensis OX=1118748 GN=Rad23b PE=3 SV=1
-----------------------KALKEKIESERGKDAFPVAGQKLIYAGKILNDDTALKEYKIDEKNFVVVMVTKPKAAA----GATQQSN-A-TTT-ISSTTAAATPVTAPIPAAAPVPAPVPPPPAPDAVACESAPVSALKEEKPAEKPSEAPAAVSPSSTDRTTGDTSRSNLFEDAISALVTGQSYENMVTEIMSMGYEREQVIAALRASFNNPDRAVEYLLMGIPG--ENQAVAEPPQAASTGASQSSAVAAAVAT--IPTTTSSLGGHPLEFLRNQPQFQQMRQIIQQNPSLLPALLQQIGRENPQLLQQISQHQEHFIHMLNEPVLESrqGLSGSDDGASTGGVAEAGNGHMNYIQVTPQEKEAIERLKALGFPEGLVIQAYFACEKNENLAANFLLQQNFDED
>tr|F7A2I0|F7A2I0_XENTR/1-409 [subseq from] UV excision repair protein RAD23 OS=Xenopus tropicalis OX=8364 GN=tcf3 PE=3 SV=4
MQITLKTLQQQTFKIDIDGEETVKALKEKIELEKGKDAFPVAGQKLIYAGKILNDDTALKEYKIDEKNFVVVMVTKPKGAacsSTPTPAASQPASaAAPAPASPPLTYTPIARQNAPIPLPVPFSIPAV--PAPAAPTSEPSTTTAPKEEKPEEKTDSPQETVSPSSTEcSLPTDSSRPSLFEDATSALVTGQSYENMVTEIMSMGYEREQVIAALRASFNNPDRAVEYLLMGIPSDREGQAVAEPPQTLSSTPTQPLPAAAGAAATTTTPSTPSTGGNPLDFLQNQPQFQQMRQIIQQNPSLLPALLQQIGRENPSLLQQISQHQEQFIQMLNDPVPESGGQGGGG---RGIAAEAGSGHMNYIQVTPQEKEAIERLKALGFPEGLVIQAYFACEKNENLAANFLLQQNFDDD
>tr|A0A7L0UK55|A0A7L0UK55_CHOAC/1-378 [subseq from] UV excision repair protein RAD23 (Fragment) OS=Chordeiles acutipennis OX=118183 GN=Rad23b PE=3 SV=1
----------------------VKALKEKIESERGKDAFPVAGQKLIYAGKILNDDTALKEYKIDEKNFVVVMVTKPKAAA----GATQQSN--ATTAVS-STTAAPTPVTAPIPAAAPVPAPVPPPPIPDAAACESPPVSAPTEDKPAEKTAETPAAVSPSPTDSTTGDTSRSNLFEDAISALVTGQSYENMVTEIMSMGYEREQVIAALRASFNNPDRAVEYLLMGIPGDN--QAVAEPPQAASTGASQSSAVAAAVAT--IPTTTSSLGGHPLEFLRNQPQFQQMRQIIQQNPSLLPALLQQIGRENPQLLQQISQHQEHFIHMLNEPVLESrqGLSGSGDGASTGGVAEAGNGHMNYIQVTPQEKEAIERLKALGFPEGLVIQAYFACEKNENLAANFLLQQNFDED
>tr|A0A835NGE6|A0A835NGE6_9PASS/1-220 [subseq from] Uncharacterized protein OS=Lamprotornis superbus OX=245042 GN=IHE44_007613 PE=4 SV=1
MQITLKTLQQQTFRIDIDPEETVKALKEKIESERGKDAFPVAGQKLIYAGKILNDETALKEYKIDEKNFVVVMVTKPKAAA----GATQPSNATSTVGSTTAAPTAVA-APIPVPAPVPAPVP--PPPAPDAVACEPAAVSAPKEEKPEEKPPEAPAAVSPSSIDSTTGDTSRSNLFEDAISALVTGQSYENMVTEIMSMGYEREQVIAALRASFNNPDRAVEYLLM--------------------------------------------------------------------------------------------------------------------------------------------------------------------------------------
>tr|A0A835NGE6|A0A835NGE6_9PASS/288-467 [subseq from] Uncharacterized protein OS=Lamprotornis superbus OX=245042 GN=IHE44_007613 PE=4 SV=1
-----------------------------------------------------------------------------------------------------------------------------------------------------------------------------------------------------------------------------------GIPGD--NQAVADPPQPPSTGASQSSAVAAAVAT--IPTTTSSLGGHPLEFLRNQPQFQQMRQIIQQNPSLLPALLQQIGRENPQLLQQISQHQEHFIHMLNEPVLESrqGLSGSDDGASTGGIGDAGNAHMNYIQVTPQEKEAIERLKALGFPEGLVIQAYFACEKNENLAANFLLQQNFDED
>tr|A0A091VTZ6|A0A091VTZ6_NIPNI/1-378 [subseq from] UV excision repair protein RAD23 (Fragment) OS=Nipponia nippon OX=128390 GN=Y956_11040 PE=3 SV=1
----------------------VKALKEKIESERGKDAFPVAGQKLIYAGKILNDDTALKEYKIDEKNFVVVMVTKPKAAA----GATQQSN-A-TTT-ISSTTAAATPVTAPIPAAAPVPAPVPPPPAPDAVACESAPVSAPKEEKPPEKPPEAPAAVSPPSTDSTTGDTSRSNLFEDAISALVTGQSYENMVTEIMSMGYEREQVIAALRASFNNPDRAVEYLLMGIPG--ENQAVAEPPQAASTGASQSSAVAAAVAT--IPTTTSSLGGHPLEFLRNQPQFQQMRQIIQQNPSLLPALLQQIGRENPQLLQQISQHQEHFIHMLNEPVLESrqGLSGSDDGASTGGVAEAGNGHMNYIQVTPQEKEAIERLKALGFPEGLVIQAYFACEKNENLAANFLLQQNFDED
>tr|A0A7K9UTN6|A0A7K9UTN6_ANSSE/1-378 [subseq from] UV excision repair protein RAD23 (Fragment) OS=Anseranas semipalmata OX=8851 GN=Rad23b PE=3 SV=1
----------------------VKALKEKIESERGKDAFPVAGQKLIYAGKILNDDTALKEYKIDEKNFVVVMVTKPKG----AAAATQQSSSTATVSLPAAAPTPVS---APVPAAAPAPAPVPTPPAPAAVACEPAPVSTPKDEKPAEKPPEAPTAISPSSNDSTTGDTSRSNLFEDAISALVTGQSYENMVTEIMSMGYEREQVIAALRASFNNPDRAVEYLLMGIPGDN--QAVAEPPQAASTGASQSSSVAAAVAT--IPTTASSLGGHPLEFLRNQPQFQQMRQIIQQNPSLLPALLQQIGRENPQLLQQISQHQEHFIHMLNEPVIESrqGLSGSDDGASTGGVAEAGNGHMNYIQVTPQEKEAIERLKALGFPEGLVIQAYFACEKNENLAANFLLQQNFDED
>tr|A0A7K7LEQ4|A0A7K7LEQ4_9AVES/1-378 [subseq from] UV excision repair protein RAD23 (Fragment) OS=Asarcornis scutulata OX=75869 GN=Rad23b PE=3 SV=1
----------------------VKALKEKIESERGKDAFPVAGQKLIYAGKILNDDTALKEYKIDEKNFVVVMVTKPKAA----AAATQQSNSTATVSLTSAAP-TPASAPTP--AAAPVPAPVPTTPAPAAVACESAPVSTPKDEKPAEKPPEAPAAVRPSSNDSTTGDTSRSNLFEDAISALVTGQSYENMVTEIMSMGYEREQVIAALRASFNNPDRAVEYLLMGIPGDN--QAVAEPPQAASTGSSQSPAVAAAVAT--IPTTASSLGGHPLEFLRNQPQFQQMRQIIQQNPSLLPALLQQIGRENPQLLQQISQHQEHFIHMLNEPVTESrqGLSGSDDGASTGGVAEAGNGHMNYIQVTPQEKEAIERLKALGFPEGLVIQAYFACEKNENLAANFLLQQNFDED
>tr|Q7ZT10|Q7ZT10_XENLA/1-412 [subseq from] UV excision repair protein RAD23 OS=Xenopus laevis OX=8355 GN=rad23b.S PE=2 SV=1
MQITLKTLQQQTFKIDIDAEETVKALKEKIELEKGNDAFPVAGQKLIYAGKILNDDTALKEYKIDEKNFVVVMVTKPKGAacpSAPSPAVSQPvSAAAPAPASPPLTYTPIARQNAPIPLPVPLPLPTVSAPAAP--TSELSTTTAPKEEKPEEKTVSPPETESPSSTEcSLPTDSSRPSLFEDATSALVTGQSYENMVTEIMSMGYEREQVIAALRASFNNPDRAVEYLLMGIPSDSEGQAVAEPPEALSSTPTEPLPVAAGAAATTTVPSTPSTGGNPLDFLQNQPQFQQMRQIIQQNPSLLPALLQQIGRENPSLLQQISQHQEQFIQMLNDPVPESGGQGGGGGGGRGVAAEAGSGQMNYIQVTPQEKEAIERLKALGFPEGLVIQAYFACEKNENLAANFLLQQNFDDD
>tr|A0A7K5YWX0|A0A7K5YWX0_9AVES/1-378 [subseq from] UV excision repair protein RAD23 (Fragment) OS=Pterocles burchelli OX=2585816 GN=Rad23b PE=3 SV=1
----------------------VKALKEKIESERGKDAFPVAGQKLIYAGKILNDDMALKEYKIDEKNFVVVMVTKPKAA----AGVTQQSN--ATTAI-SSTTAGPAPVTAPIPAAAPVPAPVPPPPASDAVACESAPVSAPKEEKPPEKPPEAPAAASPSSTDSTTGDTSRSNLFEDAISALVTGQSYENMVTEIMSMGYEREQVIAALRASFNNPDRAVEYLLMGIPGDN--QAVAEPPQAASTGASQSSAVAAAVAT--IPTTASSLGGHPLEFLRNQPQFQQMRQIIQQNPSLLPALLQQIGRENPQLLQQISQHQEHFIHMLNEPVLESrqGLSGSADGASSGGVPEGGSGHMNYIQVTPQEKEAIERLKALGFPEGLVIQAYFACEKNENLAANFLLQQNFDED
>tr|U6DL70|U6DL70_NEOVI/1-320 [subseq from] UV excision repair protein RAD23 (Fragment) OS=Neovison vison OX=452646 GN=G5E9P0 PE=2 SV=1
----------------------------------------------------------------------------------------QQSGPATTTTVSSSTAPAVAQAPTPAPALAPTPSPASITPAPTTASSEPAPASATQPEKPAEKPAETPVATSPTATDSTSGDSSRSNLFEDATSALVTGQSYENMVTEIMSMGYEREQVIAALRASFNNPDRAVEYLLMGIPGDRESQAVVDTPPAVSTGAPPSS-VAAAAATTTASTTTASPGGHPLEFLRNQPQFQQMRQIIQQNPSLLPALLQQIGRENPQLLQQISQHQEHFIQMLNEPVQEAGGQGGGGGGGSGGIAEAGSGHMNYIQVTPQEKEAIERLKALGFPEGLVIQAYFACEKNENLAANFLLQQNFDED
>tr|A0A851TJH9|A0A851TJH9_9AVES/1-377 [subseq from] RD23B protein (Fragment) OS=Nothocercus nigrocapillus OX=1977171 GN=Rad23b_0 PE=4 SV=1
----------------------VKALKEKIESERGKDAFPVAGQKLIYAGKILNDDTALKEYKIDEKNFVVVMVTKPKAAAAPTQALTAA--PQPNAAATAsSAAAAPTPVPAPAPAAAPVPGPVPAAPTPAAAAPDPAPVSTPREEKPAEKTPEVPAAVSPLSTDSTAGDTSRSNLFEDAISALVTGQSYENMVTEIMSMGYEREQVIAALRASFNNPDRAVEYLLMGIPGDN--QAVAEPPQVASTQTP-----AAAAA--TVPTTTSSSGGHPLEFLRNQPQFQQMRQIIQQNPSLLPALLQQIGRENPQLLQQISQHQEHFIQMLNEPVQESSQGVSGGEGSPGGVAEAGSGHMNYIQVTPQEKEAIERLKALGFPEGLVIQAYFACEKNENLAANFLLQQNFDED
>tr|A0A7K7W8U3|A0A7K7W8U3_9AVES/1-377 [subseq from] UV excision repair protein RAD23 (Fragment) OS=Nothocercus julius OX=2585813 GN=Rad23b_0 PE=3 SV=1
----------------------VKALKEKIESERGKDAFPVAGQKLIYAGKILNDDTALKEYKIDEKNFVVVMVTKPKAAAAPTQALTAAPQPNAAAA-ASSAAAAPTPVPAPAPAAAPMPGPVPAAPAPAAAAPDPAPVSTPREEKPAEKTPEAPAAISPSSTDSTAGDTSRSNLFEDAISALVTGQSYENMVTEIMSMGYEREQVIAALRASFNNPDRAVEYLLMGIPGDN--QAMAEPPQVASTQTP-----AAAAA--TVPTTTSSSGGHPLEFLRNQPQFQQMRQIIQQNPSLLPALLQQIGRENPQLLQQISQHQEHFIQMLNEPVQESSQGVSGGEGSPGGVAEAGSGHMNYIQVTPQEKEAIERLKALGFPEGLVIQAYFACEKNENLAANFLLQQNFDED
>tr|A0A7K7BF51|A0A7K7BF51_9AVES/1-376 [subseq from] UV excision repair protein RAD23 (Fragment) OS=Nothoprocta ornata OX=83376 GN=Rad23b PE=3 SV=1
----------------------VKALKEKIESERGKDAFPVAGQKLIYAGKILNDDTVLKEYKIDEKNFVVVMVTKPKAAAAPT--QTLAAAPQPSA-ATAGGSAPAapAPAPAPAPAAAP--LPAPAAPAPAAAAPDPAPASAAQEEQPRERTPDAPAALSPASTDSTAGDTSRSNLFEDAISALVTGQSYENMVTEIMSMGYEREQVIAALRASFNNPDRAVEYLLMGIPGDN--QAVAEPPQVASTQTPA----AAAA--ATVPTTTSSSGGHPLEFLRNQPQFQQMRQIIQQNPSLLPALLQQIGRENPQLLQQISQHQEHFIQMLNEPVQESSQGVSGGEGSAGGVAEAGSGHMNYIQVTPQEKEAIERLKALGFPEGLVIQAYFACEKNENLAANFLLQQNFDED
>tr|A0A7L1TGY3|A0A7L1TGY3_ARAGA/1-381 [subseq from] UV excision repair protein RAD23 (Fragment) OS=Aramus guarauna OX=54356 GN=Rad23b PE=3 SV=1
----------------------VKALKEKIESERGKDAFPVAGQKLIYAGKILNDDTALKEYKIDEKNFVVVMVTKPKAAAGASQQSNATTAISSTTAA----PTTPTPVAAPIPAAAPL--PAPIPPPSApdAVAYESAPVSAPKEEKPAEKPPEVPAAVNLSSTDSTTGDTSRSNLFEDAISALVTGQSYENMVTEIMSMGYEREQVIAALRASFNNPDRAVEYLLMGIPGDN--QAAAEPPQAAGTGASQSSAVAAAVAT--IPTTTSSLGGHPLEFLRNQPQFQQMRQIIQQNPSLLPALLQQIGRENPQLLQQISQHQEHFIHMLNEPVLESrqGLSGSDGGASTGGVAEAGNGHMNYIQVTPQEKEAIERLKALGFPEGLVIQAYFACEKNENLAANFLLQQNFDED
>tr|A0A7L0TD95|A0A7L0TD95_PODPO/1-378 [subseq from] UV excision repair protein RAD23 (Fragment) OS=Podilymbus podiceps OX=9252 GN=Rad23b PE=3 SV=1
----------------------VKALKEKIELERGKDAFPVAGQKLIYAGKILNDDTALKEYKIDEKNFVVVMVTKPKAAAGA----AQQSN--ATTAISS-TTAASTPVTAPVPAAAPVPAPVPPPPAPDAVACESAPGIAPKEEKPAEKPPEAQAALSPSSTDSTTGDTSRSNLFEDAISALVTGQSYENMVTEIMSMGYEREQVIAALRASFNNPDRAVEYLLMGIPGDN--QAVAEPPQAASSGAPQSSSVAAAVAT--IPTTTSSLGGHPLEFLRNQPQFQQMRQIIQQNPSLLPALLQQIGRENPQLLQQISQHQEHFIHMLNEPVVDSrqGFSGGDDSASTGGVAEAGNGHMNYIQVTPQEKEAIERLKALGFPEGLVIQAYFACEKNENLAANFLLQQNFDED
>tr|A0A6I9HSJ4|A0A6I9HSJ4_GEOFO/19-399 [subseq from] UV excision repair protein RAD23 OS=Geospiza fortis OX=48883 GN=RAD23B PE=3 SV=1
-------------------YKSVKALKEKIESERGKDAFPVAGQKLIYAGKILNDETALKEYKIDEKNFVVVMVTKPKAAA----GATQLSNATSTVGSTTAAPTAVA-APIPVPAPVPA--PVPPPPAADAVACEPAPVSAPKEEKTEEKPPEAPVAVSPSSIDSTTGDTSRSNLFEDAISALVTGQSYENMVTEIMSMGYEREQVIAALRASFNNPDRAVEYLLMGIPGD--NQAVADPPQPPSTGASQSSAVAAAVAT--IPTTTSSLGGHPLEFLRNQPQFQQMRQIIQQNPSLLPALLQQIGRENPQLLQQISQHQEHFIHMLNEPVLESrqGLSGSDDGASTGGIGDAGNAHMNYIQVTPQEKEAIERLKALGFPEGLVIQAYFACEKNENLAANFLLQQNFDED
>tr|A0A7K6TMU7|A0A7K6TMU7_9AVES/13-398 [subseq from] UV excision repair protein RAD23 (Fragment) OS=Aegotheles bennettii OX=48278 GN=Rad23b PE=3 SV=1
------------FLIKIVSVLQVKALKEKIESERGKDTFPVAGQKLIYAGKILNDDIALKEYKIDEKNFVVVMVTKPKAAAG---ATPQSN---TTTAVSSAT-AAPTPVTAPVPAASPVPAPVPPTPAPDPVACESSPVSAPKEEKPAEKPPEAPAAVSPSSTDSTTGDTSRSNLFEDAISALVTGQSYENMVTEIMSMGYEREQVIAALRASFNNPDRAVEYLLMGIPGDN--QAVAEPPQAASTGASQSPAA----AVATAATTTSSLGGHPLEFLRNQPQFQQMRQIIQQNPSLLPALLQQIGRENPQLLQQISQHQEHFIHMLNEPVLEShqGLSGSDDGASTGGVAEAGNSHMNYIQVTPQEKEAIERLKALGFPEGLVIQAYFACEKNENLAANFLLQQNFDED
>tr|A0A7K8A543|A0A7K8A543_9PASE/1-378 [subseq from] UV excision repair protein RAD23 (Fragment) OS=Melanocharis versteri OX=254552 GN=Rad23b PE=3 SV=1
----------------------VKALKEKIESERGKDAFPVAGQKLIYAGKILNDETALKEYKIDEKNFVVVMVTKPKAA----AGVTQPSNATSTVGSTTAAPTAV---AAPIPVAAPVPAPVSPPPAPDAVACEPAPVSAPKEEKPEEKPPEAPAAVSPSSIDSTTGDTSRSNLFEDAISALVTGQSYENMVTEIMSMGYEREQVIAALRASFNNPDRAVEYLLMGIPGDN--QAVAEPPQPTSTGASQSSAVAAAVAT--IPTTTSSLGGHPLEFLRNQPQFQQMRQIIQQNPSLLPALLQQIGRENPQLLQQISQHQEHFIHMLNEPVLESrqGLSGSDDGGSTGGIGDAGNAHMNYIQVTPQEKEAIERLKALGFPEGLVIQAYFACEKNENLAANFLLQQNFDED
>tr|A0A7L2BM24|A0A7L2BM24_9PASS/1-378 [subseq from] UV excision repair protein RAD23 (Fragment) OS=Alaudala cheleensis OX=670337 GN=Rad23b PE=3 SV=1
----------------------VKALKEKIESERGKDAFPVAGQKLIYAGKILNDETALKEYKIDEKNFVVVMVTKPKAAA----GATQ---PSNATSIVGSTTAapTAVAAPIPVPA--PVPAPVPPPPAPDTVACEPAPVSAAKEEKAEEKPPEAPAAVSPSSTDSTTGDTSRSNLFEDAISALVTGQSYENMVTEIMSMGYEREQVIAALRASFNNPDRAVEYLLMGIPGD--NQAVADPPQPPSTGASQSSAVAAAVAT--IPTTTSSLGGHPLEFLRNQPQFQQMRQIIQQNPSLLPALLQQIGRENPQLLQQISQHQEHFIHMLNEPVLESrqGLSGSDDGASTGGVGDAGNAHMNYIQVTPQEKEAIERLKALGFPEGLVIQAYFACEKNENLAANFLLQQNFDED
>tr|A0A7L3JXY0|A0A7L3JXY0_9PASS/1-378 [subseq from] UV excision repair protein RAD23 (Fragment) OS=Drymodes brunneopygia OX=626378 GN=Rad23b PE=3 SV=1
----------------------VKALKEKIESERGKDAFPVAGQKLIYAGKILNDETALKEYKIDEKNFVVVMVTKPKAAA----GATQPSNATSTVGSTTAAPTAV---AAPIPVAAPVPAPVPPPPAPAAVACEPAPVSAPKEEKPEEKPPEAPAAVSPSSTDSTTGDTSRSNLFEDAISALVTGQSYENMVTEIMSMGYEREQVIAALRASFNNPDRAVEYLLMGIPGD--NQAVADPPQPPTTGASQSSAVAAAVAT--IPTTTSSLGGHPLEFLRNQPQFQQMRQIIQQNPSLLPALLQQIGRENPQLLQQISQHQEHFIHMLNEPVLESrqGLSGSDDGASTGGIGDAGNAHMNYIQVTPQEKEAIERLKALGFPEGLVIQAYFACEKNENLAANFLLQQNFDED
>tr|A0A851UGU3|A0A851UGU3_9PASS/1-378 [subseq from] RD23B protein (Fragment) OS=Elachura formosa OX=1463973 GN=Rad23b_0 PE=4 SV=1
----------------------VKALKEKIESERGKDAFPVAGQKLIYAGKILNDETALKEYKIDEKNFVVVMVTKPKAAA----GATQPSNATSTVGSTTAAPTAVA-APIPVPAPVPAPVP--PPPAPDAVACEPAPVNAPKEEKPEEKPPEAPAAVSPSSIDSTTGDTSRSNLFEDAISALVTGQSYENMVTEIMSMGYEREQVIAALRASFNNPDRAVEYLLMGIPGD--NQAVADPPQPPSTGASQSSAVAAAVAT--IPTTTSSLGGHPLEFLRNQPQFQQMRQIIQQNPSLLPALLQQIGRENPQLLQQISQHQEHFIHMLNEPVLESrqGLSGSDDGAGTGGIGDAGNAHMNYIQVTPQEKEAIERLKALGFPEGLVIQAYFACEKNENLAANFLLQQNFDED
>tr|A0A852LBB4|A0A852LBB4_UROIN/1-379 [subseq from] RD23B protein (Fragment) OS=Urocolius indicus OX=458196 GN=Rad23b PE=4 SV=1
----------------------VKALKEKIESERGKDAFPVAGQKLIYAGKILNDDTALKEYKIDEKNFVVVMVTKPKAA---AGA-TQQSNATATVSLTT-TAPTPLTAPVPTTAPVPASVPPP-PPAPDAVASESEPVSASEEEKPAEKPPEAPAAASPSSTDSTTGDTSRSNLFEDAISALVTGQSYENMVTEIMSMGYEREQVIAALRASFNNPDRAVEYLLMGIPGDN--QAVAEPTQAGSTGVSQSSAVAAAVAT--IPTTTSSLGGHPLEFLRNQPQFQQMRQIIQQNPSLLPALLQQIGRENPQLLQQISQHQEHFIHMLNEPVLESrqGLSGNDDGASTGGVAEAGNGHMNYIQVTPQEKEAIERLKALGFPEGLVIQAYFACEKNENLAANFLLQQNFDED
>tr|A0A7L0ESU9|A0A7L0ESU9_TROML/1-378 [subseq from] UV excision repair protein RAD23 (Fragment) OS=Trogon melanurus OX=56311 GN=Rad23b PE=3 SV=1
----------------------VKALKEKIESERGKDAFPVAGQKLIYAGKILNDDTALKEYKIDEKNFVVVMVTKPKAAA---GA-TQQSN--AVTAISSAAAA-PTSVTAPIPAAAPVPAPVPPPPAPDAVACESAPVSAPKEEKPAEKPPETPAAVSPSSTDSTTGDTSRSNLFEDAISALVTGQSYENMVTEIMSMGYEREQVIAALRASFNNPDRAVEYLLMGIPGD--NQAVPEPPQAASTGTSQSSAVASAVAT--IPTTAGSLGGHPLEFLRNQPQFQQMRQIIQQNPSLLPALLQQIGRENPQLLQQISQHQEHFIHMLNEPVLESrqGLSGSDDSASTGGVAEAGNGHMNYIQVTPQEKEAIERLKALGFPEGLVIQAYFACEKNENLAANFLLQQNFDED
>tr|A0A7K7ID08|A0A7K7ID08_LOXCU/1-378 [subseq from] UV excision repair protein RAD23 (Fragment) OS=Loxia curvirostra OX=64802 GN=Rad23b PE=3 SV=1
----------------------VKALKEKIESERGKDAFPVAGQKLIYAGKILNDETALKEYKIDEKNFVVVMVTKPKAAA----GATQPSNATSTVGSTTAAPTAVA-APIPVPAPVPA--PVPPPPAADAVACEPAPVSAPKEEKPEEKPPEAPAAVSPSSIDSTTGDTSRSNLFEDAISALVTGQSYENMVTEIMSMGYEREQVIAALRASFNNPDRAVEYLLMGIPGD--NQAVADPPQPPSTGASQSSAVAAAVAT--IPTTTSSLGGHPLEFLRNQPQFQQMRQIIQQNPSLLPALLQQIGRENPQLLQQISQHQEHFIHMLNEPVLESrqGLSGSDDGASTGGIGDAGNAHMNYIQVTPQEKEAIERLKALGFPEGLVIQAYFACEKNENLAANFLLQQNFDED
>tr|A0A7K6MTA1|A0A7K6MTA1_PANBI/1-378 [subseq from] UV excision repair protein RAD23 (Fragment) OS=Panurus biarmicus OX=181101 GN=Rad23b PE=3 SV=1
----------------------VKALKEKIESERGKDAFPVAGQKLIYAGKILNDETALKEYKIDEKNFVVVMVTKPKAAAG----ATQPSNATSIAASTTAAPTA-VAAPIPVPAPVP--APVPPPPAPDTVACEPAPVSAAKEEKAEEKPPEAPAAVSPSSIDSTTGDTSRSNLFEDAISALVTGQSYENMVTEIMSMGYEREQVIAALRASFNNPDRAVEYLLMGIPGD--NQAVADPPQPPSTGASQSSAVAAAVAT--IPTTTSSLGGHPLEFLRNQPQFQQMRQIIQQNPSLLPALLQQIGRENPQLLQQISQHQEHFIHMLNEPVLESrqGLSGSDDGASTGGIGDAGNAHMNYIQVTPQEKEAIERLKALGFPEGLVIQAYFACEKNENLAANFLLQQNFDED
>tr|A0A091N303|A0A091N303_CARIC/1-377 [subseq from] UV excision repair protein RAD23 (Fragment) OS=Cariama cristata OX=54380 GN=N322_12615 PE=3 SV=1
----------------------VKALKEKIESERGKDAFPVAGQKLIYAGKILNDDTALKEYKIDEKNFVVVMVTKPKAAA----GATQQSN-ATTV---SSTTAAPTPVAAPIPAAAPVPAPVPPPPVPDAVACESAPVSAPKEEKPAEKTPEAPAAVSPSSTDSTTGDTSRSNLFEDAISALVTGQSYENMVTEIMSMGYEREQVIAALRASFNNPDRAVEYLLMGIPGDN--QTVAEPPQAASTGTSQSSAVAAAVAT--IPTTTSSLGGHPLEFLRNQPQFQQMRQIIQQNPSLLPALLQQIGRENPQLLQQISQHQEHFIHMLNEPVLESrqGLSGSDDGTSTGGVAEPGSGHMNYIQVTPQEKEAIERLKALGFPEGLVIQAYFACEKNENLAANFLLQQNFDED
>tr|A0A674HH63|A0A674HH63_TAEGU/5-385 [subseq from] UV excision repair protein RAD23 OS=Taeniopygia guttata OX=59729 GN=RAD23B PE=3 SV=1
-------------------DSRVKALKEKIESERGKDAFPVAGQKLIYAGKILNDETALKEYKIDEKNFVVVMVTKPKAA----AGVTQPSNATSTVGSTTAAPTAVA-APIPVPAPVPAPVP--PPPAPDAVACEPAPVSTPKEEKPEEKPPEAPAAVSPSSIDSTTGDTSRSNLFEDAISALVTGQSYENMVTEIMSMGYEREQVIAALRASFNNPDRAVEYLLMGIPGD--NQAVADPPQPPSTGASQSSAVAAAVAT--IPTTTSSLGGHPLEFLRNQPQFQQMRQIIQQNPSLLPALLQQIGRENPQLLQQISQHQEHFIHMLNEPVLESrqGLSGSDDGASTGGIGDAGNAHMNYIQVTPQEKEAIERLKALGFPEGLVIQAYFACEKNENLAANFLLQQNFDED
>tr|A0A7K4YI86|A0A7K4YI86_BUCAB/1-374 [subseq from] UV excision repair protein RAD23 (Fragment) OS=Bucorvus abyssinicus OX=153643 GN=Rad23b PE=3 SV=1
----------------------VKALKEKIELERGKDAFPVAGQKLIYAGKILNDDTALKEYKIDEKNFVVVMVTKPKAA----AGVTQQS-NASTTVTTAAP----IPVTAPVPAAAPVPAPASPPPAPDAVACESAPVSSPKEEKPAEKPPEAPAAVSPLSTDSTTGDTSRSNLFEDAISALVTGQSYENMVTEIMSMGYEREQVIAALRASFNNPDRAVEYLLMGIPGDNQA----EPPQAASTDAPQSSAVAAAVATI--PTTTSALGGHPLEFLRNQPQFQQMRQIIQQNPSLLPALLQQIGRENPQLLQQISQHQEHFIHMLNEPVLESrqGLSGSDDGASTGGVVEAGNGHMNYIQVTPQEKEAIERLKALGFPEGLVIQAYFACEKNENLAANFLLQQNFDED
>tr|A0A7K9BM79|A0A7K9BM79_9PICI/1-378 [subseq from] UV excision repair protein RAD23 (Fragment) OS=Psilopogon haemacephalus OX=2585815 GN=Rad23b PE=3 SV=1
-----------------------KALKEKIESERGQDAFPVAGQKLIYAGKILNDETALKEYKIDEKNFVVVMVTKPKAAAG----AAQQSN--ATTAI-SSTTAALEPVTVPIPAAAPVPTPVPPPPALDTVACESEPVSAPKEETPVEKPpAETPAALSSLSTDSTTGDTSRSNLFEDAISALVTGQSYENMVTEIMSMGYEREQVIAALRASFNNPDRAVEYLLMGIPGDN--QAVAEPPQASNTGAPQSSAVAASVAT--IPTTTSSLGGHPLEFLRNQPQFQQMRQIIQQNPSLLPALLQQIGRENPQLLQQISQHQEHFIHMLNEPVLESrqGLSGSDDGAGTGGVVEAGNGHMNYIQVTPQEKEAIERLKALGFPEGLVIQAYFACEKNENLAANFLLQQNFDED
>tr|A0A7K6R7R5|A0A7K6R7R5_9PASS/1-378 [subseq from] UV excision repair protein RAD23 (Fragment) OS=Climacteris rufus OX=47695 GN=Rad23b PE=3 SV=1
----------------------VKALKEKIESERGKDAFPVAGQKLIYAGKILNDETALKEYKIDEKNFVVVMVTKPKAA----AGATQQSNATSTVGSTTAAPTAVA---APIPIAAPVPAPVPPPPAPDTAACEPPPVSVPKEEKPEEKPPEAPAAVSPSSIDSTTGDTSRSNLFEDAISALVTGQSYENMVTEIMSMGYEREQVIAALRASFNNPDRAVEYLLMGIPGDN--QAVAEPPQPASTGASQSSAVASAVAT--ISTTTSSLGGHPLEFLRNQPQFQQMRQIIQQNPSLLPALLQQIGRENPQLLQQISQHQEHFIHMLNEPVLESrqGLSGSDDGASTGGIGDAGNAHMNYIQVTPQEKEAIERLKALGFPEGLVIQAYFACEKNENLAANFLLQQNFDED
>tr|A0A7K7PG53|A0A7K7PG53_ACRAR/1-378 [subseq from] UV excision repair protein RAD23 (Fragment) OS=Acrocephalus arundinaceus OX=39621 GN=Rad23b PE=3 SV=1
----------------------VKALKEKIESERGKDAFPVAGQKLIYAGKILNDETALKEYKIDEKNFVVVMVTKPKAAA----GATQPSNATSTVGSTTAAPTAVA-APIPVPAPVPA--PVPPPPAPDTVACEPAPVTAVKEEKAEEKPPETPAAVSPSSIDSTTGDTSRSNLFEDAISALVTGQSYENMVTEIMSMGYEREQVIAALRASFNNPDRAVEYLLMGIPGD--NQAVADPPQPPSTGASQSSAVAAAVAT--IPTTTSSLGGHPLEFLRNQPQFQQMRQIIQQNPSLLPALLQQIGRENPQLLQQISQHQEHFIHMLNEPVLESrqGLSGSDDGASTGGIGDAGNAHMNYIQVTPQEKEAIERLKALGFPEGLVIQAYFACEKNENLAANFLLQQNFDED
>tr|A0A851SHP7|A0A851SHP7_CERFA/1-378 [subseq from] RD23B protein (Fragment) OS=Certhia familiaris OX=73333 GN=Rad23b PE=4 SV=1
----------------------VKALKEKIESERGKDAFPVAGQKLIYAGKILNDETALKEYKIDEKNFVVVMVTKPKAAA----GATQPSN-ATTTVGSTTAAPTAVAAPIPVPAPVPAPV--PPPPAPDAVACEPAPVSALKEEKPEEKPPEAPAAVSPSSIDSTTGDTSRSNLFEDAISALVTGQSYENMVTEIMSMGYEREQVIAALRASFNNPDRAVEYLLMGIPGD--NQAVADPPQPPSTGASQSSAVAAAVAT--IPTTTSSLGGHPLEFLRNQPQFQQMRQIIQQNPSLLPALLQQIGRENPQLLQQISQHQEHFIHMLNEPVLESrqGLSGSDDGASTGGIGDAGNAHMNYIQVTPQEKEAIERLKALGFPEGLVIQAYFACEKNENLAANFLLQQNFDED
>tr|A0A852P3L5|A0A852P3L5_9PASS/1-378 [subseq from] RD23B protein (Fragment) OS=Atrichornis clamosus OX=449594 GN=Rad23b PE=4 SV=1
----------------------VKALKEKIESERGKDAFPVAGQKLIYAGKILNDDTALKEYKIDEKNFVVVMVTKPKAA----AGATQQSNATSTVGSTTAAPTAVA---APIPVAAPVPAPVPPPPAPDAVACEPAPVSAPQEEKPEEKPPEAPAAVSPSSTDSTTGDTSRSNLFEDAISALVTGQSYENMVTEIMSMGYEREQVIAALRASFNNPDRAVEYLLMGIPGDN--QAVAEPPQPASTGASQSSAVAAAVAT--IPTTTSSLGGHPLEFLRNQPQFQQMRQIIQQNPSLLPALLQQIGRENPQLLQQISQHQEHFIHMLNEPVLESrqGLSGSDDGASTGGLGDPGNAHMNYIQVTPQEKEAIERLKALGFPEGLVIQAYFACEKNENLAANFLLQQNFDED
>tr|A0A0A0ANX3|A0A0A0ANX3_CHAVO/1-381 [subseq from] UV excision repair protein RAD23 (Fragment) OS=Charadrius vociferus OX=50402 GN=N301_12042 PE=3 SV=1
----------------------VKALKEKIESERGKDAFPVAGQKLIYAGKILNDDTALKEYKIDEKNFVVVMVTKPKAA----AGVTQQSN-ATTTTTTISTTAAPTPVTAPTPAAAPVPAPAPSPPAPDAVACESAPVSAPKEENTAEKPPEAPAAVSPSSTDSTTGDTSRSNLFEDAISALVTGQSYENMVTEIMSMGYEREQVITALRASFNNPDRAVEYLLMGIPGDN--QAVAEPPQAASTGASQSSAVAAAVAN--IPTTTSSLGGHPLEFLRNQPQFQQMRQIIQQNPSLLPALLQQIGRENPQLLQQISQHQEHFIHMLNEPVLESrqGLSGSDDGVSAGGvVAEVGNGHMNYIQVTPQEKEAIERLKALGFPEGLVIQAYFACEKNENLAANFLLQQNFDED
>tr|A0A3Q2TZD8|A0A3Q2TZD8_CHICK/2-385 [subseq from] UV excision repair protein RAD23 OS=Gallus gallus OX=9031 GN=RAD23B PE=3 SV=1
-------------------EDLVKALKEKIESERGKDAFPVAGQKLIYAGKILNDDTALKEYKIDEKNFVVVMVTKPKAAT-AATTATQQTNSTTGVSVTTAAPTPV-SA--PTPAAAPVPAPDPTTPAPAAVACESEPVSTPKEEKPAEKPADAPTAVSLSSNESTTGDTSRSNLFEDAISALVTGQSYENMVTEIMSMGYEREQVIAALRASFNNPDRAVEYLLMGIPGDN--QAVAEPTQAASTGTSQSSAVAAAVAT--IPTTATSLGGHPLEFLRNQPQFQQMRQIIQQNPSLLPALLQQIGRENPQLLQQISQHQEHFIHMLNEPVIESrqGLSGSDDSASTGGVAEAGNGHMSYIQVTPQEKEAIERLKALGFPEGLVIQAYFACEKNENLAANFLLQQNFDED
>tr|A0A7K4SV94|A0A7K4SV94_9CHAR/1-379 [subseq from] UV excision repair protein RAD23 (Fragment) OS=Burhinus bistriatus OX=240201 GN=Rad23b PE=3 SV=1
----------------------VKALKEKIESERGKDAFPVAGQKLIYAGKILNDDTALKEYKIDEKNFVVVMVTKPKAAA----GETQQSNAASAASSTTAAPTPVA-APIPAAAPVPASVPPPPVP--DAVVCESAPVSAPEEENPAEKPAEAPAAVSPSSTDSTTGDTSRSNLFEDAISALVTGQSYENMVTEIMSMGYEREQVIAALRASFNNPDRAVEYLLMGIPGD--NQAVADPPQAASTGASQPSAVAAAVAT--IPTTTSSLGGHPLEFLRNQPQFQQMRQIIQQNPSLLPALLQQIGRENPQLLQQISQHQEHFIHMLNEPVLESrqGLSGSDDGISTGGvVAEAGNGHMNYIQVTPQEKEAIERLKALGFPEGLVIQAYFACEKNENLAANFLLQQNFDED
>tr|A0A7K4PVT5|A0A7K4PVT5_MELMO/1-378 [subseq from] UV excision repair protein RAD23 (Fragment) OS=Melospiza melodia OX=44397 GN=Rad23b PE=3 SV=1
----------------------VKALKEKIESERGKDAFPVAGQKLIYAGKILNDETALKEYKIDEKNFVVVMVTKPKAAA----GATQPSNATSTVGSTTAAPTAVA-APIPVPAPVPAPVP--PPPAPDAVACEPAPVSAPKEEKPEEKPPEAPAAVSPSSIDSTTGDTSRSNLFEDAISALVTGQSYENMVTEIMSMGYEREQVIAALRASFNNPDRAVEYLLMGIPGD--NQAVADPPQPPSTGASQSSAVAAAVAT--IPTTTSSLGGHPLEFLRNQPQFQQMRQIIQQNPSLLPALLQQIGRENPQLLQQISQHQEHFIHMLNEPVLESrqGLSGSDDGASTGGIGDAGNAHMNYIQVTPQEKEAIERLKALGFPEGLVIQAYFACEKNENLAANFLLQQNFDED
>tr|A0A7K5TE69|A0A7K5TE69_9FRIN/1-378 [subseq from] UV excision repair protein RAD23 (Fragment) OS=Urocynchramus pylzowi OX=571890 GN=Rad23b PE=3 SV=1
----------------------VKALKEKIESERGKDAFPVAGQKLIYAGKILNDETALKEYKIDEKNFVVVMVTKPKAAA----GATQPSNATSTVGSTTAAPTAVA-APIPVPAPVPAPVP--PPPAPDAVACEPAPVSAPKEEKPEEKPPEAPAAVSPSSIDSTTGDTSRSNLFEDAISALVTGQSYENMVTEIMSMGYEREQVIAALRASFNNPDRAVEYLLMGIPGD--NQAVADPPQPPSTGASQSSAVAAAVAT--IPTTTSSLGGHPLEFLRNQPQFQQMRQIIQQNPSLLPALLQQIGRENPQLLQQISQHQEHFIHMLNEPVLESrqGLSGSDDGASTGGIGDAGNAHMNYIQVTPQEKEAIERLKALGFPEGLVIQAYFACEKNENLAANFLLQQNFDED
>tr|A0A7K6X8U8|A0A7K6X8U8_9PASE/1-378 [subseq from] UV excision repair protein RAD23 (Fragment) OS=Promerops cafer OX=254652 GN=Rad23b PE=3 SV=1
----------------------VKALKEKIESERGKDAFPVAGQKLIYAGKILNDETALKEYKIDEKNFVVVMVTKPKAAA----GATQPSNATSTVGSTTAAPTAVA-APIPVPAPVPAPVP--PPPAPDAVACEPAPVSAPKEEKPEEKPPEAPAAVSPSSIDSTTGDTSRSNLFEDAISALVTGQSYENMVTEIMSMGYEREQVIAALRASFNNPDRAVEYLLMGIPGD--NQAVADPPQPPSTGASQSSAVAAAVAT--IPTTTSSLGGHPLEFLRNQPQFQQMRQIIQQNPSLLPALLQQIGRENPQLLQQISQHQEHFIHMLNEPVLESrqGLSGSDDGASTGGIGDAGNAHMNYIQVTPQEKEAIERLKALGFPEGLVIQAYFACEKNENLAANFLLQQNFDED
>tr|A0A7K7S2B7|A0A7K7S2B7_9PASS/1-378 [subseq from] UV excision repair protein RAD23 (Fragment) OS=Nesospiza acunhae OX=381881 GN=Rad23b PE=3 SV=1
----------------------VKALKEKIESERGKDAFPVAGQKLIYAGKILNDETALKEYKIDEKNFVVVMVTKPKAAA----GATQPSNATSTVGSTTAAPTAVA-APIPVPAPVPAPVP--PPPAPDAVACEPAPVSAPKEEKPEEKPPEAPAAVSPSSIDSTTGDTSRSNLFEDAISALVTGQSYENMVTEIMSMGYEREQVIAALRASFNNPDRAVEYLLMGIPGD--NQAVADPPQPPSTGASQSSAVAAAVAT--IPTTTSSLGGHPLEFLRNQPQFQQMRQIIQQNPSLLPALLQQIGRENPQLLQQISQHQEHFIHMLNEPVLESrqGLSGSDDGASTGGIGDAGNAHMNYIQVTPQEKEAIERLKALGFPEGLVIQAYFACEKNENLAANFLLQQNFDED
>tr|A0A7K8S323|A0A7K8S323_9PASS/1-378 [subseq from] UV excision repair protein RAD23 (Fragment) OS=Rhodinocichla rosea OX=58203 GN=Rad23b PE=3 SV=1
----------------------VKALKEKIESERGKDAFPVAGQKLIYAGKILNDETALKEYKIDEKNFVVVMVTKPKAAA----GATQPSNATSTVGSTTAAPTAVA-APIPVPAPVPAPVP--PPPAPDAVACEPAPVSAPKEEKPEEKPPEAPAAVSPSSIDSTTGDTSRSNLFEDAISALVTGQSYENMVTEIMSMGYEREQVIAALRASFNNPDRAVEYLLMGIPGD--NQAVADPPQPPSTGASQSSAVAAAVAT--IPTTTSSLGGHPLEFLRNQPQFQQMRQIIQQNPSLLPALLQQIGRENPQLLQQISQHQEHFIHMLNEPVLESrqGLSGSDDGASTGGIGDAGNAHMNYIQVTPQEKEAIERLKALGFPEGLVIQAYFACEKNENLAANFLLQQNFDED
>tr|A0A7L0QKB1|A0A7L0QKB1_SETKR/1-378 [subseq from] UV excision repair protein RAD23 (Fragment) OS=Setophaga kirtlandii OX=298831 GN=Rad23b PE=3 SV=1
----------------------VKALKEKIESERGKDAFPVAGQKLIYAGKILNDETALKEYKIDEKNFVVVMVTKPKAAA----GATQPSNATSTVGSTTAAPTAVA-APIPVPAPVPAPVP--PPPAPDAVACEPAPVSAPKEEKPEEKPPEAPAAVSPSSIDSTTGDTSRSNLFEDAISALVTGQSYENMVTEIMSMGYEREQVIAALRASFNNPDRAVEYLLMGIPGD--NQAVADPPQPPSTGASQSSAVAAAVAT--IPTTTSSLGGHPLEFLRNQPQFQQMRQIIQQNPSLLPALLQQIGRENPQLLQQISQHQEHFIHMLNEPVLESrqGLSGSDDGASTGGIGDAGNAHMNYIQVTPQEKEAIERLKALGFPEGLVIQAYFACEKNENLAANFLLQQNFDED
>tr|A0A852A2T9|A0A852A2T9_CALOR/1-378 [subseq from] RD23B protein (Fragment) OS=Calcarius ornatus OX=198940 GN=Rad23b PE=4 SV=1
----------------------VKALKEKIESERGKDAFPVAGQKLIYAGKILNDETALKEYKIDEKNFVVVMVTKPKAAA----GATQPSNATSTVGSTTAAPTAVA-APIPVPAPVPAPVP--PPPAPDAVACEPAPVSAPKEEKPEEKPPEAPAAVSPSSIDSTTGDTSRSNLFEDAISALVTGQSYENMVTEIMSMGYEREQVIAALRASFNNPDRAVEYLLMGIPGD--NQAVADPPQPPSTGASQSSAVAAAVAT--IPTTTSSLGGHPLEFLRNQPQFQQMRQIIQQNPSLLPALLQQIGRENPQLLQQISQHQEHFIHMLNEPVLESrqGLSGSDDGASTGGIGDAGNAHMNYIQVTPQEKEAIERLKALGFPEGLVIQAYFACEKNENLAANFLLQQNFDED
>tr|A0A852DRS6|A0A852DRS6_PASAF/1-378 [subseq from] RD23B protein (Fragment) OS=Passerina amoena OX=142471 GN=Rad23b PE=4 SV=1
----------------------VKALKEKIESERGKDAFPVAGQKLIYAGKILNDETALKEYKIDEKNFVVVMVTKPKAAA----GATQPSNATSTVGSTTAAPTAVA-APIPVPAPVPAPVP--PPPAPDAVACEPAPVSAPKEEKPEEKPPEAPAAVSPSSIDSTTGDTSRSNLFEDAISALVTGQSYENMVTEIMSMGYEREQVIAALRASFNNPDRAVEYLLMGIPGD--NQAVADPPQPPSTGASQSSAVAAAVAT--IPTTTSSLGGHPLEFLRNQPQFQQMRQIIQQNPSLLPALLQQIGRENPQLLQQISQHQEHFIHMLNEPVLESrqGLSGSDDGASTGGIGDAGNAHMNYIQVTPQEKEAIERLKALGFPEGLVIQAYFACEKNENLAANFLLQQNFDED
>tr|A0A850V5S6|A0A850V5S6_9CORV/1-378 [subseq from] RD23B protein (Fragment) OS=Chloropsis hardwickii OX=667144 GN=Rad23b PE=4 SV=1
----------------------VKALKEKIESERGKDAFPVAGQKLIYAGKILNDETALKEYKIDEKNFVVVMVTKPKAAA----GATQPSNATSTVGSTTAAPTAVA-APIPVPAPVPAPVPP--PPAPDAVTCEPAPVSAPKEEKPEDKPPEAPAAVSPSSIDSTTGDTSRSNLFEDAISALVTGQSYENMVTEIMSMGYEREQVIAALRASFNNPDRAVEYLLMGIPGD--SQAVADPPQPPSTGASQSSAVAAAVAT--IPTTTSSLGGHPLEFLRNQPQFQQMRQIIQQNPSLLPALLQQIGRENPQLLQQISQHQEHFIHMLNEPVLESrqGLSGSDDGASTGGIGDAGNAHMNYIQVTPQEKEAIERLKALGFPEGLVIQAYFACEKNENLAANFLLQQNFDED
>tr|A0A7K6KCQ0|A0A7K6KCQ0_9PASE/1-378 [subseq from] UV excision repair protein RAD23 (Fragment) OS=Oreocharis arfaki OX=979223 GN=Rad23b PE=3 SV=1
----------------------VKALKEKIESERGKDAFPVAGQKLIYAGKILNDETALKEYKIDEKNFVVVMVTKPKAA----AGATQPSNAASTVGSTTAAPTAVA---APIPVAAPVPAPVPPPPAPDAVACEPAPVSAPKEEKPEEKPPEAPAAVSPSSIDSTTGDTSRSNLFEDAISALVTGQSYENMVTEIMSMGYEREQVIAALRASFNNPDRAVEYLLMGIPGD--NQAVADPPQPPSTGASQSSAVAAAVAT--IPTTTSSLGGHPLEFLRNQPQFQQMRQIIQQNPSLLPALLQQIGRENPQLLQQISQHQEHFIHMLNEPVLESrqGLSGSDDGASTGGIGDAGNAHMNYIQVTPQEKEAIERLKALGFPEGLVIQAYFACEKNENLAANFLLQQNFDED
>tr|A0A7L2M4M9|A0A7L2M4M9_9SYLV/1-378 [subseq from] UV excision repair protein RAD23 (Fragment) OS=Hippolais icterina OX=68497 GN=Rad23b PE=3 SV=1
----------------------VKALKEKIESERGKDAFPVAGQKLIYAGKILNDETALKEYKIDEKNFVVVMVTKPKAAA----GATQ---PSNATSIVGSTTAapTAVAAPIPVPA--PVPAPVPPPPAPDTVACEPAPVTAVKEEKAEEKPPETPAAVSPSSIDSTTGDTSRSNLFEDAISALVTGQSYENMVTEIMSMGYEREQVIAALRASFNNPDRAVEYLLMGIPGD--NQAVADPPQPPSTGASQSSAVAAAVAT--IPTTTSSLGGHPLEFLRNQPQFQQMRQIIQQNPSLLPALLQQIGRENPQLLQQISQHQEHFIHMLNEPVLESrqGLSGSDDGASTGGIGDAGNAHMNYIQVTPQEKEAIERLKALGFPEGLVIQAYFACEKNENLAANFLLQQNFDED
>tr|A0A7L3PU28|A0A7L3PU28_9DEND/1-382 [subseq from] UV excision repair protein RAD23 (Fragment) OS=Xiphorhynchus elegans OX=269412 GN=Rad23b PE=3 SV=1
----------------------VKALKEKIESERGKDAFPVAGQKLIYAGKILNDETALKEYKIDEKNFVVVMVTKPKAVT----GATQQSNATSTVGSTSAAPTpAAAPAPAPAPVPAPVPAPVPPPPAPDEAACESAPVSAPKEEKPEEKPPEAAAAVSPSSTDSTTGDTSRSNLFEDAISALVTGQSYENMVTEIMSMGYEREQVIAALRASFNNPDRAVEYLLMGIPGDN--QAAAEPPQTASTGTSQSSAVAAAVAT--IPTTTSSLGGHPLEFLRNQPQFQQMRQIIQQNPSLLPALLQQIGRENPQLLQQISQHQEHFIHMLNEPVLESrqGLSGSDDGASTGEVADAGNGHMNYIQVTPQEKEAIERLKALGFPEGLVIQAYFACEKNENLAANFLLQQNFDED
>tr|A0A6P8NUA6|A0A6P8NUA6_GEOSA/1-402 [subseq from] UV excision repair protein RAD23 OS=Geotrypetes seraphini OX=260995 GN=RAD23B PE=3 SV=1
MQITLKTLQQQTFKIDINTDETVKALKEKIELEKGKDAFPVAGQKLIYGGKILSDETALKTYKIDEKNFVVVMVTKPKATCAATPSTV--SVPSSSVA----TVTSIPSAASPSPVSIPTPVPP--IPTSAAAPSEPPATCAPNEEKPSEKPDEDSdTVTSASieskePSNSSLVDSIQSHLFADATSALVTGQSYENMVTEIMSMGYEREQVIAALRASFNNPDRAVEYLLMGIPGDRDTQAVADPPQAV---APQPAAG--AAAT---TNTTAPSGGNPLEFLRNQPQFQQMRQIIQQNPSLLPALLQQIGRENPSLLQQISQHQEQFIHMLNEPVQESGGQGGGGGGGgsSGGVaAEAGSGHMNYIQVTPQEKEAIERLKALGFPEGLVIQAYFACEKNENLAANFLLQQNFDDD
>tr|A0A7L0FX94|A0A7L0FX94_CORCN/1-378 [subseq from] UV excision repair protein RAD23 (Fragment) OS=Corythaixoides concolor OX=103956 GN=Rad23b PE=3 SV=1
----------------------VKALKEKIESERGKDAFPVAGQKLIYAGKILNDDTALKEYKIDEKNFVVVMVTKPKAAA---GA-TQQTNAA--TAVS-STTAAPTPVTAPIPAPAPVPAPVPPPPAPDAVACESAPVGAPKEEKPAEKPPEAPAAVSPSSTESTTGDTSRSNLFEDAISALVTGQSYENMVTEIMSMGYEREQVIAALRASFNNPDRAVEYLLMGIPGDN--QAVAEPPQAASTGASQSSAVAAAVAT--IPTATSSLGGHPLEFLRNQPQFQQMRQIIQQNPSLLPALLQQIGRENPQLLQQISQHQEHFIHMLNEPVLESrqGLSGSDDTASTGGAAEAGNGHMNYIQVTPQEKEAIERLKALGFPEGLVIQAYFACEKNENLAANFLLQQNFDED
>tr|A0A7K4LJS9|A0A7K4LJS9_9AVES/1-375 [subseq from] UV excision repair protein RAD23 (Fragment) OS=Crypturellus undulatus OX=48396 GN=Rad23b PE=3 SV=1
----------------------VKALKEKIESERGKDAFPVAGQKLIYAGKILNDDTALKEYKIDEKNFVVVMVTKPKAAAAPT--QTLAAAPQpNATAAAGPVAAAPTPVPAPAPAVAPVPVPVPAAPAPAAAAPDPAPVSTPREEKPAEKTPEAPAAVSPSLTDSTAGDTSRSNLFEDAISALVTGQSYENMVTEIMSMGYEREQVIAALRASFNNPDRAVEYLLMGIPGD--SQAVAEPPQVASTQTPA-------AA--TVPTTTSSSGGHPLEFLRNQPQFQQMRQIIQQNPSLLPALLQQIGRENPQLLQQISQHQEHFIQMLNEPVQESSQGVSGGEGSTGGVVEAGSGHMNYIQVTPQEKEAIERLKALGFPEGLVIQAYFACEKNENLAANFLLQQNFDED
>tr|A0A7K6BTR1|A0A7K6BTR1_PTIVI/1-378 [subseq from] UV excision repair protein RAD23 (Fragment) OS=Ptilonorhynchus violaceus OX=28724 GN=Rad23b PE=3 SV=1
----------------------VKALKEKIESERGKDAFPVAGQKLIYAGKILNDETALKEYKIDEKNFVVVMVTKPKAA----AGGTQQSSATSTVGSTTAAPTAIA---APIPIAAPVPAPVPPPPAPDAVACEPAPVSVPKEEKPEEKPPEAPAAVSPSSIDSTTGDTSRSNLFEDAISALVTGQSYENMVTEIMSMGYEREQVIAALRASFNNPDRAVEYLLMGIPGDN--QAVAEPPQPASTGASQSSAVAAAVAT--IPTTTSSLGGHPLEFLRNQPQFQQMRQIIQQNPSLLPALLQQIGRENPQLLQQISQHQEHFIHMLNEPVLESrqGLSGSDDGASTGGIGDAGNAHMNYIQVTPQEKEAIERLKALGFPEGLVIQAYFACEKNENLAANFLLQQNFDED
>tr|A0A7L3VU79|A0A7L3VU79_MOLAT/1-378 [subseq from] UV excision repair protein RAD23 (Fragment) OS=Molothrus ater OX=84834 GN=Rad23b PE=3 SV=1
----------------------VKALKEKIESERGKDAFPVAGQKLIYAGKILNDETALKEYKIDEKNFVVVMVTKPKAA----AGVTQPSNATSTVGSTTAAPTAVA-APIPVPAPVPAPVPPSPVPD--AVACEPAPVSAPKEEKPEEKPPEAPAALSPSSIDSTTGDTSRSNLFEDAISALVTGQSYENMVTEIMSMGYEREQVIAALRASFNNPDRAVEYLLMGIPGD--NQAVADPPQPPSTGASQSSAVAAAVAT--IPTTTSSLGGHPLEFLRNQPQFQQMRQIIQQNPSLLPALLQQIGRENPQLLQQISQHQEHFIHMLNEPVLESrqGLSGSDDGASTGGIGDVGNAHMNYIQVTPQEKEAIERLKALGFPEGLVIQAYFACEKNENLAANFLLQQNFDED
>tr|A0A2I0TYR2|A0A2I0TYR2_LIMLA/8-389 [subseq from] UV excision repair protein RAD23 OS=Limosa lapponica baueri OX=1758121 GN=llap_10865 PE=3 SV=1
-------------------EKPVKALKEKIESERGKDAFPVAGQKLIYAGKILNDDIALKEYKIDEKNFVVVMVTKPKGA----AGATQQSNNATATSSTAAAPTP---VTAPVPAAAPVPAPVPPPPAPDAVACESTPVSAPQEEKPAEKPPEAPAAVSPSSTDSTTGDTSRSNLFEDAISALVTGQSYENMVTEIMSMGYEREQVTAALRASFNNPDRAVEYLLMGIPGDN--QAVAEPPQAASTGASQSSAVAAAVAT--IPTTTSSLGGHPLEFLRNQPQFQQMRQIIQQNPSLLPALLQQIGRENPQLLQQISQHQEHFIHMLNEPVLESrqGLSGNDDGVSAGGIaAEAGNGHMNYIQVTPQEKEAIERLKALGFPEGLVIQAYFACEKNENLAANFLLQQNFDED
>tr|A0A7K9GKX7|A0A7K9GKX7_LOXLE/1-378 [subseq from] UV excision repair protein RAD23 (Fragment) OS=Loxia leucoptera OX=96539 GN=Rad23b PE=3 SV=1
----------------------VKALKEKIESERGKDAFPVAGQKLIYAGKILNDETALKEYKIDEKNFVVVMVTKPKAAA----GATQPSNATSTVGSTTAAPTAVA-APIPVPAPVPA--PVPPPPAADAVACEPAPVSAPKEEKPEEKPPEAPAAVSPSSIDSTTGDTSRSNLFEDAISALVTGQSYENMVTEIMSMGYEREQVIAALRASFNNPDRAVEYLLMGIPGD--NQAVADPPQPPSSGASQSSAVAAAVAT--IPTTTSSLGGHPLEFLRNQPQFQQMRQIIQQNPSLLPALLQQIGRENPQLLQQISQHQEHFIHMLNEPVLESrqGLSGSDDGASTGGIGDAGNAHMNYIQVTPQEKEAIERLKALGFPEGLVIQAYFACEKNENLAANFLLQQNFDED
>tr|A0A3L8S1J6|A0A3L8S1J6_CHLGU/40-418 [subseq from] UV excision repair protein RAD23 OS=Chloebia gouldiae OX=44316 GN=DV515_00013580 PE=3 SV=1
---------------------AVKALKEKIESERGKDAFPVAGQKLIYAGKILNDETALKEYKIDEKNFVVVMVTKPKAA----AGVTQPSNATSTVGSTTAAPTAVA-APIPVPAPVPAPVP--PPPAPDAVVCEPAPVSTLKEEKPEEKPPEAPAAVSPSSIDSTTGDTSRSNLFEDAISALVTGQSYENMVTEIMSMGYEREQVIAALRASFNNPDRAVEYLLMGIPGD--NQAVADPPQPPSTGASQSSAVAAAVAT--IPTTTSSLGGHPLEFLRNQPQFQQMRQIIQQNPSLLPALLQQIGRENPQLLQQISQHQEHFIHMLNEPVLESrqGLSGNDDGASTGGIGDAGNAHMNYIQVTPQEKEAIERLKALGFPEGLVIQAYFACEKNENLAANFLLQQNFDED
>tr|A0A851KND1|A0A851KND1_VIDCH/1-378 [subseq from] RD23B protein (Fragment) OS=Vidua chalybeata OX=81927 GN=Rad23b PE=4 SV=1
----------------------VKALKEKIESERGKDAFPVAGQKLIYAGKILNDETALKEYKIDEKNFVVVMVTKPKAAA----GATQPSNTTSTVGSTTAAPTAVA-APIPVP--TPVAAPVPPPPAPDAVACEPAPVSTPKEEKPEEKPPEAPAAVSPSSTDSTTGDTSRSNLFEDAISALVTGQSYENMVTEIMSMGYEREQVIAALRASFNNPDRAVEYLLMGIPGD--NQAVADPPQPPSTGASQSSAVAAAVAT--IPTTTSSLGGHPLEFLRNQPQFQQMRQIIQQNPSLLPALLQQIGRENPQLLQQISQHQEHFIYMLNEPVLESrqGLSGSDDGASTGGIGDAGNAHMNYIQVTPQEKEAIERLKALGFPEGLVIQAYFACEKNENLAANFLLQQNFDED
>tr|A0A7K5LVU8|A0A7K5LVU8_CARCD/1-378 [subseq from] UV excision repair protein RAD23 (Fragment) OS=Cardinalis cardinalis OX=98964 GN=Rad23b PE=3 SV=1
----------------------VKALKEKIESERGKDAFPVAGQKLIYAGKILNDETALKEYKIDEKNFVVVMVTKPKAAA----GATQPSNATSTVGSTTAAPTAVA-APIPVPAPVPAPVP--PPPAPDAVACEPAPVSAPKEEKPEEKPPEAPAAVSPSSIDSTTGDTSRSNLFEDAISALVTGQSYENMVTEIMSMGYEREQVIAALRASFNNPDRAVEYLLMGIPGD--NQAVADPPQPPSTGASQSSAVAAAVAT--IPTTTSSLGGHPLEFLRNQPQFQQMRQIIQQNPSLLPALLQQIGRENPQLLQQISQHQEHFIHMLNEPVLESrqGLSGSDDGASTGGMGDAGNAHMNYIQVTPQEKEAIERLKALGFPEGLVIQAYFACEKNENLAANFLLQQNFDED
>tr|A0A7K5QZ12|A0A7K5QZ12_9PASE/1-378 [subseq from] UV excision repair protein RAD23 (Fragment) OS=Prunella himalayana OX=670356 GN=Rad23b PE=3 SV=1
----------------------VKALKEKIESERGKDAFPVAGQKLIYAGKILNDETALKEYKIDEKNFVVVMVTKPKAA----AGATQPSNAASTVGSTTAAPTAVA-APIPVPAPVPAPVP--PPPAPDAVACEPAPVSAPKEEKPEEKPPEAPAAVSPSSIDSTTSDTSRSNLFEDAISALVTGQSYENMVTEIMSMGYEREQVIAALRASFNNPDRAVEYLLMGIPGD--NQAVADPPQPPSTGASQSSAVAAAVAT--IPTTTSSLGGHPLEFLRNQPQFQQMRQIIQQNPSLLPALLQQIGRENPQLLQQISQHQEHFIHMLNEPVLESrqGLSGSDDGASTGGIGDAGNAHMNYIQVTPQEKEAIERLKALGFPEGLVIQAYFACEKNENLAANFLLQQNFDED
>tr|A0A7K9NDU5|A0A7K9NDU5_9CORV/1-378 [subseq from] UV excision repair protein RAD23 (Fragment) OS=Edolisoma coerulescens OX=2585810 GN=Rad23b PE=3 SV=1
----------------------VKALKEKIESERGKDAFPVAGQKLIYAGKILNDETALKEYKIDEKNFVVVMVTKPKAAA----GATQLSNATSTVGSTTAAPTAVA---APIPVAAPVPAPVPPPPAPDAVACEPAPVSAPKEEKPEEKPPEAPAAVSPSSIDSTTGDTSRSNLFEDAISALVTGQSYENMVTEIMSMGYEREQVIAALRASFNNPDRAVEYLLMGIPGD--NQAVADPPQPPSTGASQSSAVAAAVAT--IPTTTSSLGGHPLEFLRNQPQFQQMRQIIQQNPSLLPALLQQIGRENPQLLQQISQHQEHFIHMLNEPVLESrqGLSGSDDGASTGGIGDAGNAHMNYIQVTPQEKEAIERLKALGFPEGLVIQAYFACEKNENLAANFLLQQNFDED
>tr|A0A7L1PDC6|A0A7L1PDC6_ORIOR/1-378 [subseq from] UV excision repair protein RAD23 (Fragment) OS=Oriolus oriolus OX=181099 GN=Rad23b PE=3 SV=1
----------------------VKALKEKIESERGKDAFPVAGQKLIYAGKILNDETALKEYKIDEKNFVVVMVTKPKAAA----GATQPSNATSTVGSTTAAPTAV---AAPIPVAAPVPAPVPPPPAPDAVACEPAPVSAPKEEKPEEKPPEAPAAVSPSSIDSTTGDTSRSNLFEDAISALVTGQSYENMVTEIMSMGYEREQVIAALRASFNNPDRAVEYLLMGIPGD--TQAVADPPQPPSTGASQSSAVAAAVAT--IPTTTSSLGGHPLEFLRNQPQFQQMRQIIQQNPSLLPALLQQIGRENPQLLQQISQHQEHFIHMLNEPVLESrqGLSGSDDGASTGGIGDAGNAHMNYIQVTPQEKEAIERLKALGFPEGLVIQAYFACEKNENLAANFLLQQNFDED
>tr|A0A7K5BRT9|A0A7K5BRT9_MOTAL/1-377 [subseq from] UV excision repair protein RAD23 (Fragment) OS=Motacilla alba OX=45807 GN=Rad23b PE=3 SV=1
-----------------------KALKEKIESERGKDAFPVAGQKLIYAGKILNDETALKEYKIDEKNFVVVMVTKPKAAA----GATQPSNATSTVGSTTAAPTAVA-APIPVPAPVPAPVP--PPPAPDAVACEPAPVSAPKEEKPEEKPPEAPAAVSPSSIDSTTGDTSRSNLFEDAISALVTGQSYENMVTEIMSMGYEREQVIAALRASFNNPDRAVEYLLMGIPGD--NQAVADPPQPPSTGASQSSAVAAAVAT--IPTTTSSLGGHPLEFLRNQPQFQQMRQIIQQNPSLLPALLQQIGRENPQLLQQISQHQEHFIHMLNEPVLESrqGLSGSDDGASTGGIGDAGNAHMNYIQVTPQEKEAIERLKALGFPEGLVIQAYFACEKNENLAANFLLQQNFDED
>tr|A0A7L0VWV7|A0A7L0VWV7_9PASE/1-377 [subseq from] UV excision repair protein RAD23 (Fragment) OS=Leptocoma aspasia OX=2585812 GN=Rad23b PE=3 SV=1
-----------------------KALKEKIESERGKDAFPVAGQKLIYAGKILNDETALKEYKIDEKNFVVVMVTKPKAAA----GATQPSNATSTVGSTTAAPTAVA-APIPVPAPVPAPVP--PPPAPDAVACEPAPVSAPKEEKPEEKPPEAPAAVSPSSIDSTTGDTSRSNLFEDAISALVTGQSYENMVTEIMSMGYEREQVIAALRASFNNPDRAVEYLLMGIPGD--NQAVADPPQPPSTGASQSSAVAAAVAT--IPTTTSSLGGHPLEFLRNQPQFQQMRQIIQQNPSLLPALLQQIGRENPQLLQQISQHQEHFIHMLNEPVLESrqGLSGSDDGASTGGIGDAGNAHMNYIQVTPQEKEAIERLKALGFPEGLVIQAYFACEKNENLAANFLLQQNFDED
>tr|A0A7K7YC86|A0A7K7YC86_THRLU/1-378 [subseq from] UV excision repair protein RAD23 (Fragment) OS=Thryothorus ludovicianus OX=74200 GN=Rad23b PE=3 SV=1
----------------------VKALKEKIESERGKDAFPVAGQKLIYAGKILNDETALKEYKIDEKNFVVVMVTKPKAAA----GATQPSNATSTVGSTTAAPTAVA-APIPVPAPVPAPVPP--PPAPDAVTCEPAPVSAPKEEKPEEKPPEAPAAVSPSSIDSTTGDTSRSNLFEDAISALVTGQSYENMVTEIMSMGYEREQVIAALRASFNNPDRAVEYLLMGIPGD--NQAVADPPQPPSTGASQSSAVAAAVAT--IPTTASSLGGHPLEFLRNQPQFQQMRQIIQQNPSLLPALLQQIGRENPQLLQQISQHQEHFIHMLNEPVLESrqGLSGSDDGASTGGIGDAGNAHMNYIQVTPQEKEAIERLKALGFPEGLVIQAYFACEKNENLAANFLLQQNFDED
>tr|A0A093J2P0|A0A093J2P0_FULGA/1-373 [subseq from] UV excision repair protein RAD23 (Fragment) OS=Fulmarus glacialis OX=30455 GN=N327_12912 PE=3 SV=1
----------------------VKALKEKIESERGKDAFPVAGQKLIYAGKILNDDTALKEYKIDEKNFVVVMVTKPKAAG-----ATQQSN-A-TTT-ISSTTAAPTPVTAPIPAAAPVPAPVPPPPAPDAAACES----SPKEEKPAEKPPEAPAALSPSSTDSTTGDTSRSNLFEDAISALVTGQSYENMVTEIMSMGYEREQVIAALRASFNNPDRAVEYLLMGIPGDN--QAVAEPPQAASTGASHSSAVAAAVAT--IPTTTSSLGGHPLEFLRNQPQFQQMRQIIQQNPSLLPALLQQIGRENPQLLQQISQHQEHFIHMLNEPVLESrqGLSGSDDGASTGGIAEGGNGHMNYIQVTPQEKEAIERLKALGFPEGLVIQAYFACEKNENLAANFLLQQNFDED
>tr|A0A6A1Q6I5|A0A6A1Q6I5_BALPH/10-303 [subseq from] UV excision repair protein RAD23 OS=Balaenoptera physalus OX=9770 GN=E2I00_001039 PE=3 SV=1
--------------------TTVRALKEKIESEKGKDAFPVAGQKLIYAGKILNDDTALKEYKIDEKNFVVVMVTKPKAVTTPAPATTQQSNSATTTTVTFSTAPAVVQAPTPAPTLAPTPTPASVTPASTTASSEPAPASATKQEKPAEKPAETPVAASPTSTDSTSGDSSRSNLFEDATSALVTGQSYENMVTEIMSMGYEREQVIAALRASFNNPDRAVEYLLMGIPGDRESQAVVDPPPAASTGAPQSS-VAAAAATTTATTTTTSSGGHPLEFLRNQPQFQQMRQIIQQNPSLLPALLQQIGRENPQLLQ----------------------------------------------------------------------------------------------
>tr|A0A6A1Q6I5|A0A6A1Q6I5_BALPH/303-340 [subseq from] UV excision repair protein RAD23 OS=Balaenoptera physalus OX=9770 GN=E2I00_001039 PE=3 SV=1
-----------------------------------------------------------------------------------------------------------------------------------------------------------------------------------------------------------------------------------------------------------------------------------------------------------------------------------------------------------------------------------QLKALGFPEGLVIQAYFACEKNENLAANFLLQQNFDED
>tr|A0A7L1BP74|A0A7L1BP74_9PASS/1-378 [subseq from] UV excision repair protein RAD23 (Fragment) OS=Illadopsis cleaveri OX=201329 GN=Rad23b PE=3 SV=1
----------------------VKALKEKIESERGKDAFPVAGQKLIYAGKILNDETALKEYKIDEKNFVVVMVTKPKAAA----GATQ---PSNATSIVGSTTAapTAVAAPIPVPA--PVPAPVPPPPAPDTVACEPAPVSAEKEEKAEEKPPEAPAAVSPSSIDSTTGDTSRSNLFEDAISALVTGQSYENMVTEIMSMGYEREQVIAALRASFNNPDRAVEYLLMGIPGD--NQAVADPPQPPSTGASQSSAVAAAVAT--IPTTTSSLGGHPLEFLRNQPQFQQMRQIIQQNPSLLPALLQQIGRENPQLLQQISQHQEHFIHMLNEPVLESrqGLSGSDDGASTGGIGDAGNAHMNYIQVTPQEKEAIERLKALGFPEGLVIQAYFACEKNENLAANFLLQQNFDED
>tr|A0A7K7F019|A0A7K7F019_CHIMN/1-379 [subseq from] UV excision repair protein RAD23 (Fragment) OS=Chionis minor OX=227182 GN=Rad23b PE=3 SV=1
----------------------VKALKEKIESERGKDAFPVAGQKLIYAGKILNDDTALKEYKIDEKNFVVVMVTKPKAAA----GETQQSNAA---AAASSTTAAPTPATASIPAAAPVPAPVPPPPAPDAAACESAPVSAPEEGNPSEKPPEAPAAVSPSSTDSTTGDTSRSNLFEDAISALVTGQSYENMVTEIMSMGYEREQVIAALRASFNNPDRAVEYLLMGIPGD--NQAVADPPQAGSTGASQSSAVAAAVATIPAT--TSSLGGHPLEFLRNQPQFQQMRQIIQQNPSLLPALLQQIGRENPQLLQQISQHQEHFIHMLNEPVLESrQGLSGSDDGvsTGGGVAEAGNGHMNYIQVTPQEKEAIERLKALGFPEGLVIQAYFACEKNENLAANFLLQQNFDED
>tr|A0A7L3CUX9|A0A7L3CUX9_PLUSO/1-378 [subseq from] UV excision repair protein RAD23 (Fragment) OS=Pluvianellus socialis OX=227228 GN=Rad23b PE=3 SV=1
----------------------VKALKEKIESERGKDAFPVAGQKLIYAGKILNDDTALKEYKIDEKNFVVVMVTKPKAAAGE----TQPSNA----AAASSTTAAPTPATASIPAAAPVPAPVPPPPTPDAAACESAPVSAPEEENPSEKPPEAPAAVSPSSTDSTTGDTSRSNLFEDAISALVTGQSYENMVTEIMSMGYEREQVIAALRASFNNPDRAVEYLLMGIPGD--NQAVADPPQAGSTGASQSSAVAAAVATIPAT--TSSLGGHPLEFLRNQPQFQQMRQIIQQNPSLLPALLQQIGRENPQLLQQISQHQEHFIHMLNEPVPESrQGLSGSdDGVsSGGGVAEAGNGHMNYIQVTPQEKEAIERLKALGFPEGLVIQAYFACEKNENLAANFLLQQNFDED
>tr|A0A7L3XGB0|A0A7L3XGB0_9AVES/1-374 [subseq from] UV excision repair protein RAD23 (Fragment) OS=Calonectris borealis OX=1323832 GN=Rad23b_0 PE=3 SV=1
----------------------VKVLKEKIESERGKDAFPVAGQKLIYAGKILNDDTALKEYKIDEKNFVVVMVTKPKAAA----GATQQSNATTTI---SSTAAAPTPVTAPIPAAAPVPAPVPPPPAPDAVA----CESSPKEEKPAEKPSEAPAAVSPSSTDSTTGDTSRSNLFEDAISALVTGQSYENMVTEIMSMGYEREQVIAALRASFNNPDRAVEYLLMGIPGDN--QAVAEPPQAASTGASQSSAVAAAVAT--IPTTTSSLGGHPLEFLRNQPQFQQMRQIIQQNPSLLPALLQQIGRENPQLLQQISQHQEHFIHMLNEPVLESrqGLSGSDDGASTGGVAEGGNGHMNYIQVTPQEKEAIERLKALGFPEGLVIQAYFACEKNENLAANFLLQQNFDED
>tr|A0A7L0S9V7|A0A7L0S9V7_GLABR/1-376 [subseq from] UV excision repair protein RAD23 (Fragment) OS=Glaucidium brasilianum OX=78217 GN=Rad23b PE=3 SV=1
----------------------VKALKEKIESEKGKDVFPVAGQKLIYAGKILNDDTALKEYKIDEKNFVVVMVTKPKAA----AAATQQSSAATDTSLTTAAPTPV-TAPIPVAASVP--APVLPPPASDAVACESGPVSAPK-EKPEEKPSEAPAAVSPSSTDSTTGDTSRSNLFEDAISALVTGQSYENMVTEIMSMGYEREQVVAALRASFNNPDRAVEYLLMGIPGDN--QAVAEPPQAASTGASQPSAVAAAVAT--IPTTTSSLAGHPLEFLRNQPQFQQMRQIIQQNPSLLPALLQQIGRENPQLLQQISQHQEHFIHMLNEPVLESrQGLSGSDDGISTGVAEAGNGHMNYIQVTPQEKEAIERLKALGFPEGLVIQAYFACEKNENLAANFLLQQNFDED
>tr|A0A7L0YD38|A0A7L0YD38_9PASE/1-378 [subseq from] UV excision repair protein RAD23 (Fragment) OS=Ploceus nigricollis OX=441696 GN=Rad23b PE=3 SV=1
----------------------VKALKEKIESERGKDAFPVAGQKLIYAGKILNDETALKEYKIDEKNFVVVMVTKPKAAA----GATQPSNATSTVGSTTAAPTAVA-APIPVPAPVPAPVP--PPPAPDAVACEPAPVSAPKEEKPEEKPPEAPAAVSPSSIDSTTGDTSRSNLFEDAISALVTGQSYENMVTEIMSMGYEREQVIAALRASFNNPDRAVEYLLMGIPGD--NQAVADPPQPPSTGASQSSAVAAAVAT--IPTTTSSLGGHPLEFLRNQPQFQQMRQIIQQNPSLLPALLQQIGRENPQLLQQISQHQEHFIHMLNEPVLESrqGLSGSDDGASTGGTGDAGNAHMNYIQVTPQEKEAIERLKALGFPEGLVIQAYFACEKNENLAANFLLQQNFDED
>tr|A0A7L1LW77|A0A7L1LW77_BOMGA/1-378 [subseq from] UV excision repair protein RAD23 (Fragment) OS=Bombycilla garrulus OX=125297 GN=Rad23b PE=3 SV=1
----------------------VKALKEKIESERGKDAFPVAGQKLIYAGKILNDETALKEYKIDEKNFVVVMVTKPKAAA----GATQPSNATSTVGSTTAAPTAVA-APIPVPVPVPAPVP--PPPAPEAVACEPAPVGAPKEEKPEEKPPEAPAAVSPSSIDSTTGDTSRSNLFEDAISALVTGQSYENMVTEIMSMGYEREQVIAALRASFNNPDRAVEYLLMGIPGD--NQAVADPPQPPSTGASQSSAVAAAVAT--IPTTTSSLGGHPLEFLRNQPQFQQMRQIIQQNPSLLPALLQQIGRENPQLLQQISQHQEHFIHMLNEPVLESrqGLSGSDDGASTGGIGDAGNAHMNYIQVTPQEKEAIERLKALGFPEGLVIQAYFACEKNENLAANFLLQQNFDED
>tr|A0A7L1UFT3|A0A7L1UFT3_PHANI/1-378 [subseq from] UV excision repair protein RAD23 (Fragment) OS=Phainopepla nitens OX=161653 GN=Rad23b PE=3 SV=1
----------------------VKALKEKIESERGKDAFPVAGQKLIYAGKILNDETALKEYKIDEKNFVVVMVTKPKAAA----GATQPSNATSTVGSTTAAPTAVA-APIPVPVPVPAPVP--PPPAPDAVACEPAPVGAPKEEKPEEKPPEAPAAVSPSSIDSTTGDTSRSNLFEDAISALVTGQSYENMVTEIMSMGYEREQVIAALRASFNNPDRAVEYLLMGIPGD--NQAVADPPQPPSTGASQSSAVAAAVAT--IPTTTSSLGGHPLEFLRNQPQFQQMRQIIQQNPSLLPALLQQIGRENPQLLQQISQHQEHFIHMLNEPVLESrqGLSGSDDGASTGGIGDAGNAHMNYIQVTPQEKEAIERLKALGFPEGLVIQAYFACEKNENLAANFLLQQNFDED
>tr|A0A7K6YQ86|A0A7K6YQ86_ALCTO/1-379 [subseq from] UV excision repair protein RAD23 (Fragment) OS=Alca torda OX=28689 GN=Rad23b PE=3 SV=1
----------------------VKALKEKIESERGKDAFPVSGQKLIYAGKILNDDTALKEYKIDEKNFVVVMVTKPKAAA----GATQQSD--ATTA-ASSTTSAPAPATAPIPAAAPVPAPIPPPPAPNVVACESTPASAPKEENPAEKPPEAPAAVSPSSTDSTTGDTSRSNLFEDAISALVTGQSYENMVTEIMSMGYEREQVIAALRASFNNPDRAVEYLLMGIPGDN--QAVAEPPQAASTGASQSSAVAASVAA--IPTTTSSLGGHPLEFLRNQPQFQQMRQIIQQNPSLLPALLQQIGRENPQLLQQISQHQEHFIHMLNEPVVDSrqGLSGNDDGVSTGGIvAESGNGRMNYIQVTPQEKEAIERLKALGFPEGLVIQAYFACEKNENLAANFLLQQNFDED
>tr|A0A7K8J1E2|A0A7K8J1E2_9PASS/1-378 [subseq from] UV excision repair protein RAD23 (Fragment) OS=Chaetorhynchus papuensis OX=254446 GN=Rad23b PE=3 SV=1
----------------------VKALKEKIESERGKDAFPVAGQKLIYAGKILNDETALKEYKIDEKNFVVVMVTKPKAAA----GATQPSNATSTVGSTTAAPTA---VAAPIPVAAPVPAPAPPPPAPDAVACEPAPVSAPKDEKPEEKPPEAPAAVSPSSIDSTTGDTSRSNLFEDAISALVTGQSYENMVTEIMSMGYEREQVIAALRASFNNPDRAVEYLLMGIPGDN--QAVAEPPQPPSTGASQSSAVAAAVAT--IPTTTSSLGGHPLEFLRNQPQFQQMRQIIQQNPSLLPALLQQIGRENPQLLQQISQHQEHFIHMLNEPVLESrqGLSGSDDGASTGGIGDAGNAHMNYIQVTPQEKEAIERLKALGFPEGLVIQAYFACEKNENLAANFLLQQNFDED
>tr|A0A7K4XJH4|A0A7K4XJH4_REGSA/1-378 [subseq from] UV excision repair protein RAD23 (Fragment) OS=Regulus satrapa OX=13245 GN=Rad23b PE=3 SV=1
----------------------VKALKEKIESERGKDAFPVAGQKLIYAGKILNDETALKEYKIDEKNFVVVMVTKPKAAA----GATQPSNATCTVGPTTAAPTAVA-APIPVPAPVPA--PVPPPPAADAVACEPAPVSAPKEEKPEEKPPEAPAAVSPSSIDSTTGDTSRSNLFEDAISALVTGQSYENMVTEIMSMGYEREQVIAALRASFNNPDRAVEYLLMGIPGD--NQAVADPPQPPSTGASQSSAVAAAVAT--IPTTASSLGGHPLEFLRNQPQFQQMRQIIQQNPSLLPALLQQIGRENPQLLQQISQHQEHFIHMLNEPVLESrqGLSGSDDGASTGGIGDAGNAHMNYIQVTPQEKEAIERLKALGFPEGLVIQAYFACEKNENLAANFLLQQNFDED
>tr|A0A7K8WSZ0|A0A7K8WSZ0_9FURN/1-382 [subseq from] UV excision repair protein RAD23 (Fragment) OS=Sclerurus mexicanus OX=265632 GN=Rad23b PE=3 SV=1
----------------------VKALKEKIESERGKDAFPVAGQKLIYAGKILNDETALKEYKIDEKNFVVVMVTKPKAAT----GATQQSNATSTVGSTSAAPTpAAAPAPAPAPVPAPVPAPVPPPPAPDEAACESAPVSAPREEKPEEKPPEAAAAVSPSSTDSTTGDTSRSNLFEDAISALVTGQSYENMVTEIMSMGYEREQVIAALRASFNNPDRAVEYLLMGIPGDN--QAAAEPPQTASTGTSQSSAVAAAVAT--IPTTTSSLGGHPLEFLRNQPQFQQMRQIIQQNPSLLPALLQQIGRENPQLLQQISQHQEHFIHMLNEPVLESrqGLSGSDDGASTGEVADAGNGHMNYIQVTPQEKEAIERLKALGFPEGLVIQAYFACEKNENLAANFLLQQNFDED
>tr|A0A7K5IF08|A0A7K5IF08_TOXRE/1-378 [subseq from] UV excision repair protein RAD23 (Fragment) OS=Toxostoma redivivum OX=99882 GN=Rad23b PE=3 SV=1
----------------------VKALKEKIESERGKDAFPVAGQKLIYAGKILNDETALKEYKIDEKNFVVVMVTKPKAAA----GATQP---SNTTSTVSSTTAapTAVAAPIPVPA--PVPAPVPPPPAPDAVACEPAPVSAPKDEKLEEKPPEAPAAVSPSSIDSTTGDTSRSNLFEDAISALVTGQSYENMVTEIMSMGYEREQVIAALRASFNNPDRAVEYLLMGIPGD--NQAVADPPQPPSTGASQSSAVAAAVAT--IPTTTSSLGGHPLEFLRNQPQFQQMRQIIQQNPSLLPALLQQIGRENPQLLQQISQHQEHFIHMLNEPVLESrqGLSGSDDGASTGGIGDAGNAHMNYIQVTPQEKEAIERLKALGFPEGLVIQAYFACEKNENLAANFLLQQNFDED
>tr|A0A7K6L423|A0A7K6L423_9CORV/1-378 [subseq from] UV excision repair protein RAD23 (Fragment) OS=Falcunculus frontatus OX=254539 GN=Rad23b PE=3 SV=1
----------------------VKALKEKIESERGKDAFPVAGQKLIYAGKILNDETALKEYKIDEKNFVVVMVTKPKAAA----GATQPSNATSTVGSTTAAPTAV---AAPIPVAAPVPAPVPPPPAPDAVTCEPAPVSAPKEEKPEEKPPEAPAAVSPSSIDSTTGDTSRSNLFEDAISALVTGQSYENMVTEIMSMGYEREQVIAALRASFNNPDRAVEYLLMGIPGDN--QAVAEPPQPPSTGASQSSAVAAAVAT--IPTTTSSLGGHPLEFLRNQPQFQQMRQIIQQNPSLLPALLQQIGRENPQLLQQISQHQEHFIHMLNEPVLESrqGLSGSDDGASTGGIGDAGNAHMNYIQVTPQEKEAIERLKALGFPEGLVIQAYFACEKNENLAANFLLQQNFDED
>tr|A0A7K5E381|A0A7K5E381_POLCE/1-378 [subseq from] UV excision repair protein RAD23 (Fragment) OS=Polioptila caerulea OX=66707 GN=Rad23b PE=3 SV=1
----------------------VKALKEKIESERGKDAFPVAGQKLIYAGKILNDETALKEYKIDEKNFVVVMVTKPKAAA----GATQPSN-ATTTVGSTTAAPTAVAAPIPVPAPVPAPVPP--PPAPDAVTCEPAPVSAPKEEKPEEKPPEAPAAVNPSSIDSTTGDTSRSNLFEDAISALVTGQSYENMVTEIMSMGYEREQVIAALRASFNNPDRAVEYLLMGIPGD--NQAVADPPQPPSTGASQSSAVAAAVAT--IPTTASSLGGHPLEFLRNQPQFQQMRQIIQQNPSLLPALLQQIGRENPQLLQQISQHQEHFIHMLNEPVLESrqGLSGSDDGASTGGIGDAGNAHMNYIQVTPQEKEAIERLKALGFPEGLVIQAYFACEKNENLAANFLLQQNFDED
>tr|A0A7K7VFA5|A0A7K7VFA5_EUDEL/1-378 [subseq from] UV excision repair protein RAD23 (Fragment) OS=Eudromia elegans OX=8805 GN=Rad23b PE=3 SV=1
----------------------VKALKEKIESERGKDAFPVAGQKLIYAGKILNDDTALKEYKIDEKNFVVVMVTKPKAAAAPT--QTPAAAPQ-PNAVTAAGSAAAAPTPvaAPAPAAAPVPAPVPAAPAPAAAAPDPPPVSTPREEKPGEKTPEAPAALSPSSADSTAGDTSRSNLFEDAISALVTGQSYENMVTEIMSMGYEREQVIAALRASFNNPDRAVEYLLMGIPGDN--QAVAEPPQVASTQ------TAAAATPATVPTTTSSSGGHPLEFLRNQPQFQQMRQIIQQNPSLLPALLQQIGRENPQLLQQISQHQEHFIQMLNEPVQESNQGVSGGEGSTGGVAEAGSGHMNYIQVTPQEKEAIERLKALGFPEGLVIQAYFACEKNENLAANFLLQQNFDED
>tr|A0A7K5GP65|A0A7K5GP65_9AVES/1-377 [subseq from] UV excision repair protein RAD23 (Fragment) OS=Chunga burmeisteri OX=1352770 GN=Rad23b PE=3 SV=1
----------------------VKALKEKIESERGKDAFPVAGQKLIYAGKILNDDTALKEYKIDEKNFVVVMVTKPKAAA----GATQQSN-ATTV---SSTTAAPTPVAAPIPAAAPVPAPVPPPPVPDAVACESAPVSAPKEEKPAEKTPEAPAAVSPSSTESTTGDTSRSNLFEDAISALVTGQSYENMVTEIMSMGYEREQVIAALRASFNNPDRAVEYLLMGIPGDN--QTVAEPPQAASTGTSQSSAVAAAVAT--IPTTTSSLGGHPLEFLRNQPQFQQMRQIIQQNPSLLPALLQQIGRENPQLLQQISQHQEHFIHMLNEPVLESrqGLSGSDDGTSTGGAAEPGSGHMNYIQVTPQEKEAIERLKALGFPEGLVIQAYFACEKNENLAANFLLQQNFDED
>tr|A0A7K7CGP2|A0A7K7CGP2_APHCE/1-378 [subseq from] UV excision repair protein RAD23 (Fragment) OS=Aphelocoma coerulescens OX=39617 GN=Rad23b PE=3 SV=1
----------------------VKALKEKIESERGKDAFPVAGQKLIYAGKILNDETALKEYKIDEKNFVVVMVTKPKAAA----GATQPSNATSTVGSTTAAPTAV---AAPIPVAAPVPAPVPPPPAPDAVACEPAPVSAPKEEKPEEKPPEAPAAVSPSSIDSTTGDTSRSNLFEDAISALVTGQSYENMVTEIMSMGYEREQVIAALRASFNNPDRAVEYLLMGIPGDN--QAVAEPPQPPSTGASQSSAVAAAVAT--IPTTTSSLGGHPLEFLRNQPQFQQMRQIIQQNPSLLPALLQQIGRENPQLLQQISQHQEHFIHMLNEPVLESrqGLSGSDDGASTGGIGDAGNAHMNYIQVTPQEKEAIERLKALGFPEGLVIQAYFACEKNENLAANFLLQQNFDED
>tr|A0A7K8CYN5|A0A7K8CYN5_9CORV/1-378 [subseq from] UV excision repair protein RAD23 (Fragment) OS=Eulacestoma nigropectus OX=461239 GN=Rad23b PE=3 SV=1
----------------------VKALKEKIESERGKDAFPVAGQKLIYAGKILNDETALKEYKIDEKNFVVVMVTKPKAAA----GATQPSNATSTVGSTTAAPTAV---AAPIPVAAPVPAPVPPPPAPDAVACEPAPVSAPKEEKPEEKPPEAPAAVSPSSIDSTTGDTSRSNLFEDAISALVTGQSYENMVTEIMSMGYEREQVIAALRASFNNPDRAVEYLLMGIPGDN--QAVAEPPQPPSTGASQSSAVAAAVAT--IPTTTSSLGGHPLEFLRNQPQFQQMRQIIQQNPSLLPALLQQIGRENPQLLQQISQHQEHFIHMLNEPVLESrqGLSGSDDGASTGGIGDAGNAHMNYIQVTPQEKEAIERLKALGFPEGLVIQAYFACEKNENLAANFLLQQNFDED
>tr|A0A7K8MC41|A0A7K8MC41_9CORV/1-378 [subseq from] UV excision repair protein RAD23 (Fragment) OS=Ptilorrhoa leucosticta OX=449384 GN=Rad23b PE=3 SV=1
----------------------VKALKEKIESERGKDAFPVAGQKLIYAGKILNDETALKEYKIDEKNFVVVMVTKPKAAA----GATQPSNATSTVGSTTAAPTAV---AAPIPVAAPVPAPVPPPPAPDAVACEPAPVSAPKEEKPEEKPPEAPAAVSPSSIDSTTGDTSRSNLFEDAISALVTGQSYENMVTEIMSMGYEREQVIAALRASFNNPDRAVEYLLMGIPGDN--QAVAEPPQPPSTGASQSSAVAAAVAT--IPTTTSSLGGHPLEFLRNQPQFQQMRQIIQQNPSLLPALLQQIGRENPQLLQQISQHQEHFIHMLNEPVLESrqGLSGSDDGASTGGIGDAGNAHMNYIQVTPQEKEAIERLKALGFPEGLVIQAYFACEKNENLAANFLLQQNFDED
>tr|A0A7L1CZP4|A0A7L1CZP4_9PASS/1-386 [subseq from] UV excision repair protein RAD23 (Fragment) OS=Serilophus lunatus OX=239386 GN=Rad23b PE=3 SV=1
----------------------VKALKEKIESERGKDAFPVAGQKLIYAGKILNDDTALKEYKIDEKNFVVVMVTKPKAATGATQQPNATSTAGSTTAANTAAAAPV-PAPAPVPAPMPAPVPAPVppPPAPDEAACESAPVSAPREEKPEEKPPEAAAVVSPSSTDSTTGDTSRSNLFEDAISALVTGQSYENMVTEIMSMGYEREQVIAALRASFNNPDRAVEYLLMGIPGDN--QAVAEPPQTASTGASQSSAVAAAVAT--IPTTTNSLGGHPLEFLRNQPQFQQMRQIIQQNPSLLPALLQQIGRENPQLLQQISQHQEHFIHMLNEPFLESrqGLSGSDDGASTGEVADAGNGHMNYIQVTPQEKEAIERLKALGFPEGLVIQAYFACEKNENLAANFLLQQNFDED
>tr|A0A7L0A3R4|A0A7L0A3R4_9CORV/1-378 [subseq from] UV excision repair protein RAD23 (Fragment) OS=Dicrurus megarhynchus OX=450177 GN=Rad23b PE=3 SV=1
----------------------VKALKEKIESERGKDAFPVAGQKLIYAGKILNDETALKEYKIDEKNFVVVMVTKPKAAA----GATQPSNATSTVGSTTAAPTAV---AAPIPVAAPVPAPVPPPPAPDAVACEPAPVSAPKEEKPEEKPPEAPAAVSPSSIDSTTGDTSRSNLFEDAISALVTGQSYENMVTEIMSMGYEREQVIAALRASFNNPDRAVEYLLMGIPGDN--QAVAEPPQPPSTGATQSSAVAAAVAT--IPTTTSSLGGHPLEFLRNQPQFQQMRQIIQQNPSLLPALLQQIGRENPQLLQQISQHQEHFIHMLNEPVLESrqGLSGSDDGASTGGIGDAGNAHMNYIQVTPQEKEAIERLKALGFPEGLVIQAYFACEKNENLAANFLLQQNFDED
>tr|A0A7K4KUT8|A0A7K4KUT8_9AVES/1-375 [subseq from] UV excision repair protein RAD23 (Fragment) OS=Crypturellus soui OX=458187 GN=Rad23b PE=3 SV=1
----------------------VKALKEKIESERGKDAFPVAGQKLIYAGKILNDDTALKEYKIDEKNFVVVMVTKPKAAAAPT--QTLAAAPQpNATAAAGPVAAAPTPVPAPAPAVAPVPVPIPAAPAPAAAAPDPAPVSTPREEKPAEKTPEAPAAVSPSLTDSTAGDTSRSNLFEDAISALVTGQSYENMVTEIMSMGYEREQVIAALRASFNNPDRAVEYLLMGIPGD--SPAVAEPPQVASTQTPA-------AA--TVPTTTSSSGGHPLEFLRNQPQFQQMRQIIQQNPSLLPALLQQIGRENPQLLQQISQHQEHFIQMLNEPVQESSQGVSGGEGSTGGVVEAGSGHMNYIQVTPQEKEAIERLKALGFPEGLVIQAYFACEKNENLAANFLLQQNFDED
>tr|A0A7K4WVP6|A0A7K4WVP6_9TYRA/1-378 [subseq from] UV excision repair protein RAD23 (Fragment) OS=Tachuris rubrigastra OX=495162 GN=Rad23b PE=3 SV=1
----------------------VKALKEKIESERGKDAFPIAGQKLIYAGKILNDETALKEYKIDEKNFVVVMVTKPKAA----TGVTQQSNATSTVG---STTASPTPAPAPTPAPAPVPAPVPPPPASDEAACESAPVSAPREEKPEEKPPEAAAAVNPSSTDSTTGDTSRSNLFEDAISALVTGQSYENMVTEIMSMGYEREQVIAALRASFNNPDRAVEYLLMGIPGDN--QAVAEPPQTPSSGASQSSAVAAAVAT--IPTTTSSLGGHPLEFLRNQPQFQQMRQIIQQNPSLLPALLQQIGRENPQLLQQISQHQEHFIHMLNEPVLESrqGLSGSDDGASTGEVADAGNGHMNYIQVTPQEKEAIERLKALGFPEGLVIQAYFACEKNENLAANFLLQQNFDED
>tr|A0A7K9IP34|A0A7K9IP34_9CORV/1-378 [subseq from] UV excision repair protein RAD23 (Fragment) OS=Myiagra hebetior OX=381031 GN=Rad23b PE=3 SV=1
----------------------VKALKEKIESERGKDAFPVAGQKLIYAGKILNDETALKEYKIDEKNFVVVMVTKPKAAA----GATQPSNATSTVGSTTAAPTAVA-APIPVAAPVPASVPPP--PAPDAVASEPAPVSAPKEEKPEEKPPEAPAAVSPSSIDSTTGDTSRSNLFEDAISALVTGQSYENMVTEIMSMGYEREQVIAALRASFNNPDRAVEYLLMGIPGDN--QAVAEPPQPPTTGASQSSAVAAAVAT--IPTTTSSLGGHPLEFLRNQPQFQQMRQIIQQNPSLLPALLQQIGRENPQLLQQISQHQEHFIHMLNEPVLESrqGLSGSDDGASTGGIGDAGNAHMNYIQVTPQEKEAIERLKALGFPEGLVIQAYFACEKNENLAANFLLQQNFDED
>tr|A0A7L2FLP2|A0A7L2FLP2_QUIME/1-378 [subseq from] UV excision repair protein RAD23 (Fragment) OS=Quiscalus mexicanus OX=64278 GN=Rad23b PE=3 SV=1
----------------------VKALKEKIESERGKDAFPVAGQKLIYAGKILNDETALKEYKIDEKNFVVVMVTKPKAA----AGVTQPSNATSTVGSTTAAPTAVA-APIPVPA--PVPAPVLPPPVPDAVACEPAPVSAPKEEKPEEKPPEAPAALSPSSIDSTTGDTSRSNLFEDAISALVTGQSYENMVTEIMSMGYEREQVIAALRASFNNPDRAVEYLLMGIPGD--NQAVADPPQPPSTGASQSSAVAAAVAT--IPTTTSSLGGHPLEFLRNQPQFQQMRQIIQQNPSLLPALLQQIGRENPQLLQQISQHQEHFIHMLNEPVLESrqGLSGSDDGASTGGIGDVGNAHMNYIQVTPQEKEAIERLKALGFPEGLVIQAYFACEKNENLAANFLLQQNFDED
>tr|A0A7L1H3U4|A0A7L1H3U4_9PICI/1-379 [subseq from] UV excision repair protein RAD23 (Fragment) OS=Indicator maculatus OX=545262 GN=Rad23b PE=3 SV=1
----------------------VKALKEKIESERGQDAFPVAGQKLIYAGKILNDDTALKEYKIDEKNFVVVMVTKPKAAA----GATQQSN-A-TTT-ISSTTAAPTPVTAPVPAAAPVPAPVPPPPALDAVACESEPVSAPKEEKPVENpPAETPAAISSLATDSTTGDTSRSNLFEDAISALVTGQSYENMVTEIMSMGYEREQVIAALRASFNNPDRAVEYLLMGIPGDN--QAVAEPLQASNTGAPQSSAVAASVAT--IPTTTSSLGGHPLEFLRNQPQFQQMRQIIQQNPSLLPALLQQIGRENPQLLQQISQHQEHFIHMLNEPVLESrqGLSGSDDGASTGGVVEAGNGHMNYIQVTPQEKEAIERLKALGFPEGLVIQAYFACEKNENLAANFLLQQNFDED
>tr|A0A7K8EDY9|A0A7K8EDY9_LEURO/1-378 [subseq from] UV excision repair protein RAD23 (Fragment) OS=Leucopsar rothschildi OX=127929 GN=Rad23b PE=3 SV=1
----------------------VKALKEKIESERGKDAFPVAGQKLIYAGKILNDETALKEYNIDEKNFVVVMVTKPKAAA----GGTQPSNATSTVGSTTAAPTAVA-APIPVPAPVPAPVP--PPPAPDAVACEPAPVSAPKEDKPEEKPPEAPAAVSPSSIDSTTGDTSRSNLFEDAISALVTGQSYENMVTEIMSMGYEREQVIAALRASFNNPDRAVEYLLMGIPGD--NQAVADPPQPPSTGASQSSAVAAAVAT--IPTTTSSLGGHPLEFLRNQPQFQQMRQIIQQNPSLLPALLQQIGRENPQLLQQISQHQEHFIHMLNEPVLESrqGLSGSDDGASTGGIGDAGNAHMNYIQVTPQEKEAIERLKALGFPEGLVIQAYFACEKNENLAANFLLQQNFDED
>tr|A0A7L0WFK2|A0A7L0WFK2_ALELA/1-379 [subseq from] UV excision repair protein RAD23 (Fragment) OS=Alectura lathami OX=81907 GN=Rad23b PE=3 SV=1
----------------------VKALKEKIESERGKDAFPVAGQKLIYAGKILNDDTALKEYKIDEKNFVVVMVTKPKAAA---P-TAQQSNSTATVNVTATAPAPVA-APTPA-AAAPAPAPGPTTPASAAVACETAAVSTPKEEKPAEKPPEAPAAVSQSSTDSTTGDTSRSNLFEDAISALVTGQSYENMVTEIMSMGYEREQVIAALRASFNNPDRAVEYLLMGIPGD--SQPVTEPPQAASTGTSQTSAVAAAVATV--PTTAGSLEGHPLEFLRNQPQFQQMRQIIQQNPSLLPALLQQIGRENPQLLQQISQHQEHFIHMLNEPVIESsqGLSGSGDAAGTGGAVEAGNGHMNYIQVTPQEKEAIERLKALGFPEGLVIQAYFACEKNENLAANFLLQQNFDED
>tr|A0A851P3D0|A0A851P3D0_9GALL/1-378 [subseq from] RD23B protein (Fragment) OS=Penelope pileata OX=1118817 GN=Rad23b PE=4 SV=1
----------------------VKALKEKIESERGKDAFPVAGQKLIYAGKILNDDTALKEYKIDEKNFVVVMVTKPKAAST----ATQQSNSTASVSVTASAPTPV-PAPTPAAALPPAPVP--TTPAPAALACESAPVSTPKEEKPAEKPPEAVTAVSLSSSDSTTGDTSRSNLFEDAISALVTGQSYENMVTEIMSMGYEREQVIAALRASFNNPDRAVEYLLMGIPGDN--QAVAEPPQAASTATSQSSPVAAAVAT--IPTTTSSLGGHPLEFLRNQPQFQQMRQIIQQNPSLLPALLQQIGRENPQLLQQISQHQEHFIHMLNEPVIESrqGVSGSDDGTSTGGAAEAGNGHMSYIQVTPQEKEAIERLKALGFPEGLVIQAYFACEKNENLAANFLLQQNFDED
>tr|A0A7L2DLR4|A0A7L2DLR4_CATFU/1-379 [subseq from] UV excision repair protein RAD23 (Fragment) OS=Catharus fuscescens OX=159581 GN=Rad23b PE=3 SV=1
----------------------VKALKEKIESERGKDAFPVAGQKLIYAGKILNDETALKEYKIDEKNFVVVMVTKPKAAA----GATQPSNATSTVGSTTAAPTAVA-APIPVPAPVPAPVP--PPPAPDAVACEPAPVSAPKEEKPEEKPPEAPpAAVSPSSIDSTTGDTSRSNLFEDAISALVTGQSYENMVTEIMSMGYEREQVIAALRASFNNPDRAVEYLLMGIPGD--NQAVADPPQPPSTGASQSSAVAAAVAT--IPTTTSSLGGHPLEFLRNQPQFQQMRQIIQQNPSLLPALLQQIGRENPQLLQQISQHQEHFIHMLNEPVLESrqGLSGSDDGASTGGIGDAGNAHMNYIQVTPQEKEAIERLKALGFPEGLVIQAYFACEKNENLAANFLLQQNFDED
>tr|A0A7K8HGQ7|A0A7K8HGQ7_9CORV/1-378 [subseq from] UV excision repair protein RAD23 (Fragment) OS=Aleadryas rufinucha OX=461220 GN=Rad23b PE=3 SV=1
----------------------VKALKEKIESERGKDAFPVAGQKLIYAGKILNDETALKEYKIDEKNFVVVMVTKPKAAA----GATQPSNATSTVGSTTAAPTAV---AAPIPVAAPVPAPVPPPPAPDAVACEPAPVTALKEEKPEEKPPEAPAAVSPSSIDSTTGDTSRSNLFEDAISALVTGQSYENMVTEIMSMGYEREQVIAALRASFNNPDRAVEYLLMGIPGDN--QAVAEPPQPPSTGASQSSAVAAAVAT--IPTTTSSLGGHPLEFLRNQPQFQQMRQIIQQNPSLLPALLQQIGRENPQLLQQISQHQEHFIHMLNEPVLESrqGLSGSDDGASTGGIGDAGNAHMNYIQVTPQEKEAIERLKALGFPEGLVIQAYFACEKNENLAANFLLQQNFDED
>tr|A0A7K6V4E9|A0A7K6V4E9_9PASS/1-378 [subseq from] UV excision repair protein RAD23 (Fragment) OS=Notiomystis cincta OX=366454 GN=Rad23b PE=3 SV=1
----------------------VKALKEKIESERGKDAFPVAGQKLIYAGKILNDETALKEYKIDEKNFVVVMVTKPKAAA----GATQPSNATSTVGSTTAAPTA---VAAPIPVAAPVPAPAPPPPAPDAVAAEPAPVSAPKEEKPEEKPPEAPADVSPSSIDSTTGDTSRSNLFEDAISALVTGQSYENMVTEIMSMGYEREQVIAALRASFNNPDRAVEYLLMGIPGDN--QAVAEPPQPPSTGASQSSAVAAAVAT--IPTTTSSLGGHPLEFLRNQPQFQQMRQIIQQNPSLLPALLQQIGRENPQLLQQISQHQEHFIHMLNEPVLESrqGLSGSDDGASTGGIGDAGNAHMNYIQVTPQEKEAIERLKALGFPEGLVIQAYFACEKNENLAANFLLQQNFDED
>tr|A0A091G9D8|A0A091G9D8_9AVES/1-375 [subseq from] UV excision repair protein RAD23 (Fragment) OS=Cuculus canorus OX=55661 GN=N303_06552 PE=3 SV=1
----------------------VKALKEKIESERGRDAFPVAGQKLIYAGKILNDDTALKDYKIDEKNFVVVMVTKPKAAFG----AAQQSNAATA---TCSTT----AAPTPVTALIPAAVPmqAPVPPEPDGVACESVPLSAPKEEKPAEKPPE-PAASSPSSTDSTTGDTSRSNLFEDAISALVTGQSYENMVTEIMSMGYEREQVIAALRASFNNPDRAVEYLLMGIPGDN--QTVAEPPQAASTGPSQSSAVAAAVAT--IPTTTSSLGGHPLEFLRNQPQFQQMRQIIQQNPSLLPALLQQIGRENPQLLQQISQHQEHFIHMLNEPVLESrqGLSGSDDGAGTGGVAEAGNGHMNYIQVTPQEKEAIERLKALGFPEGLVIQAYFACEKNENLAANFLLQQNFDED
>tr|A0A7L0AMV7|A0A7L0AMV7_9AVES/1-378 [subseq from] UV excision repair protein RAD23 (Fragment) OS=Ciconia maguari OX=52777 GN=Rad23b PE=3 SV=1
----------------------VKALKEKIESERGKDAFPVAGQKLIYAGKILNDDTALKEYKIDEKSFVVVMVTKPKAA----AGVTQQSN--ATTAVS-STTAAPTPVTAPIPAAAPVPAPVPPPPAPDAAACESAPVGAPKEEKPAEKPPEEPAAVSPSLTDSTTGDTSRSNLFEDAISALVTGQSYENMVTEIMSMGYEREHVIAALRASFNNPDRAVEYLLMGIPGDN--QAAAEAPQAGSTGASESSAAAAAVA--TVSTSTSSLGGHPLEFLRNQPQFQQMRQIIQQNPSLLPALLQQIGRENPQLLQQISQHQEHFIHMLNEPVLEShqGLSGSDDGASTGGAAEAGNGHMNYIQVTPQEKEAIERLKALGFPEGLVIQAYFACEKNENLAANFLLQQNFDED
>tr|A0A7L2GA06|A0A7L2GA06_NYCGR/1-378 [subseq from] UV excision repair protein RAD23 (Fragment) OS=Nyctibius grandis OX=48427 GN=Rad23b PE=3 SV=1
----------------------VKALKEKIEAEKGKDAFPVPGQKLIYAGKILNDDTALKEYKIDEKNFVVVMVTKPKAAA----GATQQSNA--TTTI-SSTTAASTPVTAPIPAAVPVPAPVPPPPAPDPVPCESAPVTAPKEEKPGEKPPEAPAVVSPSSTDSTTGDTSRSNLFEDAISALVTGQSYENMVTEIMSLGYEREQVIAALRASFNNPDRAVEYLLMGIPGDN--QAVAEHPQAASTGASPSSAVAAAVAT--IPTTTSSLGGHPLEFLRNQPQFQQMRQIIQQNPSLLPALLQQIGRENPQLLQQISQHQEHFIHMLNEPVLESrqGLSGSDDGASTGGVAEAGNGHMNYIQVTPQEKEAIERLKALGFPEGLVIQAYFACEKNENLAANFLLQQNFDED
>tr|A0A7K5WLH4|A0A7K5WLH4_9SYLV/1-378 [subseq from] UV excision repair protein RAD23 (Fragment) OS=Hylia prasina OX=208073 GN=Rad23b PE=3 SV=1
----------------------VKALKEKIESERGKDAFPVAGQKLIYAGKILNDETALKEYKIDEKNFVVVMVTKPKAAT-------GASQPSNATSIVGSTTAAPTAVAAPIPVPAPVPAPVPPPPAPDTVACEPASVSAVKEEKAEEKPPEAPAAVSPSSIDSTTGDTSRSNLFEDAISALVTGQSYENMVTEIMSMGYEREQVIAALRASFNNPDRAVEYLLMGIPGD--NQAVADPPQPPSTGASQSSAVAAAVAT--IPTTTSSLGGHPLEFLRNQPQFQQMRQIIQQNPSLLPALLQQIGRENPQLLQQISQHQEHFIHMLNEPVLESrqGLSGSDDGASTGGIGDAGNAHMNYIQVTPQEKEAIERLKALGFPEGLVIQAYFACEKNENLAANFLLQQNFDED
>tr|A0A7L4C6N3|A0A7L4C6N3_9AVES/1-378 [subseq from] UV excision repair protein RAD23 (Fragment) OS=Nyctiprogne leucopyga OX=382315 GN=Rad23b PE=3 SV=1
----------------------VKALKEKIESERGKDAFPVAGQKLIYAGKILNDDTALKEYKIDEKNFVVVMVTKPKAAA----GATQQSN--ATTAVS-STTAAPTPVTAPIPAAAPVPAPVPPPPIPDAVACESPSVSAPTEEKPAEKTAEAPAAVSPSSTDSTTGDTSRSNLFEDAISALVTGQSYENMVTEIMSMGYEREQVIAALRASFNNPDRAVEYLLMGIPGDN--QAVAEPPQEANTGASQSSAVAAAVAT--IPTTTSSLGGHPLEFLRNQPQFQQMRQIIQQNPSLLPALLQQIGRENPQLLQQISQHQEHFIHMLNEPVLDSrqGLSGSSDGASTGAVAEAGNGHMNYIQVTPQEKEAIERLKALGFPEGLVIQAYFACEKNENLAANFLLQQNFDED
>tr|A0A7K7R778|A0A7K7R778_POEAT/1-378 [subseq from] UV excision repair protein RAD23 (Fragment) OS=Poecile atricapillus OX=48891 GN=Rad23b PE=3 SV=1
----------------------VKALKEKIESERGKDAFPVAGQKLIYAGKILNDETALKEYKIDEKNFVVVMVTKPKAAAG----ASQPSNATSTVGSTTAAPTAV-AAPIPVPAPVPA--PVPPPPAPDAVACEPAPVSAPIEEKPEEKPPEAPAAISPSSIDSTTGDTSRSNLFEDAISALVTGQSYENMVTEIMSMGYEREQVIAALRASFNNPDRAVEYLLMGIPGD--NQAVADPPQPPSTGASQSSAVAAAVAT--IPTTTSSLGGHPLEFLRNQPQFQQMRQIIQQNPSLLPALLQQIGRENPQLLQQISQHQEHFIHMLNEPVLESrqGLSGSDDGASTGGIGDAGNAHMNYIQVTPQEKEAIERLKALGFPEGLVIQAYFACEKNENLAANFLLQQNFDED
>tr|A0A7K7X7U4|A0A7K7X7U4_9PASS/1-378 [subseq from] UV excision repair protein RAD23 (Fragment) OS=Mohoua ochrocephala OX=874463 GN=Rad23b PE=3 SV=1
----------------------VKALKEKIESERGKDAFPVAGQKLIYAGKILNDETALKEYKIDEKNFVVVMVTKPKAAA----GATQPSNATSTVGSTTAAPTAV---AAPIPVAAPVPAPVPPPPAPDAVACEPAPVTAPKEEKPEEKPPEAPAAVSPSSIDSTTGDTSRSNLFEDAISALVTGQSYENMVTEIMSMGYEREQVIAALRASFNNPDRAVEYLLMGIPGDN--QAVAEPPQPPSTGASQSSAVAAAVAT--IPTTTSSLGGHPLEFLRNQPQFQQMRQIIQQNPSLLPALLQQIGRENPQLLQQISQHQEHFIHMLNEPVLESrqGLSGSDDGASTGGIGDAGNAHMNYIQVTPQEKEAIERLKALGFPEGLVIQAYFACEKNENLAANFLLQQNFDED
>tr|A0A7K5LR13|A0A7K5LR13_VIRAL/1-377 [subseq from] UV excision repair protein RAD23 (Fragment) OS=Vireo altiloquus OX=34956 GN=Rad23b PE=3 SV=1
-----------------------KALKEKIESERGKDAFPVAGQKLIYAGKILNDETALKEYKIDEKNFVVVMVTKPKAAA----GATQPSNATSTVGSTTAAPTAV---AAPIPVAAPVPAPVPPPPAPDAVACEPAPVSAPKEEKPEEKPPEAPAAVSPSSIDSTTGDTSRSNLFEDAISALVTGQSYENMVTEIMSMGYEREQVIAALRASFNNPDRAVEYLLMGIPGDN--QAVAEPPQPPSTGASQSSAVAAAVAT--VPTTTSSLGGHPLEFLRNQPQFQQMRQIIQQNPSLLPALLQQIGRENPQLLQQISQHQEHFIHMLNEPVLESrqGLSGSDDGASTGGIGDAGNAHMNYIQVTPQEKEAIERLKALGFPEGLVIQAYFACEKNENLAANFLLQQNFDED
>tr|A0A7K6DZE6|A0A7K6DZE6_9PASS/1-378 [subseq from] UV excision repair protein RAD23 (Fragment) OS=Grantiella picta OX=266360 GN=Rad23b PE=3 SV=1
----------------------VKALKEKIESERGKDAFPVAGQKLIYAGKILNDETALKEYKIDEKNFVVVMVTKPKAAA----GATQPSNATSTVGSTTAAPTAV---AAPIPVAAPVPAPVPPPPAPEAVACEPAPVSTPKEEKPEEKPPEAPAAVSPSSIDSTTGDTSRSNLFEDAISALVTGQSYENMVTEIMSMGYEREQVIAALRASFNNPDRAVEYLLMGIPGDN--QAVAEPPQPPSTGASQSSAVAAAVAT--IPTTTSSLGGHPLEFLRNQPQFQQMRQIIQQNPSLLPALLQQIGRENPQLLQQISQHQEHFIHMLNEPVLESrqGLSGSDDGASTGGIGDAGNAHMNYIQVTPQEKEAIERLKALGFPEGLVIQAYFACEKNENLAANFLLQQNFDED
>tr|A0A7L0LJQ6|A0A7L0LJQ6_9SYLV/1-378 [subseq from] UV excision repair protein RAD23 (Fragment) OS=Sylvietta virens OX=208069 GN=Rad23b PE=3 SV=1
----------------------VKALKEKIESERGKDAFPVAGQKLIYAGKILNDETALKEYKIDEKNFVVVMVTKPKAAAG----GTQ---PSNATSIVGSTTAapTAVAAPIPVPA--PVPAPVPPPPAPDTVACEPAPVSAVKEEKAEEKPPEAPAAISPSSIDSTTGDTSRSNLFEDAISALVTGQSYENMVTEIMSMGYEREQVIAALRASFNNPDRAVEYLLMGIPGD--NQAVADPPQPPSTGASQSSAVAAAVAT--IPTTTSSLGGHPLEFLRNQPQFQQMRQIIQQNPSLLPALLQQIGRENPQLLQQISQHQEHFIHMLNEPVLESrqGLSGSDDGASTGGTGDAGNAHMNYIQVTPQEKEAIERLKALGFPEGLVIQAYFACEKNENLAANFLLQQNFDED
>tr|A0A7L2AUR1|A0A7L2AUR1_9GRUI/1-378 [subseq from] UV excision repair protein RAD23 (Fragment) OS=Heliornis fulica OX=54369 GN=Rad23b PE=3 SV=1
----------------------VKALKEKIESERGKDAFPVAGQKLIYAGKILNDDTALKEYKIDEKNFVVVMVTKPKAA----AGATQQSNTSTTTS---TTTAAPAAVTAPVPAAALVPVAAIPPPAPDAVTCEPAPVSTPKGEKPAEKTPEVPVAVGPSSTDSTTGDTSRSNLFEDAISALVTGQSYENMVTEIMSMGYEREQVIAALRASFNNPDRAVEYLLTGIPGDN--QAVAESPQASSTGTSQSSAVAAAVAT--IPTTTSSLGGHPLEFLRNQPQFQQMRQIIQQNPSLLPALLQQIGRENPQLLQQISQHQEHFIHMLNEPVLESpqGLSGSDDGASTGGVAEAGNSHMNYIQVTPQEKEAIERLKALGFPEGLVIQAYFACEKNENLAANFLLQQNFDED
>tr|A0A093PVJ3|A0A093PVJ3_9PASS/1-382 [subseq from] UV excision repair protein RAD23 (Fragment) OS=Manacus vitellinus OX=328815 GN=N305_13329 PE=3 SV=1
----------------------VKALKEKIESERGKDAFPIAGQKLIYAGKILNDETALKEYKIDEKNFVVVMVTKPKAA----TGVTQQSNATSTVGSTTAApTPVAAPAPAPAPVPAPVPAPVSPPPAPDEAACESAPVSAPREEKSEEKPPEAAAAVSPSSTDSTTGDTSRSNLFEDAISALVTGQSYENMVTEIMSMGYEREQVIAALRASFNNPDRAVEYLLMGIPGDN--QAVAEPPQTPSSGASQSSAVAAAVAT--IPTTTSSLGGHPLEFLRNQPQFQQMRQIIQQNPSLLPALLQQIGRENPQLLQQISQHQEHFIHMLNEPVLESrqGLSGSDDGASTGEVADAGNGHMNYIQVTPQEKEAIERLKALGFPEGLVIQAYFACEKNENLAANFLLQQNFDED
>tr|A0A7K7CTE9|A0A7K7CTE9_PHEME/1-378 [subseq from] UV excision repair protein RAD23 (Fragment) OS=Pheucticus melanocephalus OX=371919 GN=Rad23b PE=3 SV=1
----------------------VKALKEKIESERGRDAFPVAGQKLIYAGKILNDETALKEYKIDEKNFVVVMVTKPKAAA----GATQPSNVTSTAGSTTAAPTAVA-ASIPVPAPVPAPVP--PPPAPDAVACEPAPVGAPKEEKPEEKPPEAPAAVSPSSVDSTTGDTSRSNLFEDAISALVTGQSYENMVTEIMSMGYEREQVIAALRASFNNPDRAVEYLLMGIPGD--NQAVADPPQPPSTGASQSSAVAAAVAT--IPTTTSSLGGHPLEFLRNQPQFQQMRQIIQQNPSLLPALLQQIGRENPQLLQQISQHQEHFIHMLNEPVLESrqGLSGSDDGASTGGIGDAGNAHMNYIQVTPQEKEAIERLKALGFPEGLVIQAYFACEKNENLAANFLLQQNFDED
>tr|A0A851VZG5|A0A851VZG5_9PASS/1-378 [subseq from] RD23B protein (Fragment) OS=Copsychus sechellarum OX=797021 GN=Rad23b PE=4 SV=1
----------------------VRALKEKIESERGKDAFPVAGQKLIYAGKILNDETALKEYKIDEKNFVVVMVTKPKAAA----GATQLSNATSTAGSTTAAPTAV-AAPIPVPAPVPAPVP--PPPAPDAVACEPAPVSAPKEEKPEEKPPEAPAPVSPSSIDSTTGDTSRSNLFEDAISALVTGQSYENMVTEIMSMGYEREQVIAALRASFNNPDRAVEYLLMGIPGD--NQAVADPPQPPSTGASQSSAVAAAVAT--IPTTTSSLGGHPLEFLRNQPQFQQMRQIIQQNPSLLPALLQQIGRENPQLLQQISQHQEHFIHMLNEPVLETRQslSGSDDGASTGGIGDAGNAHMNYIQVTPQEKEAIERLKALGFPEGLVIQAYFACEKNENLAANFLLQQNFDED
>tr|A0A851RG33|A0A851RG33_TYCCO/1-378 [subseq from] RD23B protein (Fragment) OS=Tychaedon coryphoeus OX=614051 GN=Rad23b PE=4 SV=1
----------------------VRALKEKIESERGKDAFPVAGQKLIYAGKILNDETALKEYKIDEKNFVVVMVTKPKAAA----GATQLSNATSTAGSTTAAPTAV-AAPIPVPAPAPAPVPP--PPAPDAVACEPAPVSAPKEEKPEEKPPEAPAPVSPSSIDSTTGDTSRSNLFEDAISALVTGQSYENMVTEIMSMGYEREQVIAALRASFNNPDRAVEYLLMGIPGD--NQAVADPPQPPSTGASQSSAVAAAVAT--ISTTASSLGGHPLEFLRNQPQFQQMRQIIQQNPSLLPALLQQIGRENPQLLQQISQHQEHFIHMLNEPVLETRQslSGSDDGASTGGIGDAGNAHMNYIQVTPQEKEAIERLKALGFPEGLVIQAYFACEKNENLAANFLLQQNFDED
>tr|A0A7L1EAE6|A0A7L1EAE6_OENON/1-377 [subseq from] UV excision repair protein RAD23 (Fragment) OS=Oenanthe oenanthe OX=279966 GN=Rad23b PE=3 SV=1
-----------------------KALKEKIESERGKDAFPVAGQKLIYAGKILNDETALKEYKIDEKNFVVVMVTKPKAAA----GATQPSNATSTVGSTTAAPTAVA-APIPVPAPVP--APVPPPPASDAVACEPASVSAPKEEKPEEKPPEAPAPVSPSSIDSTTGDTSRSNLFEDAISALVTGQSYENMVTEIMSMGYEREQVIAALRASFNNPDRAVEYLLMGIPGDH--QAVADPPQPPSTGASQSSAVAAAVAT--IPTTTSSLGGHPLEFLRNQPQFQQMRQIIQQNPSLLPALLQQIGRENPQLLQQISQHQEHFIHMLNEPVLESrqGLSGSDDGASTGGIGDAGNAHMNYIQVTPQEKEAIERLKALGFPEGLVIQAYFACEKNENLAANFLLQQNFDED
>tr|A0A7K5KJA5|A0A7K5KJA5_9TYRA/1-378 [subseq from] UV excision repair protein RAD23 (Fragment) OS=Mionectes macconnelli OX=254557 GN=Rad23b PE=3 SV=1
----------------------VKALKEKIESERGKDAFPIAGQKLIYAGKILNDETALKEYKIDEKNFVVVMVTKPKAAT----GATQQSNATST---VGSTTATPTPAPAPAPAPAPVPAPVPPPPAPDEAACESVPVSAPQEEKPEEKPPEAAAAVSPSSTDSTTGDTSRSNLFEDAISALVTGQSYENMVTEIMSMGYEREQVIAALRASFNNPDRAVEYLLMGIPGDN--QAVAEPPQTPSSGASQSSAVAAAVAT--IPTTTSSLGGHPLEFLRNQPQFQQMRQIIQQNPSLLPALLQQIGRENPQLLQQISQHQEHFIHMLNEPVLESrqGLSGSDDGASTGEVADAGNGHMNYIQVTPQEKEAIERLKALGFPEGLVIQAYFACEKNENLAANFLLQQNFDED
>tr|A0A851WXB0|A0A851WXB0_9CORV/1-378 [subseq from] RD23B protein (Fragment) OS=Corvus moneduloides OX=1196302 GN=Rad23b PE=4 SV=1
----------------------VKALKEKIESERGKDAFPVAGQKLIYAGKILNDETALKEYKIDEKNFVVVMVTKPKAAA----GATQPSNATSTVGSTTAAPTAV---AAPIPVAAPVPAPVPPPPAPDAVACEPAPVSAPKEEKPEEKPPEAPAAVSPSSIDSTTGDTSRSNLFEDAISALVTGQSYENMVTEIMSMGYEREQVIAALRASFNNPDRAVEYLLMGIPGDN--QAVAEPPQPPSTGASQSSAVAAAVAT--IPTTASSLGGHPLEFLRNQPQFQQMRQIIQQNPSLLPALLQQIGRENPQLLQQISQHQEHFIHMLNEPVLESrqGLSGSDDGASTGGIGDAGNAHMNYIQVTPQEKEAIERLKALGFPEGLVIQAYFACEKNENLAANFLLQQNFDED
>tr|A0A7L1YLT0|A0A7L1YLT0_9PASS/1-382 [subseq from] UV excision repair protein RAD23 (Fragment) OS=Scytalopus superciliaris OX=312124 GN=Rad23b PE=3 SV=1
----------------------VKALKEKIESERGKDAFPVAGQKLIYAGKILNDETALKEYKIDEKNFVVVMVTKPKAAT----GATQQSNATSTVG-SASAAPTPAAAPAPAPAAVPAPVPAPVPPppAPDEAACESVPVSAPREEKPEEKPPEAAAAVSPSSTDSTTGDTSRSNLFEDAISALVTGQSYENMVTEIMSMGYEREQVIAALRASFNNPDRAVEYLLMGIPGDN--QAAAEPPQTASTGTSQSSAVAAAVAT--IPTTTSSLGGHPLEFLRNQPQFQQMRQIIQQNPSLLPALLQQIGRENPQLLQQISQHQEHFIHMLNEPVLESrqGLSGSDDGASTGEVADAGNGHMNYIQVTPQEKEAIERLKALGFPEGLVIQAYFACEKNENLAANFLLQQNFDED
>tr|A0A803V2P9|A0A803V2P9_FICAL/69-446 [subseq from] Uncharacterized protein OS=Ficedula albicollis OX=59894 PE=4 SV=1
----------------------VKALKEKIESERGKDAFPVAGQKLIYAGKILNDETALKEYKIDEKNFVVVMVTKPKAAA----GATQPSNATSTVGSTTAAPTAVA-APIPVPVPVPAPVP--PPPAPDAVACEPASVSAPKEEKPEEKPPEAPAPVSPSSIDSTTGDTSRSNLFEDAISALVTGQSYENMVTEIMSMGYEREQVIAALRASFNNPDRAVEYLLMGIPGD--NQAVADPPQPPSTGASQSSAVAAAVAT--IPTTTSSLGGHPLEFLRNQPQFQQMRQIIQQNPSLLPALLQQIGRENPQLLQQISQHQEHFIHMLNEPVLESrqGLSGSDDGASTGGIGDAGNAHMNYIQVTPQEKEAIERLKALGFPEGLVIQAYFACEKNENLAANFLLQQNFDED
>tr|A0A7L4G1C7|A0A7L4G1C7_9COLU/1-378 [subseq from] UV excision repair protein RAD23 (Fragment) OS=Alopecoenas beccarii OX=262131 GN=Rad23b PE=3 SV=1
----------------------VKALKEKIETERGKDAFPVAGQKLIYAGKILNDDTALKEYKIDEKNFVVVMVTKPKAAA----GATQQSN--ATSAV-SSTTAAAVPVTAPVPTAAPVPDPVPPPPAPDEVACESAPVSAPQEEKPAEKTPETPAAISPSSAESTTGDTSRSNLFEDAISALVTGQSYENMVTEIMSMGYEREQVIAALRASFNNPDRAVEYLLMGIPGDN--QAVAEPSQAASTGASQSSAVATSVAT--IPTTTSSLGGHPLEFLRNQPQFQQMRQIIQQNPSLLPALLQQIGRENPQLLQQISQHQEHFIHMLNEPAVESrqGLSGSDDGASTGGVAEAGNGHMNYIQVTPQEKEAIERLKALGFPEGLVIQAYFACEKNENLAANFLLQQNFDED
>tr|A0A7K7SXG0|A0A7K7SXG0_9TYRA/1-386 [subseq from] UV excision repair protein RAD23 (Fragment) OS=Sapayoa aenigma OX=239371 GN=Rad23b PE=3 SV=1
----------------------VKALKEKIESERGKDAFPVAGQKLIYAGKILNDDTALKEYKIDEKNFVVVMVTKPKAAAGATQQPNATSTAGSTTAAPTPVAAP-VPAPAPVPAPMPAPVPAPVPppPAPDEAVCESVPVSAPREEKPEEKPPEAAAVVSPSSTDSTTGDTSRSNLFEDAISALVTGQSYENMVTEIMSMGYEREQVIAALRASFNNPDRAVEYLLMGIPGDN--QAVAEPPQTASTGASQSSAVAAAVAT--IPTTTNSLGGHPLEFLRNQPQFQQMRQIIQQNPSLLPALLQQIGRENPQLLQQISQHQEHFIHMLNEPVLESrqGLSGSDDGVSTGEVADAGNGHMNYIQVTPQEKEAIERLKALGFPEGLVIQAYFACEKNENLAANFLLQQNFDED
>tr|A0A7L3CML9|A0A7L3CML9_PELUR/1-374 [subseq from] UV excision repair protein RAD23 (Fragment) OS=Pelecanoides urinatrix OX=37079 GN=Rad23b_1 PE=3 SV=1
----------------------VKALKEKIESERGKDAFPVAGQKLIYAGKILNDDTALKEYKIDEKNFVVVMVTKPKAAAGVA----QHS--NATTAIS-STTAAPTPVTAPIPAAAPVPAPVPPPPAPDAVACE----SSPKEEKPAEKPLEAPGAVSPSSTDSTTGDTSRSNLFEDAISALVTGQSYENMVTEIMSMGYEREQVIAALRASFNNPDRAVEYLLMGIPGDN--QAVAEPPPAASTGASQSSAVAAAVAT--IPTTTSSLGGHPLEFLRNQPQFQQMRQIIQQNPSLLPALLQQIGRENPQLLQQISQHQEHFIHMLNEPVLESrqGLSGSDDGASAGGVAEGGNGHMNYIQVTPQEKEAIERLKALGFPEGLVIQAYFACEKNENLAANFLLQQNFDED
>tr|A0A7K6WHD2|A0A7K6WHD2_STECA/1-377 [subseq from] UV excision repair protein RAD23 (Fragment) OS=Steatornis caripensis OX=48435 GN=Rad23b PE=3 SV=1
----------------------VKALKEKIESEKGEDAFPVAGQKLIYAGKILNDDTALKEYEIDEKNFVVVMVTKPKAA----AGITQQSN--ATTAIGS---TTAAATPVTEPITAATSVPAPAPPSTAPgaVACECAPVSAPKEENPTVKPPEVPAAVSPSLTDSTTGDTSRSNLFEDAISALVTGQSYENMVTEIMSMGYEREQVIAALRASFNNPDRAVEYLLMGIPGD---QAVAEAPQAASTGASQSSAVAAAVAT--VSTTTSSLGGHPLEFLRNQPQFQQMRQIIQQNPSLLPALLQQIGRENPQLLQQISQHQEHFIQMLNEPVVEShqGLSGSDDGASTGGAAEAGSGHMNYIQVTPQEKEAIERLKALGFPEGLVIQAYFACEKNENLAANFLLQQNFDED
>tr|A0A7K9XRF8|A0A7K9XRF8_9GRUI/1-385 [subseq from] UV excision repair protein RAD23 (Fragment) OS=Psophia crepitans OX=54359 GN=Rad23b PE=3 SV=1
----------------------VKALKEKIESERGKDAFPVAGQKLIYAGKILNDDTALKEYKIDEKNFVVVMVTKPKAA----AGTTQQSNVTTTISST-MTAPEATeapapvTAPTPAAaAAAPLPAPVPPPPAPDAVTYESAPASAPKEEKPAEKPPEVPAAVNLSSTDSTTGDTSRSNLFEDAISALVTGQSYENMVTEIMSMGYEREQVIAALRASFNNPDRAVEYLLMGIPGDNQA----EPPQAASTGASQSSAVAAAVAT--IPTTTSSLGGHPLEFLRNQPQFQQMRQIIQQNPSLLPALLQQIGRENPQLLQQISQHQEHFIHMLNEPVLESrqGLVGSDVGASTGGVAEAGNGHMNYIQVTPQEKEAIERLKALGFPEGLVIQAYFACEKNENLAANFLLQQNFDED
>tr|A0A7K6FPL9|A0A7K6FPL9_9CORV/1-378 [subseq from] UV excision repair protein RAD23 (Fragment) OS=Daphoenositta chrysoptera OX=254528 GN=Rad23b PE=3 SV=1
----------------------VKALKEKIESERGKDAFPVAGQKLIYAGKILNDETALKEYKIDEKNFVVVMVTKPKAAAG----ATQP---SNATSAVGSTTAAPTAVAAPIPVAAPVPAPVSPPPAPDAVACEPAPVTAPKEEKPEEKPPEAPAAVSPSSIDSTTGDTSRSNLFEDAISALVTGQSYENMVTEIMSMGYEREQVIAALRASFNNPDRAVEYLLMGIPGDN--QAAAEPPQPPSTGASQSSAVAAAVAT--IPTTTSSLGGHPLEFLRNQPQFQQMRQIIQQNPSLLPALLQQIGRENPQLLQQISQHQEHFIHMLNEPVLESRQalSGSDDGASTGGIGDAGNAHMNYIQVTPQEKEAIERLKALGFPEGLVIQAYFACEKNENLAANFLLQQNFDED
>tr|A0A7K5RJQ4|A0A7K5RJQ4_LANLU/1-378 [subseq from] UV excision repair protein RAD23 (Fragment) OS=Lanius ludovicianus OX=28713 GN=Rad23b PE=3 SV=1
----------------------VKALKEKIESERGKDAFPVAGQKLIYAGKILNDETALKEYKIDEKNFVVVMVTKPKAAA----GATQPSNATSTVGSTAAAPTAVA-A--PIPVAAPVPAPVPPPPAPDAVACEPAPVSAPKEEKPEKKPPEAPAAVSPSSTDSTTGDTSRSNLFEDAISALVTGQSYENMVTEIMSMGYEQEQVIAALRASFNNPDRAVEYLLMGIPGDN--QAVAEPPQPPSTGASQSSAVAAAVAT--IPTTTSSLGGHPLEFLRNQPQFQQMRQIIQQNPSLLPALLQQIGRENPQLLQQISQHQEHFIHMLNEPVLESrqGLSGSDDGASSGGVGDTGNAHMNYIQVTPQEKEAIERLKALGFPEGLVIQAYFACEKNENLAANFLLQQNFDED
>tr|A0A7L2KBV9|A0A7L2KBV9_9PASS/1-378 [subseq from] UV excision repair protein RAD23 (Fragment) OS=Zosterops hypoxanthus OX=2485327 GN=Rad23b PE=3 SV=1
----------------------VKALKEKIESERGKDAFPVAGQKLIYAGKILNDETALKEYKIDEKNFVVVMVTKPKAAA----GATQ---PSNGTPIVGSTTAAPTavAAPIPVP--APVPAPVPPPPAPDTVACEPAPVSAVKEEKAEEKPPEAPAAVSPSSIDSTTGDTSRSNLFEDAISALVTGQSYENMVTEIMSMGYEREQVIAALRASFNNPDRAVEYLLMGIPGDN--QAAADPPQPPSTGASQSSAVAAAVAT--IPTTTSSLGGHPLEFLRNQPQFQQMRQIIQQNPSLLPALLQQIGRENPQLLQQISQHQEHFIHMLNEPVLESrqGLSGSDDGASTGGIGDVGNAHMNYIQVTPQEKEAIERLKALGFPEGLVIQAYFACEKNENLAANFLLQQNFDED
>tr|A0A7L4EPE4|A0A7L4EPE4_HIRRU/1-378 [subseq from] UV excision repair protein RAD23 (Fragment) OS=Hirundo rustica OX=43150 GN=Rad23b PE=3 SV=1
----------------------VKALKEKIESERGKDAFPVAGQKLIYAGKILNDETALKEYKIDEKNFVVVMVTKPKAAA----GATQPSNAASIVGSTTAAPTAVA-APIPVPAPVPASVPP--PPAPDTVACEPVPVSAAKEEKAEEKPPEAPAAVSPSSIDSTTGDTSRSNLFEDAISALVTGQSYENMVTEIMSMGYEREQVIAALRASFNNPDRAVEYLLMGIPGDN--QAVAETPQPPSTGASQSSAVAAAVAT--IPTTTSSLGGHPLEFLRNQPQFQQMRQIIQQNPSLLPALLQQIGRENPQLLQQISQHQEHFIHMLNEPVLESrqGLSGSDDGASTGGTGDAGSAHMNYIQVTPQEKEAIERLKALGFPEGLVIQAYFACEKNENLAANFLLQQNFDED
>tr|Q505M5|Q505M5_XENLA/1-419 [subseq from] UV excision repair protein RAD23 OS=Xenopus laevis OX=8355 GN=rad23b.L PE=2 SV=1
MQITLKTLQQQTFKIDIDAEETVKALKEKIELEKGKDAFPVAGQKLIYAGKILNDDIALKEYKIDEKNFVVVMVTKPKGAscsSAPSPATSQPASAASPAPASpPLTYTPIARQNAPIPLPVPFSLPTVPTPAAPT--SEPSTTTAPEEEKPEEKTVSPPETVSPSSTEcSLPTDSSRPSIFEDATSALVTGQSYENMVTEIMSMGYEREQVIAALRASFNNPDRAVEYLLMGIPSDREDQAVAEPPEALSSTptlTPpltqpltQPLPAAAGAAATTTTPSTPSTGGNPLDFLQNQPQFQQMRQIIQQNPSLLPALLQQIGRENPSLLQQISQHQEQFIQMLNDPVPEGGREGGG---GRGVAAEAGSGHMNYIQVTPQEKEAIERLKALGFPEGLVIQAYFACEKNENLAANFLLQQNFDDD
>tr|A0A3Q2KY09|A0A3Q2KY09_HORSE/1-85 [subseq from] Uncharacterized protein OS=Equus caballus OX=9796 PE=3 SV=1
MRVTLKTLQQETFKIDIDPEETVKALEEKIESEKGKDAFPVAGQKLIYAGKILNDDTALKEYKIDEKNFVVVMVTKPKAVTTPAP------------------------------------------------------------------------------------------------------------------------------------------------------------------------------------------------------------------------------------------------------------------------------------------------------------------------------------
>tr|A0A3Q2KY09|A0A3Q2KY09_HORSE/83-319 [subseq from] Uncharacterized protein OS=Equus caballus OX=9796 PE=3 SV=1
------------------------------------------------------------------------------------------------------------PAPTPAPALAPTPTPASITPASATASSEPAPASATKQEKPAEKPAETPVATSPTSTDCTSGDSSRSNLFEDATSALVTGQSYENMVAEIMSMGCEREQVIAALRASFNNPDRAVEYLFMGIPGDRESQAVVDPPPAASTGAPQSS-VAAAAATTTATTTTTSSGGHPLEFLRNQPQFQQMRQIIQQNPSLLPALLQQIGPENPQLLQQISQHQEHFIQMLNEPVQEAGGQGGGGGGGS---------------------------------------------------------------
>tr|A0A7K6PX17|A0A7K6PX17_9CORV/1-378 [subseq from] UV excision repair protein RAD23 (Fragment) OS=Ifrita kowaldi OX=461245 GN=Rad23b PE=3 SV=1
----------------------VKALKEKIESERGKDAFPVAGQKLIYAGKILNDETALKEYKIDEKNFVVVMVTKPKAAA----GATQPSNATSTVGSTTAAPTAVA-APIPVAASVPAPVPP--PPAPDAVACEPAPVSAPKEEKPEEKPPEAPAAVSPSSIDSTTGDTSRSNLFEDAISALVTGQSYENMVTEIMSMGYEREQVIAALRASFNNPDRAVEYLLMGIPGDN--QAVAEPPQPPSTGASQSSAVAAAVAT--IPTTASSLGGHPLEFLRNQPQFQQMRQIIQQNPSLLPALLQQIGRENPQLLQQISQHQEHFIHMLNEPVLESrqGLSGSDDGASTGGIGDAGNAHMNYIQVTPQEKEAIERLKALGFPEGLVIQAYFACEKNENLAANFLLQQNFDED
>tr|A0A7L4L4J4|A0A7L4L4J4_9CORV/1-378 [subseq from] UV excision repair protein RAD23 (Fragment) OS=Callaeas wilsoni OX=1347786 GN=Rad23b PE=3 SV=1
----------------------VKALKEKIESERGKDAFPVAGQKLIYAGKILNDETALKEYKIDEKNFVVVMVTKPKAAA----GATQPSNATSTVGSTTAAPTAV---AAPIPVAAPVPAPVPPPPAPDAVACEPAPVSAPKEEKLEEKPPEAPAAVSPSSIDSTTGDTSRSNLFEDAISALVTGQSYENMVTEIMSMGYEREQVIAALRASFNNPDRAVEYLLMGIPGDN--QAVAEPPQPPSTGASQSSAVAAAVAT--IPTTTSSLGGHPLEFLRNQPQFQQMRQIIQQNPSLLPALLQQIGRENPQLLQQISQHQEHFIHMLNEPVLESrqGLSGSDDGASTGGIGDAGNAHMNYIQVTPQEKEAIERLKALGFPEGLVIQAYFACEKNENLAANFLLQQNFDED
>tr|A0A7L3UBE5|A0A7L3UBE5_URIAL/1-379 [subseq from] UV excision repair protein RAD23 (Fragment) OS=Uria aalge OX=13746 GN=Rad23b PE=3 SV=1
----------------------VKALKEKIESERGKDAFPVSGQKLIYAGKILNDDTALKEYKIDEKNFVVVMVTKPKAAA----GATQQSD--ATTA-ASSTTAAPAPATAPIPAAAPVPAPVPPPPAPNVVACESTPVSAPKEENPAEKPPEAPATVSPSSTDSTTGDTSRSNLFEDAISALVTGQSYENMVTEIMSMGYEREQVIAALRASFNNPDRAVEYLLMGIPGDN--QAVAEPPQAATTGASQSSAVAASVAA--IPTTTSSLGGHPLEFLRNQPQFQQMRQIIQQNPSLLPALLQQIGRENPQLLQQISQHQEHFIHMLNEPVLDSrqGLSGNDDGVSTGGIvAESGNGRMNYIQVTPQEKEAIERLKALGFPEGLVIQAYFACEKNENLAANFLLQQNFDED
>tr|A0A7L4J0K0|A0A7L4J0K0_9PASS/1-377 [subseq from] UV excision repair protein RAD23 (Fragment) OS=Pomatorhinus ruficollis OX=932028 GN=Rad23b PE=3 SV=1
----------------------VKALKEKIESERGKDAFPVAGQKLIYAGKILNDETALKEYKIDEKNFVVVMVTKPKAAA----GATQPS---NATSIVGSTTAapTAVAAPIPVPAPVPAPVPPPAAP--DTVACEPAPVSAVKEEKAEEKPPEAPAAVSPSSIDSTTGDTSRSNLFEDAISALVTGQSYENMVTEIMSMGYEREQVIAALRASFNNPDRAVEYLLMGIPGD--NQAVADPPQPPSTGASQSSAVAAAVAT--IPTTTSSLGGHPLEFLRNQPQFQQMRQIIQQNPSLLPALLQQIGRENPQLLQQISQHQEHFIHMLNEPVLESrQGLSGSDDGASTGGIDAGNAHMNYIQVTPQEKEAIERLKALGFPEGLVIQAYFACEKNENLAANFLLQQNFDED
>tr|A0A7K7G6A8|A0A7K7G6A8_ERIRU/1-378 [subseq from] UV excision repair protein RAD23 (Fragment) OS=Erithacus rubecula OX=37610 GN=Rad23b PE=3 SV=1
----------------------VKALKEKIESERGKDAFPVAGQKLIYAGKILNDETALKEYKIDEKNFVVVMVTKPKAAA----GATQPSNATSTVGSTTAAPTAV---ATPIPVPAPVPAPVPPPPAPDAMACEPAIVSAPKEEKPEEKPPEAPAPVSPSSIDSTTGDASRSNLFEDAISALVTGQSYENMVTEIMSMGYEREQVIAALRASFNNPDRAVEYLLMGIPGD--NQAVADPPQPPSTGASQSSEVAAAVAT--IPTTTSSLGGHPLEFLRNQPQFQQMRQIIQQNPSLLPALLQQIGRENPQLLQQISQHQEHFIHMLNEPVLESrqGLSGSDDGASTGGIGDAGSAHMNYIQVTPQEKEAIERLKALGFPEGLVIQAYFACEKNENLAANFLLQQNFDED
>tr|A0A7K9YYN1|A0A7K9YYN1_9GALL/1-378 [subseq from] UV excision repair protein RAD23 (Fragment) OS=Odontophorus gujanensis OX=886794 GN=Rad23b PE=3 SV=1
----------------------VKALKEKIESERGKDAFPVAGQKLIYAGKILNDDTALKEYEIDEKNFVVVMVTKPKVAAT----TTQQTNSTSGISMTTAAPTPV-SAPT--PAAAPAPAPVPTTPAPAAAACESAPVSTPKEEKPAEKPPEAPTAVGLSTSESTAGDTSRSNLFEDAISALVTGQSYENMVTEIMSMGYEREQVIAALRASFNNPDRAVEYLLMGIPGDN--QAVAEPTQAASTGTSQSSAVAAAVATIP--STASSLGGHPLEFLRNQPQFQQMRQIIQQNPSLLPALLQQIGRENPQLLQQISQHQEHFIHMLNEPVIESrqGLSGSDDGASTGGVAEAGNGHMSYIQVTPQEKEAIERLKALGFPEGLVIQAYFACEKNENLAANFLLQQNFDED
>tr|A0A093GZ94|A0A093GZ94_DRYPU/1-379 [subseq from] UV excision repair protein RAD23 (Fragment) OS=Dryobates pubescens OX=118200 GN=N307_00236 PE=3 SV=1
----------------------VKALKEKIESERGQDAFPVAGQKLIYAGKILNDDTALKEYKIDEKNFVVVMVTKPKAA----AGVTQQ--PNATTAVS-LTTAAPSPATAPVPAAAPVPAPVPPPPVLDAVACESEPVSALEEEKPVEDpPAEAPAALSSLATDSTTGDTSRSNLFEDAISALVTGQSYENMVTEIMSMGYEREQVIAALRASFNNPDRAVEYLLMGIPGDN--QAVAEPPQASNTGAPQSSAVAASVAT--IPTTTSSLGGHPLEFLRNQPQFQQMRQIIQQNPSLLPALLQQIGRENPQLLQQISQHQEHFIHMLNEPVLESrqGLSSSDDGASTGGVVEAGNGHMNYIQVTPQEKEAIERLKALGFPEGLVIQAYFACEKNENLAANFLLQQNFDED
>tr|A0A6J0GIH8|A0A6J0GIH8_9PASS/17-400 [subseq from] UV excision repair protein RAD23 OS=Lepidothrix coronata OX=321398 GN=RAD23B PE=3 SV=1
--------------------RQVKALKEKIESERGKDAFPIAGQKLIYAGKILNDETALKEYKIDEKNFVVVMVTKPKAAT----GVTQQSNATSTVGSTtAAPAPAPAPAPAPAPVPAPVPAPVSPPPAPDEAACESAPVSTPREEKSEEKPPEAAAAVSPSSTDSTTGDTSRSNLFEDAISALVTGQSYENMVTEIMSMGYEREQVIAALRASFNNPDRAVEYLLMGIPGDN--QAVAEPPQTPSSGASQSSAVAAAVAT--IPTTTSSLGGHPLEFLRNQPQFQQMRQIIQQNPSLLPALLQQIGRENPQLLQQISQHQEHFIHMLNEPVLESrqGLSGSDDGASTGEVADAGNGHMNYIQVTPQEKEAIERLKALGFPEGLVIQAYFACEKNENLAANFLLQQNFDED
>tr|A0A7K9WB61|A0A7K9WB61_9PASS/1-378 [subseq from] UV excision repair protein RAD23 (Fragment) OS=Rhipidura dahli OX=667186 GN=Rad23b PE=3 SV=1
----------------------VKALKEKIESERGKDAFPVAGQKLIYAGKILNDETALKEYKIDEKNFVVVMVTKPKAAA----GATQPSNATSTVGSTTAAPTAV---AAPIPVAAPVPAPVPPPPAPDAVACEPAPVSAPKEEKAEEKPPEAPAAVSPSSIDSTTGDTSRSNLFEDAISALVTGQSYENMVTEIMSMGYEREQVIAALRASFNNPDRAVEYLLMGIPGDN--QAVAEPPQPPSTGASQSSAVAAAVAT--IPTTTGSLGGHPLEFLRNQPQFQQMRQIIQQNPSLLPALLQQIGRENPQLLQQISQHQEHFIHMLNEPVLESrqGLSGSDDGASTGGIGDAGNAHMNYIQVTPQEKEAIERLKALGFPEGLVIQAYFACEKNENLAANFLLQQNFDED
>tr|A0A1L8HXY0|A0A1L8HXY0_XENLA/1-419 [subseq from] UV excision repair protein RAD23 OS=Xenopus laevis OX=8355 GN=XELAEV_18006748mg PE=1 SV=1
MQITLKTLQQQTFKIDIDAEETVKALKEKIELEKGKDAFPVAGQKLIYAGKILNDDIALKEYKIDEKNFVVVMVTKPKGAscsSAPSPATSQPASAaAPAPASPPLTYTPIARQNAPIPLPVPFSLPTVPTPAA--PISEPSTTTAPEEEKPEEKTVSPPETVSPSSTEcSLPTDSSRPSIFEDATSALVTGQSYENMVTEIMSMGYEREQVIAALRASFNNPDRAVEYLLMGIPSDREDQAVAEPPEALSSTptlTPpltqpltQPLPAAAGAAATTTTPSTPSTGGNPLDFLQNQPQFQQMRQIIQQNPSLLPALLQQIGRENPSLLQQISQHQEQFIQMLNDPVPEGGREGGG---GRGVAAEAGSGHMNYIQVTPQEKEAIERLKALGFPEGLVIQAYFACEKNENLAANFLLQQNFDDD
>tr|A0A7K9A8G7|A0A7K9A8G7_9PASS/1-381 [subseq from] UV excision repair protein RAD23 (Fragment) OS=Grallaria varia OX=117165 GN=Rad23b PE=3 SV=1
----------------------VKALKEKIESERGKDAFPVAGQKLIYAGKILNDETALKEYKIDEKNFVVVMVTKPKAAT----GATQQSNATSTVGSTSAAPTpAAAPAPAPAPVPAPVPAPVPPPPAPDEAACESVPVSAPREEKPEEKPPEAAAAVSPSSTDSTTGDTSRSNLFEDAISALVTGQSYENMVTEIMSMGYEREQVIAALRASFNNPDRAVEYLLMGIPGDN--QAAAEPPQTASTGTSQSSAVAAAVATI---PTTNSLGGHPLEFLRNQPQFQQMRQIIQQNPALLPALLQQIGRENPQLLQQISQHQEHFIHMLNEPVLESrqGLSGSGDGASTGEAADAGNGHMNYIQVTPQEKEAIERLKALGFPEGLVIQAYFACEKNENLAANFLLQQNFDED
>tr|A0A7K7KAQ6|A0A7K7KAQ6_AGEPH/1-378 [subseq from] UV excision repair protein RAD23 (Fragment) OS=Agelaius phoeniceus OX=39638 GN=Rad23b PE=3 SV=1
----------------------VKALKEKIESERGKDAFPVAGQKLIYAGKILNDETALKEYKIDEKNFVVVMVTKPKAA----AGVTQPSNATSTVGSTTAAPTAVA-APIPVPAPVPAPVPPP--PVPDAVACEPAPVSAPKEETQEEKPPEAPAALSPSSIDSTTGDTSRSNLFEDAISALVTGQSYENMVTEIMSMGYEREQVIAALRASFNNPDRAVEYLLMGIPGD--NQAVADPPQPPSTGASQSSAVAAAVAT--IPTTTSSLGGHPLEFLRNQPQFQQMRQIIQQNPSLLPALLQQIGRENPQLLQQISQHQEHFIHMLNEPVLESrqGLSGSDDGASTGGIGDVGNAHMNYIQVTPQEKEAIERLKALGFPEGLVIQAYFACEKNENLAANFLLQQNFDED
>tr|A0A7K8QUW7|A0A7K8QUW7_9PASS/1-386 [subseq from] UV excision repair protein RAD23 (Fragment) OS=Smithornis capensis OX=363769 GN=Rad23b PE=3 SV=1
----------------------VKALKEKIESERGKDAFPVAGQKLIYAGKILNDDTALKEYKIDEKNFVVVMVTKPKAATGVTQQPNATSTAGSTTAAPTPVPT-PVPAPSPVPALMPAPVPAPVPPPPApdEAVCESGPVSAAREEKPEEKGPEAAAVVSPSSTDSTTGDTSRSNLFEDAISALVTGQSYENMVTEIMSMGYERERVIAALRASFNNPDRAVEYLLMGIPGDN--QAVAEPPQTPSSGASQSSAVAAAVATIPAT--TNSLGGHPLEFLRNQPQFQQMRQIIQQNPSLLPALLQQIGRENPQLLQQISQHQEHFIHMLNEPVLESrqGLSGSDDGVSTGEVADAGNGHMNYIQVTPQEKEAIERLKALGFPEGLVIQAYFACEKNENLAANFLLQQNFDED
>tr|A0A3Q1LND7|A0A3Q1LND7_BOVIN/1-85 [subseq from] UV excision repair protein RAD23 OS=Bos taurus OX=9913 PE=3 SV=1
MLVTLKTLQQQTFKIDIDPDETVRALKEKIESEKGKDAFPVAGQKLIYAGKILNDDTALKEYKIDEKNFMVVMVTKPKA---PAPAPT---------------------------------------------------------------------------------------------------------------------------------------------------------------------------------------------------------------------------------------------------------------------------------------------------------------------------------
>tr|A0A3Q1LND7|A0A3Q1LND7_BOVIN/79-196 [subseq from] UV excision repair protein RAD23 OS=Bos taurus OX=9913 PE=3 SV=1
-------------------------------------------------------------------------------------------------------------APAPAPTSAPTSTPASVTPAPTTASSEPAPASAAKQEKPAERPVETPVATTPTSTDSTSGDSSRSNLFEDATSALVTGQSYENMVTEIMSMGDEREQVIAALRASFNNPDRAVVYLLI--------------------------------------------------------------------------------------------------------------------------------------------------------------------------------------
>tr|A0A3Q1LND7|A0A3Q1LND7_BOVIN/197-334 [subseq from] UV excision repair protein RAD23 OS=Bos taurus OX=9913 PE=3 SV=1
------------------------------------------------------------------------------------------------------------------------------------------------------------------------------------------------------------------------------------------------------------------------------SGGHPLEFLRNQPQFQQMRQIIQQNPSLLPALLQQIGRENPQLLQQISQHQEHFIQMLNEPVQEAGGQGGGGGGGSGGIAEAGSGHMNYIQVTPQEKEAIERLKASGFPEGLVIHAYFACEK-ENLAANFLLQQNFDED
>tr|A0A4W2DPA1|A0A4W2DPA1_BOBOX/1-85 [subseq from] UV excision repair protein RAD23 OS=Bos indicus x Bos taurus OX=30522 PE=3 SV=1
MLVTLKTLQQQTFKIDIDPDETVRALKEKIESEKGKDAFPVAGQKLIYAGKILNDDTALKEYKIDEKNFMVVMVTKPKA---PAPAPT---------------------------------------------------------------------------------------------------------------------------------------------------------------------------------------------------------------------------------------------------------------------------------------------------------------------------------
>tr|A0A4W2DPA1|A0A4W2DPA1_BOBOX/79-196 [subseq from] UV excision repair protein RAD23 OS=Bos indicus x Bos taurus OX=30522 PE=3 SV=1
-------------------------------------------------------------------------------------------------------------APAPAPTSAPTSTPASVTPAPTTASSEPAPASAAKQEKPAERPVETPVATTPTSTDSTSGDSSRSNLFEDATSALVTGQSYENMVTEIMSMGDEREQVIAALRASFNNPDRAVVYLLI--------------------------------------------------------------------------------------------------------------------------------------------------------------------------------------
>tr|A0A4W2DPA1|A0A4W2DPA1_BOBOX/197-334 [subseq from] UV excision repair protein RAD23 OS=Bos indicus x Bos taurus OX=30522 PE=3 SV=1
------------------------------------------------------------------------------------------------------------------------------------------------------------------------------------------------------------------------------------------------------------------------------SGGHPLEFLRNQPQFQQMRQIIQQNPSLLPALLQQIGRENPQLLQQISQHQEHFIQMLNEPVQEAGGQGGGGGGGSGGIAEAGSGHMNYIQVTPQEKEAIERLKASGFPEGLVIHAYFACEK-ENLAANFLLQQNFDED
>tr|A0A7K6DNV2|A0A7K6DNV2_9PASS/1-378 [subseq from] UV excision repair protein RAD23 (Fragment) OS=Origma solitaria OX=720586 GN=Rad23b PE=3 SV=1
----------------------VKALKEKIETERGKDAFPVAGQKLIYAGKILNDETALKEYKIDEKNFVVVMVTKPKAAA----GATQPSNATSTVG---STTAAPTAVASPIPVAAPVPAPVPPPPAPDAVACEPTPVSAPKEEKPEEKPPEAPDAVSPSSIDSTTSDTSRSNLFEDAISALVTGQSYENMVTEIMSMGYEREQVIAALRASFNNPDRAVEYLLMGIPGDN--QAVAEPPQPPSTGASQSSAVAAAVAT--IPTTTSSLGGHPLEFLRNQPQFQQMRQIIQQNPSLLPALLQQIGRENPQLLQQISQHQEHFIHMLNEPVLESrqGLSGSDDGASTGGIGDAGNAHMNYIQVTPQEKEAIERLKALGFPEGLVIQAYFACEKNENLAANFLLQQNFDED
>tr|A0A7K9S907|A0A7K9S907_9PASS/1-377 [subseq from] UV excision repair protein RAD23 (Fragment) OS=Sterrhoptilus dennistouni OX=2585820 GN=Rad23b PE=3 SV=1
-----------------------KALKEKIESERGKDAFPVAGQKLIYAGKILNDETALKEYKIDEKNFVVVMVTKPKAAA----GATQPS---NGTSIVGSTTAapTAVAAPIPVPA--PVPAPVPPPPAPDTVACEPAPVSAVKEEKAEEKPPEAPAAVSPSSIDSTTGDTSRSNLFEDAISALVTGQSYENMVTEIMSMGYEREQVIAALRASFNNPDRAVEYLLMGIPGDN--QAGADPPQPPSTGASQSSAVAAAVAT--IPTATSSLGGHPLEFLRNQPQFQQMRQIIQQNPSLLPALLQQIGRENPQLLQQISQHQEHFIHMLNEPVLESrqGLSGSDDGASTGGIGDVGNAHMNYIQVTPQEKEAIERLKALGFPEGLVIQAYFACEKNENLAANFLLQQNFDED
>tr|A0A7L3R462|A0A7L3R462_9SYLV/1-378 [subseq from] UV excision repair protein RAD23 (Fragment) OS=Cettia cetti OX=68486 GN=Rad23b PE=3 SV=1
----------------------VKALKEKIESERGKDAFPVAGQKLIYAGKILNDETALKEYKIDEKNFVVVMVTKPKAAAG----ATQ---PSNATSIVGSTTAapTAVAAPISVPAPVPAPVPPPS--APDTVACEPEPVSAAKEEKAEEKPPEAPAAVNPSSIDSTTGDTSRSNLFEDAISALVTGQSYENMVTEIMSMGYEREQVIAALRASFNNPDRAVEYLLMGIPGD--NQAVADAPQPPSTGASQSSAVAAAVAT--IPTTTSSLGGHPLEFLRNQPQFQQMRQIIQQNPSLLPALLQQIGRENPQLLQQISQHQEHFIHMLNEPVLESrqGLSGSDDGASSGGIGDAGNAHMNYIQVTPQEKEAIERLKALGFPEGLVIQAYFACEKNENLAANFLLQQNFDED
>tr|A0A851Q1H4|A0A851Q1H4_ANHAN/1-374 [subseq from] RD23B protein (Fragment) OS=Anhinga anhinga OX=56067 GN=Rad23b PE=4 SV=1
----------------------VKALKEKIESERGQDAFPVVGQKLIYAGKILNDDTALKEYKIDEKNFVVVMVTKPKAA----AGVTQQSN--ATNAI-SSTTAAPTPVTTPIPAAAPVPAPVSSPPAVDAAACESAPVSAPKGEKPAEKPPEAQAAVSLSSTDSTTGDTSRSNLFEDAISALVTGQSYENMVTEIMSMGYEQEQVIAALRASFNNPDRAVEYLLMGIPGDN--QAVAEPSQAARTGASQSSAAAAA----TMPTTTSSLGGHPLEFLRNQPQFQQMRQIIQQNPSLLPALLQQIGRENPQLLQQISQHQEHFIHMLNEPVLESRQGLSGSEASTGGVAEAGNGHMNYIQVTPQEKEAIERLKALGFPEGLVIQAYFACEKNENLAANFLLQQNFDED
>tr|A0A7K8AG59|A0A7K8AG59_9CORV/1-378 [subseq from] UV excision repair protein RAD23 (Fragment) OS=Cnemophilus loriae OX=254448 GN=Rad23b PE=3 SV=1
----------------------VKALKEKIESERGKDAFPVAGQKLIYAGKILNDETALKEYKIDEKNFVVVMVTKPKAAA----GGTQPSNATSTVGSTTAAPTAV---AAPITVAAPVPAPAPPPPAPDAVACEPAPVSAPKEEKPEEKPPEAPAPVSPSSIDSTTGDTSRSNLFEDAISALVTGQSYENMVTEIMSMGYEREQVIAALRASFNNPDRAVEYLLMGIPGDN--QAVAEPPQPPSTGASQSSAVAAAVAT--IPTTASSLGGHPLEFLRNQPQFQQMRQIIQQNPSLLPALLQQIGRENPQLLQQISQHQEHFIHMLNEPVLESrqGLSGSDDGASTGGIGDAGNAHMNYIQVTPQEKEAIERLKALGFPEGLVIQAYFACEKNENLAANFLLQQNFDED
>tr|A0A7K4RVY3|A0A7K4RVY3_COLPI/1-378 [subseq from] UV excision repair protein RAD23 (Fragment) OS=Columbina picui OX=115618 GN=Rad23b PE=3 SV=1
----------------------VKALKEKIESERGKDAFPVAGQKLIYAGKILNDDTALKEYKIDEKNFVVVMVTKPKAAA----GATQQSN--ATSAV-SSTTAAPVPVTASVPTAAPVPDPVPPPPAPDEVACESAPVSTPQEEKPAEKTPEAPAAISPSSTESTTGDTSRSNLFEDAISALVTGQSYENMVTEIMSMGYEREQVIAALRASFNNPDRAVEYLLMGIPGDN--QAVAEPSQAASTGASQSSAVATSVAT--IPTTTSSLGGHPLEFLRNQPQFQQMRQIIQQNPSLLPALLQQIGRENPQLLQQISQHQEHFIHMLNEPAVESrqGLSGSDDGTSTGGVAEAGNGHMNYIQVTPQEKEAIERLKALGFPEGLVIQAYFACEKNENLAANFLLQQNFDED
>tr|A0A7K9R4U0|A0A7K9R4U0_IRECY/1-378 [subseq from] UV excision repair protein RAD23 (Fragment) OS=Irena cyanogastra OX=175120 GN=Rad23b PE=3 SV=1
----------------------VKALKEKIESERGKDAFPVAGQKLIYAGKILNDETALKEYKIDEKNFVVVMVTKPKAAA----GATQSSNATSTVGSTTAAPTAVA-APIPVPA--PVPAPAPPPPAPDAVACETAPVSAPKEEKPEEKPPEAPAAVSLSSIDSTTGDTSRSNLFEDAISALVTGQSYENMVTEIMSMGYEREQVIAALRASFNNPDRAVEYLLMGIPGD--NQAVADPPQPPSTGASQSSPVAAAVAT--IPTSTGSLGGHPLEFLRNQPQFQQMRQIIQQNPSLLPALLQQIGRENPQLLQQISQHQEHFIHMLNEPVLESrqGLSGSDDGASTGGIGDAGNAHMNYIQVTPQEKEAIERLKALGFPEGLVIQAYFACEKNENLAANFLLQQNFDED
>tr|A0A7K8Z162|A0A7K8Z162_9PASS/1-384 [subseq from] UV excision repair protein RAD23 (Fragment) OS=Sakesphorus luctuosus OX=419690 GN=Rad23b PE=3 SV=1
----------------------VKALKEKIESERGKDAFPVAGQKLIYAGKILNDETALKEYKIDEKNFVVVMVTKPKAAT----GATQQSNATSTVGPTSAAPTSAaAPAPAPAPVpAAPVPAPAPPPPAPDEAACESVPASAPREEKPEEKPPEAAAAVSPSSTDSTTGDTSRSNLFEDAISALVTGQSYENMVTEIMSMGYEREQVIAALRASFNNPDRAVEYLLMGIPGDN--QAATEPPQTASTGTSQSSQAVAA-AVATIPTTTSSLGGHPLEFLRNQPQFQQMRQIIQQNPSLLPALLQQIGRENPQLLQQISQHQEHFIHMLNEPVLESrqGLSGSDDGASTGEVADGGNAHMNYIQVTPQEKEAIERLKALGFPEGLVIQAYFACEKNENLAANFLLQQNFDED
>tr|A0A2I0M6F2|A0A2I0M6F2_COLLI/1-378 [subseq from] UV excision repair protein RAD23 (Fragment) OS=Columba livia OX=8932 GN=RAD23B PE=3 SV=1
----------------------VKALKEKIESERGKDAFPVAGQKLIYAGKILNDDTALKEYKIDEKNFVVVMVTKPKAAA----GATQQSD--ATSAV-SSTTAAAVTVTAPVPTAAPVPDPVPPPPAPDEVACESAPVTAPEEEKPAEKTPEPPAAISPSSTESTTGDTSRSNLFEDAISALVTGQSYENMVTEIISMGYEREQVIAALRASFNNPDRAVEYLLMGIPGDN--QAVAEPSQAASTGASQSSTVATSVATIP--MTTSSLGGHPLEFLRNQPQFQQMRQIIQQNPSLLPALLQQIGRENPQLLQQISQHQEHFIHMLNEPAVESrqGLSGSDDGASIGGVAEAGNGHMNYIQVTPQEKEAIERLKALGFPEGLVIQAYFACEKNENLAANFLLQQNFDED
>tr|A0A7L4M303|A0A7L4M303_GLAPT/1-379 [subseq from] UV excision repair protein RAD23 (Fragment) OS=Glareola pratincola OX=43316 GN=Rad23b PE=3 SV=1
----------------------VKALKEKIESEWGKDAFPVAGQKLIYAGKILNDDTALKEYKIDEKNFVVVMVTKPKAAA---GATPQSDA----TTTTSSTTAAPAPATAPVPAAAPVPAPVPPPPAPEVDACESTPVSAPKEQNPAEKPPEAPATASPSSTDSTTGDTSRSNLFEDAISALVTGQSYENMLTEIMSMGYEREQVIAALRASFNNPDRAVEYLLMGIPGD--DQAVAEPPQAASAGASQSSAVAASVAA--IPTTTSSLGGHPLEFLRNQPQFQQMRQIIQQNPSLLPALLQQIGRENPQLLQQISQHQEHFIHMLNEPVLDSrqGLSGNDDGVSTGGmVAESGNGRMNYIQVTPQEKEAIERLKALGFPEGLVIQAYFACEKNENLAANFLLQQNFDED
>tr|A0A093F1A6|A0A093F1A6_GAVST/1-377 [subseq from] UV excision repair protein RAD23 (Fragment) OS=Gavia stellata OX=37040 GN=N328_12117 PE=3 SV=1
----------------------VKALKEKIESERGKDTFPVAGQKLIYAGKILNDDTALKEYKIDEKNFVVVMVTKPKAGA---GA-TQQSN--ATTAL-SSTTAAPTPVTAPIRAAAPVPAPDPPPAAPDAVACESAPVSAPKEEKPSEKTPETPAAVSPS-TDSTTGDTSRSNLFEDAISALVTGQSYENMVTEIMSMGYEREQVIAALRASFNNPDRAVEYLLMGIPGDN--QAVAESPPAASTGASQSSAVAAAVAT--IPTTTSSLGGHPLEFLRNQPQFQQMRQIIQQNPSLLPALLQQIGRENPQLLQQISQHQEHFIHMLNEPVLESrqGLSGSDDGASTGGVAEAGNGHINYIQVTPQEKEAIERLKALGFPEGLVIQAYFACEKNENLAANFLLQQNFDED
>tr|A0A091QQ64|A0A091QQ64_MERNU/1-378 [subseq from] UV excision repair protein RAD23 (Fragment) OS=Merops nubicus OX=57421 GN=N331_09533 PE=3 SV=1
----------------------VKALKEKIESERGKDAFPVAGQKLIYAGKILNDDTALKEYKIDEKNFVVVMVTKAKAA----GGTTQQ--PN-ATAPVSSTTAAPIPVTAPVPAAAPAPAPAPPPPAPDAVACESEQVNAPTEEKPEEKPPEAPAAVSPLSTESTTGDTSRSNLFEDAISALVTGQSYENMVTEIMSMGYEREQVTAALRASFNNPDRAVEYLLMGIPGDN--QAVAEPPQAASTSAPQSPAVAEAVAT--IPTTTSSLGGHPLEFLRNQPQFQQMRQIIQQNPSLLPALLQQIGRENPQLLQQISQHQEHFIHMLNEPVPESrqGLSGSDDGASTGGIAEAGSGHMNYIPVTPQEKEAIERLKALGFPEGLVIQAYFACEKNENLAANFLLQQNFDED
>tr|A0A7K7TKB6|A0A7K7TKB6_9CHAR/1-380 [subseq from] UV excision repair protein RAD23 (Fragment) OS=Ibidorhyncha struthersii OX=425643 GN=Rad23b PE=3 SV=1
----------------------VKALKEKIESERGKDAFPVAGQKLIYAGKILNDDTALKEYKIDEKNFVVVMVTKPKAA----AGVTQQSN---ATPATSSTTAAPTPDTAPTPAAAPVPVPIPPPPAPDAVACESAPVSVPKEENTAEKtPEEAPAAVSPSSTDSTTGDTSRSNLFEDAISALVTGQSYENMVTEIMSMGYEREQVITALRASFNNPDRAVEYLLMGIPGDN--QVVAEPPQAASTGASQSSAVAAAVANIPAT--TSSLGGHPLEFLRNQPQFQQMRQIIQQNPSLLPALLQQIGRENPQLLQQISQHQEHFIHMLNEPVLEShqGLSGSDDGVGTGGvVAEVGNGHMNYIQVTPQEKEAIERLKALGFPEGLVIQAYFACEKNENLAANFLLQQNFDED
>tr|A0A7K7EB37|A0A7K7EB37_9SYLV/1-378 [subseq from] UV excision repair protein RAD23 (Fragment) OS=Sylvia atricapilla OX=48155 GN=Rad23b PE=3 SV=1
----------------------VKALKEKIESERGKDAFPVAGQKLIYAGKILNDETALKEYKIDEKNFVVVMVTKPKAAAGATQPTNATSIVGSTTAA----P-TAVAAPIPVPA--PVPAPLPPPPAPDTVACESASVSAVKEEKAEEKPPEGPAAVSPSSMDSTTGDTSRSNLFADAISALVTGQSYENMVTEIMSMGYEREQVIAALRASFNNPDRAVEYLLMGIPGD--NQAVADPPQPPSTGASQSSAVAAAVAT--IPTTTSSLGGHPLEFLRNQPQFQQMRQIIQQNPSLLPALLQQIGRENPQLLQQISQHQEHFIHMLNEPVLESrqGLSGSDDGASTGGIGDAGNVHMNYIQVTPQEKEAIERLKALGFPEGLVIQAYFACEKNENLAANFLLQQNFDED
>tr|A0A7K5XKC9|A0A7K5XKC9_9CHAR/1-377 [subseq from] UV excision repair protein RAD23 (Fragment) OS=Dromas ardeola OX=458190 GN=Rad23b PE=3 SV=1
----------------------VKALKEKIESERGKDAFPVAGQKLIYAGKILNDDTALKEYKIDEKNFVVVMVTKPKAA----AGATQQSD--DTTA-ASSTTPAPAPSTAPVPAAAPV--PAPVAPVPDVVACESTPVSAPKEENPSEEPPEAPATVSPSSTESTTGDTSRSNLFEDAISALVTGQSYENMVTEIMSMGYEREQVIAALRASFNNPDRAVEYLLMGIPGDN--QAVAEPPQAASAGASQSSAVAAAVAA--IPTTTSSLGGHPLEFLRNQPQFQQMRQIIQQNPSLLPALLQQIGRENPQLLQQISQHQEHFIHMLNEPVLDSrqGLSGNDDGPSTGGIvAESGNGRMNYIQVTPQEKEAIERLKALGFPEGLVIQAYFACEKNENLAANFLLQQNFDED
>tr|A0A2K6SSA4|A0A2K6SSA4_SAIBB/1-258 [subseq from] UV excision repair protein RAD23 OS=Saimiri boliviensis boliviensis OX=39432 PE=3 SV=1
MQVTLKTLQRQTFKIDIDPEEMVKALKEKIESEKGKDAFPVAGQKLIYAGKILNDDTALKEYKIDEENFVVVMVTKPKAVSTPAPTTTQQSA------------------PTPAPALAPTSTPTSVTPASVTASPEPAPASATKQEKPAEKPAETPVATSPTSTDSTSGDSSRSNLFEDATSALVTGQSYENMVTEIMSMGYEREQVIAALRASFNSPDRAVEYLLMGIPGDRENQAVVDPPQAASTGAPQSSAVAAAAATTTATTTTTSSGGHPL-------------------------------------------------------------------------------------------------------------------------------------
>tr|A0A2K6SSA4|A0A2K6SSA4_SAIBB/258-335 [subseq from] UV excision repair protein RAD23 OS=Saimiri boliviensis boliviensis OX=39432 PE=3 SV=1
-------------------------------------------------------------------------------------------------------------------------------------------------------------------------------------------------------------------------------------------------------------------------------------------------------------LLQQIGRENPQLLQQISQHQEHFIQMLNEPVQEAGSQGGGGGGGSGGIAEAGSGHMNSIQVMPQEKEAIERLKALGFP------------------------------
>tr|A0A7L2VLA5|A0A7L2VLA5_9AVES/1-378 [subseq from] UV excision repair protein RAD23 (Fragment) OS=Brachypteracias leptosomus OX=135165 GN=Rad23b PE=3 SV=1
----------------------VKALKEKIESERGKDAFPVAGQKLIYAGKILNDDTALKEYKIDEKNFVVVMVTKPKAAG----GATQQTN---ATATVSSTPAAPTPVTAPVPAAAPVPAPAPTPPAPDAVACDSEHVSAPKEEKPAEKPPEAPAAVSPLSTHSTTGDTSRSNLFEDAISALVTGQSYENMVTEIMSMGYEREQVTAALRASFNNPDRAVEYLLMGIPGDN--QTLAEPAQAASTDAPQSSAVATAVAT--IPTTTSSLGGHPLEFLRNQPQFQQMRQIIQQNPSLLPALLQQIGRENPQLLQQISHHQEHFIHMLNEPVLESRQDlsSSDDGASTGGVAEAGNGHMNYIQVTPQEKEAIERLKALGFPEGLVIQAYFACEKNENLAANFLLQQNFDED
>tr|A0A7K9DUD3|A0A7K9DUD3_BARMA/1-378 [subseq from] UV excision repair protein RAD23 (Fragment) OS=Baryphthengus martii OX=176943 GN=Rad23b PE=3 SV=1
----------------------VKALKEKIESERGKDAFPVAGQKLIYAGKILNDDTALKEYKIDEKNFVVVMVTKPKAA----AGVTQESN--ATTAIIS-TTAPLTPVTAPVPAAAPVPAPGPPPSAPDADACEPEHVNAPKEEKPAEKTPEAPTAVRPLPAQSTTGDTSRSNLFEDAISALVTGQSYENMVTEIMSMGYEREQVIAALRASFNNPDRAVEYLLMGIPGDN--QSVAEPPQAASTGAPQSSAMAAGVAT--IPTTTSSLGGHPLEFLRNQPQFQQMRQIIQQNPSLLPALLQQIGQENPQLLQQISRHQEHFIDMLNEPVLESrqGLSDSDDGASTGGVAEAGNGHMNYIQVTPQEKEAIERLKALGFPEGLVIQAYFACEKNENLAANFLLQQNFDED
>tr|A0A852JCS8|A0A852JCS8_9PICI/1-379 [subseq from] RD23B protein (Fragment) OS=Tricholaema leucomelas OX=240729 GN=Rad23b PE=4 SV=1
----------------------VKALKEKIESERGQDAFPVAGQKLIYAGKILNDDTALKEYKIDEKNFVVVMVTKPKAA----AGTAQQSS--ATTAI-SSTTAAPAPVTVPVPAAAPVLAPVPPPSALDAAACESEPVSAPKEDKPVEKPpAEASAALTSLSTDSTTGDASRSNLFEDAISALVTGQSYENMVTEIMSMGYEREQVIAALRASFNNPDRAVEYLLMGIPGDN--QAVAEAPQASNTGAPQSSAVAASVAT--IPTSTSSLGGHPLEFLRNQPQFQQMRQIIQQNPSLLPALLQQIGRENPQLLQQISQHQEHFIHMLNEPVLESrqGLSGSDDGANTGGVVEAGNGHTNYIQVTPQEKEAIERLKALGFPEGLVIQAYFACEKNENLAANFLLQQNFDED
>tr|H3A327|H3A327_LATCH/1-400 [subseq from] UV excision repair protein RAD23 OS=Latimeria chalumnae OX=7897 GN=RAD23B PE=3 SV=1
MQVTLKTLQQQTFKIDIDPEETVKALKEKIESEKGKDAFPVAGQKLIYAGKILSDDTPLKEYKIDEKNFIVVMVTKPKSASGTAAQPATQSTASTTTATTTTTTaTTTTTTTTPVaPAPAPAPAPAAA-AATATPAPEPAVTSASKEEKPEEKQADKPATNTPSSvsTLSISDELSRSNIFEEATSALVTGQLYENMVAEIMSMGYEREQVVAALRASFNNPDRAVEYLLTGIPGDRESHTVSDPPQAASTGASQPTPA--PASTPT-PASGGGGGGNPLEFLRNQPQFQQMRQIIQQNPSLLPALLQQIGRDNPQLLQQISQHQEQFIQMLNEPVQESSE---------RALAEAGGGQMSYIQVTPQEKEAIERLKALGFPEGLVIQAYFACEKNENLAANFLLQQNFDDD
>tr|A0A7L3TBT8|A0A7L3TBT8_RISTR/1-379 [subseq from] UV excision repair protein RAD23 (Fragment) OS=Rissa tridactyla OX=75485 GN=Rad23b PE=3 SV=1
----------------------VKALKEKIESERGKDAFPVAGQKLIYAGKILDDDTALKEYKIDEKNFVVVMVTKPKAAA----GATQQSD--ATTA-ASSTTAAPAPATAPIPAAAPVPAPVPPPPAPDVVACESTPVSAPEEENPAEKPPEAPATVSPSSTDSTTGDTSRSNLFEDAISALVTGQSYENMVTEIMSMGYEQEQVIAALRASFNNPDRAVEYLLMGIPGDN--QAVAEPPQVASTGASQSSSVSASVAA--IPTTTSSLGGHPLEFLRNQPQFQQMRQIIQQNPSLLPALLQQIGQENPQLLQQISQHQEHFIHMLNEPVLESrqGLSGNDDGVSTGGIvAESGSGHMNYIQVTPQEKEAIERLKALGFPEGLVIQAYFACEKNENLAANFLLQQNSDED
>tr|A0A7L3S936|A0A7L3S936_CEPGR/1-379 [subseq from] UV excision repair protein RAD23 (Fragment) OS=Cepphus grylle OX=28697 GN=Rad23b PE=3 SV=1
----------------------VKALKEKIESERGKDAFPVSGQKLIYAGKILNDDTALKEYKIDEKNFVVVMVTKPKAAA----GATQQSD--ATTAV-SSTTAAPAPATAPTPAAAPVPAPVPPPPAPNVVACESTPVSAPKEENPAEKPPEALATVSPSSTDSTTGDTSRSNLFEDAISALVTGQSYENMVTEIMSMGYEREQVIAALRASFNNPDRAVEYLLMGIPGDN--QAVAEPPQAASTDASQSSAVAASVAA--IPTTTSSLGGHPLEFLRNQPQFQQMRQIIQQNPSLLPALLQQIGRENPQLLQQISQHQEHFIHMLNEPVLDShqGISGSDDGVSTeGIVAESGNGRMNYIQVTPQEKEAIERLKALGFPEGLVIQAYFACEKNENLAANFLLQQNFDED
>tr|A0A7L1X033|A0A7L1X033_9AVES/1-373 [subseq from] UV excision repair protein RAD23 (Fragment) OS=Thinocorus orbignyianus OX=161742 GN=Rad23b PE=3 SV=1
----------------------VKALKEKIESERGKDAFPVAGQKLIYAGKILNDDTALKEYKIDEKNFVVVMVTKPKAAA---GA-TQQ--PNATTAAS---VT--AAAP--VPVTAPVPAPVPPPPAPDAATCESTPVSAAKEEKPAEKPPEAPAALSPSSTDSTTGDTSRSNLFEDAISALVTGQSYENMVTEIMSMGYEREQVTAALRASFNNPDRAVEYLIMGIPGDN--QAAAEPPRAASTGASQSPAVSAAVAT--VPTATRSLGGHPLEFLRNQPQFQQMRQIIQQNPSLLPALLQQIGRENPQLLQQISQYQEHFIHMLNEPVLEShQGLGGSDDGGSAGamAAEAGSSHMSYIQVTPQEKEAIERLKALGFPEGLVIQAYFACEKNENLAANFLLQQNFDED
>tr|A0A7K9Q3I4|A0A7K9Q3I4_9CORV/1-386 [subseq from] UV excision repair protein RAD23 (Fragment) OS=Pachycephala philippinensis OX=449367 GN=Rad23b PE=3 SV=1
----------------------VKALKEKIESERGKDAFPVAGQKLIYAGKILNDETALKEYKIDEKNFVVVMVTKPKAAA----GATQPSNATSTVGSTTAAPTAVA-APIPVAA--PVPAPVPPPPApDAAASCEPAPVSAPKEEKPEEKPPEAPAAVSPSSIDSTTGDTSRSNLFEDAISALVTGQSYENMVTEIMSMGYEREQVIAALRASFNNPDRAVEYLLMVLlfffsPLHSDNQAVAEPPQPPTTGASQSSAVAAAVAT--IPTTTSSLGGHPLEFLRNQPQFQQMRQIIQQNPSLLPALLQQIGRENPQLLQQISQHQEHFIHMLNEPVLESrqGLSGSDDGASTGGIGEAGNAHMNYIQVTPQEKEAIERLKALGFPEGLVIQAYFACEKNENLAANFLLQQNFDED
>tr|A0A7K9G0H9|A0A7K9G0H9_STEPR/1-378 [subseq from] UV excision repair protein RAD23 (Fragment) OS=Stercorarius parasiticus OX=54059 GN=Rad23b PE=3 SV=1
-----------------------KALKEKIESERGKDAFPVAGQKLIYAGKILNDDTALKEYNIDEKNFVVVMVTKPKAAA----GATQQSD---ATMAASSATAAPAPATAPIPAAAPVPAPVPPPPAPDGVACESRPVSAPKEENPAEKPPEAPATVSPSSTDSTTGDTSRSNLFEDAISALVTGQSYENMVTEIMSMGYEREQVVAALRASFNNPDRAVEYLLMGIPGDN--QAVAEPPQAASTGASHSSAVAASVAAIPAT--TSSLGGHPLEFLRNQPQFQQMRQIIQQNPSLLPALLQQIGRENPQLLQQISQHQEHFIHMLNEPVLDSlqGLSGNDDGVSTGGIvAESGNGRMNYIQVTPQEKEAIERLKALGFPEGLVIQAYFACEKNENLAANFLLQQNFDED
>tr|A0A7L1FYJ5|A0A7L1FYJ5_SYLBO/1-378 [subseq from] UV excision repair protein RAD23 (Fragment) OS=Sylvia borin OX=73324 GN=Rad23b PE=3 SV=1
----------------------VKALKEKIESERGKDAFPVAGQKLIYAGKILNDETALKEYKIDEKNFVVVMVTKPKAAAGA----TQ---PSNATSIVGSTTAAppAVAALIPVPAPVPAALPP--PPAPDTVACEPASVSAVKEEKAEEKPPEGPAAVSPSSMDSTTGDTSRSNLFEDAISALVTGQSYENMVTEIMSMGYEREQVIAALRASFNNPDRAVEYLLMGIPGD--NQAVADPPQPPSTGASQSSAVAAAVATI--PTTTGTPGGHPLEFLRNQPQFQQMRQIIQQNPSLLPALLQQIGRENPQLLQQISQHQEHFIHMLNEPVLESrqGLSGSDDGASTGGTGDAGNVHMNYIQVTPQEKEAIERLKALGFPEGLVIQAYFACEKNENLAANFLLQQNFDED
>tr|A0A091RNA7|A0A091RNA7_NESNO/1-378 [subseq from] UV excision repair protein RAD23 (Fragment) OS=Nestor notabilis OX=176057 GN=N333_12280 PE=3 SV=1
----------------------VKELKEKIESERGKDAFPVAGQKLIYAGKILNDDTALKEYKIDEKNFVVVMVTKPKAAAGAAQQSNA-------TAATSSTTAAPGPVTALLTDAAPVPAPVPLPPAPDVVACESEPVSDPKEENLAEELPEAPPAVSPSSTDSTTGDTSRSNLFEDAISALVTGQSYENMVTEIMSMGYEREQVIAALRASFNNPDRAVEYLLMGIPGDN--QAAAEPPPAASSGASQSSAVAAAVAT--IPTTTSSLGGHPLEFLRNQPQFQQMRQIIQQNPSLLPALLQQIGRENPQLLQQISQHQEHFIHMLNEPVLESrQGLGGSDdGASTGGLAEAGNGHMNYIQVTPQEKEAIERLKALGFPEGLVIQAYFACEKNENLAANFLLQQNFDED
>tr|A0A7K5I197|A0A7K5I197_CROSL/1-376 [subseq from] UV excision repair protein RAD23 (Fragment) OS=Crotophaga sulcirostris OX=33598 GN=Rad23b PE=3 SV=1
----------------------VKALKEKIESERGKDAFPVAGQKLIYAGKILNDDTALKEYKIDEKNFVVVMVTKPKATSG----ATQQ--PNATTAINSTTAASTA-VTAPIPAAAPVPACVPLEPD--AVACESAPVSAPKEEKPAEKPPE-PAAVSAASTDSTTGDTSRSNLFEDAISALVTGQSYENMVTEIMSMGYEREQVIAALRASFNNPDRAVEYLLMGIPGDN--QAVAEPPQPASTDPSQSSAVPAAAAATSMT--TSSLAGHPLEFLRNQPQFQQMRQIIQQNPSLLPALLQQIGRENPQLLQQISQHQEHFIHMLNEPVLESrqGLSGDdGDGASTGGVAEAGNNHVNYIQVTPQEKEAIERLKALGFPEGLVIQAYFACEKNENLAANFLLQQNLDED
>tr|A0A7L0GVJ4|A0A7L0GVJ4_HERCA/1-376 [subseq from] UV excision repair protein RAD23 (Fragment) OS=Herpetotheres cachinnans OX=56343 GN=Rad23b PE=3 SV=1
----------------------VKALKEKIESERGKDAFPVAGQKLIYAGKILNDDTALKEYKIDEKNFVVVMVTKPKAAA----GMTQQLS-AS-TGISL-TTAAPIPVTAPIPAAASVPAPVPPpPPLPDAVACEPEPVSAPEEEQPAGKPPETPAAVSPLLTDSTTGDTSRSNLFEDAISALVTGQSYENMVTEIMSMGYEQEQVIAALRASFNNPDRAVEYLLMGIPGD--NQAVTEPPQAASTGASQSSVEAA---VGTIPTTTSSLGGHPLEFLRNQPQFQQMRQIIQQNPSLLPALLQQIGRENPQLLQQISQYQEHFIHMLNEPFVESHQGSGGSDDGANAGAEAGNGHMNYIQVTPQEKEAIERLKALGFPEGLVIQAYFACEKNENLAANFLLQQNFDED
>tr|A0A7K6ARE0|A0A7K6ARE0_UPUEP/1-376 [subseq from] UV excision repair protein RAD23 (Fragment) OS=Upupa epops OX=57439 GN=Rad23b PE=3 SV=1
----------------------VKALKEKIESERGKDSFPVAGQKLIYAGKILNDDTALKEYKIDEKSFVVVMVTKPKAAT----GAAQQSNPTATTVTPAAPIPVIA--PVPAPDPVPASVPPPPPPD-AV-ACESAPDN-SKEEKPPEKPPEAPDAVNPLSTESTTGDTSRSNLFEDAISALVTGQSYENMVTEIMSMGYEREQVIAALRASFNNPDRAVEYLLMGIPGDN--QAVAETPQAASTDAPQSSAVAAAVAA--IPTTTTSLGGHPLEFLRNQPQFQQMRHIIQQNPSLLPALLQQIGRENPQLLQQISQHQEHFIHMLNEPVLESrqGVSTSDDGTNTGGVAEAGNGHMNFIQVTPQEKEAIERLKALGFPEGLVIQAYFACEKNENLAANFLLQQNFDED
>tr|A0A452HGM2|A0A452HGM2_9SAUR/1-338 [subseq from] UV excision repair protein RAD23 OS=Gopherus agassizii OX=38772 PE=3 SV=1
[truncated: 18,771,162 more chars]
