# Supplementary material for: Visualization of stepwise derepression of TFIIH in global genome nucleotide excision repair
Source: Sci Adv. 2026 Jul 23;12(30):eaeb3506. doi: 10.1126/sciadv.aeb3506 (PMC13394385; doi:10.1126/sciadv.aeb3506)
Supplement: Supplementary file 3 — Data S1 [file sciadv.aeb3506_data_s1.zip › msas/fold_tfiih_mat1_xpcc_dna_unpaired_msa_chains_g.a3m]

>query
MVNVLKGVLIECDPAMKQFLLYLDESNALGKKFIIQDIDDTHVFVIAELVNVLQERVGELMDQNAFSLTQK
>UniRef90_A0A091DL37/1-71 [subseq from] General transcription and DNA repair factor IIH subunit TFB5 n=2 Tax=Fukomys damarensis TaxID=885580 RepID=A0A091DL37_FUKDA
MVNVLKGVLIECDPAMKQFLLYLDESNALGKKFIIQDIDDTHVFVIAELVNILQERVGELMDQNAFSLTQK
>UniRef90_Q8K2X8/1-71 [subseq from] General transcription factor IIH subunit 5 n=23 Tax=Eutheria TaxID=9347 RepID=TF2H5_MOUSE
MVNVLKGVLIECDPAMKQFLLYLDEANALGKKFIIQDIDDTHVFVIAELVNVLQERVGELMDQNAFSLTQK
>UniRef90_G3SMD9/1-71 [subseq from] General transcription and DNA repair factor IIH subunit TFB5 n=7 Tax=Eutheria TaxID=9347 RepID=G3SMD9_LOXAF
MVNVLKGVLIECDPAMKQFLLYLDESNALGKKFIIQDIDDTHVFVIAELVSVLQERVGELMDQNAFSLTQK
>UniRef90_U3BN10/1-71 [subseq from] General transcription and DNA repair factor IIH subunit TFB5 n=2 Tax=Euarchontoglires TaxID=314146 RepID=U3BN10_CALJA
MVNVLKGELIECDPAMKQFLLYLDESNALGKKFIIQDIDDTHVFVIAELVNVLQERVGELMDQNAFSLTQK
>UniRef90_A0A6P3FK74/1-71 [subseq from] General transcription and DNA repair factor IIH subunit TFB5 n=2 Tax=Rodentia TaxID=9989 RepID=A0A6P3FK74_OCTDE
MVNVLKGVLIECDPAMKQFLLYLDESNALGKKFIIQDIDDTHVFVIAELVNVLQEXVGELMDQNAFSLTQK
>UniRef90_A0A8B7FZN1/23-93 [subseq from] General transcription and DNA repair factor IIH subunit TFB5 n=5 Tax=Lemuriformes TaxID=376915 RepID=A0A8B7FZN1_MICMU
MVNVLKGVLIECDPAMKQFLLYLDESNALGKKFIIQDIDETHVFVIAELVNVLQERVGELMDQNAFSLTQK
>UniRef90_UPI001875194B/58-128 [subseq from] general transcription factor IIH subunit 5 n=1 Tax=Manis pentadactyla TaxID=143292 RepID=UPI001875194B
MVNVLKGVLIECDPAMKQFLLHLDESNALGKKFIIQDIDDTHVFVIAELVNVLQERVGELMDQNAFSLTQK
>UniRef90_UPI001C54ACF8/1-71 [subseq from] general transcription factor IIH subunit 5-like n=1 Tax=Dipodomys spectabilis TaxID=105255 RepID=UPI001C54ACF8
MVNVLKGVLIECDPAMKQFFLYLDESNALGKKFIIQDIDDTHVFVIAELVNVLQEPVGELMDQNSFSLTQK
>UniRef90_F7FNG6/1-71 [subseq from] General transcription and DNA repair factor IIH subunit TFB5 n=18 Tax=Amniota TaxID=32524 RepID=F7FNG6_MONDO
MVNVLKGVLIECDPAMKQFLLYLDESNALGKKFIIQDIDDTHVFVLAELVNFLQERVGELMDQNSFPITQK
>UniRef90_A0A8M1MF47/1-71 [subseq from] General transcription and DNA repair factor IIH subunit TFB5 n=6 Tax=Boreoeutheria TaxID=1437010 RepID=A0A8M1MF47_NEOSC
MVNVLKGVLIECDPAMKQFLLYLDELNALGKKFIIQDIDDTHVFVIAELVNVLQERVGELMDQNVFFLTQK
>UniRef90_A0A8C2LUD5/1-71 [subseq from] General transcription and DNA repair factor IIH subunit TFB5 n=2 Tax=Cricetulus griseus TaxID=10029 RepID=A0A8C2LUD5_CRIGR
VVNVLRGVLIECDPAMKQFLLYLDESNALGKKFIIQDIDDTHVFVIAKLVNVLQERVRELMDQNAFSLTQK
>UniRef90_Q5ZKH0/1-71 [subseq from] General transcription factor IIH subunit 5 n=56 Tax=Archelosauria TaxID=1329799 RepID=TF2H5_CHICK
MVNVLKGVLIECDPAMKQFLLYLDESNALGKKFIIQDLDETHVFVLAELVNFLQERVGELMDQNSFPITQK
>UniRef90_UPI00006835E4/13-79 [subseq from] general transcription factor IIH, polypeptide 5 n=1 Tax=Homo sapiens TaxID=9606 RepID=UPI00006835E4
----RKGMLIECDPAMKQFLLYLDESNALGKKFIIQDIDDTHVFVIAELVNVLQERVGELMDQNAFSLTQK
>UniRef90_B5G1G8/1-71 [subseq from] General transcription and DNA repair factor IIH subunit TFB5 n=75 Tax=Aves TaxID=8782 RepID=B5G1G8_TAEGU
MVNVLKGVLVECDPAMKQFLLYLDESNALGKKFIIQDLDETHVFVLAELVNFLQERVGELMDQNSFPITQK
>UniRef90_UPI0003F09446/1-71 [subseq from] general transcription factor IIH subunit 5-like n=1 Tax=Elephantulus edwardii TaxID=28737 RepID=UPI0003F09446
MVNVLKGVLIECDPAMKQFLLYLDETNALGKKFITQDIDDMHVFAVAELVSVLQERVGELMDQNAFSLTQK
>UniRef90_A0A6I9J1G0/1-71 [subseq from] General transcription and DNA repair factor IIH subunit TFB5 n=1 Tax=Chrysochloris asiatica TaxID=185453 RepID=A0A6I9J1G0_CHRAS
MVNVLKGVLIECDPAMKQFLLCLDESNALGKKFIIQDIDDTHVFVIAELVNVLQEQVRELMDQNTFSLTQK
>UniRef90_UPI0004421D9D/1-71 [subseq from] general transcription factor IIH subunit 5 n=2 Tax=Bifurcata TaxID=1329961 RepID=UPI0004421D9D
MVNVLKGILIECDPAMKQFLLYLDESNALGKKFIIQDLDETHVFVLAEMVNCLQERVGELMDQNSFPITQK
>UniRef90_V8NMY6/1-71 [subseq from] General transcription and DNA repair factor IIH subunit TFB5 n=15 Tax=Episquamata TaxID=1329912 RepID=V8NMY6_OPHHA
MVNVLKGILIECDPAMKQFLLYLDESNALGKKFIIQDLDETHVFVLAEMVNFLQERVGELMDQNSFPITQK
>UniRef90_UPI0021538676/1-71 [subseq from] general transcription factor IIH subunit 5-like n=1 Tax=Microtus fortis TaxID=100897 RepID=UPI0021538676
MVNVLTEVLIECDPAMKQFLLYLDESNALGKKFIIQDIDDTHVFVIAEPVNVLQERVGELMNQNAFSLTQK
>UniRef90_A0A6P9FB82/1-71 [subseq from] General transcription and DNA repair factor IIH subunit TFB5 n=1 Tax=Zalophus californianus TaxID=9704 RepID=A0A6P9FB82_ZALCA
MVNVLKGVLIECDPAMKQFLLYFDESNALGKKFIIQDIDDTPVFVIAELVNVLQERVGELMDQNAFFLIQK
>UniRef90_UPI001BB25DD9/1-71 [subseq from] general transcription factor IIH subunit 5-like n=1 Tax=Microtus oregoni TaxID=111838 RepID=UPI001BB25DD9
MVSVLKGVLIECDPAMKQFLLYLDESSALGKKFIIQDIDDTHVFVIADLVNVLQERVGELMNKNAFSLPQK
>UniRef90_A0A6I9JF92/1-71 [subseq from] General transcription and DNA repair factor IIH subunit TFB5 n=1 Tax=Chrysochloris asiatica TaxID=185453 RepID=A0A6I9JF92_CHRAS
MVNVLKGALIECDPAMKQFLLYLDESNALGKKFIIQDINDIHVFVISELVSVLQERVGELMDQNAFFLTQK
>UniRef90_UPI001BB26780/19-86 [subseq from] general transcription factor IIH subunit 5-like n=1 Tax=Microtus oregoni TaxID=111838 RepID=UPI001BB26780
---ILQGILIHCDPAMKQFLLYLDESNALGKKFIIQDIDDTHVFVIVELVNVLQERVGELMDQNAFSLTQK
>UniRef90_A0A151M2E2/1-70 [subseq from] General transcription and DNA repair factor IIH subunit TFB5 n=1 Tax=Alligator mississippiensis TaxID=8496 RepID=A0A151M2E2_ALLMI
MVNVLKGVLIECDPAMKQFLLYLDESNALGKKFIIQDLDETHVFVLAELVNFLQERVGELMDQNSFPITQ-
>UniRef90_UPI000333AA0B/1-71 [subseq from] general transcription factor IIH subunit 5-like n=1 Tax=Echinops telfairi TaxID=9371 RepID=UPI000333AA0B
MVNVLKGVLIECDPAMKQFLRYVDESNALGKKFIIQDINDTYVFVLAELVSVLQERVGELMEQNAFALTQK
>UniRef90_Q5SNQ6/1-71 [subseq from] General transcription and DNA repair factor IIH subunit TFB5 n=11 Tax=Clupeocephala TaxID=186625 RepID=Q5SNQ6_DANRE
MVNVLKGVLVECDPAMKQFLLYLDETSALGKKFIIQDLDDTHVFILAEVVQILQERVGELMDQNSFPITQK
>UniRef90_UPI0020227E2E/1-71 [subseq from] general transcription factor IIH subunit 5-like n=1 Tax=Myodes glareolus TaxID=447135 RepID=UPI0020227E2E
MANVLKEVFIECDPAMKQFLLYLDESNALEKKFIIQDIDDTHVFVTAELVNVLQERVGEQMDQNAFSLTQK
>UniRef90_A0A803JS69/1-71 [subseq from] General transcription and DNA repair factor IIH subunit TFB5 n=7 Tax=Euteleostomi TaxID=117571 RepID=A0A803JS69_XENTR
MVNVLKGVLVECDPAMKQFLLYLDETNALGKKFIIQDLDDTHVFILAEVVAILQEKVGELMDQNSFPVTQK
>UniRef90_A0A803T9V2/68-138 [subseq from] General transcription and DNA repair factor IIH subunit TFB5 n=3 Tax=Iguania TaxID=8511 RepID=A0A803T9V2_ANOCA
MVNVLKGILIECDPAMKQFLLYLDESNALGKKFIIQDLDETHVFVLAEMINCLQEKVGELMDQNSFPITQK
>UniRef90_E3TGH3/1-71 [subseq from] General transcription and DNA repair factor IIH subunit TFB5 n=31 Tax=Euteleostomi TaxID=117571 RepID=E3TGH3_ICTPU
MVNVLKGVLVECDPAMKQFLLYLDETSALGKKFIIQDLDDTHVFILAEVVHILQEKVGELMDQNSFPITQK
>UniRef90_A0A452DM83/24-85 [subseq from] General transcription and DNA repair factor IIH subunit TFB5 n=3 Tax=Bovidae TaxID=9895 RepID=A0A452DM83_CAPHI
---------LDSDPAMKQFLLYLDESNALGKKFIIQDIDDTHVFVIAELVNVLQERVGELMDQNAFSLTQK
>UniRef90_A0A8J6G5R8/1-71 [subseq from] General transcription and DNA repair factor IIH subunit TFB5 n=3 Tax=Microtus TaxID=10053 RepID=A0A8J6G5R8_MICOH
MVKVLKGVLIKCDPAMKQFLLYSDESNALGKKFIIQDIDDIHVFVIAELVNALQERVGELMDQDAFSLPQK
>UniRef90_A0A4W5KQI6/38-108 [subseq from] General transcription and DNA repair factor IIH subunit TFB5 n=5 Tax=Salmoninae TaxID=504568 RepID=A0A4W5KQI6_9TELE
MVNVLKGVLVECDPAMKQFLLYLDETSALGKKFIIQDLDDTHVFILAEVVHILQERVGELMDQNSFPITQK
>UniRef90_A0A811ZST0/19-86 [subseq from] General transcription and DNA repair factor IIH subunit TFB5 n=1 Tax=Nyctereutes procyonoides TaxID=34880 RepID=A0A811ZST0_NYCPR
---AMRAVLVESDPAMKQFLLYLDESNALGKKFIIQDIDDTHVFVIAELVNVLQERVGELMDQNAFSLTQK
>UniRef90_A0A6P8PUN4/1-71 [subseq from] General transcription and DNA repair factor IIH subunit TFB5 n=2 Tax=Gymnophiona TaxID=8445 RepID=A0A6P8PUN4_GEOSA
MVNVLKGVLVECDPAMKQFLMYLDETNALGKKFILHDLDETHIFVLADLVNVLQEKVGELMDQNSFPITQK
>UniRef90_UPI001CF98D6D/1-71 [subseq from] general transcription factor IIH subunit 5 n=1 Tax=Protopterus annectens TaxID=7888 RepID=UPI001CF98D6D
MVNVLKGVLIECDPAMKQYLLYLDETNALGKKFIIQDLDETHLFVVAEVVQTLQDRVGELMDQNSFPITQK
>UniRef90_V9LJR7/1-71 [subseq from] General transcription and DNA repair factor IIH subunit TFB5 n=7 Tax=Gnathostomata TaxID=7776 RepID=V9LJR7_CALMI
MVNVLKGVLVECDPAMKQFLLYLDDTNALGKKFIIQDLDETHLFVLAEVVQILQEKVGDLMDQNSFPLTQK
>UniRef90_A0A8C4FG14/1-71 [subseq from] General transcription and DNA repair factor IIH subunit TFB5 n=1 Tax=Catagonus wagneri TaxID=51154 RepID=A0A8C4FG14_9CETA
MVSVLKGVPIECDPAMRQFLLYMSESSALGKKFILQDIDDTHVFVISELVNVLQERVGELVDQNAFFLTQK
>UniRef90_UPI001AACFAA9/1-71 [subseq from] general transcription factor IIH subunit 5 n=1 Tax=Rana temporaria TaxID=8407 RepID=UPI001AACFAA9
MVNVMKGVLVECDPAMKQFLLYLDEKNALGVKFIIQDLDDTHVFILPEMVTVLQEKVGELMDQNSFPITQK
>UniRef90_G1P5U1/5-71 [subseq from] General transcription and DNA repair factor IIH subunit TFB5 n=2 Tax=Laurasiatheria TaxID=314145 RepID=G1P5U1_MYOLU
----LNVMVVDNDPAMKQFLLYLDESNALGKKFIIQDIDDTHVFVIAELVNVLQERVGELMDQNAFSLTQK
>UniRef90_UPI001C6F7263/16-76 [subseq from] general transcription factor IIH subunit 5 isoform X1 n=2 Tax=Felidae TaxID=9681 RepID=UPI001C6F7263
----------FCDPAMKQFLLYLDESNALGKKFIIQDIDDTHVFVIAELVNVLQERVGELMDQNAFSLTQK
>UniRef90_UPI001403CE2F/36-106 [subseq from] general transcription factor IIH subunit 5 isoform X2 n=1 Tax=Amblyraja radiata TaxID=386614 RepID=UPI001403CE2F
MVNVLKGILVECDPAMKQFLLYLDDTNALGKKFIIQDLDETHLFVLVEVVHILQEKVGDLMDQNSFPLTQK
>UniRef90_A0A6P3RBJ5/82-142 [subseq from] General transcription and DNA repair factor IIH subunit TFB5 n=2 Tax=Pteropus TaxID=9401 RepID=A0A6P3RBJ5_PTEVA
----------SCDPAMKQFLLYLDESNALGKKFIIQDIDDTHVFVIAELVNVLQERVGELMDQNAFSLTQK
>UniRef90_UPI00174CAB3C/38-100 [subseq from] general transcription factor IIH subunit 5 isoform X1 n=1 Tax=Myotis myotis TaxID=51298 RepID=UPI00174CAB3C
--------LDESDPAMKQFLLYLDESNALGKKFIIQDIDDTHVFVIAELVNVLQERVGELMDQNAFSLTQK
>UniRef90_A0A669DYT3/1-71 [subseq from] General transcription and DNA repair factor IIH subunit TFB5 n=24 Tax=Percomorphaceae TaxID=1489872 RepID=A0A669DYT3_ORENI
MVNVHKGVLVECDPAMKQFLLYLDETMALGKKFILKDLDDTHVFILAEVVQTLQERVGELMDQNSFPITQK
>UniRef90_A0A8B7QCS6/8-69 [subseq from] General transcription and DNA repair factor IIH subunit TFB5 n=3 Tax=Laurasiatheria TaxID=314145 RepID=A0A8B7QCS6_HIPAR
---------LCSDPAMKQFLLYLDESNALGKKFIIQDIDDTHVFVIAELVNVLQERVGELMDQNAFSLTQK
>UniRef90_I3M2B7/13-74 [subseq from] General transcription and DNA repair factor IIH subunit TFB5 n=1 Tax=Ictidomys tridecemlineatus TaxID=43179 RepID=I3M2B7_ICTTR
----------YCnDPAMKQFLLYLDESNALGKKFIIQDIDDTHVFVIAELVNVLQERVGELMDQNAFSLTQK
>UniRef90_UPI001C4BE5B6/42-112 [subseq from] general transcription factor IIH subunit 5 isoform X1 n=2 Tax=Thunnus maccoyii TaxID=8240 RepID=UPI001C4BE5B6
MVNVHKGVLVECDPAMKQFLLYLDEKMALGKKFILKDLDDTHVFILAEVVQILQERVGELMDQNSFPITQK
>UniRef90_A0A0G2K606/1-71 [subseq from] General transcription and DNA repair factor IIH subunit TFB5 n=2 Tax=Tetrapoda TaxID=32523 RepID=A0A0G2K606_RAT
MANTLKGVLIECDSATKQFFLYLNESNALGKKFVIQDIDDTHAFVIVELVNVLQEQVGELMDQNASCLTQK
>UniRef90_A0A3B4YCC3/21-91 [subseq from] General transcription and DNA repair factor IIH subunit TFB5 n=2 Tax=Percomorphaceae TaxID=1489872 RepID=A0A3B4YCC3_SERLL
MVNVHKGVLVECDPAMKQFLLYLDETMALGKKFILKDLDDTHVFILAEVVHTLQDRVGELMDQNSFPITQK
>UniRef90_A0A671E3V4/13-72 [subseq from] General transcription and DNA repair factor IIH subunit TFB5 n=3 Tax=Boreoeutheria TaxID=1437010 RepID=A0A671E3V4_RHIFE
-----------SDPAMKQFLLYLDESNALGKKFIIQDIDDTHVFVIAELVNVLQERVGELMDQNAFSLTQK
>UniRef90_G3U8U3/8-71 [subseq from] General transcription and DNA repair factor IIH subunit TFB5 n=1 Tax=Loxodonta africana TaxID=9785 RepID=G3U8U3_LOXAF
-------CCLHSDPAMKQFLLYLDESNALGKKFIIQDIDDTHVFVIAELVSVLQERVGELMDQNAFSLTQK
>UniRef90_A0A3Q1AVR5/1-71 [subseq from] General transcription and DNA repair factor IIH subunit TFB5 n=5 Tax=Percomorphaceae TaxID=1489872 RepID=A0A3Q1AVR5_AMPOC
MVNVHKGVLVECDPAMKQFLLYLDETMALGKKFILKDLDDTHLFILAEVVHTLQDRVGELMDQNSFPITQK
>UniRef90_A0A8C8ZF19/24-94 [subseq from] General transcription and DNA repair factor IIH subunit TFB5 n=2 Tax=Lemuridae TaxID=9445 RepID=A0A8C8ZF19_PROSS
IVNILKGVLIESDPAMKQFLLYLDESNVLGKKFTSQDIDETHVFVIAELVNILQVRVGELMDQSDFSVTQK
>UniRef90_A0A6P7HH48/1-71 [subseq from] General transcription and DNA repair factor IIH subunit TFB5 n=33 Tax=Percomorphaceae TaxID=1489872 RepID=A0A6P7HH48_9TELE
MVNVHKGVLVECDPAMKQFLLHLDETMALGKKFILKDLDDTHVFILAEVVQTLQERVGELMDQNSFPITQK
>UniRef90_A0A8D1AF12/1-69 [subseq from] General transcription and DNA repair factor IIH subunit TFB5 n=4 Tax=Suidae TaxID=9821 RepID=A0A8D1AF12_PIG
MVSILKGVLIECDPAMKQFFLYLDESSAL--KFIIQDIDDTQVFVISELVNILQEQVGELMDQNAFSLTQK
>UniRef90_A0A455BNQ0/10-68 [subseq from] General transcription and DNA repair factor IIH subunit TFB5 n=2 Tax=Cetacea TaxID=9721 RepID=A0A455BNQ0_PHYMC
------------DPAMKQFLLYLDESNALGKKFIIQDIDDTHIFVIAELVNVLQERVGELMDQNAFSLTQK
>UniRef90_A0A8C6BFS0/58-117 [subseq from] General transcription and DNA repair factor IIH subunit TFB5 n=1 Tax=Monodon monoceros TaxID=40151 RepID=A0A8C6BFS0_MONMO
-----------SDPAMKQFLLYLDESNALGKKFIIQDIDDTHIFVIAELVNVLQERVGELMDQNAFSLTQK
>UniRef90_A0A8C6UIE4/1-71 [subseq from] General transcription and DNA repair factor IIH subunit TFB5 n=1 Tax=Neogobius melanostomus TaxID=47308 RepID=A0A8C6UIE4_9GOBI
MVNVHKGVLVECDPAMKQFLLYLDEKMALGKKFILKDLDDTHIFILAEVVQMLQDRVGELMDQNSFPITHK
>UniRef90_A0A8J6H0L9/55-114 [subseq from] General transcription and DNA repair factor IIH subunit TFB5 n=1 Tax=Microtus ochrogaster TaxID=79684 RepID=A0A8J6H0L9_MICOH
-----------RDPAMKQFLLYLDESNALGKKFIIQDIDDTHVFVIAELVNVLQERVGELMDQNAFSLTQK
>UniRef90_UPI00064A3F88/33-91 [subseq from] general transcription factor IIH subunit 5 n=1 Tax=Sorex araneus TaxID=42254 RepID=UPI00064A3F88
------------DPAMKQFLLYLDESNALGKKFIIQDIDDTHVFVIAELVNILQERVGELMDQNAFSLTQK
>UniRef90_I6M4B5/1-71 [subseq from] General transcription and DNA repair factor IIH subunit TFB5 (Fragment) n=2 Tax=Percomorphaceae TaxID=1489872 RepID=I6M4B5_KRYMA
MVNVHKGVLVECDPAMKQFLLHLDETMALGKKFIIKDLDDTHLFILAEVVQTLQDRVGELMDQNSFPITQK
>UniRef90_A0A0D8XFU7/228-262 [subseq from] REX1 DNA Repair n=1 Tax=Dictyocaulus viviparus TaxID=29172 RepID=A0A0D8XFU7_DICVI
MVNVKKGVLVTCDPAMRQLLMHLDESRTLGSKFIV------------------------------------
>UniRef90_A0A0D8XFU7/264-327 [subseq from] REX1 DNA Repair n=1 Tax=Dictyocaulus viviparus TaxID=29172 RepID=A0A0D8XFU7_DICVI
MVNVKKGVLVTCDPAMRQLLMHLDESRTLGSKFIVKELDETHLFIDREIVKILEEKLDQLMEQM-------
>UniRef90_A0A6I9K3Z7/17-76 [subseq from] General transcription and DNA repair factor IIH subunit TFB5 n=2 Tax=Afrotheria TaxID=311790 RepID=A0A6I9K3Z7_CHRAS
-----------SDPAMKQFLLYLDESNALGKKFIIQDIDDTHVFVIAELVTVLQERVGELMDQNAFSLTQK
>UniRef90_A0A671VAM3/1-71 [subseq from] General transcription and DNA repair factor IIH subunit TFB5 n=2 Tax=Sparidae TaxID=8169 RepID=A0A671VAM3_SPAAU
MVNVHKGVLVECDPAMKQFLLFLDEKMALGKKFILKDLDDTHVFILQEVVQTLQERVGELMDQNSFPITQK
>UniRef90_A0A2K6U3F1/1-66 [subseq from] General transcription and DNA repair factor IIH subunit TFB5 n=1 Tax=Saimiri boliviensis boliviensis TaxID=39432 RepID=A0A2K6U3F1_SAIBB
MVNVLKGVLTECDPAMKQFILCLDESSALGKKFIIQDIDDTHIIVIAELVNVLQEKVGELMDQKCL-----
>UniRef90_A0A8D2DBL1/27-92 [subseq from] General transcription and DNA repair factor IIH subunit TFB5 n=1 Tax=Sciurus vulgaris TaxID=55149 RepID=A0A8D2DBL1_SCIVU
MVNVLKGVLIECDPAMKQFLLYLDESNALGKKFIIQDIDDTHVFVIAELVNVLQERPSLAWQQNVL-----
>UniRef90_S4R9F1/1-71 [subseq from] General transcription and DNA repair factor IIH subunit TFB5 n=1 Tax=Petromyzon marinus TaxID=7757 RepID=S4R9F1_PETMA
MVNVLKGVIVACDPPMKQFLLFLDETNALGKKFVIHDLDETHLFIASEVVPILQERVGELMDQNSFPITQK
>UniRef90_A0A3B5KG71/1-71 [subseq from] General transcription and DNA repair factor IIH subunit TFB5 n=4 Tax=Takifugu TaxID=31032 RepID=A0A3B5KG71_TAKRU
MVNVHKGVLIECDPAMKEFLLHLDETMALGKKFILKDLDETHLFILAEVVQTLQERVGELMDQNSFPITQK
>UniRef90_A0A4W6CFY5/33-103 [subseq from] General transcription and DNA repair factor IIH subunit TFB5 n=2 Tax=Lates calcarifer TaxID=8187 RepID=A0A4W6CFY5_LATCA
MVNVHKGVLVECDAAMKQFLLYLDETMALGKKFILKDLDDTHLFILAEVVQTLQERVGELMDQNSFPITQK
>UniRef90_A0A8D0XI02/1-57 [subseq from] General transcription and DNA repair factor IIH subunit TFB5 n=4 Tax=Sus scrofa TaxID=9823 RepID=A0A8D0XI02_PIG
MVNVLKGVLIECDPAMKQFLLYLDESNALGKKFIIQDIDDTHVFVIAELVNVLQERG--------------
>UniRef90_A0A6A4RTF6/614-684 [subseq from] SRAC1 protein n=2 Tax=Scophthalmus maximus TaxID=52904 RepID=A0A6A4RTF6_SCOMX
MVNVHKGVLVECDPAMKQFLLYLDETMALGKKFILKDLDDTHVFILAEVVQTLQERVGELMDQNSFPASQK
>UniRef90_A0A8C2P2U8/28-88 [subseq from] General transcription and DNA repair factor IIH subunit TFB5 n=1 Tax=Capra hircus TaxID=9925 RepID=A0A8C2P2U8_CAPHI
MVNVLKGVLIECDPAMKQFLLYLDESNALGKKFIIQDIDDTHVFVIAELVNVLQERPALLV----------
>UniRef90_A0A8C0J0J2/6-73 [subseq from] General transcription and DNA repair factor IIH subunit TFB5 n=10 Tax=Archelosauria TaxID=1329799 RepID=A0A8C0J0J2_CHEAB
---ILVHVCLYSDPAMKQFLLYLDESNALGKKFIIQDLDETHVFVLAELVNFLQERVGELMDQNSFPITQK
>UniRef90_A0A3B5JXM2/19-89 [subseq from] General transcription and DNA repair factor IIH subunit TFB5 n=4 Tax=Takifugu TaxID=31032 RepID=A0A3B5JXM2_TAKRU
MVNVHKGVLLECDPAMKEFLLHLDETMALGRKFILKDLDETHLFILAEVVQTLQERVGELMDQNSFPITQK
>UniRef90_A0A437BZB0/743-813 [subseq from] SERAC1 n=10 Tax=Oryzias TaxID=8089 RepID=A0A437BZB0_ORYJA
MVNVHKGVLVECDPAMKQFLLYLDETMALGRKFILKDLDDTHLFILAEVVQTLQDRVGELMDQNSFPITQK
>UniRef90_A0A6P8VBK6/1-70 [subseq from] General transcription and DNA repair factor IIH subunit TFB5 n=2 Tax=Notothenioidei TaxID=8205 RepID=A0A6P8VBK6_GYMAC
MVNVHKGVLVECDPAMKQFLLFLDEKMALGKKFILKDLDDTHLFILEEVVKTLQERVGELMDQNSFPFKQ-
>UniRef90_A0A663MA69/10-72 [subseq from] General transcription and DNA repair factor IIH subunit TFB5 n=1 Tax=Athene cunicularia TaxID=194338 RepID=A0A663MA69_ATHCN
--------VLIHDPAMKQFLLYLDESNALGKKFIIQDLDETHVFVLAELVNFLQERVGELMDQNSFPITQK
>UniRef90_A0A8C3SFI3/12-73 [subseq from] General transcription and DNA repair factor IIH subunit TFB5 n=1 Tax=Chelydra serpentina TaxID=8475 RepID=A0A8C3SFI3_CHESE
---------MRIDPAMKQFLLYLDESNALGKKFIIQDLDETHVFVLAELVNFLQERVGELMDQNSFPITQK
>UniRef90_UPI0011AF17D7/1-71 [subseq from] LOW QUALITY PROTEIN: general transcription factor IIH subunit 5 n=1 Tax=Taeniopygia guttata TaxID=59729 RepID=UPI0011AF17D7
MVNVLKGVLVECDPAMKQFLLYLDESNALGKKFIIQDLDETHVFVFSXVWSTSSRRDGRVMDQNSFPITQK
>UniRef90_A0A835U2P7/36-94 [subseq from] General transcription and DNA repair factor IIH subunit TFB5 (Fragment) n=1 Tax=Lamprotornis superbus TaxID=245042 RepID=A0A835U2P7_9PASS
------------DPAMKQFLLYLDESNALGKKFIIQDLDETHVFVLAELVNFLQERVGELMDQNSFPITQK
>UniRef90_A0A7M4FJ66/56-115 [subseq from] General transcription and DNA repair factor IIH subunit TFB5 n=1 Tax=Crocodylus porosus TaxID=8502 RepID=A0A7M4FJ66_CROPO
-----------RDPAMKQFLLYLDESNALGKKFIIQDLDETHVFVLAELVNFLQERVGELMDQNSFPITQK
>UniRef90_A0A2B4SUK2/1-70 [subseq from] General transcription and DNA repair factor IIH subunit TFB5 n=2 Tax=Pocilloporidae TaxID=46729 RepID=A0A2B4SUK2_STYPI
MVNVTKGVLVECDPAVKQFLLHLDEKVALGKKFVIEDLDETHIFVSAEIVPVLQEKVWEIMDSNSFNISQ-
>UniRef90_A0A433SU30/1-71 [subseq from] General transcription and DNA repair factor IIH subunit TFB5 n=1 Tax=Elysia chlorotica TaxID=188477 RepID=A0A433SU30_ELYCH
MVNVTKGVLVECDPAMKQFLLYLDNKNEFGRKFVLQDLDDTHLFITADIVEILQDRIDELLDQMSFSIAEK
>UniRef90_A0A8C8YV17/29-98 [subseq from] General transcription and DNA repair factor IIH subunit TFB5 n=2 Tax=Lemuridae TaxID=9445 RepID=A0A8C8YV17_PROSS
-VAMVKGVCIDYGPATEQLLLYLDDSNALGKKLIIQDIDESHVFIIAELVNVFQERVSELMDQNAFSLTQK
>UniRef90_C3Z5Q6/1-71 [subseq from] General transcription and DNA repair factor IIH subunit TFB5 n=2 Tax=Branchiostoma TaxID=7737 RepID=C3Z5Q6_BRAFL
MVNVLKGVLVECDPAMKQFLLHLDEKNALGRKFVMQDLDDTHLFISADIVDLLQEKIDDLFDQLTFPVQQK
>UniRef90_A7SQJ6/1-70 [subseq from] General transcription and DNA repair factor IIH subunit TFB5 n=1 Tax=Nematostella vectensis TaxID=45351 RepID=A7SQJ6_NEMVE
MVNVLKGVLIDCDPAVKQFLLHLDEHNVLGKKFVIEDLDETHLFVSAGIVPILQEKVWELMDTNSFNISQ-
>UniRef90_A0A8C5N4G6/24-82 [subseq from] General transcription and DNA repair factor IIH subunit TFB5 n=1 Tax=Leptobrachium leishanense TaxID=445787 RepID=A0A8C5N4G6_9ANUR
------------DPAMKQFLLYLDETNALGKKFIIQDLDETHVFVLAELVAVLQEKVGELMDQNSFPITQK
>UniRef90_V3ZED6/1-71 [subseq from] General transcription and DNA repair factor IIH subunit TFB5 n=1 Tax=Lottia gigantea TaxID=225164 RepID=V3ZED6_LOTGI
MVNVTKGVLVECDPAMKQFLLHLDEKNALGRKFVIQDLDDTHLFISSDIIEILQTRIDDLMDKLSFPLAEK
>UniRef90_A0A0B7BHX5/30-100 [subseq from] General transcription and DNA repair factor IIH subunit TFB5 (Fragment) n=1 Tax=Arion vulgaris TaxID=1028688 RepID=A0A0B7BHX5_9EUPU
MVNVTKGVLVECDPAMKQFLLHLDEKNEFGRKFVLQDLDDTHVFVAADIIETLQDKIDELMDQMSFNIAEK
>UniRef90_A0A8B9GMR9/8-64 [subseq from] General transcription and DNA repair factor IIH subunit TFB5 n=1 Tax=Amazona collaria TaxID=241587 RepID=A0A8B9GMR9_9PSIT
--------------PMKQFLLYLDESNALGKKFIIQDLDETHVFVLAELVNFLQERVGELMDQNSFPITQK
>UniRef90_B7Q313/1-71 [subseq from] General transcription and DNA repair factor IIH subunit TFB5 n=12 Tax=Ixodoidea TaxID=297308 RepID=B7Q313_IXOSC
MVHVMKGILVECDPAMKQFLLHLDDTNALGRKFIIQDLDETHVFITADILDTLQNKIDDIMDQISFPLAEK
>UniRef90_A0A8S3ZBZ4/1-71 [subseq from] General transcription and DNA repair factor IIH subunit TFB5 n=1 Tax=Candidula unifasciata TaxID=100452 RepID=A0A8S3ZBZ4_9EUPU
MVNVTKGVLVECDPAMKQFLLHLDERNEFGRKFVLQDLDDTHLFVSSDIIETLQEKIDELMDQMSFYVSEK
>UniRef90_A0A4Z2FYZ7/50-114 [subseq from] General transcription and DNA repair factor IIH subunit TFB5 n=1 Tax=Liparis tanakae TaxID=230148 RepID=A0A4Z2FYZ7_9TELE
------GQRTQSDPAMKQFLLYLDEKMALGKKFILKDLDDTHVFILAEVVQILQERVGELMDQNSFTFTQK
>UniRef90_A0A8C3DGA7/11-66 [subseq from] General transcription and DNA repair factor IIH subunit TFB5 n=1 Tax=Corvus moneduloides TaxID=1196302 RepID=A0A8C3DGA7_CORMO
---------------TKQFLLYLDESNALGKKFIIQDLDETHVFVLAELVNFLQERVGELMDQNSFPITQK
>UniRef90_A0A8T2P6Z4/586-646 [subseq from] Protein SERAC1 n=1 Tax=Albula glossodonta TaxID=121402 RepID=A0A8T2P6Z4_9TELE
----------NFDPAMKQFLLYLDETSALGKKFIIQDLDDTHVFILAEVVQILQERVGELMDQNSFPITQK
>UniRef90_W5JLV7/1-71 [subseq from] General transcription and DNA repair factor IIH subunit TFB5 n=12 Tax=Diptera TaxID=7147 RepID=W5JLV7_ANODA
MVNVMKGVLVECDPAMKQFLLHLDETQSLGKKFIIQDLDEKHLFISVEIVEVLQARVDDLMDRISFPLHEK
>UniRef90_UPI0008F997B9/1-71 [subseq from] general transcription factor IIH subunit 5 n=1 Tax=Bemisia tabaci TaxID=7038 RepID=UPI0008F997B9
MVNVMKGILIECDLAMKQFLLHLDETSALGRKFIIQDLDDTHLFISADILETLQARIDDLMDQISFPLVEK
>UniRef90_UPI001B7DFA5E/21-81 [subseq from] general transcription factor IIH subunit 5 isoform X1 n=1 Tax=Carcharodon carcharias TaxID=13397 RepID=UPI001B7DFA5E
----------TSDPAMKQFLLYLDETNALGKKFIIQDLDETHLFVLAEVVHILQEKVGDLMDQNSFPIMQK
>UniRef90_A0A212F1G1/1-68 [subseq from] General transcription and DNA repair factor IIH subunit TFB5 n=24 Tax=Ditrysia TaxID=37567 RepID=A0A212F1G1_DANPL
MVNVMKGVLVECDPAMKQFLLHLDETLALGRKFILQDLDETHVFISSDIVETLQARVDDLMDQFSFPV---
>UniRef90_A0A4D9DUP6/1-56 [subseq from] General transcription and DNA repair factor IIH subunit TFB5 n=1 Tax=Platysternon megacephalum TaxID=55544 RepID=A0A4D9DUP6_9SAUR
---------------MKQFLLYLDESNALGKKFIIQDLDETHVFVLAELVNFLQERVGELMDQNSFPITQK
>UniRef90_A0A4Y2LK31/1-71 [subseq from] General transcription and DNA repair factor IIH subunit TFB5 n=2 Tax=Araneoidea TaxID=74975 RepID=A0A4Y2LK31_ARAVE
MVYVMKGILVECDPSMKQFLLHLDETNAFKKKFIIEDLDETHIFIVADMLEVLQSRIDDLMDMISFPLAEK
>UniRef90_B4GSI2/1-70 [subseq from] General transcription and DNA repair factor IIH subunit TFB5 n=4 Tax=obscura group TaxID=32355 RepID=B4GSI2_DROPE
MVNVMKGVLVECDPAMKQFLLHLDEKLALGRKFIIQDLDESHLFISTDIVEVLQARVDDLMDRISFPLHD-
>UniRef90_A0A8J6G879/1-52 [subseq from] Cysteine and tyrosine-rich protein 1 n=1 Tax=Microtus ochrogaster TaxID=79684 RepID=A0A8J6G879_MICOH
MVNVLKGVLIECDPAMMQFLLYLDESNALGKKFIIQDIDDTHVFVIAELVNQ-------------------
>UniRef90_C3KIL7/14-73 [subseq from] General transcription and DNA repair factor IIH subunit TFB5 n=1 Tax=Anoplopoma fimbria TaxID=229290 RepID=C3KIL7_ANOFI
-----------SDPAMKQFLLYLDEKMALGKKFILKDLDDTHVFILTEVVQTLQERVGELMDQNSFTATQK
>UniRef90_B7Z018/1-70 [subseq from] General transcription and DNA repair factor IIH subunit TFB5 n=33 Tax=Schizophora TaxID=43738 RepID=B7Z018_DROME
MVNVMKGVLVECDPAMKQFLLHLDEKLALGRKFIIQDLDENHLFISTDIVEVLQARVDDLMDRISFPLHD-
>UniRef90_F6NKY3/1-56 [subseq from] General transcription and DNA repair factor IIH subunit TFB5 n=53 Tax=Cyprinoidei TaxID=30727 RepID=F6NKY3_DANRE
---------------MKQFLLYLDETSALGKKFIIQDLDDTHVFILAEVVQILQERVGELMDQNSFPITQK
>UniRef90_A0A1W4WGK5/1-71 [subseq from] General transcription and DNA repair factor IIH subunit TFB5 n=1 Tax=Agrilus planipennis TaxID=224129 RepID=A0A1W4WGK5_AGRPL
MVNVMKGVLVKCDSAMKQFLLHLDETMKLGKKFIIQDLDETHLFISADILDVLQAKIDDLMDQISFPVTEK
>UniRef90_A0A482XFZ9/1-71 [subseq from] General transcription and DNA repair factor IIH subunit TFB5 n=1 Tax=Laodelphax striatellus TaxID=195883 RepID=A0A482XFZ9_LAOST
MVNVMKGVLVECDDAMKQFLLHLDETEALGKKFIIQDLDERHLFISADILDVLQAKVDDLMDQISVSLADK
>UniRef90_A0A7D9M672/1-70 [subseq from] General transcription and DNA repair factor IIH subunit TFB5 n=1 Tax=Paramuricea clavata TaxID=317549 RepID=A0A7D9M672_PARCT
MVNVLKGVLIECDAVLKQFLLHLDETLAFGRKFVLEDLDETHLFISSDIVNTLKEKVWELMDNNSFNVTK-
>UniRef90_A0A1L8DI77/1-70 [subseq from] General transcription and DNA repair factor IIH subunit TFB5 n=1 Tax=Nyssomyia neivai TaxID=330878 RepID=A0A1L8DI77_9DIPT
MVNVMKGVLVECDPAMKQFLLHLDDTLALGRKFIIQDLDEKHLFISTDIVEILQAKVDDLMDQMSFPLHD-
>UniRef90_UPI0003C12859/1-56 [subseq from] general transcription factor IIH subunit 5 n=1 Tax=Latimeria chalumnae TaxID=7897 RepID=UPI0003C12859
---------------MKQFLLYLDETNALGRKFIIQDLDDTHIFILAEVVQILQEKVGELMDQNSFPITQK
>UniRef90_UPI0005CDD0D9/1-71 [subseq from] general transcription factor IIH subunit 5 n=1 Tax=Ceratosolen solmsi marchali TaxID=326594 RepID=UPI0005CDD0D9
MVNVMKGILVECDEAMKQFLLHLDDTFALGRKFIIQDLDEKHLFISADILDILQTKVDDLMDQISFPLTEK
>UniRef90_UPI0018CC26A7/1-71 [subseq from] general transcription factor IIH subunit 5 n=1 Tax=Hermetia illucens TaxID=343691 RepID=UPI0018CC26A7
MVNVMKGVLVECDPAMKQFLLHLDETLALGRKFIIQDLDESHLFISTDIVDTLQAKVDDLMDKINFSFQEK
>UniRef90_UPI001D089AC3/1-71 [subseq from] general transcription factor IIH subunit 5 n=1 Tax=Chrysoperla carnea TaxID=189513 RepID=UPI001D089AC3
MVNVMKGVLVQCDQAMKQFLLHLDETLKLGKRFIIQDLDETHLFIAAEVIETLQAKIDDLMDQISFPVTEK
>UniRef90_UPI0006D4C6BC/1-71 [subseq from] general transcription factor IIH subunit 5 n=1 Tax=Halyomorpha halys TaxID=286706 RepID=UPI0006D4C6BC
MVNVTKGILVKCDPAMKEFLIHLDETNALGQKFIIQDLDETHVFICPEVLDTLTSRIDDLMDKISFPPTEK
>UniRef90_UPI001ED87232/1-71 [subseq from] general transcription factor IIH subunit 5 n=1 Tax=Ischnura elegans TaxID=197161 RepID=UPI001ED87232
MVNVTKGILVECDHAMKQFLLHLDDTVALGRKFIIQDLDDTHLFISADILGVLRARIDDLMDQISFPLADK
>UniRef90_A0A1Q3EUE4/1-71 [subseq from] General transcription and DNA repair factor IIH subunit TFB5 n=5 Tax=Culicinae TaxID=43817 RepID=A0A1Q3EUE4_CULTA
MVNVMKGVLVECDPAMKQFLLHLDETQSLGRKFIIQDLDERHLFISTDIIDTLQARVDDLMDRISVSLHEK
>UniRef90_A0A8J1U3J2/47-114 [subseq from] Ofus.G103 protein n=1 Tax=Owenia fusiformis TaxID=6347 RepID=A0A8J1U3J2_OWEFU
MVNLMKGVLVECDPAMKQFLLHLDETNALGRKFVIQDLDETHLFLSADSIDLLQEKIDDLMDKLNFPI---
>UniRef90_A0A8S1C1U9/11-76 [subseq from] General transcription and DNA repair factor IIH subunit TFB5 n=2 Tax=Cloeon dipterum TaxID=197152 RepID=A0A8S1C1U9_9INSE
MVNVMKGSFITCDPAMKQFLLHLDETLALGKKFIIQDLDETHLFVASEIVEVLRSRVDDLMDQISY-----
>UniRef90_R7UM79/1-68 [subseq from] General transcription and DNA repair factor IIH subunit TFB5 n=1 Tax=Capitella teleta TaxID=283909 RepID=R7UM79_CAPTE
MVNVMKGILIECDPAMKQFLLHLDETNALGRSFVIQDLDETHIFISADILETLTSKIDDLMDKLHFDV---
>UniRef90_UPI00187DB474/1-71 [subseq from] general transcription factor IIH subunit 5 n=1 Tax=Bradysia coprophila TaxID=38358 RepID=UPI00187DB474
MVNLLKGVLVECDPAMKQFLLHLDETLALGRKFIFHDLDDTHLFISPDIVEVLQAKFDDMMDQISFPLHEK
>UniRef90_A0A821ZE25/1-56 [subseq from] General transcription and DNA repair factor IIH subunit TFB5 n=1 Tax=Ranitomeya imitator TaxID=111125 RepID=A0A821ZE25_9NEOB
---------------MKQFLLYLDETNALGTKFIIQDLDETHVFVLAELIAVLQEKVGELMDQNSFPITQK
>UniRef90_A0A8I6R6S6/1-71 [subseq from] General transcription and DNA repair factor IIH subunit TFB5 n=1 Tax=Cimex lectularius TaxID=79782 RepID=A0A8I6R6S6_CIMLE
MVNVTKGILVKCDPAMKEFLVYLDETLAIGKKYIIQDLDETHLFISADVLETLNSRIDELMDKISFPITDK
>UniRef90_A0A067R519/1-69 [subseq from] General transcription and DNA repair factor IIH subunit TFB5 n=2 Tax=Neoptera TaxID=33340 RepID=A0A067R519_ZOONE
MVNVMKGILIECDQAMKQFLLHLDETVALGRKFIIQDLDERHLFISADILETLQARVDDLMDQISFPLA--
>UniRef90_A0A8X6Q339/34-104 [subseq from] General transcription factor IIH subunit 5 n=1 Tax=Nephila pilipes TaxID=299642 RepID=A0A8X6Q339_NEPPI
MVYVMKGILVECDPSMKQFLLHLDETNAFKKKFIIEDLDETHLFIAADMLDVLQSRIDDLMDMISFPLAEK
>UniRef90_A0A6P3X2Z3/1-71 [subseq from] General transcription and DNA repair factor IIH subunit TFB5 n=5 Tax=Apocrita TaxID=7400 RepID=A0A6P3X2Z3_DINQU
MVNVTKGILVECDAAMKQFLLHLDDTSALGKKFIIQDLDERHLFISADILETLQAKVDDLMDQISFPLAEK
>UniRef90_A0A6H5IDQ3/1-67 [subseq from] General transcription and DNA repair factor IIH subunit TFB5 n=2 Tax=Trichogramma TaxID=7490 RepID=A0A6H5IDQ3_9HYME
MVNLLKGILVECDEAMKQFLLHLDENLTLGKKFIIQDLDDTHLFISADILDALRARIDELMDKISFP----
>UniRef90_A0A8N1SA09/1-71 [subseq from] General transcription and DNA repair factor IIH subunit TFB5 n=3 Tax=Formicidae TaxID=36668 RepID=A0A8N1SA09_9HYME
MVNVTKGILVECDAAMKQFLLHLDETSALGRKFIIQDLDERHLFISSDILETLQAKVDDLMDQISFPLAEK
>UniRef90_A0A7M7R493/1-71 [subseq from] General transcription and DNA repair factor IIH subunit TFB5 n=36 Tax=Hymenoptera TaxID=7399 RepID=A0A7M7R493_APIME
MVNVTKGILVECDAAMKQFLLHLDETFALGRKFIIQDLDERHLFISADILDTLQTKVDDLMDQISFPLAEK
>UniRef90_UPI001CDD515B/1-71 [subseq from] general transcription factor IIH subunit 5 n=1 Tax=Aphidius gifuensis TaxID=684658 RepID=UPI001CDD515B
MVNVRKGILVECDPAMKQFLLYLDDTEKLGRKFILQDLDETHLFISVDILEELEAKVDELMDRMSFPLADK
>UniRef90_A0A8W8NVV0/9-79 [subseq from] Uncharacterized protein n=1 Tax=Crassostrea gigas TaxID=29159 RepID=A0A8W8NVV0_CRAGI
MVNVDKGILVECDPAMKQFLLQLDDTKALGRKFVIKDLDDTHLFISADILETLQDQVDGLMDKLSFPLAEK
>UniRef90_E0VKS5/1-71 [subseq from] General transcription and DNA repair factor IIH subunit TFB5 n=1 Tax=Pediculus humanus subsp. corporis TaxID=121224 RepID=E0VKS5_PEDHC
MVHVMKGVLVECDQAMKQFLLHLDETLALGKKFIIQDLDDTHLFISSDILYILQTKVDDLIDQISAPVTEK
>UniRef90_A0A6J1TRI6/1-71 [subseq from] General transcription and DNA repair factor IIH subunit TFB5 n=2 Tax=Thripinae TaxID=153976 RepID=A0A6J1TRI6_FRAOC
MVNVVKGVLVECDQAMKQFLLHLDETMALGCRFIIQNLDETHLFISADILTTLQSRIDDLMDQVSFPLVEK
>UniRef90_B3S7I9/1-70 [subseq from] General transcription and DNA repair factor IIH subunit TFB5 n=1 Tax=Trichoplax adhaerens TaxID=10228 RepID=B3S7I9_TRIAD
MVNVLKGVLVECDPTVKQYLLHLDETNALGQKFVIEDLDDQHVFVTAEIKDTLMKKIDAMMEQLSYSSSD-
>UniRef90_A0A3B5KFL2/17-78 [subseq from] General transcription and DNA repair factor IIH subunit TFB5 n=1 Tax=Takifugu rubripes TaxID=31033 RepID=A0A3B5KFL2_TAKRU
---------TTFDPAMKEFLLHLDETMALGRKFILKDLDETHLFILAEVVQTLQERVGELMDQNSFPITQK
>UniRef90_UPI001EE0062E/23-92 [subseq from] general transcription factor IIH subunit 5-like n=2 Tax=Daphnia TaxID=6668 RepID=UPI001EE0062E
MVNVTKGILVECDAAMKQLLLHLDETHALGNKFIVQDLDETHVFIAPEYLEVLQSRIDDLMDRISFPLAE-
>UniRef90_A0A0L8HLX9/1-68 [subseq from] General transcription and DNA repair factor IIH subunit TFB5 n=1 Tax=Octopus bimaculoides TaxID=37653 RepID=A0A0L8HLX9_OCTBM
MVNVIKGVLTECDPAMKQFLLQLDDRNTLGKKFIIQDLDDTHLFISADILETLKSQINDLMNKLTYPL---
>UniRef90_UPI0006259D03/26-96 [subseq from] general transcription factor IIH subunit 5 n=1 Tax=Orussus abietinus TaxID=222816 RepID=UPI0006259D03
MVNVMKGVLVECDSAMKQFLLHLDETFALGRKFIIQDLDERHLFISSDILDTLQTKVDDLMDQISFPLAEK
>UniRef90_A0A6P7GCC9/17-87 [subseq from] General transcription and DNA repair factor IIH subunit TFB5 n=7 Tax=Cucujiformia TaxID=41088 RepID=A0A6P7GCC9_DIAVI
MVNVMKGVLVKCDPAMKQFLLHLDETLKLGRKFIIQDLDEHHLFISADILDTLQVKIDDLMDQISFPLAEK
>UniRef90_UPI00158D1CD2/1-71 [subseq from] general transcription factor IIH subunit 5 n=1 Tax=Chelonus insularis TaxID=460826 RepID=UPI00158D1CD2
MVNIIKGILVECDAAMKQFLLHLDETTALGRKFIIQDLDEKHLFISSDILETLRARVDDLMDQISFPVAEK
>UniRef90_UPI00046BFE8F/1-71 [subseq from] general transcription factor IIH subunit 5 n=1 Tax=Tribolium castaneum TaxID=7070 RepID=UPI00046BFE8F
MVNVMKGVLVTCDQAMKQFLLYLDETTKLGRKFIIQDLDENHLFISADILETLQAKIDDLMDQISFPVAEK
>UniRef90_UPI001419F47D/31-97 [subseq from] LOW QUALITY PROTEIN: general transcription factor IIH subunit 5-like n=1 Tax=Lacerta agilis TaxID=80427 RepID=UPI001419F47D
----LKEILTDCDPAMKQFLLYLXESNTLRGKFSIQDLAKTHLLVLAEMVYFLQERVGELMDQNSFPITQK
>UniRef90_UPI0006C9E142/1-71 [subseq from] general transcription factor IIH subunit 5 n=1 Tax=Copidosoma floridanum TaxID=29053 RepID=UPI0006C9E142
MVNVMKGILVECDEAMKQFLLHLDETFALGKKFIIQDLDEKHLFISTDILDTLQAKVDDLMDQISASLIEK
>UniRef90_UPI00083BD958/1-71 [subseq from] general transcription factor IIH subunit 5 n=1 Tax=Nicrophorus vespilloides TaxID=110193 RepID=UPI00083BD958
MVNVMKGILVKCDPAMKQFLLHLDETIKLGRKFIIQDLDESHLFISSDILDTLQAKIDDLMDQISFPIMEK
>UniRef90_A0A1S4EKT1/1-69 [subseq from] General transcription and DNA repair factor IIH subunit TFB5 n=1 Tax=Diaphorina citri TaxID=121845 RepID=A0A1S4EKT1_DIACI
MVNVMKGVLIECDKPMKQFLLHLDETNTLGRRFIIQDLDETHLFISSDVIELLMTRVDDLLDQISFPIN--
>UniRef90_A0A210PKF8/1-71 [subseq from] General transcription and DNA repair factor IIH subunit TFB5 n=1 Tax=Mizuhopecten yessoensis TaxID=6573 RepID=A0A210PKF8_MIZYE
MVNVTKGILVECDPAMKQFLLHLDETDAFKTKFVLQDLDETHLFISADILGTLQNRIDDIMDRLSFPLVEK
>UniRef90_A0A6M2DGL6/17-86 [subseq from] General transcription and DNA repair factor IIH subunit TFB5 (Fragment) n=2 Tax=Pulicidae TaxID=7511 RepID=A0A6M2DGL6_9NEOP
MVNVKKGILVECDQAMKQFLLHLDETQALGSRFIIEDLDETHLFISAEILETLQTKIDDLMDQISFPLHE-
>UniRef90_A0A8D2DCJ4/32-87 [subseq from] General transcription and DNA repair factor IIH subunit TFB5 n=1 Tax=Sciurus vulgaris TaxID=55149 RepID=A0A8D2DCJ4_SCIVU
----------PSDPAMKQFLLYLDESNALGKKFIIQDIDDTHVFVIAELVNVLQERPSLAWQQNVL-----
>UniRef90_UPI0018CD3DB0/1-68 [subseq from] general transcription factor IIH subunit 5-like isoform X2 n=2 Tax=Teleopsis dalmanni TaxID=139649 RepID=UPI0018CD3DB0
MVNVMKGVLVKCDPAMKQFLLHLDETLSLGCKFIIQDLDDNHLFISTEIVETLQARIDDLMDRINVSV---
>UniRef90_A0A443S472/1-67 [subseq from] General transcription and DNA repair factor IIH subunit TFB5 n=1 Tax=Leptotrombidium deliense TaxID=299467 RepID=A0A443S472_9ACAR
MVNVQKGVLIECDPQMKQFLLHLDESNVLGTKFIIQDLDQTHLFVSADIIEKLKNQIDHLMDQiNIF-----
>UniRef90_UPI000C205159/1-71 [subseq from] general transcription factor IIH subunit 5 n=1 Tax=Onthophagus taurus TaxID=166361 RepID=UPI000C205159
MVNVMKGILVKCDPAMKQFLLHLDETMKLGRKFIIQDLDEGHLFISADILDSLQTKIDDLMDQISYPISEK
>UniRef90_A0A556V2H0/592-649 [subseq from] Protein SERAC1 n=1 Tax=Bagarius yarrelli TaxID=175774 RepID=A0A556V2H0_BAGYA
-------------SCRMQFLLYLDETSALGKKFIIQDLDDTHVFILAEVVHILQERVGELMDQNSFPITQK
>UniRef90_A0A7M7LTR0/1-70 [subseq from] General transcription and DNA repair factor IIH subunit TFB5 n=1 Tax=Nasonia vitripennis TaxID=7425 RepID=A0A7M7LTR0_NASVI
MVNVQKGILVECDEAMKQFLLHLDETFALGKKFIIQDLDERHLFISQDILDTLQTKVDDLMDRISFPITE-
>UniRef90_A0A7I8VMK5/1-67 [subseq from] General transcription and DNA repair factor IIH subunit TFB5 n=1 Tax=Dimorphilus gyrociliatus TaxID=2664684 RepID=A0A7I8VMK5_9ANNE
MVNVNKGVLVECDPAMKVFLLNLDETEALGCRFVLQNLDDTHLFITTEILSVLQDRVDDLMDKLSFP----
>UniRef90_A0A8J6DY88/73-121 [subseq from] General transcription and DNA repair factor IIH subunit TFB5 n=1 Tax=Galemys pyrenaicus TaxID=202257 RepID=A0A8J6DY88_GALPY
-----------NDPAMKQFLLYLDESNALGKKFIIQDIDDTHVFVIAELVNVLQERISNI-----------
>UniRef90_T1KC04/1-64 [subseq from] General transcription and DNA repair factor IIH subunit TFB5 n=2 Tax=Tetranychus urticae TaxID=32264 RepID=T1KC04_TETUR
MVNVMKGILIECDAQMKQFLLHLDETNALGTKFIIQDLDATHLFVSPEIIETLKNKIDDLMDQI-------
>UniRef90_UPI001D08E496/1-71 [subseq from] general transcription factor IIH subunit 5 n=1 Tax=Coccinella septempunctata TaxID=41139 RepID=UPI001D08E496
MVNVMKGILVTCDGAMKQFLLHLDDTLKLGRKFIIQDLDENHLFISADILDVLQAKIDDLMDQISFPLAEK
>UniRef90_A0A8C4X0B9/8-67 [subseq from] General transcription and DNA repair factor IIH subunit TFB5 n=1 Tax=Eptatretus burgeri TaxID=7764 RepID=A0A8C4X0B9_EPTBU
-----------SDPAMKQFLLFLDETNALGRKFVIQDLDDTHLFVAADVVQILHDKVGELMELNSFPITHK
>UniRef90_UPI0012D3F436/1-68 [subseq from] general transcription factor IIH subunit 5 n=1 Tax=Contarinia nasturtii TaxID=265458 RepID=UPI0012D3F436
MVNLVKGVLVTCDPAMKQFLLHLDEKQAFGKKFILLNLDDTHLFISVEIVEVLQNKFDDLMDRISFPV---
>UniRef90_A0A8C5W467/2-57 [subseq from] General transcription and DNA repair factor IIH subunit TFB5 n=1 Tax=Microcebus murinus TaxID=30608 RepID=A0A8C5W467_MICMU
LVDVLKGVCIACGPATKQFLLYLDESSALGKKVIMQDIDETHVFVIADLVNVLQDA---------------
>UniRef90_T2MBD4/1-68 [subseq from] General transcription and DNA repair factor IIH subunit TFB5 n=1 Tax=Hydra vulgaris TaxID=6087 RepID=T2MBD4_HYDVU
MVNVLKGVLVECDPTVKQFLLHMDEKGVLGQKFVIEDLDSTHLFVAANIIKTLESKLWELMDKLSFPV---
>UniRef90_A0A7R9MD35/1-66 [subseq from] General transcription and DNA repair factor IIH subunit TFB5 n=1 Tax=Oppiella nova TaxID=334625 RepID=A0A7R9MD35_9ACAR
MVHVQKGILIECDPQMKQFLLHLDETNALGTRFIIQDLDSTHLFISSDIIDSLKNQIDDLMDQISF-----
>UniRef90_A0A670IY56/1-65 [subseq from] General transcription and DNA repair factor IIH subunit TFB5 n=1 Tax=Podarcis muralis TaxID=64176 RepID=A0A670IY56_PODMU
MVSVLKGILIECDPATKQFLLYLDESNTLREKFSIQD------FVLAEMVYFLQERMGELMDQTSFPITQK
>UniRef90_A0A077Z2F5/1-65 [subseq from] General transcription and DNA repair factor IIH subunit TFB5 n=1 Tax=Trichuris trichiura TaxID=36087 RepID=A0A077Z2F5_TRITR
MVNVTKGVLVTCDPAMKQFLLHLDETIALGFKFILKDLDDTHVFISADSVNTLSQKIDTLMESLS------
>UniRef90_R4G845/1-69 [subseq from] General transcription and DNA repair factor IIH subunit TFB5 n=5 Tax=Triatominae TaxID=70999 RepID=R4G845_RHOPR
MVNVTKGVLVKCDPAMKQLLIHLDETLAIGKKFIIQDLDEDHLFISAEVIDTLTSRIDDIMDKISVSAA--
>UniRef90_A0A1D1VX04/1-67 [subseq from] General transcription and DNA repair factor IIH subunit TFB5 n=1 Tax=Ramazzottius varieornatus TaxID=947166 RepID=A0A1D1VX04_RAMVA
MVNVSKGVLVKCDPAMKQFLIFLDEKEELGKRFIIQDIDDEHLFISKDVQEMLKERLDSLMDKISIS----
>UniRef90_C1BVP4/1-65 [subseq from] General transcription and DNA repair factor IIH subunit TFB5 n=1 Tax=Lepeophtheirus salmonis TaxID=72036 RepID=C1BVP4_LEPSM
MVNVTRGVLVECDPAMKQFLLYLDERAELGTRFVVQDLDATHLFISPEILPKLQDRIDDLMDKIS------
>UniRef90_Q5EHY9/1-72 [subseq from] General transcription and DNA repair factor IIH subunit TFB5 n=1 Tax=Gekko japonicus TaxID=146911 RepID=Q5EHY9_GEKJA
MVNVLKGILIECDPAMKQSCCTWMSPMPWGKKFIITRLGmKTHVFVLAEMVNCLQEKVGELMDQNSFPITQK
>UniRef90_A0A7J7J0Z2/1-70 [subseq from] General transcription and DNA repair factor IIH subunit TFB5 n=1 Tax=Bugula neritina TaxID=10212 RepID=A0A7J7J0Z2_BUGNE
MVNVMKGVLVKCDSAMKQFLLHLDETNAFNCKFVLADLDDTHLFISSEIIPRLQAEIDDLMEKLSFPITK-
>UniRef90_A0A0N4UW90/1-63 [subseq from] General transcription and DNA repair factor IIH subunit TFB5 n=1 Tax=Enterobius vermicularis TaxID=51028 RepID=A0A0N4UW90_ENTVE
MVNVKKGVLIECDPAMRQLLVHLDEQRILGMKFVVKELDDTHIFVDREIIPILEQKIDELMDS--------
>UniRef90_A0A8B8G951/1-67 [subseq from] General transcription and DNA repair factor IIH subunit TFB5 n=3 Tax=Aphidomorpha TaxID=33380 RepID=A0A8B8G951_9HEMI
MVHVSKGTLITCDQSMKQFLLQLDQTNALGKKFILQELDEEHLFVSSDVLETLEDRVDELMDQLTFT----
>UniRef90_A0A8B6CJV3/1-71 [subseq from] General transcription and DNA repair factor IIH subunit TFB5 n=1 Tax=Mytilus galloprovincialis TaxID=29158 RepID=A0A8B6CJV3_MYTGA
MVNVTKGILVECDPAMKQFLLHLDDTEAFGRKFVIQDLGENCLFISSDILETLQDKIDDIMDRLSFPLAEK
>UniRef90_A0A8J2JZU4/1-63 [subseq from] General transcription and DNA repair factor IIH subunit TFB5 n=1 Tax=Allacma fusca TaxID=39272 RepID=A0A8J2JZU4_9HEXA
MVNVSKGLLVKCDPVMKQFLLHLDETLALGKRFVLNDLDENHLFINADILKTLQDKIDELMDK--------
>UniRef90_A0A8S0ZDB5/1-57 [subseq from] HIT-type domain-containing protein n=2 Tax=Obtectomera TaxID=104431 RepID=A0A8S0ZDB5_ARCPL
MVNVMKGVLVECDPAMKQFLLHLDETLALGRKFILQDLDETHLFISADIVETLQAQM--------------
>UniRef90_UPI000C788BFB/26-89 [subseq from] general transcription factor IIH subunit 5-like n=1 Tax=Eurytemora affinis TaxID=88015 RepID=UPI000C788BFB
MVNVTKGVLVECDPAMKQFLLHLDETLKLGSRFIIQDLDETHVFVSSDVVEQLKAHIDDFMDLD-------
>UniRef90_A0A553PH68/1-66 [subseq from] General transcription and DNA repair factor IIH subunit TFB5 n=1 Tax=Tigriopus californicus TaxID=6832 RepID=A0A553PH68_TIGCA
MVNVIKGVLVTCDPAMKQFLLHLDEKMALGTRFIQQDLDDTHLFISEDAVGQLKNQIDDLMDKISI-----
>UniRef90_UPI000813544C/1-72 [subseq from] LOW QUALITY PROTEIN: general transcription factor IIH subunit 5-like n=1 Tax=Manis javanica TaxID=9974 RepID=UPI000813544C
MVHVLKGMLIEHNPSRQQFCCsWLSRTNALRRKFITQDTGNTRVFETAEVVNVLQEQVGELMDQNAFFLTQK
>UniRef90_A0A158PGD7/1-69 [subseq from] General transcription and DNA repair factor IIH subunit TFB5 n=4 Tax=Strongylida TaxID=6308 RepID=A0A158PGD7_ANGCS
MVNVKKGVLVTCDPAMRQLLMHLDESRTLGSKFIVKELDETHLFIDREIVKILEEKLDHLMEQMNPELN--
>UniRef90_A0A1W0WJM0/1-68 [subseq from] General transcription and DNA repair factor IIH subunit TFB5 n=1 Tax=Hypsibius dujardini TaxID=232323 RepID=A0A1W0WJM0_HYPDU
MVNVSKGVLVKCDPAMKQFLIHLDDREELGRKFIIQNIDDDHLFISKDAVETLKDRLDALMDKISISA---
>UniRef90_A0A0B1RWC0/1-68 [subseq from] General transcription and DNA repair factor IIH subunit TFB5 n=6 Tax=Strongylida TaxID=6308 RepID=A0A0B1RWC0_OESDE
MVNVKKGVLVTCDPAMRQLLMHLDESRTLGSKFIVKELDETHLFIDREIVRILEEKLDHLMEQMNPEL---
>UniRef90_A0A0V0T2L8/1-64 [subseq from] General transcription and DNA repair factor IIH subunit TFB5 n=2 Tax=Trichinella murrelli TaxID=144512 RepID=A0A0V0T2L8_9BILA
MVNVSKGVLVTCDPAMKQFLLHLDEKMLIGFKFIIRDIDETHVFITSEAVATLMQRIDALMESL-------
>UniRef90_UPI0007E8213F/24-89 [subseq from] general transcription factor IIH subunit 5 isoform X2 n=1 Tax=Drosophila miranda TaxID=7229 RepID=UPI0007E8213F
----LASIYLKCDPAMKQFLLHLDEKLALGRKFIIQDLDESHLFISTDIVEVLQARVDDLMDRISFPLHD-
>UniRef90_A0A8S1HV64/1-68 [subseq from] General transcription and DNA repair factor IIH subunit TFB5 n=1 Tax=Caenorhabditis auriculariae TaxID=2777116 RepID=A0A8S1HV64_9PELO
MVNVKKGVLVTCDPAMRQLLIHLDESRQLGSKFIVKELDETHLFIDKEILRILEEKLDQLMEQMNPEL---
>UniRef90_A0A0N4V6N8/1-65 [subseq from] General transcription and DNA repair factor IIH subunit TFB5 n=2 Tax=Oxyuridae TaxID=51026 RepID=A0A0N4V6N8_ENTVE
MVNVKKGVLIQCDPAMRQLLVHLDEQRSLGTKFVVKELDETHIFVDREIVPVLEAKIDQLMDSLA------
>UniRef90_C1BPT5/1-65 [subseq from] General transcription and DNA repair factor IIH subunit TFB5 n=4 Tax=Caligus TaxID=217164 RepID=C1BPT5_CALRO
MVNATRGVLVNCDPAMKQFLLYLDEKEELGSRFVVKDLDPNHLFISPEILPKLQDRIDDLMDKFS------
>UniRef90_A0A3S3NL85/1-56 [subseq from] Transmembrane protein-like protein n=1 Tax=Dinothrombium tinctorium TaxID=1965070 RepID=A0A3S3NL85_9ACAR
MVHVMKGVLIECDPQMKQFLLFLDESNALGTKFIIQDLDATHLFVSADIIETLKNP---------------
>UniRef90_A0A8J2Q461/1-65 [subseq from] General transcription and DNA repair factor IIH subunit TFB5 n=1 Tax=Cercopithifilaria johnstoni TaxID=2874296 RepID=A0A8J2Q461_9BILA
MVNVKKGVLVRCDPAMRQLLVYLDESRALGSKFLVKDLDETHVLIDRETVPILEQKLDQMMESLS------
>UniRef90_A0A182E1L6/15-82 [subseq from] General transcription and DNA repair factor IIH subunit TFB5 n=5 Tax=Onchocercidae TaxID=6296 RepID=A0A182E1L6_ONCOC
MVNVKKGVLVRCDPAMRQLLVYLDESRTLGSKFVVKELDETHIVVDKEIVPILEQKIDQMMDSLSPDL---
>UniRef90_A0A6H5FVS8/1-71 [subseq from] General transcription and DNA repair factor IIH subunit TFB5 n=1 Tax=Nesidiocoris tenuis TaxID=355587 RepID=A0A6H5FVS8_9HEMI
MVKVTRGTLVKCDPAMKEFLIHLDETMAIGTKFIIEDLDEQHLFIQTDAIETLMARVDDLMDKISFPMTEK
>UniRef90_A0A498SGC1/46-110 [subseq from] General transcription and DNA repair factor IIH subunit TFB5 n=1 Tax=Acanthocheilonema viteae TaxID=6277 RepID=A0A498SGC1_ACAVI
MVNVKKGVLVRCDPAMRQLLVYLDESRALGSKFIVKDLDETHIIVDKEIVPTLEQKLDQMMESLS------
>UniRef90_A0A8J4T6W5/1-69 [subseq from] General transcription and DNA repair factor IIH subunit TFB5 n=2 Tax=Paragonimus TaxID=34503 RepID=A0A8J4T6W5_9TREM
MVNVHKGVLVKCDPAMKHFLLHLAENLVLGKNFVHTDLDDYHLFIDADILGKLQERVDSLMDSLSFPMT--
>UniRef90_A0A1I9G738/15-85 [subseq from] General transcription and DNA repair factor IIH subunit TFB5 n=8 Tax=Spirurina TaxID=6274 RepID=A0A1I9G738_BRUMA
MVNVKKGVLVRCDPAMRQLLVYLDESRTLGSKFVVKELDETHILVDKEIVPILEQKLDQMMESLSPDLTDK
>UniRef90_A0A7R9C1N4/1-65 [subseq from] General transcription and DNA repair factor IIH subunit TFB5 n=1 Tax=Notodromas monacha TaxID=399045 RepID=A0A7R9C1N4_9CRUS
MVQVSKGVLVTCDPPMRQFLIWLDEKEKLGRKFILLDLDSTHLFISADVVNELMEKVDEWMDRIS------
>UniRef90_A0A0M3JD54/1-64 [subseq from] General transcription and DNA repair factor IIH subunit TFB5 n=1 Tax=Anisakis simplex TaxID=6269 RepID=A0A0M3JD54_ANISI
MVNVKKGTLVRCDPAMRQLLVHLDESRALGSKFVVKELDETHIFVDKEIIPILEQKLDQLMETL-------
>UniRef90_A0A5S6PTZ8/1-69 [subseq from] General transcription and DNA repair factor IIH subunit TFB5 n=2 Tax=Brugia malayi TaxID=6279 RepID=A0A5S6PTZ8_BRUMA
MVNVKKGVLVRCDPAMRQLLVYLDESRTLGSKFVVKELDETHILVDKEIVPILEQKLDQMMESLSPDLT--
>UniRef90_A0A183GUG7/183-248 [subseq from] General transcription factor IIH subunit 5 n=2 Tax=Heligmosomoides polygyrus TaxID=6339 RepID=A0A183GUG7_HELPZ
MVNVKKGVLVTCDPAMRQLLVHLDESRTLGSKFIVKELDETHLFIDREIVKILEEKLDQLMEQMNP-----
>UniRef90_A0A183BB56/1-69 [subseq from] General transcription and DNA repair factor IIH subunit TFB5 n=3 Tax=Digenea TaxID=6179 RepID=A0A183BB56_9TREM
MVNVHKGVLVKCDPAMKQFLLHLAENLILGKNFVHTDLDDHHLFIDPDILGKLQERVDQLMESLSFPMT--
>UniRef90_A0A7R8ZNQ0/1-69 [subseq from] General transcription and DNA repair factor IIH subunit TFB5 n=1 Tax=Cyprideis torosa TaxID=163714 RepID=A0A7R8ZNQ0_9CRUS
MVNVVKGILVTCDPPMRHFLLHLDETQTFGFRFVLQDLDETHLFVSEEALPLIQSKVDELLDKMALPLN--
>UniRef90_A0A182WTG4/1-51 [subseq from] HIT-type domain-containing protein n=1 Tax=Anopheles quadriannulatus TaxID=34691 RepID=A0A182WTG4_ANOQN
MVNVMKGVLVECDPAMKQFLLHLDETQSLGKKFIIQDLDEKHLFISVEIVE--------------------
>UniRef90_A0A8T0D9X2/1-69 [subseq from] General transcription and DNA repair factor IIH subunit TFB5 n=2 Tax=Paragonimus westermani TaxID=34504 RepID=A0A8T0D9X2_9TREM
MVNVHKGVLVKCDPAMKHFLLHLADNLVLGKNFVHTDLDDYHLFIDADILGKLQERVDNLMDSLSFPMT--
>UniRef90_A0A183EZV3/1-70 [subseq from] General transcription and DNA repair factor IIH subunit TFB5 n=1 Tax=Gongylonema pulchrum TaxID=637853 RepID=A0A183EZV3_9BILA
MVNVKKGVLIRCDPAMRQLLAHLDESRALDSKFIVKELDETHIFVDKEIIPVLEQKLDQFMEAMAPDLIE-
>UniRef90_A0A2H1CIR6/1-69 [subseq from] General transcription and DNA repair factor IIH subunit TFB5 n=2 Tax=Fasciolidae TaxID=27843 RepID=A0A2H1CIR6_FASHE
MVNVHKGVLVRCDPAMKQFLLHLAENLVLGKNFVHTDLDDHHLFIDPDILGRLQERVDQLMESLSFPMT--
>UniRef90_A0A1S0U9Z3/101-167 [subseq from] General transcription and DNA repair factor IIH subunit TFB5 n=2 Tax=Loa loa TaxID=7209 RepID=A0A1S0U9Z3_LOALO
MVNVKKGVLVRCDPAMRQLLVYLDESRALGSKFVVKELDETHILVDKEIVPILEQKLDQMMESLSPD----
>UniRef90_UPI001CA84F10/1-60 [subseq from] general transcription factor IIH subunit 5 n=1 Tax=Leptopilina heterotoma TaxID=63436 RepID=UPI001CA84F10
MVNVTKGILVECDEAMKQLLLDLDEKNVLGRKFIIQDLDERHLFISADILDLLRKKVEDL-----------
>UniRef90_A0A131ZTG2/34-99 [subseq from] General transcription and DNA repair factor IIH subunit TFB5 (Fragment) n=1 Tax=Sarcoptes scabiei TaxID=52283 RepID=A0A131ZTG2_SARSC
MVQVQNGILVTCDPAMKQFLLHLDDTKALGQRFVLQDLDPTHLLISSDILEVLKAKIDDLMDQISF-----
>UniRef90_A0A7R9AWX4/25-87 [subseq from] General transcription and DNA repair factor IIH subunit TFB5 n=1 Tax=Timema shepardi TaxID=629360 RepID=A0A7R9AWX4_TIMSH
--------SVDYDQAMKQFLLHLDETIALGRKFIIQDLDETHLFISADIVETLQARVDDLMDQISFPLSDK
>UniRef90_A0A8J2RX93/49-109 [subseq from] General transcription and DNA repair factor IIH subunit TFB5 n=1 Tax=Daphnia galeata TaxID=27404 RepID=A0A8J2RX93_9CRUS
---------VECDAAMKQLLLHLDETHALGHKFIVQDLDETHVFIAPEYLEVLQSRIDDLMDRISFPLAE-
>UniRef90_T1G436/1-68 [subseq from] General transcription and DNA repair factor IIH subunit TFB5 n=1 Tax=Helobdella robusta TaxID=6412 RepID=T1G436_HELRO
MVYVLKGVLVECDPPMKQLLLKLNETKALGETFVLSDLDDSHLFIDSRFVKALQDKIDETMDKIHFPL---
>UniRef90_A0A0N4Y7P9/214-279 [subseq from] 39S ribosomal protein L22, mitochondrial n=1 Tax=Nippostrongylus brasiliensis TaxID=27835 RepID=A0A0N4Y7P9_NIPBR
MVNVKRGVLVTCDPAMRQLLVHLDESRTLGSKFIVKELDETHLFIDREIVKILEEKLDQLMEQMNP-----
>UniRef90_A0A0R3WXT1/1-69 [subseq from] General transcription and DNA repair factor IIH subunit TFB5 n=3 Tax=Taeniidae TaxID=6208 RepID=A0A0R3WXT1_HYDTA
MVNVIKGVLVKCDPAMKQFLTYLSENLVLGSRFVLSDLDESHIFIDPVVLSGLQAQVDDLMEKLSFPLV--
>UniRef90_A0A5S6R2A0/1003-1066 [subseq from] Tyrosine-protein phosphatase domain-containing protein n=1 Tax=Trichuris muris TaxID=70415 RepID=A0A5S6R2A0_TRIMR
MVNVTKGILVTCDPAMKQFLLHLDETIALGFKFILKDLDETHVFISADSVSTLSQKIDTLMESL-------
>UniRef90_A0A3M7Q2R6/1-67 [subseq from] General transcription and DNA repair factor IIH subunit TFB5 n=2 Tax=Brachionus TaxID=10194 RepID=A0A3M7Q2R6_BRAPC
MVKVVKGTLVECDSTMKQFLLYLDEKGEVGGKFVLEDLDETHLLIESDFVERLKEKIDDLMDKHTYA----
>UniRef90_A0A7R9GP48/7-67 [subseq from] General transcription and DNA repair factor IIH subunit TFB5 n=3 Tax=Timema TaxID=61471 RepID=A0A7R9GP48_TIMCR
----------QVDQAMKQFLLHLDETIALGRKFIIQDLDETHLFISADIVETLQARVDDLMDQISFPLSDK
>UniRef90_G4VM34/1-68 [subseq from] General transcription and DNA repair factor IIH subunit TFB5 n=9 Tax=Schistosoma TaxID=6181 RepID=G4VM34_SCHMA
MVNVHKGILVKCDPAMKQFLLHLAENLVLGKNFVHTDLDDYHLFIDADILSKLQEKVDGLMESLSFPM---
>UniRef90_A0A1I7ZAI7/1-65 [subseq from] General transcription and DNA repair factor IIH subunit TFB5 n=1 Tax=Steinernema glaseri TaxID=37863 RepID=A0A1I7ZAI7_9BILA
MVNVKKAVLVQCDPAMRQLLLHLDEARTLGSRFIVKDLDETHVLIDSDIVNTLEQKLDSIMESLS------
>UniRef90_UPI0010F714C4/25-92 [subseq from] general transcription factor IIH subunit 5 isoform X1 n=1 Tax=Osmia bicornis bicornis TaxID=1437191 RepID=UPI0010F714C4
---LKVGIIKSCDAAMKQFLLHLDETFALGRKFIIQDLDERHLFISVDILDTLQAKVDDLMDQISFPLADK
>UniRef90_A0A0B2VTK7/62-124 [subseq from] General transcription and DNA repair factor IIH subunit TFB5 n=2 Tax=Toxocara canis TaxID=6265 RepID=A0A0B2VTK7_TOXCA
MVNVKKGVLVRCDPAMRQLLVHLDESRALGSKFVVKELDEMHIFVDKEIVPILEQKLDQLMES--------
>UniRef90_A0A0N4U1J7/1-63 [subseq from] General transcription and DNA repair factor IIH subunit TFB5 n=1 Tax=Dracunculus medinensis TaxID=318479 RepID=A0A0N4U1J7_DRAME
MVNVKRGVLIKCDPAMRQLLAHLDESRALSTKFVVKELDETHIFVDKEIIPILEQKLDQFMDA--------
>UniRef90_A0A183T2Y7/1-69 [subseq from] General transcription and DNA repair factor IIH subunit TFB5 n=2 Tax=Diphyllobothriidae TaxID=28843 RepID=A0A183T2Y7_SCHSO
MVNVHKGVLIRCDPAMKQFLIHLSENLILGTQFLYNDLDDCHIFIDPEVLPKLQEQVDNLMEKLSFPLA--
>UniRef90_A0A1E5UZY7/1-54 [subseq from] General transcription and DNA repair factor IIH subunit TFB5 n=1 Tax=Dichanthelium oligosanthes TaxID=888268 RepID=A0A1E5UZY7_9POAL
MVNAIKGLFISCDVPMAQFIVNLNASMPASERFIVHMLDPTHMFVQPHVADMIR-----------------
>UniRef90_A0A1E5UZY7/59-124 [subseq from] General transcription and DNA repair factor IIH subunit TFB5 n=1 Tax=Dichanthelium oligosanthes TaxID=888268 RepID=A0A1E5UZY7_9POAL
MINAYRGLFISCDVPMAQFILDLNASMPESERFIVRMLDPTHMYVLPYVEQMIKSKVEEFRKHNSY-----
>UniRef90_A0A0R3UJG6/1-68 [subseq from] General transcription and DNA repair factor IIH subunit TFB5 n=1 Tax=Mesocestoides corti TaxID=53468 RepID=A0A0R3UJG6_MESCO
MVNVIKGVLVKCDPAMKQFLIHLSENLTIGTRFVLTDLDDCHLFIDPEVLPRLQAKIDDLMEKLSFPI---
>UniRef90_UPI0009722DCC/6-66 [subseq from] general transcription factor IIH subunit 5 isoform X2 n=1 Tax=Musca domestica TaxID=7370 RepID=UPI0009722DCC
----------IFDPAMKQFLLHLDEKLALGRKFIIQDLDESHLFISTDIVETLQARVDELMDRISFPLHEK
>UniRef90_F4WTE0/3-71 [subseq from] General transcription and DNA repair factor IIH subunit TFB5 (Fragment) n=2 Tax=Acromyrmex TaxID=64782 RepID=F4WTE0_ACREC
--NIRTKLYVFSDAAMKQFLLHLDETSALGRKFIIQDLDEKHLFISADILETLQAKVDDLMDQISFPLAEK
>UniRef90_A0A7J5YK96/3-51 [subseq from] General transcription and DNA repair factor IIH subunit TFB5 (Fragment) n=1 Tax=Dissostichus mawsoni TaxID=36200 RepID=A0A7J5YK96_DISMA
------------DPAMKQFLLFLDEKMALGKKFILKDLDDTHLFILEEVVKTLQERVGEKE----------
>UniRef90_Q16KR9/4-66 [subseq from] General transcription and DNA repair factor IIH subunit TFB5 n=1 Tax=Aedes aegypti TaxID=7159 RepID=Q16KR9_AEDAE
--------YTEFDPAMKQFLLHLDETQSLGRKFIIQDLDERHLFISTDIIETLQARVDDLMDRISVSLHEK
>UniRef90_A0A7R9H3C3/119-179 [subseq from] General transcription and DNA repair factor IIH subunit TFB5 n=1 Tax=Timema poppense TaxID=170557 RepID=A0A7R9H3C3_TIMPO
----------TSDQAMKQFLLHLDETIALGRKFIIQDLDETHLFISADIVETLQARIDDLMDQISFPLSDK
>UniRef90_A0A6J3LBY6/23-86 [subseq from] General transcription and DNA repair factor IIH subunit TFB5 n=1 Tax=Bombus vosnesenskii TaxID=207650 RepID=A0A6J3LBY6_9HYME
-------TCVQTDAAMKQFLLHLDETFALGRKFIIQDLDERHLFISADILDTLQAKVDDLMDQISFPLAEK
>UniRef90_A0A7R9I4P4/219-278 [subseq from] General transcription factor IIH subunit 5 n=3 Tax=Timema TaxID=61471 RepID=A0A7R9I4P4_9NEOP
-----------SDQAMKQFLLHLDETIALGRKFIIQDLDETHLFISADIVETLQARVDDLMDQISFPLSDK
>UniRef90_A0A6A0GSN3/1-67 [subseq from] General transcription and DNA repair factor IIH subunit TFB5 n=1 Tax=Hyalella azteca TaxID=294128 RepID=A0A6A0GSN3_HYAAZ
MVNVIKGMLIKCDPVMKQLLLHLDETLALGSKFVIANLDDCHLFVSQDVYESLKVRIDELYEKVYYN----
>UniRef90_A0A7R9EB68/145-204 [subseq from] TFIIH basal transcription factor complex p44 subunit n=1 Tax=Timema monikensis TaxID=170555 RepID=A0A7R9EB68_9NEOP
-----------HDQAMKQFLLHLDETIALGRKFIIQDLDETHLFISADIVETLQARVDDLMDQISFPLSDK
>UniRef90_A0A6P3X2Z9/22-82 [subseq from] General transcription and DNA repair factor IIH subunit TFB5 n=1 Tax=Dinoponera quadriceps TaxID=609295 RepID=A0A6P3X2Z9_DINQU
----------FSDAAMKQFLLHLDDTSALGKKFIIQDLDERHLFISADILETLQAKVDDLMDQISFPLAEK
>UniRef90_A0A5B7EY97/1-62 [subseq from] General transcription and DNA repair factor IIH subunit TFB5 n=1 Tax=Portunus trituberculatus TaxID=210409 RepID=A0A5B7EY97_PORTR
MVNVMKGILIKCDPVMKQFLLHLDETMKLGSKFVLVDLDECHLFVQPEVYNSLKNLIDEQYE---------
>UniRef90_A0A154PFS8/4-63 [subseq from] General transcription and DNA repair factor IIH subunit TFB5 (Fragment) n=2 Tax=Aculeata TaxID=7434 RepID=A0A154PFS8_DUFNO
-----------SDAAMKEFLLHLDETFALGRKFIIQDLDDRHLFISADILDTLQTKVDDLMDQISFPLAEK
>UniRef90_A0A2A2JMS6/1-63 [subseq from] Helicase POLQ-like n=1 Tax=Diploscapter pachys TaxID=2018661 RepID=A0A2A2JMS6_9BILA
MVNVKKGILVTCDPAMRQLLIHLDESLTLGSKFIYKELDETHLFIDKEIVPILEEKLDQIMEQ--------
>UniRef90_A0A2A2KFI6/1-63 [subseq from] Helicase POLQ-like n=1 Tax=Diploscapter pachys TaxID=2018661 RepID=A0A2A2KFI6_9BILA
MVNVKKGILVTCDPAMRQLLIHLDESLTLGSKFIYKELDETHLFIDKEIVPVLEEKLDQIMEQ--------
>UniRef90_A0A1Q3G2M8/40-101 [subseq from] General transcription and DNA repair factor IIH subunit TFB5 (Fragment) n=1 Tax=Culex tarsalis TaxID=7177 RepID=A0A1Q3G2M8_CULTA
---------FDSDPAMKQFLLHLDETQSLGRKFIIQDLDERHLFISTDIIDTLQARVDDLMDRISVSLHEK
>UniRef90_A0A2A6BJ18/7-69 [subseq from] Rev-1 n=2 Tax=Pristionchus pacificus TaxID=54126 RepID=A0A2A6BJ18_PRIPA
MVNVKKGLMVTCDPAMKQLLIHLDETRALGSKFIVKELDDTHIFVDKEIQEVLDNKLDDLMEA--------
>UniRef90_UPI00143D773D/1-61 [subseq from] general transcription factor IIH subunit 5 n=1 Tax=Belonocnema kinseyi TaxID=2817044 RepID=UPI00143D773D
MVNITKGILVQCDEAMKQLILDLDEKQTLGQKFIIQDLDERHLFISAEILEALRGKIEDLG----------
>UniRef90_A0A0R3SVG7/1-63 [subseq from] General transcription and DNA repair factor IIH subunit TFB5 n=2 Tax=Hymenolepididae TaxID=6214 RepID=A0A0R3SVG7_HYMDI
MVNVIKGVLIKCDPAMKQFLCHLSDNLVLGTQFVLSDLDECHLFVDQGIVGRLQSKVDELLEK--------
>UniRef90_A0A0L7R3I1/6-65 [subseq from] General transcription and DNA repair factor IIH subunit TFB5 n=1 Tax=Habropoda laboriosa TaxID=597456 RepID=A0A0L7R3I1_9HYME
-----------SDAAMKQFLLHLDETFALGRKFIIQDLDERHLFISSDILDTLQTKVDDLMDQISFPLAEK
>UniRef90_A0A151IZ41/120-179 [subseq from] General transcription and DNA repair factor IIH subunit TFB5 n=5 Tax=Attini TaxID=143999 RepID=A0A151IZ41_9HYME
-----------SDAAMKQFLLHLDETSALGRKFIIQDLDEKHLFISADILETLQAKVDDLMDQISFPLAEK
>UniRef90_A0A814TN74/1-68 [subseq from] General transcription and DNA repair factor IIH subunit TFB5 n=1 Tax=Didymodactylos carnosus TaxID=1234261 RepID=A0A814TN74_9BILA
MVNVSKGSLITCDAAVKQYLIHLDETNEFGMKFILHHLDENHLFVATSAVPLIKERLNKLMDSISYDL---
>UniRef90_Q9N390/1-63 [subseq from] General transcription and DNA repair factor IIH subunit TFB5 n=5 Tax=Caenorhabditis TaxID=6237 RepID=TF2H5_CAEEL
MVNVKKGVLVTSDPAFRQLLIHLDDSRQLGSKFIVRELDDTHLFIEKEIVPMLENKVEQIMEN--------
>UniRef90_A0A336M347/362-421 [subseq from] Lipoyl synthase, mitochondrial n=1 Tax=Culicoides sonorensis TaxID=179676 RepID=A0A336M347_CULSO
-----------DDPAMKQFLLHLDEKLALGRKFIIQDLDERHVFISSDIVELLQAKVDDLMDQISFPLHEK
>UniRef90_A0A2J7Q961/1-54 [subseq from] General transcription and DNA repair factor IIH subunit TFB5 n=1 Tax=Cryptotermes secundus TaxID=105785 RepID=A0A2J7Q961_9NEOP
---------------MKQFLLHLDETLALGKKFILQDLDETHLFILSDILETLQSRVDDLMDQINFPLA--
>UniRef90_A0A4S2KUV9/3-61 [subseq from] HIT-type domain-containing protein n=1 Tax=Temnothorax longispinosus TaxID=300112 RepID=A0A4S2KUV9_9HYME
------------DAAMKQFLLHLDETSALGRKFIIQDLDERHLFISADILETLQAKVDDLMDQISFPLAEK
>UniRef90_A0A8J5MKJ8/1-54 [subseq from] Zinc finger HIT domain-containing protein 1-like n=1 Tax=Homarus americanus TaxID=6706 RepID=A0A8J5MKJ8_HOMAM
MVNVMKGILIKCDPVMKQFLLHLDETLKLGSKFVLVDLDDCHLFVQPEVYNSLK-----------------
>UniRef90_E4WRP0/1-69 [subseq from] General transcription and DNA repair factor IIH subunit TFB5 n=1 Tax=Oikopleura dioica TaxID=34765 RepID=E4WRP0_OIKDI
MVNVENGKLVTCDPALKQFLLNLDEKREFgGRRFILKDLDETHLFVTADCDTWLKGRLADLMTENSFPI---
>UniRef90_A0A0M8ZS80/1-56 [subseq from] General transcription and DNA repair factor IIH subunit TFB5 n=3 Tax=Meliponini TaxID=83319 RepID=A0A0M8ZS80_9HYME
---------------MKQFLLHLDETFALGRKFIIQDLDERHLFISADILDILQSKVDDLMDQISFPLAEK
>UniRef90_A0A8C0X9A6/1-69 [subseq from] DUF4371 domain-containing protein n=1 Tax=Castor canadensis TaxID=51338 RepID=A0A8C0X9A6_CASCN
MVSILKGMIIENSLAMKQVFLYMDESDALGRSSSYKSLI-TLMSLLAELVNVLQEQVGKLTNQNVFSLTQ-
>UniRef90_A0A1I8C050/1-69 [subseq from] General transcription and DNA repair factor IIH subunit TFB5 n=2 Tax=Meloidogyne TaxID=189290 RepID=A0A1I8C050_MELHA
MVNVKRGIVIKCDPAMRQFLKHLNETKAFGRPFIINELDETRLFVERDIIPQIEQRIDQLLDSLTPDMT--
>UniRef90_A0A813R317/1-70 [subseq from] General transcription and DNA repair factor IIH subunit TFB5 n=1 Tax=Adineta steineri TaxID=433720 RepID=A0A813R317_9BILA
MVNVVKGALLKCDPAIIQYLIYLDETLAFGEKFILNRLDEQHLFVQSTAVTMIKQKLQEQIDKISYDSTQ-
>UniRef90_A0A0B1PLI1/552-605 [subseq from] Acyl-CoA dehydrogenase family member 9, mitochondrial n=2 Tax=Trichuris suis TaxID=68888 RepID=A0A0B1PLI1_9BILA
----------NCDPAMKQFLLHLDETIALGFKFILKDLDDTHVFISADSVNTLSQKIDTLMESL-------
>UniRef90_A0A822A1H8/274-340 [subseq from] Enkurin domain-containing protein n=4 Tax=unclassified Rotaria TaxID=2631648 RepID=A0A822A1H8_9BILA
MVNVVKGSLIKCDPAVKQYLVYLDETLAFGEKFILHNLDEQHLFVQTSAVPMIKEKLQEQIDKISYD----
>UniRef90_A0A232EMN4/69-126 [subseq from] General transcription and DNA repair factor IIH subunit TFB5 n=1 Tax=Trichomalopsis sarcophagae TaxID=543379 RepID=A0A232EMN4_9HYME
------------DEAMKQFLLHLDETFALGKKFIIQDLDERHLFISQDILDTLQTKVDDLMDRISFPITE-
>UniRef90_A0A674PPK5/1-26 [subseq from] General transcription and DNA repair factor IIH subunit TFB5 n=1 Tax=Takifugu rubripes TaxID=31033 RepID=A0A674PPK5_TAKRU
MVNVHKGVLLECDPAMKEFLLHLDET---------------------------------------------
>UniRef90_A0A674PPK5/28-50 [subseq from] General transcription and DNA repair factor IIH subunit TFB5 n=1 Tax=Takifugu rubripes TaxID=31033 RepID=A0A674PPK5_TAKRU
------------------------------------------------VVQTLQERVGELMDQNSFPITQK
>UniRef90_A0A1X7U3Z1/1-68 [subseq from] General transcription and DNA repair factor IIH subunit TFB5 n=1 Tax=Amphimedon queenslandica TaxID=400682 RepID=A0A1X7U3Z1_AMPQE
MVQVTKGVLLKCsDTAIKEFIRYLDEKQLLGKRFIIKDLDDHHLFISEGVANHLQGQLDDLMLRNSYS----
>UniRef90_UPI0018CF10A7/1-62 [subseq from] general transcription factor IIH subunit 5-like n=1 Tax=Teleopsis dalmanni TaxID=139649 RepID=UPI0018CF10A7
MITYTKGVLIKCDPRTKQYILYLSESKALGKEFVEYDLDATHIFVEEEIKEKLEKRLEKMQD---------
>UniRef90_T1JPK8/15-71 [subseq from] General transcription and DNA repair factor IIH subunit TFB5 n=1 Tax=Strigamia maritima TaxID=126957 RepID=T1JPK8_STRMM
------------DASMKQLLLHLDETNQLGRKFVIQDLDPTHLFISADIIESLQAHIDDLMDRLAFVIF--
>UniRef90_A0A815FWS9/1-67 [subseq from] General transcription and DNA repair factor IIH subunit TFB5 n=2 Tax=Rotaria TaxID=231623 RepID=A0A815FWS9_9BILA
MVNVVKGSLIKCDPAVKQYLVYLDERLVFGEKFILHNLDEQHLFVQTSAVPTIKIKLQEQIDKISYD----
>UniRef90_A0A0D2U0B7/2-66 [subseq from] General transcription and DNA repair factor IIH subunit TFB5 n=1 Tax=Capsaspora owczarzaki (strain ATCC 30864) TaxID=595528 RepID=A0A0D2U0B7_CAPO3
--HVHKGVLIECDAAIKQFLLHLDSQQPSETRFIIADVDETHLFVDPPSLPMLQTKLDEMLDKNNFT----
>UniRef90_A0A7R8H9Y8/32-84 [subseq from] General transcription and DNA repair factor IIH subunit TFB5 n=1 Tax=Lepeophtheirus salmonis TaxID=72036 RepID=A0A7R8H9Y8_LEPSM
----TPSVLVECDPAMKQFLLYLDERAELGTRFVVQDLDATHLFISPEILPKLQDLR--------------
>UniRef90_A0A6A5BX61/1-68 [subseq from] General transcription and DNA repair factor IIH subunit TFB5 n=1 Tax=Naegleria fowleri TaxID=5763 RepID=A0A6A5BX61_NAEFO
MVNAIGGVLIECDPAIKQFILFLNKKH--GNRIVLFDLDETHIFVEENQTELIQQELDKLIEENAYTCNQ-
>UniRef90_A0A6A5H8N2/896-958 [subseq from] Helicase POLQ-like n=6 Tax=Caenorhabditis TaxID=6237 RepID=A0A6A5H8N2_CAERE
MVNVKKGVLVTSDPAFRQLLIHLDDSRQLGSKFIVRELDDTHLFIEKEIVPSLESKVEQIMEN--------
>UniRef90_E9HCW2/1-72 [subseq from] General transcription and DNA repair factor IIH subunit TFB5 n=1 Tax=Daphnia pulex TaxID=6669 RepID=E9HCW2_DAPPU
MVNATEGVLVECaDAAMKQLLLHLDEKLPPDKKFILHDLDETHVFIASKHLEFLQSEIDCFMDSVSFPLAEK
>UniRef90_A0A1Y1ILP3/1-66 [subseq from] General transcription and DNA repair factor IIH subunit TFB5 n=1 Tax=Klebsormidium nitens TaxID=105231 RepID=A0A1Y1ILP3_KLENI
MVNALKGILIECDIPMKQFIVSINDQLPNAQKFIIYDLDDTHLFVQPHVADMLQNKVKDFLDKITY-----
>UniRef90_A0A388M9E4/3-67 [subseq from] General transcription and DNA repair factor IIH subunit TFB5 n=1 Tax=Chara braunii TaxID=69332 RepID=A0A388M9E4_CHABU
-ISAIKGVIIECDIPMKQYILRMNSEMPNSQKFVLRDLDDTHLFVQANMVTLIKRKVEEFMESNTY-----
>UniRef90_UPI0018A738D7/1-63 [subseq from] general transcription factor IIH subunit 5-like n=1 Tax=Penaeus monodon TaxID=6687 RepID=UPI0018A738D7
MVNVLKGVLIKCDdPVMKQFILHLDETLKLGSRFVLVDLDECHLFVQPEVYDSLKNLIDEQYE---------
>UniRef90_A0A6V7UKN9/1-63 [subseq from] Ubiq_cyt_C_chap domain-containing protein n=1 Tax=Meloidogyne enterolobii TaxID=390850 RepID=A0A6V7UKN9_9BILA
MVNVKRGIVIKCDPAMRQFLKHLNETKAFGRAFIINELDETRLFVERDIIPQIEQRIDQLLDS--------
>UniRef90_A0A0V1DF66/234-291 [subseq from] Acyl-CoA dehydrogenase family member 9, mitochondrial (Fragment) n=2 Tax=Trichinella TaxID=6333 RepID=A0A0V1DF66_TRIBR
------QMVIQFDPAMKQFLLHLDEKMLIGFKFIIRDIDETHVFITSEAVATLMQRIDALMESL-------
>UniRef90_A0A8S1EPA5/848-910 [subseq from] Helicase C-terminal domain-containing protein n=1 Tax=Caenorhabditis bovis TaxID=2654633 RepID=A0A8S1EPA5_9PELO
MVNVKKGVFVTSDPAFRQLLIHLDESRQLGSKFIIRELDETHLFIEKEVLPTLEEKIESIMEN--------
>UniRef90_A0A7R9M3Z4/1-53 [subseq from] General transcription and DNA repair factor IIH subunit TFB5 (Fragment) n=1 Tax=Medioppia subpectinata TaxID=1979941 RepID=A0A7R9M3Z4_9ACAR
---------------MKQFLLHLDETNALGTRFIIQDLDSTHLFISSDIIDSLKNQIDDLMDQISFSS---
>UniRef90_A0A834VA67/1-53 [subseq from] Zinc finger HIT domain-containing protein 1 n=1 Tax=Sarcoptes scabiei TaxID=52283 RepID=A0A834VA67_SARSC
MVQVQNGILVTCDPAMKQFLLHLDDTKALGQRFVLQDLDPTHLLISSDILELI------------------
>UniRef90_A0A0V1BH10/643-696 [subseq from] Acyl-CoA dehydrogenase family member 9, mitochondrial n=15 Tax=Trichinella TaxID=6333 RepID=A0A0V1BH10_TRISP
----------NCDPAMKQFLLHLDEKMLIGFKFIIRDIDETHVFITSEAVATLMQRIDALMESL-------
>UniRef90_A0A090KX93/1-65 [subseq from] General transcription and DNA repair factor IIH subunit TFB5 n=5 Tax=Strongyloididae TaxID=6246 RepID=A0A090KX93_STRRB
MVNVSKGIFITTDPAVREFLIYLDRNRELGRPFIIQKLSDRYLLIESDMLPILKERFDKLMEANS------
>UniRef90_A0A0B7BFK8/30-66 [subseq from] General transcription and DNA repair factor IIH subunit TFB5 (Fragment) n=1 Tax=Arion vulgaris TaxID=1028688 RepID=A0A0B7BFK8_9EUPU
MVNVTKGVLVECDPAMKQFLLHLDEKNEFGRKFVLQD----------------------------------
>UniRef90_A0A087VZQ9/23-83 [subseq from] General transcription and DNA repair factor IIH subunit TFB5 n=2 Tax=Echinococcus TaxID=6209 RepID=A0A087VZQ9_ECHMU
--------YAKCDPAMKQFLTYLSENLIIGSRFVLSDLDDSHIFIDPVVLPRLQAKVDDLMEKLSFPLV--
>UniRef90_A0A820CMB0/1-49 [subseq from] General transcription and DNA repair factor IIH subunit TFB5 n=4 Tax=Rotaria sordida TaxID=392033 RepID=A0A820CMB0_9BILA
MVNVVKGALIKCDPAVKQYLVYLDKTLAFGEKFILHNLDEQHLFVQTSA----------------------
>UniRef90_A0A4V6XWK0/1-66 [subseq from] General transcription and DNA repair factor IIH subunit TFB5 n=1 Tax=Steinernema carpocapsae TaxID=34508 RepID=A0A4V6XWK0_STECR
MVNVKRAVLIKCDPAMRQLIVHLDEQRLVNsSKFIIKELDETHILIDANSVQALEQKLDAVMESLA------
>UniRef90_A0A183J989/1-54 [subseq from] General transcription and DNA repair factor IIH subunit TFB5 n=1 Tax=Soboliphyme baturini TaxID=241478 RepID=A0A183J989_9BILA
---------------MKQFLLHLDRTNALGSAFIIKDLDDCHLFVSAEVLKILNEKIDALMESLSPDLA--
>UniRef90_A0A1I7Z0U2/1-62 [subseq from] General transcription and DNA repair factor IIH subunit TFB5 n=1 Tax=Steinernema glaseri TaxID=37863 RepID=A0A1I7Z0U2_9BILA
MVNVKKTMLVRCDPAMRQLLMHLDEDRILGHHFIVKNLDDRHVLIEADSAKELADKLESLLE---------
>UniRef90_A0A0P9F1W1/1-67 [subseq from] General transcription and DNA repair factor IIH subunit TFB5 (Fragment) n=1 Tax=Rhodotorula graminis (strain WP1) TaxID=578459 RepID=A0A0P9F1W1_RHOGW
MVKATRGVLVTCDPAVKQILLQLDQEERPSQRFLIADLDETHVLIAPDAVERVRENLEEVLEKNHYN----
>UniRef90_A0A507BZ06/15-83 [subseq from] General transcription and DNA repair factor IIH subunit TFB5 n=1 Tax=Synchytrium microbalum TaxID=1806994 RepID=A0A507BZ06_9FUNG
-VRALVGVIIECDPAAKQIIKKIHDENPLNEKFIVSDLDETHLFVKGDmgLLQDVQRKLDQILEQNTYRI---
>UniRef90_M2VWH3/1-66 [subseq from] General transcription and DNA repair factor IIH subunit TFB5 n=1 Tax=Galdieria sulphuraria TaxID=130081 RepID=M2VWH3_GALSU
MVNLLRGVLITCDIPMKQFILKLDEDQAP-NRFVIANLDETSLFIQSWALKLVQEKLEELYEENYFQ----
>UniRef90_A0A8T2PXW2/1-67 [subseq from] General transcription and DNA repair factor IIH subunit TFB5 n=2 Tax=Ceratopteris richardii TaxID=49495 RepID=A0A8T2PXW2_CERRI
MVNAIKGCFIECDVPMAQFIVHMNNSLPNAHKFIIHILDDTHLFVQESAVDMIRKRIQDFCDNNTFE----
>UniRef90_A0A177TKN9/3-65 [subseq from] General transcription and DNA repair factor IIH subunit TFB5 n=3 Tax=Tilletia TaxID=13289 RepID=A0A177TKN9_9BASI
---AIQGVLLTCDPALKQLILHLDA--AAPSRFVLQDLDATHLFINAKFIEYIREHLDEELEKNTYTM---
>UniRef90_L8HDL6/1-62 [subseq from] General transcription and DNA repair factor IIH subunit TFB5 n=1 Tax=Acanthamoeba castellanii str. Neff TaxID=1257118 RepID=L8HDL6_ACACA
MVHATKGVLVTCDATMKQFLLFLDKEH----HFIIKDLDETHLLVDAAKATLIQEKMNEMYEENTY-----
>UniRef90_A0A1Y2H0E8/1-65 [subseq from] General transcription and DNA repair factor IIH subunit TFB5 n=1 Tax=Lobosporangium transversale TaxID=64571 RepID=A0A1Y2H0E8_9FUNG
MVKAVKGVVVECDTSVKQIILGLNEKG----KFIIEDLDDTHVFVDASCIEQLRFDIDEILNENTYNVE--
>UniRef90_A0A086TKD1/1-64 [subseq from] General transcription and DNA repair factor IIH subunit TFB5 n=1 Tax=Podila verticillata NRRL 6337 TaxID=1069443 RepID=A0A086TKD1_9FUNG
MVKAVKGVVIECDTSVKQIILGLNEKS----HFIIEDLDDTHVFVDAGCIDQLREDIDQILNENTYKV---
>UniRef90_A0A163M8B9/1-65 [subseq from] General transcription and DNA repair factor IIH subunit TFB5 n=2 Tax=Absidia TaxID=4828 RepID=A0A163M8B9_ABSGL
MVKAVKGVLIECDTTVKQIVLNLNKR---G-NFVIEDLDETHLFIEASWVDHLKQQLDQILDENAYTIS--
>UniRef90_UPI000D1CC929/1-67 [subseq from] general transcription and DNA repair factor IIH subunit TFB5-like n=2 Tax=Selaginella moellendorffii TaxID=88036 RepID=UPI000D1CC929
MVQAIKGVLVSCDIPMAQFVIHMNDQLPAAQQFIIYVLDDTNIFVQPNVVDMIQKRLQEFRDQNTYE----
>UniRef90_A0A1S8W6I9/1-63 [subseq from] General transcription and DNA repair factor IIH subunit TFB5 n=1 Tax=Batrachochytrium salamandrivorans TaxID=1357716 RepID=A0A1S8W6I9_9FUNG
MVRAVKGVLLECDQAVKQIIKDLDNQ----YHFIIEDLDDNHLFIEAAKVDMVQERLEEILEENTYR----
>UniRef90_K3WGI0/4-67 [subseq from] General transcription and DNA repair factor IIH subunit TFB5 n=1 Tax=Globisporangium ultimum (strain ATCC 200006 / CBS 805.95 / DAOM BR144) TaxID=431595 RepID=K3WGI0_GLOUD
---VNKGVLVKCDPATKQYLLHLNET-AVQHRFVIEDLDETHLFVVPDpkVIAFIEKKMDEWNEKNTY-----
>UniRef90_A0A176VIU0/1-67 [subseq from] General transcription and DNA repair factor IIH subunit TFB5 n=2 Tax=Marchantia polymorpha TaxID=3197 RepID=A0A176VIU0_MARPO
MVEAVKGLLISCDIPMAQFIINLNNSMPNAQKFILEILDDTHMFVQPHMAETIQYRVQEFRDSNTFE----
>UniRef90_A0A068SFM5/115-179 [subseq from] General transcription and DNA repair factor IIH subunit TFB5 n=2 Tax=Lichtheimia TaxID=688353 RepID=A0A068SFM5_9FUNG
MVKAVKGVLLECDPTVKQIVLNLNERG----NFVIEDLDETHLFVEASCVQELQYELDRILDENSYTIS--
>UniRef90_G4ZN93/4-67 [subseq from] General transcription and DNA repair factor IIH subunit TFB5 n=21 Tax=Oomycota TaxID=4762 RepID=G4ZN93_PHYSP
---ANKGVLVKCDPATKQYLLHLNET-AVQQRFVIEDLDDRHLFIVPDpkVIAFIEKKMDEWNEKNTY-----
>UniRef90_A0A8T0GRU1/1-66 [subseq from] General transcription and DNA repair factor IIH subunit TFB5 n=1 Tax=Ceratodon purpureus TaxID=3225 RepID=A0A8T0GRU1_CERPU
MVNAIKGILITCDIPMAQFLISVNDAMPNAHKFIVYMLDDTHIYVQPDVGTMLSKKLEEFRDQNTF-----
>UniRef90_K3ZBI0/1-67 [subseq from] General transcription and DNA repair factor IIH subunit TFB5 n=23 Tax=Poaceae TaxID=4479 RepID=K3ZBI0_SETIT
MVNAIKGLFISCDIPMAQFIINLNASMPPSERFIVHMLDPTHMFVQPHVAEMIRSKIGEFRDQNSYE----
>UniRef90_A0A1I7S1U1/1-64 [subseq from] General transcription and DNA repair factor IIH subunit TFB5 n=1 Tax=Bursaphelenchus xylophilus TaxID=6326 RepID=A0A1I7S1U1_BURXY
MVNMKMATLITCDPAMLQLIRHMDKTQELSYKFIIKQLDETHILVDRDAVTHLKQRVDSFMDQL-------
>UniRef90_A9RU41/1-67 [subseq from] General transcription and DNA repair factor IIH subunit TFB5 n=1 Tax=Physcomitrium patens TaxID=3218 RepID=A9RU41_PHYPA
MVNAIKGILVTCDIPMAQLLISINDSMPNAHKFIVYMLDDTHIYVQPDVGKMLQSKLQEFRDQNTYE----
>UniRef90_A0A6B0RW92/81-121 [subseq from] General transcription and DNA repair factor IIH subunit TFB5 n=1 Tax=Bos mutus TaxID=72004 RepID=A0A6B0RW92_9CETA
MVSVLQGVLTGCDPAMGLFLLYLDESNAPGKKLIIEDIDEP------------------------------
>UniRef90_A0A6P5GTH1/1-67 [subseq from] General transcription and DNA repair factor IIH subunit TFB5 n=2 Tax=Ananas comosus TaxID=4615 RepID=A0A6P5GTH1_ANACO
MVNAIKGLFISCDIPMAQFIVNLNNSMPPSEKFIVHMLDSTHIFVQPHVAEMIRSKIAEFRDQNSYE----
>UniRef90_A0A7N0UKV9/1-67 [subseq from] General transcription and DNA repair factor IIH subunit TFB5 n=2 Tax=Kalanchoe fedtschenkoi TaxID=63787 RepID=A0A7N0UKV9_KALFE
MVNAIKGLLISCDIPMAQFIINLNSSLPASQKFIIYKLDNTHLFVQPTVGEMIRSAISEFRDQNSYE----
>UniRef90_A0A024G2R4/4-67 [subseq from] General transcription and DNA repair factor IIH subunit TFB5 n=1 Tax=Albugo candida TaxID=65357 RepID=A0A024G2R4_9STRA
---ANKGVLVKCDPPTKQYLLHLNETG-VQHRFVIEDLDDSHLFIIPDpkVITFIKKKVDEWNEKNTY-----
>UniRef90_A0A8H7BNP7/1-65 [subseq from] General transcription and DNA repair factor IIH subunit TFB5 n=1 Tax=Apophysomyces ossiformis TaxID=679940 RepID=A0A8H7BNP7_9FUNG
MVKAVKGVLLECDSTVKQIVLNLNKR----SHFVIEDLDDTHLFIEASSVQQLQYELDRILDENSYTIS--
>UniRef90_A0A1Q3BQT2/1-67 [subseq from] General transcription and DNA repair factor IIH subunit TFB5 n=1 Tax=Cephalotus follicularis TaxID=3775 RepID=A0A1Q3BQT2_CEPFO
MVNATKGLLITCDIPMAQFIINLNNSLPASQKFIIHILDGTHLFVQPHMAEMIRSAVAEFRDQNSYE----
>UniRef90_A0A8B7C3Z7/1-67 [subseq from] General transcription and DNA repair factor IIH subunit TFB5 n=5 Tax=Mesangiospermae TaxID=1437183 RepID=A0A8B7C3Z7_PHODC
MVNAIKGLLISCDVPMAQFIVNLNASLPASQRFIVHMLDSTHMFVQPHVAEMIRSKIAEFRDQNTYE----
>UniRef90_A0A811JUD1/60-122 [subseq from] General transcription and DNA repair factor IIH subunit TFB5 n=1 Tax=Bursaphelenchus okinawaensis TaxID=465554 RepID=A0A811JUD1_9BILA
MVNVKMATLITCDPAMLQLIRHMDKTQELSYKFIIKQLDDTHILVDRDAVQHLKQKVDTFMDQ--------
>UniRef90_A0A833VQY3/1-67 [subseq from] General transcription and DNA repair factor IIH subunit TFB5 n=1 Tax=Carex littledalei TaxID=544730 RepID=A0A833VQY3_9POAL
MVNAIKGIFISCDIPMAQFIVNLNNSMPANEKFIVHMLDSTHMFVQPHVEVMIRSKISEFRDQNSYE----
>UniRef90_J3M391/57-123 [subseq from] General transcription and DNA repair factor IIH subunit TFB5 n=1 Tax=Oryza brachyantha TaxID=4533 RepID=J3M391_ORYBR
MVNAIKGLFISCDVPMAQFIVNLNASMPASEKFILQTFDPTHMFVQPHVAEMIRSKIAEFRDQNSYE----
>UniRef90_UPI00200746EB/1-75 [subseq from] hypothetical protein n=1 Tax=Puccinia striiformis f. sp. tritici TaxID=168172 RepID=UPI00200746EB
MVKAHKGVLVTCDPAAKQLILKLNDqpSHqisefGLVTPFIIQDLDETHLLVTQECVNVLRRQLEAELEKNTFTL---
>UniRef90_A0A1X2HID9/1-66 [subseq from] General transcription and DNA repair factor IIH subunit TFB5 n=1 Tax=Syncephalastrum racemosum TaxID=13706 RepID=A0A1X2HID9_SYNRA
MVKAVTGVLLECDTTVKQIVLNLNKTS----NFVIEDLDETHLFIDAKAVSQLQYELDRILDENSYTITD-
>UniRef90_A0A1I8CKE3/1-66 [subseq from] General transcription and DNA repair factor IIH subunit TFB5 n=1 Tax=Rhabditophanes sp. KR3021 TaxID=114890 RepID=A0A1I8CKE3_9BILA
MVNITKGVFITTDPAVREFLIHLDDCKAiLNSKFIIQKLDEKHLFIDGSMERELRDQFETLLEKNC------
>UniRef90_A0A6T6HXU1/38-103 [subseq from] General transcription and DNA repair factor IIH subunit TFB5 n=1 Tax=Craspedostauros australis TaxID=1486917 RepID=A0A6T6HXU1_9STRA
-----AGYLITCDVPTKQYIQYLNEMKAVDKKFIIEDLDATHLLVKKKARAEIERRVESWMDENVFSAVEK
>UniRef90_A0A565AP03/1-67 [subseq from] General transcription and DNA repair factor IIH subunit TFB5 n=2 Tax=Brassicales TaxID=3699 RepID=A0A565AP03_9BRAS
MVNAIKGVFISCDIPMAQFIVNMNNSMPSSQKFIIHILDSTHLFVQPHVEGMIRSAVAEFRDQNSYE----
>UniRef90_A0A316UHT0/3-68 [subseq from] General transcription and DNA repair factor IIH subunit TFB5 n=2 Tax=Jaminaea rosea TaxID=1569628 RepID=A0A316UHT0_9BASI
---AIRSTLLTCDAALKQLLLSLEESRPNNARFVIEDLDETHLLVDSSMVDEIRSLLQEELDKNSWSLQ--
>UniRef90_UPI001036E050/1-67 [subseq from] general transcription and DNA repair factor IIH subunit TFB5 n=1 Tax=Camellia sinensis TaxID=4442 RepID=UPI001036E050
MVNVIKGQFISCDIPMAQFIINMNKSLPTSQKFIIHVLDNTHLFVQPHATEMIRSAIAEFRDQNSYE----
>UniRef90_A0A4U5MIQ9/1-54 [subseq from] General transcription and DNA repair factor IIH subunit TFB5 n=1 Tax=Steinernema carpocapsae TaxID=34508 RepID=A0A4U5MIQ9_STECR
---------MECDPATRQRLVYLDKSRELGSKFIITDLDETHVLIEPDKVDSLVQKLESIMES--------
>UniRef90_M7WQA0/1-65 [subseq from] General transcription and DNA repair factor IIH subunit TFB5 n=4 Tax=Rhodotorula TaxID=5533 RepID=M7WQA0_RHOT1
MVKATRGVLVTCDPAVKQILLQLDEK-AGRHRFIIADLDETHVLISPDAVERVKDELEEALEANHW-----
>UniRef90_A0A834LI31/23-88 [subseq from] General transcription and DNA repair factor IIH subunit TFB5 n=1 Tax=Rhododendron simsii TaxID=118357 RepID=A0A834LI31_RHOSS
MVNAIKGLLISCDIPMAQFIINLDNSLPPSQKFIIHNLDSTHLFVQPHVSEMIRSAIAEFRDQISY-----
>UniRef90_M4DTC0/1-67 [subseq from] General transcription and DNA repair factor IIH subunit TFB5 n=9 Tax=Brassicaceae TaxID=3700 RepID=M4DTC0_BRARP
MVNAIKGVFITCDIPMAQFIVNMNNSMPSSQKFIIHVLDSTHLFVQPHVEQMIRSAVAEFRDQNSYE----
>UniRef90_A0A067F8T9/1-67 [subseq from] General transcription and DNA repair factor IIH subunit TFB5 n=2 Tax=Citrus TaxID=2706 RepID=A0A067F8T9_CITSI
MVNAIKGLFISCDIPMAQFIINMNASMPQSQKFIIHILDSTHLFVQPNMAEMIRSAIAEFRDQNSYE----
>UniRef90_A0A0K6FUE3/42-105 [subseq from] General transcription and DNA repair factor IIH subunit TFB5 n=2 Tax=Rhizoctonia solani TaxID=456999 RepID=A0A0K6FUE3_9AGAM
---AFKGVLLTCDPAVKQILLILDKTPGQG-GFIIKDIDDTHVLVRADDVKRIRIALEQELEKNTYTL---
>UniRef90_A0A7S4JQJ4/41-102 [subseq from] General transcription and DNA repair factor IIH subunit TFB5 n=1 Tax=Odontella aurita TaxID=265563 RepID=A0A7S4JQJ4_9STRA
-----SGYLLTCDPPAKQFIRHLNETKSIDKKFIIEDLDATHLLIDGKARGEIMRKVEQWMDENVFT----
>UniRef90_A0A2R5GWW8/1-70 [subseq from] General transcription and DNA repair factor IIH subunit TFB5 n=1 Tax=Hondaea fermentalgiana TaxID=2315210 RepID=A0A2R5GWW8_9STRA
MVNAVAGSLLTCsDAATLQYVLFLENEGSLGKSFVYQKLDETHLFVDSAYVDQILAKIDEFSDRNAYELD--
>UniRef90_A0A7I8KQG8/1-67 [subseq from] General transcription and DNA repair factor IIH subunit TFB5 n=1 Tax=Spirodela intermedia TaxID=51605 RepID=A0A7I8KQG8_SPIIN
MVNAIKGLFITCDIPMAQFIINFNASLPASQKFILQILDDTHLFVQPHAGEMIKSRMSEFREQNTYE----
>UniRef90_A0A8J5G2H3/1-67 [subseq from] General transcription and DNA repair factor IIH subunit TFB5 n=1 Tax=Zingiber officinale TaxID=94328 RepID=A0A8J5G2H3_ZINOF
MVNAIKGLLISCDIPMAQFIINYNASLPPSQKFILHVLDNTHIFVQPSMGEMIRSKIAEFRDQNTYE----
>UniRef90_A0A7S1ZNH1/99-161 [subseq from] General transcription and DNA repair factor IIH subunit TFB5 n=1 Tax=Trieres chinensis TaxID=1514140 RepID=A0A7S1ZNH1_TRICV
-----SGFLLTCDPPAKQFIRHLNETKSVDKKFIIEDLDATHLLVDGKAKREILRKVEEWMDENVFTS---
>UniRef90_A0A1B9GL30/10-74 [subseq from] General transcription and DNA repair factor IIH subunit TFB5 n=2 Tax=Kwoniella heveanensis TaxID=89924 RepID=A0A1B9GL30_9TREE
-VQVKTGVLVTCDSAAKQILLHLDSQRDGPRKFLVRDIDETHVMIKREFVEEIKELLQDELEKNTY-----
>UniRef90_A0A6U3NKI7/44-107 [subseq from] General transcription and DNA repair factor IIH subunit TFB5 n=1 Tax=Ditylum brightwellii TaxID=49249 RepID=A0A6U3NKI7_9STRA
-----SGFLLTCDPPVKQFIRHMNETRSADKKFIIEDLDATHLLIDGKARKEILRKVEEWMDDNVFSNV--
>UniRef90_A0A5J4YTF2/1-65 [subseq from] General transcription and DNA repair factor IIH subunit TFB5 n=1 Tax=Porphyridium purpureum TaxID=35688 RepID=A0A5J4YTF2_PORPP
MVNATYGTLVTCDEPMKQFLRHLDEQHAP-NRFIICDLDETHVLVHTWALDLIREELEKLYEENHY-----
>UniRef90_G2Q7D8/1-60 [subseq from] General transcription and DNA repair factor IIH subunit TFB5 n=2 Tax=Chaetomiaceae TaxID=35718 RepID=G2Q7D8_MYCTT
MVKAVRGVLVECEPAIKSILVHIDSTH--HHEFIIEDLDETHLFVKETMLQVLKQKLEERLK---------
>UniRef90_A0A8H7PL89/1-65 [subseq from] General transcription and DNA repair factor IIH subunit TFB5 n=2 Tax=Umbelopsis TaxID=64561 RepID=A0A8H7PL89_MORIS
MVNAVTGVLIECDTTVKAIIKNLDSKH----HFIVDDLDETHVFIVSTWVDRLKAELERLLDENAYTIS--
>UniRef90_A0A0E9NGS9/15-81 [subseq from] General transcription and DNA repair factor IIH subunit TFB5 n=2 Tax=Saitoella complicata (strain BCRC 22490 / CBS 7301 / JCM 7358 / NBRC 10748 / NRRL Y-17804) TaxID=698492 RepID=A0A0E9NGS9_SAICN
MVRATKGLLISCDPTVKTIILQMDEER--GNKLIVHDLDDDHVMIDRDMLDEVRARVEKQMEENTYNLQ--
>UniRef90_A0A2P5C8V3/1-67 [subseq from] General transcription and DNA repair factor IIH subunit TFB5 n=3 Tax=fabids TaxID=91835 RepID=A0A2P5C8V3_PARAD
MVNATKGLFISCDIPMAQFIINMNAALPQSQKFIIQVLDSTHLFVQPNVAEMIRSAVAEFRDQNSYE----
>UniRef90_H6QQV2/1-76 [subseq from] General transcription and DNA repair factor IIH subunit TFB5 n=3 Tax=Puccinia graminis f. sp. tritici TaxID=56615 RepID=H6QQV2_PUCGT
MVKAHKGVLVTCDPAAKQLILKLNDQpdHqisefGLVTPFIIQELDDTHLMVTQECVNALKKQLEAELEKNTFTLD--
>UniRef90_A0A5P1FPT9/1-67 [subseq from] General transcription and DNA repair factor IIH subunit TFB5 n=1 Tax=Asparagus officinalis TaxID=4686 RepID=A0A5P1FPT9_ASPOF
MVNAIKGLFISCDVPMAQLIINMNSSLPASQKFIVHMLDSTHMFVQPHVAEMIQTKIAEYRDQNTYE----
>UniRef90_A0A804HSC0/1-67 [subseq from] General transcription and DNA repair factor IIH subunit TFB5 n=2 Tax=Musaceae TaxID=4637 RepID=A0A804HSC0_MUSAM
MVNAMKGLLISCDIPMTQFIISFNASLPPSQRFILHVLDNTHMFVQPHVAEMIRSKISEFRDQNSYE----
>UniRef90_B2B4Q0/3-61 [subseq from] General transcription and DNA repair factor IIH subunit TFB5 n=2 Tax=Podospora TaxID=5144 RepID=B2B4Q0_PODAN
--RAIRGVLIECEPAIKSILIHIDS-TQLNNDAIIEDLDETHLMVKEQMVKTLQARLDEKLK---------
>UniRef90_A0A1C7NDR9/1-64 [subseq from] General transcription and DNA repair factor IIH subunit TFB5 n=8 Tax=Mucorineae TaxID=1344963 RepID=A0A1C7NDR9_9FUNG
MVKAVKGVLLECDSTVKQIVLNLNKR---G-NFIIEDLDETHLFIEASWVEQLKYELDKILDENSYTV---
>UniRef90_A0A5J9U463/1-66 [subseq from] General transcription and DNA repair factor IIH subunit TFB5 n=1 Tax=Eragrostis curvula TaxID=38414 RepID=A0A5J9U463_9POAL
MVNAIKGLFISCDEPMAQFIVNLNASMPASERFIVQMLDPTHMFVLPHVAEMIKSKVDVFRKQNSY-----
>UniRef90_A0A6J0ZXR3/1-67 [subseq from] General transcription and DNA repair factor IIH subunit TFB5 n=3 Tax=Byttnerioideae TaxID=214909 RepID=A0A6J0ZXR3_9ROSI
MVNATKGLFISCDIPMAQFIVNLNASMPASQKFIIHVLDNTHFFVQPHVAEMIRSAISEFRDQNSYE----
>UniRef90_A0A6P6TPT9/1-67 [subseq from] General transcription and DNA repair factor IIH subunit TFB5 n=11 Tax=lamiids TaxID=91888 RepID=A0A6P6TPT9_COFAR
MVNAIKGLMISCDVPMAQFIINMNAALPQSQKFIIHVLDSTHLFVRSDVAGMIRSAIAEFREQNTYE----
>UniRef90_A0A835ZC95/8-67 [subseq from] General transcription and DNA repair factor IIH subunit TFB5 n=1 Tax=Tribonema minus TaxID=303371 RepID=A0A835ZC95_9STRA
----RKGVLITCDVPTKQFILHLNSKQAQG--FIINDLDETHLFVEASAVHEIREQLERLQEMNVY-----
>UniRef90_A0A0D9X0N0/256-322 [subseq from] CASP-like protein n=1 Tax=Leersia perrieri TaxID=77586 RepID=A0A0D9X0N0_9ORYZ
MVNAIKGLFISCDVPMAQFIVNLNASMPASEKFIVHMLDPTHMFVQPHVVEMIRSKISEFRDQNSYE----
>UniRef90_A0A2R6QK02/1-66 [subseq from] General transcription and DNA repair factor IIH subunit TFB5 n=1 Tax=Actinidia chinensis var. chinensis TaxID=1590841 RepID=A0A2R6QK02_ACTCC
MVNAVKGLLISCDIPMAQFIINMDNSLPASQKFIIHVLDNTHLFVQPHVTEMIRSAIAEFREQISY-----
>UniRef90_UPI001FB0A935/1-67 [subseq from] general transcription and DNA repair factor IIH subunit TFB5 n=1 Tax=Impatiens glandulifera TaxID=253017 RepID=UPI001FB0A935
MVNAIKGLFISCDIPMAQFIINMNNSLPSSQKFIIHVLDNTHLFVQPHMTEMIKSAISEFREQNSYE----
>UniRef90_A0A835UT30/35-100 [subseq from] General transcription and DNA repair factor IIH subunit TFB5 n=1 Tax=Vanilla planifolia TaxID=51239 RepID=A0A835UT30_VANPL
MVNAIKGLFISCDIPMAQFIVNLNASLPASQRFIVHMLDNTHMFVQPHVADMIRSKISEFRDQNTY-----
>UniRef90_A0A197JND2/1-67 [subseq from] General transcription and DNA repair factor IIH subunit TFB5 n=1 Tax=Linnemannia elongata AG-77 TaxID=1314771 RepID=A0A197JND2_9FUNG
MVKAVKGTIIECDTSVKQIIIGLNEK----YQFIIEDLDDTHVYIDTTYVEQLRHDIDEILNENTYKVEEK
>UniRef90_A0A0K9PGN8/1-66 [subseq from] General transcription and DNA repair factor IIH subunit TFB5 n=1 Tax=Zostera marina TaxID=29655 RepID=A0A0K9PGN8_ZOSMR
MVNAIKGVFISCDIPMAQLIVSLNTALPVSQKFIVHLLDDTHMFVQPHVLEMIKSRIQEFRDQITY-----
>UniRef90_A0A167QQ08/1-65 [subseq from] General transcription and DNA repair factor IIH subunit TFB5 n=1 Tax=Phycomyces blakesleeanus (strain ATCC 8743b / DSM 1359 / FGSC 10004 / NBRC 33097 / NRRL 1555) TaxID=763407 RepID=A0A167QQ08_PHYB8
MVKAVKGVLVECDSTVKQIVLNLNKR----SNFVIEDLDETHLFIEASSVPQLRYELDKVLDENSYTIS--
>UniRef90_A0A7J6WWS9/1-67 [subseq from] General transcription and DNA repair factor IIH subunit TFB5 n=2 Tax=Thalictroideae TaxID=1463137 RepID=A0A7J6WWS9_THATH
MVNATKGLLISCDIPMAQFIINMNASLPASQRFIIHVLDNTHLFVQPNVEQMIRSAISEFRDQNSYE----
>UniRef90_A0A0Q3J5Z4/52-118 [subseq from] General transcription and DNA repair factor IIH subunit TFB5 (Fragment) n=2 Tax=Brachypodium distachyon TaxID=15368 RepID=A0A0Q3J5Z4_BRADI
MVNAIKGLFISCDVPMAQFIVNLNASMPASEKFIVHMLDPTHMFVQPHVGEMIRSKIAEFRDQNSYE----
>UniRef90_A0A4Q1BRR8/10-74 [subseq from] General transcription and DNA repair factor IIH subunit TFB5 n=2 Tax=Tremella mesenterica TaxID=5217 RepID=A0A4Q1BRR8_TREME
-VKLTSGVLITCDSAAKQILLHIDSQRDGPSKFILRDIDETHVLVKKEHIEIMKDLLQVELEQNTY-----
>UniRef90_A0A0K0DFI5/1-36 [subseq from] General transcription and DNA repair factor IIH subunit TFB5 n=1 Tax=Angiostrongylus cantonensis TaxID=6313 RepID=A0A0K0DFI5_ANGCA
MVNVKKGVLVTCDPAMRQLLVHLDESRTLGSKFIVK-----------------------------------
>UniRef90_A0A843VJH3/79-144 [subseq from] General transcription and DNA repair factor IIH subunit TFB5 n=1 Tax=Colocasia esculenta TaxID=4460 RepID=A0A843VJH3_COLES
MVNAIKGLFISCDIPMAQFIINMNASLPASQRFILHILDDTHMFVQPHFGEMIKSRISEFRDQNTY-----
>UniRef90_Q6NNM0/1-67 [subseq from] General transcription and DNA repair factor IIH subunit TFB5 n=14 Tax=Brassicaceae TaxID=3700 RepID=TFB5_ARATH
MVNAIKGVFVSCDIPMTQFIVNMNNSMPPSQKFIIHVLDSTHLFVQPHVEQMIRSAISDFRDQNSYE----
>UniRef90_A0A059C1G8/1-67 [subseq from] General transcription and DNA repair factor IIH subunit TFB5 n=2 Tax=Myrtoideae TaxID=1699513 RepID=A0A059C1G8_EUCGR
MVNATKGLFISCDIPMAQFIINFNASLPASQKFIIHVLDNTHLFVQPHMADMLRNAIAEFREQNSYE----
>UniRef90_A0A0C3QRF2/3-64 [subseq from] General transcription and DNA repair factor IIH subunit TFB5 n=1 Tax=Tulasnella calospora MUT 4182 TaxID=1051891 RepID=A0A0C3QRF2_9AGAM
---AIKGVLLTCDSAVKQILLTLNEKEA----FIVEDLDETHVIIAPDKVERVRQALASELEKNAFSLE--
>UniRef90_UPI001CF9D120/1-67 [subseq from] general transcription and DNA repair factor IIH subunit TFB5-like n=3 Tax=Anacardiaceae TaxID=4011 RepID=UPI001CF9D120
MVNAIKGLFISCDIPMAQFIINLNASMPTSQKFIIHILDNTHMFVQPHAAEMIRSAIAEFRDANSYE----
>UniRef90_I1PT75/73-139 [subseq from] General transcription and DNA repair factor IIH subunit TFB5 n=1 Tax=Oryza glaberrima TaxID=4538 RepID=I1PT75_ORYGL
MVNAIKGLFISCDVPMAQFIVNLNASMPASDKFILHMLDPTHMFVQPHVAEMIRGKISEFRDQNSFE----
>UniRef90_A0A5N6R5H8/19-85 [subseq from] General transcription and DNA repair factor IIH subunit TFB5 n=1 Tax=Carpinus fangiana TaxID=176857 RepID=A0A5N6R5H8_9ROSI
MVNAIKGLFISCDIPMAQFIISMNASLPASQKFIIYVLDNTHLFVQPHVTEMIRSAMSEFRDQNSYE----
>UniRef90_A0A383WPN6/1-67 [subseq from] General transcription and DNA repair factor IIH subunit TFB5 n=1 Tax=Tetradesmus obliquus TaxID=3088 RepID=A0A383WPN6_TETOB
MVNATSGALLTCDVPTKEFLVWLNNQNkATKRAFIIKELDDTHLLVKEDMVEFVQEQVKAFNNKNVY-----
>UniRef90_I0Z2U2/1-63 [subseq from] General transcription and DNA repair factor IIH subunit TFB5 n=2 Tax=Coccomyxa TaxID=41891 RepID=I0Z2U2_COCSC
----MRGVLLQCDVPTKEFILSLNDSKPTNERFVILDLDDTRLFVQPTVVEWLEKRLKEFNEENTYQ----
>UniRef90_Q0D591/62-128 [subseq from] General transcription and DNA repair factor IIH subunit TFB5 n=4 Tax=Oryza TaxID=4527 RepID=Q0D591_ORYSJ
MVNAIKGLFISCDVPMAQFIVNLNASMPASDKFILHMLDPTHMFVQPHVAEMIRSKISEFRDQNSYE----
>UniRef90_A0A067CMJ0/7-71 [subseq from] General transcription and DNA repair factor IIH subunit TFB5 n=3 Tax=Saprolegnia TaxID=4769 RepID=A0A067CMJ0_SAPPC
--DASAGVLVKCDPPTKQYLKHLNAAPG-QKKFIIQDLDDTHLFIDPSpvVIEFIKKKIDEWNDANTY-----
>UniRef90_U5GZ13/1-71 [subseq from] General transcription and DNA repair factor IIH subunit TFB5 n=4 Tax=Microbotryum TaxID=34416 RepID=U5GZ13_USTV1
MVKAVKGTLVTCDPAAREILLQLDDLEAsqGGQRFVVQKLDETHILIATDSVeSVLQQLQLELEKNNYVSL---
>UniRef90_A0A0B0P2C6/1-67 [subseq from] General transcription and DNA repair factor IIH subunit TFB5 n=12 Tax=Malvaceae TaxID=3629 RepID=A0A0B0P2C6_GOSAR
MVNATKGLFVSCDIPMAQFIVNLNASLPAAHKFIIHVLDSTHFFVQPDVAGMIRSAISEFRDQNSYE----
>UniRef90_A0A2I4GUJ2/1-67 [subseq from] General transcription and DNA repair factor IIH subunit TFB5 n=4 Tax=rosids TaxID=71275 RepID=A0A2I4GUJ2_JUGRE
MVNATKGLFISCDIPMAQFIINLNASLPASQKFIIYVLDNTHLFVQTHVAEMIRSAMADFRDQNSYE----
>UniRef90_UPI0005D45E19/1-67 [subseq from] RNA polymerase II transcription factor B subunit 5 n=2 Tax=Amborella trichopoda TaxID=13333 RepID=UPI0005D45E19
MVNAIKGLFISCDVPMAQFIASLNASLPPSQKFIIHMLDNTHMFVQAHAGEMIRNKISEFRDLNSYE----
>UniRef90_UPI0018F84E66/1-67 [subseq from] general transcription and DNA repair factor IIH subunit TFB5-like n=1 Tax=Tripterygium wilfordii TaxID=458696 RepID=UPI0018F84E66
MVNATKGLFISCDIPMAQFIISLNASLPASQRFIIHILDSTHLFVQPQVAVMIRSAISEFRDQNSYE----
>UniRef90_A0A367KWQ9/16-79 [subseq from] General transcription and DNA repair factor IIH subunit TFB5 n=1 Tax=Rhizopus stolonifer TaxID=4846 RepID=A0A367KWQ9_RHIST
MVKAVKGVLLECDSTVKQIVLNLNKR---G-NFIIEDLDETHLFIESSWVDQLKYELDKILDENSYTV---
>UniRef90_A0A2V3IN38/47-113 [subseq from] General transcription and DNA repair factor IIH subunit TFB5 n=1 Tax=Gracilariopsis chorda TaxID=448386 RepID=A0A2V3IN38_9FLOR
MVTATAGVLISCDIPVKQFLLHVDEKDT-G-KFIISDLDETHVLVKESALDYIKSQLDKLYEENQYTFI--
>UniRef90_A0A8J6BL66/102-168 [subseq from] General transcription and DNA repair factor IIH subunit TFB5 n=1 Tax=Zizania palustris TaxID=103762 RepID=A0A8J6BL66_ZIZPA
MVNAIKGLFISCDVPMAQFIVNLNASMPASDKFIVHMLDATHMFVQPHMAEMIRSKIAEFRDQNSYE----
>UniRef90_J3MMA7/15-81 [subseq from] General transcription and DNA repair factor IIH subunit TFB5 n=8 Tax=Petrosaviidae TaxID=1437197 RepID=J3MMA7_ORYBR
MVNAIKGLFISCDVPMAQFIVNLNASMPASEKFILHMLDPTNMFVQPHVAEMIRSKISEFRDQNSYE----
>UniRef90_A0A6P3YWZ6/1-67 [subseq from] General transcription and DNA repair factor IIH subunit TFB5 n=2 Tax=Ziziphus jujuba TaxID=326968 RepID=A0A6P3YWZ6_ZIZJJ
MVNATKGLFISCDVPMAQFIINLNSTLPASQKFIIHILDSTHMFVQPHAAEMIRSAVSDFRDQNSYE----
>UniRef90_A0A830B3Y5/1-66 [subseq from] General transcription and DNA repair factor IIH subunit TFB5 n=1 Tax=Phtheirospermum japonicum TaxID=374723 RepID=A0A830B3Y5_9LAMI
MVNAIKGLYISCDIPMAQFIINMNATFPQSQKFIIHVLDNTHIFVRSDMAGMIRSEIASFREQNTY-----
>UniRef90_D7TWE3/1-67 [subseq from] General transcription and DNA repair factor IIH subunit TFB5 n=4 Tax=Mesangiospermae TaxID=1437183 RepID=D7TWE3_VITVI
MVNATKGLFISCDIPMAQFIINMNASMPASQKFIIHVLDSTHLFVQPHVAEMIRSAISEFREQNSYE----
>UniRef90_A0A8J4UQL6/1-69 [subseq from] General transcription and DNA repair factor IIH subunit TFB5 n=1 Tax=Polysphondylium violaceum TaxID=133409 RepID=A0A8J4UQL6_9MYCE
MVHVYKGSLIECDPPTKQFVLWISKQ----EHFDVIDIDETHLFLQGgdeRSMNAIQRRLDELQNENTYSVFD-
>UniRef90_A0A3L6EC40/85-151 [subseq from] General transcription and DNA repair factor IIH subunit TFB5 n=3 Tax=Zea mays TaxID=4577 RepID=A0A3L6EC40_MAIZE
MVNAIKGLFISCDVPMAQFIVNLNASMPPSERFIVHMLDPTNMFVQPHVAHMIRSKIGEFRDQNSYE----
>UniRef90_A0A3B5YQV6/1-67 [subseq from] General transcription and DNA repair factor IIH subunit TFB5 n=9 Tax=Triticeae TaxID=147389 RepID=A0A3B5YQV6_WHEAT
MVNAIKGLFISCDIPMAQFIVNMNASMPASEKFIMHILDPTHMFIQPNMGDYIKSKMAEFRDQNSYE----
>UniRef90_S8EFJ5/1-67 [subseq from] General transcription and DNA repair factor IIH subunit TFB5 (Fragment) n=1 Tax=Genlisea aurea TaxID=192259 RepID=S8EFJ5_9LAMI
MVNAVKGIYITCDVPMAQYIIHINNSLPQSQRFIIHVLDSTHLFVRSDVGTMIRSTIASFRDQNTYE----
>UniRef90_A0A074ZCI3/58-112 [subseq from] Uncharacterized protein n=1 Tax=Opisthorchis viverrini TaxID=6198 RepID=A0A074ZCI3_9TREM
------------DPAMKHFLLHLAENLVLGKNFVHTDLDDYHLFIDPDILGKLQEHVDQLMESLSFP----
>UniRef90_A0A7S3RC68/9-77 [subseq from] General transcription and DNA repair factor IIH subunit TFB5 n=1 Tax=Strombidinopsis acuminata TaxID=141414 RepID=A0A7S3RC68_9SPIT
---ATSGVLLTCDcPAMKQFVLKVDEEkrSSLADSFVLRDLDDTHLLLRndAQILALIHRRIDELQDSNSYE----
>UniRef90_A0A167GJM2/3-64 [subseq from] General transcription and DNA repair factor IIH subunit TFB5 n=2 Tax=Calocera TaxID=29888 RepID=A0A167GJM2_CALVF
---AYKGALLTCDAAVKQILLMMDES----EKFIIQDLDDTHLIVQMDQLERVQRMLEVELEKNTYSLD--
>UniRef90_A0A1V9Z0E0/7-71 [subseq from] General transcription and DNA repair factor IIH subunit TFB5 n=1 Tax=Achlya hypogyna TaxID=1202772 RepID=A0A1V9Z0E0_9STRA
--DASAGVLVKCDPPTKQYLKHLNATPG-QKKFIIQDLDDTHLFIDPNpaVIAYINKKIDEWNDANTY-----
>UniRef90_A0A484L3I0/1-67 [subseq from] General transcription and DNA repair factor IIH subunit TFB5 n=1 Tax=Cuscuta campestris TaxID=132261 RepID=A0A484L3I0_9ASTE
MVSAVKGLFITCDIPMAQFIINMNKSLPQSQKFILHILDDTHLFVRSDVGGMIRSAVSDFRDSNSYE----
>UniRef90_A0A427Y908/10-73 [subseq from] General transcription and DNA repair factor IIH subunit TFB5 n=1 Tax=Apiotrichum porosum TaxID=105984 RepID=A0A427Y908_9TREE
--KASNGTLITCDSAAKQILIHLDAQRDGPQKFIIRDVDDTHVLIKSIYVDMVRTSLQEELEKNTY-----
>UniRef90_X1PYI8/214-248 [subseq from] Phage tail protein n=2 Tax=marine sediment metagenome TaxID=412755 RepID=X1PYI8_9ZZZZ
---------------LKSDLSYIDETPSYGDDIRAIAIDDTHIYVGGDTT---------------------
>UniRef90_A0A2Z7D468/1-66 [subseq from] General transcription and DNA repair factor IIH subunit TFB5 n=3 Tax=Lamiales TaxID=4143 RepID=A0A2Z7D468_9LAMI
MVNAIKGLYITCDIPMAQFIINMNASLPQSQKFIIHVLDNTHLFVRSDMAGMIRSAIATFREQNTY-----
>UniRef90_A0A6I9TE83/2-67 [subseq from] General transcription and DNA repair factor IIH subunit TFB5 n=3 Tax=Lamiales TaxID=4143 RepID=A0A6I9TE83_SESIN
MVNATKGLYISCDVPMAQFIINMNASLPQSQKFIIHVLDNTHIFVRSDVAGMIRSAIATFREQNTY-----
>UniRef90_UPI0007EFC08C/1-67 [subseq from] RNA polymerase II transcription factor B subunit 5-like n=2 Tax=Daucus carota subsp. sativus TaxID=79200 RepID=UPI0007EFC08C
MVNIFKGLYISCDIPMAQFIINMNATLPQTQKFILHVLDDTRLFVRSDMAGSIRDKISEFREQNTYE----
>UniRef90_A0A8H8MLG4/3-49 [subseq from] General transcription and DNA repair factor IIH subunit TFB5 n=2 Tax=Ceratobasidium sp. AG-Ba TaxID=170446 RepID=A0A8H8MLG4_9AGAM
---AFKGVLLTCDPAVKQILLILDKQPGNG-GFIVKDVDDTHVLVRADDVK--------------------
>UniRef90_A0A1B9GG57/11-75 [subseq from] General transcription and DNA repair factor IIH subunit TFB5 n=4 Tax=Kwoniella TaxID=490731 RepID=A0A1B9GG57_9TREE
-VKMTSGVLVTCDSAAKQILLHLDSMRDGPYKFMIRDVDETHIMIKREYVEEIKELLQDELEKNTY-----
>UniRef90_A0A5J9U9S3/124-191 [subseq from] General transcription and DNA repair factor IIH subunit TFB5 (Fragment) n=1 Tax=Eragrostis curvula TaxID=38414 RepID=A0A5J9U9S3_9POAL
MVNAIKGLFISCDVPMAQFIVNLNASMPPSERFIVHMLDPTHMFVQPHIAEFIRSKIAEFRDQNSYEK---
>UniRef90_A0A5N5P4N5/54-120 [subseq from] General transcription and DNA repair factor IIH subunit TFB5 n=3 Tax=Salix TaxID=40685 RepID=A0A5N5P4N5_9ROSI
MVNATKGLLISCDIPMAQFIINLNASLPASQKFIIHILDNTHMFVQSHASDMIRSAISDFREQNSYE----
>UniRef90_M0ZXG6/1-66 [subseq from] General transcription and DNA repair factor IIH subunit TFB5 n=6 Tax=Solanum TaxID=4107 RepID=M0ZXG6_SOLTU
MVNAVKGLYLSCDIPMTQFIINMNASLPQSQKFIIHVLDNTHLFVRSDMAGMIRSAISDFRDANTY-----
>UniRef90_A0A803R4T8/1-67 [subseq from] General transcription and DNA repair factor IIH subunit TFB5 n=1 Tax=Cannabis sativa TaxID=3483 RepID=A0A803R4T8_CANSA
MVNATKGLFITCDIPMAQFIINMNAALPASQKFIIHVLDNTHLFVQPHAAEMIRSAVQEFRDQNSYE----
>UniRef90_B9N3L1/1-67 [subseq from] General transcription and DNA repair factor IIH subunit TFB5 n=6 Tax=Malpighiales TaxID=3646 RepID=B9N3L1_POPTR
MVNATKGLFISCDIPMAQFIINLNASLPASQKFIIHILDSTHMFVQPHVSDMIRSAISDFREQNSYE----
>UniRef90_G0SDQ1/1-57 [subseq from] General transcription and DNA repair factor IIH subunit TFB5 n=2 Tax=Chaetomium thermophilum (strain DSM 1495 / CBS 144.50 / IMI 039719) TaxID=759272 RepID=G0SDQ1_CHATD
MVRAIRGVLIECEPAIKSIIVHLDSIN---HDFIIEDLDDHHLVVKENMVQILKQKLEDR-----------
>UniRef90_A0A397IQH3/1-67 [subseq from] General transcription and DNA repair factor IIH subunit TFB5 n=2 Tax=Diversispora epigaea TaxID=1348612 RepID=A0A397IQH3_9GLOM
MVKAVKGVILKCDPTVKQVIYKLNEKERDKFQLIIEDLDENHLFIDSSKVDYIKTEVEKLLEENTYK----
>UniRef90_A0A7S1GLB6/34-99 [subseq from] General transcription and DNA repair factor IIH subunit TFB5 n=1 Tax=Cyclophora tenuis TaxID=216820 RepID=A0A7S1GLB6_CYCTE
-----SGYLISCDVPTKQFIQHLNELKPVDKKFVLAELDSTHLLVKAKARHEITRKVEEWMNENVFSSVEK
>UniRef90_A0A0C9UMR3/3-63 [subseq from] General transcription and DNA repair factor IIH subunit TFB5 n=1 Tax=Sphaerobolus stellatus (strain SS14) TaxID=990650 RepID=A0A0C9UMR3_SPHS4
---AIKGVLLNCDPAVKQLLVNMDEKS----SFIIQDLDDNHLLIKADEEDRVRRELEVELERNTYSL---
>UniRef90_A0A0D9ZVE7/170-236 [subseq from] RNA polymerase II transcription factor B subunit 5 n=7 Tax=Oryza TaxID=4527 RepID=A0A0D9ZVE7_9ORYZ
MVNAIKGLFISCDVPMAQFIVNLNASMPASDKFILHMLDPTHMFVQPHVAEMIRGKISEFRDQNSYE----
>UniRef90_A0A4P9X8X7/1-66 [subseq from] General transcription and DNA repair factor IIH subunit TFB5 n=2 Tax=Caulochytrium protostelioides TaxID=1555241 RepID=A0A4P9X8X7_9FUNG
MVQAVRGVLLQMDAAIKQIILEINDQS--PQPFILEDLDDEHVFVQEESVDLVRAKLDEILEKNTYKV---
>UniRef90_A0A1U8B8G2/32-97 [subseq from] General transcription and DNA repair factor IIH subunit TFB5 n=2 Tax=Nelumbo nucifera TaxID=4432 RepID=A0A1U8B8G2_NELNU
MVNATKGIFISCDIPMAQFIINLNATQPASSKFIIHVLDSTHLFVQPNVTEMIRSAISEFRDLNSY-----
>UniRef90_A0A8T0U2I4/1-66 [subseq from] General transcription and DNA repair factor IIH subunit TFB5 n=2 Tax=Panicum virgatum TaxID=38727 RepID=A0A8T0U2I4_PANVG
MVDAIKGLFISCDVPMAQFIVDLNASMPASEKFIVRMLDPTHMYVLPHVGQMIKSKVEEFRKQNSY-----
>UniRef90_A0A200QB45/24-90 [subseq from] General transcription and DNA repair factor IIH subunit TFB5 n=1 Tax=Macleaya cordata TaxID=56857 RepID=A0A200QB45_9MAGN
MVNATKGLFISCDIPMAQFIINLNATLPASQKFIIHVLDGTHLFVQPHAAGMIRTAINEFRDQNSYE----
>UniRef90_A0A7E4VCM3/12-71 [subseq from] General transcription and DNA repair factor IIH subunit TFB5 n=1 Tax=Panagrellus redivivus TaxID=6233 RepID=A0A7E4VCM3_PANRE
---CQKGIYVTCDSSMRELIKYLDANRTLGCTFVIEELDDTHLFLDAKKIpdleKILEQRREE------------
>UniRef90_A0A3P7JGJ7/188-223 [subseq from] 39S ribosomal protein L22, mitochondrial n=1 Tax=Strongylus vulgaris TaxID=40348 RepID=A0A3P7JGJ7_STRVU
MVNVKKGVLVTCDPAMRQLLMHLDESRTLGSKFIVK-----------------------------------
>UniRef90_A0A834LV90/13-77 [subseq from] General transcription and DNA repair factor IIH subunit TFB5 n=1 Tax=Rhododendron simsii TaxID=118357 RepID=A0A834LV90_RHOSS
MVNAIKGLLISCDIPMAQFIINLDNSLPPSQKFIIHILDSTHLFVQPHVSEMIRSSKGTLQEKHL------
>UniRef90_R9A973/1-64 [subseq from] General transcription and DNA repair factor IIH subunit TFB5 n=2 Tax=Wallemia ichthyophaga TaxID=245174 RepID=R9A973_WALI9
MVKASKGILISCDPAVKQIILNLNDR----KRFIIQDLDLQHILVSPDSVQTIKFEVEKELERNTFQI---
>UniRef90_A0A175VRQ7/1-58 [subseq from] General transcription and DNA repair factor IIH subunit TFB5 n=1 Tax=Madurella mycetomatis TaxID=100816 RepID=A0A175VRQ7_9PEZI
MVRAIRGVLIECEPAIKSIIVHLDSAN---NDIIIEDLDEQHLVVKENMVHVLKQKLEERL----------
>UniRef90_A0A267EEZ8/1-51 [subseq from] General transcription and DNA repair factor IIH subunit TFB5 n=2 Tax=Macrostomum lignano TaxID=282301 RepID=A0A267EEZ8_9PLAT
---------------MKQLLLHLSESHALGKAFVVADLDEEHLFVETAMVDKIKEKLASEMDRISY-----
>UniRef90_A0A5A7QJV2/51-117 [subseq from] General transcription and DNA repair factor IIH subunit TFB5 n=1 Tax=Striga asiatica TaxID=4170 RepID=A0A5A7QJV2_STRAF
MVNAIKGLYISCDVPMAQFIINMNAALPQSQKFIIHVLDNTHIFVRSDVAGMIRSAIATFREQNTYE----
>UniRef90_A0A078GXR4/24-90 [subseq from] General transcription and DNA repair factor IIH subunit TFB5 n=2 Tax=Brassica TaxID=3705 RepID=A0A078GXR4_BRANA
MVNAIKGVFISCDIPMGQLIVNMNNSMPSSQRFIIHVLDSTHLFVLPHVEQMIRSAIAEFRNQNSYE----
>UniRef90_A0A8H4VI14/3-63 [subseq from] General transcription and DNA repair factor IIH subunit TFB5 n=1 Tax=Agrocybe pediades TaxID=84607 RepID=A0A8H4VI14_9AGAR
---AIKGVLLTCDPAVKQILLLLNEKE----SFIIEDLDDHHLVIKAEQEYRIRKELEAELEKNTYSL---
>UniRef90_UPI0002C3207C/1-67 [subseq from] general transcription factor IIH subunit 5 n=1 Tax=Fragaria vesca subsp. vesca TaxID=101020 RepID=UPI0002C3207C
MVNATRGLFISCDIPMAQFIINYNNSLPQSQKFIIHVLDGTHLFVQPHAAEMIKSAISEFRDQNSYE----
>UniRef90_A0A5J9SL22/1-66 [subseq from] General transcription and DNA repair factor IIH subunit TFB5 n=1 Tax=Eragrostis curvula TaxID=38414 RepID=A0A5J9SL22_9POAL
MVDAFKGVLVSCDVPMAQFIVNLNASMPASERFIIRMLDPTHMLVLPHVAGMIKSKVEEFRKHNTY-----
>UniRef90_A0A1E1JQK5/2-58 [subseq from] General transcription and DNA repair factor IIH subunit TFB5 n=3 Tax=Rhynchosporium TaxID=38037 RepID=A0A1E1JQK5_9HELO
-TRAIRGILVECDPSIKSIILKIDALASSGHKFVVDDLDDQTLVINADMLGLLKQELD-------------
>UniRef90_A0A0K9QEE1/1-66 [subseq from] General transcription and DNA repair factor IIH subunit TFB5 n=3 Tax=Spinacia oleracea TaxID=3562 RepID=A0A0K9QEE1_SPIOL
MVNATRGLFISCDIPMAQFIISMNNSKPSNQKFIIHVLDDTHLFVQSHASEMIRIAIAEFRETNTY-----
>UniRef90_Q5KNI4/8-72 [subseq from] General transcription and DNA repair factor IIH subunit TFB5 n=7 Tax=Cryptococcus TaxID=5206 RepID=Q5KNI4_CRYNJ
-VKITSGVLVTCDSAAKQILLHLDSMRDGPHKFVIRDVDENRVMVKKEYVEMLKDELQNELEKNTY-----
>UniRef90_A0A4V6A5H3/39-105 [subseq from] General transcription and DNA repair factor IIH subunit TFB5 n=2 Tax=Populus TaxID=3689 RepID=A0A4V6A5H3_POPAL
MVNATKGLFISCDIPMAQFIINLNASLPASQKFIIHVLDSTHMFVQPHVSDMIRSAISDFREQNSYE----
>UniRef90_A0A0L6VL57/38-112 [subseq from] General transcription and DNA repair factor IIH subunit TFB5 n=1 Tax=Puccinia sorghi TaxID=27349 RepID=A0A0L6VL57_9BASI
MVKAQKGVLVTCDPAAKQLIVKLNDQPdqpisefGLVTPFIVQELDETHLLVTLECVNALKRQLEAELEKNTFTL---
>UniRef90_A0A2G5BAV2/1-63 [subseq from] General transcription and DNA repair factor IIH subunit TFB5 n=1 Tax=Coemansia reversa (strain ATCC 12441 / NRRL 1564) TaxID=763665 RepID=A0A2G5BAV2_COERN
MVKAVKGTFIECDSAAREVLLKLNSK----EKFIIEDLDSTHLFINSTHLKRIQVVLDELMDANTYK----
>UniRef90_A0A7E4VD23/37-95 [subseq from] General transcription and DNA repair factor IIH subunit TFB5 n=1 Tax=Panagrellus redivivus TaxID=6233 RepID=A0A7E4VD23_PANRE
---CQKGIYVTCDSSMRELIKYLDANRTLGCTFVIEELDDTHLFLDAKKIpdleKILEQRRE-------------
>UniRef90_A0A397UW33/1-63 [subseq from] General transcription and DNA repair factor IIH subunit TFB5 n=2 Tax=Gigaspora TaxID=4873 RepID=A0A397UW33_9GLOM
MVKAVKGTIVKCDPAVKQVIISLDKK----EKVIIEDLDENHLLIDTSRVDYIKKEVEKLLEENTYK----
>UniRef90_A0A7S3PU34/28-88 [subseq from] General transcription and DNA repair factor IIH subunit TFB5 n=1 Tax=Chaetoceros debilis TaxID=122233 RepID=A0A7S3PU34_9STRA
------GYLLTCDAPTKQFIKTLDESKTNDKKFIIEDLDPTHLLIKGRARAEILRKVEDWMDSNVFT----
>UniRef90_A0A1Y1WI32/1-64 [subseq from] General transcription and DNA repair factor IIH subunit TFB5 n=1 Tax=Linderina pennispora TaxID=61395 RepID=A0A1Y1WI32_9FUNG
MVKAVKGTLIECDPAAREVLLKVNQK----EKFIIEELDSTHLFITSSHLERVRGVLDQLMNDNTYKI---
>UniRef90_A0A420YNF7/3-54 [subseq from] General transcription and DNA repair factor IIH subunit TFB5 n=1 Tax=Coniochaeta pulveracea TaxID=177199 RepID=A0A420YNF7_9PEZI
--RAIRGVLIECEPAIKAIIVMLDRAN---NNFIVEDLDDTHLVVQESMLTLLKQQL--------------
>UniRef90_A0A5M6C330/11-76 [subseq from] General transcription and DNA repair factor IIH subunit TFB5 n=1 Tax=Kwoniella shandongensis TaxID=1734106 RepID=A0A5M6C330_9TREE
-VKVTSGVLVTCDSAAKQILLHLDSMREGPYKFIIRDFnDDTHVLVKREYVEDIKELLQNELEKNTY-----
>UniRef90_A0A1X6PEZ7/4-65 [subseq from] General transcription and DNA repair factor IIH subunit TFB5 n=1 Tax=Porphyra umbilicalis TaxID=2786 RepID=A0A1X6PEZ7_PORUM
---ATHGVLVTCDVPVKQFLLKLDNDRAP-DRFIVAKLDETHLFIHAWAVDMIKDQLERLFAENQY-----
>UniRef90_A0A180H0R2/1-75 [subseq from] General transcription and DNA repair factor IIH subunit TFB5 n=1 Tax=Puccinia triticina (isolate 1-1 / race 1 (BBBD)) TaxID=630390 RepID=A0A180H0R2_PUCT1
MVRAHKGVLVTCDPAAKQLIEKLNDQpghevSefGLVTPFIIQQLDETHLLVTHECVNALRKQLEAELEKNTFTL---
>UniRef90_U9TFZ2/1-63 [subseq from] General transcription and DNA repair factor IIH subunit TFB5 n=7 Tax=Glomeraceae TaxID=36751 RepID=U9TFZ2_RHIID
MVKVLKGVIIKCDSTVKQVIYKLNER----KQIIIEDLDDTHLFINEKELEEVKIEVEKLLEENTYK----
>UniRef90_F4RHZ9/1-63 [subseq from] General transcription and DNA repair factor IIH subunit TFB5 n=1 Tax=Melampsora larici-populina (strain 98AG31 / pathotype 3-4-7) TaxID=747676 RepID=F4RHZ9_MELLP
MVRAVKGVLLTCDPAVKQLILSLNDkpansisTNGLVPPFIVQDLDDTHLLVTQDCIGPLRAE---------------
>UniRef90_W4GA36/9-71 [subseq from] General transcription and DNA repair factor IIH subunit TFB5 n=1 Tax=Aphanomyces astaci TaxID=112090 RepID=W4GA36_APHAT
----IQGVLVTCDPPTKQYLRHLNLTPG-KKKFIIQDLDDHHLFIDPDpaIVMYINEMIDKWNDKNTY-----
>UniRef90_A0A4D9CZD8/22-82 [subseq from] General transcription and DNA repair factor IIH subunit TFB5 n=1 Tax=Nannochloropsis salina CCMP1776 TaxID=1027361 RepID=A0A4D9CZD8_9STRA
----RKGVLVTCDVPMKQLIKHLDPGN----RAIIQDLDETHLFVDANAVSTIKREIESFVDKHVYAPT--
>UniRef90_A0A061H0Z6/3-63 [subseq from] General transcription and DNA repair factor IIH subunit TFB5 n=2 Tax=Pseudozyma flocculosa TaxID=84751 RepID=A0A061H0Z6_9BASI
---AIKGMLLTCDPAAKQLLLTLDER----MRFIIMDLDETHLLVSPDKVEWMRTELESELEKNTYTL---
>UniRef90_A2D7B4/8-70 [subseq from] General transcription and DNA repair factor IIH subunit TFB5 n=1 Tax=Trichomonas vaginalis (strain ATCC PRA-98 / G3) TaxID=412133 RepID=A2D7B4_TRIV3
-----NGEFIECtDPAIREYLIFLNSKEPAEHKFIITDIDDRYLFIKAGVSDKLKEKINLLVTSNTFS----
>UniRef90_B5Y3U5/39-101 [subseq from] General transcription and DNA repair factor IIH subunit TFB5 n=2 Tax=Phaeodactylum tricornutum TaxID=2850 RepID=B5Y3U5_PHATC
------GYLVSCDVPTKQFIQHLNDLKPVDKKFILQDLDATHLLVELKARDEIRRKVEEWEDSNVFSSV--
>UniRef90_D8QJY9/3-70 [subseq from] General transcription and DNA repair factor IIH subunit TFB5 n=5 Tax=Schizophyllaceae TaxID=5332 RepID=D8QJY9_SCHCM
---AIRGVLLTCDPAVKQILLILNEkynSSGGGGGFIIEDLDDWHIVIKADEEGRVRRELEAELEKNTYTL---
>UniRef90_A0A165BQX9/3-65 [subseq from] General transcription and DNA repair factor IIH subunit TFB5 n=1 Tax=Exidia glandulosa HHB12029 TaxID=1314781 RepID=A0A165BQX9_EXIGL
---AIKGVLLTCDSAVKQLLIMMDERSSGSATFIIQDLDEHHLLIKADEHErVKRELEAE-LEKNSY-----
>UniRef90_A0A0C3B0A1/3-67 [subseq from] General transcription and DNA repair factor IIH subunit TFB5 n=1 Tax=Serendipita vermifera MAFF 305830 TaxID=933852 RepID=A0A0C3B0A1_9AGAM
---AVKGVLITCDAAVKQILLQMNERRREDNYFVIEDLDQTHLLIKADEEEGMRQELEVELEKNTYSM---
>UniRef90_A0A1E3IMS2/9-73 [subseq from] General transcription and DNA repair factor IIH subunit TFB5 n=2 Tax=Cryptococcus depauperatus TaxID=5208 RepID=A0A1E3IMS2_9TREE
-VKIQQGVLITCDSAAKQILLHLDSLRDGPFKFVLRDIDENHVLIKKEHVEEIKDALQQELEKNTY-----
>UniRef90_A0A6G0Z3I1/1-40 [subseq from] General transcription and DNA repair factor IIH subunit TFB5 n=9 Tax=Aphididae TaxID=27482 RepID=A0A6G0Z3I1_APHCR
---------------MKQFLLQLDQTNALGKKFILQELDEEHLFVSTDVLDTLED----------------
>UniRef90_A0A066V778/3-63 [subseq from] General transcription and DNA repair factor IIH subunit TFB5 n=1 Tax=Tilletiaria anomala (strain ATCC 24038 / CBS 436.72 / UBC 951) TaxID=1037660 RepID=A0A066V778_TILAU
---AVKGTLLTCDPAVKQLILVINEQM----VFVIEDLDETHLLIDPSMVEAMRIRLDDELEKNTYTL---
>UniRef90_A0A1Y1VFP7/1-66 [subseq from] General transcription and DNA repair factor IIH subunit TFB5 n=2 Tax=Neocallimastigaceae TaxID=29007 RepID=A0A1Y1VFP7_9FUNG
MVKAQKGALIEVsDPTVKSVLLELDDEH----HFIIKDLDETHVFVNSIAVDMIRDKLDKIMEDNTYKIL--
>UniRef90_UPI002008892F/1-56 [subseq from] TFIIH basal transcription factor complex TTD-A subunit n=1 Tax=Nematocida major TaxID=1912982 RepID=UPI002008892F
MVKAIKGVLIECDPSVKQIVMRLNREH----NFIIQEIDDTTLFIDAKYLKKVEDETEKM-----------
>UniRef90_A0A5C3KI85/3-63 [subseq from] General transcription and DNA repair factor IIH subunit TFB5 n=1 Tax=Coprinopsis marcescibilis TaxID=230819 RepID=A0A5C3KI85_9AGAR
---AIKGILMTCDPAVKQILLFFNEDH----SFIIEDLDDYHVVIRADEERKVRSMLEAKLESNTYSL---
>UniRef90_A0A5E8B4L0/2-63 [subseq from] General transcription and DNA repair factor IIH subunit TFB5 n=1 Tax=Saprochaete ingens TaxID=2606893 RepID=A0A5E8B4L0_9ASCO
-PSAIKGVLIECDPSIRALILHIDTKT---HGVIIQELDDTHLLVDENRVEYIKSELNRLLAKNTF-----
>UniRef90_A0A8H3FBJ2/4-61 [subseq from] General transcription and DNA repair factor IIH subunit TFB5 n=1 Tax=Heterodermia speciosa TaxID=116794 RepID=A0A8H3FBJ2_9LECA
---ASKGVLVECDPAIKAIILKIDQEK---NEYIVEDLDDTHLMVKDSKVQALKAKLDEEL-KNA------
>UniRef90_A0A8H7VWE1/1-64 [subseq from] RNA polymerase II transcription factor B subunit 5 n=1 Tax=Thamnidium elegans TaxID=101142 RepID=A0A8H7VWE1_9FUNG
MVKAVKGVLLECDSTVKQIVLNLNKR---G-NFVIEDLDETHLFIESSWVEQLKYELDKILDENSYTV---
>UniRef90_Q55CT8/1-69 [subseq from] General transcription factor IIH subunit 5 n=2 Tax=Dictyostelium TaxID=5782 RepID=TF2H5_DICDI
MVHVYKGLFLECDPPTKQFVEYISKQE----HFEVIVLDETHLFLQGgdeKVINSIQRRIDDLQNQNTYSVFD-
>UniRef90_A0A8J5AMW1/38-92 [subseq from] General transcription and DNA repair factor IIH subunit TFB5 n=1 Tax=Bradysia odoriphaga TaxID=1564500 RepID=A0A8J5AMW1_9DIPT
--------------GMNQFFAF--EILALGRKFIFHDLDETHLFISPDIVEVLQAKFDDMMDQISFPLHEK
>UniRef90_L8WQ29/110-156 [subseq from] RNA polymerase II transcription factor B subunit 5 n=1 Tax=Thanatephorus cucumeris (strain AG1-IA) TaxID=983506 RepID=L8WQ29_THACA
---AFKGVLLTCDPAVKQILLILDKMPGQG-GFIIKDIDDTHVLVRADDVK--------------------
>UniRef90_A0A445JA01/19-84 [subseq from] General transcription and DNA repair factor IIH subunit TFB5 n=3 Tax=Glycine subgen. Soja TaxID=1462606 RepID=A0A445JA01_GLYSO
MVNATKGVFISCDIPMAQYIINMNASLPASDKFIIHILDNTHMFVQPHVEQMIRSRIAKFREDNTY-----
>UniRef90_A0A6J5XDK0/1-67 [subseq from] General transcription and DNA repair factor IIH subunit TFB5 n=2 Tax=Prunus armeniaca TaxID=36596 RepID=A0A6J5XDK0_PRUAR
MVNATKGLFVSCDIPMAQFIINYNNTLPPSQQFIIHVLDSTHLFVQPHAAGMIRSAISEFRDQNSYE----
>UniRef90_M5WS43/1-67 [subseq from] General transcription and DNA repair factor IIH subunit TFB5 n=10 Tax=fabids TaxID=91835 RepID=M5WS43_PRUPE
MVNATKGLFVSCDIPMAQFIINYNNTLPPSQQFIIHVLDSTHLFVQPHAAEMIRSAISEFRDQNSYE----
>UniRef90_UPI0004407B74/3-65 [subseq from] nucleotide excision repair, TFIIH, subunit n=1 Tax=Fomitiporia mediterranea (strain MF3/22) TaxID=694068 RepID=UPI0004407B74
---AIKGVLLTCDAAVKQILLTLNEKQ----SFIVDDLDDFHVVIKADMEFNVRRQLEAELEKNTYSLDQ-
>UniRef90_A0A507DBJ0/33-94 [subseq from] General transcription and DNA repair factor IIH subunit TFB5 n=2 Tax=Synchytrium endobioticum TaxID=286115 RepID=A0A507DBJ0_9FUNG
--RAVAGYIIECDPAAKQILKKVHEESSVNERFIVEDLDETHLLVKDDMDRIREaaRQLDQILE---------
>UniRef90_A0A6J0KQQ5/1-67 [subseq from] General transcription and DNA repair factor IIH subunit TFB5 n=3 Tax=Brassiceae TaxID=981071 RepID=A0A6J0KQQ5_RAPSA
MVNAIKGVFISCDIPMAQLIVNINNSMPSSQRFIIHVLDSTHLFVQPHVEQMIRSAIAKFRNQNSYE----
>UniRef90_A5E1M2/4-64 [subseq from] General transcription and DNA repair factor IIH subunit TFB5 n=1 Tax=Lodderomyces elongisporus (strain ATCC 11503 / CBS 2605 / JCM 1781 / NBRC 1676 / NRRL YB-4239) TaxID=379508 RepID=A5E1M2_LODEL
---ASKGVLVKCDPSIKALIIQIDADS---PGIILEELDDTHLLIQQDKVNVVKNELNKLLSKNIYN----
>UniRef90_A0A6D2IY63/1-72 [subseq from] General transcription and DNA repair factor IIH subunit TFB5 n=1 Tax=Microthlaspi erraticum TaxID=1685480 RepID=A0A6D2IY63_9BRAS
MVNAIKGIFISCDVPMGQFISHLNSSLLAPEKFIIQVLkpDTTCMFVKPHAEEMIQSEITKFRDQNSFAKQQ-
>UniRef90_Q6C1B5/4-64 [subseq from] General transcription and DNA repair factor IIH subunit TFB5 n=4 Tax=Yarrowia TaxID=4951 RepID=TFB5_YARLI
---ATRGVLIECDPSIKALIVNIDSSQ---HNIILDELDDTHLMIHPSMVEVVKQKLNKMLAENTYN----
>UniRef90_A0A067MLJ0/3-62 [subseq from] General transcription and DNA repair factor IIH subunit TFB5 n=1 Tax=Botryobasidium botryosum FD-172 SS1 TaxID=930990 RepID=A0A067MLJ0_9AGAM
---ALKGVLVTCDAAVKQILLHMNTE----QHFIIQDLDDTHLVIKGEELERIRRALDVELEKNTYS----
>UniRef90_A0A427Y2C5/12-75 [subseq from] General transcription and DNA repair factor IIH subunit TFB5 n=1 Tax=Saitozyma podzolica TaxID=1890683 RepID=A0A427Y2C5_9TREE
-VRVTTGSLVTCDSAAKQILLHIDSMRDGPNKFILRDVDDTHVLVKTANLEQIKDLLQDELEKNT------
>UniRef90_A0A834HBA1/59-120 [subseq from] General transcription and DNA repair factor IIH subunit TFB5 n=1 Tax=Rhododendron simsii TaxID=118357 RepID=A0A834HBA1_RHOSS
-------VLIPCcsDIPMAQFIINLDNSLPPSQKFIIHILDSTHLFVQPHVSEMIRSAIAEFRDQNSYE----
>UniRef90_A0A0A0L4F5/1-66 [subseq from] General transcription and DNA repair factor IIH subunit TFB5 n=7 Tax=Cucurbitaceae TaxID=3650 RepID=A0A0A0L4F5_CUCSA
MVNAIKGMFISCDIPMAQFIINYNASLPASHRFIIHILDNTHMFVQPHVADMIRNAISEFREQISY-----
>UniRef90_A0A8T0UYV6/1-66 [subseq from] General transcription and DNA repair factor IIH subunit TFB5 n=2 Tax=Panicum virgatum TaxID=38727 RepID=A0A8T0UYV6_PANVG
MVNAIKGQLISCDVPMAQFIVNLNASMPASERFIVHCLI-PHIFVHPHVAEMIRSKIAEFRDQNSYE----
>UniRef90_Q4WYX0/3-63 [subseq from] General transcription and DNA repair factor IIH subunit tfb5 n=21 Tax=Eurotiales TaxID=5042 RepID=TFB5_ASPFU
--RAIKGVLIECDPSVKAIILKYDEES---HDYIVEDLDDDRHLVIKEsQLQNLKERLGRELDEKV------
>UniRef90_UPI0020370514/1-65 [subseq from] general transcription and DNA repair factor IIH subunit TFB5-like n=2 Tax=Beta vulgaris subsp. vulgaris TaxID=3555 RepID=UPI0020370514
MVNATKGLFISCDIPMAQFIIHMNGSLPANHKFIIRVLDNTHLFVQPHATEMIRSAMSEFREAST------
>UniRef90_A0A152A4L3/1-67 [subseq from] General transcription and DNA repair factor IIH subunit TFB5 n=1 Tax=Tieghemostelium lacteum TaxID=361077 RepID=A0A152A4L3_TIELA
MVHVFKGLFLECDPPTKQFLLFVSKQ----EHFELIDIDETHLFLQGgneSTIATIQRCIDELQNRNTYSV---
>UniRef90_A0A0L0G2E7/7-68 [subseq from] General transcription and DNA repair factor IIH subunit TFB5 n=1 Tax=Sphaeroforma arctica JP610 TaxID=667725 RepID=A0A0L0G2E7_9EUKA
----FKGMLVECDAAMKEYLIWVNEKE--GTKFIINsELDETHILIDPSRKEYVKSKMDYLMNQLSFS----
>UniRef90_A0A8X7N675/19-72 [subseq from] Uncharacterized protein n=1 Tax=Tilletia walkeri TaxID=117179 RepID=A0A8X7N675_9BASI
------------DPALKQLILHLDA--AAPSRFVLQDLDATHLFINAKFIEYIREHLDEELEKNTYTM---
>UniRef90_A0A0W8CLW9/33-91 [subseq from] General transcription and DNA repair factor IIH subunit TFB5 n=1 Tax=Phytophthora nicotianae TaxID=4790 RepID=A0A0W8CLW9_PHYNI
--------RVDHDPATKQYLLHLNET-AVQQRFVIEDLDDTHLFIVPDpkVIAFIEKKMDEWNEKNTY-----
>UniRef90_G4TW76/69-134 [subseq from] General transcription and DNA repair factor IIH subunit TFB5 n=1 Tax=Serendipita indica (strain DSM 11827) TaxID=1109443 RepID=G4TW76_SERID
--KAVKGVLITCDAAVKQILLQMNERRRDEDRFVIEDLDQTHLLIKADGEENMRAELESELEKNTYSL---
>UniRef90_UPI001F5FEA51/1-68 [subseq from] general transcription and DNA repair factor IIH subunit TFB5-like n=1 Tax=Vigna umbellata TaxID=87088 RepID=UPI001F5FEA51
MVNANKGVFISCDIPMAQYIINMNASFPASDKFIIHDLDSTHMFVQPH-EGMIRSQIAKFREDNMLGLT--
>UniRef90_A0A835HTL9/23-89 [subseq from] General transcription and DNA repair factor IIH subunit TFB5 n=1 Tax=Coptis chinensis TaxID=261450 RepID=A0A835HTL9_9MAGN
MVNATKGLVISSDIPMVQFIINYNSSLPASQRFILHVLDNTHLFVLPNVGEMIRSAISEFRDQNSYE----
>UniRef90_A0A0L9T9U7/1-66 [subseq from] General transcription and DNA repair factor IIH subunit TFB5 n=3 Tax=Vigna TaxID=3913 RepID=A0A0L9T9U7_PHAAN
MVNATKGVFISCDIPMAQYIINMNASFPASDKFIIHVLDSTHMFVQPHVEGMIRSQIAKFREDNTY-----
>UniRef90_A8NMB1/3-63 [subseq from] General transcription and DNA repair factor IIH subunit TFB5 n=1 Tax=Coprinopsis cinerea (strain Okayama-7 / 130 / ATCC MYA-4618 / FGSC 9003) TaxID=240176 RepID=A8NMB1_COPC7
---AIKGVLLTCDPAVKQILLAMNEK----QNFIIEDLDDYHLVIKADdEMRVRRELEAE-LEKNTYSL---
>UniRef90_A0A086J5B3/1-57 [subseq from] General transcription and DNA repair factor IIH subunit TFB5 n=2 Tax=Nematocida sp. 1 TaxID=1155007 RepID=A0A086J5B3_9MICR
MVKAIKGTLIECDPSVKQIVIRLNREH----NFIIQEIDDNTLFVDSKYISKIEEETARML----------
>UniRef90_A0A316ZCG4/3-63 [subseq from] General transcription and DNA repair factor IIH subunit TFB5 n=1 Tax=Tilletiopsis washingtonensis TaxID=58919 RepID=A0A316ZCG4_9BASI
---AIKGSLLTCDPAVKQLILQLNER----MRFVIQDLDETHLLVSTDRVEWMRIELETELEKNTWSI---
>UniRef90_A0A4Y7TAI0/3-63 [subseq from] General transcription and DNA repair factor IIH subunit TFB5 n=1 Tax=Coprinellus micaceus TaxID=71717 RepID=A0A4Y7TAI0_9AGAR
---AIRGILLTCDPAVKQILLALNEQ----KSFIIEDLDDYHLVIRADDEVAIRRMLEDELEKNTYTL---
>UniRef90_A0A1J3GF90/28-96 [subseq from] General transcription and DNA repair factor IIH subunit TFB5 (Fragment) n=1 Tax=Noccaea caerulescens TaxID=107243 RepID=A0A1J3GF90_NOCCA
MVNSIKGIFISCDVPMAQFIAHLNSSLPSSQKFIIQvlKLDTTCMFVKPHAEEMVQSEITKFRDQNSFA----
>UniRef90_A0A3N4LEI8/3-62 [subseq from] General transcription and DNA repair factor IIH subunit TFB5 n=1 Tax=Morchella conica CCBAS932 TaxID=1392247 RepID=A0A3N4LEI8_9PEZI
--RAVKGVLVECDPSIKAIILKIDEDHH--HAFIVEDLDEDHLVVKEAKLAELKERLEKILEKT-------
>UniRef90_A0A1Y2E1C9/3-59 [subseq from] General transcription and DNA repair factor IIH subunit TFB5 n=1 Tax=Pseudomassariella vexata TaxID=1141098 RepID=A0A1Y2E1C9_9PEZI
--RAIRGVLIECDPSIKSIIMNINESEA--NAYVIEDLDDSHLVVQESKVQDLKRRLDDHL----------
>UniRef90_R7Z3N3/1-56 [subseq from] General transcription and DNA repair factor IIH subunit TFB5 n=1 Tax=Coniosporium apollinis (strain CBS 100218) TaxID=1168221 RepID=R7Z3N3_CONA1
MVKALKGVLVQCDPSIKAILLKIDADS--GNEYIIEDLDEETLFVKESKVASLKEKLK-------------
>UniRef90_G7K0H7/1-66 [subseq from] General transcription and DNA repair factor IIH subunit TFB5 n=19 Tax=Fabaceae TaxID=3803 RepID=G7K0H7_MEDTR
MVNATKGVFISCDIPMAQYIVNMNASLPASDKFIIHILDSTHMFVQPHVEQMIRSQIAKFREDNTY-----
>UniRef90_M1VAQ5/1-60 [subseq from] General transcription and DNA repair factor IIH subunit TFB5 n=1 Tax=Cyanidioschyzon merolae (strain NIES-3377 / 10D) TaxID=280699 RepID=M1VAQ5_CYAM1
MVHATKGYLVRCDVPMKQLLLHLDRE----EHFIICDLDEKHLFVKEDALSLIQQSVEALYDEV-------
>UniRef90_A0A4S4ECM4/140-210 [subseq from] ATP-dependent Clp protease proteolytic subunit n=1 Tax=Camellia sinensis var. sinensis TaxID=542762 RepID=A0A4S4ECM4_CAMSI
MVNVIKGQFISCDIPMAQFIINMNKSLPTSQKFIIHVLDNTHLFVQPHATEMIRSAIAEFeqTDENLFMLN--
>UniRef90_A0A251VGB7/1-66 [subseq from] General transcription and DNA repair factor IIH subunit TFB5 n=2 Tax=Asteraceae TaxID=4210 RepID=A0A251VGB7_HELAN
MVHAAKGIFISCDIPMAQFIINYNASLPQSQKFIIHILDGTHLFVSSNVEGMIRSAIQEFREKNTY-----
>UniRef90_UPI000B771885/1-66 [subseq from] RNA polymerase II transcription factor B subunit 5-like n=2 Tax=Chenopodium quinoa TaxID=63459 RepID=UPI000B771885
MVNATKGLFISCDIPMAQFIINMNASLPANQKFIIHVLDNTHLFVQPHAGEMIKSAIADFREANTY-----
>UniRef90_G7K0H6/1-66 [subseq from] General transcription and DNA repair factor IIH subunit TFB5 n=1 Tax=Medicago truncatula TaxID=3880 RepID=G7K0H6_MEDTR
MVNATKGVFISCDIPMAQFIIKMNASFPTSDKFIIHILDSTHMFVQPHVEQMIRSQIAKFREDNTY-----
>UniRef90_A0A5Q4BYU6/3-57 [subseq from] General transcription and DNA repair factor IIH subunit TFB5 n=1 Tax=Colletotrichum shisoi TaxID=2078593 RepID=A0A5Q4BYU6_9PEZI
--RAIRGVLIECDPSIKSIIVNIDSNN---HDYIIEDLDDQHVVVKENMVAALKKHLEEV-----------
>UniRef90_C5YYE3/63-126 [subseq from] General transcription and DNA repair factor IIH subunit TFB5 n=1 Tax=Sorghum bicolor TaxID=4558 RepID=C5YYE3_SORBI
MANAIRGVFISCDAPMAEFVAMLNESMPESERFILYRLDDTHMYVLPQAAAMIRREITEFSKRN-------
>UniRef90_A0A369JWK6/3-63 [subseq from] General transcription and DNA repair factor IIH subunit TFB5 n=4 Tax=Agaricomycetes TaxID=155619 RepID=A0A369JWK6_HYPMA
---AIRGVLLTCDPAVKQILLTMNEKE----SFIIEDLDDHHLVIKADEEyRVRKELEAE-LEKNTYSL---
>UniRef90_A0A218WH44/492-558 [subseq from] DYW_deaminase domain-containing protein n=2 Tax=Punica granatum TaxID=22663 RepID=A0A218WH44_PUNGR
MVNATKGLFISCDIPMAQFIVNLNATMPASQKFIIRVLDSTHLFVQPNVADMIKNAIADFREQNSYE----
>UniRef90_A0A1S3YB23/1-66 [subseq from] General transcription and DNA repair factor IIH subunit TFB5 n=1 Tax=Nicotiana tabacum TaxID=4097 RepID=A0A1S3YB23_TOBAC
MVKASKGLFISCDVPMAQFIINVNAALPQSQKFILHVLDNTHLFVQSDVAGMIRSAIAEFREANTY-----
>UniRef90_Q4P985/3-63 [subseq from] General transcription and DNA repair factor IIH subunit TFB5 n=9 Tax=Ustilaginaceae TaxID=5268 RepID=TFB5_USTMA
---AYKGMLLTCDAAVKQLILSLDERN----RFIIMDLDETHLLISPDRIDWLRAELEVELEKNTYTL---
>UniRef90_A0A178BAQ2/1-61 [subseq from] General transcription and DNA repair factor IIH subunit TFB5 n=1 Tax=Stagonospora sp. SRC1lsM3a TaxID=765868 RepID=A0A178BAQ2_9PLEO
MVKAIKGVLVKCDASIKSMLVQIDSQN--NNDFIIEEMDEEHLLVKETKINELKSRLNSLMKS--------
>UniRef90_L2FMH0/3-58 [subseq from] General transcription and DNA repair factor IIH subunit TFB5 n=23 Tax=Colletotrichum TaxID=5455 RepID=L2FMH0_COLFN
--RAIRGVLIECDPSIKSIIVNIDAAN---HDYIIEDLDDQHVVVKENMVAALKRQLDDKL----------
>UniRef90_A0A0W8CAN2/75-132 [subseq from] General transcription and DNA repair factor IIH subunit TFB5 n=1 Tax=Phytophthora nicotianae TaxID=4790 RepID=A0A0W8CAN2_PHYNI
---------IVTDPATKQYLLHLNET-AVQQRFVIEDLDDTHLFIVPDpkVIAFIEKKMDEWNEKNTY-----
>UniRef90_A0A0C2EPE7/1-60 [subseq from] General transcription and DNA repair factor IIH subunit TFB5 n=3 Tax=Sporothrix TaxID=29907 RepID=A0A0C2EPE7_9PEZI
MVRAIRGVLVECDPAIKAIIVNIDSER---HDFIIEDLDENRLVINENMMETLKRRLGERLKE--------
>UniRef90_A0A1B7Y629/3-57 [subseq from] General transcription and DNA repair factor IIH subunit TFB5 n=1 Tax=Colletotrichum higginsianum (strain IMI 349063) TaxID=759273 RepID=A0A1B7Y629_COLHI
--RAIRGVLIECDPSIKSIIVNIDSNN---HDYIIEDLDDQHVVVKENMVAALKRQLDEV-----------
>UniRef90_A0A0D0VPJ0/8-63 [subseq from] General transcription and DNA repair factor IIH subunit TFB5 n=2 Tax=Cryptococcus gattii species complex TaxID=1884637 RepID=A0A0D0VPJ0_CRYGA
-VKITSGVLVTCDSAAKQILLHLDSMRDGPDKFVIRDVDENRVMIKKECVEMIKDEL--------------
>UniRef90_A0A1E4TNS3/3-64 [subseq from] General transcription and DNA repair factor IIH subunit TFB5 n=1 Tax=Pachysolen tannophilus NRRL Y-2460 TaxID=669874 RepID=A0A1E4TNS3_PACTA
--RAIKGTLIQCDPSVKALILSIDHDK---HDIVIDDLDETHLLVDQSKINYVKQELNRLLSENTYN----
>UniRef90_A0A1E3QJL1/1-64 [subseq from] General transcription and DNA repair factor IIH subunit TFB5 n=1 Tax=Babjeviella inositovora NRRL Y-12698 TaxID=984486 RepID=A0A1E3QJL1_9ASCO
MVRAVKCVLVQCDPSIKALILDIDR---LSQTIVIQDLDDTHLVIDSSKVQHVKNELNRLLTKNVYN----
>UniRef90_A0A1L0BHK8/3-63 [subseq from] General transcription and DNA repair factor IIH subunit TFB5 n=1 Tax=[Candida] intermedia TaxID=45354 RepID=A0A1L0BHK8_9ASCO
--TATKGVLVKCDPSIRALILQIDST---SRGIVIQELDNTHLMIKQDMVQFVKDELNRLLSKNIY-----
>UniRef90_P0C0X3/4-64 [subseq from] General transcription and DNA repair factor IIH subunit TFB5 n=4 Tax=Candida TaxID=5475 RepID=TFB5_CANAL
---ASKGVLVQCDPSIKALIIQIDSSSS---GIILEELDETHLLIQHDKVNFVKSELNRLLSKNIYN----
>UniRef90_A0A8J5M1M8/152-207 [subseq from] Peptidase_S9 domain-containing protein n=4 Tax=Phytophthora TaxID=4783 RepID=A0A8J5M1M8_9STRA
-----------ADPATKQYLLHLNET-AVQQRFVIEDLDDTHLFIVPDLkvIAFIEKKMDEWNEKNTY-----
>UniRef90_UPI0020C2CFAF/4-64 [subseq from] TFB5 n=1 Tax=Candida oxycetoniae TaxID=497107 RepID=UPI0020C2CFAF
---ASKGVLVRCDPSIKALIIQIDS---VAPGIILEELDDTHLLIQQDKVDIVKDELNKLLSRNIYN----
>UniRef90_A0A166H649/3-63 [subseq from] General transcription and DNA repair factor IIH subunit TFB5 n=1 Tax=Fibularhizoctonia sp. CBS 109695 TaxID=436010 RepID=A0A166H649_9AGAM
---AIKGVLFTCDPAVKQILLVMNEK----QPFIIEDLDDYHLIIKADDEYRVRSELDTELEKNTYSL---
>UniRef90_A0A409VTI5/31-92 [subseq from] General transcription and DNA repair factor IIH subunit TFB5 n=1 Tax=Panaeolus cyanescens TaxID=181874 RepID=A0A409VTI5_9AGAR
--KAIKGVLLICDPAVKQILLMMNEK----RSFIIEDLDDHHLVIKADEEFTVRKDLEAELEKNTYSL---
>UniRef90_L2GMB0/1-58 [subseq from] General transcription and DNA repair factor IIH subunit TFB5 n=1 Tax=Vittaforma corneae (strain ATCC 50505) TaxID=993615 RepID=L2GMB0_VITCO
MVKAVKGSLIETEPSIKEVILKLGEN----EKFVIEEIDDCRIFITQEAAAGIKERVSKIMS---------
>UniRef90_A0A421JS29/4-64 [subseq from] General transcription and DNA repair factor IIH subunit TFB5 n=1 Tax=Spathaspora sp. JA1 TaxID=2028339 RepID=A0A421JS29_9ASCO
---ASKGVLIQCDPSIRALILQIDSES---PGIVLEELDDTHLLIQFDKVDVVKSELNKLLSKNIYN----
>UniRef90_B9HR23/1-67 [subseq from] General transcription and DNA repair factor IIH subunit TFB5 n=1 Tax=Populus trichocarpa TaxID=3694 RepID=B9HR23_POPTR
MVNATKGLFISCDIPMVQFIINLNASLPALQKFVIHILDSSHMFVQPHVSEMIRSATADFREQNSYE----
>UniRef90_I1K5J5/46-111 [subseq from] General transcription and DNA repair factor IIH subunit TFB5 n=2 Tax=Glycine subgen. Soja TaxID=1462606 RepID=I1K5J5_SOYBN
MVNATKGVFISCDIPMAQYIINMNASLPASDKFIIHILDNTHMFVQPHVEQMIRSQIAKFREDNTY-----
>UniRef90_UPI001E670083/142-167 [subseq from] uncharacterized protein LOC123760686 n=1 Tax=Procambarus clarkii TaxID=6728 RepID=UPI001E670083
--------------------AYVSEDNALTHAYVSEDIAFTHAYVS-------------------------
>UniRef90_A0A0P1BNE3/3-63 [subseq from] General transcription and DNA repair factor IIH subunit TFB5 n=2 Tax=Ceraceosorus TaxID=401624 RepID=A0A0P1BNE3_9BASI
---AIKGSLLTCDPAVKQLILAINER----VRFVIQDLDETHLLISTDKVEWMRIELDSELEKNTWSI---
>UniRef90_A0A6A5U012/1-61 [subseq from] General transcription and DNA repair factor IIH subunit TFB5 n=2 Tax=Massarinaceae TaxID=290882 RepID=A0A6A5U012_9PLEO
MVKATRGTLVKCDASIKAMLVDIDNKN--NNDFIIEELDEEHIFVKETKVNALKNRLQQMMKD--------
>UniRef90_A0A6U2NLD3/64-128 [subseq from] General transcription and DNA repair factor IIH subunit TFB5 n=1 Tax=Leptocylindrus danicus TaxID=163516 RepID=A0A6U2NLD3_9STRA
-----SGFLLTCDAPTKQFIRHLNDKKTITDKFILEDLDSTHLLVDGRAREEIMDAVEKWMDSSVFSIVE-
>UniRef90_A0A8T0LJR1/1-65 [subseq from] General transcription and DNA repair factor IIH subunit TFB5 n=1 Tax=Phaseolus angularis TaxID=3914 RepID=A0A8T0LJR1_PHAAN
MVNANKGVFISCDIPMAQYIINMNASFPASDKFIIHVLDSTHMFVQPHVEGMIRSQIAKFREDNM------
>UniRef90_K5WQM3/3-63 [subseq from] General transcription and DNA repair factor IIH subunit TFB5 n=2 Tax=Agaricaceae TaxID=5339 RepID=K5WQM3_AGABU
---AIKGVLFFCDPAVKQILLVMNEKQ----SFIIEDLDDHHLVIKADEEYRVRRELETELEKNTYSL---
>UniRef90_A0A1E7FGR1/38-101 [subseq from] General transcription and DNA repair factor IIH subunit TFB5 n=1 Tax=Fragilariopsis cylindrus CCMP1102 TaxID=635003 RepID=A0A1E7FGR1_9STRA
-----AGYLISCDVPTKQFIQHMNDIRTQDKKFILEDLDAEHLLIKAKARPEIEAKVERWMDDNVFSAI--
>UniRef90_A0A226A0D3/30-84 [subseq from] General transcription and DNA repair factor IIH subunit TFB5 n=1 Tax=Cryptococcus neoformans var. grubii c45 TaxID=1230068 RepID=A0A226A0D3_CRYNV
-VKITSGVLVTCDSAAKQILLHLDSMRDGPSKFVIRDVDENRVMIKKEYVEMIKDE---------------
>UniRef90_A0A8H6MCV5/3-45 [subseq from] General transcription and DNA repair factor IIH subunit TFB5 n=1 Tax=Tulosesus angulatus TaxID=980116 RepID=A0A8H6MCV5_9AGAR
---AIKGILLTCDPAVKQILLAMDEK----QKFIIDNLDDYHIVIKADDE---------------------
>UniRef90_A0A0G4LRK3/27-82 [subseq from] General transcription and DNA repair factor IIH subunit TFB5 n=7 Tax=Verticillium TaxID=1036719 RepID=A0A0G4LRK3_9PEZI
--RAIRGVLVECDPSIKSIIVNIDSSN---HDFIIEDLDDQRVVVKENMVGELKRRLDDRL----------
>UniRef90_A0A8T0V261/1-59 [subseq from] General transcription and DNA repair factor IIH subunit TFB5 n=1 Tax=Panicum virgatum TaxID=38727 RepID=A0A8T0V261_PANVG
MVNAIKGLFISCDIPMAQFIVNLNASMPASERFIVHMLDPTHMFVQPHVAEMIRSKIGG------------
>UniRef90_A0A060TID9/3-64 [subseq from] General transcription and DNA repair factor IIH subunit TFB5 n=1 Tax=Blastobotrys adeninivorans TaxID=409370 RepID=A0A060TID9_BLAAD
--SAVRGMLVECDPSIHALILNIDSR---SHDIIIEELDETHLLIDATKMDYLKNELNSMLDENTFN----
>UniRef90_A0A0W8CIA5/158-214 [subseq from] General transcription factor IIH subunit 5 n=1 Tax=Phytophthora nicotianae TaxID=4790 RepID=A0A0W8CIA5_PHYNI
----------KLDPATKQYLLHLNET-AVQQRFVIEDLDDTHLFIVPDpkVIAFIEKKMDEWNEKNTY-----
>UniRef90_A0A1Y2WJR4/1-61 [subseq from] General transcription and DNA repair factor IIH subunit TFB5 n=1 Tax=Hypoxylon sp. CI-4A TaxID=1001833 RepID=A0A1Y2WJR4_9PEZI
MVRAIKGTLVECDPSIKSIIVSLDSEH---NEYIIEDLDETHLVIKDNMVAKLKGELDKRLKEN-------
>UniRef90_Q4HYI0/3-61 [subseq from] General transcription and DNA repair factor IIH subunit TFB5 n=72 Tax=Hypocreales TaxID=5125 RepID=TFB5_GIBZE
--RAIRGVLIECDPSIKSIIVSIDSAN---HDYIIEDLDDERVVVKENMVSMLKAKLEDRLKEN-------
>UniRef90_UPI00053F6D88/1-66 [subseq from] general transcription and DNA repair factor IIH subunit TFB5-like n=2 Tax=Beta vulgaris subsp. vulgaris TaxID=3555 RepID=UPI00053F6D88
MVNATKGFFIFCDIPMAQFIIHMNVHCQQNQKFIIRVLDNTHLFVQLHAAEMIRSAMSEFREANTY-----
>UniRef90_X8J6V6/11-68 [subseq from] General transcription and DNA repair factor IIH subunit TFB5 n=2 Tax=Rhizoctonia solani TaxID=456999 RepID=X8J6V6_9AGAM
---------ISSDPAVKQILLILDKTPGQG-GFIIKDIDDTHVLVRADDVKRIRIALEQELEKNTYTL---
>UniRef90_A0A178WF85/1-69 [subseq from] General transcription and DNA repair factor IIH subunit TFB5 n=3 Tax=Arabidopsis TaxID=3701 RepID=A0A178WF85_ARATH
MVNSIKGVFISCDVPMAQFIAHLNNSLPASQKFIIQvlKLDTTSMFVKPYAEEMIRDAVIKFRDENSYA----
>UniRef90_A0A2I0S4A0/3-56 [subseq from] General transcription and DNA repair factor IIH subunit TFB5 n=3 Tax=Cercospora TaxID=29002 RepID=A0A2I0S4A0_9PEZI
--RAMAGVLVQCDPSIKAIIVRIDQQNQ--HSFIIEDIDDEHVLVHAKKHDEVKMRLK-------------
>UniRef90_A0A2P5ID54/5-57 [subseq from] General transcription and DNA repair factor IIH subunit TFB5 n=7 Tax=Diaporthales TaxID=5114 RepID=A0A2P5ID54_9PEZI
---AIRGVLVECDPSIKSIIVNIDTK--SGHEYIIDDLDDEHVVIKETMLQKLKQTLE-------------
>UniRef90_A0A0C9XZQ5/3-63 [subseq from] General transcription and DNA repair factor IIH subunit TFB5 n=1 Tax=Laccaria amethystina LaAM-08-1 TaxID=1095629 RepID=A0A0C9XZQ5_9AGAR
---AIKGILFTCDPAVKQILLSMNEKS----SFIIEDLDDHHLVIKADEEYRVRRELEVELEKNTYSM---
>UniRef90_A0A5C5G0H0/1-43 [subseq from] General transcription and DNA repair factor IIH subunit TFB5 (Fragment) n=1 Tax=Rhodotorula diobovata TaxID=5288 RepID=A0A5C5G0H0_9BASI
------------DPAVKQILLQLDEENSRSKRFVIADLDETHVLIAPDAVERVRE----------------
>UniRef90_A0A8H5KSM8/3-67 [subseq from] General transcription and DNA repair factor IIH subunit TFB5 n=1 Tax=Fusarium pseudocircinatum TaxID=56676 RepID=A0A8H5KSM8_9HYPO
--RAIRGVLIECDPSIKSIIVSIDSAN---HDYIIEDLDDERVVVKETMVSTLKHKLEEVRSIASTSFTQ-
>UniRef90_A0A8H6U9M0/3-57 [subseq from] General transcription and DNA repair factor IIH subunit TFB5 n=1 Tax=Colletotrichum musicola TaxID=2175873 RepID=A0A8H6U9M0_9PEZI
--RAIRGVLIECDPSIKSIIVNIDAAN---NDYIIEDLDDQHVVVKENMVADLKRRLDDV-----------
>UniRef90_UPI001901FC24/65-121 [subseq from] RNA polymerase ii transcription factor b subunit 5 n=1 Tax=Colletotrichum karsti TaxID=1095194 RepID=UPI001901FC24
--RAIRGVLIECDPSIKSIIVNIDAAN---HDYIIEDLDDQHVVVKENMVAALKRQLDERLK---------
>UniRef90_A0A4Q4TQK0/12-64 [subseq from] General transcription and DNA repair factor IIH subunit TFB5 n=6 Tax=Monosporascus TaxID=155415 RepID=A0A4Q4TQK0_9PEZI
---AVRGVLVECDPSIKSIILNLDhESNA----YVIEDLDETHLLVKE---NTLQELKAKLED---------
>UniRef90_A0A136J1F8/1-58 [subseq from] General transcription and DNA repair factor IIH subunit TFB5 n=2 Tax=Microdochium TaxID=67608 RepID=A0A136J1F8_9PEZI
MVRAIRGVLVECDPSIKSIIIAIDSEH---NEYIIEDLDESHLVIQERMVPQLKKKLEERL----------
>UniRef90_A0A1E3PHL8/3-64 [subseq from] General transcription and DNA repair factor IIH subunit TFB5 n=1 Tax=Nadsonia fulvescens var. elongata DSM 6958 TaxID=857566 RepID=A0A1E3PHL8_9ASCO
--RAIRGVLIECDPSIRALILNIDSKT---HDIIIEELDDTHLMIDESKVDYVKVQLNKLLAENTFQ----
>UniRef90_A0A022Q5B8/4-67 [subseq from] General transcription and DNA repair factor IIH subunit TFB5 n=1 Tax=Erythranthe guttata TaxID=4155 RepID=A0A022Q5B8_ERYGU
--NPVKGLYISCDIPMTQFIINMNASLPQSQKFIIHVLDNTHLFVRSDMGGMIKSAIATFREANTY-----
>UniRef90_A0A875S8K4/1-67 [subseq from] General transcription and DNA repair factor IIH subunit TFB5 n=1 Tax=Eeniella nana TaxID=13502 RepID=A0A875S8K4_EENNA
MARAIKGSLVECDPSIKALIVKIDSD---YRDIVIEELDDTHLLVDPSKIPFIKRELSKLLSENMYNLNE-
>UniRef90_A0A2U1NL58/1-65 [subseq from] General transcription and DNA repair factor IIH subunit TFB5 n=1 Tax=Artemisia annua TaxID=35608 RepID=A0A2U1NL58_ARTAN
MVHPAKGIFISCDIPMAQFIINYNNSLPQSQKFILHILDDSHLFVSSNVDGMIRSAIQEFRDKIT------
>UniRef90_A0A317XPM2/3-63 [subseq from] General transcription and DNA repair factor IIH subunit TFB5 n=1 Tax=Testicularia cyperi TaxID=1882483 RepID=A0A317XPM2_9BASI
---AYKGLLLTCDAAVKQLILSIDERS----RFIIMDLDDTHLLVSPDRIVWLRSELELELEKNTYTL---
>UniRef90_B8MTE2/3-60 [subseq from] General transcription and DNA repair factor IIH subunit TFB5 n=1 Tax=Talaromyces stipitatus (strain ATCC 10500 / CBS 375.48 / QM 6759 / NRRL 1006) TaxID=441959 RepID=B8MTE2_TALSN
--RAVKGVLVECDPSVKAIILKYDEER---HDYIVEDLDDDRHLVIKEsQLQNLKERLGQVSF---------
>UniRef90_I3EGT3/1-56 [subseq from] General transcription and DNA repair factor IIH subunit TFB5 n=3 Tax=Nematocida TaxID=586132 RepID=I3EGT3_NEMP3
MVKAIKGALIECDPSIKQIIIRLNRE----SNFIIQEIDDNTLFIDNKYIRRIEEETERM-----------
>UniRef90_UPI000901D726/9-79 [subseq from] RNA polymerase II transcription factor B subunit 5-like n=1 Tax=Camelina sativa TaxID=90675 RepID=UPI000901D726
MVNSIKGVFISCDVPMAQFIAHLNNSLPPSQKFILQvlKLDTTCMFVKPQAEEMIHSAVIKFRDQNSYAKT--
>UniRef90_W9JYZ1/3-60 [subseq from] General transcription and DNA repair factor IIH subunit TFB5 n=10 Tax=Fusarium oxysporum species complex TaxID=171631 RepID=W9JYZ1_FUSOX
--RAIRGVLIECDPSIKSIIVSIDSAN---HDYIIEDLDDERVVVKETMVSTLKHKLEEVRSI--------
>UniRef90_A0A1Y2VI34/1-61 [subseq from] General transcription and DNA repair factor IIH subunit TFB5 n=5 Tax=Hypoxylaceae TaxID=2033035 RepID=A0A1Y2VI34_9PEZI
MVRAIKGTLVECDPSIKSIIISIDSEE---NEYIIEDLDETHLVIKDNMVAQLKTELDKRLKEN-------
>UniRef90_A0A2H3C3T5/3-63 [subseq from] General transcription and DNA repair factor IIH subunit TFB5 n=1 Tax=Armillaria solidipes TaxID=1076256 RepID=A0A2H3C3T5_9AGAR
---AIRGVLLTCDAAVKQILLAMNER----QTFIIEDLDDNHLLIKQEMEYYVRKELEAELEKNTYSL---
>UniRef90_A0A0H2S2W3/3-61 [subseq from] General transcription and DNA repair factor IIH subunit TFB5 n=1 Tax=Schizopora paradoxa TaxID=27342 RepID=A0A0H2S2W3_9AGAM
---AIKGVLLTCDSALKQILLTMNEKQ----SFIIEDLDDNHVVIKADEEYRVRLEVEAELEKNSF-----
>UniRef90_A0A507ENL9/12-70 [subseq from] General transcription and DNA repair factor IIH subunit TFB5 n=1 Tax=Spizellomyces sp. 'palustris' TaxID=117820 RepID=A0A507ENL9_9FUNG
-----------SDPAVKQIVIDLDNKREeNGqARFIFESLDETHLFIDASVVEWLKQKLDEILEENAYRF---
>UniRef90_W1QE38/2-64 [subseq from] General transcription and DNA repair factor IIH subunit TFB5 n=2 Tax=Ogataea TaxID=461281 RepID=W1QE38_OGAPD
-ARAVKGTLVQCDPSIKALIVKIDSD---SRDIVIEELDDTHLLVDPSKIVYIKQELNKILSKNAYN----
>UniRef90_A0A316TZR9/3-64 [subseq from] General transcription and DNA repair factor IIH subunit TFB5 n=1 Tax=Pseudomicrostroma glucosiphilum TaxID=1684307 RepID=A0A316TZR9_9BASI
---AIPGALLTCDPAAKQLILSIDER----LHFVIVDLDSTHLLVRKDMVEVMRVELEAELEKNSWTME--
>UniRef90_A0A2S5B661/522-564 [subseq from] Geranylgeranyl transferase type-2 subunit alpha n=1 Tax=Rhodotorula taiwanensis TaxID=741276 RepID=A0A2S5B661_9BASI
------CVLVTCDPAVKQILLQLDENSG-RRRFIISDLDETHVLISPDAV---------------------
>UniRef90_UPI002007A2B1/1-61 [subseq from] RNA polymerase 2 general transcription and DNA repair factor tfiih component n=1 Tax=Annulohypoxylon maeteangense TaxID=1927788 RepID=UPI002007A2B1
MVRAIKGTLVECDPSIKSIIISIDSEN---NDYIIEDLDESHLVIKDNMVTQLKMELDQRLKEN-------
>UniRef90_A0A0F8DHP1/3-60 [subseq from] General transcription and DNA repair factor IIH subunit TFB5 n=3 Tax=Ceratocystidaceae TaxID=1028423 RepID=A0A0F8DHP1_CERFI
--RAIRGVLVECDPSIKSIIVNIDSAR---HDFIIEDLDENRVVIKENMVAVLKEKLEQRLKE--------
>UniRef90_A0A4Q2DX58/3-50 [subseq from] General transcription and DNA repair factor IIH subunit TFB5 n=1 Tax=Candolleomyces aberdarensis TaxID=2316362 RepID=A0A4Q2DX58_9AGAR
---AIKGILFTCDPAVKQILLAMNEKQ----SFIIEDLDDYHVVIKADDEYRVRK----------------
>UniRef90_A0A8X8CGI4/192-258 [subseq from] Uncharacterized protein n=1 Tax=Populus tomentosa TaxID=118781 RepID=A0A8X8CGI4_POPTO
MVNATKGLFISCDIPMAQFIINLNASLPALQKFIIHILDSSHMFVQPHVSEMIRSAIADFREQNSYE----
>UniRef90_A0A0J9X4I1/2-63 [subseq from] General transcription and DNA repair factor IIH subunit TFB5 n=1 Tax=Geotrichum candidum TaxID=1173061 RepID=A0A0J9X4I1_GEOCN
-PSAIKGVLIECDPSIRALVLNIDAK---THDIIIEELDETHLMVDENKVEYIKSELNKLLAKNTF-----
>UniRef90_A0A225AKX3/6-63 [subseq from] General transcription and DNA repair factor IIH subunit TFB5 n=1 Tax=Talaromyces atroroseus TaxID=1441469 RepID=A0A225AKX3_9EURO
------GVLVECDPSVKAIILKYDEEK---HDYIVEDLDDDRHLVIKEsQLQNLKERLGQELDQKVM-----
>UniRef90_A0A4P9ZR15/1-58 [subseq from] General transcription and DNA repair factor IIH subunit TFB5 (Fragment) n=1 Tax=Dimargaris cristalligena TaxID=215637 RepID=A0A4P9ZR15_9FUNG
------GVLIECDTTAKQVLKKLNND----YHFIIADLDDTHLFVNGDYVAMLKAELDRVINENTFKI---
>UniRef90_A0A0L0NCL3/3-56 [subseq from] General transcription and DNA repair factor IIH subunit TFB5 n=2 Tax=Tolypocladium TaxID=29909 RepID=A0A0L0NCL3_TOLOC
--RAIRGVLIECDPSIKSIIVNIDSDN---HEFIIEDLDDERVVVKENMVPLLKQKLED------------
>UniRef90_G7DZN5/1-49 [subseq from] General transcription and DNA repair factor IIH subunit TFB5 n=1 Tax=Mixia osmundae (strain CBS 9802 / IAM 14324 / JCM 22182 / KY 12970) TaxID=764103 RepID=G7DZN5_MIXOS
MVKALKGSLLTCDAAVKQIILQLDERD----KFIIADLDETHLLVATERVEDI------------------
>UniRef90_A0A5C6G9A2/3-61 [subseq from] General transcription and DNA repair factor IIH subunit TFB5 n=30 Tax=Hypocreales TaxID=5125 RepID=A0A5C6G9A2_9HYPO
--RAIRGVLIECDPSIKSIIVNIDSDN---HDFIIEDLDEERVVVKENMVPLLKQKLEDRLREN-------
>UniRef90_A0A830CRT1/1-67 [subseq from] General transcription and DNA repair factor IIH subunit TFB5 n=1 Tax=Phtheirospermum japonicum TaxID=374723 RepID=A0A830CRT1_9LAMI
MVNSIKGLYISCDIPMAQLIINMNASFPQLRKCIIHVLDNTHIFVRLDMAGMIRSEIEAFREQNTYA----
>UniRef90_Q0DK33/57-112 [subseq from] General transcription and DNA repair factor IIH subunit TFB5 n=1 Tax=Oryza sativa subsp. japonica TaxID=39947 RepID=Q0DK33_ORYSJ
MVNAIKGLFISCDVPMAQFIVNLNASMPASDKFILHMLDPTHMFVQPHVAEMIREE---------------
>UniRef90_A0A1E3P626/3-64 [subseq from] General transcription and DNA repair factor IIH subunit TFB5 n=1 Tax=Wickerhamomyces anomalus (strain ATCC 58044 / CBS 1984 / NCYC 433 / NRRL Y-366-8) TaxID=683960 RepID=A0A1E3P626_WICAA
--RAIKGVLVECDPSIRALIIKIDSDS---HDIVIQELDDTHLLIDQKKVDFVKAELNRMLAKNTYN----
>UniRef90_A0A1M2VEP0/3-63 [subseq from] General transcription and DNA repair factor IIH subunit TFB5 n=4 Tax=Trametes TaxID=5324 RepID=A0A1M2VEP0_TRAPU
---AIRGVLLTCDSAVKQILLTLNER----ENFIIEDLDDFHVVIKADEeYRVRRELEAE-LEKNTYSL---
>UniRef90_Q2HGD7/5-54 [subseq from] General transcription and DNA repair factor IIH subunit TFB5 n=1 Tax=Chaetomium globosum (strain ATCC 6205 / CBS 148.51 / DSM 1962 / NBRC 6347 / NRRL 1970) TaxID=306901 RepID=Q2HGD7_CHAGB
--------VRECEPAIKSILVHIDSTH--HHEFIIEDLDDTHLFVKEAMLQVLKSKLEEV-----------
>UniRef90_A0A8H5ATZ6/3-63 [subseq from] General transcription and DNA repair factor IIH subunit TFB5 n=1 Tax=Psilocybe cf. subviscida TaxID=2480587 RepID=A0A8H5ATZ6_9AGAR
---AIRGVLLTCDPAVKQILLMMNER----ESFIIEDLDDHHVVIKAEQEYRVRKELETELEKNTGSL---
>UniRef90_G3AMY6/4-64 [subseq from] General transcription and DNA repair factor IIH subunit TFB5 n=1 Tax=Spathaspora passalidarum (strain NRRL Y-27907 / 11-Y1) TaxID=619300 RepID=G3AMY6_SPAPN
---ASKGVLVQCDPSIRALILQIDAES---PGIVLEELDDTHLLIQHDKVQIVKNELNKLLSKNIYN----
>UniRef90_A0A8S9ZI60/1-36 [subseq from] Ubiq_cyt_C_chap domain-containing protein n=1 Tax=Meloidogyne graminicola TaxID=189291 RepID=A0A8S9ZI60_9BILA
MVNVKRGIVIKCDPAMRQFLKHLNETKAFGRAFIIN-----------------------------------
>UniRef90_M1W2N9/3-61 [subseq from] General transcription and DNA repair factor IIH subunit TFB5 n=1 Tax=Claviceps purpurea (strain 20.1) TaxID=1111077 RepID=M1W2N9_CLAP2
--RAIRGVLVECDPSIKSIIVNIDSEN---HDFIIEDLDEERVVVKENMVALLKQKLEDRLKEN-------
>UniRef90_A0A1I8CJM7/5-70 [subseq from] General transcription and DNA repair factor IIH subunit TFB5 n=1 Tax=Rhabditophanes sp. KR3021 TaxID=114890 RepID=A0A1I8CJM7_9BILA
MVNIIEGVPLTTDPAFHEFLIHFNDNElILDSKFIIQRLDKKHLFIDGAMNRELPKQFKTLMEKNS------
>UniRef90_G9MJ43/3-55 [subseq from] General transcription and DNA repair factor IIH subunit TFB5 n=3 Tax=sordariomyceta TaxID=715989 RepID=G9MJ43_HYPVG
--RAIRGVLIECDPSIKSIIVNIDSVN---HDFIIEDLDEERVVVKENMVHLLKQKLE-------------
>UniRef90_UPI0020C73BDA/1-54 [subseq from] RNA polymerase 2 general transcription and DNA repair factor tfiih component n=1 Tax=Hypoxylon fragiforme TaxID=63214 RepID=UPI0020C73BDA
MVRAIKGTLVECDPSIKSIIINIDSKD---NEYIIEDLDETHLVVKDNMVAKLKVEL--------------
>UniRef90_A0A423W5K6/3-56 [subseq from] General transcription and DNA repair factor IIH subunit TFB5 n=1 Tax=Valsa sordida TaxID=252740 RepID=A0A423W5K6_9PEZI
--RAIRGVLVECDPSIKSIIVNIDDKN--GHEYIIDNLDEQHVVIKETMLQKLKQMLE-------------
>UniRef90_A0A2P4ZVI7/45-103 [subseq from] General transcription and DNA repair factor IIH subunit TFB5 n=8 Tax=Trichoderma TaxID=5543 RepID=A0A2P4ZVI7_9HYPO
--RAIRGVLIECDPSIKSIIVNIDSVN---HDFIIEDLDEERVVVKENMVHLLKQKLEDRLKEN-------
>UniRef90_A0A086SYT2/3-61 [subseq from] General transcription and DNA repair factor IIH subunit TFB5 n=2 Tax=Hypocreales TaxID=5125 RepID=A0A086SYT2_ACRC1
--RAIRGVLIECDPSIKSIIVNIDSDR---HEFIIEDLDEERVVVKENMVAALKQKLEERLREN-------
>UniRef90_G8BFV3/4-64 [subseq from] General transcription and DNA repair factor IIH subunit TFB5 n=4 Tax=Candida TaxID=5475 RepID=G8BFV3_CANPC
---ASKGVLVKCDPSIKALIIQIDSVN---PGIVLEELDDTHLLIQQDKVETIKNELNKMLSKNIYN----
>UniRef90_A0A103XFY7/84-149 [subseq from] General transcription and DNA repair factor IIH subunit TFB5 n=2 Tax=Cynara cardunculus var. scolymus TaxID=59895 RepID=A0A103XFY7_CYNCS
MVHAAKGIFISCDIPMAQFIINYNASLPQSQKFIIHILDGTHLFVSSNVDGMIRSAIQEFREKNTY-----
>UniRef90_G1X8G9/1-61 [subseq from] General transcription and DNA repair factor IIH subunit TFB5 n=6 Tax=Orbiliaceae TaxID=47021 RepID=G1X8G9_ARTOA
MVRAIKGVLVECDPSIKAIILDIDSKT---HDIIVENLDESHLIIkdnkVAELKRILEERLNEH-----------
>UniRef90_A0A0U1LYL0/26-83 [subseq from] General transcription and DNA repair factor IIH subunit TFB5 n=1 Tax=Talaromyces islandicus TaxID=28573 RepID=A0A0U1LYL0_TALIS
-----PGVLVECDPSVKAIILKYDEER---HDYIVEDLDDDRHLVIKEnQLQHLKERLGQELDQKV------
>UniRef90_A0A7S0UMS4/71-135 [subseq from] General transcription and DNA repair factor IIH subunit TFB5 n=1 Tax=Pseudo-nitzschia delicatissima TaxID=44447 RepID=A0A7S0UMS4_9STRA
----IAGYLISCDVPTKQYIQHLNDLKTQDKKFILEDLDAEHLLIKTKARAEIDKKVEQWMDANVFSAI--
>UniRef90_A0A166CSS5/4-65 [subseq from] General transcription and DNA repair factor IIH subunit TFB5 n=1 Tax=Sistotremastrum suecicum HHB10207 ss-3 TaxID=1314776 RepID=A0A166CSS5_9AGAM
--KAVKGVLLTCDAAVKQILLVMNEA----QSFIIEDLDDFHLLIKQDEEDRIRRQLETELEKNTYSL---
>UniRef90_A0A1S2Z4Y0/62-127 [subseq from] General transcription and DNA repair factor IIH subunit TFB5 n=2 Tax=Cicer arietinum TaxID=3827 RepID=A0A1S2Z4Y0_CICAR
MVNATKGVFISCDIPMAQYIINMNASLPASDKFIIHILDSTHMFVQPHVELMIRSQIAKFREDNTY-----
>UniRef90_A0A0L0P0Z5/4-63 [subseq from] General transcription and DNA repair factor IIH subunit TFB5 n=2 Tax=Candida/Metschnikowiaceae TaxID=2964429 RepID=A0A0L0P0Z5_CANAR
---ASKGVLVQCDPSIRALILQLDLKN---RGIVLEELDNNHLMIKQDTVQYVKEELNRLLSQNIY-----
>UniRef90_A0A4V1XT49/33-86 [subseq from] General transcription and DNA repair factor IIH subunit TFB5 n=1 Tax=Monosporascus sp. CRB-8-3 TaxID=2211644 RepID=A0A4V1XT49_9PEZI
--NPCQGVLVECDPSIKSIILNLDhESNA----YVIEDLDETHLLVKE---NTLQELKAKLED---------
>UniRef90_A0A5C3QC37/3-63 [subseq from] General transcription and DNA repair factor IIH subunit TFB5 (Fragment) n=1 Tax=Pterula gracilis TaxID=1884261 RepID=A0A5C3QC37_9AGAR
---AIKGILFTCDSAVKQILLAMNER----ENFIIEDLDDQHVVIKADEEGRVRRELDVELEKNTFSV---
>UniRef90_UPI002007C145/1-60 [subseq from] RNA polymerase 2 general transcription and DNA repair factor tfiih component n=1 Tax=Xylaria bambusicola TaxID=326684 RepID=UPI002007C145
MVRAIKGTLVECDPSIKSIIINIDSDK---NDYIIEDLDDSHLLIkdvmLAQLKSKLEDRLKE------------
>UniRef90_A0A6G1L3T0/3-58 [subseq from] General transcription and DNA repair factor IIH subunit TFB5 n=1 Tax=Teratosphaeria nubilosa TaxID=161662 RepID=A0A6G1L3T0_9PEZI
--RAVQGVLVECDPSIKAILVKIDNDGE--HAYIIEDIDDEHLLVKKEKHEELKELLKER-----------
>UniRef90_A0A5B8MG37/8-73 [subseq from] General transcription and DNA repair factor IIH subunit TFB5 n=1 Tax=Chloropicon primus TaxID=1764295 RepID=A0A5B8MG37_9CHLO
MVQAMKGVLLKGDIPLKQFVISLNEARIPSERFIIADLDERTLLIQPQAEAFLQEKLQVFVDENQY-----
>UniRef90_UPI001DF423FF/4-57 [subseq from] RNA polymerase 2 general transcription and DNA repair factor tfiih component n=1 Tax=Truncatella angustata TaxID=152316 RepID=UPI001DF423FF
---ARRGVLIECDPSIKSIIMNIDSEN---NEYILHDLDDTHLVIQENKIQDLKRKLDDR-----------
>UniRef90_A0A0C7NBY3/4-64 [subseq from] General transcription and DNA repair factor IIH subunit TFB5 n=2 Tax=Lachancea TaxID=300275 RepID=A0A0C7NBY3_9SACH
---ARKGALIQCDPSIRALILQMDTDR---NNIILEELDDTHLLVDPAKVEFIKAELNRLMSQNIYD----
>UniRef90_A0A6A6JJB0/1-60 [subseq from] General transcription and DNA repair factor IIH subunit TFB5 n=1 Tax=Westerdykella ornata TaxID=318751 RepID=A0A6A6JJB0_WESOR
MVKAVRGALVKCDASIKAMLVDIDSKNR--NDFIIEELDEEHVLVKETKVNELKQRLQDMMK---------
>UniRef90_A0A165Z6W9/3-63 [subseq from] General transcription and DNA repair factor IIH subunit TFB5 n=1 Tax=Peniophora sp. CONT TaxID=1314672 RepID=A0A165Z6W9_9AGAM
---AVRGVLLTCDSAVKQILLFLNRQT----SFILEDLDDYHVLIKENMEVWVRNQLEQELEKNTYSL---
>UniRef90_G0VA14/4-64 [subseq from] General transcription and DNA repair factor IIH subunit TFB5 n=2 Tax=Saccharomycetaceae TaxID=4893 RepID=G0VA14_NAUCC
---ARRGVLVQCDPSIKALIVQIDAQ---RSDIILEELDDTHLLVDPSKVDFIKQELNRLLSKNIYN----
>UniRef90_A0A8S1ZL48/36-104 [subseq from] General transcription and DNA repair factor IIH subunit TFB5 n=1 Tax=Arabidopsis arenosa TaxID=38785 RepID=A0A8S1ZL48_ARAAE
MVNAIKGVFISCDVPMAQFIAHLNNSLPASQKFIIRvlKLDTTCIFVKPYAEEMIRSAVINFRDQNSYA----
>UniRef90_W4JR14/3-63 [subseq from] General transcription and DNA repair factor IIH subunit TFB5 n=11 Tax=Agaricomycetes TaxID=155619 RepID=W4JR14_HETIT
---AIRGVLFSCDSAVKQILLSMNEKQ----SFIIEDLDDFHVLIKADEEwRVRKELEAE-LEKNTYSL---
>UniRef90_A0A0C9W623/3-63 [subseq from] General transcription and DNA repair factor IIH subunit TFB5 n=4 Tax=Agaricomycetes TaxID=155619 RepID=A0A0C9W623_9AGAM
---AIKGVLLTCDSAVKQILLTMNEK----EPFIIEDLDDYHLVIKADEEYRVRRQLEAELEKNTYSL---
>UniRef90_A0A150UUA9/4-44 [subseq from] General transcription and DNA repair factor IIH subunit TFB5 n=1 Tax=Acidomyces richmondensis BFW TaxID=766039 RepID=A0A150UUA9_9PEZI
---ATQGVLVECDPSIKAILVKIDN--DHGHDFIIDDIDDEHVLIK-------------------------
>UniRef90_A0A401GPQ3/3-63 [subseq from] General transcription and DNA repair factor IIH subunit TFB5 n=2 Tax=Agaricomycetes incertae sedis TaxID=355688 RepID=A0A401GPQ3_9APHY
---AIKGVLFTCDSAVKQILLTMNER----ESFIIEDLDDHHVVIKADEEwRVRRELEAE-LEKNTYSL---
>UniRef90_A0A1R2B9F5/1-63 [subseq from] General transcription and DNA repair factor IIH subunit TFB5 n=1 Tax=Stentor coeruleus TaxID=5963 RepID=A0A1R2B9F5_9CILI
MVKKSEGIFICCDEPIKQYLRYLDQN----HKFIIRDLGEGQLFIRQDAIKSVKEWVEEYLDQQTFR----
>UniRef90_A0A6A5P294/1-66 [subseq from] General transcription and DNA repair factor IIH subunit TFB5 n=2 Tax=Lupinus albus TaxID=3870 RepID=A0A6A5P294_LUPAL
MVNSTKGVFISCDIPMAQYIINMNASLRASDEFIIHKLDSTHIFDQPHVEQMIRSQIAKFREDNTY-----
>UniRef90_UPI0002C2FFCA/2-64 [subseq from] general transcription factor IIH subunit 5-like n=1 Tax=Fragaria vesca subsp. vesca TaxID=101020 RepID=UPI0002C2FFCA
-VNAT-RVFISCNIPMAQFIIHY--NNSLPQKFTIHVLDDTHLLVPPQAAEMIRRAISEFRDQNSYE----
>UniRef90_A0A1Y1ZBK1/1-61 [subseq from] General transcription and DNA repair factor IIH subunit TFB5 n=2 Tax=Lindgomycetaceae TaxID=717954 RepID=A0A1Y1ZBK1_9PLEO
MVKAVKGTLVKCDASIKAMLVKMDEDH--NHEFIIEDLDEEHVLVKDSKLAELKQRLQSMMKE--------
>UniRef90_A0A4V4HEB0/3-63 [subseq from] General transcription and DNA repair factor IIH subunit TFB5 n=1 Tax=Dendrothele bispora (strain CBS 962.96) TaxID=1314807 RepID=A0A4V4HEB0_DENBC
---AIKGVLLTCDAAVKQILLIMNEQQ----SFIIEDLDDHHLVIKADEEYRIRRQLETELEKNTYTL---
>UniRef90_A0A067PLJ1/3-63 [subseq from] General transcription and DNA repair factor IIH subunit TFB5 n=1 Tax=Jaapia argillacea MUCL 33604 TaxID=933084 RepID=A0A067PLJ1_9AGAM
---AIKGILLTCDSAVKQILLTMNEKE----SFIIEDLDDFHLVIKADEEYRVRRELETELEKNTYSL---
>UniRef90_A0A8H4CSN3/21-73 [subseq from] General transcription and DNA repair factor IIH subunit TFB5 n=1 Tax=Colletotrichum gloeosporioides TaxID=474922 RepID=A0A8H4CSN3_COLGL
---AFTGVLIECDPSIKSIIVNIDAAN---HDYIIEDLDDQHVVVKENMVAALKRQLDD------------
>UniRef90_A0A1V9ZYE1/10-72 [subseq from] General transcription and DNA repair factor IIH subunit TFB5 n=1 Tax=Thraustotheca clavata TaxID=74557 RepID=A0A1V9ZYE1_9STRA
-----PGVLVKCDAPTKQYLKHLDTMPG-QVSFIIRDLDETHLFIKPEpsVMAFINKKIDEWNDKNTYQ----
>ERR1719259_752616/67-129 [subseq from] ERR1719259_752616
MVNVVKGVLVECDPAMKQFLLHLDEKHTLGSAFVIQVLDDTHLFIAADMVDMLQERIDDLMDK--------
>ERR1711962_935093/33-99 [subseq from] ERR1711962_935093
MVNVLKGVLIECDPTVKQFLLHMDEKSILGRKFIVEDLDATHLFVSADVIKILESKLWELMDKLSFP----
>ERR1719361_2644803/73-136 [subseq from] ERR1719361_2644803
MVNVMKGVLIECDPAMKQFLLHLDEKLTLGSSFVLNDLDETHLFVTPEIIGPLQEKIDDLMDKM-------
>ERR1712110_1326793/42-104 [subseq from] ERR1712110_1326793
MVNVMKGVLIECDPAMKQFLLHLDEKLTLGSSFVLNDLDETHLFVTPEIIGPLQEKIDDLMDK--------
>ERR1719474_251707/15-79 [subseq from] ERR1719474_251707
MVNVTKGIMVECDPAMKQFLLHLDEKFILGSKFIIQDLDETHLFIAPEVLEMLKSQIDELMDKIS------
>ERR1711862_118744/73-135 [subseq from] ERR1711862_118744
MVNVVKGVLVECDPAMKQFLLHLDEKGSLGGPFVIQVLDDTHLFIAADMVERLQDQIDDLMDK--------
>ERR1719342_1428485/51-116 [subseq from] ERR1719342_1428485
MVNVTKGILVECDPAMKQFLLHLDEKFLLGSKFIIQDLDESHLFISADVLDMLKSQIDDLMDKISV-----
>ERR1712038_2121653/74-136 [subseq from] ERR1712038_2121653
MVNVMKDVLIECDPAMKQFLLHLDEKLTLGSSFVLNDLDETHLFVTAEIIAPLQEKIDDLMDK--------
>ERR1719225_1399827/32-97 [subseq from] ERR1719225_1399827
MVNVTKGILVECDPAMKQFLLHLDEKFTLGSKFIIQDLDDTHLFISPDVLEQLKAQIDDLMDKISV-----
>ERR1719483_549236/69-137 [subseq from] ERR1719483_549236
MVNVTKGVLVECDPVMKQFLLHLDEKLKLGTKFVIQDLDENRLFISAEVLEQLQETIDDLMDKSSVPLT--
>ERR1712241_746739/66-129 [subseq from] ERR1712241_746739
MVNVTKGVLVECDPVMKQFLLHLDEKLTLGSKFVIQDLDERRLFISAEVLEILQDKIDDLMDKI-------
>ERR1719367_1834191/44-107 [subseq from] ERR1719367_1834191
MVNVTKGVLVKCDPAMKQFLLHLDETLGLGTKFVVQDLDEQHLFVTPDAVDRIKERIDDLMDAI-------
>ERR1712029_630306/61-124 [subseq from] ERR1712029_630306
MVNVTKGVLVECDPVMKQFLLHLDEKLTIGTRFVFQDLDERRLFISADALEQLQEKIDDLMDKI-------
>ERR1739838_445733/23-85 [subseq from] ERR1739838_445733
MVNVMKGLLIKCDPVMKQLILHLDETLGLGSKFVLVDLDECHLFVQSEVYKTLKNRIDELYEK--------
>ERR1712039_287133/25-94 [subseq from] ERR1712039_287133
MVKSLRGTLLTCDPAIKEYLLYLREELRLPRDFIVHDLSETQIIVNPSCVETIQKLIDELMSQNTFPVGQ-
>ERR1712137_471212/11-78 [subseq from] ERR1712137_471212
MVQAYSGLLIACDAPMKQFILHLDEKRqSAYGSFVVQDLDSTHILVKEESLPFINAQVDELMAKNTFV----
>ERR1740121_3330626/65-128 [subseq from] ERR1740121_3330626
----SSGYLVTCDPPAKQFIKYLDDKKPNDKKFILQDLDSTHLLIDGKAKDDILSQVEAWMDENVFSN---
>ERR1740117_338341/3-68 [subseq from] ERR1740117_338341
MVNAKRGVLITCDIATKQILLFWNLE-GNTKNFLIKDLDDTHLFVKEDCIATLKEKLKQFQDRNHFE----
>X1PYI8_9ZZZZ/132-162 [subseq from] X1PYI8_9ZZZZ
---------------LKSDLSYIDETPSYGGTIRAIAIDDTHIYVG-------------------------
>X1PYI8_9ZZZZ/173-203 [subseq from] X1PYI8_9ZZZZ
---------------LKSDLSYIDETPSYGGTIRAMVIDDTHIYVG-------------------------
>X1PYI8_9ZZZZ/255-284 [subseq from] X1PYI8_9ZZZZ
---------------LKSDLSYIDQTASYGGDIYAVAIDDTHIYA--------------------------
>ERR1712083_862424/66-135 [subseq from] ERR1712083_862424
----VAGLLLRIDVPIKQFILHLDEEHqrAHGgdKSFVVQDLDETTLLVKEESIDLIREKLYEMQDSNAFTRTE-
>ERR1719253_1595117/51-106 [subseq from] ERR1719253_1595117
-------CLLTCDAPMKQFIIHLNDQKIADKKFIIEDLDATHLLIRGEMKDEIMRKVEEWMDE--------
>ERR1740139_360230/49-106 [subseq from] ERR1740139_360230
-----SGFLLSCDPPVKQFIKNMDDSKSVDKKFILEDLDSTHLLVDGKSRDEILAKVESWMDE--------
>ERR1719276_753987/33-91 [subseq from] ERR1719276_753987
-----SGYLLTCDAPTKQFIKLLDESKSTDKKFILEDLDPAHLLIKEKARSEIIRKVEEWMDQV-------
>ERR1719203_1100989/40-98 [subseq from] ERR1719203_1100989
----HRGLLITCDGALKQFLLQLNANAPPAHKFVMRDLDEKHLFINSTKYPASYENVQEWLEH--------
>ERR1719353_775292/45-111 [subseq from] ERR1719353_775292
MVQASRGVLLKGDIPLKQFVVSLNESRSTSEKFIIADLDERTLLIQPHAEAFLQEKLQAFVDENQYT----
>A0A286UF13_9HOMO/3-65 [subseq from] A0A286UF13_9HOMO
---AIRGILLTCDAAVKQILLSLNEKQ----SFIIEDLDDFHVVIKADEEFRVRRQLEVELEKNTYSLDQ-
>A0A0W0F548_9AGAR/3-61 [subseq from] A0A0W0F548_9AGAR
---AVKGVLLTCDPAVKQILLIMNER----QHFILEDLDDNHLVIKAdEEYRVRRELEAEGVTQNE------
>MGYP002252978218/23-86 [subseq from] FL=1
-------VCLYSDPAMKQFLLYLDESNALGKKFIIQDIDDTHVFVIAELVNVLQERVGELMDQNAFSLTQK
>MGYP000172733135/9-79 [subseq from] FL=1
MVNVMKGILVECDPAMKQLLLHMDEKEALGRKFVIQDLDETHLFISAEILPTLRDRIDDLMDKLSFPLNEK
>MGYP000428899594/1-71 [subseq from] FL=1
MVNVDKGILVECDPAMKQFLLKLDDTKALGKKFVIRDLDETHLFIAADILETLQDQVDGLMDKLSFPLAEK
>MGYP000108264901/1-70 [subseq from] MGYP000108264901
MVNVQKGVLITCEPSMKQFLLHLDENLAFGERFIIQDLDDTHVFVMASIVPQLQSRVDEMMEKFSFSAHQ-
>MGYP000206523255/1-66 [subseq from] MGYP000206523255
MVNVMKGILIECDPQMKQFLLHLDETNSLGTKFVLQDLDSTHLFISSDIIETLRNKIDDLMDQINF-----
>MGYP000474596617/1-67 [subseq from] FL=1
MVQIQTGILVTCDPAMKQFLLHLDETNALGQRFVLQDLDPTHLLITAEVLNILKTKIDDLLDQFSFT----
>MGYP002715508278/1-66 [subseq from] FL=1
MVQVIKGVLIECDQQMKQFLLHLDETQALGSKFILQDCDATHLFISSEIIDQLKEKIDDLMDQISF-----
>MGYP000087197841/1-63 [subseq from] MGYP000087197841
MVNVTKGTLIECDPAMKQFLLFLDENMKLGSRFIIQDLDETHVFVSTDVVEQLKAKIDDFMDQ--------
>MGYP001463659856/32-97 [subseq from] FL=1
MVNVTKGIMVECDPAMKQFLLHLDEKFLLGSKFIIQDLDDSHLFISADVLDMLKSQIDDLMDKISV-----
>MGYP002714269117/24-90 [subseq from] FL=1
MVQIQTGILVTCDPAMKQFLLHLDETNALGQRFVLQDLDATHLLITAEILTVLKNRIDDLMDHFSFV----
>MGYP000315195259/1-64 [subseq from] MGYP000315195259
MVNVTKGVLVECDPVMKQFLLHLDEKLTLGTKFVIQDLDERRLFISSEVLDQLQETIDDLMDKI-------
>MGYP000285456208/1-55 [subseq from] FL=1
---------------MKQFLLHLDEKVALGKKFVIEDLDETHIFVSAEIVPVLQEKVWEIMDNNSFNISQ-
>MGYP000321273701/4-63 [subseq from] FL=0
-----------SDQAMKQFLLHLDETVALGRKFIIQDLDETHLFISADILDILQSRVDDLMDQISFPLADK
>MGYP001797886062/1-55 [subseq from] FL=0
---------------MKQFLLHLDDTNALGRKFIIEDLDETHLFVSPDIVPTLQEKVWELMDENSFNITK-
>MGYP001185959870/9-73 [subseq from] FL=1
----LFQVLVECDPVMKQFLLHLDEKLKLGTKFVIQDLDENRLFISAEVLEQLQETIDDLMDKTSVPLT--
>MGYP002653162056/6-67 [subseq from] FL=0
----QTGVLVTCDPQMKQFLIHLDQTKALGQQFVLSELDATHVLIEADIIPVLQARIDDLMDQLSF-----
>MGYP002260158812/9-63 [subseq from] FL=0
----------YSDPAVKQFLLHLDEKMILGKKFVIDDLDETHLFVSAEIVSILQEKVWEIMDKTL------
>MGYP002716764637/5-64 [subseq from] FL=1
-----------SDQAMKQFLLHLDETLALGKKFIIQDLDDTHLFISSDILYILQTKVDDLIDQISAPVTEK
>MGYP000340772758/31-71 [subseq from] FL=0
------------------------------AKFIMQDIDATHVFVIAELVNVLQERAGELMDQNAFSLTQK
>MGYP002650302919/65-124 [subseq from] FL=0
------GIVVTCDPQMKQFLLHLDDTKALGQKFVLQDLDATHLLISADIIETLKTKIDDLMDQFSF-----
>MGYP000947176854/5-63 [subseq from] FL=0
----DKGVLIECDPQMKQFILYLDDKQPIGSKLVLKDLDATHVFVESKYVDLIKTQIDDLMEQ--------
>MGYP000504086258/266-327 [subseq from] FL=1
----PTGIVVTCDPQMKQFLLHLDDTKALGQSFVLQDLDSTHLLISPDIIEVLKSRIDDLMDQFSF-----
>MGYP002655422792/32-92 [subseq from] FL=0
----------ISDPAMKQFLLHLDEKLILGRKFILQDLDEKHLFIATDIVETLQAKIDDLMDKISFPLHEK
>MGYP002388623975/36-101 [subseq from] FL=1
MVNVAKGSLIKCDPAVKQYLVHLDETFAFGEKFILNNLDDQHLFVQTSSVPMIKEKLQEHIDKISY-----
>MGYP003730324331/19-78 [subseq from] FL=0
--------FLFSDAAMKQFLLHLDETLALGQKFIIQDLDEKFLFISADILETLQSRIDDLMDQISFPL---
>MGYP002786776997/1-68 [subseq from] FL=0
-VNVSKGSLLKCDPAVKQYLVHLDETLAIGERFILNNLDEQHLFVQTSAVPKIKEKLQELIDKISYDAS--
>MGYP002051662418/30-86 [subseq from] FL=1
-------VLVECDPVMKQFLLHLDEKLTVGTRFVIQDLDERRLFISADALEQLQEKIDDLMDKI-------
>MGYP001797294087/21-83 [subseq from] FL=0
-------FLLHSDPAMKQFLLHLDDTRQLGTSFVLADLDENHLFISTNIIPVLQSKIDDLMDRLSFPITK-
>MGYP003574589491/3-59 [subseq from] FL=0
------GILVTCDPAMKQFLIHLNSSGELGTQFIKEELDDTHLLIDREILPIIEEKINNLMET--------
>MGYP003422747097/5-69 [subseq from] FL=1
----EPGVLVSCDIPVKQFLLWLDDQqENNGSRFIITDLDDTHVFVKEDAVKLIREELNRLYEENQYSF---
>MGYP003507819862/1-56 [subseq from] FL=0
---------------MKQFLLHLDEKLILGRKFIISELDEKHLFIAADIVEVLQAKIDDLMDRISFPLHEK
>MGYP000329686254/3-44 [subseq from] MGYP000329686254
----------------------------LGKKFVIDDLDETHLFVSAEIVSILQEKVWEIMDNNSFNITQ-
>MGYP001811142451/1-52 [subseq from] FL=1
---------------MKQFLLFLDDRKELGQSFVLEDLDDTHLFIDASFLDKLREKVNDLMDKHSYD----
>MGYP000368095338/1-51 [subseq from] MGYP000368095338
---------------MKQFLLHLDETLEFGRKFVLHNLDDTHLFIQSDIVDVLKSKIDELMDKMSV-----
>MGYP000544647890/73-135 [subseq from] FL=0
-----SGYLLTCDPPMKQFIIHLNDVKIADKKFIIEDLDATHLLIKGEVRDEIKRKVEAWMDENVFSN---
>MGYP002384621653/36-101 [subseq from] FL=1
MVNVAKGSLIKCDPAVKQYLVHLDEKLDSKDRFILNNLDDQHLFVQTSSVPMIKKLLQEQIDKISY-----
>MGYP002784083643/1-37 [subseq from] FL=0
MVNVIKGILVTCDPAMRHFLLHLDETSALGFKFILKD----------------------------------
>MGYP001417129844/42-111 [subseq from] MGYP001417129844
MPNATHGLLIECEVPIKQFILHVDQETRVkspAAQFVLADLDDSHVLVKPDSVGLVQQKLSEMMDSNAFI----
>MGYP000281553822/32-88 [subseq from] MGYP000281553822
--------LLTCDPSMKQFIIHLNDKKIAGKKFIIEDLDATHLLIKGEAREEIKRKVEEWMDEDM------
>MGYP001133520795/11-68 [subseq from] FL=1
-----------SDPAIKQFILHKDtERQASGqKRFVIKDLDETHVFIEASALGFVQESLDQLMDVNAFD----
>MGYP003513092835/57-122 [subseq from] FL=0
-----AGYLLACDVPTKQFIQYLNAENSPDKKFILQDLDSTHLFVKESAREEIEQKVDDWMDNNVYNAVEK
>MGYP001071410350/8-67 [subseq from] FL=0
-----SGYLLTCDPPMKQFIIHLNDKKSADKKFILEDLDATHLLIKGDVRDEITRKVDEWMDEVR------
>MGYP002507109688/71-129 [subseq from] FL=0
----SSGYLLTCDPPMKQFIMHLNDKKSADKKFILEDLDATHLLIKGEVRDEITRKVDEWMDE--------
>MGYP002790294514/2-53 [subseq from] FL=1
--------------AMKQFLLYLDDIRELGGKFVLEDLDETHLLIDPEYFERLKDKIDDLHDKHSY-----
>MGYP001146403051/1-63 [subseq from] FL=1
MVTASKVVLLKCDPAMHQYVLHLDANNY--KKFVIENLDETHMLIDENYVDFIKTKIEAKMNENQ------
>MGYP001043399129/18-72 [subseq from] FL=0
------------DVPLKEFIRFLDEGLPAAERFIIQDVDDTHLFVRAEAVGFIQAKVKEWVDKIHFK----
>MGYP002785139682/33-96 [subseq from] FL=1
------GYLISCDVPTKQYIQYLNELKPVDKKFILEDLDATHLLVKKKAREEIERKVESWMDENVFSAVE-
>MGYP001405816775/18-85 [subseq from] MGYP001405816775
MVSAVHGTLLECDIPTKVFILHLNDEQLPAERFVIQDLDDTHLLIQPDKVDMVRGEVARFLQKSQYTA---
>MGYP001979886370/61-122 [subseq from] FL=1
------GYLLTCDPPAKQFIKHLNETKRADKKFVIEDLDATHLLIKGSTREEILRKIEEWMDENVWTS---
>MGYP003955882517/52-114 [subseq from] FL=1
---ATEGVLLACDAPMRAYIMHLDEQRGK-DSFILKDLDDRHLLVKEDAVEMIQRKVEELQASNSFS----
>MGYP001081737502/11-67 [subseq from] FL=0
-----SGYLLTCDPPTKQFIMHLNDQKKSDKKFILEDLDATHLLIKGDVRDEITKKVDEWMD---------
>MGYP000276218860/36-95 [subseq from] FL=0
----PSGYLLTCDPQVREFIKHMNEGKNVDKKFILEELDSTHLLIHGSARNEINTKVDEWMDEN-------
>MGYP001267320065/13-38 [subseq from] FL=0
MVNVMKGVLIECDPAMKQFLLHLDEK---------------------------------------------
>MGYP003307251478/1-29 [subseq from] FL=1
MVNVMKGVLIECDPGMKQFLLHLDEKVSL------------------------------------------
>MGYP002846257570/37-99 [subseq from] FL=0
--TINEGALVTCDAAMKTLIKHLDEGGKQG--IVIKDLDATHLLVKKDKVEFIMRKVDELMDKNTFA----
>MGYP002846956344/64-126 [subseq from] FL=0
--TISEGALVTCDAAMKTLIKHLDEGGKQG--IVIKDLDATHLLVKKDKVEFIMRKVDELMDKNTFA----
>MGYP000341786952/38-99 [subseq from] FL=1
------GYLLTCDPPAKQFIKHLNETKRADKRFIVEDLDATHLLIKESAKEEVLRKIEAWMDENVFTN---
>MGYP002390474225/68-114 [subseq from] FL=0
------------DVPLKEFIRFLDEGLPAAERFIIQDVDDTHLFVRAEAVDFIQTRVKE------------
>MGYP000137734614/30-93 [subseq from] FL=0
MVSAVHGTLIECDVPTKVFILHLNDEQLPSERFVIQDLDETHLLVQPHRVELVRAEVKKFQERS-------
>MGYP002701170255/6-68 [subseq from] FL=1
MVSAVHGTLLECDIPTKVFILHLNDEQIPSERFVIQDLDETHLLVQPHKIEMVRGEVKKFQEK--------
>MGYP001036445271/27-82 [subseq from] FL=1
-------AVVWCsDATMKQFLLFLDKEH----HFIIKDLDETHLLVDAAKATLIQEKMNELYEENTY-----
>MGYP001393638086/25-76 [subseq from] FL=1
----FPGVLIECEPAIKSIIVHLDSIN---HDFIIEDLDDHHLVVKENMVQVLKQKLED------------
>MGYP002879307750/2-58 [subseq from] FL=0
--------LVTCDAAMKTLIKHLDEGGKQG--IVIKDLDATHLLVKKDKVEFIMRKVDELMDKNTFA----
>MGYP001000631878/7-72 [subseq from] FL=1
-----EGVLITSDSAMVQYILHLDEKRqrEAGqSSFVLAELDETHLLVKPFAEDIVRGKINELVDSNTFSR---
>MGYP000547597907/1-57 [subseq from] FL=1
MVSAVHGVMITADVPIKQYILHLNDIAPAERKFVITDLDDTHVLVQPEHVEHVRAEI--------------
>MGYP002624719159/228-281 [subseq from] FL=0
---IFQGVLIECEPAIKSIIVHLDSIN---HDFIIEDLDDHHLVVKENMVQILKQKLEDV-----------
>MGYP003333757037/101-158 [subseq from] FL=1
-----SGYLITCDVPTKQYIPYLNELKPVDKKFIIEDLDSTHLLVKKKAKEEIERKVEKWMDE--------
>MGYP003201562552/4-64 [subseq from] FL=1
---ARKGALVQCDPSIKALIIQIDAE---RHSIILEELDDTHLFVDPTKVEFIKEELNRLLSKNIYD----
>MGYP003685386383/13-75 [subseq from] FL=1
---ATSGVLLTCDcPAMKQFVLKVDEEkrSSLADSFVLRDLDDTHLLLRndAQILALIHRRIDELQ----------
>MGYP001086963545/1-48 [subseq from] MGYP001086963545
---------------MKQFIIHLNDKKVAGKKFIIEDLDARHLLIKGEVKDEIERKVSEWMDE--------
>MGYP002631355867/9-67 [subseq from] FL=1
------NSLLTCDAAIKQFILHIDDelqsTQRQPQSFVIKDLDATHILVKTEVVDHIQKKIMELQ----------
>MGYP002395044431/61-118 [subseq from] FL=1
----LRSLLLLSDSSIKQYLLHLDKEH----HFVIRDLDETHLLVDSTVMGFLQQKLDELQDENTY-----
