# Supplementary material for: Visualization of stepwise derepression of TFIIH in global genome nucleotide excision repair
Source: Sci Adv. 2026 Jul 23;12(30):eaeb3506. doi: 10.1126/sciadv.aeb3506 (PMC13394385; doi:10.1126/sciadv.aeb3506)
Supplement: Supplementary file 3 — Data S1 [file sciadv.aeb3506_data_s1.zip › msas/fold_tfiih_mat1_xpcc_dna_paired_msa_chains_f.a3m]

>query
MVSDEDELNLLVIVVDANPIWWGKQALKESQFTLSKCIDAVMVLGNSHLFMNRSNKLAVIASHIQESRFLYPGKNGRLGDFFGDPGNPPEFNPSGSKDGKYELLTSANEVIVEEIKDLMTKSDIKGQHTETLLAGSLAKALCYIHRMNKEVKDNQEMKSRILVIKAAEDSALQYMNFMNVIFAAQKQNILIDACVLDSDSGLLQQACDITGGLYLKVPQMPSLLQYLLWVFLPDQDQRSQLILPPPVHVDYRAACFCHRNLIEIGYVCSVCLSIFCNFSPICTTCETAFKISLPPVLKAKKKKLKVSA
>sp|Q13889|TF2H3_HUMAN/1-308 [subseq from] General transcription factor IIH subunit 3 OS=Homo sapiens OX=9606 GN=GTF2H3 PE=1 SV=2
MVSDEDELNLLVIVVDANPIWWGKQALKESQFTLSKCIDAVMVLGNSHLFMNRSNKLAVIASHIQESRFLYPGKNGRLGDFFGDPGNPPEFNPSGSKDGKYELLTSANEVIVEEIKDLMTKSDIKGQHTETLLAGSLAKALCYIHRMNKEVKDNQEMKSRILVIKAAEDSALQYMNFMNVIFAAQKQNILIDACVLDSDSGLLQQACDITGGLYLKVPQMPSLLQYLLWVFLPDQDQRSQLILPPPVHVDYRAACFCHRNLIEIGYVCSVCLSIFCNFSPICTTCETAFKISLPPVLKAKKKKLKVSA
>tr|A0A2I3NDJ1|A0A2I3NDJ1_PAPAN/1-308 [subseq from] General transcription factor IIH subunit 3 OS=Papio anubis OX=9555 GN=GTF2H3 PE=3 SV=1
MVSDEDELNLLVIVVDANPIWWGKQALKESQFTLSKCIDAVMVLGNSHLFMNRSNKLAVIASHIQESRFLYPGKNGRLGDFFGDPGNPPEFNPSGSKDGKYELLTSANEVIVEEIKDLMTKSDIKGQHTETLLAGSLAKALCYIHRMNKEIKDNQEMKSRILVIKAAEDSALQYMNFMNVIFAAQKQNILIDACVLDSDSGLLQQACDITGGLYLKVPQMPSLLQYLLWVFLPDQDQRSQLILPPPVHVDYRAACFCHRNLIEIGYVCSVCLSIFCNFSPICTTCETAFKISLPPVLKAKKKKLKVSA
>tr|A0A2K5VBE1|A0A2K5VBE1_MACFA/1-308 [subseq from] General transcription factor IIH subunit 3 OS=Macaca fascicularis OX=9541 GN=GTF2H3 PE=3 SV=2
MVSDEDELNLLVIVVDANPIWWGKQALKESQFTLSKCIDAVMVLGNSHLFMNRSNKLAVIASHIQESRFLYPGKNGRLGDFFGDPGNPPEFNPSGSKDGKYELLTSANEVIVEEIKDLMTKSDIKGQHTETLLAGSLAKALCYIHRMNKEIKDNQEMKSRILVIKAAEDSALQYMNFMNVIFAAQKQNILIDACVLDSDSGLLQQACDITGGLYLKVPQMPSLLQYLLWVFLPDQDQRSQLILPPPVHVDYRAACFCHRNLIEIGYVCSVCLSIFCNFSPICTTCETAFKISLPPVLKAKKKKLKVSA
>tr|A0A2K5ZFZ8|A0A2K5ZFZ8_MANLE/1-308 [subseq from] General transcription factor IIH subunit 3 OS=Mandrillus leucophaeus OX=9568 GN=GTF2H3 PE=3 SV=1
MVSDEDELNLLVIVVDANPIWWGKQALKESQFTLSKCIDAVMVLGNSHLFMNRSNKLAVIASHIQESRFLYPGKNGRLGDFFGDPGNPPEFNPSGSKDGKYELLTSANEVIVEEIKDLMTKSDIKGQHTETLLAGSLAKALCYIHRMNKEIKDNQEMKSRILVIKAAEDSALQYMNFMNVIFAAQKQNILIDACVLDSDSGLLQQACDITGGLYLKVPQMPSLLQYLLWVFLPDQDQRSQLILPPPVHVDYRAACFCHRNLIEIGYVCSVCLSIFCNFSPICTTCETAFKISLPPVLKAKKKKLKVSA
>tr|A0A2K6DWM7|A0A2K6DWM7_MACNE/1-308 [subseq from] General transcription factor IIH subunit 3 OS=Macaca nemestrina OX=9545 GN=GTF2H3 PE=3 SV=1
MVSDEDELNLLVIVVDANPIWWGKQALKESQFTLSKCIDAVMVLGNSHLFMNRSNKLAVIASHIQESRFLYPGKNGRLGDFFGDPGNPPEFNPSGSKDGKYELLTSANEVIVEEIKDLMTKSDIKGQHTETLLAGSLAKALCYIHRMNKEIKDNQEMKSRILVIKAAEDSALQYMNFMNVIFAAQKQNILIDACVLDSDSGLLQQACDITGGLYLKVPQMPSLLQYLLWVFLPDQDQRSQLILPPPVHVDYRAACFCHRNLIEIGYVCSVCLSIFCNFSPICTTCETAFKISLPPVLKAKKKKLKVSA
>tr|G3R1B1|G3R1B1_GORGO/1-308 [subseq from] General transcription factor IIH subunit 3 OS=Gorilla gorilla gorilla OX=9595 GN=GTF2H3 PE=3 SV=1
MVSDEDELNLLVIVVDANPIWWGKQALKESQFTLSKCIDAVMVLGNSHLFMNRSNKLAVIASHIQESRFLYPGKNGRLGDFFGDPGNPPEFNPSGSKDGKYELLTSANEVIVEEIKDLMTKSDIKGQHTETLLAGSLAKALCYIHRMNKEIKDNQEMKSRILVIKAAEDSALQYMNFMNVIFAAQKQNILIDACVLDSDSGLLQQACDITGGLYLKVPQMPSLLQYLLWVFLPDQDQRSQLILPPPVHVDYRAACFCHRNLIEIGYVCSVCLSIFCNFSPICTTCETAFKISLPPVLKAKKKKLKVSA
>tr|H9ENW1|H9ENW1_MACMU/1-308 [subseq from] General transcription factor IIH subunit 3 OS=Macaca mulatta OX=9544 GN=GTF2H3 PE=2 SV=1
MVSDEDELNLLVIVVDANPIWWGKQALKESQFTLSKCIDAVMVLGNSHLFMNRSNKLAVIASHIQESRFLYPGKNGRLGDFFGDPGNPPEFNPSGSKDGKYELLTSANEVIVEEIKDLMTKSDIKGQHTETLLAGSLAKALCYIHRMNKEIKDNQEMKSRILVIKAAEDSALQYMNFMNVIFAAQKQNILIDACVLDSDSGLLQQACDITGGLYLKVPQMPSLLQYLLWVFLPDQDQRSQLILPPPVHVDYRAACFCHRNLIEIGYVCSVCLSIFCNFSPICTTCETAFKISLPPVLKAKKKKLKVSA
>tr|A0A2I3HFK6|A0A2I3HFK6_NOMLE/1-308 [subseq from] Uncharacterized protein OS=Nomascus leucogenys OX=61853 GN=GTF2H3 PE=3 SV=1
MVSDEDELNLLVIVVDANPIWWGKQALKESQFTLSKCIDAVMVLGNSHLFMNRSNKLAVIASHIQESRFLYPGKNGRLGDFFGDPGNPPEFNPSGSKDGKYELLTSANEVIVEEIKDLMTKGDIKGQHTETLLAGSLAKALCYIHRMNKEIKDNQEMKSRILVIKAAEDSALQYMNFMNVIFAAQKQNILIDACVLDSDSGLLQQACDITGGLYLKVPQMPSLLQYLLWVFLPDQDQRSQLILPPPVHVDYRAACFCHRNLIEIGYVCSVCLSIFCNFSPICTTCETAFKISLPPVLKAKKKKLKVSA
>tr|A0A2K6N2R0|A0A2K6N2R0_RHIBE/1-308 [subseq from] Uncharacterized protein OS=Rhinopithecus bieti OX=61621 GN=GTF2H3 PE=3 SV=1
MVSDEDELNLLVIVVDANPIWWGKQALKESQFTLSKCIDAVMVLGNSHLFMNRSNKLAVIASHIQESRFLYPGKNGRLGDFFGDPGNPPEFNPSGSKDGKYELLTSANEVIVEEIKDLMTKSDIKGQHTETLLAGSLAKALCYIHRINKEIKDNQEMKSRILVIKAAEDSALQYMNFMNVIFAAQKQNILIDACVLDSDSGLLQQACDITGGLYLKVPQMPSLLQYLLWVFLPDQDQRSQLILPPPVHVDYRAACFCHRNLIEIGYVCSVCLSIFCNFSPICTTCETAFKISLPPVLKAKKKKLKVSA
>tr|A0A2K5LMX0|A0A2K5LMX0_CERAT/1-308 [subseq from] General transcription factor IIH subunit 3 OS=Cercocebus atys OX=9531 GN=GTF2H3 PE=3 SV=1
MVSDEDELNLLVIVVDANPIWWGKQALKESQFTLSKCIDAVMVLGNSHLFMNRSNKLAVIASHIQESRFLYPGKNGRLGDFFGDPGNPPEFNPSGSKDGKYELLTSANEVIVEEIKDLMTKSDIKGQHTETLLAGSLAKALCYIHRMSKEIKDNQEMKSRILVIKAAEDSALQYMNFMNVIFAAQKQNILIDACVLDSDSGLLQQACDITGGLYLKVPQMPSLLQYLLWVFLPDQDQRSQLILPPPVHVDYRAACFCHRNLIEIGYVCSVCLSIFCNFSPICTTCETAFKISLPPVLKAKKKKLKVSA
>tr|A0A2J8XJD9|A0A2J8XJD9_PONAB/1-308 [subseq from] GTF2H3 isoform 1 OS=Pongo abelii OX=9601 GN=CR201_G0000780 PE=3 SV=1
MISDEDELNLLVIVVDANPIWWGKQALKESQFTLSKCIDAVMVLGNSHLFMNRSNKLAVIASHIQESRFLYPGKNGRLGDFFGDPGNPPEFNPSGSKDGKYELLTSANEVIVEEIKDLMTKSDIKGQHTETLLAGSLAKALCYIHRMNKEIKDNQEMKSRILVIKAAEDSALQYMNFMNVIFAAQKQNILIDACVLDSDSGLLQQACDITGGLYLKVPQMPSLLQYLLWVFLPDQDQRSQLTLPPPVHVDYRAACFCHRNLIEIGYVCSVCLSIFCNFSPICTTCETAFKISLPPVLKAKKKKLKVSA
>tr|A0A2K6P1D1|A0A2K6P1D1_RHIRO/1-308 [subseq from] Uncharacterized protein OS=Rhinopithecus roxellana OX=61622 GN=GTF2H3 PE=3 SV=1
MVSDEDELNLLVIVVDANPIWWGKQALKESQFTLSKCIDAVMVLGNSHLFMNRSNKLAVIASHIQESRFLYPGKNGRLGDFFGDPGNPPEFNPSGSKDGKYELLTSANEVIVEEIKDLMTKSDIKGQHTETLLAGSLAKALCYIHRMNKEIKDNQEMKSRILVIKAAEDSALQYMNFMNVIFAAQKQNILIDACVLDSDSGLLQQACDITGGLYLKVPQMPSLLQYLLWVFLADQDQRSQLILPPPVHVDYRAACFCHRNLIEIGYVCSVCLSIFCNFSPICTTCETAFKISLPPVLKAKKKKLKVSA
>tr|A0A2R9BXP6|A0A2R9BXP6_PANPA/1-308 [subseq from] General transcription factor IIH subunit 3 OS=Pan paniscus OX=9597 GN=GTF2H3 PE=3 SV=1
MVSDEDELNLLVIVVDANPIWWGKQALKESQFTLSKCIDAVMVLGNSHLFMNRSNKLAVIASHIQESRFLYPGKNGRLGDFFGDPGNLPEFNPSGSKDGKYELLTSANEVIVEEIKDLMTKSDIKGQHTETLLAGSLAKALCYIHRMNKEIKDNQEMKSRILVIKAAEDSALQYMNFMNVIFAAQKQNILIDACVLDSDSGLLQQACDITGGLYLKVPQMPSLLQYLLWVFLPDQDQRSQLILPPPVHVDYRAACFCHRNLIEIGYVCSVCLSIFCNFSPICTTCETAFKISLPPVLKAKKKKLKVSA
>tr|A0A6D2XL58|A0A6D2XL58_PANTR/1-308 [subseq from] GTF2H3 isoform 1 OS=Pan troglodytes OX=9598 GN=CK820_G0021550 PE=3 SV=1
MVSDEDELNLLVIVVDANPIWWGKQALKESQFTLSKCIDAVMVLGNSHLFMNRSNKLAVIASHIQESRFLYPGKNGRLGDFFGDPGNLPEFNPSGSKDGKYELLTSANEVIVEEIKDLMTKSDIKGQHTETLLAGSLAKALCYIHRMNKEIKDNQEMKSRILVIKAAEDSALQYMNFMNVIFAAQKQNILIDACVLDSDSGLLQQACDITGGLYLKVPQMPSLLQYLLWVFLPDQDQRSQLILPPPVHVDYRAACFCHRNLIEIGYVCSVCLSIFCNFSPICTTCETAFKISLPPVLKAKKKKLKVSA
>tr|K7D0H2|K7D0H2_PANTR/1-308 [subseq from] General transcription factor IIH subunit 3 OS=Pan troglodytes OX=9598 GN=GTF2H3 PE=2 SV=1
MVSDEDELNLLVIVVDANPIWWGKQALKESQFTLSKCIDAVMVLGNSHLFMNRSNKLAVIASHIQESRFLYPGKNGRLGDFFGDPGNLPEFNPSGSKDGKYELLTSANEVIVEEIKDLMTKSDIKGQHTETLLAGSLAKALCYIHRMNKEIKDNQEMKSRILVIKAAEDSALQYMNFMNVIFAAQKQNILIDACVLDSDSGLLQQACDITGGLYLKVPQMPSLLQYLLWVFLPDQDQRSQLILPPPVHVDYRAACFCHRNLIEIGYVCSVCLSIFCNFSPICTTCETAFKISLPPVLKAKKKKLKVSA
>tr|G7N6A2|G7N6A2_MACMU/2-308 [subseq from] Uncharacterized protein (Fragment) OS=Macaca mulatta OX=9544 GN=EGK_04329 PE=3 SV=1
-IFSEDELNLLVIVVDANPIWWGKQALKESQFTLSKCIDAVMVLGNSHLFMNRSNKLAVIASHIQESRFLYPGKNGRLGDFFGDPGNPPEFNPSGSKDGKYELLTSANEVIVEEIKDLMTKSDIKGQHTETLLAGSLAKALCYIHRMNKEIKDNQEMKSRILVIKAAEDSALQYMNFMNVIFAAQKQNILIDACVLDSDSGLLQQACDITGGLYLKVPQMPSLLQYLLWVFLPDQDQRSQLILPPPVHVDYRAACFCHRNLIEIGYVCSVCLSIFCNFSPICTTCETAFKISLPPVLKAKKKKLKVSA
>tr|G7PJE7|G7PJE7_MACFA/2-308 [subseq from] Uncharacterized protein (Fragment) OS=Macaca fascicularis OX=9541 GN=EGM_03880 PE=3 SV=1
-IFSEDELNLLVIVVDANPIWWGKQALKESQFTLSKCIDAVMVLGNSHLFMNRSNKLAVIASHIQESRFLYPGKNGRLGDFFGDPGNPPEFNPSGSKDGKYELLTSANEVIVEEIKDLMTKSDIKGQHTETLLAGSLAKALCYIHRMNKEIKDNQEMKSRILVIKAAEDSALQYMNFMNVIFAAQKQNILIDACVLDSDSGLLQQACDITGGLYLKVPQMPSLLQYLLWVFLPDQDQRSQLILPPPVHVDYRAACFCHRNLIEIGYVCSVCLSIFCNFSPICTTCETAFKISLPPVLKAKKKKLKVSA
>tr|A0A0D9S541|A0A0D9S541_CHLSB/2-309 [subseq from] General transcription factor IIH subunit 3 OS=Chlorocebus sabaeus OX=60711 GN=GTF2H3 PE=3 SV=1
-IFSEDELNLLVIVVDANPIWWGKQALKESqQFTLSKCIDAVMVLGNSHLFMNRSNKLAVIASHIQESRFLYPGKNGRLGDFFGDPGNPPEFNPSGSKDGKYELLTSANEVIVEEIKDLMTKSDIKGQHTETLLAGSLAKALCYIHRMNKEIKDNQEMKSRILVIKAAEDSALQYMNFMNVIFAAQKQNILIDACVLDSDSGLLQQACDITGGLYLKVPQMPSLLQYLLWVFLPDQDQRSQLILPPPVHVDYRAACFCHRNLIEIGYVCSVCLSIFCNFSPICTTCETAFKISLPPVLKAKKKKLKVSA
>tr|A0A2K5ELW1|A0A2K5ELW1_AOTNA/1-309 [subseq from] General transcription factor IIH subunit 3 OS=Aotus nancymaae OX=37293 GN=GTF2H3 PE=3 SV=1
MGSDEDELNLLVIVVDANPIWWGKQALKESQFTLSKCMDAVMVLGNSHLFMNRSNKLAVIASHIQESRFLYPGKNGRLGDFFGDPGNPPsEFNPSGSKDGKYELLTSANEVIAEEIKDLMTRSDIKGQHTETLLAGSLAKALCYIHRMNKEIKDNQEMKSRILVIKAAEDSALQYMNFMNVIFAAQKQNILIDACVLDSDSGLLQQACDITGGLYLKVPQMPSLLQYLLWVFLPDQDQRSQLILPPPVHVDYRAACFCHRNLIEIGYVCSVCLSIFCNFSPICTTCETAFKISLPPVLKAKKKKLKVSA
>tr|A0A6I9ICR5|A0A6I9ICR5_VICPA/1-309 [subseq from] LOW QUALITY PROTEIN: general transcription factor IIH subunit 3 OS=Vicugna pacos OX=30538 GN=GTF2H3 PE=3 SV=1
MVSDEDELNLLVIIVDTNPIWWGKQALKESQFTLSKCIDAVMVLGNSHLFMNRSNKLAVIASHIQESRFLYPGKNGRLGDFFGDPGNPSsEFNPSGSKDGKYELLTAANEVIVEEIKDLMTKSDIKGQHTETLLAGSLAKALCYIHRMNKEVKDNQEMKSRILVIKAAEDSALQYMNFMNVIFAAQKQNILIDACVLDSDSGLLQQACDITGGLYLKVPQMPSLLQYLLWVFLPDQDQRSQLILPPPVHVDYRAACFCHRNLIEIGYVCSVCLSIFCNFSPICTTCETAFKISLPPVLKAKKKKLKMSA
>tr|A0A6J3F1R4|A0A6J3F1R4_SAPAP/1-309 [subseq from] general transcription factor IIH subunit 3 isoform X1 OS=Sapajus apella OX=9515 GN=GTF2H3 PE=3 SV=1
MGSDEDELNLLVIVVDANPIWWGKQALKESQFTLSKCMDAVMVLGNSHLFMNRSNKLAVIASHIQESRFLYPGKNGRLGDFFGDPGNPpPEFNPSGSKDGKYELLTSANEVIAEEIKDLMTKSDIKGQHTETLLAGSLAKALCYIHRMNKEIKDNQEMKSRILVIKAAEDSALQYMNFMNVIFAAQKQNILIDACVLDSDSGLLQQACDITGGLYLKVPQMPSLLQYLLWVFLPDQDQRSQLILPPPVHVDYRAACFCHRNLIEIGYVCSVCLSIFCNFSPICTTCETAFKISLPPVLKAKKKKPKVSA
>tr|A0A671FZT9|A0A671FZT9_RHIFE/1-308 [subseq from] General transcription factor IIH subunit 3 OS=Rhinolophus ferrumequinum OX=59479 GN=GTF2H3 PE=3 SV=1
MVSDEDELNLLVIIVDTNPIWWGKQALKQSQFTLSKCIDAVMVLGNSHLFMNRSNKLAVIASHIQESRFLYPGKNGRLGDLFGDPGNPSEFNPSGSKDGKYELLTAANEVIVEEIKDLMTKSDIKGQHTETLLAGSLAKALCYIHRMNKEVKDNQEMKSRILVIKAAEDSALQYMNFMNVIFAAQKQNILIDACVLDSDSGLLQQACDITGGLYLKVPQIPSLLQYLLWVFLPDQDQRSQLILPPPIHVDYRAACFCHRNLIEIGYVCSVCLSIFCNFSPICTTCETAFKISLPPVLKAKKKKLKVSA
>tr|A0A5N4C8I6|A0A5N4C8I6_CAMDR/1-309 [subseq from] General transcription factor IIH subunit 3 OS=Camelus dromedarius OX=9838 GN=Cadr_000027916 PE=3 SV=1
MVSDEDELNLLVIIVDTNPIWWGKQALKESQFTLSKCIDAVMVLGNSHLFMNRSNKLAVIASHIQESRFLYPGKNGRLGDFFGDPGNPSsEFNPSGSKDGKYELLTAANDVIVEEIKDLMTKSDIKGQHTETLLAGSLAKALCYIHRMNKEVKDNQEMKSRILVIKAAEDSALQYMNFMNVIFAAQKQNILIDACILDSDSGLLQQACDITGGLYLKVPQMPSLLQYLLWVFLPDQDQRSQLILPPPVHVDYRAACFCHRNLIEIGYVCSVCLSIFCNFSPICTTCETAFKISLPPVLKAKKKKLKMSA
>tr|U3CMZ5|U3CMZ5_CALJA/1-309 [subseq from] General transcription factor IIH subunit 3 isoform a OS=Callithrix jacchus OX=9483 GN=GTF2H3 PE=2 SV=1
MGSDEDEWNLLVIVVDANPIWWGKQALKESQFTLSKCMDAVMVLGNSHLFMNRSNKLAVIASHIQESRFLYPGKNGRLGDFFGDPGNPPsEFNPSGSKDGKYELLTSANEVIAEEIKDLMTKSDIKGQHTETLLAGSLAKALCYIHRMNKEIKDNQEMKSRILVIKAAEDSALQYMNFMNVIFAAQKQNILIDACVLDSDSGLLQQACDITGGLYLKVPQMPSLLQYLLWMFLPDQDQRSQLILPPPVHVDYRAACFCHRNLIEIGYVCSVCLSIFCNFSPICTTCETAFKISLPPVLKAKKKKLKVSA
>tr|A0A5F4DHJ6|A0A5F4DHJ6_CANLF/1-307 [subseq from] General transcription factor IIH subunit 3 OS=Canis lupus familiaris OX=9615 GN=GTF2H3 PE=3 SV=1
MVSDEDELNLLVIVVDTNPIWWGKQALKESQFTLSKCIDAVMVLGNSHLFMNRSNKLAVIASHIQESRFLYPGKNGKLGDFFGDPGNPSEFSPSGSKDGKYELFTAANEVIVEEIKDLMIKSDIKGQHTETLLAGSLAKALCYIHRMNKEVKDNQEMKSRILVIKAAEDSALQYMNFMNVIFAAQKQNILIDACVLDSDSGLLQQACDITGGLYLKVPQMPSLLQYLLWVFLPDQDQRSQLILPPPIHVDYRAACFCHRNLIEIGYVCSVCLSIFCNFSPICTTCETAFKISLPPVLKAKKKKLKVS-
>tr|A0A7J8BY57|A0A7J8BY57_MOLMO/1-308 [subseq from] General transcription factor IIH subunit 3 OS=Molossus molossus OX=27622 GN=HJG59_006053 PE=3 SV=1
MVSDEDELNLLVIIVDTNPIWWGKQALKESQFTLSKCIDAVMVLGNSHLFMNRSNKLAVIASHIQESRFLYPGKNGRLGDFFGDPGNPAsEFNPSGSKDGKYELLTAANEVIVEEIKDLMTKSDIKGQHTEALLAGSLAKALCYIHRMNKEVKDNQEMKARILVIKAAEDSALQYMNFMNVIFAAQKQNILIDACVLDSDSGLLQQACDITGGLYLKVPQMPSLLQYLLWVFLPDQDQRSQLILPPPIHVDYRAACFCHRNLIEIGYVCSVCLSIFCNFSPICTTCETAFKISLPPVLKAKKKKLKVS-
>tr|A0A2Y9KHS5|A0A2Y9KHS5_ENHLU/1-308 [subseq from] general transcription factor IIH subunit 3 isoform X1 OS=Enhydra lutris kenyoni OX=391180 GN=LOC111156484 PE=3 SV=1
MVSDEDELNLLVIVVDANPIWWGKQALKESQFTLSKCIDAVMVLGNSHLFMNRSNKLAVIASHIQESRFLYPGKNGRLGDFFGDPGNPSsEFSPTGSKDGKYELFTAANEVIAEEIKDLMTKSDIKGQHTETLLAGSLAKALCYIHRMNKEVKDNQEMKSRILVIKAAEDSALQYMNFMNVIFAAQKQNILIDACVLDSDSGLLQQACDITGGLYLKVPQMPSLLQYLLWVFLPDQDQRSQLILPPPVHVDYRAACFCHRNLIEIGYVCSVCLSIFCNFSPICTTCETAFKISLPPVLKAKKKKLKVS-
>tr|A0A811YDY8|A0A811YDY8_NYCPR/1-307 [subseq from] (raccoon dog) hypothetical protein OS=Nyctereutes procyonoides OX=34880 GN=NYPRO_LOCUS7298 PE=4 SV=1
MVSDEDELNLLVIVLDTNPIWWGKQALKESQFTLSKCIDAVMVLGNSHLFMNRSNKLAVIASHIQESRFLYPGKNGKLGDFFGDPGNPSEFSPSGSKDGKYELFTAANEVIVEEIKDLMIKSDIKGQHTETLLAGSLAKALCYIHRMNKEVKDNQEMKSRILVIKAAEDSALQYMNFMNVIFAAQKQNILIDACVLDSDSGLLQQACDITGGLYLKVPQMPSLLQYLLWVFLPDQDQRSQLILPPPIHVDYRAACFCHRNLIEIGYVCSVCLSIFCNFSPICTTCETAFKISLPPVLKAKKKKLKVS-
>tr|A0A5F5Q3P5|A0A5F5Q3P5_HORSE/1-309 [subseq from] General transcription factor IIH subunit 3 OS=Equus caballus OX=9796 GN=GTF2H3 PE=3 SV=1
MVSDEDELNLLVIIVDTNPIWWGKQALKESQFTLSKCIDAVMVLGNSHLFMNRCNKLAVIASHIQESRFLYPGKHGRLGDFFGDPGNAPsEFNPSGSKDGKYELLTAANEVIVEEIKDLMTKSDIKGQHTETLLAGSLAKALCYIHRMNKEVKDNQEMKSRILVIKAAEDTALQYMNFMNVIFAAQKQNILIDACVLDSDSGLLQQACDITGGLYLKVPQMPSLLQYLLWVFLPDQDQRSQLILPPPIHVDYRAACFCHRNLIEIGYVCSVCLSIFCNFSPICTTCETAFKISLPPVLKAKKKKLKVSA
>tr|M3XQX8|M3XQX8_MUSPF/1-308 [subseq from] Uncharacterized protein OS=Mustela putorius furo OX=9669 GN=GTF2H3 PE=3 SV=1
MVSDEDELNLLVIVVDTNPIWWGKQALKESQFTLSKCIDAVMVLGNSHLFMNRSNKLAVIASHIQESRFLYPGKNGRLGDFFGDPGNPSsEFSPSGSKDGKYELFTAANEVIAEEIKDLMTKSDIKGQHTETLLAGSLAKALCYIHRMNKEVKDNQEMKSRILVIKAAEDSALQYMNFMNVIFAAQKQNILIDACVLDSDSGLLQQACDITGGLYLKVPQMPSLLQYLLWVFLPDQDQRSQLILPPPVHVDYRAACFCHRNLIEIGYVCSVCLSIFCNFSPICTTCETAFKISLPPVLKAKKKKLKVS-
>tr|A0A667GWI5|A0A667GWI5_LYNCA/1-309 [subseq from] General transcription factor IIH subunit 3 OS=Lynx canadensis OX=61383 GN=GTF2H3 PE=3 SV=1
MVSDEDELNLLVIIVDTNPIWWGKQGLKESQFTLSKCIDAVMVLGNSHLFMNRSNKLAVIASHIQESRFLYPGKNGRLGDFFGDPGNPPsEFSPSGSKDGKYELFTAANEVIAEEIKDLMTKSDIKGQHTETLLAGSLAKALCYIHRMNKEVKDNQEMKSRILVIKAAEDSALQYMNFMNVIFAAQKQNILIDACVLDSDSGLLQQACDITGGLYLKVPQMPSLLQYLLWVFLPDQDQRSQLILPPPIHVDYRAACFCHRNLIEIGYVCSVCLSIFCNFSPICTTCETAFKISLPPVLKAKKKKLKASA
>tr|A0A6I9ZU39|A0A6I9ZU39_ACIJB/1-309 [subseq from] general transcription factor IIH subunit 3 isoform X1 OS=Acinonyx jubatus OX=32536 GN=GTF2H3 PE=3 SV=1
MVSDEDELNLLVIIVDTNPIWWGKQGLKESQFTLSKCIDAVMVLGNSHLFMNRSNKLAVIASHIQESRFLYPGKNGRLGDFFGDPGNPPsEFSPSGSKDGKYELFTAANEVIAEEIKDLMTKSDIKGQHTETLLAGSLAKALCYIHRMNKEVKDNQEMKSRILVIKAAEDSALQYMNFMNVIFAAQKQNILIDACVLDSDSGLLQQACDITGGLYLKVPQMPSLLQYLLWVFLPDQDQRSQLILPPPIHVDYRAACFCHRNLIEIGYVCSVCLSIFCNFSPICTTCETAFKISLPPVLKAKKKKLKASA
>tr|A0A1U7TCI2|A0A1U7TCI2_CARSF/1-309 [subseq from] general transcription factor IIH subunit 3 isoform X1 OS=Carlito syrichta OX=1868482 GN=GTF2H3 PE=3 SV=1
MVSDEDELNLLVIIVDTNPIWWGKQALKESQFTLSKCIDAVMVLGNSHLFMNRSNKLAVIASHIQESRFLYPGKNGRVGDFFGDPGNPPsEFNPSGSKDGKYELLTAANEVIAEEIKDLMTKSDIKGQQTEALLAGSLAKALCYIHRMNKEVKDNQEMKSRILVIKAAEDSALQYMNFMNVVFAAQKQNILIDACVLDSDSGLLQQACDITGGLYLKVPQMPSLLQYLLWVFLPDQDQRSQLILPPPIHVDYRAACFCHRNLIEIGYVCSVCLSIFCNFSPICTTCETAFKISLPPVLKAKKKKLKVSA
>tr|A0A0B8RVV5|A0A0B8RVV5_PIG/1-308 [subseq from] General transcription factor IIH, polypeptide 3, 34kDa OS=Sus scrofa domesticus OX=9825 GN=GTF2H3 PE=3 SV=1
MVSDEDELNLLVIIVDTNPIWWGKQALKESQFTLSKCIDAVMVLGNSHLFMNRSNKLAVIASHIQESRFLYPGKNGRLGDFFGDPGNPSsEFNPSGSKDGKYELLTAANDVIAEEIKDLMTKSDIEGQHTETLLAGSLAKALCYIHRMNKEVKDNQEMKSRILVIKAAEDSALQYMNFMNVIFAAQKQNILIDACVLDSDSGLLQQACDITGGLYLKVPQMPSLLQYLLWVFLPDQDQRSQLILPPPIHVDYRAACFCHRNLIEIGYVCSVCLSIFCNFSPICTTCETAFKISLPPVLKAKKKKLKMS-
>tr|A0A480XG24|A0A480XG24_PIG/1-308 [subseq from] General transcription factor IIH subunit 3 isoform X1 OS=Sus scrofa OX=9823 PE=3 SV=1
MVSDEDELNLLVIIVDTNPIWWGKQALKESQFTLSKCIDAVMVLGNSHLFMNRSNKLAVIASHIQESRFLYPGKNGRLGDFFGDPGNPSsEFNPSGSKDGKYELLTAANDVIAEEIKDLMTKSDIEGQHTETLLAGSLAKALCYIHRMNKEVKDNQEMKSRILVIKAAEDSALQYMNFMNVIFAAQKQNILIDACVLDSDSGLLQQACDITGGLYLKVPQMPSLLQYLLWVFLPDQDQRSQLILPPPIHVDYRAACFCHRNLIEIGYVCSVCLSIFCNFSPICTTCETAFKISLPPVLKAKKKKLKMS-
>tr|A0A384BXP3|A0A384BXP3_URSMA/1-308 [subseq from] General transcription factor IIH subunit 3 OS=Ursus maritimus OX=29073 GN=GTF2H3 PE=3 SV=1
MVSDEDELNLLVIVVDTNPIWWGKQALKESQFTLSKCIDAVMVLGNSHLFMNRSNKLAVIASHIQESRFLYPGKNGRLGDFFGDPGNPSsEFSPSGSKDGKYELFTAANEIIAEEIKDLMTKSDIKGQHTETLLAGSLAKALCYIHRMNKEVKDNQEMKSRILVIKAAEDSALQYMNFMNVVFAAQKQNILIDACVLDSDSGLLQQACDITGGLYLKVPQMPSLLQYLLWVFLPDQDQRSQLILPPPIHVDYRAACFCHRNLIEIGYVCSVCLSIFCNFSPICTTCETAFKISLPPVLKAKKKKLKVS-
>tr|A0A3Q7WBS3|A0A3Q7WBS3_URSAR/1-308 [subseq from] general transcription factor IIH subunit 3 isoform X1 OS=Ursus arctos horribilis OX=116960 GN=GTF2H3 PE=3 SV=1
MVSDEDELNLLVIVVDTNPIWWGKQALKESQFTLSKCIDAVMVLGNSHLFMNRSNKLAVIASHIQESRFLYPGKNGRLGDFFGDPGNPSsEFSPSGSKDGKYELFTAANEIIAEEIKDLMTKSDIKGQHTETLLAGSLAKALCYIHRMNKEVKDNQEMKSRILVIKAAEDSALQYMNFMNVVFAAQKQNILIDACVLDSDSGLLQQACDITGGLYLKVPQMPSLLQYLLWVFLPDQDQRSQLILPPPIHVDYRAACFCHRNLIEIGYVCSVCLSIFCNFSPICTTCETAFKISLPPVLKAKKKKLKVS-
>tr|G1SJS8|G1SJS8_RABIT/1-309 [subseq from] General transcription factor IIH subunit 3 OS=Oryctolagus cuniculus OX=9986 GN=GTF2H3 PE=3 SV=1
MVSDEDELNLLVIIVDTNPIWWGKQALKESQFTLSKCIDAVMVLGNSHLFMNRSNKLAVVASHIQESRFLYPGKNGRVGDFFGDPGNPSsEFNPSGSKDGKYELLTAANEVIVEEIRDLMTKSDIKGQHTETLLAGSLAKALCYIHRMNKEVKDNQEMKSRILVIKAAEDSALQYMNFMNVIFAAQKQNILIDACVLDTDSGLLQQACDITGGLYLKVPQMPSLLQYLLWVFLPDQDQRSQLILPPPVHVDYRAACFCHRNLIEIGYVCSVCLSIFCSFSPICTTCETAFKISLPPMLKAKKKKLKVSA
>tr|A0A7J7QWM8|A0A7J7QWM8_MYOMY/1-309 [subseq from] General transcription factor IIH subunit 3 OS=Myotis myotis OX=51298 GN=mMyoMyo1_006076 PE=3 SV=1
MVSDEDELNLLVIIVDTNPIWWGKQALKESQFTLSKCIDAVMVLGNSHLFMNRSNRLAVIASHIQESRFLYPGKNGRLGDFFGDPGNPAsEYNPSGSKDGKYELLTAANEVIVEEIKDLMTKSDIKGQHTEPLLAGSLAKALCYIHRMNKEVKDNQEMKSRILVIKAAEDSALQYMNFMNVIFAAQKQNILIDACVLDSDSGLLQQACDITGGLYLKVPQMPSLLQYLLWVFLPDQDQRSQLTLPPPIHVDYRAACFCHRNLIEIGYVCSVCLSIFCNFSPICTTCETAFKISLPPVLKAKKKKLKVSA
>tr|A0A1S3ARU7|A0A1S3ARU7_ERIEU/1-309 [subseq from] general transcription factor IIH subunit 3 OS=Erinaceus europaeus OX=9365 GN=GTF2H3 PE=3 SV=1
MVSDEDELNLLVIIVDTNPIWWGKQALKESQFTLSKCIDAVMVLGNSHLFMNRSNKLAVIASHIQESRFLYPGKNGRLGDFFGDPGNPlSELNPSGSKDGKYELLTAANEVIVEEIKDLMTKSDIKGQHTETLLAGSLAKALCYIHRMNKEVKDNQEMKSRILVIKAAEDSALQYMNFMNVIFAAQKQNIMIDACVLDTDSGLLQQACDITGGLYLKVPQMPSLLQYLLWVFLPDQDQRSQLILPPPIHVDYRAACFCHRNLIEIGYVCSVCLSIFCSFSPICTTCETAFKISLPPVLKAKKKKLKVSA
>sp|Q05B56|TF2H3_BOVIN/1-308 [subseq from] General transcription factor IIH subunit 3 OS=Bos taurus OX=9913 GN=GTF2H3 PE=2 SV=1
MVSDEDELNLLVIIVDTNPIWWGKQALKESQFTLSKCIDAVMVLGNSHLFMNRSNKLAVIASHIQESRFLYPGKNGRLGDFFGDPGNPSsEFTPSGSKDGKYELLTAANEVIAEEIKDLMTKSDIEGQHTETLLAGSLAKALCYIHRMNKEVKDNQEMKSRILVIKAAEDSALQYMNFMNVIFAAQKQNILIDACVLDSDSGLLQQACDITGGLYLKVPQMPSLLQYLLWVFLPDQDQRSQLILPPPVHVDYRAACFCHRNLIEIGYVCSVCLSIFCNFSPICTTCETAFKISLPPVLKAKKKKLKMS-
>tr|A0A4W2GAD8|A0A4W2GAD8_BOBOX/1-308 [subseq from] General transcription factor IIH subunit 3 OS=Bos indicus x Bos taurus OX=30522 GN=GTF2H3 PE=3 SV=1
MVSDEDELNLLVIIVDTNPIWWGKQALKESQFTLSKCIDAVMVLGNSHLFMNRSNKLAVIASHIQESRFLYPGKNGRLGDFFGDPGNPSsEFTPSGSKDGKYELLTAANEVIAEEIKDLMTKSDIEGQHTETLLAGSLAKALCYIHRMNKEVKDNQEMKSRILVIKAAEDSALQYMNFMNVIFAAQKQNILIDACVLDSDSGLLQQACDITGGLYLKVPQMPSLLQYLLWVFLPDQDQRSQLILPPPVHVDYRAACFCHRNLIEIGYVCSVCLSIFCNFSPICTTCETAFKISLPPVLKAKKKKLKMS-
>tr|A0A6J0Y5Z3|A0A6J0Y5Z3_ODOVR/1-308 [subseq from] general transcription factor IIH subunit 3 isoform X1 OS=Odocoileus virginianus texanus OX=9880 GN=GTF2H3 PE=3 SV=1
MVSDEDELNLLVIIVDTNPIWWGKQALKESQFTLSKCIDAVMVLGNSHLFMNRSNKLAVIASHIQESRFLYPGKNGRLGDFFGDPGNPSsEFTPSGSKDGKYELLTAANEVIAEEIKDLMTKSDIEGQHTETLLAGSLAKALCYIHRMNKEVKDNQEMKSRILVIKAAEDSALQYMNFMNVIFAAQKQNILIDACVLDSDSGLLQQACDITGGLYLKVPQMPSLLQYLLWVFLPDQDQRSQLILPPPVHVDYRAACFCHRNLIEIGYVCSVCLSIFCNFSPICTTCETAFKISLPPVLKAKKKKLKMS-
>tr|A0A6P3EHT2|A0A6P3EHT2_SHEEP/1-308 [subseq from] general transcription factor IIH subunit 3 OS=Ovis aries OX=9940 GN=GTF2H3 PE=3 SV=1
MVSDEDELNLLVIIVDTNPIWWGKQALKESQFTLSKCIDAVMVLGNSHLFMNRSNKLAVIASHIQESRFLYPGKNGRLGDFFGDPGNPSsEFTPSGSKDGKYELLTAANEVIAEEIKDLMTKSDIEGQHTETLLAGSLAKALCYIHRMNKEVKDNQEMKSRILVIKAAEDSALQYMNFMNVIFAAQKQNILIDACVLDSDSGLLQQACDITGGLYLKVPQMPSLLQYLLWVFLPDQDQRSQLILPPPVHVDYRAACFCHRNLIEIGYVCSVCLSIFCNFSPICTTCETAFKISLPPVLKAKKKKLKMS-
>tr|A0A6P3HKA7|A0A6P3HKA7_BISBI/1-308 [subseq from] general transcription factor IIH subunit 3 isoform X1 OS=Bison bison bison OX=43346 GN=GTF2H3 PE=3 SV=1
MVSDEDELNLLVIIVDTNPIWWGKQALKESQFTLSKCIDAVMVLGNSHLFMNRSNKLAVIASHIQESRFLYPGKNGRLGDFFGDPGNPSsEFTPSGSKDGKYELLTAANEVIAEEIKDLMTKSDIEGQHTETLLAGSLAKALCYIHRMNKEVKDNQEMKSRILVIKAAEDSALQYMNFMNVIFAAQKQNILIDACVLDSDSGLLQQACDITGGLYLKVPQMPSLLQYLLWVFLPDQDQRSQLILPPPVHVDYRAACFCHRNLIEIGYVCSVCLSIFCNFSPICTTCETAFKISLPPVLKAKKKKLKMS-
>tr|A0A6P5D965|A0A6P5D965_BOSIN/1-308 [subseq from] general transcription factor IIH subunit 3 OS=Bos indicus OX=9915 GN=GTF2H3 PE=3 SV=1
MVSDEDELNLLVIIVDTNPIWWGKQALKESQFTLSKCIDAVMVLGNSHLFMNRSNKLAVIASHIQESRFLYPGKNGRLGDFFGDPGNPSsEFTPSGSKDGKYELLTAANEVIAEEIKDLMTKSDIEGQHTETLLAGSLAKALCYIHRMNKEVKDNQEMKSRILVIKAAEDSALQYMNFMNVIFAAQKQNILIDACVLDSDSGLLQQACDITGGLYLKVPQMPSLLQYLLWVFLPDQDQRSQLILPPPVHVDYRAACFCHRNLIEIGYVCSVCLSIFCNFSPICTTCETAFKISLPPVLKAKKKKLKMS-
>tr|A0A2U3VLU7|A0A2U3VLU7_ODORO/1-308 [subseq from] general transcription factor IIH subunit 3 OS=Odobenus rosmarus divergens OX=9708 GN=GTF2H3 PE=3 SV=1
MVSDEDELNLLVIVVDTNPIWWGKQALKESQFTLSKCIDAVMVLGNSHLFMNRSNKLAVIASHIQESRFLYPGKNGRLGDFFGEPGNPSsEFSPSGSKDGKYELFTAANEVIAEEIKDLMTKSDIKGQHTETLLAGSLAKALCYIHRMNKDVKDNQEMKSRILVIKAAEDSALQYMNFMNVIFAAQKQNILIDACVLDSDSGLLQQACDITGGLYLKVPQMPSLLQYLLWVFLPDQDQRSQLILPPPVHVDYRAACFCHRNLIEIGYVCSVCLSIFCNFSPICTTCETAFKISLPPVLKAKKKKLKVS-
>tr|A0A3Q7RXL8|A0A3Q7RXL8_CALUR/1-308 [subseq from] general transcription factor IIH subunit 3 isoform X2 OS=Callorhinus ursinus OX=34884 GN=GTF2H3 PE=3 SV=1
MVSDEDELNLLVIVVDTNPIWWGKQALKESQFTLSKCIDAVMVLGNSHLFMNRSNKLAVIASHIQESRFLYPGKNGRLGDFFGEPGNPSsEFNPSGSKDGKYELFTAANEVIAEEIKDLMTKSDIKGQHTETLLAGSLAKALCYIHRMSKDVKDNQEMKSRILVIKAAEDSALQYMNFMNVIFAAQKQNILIDACVLDSDSGLLQQACDITGGLYLKVPQMPSLLQYLLWVFLPDQDQRSQLILPPPVHVDYRAACFCHRNLIEIGYVCSVCLSIFCNFSPICTTCETAFKISLPPVLKAKKKKLKVS-
>tr|A0A4W2CDA5|A0A4W2CDA5_BOBOX/94-401 [subseq from] Uncharacterized protein OS=Bos indicus x Bos taurus OX=30522 GN=GTF2H3 PE=3 SV=1
MVSDEDELNLLVIIVDTNPIWWGKQALKESQFTLSKCIDAVMVLGNSHLFMNRSNKLAVIASHIQESRFLYPGKNGRLGDFFGDPGNPSsEFTPSGSKDGKYELLTAANEVIAEEIKDLMTKSDIEGQHTETLLAGSLAKALCYIHRMNKEVKDNQEMKSRILVIKAAEDSALQYMNFMNVIFAAQKQNILIDACVLDSDSGLLQQACDITGGLYLKVPQMPSLLQYLLWVFLPDQDQRSQLILPPPVHVDYRAACFCHRNLIEIGYVCSVCLSIFCNFSPICTTCETAFKISLPPVLKAKKKKLKMS-
>tr|A0A673VAR9|A0A673VAR9_SURSU/1-308 [subseq from] General transcription factor IIH subunit 3 OS=Suricata suricatta OX=37032 GN=GTF2H3 PE=3 SV=1
MVSDEDELNLLVIIVDTNPIWWGKQALKESQFTLSKCIDAVMVLGNSHLFMNRANKLAVIASHIQESRFLYPGKNGRLGDFLGDPGNPPsEFSPSGSKDGKYELFTAANEVIAEEIKDLMTKSDIKGQHTETLLAGSLAKALCYIHRMNKEVKDNQEMKSRILVIKAAEDSALQYMNFMNVIFAAQKQNILIDACVLDSDSGLLQQACDITGGLYLKVPQMPSLLQYLLWVFLPDQDQRSQLILPPPVHVDYRAACFCHRNLIEIGYVCSVCLSIFCNFSPICTTCETAFKISLPPVLKAKKKKLKAS-
>tr|M3W0X9|M3W0X9_FELCA/1-309 [subseq from] General transcription factor IIH subunit 3 OS=Felis catus OX=9685 GN=GTF2H3 PE=3 SV=3
MVSDEDELNLLVIIVDTNPIWWGKQGLKESQFTLSKCIDAVMVLGNSHLFMNRSNKLAVIASHIQESRFLYPGKNGRLGDFFGDPGNPSsEFSPSGSKDGKYELFTAANEVIAEEIKDLMTKSDIKGQHTETLLAGSLAKALCYIHRMNKEVKDNQEMKSRILVIKAAEDSALQYMNFMNVIFAAQKQNILIDACVLDSDSGLLQQACDITGGLYLKVPQMPSLLQYLLWVFLPDQDQRSQLILPPPIHVDYRAACFCHRNLIEIGYVCSVCLSIFCNFSPICTTCETAFKISLPPVLKAKKKKLKASA
>tr|A0A7J8GZ80|A0A7J8GZ80_ROUAE/1-309 [subseq from] General transcription factor IIH subunit 3 OS=Rousettus aegyptiacus OX=9407 GN=HJG63_006031 PE=3 SV=1
MVSDEDELNLLVIIVDTNPIWWGKQALKESQFTLSKCIDAVMVLGNSHLFMNHSNKLAVIASHIQESRFLYPGKNGRLGDLFGDPGNPPsEFNPSGSKDGKYELLTAANEVIVEEIKDLMTKGDIKGQHTETLLAGSLAKALCYIHRMSKEVKDNQEMKSRILVIKAAEDSALQYMNFMNVIFAAQKQNILIDACVLGSDSGLLQQACDITGGLYLKVPQMPSLLQYLLWVFLPDQDQRSQLILPPPIHVDYRAACFCHRNLIEIGYVCSVCLSIFCNFSPICTTCETAFKISLPPILKAKKKKLKVSA
>tr|H0X035|H0X035_OTOGA/1-305 [subseq from] General transcription factor IIH subunit 3 OS=Otolemur garnettii OX=30611 GN=GTF2H3 PE=3 SV=1
----EDELNLLVIIVDTNPIWWGKQALKESQFTLSKCIDAVMVMGNSHLFMNRSNKLAVIASHIHESRFLYPGKNGRLGDFFGDPGNPpPEFNPTGSKDGKYELLTAANEVIVEEIKDLMTKSDIKGQHTETLLAGSLAKALCYIHRMNKEVKDNQEMKSRILVIKAAEDSALQYMNFMNVIFAAQKQNILIDACVLDSDSGLLQQACDITGGLYLKVPQMPSLLQYLLWVFLPDQDQRSQLILPPPVHVDYRAACFCHRNLIEIGYVCSVCLSIFCNFSPICTTCETAFKISLPPVLKAKKKKLKASA
>tr|G1P9R3|G1P9R3_MYOLU/1-309 [subseq from] Uncharacterized protein OS=Myotis lucifugus OX=59463 PE=3 SV=1
MVSDEDELNLLVIIVDTNPIWWGKQALKESQFTLSKCIDAVMVLGNSHLFMNRSNRLAVIASHIQESRFLYPGKNGRLGDFFGDPGNPAsEYNPSESKDGKYELLTAANEVIVEEIKDLMTKSDIKGEHTETLLAGSLAKALCYIHRMNKEVKDNQEMKSRILVIKAAEDSALQYMNFMNVIFAAQKQNILIDACVLDSDSGLLQQACDITGGLYLKVPQMPSLLQYLLWVFLPDQDQRSQLTLPPPIHVDYRAACFCHRNLIEIGYVCSVCLSIFCNFSPICTTCETAFKISLPPVLKAKKKKLKVSA
>tr|A0A2Y9HWI1|A0A2Y9HWI1_NEOSC/1-308 [subseq from] general transcription factor IIH subunit 3 isoform X1 OS=Neomonachus schauinslandi OX=29088 GN=GTF2H3 PE=3 SV=1
MVSDEDELNLLVIVVDTNPIWWGKQALKESQFTLSKCIDAVMVLGNSHLFMNRSNKLAVIASHIQESRFLYPGKNGRLGDFFGEPGNPSsEFSPSGSKDGKYELFTAANEVIAEEIKDLMTKSDIKGQHTETLLAGSLAKALCYIHRMNKEVKDNQEMKSRILVIKAAEDSALQYMNFMNVIFAAQKQNILIDACVLDSDSGLLQQACDITGGLYLKVPQMPSLLQYLLWVFLPDQDQRSQLILPPPVHVDYRAACFCHRNLIEIGYVCSVCLSIFCSFSPICTTCETAFKISLPPVLKAKKKKLKVS-
>tr|A0A340WJ27|A0A340WJ27_LIPVE/1-309 [subseq from] general transcription factor IIH subunit 3 isoform X1 OS=Lipotes vexillifer OX=118797 GN=GTF2H3 PE=3 SV=1
MVSDEDELNLLVIIVDTNPIWWGKQALKESQFTLSKCIDAVMVLGNSHLFMNRSNKLAVIASHIQESRFLYPGKNGRLGDFFGDPGNPSsEFTPSGSKDGKYELLTAANEVIVEEIKDLMTKSDIEGQHTETLLAGSLAKALCYIHRMNKDVKDNQEMKSRILVIKAAEDSTLQYMNFMNVIFAAQKQNILIDACVLDSDSGLLQQACDITGGLYLKVPQMPSLLQYLLWVFLPDQDQRSQLTLPPPVHVDYRAACFCHRNLIEIGYVCSVCLSIFCNFSPICTTCETAFKISLPPVLKAKKKKLKMSA
>tr|A0A384AQN1|A0A384AQN1_BALAS/1-309 [subseq from] general transcription factor IIH subunit 3 OS=Balaenoptera acutorostrata scammoni OX=310752 GN=GTF2H3 PE=3 SV=1
MVSDEDELNLLVIIVDTNPIWWGKQALKESQFTLSKCIDAVMVLGNSHLFMNRSNKLAVIASHIQESRFLYPGKNGRLGDFFGDPGNPSsEFTPSGSKDGKYELLTAANEVIVEEIKDLMTKSDIEGQHTETLLAGSLAKALCYIHRMNKDVKDNQEMKSRILVIKAAEDSTLQYMNFMNVIFAAQKQNILIDACVLDSDSGLLQQACDITGGLYLKVPQMPSLLQYLLWVFLPDQDQRSQLTLPPPVHVDYRAACFCHRNLIEIGYVCSVCLSIFCNFSPICTTCETAFKISLPPVLKAKKKKLKMSA
>tr|G1P260|G1P260_MYOLU/2-309 [subseq from] Uncharacterized protein OS=Myotis lucifugus OX=59463 PE=3 SV=1
-IFSEDELNLLVIIVDTNPIWWGKQALKESQFTLSKCIDAVMVLGNSHLFMNRSNRLAVIASHIQESRFLYPGKNGRLGDFFGDPGNPAsEYNPSGSKDGKYELLTAANEVIVEEIKDLMTKSDIKGQHTETLLAGSLAKALCYIHRMNKEVKDNQEMKSRILVIKAAEDSALQYMNFMNVIFAAQKQNILIDACVLDSDSGLLQQACDITGGLYLKVPQMPSLLQYLLWVFLPDQDQRSQLTLPPPIHVDYRAACFCHRNLIEIGYVCSVCLSIFCNFSPICTTCETAFKISLPPVLKAKKKKLKVSA
>tr|A0A6J2BIS1|A0A6J2BIS1_ZALCA/1-308 [subseq from] general transcription factor IIH subunit 3 isoform X6 OS=Zalophus californianus OX=9704 GN=GTF2H3 PE=3 SV=1
MVSDEDELNLLVIVVDTNPIWWGKQALKESQFTLSKCIDAVMVLGNSHLFMNRSNKLAVIASHIQESRFLYPGKNGRLGDFFGEPGNPSsEFSPSGSKDGKYELFTAANEVIAEEIKDLMTKSDIKGQHTETLLAGSLAKALCYIHRMSKDVKDNQEMKSRILVIKAAEDSALQYMNFMNVIFAAQKQNILIDACVLDSDSGLLQQACDITGGLYLKVPQMPSLLQYLLWVFLPDQDQRSQLILPPPVHVDYRAACFCHRNLIEIGYVCSVCLSIFCNFSPICTTCETAFKISLPPVLKAKKKKLKVS-
>tr|I3M7E5|I3M7E5_ICTTR/1-308 [subseq from] General transcription factor IIH subunit 3 OS=Ictidomys tridecemlineatus OX=43179 GN=GTF2H3 PE=3 SV=2
MVSDEDELNLLVIIVDANPIWWGKQALKESQFTLSRCMDAVMVLGNSHLFMNRSNKLAVIASHIQESRFLYPGKNGRLGDFFGDSSNfPSELNPSGSKDGKYELLTAANEVIVEEIKDLMTKSDIKGQHTETLLAGSLAKALCYIHRMNKEVKDNQEMKSRILVIKAAEDSALQYMNFMNVIFAAQKQNILIDACVLDSDSGLLQQACDITGGLYLKVPQMPSLVQYLLWVFLPDQDQRSQLILPPPVHVDYRAACFCHRNLIEIGYVCSVCLSIFCNFSPICTTCETAFKISLPPVLKAKKKKLKVS-
>tr|H0VFY7|H0VFY7_CAVPO/1-309 [subseq from] General transcription factor IIH subunit 3 OS=Cavia porcellus OX=10141 GN=GTF2H3 PE=3 SV=2
MVSDEDELNLLVIIVDTNPIWWGKQALKESQFTLSKCMDAVLVLGNSHLFMNRSNKLAVIASHIHESRFLYPGKNGRLGDFFGDAGNPpPEYNPSGSKDGKYELLTAANEVIVEEIKDLMTKSDIKGQHTETLLAGSLAKALCYIHRMNKEVKDNQEMKSRILVLKAAEDSALQYMNFMNVIFAAQKQNILIDACVLDTDSGLLQQACDITGGLYLKVPQMTSLLQYLLWVFLPDQDQRAQLILPPPIHVDYRAACFCHRNLIEIGYVCSVCLSIFCNFSPICTTCETAFKISLPPVLKAKKKKLKVSA
>tr|A0A6P4Y1X7|A0A6P4Y1X7_PANPR/1-309 [subseq from] general transcription factor IIH subunit 3 isoform X1 OS=Panthera pardus OX=9691 GN=GTF2H3 PE=3 SV=1
MVSDEDELNLLVIIVDTNPIWWGKQGLKESQFTLSKCIDAVMVLGNSHLFMNRSNKLAVIASHIQESRFLYPGKNGRLGDFFGDPGNPPsEFSPSGSKDGKYELFTAANDVIAEEIKDLMTKSDIKGQHTETLLAGSLAKALCYIHRMNKEVKDNQEMKSRILVIKAAEDSALQYMNFMNVIFAAQKQNILIDACVLDSDSGLLQQACDITGGLYLKVPQMPSLLQYLLGVFLPDQDQRSQLILPPPIHVDYRAACFCHRNLIEIGYVCSVCLSIFCNFSPICTTCETAFKISLPPVLKAKKKKLKASA
>tr|A0A5E4AII6|A0A5E4AII6_MARMO/1-308 [subseq from] Transcription factor IIH subunit 3 OS=Marmota monax OX=9995 GN=GHT09_004384 PE=3 SV=1
MVSDEDELNLLVIIVDANPIWWGKQALKESQFTLSRCIDAVMVLGNSHLFMNRSNKLAVIASHIQESRFLYPGKNGRLGDFFGDSSNfPSELNPSGSKDGKYELLTAANEVIVEEIKDLITKSDIKGQHTETLLAGSLAKALCYIHRINKEVKDNQEMKSRILVIKAAEDSALQYMNFMNVIFAAQKQNILIDACVLDSDSGLLQQACDITGGLYLKVPQMPSLVQYLLWVFLPDQDQRSQLILPPPVHVDYRAACFCHRNLIEIGYVCSVCLSIFCNFSPICTTCETAFKISLPPVLKAKKKKLKVS-
>tr|A0A3Q7QG01|A0A3Q7QG01_CALUR/27-331 [subseq from] general transcription factor IIH subunit 3 isoform X1 OS=Callorhinus ursinus OX=34884 GN=GTF2H3 PE=3 SV=1
---SEDELNLLVIVVDTNPIWWGKQALKESQFTLSKCIDAVMVLGNSHLFMNRSNKLAVIASHIQESRFLYPGKNGRLGDFFGEPGNPSsEFNPSGSKDGKYELFTAANEVIAEEIKDLMTKSDIKGQHTETLLAGSLAKALCYIHRMSKDVKDNQEMKSRILVIKAAEDSALQYMNFMNVIFAAQKQNILIDACVLDSDSGLLQQACDITGGLYLKVPQMPSLLQYLLWVFLPDQDQRSQLILPPPVHVDYRAACFCHRNLIEIGYVCSVCLSIFCNFSPICTTCETAFKISLPPVLKAKKKKLKVS-
>tr|A0A2Y9QE45|A0A2Y9QE45_DELLE/1-309 [subseq from] general transcription factor IIH subunit 3 isoform X2 OS=Delphinapterus leucas OX=9749 GN=GTF2H3 PE=3 SV=1
MVSDEDELNLLVIIVDTNPIWWGKQALKESQFTLSKCIDAVMVLGNSHLFMNRSNKLAVIASHIQESRFLYPGKNGRLGDFFGDPGNAsSEFTPSGSKDGKYELLTAANEVIVEEIKDLMTKSDIEGQHTETLLAGSLAKALCYIHRMSKDVKDNQEMKSRILVIKAAEDSTLQYMNFMNVIFAAQKQNILIDACVLDSDSGLLQQACDITGGLYLKVPQMPSLLQYLLWVFLPDQDQRSQLTLPPPVHVDYRAACFCHRNLIEIGYVCSVCLSIFCNFSPICTTCETAFKISLPPVLKAKKKKLKMSA
>tr|A0A341CIC6|A0A341CIC6_NEOAA/1-309 [subseq from] general transcription factor IIH subunit 3 OS=Neophocaena asiaeorientalis asiaeorientalis OX=1706337 GN=GTF2H3 PE=3 SV=1
MVSDEDELNLLVIIVDTNPIWWGKQALKESQFTLSKCIDAVMVLGNSHLFMNRSNKLAVIASHIQESRFLYPGKNGRLGDFFGDPGNAsSEFTPSGSKDGKYELLTAANEVIVEEIKDLMTKSDIEGQHTETLLAGSLAKALCYIHRMSKDVKDNQEMKSRILVIKAAEDSTLQYMNFMNVIFAAQKQNILIDACVLDSDSGLLQQACDITGGLYLKVPQMPSLLQYLLWVFLPDQDQRSQLTLPPPVHVDYRAACFCHRNLIEIGYVCSVCLSIFCNFSPICTTCETAFKISLPPVLKAKKKKLKMSA
>tr|L8I056|L8I056_9CETA/1-304 [subseq from] General transcription factor IIH subunit 3 (Fragment) OS=Bos mutus OX=72004 GN=M91_19025 PE=3 SV=1
----EDELNLLVIIVDTNPIWWGKQALKESQFTLSKCIDAVMVLGNSHLFMNRSNKLAVIASHIQESRFLYPGKNGRLGDFFGDPGNPSsEFTPSGSKDGKYELLTAANEVIAEEIKDLMTKSDIEGQHTETLLAGSLAKALCYIHRMNKEVKDNQEMKSRILVIKAAEDSALQYMNFMNVIFAAQKQNILIDACVLDSDSGLLQQACDITGGLYLKVPQMPSLLQYLLWVFLPDQDQRSQLILPPPVHVDYRAACFCHRNLIEIGYVCSVCLSIFCNFSPICTTCETAFKISLPPVLKAKKKKLKMS-
>tr|W5NYI8|W5NYI8_SHEEP/1-304 [subseq from] General transcription factor IIH subunit 3 OS=Ovis aries OX=9940 GN=GTF2H3 PE=3 SV=1
----EDELNLLVIIVDTNPIWWGKQALKESQFTLSKCIDAVMVLGNSHLFMNRSNKLAVIASHIQESRFLYPGKNGRLGDFFGDPGNPSsEFTPSGSKDGKYELLTAANEVIAEEIKDLMTKSDIEGQHTETLLAGSLAKALCYIHRMNKEVKDNQEMKSRILVIKAAEDSALQYMNFMNVIFAAQKQNILIDACVLDSDSGLLQQACDITGGLYLKVPQMPSLLQYLLWVFLPDQDQRSQLILPPPVHVDYRAACFCHRNLIEIGYVCSVCLSIFCNFSPICTTCETAFKISLPPVLKAKKKKLKMS-
>tr|A0A2Y9E295|A0A2Y9E295_TRIMA/1-309 [subseq from] general transcription factor IIH subunit 3 isoform X6 OS=Trichechus manatus latirostris OX=127582 GN=LOC101341514 PE=3 SV=1
MVSDEDELNLLVIIVDTNPIWWGKQALKGSQFTLSKCIDAVMVLGNSHLFMNRSNRLAVIASHIHESRFLYPGKNGRLGDFFGEAGNPPsEFNPSGSKDGKYELLTAANEVIAEEIKDLMTTSDIKGQHMETLLAGSLAKALCYIHRMNKEVKDNQEMKSRILVIKAAEDSALQYMNFMNVIFAAQKQNILIDACVLDSDSGLLQQACDITGGLYLKVPQMPSLLQYLLWVFLPDQDQRSQLILPPPIHVDYRAACFCHRNLIEIGYVCSVCLSIFCNFSPICTTCETAFKISLPPVLKAKKKKLKVSA
>tr|A0A384BXY7|A0A384BXY7_URSMA/2-305 [subseq from] general transcription factor IIH subunit 3 isoform X2 OS=Ursus maritimus OX=29073 GN=GTF2H3 PE=3 SV=1
----QDELNLLVIVVDTNPIWWGKQALKESQFTLSKCIDAVMVLGNSHLFMNRSNKLAVIASHIQESRFLYPGKNGRLGDFFGDPGNPSsEFSPSGSKDGKYELFTAANEIIAEEIKDLMTKSDIKGQHTETLLAGSLAKALCYIHRMNKEVKDNQEMKSRILVIKAAEDSALQYMNFMNVVFAAQKQNILIDACVLDSDSGLLQQACDITGGLYLKVPQMPSLLQYLLWVFLPDQDQRSQLILPPPIHVDYRAACFCHRNLIEIGYVCSVCLSIFCNFSPICTTCETAFKISLPPVLKAKKKKLKVS-
>tr|A0A3Q7Y257|A0A3Q7Y257_URSAR/2-305 [subseq from] general transcription factor IIH subunit 3 isoform X2 OS=Ursus arctos horribilis OX=116960 GN=GTF2H3 PE=3 SV=1
----QDELNLLVIVVDTNPIWWGKQALKESQFTLSKCIDAVMVLGNSHLFMNRSNKLAVIASHIQESRFLYPGKNGRLGDFFGDPGNPSsEFSPSGSKDGKYELFTAANEIIAEEIKDLMTKSDIKGQHTETLLAGSLAKALCYIHRMNKEVKDNQEMKSRILVIKAAEDSALQYMNFMNVVFAAQKQNILIDACVLDSDSGLLQQACDITGGLYLKVPQMPSLLQYLLWVFLPDQDQRSQLILPPPIHVDYRAACFCHRNLIEIGYVCSVCLSIFCNFSPICTTCETAFKISLPPVLKAKKKKLKVS-
>tr|A0A2U3V786|A0A2U3V786_TURTR/1-309 [subseq from] general transcription factor IIH subunit 3 isoform X1 OS=Tursiops truncatus OX=9739 GN=GTF2H3 PE=3 SV=1
MVSDEDELNLLVIIVDTNPIWWGKQALKESQFTLSKCIDAVMVLGNSHLFMNRSNKLAVIASHIQESRFLYPGKNGRLGDFFGDPGNAsSEFIPSGSKDGKYELLTAANEVIVEEIKDLMTKSDIEGQHTETLLAGSLAKALCYIHRMSKDVKDNQEMKSRILVIKAAEDSTLQYMNFMNVIFAAQKQNILIDACVLDSDSGLLQQACDITGGLYLKVPQMPSLLQYLLWVFLPDQDQRSQLTLPPPVHVDYRAACFCHRNLIEIGYVCSVCLSIFCNFSPICTTCETAFKISLPPVLKAKKKKLKMSA
>tr|A0A7J7RGC9|A0A7J7RGC9_PIPKU/1-309 [subseq from] General transcription factor IIH subunit 3 OS=Pipistrellus kuhlii OX=59472 GN=mPipKuh1_005973 PE=3 SV=1
MVSDEDELNLLVIIVDVNPIWWGKQALKESQFTLSKCMDAVMVLGNSHLFMNRANKLAVIASHIQESRFLYPGRNGRLGDFFGDPGNPAsEYNPSGSKDGKYELLTAANEVIVDEIKDLMTKSDIKGQHTETLLAGSLAKALCYIHRMNKEVKDTQEMKSRVLVIKAAADSALQYMNFMNVIFAAQKQNILIDACVLDSDSGLLQQACDITGGLYLKVPQMPSLLQYLLWLFLPDQDQRSQLTLPPPIHVDYRAACFCHRNLIEIGYVCSVCLSIFCNFSPICTTCETAFKISLPPVLKAKKKKLKASA
>tr|A0A6J2BQ02|A0A6J2BQ02_ZALCA/27-331 [subseq from] general transcription factor IIH subunit 3 isoform X1 OS=Zalophus californianus OX=9704 GN=GTF2H3 PE=3 SV=1
---SEDELNLLVIVVDTNPIWWGKQALKESQFTLSKCIDAVMVLGNSHLFMNRSNKLAVIASHIQESRFLYPGKNGRLGDFFGEPGNPSsEFSPSGSKDGKYELFTAANEVIAEEIKDLMTKSDIKGQHTETLLAGSLAKALCYIHRMSKDVKDNQEMKSRILVIKAAEDSALQYMNFMNVIFAAQKQNILIDACVLDSDSGLLQQACDITGGLYLKVPQMPSLLQYLLWVFLPDQDQRSQLILPPPVHVDYRAACFCHRNLIEIGYVCSVCLSIFCNFSPICTTCETAFKISLPPVLKAKKKKLKVS-
>tr|A0A0P6J736|A0A0P6J736_HETGA/1-309 [subseq from] General transcription factor IIH subunit 3 OS=Heterocephalus glaber OX=10181 GN=GTF2H3 PE=3 SV=1
MVSDEDELNLLVIIVDTNPIWWGKQSLKESQFTLSKCMDAVLVLGNSHLFMNRSNKLAVIASHIRESRFLYPGKNGRLGDFFGDPGSPsPDYNPSGSKDGKYELLTAANDVIAEEIKDLMTTSDIKGQHTETLLAGSLAKALCYIHRMNKEVKDNQEMKSRILVIKAAEDSALQYMNFMNVIFAAQKQNILIDACVLDSDSGLLQQACDITGGLYLKVPQMASLLQYLLWVFLPDQDQRAQLILPPPIHVDYRAACFCHRNLIEIGYVCSVCLSIFCNFSPICTTCETAFKISLPPVLKAKKKKLKVSA
>tr|A0A2Y9RSY1|A0A2Y9RSY1_TRIMA/1-307 [subseq from] general transcription factor IIH subunit 3 isoform X5 OS=Trichechus manatus latirostris OX=127582 GN=LOC101341514 PE=3 SV=1
MVSDEDELNLLVIIVDTNPIWWGKQALKGSQFTLSKCIDAVMVLGNSHLFMNRSNRLAVIASHIHESRFLYPGKNGRLGDFFGEAGNPPsEFNPSGSKDGKYELLTAANEVIAEEIKDLMTTSDIKGQHMETLLAGSLAKALCYIHRMNKEVKDNQEMKSRILVIKAAEDSALQYMNFMNVIFAAQKQNILIDACVLDSDSGLLQQACDITGGLYLKVPQMPSLLQYLLWVFLPDQDQRSQLILPPPIHVDYRAACFCHRNLIEIGYVCSVCLSIFCNFSPICTTCETAFKISLPPVLKAKKKKLKS--
>tr|G3SZR3|G3SZR3_LOXAF/4-309 [subseq from] General transcription factor IIH subunit 3 OS=Loxodonta africana OX=9785 GN=GTF2H3 PE=3 SV=1
---SEDELNLLVIIVDTNPIWWGKQALKESQFTLSKCIDAVMVLGNSHLFMNRSNKLAVIASHIHESRFLYPGKNGRLGDFFGEASNPPsEFNPSGSKDGKYELLTAANEVIAEEIKDLMTKSDIKGQHMETLLAGSLAKALCYIHRMNKEVKDNQEMKSRILVIKAAEDSALQYMNFMNVIFAAQKQSILIDACVLDSDSGLLQQACDITGGLYLKVPQMPSLLQYLLWVFLPDQDQRSQLILPPPIHVDYRAACFCHRNLIEIGYVCSVCLSIFCNFSPICTTCETAFKISLPPVLKAKKKKLKVSA
>tr|A0A485MTB0|A0A485MTB0_LYNPA/1-309 [subseq from] General transcription factor iih OS=Lynx pardinus OX=191816 GN=LYPA_23C019692 PE=3 SV=1
MVSDEDELNLLVIIVDTNPIWWGKQGLKESQFTLSKCIDAVMVLGNSHLFMNRSNKLAVIASHIQESRFLYPGKNGRLGDFFGDPGNPPsEFSPSGSKDGKYELFTAANEVIAEEIKDLMTKSDIKGQHTETLLAGSLAKALCSWGGMNKEVKDNQEMKSRILVIKAAEDSALQYMNFMNVIFAAQKQNILIDACVLDSDSGLLQQACDITGGLYLKVPQMPSLLQYLLWVFLPDQDQRSQLILPPPIHVDYRAACFCHRNLIEIGYVCSVCLSIFCNFSPICTTCETAFKISLPPVLKAKKKKLKASA
>tr|A0A6J2MUV1|A0A6J2MUV1_9CHIR/1-309 [subseq from] General transcription factor IIH subunit 3 OS=Phyllostomus discolor OX=89673 GN=GTF2H3 PE=3 SV=1
MASDEDELNLLVIVVDTNPIWWGKQALKGSQFTLSKCMDAVMVLGNSHLFMNRSNKLAVIASHIQESRFLYPGKNGSLGDFFGDPGKtPAELTPSGSKDGKYELLTAANEVIVEEIKDLMTKSDIKGQHTETLLAGSLAKALCYIHRMNKEVKDNQEMKSRILVVKAAEDSALQYMNFMNVIFAAQKQNILIDACVLDSDSGLLQQACDITGGVYLKVPQMPSLLQYLLWVFLPDQDQRPQLTLPPPVHVDYRAACFCHRNLIEIGYVCSVCLSIFCNFSPICTTCETAFKISLPPVLKAKKKKLKVSA
>tr|A0A2Y9Q823|A0A2Y9Q823_DELLE/8-313 [subseq from] general transcription factor IIH subunit 3 isoform X1 OS=Delphinapterus leucas OX=9749 GN=GTF2H3 PE=3 SV=1
---GEDELNLLVIIVDTNPIWWGKQALKESQFTLSKCIDAVMVLGNSHLFMNRSNKLAVIASHIQESRFLYPGKNGRLGDFFGDPGNAsSEFTPSGSKDGKYELLTAANEVIVEEIKDLMTKSDIEGQHTETLLAGSLAKALCYIHRMSKDVKDNQEMKSRILVIKAAEDSTLQYMNFMNVIFAAQKQNILIDACVLDSDSGLLQQACDITGGLYLKVPQMPSLLQYLLWVFLPDQDQRSQLTLPPPVHVDYRAACFCHRNLIEIGYVCSVCLSIFCNFSPICTTCETAFKISLPPVLKAKKKKLKMSA
>tr|A0A2Y9RSX8|A0A2Y9RSX8_TRIMA/23-328 [subseq from] general transcription factor IIH subunit 3 isoform X3 OS=Trichechus manatus latirostris OX=127582 GN=LOC101341514 PE=3 SV=1
---QEDELNLLVIIVDTNPIWWGKQALKGSQFTLSKCIDAVMVLGNSHLFMNRSNRLAVIASHIHESRFLYPGKNGRLGDFFGEAGNPPsEFNPSGSKDGKYELLTAANEVIAEEIKDLMTTSDIKGQHMETLLAGSLAKALCYIHRMNKEVKDNQEMKSRILVIKAAEDSALQYMNFMNVIFAAQKQNILIDACVLDSDSGLLQQACDITGGLYLKVPQMPSLLQYLLWVFLPDQDQRSQLILPPPIHVDYRAACFCHRNLIEIGYVCSVCLSIFCNFSPICTTCETAFKISLPPVLKAKKKKLKVSA
>tr|A0A3Q7U4P8|A0A3Q7U4P8_VULVU/1-308 [subseq from] general transcription factor IIH subunit 3 isoform X2 OS=Vulpes vulpes OX=9627 GN=GTF2H3 PE=3 SV=1
MVSDEDELNLLVIVVDTNPIWWGKQALKESQFTLSKCIDAVMVLGNSHLFMNRSNKLAVIASHIQESRFLYPGKNGKLGDFFGDPGNPSEFSPSGSKDGKYELFTAANEVIVEEIKDLMIKSDIKGQHTETLLAGSLAKALCYIHRMNKEVKDNQEMKSRILVIKAAEDSALQYMNFISIMFSeCSFQNILIDACVLDSDSGLLQQACDITGGLYLKVPQMPSLLQYLLWVFLPDQDQRSQLILPPPIHVDYRAACFCHRNLIEIGYVCSVCLSIFCNFSPICTTCETAFKISLPPVLKAKKKKLKVS-
>tr|A0A1S3FPT0|A0A1S3FPT0_DIPOR/1-308 [subseq from] general transcription factor IIH subunit 3 isoform X1 OS=Dipodomys ordii OX=10020 GN=Gtf2h3 PE=3 SV=1
MVSEEEELNLLVIIVDTNPIWWGKQALKESQFTLSKCIDAVMVLGNSHLFMSRSNKLAVIASHFEESRFLYPGKHGRLGDFFGDAGNPlPDCNPSGSKDGKYELLTAANEVIVEEIKDLMTKSDIKGQHTETLLAGSLAKALCYIHRMNKEVKDNQEMKSRILVIKAAEDSALQYMNFMNVIFAAQKQSILIDACVLDSDSGLLQQACDITGGLYLKVPQMPSLLQYLLWVFLPDQDQRSQLILPPPIHVDYRAACFCHRNLIEIGYVCSVCLSIFCNFSPICTTCETAFKISLPPVLKAKKKKQKTS-
>tr|A0A6A1Q3T2|A0A6A1Q3T2_BALPH/1-309 [subseq from] Uncharacterized protein OS=Balaenoptera physalus OX=9770 GN=E2I00_006019 PE=3 SV=1
MVSDEDELNLLVIIVDTNPIWWGKQALKESQFTLPKCIDAVMVLGNSHLFMNRSNKLAVIASHIQESRFLYPGKNGRLGDFFGDPGNPSsEFTPSGSKDGKYELLTAANEVIVEEIKDLMTKSDIEGQHTETMLAGSLAKALCYIHRMNKDVKDNQEMKSGILVIKAAEDSMLQYMNFMNVIFAAQKQNILIDACVLDSDSGLLQQACDITGGLYLKVPQIPSLLQYLLWVFLPDQDQRSQLTLPPPVHTDYRAACFCHRNLIEIAYVCSVCLSIFCNFSPICTTCQTAFKISLPPVLKAKKKKLKMSA
>tr|K9IIJ1|K9IIJ1_DESRO/1-308 [subseq from] Putative rna polymer OS=Desmodus rotundus OX=9430 PE=2 SV=1
MASDEDELNLLVIIVDTNPIWWGKQALKGSQFTLSKCMDAVMVLGNSHLFMNRSNKLAVIASHIQESRFLYPGRNGRMGDFFGDPGKTPELCPSGSKDGKYELLTAANEVIVDEIKDLMTKSDIKGQHTETLLAGSLAKALCYIHRMNKEVKDNQEMKSRILVVKAAEDSALQYMNFMNVIFAAQKQSILIDACVLDSDSGLLQQACDITGGMYLKVPQVPSLLQYLLWVFLPDQDQRPQLTLPPPVHVDYRAACFCHRNLIEIGYVCSVCLSIFCNFSPICTTCETAFKISLPPVLKAKKKKLKASA
>tr|A0A6I9KTW0|A0A6I9KTW0_PERMB/1-308 [subseq from] general transcription factor IIH subunit 3 isoform X1 OS=Peromyscus maniculatus bairdii OX=230844 GN=Gtf2h3 PE=3 SV=1
MAADEDEVNLLVIVVDTNPIWWGKQALKGSQFTLSKCMDAVMVLANSHLFMNRSNQLAVIASHIQESRFLYPGKNGRLGDFFGDPGNPiPDYNPSGSKDGKYELLTAANEVIAEEIKDLMTKSDIKGQHTETLLAGSLAKALCYIHRVNKAVKDNQEMKSRILVIKAAEDSALQYMNFMNVIFAAQKQNILIDACVLDSDSGLLQQACDITGGLYLKVPQMPSLLQYLLWVFLPDQDQRSQLILPPPIHVDYRAACFCHRSLIEIGYVCSVCLSIFCNFSPICTTCETAFKISLPPVLKAKKKKQKVS-
>tr|A0A2Y9RTN0|A0A2Y9RTN0_TRIMA/23-327 [subseq from] general transcription factor IIH subunit 3 isoform X2 OS=Trichechus manatus latirostris OX=127582 GN=LOC101341514 PE=3 SV=1
---QEDELNLLVIIVDTNPIWWGKQALKGSQFTLSKCIDAVMVLGNSHLFMNRSNRLAVIASHIHESRFLYPGKNGRLGDFFGEAGNPPsEFNPSGSKDGKYELLTAANEVIAEEIKDLMTTSDIKGQHMETLLAGSLAKALCYIHRMNKEVKDNQEMKSRILVIKAAEDSALQYMNFMNVIFAAQKQNILIDACVLDSDSGLLQQACDITGGLYLKVPQMPSLLQYLLWVFLPDQDQRSQLILPPPIHVDYRAACFCHRNLIEIGYVCSVCLSIFCNFSPICTTCETAFKISLPPVLKAKKKKLKQS-
>tr|A0A2Y9RKN2|A0A2Y9RKN2_TRIMA/23-326 [subseq from] general transcription factor IIH subunit 3 isoform X1 OS=Trichechus manatus latirostris OX=127582 GN=LOC101341514 PE=3 SV=1
---QEDELNLLVIIVDTNPIWWGKQALKGSQFTLSKCIDAVMVLGNSHLFMNRSNRLAVIASHIHESRFLYPGKNGRLGDFFGEAGNPPsEFNPSGSKDGKYELLTAANEVIAEEIKDLMTTSDIKGQHMETLLAGSLAKALCYIHRMNKEVKDNQEMKSRILVIKAAEDSALQYMNFMNVIFAAQKQNILIDACVLDSDSGLLQQACDITGGLYLKVPQMPSLLQYLLWVFLPDQDQRSQLILPPPIHVDYRAACFCHRNLIEIGYVCSVCLSIFCNFSPICTTCETAFKISLPPVLKAKKKKLKS--
>tr|A0A7J8BY93|A0A7J8BY93_MOLMO/1-209 [subseq from] General transcription factor IIH subunit 3 OS=Molossus molossus OX=27622 GN=HJG59_006053 PE=3 SV=1
MVSDEDELNLLVIIVDTNPIWWGKQALKESQFTLSKCIDAVMVLGNSHLFMNRSNKLAVIASHIQESRFLYPGKNGRLGDFFGDPGNPAsEFNPSGSKDGKYELLTAANEVIVEEIKDLMTKSDIKGQHTEALLAGSLAKALCYIHRMNKEVKDNQEMKARILVIKAAEDSALQYMNFMNVIFAAQKQNILIDACVLDSDSGLLQQRLE----------------------------------------------------------------------------------------------------
>tr|A0A7J8BY93|A0A7J8BY93_MOLMO/230-333 [subseq from] General transcription factor IIH subunit 3 OS=Molossus molossus OX=27622 GN=HJG59_006053 PE=3 SV=1
-----------------------------------------------------------------------------------------------------------------------------------------------------------------------------------------------------------PQACDITGGLYLKVPQMPSLLQYLLWVFLPDQDQRSQLILPPPIHVDYRAACFCHRNLIEIGYVCSVCLSIFCNFSPICTTCETAFKISLPPVLKAKKKKLKVS-
>tr|A0A2I3N4A9|A0A2I3N4A9_PAPAN/2-301 [subseq from] General transcription factor IIH subunit 3 OS=Papio anubis OX=9555 GN=GTF2H3 PE=3 SV=1
-IFSEDELNLLVIVVDANPIWWGKQALKESQFTLSKCIDAVMVLGNSHLFMNRSNKLAVIASHIQESRFLYPGKNGRLGDFFGDPGNPPEFNPSGSKDGKYELLTSANEVIVEEIKDLMTKSDIKGQHTETLLAGSLAKALCCI-------LDNQEMKSRILVIKAAEDSALQYMNFMNVIFAAQKQNILIDACVLDSDSGLLQQACDITGGLYLKVPQMPSLLQYLLWVFLPDQDQRSQLILPPPVHVDYRAACFCHRNLIEIGYVCSVCLSIFCNFSPICTTCETAFKISLPPVLKAKKKKLKVSA
>tr|A0A1U7QK75|A0A1U7QK75_MESAU/1-308 [subseq from] general transcription factor IIH subunit 3 OS=Mesocricetus auratus OX=10036 GN=Gtf2h3 PE=3 SV=1
MAADEDELNLLVIVVDTNPIWWGKQALKGSQFTLSKCMDAVMVLANSHLFMHRSNQLAVIASHIQESRFLYPGKNGRLGDFFGDPGNPlPDCNPSGSKDGKYELLTAANDVIAEEIKDLMTKGDLKGQHTETLLAGSLAKALCYIHRMNKAVKDNQEMKSRILVIKAAEDSALQYMNFMNVIFAAQKQNILIDACVLDSDSGLLQQACDITGGLYLKVPQMPSLLQYLLWVFLPDQDQRSQLILPPPIHVDYRAACFCHRSLIEIGYVCSVCLSIFCNFSPICTTCETAFKISLPPVLKAKKKKQKVS-
>sp|Q561R7|TF2H3_RAT/1-308 [subseq from] General transcription factor IIH subunit 3 OS=Rattus norvegicus OX=10116 GN=Gtf2h3 PE=2 SV=1
MAADEDELNLLVIIVDTNPIWWGKQALKESQFTLSKCMDAVMVLANAHLFMNRSNQLAVIASHIQESRFLYPGKNGRLGDFFGDPGNAlPDCNPSGSKDGKYELLTAANEVIAEEIKDLMTKSDIKGQHTETLLAGSLAKALCYIHRASKAVKDNQEMKSRILVIKAAEDSALQYMNFMNVIFAAQKQNILIDACVLDSDSGLLQQACDITGGLYLKVPQMPSLLQYLLWVFLPDQDQRSQLILPPPIHVDYRAACFCHRSLIEIGYVCSVCLSIFCNFSPICTTCETAFKISLPPVLKAKKKKQKVS-
>tr|G1QN09|G1QN09_NOMLE/2-301 [subseq from] Uncharacterized protein OS=Nomascus leucogenys OX=61853 GN=GTF2H3 PE=3 SV=2
-IFSEDELNLLVIVVDANPIWWGKQALKESQFTLSKCIDAVMVLGNSHLFMNRSNKLAVIASHIQESRFLYPGKNGRLGDFFGDPGNPPEFNPSGSKDGKYELLTSANEVIVEEIKDLMTKGDIKGQHTETLLAGSLAKALCCI-------LDNQEMKSRILVIKAAEDSALQYMNFMNVIFAAQKQNILIDACVLDSDSGLLQQACDITGGLYLKVPQMPSLLQYLLWVFLPDQDQRSQLILPPPVHVDYRAACFCHRNLIEIGYVCSVCLSIFCNFSPICTTCETAFKISLPPVLKAKKKKLKVSA
>tr|A0A2K5LN27|A0A2K5LN27_CERAT/7-303 [subseq from] General transcription factor IIH subunit 3 OS=Cercocebus atys OX=9531 GN=GTF2H3 PE=3 SV=1
----KDELNLLVIVVDANPIWWGKQALKESQFTLSKCIDAVMVLGNSHLFMNRSNKLAVIASHIQESRFLYPGKNGRLGDFFGDPGNPPEFNPSGSKDGKYELLTSANEVIVEEIKDLMTKSDIKGQHTETLLAGSLAKALCCI-------LDNQEMKSRILVIKAAEDSALQYMNFMNVIFAAQKQNILIDACVLDSDSGLLQQACDITGGLYLKVPQMPSLLQYLLWVFLPDQDQRSQLILPPPVHVDYRAACFCHRNLIEIGYVCSVCLSIFCNFSPICTTCETAFKISLPPVLKAKKKKLKVSA
>tr|G3HX43|G3HX43_CRIGR/8-312 [subseq from] General transcription factor IIH subunit 3 OS=Cricetulus griseus OX=10029 GN=I79_015560 PE=3 SV=1
---AEDELNLLVIIVDTNPIWWGKQALKGSQFTLSKCMDAVMVLANSHLFMHRSNQLAVIASHIQESRFLYPGKNGRLGDFFGDPGNPfPDCNPSGSKDGKYELLTAANDVIAEEIKDLMTKSDIKGQHTETLLAGSLAKALCYIHRMNKAVKDNQEMKSRILVIKAAEDSALQYMNFMNVIFAAQKQNILIDACILDSDSGLLQQACDITGGLYLKVPQMPSLLQYLLWVFLPDQDQRSQLILPPPIHVDYRAACFCHRSLIEIGYVCSVCLSIFCNFSPICTTCETAFKISLPPVLKAKKKKQKVS-
>sp|Q8VD76|TF2H3_MOUSE/1-308 [subseq from] General transcription factor IIH subunit 3 OS=Mus musculus OX=10090 GN=Gtf2h3 PE=1 SV=1
MAADEDELNLLVIIVDTNPIWWGKQALKESQFTLSKCMDAVMVLANSHLFMNRSNQLAVIASHIQESRLLYPGKNGGLGDFFGDPGNAlPDCNPSGSKDGKYELLTVANEVIAEEIKDLMTKSDIKGQHTETLLAGSLAKALCYIHRVNKAVKDNQEMKSRILVIKAAEDSALQYMNFMNVIFAAQKQNILIDACVLDSDSGLLQQACDITGGLYLKVPQMPSLLQYLLWVFLPDQDQRSQLILPPPIHVDYRAACFCHRSLIEIGYVCSVCLSIFCNFSPICTTCETAFKISLPPVLKAKKKKQKVS-
>tr|A0A6P5PYF4|A0A6P5PYF4_MUSCR/1-308 [subseq from] general transcription factor IIH subunit 3 OS=Mus caroli OX=10089 GN=Gtf2h3 PE=3 SV=1
MAADEDELNLLVIIVDTNPIWWGKQALKESQFTLSKCMDAVMVLANSHLFMNRSNQLAVIASHIQESRFLYPGKNGRLGDFFGDTGSAlPDCNPSGSKDGKYELLTAANEVIAEEIKDLMTKSDIKGQHTETLLAGSLAKALCYIHRVNKAVKDNQEMKSRILVIKAAEDSTLQYMNFMNVIFAAQKQNILIDACVLDSDSGLLQQACDITGGLYLKVPQMPSLLQYLLWVFLPDQDQRSQLILPPPIHVDYRAACFCHRSLIEIGYVCSVCLSIFCNFSPICTTCETAFKISLPPVLKAKKKKQKVS-
>tr|Q3UZB8|Q3UZB8_MOUSE/1-308 [subseq from] Uncharacterized protein OS=Mus musculus OX=10090 GN=Gtf2h3 PE=2 SV=1
MAADEDELNLLVIIVDTNPIWWGKQALKESQFTLSKCMDAVMVLANSHLFMNRSNQLAVIASHIQESRLLYPGKNGGLGDFFGDPGNAlPDCNPSGSKDGKYELLTVANEVIAEEIKDLMTKSDIKGQHTETLLAGSLAKALCYIHRVNKAVKDNQEMKSRILVIKAAEDSALQYMNFMNVIFAAQKQNILIDACVLDSDSGLLQQACDITGGLYLKVPQMPSLLQYLLWVFLPDQDQRSQLILPPPIHVDYRAACFCHRSLIEIGYVCSVCLSIFCNFSPICTTCETAFKISLPPVLKAKKKKQKVS-
>tr|K9K2R9|K9K2R9_HORSE/1-302 [subseq from] General transcription factor IIH subunit-like protein OS=Equus caballus OX=9796 PE=2 SV=1
MVSDEDELNLLVIIVDTNPIWWGKQALKESQ-------DAVMVLGNSHLFMNRCNKLAVIASHIQESRFLYPGKHGRLGDFFGDPGNAPsEFNPSGSKDGKYELLTAANEVIVEEIKDLMTKSDIKGQHTETLLAGSLAKALCYIHRMNKEVKDNQEMKSRILVIKAAEDTALQYMNFMNVIFAAQKQNILIDACVLDSDSGLLQQACDITGGLYLKVPQMPSLLQYLLWVFLPDQDQRSQLILPPPIHVDYRAACFCHRNLIEIGYVCSVCLSIFCNFSPICTTCETAFKISLPPVLKAKKKKLKVSA
>tr|A0A2K5ELZ1|A0A2K5ELZ1_AOTNA/1-302 [subseq from] General transcription factor IIH subunit 3 OS=Aotus nancymaae OX=37293 GN=GTF2H3 PE=3 SV=1
MGSDEDELNLLVIVVDANPIWWGKQALKESQFTLSKCMDAVMVLGNSHLFMNRSNKLAVIASHIQESRFLYPGKNGRLGDFFGDPGNPPsEFNPSGSKDGKYELLTSANEVIAEEIKDLMTRSDIKGQHTETLLAGSLAKALCCI-------LNNQEMKSRILVIKAAEDSALQYMNFMNVIFAAQKQNILIDACVLDSDSGLLQQACDITGGLYLKVPQMPSLLQYLLWVFLPDQDQRSQLILPPPVHVDYRAACFCHRNLIEIGYVCSVCLSIFCNFSPICTTCETAFKISLPPVLKAKKKKLKVSA
>tr|A0A287BC01|A0A287BC01_PIG/1-301 [subseq from] General transcription factor IIH subunit 3 OS=Sus scrofa OX=9823 GN=GTF2H3 PE=3 SV=2
MVSDEDELNLLVIIVDTNPIWWGKQALKESQFTLSKCIDAVMVLGNSHLFMNRSNKLAVIASHIQESRFLYPGKNGRLGDFFGDPGNPSsEFNPSGSKDGKYELLTAANDVIAEEIKDLMTKSDIEGQHTETLLAGSLAKALCYIHRMNKEVKDNQEMKSRILVIKAAEDSALQYMNFMNVIFAAQKQNILIDACVLDSDSGLLQQACDITGGLYLKVPQMPSLLQYLL-------DQRSQLILPPPIHVDYRAACFCHRNLIEIGYVCSVCLSIFCNFSPICTTCETAFKISLPPVLKAKKKKLKMS-
>tr|A0A6P5J4N1|A0A6P5J4N1_PHACI/1-308 [subseq from] general transcription factor IIH subunit 3 isoform X1 OS=Phascolarctos cinereus OX=38626 GN=GTF2H3 PE=3 SV=1
MISEDDELNLLVIIVDTNPIWWGKQALKESQFTLSKCLDAVMVMGNSHLFMNRSNKLAVIASHIQESRFLYPGKNWKFGDLFGDPGNSsAEYNPSGSKDGKYELLTAANEAITEEIKDLMTKSDMEGQRTETLLAGSLAKALCYIHRMSKEVKDNQEMKSRILVIKAAEDSALQYMNFMNVIFAAQKQNIVIDACVLDTDSGLLQQACDITGGIYLKVPQMPSLLQYLLWVFLPDQDQRSQLNLPPPVHVDYRAACFCHRNLIEIGYVCSVCLSIFCNFSPICTTCETAFKISLPPVLKAKKKKLKAS-
>tr|A0A1S2ZXM5|A0A1S2ZXM5_ERIEU/1-309 [subseq from] general transcription factor IIH subunit 3-like isoform X1 OS=Erinaceus europaeus OX=9365 GN=LOC103116283 PE=3 SV=1
MVSDEDELNLLVIIVDTNPIWWGKQALKESQFTLSKCIDAVVVLGNSHLFMNHSSKLAVIASHIQESRFLYPGKNGWLGDFFGDPGNAlSEFNPSGSKDGKYELLTAANEVIVEEIKDLMAKSDIKGQHTETLLAGSLAKVLCYIHRMNKEVKDNQEMKSRILVIKAAEDSALQYMNFMNVIFAAQKQNIMIDACVLNTDSGLLQQACDITGGLYLKVPLMPSLLQFLLWVFLPDQDQRSQLILPPTIHVDYQAACFYHRNLIEIGYVCSVCLSIFCSFSPICITCETAFKISLPPVLKAKKKKLKVSA
>tr|A0A2K5RNT4|A0A2K5RNT4_CEBIM/1-287 [subseq from] General transcription factor IIH subunit 3 OS=Cebus imitator OX=2715852 GN=GTF2H3 PE=3 SV=1
MGSDEDELNLLVIVVDANPIWWGKQALKESQFTLSKCMDAVMVLGNSHLFMNRSNKLAVIASHIQESRFLYPGKNGRLGDFFGDPGNPpPEFNPSGSKDGKYELLTSANEVIAEEIKDLMTKSDIKGQHTETLLAGSLAKALCYIHRMNKEIKDNQEMKSRILVIKAAEDSALQYMNFMNVIFAAQKQNILIDACVLDSDSGLLQQACDITGGLYLKVPQMPSLLQYLLWVFLPDQDQRSQLILPPPVHVDYRAACFCHRNLIEIGYVCSVCLSIFCNFSPICTTCE----------------------
>tr|A0A3Q1M5S1|A0A3Q1M5S1_BOVIN/1-302 [subseq from] General transcription factor IIH subunit 3 OS=Bos taurus OX=9913 GN=GTF2H3 PE=3 SV=1
MVSDEDELNLLVIIVDTNPIWWGKQALKESQFTLSKCIDAVMVLGNSHLFMNRSNKLAVIASHIQESRFLYPGKNGRLGDFFGDPGNPSsEFTPSGSKDGKYELLTAANEVIAEEIKDLMTKSDIEGQHTETLLAGSLAKALCCI------LGDNQEMKSRILVIKAAEDSALQYMNFMNVIFAAQKQNILIDACVLDSDSGLLQQACDITGGLYLKVPQMPSLLQYLLWVFLPDQDQRSQLILPPPVHVDYRAACFCHRNLIEIGYVCSVCLSIFCNFSPICTTCETAFKISLPPVLKAKKKKLKMS-
>tr|F6TXR1|F6TXR1_MONDO/1-303 [subseq from] General transcription factor IIH subunit 3 OS=Monodelphis domestica OX=13616 GN=GTF2H3 PE=3 SV=2
-----DELNLLVIIVDTNPIWWGKQALKESQFTLSKCIDAVMVMGNSHLFMNRSNKLAVIASHIQESRFLYPGKNWKFGDIFGDPGNSaTEYNPSGSKDGKYELLTAANEAITEEIKDLMTKSDMEGQHTETLLAGSLAKALCYIHRMSKEVKDNQEMKSRILVIKAAEDSALQYMNFMNVIFAAQKQNIVIDACVLDADSGLLQQACDITGGIYLKVPQMPSLLQYLLWVFLPDQDQRSQLNLPPPIHVDYRAACFCHRNLIEIGYVCSVCLSIFCNFSPICTTCETAFKISLPPVLKAKKKKLKAS-
>tr|A0A4X2JRW5|A0A4X2JRW5_VOMUR/1-308 [subseq from] General transcription factor IIH subunit 3 OS=Vombatus ursinus OX=29139 GN=GTF2H3 PE=3 SV=1
MISEDDELNLLVIIVDTNPIWWGKQALKESQFTLSKCLDAVMVMGNSHLFMNRSNKLAVIASHIQESRFLYPGKNWKFGDLFGDPGNSsAEYNPSGSKDGKYELLTAANEAITEEIKDLMTKSGMEGQRTETLLAGSLAKALCYIHRMSKEVKDNQEMKSRILVIKAAEDSALQYMNFMNVIFAAQKQNIVIDACVLDTDSGLLQQACDITGGVYLKVPQMPSLLQYLLWVFLPDQDQRSQLNLPPPIHVDYRAACFCHRNLIEIGYVCSVCLSIFCNFSPICTTCETAFKISLPPVLKAKKKKLKAS-
>tr|G3WTI0|G3WTI0_SARHA/1-308 [subseq from] General transcription factor IIH subunit 3 OS=Sarcophilus harrisii OX=9305 GN=GTF2H3 PE=3 SV=2
MISEDDELNLLVIIVDTNPIWWGKQALKESQFTLSKCIDAVMVMGNSHLFMNRSNKLAVIASHIQESRFLYPGKNWKFGDFFGDPGcSSADYNPSGSKDGKYELLTAANEVITEEIKDLMTKSDMEGQRTETLLAGSLAKALCYIHRMGKEVKDNQEMKSRILVIKAAEDSALQYMNFMNVIFAAQKQNIVIDACVLDTDSGLLQQACDITGGIYLKVPQMLSLLQYLLWVFLPDQDQRSQLNLPPPIHVDYRAACFCHRNLIEIGYVCSVCLSIFCNFSPICTTCETAFKISLPPVLKAKKKKLKAS-
>tr|F6XW73|F6XW73_HORSE/4-302 [subseq from] General transcription factor IIH subunit 3 OS=Equus caballus OX=9796 GN=GTF2H3 PE=3 SV=2
---SEDELNLLVIIVDTNPIWWGKQALKESQFTLSKCIDAVMVLGNSHLFMNRCNKLAVIASHIQESRFLYPGKHGRLGDFFGDPGNAPsEFNPSGSKDGKYELLTAANEVIVEEIKDLMTKSDIKGQHTETLLAGSLAKALCCI-------LDNQEMKSRILVIKAAEDTALQYMNFMNVIFAAQKQNILIDACVLDSDSGLLQQACDITGGLYLKVPQMPSLLQYLLWVFLPDQDQRSQLILPPPIHVDYRAACFCHRNLIEIGYVCSVCLSIFCNFSPICTTCETAFKISLPPVLKAKKKKLKVSA
>tr|A0A667HGF6|A0A667HGF6_LYNCA/1-287 [subseq from] General transcription factor IIH subunit 3 OS=Lynx canadensis OX=61383 GN=GTF2H3 PE=3 SV=1
MVSDEDELNLLVIIVDTNPIWWGKQGLKESQFTLSKCIDAVMVLGNSHLFMNRSNKLAVIASHIQESRFLYPGKNGRLGDFFGDPGNPPsEFSPSGSKDGKYELFTAANEVIAEEIKDLMTKSDIKGQHTETLLAGSLAKALCYIHRMNKEVKDNQEMKSRILVIKAAEDSALQYMNFMNVIFAAQKQNILIDACVLDSDSGLLQQACDITGGLYLKVPQMPSLLQYLLWVFLPDQDQRSQLILPPPIHVDYRAACFCHRNLIEIGYVCSVCLSIFCNFSPICTTCE----------------------
>tr|F7CNW3|F7CNW3_ORNAN/1-310 [subseq from] General transcription factor IIH subunit 3 OS=Ornithorhynchus anatinus OX=9258 GN=GTF2H3 PE=3 SV=3
MSSDDEELNLLVIVVDTNPIWWGKQALRESqQFTLSKCIDAVMVMGNSHLLMNRTNKLAVIASHIQESRFLYPGKNWKLGEFSGDAcSSPTEYNPSGSKDGKYELLTTANEVITEEIKDLMTKSDMKGQHTETLLAGSLAKALCYIHRMNKEVKDSQEMRSRILVIKASEDSALQYMNFMNVIFAAQKQNILIDACVLDSDSGLLQQACDITGGIYLKVPQMPSLLQYLLWVFLPDQDQRSQLILPPPIHVDYRAACFCHRNLIEIGYVCSVCLSIFCNFSPICTTCETAFKISLPPVMKTKKKKLKATA
>tr|G9K3L5|G9K3L5_MUSPF/1-286 [subseq from] Proteinral transcription factor IIH, polypeptide 3, 34kDa (Fragment) OS=Mustela putorius furo OX=9669 PE=2 SV=1
MVSDEDELNLLVIVVDTNPIWWGKQALKESQFTLSKCIDAVMVLGNSHLFMNRSNKLAVIASHIQESRFLYPGKNGRLGDFFGDPGNPSsEFSPSGSKDGKYELFTAANEVIAEEIKDLMTKSDIKGQHTETLLAGSLAKALCYIHRMNKEVKDNQEMKSRILVIKAAEDSALQYMNFMNVIFAAQKQNILIDACVLDSDSGLLQQACDITGGLYLKVPQMPSLLQYLLWVFLPDQDQRSQLILPPPVHVDYRAACFCHRNLIEIGYVCSVCLSIFCNFSPICTTC-----------------------
>tr|G3TXM1|G3TXM1_LOXAF/4-315 [subseq from] General transcription factor IIH subunit 3 OS=Loxodonta africana OX=9785 GN=GTF2H3 PE=3 SV=1
---SEDELNLLVIIVDTNPIWWGKQALKESQFTLSKCIDAVMVLGNSHLFMNRSNKLAVIASHIHESRFLYPGKNGRLGDFFGEASNPPsEFNPSGSKDGKYELLTAANEVIAEEIKDLMTKSDIKGQHMETLLAGSLAKALCCILSLiilavSSVIkKDNQEMKSRILVIKAAEDSALQYMNFMNVIFAAQKQSILIDACVLDSDSGLLQQACDITGGLYLKVPQMPSLLQYLLWVFLPDQDQRSQLILPPPIHVDYRAACFCHRNLIEIGYVCSVCLSIFCNFSPICTTCETAFKISLPPVLKAKKKKLKVSA
>tr|A0A7N5JXM5|A0A7N5JXM5_AILME/1-287 [subseq from] General transcription factor IIH subunit 3 OS=Ailuropoda melanoleuca OX=9646 GN=GTF2H3 PE=3 SV=1
MVSDEDELNLLVIVVDTNPIWWGKQALKESQFTLSKCIDAVMVLGNSHLFMNRSNKLAVIASHIQESRFLYPGKNGRLGDFFGDPGNPSsEFSPSGSKDGKYELFTAANEIIAEEIKDLMTKSEIKGQHTETLLAGSLAKALCYIHRMNKEVKDNQEMKSRILVIKAAEDSALQYMNLMNVIFAAQKQNILIDACVLDSDSGLLQQACDITGGLYLKVPQMPSLLQYLLWVFLPDQDQRSQLILPPPIHVDYRAACFCHRNLIEIGYVCSVCLSIFCNFSPICTTCE----------------------
>tr|A0A3P4RRP6|A0A3P4RRP6_GULGU/1-283 [subseq from] Uncharacterized protein (Fragment) OS=Gulo gulo OX=48420 GN=BN2614_LOCUS5 PE=3 SV=1
----EDELNLLVIVVDTNPIWWGKQALKESQFTLSKCIDAVMVLGNSHLFMNRSNKLAVIASHIQESRFLYPGKNGRLGDFFGDPSNPSsEFSPSGSKDGKYELFTAANEVIAEEIKDLMTKSDIKGQHTETLLAGSLAKALCYIHRMNKEVKDNQEMKSRILVIKAAEDSALQYMNFMNVIFAAQKQNILIDACVLDSDSGLLQQACDITGGLYLKVPQMPSLLQYLLWVFLPDQDQRSQLILPPPVHVDYRAACFCHRNLIEIGYVCSVCLSIFCNFSPICTTCE----------------------
>tr|A0A7N5JY54|A0A7N5JY54_AILME/10-295 [subseq from] General transcription factor IIH subunit 3 OS=Ailuropoda melanoleuca OX=9646 GN=GTF2H3 PE=3 SV=1
-IFSEDELNLLVIVVDTNPIWWGKQALKESQFTLSKCIDAVMVLGNSHLFMNRSNKLAVIASHIQESRFLYPGKNGRLGDFFGDPGNPSsEFSPSGSKDGKYELFTAANEIIAEEIKDLMTKSEIKGQHTETLLAGSLAKALCYIHRMNKEVKDNQEMKSRILVIKAAEDSALQYMNLMNVIFAAQKQNILIDACVLDSDSGLLQQACDITGGLYLKVPQMPSLLQYLLWVFLPDQDQRSQLILPPPIHVDYRAACFCHRNLIEIGYVCSVCLSIFCNFSPICTTCE----------------------
>tr|A0A2K6P1E0|A0A2K6P1E0_RHIRO/7-307 [subseq from] Uncharacterized protein OS=Rhinopithecus roxellana OX=61622 GN=GTF2H3 PE=3 SV=1
----KDELNLLVIVVDANPIWWGKQALKESQFTLSKCIDAVMVLGNSHLFMNRSNKLAVIASHIQESRFLYPGKNGRLGDFFGDPGNPPEFNPSGSKDGKYELLTSANEVIVEEIKDLMTKSDIKGQHTETLLAGSLAKALCY----------NQEMKSRILVIKAAEDSALQYMNFMNVIFAAQKQNILIDACVLDSDSGLLQQACDITGGLYLKVPQMPSLLQYLLWVFLADQDQRSQLILPPPVHVDYRAACFCHRNLIEIGYVCSVCLSIFLFFlcwgagkHPICTTCETAFKISLPPVLKAKKKKLKVSA
>tr|A0A6J3F1S9|A0A6J3F1S9_SAPAP/2-279 [subseq from] general transcription factor IIH subunit 3 isoform X2 OS=Sapajus apella OX=9515 GN=GTF2H3 PE=3 SV=1
-------------------------------FTLSKCMDAVMVLGNSHLFMNRSNKLAVIASHIQESRFLYPGKNGRLGDFFGDPGNPpPEFNPSGSKDGKYELLTSANEVIAEEIKDLMTKSDIKGQHTETLLAGSLAKALCYIHRMNKEIKDNQEMKSRILVIKAAEDSALQYMNFMNVIFAAQKQNILIDACVLDSDSGLLQQACDITGGLYLKVPQMPSLLQYLLWVFLPDQDQRSQLILPPPVHVDYRAACFCHRNLIEIGYVCSVCLSIFCNFSPICTTCETAFKISLPPVLKAKKKKPKVSA
>tr|A0A6G1A8J3|A0A6G1A8J3_CROCR/2-306 [subseq from] TF2H3 factor (Fragment) OS=Crocuta crocuta OX=9678 GN=Gtf2h3 PE=3 SV=1
-IFSEDELNLLVIIVDTNPIWWGKQALKESQFTLSKCIDAVMVLGNSHLFMNRSNKLAVIASHIQESRFLYPGKNGRLGDFFGDPGNPPsEFSPSGSKDGKYELFTAANEVIAEEIKDLMTKSDIKGQHTETLLAGSLAKALCCILQRVSSVH---SRAYDFQVIKAAEDSALQYMNFMNVIFAAQKQNILIDACVLDSDSGLLQQACDITGGLYLKVPQKPSLLQYLLWVFLPDQDQRSQLTLPPPIHVDYRAACFCHRNLIEIGYVCSVCLSIFCNFSPICTTCETAFKISLPPVLKAKKKKLKASA
>tr|A0A2K5WKY2|A0A2K5WKY2_MACFA/1-279 [subseq from] General transcription factor IIH subunit 3 OS=Macaca fascicularis OX=9541 GN=GTF2H3 PE=3 SV=2
MVSDEDELNLLVIVVDANPIWWGKQALKESQFTLSKCIDAVMVLGNSHLFMNRSNKLAVIASHIQESRFLYPGKNGRLGDFFGDPGNPPEFNPSGSKDGKYELLTSANEVIVEEIKDLMTKSDIKGQHTETLLAGSLAKALCCI-------LDNQEMKSRILVIKAAEDSALQYMNFMNVIFAAQKQNILIDACVLDSDSGLLQQACDITGGLYLKVPQMPSLLQYLLWVFLPDQDQRSQLILPPPVHVDYRAACFCHRNLIEIGYVCSVCLSIFCNFSPICTTCD----------------------
>tr|A0A1S3FRU3|A0A1S3FRU3_DIPOR/1-285 [subseq from] general transcription factor IIH subunit 3 isoform X2 OS=Dipodomys ordii OX=10020 GN=Gtf2h3 PE=3 SV=1
MVSEEEELNLLVIIVDTNPIWWGKQALKESQFTLSKCIDAVMVLGNSHLFMSRSNKLAVIASHFEESRFLYPGKHGRLGDFFGDAGNPlPDCNPSGSKDGKYELLTAANEVIVEEIKDLMTKSDIKGQHTETLLAGSLAKALCYIHRMNKEVKDNQEMKSRILVIKAAEDSALQYMNFMNVIFAAQKQSILIDACVLDSDSGLLQQACDITGGLYLKVPQMPSLLQYLLWVFLPDQDQRSQLILPPPIHVDYRAACFCHRNLIEIGYVCSVCLSIFCNFSPICTT------------------------
>tr|A0A287AH26|A0A287AH26_PIG/35-320 [subseq from] General transcription factor IIH subunit 3 OS=Sus scrofa OX=9823 GN=GTF2H3 PE=3 SV=1
----------------------RKSYLSMLLFTLSKCIDAVMVLGNSHLFMNRSNKLAVIASHIQESRFLYPGKNGRLGDFFGDPGNPSsEFNPSGSKDGKYELLTAANDVIAEEIKDLMTKSDIEGQHTETLLAGSLAKALCYIHRMNKEVKDNQEMKSRILVIKAAEDSALQYMNFMNVIFAAQKQNILIDACVLDSDSGLLQQACDITGGLYLKVPQMPSLLQYLLWVFLPDQDQRSQLILPPPIHVDYRAACFCHRNLIEIGYVCSVCLSIFCNFSPICTTCETAFKISLPPVLKAKKKKLKMS-
>tr|A0A673VCY4|A0A673VCY4_SURSU/1-290 [subseq from] General transcription factor IIH subunit 3 OS=Suricata suricatta OX=37032 GN=GTF2H3 PE=3 SV=1
MVSDEDELNLLVIIVDTNPIWWGKQALKESQFTLSKCIDAVMVLGNSHLFMNRANKLAVIASHIQESRFLYPGKNGRLGDFLGDPGNPPsEFSPSGSKDGKYELFTAANEVIAEEIKDLMTKSDIKGQHTETLLAGSLAKALCYIHRMNKEVKDNQEMKSRILVIKAAEDSALQYMNFMNVIFAAQK------------------QACDITGGLYLKVPQMPSLLQYLLWVFLPDQDQRSQLILPPPVHVDYRAACFCHRNLIEIGYVCSVCLSIFCNFSPICTTCETAFKISLPPVLKAKKKKLKAS-
>tr|A0A4D9ERS7|A0A4D9ERS7_9SAUR/2-306 [subseq from] Arf-GAP with coiled-coil, ANK repeat and PH domain-containing protein 3 OS=Platysternon megacephalum OX=55544 GN=DR999_PMT02542 PE=3 SV=1
--SADDELNLLVIIVDTNPIWWGKKALGESEFTLSKCLDAVMVMGNSHLFMNRSNKLAVIASHTQESRFLYPGKHWAFADLFGDGGSFVESNCSGSKDGKYELLTAINEIITEEIKDLMTKTDMKGQQTETLLAGSLAKALCYIHRMNKEVKASQEIKSRILVIKAAEDSALQYMNFMNVIFAAQKQNILIDACVLDSDSGLLQQACDITGGIYLKVPRMPSLLQYLLWVFLPDQEQRSQLILPPPIHVDYRAACFCHRNLIEIGYVCSVCLSIFCNFSPICSTCETAFKISLPPVMKAKKKKLKLA-
>tr|A0A4X1UM56|A0A4X1UM56_PIG/35-320 [subseq from] Uncharacterized protein OS=Sus scrofa OX=9823 GN=GTF2H3 PE=3 SV=1
----------------------RKSYLSMLLFTLSKCIDAVMVLGNSHLFMNRSNKLAVIASHIQESRFLYPGKNGRLGDFFGDPGNPSsEFNPSGSKDGKYELLTAANDVIAEEIKDLMTKSDIEGQHTETLLAGSLAKALCYIHRMNKEVKDNQEMKSRILVIKAAEDSALQYMNFMNVIFAAQKQNILIDACVLDSDSGLLQQACDITGGLYLKVPQMPSLLQYLLWVFLPDQDQRSQLILPPPIHVDYRAACFCHRNLIEIGYVCSVCLSIFCNFSPICTTCETAFKISLLPVLKAKKKKLKMS-
>tr|D2GW02|D2GW02_AILME/1-278 [subseq from] Uncharacterized protein (Fragment) OS=Ailuropoda melanoleuca OX=9646 GN=PANDA_000941 PE=3 SV=1
------------------------------QFTLSKCIDAVMVLGNSHLFMNRSNKLAVIASHIQESRFLYPGKNGRLGDFFGDPGNPSsEFSPSGSKDGKYELFTAANEIIAEEIKDLMTKSEIKGQHTETLLAGSLAKALCYIHRMNKEVKDNQEMKSRILVIKAAEDSALQYMNLMNVIFAAQKQNILIDACVLDSDSGLLQQACDITGGLYLKVPQMPSLLQYLLWVFLPDQDQRSQLILPPPIHVDYRAACFCHRNLIEIGYVCSVCLSIFCNFSPICTTCETAFKISLPPVLKAKKKKLKVS-
>tr|A0A2K5ELT4|A0A2K5ELT4_AOTNA/1-275 [subseq from] General transcription factor IIH subunit 3 OS=Aotus nancymaae OX=37293 GN=GTF2H3 PE=3 SV=1
MGSDEDELNLLVIVVDANPIWWGKQALKESQFTLSKCMDAVMVLGNSHLFMNRSNKLAVIASHIQESRFLYPGKNGRLGDFFGDPGNPPsEFNPSGSKDGKYELLTSANEVIAEEIKDLMTRSDIKGQHTETLLAGSLAKALCYIHRMNKEIKDNQEMKSRILVIKAAEDSALQYMNFMNVIFAAQKQNILIDACVLDSDSGLLQQACDITGGLYLKVPQMPSLLQYLLWVFLPDQDQRSQLILPPPVHVDYRAACFCHRNLIEIGYVCSVCLSS----------------------------------
>sp|Q13889-2|TF2H3_HUMAN/1-267 [subseq from] Isoform 2 of General transcription factor IIH subunit 3 OS=Homo sapiens OX=9606 GN=GTF2H3
-----------------------------------------MVLGNSHLFMNRSNKLAVIASHIQESRFLYPGKNGRLGDFFGDPGNPPEFNPSGSKDGKYELLTSANEVIVEEIKDLMTKSDIKGQHTETLLAGSLAKALCYIHRMNKEVKDNQEMKSRILVIKAAEDSALQYMNFMNVIFAAQKQNILIDACVLDSDSGLLQQACDITGGLYLKVPQMPSLLQYLLWVFLPDQDQRSQLILPPPVHVDYRAACFCHRNLIEIGYVCSVCLSIFCNFSPICTTCETAFKISLPPVLKAKKKKLKVSA
>tr|A0A674JXU9|A0A674JXU9_TERCA/2-306 [subseq from] General transcription factor IIH subunit 3 OS=Terrapene carolina triunguis OX=2587831 GN=GTF2H3 PE=3 SV=1
--SADDELNLLVIIVDTNPIWWGKKVLGESEFTLSKCLDAVMVMGNSHLFMNRSNKLAVIASHTQESRFLYPGKHWAFADLFGDGGSFVESNCSGSKDGKYELLTAINEIITEEIKDLMTKTDMKGQQTETLLAGSLAKALCYIHRMNKEVKASQEIKSRILVIKAAEDSALQYMNFMNVIFAAQKQNILIDACVLDSDSGLLQQACDITGGIYLKVPRIPSLLQYLLWVFLPDQEQRSQLILPPPIHVDYRAACFCHRNLIEIGYVCSVCLSIFCNFSPICSTCETAFKISLPPVMKAKKKKLKLA-
>tr|K7GHC2|K7GHC2_PELSI/27-329 [subseq from] Uncharacterized protein OS=Pelodiscus sinensis OX=13735 GN=GTF2H3 PE=3 SV=1
----DDELNLLVVIVDTNPIWWGKKALGQSEFTLSKCLDAVMVMGNSHLFMNRNNKLAVIASHTQESRFLYPGKHWAFADLFGDGGSFVESVCSGSKDGKYELLTAGNEVITEEIKDLMTKTDMKGQQTETLLAGSLAKALCYIHRMNKEVKANQEIKSRILIIKASEDSALQYMNFMNVIFAAQKQNILIDACVLDSDSGLLQQACDITGGIYLKVPQMPSLLQYLLWVFLPDQDQRSQLILPPPIHVDYRAACFCHRNLIEIGYVCSVCLSIFCNFSPICSTCETAFKISLPPVMKAKKKKLKLA-
>tr|A0A1D5R8N6|A0A1D5R8N6_MACMU/2-290 [subseq from] Uncharacterized protein OS=Macaca mulatta OX=9544 GN=GTF2H3 PE=3 SV=2
-IFSEDELNLLVIVVDANPIWWGKQALKESQFTLSKCIDAVMVLGNSHLFMNRSNKLAVIASHIQESRFLYPGKNGRLGDFFGDPGNPPEFNPSGSKDGKYELLTSANEVIVEEIKDLMTKSDIKGQHTETLLAGSLAKALCCI-------LDNQEMKSRILVIKAAEDSALQYMNFMNVIFAAQKQNILIDACVLDSDSGLLQQACDITGGLYLKVPQMPSLLQYLLWVFLPDQDQRSQLILPPPVHVDYRAACFCHRNLIEIGYVCSVCLS-----------SKTAFKISLPPVLKAKKKKLKVSA
>tr|A0A833YRN8|A0A833YRN8_9CHIR/17-296 [subseq from] General transcription factor IIH subunit 3 OS=Phyllostomus discolor OX=89673 GN=HJG60_006003 PE=4 SV=1
-----------------------------QQFTLSKCMDAVMVLGNSHLFMNRSNKLAVIASHIQESRFLYPGKNGSLGDFFGDPGKtPAELTPSGSKDGKYELLTAANEVIVEEIKDLMTKSDIKGQHTETLLAGSLAKALCYIHRMNKEVKDNQEMKSRILVVKAAEDSALQYMNFMNVIFAAQKQNILIDACVLDSDSGLLQQACDITGGVYLKVPQMPSLLQYLLWVFLPDQDQRPQLTLPPPVHVDYRAACFCHRNLIEIGYVCSVCLSIFCNFSPICTTCETAFKISLPPVLKAKKKKLKVSA
>tr|A0A2J8XJ20|A0A2J8XJ20_PONAB/1-267 [subseq from] GTF2H3 isoform 3 OS=Pongo abelii OX=9601 GN=CR201_G0000780 PE=3 SV=1
-----------------------------------------MVLGNSHLFMNRSNKLAVIASHIQESRFLYPGKNGRLGDFFGDPGNPPEFNPSGSKDGKYELLTSANEVIVEEIKDLMTKSDIKGQHTETLLAGSLAKALCYIHRMNKEIKDNQEMKSRILVIKAAEDSALQYMNFMNVIFAAQKQNILIDACVLDSDSGLLQQACDITGGLYLKVPQMPSLLQYLLWVFLPDQDQRSQLTLPPPVHVDYRAACFCHRNLIEIGYVCSVCLSIFCNFSPICTTCETAFKISLPPVLKAKKKKLKVSA
>tr|A0A6J3F213|A0A6J3F213_SAPAP/1-272 [subseq from] general transcription factor IIH subunit 3 isoform X5 OS=Sapajus apella OX=9515 GN=GTF2H3 PE=3 SV=1
-------------------------------------MDAVMVLGNSHLFMNRSNKLAVIASHIQESRFLYPGKNGRLGDFFGDPGNPpPEFNPSGSKDGKYELLTSANEVIAEEIKDLMTKSDIKGQHTETLLAGSLAKALCYIHRMNKEIKDNQEMKSRILVIKAAEDSALQYMNFMNVIFAAQKQNILIDACVLDSDSGLLQQACDITGGLYLKVPQMPSLLQYLLWVFLPDQDQRSQLILPPPVHVDYRAACFCHRNLIEIGYVCSVCLSIFCNFSPICTTCETAFKISLPPVLKAKKKKPKVSA
>tr|A0A671G5H2|A0A671G5H2_RHIFE/1-205 [subseq from] General transcription factor IIH subunit 3 OS=Rhinolophus ferrumequinum OX=59479 GN=GTF2H3 PE=3 SV=1
MVSDEDELNLLVIIVDTNPIWWGKQALKQSQFTLSKCIDAVMVLGNSHLFMNRSNKLAVIASHIQESRFLYPGKNGRLGDLFGDPGNPSEFNPSGSKDGKYELLTAANEVIVEEIKDLMTKSDIKGQHTETLLAGSLAKALCYIHRMNKEVKDNQEMKSRILVIKAAEDSALQYMNFMNVIFAAQKQNILIDACVLDSDSGLLQQ-------------------------------------------------------------------------------------------------------
>tr|A0A671G5H2|A0A671G5H2_RHIFE/206-285 [subseq from] General transcription factor IIH subunit 3 OS=Rhinolophus ferrumequinum OX=59479 GN=GTF2H3 PE=3 SV=1
------------------------------------------------------------------------------------------------------------------------------------------------------------------------------------------------------------------------------------WVFLPDQDQRSQLILPPPIHVDYRAACFCHRNLIEIGYVCSVCLSIFCNFSPICTTCETAFKISLPPVLKAKKKKLKVSA
>tr|A0A667I886|A0A667I886_LYNCA/1-275 [subseq from] General transcription factor IIH subunit 3 OS=Lynx canadensis OX=61383 GN=GTF2H3 PE=3 SV=1
MVSDEDELNLLVIIVDTNPIWWGKQGLKESQFTLSKCIDAVMVLGNSHLFMNRSNKLAVIASHIQESRFLYPGKNGRLGDFFGDPGNPPsEFSPSGSKDGKYELFTAANEVIAEEIKDLMTKSDIKGQHTETLLAGSLAKALCYIHRMNKEVKDNQEMKSRILVIKAAEDSALQYMNFMNVIFAAQKQNILIDACVLDSDSGLLQQACDITGGLYLKVPQMPSLLQYLLWVFLPDQDQRSQLILPPPIHVDYRAACFCHRNLIEIGYVCSVCLSS----------------------------------
>tr|A0A6B0R525|A0A6B0R525_9CETA/1-277 [subseq from] DUF1619 domain-containing protein OS=Bos mutus OX=72004 GN=E5288_WYG020832 PE=3 SV=1
MVSDEDELNLLVIIVDTNPIWWGKQALKESQFTLSKCIDAVMVLGNSHLFMNRSNKLAVIASHIQESRFLYPGKNGRLGDFFGDPGNPSsEFTPSGSKDGKYELLTAANEVIAEEIKDLMTKSDIEGQHTETLLAGSLAKALCYIHRMNKEVKDNQEMKSRILVIKAAEDSALQYMNFMNVIFAAQKQNILIDACVLDSDSGLLQQACDITGGLYLKVPQMPSLLQYLLWVFLPDQDQRSQLILPPPVHVDYRAACFCHRNLIEIGYVCSVCLSIFI--------------------------------
>tr|A0A2J8MCN6|A0A2J8MCN6_PANTR/1-267 [subseq from] GTF2H3 isoform 3 OS=Pan troglodytes OX=9598 GN=CK820_G0021550 PE=3 SV=1
-----------------------------------------MVLGNSHLFMNRSNKLAVIASHIQESRFLYPGKNGRLGDFFGDPGNLPEFNPSGSKDGKYELLTSANEVIVEEIKDLMTKSDIKGQHTETLLAGSLAKALCYIHRMNKEIKDNQEMKSRILVIKAAEDSALQYMNFMNVIFAAQKQNILIDACVLDSDSGLLQQACDITGGLYLKVPQMPSLLQYLLWVFLPDQDQRSQLILPPPVHVDYRAACFCHRNLIEIGYVCSVCLSIFCNFSPICTTCETAFKISLPPVLKAKKKKLKVSA
>tr|A0A452RAQ4|A0A452RAQ4_URSAM/1-274 [subseq from] General transcription factor IIH subunit 3 OS=Ursus americanus OX=9643 GN=GTF2H3 PE=3 SV=1
MVSDEDELNLLVIVVDTNPIWWGKQALKESQFTLSKCIDAVMVLGNSHLFMNRSNKLAVIASHIQESRFLYPGKNGRLGDFFGDPGNPSsEFSPSGSKDGKYELFTAANEIIAEEIKDLMTKSDIKGQHTETLLAGSLAKALCYIHRMNKEVKDNQEMKSRILVIKAAEDSALQYMNFMNVVFAAQKQNILIDACVLDSDSGLLQQACDITGGLYLKVPQMPSLLQYLLWVFLPDQDQRSQLILPPPIHVDYRAACFCHRNLIEIGYVCSVCLS-----------------------------------
>tr|A0A2I3RT44|A0A2I3RT44_PANTR/2-290 [subseq from] General transcription factor IIH subunit 3 OS=Pan troglodytes OX=9598 GN=GTF2H3 PE=3 SV=1
-IFSEDELNLLVIVVDANPIWWGKQALKESQFTLSKCIDAVMVLGNSHLFMNRSNKLAVIASHIQESRFLYPGKNGRLGDFFGDPGNLPEFNPSGSKDGKYELLTSANEVIVEEIKDLMTKSDIKGQHTETLLAGSLAKALCCI-------LDNQEMKSRILVIKAAEDSALQYMNFMNVIFAAQKQNILIDACVLDSDSGLLQQACDITGGLYLKVPQMPSLLQYLLWVFLPDQDQRSQLILPPPVHVDYRAACFCHRNLIEIGYVCSVCLS-----------SKTAFKISLPPVLKAKKKKLKVSA
>tr|A0A7J8BXT0|A0A7J8BXT0_MOLMO/1-206 [subseq from] General transcription factor IIH subunit 3 OS=Molossus molossus OX=27622 GN=HJG59_006053 PE=3 SV=1
MVSDEDELNLLVIIVDTNPIWWGKQALKESQFTLSKCIDAVMVLGNSHLFMNRSNKLAVIASHIQESRFLYPGKNGRLGDFFGDPGNPAsEFNPSGSKDGKYELLTAANEVIVEEIKDLMTKSDIKGQHTEALLAGSLAKALCYIHRMNKEVKDNQEMKARILVIKAAEDSALQYMNFMNVIFAAQKQNILIDACVLDSDSGLLQQ-------------------------------------------------------------------------------------------------------
>tr|A0A7J8BXT0|A0A7J8BXT0_MOLMO/207-285 [subseq from] General transcription factor IIH subunit 3 OS=Molossus molossus OX=27622 GN=HJG59_006053 PE=3 SV=1
------------------------------------------------------------------------------------------------------------------------------------------------------------------------------------------------------------------------------------WVFLPDQDQRSQLILPPPIHVDYRAACFCHRNLIEIGYVCSVCLSIFCNFSPICTTCETAFKISLPPVLKAKKKKLKVS-
>tr|A0A6G1RXW5|A0A6G1RXW5_9GRUI/13-317 [subseq from] General transcription factor IIH subunit 3 (Fragment) OS=Gallirallus okinawae OX=547194 PE=3 SV=1
--SADDELSLLVIVIDTNPIWWGKKALGEAEFTLSKCIDAVMVLGNSHLFMNRTNRLAVIASHTQESRFLYPGKRWAFADLFGDGSSSMESNCSGSKDGKYELLTAINDAIAEEIKDLMTKTDMKGQQTETLLAGSLAKALCYINKMSKEVKANQEMKSRILVIKAAEDSALQYMNFMNVIFAAQKQNVLIDACVLDSDSGLLQQACDITGGIYLKVPHMPSLLQYLLWVFLPDQEQRSQLVLPPPVHVDYRAACFCHRNLIEIGYVCSVCLSIFCNFSPICSTCETAFKISLPPVMKAKKKKLKLA-
>tr|A0A6J1Y4Y2|A0A6J1Y4Y2_ACIJB/1-206 [subseq from] general transcription factor IIH subunit 3 isoform X2 OS=Acinonyx jubatus OX=32536 GN=GTF2H3 PE=3 SV=1
MVSDEDELNLLVIIVDTNPIWWGKQGLKESQFTLSKCIDAVMVLGNSHLFMNRSNKLAVIASHIQESRFLYPGKNGRLGDFFGDPGNPPsEFSPSGSKDGKYELFTAANEVIAEEIKDLMTKSDIKGQHTETLLAGSLAKALCYIHRMNKEVKDNQEMKSRILVIKAAEDSALQYMNFMNVIFAAQKQNILIDACVLDSDSGLLQQ-------------------------------------------------------------------------------------------------------
>tr|A0A6J1Y4Y2|A0A6J1Y4Y2_ACIJB/207-286 [subseq from] general transcription factor IIH subunit 3 isoform X2 OS=Acinonyx jubatus OX=32536 GN=GTF2H3 PE=3 SV=1
------------------------------------------------------------------------------------------------------------------------------------------------------------------------------------------------------------------------------------WVFLPDQDQRSQLILPPPIHVDYRAACFCHRNLIEIGYVCSVCLSIFCNFSPICTTCETAFKISLPPVLKAKKKKLKASA
>tr|F1RFL7|F1RFL7_PIG/1-206 [subseq from] General transcription factor IIH subunit 3 OS=Sus scrofa OX=9823 GN=GTF2H3 PE=3 SV=3
MVSDEDELNLLVIIVDTNPIWWGKQALKESQFTLSKCIDAVMVLGNSHLFMNRSNKLAVIASHIQESRFLYPGKNGRLGDFFGDPGNPSsEFNPSGSKDGKYELLTAANDVIAEEIKDLMTKSDIEGQHTETLLAGSLAKALCYIHRMNKEVKDNQEMKSRILVIKAAEDSALQYMNFMNVIFAAQKQNILIDACVLDSDSGLLQQ-------------------------------------------------------------------------------------------------------
>tr|F1RFL7|F1RFL7_PIG/207-285 [subseq from] General transcription factor IIH subunit 3 OS=Sus scrofa OX=9823 GN=GTF2H3 PE=3 SV=3
------------------------------------------------------------------------------------------------------------------------------------------------------------------------------------------------------------------------------------WVFLPDQDQRSQLILPPPIHVDYRAACFCHRNLIEIGYVCSVCLSIFCNFSPICTTCETAFKISLPPVLKAKKKKLKMS-
>tr|A0A6J2I1W3|A0A6J2I1W3_9PASS/2-307 [subseq from] general transcription factor IIH subunit 3 isoform X2 OS=Pipra filicauda OX=649802 GN=GTF2H3 PE=3 SV=1
--SAEDELSLLVIVVDTNPIWWGKRALGEAEFTLSKCIDAVMVLGNSHLFMNRTNKLAVIASHTQESRFLYPGKRWASADPFGDGGSSMESNCSGSKDGKYELLTAINDAIAEEIKDLMTKTEMKGQQTETLLAGSLAKALCYINKMSKEVKANQEMKSRILVIKAAEDSTLQYMNFMNVIFAAQKQSILVDACVLDSDSGLLQQACDITGGIYLKVPHMPSLLQYLLWVFLPDQEQRSQLVLPPPVHVDYRAACFCHRNLIEIGYVCSVCLSIFCNFSPICSTCETAFKISLPPVMKAKKKKLKLAA
>tr|A0A6J0HBB9|A0A6J0HBB9_9PASS/2-307 [subseq from] general transcription factor IIH subunit 3 isoform X2 OS=Lepidothrix coronata OX=321398 GN=GTF2H3 PE=3 SV=1
--SAEDELSLLVIVIDTNPIWWGKRALGEAEFTLSKCIDAVMVLGNSHLFMNRTNKLAVIASHTQESRFLYPGKRWASADPFGDGGSSMESNCSGSKDGKYELLTAINDAIAEEIKDLMTKTEMKGQQTETLLAGSLAKALCYINKMSKEVKANQEMKSRILVIKAAEDSTLQYMNFMNVIFAAQKQSILVDACVLDSDSGLLQQACDITGGIYLKVPHMPSLLQYLLWVFLPDQEQRSQLVLPPPVHVDYRAACFCHRNLIEIGYVCSVCLSIFCNFSPICSTCETAFKISLPPVMKAKKKKLKLAA
>tr|A0A663EFS9|A0A663EFS9_AQUCH/2-307 [subseq from] General transcription factor IIH subunit 3 OS=Aquila chrysaetos chrysaetos OX=223781 GN=GTF2H3 PE=3 SV=1
--SADDELSLLVIVVDANPIWWGKKALGEAeQFTLSKCIDAVMVLGNSHLFMNRTNRLAVIASHTQESRFLYPGKRWAFADPFGDGGSSMESNCSGSKDGKYELLTAINDAIAEEIKDLMTKTDMRGQQTETLLAGSLAKALCYINKMGKEVKANQEMKSRILVIKAAEDSALQYMNFMNVIFAAQKQSILIDACVLDSDSGLLQQACDITGGIYLKVPHMPSLLQYLLWVFLPDQEQRSQLVLPPPIHVDYRAACFCHRNLIEIGYVCSVCLSIFCNFSPICSTCETAFKISLPPVMKAKKKKLKLA-
>tr|A0A6P8S0K1|A0A6P8S0K1_GEOSA/3-302 [subseq from] general transcription factor IIH subunit 3 isoform X1 OS=Geotrypetes seraphini OX=260995 GN=GTF2H3 PE=3 SV=1
---SDDELNLLVIIVDVNPLWWGKQALEQSEFTLSKCIDAVMVMGNSHLFMNRNNRLAVIASHVQESHFLYPGK---YGDVLGDPGNSlTESNCSGSKDGKYELLTAANEIIMEEVKDLMTKNETIGQQTETLLAGSLAKALCYIHRMNKEIKAGQEMKSKILVIKAAEDSALQYMNFMNVIFAAQKQNILIDACVLDSESGLLQQACDITGGIYLKVPQMASLLQYLLWVFLPESDQRSQLILPPPVHVDYRAACFCHRNLIEIGYVCSVCLSIFCNFSPICTTCETAFKISLPPVMKSKKKKLR---
>tr|A0A6J3DWH7|A0A6J3DWH7_AYTFU/2-307 [subseq from] general transcription factor IIH subunit 3 isoform X2 OS=Aythya fuligula OX=219594 GN=GTF2H3 PE=3 SV=1
--SADDELSLLVIVIDTNPIWWGKRAQGEAEFTLSKCIDAVMVLGNSHLFMNRTNKLAVIASHTQESRFLYPGKRWAFADLLGDGSNSVESNCSGSKDGKYELLTAINDAIAEEIKDLMTKTDMRGQQTETLLAGSLAKALCYINKMSKEVKANQEMKSRILVIKAAEDSALQYMNFMNVIFAAQKQSILIDACVLDSDSGLLQQACDITGGIYLKVPHMPSLLQYLLWVFLPDQEQRSQLVLPPPIHVDYRAACFCHRNLIEIGYVCSVCLSIFCNFSPICSTCETAFKISLPPVMKAKKKKLKLAA
>tr|A0A7J8BY13|A0A7J8BY13_MOLMO/1-267 [subseq from] General transcription factor IIH subunit 3 OS=Molossus molossus OX=27622 GN=HJG59_006053 PE=3 SV=1
-----------------------------------------MVLGNSHLFMNRSNKLAVIASHIQESRFLYPGKNGRLGDFFGDPGNPAsEFNPSGSKDGKYELLTAANEVIVEEIKDLMTKSDIKGQHTEALLAGSLAKALCYIHRMNKEVKDNQEMKARILVIKAAEDSALQYMNFMNVIFAAQKQNILIDACVLDSDSGLLQQACDITGGLYLKVPQMPSLLQYLLWVFLPDQDQRSQLILPPPIHVDYRAACFCHRNLIEIGYVCSVCLSIFCNFSPICTTCETAFKISLPPVLKAKKKKLKVS-
>tr|A0A4X1UM52|A0A4X1UM52_PIG/1-206 [subseq from] Uncharacterized protein OS=Sus scrofa OX=9823 GN=GTF2H3 PE=3 SV=1
MVSDEDELNLLVIIVDTNPIWWGKQALKESQFTLSKCIDAVMVLGNSHLFMNRSNKLAVIASHIQESRFLYPGKNGRLGDFFGDPGNPSsEFNPSGSKDGKYELLTAANDVIAEEIKDLMTKSDIEGQHTETLLAGSLAKALCYIHRMNKEVKDNQEMKSRILVIKAAEDSALQYMNFMNVIFAAQKQNILIDACVLDSDSGLLQQ-------------------------------------------------------------------------------------------------------
>tr|A0A4X1UM52|A0A4X1UM52_PIG/207-285 [subseq from] Uncharacterized protein OS=Sus scrofa OX=9823 GN=GTF2H3 PE=3 SV=1
------------------------------------------------------------------------------------------------------------------------------------------------------------------------------------------------------------------------------------WVFLPDQDQRSQLILPPPIHVDYRAACFCHRNLIEIGYVCSVCLSIFCNFSPICTTCETAFKISLLPVLKAKKKKLKMS-
>tr|A0A6J2I1G1|A0A6J2I1G1_9PASS/2-308 [subseq from] general transcription factor IIH subunit 3 isoform X1 OS=Pipra filicauda OX=649802 GN=GTF2H3 PE=3 SV=1
--SAEDELSLLVIVVDTNPIWWGKRALGEAeQFTLSKCIDAVMVLGNSHLFMNRTNKLAVIASHTQESRFLYPGKRWASADPFGDGGSSMESNCSGSKDGKYELLTAINDAIAEEIKDLMTKTEMKGQQTETLLAGSLAKALCYINKMSKEVKANQEMKSRILVIKAAEDSTLQYMNFMNVIFAAQKQSILVDACVLDSDSGLLQQACDITGGIYLKVPHMPSLLQYLLWVFLPDQEQRSQLVLPPPVHVDYRAACFCHRNLIEIGYVCSVCLSIFCNFSPICSTCETAFKISLPPVMKAKKKKLKLAA
>tr|A0A6J1Y4S0|A0A6J1Y4S0_ACIJB/1-268 [subseq from] general transcription factor IIH subunit 3 isoform X3 OS=Acinonyx jubatus OX=32536 GN=GTF2H3 PE=3 SV=1
-----------------------------------------MVLGNSHLFMNRSNKLAVIASHIQESRFLYPGKNGRLGDFFGDPGNPPsEFSPSGSKDGKYELFTAANEVIAEEIKDLMTKSDIKGQHTETLLAGSLAKALCYIHRMNKEVKDNQEMKSRILVIKAAEDSALQYMNFMNVIFAAQKQNILIDACVLDSDSGLLQQACDITGGLYLKVPQMPSLLQYLLWVFLPDQDQRSQLILPPPIHVDYRAACFCHRNLIEIGYVCSVCLSIFCNFSPICTTCETAFKISLPPVLKAKKKKLKASA
>tr|A0A452RAR3|A0A452RAR3_URSAM/40-309 [subseq from] General transcription factor IIH subunit 3 OS=Ursus americanus OX=9643 GN=GTF2H3 PE=3 SV=1
----QDELNLLVIVVDTNPIWWGKQALKESQFTLSKCIDAVMVLGNSHLFMNRSNKLAVIASHIQESRFLYPGKNGRLGDFFGDPGNPSsEFSPSGSKDGKYELFTAANEIIAEEIKDLMTKSDIKGQHTETLLAGSLAKALCYIHRMNKEVKDNQEMKSRILVIKAAEDSALQYMNFMNVVFAAQKQNILIDACVLDSDSGLLQQACDITGGLYLKVPQMPSLLQYLLWVFLPDQDQRSQLILPPPIHVDYRAACFCHRNLIEIGYVCSVCLS-----------------------------------
>tr|G5AWT8|G5AWT8_HETGA/2-315 [subseq from] General transcription factor IIH subunit 3 (Fragment) OS=Heterocephalus glaber OX=10181 GN=GW7_03149 PE=3 SV=1
-IFSEDELNLLVIIVDTNPIWWGKQSLKESQCWDHKCVlPHPAVIGGSHRFCcghspTRGGGALFFLVHLQQCRFLYPGKNGRLGDFFGDPGSPsPDYNPSGSKDGKYELLTAANDVIAEEIKDLMTTSDIKGQHTETLLAGSLAKALCYIHRMNKEVKDNQEMKSRILVIKAAEDSALQYMNFMNVIFAAQKQNILIDACVLDSDSGLLQQACDITGGLYLKVPQMASLLQYLLWVFLPDQDQRAQLILPPPIHVDYRAACFCHRNLIEIGYVCSVCLSIFCNFSPICTTCETAFKISLPPVLKAKKKKLKVSA
>tr|F7ILD6|F7ILD6_CALJA/3-290 [subseq from] Uncharacterized protein OS=Callithrix jacchus OX=9483 GN=GTF2H3 PE=3 SV=2
---SEDEWNLLVIVVDANPIWWGKQALKESQFTLSKCMDAVMVLGNSHLFMNRSNKLAVIASHIQESRFLYPGKNGRLGDFFGDPGNPPsEFNPSGSKDGKYELLTSANEVIAEEIKDLMTKSDIKGQHTETLLAGSLAKALCCI-------LDNQEMKSRILVIKAAEDSALQYMNFMNVIFAAQKQNILIDACVLDSDSGLLQQACDITGGLYLKVPQMPSLLQYLLWMFLPDQDQRSQLILPPPVHVDYRAACFCHRNLIEIGYVCSVCLS-----------SKTAFKISLPPVLKAKKKKLKVSA
>tr|A0A6J0H8M3|A0A6J0H8M3_9PASS/2-308 [subseq from] general transcription factor IIH subunit 3 isoform X1 OS=Lepidothrix coronata OX=321398 GN=GTF2H3 PE=3 SV=1
--SAEDELSLLVIVIDTNPIWWGKRALGEAeQFTLSKCIDAVMVLGNSHLFMNRTNKLAVIASHTQESRFLYPGKRWASADPFGDGGSSMESNCSGSKDGKYELLTAINDAIAEEIKDLMTKTEMKGQQTETLLAGSLAKALCYINKMSKEVKANQEMKSRILVIKAAEDSTLQYMNFMNVIFAAQKQSILVDACVLDSDSGLLQQACDITGGIYLKVPHMPSLLQYLLWVFLPDQEQRSQLVLPPPVHVDYRAACFCHRNLIEIGYVCSVCLSIFCNFSPICSTCETAFKISLPPVMKAKKKKLKLAA
>tr|H2NJ24|H2NJ24_PONAB/1-31 [subseq from] Uncharacterized protein OS=Pongo abelii OX=9601 GN=GTF2H3 PE=3 SV=1
MISDEDELNLLVIVVDANPIWWGKQALKESQ-------------------------------------------------------------------------------------------------------------------------------------------------------------------------------------------------------------------------------------------------------------------------------------
>tr|H2NJ24|H2NJ24_PONAB/30-272 [subseq from] Uncharacterized protein OS=Pongo abelii OX=9601 GN=GTF2H3 PE=3 SV=1
-----------------------------------------------------------------SQRFLYPGKNGRLGDFFGDPGNPPEFNPSGSKDGKYELLTSANEVIVEEIKDLMTKSDIKGQHTETLLAGSLAKALCYIHRMNKEIKDNQEMKSRILVIKAAEDSALQYMNFMNVIFAAQKQNILIDACVLDSDSGLLQQACDITGGLYLKVPQMPSLLQYLLWVFLPDQDQRSQLTLPPPVHVDYRAACFCHRNLIEIGYVCSVCLSIFCNFSPICTTCETAFKISLPPVLKAKKKKLKVSA
>tr|H3BBR8|H3BBR8_LATCH/2-306 [subseq from] Uncharacterized protein OS=Latimeria chalumnae OX=7897 GN=GTF2H3 PE=3 SV=1
-AS-DEELSLLVIVVDVNPIWWGQQTLKESQFTLSKCIDAVMVMGNSHLFMSRSNKLAIIASHIQESRFLYPGKNWKSGDFSGETANSlTESNLCGSKDGKYELLTAGNELITEEIRDLMAKNEMRGQQTETLLAGSLAKALCYIYRVNKDLEAGQEMKSRILVIKSADDSALQYMNFMNVIFAAQKQNILIDACILDSDSGLLQQACDITGGLYLKVPQMPSLLQYLLWVFLPDPDQRSQLILPPPVHVDYRAACFCHRNLIEIGYVCSVCLSIFCSFSPICTTCETAFKISLPPVMKAKKKKLKP--
>tr|M3XJ77|M3XJ77_LATCH/24-328 [subseq from] Uncharacterized protein OS=Latimeria chalumnae OX=7897 GN=GTF2H3 PE=3 SV=1
-AS-DEELSLLVIVVDVNPIWWGQQTLKESQFTLSKCIDAVMVMGNSHLFMSRSNKLAIIASHIQESRFLYPGKNWKSGDFSGETANSlTESNLCGSKDGKYELLTAGNELITEEIRDLMAKNEMRGQQTETLLAGSLAKALCYIYRVNKDLEAGQEMKSRILVIKSADDSALQYMNFMNVIFAAQKQNILIDACILDSDSGLLQQACDITGGLYLKVPQMPSLLQYLLWVFLPDPDQRSQLILPPPVHVDYRAACFCHRNLIEIGYVCSVCLSIFCSFSPICTTCETAFKISLPPVMKAKKKKLKP--
>tr|A0A3Q0DWR5|A0A3Q0DWR5_CARSF/1-268 [subseq from] general transcription factor IIH subunit 3 isoform X2 OS=Carlito syrichta OX=1868482 GN=GTF2H3 PE=3 SV=1
-----------------------------------------MVLGNSHLFMNRSNKLAVIASHIQESRFLYPGKNGRVGDFFGDPGNPPsEFNPSGSKDGKYELLTAANEVIAEEIKDLMTKSDIKGQQTEALLAGSLAKALCYIHRMNKEVKDNQEMKSRILVIKAAEDSALQYMNFMNVVFAAQKQNILIDACVLDSDSGLLQQACDITGGLYLKVPQMPSLLQYLLWVFLPDQDQRSQLILPPPIHVDYRAACFCHRNLIEIGYVCSVCLSIFCNFSPICTTCETAFKISLPPVLKAKKKKLKVSA
>tr|A0A0B8RTM9|A0A0B8RTM9_PIG/1-267 [subseq from] General transcription factor IIH, polypeptide 3, 34kDa OS=Sus scrofa domesticus OX=9825 GN=GTF2H3 PE=3 SV=1
-----------------------------------------MVLGNSHLFMNRSNKLAVIASHIQESRFLYPGKNGRLGDFFGDPGNPSsEFNPSGSKDGKYELLTAANDVIAEEIKDLMTKSDIEGQHTETLLAGSLAKALCYIHRMNKEVKDNQEMKSRILVIKAAEDSALQYMNFMNVIFAAQKQNILIDACVLDSDSGLLQQACDITGGLYLKVPQMPSLLQYLLWVFLPDQDQRSQLILPPPIHVDYRAACFCHRNLIEIGYVCSVCLSIFCNFSPICTTCETAFKISLPPVLKAKKKKLKMS-
>tr|A0A6J3E0K8|A0A6J3E0K8_AYTFU/2-308 [subseq from] general transcription factor IIH subunit 3 isoform X1 OS=Aythya fuligula OX=219594 GN=GTF2H3 PE=3 SV=1
--SADDELSLLVIVIDTNPIWWGKRAQGEAeQFTLSKCIDAVMVLGNSHLFMNRTNKLAVIASHTQESRFLYPGKRWAFADLLGDGSNSVESNCSGSKDGKYELLTAINDAIAEEIKDLMTKTDMRGQQTETLLAGSLAKALCYINKMSKEVKANQEMKSRILVIKAAEDSALQYMNFMNVIFAAQKQSILIDACVLDSDSGLLQQACDITGGIYLKVPHMPSLLQYLLWVFLPDQEQRSQLVLPPPIHVDYRAACFCHRNLIEIGYVCSVCLSIFCNFSPICSTCETAFKISLPPVMKAKKKKLKLAA
>tr|A0A151NRY4|A0A151NRY4_ALLMI/24-327 [subseq from] General transcription factor IIH subunit 3 OS=Alligator mississippiensis OX=8496 GN=GTF2H3 PE=3 SV=1
---SEDELSLLVAVVDANPIWWGQKAQGGGEFTLSKCLDAVMVMGNSHLFMNRNNRLAVIASHTQESRFLYPGKRWAFADLFGDGGSCVESNCAGSKDGKYELLTAINETIAEEIKDLMTKTDVKGQQTETLLAGSIAKALCYIHRLTKEVKANQEIKSRILVIKAAEDSALQYMNFMNVIFAAQKQNILIDACVLENDSGLLQQACDITGGIYLKVPHMPSLLQYLLWVFLPDQEQRSQLILPPPIHVDYRAACFCHRNLIEIGYVCSVCLSIFCNFSPICSTCETAFKISLPPVLKAKKKKLRVA-
>tr|A0A2Y9KH24|A0A2Y9KH24_ENHLU/1-267 [subseq from] general transcription factor IIH subunit 3 isoform X2 OS=Enhydra lutris kenyoni OX=391180 GN=LOC111156484 PE=3 SV=1
-----------------------------------------MVLGNSHLFMNRSNKLAVIASHIQESRFLYPGKNGRLGDFFGDPGNPSsEFSPTGSKDGKYELFTAANEVIAEEIKDLMTKSDIKGQHTETLLAGSLAKALCYIHRMNKEVKDNQEMKSRILVIKAAEDSALQYMNFMNVIFAAQKQNILIDACVLDSDSGLLQQACDITGGLYLKVPQMPSLLQYLLWVFLPDQDQRSQLILPPPVHVDYRAACFCHRNLIEIGYVCSVCLSIFCNFSPICTTCETAFKISLPPVLKAKKKKLKVS-
>tr|A0A5N3WD35|A0A5N3WD35_MUNMU/1-267 [subseq from] Uncharacterized protein OS=Muntiacus muntjak OX=9888 GN=FD754_003795 PE=3 SV=1
-----------------------------------------MVLGNSHLFMNRSNKLAVIASHIQESRFLYPGKNGRLGDFFGDPGNPSsEFTPSGSKDGKYELLTAANEVIAEEIKDLMTKSDIEGQHTETLLAGSLAKALCYIHRMNKEVKDNQEMKSRILVIKAAEDSALQYMNFMNVIFAAQKQNILIDACVLDSDSGLLQQACDITGGLYLKVPQMPSLLQYLLWVFLPDQDQRSQLILPPPVHVDYRAACFCHRNLIEIGYVCSVCLSIFCNFSPICTTCETAFKISLPPVLKAKKKKLKMS-
>tr|A0A5N3X8Z4|A0A5N3X8Z4_MUNRE/1-267 [subseq from] Uncharacterized protein OS=Muntiacus reevesi OX=9886 GN=FD755_018485 PE=3 SV=1
-----------------------------------------MVLGNSHLFMNRSNKLAVIASHIQESRFLYPGKNGRLGDFFGDPGNPSsEFTPSGSKDGKYELLTAANEVIAEEIKDLMTKSDIEGQHTETLLAGSLAKALCYIHRMNKEVKDNQEMKSRILVIKAAEDSALQYMNFMNVIFAAQKQNILIDACVLDSDSGLLQQACDITGGLYLKVPQMPSLLQYLLWVFLPDQDQRSQLILPPPVHVDYRAACFCHRNLIEIGYVCSVCLSIFCNFSPICTTCETAFKISLPPVLKAKKKKLKMS-
>tr|A0A6J0Y5Z6|A0A6J0Y5Z6_ODOVR/1-267 [subseq from] general transcription factor IIH subunit 3 isoform X2 OS=Odocoileus virginianus texanus OX=9880 GN=GTF2H3 PE=3 SV=1
-----------------------------------------MVLGNSHLFMNRSNKLAVIASHIQESRFLYPGKNGRLGDFFGDPGNPSsEFTPSGSKDGKYELLTAANEVIAEEIKDLMTKSDIEGQHTETLLAGSLAKALCYIHRMNKEVKDNQEMKSRILVIKAAEDSALQYMNFMNVIFAAQKQNILIDACVLDSDSGLLQQACDITGGLYLKVPQMPSLLQYLLWVFLPDQDQRSQLILPPPVHVDYRAACFCHRNLIEIGYVCSVCLSIFCNFSPICTTCETAFKISLPPVLKAKKKKLKMS-
>tr|A0A6P3HM53|A0A6P3HM53_BISBI/1-267 [subseq from] general transcription factor IIH subunit 3 isoform X2 OS=Bison bison bison OX=43346 GN=GTF2H3 PE=3 SV=1
-----------------------------------------MVLGNSHLFMNRSNKLAVIASHIQESRFLYPGKNGRLGDFFGDPGNPSsEFTPSGSKDGKYELLTAANEVIAEEIKDLMTKSDIEGQHTETLLAGSLAKALCYIHRMNKEVKDNQEMKSRILVIKAAEDSALQYMNFMNVIFAAQKQNILIDACVLDSDSGLLQQACDITGGLYLKVPQMPSLLQYLLWVFLPDQDQRSQLILPPPVHVDYRAACFCHRNLIEIGYVCSVCLSIFCNFSPICTTCETAFKISLPPVLKAKKKKLKMS-
>tr|A0A3Q7QTQ1|A0A3Q7QTQ1_CALUR/27-186 [subseq from] general transcription factor IIH subunit 3 isoform X3 OS=Callorhinus ursinus OX=34884 GN=GTF2H3 PE=3 SV=1
---SEDELNLLVIVVDTNPIWWGKQALKESQFTLSKCIDAVMVLGNSHLFMNRSNKLAVIASHIQESRFLYPGKNGRLGDFFGEPGNPSsEFNPSGSKDGKYELFTAANEVIAEEIKDLMTKSDIKGQHTETLLAGSLAKALCYIHRMSKDVKDNQEMKSRIL--------------------------------------------------------------------------------------------------------------------------------------------------
>tr|A0A3Q7QTQ1|A0A3Q7QTQ1_CALUR/187-306 [subseq from] general transcription factor IIH subunit 3 isoform X3 OS=Callorhinus ursinus OX=34884 GN=GTF2H3 PE=3 SV=1
-------------------------------------------------------------------------------------------------------------------------------------------------------------------------------------------NILIDACVLDSDSGLLQQACDITGGLYLKVPQMPSLLQYLLWVFLPDQDQRSQLILPPPVHVDYRAACFCHRNLIEIGYVCSVCLSIFCNFSPICTTCETAFKISLPPVLKAKKKKLKVS-
>tr|A0A4V5PB19|A0A4V5PB19_MONMO/1-299 [subseq from] Uncharacterized protein (Fragment) OS=Monodon monoceros OX=40151 GN=EI555_000703 PE=3 SV=1
-----DELNLLVIIVDTNPIWWGKQALKESQFTLSKCIDAVMVLGNSHLFMNRSNKLAVIASHIQESRFLYPGKNGRLGDFFGDPGNAsSEFTPSGSKDGKYELLTAANEVIVEEIKDLMTKSDIEGQHTETLLAGSLAKALCCILCVLI----IQ------KVIKAAEDSTLQYMNFMNVIFAAQKQNILIDACVLDSDSGLLQqpfvlQACDITGGLYLKVPQMPSLLQYLLWVFLPDQDQRSQLTLPPPVHVDYRAACFCHRNLIEIGYVCSVCLSIFCNFSPICTTCETAFKISLPPVLKAKKKKLKMSA
>tr|A0A3Q7QIH7|A0A3Q7QIH7_CALUR/1-267 [subseq from] general transcription factor IIH subunit 3 isoform X4 OS=Callorhinus ursinus OX=34884 GN=GTF2H3 PE=3 SV=1
-----------------------------------------MVLGNSHLFMNRSNKLAVIASHIQESRFLYPGKNGRLGDFFGEPGNPSsEFNPSGSKDGKYELFTAANEVIAEEIKDLMTKSDIKGQHTETLLAGSLAKALCYIHRMSKDVKDNQEMKSRILVIKAAEDSALQYMNFMNVIFAAQKQNILIDACVLDSDSGLLQQACDITGGLYLKVPQMPSLLQYLLWVFLPDQDQRSQLILPPPVHVDYRAACFCHRNLIEIGYVCSVCLSIFCNFSPICTTCETAFKISLPPVLKAKKKKLKVS-
>tr|H0Z4D0|H0Z4D0_TAEGU/23-328 [subseq from] Uncharacterized protein OS=Taeniopygia guttata OX=59729 GN=GTF2H3 PE=3 SV=2
--SADDELSLLIIVLDTNPIWWGKRALGEAEFTLSKCIDAVMVLGNSHLLMNRTNKLAVIASHTQESRFLYPGKRWAAADPFGEGGPSMESNCSGSKDGKYELLTAINDAIAEEIKDLMTKTDMKGQQTETLLAGSLAKALCYINKMGKDLKVNQEIKSRILVIKAAEDSALQYMNFMNVIFAAQKQSILIDACVLDSDSGLLQQACDITGGIYLKVPHMPSLLQYLLWVFLPDQEQRSQLVLPPPVHVDYRAACFCHRNLIEIGYVCSVCLSIFCNFSPICSTCETAFKISLPPVMKAKKKKLKVAA
>tr|A0A7J8GZA1|A0A7J8GZA1_ROUAE/1-268 [subseq from] General transcription factor IIH subunit 3 OS=Rousettus aegyptiacus OX=9407 GN=HJG63_006031 PE=3 SV=1
-----------------------------------------MVLGNSHLFMNHSNKLAVIASHIQESRFLYPGKNGRLGDLFGDPGNPPsEFNPSGSKDGKYELLTAANEVIVEEIKDLMTKGDIKGQHTETLLAGSLAKALCYIHRMSKEVKDNQEMKSRILVIKAAEDSALQYMNFMNVIFAAQKQNILIDACVLGSDSGLLQQACDITGGLYLKVPQMPSLLQYLLWVFLPDQDQRSQLILPPPIHVDYRAACFCHRNLIEIGYVCSVCLSIFCNFSPICTTCETAFKISLPPILKAKKKKLKVSA
>tr|A0A452EBX1|A0A452EBX1_CAPHI/12-306 [subseq from] General transcription factor IIH subunit 3 OS=Capra hircus OX=9925 GN=GTF2H3 PE=3 SV=1
---SKDELNLLVIIVDTNPIWWGKQALKESQFTLSKCIDAVMVLGNSHLFMNRSNKLAVIASHIQESRFLYPGKNGRLGDFFGDPGNPSsEFTPSGSKDGKYELLTAANEVITEEIKDLMTKSDIEGQHTETLLAGSLAKALCYSVIICfYLFIDNQEMKSRILVIKAAEDSALQYMNFMNVIFAAQKQNILIDACVLDSDSGLLQQACDITGGLYLKVPQMPSLLQYLLWVFLPDQDQRSQLILPPPVHVDYRAACFCHRNLIEIGYVCSVCLS-----------SKTAFKISLPPVLKAKKKKLKMS-
>tr|A0A6J2BIU3|A0A6J2BIU3_ZALCA/27-186 [subseq from] general transcription factor IIH subunit 3 isoform X3 OS=Zalophus californianus OX=9704 GN=GTF2H3 PE=3 SV=1
---SEDELNLLVIVVDTNPIWWGKQALKESQFTLSKCIDAVMVLGNSHLFMNRSNKLAVIASHIQESRFLYPGKNGRLGDFFGEPGNPSsEFSPSGSKDGKYELFTAANEVIAEEIKDLMTKSDIKGQHTETLLAGSLAKALCYIHRMSKDVKDNQEMKSRIL--------------------------------------------------------------------------------------------------------------------------------------------------
>tr|A0A6J2BIU3|A0A6J2BIU3_ZALCA/187-306 [subseq from] general transcription factor IIH subunit 3 isoform X3 OS=Zalophus californianus OX=9704 GN=GTF2H3 PE=3 SV=1
-------------------------------------------------------------------------------------------------------------------------------------------------------------------------------------------NILIDACVLDSDSGLLQQACDITGGLYLKVPQMPSLLQYLLWVFLPDQDQRSQLILPPPVHVDYRAACFCHRNLIEIGYVCSVCLSIFCNFSPICTTCETAFKISLPPVLKAKKKKLKVS-
>tr|A0A2Y9HY64|A0A2Y9HY64_NEOSC/1-267 [subseq from] general transcription factor IIH subunit 3 isoform X2 OS=Neomonachus schauinslandi OX=29088 GN=GTF2H3 PE=3 SV=1
-----------------------------------------MVLGNSHLFMNRSNKLAVIASHIQESRFLYPGKNGRLGDFFGEPGNPSsEFSPSGSKDGKYELFTAANEVIAEEIKDLMTKSDIKGQHTETLLAGSLAKALCYIHRMNKEVKDNQEMKSRILVIKAAEDSALQYMNFMNVIFAAQKQNILIDACVLDSDSGLLQQACDITGGLYLKVPQMPSLLQYLLWVFLPDQDQRSQLILPPPVHVDYRAACFCHRNLIEIGYVCSVCLSIFCSFSPICTTCETAFKISLPPVLKAKKKKLKVS-
>tr|A0A455AI27|A0A455AI27_PHYMC/1-268 [subseq from] general transcription factor IIH subunit 3 OS=Physeter macrocephalus OX=9755 GN=GTF2H3 PE=3 SV=1
-----------------------------------------MVLGNSHLFMNRSNKLAVIASHIQESRFLYPGKNGRLGDFFGDPGNPSsEFTPSGSKDGKYELLTAANEVIVEEIKDLMTKSDIEGQHTETLLAGSLAKALCYIHRMNKDVKDNQEMKSRILVIKAAEDSTLQYMNFMNVIFAAQKQNILIDACVLDSDSGLLQQACDITGGLYLKVPQMPSLLQYLLWVFLPDQDQRSQLTLPPPVHVDYRAACFCHRNLIEIGYVCSVCLSIFCNFSPICTTCETAFKISLPPVLKAKKKKLKMSA
>tr|A0A6J2BIR6|A0A6J2BIR6_ZALCA/27-229 [subseq from] general transcription factor IIH subunit 3 isoform X2 OS=Zalophus californianus OX=9704 GN=GTF2H3 PE=3 SV=1
---SEDELNLLVIVVDTNPIWWGKQALKESQFTLSKCIDAVMVLGNSHLFMNRSNKLAVIASHIQESRFLYPGKNGRLGDFFGEPGNPSsEFSPSGSKDGKYELFTAANEVIAEEIKDLMTKSDIKGQHTETLLAGSLAKALCYIHRMSKDVKDNQEMKSRILVIKAAEDSALQYMNFMNVIFAAQKQNILIDACVLDSDSGLLQQ-------------------------------------------------------------------------------------------------------
>tr|A0A6J2BIR6|A0A6J2BIR6_ZALCA/230-308 [subseq from] general transcription factor IIH subunit 3 isoform X2 OS=Zalophus californianus OX=9704 GN=GTF2H3 PE=3 SV=1
------------------------------------------------------------------------------------------------------------------------------------------------------------------------------------------------------------------------------------WVFLPDQDQRSQLILPPPVHVDYRAACFCHRNLIEIGYVCSVCLSIFCNFSPICTTCETAFKISLPPVLKAKKKKLKVS-
>tr|A0A6P7Z8P3|A0A6P7Z8P3_9AMPH/3-302 [subseq from] general transcription factor IIH subunit 3 isoform X1 OS=Microcaecilia unicolor OX=1415580 GN=GTF2H3 PE=3 SV=1
---TDEELNLLVIVVDVNPLWWGKQALEQSEFTLSKCIDAVMVMGNSHLFMSRNNRLAVIASHIQESRFLYPGK---YGDVLGDPGNGlIESNCSGSKDGKYELLTAANEIIVEEVKDLMTKNETISQQTETLLAGSLAKALCYIHRMNKELKAGQEMKSKILVIKAADDSALQYMNFMNAIFAAQKQNVLIDACVLDSESGLLQQACDITGGIYLKVPQMTSLLQYLLWVFLPEPDQRSQLILPPPVHVDYRAACFCHRNLIEIGYVCSVCLSIFCNFSPICTTCETAFKISLPPVMKSKKKKLR---
>tr|A0A4X1UGZ3|A0A4X1UGZ3_PIG/1-267 [subseq from] Uncharacterized protein OS=Sus scrofa OX=9823 GN=GTF2H3 PE=3 SV=1
-----------------------------------------MVLGNSHLFMNRSNKLAVIASHIQESRFLYPGKNGRLGDFFGDPGNPSsEFNPSGSKDGKYELLTAANDVIAEEIKDLMTKSDIEGQHTETLLAGSLAKALCYIHRMNKEVKDNQEMKSRILVIKAAEDSALQYMNFMNVIFAAQKQNILIDACVLDSDSGLLQQACDITGGLYLKVPQMPSLLQYLLWVFLPDQDQRSQLILPPPIHVDYRAACFCHRNLIEIGYVCSVCLSIFCNFSPICTTCETAFKISLLPVLKAKKKKLKMS-
>tr|A0A6J2BQ05|A0A6J2BQ05_ZALCA/1-267 [subseq from] general transcription factor IIH subunit 3 isoform X5 OS=Zalophus californianus OX=9704 GN=GTF2H3 PE=3 SV=1
-----------------------------------------MVLGNSHLFMNRSNKLAVIASHIQESRFLYPGKNGRLGDFFGEPGNPSsEFSPSGSKDGKYELFTAANEVIAEEIKDLMTKSDIKGQHTETLLAGSLAKALCYIHRMSKDVKDNQEMKSRILVIKAAEDSALQYMNFMNVIFAAQKQNILIDACVLDSDSGLLQQACDITGGLYLKVPQMPSLLQYLLWVFLPDQDQRSQLILPPPVHVDYRAACFCHRNLIEIGYVCSVCLSIFCNFSPICTTCETAFKISLPPVLKAKKKKLKVS-
>tr|A0A2Y9RTN6|A0A2Y9RTN6_TRIMA/23-295 [subseq from] general transcription factor IIH subunit 3 isoform X4 OS=Trichechus manatus latirostris OX=127582 GN=LOC101341514 PE=3 SV=1
---QEDELNLLVIIVDTNPIWWGKQALKGSQFTLSKCIDAVMVLGNSHLFMNRSNRLAVIASHIHESRFLYPGKNGRLGDFFGEAGNPPsEFNPSGSKDGKYELLTAANEVIAEEIKDLMTTSDIKGQHMETLLAGSLAKALCYIHRMNKEVKDNQEMKSRILVIKAAEDSALQYMNFMNVIFAAQKQNILIDACVLDSDSGLLQQACDITGGLYLKVPQMPSLLQYLLWVFLPDQDQRSQLILPPPIHVDYRAACFCHRNLIEIGYVCSVCLSST---------------------------------
>tr|A0A6P4XX19|A0A6P4XX19_PANPR/1-268 [subseq from] general transcription factor IIH subunit 3 isoform X2 OS=Panthera pardus OX=9691 GN=GTF2H3 PE=3 SV=1
-----------------------------------------MVLGNSHLFMNRSNKLAVIASHIQESRFLYPGKNGRLGDFFGDPGNPPsEFSPSGSKDGKYELFTAANDVIAEEIKDLMTKSDIKGQHTETLLAGSLAKALCYIHRMNKEVKDNQEMKSRILVIKAAEDSALQYMNFMNVIFAAQKQNILIDACVLDSDSGLLQQACDITGGLYLKVPQMPSLLQYLLGVFLPDQDQRSQLILPPPIHVDYRAACFCHRNLIEIGYVCSVCLSIFCNFSPICTTCETAFKISLPPVLKAKKKKLKASA
>tr|G1M9Y3|G1M9Y3_AILME/1-267 [subseq from] General transcription factor IIH subunit 3 OS=Ailuropoda melanoleuca OX=9646 GN=GTF2H3 PE=3 SV=2
-----------------------------------------MVLGNSHLFMNRSNKLAVIASHIQESRFLYPGKNGRLGDFFGDPGNPSsEFSPSGSKDGKYELFTAANEIIAEEIKDLMTKSEIKGQHTETLLAGSLAKALCYIHRMNKEVKDNQEMKSRILVIKAAEDSALQYMNLMNVIFAAQKQNILIDACVLDSDSGLLQQACDITGGLYLKVPQMPSLLQYLLWVFLPDQDQRSQLILPPPIHVDYRAACFCHRNLIEIGYVCSVCLSIFCNFSPICTTCETAFKISLPPVLKAKKKKLKVS-
>tr|L5LKH5|L5LKH5_MYODS/3-277 [subseq from] General transcription factor IIH subunit 3 (Fragment) OS=Myotis davidii OX=225400 GN=MDA_GLEAN10012794 PE=3 SV=1
--FSEDELNLLVIIVDTNPIWWGKQALKESQFTLSKCIDAVMVLGNSHLFMNRSNRLAVIASHIQESRFLYPGKNGRLGDFFGDPGNPAsEYNPSGSKDGKYELLTAANEVIVEEIKDLMTKSDIKGQHTEPLLAGSLAKALCY----------NQEMKSRILVIKAAEDSALQYMNFMNVIFAAQKQNILIDACVLDSDSGLLQQACDITGGLYLKVPQMPSLLQYLLWVFLPDQDQRSQLTLPPPIHVDYRAACLCHRNLIEIGYVCSVCLSIFCNFSPICTTCE----------------------
>tr|A0A1V4JSB6|A0A1V4JSB6_PATFA/2-306 [subseq from] General transcription factor IIH subunit 3 OS=Patagioenas fasciata monilis OX=372326 GN=GTF2H3 PE=3 SV=1
--SGDDELSLLVVVIDTNPIWWGKKALGEAEFTLSKCIDAVMVLGNSHLLMNRNNKLAVIASHTQESRFLYPGKHWAVADLFGDGGGSMESNCSGSRDGKYELLTAINDAIAEEIKDLMTKTEMKGQQTETQLAGSLAKALCYINRMSKEVKANQEIKSRILVIKAAEDSALQYMNFMNVIFAAQKQSVLIDACVLESDSGLLQQACDITGGIYLKVLHMPSLLQYLLWVFLPDQEQRSQLVLPPPIHVDYRAACFCHRNLIEIGYVCSVCLSIFCNFSPICSTCETAFKISLPPVMKAKKKKLKLA-
>tr|A0A218UMJ2|A0A218UMJ2_9PASE/2-307 [subseq from] General transcription factor IIH subunit 3 OS=Lonchura striata domestica OX=299123 GN=GTF2H3 PE=3 SV=1
--SADDELSLLIVVLDTNPIWWGKRALGEAEFTLSKCIDAVMVLGNSHLLMNRTNKLAVIASHTQESRFLYPGKRWAAADPFGEGGPSMESNCSSSKDGKYELLTAINDAIAEEIKDLMTKTDMKGQQTETLLAGSLAKALCYINKMGKDLKVNQEIKSRILVIKAAEDSALQYMNFMNVIFAAQKQSILIDACVLDSDSGLLQQACDITGGIYLKVPHMPSLLQYLLWVFLPDQEQRSQLVLPPPVHVDYRAACFCHRNLIEIGYVCSVCLSIFCNFSPICSTCETAFKISLPPVMKAKKKKLKVAA
>tr|A0A669PEH6|A0A669PEH6_PHACC/5-306 [subseq from] General transcription factor IIH subunit 3 OS=Phasianus colchicus OX=9054 PE=3 SV=1
------ELSLLVIVIDTNPIWWGKRAQGEAEFTLSKCIDAAMVLGNSHLFMSRTNKLAVIASHTQESRFLYPGKRWASADLLGDGGNSVESNCSGSKDGKYELLTAINDAIAEEIKDLMTKTDMMGQQTETLLAGSLAKALCYINKMNKEVKANQEMKSRILVIKAAEDSALQYMNFMNVIFAAQKQvNILIDACVLDSDSGLLQQACDITGGIYLKVPHLPSLLQYLLWVFLPDQEQRSQLVLPPPVHVDYRAACFCHRNLIEIGYVCSVCLSIFCNFSPICSTCETAFKISLPPVMKAKKKKLKLA-
>tr|A0A6P5IUT9|A0A6P5IUT9_PHACI/1-290 [subseq from] general transcription factor IIH subunit 3 isoform X2 OS=Phascolarctos cinereus OX=38626 GN=GTF2H3 PE=3 SV=1
MISEDDELNLLVIIVDTNPIWWGKQALKESQFTLSKCLDAVMVMGNSHLFMNRSNKLAVIASHIQESRFLYPGKNWKFGDLFGDPGNSsAEYNPSGSKDGKYELLTAANEAITEEIKDLMTKSDMEGQRTETLLAGSLAKALCYIHRMSKEVKDNQEMKSRILVIKAAEDSALQYMNFMNVIFAAQK------------------QACDITGGIYLKVPQMPSLLQYLLWVFLPDQDQRSQLNLPPPVHVDYRAACFCHRNLIEIGYVCSVCLSIFCNFSPICTTCETAFKISLPPVLKAKKKKLKAS-
>tr|A0A7K8E4D5|A0A7K8E4D5_LEURO/1-304 [subseq from] TF2H3 factor (Fragment) OS=Leucopsar rothschildi OX=127929 GN=Gtf2h3 PE=3 SV=1
----DDELSLLIVVLDTNPIWWGKRALGEAEFTLSKCIDAVMVLGNSHLLMNRTNKLAVIASHTQESRFLYPGKRWAAADPFGEGGPSMESNCSGSKDGKYELLTAINDAIAEEIKDLMTKTDMKGQQTETLLAGSLAKALCYINKMGKDLKANQEIKSRILVIKAAEDSALQYMNFMNVIFAAQKQSILIDACVLDSDSGLLQQACDITGGIYLKVPHMPSLLQYLLWVFLPDIEQRSQLVLPPPVHVDYRAACFCHRNLIEIGYVCSVCLSIFCNFSPICSTCETAFKISLPPVMKAKKKKLKVAA
>tr|A0A2I0M8J3|A0A2I0M8J3_COLLI/1-302 [subseq from] General transcription factor IIH, polypeptide 3, 34kDa (Fragment) OS=Columba livia OX=8932 GN=GTF2H3 PE=3 SV=1
-----DELSLLVVVIDTNPIWWGKKALGEAEFTLSKCIDAVMVLGNSHLLMNRNNKLAVIASHTQESRFLYPGKRWAVADLFGDGGSSMESNCSGSRDGKYELLTAINDAIAEEIKDLMTKTEMKGQQTETQLAGSLAKALCYINRMSKEVKANQEIKSRILVIKAAEDSALQYMNFMNVIFAAQKQSVLIDACVLESDSGLLQQACDITGGIYLKVLHMPSLLQYLLWVFLPDQEQRSQLVLPPPIHVDYRAACFCHRNLIEIGYVCSVCLSIFCNFSPICSTCETAFKISLPPVMKAKKKKLKLA-
>tr|F1NGC7|F1NGC7_CHICK/4-306 [subseq from] Uncharacterized protein OS=Gallus gallus OX=9031 GN=GTF2H3 PE=3 SV=4
----DEELSLLVIVIDTNPIWWGKRAQGEAEFTLSKCMDAAMVLGNSHLFMSRTNRLALIASHTQESRFLYPGKRWASADLLGDGGNSVESNCSGSKDGKYELLTAINDAIAEEIKDLMTKTDMMGQQTETLLAGSLAKALCYINKISKEVKANQEMKSRILVIKAAEDSALQYMNFMNVIFAAQKQSILIDACVLDSDSGLLQQACDITGGIYLKVPHLPSLLQYLLWVFLPDQEQRSQLVLPPPVHVDYRAACFCHRNLIEIGYVCSVCLSIFCNFSPICSTCETAFKISLPPVMKAKKKKLKLA-
>tr|A0A2Y9RMZ9|A0A2Y9RMZ9_TRIMA/1-266 [subseq from] general transcription factor IIH subunit 3 isoform X7 OS=Trichechus manatus latirostris OX=127582 GN=LOC101341514 PE=3 SV=1
-----------------------------------------MVLGNSHLFMNRSNRLAVIASHIHESRFLYPGKNGRLGDFFGEAGNPPsEFNPSGSKDGKYELLTAANEVIAEEIKDLMTTSDIKGQHMETLLAGSLAKALCYIHRMNKEVKDNQEMKSRILVIKAAEDSALQYMNFMNVIFAAQKQNILIDACVLDSDSGLLQQACDITGGLYLKVPQMPSLLQYLLWVFLPDQDQRSQLILPPPIHVDYRAACFCHRNLIEIGYVCSVCLSIFCNFSPICTTCETAFKISLPPVLKAKKKKLKS--
>tr|A0A672U8D1|A0A672U8D1_STRHB/2-308 [subseq from] General transcription factor IIH subunit 3 OS=Strigops habroptila OX=2489341 GN=GTF2H3 PE=3 SV=1
--SADDDLSLLVVIIDTNPIWWGKKALGEAgQFTLSKCVDAAMVLGNSHLLMNRNNRLAMIASHTQESRFLYPGKGWAAADLFGDGGSSMESNCSGSKDGKYELLTAINDAIAEEIKDLMTKTDMRGQQTETLLAGSLAKALCYINKMSKDVKGNQEMKSRILVIKAAEDSALQYMNFMNVIFAAQKQSVLIDACVLDSDSGLLQQACDITGGMYLKVLHMPSLLQYLLWVFLPDQEQRSQLVLPPPIHVDYRAACFCHRNLIEIGYVCSVCLSIFCNFSPICSTCETAFKISLPPVMKAKKKKLKLAA
>tr|A0A851PFM8|A0A851PFM8_ANHAN/1-301 [subseq from] TF2H3 factor (Fragment) OS=Anhinga anhinga OX=56067 GN=Gtf2h3 PE=4 SV=1
----DDELSLLVIVIDTNPIWWGKKALGEAEFTLSKCIDAVMVLGNSHLFMNRTNRLAVIASHTQESRFLYPGKRWAFADLFGDGGSSMESNCSGSKDGKYELLTAINDAIAEEIKDLMTKTDMRGQQTETLLAGSLAKALCCILLIT-EPLSNQEMKSRILVIKAAEDSALQYMNFMNVIFAAQKQSILIDACVLDSDSGLLQQACDITGGIYLKVPHMPSLLQYLLWVFLPDQEQRSQLVLPPPIHVDYRAACFCHRNLIEIGYVCSVCLSIFCNFSPICSTCETAFKISLPPVMKAKKKKLKL--
>tr|A0A2D4L407|A0A2D4L407_9SAUR/18-319 [subseq from] Uncharacterized protein (Fragment) OS=Micrurus paraensis OX=1970185 PE=3 SV=1
-MSGDDEVNLLVIVVDANPIWWGKQALLGSELTLSKCLDATMVLGNSHLFMNRNNKLAVIASHIQESRFLYPGKHWAALDLFGESG---ESNISGSKDGKYEVLTTINETIAEEIKDLLTNTEVRGQQTETLLAGSLAKALCYIHRVTKESKTSQEIKSRILVIKAAEDSALQYMNFMNVIFAAQKRNILIDACVLDSDSGLLQQACDITGGIYLKIPYKPSLLQYLLWVYLPDQEQRSQLILPPPVHVDYRAACFCHRNLIEIGYVCSVCLSIFCNFSPICTTCETAFKISLPAVMKSKKKKLKV--
>tr|A0A7L0B526|A0A7L0B526_9AVES/1-304 [subseq from] TF2H3 factor (Fragment) OS=Ciconia maguari OX=52777 GN=Gtf2h3 PE=3 SV=1
----DDELSLLVIVIDTNPIWWGKKALGEAEFTLSKCIDAVMVLGNSHLFMNRTNRLAVIASHTQESRFLYPGKHWAFADLFGDGGSSMESNCSGSKDGKYELLTAINDAIAEEIKDLMTKTDMRGQQTETLLAGSLAKALCCILLITESSKplSNQEMKSRILVIKAAEDSALQYMNFMNVIFAAQKQSILIDACVLDSDSGLLQQACDITGGIYLKVPHMPSLLQYLLWVFLPDQEQRSQLVLPPPIHVDYRAACFCHRNLIEIGYVCSVCLSIFCNFSPICSTCETAFKISLPPVMKAKKKKLKL--
>tr|A0A850ZWU3|A0A850ZWU3_SULDA/1-304 [subseq from] TF2H3 factor (Fragment) OS=Sula dactylatra OX=56068 GN=Gtf2h3 PE=4 SV=1
----DDELSLLVIVIDTNPIWWGKKALGEAEFTLSKCIDAAMVLGNSHLFMNRTNRLAVIASHTQESRFLYPGKRWAFADLFGDGGSSMESNCSGSKDGKYELLTAINDAIAEEIKDLMTKTDVRGQQTETLLAGSLAKALCCILLITESLKplSNQEMKSRILVIKAAEDSALQYMNFMNVIFAAQKQSILIDACVLDSDSGLLQQACDITGGIYLKVPHMPSLLQYLLWVFLPDQEQRSQLVLPPPIHVDYRAACFCHRNLIEIGYVCSVCLSIFCNFSPICSTCETAFKISLPPVMKAKKKKLKL--
>tr|A0A6J1VQB5|A0A6J1VQB5_9SAUR/2-302 [subseq from] general transcription factor IIH subunit 3 OS=Notechis scutatus OX=8663 GN=GTF2H3 PE=3 SV=1
--SGDDEVNLLVIVVDANPIWWGKQALLGSELTLSKCLDATMVLGNSHLFMNRNNKLAVIASHIQESRFLYPGKHWAAFDLFGESG---ESNIAGSKDGKYEVLTTINETIAEEIKDLLTNTEVKGQQMETLLAGSLAKALCYIHRVTKESKTSQEIKSRIMVIKAAEDSALQYMNFMNVIFAAQKRNILIDACVLDSDSGLLQQACDITGGIYLKIPYKPSLLQYLLWVYLPDQDQRSQLILPPPVHVDYRAACFCHRNLIEIGYVCSVCLSIFCNFSPICTTCETAFKISLPAVMKSKKKKLKV--
>tr|A0A7L3EZ18|A0A7L3EZ18_9GRUI/1-305 [subseq from] TF2H3 factor (Fragment) OS=Zapornia atra OX=2585822 GN=Gtf2h3 PE=3 SV=1
----DDELSLLVVVIDTNPIWWGKKALGEAEFTLSKCIDAVMVLGNSHLFMNRTNRLAVIASHTQESRFLYPGKRWAFADLFGDGSSSMESNCSGSKDGKYELLTAINDAIAEEIKDLMTKTDMKGQQTETLLAGSLAKALCCIlliTESSKPLRPNQEMKSRILVIKAAEDSALQYMNFMNVIFAAQKQNVLIDACVLDSDSGLLQQACDITGGIYLKVPHMPSLLQYLLWVFLPDQEQRSQLVLPPPIHVDYRAACFCHRNLIEIGYVCSVCLSIFCNFSPICSTCETAFKISLPPGMKAKKKKLKL--
>tr|A0A7L3J8T2|A0A7L3J8T2_THACH/1-304 [subseq from] TF2H3 factor (Fragment) OS=Thalassarche chlororhynchos OX=54017 GN=Gtf2h3 PE=3 SV=1
----DDELSLLVIVIDTNPIWWGKKALGEAEFTLSKCIDAAMVLGNSHLFMNRTNRLAVIASHTQESRFLYPGKHWAFADLFGDGGSSMESNCSGSKDGKYELLTAINDAIAEEIKDLMTKTDMRGQQTETLLAGSLAKALCCILLITESSKplSNQEMKSRILVIKAAEDSALQYMNFMNVIFAAQKQSILIDACVLDSDSGLLQQACDITGGIYLKVPHMPSLLQYLLWVFLPDQEQRSQLVLPPPIHVDYRAACFCHRNLIEIGYVCSVCLSIFCNFSPICSTCETAFKISLPPVMKAKKKKLKL--
>tr|A0A850VP63|A0A850VP63_FREMA/1-304 [subseq from] TF2H3 factor (Fragment) OS=Fregata magnificens OX=37042 GN=Gtf2h3 PE=4 SV=1
----DDELSLLVIVIDTNPIWWGKKALGEAEFTLSKCIDAAMVLGNSHLFMNRTNRLAVIASHTQESRFLYPGKHWAFADLFGDGGSSMESNCSGSKDGKYELLTAINDAIAEEIKDLMTKTDMRGQQTETLLAGSLAKALCCILLITESSKplSNQEMKSRILVIKAAEDSALQYMNFMNVIFAAQKQSILIDACVLDSDSGLLQQACDITGGIYLKVPHMPSLLQYLLWVFLPDQEQRSQLVLPPPIHVDYRAACFCHRNLIEIGYVCSVCLSIFCNFSPICSTCETAFKISLPPVMKAKKKKLKL--
>tr|A0A670JX37|A0A670JX37_PODMU/43-341 [subseq from] General transcription factor IIH subunit 3 OS=Podarcis muralis OX=64176 GN=GTF2H3 PE=3 SV=1
--SGDDELNLLVIVVDTNPIWWGKQALGGSELTLSKCLDAAMVLGNSHLFMNRNNKLAVIASHIQESRFLYPGKHWAPADLFGE------SNISGSKDGKYELLTTINETIAEEIKDLMTNTEIRGQQTESLLAGSLAKAICYIHRMTKEGKASQEIKSRILVIKAAEDSALQYMNFMNVIFAAQKQNILIDACVLDSDSGLLQQACDITGGIYLKVPHMPSLLQYLLWVYLPDQEQRSQLILPPPVHVDYRAACFCHRNLIEIGYVCSVCLSIFCSFSPICTTCETAFKISLPAVMKSKKKKLKLA-
>tr|A0A851SCW6|A0A851SCW6_CERFA/1-302 [subseq from] TF2H3 factor (Fragment) OS=Certhia familiaris OX=73333 GN=Gtf2h3 PE=4 SV=1
----DDELSLLIIVLDTNPIWWGKRALGEAEFTLSKCIDAVMVLGNSHLLMNRTNKLAVIASHTQESRFLYPGKRWAAADPFGEGGPSVESNCSGSKDGKYELLTAINDAIAEEVKDLMTKTDVKGQQTETLLAGSLAKALCCILLITESSKSNQEIKSRILVIKAAEDSALQYMNFMNVIFAAQKQSILIDACVLDSDSGLLQQACDITGGIYLRVPHMPSLLQYLLWVFLPDQEQRSQLVLPPPVHVDYRAACFCHRNLIEIGYVCSVCLSIFCNFSPICSTCETAFKISLPPVMKAKKKKLKV--
>tr|A0A7K7YXR8|A0A7K7YXR8_THRLU/1-302 [subseq from] TF2H3 factor (Fragment) OS=Thryothorus ludovicianus OX=74200 GN=Gtf2h3 PE=3 SV=1
----DDELSLLIIVLDTNPIWWGKRALAEAEFTLSKCIDAVMVLGNSHLLMNRTNKLAVIASHTQESRFLYPGKRWAAADPFGEGGPSMESNCSGSKDGKYELLTAINDAIAEEIKDLMTKTDMKGQQTETLLAGSLAKALCCILLITESSKSNQEIKSRILVIKAAEDSALQYMNFMNVIFAAQKQSILIDACVLDSDSGLLQQACDITGGIYLRVPHMPSLLQYLLWVFLPDQEQRSQLVLPPPVHVDYRAACFCHRNLIEIGYVCSVCLSIFCNFSPICSTCETAFKISLPPVMKAKKKKLKV--
>tr|A0A7K9MB51|A0A7K9MB51_OCETE/1-304 [subseq from] TF2H3 factor (Fragment) OS=Oceanodroma tethys OX=79633 GN=Gtf2h3 PE=3 SV=1
----DDELSLLVIVIDTNPIWWGKKALGEAEFTLSKCIDAAMVLGNSHLFMNRTNRLAVIASHTQESRFLYPGKRWAFADLFGDGGSSMESNCSGSKDGKYELLTAINDAIAEEIKDLMTKTDMRGQQTETLLAGSLAKALCCILLITESSKplSNQEMKSRILVIKAAEDSALQYMNFMNVIFAAQKQSILIDACVLDSDSGLLQQACDITGGIYLKVPYMPSLLQYLLWVFLPDQEQRSQLVLPPPIHVDYRAACFCHRNLIEIGYVCSVCLSIFCNFSPICSTCETAFKISLPPVMKAKKKKLKL--
>tr|A0A091UNC2|A0A091UNC2_NIPNI/1-304 [subseq from] General transcription factor IIH subunit 3 (Fragment) OS=Nipponia nippon OX=128390 GN=Y956_05930 PE=3 SV=1
----DDELSLLVIVIDTNPIWWGKKALGEAEFTLSKCIDAAMVLGNSHLFMNRTNRLAVIASHTQESRFLYPGKRWAFADLFGDGGSSMESNCSGSKDGKYELLTAINDAIAEEIKDLMTKTDMRGQQTETLLAGSLAKALCCILLITDSSKplSNQEMKSRILVIKAAEDSALQYMNFMNVIFAAQKQSILIDACVLDSDSGLLQQACDITGGIYLKVPHMPSLLQYLLWVFLPDQEQRSQLVLPPPIHVDYRAACFCHRNLIEIGYVCSVCLSIFCNFSPICSTCETAFKISLPPVMKAKKKKLKL--
>tr|A0A7K8VK62|A0A7K8VK62_9STRI/1-304 [subseq from] TF2H3 factor (Fragment) OS=Ciccaba nigrolineata OX=1118524 GN=Gtf2h3 PE=3 SV=1
----DDELSLLVIVIDTNPIWWGKKALGEAEFTLSRCIDAAMVLGNSHLFMNRTNRLAVIASHTQESRFLYPGKGWAFADLFGDGGSSMESNCSGSKDGKYELLTAINDAIAEEIKDLMTKTDMRGQQTETLLAGSLAKALCCILLVTEssKLLSNQEMKSRILVIKAAEDSALQYMNFMNVIFAAQKQSILIDACVLDSDSGLLQQACDITGGIYLKVPHMPSLLQYLLWVFLPDQEQRSQLVLPPPIHVDYRAACFCHRNLIEIGYVCSVCLSIFCNFSPICSTCETAFKISLPPVMKAKKKKLKL--
>tr|A0A093QGM9|A0A093QGM9_9PASS/1-304 [subseq from] General transcription factor IIH subunit 3 (Fragment) OS=Manacus vitellinus OX=328815 GN=N305_13698 PE=3 SV=1
----EDELSLLVIVIDTNPIWWGKRALGEAEFTLSKCIDAVMVLGNSHLFMNRTNKLAVIASHTQESRFLYPGKRWASADPFGDGGSSMESNCSGSKDGKYELLTAINDAIAEEIKDLMTKTEMKGQQTETLLAGSLAKALCCILLITESSKplSNQEMKSRILVIKAAEDSTLQYMNFMNVIFAAQKQSILVDACVLDSDSGLLQQACDITGGIYLKVPHMPSLLQYLLWVFLPDQEQRSQLVLPPPVHVDYRAACFCHRNLIEIGYVCSVCLSIFCNFSPICSTCETAFKISLPPVMKAKKKKLKL--
>tr|A0A7L1ADU6|A0A7L1ADU6_9PASS/1-303 [subseq from] TF2H3 factor (Fragment) OS=Oxyruncus cristatus OX=114331 GN=Gtf2h3 PE=3 SV=1
----EDELSLLVVIIDTNPIWWGKRALGEAEFTLSKCIDAVMVLGNSHLFMNRTNKLAVIASHTQESRFLYPGKRWASADPFGDGGSSMESNCSGSKDGKYELLTAINDAIAEEIKDLMTKTDMKGQQTETLLAGSLAKALCCILLIResSKPLSNQEMKSRILVIKAAEDSTLQYMNFMNVIFAAQKQSILVDACVLDSDSGLLQQACDITGGIYLKVPHMPSLLQYLLWVFLPDQEQRSQLVLPPPVHVDYRAACFCHRNLIEIGYVCSVCLSIFCNFSPICSTCETAFKISLPPVMKAKKKKLK---
>tr|A0A6J0UJM7|A0A6J0UJM7_9SAUR/2-303 [subseq from] general transcription factor IIH subunit 3 isoform X1 OS=Pogona vitticeps OX=103695 GN=GTF2H3 PE=3 SV=1
--SADDELNLLVVVIDTNPIWWGKQALAGSELTLSKCLDAVMVLGNSHLFMNRNNKLAVIASHIQESRFLYPGKRWAAADLFGEAG---EVNVSSSKDGKYEFLTTINETIAEEIKDLMTNTEIKGQQTETLLAGSLAKALCYIHKMTKAGTASQETKSRILVIKAAEDSALQYMSFMNVIFAAQKQNILIDACVLDSDSGLLQQACDITGGIYLKVPHMPSLLQYLLWVYLPDQEQRSRLILPPPVHVDYRAACFCHRNLIEIGYVCSVCLSIFCSFSPICTTCETAFKISLPAVMKAKKKKLKLA-
>tr|A0A6P9CJH8|A0A6P9CJH8_PANGU/2-302 [subseq from] general transcription factor IIH subunit 3 OS=Pantherophis guttatus OX=94885 GN=GTF2H3 PE=3 SV=1
--SGDDEVNLLVIVIDANPIWWGKQALLGSELTLSKCLDAAMVLGNSHLFMNRNNKLAVIASHIQESRFLYPGKHWAALDLFGESG---EANIAGSKDGKYEVLTTINETIAEEIKDLLTNTEVKGQQTETLLAGSLAKALCYIHRVTKESKISQEIKSRILVIKAAEDSALQYMNFMNVIFAAQKRSILIDACVLDSDSGLLQQACDITGGIYLKIPYKPSLLQYLLWVYLPDQDQRSQLILPPPVHVDYRAACFCHRNLIEIGYVCSVCLSIFCSFSPICTTCETAFKISLPAVMKSKKKKLKV--
>tr|A0A7K8WWC4|A0A7K8WWC4_9FURN/1-304 [subseq from] TF2H3 factor (Fragment) OS=Sclerurus mexicanus OX=265632 GN=Gtf2h3 PE=3 SV=1
----EDELSLLVIVIDTNPIWWGKRALGEAQFTLSKCIDAVMVLGNSHLFMNRTNRLAVIASHTQESRFLYPGKRWASVDPFGDGSNSMESNCSGSKDGKYELLTAINDAIAEEIKDLMTKTDVKGQQTETLLAGSLAKALCCILWITESSKplSNQEMKSRILVIKAAEDSTLQYMNFMNVIFAAQKQSILIDACVLDSDSGLLQQACDITGGIYLKVPHMPSLLQYLLWVFLPDQEQRSQLVLPPPVHVDYRAACFCHRNLIEIGYVCSVCLSIFCNFSPICSTCETAFKISLPPVMKTKKKKLKL--
>tr|A0A7L1W1P8|A0A7L1W1P8_9PASS/1-302 [subseq from] TF2H3 factor (Fragment) OS=Certhia brachydactyla OX=73330 GN=Gtf2h3 PE=3 SV=1
----DDELSLLIIVLDTNPIWWGKRALGEAEFTLSKCIDAVMVLGNSHLLMNRTNKLAVIASHTQESRFLYPGKRWAAADPFGEGGPSVESNCSGSKDGKYELLTAINDAIAEEVKDLMTKTDVKGQQTETLLAGSLAKALCCILLIIESSKSNQEIKSRILVIKAAEDSALQYMNFMNVIFAAQKQSILIDACVLDSDSGLLQQACDITGGIYLRVPHMPSLLQYLLWVFLPDQEQRSQLVLPPPVHVDYRAACFCHRNLIEIGYVCSVCLSIFCNFSPICSTCETAFKISLPPVMKAKKKKLKV--
>tr|A0A093R270|A0A093R270_PYGAD/1-304 [subseq from] General transcription factor IIH subunit 3 (Fragment) OS=Pygoscelis adeliae OX=9238 GN=AS28_14889 PE=3 SV=1
----DDELSLLVIVIDTNPIWWGKKALGEAEFTLSKCIDAAVVLGNSHLFMNRTNRLAVIASHTQESRFLYPGKRWAFADLFGDGGSSMESNCSGSKDGKYELLTAINDAIAEEIKDLMTKTDMRGQQTETLLAGSLAKALCCILLITESSKplSNQEMKSRILVIKAAEDSALQYMNFMNVIFAAQKQSILIDACVLDSDSGLLQQACDITGGIYLKVPHMPSLLQYLLWVFLPDQEQRSQLVLPPPIHVDYRAACFCHRNLIEIGYVCSVCLSIFCNFSPICSTCETAFKISLPPVMKAKKKKLKL--
>tr|A0A091K6X6|A0A091K6X6_EGRGA/1-304 [subseq from] General transcription factor IIH subunit 3 (Fragment) OS=Egretta garzetta OX=188379 GN=Z169_10754 PE=3 SV=1
----DDELSLLVIVIDTNPIWWGKKALGEAEFTLSKCIDAAMVLGNSHLFMNRTNRLAVIASHTQESRFLYPGKRWAFADLFGDGGSSMESNCSGSKDGKYELLTAINDAIAEEIKDLMTKTDMRGQQTETLLAGSLAKALCCILLITESSKSlfNQEMKSRILVIKAAEDSALQYMNFMNVIFAAQKQSILIDACVLDSDSGLLQQACDITGGIYLKVPHMPSLLQYLLWVFLPDQEQRAQLVLPPPIHVDYRAACFCHRNLIEIGYVCSVCLSIFCNFSPICSTCETAFKISLPPVMKAKKKKLKL--
>tr|A0A7K8YY57|A0A7K8YY57_9PASS/1-304 [subseq from] TF2H3 factor (Fragment) OS=Sakesphorus luctuosus OX=419690 GN=Gtf2h3 PE=3 SV=1
----EDELSLLVIIVDTNPIWWGKRALAEAEFTLSKCIDAVMVLGNSHLFMNRTNKLAVIASHTQESRFLYPGKRWASVDPFGDGGNSMESNCSGSKDGKYELLTAINDAIAEEIKDLMTKTDMKGQQTETLLAGSLAKALCCILLVteSSEPLSNQEIKARILVIKAAEDSTLQYMNFMNVIFAAQKQSILIDACVLDTDSGLLQQACDITGGIYLKVPHMPSLLQYLLWVFLPDQEQRAQLVLPPPVHVDYRAACFCHRNLIEIGYVCSVCLSIFCNFSPICSTCETAFKISLPPVMKAKKKKLKV--
>tr|A0A7K5TNR5|A0A7K5TNR5_9PASS/1-304 [subseq from] TF2H3 factor (Fragment) OS=Cephalopterus ornatus OX=114276 GN=Gtf2h3 PE=3 SV=1
----EDELSLLVIIIDTNPIWWGKRALGEAEFTLSKCIDAVMVLGNSHLLMNRTNKLAVIASHTQESRFLYPGKRWASVDPFGDGGSSMESNCSGSKDGKYELLTAINDAIAEEIKDLMTKTDMKGQQTETLLAGSLAKALCCIllIRIFKALMSNQEMKSRILVIKAAEDSTLQYMNFMNVIFAAQKQSVLVDACVLDSDSGLLQQACDITGGIYLKVPHMPSLLQYLLWVFLPDQEQRSQLVLPPPVHVDYRAACFCHRNLIEIGYVCSVCLSIFCNFSPICSTCETAFKISLPPVMKAKKKKLKL--
>tr|A0A7K9GM08|A0A7K9GM08_LOXLE/1-304 [subseq from] TF2H3 factor (Fragment) OS=Loxia leucoptera OX=96539 GN=Gtf2h3 PE=3 SV=1
----DDELNLLIIVLDTNPIWWGKRALGEAEFTLSKCIDAVMVLGNSHLLMNRTNKLAVIASHTQESRFLYPGKRWAAADPFGEGGPSMESNCSGSKDGKYELLTAINDAIAEEIKDLMTKTDVKGQQTETLLAGSLAKALCCILLITESSKplSNQEIKSRILVIKAAEDSALQYMNFMNVIFAAQKQSILIDACVLDSDSGLLQQACDITGGIYLKVPHMPSLLQYLLWVFLPDQEQRSQLVLPPPVHVDYRAACFCHRNLIEIGYVCSVCLSIFCNFSPICSTCETAFKISLPPVMKAKKKKLKV--
>tr|A0A7L0IKU7|A0A7L0IKU7_PIPCL/1-304 [subseq from] TF2H3 factor (Fragment) OS=Piprites chloris OX=114369 GN=Gtf2h3 PE=3 SV=1
----EDELSLLVIVIDTNPIWWGKRALGEAEFTLSKCIDAVMVLGNSHLFMNRTNKLAVIASHTQESRFLYPGKRWASADLFGDGGSSVESNCSGSKDGKYELLTAINDAIAEEIKDLMTKTDMKGQQTETLLAGSLAKALCCILLITESSKplSNQEIKPRILVIKAAEDSTLQYMNFMNVIFAAQKQSILVDACVLDSDSGLLQQACDITGGIYLKVPHMPSLLQYLLWVFLPDQEQRSQLVLPPPVHVDYRAACFCHRNLIEIGYVCSVCLSIFCNFSPICSTCETAFKISLPPVMKAKKKKMKL--
>tr|A0A087RB49|A0A087RB49_APTFO/1-305 [subseq from] General transcription factor IIH subunit 3 (Fragment) OS=Aptenodytes forsteri OX=9233 GN=AS27_00863 PE=3 SV=1
----DDELSLLVIVIDTNPIWWGKKALGEAEpFTLSKCIDAAMVLGNSHLFMNRTNRLAVIASHTQESRFLYPGKRWAFADLFGDGGSSMESNCSGSKDGKYELLTAINDAIAEEIKDLMTKTDMRGQQTETLLAGSLAKALCCILLITESSKplSNQEMKSRILVIKAAEDSALQYMNFMNVIFAAQKQNILIDACVLDSDSGLLQQACDITGGIYLKVPHMPSLLQYLLWVFLPDQEQRSQLVLPPPIHVDYRAACFCHRNLIEIGYVCSVCLSIFCNFSPICSTCETAFKISLPPVMKAKKKKLKL--
>tr|A0A6I9XPJ1|A0A6I9XPJ1_9SAUR/25-323 [subseq from] general transcription factor IIH subunit 3 OS=Thamnophis sirtalis OX=35019 GN=GTF2H3 PE=3 SV=1
----NDEVNLLVIIVDANPIWWGKQALLGSELTLSKCLDAAMVLGNSHLFMNRNNKLAVIASHIHESRFLFPGKNWAALDLFGESG---ESNISGSKDGKYEVLATINETIAEEIKELMSNTEVKGQQTETLLAGSLAKALCYIHRVTKESKTNQEIKSRILVIKAAEDSALQYMNFMNVIFAAQKRNILIDACVLDSDSGLLQQACDITGGIYLKIPYKPSLLQYLLWVYLPDQDQRSQLILPPPVHVDYRAACFCHRNLIEIGYVCSVCLSIFCSFSPICTTCETAFKISLPAVMKSKKKKLKV--
>tr|A0A0K8RUQ8|A0A0K8RUQ8_CROHD/2-300 [subseq from] General transcription factor IIH subunit 3 OS=Crotalus horridus OX=35024 PE=3 SV=1
--SADEEVNLLVIVVDTNPIWWGKQALLGSELTLSKCLDATMVLGNSHLFMNRNNKLAVIASHIQESRFLYPGKHWAVVDIFGE------SNVSGSKDGKYELLSTINETIAEEIKDLMTNTEVKGQQTETLLAGSLAKALCYIHRVTREIKTSQEIKSRILVIKAAEDSALQYMNFMNVIFAAQKRSILIDACVLDSDSGLLQQACDITGGIYLKIPYKPSLLQYLLWVYLPDQDQRSQLILPPPVHVDYRAACFCHRNLIEIGYVCSVCLSIFCNFSPICTTCETAFKISLPAVMKPKKKKLKVA-
>tr|A0A3L8S3R4|A0A3L8S3R4_CHLGU/2-310 [subseq from] Uncharacterized protein OS=Chloebia gouldiae OX=44316 GN=DV515_00012333 PE=3 SV=1
--SADDELSLLIVVLDTNPIWWGKRALGEAeQFTLSKCIDAVMVLGNSHLLMNRTNKLAVIASHTQESRFLYPGKRWAAADPFGEGGPSMESNCSGSKDGKYELLTAINDAIAEEIKDLMTKTDMKGQQTETLLAGSLAKALCCIPLIRESSKplSNQEMKARILVIKAAEDSALQYMNFMNVIFAAQKQSILIDACVLDSDSGLLQQACDITGGIYLKVPHMPSLLQYLLWVFLPDQEQRSQLVLPPPVHVDYRAACFCHRNLIEIGYVCSVCLSIFCNFSPICSTCETAFKISLPPVMKAKKKKLKVSA
>tr|A0A7K5AIY6|A0A7K5AIY6_9FURN/1-304 [subseq from] TF2H3 factor (Fragment) OS=Furnarius figulus OX=463165 GN=Gtf2h3 PE=3 SV=1
----EDELSLLVIVIDTNPIWWGKRALGETEFTLSKCIDAVMVLGNSHLFMNRTNKLAVIASHTQESRFLYPGKRWASVDPFGDGNNSMESNCSSSKDGKYELLTAINDAIAEEIKDLMTKTDMKGQQTETLLAGSLAKALCCILWITESSKplSNQEMKSRILVIKAAEDSTLQYMNFMNVIFAAQKQSILIDACVLDSDSGLLQQACDITGGIYLKVPHMPSLLQYLLWVFLPDQEQRSQLVLPPPVHVDYRAACFCHRNLIEIGYVCSVCLSIFCNFSPICSTCETAFKISLPPVMKAKKKKLKL--
>tr|A0A7L2D624|A0A7L2D624_CATFU/1-304 [subseq from] TF2H3 factor (Fragment) OS=Catharus fuscescens OX=159581 GN=Gtf2h3 PE=3 SV=1
----DDELSLLIIVVDTNPIWWGKRALGEAEFTLSKCIDAVMVLGNSHLLMNRTNKLAVIASHTQESRFLYPGKRWAAADPFGEGGPSVESNCSGSKDGKYELLTAINDAIAEEIKDLMTKTDMKGQQTETLLAGSLAKALCCILLISESSKplSNQEIKSRILVIKAAEDSALQYMNFMNVIFAAQKQSILIDACVLDSDSGLLQQACDITGGIYLKVPHMPSLLQYLLWVFLPDQEQRSQLVLPPPVHVDYRAACFCHRNLIEIGYVCSVCLSIFCNFSPICSTCETAFKISLPPVMKAKKKKLKV--
>tr|A0A7K8B0P4|A0A7K8B0P4_9CORV/1-304 [subseq from] TF2H3 factor (Fragment) OS=Cnemophilus loriae OX=254448 GN=Gtf2h3 PE=3 SV=1
----DDELSLLIVVLDTNPIWWGKRALGEAEFTLSKCIDAVMVLGNSHLLMNRTNKLAVIASHTQESRFLYPGKRWAAADPFGEGGPSMESNCSGSKDGKYELLTSINDAIAEEIKDLMTKTDMKGQQTETLLAGSLAKALCCILLLTEssKLLSNQEIKSRILVIKAAEDSALQYMNFMNVIFAAQKQSILIDACVLDSDSGLLQQACDITGGIYLKVPHMPSLLQYLLWVFLPDQEQRSQLVLPPPVHVDYRAACFCHRNLIEIGYVCSVCLSIFCNFSPICSTCETAFKISLPPVMKAKKKKLKV--
>tr|A0A091VY35|A0A091VY35_OPIHO/1-304 [subseq from] General transcription factor IIH subunit 3 (Fragment) OS=Opisthocomus hoazin OX=30419 GN=N306_06530 PE=3 SV=1
----DDELSLLVIVIDTNPIWWGKKALGEAEFTLSKCIDAAMVLGNSHLFMNRTNRLAVIASHTQESRFLYPGKCWASADLFGDGGSSMESNCSGSKDGKYELLTAINDAIAEEIKDLMTKTDMTGQQTETLLAGSLAKALCCILLITESSKplSNQEMKSRILVIKAAEDSALQYMNFMNVIFAAQKQSILIDACVLDSDSGLLQQACDITGGIYLKVPHMPSLLQYLLWVFLPDQEQRSQLVLPPPIHVDYRAACFCHRNLIEIGYVCSVCLSIFCNFSPICSTCETAFKISLPPVMKAKKKKLKL--
>tr|A0A7L2TF85|A0A7L2TF85_POMRU/1-304 [subseq from] TF2H3 factor (Fragment) OS=Pomatostomus ruficeps OX=9176 GN=Gtf2h3 PE=3 SV=1
----DDELSLLVVILDTNPIWWGKRALGEAEFTLSKCIDAVMVLGNSHLLMNRTNKLAVIASHTQESRFLYPGKRWAAADPFGEAGPSMESNSSGSKDGKYELLTAINDAIAEEIKDLMTKTDMKGQQTETLLAGSLAKALCCILLITESSKplSNQELKSRILVIKAAEDSALQYMNFMNVIFAAQKQSILIDACVLDSDSGLLQQACDITGGIYLKVPHMPSLLQYLLWVFLPDQEQRSQLVLPPPVHVDYRAACFCHRNLIEIGYVCSVCLSIFCNFSPICSTCETAFKISLPPVMKAKKKKLKV--
>tr|A0A7K4UFW2|A0A7K4UFW2_9SYLV/1-304 [subseq from] TF2H3 factor (Fragment) OS=Sinosuthora webbiana OX=337173 GN=Gtf2h3 PE=3 SV=1
----DDELSLLIIVLDTNPIWWGKRALGEAEFTLSKCIDAVMVLGNSHLLMNRSNKLAVIASHTQESRFLYPGKRWAAADPFGEGGPSMESNCSGSKDGKYELLTAINDAIAEEIKDLMTKTDMKGQQTETLLAGSLAKALCCILLVTESSKplSNQEIKSRILVIKAAEDSALQYMNFMNVIFAAQKQSILIDACVLDSDSGLLQQACDITGGIYLKVPHMPSLLQYLLWVFLPDQEQRSQLVLPPPVHVDYRAACFCHRNLIEIGYVCSVCLSIFCNFSPICSTCETAFKISLPPVMKAKKKKLKV--
>tr|A0A093JEJ7|A0A093JEJ7_DRYPU/1-300 [subseq from] General transcription factor IIH subunit 3 (Fragment) OS=Dryobates pubescens OX=118200 GN=N307_00865 PE=3 SV=1
----EDELSLLVIVVDTNPIWWGKKAQGEAEFTLSKCIDAAMVLGNSHLFMNRTNKLAVIASHTQESRFLYPGKRWAVADLFGDGGTSVEYNCSGSKDGKYELLTAINDAIAEEIKDLMTKTDMRGEQTETLLAGSLAKALCCILLITE--FSNQEMKSRILVIKAAEDSALQYMNFMNVIFAAQKQSVLIDACVLDSDSGLLQQACDITGGIYLKVPHMPSLLQYLLWVFLPDQELRSQLVLPPPIHVDYRAACFCHRNLIEIGYVCSVCLSIFCNFSPICSTCETAFKISLPPVMKAKKKKLKL--
>tr|A0A7L2GQZ2|A0A7L2GQZ2_NYCGR/1-304 [subseq from] TF2H3 factor (Fragment) OS=Nyctibius grandis OX=48427 GN=Gtf2h3 PE=3 SV=1
----DDELSLLVIVIDTNPIWWGKKALEEAEFTLSKCIDAVMVLGNSHLIMNRTNRLAVIASHTQESRFLYPGKRWAFADLFGDGSSSMESNCSGSKDGKYELLTAVNDAIAEEIKDLMTKTDMRGQQTETLLAGSLAKALCLYSCISSsfQYLANQEMKSRILVIKAAEDSALQYMNFMNVIFAAQKQSILIDACVLDSDSGLLQQACDITGGIYLKVPHMPSLLQYLLWVFLPDQEQRSQLVLPPPVHVDYRAACFCHRNLIEIGYVCSVCLSIFCNFSPICSTCETAFKISLPPVMKAKKKKLKL--
>tr|A0A7L2F2D1|A0A7L2F2D1_QUIME/1-304 [subseq from] TF2H3 factor (Fragment) OS=Quiscalus mexicanus OX=64278 GN=Gtf2h3 PE=3 SV=1
----DDELSLLIIVLDTNPIWWGKRALGEAEFTLSKCIDAVMVLGNSHLLMNRTNKLAVIASHTQESRFLYPGKRWAAADPFGEGGPSMESNSSGSKDGKYELLTAINDAIAEEIKDLMTKTDMKGQQTETLLAGSLAKALCCILLITESSKplSNQEIKSRILVIKAAEDSALQYMNFMNVIFAAQKQSILIDACVLDSDSGLLQQACDITGGIYLKVPHMPSLLQYLLWVFLPDQEQRSQLVLPPPVHVDYRAACFCHRNLIEIGYVCSVCLSIFCNFSPICSTCETAFKISLPPVMKAKKKKLKV--
>tr|A0A7K5WP23|A0A7K5WP23_9SYLV/1-304 [subseq from] TF2H3 factor (Fragment) OS=Hylia prasina OX=208073 GN=Gtf2h3 PE=3 SV=1
----DDELSLLIVVLDTNPIWWGKRALGEAEFTLSKCIDAVMVLGNSHLLMNRTNKLAVIASHTQESRFLYPGKRWAAADPFGEGGPSMESNCSGSKDGKYELLTAINDAIAEEIKDLMTKTDMKGQQTETLLAGSLAKALCCILLITEASKhlSNQEMKSRILVIKAAEDSALQYMNFMNVIFAAQKQSILIDACVLDSDSGLLQQACDITGGIYLKVPHMPSLLQYLLWVFLPDQEQRSQLVLPPPVHVDYRAACFCHRNLIEIGYVCSVCLSIFCNFSPICSTCETAFKISLPPVMKAKKKKLKV--
>tr|A0A087VKQ5|A0A087VKQ5_BALRE/1-300 [subseq from] General transcription factor IIH subunit 3 (Fragment) OS=Balearica regulorum gibbericeps OX=100784 GN=N312_11162 PE=3 SV=1
----DDELSLLVIVIDTNPIWWGKKALGEAEFTLSKCIDAAMVLGNSHLFMNRTNRLAVIASHTQESRFLYPGKCWAVADLFGDGSSSMESNCSGSKDGKYELLTAINDAIAEEIKDLMTKTDMRGQQTETLLAGSLAKALCCILLITE--SSNQEMKSRILVIKAAEDSALQYMNFMNVIFAAQKQSILIDACVLDSDSGLLQQACDITGGIYLKVPHMPSLLQYLLWVFLPDQEQRSQLVLPPPIHVDYRAACFCHRNLIEIGYVCSVCLSIFCNFSPICSTCETAFKISLPPVMKAKKKKLKL--
>tr|A0A7L2MJ75|A0A7L2MJ75_9PASS/1-304 [subseq from] TF2H3 factor (Fragment) OS=Rhadina sibilatrix OX=2585818 GN=Gtf2h3 PE=3 SV=1
----DDELSLLIVVLDTNPIWWGKRALGEAEFTLSKCIDAVMVLGNSHLLMNRTNKLAVIASHTQESRFLYPGKRWAAADPFGEGGSSMESNCSGSKDGKYELLTAINDAIAEEIKDLMTKTDMKGQQTETLLAGSLAKALCCILLVTESSKplSNQEIKSRILVIKAAEDSALQYMNFMNVIFAAQKQSILIDACVLDSDSGLLQQACDITGGIYLKVPHMPSLLQYLLWVFLPDQEQRSQLVLPPPVHVDYRAACFCHRNLIEIGYVCSVCLSIFCNFSPICSTCETAFKISLPPVMKAKKKKLKV--
>tr|A0A7K8BW35|A0A7K8BW35_9CORV/1-304 [subseq from] TF2H3 factor (Fragment) OS=Rhagologus leucostigma OX=156170 GN=Gtf2h3 PE=3 SV=1
----DDELSLLVIILDTNPIWWGKRALGEAEFTLSKCIDAVMVLGNSHLLMNRTNKLAVIASHTQESRFLYPGKRWAAADPFGEGGPSVESNCSGSKDGKYELLTAINDAIAEEIKDLMTKTDMKGQQTETLLAGSLAKALCCILLITESLKplSNQEIKSRILVIKAAEDSALQYMNFMNVIFAAQKQSILIDACVLDSDSGLLQQACDITGGIYLKVPHMPSLLQYLLWVFLPDQEQRSQLVLPPPVHVDYRAACFCHRNLIEIGYVCSVCLSIFCNFSPICSTCETAFKISLPPVMKAKKKKLKV--
>tr|A0A7K6HHF1|A0A7K6HHF1_9PASS/1-304 [subseq from] TF2H3 factor (Fragment) OS=Dasyornis broadbenti OX=243059 GN=Gtf2h3 PE=3 SV=1
----DDELSLLVVVLDTNPIWWGKRALGEAEFTLSKCIDAVMVLGNSHLLMNRTNKLAVIASHTQESRFLYPGKRWAAADPFGEGGPSMESNCSGSKDGKYELLTAINDAIAEEIKDLMTKTDMKGQQTETLLAGSLAKALCCILSITESSKplSNQEIKSRILVIKAAEDSALQYMNFMNVIFAAQKQSILIDACVLDSDSGLLQQACDITGGIYLKVPHMPSLLQYLLWVFLPDQEQRSQLVLPPPVHVDYRAACFCHRNLIEIGYVCSVCLSIFCNFSPICSTCETAFKISLPPVMKAKKKKLKV--
>tr|A0A7L2PQI7|A0A7L2PQI7_9PASS/1-304 [subseq from] TF2H3 factor (Fragment) OS=Hypocryptadius cinnamomeus OX=589841 GN=Gtf2h3 PE=3 SV=1
----DDELSLLIIVLDTNPIWWGKRALGEAEFTLSKCIDAVMVLGNSHLLMNRTNKLAVIASHTQESRFLYPGKRWAAADPFGEGGPSMESNCSGSKDGKYELLTAINDAIAEEIKDLMTKTDMKGQQTETLLAGSLAKALCCILLITESSKpsSNQEIKSRILVIKAAEDSALQYMNFMNVIFAAQKQSILIDACVLDSDSGLLQQACDITGGIYLKVPHMPSLLQYLLWVFLPDQEQRSQLVLPPPVHVDYRAACFCHRNLIEIGYVCSVCLSIFCNFSPICSTCETAFKISLPPVMKAKKKKLKV--
>tr|A0A851E6J1|A0A851E6J1_9CORV/1-304 [subseq from] TF2H3 factor (Fragment) OS=Dryoscopus gambensis OX=85069 GN=Gtf2h3 PE=4 SV=1
----DDELSLLVIVLDTNPIWWGKRALGEAEFTLSKCIDAVMVLGNSHLLMNRTNKLAVIASHTQESRFLYPGKRWAAADPFGEGGPSVESNCSGSKDGKYELLTAINDAIAEEIKDLMTKTDMKGQQTETLLAGSLAKALCCILLITESSKplSNQEIKSRILVIKAAEDSALQYMNFMNVIFAAQKQSILIDACVLDSDSGLLQQACDITGGIYLKVPHMPSLLQYLLWVFLPDQEQRSQLVLPPPVHVDYRAACFCHRNLIEIGYVCSVCLSIFCNFSPICSTCETAFKISLPPVMKAKKKKLKV--
>tr|A0A852FT08|A0A852FT08_PEUTA/1-300 [subseq from] TF2H3 factor (Fragment) OS=Peucedramus taeniatus OX=135441 GN=Gtf2h3 PE=4 SV=1
----DDELNLLIIVLDTNPIWWGKRALGEAEFTLSKCMDAVMVLGNSHLLMNRTNKLAVIASHTQESRFLYPGKRWAAADPFGEGGPSMESNCSGSKDGKYELLTAINDAIAEEIKDLMTKTDMKGQQTETLLAGSLAKALCCILLITE--SSNQEIKSRILVIKAAEDSALQYMNFMNVIFAAQKQSILIDACVLDSDSGLLQQACDITGGIYLKVPHMPSLLQYLLWVFLPDQEQRSQLVLPPPVHVDYRAACFCHRNLIEIGYVCSVCLSIFCNFSPICSTCETAFKISLPPVMKAKKKKLKV--
>tr|A0A7K6F814|A0A7K6F814_9CORV/1-305 [subseq from] TF2H3 factor (Fragment) OS=Daphoenositta chrysoptera OX=254528 GN=Gtf2h3 PE=3 SV=1
----DDELSLLVVILDTNPIWWGKRALGEAEFTLSKCIDAVMVLGNSHLLMNRTNKLAVIASHTQESRFLYPGKRWAAADPFGEGGPSMESNCSGSKDGKYELLTAINDAIAEEIKDLMTKTDMKGQQTETLLAGSLAKALCCILLITESSKplSNQEIKSRILVIKAAEDSALQYMNFMNVIFAAQKQSILIDACVLDSDSGLLQQACDITGGIYLKVPHMPSLLQYLLWVFLPDQEQRSQLVLPPPVHVDYRAACFCHRNLIEIGYVCSVCLSIFCNFSPICSTCETAFKISLPPVMKAKKKKLKVS-
>tr|A0A7K9XK35|A0A7K9XK35_9GRUI/1-300 [subseq from] TF2H3 factor (Fragment) OS=Psophia crepitans OX=54359 GN=Gtf2h3 PE=3 SV=1
----DDELSLLVIVVDTNPIWWGKRALGEAEFTLSKCIDAVMVLGNSHLLMNRTNRLAVIASHTQESRFLYPGKRWTSADLFGDGGSSMESNCSGSKDGKYELLTAINDAIAEEIKDLMTKTDIRGQQTETLLAGSLAKALCCILLITE--SSNQEMKSRILVIKAAEDSALQYMNFMNVIFAAQKQSILIDACVLDSDSGLLQQACDITGGIYLKVLHMPSLLQYLLWVFLPDQEQRSQLVLPPPIHVDYRAACFCHRNLIEIGYVCSVCLSIFCNFSPICSTCETAFKISLPPVMKAKKKKLKL--
>tr|A0A7L1CNE6|A0A7L1CNE6_9PASS/1-304 [subseq from] TF2H3 factor (Fragment) OS=Serilophus lunatus OX=239386 GN=Gtf2h3 PE=3 SV=1
----EDELSLLVIVIDTNPIWWGKRALGEAEFTLSKCMDAVMVLGNSHLFMNRTNKLAVIASHTQESRFLYPGKRWASVDPFGDGGTSMDSGCSGSKDGKYELLTAINDAIAEEIKDLMTKTDMKGQQTETLLAGSLAKALCCILLLTQSSKpfSNQEMKARILVIKAAEDSALQYMNFMNVIFAAQKQSILIDACVLDSDSGLLQQACDITGGIYLKVPHMPSLLQYLLWVFLPDQEQRSQLVLPPPVHVDYRAACFCHRNLIEIGYVCSVCLSIFCNFSPICSTCETAFKISLPPVMKAKKKKLKL--
>tr|A0A7K5PXX4|A0A7K5PXX4_9CORV/1-304 [subseq from] TF2H3 factor (Fragment) OS=Erythrocercus mccallii OX=107208 GN=Gtf2h3 PE=3 SV=1
----DDELSLLIIVLDTNPIWWGKRALGEAEFTLSKCIDAVMVLGNSHLLMNRTNKLAVIASHTQESRFLYPGKRWAAADPFGEGGPSMESNCSGSKDGKYELLTAINDAIAEEIKDLMTKTDMKGQQTETLLAGSLAKALCCILLITESSKslSNQEIKSRILVIKAAEDSALQYMNFMNVIFAAQKQSILIDACVLDSDSGLLQQACDITGGIYLKVPHMPSLLQYLLWVFLPDQEQRSQLVLPPPVHVDYRAACFCHRNLIEIGYVCSVCLSIFCNFSPICSTCETAFKISLPPVMKAKKKKLKV--
>tr|A0A7K6JAG7|A0A7K6JAG7_9CORV/1-304 [subseq from] TF2H3 factor (Fragment) OS=Machaerirhynchus nigripectus OX=1160894 GN=Gtf2h3 PE=3 SV=1
----DDELSLLVIILDTNPIWWGKRALGEAEFTLSKCIDAVMVLGNSHLLMNRTNKLAVIASHTQESRFLYPGKRWAAADPFGEGGPSMESNCSGSKDGKYELLTAINDAIAEEIKDLMTKTDMKGQQTETLLAGSLAKALCCILLITESSKplSNQEIKSRILVIKAAEDSALQYMNFMNVIFAAQKQSILIDACVLDSDSGLLQQACDITGGIYLKVPHMPSLLQYLLWVFLPDQEQRSQLVLPPPVHVDYRAACFCHRNLIEIGYVCSVCLSIFCNFSPICSTCETAFKISLPPVMKAKKKKLKV--
>tr|A0A7K9R4L6|A0A7K9R4L6_IRECY/1-304 [subseq from] TF2H3 factor (Fragment) OS=Irena cyanogastra OX=175120 GN=Gtf2h3 PE=3 SV=1
----DDELSLLIVVLDTNPIWWGKRALGEAEFTLSKCIDAVMVLGNSHLLMNRTNKLAVIASHTQESRFLYPGKRWAAADPFGEGGPSMESNCSGSKDGKYELLTAINDAIAEEIKDLMTKTDVKGQQTETLLAGSLAKALCCILLIieSSEPLSNQEIKSRILVIKAAEDSALQYMNFMNVIFAAQKQSILIDACVLDSDSGLLQQACDITGGIYLKVPHMPSLLQYLLWVFLPDQEQRSQLVLPPPVHVDYRAACFCHRNLIEIGYVCSVCLSIFCNFSPICSTCETAFKISLPPVMKAKKKKLKV--
>tr|A0A7L0QIF4|A0A7L0QIF4_SETKR/1-304 [subseq from] TF2H3 factor (Fragment) OS=Setophaga kirtlandii OX=298831 GN=Gtf2h3 PE=3 SV=1
----DDELSLLIIVLDTNPIWWGKRALGEAEFTLSKCIDAVMVLGNSHLLMNRTNKLAVIASHTQESRFLYPGKRWAAADPFGEGGPSMESNCSGSKDGKYELLTAINDAIAEEIKDLMTKTDMKGQQTETLLAGSLAKALCCILLITESSKplSNQEIKSRILVIKAAEDSALQYMNFMNVIFAAQKQSILIDACVLDSDSGLLQQACDITGGIYLKVPHMPSLLQYLLWVFLPDQEQRSQLVLPPPVHVDYRAACFCHRNLIEIGYVCSVCLSIFCNFSPICSTCETAFKISLPPVMKAKKKKLKV--
>tr|A0A7L0YI82|A0A7L0YI82_9PASE/1-304 [subseq from] TF2H3 factor (Fragment) OS=Ploceus nigricollis OX=441696 GN=Gtf2h3 PE=3 SV=1
----DDELSLLIIVLDTNPIWWGKRALGEAEFTLSKCIDAVMVLGNSHLLMNRTNKLAVIASHTQESRFLYPGKRWAAADPFGEGGPSMESNCSGSKDGKYELLTAINDAIAEEIKDLMTKTDMKGQQTETLLAGSLAKALCCILLITESSKplSNQEIKSRILVIKAAEDSALQYMNFMNVIFAAQKQSILIDACVLDSDSGLLQQACDITGGIYLKVPHMPSLLQYLLWVFLPDQEQRSQLVLPPPVHVDYRAACFCHRNLIEIGYVCSVCLSIFCNFSPICSTCETAFKISLPPVMKAKKKKLKV--
>tr|A0A7L1RXI1|A0A7L1RXI1_9PASS/1-304 [subseq from] TF2H3 factor (Fragment) OS=Locustella ochotensis OX=187437 GN=Gtf2h3 PE=3 SV=1
----DDELSLLIIVLDTNPIWWGKRALGEAEFTLSKCIDAVMVLGNSHLLMNRTNKLAVIASHTQESRFLYPGKRWAAADPFGEGGPSMESNCSGSKDGKYELLTAINDAIAEEIKDLMTKTDMKGQQTETLLAGSLAKALCCILLITESSKplSNQEIKSRILVIKAAEDSALQYMNFMNVIFAAQKQSILIDACVLDSDSGLLQQACDITGGIYLKVPHMPSLLQYLLWVFLPDQEQRSQLVLPPPVHVDYRAACFCHRNLIEIGYVCSVCLSIFCNFSPICSTCETAFKISLPPVMKAKKKKLKV--
>tr|A0A7L1T0K0|A0A7L1T0K0_ARAGA/1-300 [subseq from] TF2H3 factor (Fragment) OS=Aramus guarauna OX=54356 GN=Gtf2h3 PE=3 SV=1
----DDELSLLVIVIDTNPIWWGKKALGEAEFTLSKCIDAAMVLGNSHLFMNRTNRLAVIASHTQESRFLYPGKCWAVADLFGDGTSSMESNCSGSKDGKYELLTAINDAIAEEIKDLMTKTDMRGQQTETLLAGSLAKALCCILLITE--SSNQEMKSRILVIKAAEDSALQYMNFMNVIFAAQKQSILIDACVLDSDSGLLQQACDITGGIYLKVPHMPSLLQYLLWVFLPDQEQRSQLVLPPPIHVDYRAACFCHRNLIEIGYVCSVCLSIFCNFSPICSTCETAFKISLPPVMKAKKKKLKL--
>tr|A0A7L1ZMT2|A0A7L1ZMT2_LEILU/1-304 [subseq from] TF2H3 factor (Fragment) OS=Leiothrix lutea OX=36275 GN=Gtf2h3 PE=3 SV=1
----DDELSLLIIVLDTNPIWWGKRALGEAEFTLSKCIDAVMVLGNSHLLMNRTNKLAVIASHTQESRFLYPGKRWAAADPFGEGGPSMESNCSGSKDGKYELLTAINDAIAEEIKDLMTKTDMKGQQTETLLAGSLAKALCCILLVTESSKplSNQEIKSRILVIKAAEDSALQYMNFMNVIFAAQKQSILIDACVLDSDSGLLQQACDITGGIYLKVPHMPSLLQYLLWVFLPDQEQRSQLVLPPPVHVDYRAACFCHRNLIEIGYVCSVCLSIFCNFSPICSTCETAFKISLPPVMKAKKKKLKV--
>tr|A0A7L2MA68|A0A7L2MA68_9SYLV/1-304 [subseq from] TF2H3 factor (Fragment) OS=Hippolais icterina OX=68497 GN=Gtf2h3 PE=3 SV=1
----DDELSLLIIVLDTNPIWWGKRALGEAEFTLSKCIDAVMVLGNSHLLMNRTNKLAVIASHTQESRFLYPGKRWAAADPFGEGGPSMESNCSGSKDGKYELLTAINDAIAEEIKDLMTKTDMKGQQTETLLAGSLAKALCCILLVTESSKplSNQEIKSRILVIKAAEDSALQYMNFMNVIFAAQKQSILIDACVLDSDSGLLQQACDITGGIYLKVPHMPSLLQYLLWVFLPDQEQRSQLVLPPPVHVDYRAACFCHRNLIEIGYVCSVCLSIFCNFSPICSTCETAFKISLPPVMKAKKKKLKV--
>tr|A0A851B063|A0A851B063_PICGY/1-304 [subseq from] TF2H3 factor (Fragment) OS=Picathartes gymnocephalus OX=175131 GN=Gtf2h3 PE=4 SV=1
----DDELSLLIIVLDTNPIWWGKRALGEAEFTLSKCIDAVMVLGNSHLLMNRTNKLAVIASHTQESRFLYPGKRWAAADPFGEGGPSVESNCSGSKDGKYELLTAINDAIAEEIKDLMTKTDMKGQQTETLLAGSLAKALCCILLITESSKplSNQEIKSRILVIKAAEDSALQYMNFMNVIFAAQKQSILIDACVLDSDSGLLQQACDITGGIYLKVPHMPSLLQYLLWVFLPDQEQRSQLVLPPPVHVDYRAACFCHRNLIEIGYVCSVCLSIFCNFSPICSTCETAFKISLPPVMKAKKKKLKV--
>tr|A0A7K9KRR3|A0A7K9KRR3_9PASS/1-304 [subseq from] TF2H3 factor (Fragment) OS=Rhabdornis inornatus OX=237438 GN=Gtf2h3 PE=3 SV=1
----DDELSLLIIVLDTNPIWWGKRALGEAEFTLSKCIDAVMVLGNSHLLMNRTNKLAVIASHTQESRFLYPGKRWAAADPFGEGGPSMESNCSGSKDGKYELLTAINDAIADEIKDLMTKTDVKGQQTETLLAGSLAKALCCILSITESSKplSNQEIKSRILVIKAAEDSALQYMNFMNVIFAAQKQSILIDACVLDSDSGLLQQACDITGGIYLKVPHMPSLLQYLLWVFLPDQEQRSQLVLPPPVHVDYRAACFCHRNLIEIGYVCSVCLSIFCNFSPICSTCETAFKISLPPVMKAKKKKLKV--
>tr|A0A7L1XVU2|A0A7L1XVU2_9AVES/2-304 [subseq from] TF2H3 factor (Fragment) OS=Thinocorus orbignyianus OX=161742 GN=Gtf2h3 PE=3 SV=1
-----EELSLLVIIVDTNPIWWGKRAQGEAEFTLSKCMDAVMVLGNSHLFMNRTNKLAVIASHTQESRFLYPGKSWAVADLFGDGSSSVESNCSGSKDGKYELLTAINDAIAEEIKDLMTKTDMKGQQTETLLAGSLAKALCCILLIMESSKplSNQEIKSRILVIKAAEDSALQYMNFMNVIFAAQKQSILIDACVLDSDSGLLQQACDITGGIYLKVPHMPSLLQYLLWVFLPDQEQRSQLVLPPPIHVDYRAACFCHRNLIEIGYVCSVCLSIFCNFSPICSTCETAFKISLPPVMKAKKKKLKL--
>tr|A0A7L2EP08|A0A7L2EP08_ANTMN/1-304 [subseq from] TF2H3 factor (Fragment) OS=Anthoscopus minutus OX=156561 GN=Gtf2h3 PE=3 SV=1
----DDELSLLIIVLDTNPIWWGKRALGEAEFTLSKCIDAVMVLGNSHLLMNRTNKLAVIASHTQESRFLYPGKRWAAADPFGEGGPSMESNCSGSKDGKYELLTAINDTIAEEIKDLMTKTDMKGQQTETLLAGSLAKALCCILLITETSKplSNQEIKSRILVIKAAEDSALQYMNFMNVIFAAQKQSILIDACVLDSDSGLLQQACDITGGIYLKVPHMPSLLQYLLWVFLPDQEQRSQLVLPPPVHVDYRAACFCHRNLIEIGYVCSVCLSIFCNFSPICSTCETAFKISLPPVMKAKKKKLKV--
>tr|A0A852D546|A0A852D546_PASAF/1-305 [subseq from] TF2H3 factor (Fragment) OS=Passerina amoena OX=142471 GN=Gtf2h3 PE=4 SV=1
----DDELSLLIIVLDTNPIWWGKRALGEAEFTLSKCIDAVMVLGNSHLLMNRTNKLAVIASHTQESRFLYPGKRWAAADPFGEGGPSMESNCSGSKDGKYELLTAINDAIAEEVKDLMTKTDMKGQQTETLLAGSLAKALCCILLItesSKPQDSNQEIKSRILVIKAAEDSALQYMNFMNVIFAAQKQSILIDACVLDSDSGLLQQACDITGGIYLKVPHMPSLLQYLLWVFLPDQEQRSQLVLPPPVHVDYRAACFCHRNLIEIGYVCSVCLSIFCNFSPICSTCETAFKISLPPVMKAKKKKLKV--
>tr|A0A091CXQ4|A0A091CXQ4_FUKDA/10-128 [subseq from] General transcription factor IIH subunit 3 OS=Fukomys damarensis OX=885580 GN=H920_15085 PE=3 SV=1
---PEDELNLLVIIVDTNPIWWGKQALKESQFTLSQCMDAVLVLGNSHLFMNRSNKLAVIASHIQESRFLYPGKNGRLGDFFGDPGSPtPDFNPSGSKDGKYELLTAANDVIVEEIKHLMTM-------------------------------------------------------------------------------------------------------------------------------------------------------------------------------------------
>tr|A0A091CXQ4|A0A091CXQ4_FUKDA/129-284 [subseq from] General transcription factor IIH subunit 3 OS=Fukomys damarensis OX=885580 GN=H920_15085 PE=3 SV=1
--------------------------------------------------------------------------------------------------------------------------------------------------------NNQEMKSRILVIKASEDSALQYMNFMNVIFAAQKQNIAIDACVLDSDSGLLQQACDITGGLYLKVPQMPSLLQYLLWVFLPDQDQRAQLILPPPIHVDYRAACFCHRNLIEIGYVCSVCLSIFCNFSPICTTCETAFKISLPPVLKAKKKKLKVSA
>tr|A0A7K5RQ68|A0A7K5RQ68_LANLU/1-304 [subseq from] TF2H3 factor (Fragment) OS=Lanius ludovicianus OX=28713 GN=Gtf2h3 PE=3 SV=1
----DDELSLLVVILDTNPIWWGKRALGEAEFTLSKCIDAVMVLGNSHLLMNRTNKLAVIASHTQESRFLYPGKRWAAADPFGEGGPSMESNCSGSKDGKYELLTAINDAIAEEIKDLMTKTDMKGQQTETLLAGSLAKALCCILLITESSKplSNQEIKSRILVIKAAEDSALQYMNFMNVIFAAQKQSILIDACVLDSDSGLLQQACDITGGIYLKVPHMPSLLQYLLWVFLPDQEQRSQLVLPPPVHVDYRAACFCHRNLIEIGYVCSVCLSIFCNFSPICSTCETAFKISLPPVMKAKKKKLKV--
>tr|A0A7L1QZ58|A0A7L1QZ58_9PASS/1-304 [subseq from] TF2H3 factor (Fragment) OS=Cisticola juncidis OX=52622 GN=Gtf2h3 PE=3 SV=1
----DDELSLLIVVLDTNPIWWGKRALGEAEFTLSKCIDAVMVLGNSHLLMNRTNKLAVIASHTQESRFLYPGKRWAAADPFGEGGPSMESNCSGSKDGKYELLTAINDAIAEEIKDLMTKTDMKGQQTETLLAGSLAKALCCILLITESSKplSNQEIKSRILVIKAAEDSALQYMNFMNVIFAAQKQSILIDACVLDSDSGLLQQACDITGGIYLKVPHMPSLLQYLLWVFLPDQEQRSQLVLPPPVHVDYRAACFCHRNLIEIGYVCSVCLSIFCNFSPICSTCETAFKISLPPVMKAKKKKLKV--
>tr|A0A852ENU3|A0A852ENU3_VIDMA/1-304 [subseq from] TF2H3 factor (Fragment) OS=Vidua macroura OX=187451 GN=Gtf2h3 PE=4 SV=1
----DDELSLLIVVLDTNPIWWGKRALGEAEFTLSKCIDAVMVLGNSHLLMNRTNKLAVIASHTQESRFLYPGKRWAAADPFGEGGPSMESNCSGSKDGKYELLTAINDAIAEEIKDLMTKTDMKGQQTETLLAGSLAKALCCILLITESSKplSNQEIKSRILVIKAAEDSALQYMNFMNVIFAAQKQSILIDACVLDSDSGLLQQACDITGGIYLKVPHMPSLLQYLLWVFLPDQEQRSQLVLPPPVHVDYRAACFCHRNLIEIGYVCSVCLSIFCNFSPICSTCETAFKISLPPVMKAKKKKLKV--
>tr|F5GWD3|F5GWD3_HUMAN/1-162 [subseq from] General transcription factor IIH subunit 3 (Fragment) OS=Homo sapiens OX=9606 GN=GTF2H3 PE=1 SV=1
MVSDEDELNLLVIVVDANPIWWGKQALKESQFTLSKCIDAVMVLGNSHLFMNRSNKLAVIASHIQESRFLYPGKNGRLGDFFGDPGNPPEFNPSGSKDGKYELLTSANEVIVEEIKDLMTKSDIKGQHTETLLAGSLAKALCYIHRMNKEVKDNQEMKSRIL--------------------------------------------------------------------------------------------------------------------------------------------------
>tr|F5GWD3|F5GWD3_HUMAN/163-258 [subseq from] General transcription factor IIH subunit 3 (Fragment) OS=Homo sapiens OX=9606 GN=GTF2H3 PE=1 SV=1
-------------------------------------------------------------------------------------------------------------------------------------------------------------------------------------------------------------ACDITGGLYLKVPQMPSLLQYLLWVFLPDQDQRSQLILPPPVHVDYRAACFCHRNLIEIGYVCSVCLSIFCNFSPICTTCETAFKISLPPVLKAKK-------
>tr|A0A7K6BWJ0|A0A7K6BWJ0_PTIVI/1-300 [subseq from] TF2H3 factor (Fragment) OS=Ptilonorhynchus violaceus OX=28724 GN=Gtf2h3 PE=3 SV=1
----DDELSLLVIVLDTNPIWWGKRALGEAEFTLSKCIDAVMVLGNSHLLMNRTNKLAVIASHTQESRFLYPGKRWASADPCGDGGPSMESNCSGSKDGKYELLTAINDVIAEEIKDLMTKTDMKGQQTETLLAGSLAKALCCILLVTE--SSNQEIKSRILVIKAAEDSALQYMNFMNVIFAAQKQSILIDACVLDSDSGLLQQACDITGGIYLKVPHMPSLLQYLLWVFLPDQEQRSQLVLPPPVHVDYRAACFCHRNLIEIGYVCSVCLSIFCNFSPICSTCETAFKISLPPVMKAKKKKLKV--
>tr|A0A7K5JAN1|A0A7K5JAN1_TOXRE/1-304 [subseq from] TF2H3 factor (Fragment) OS=Toxostoma redivivum OX=99882 GN=Gtf2h3 PE=3 SV=1
----DDELSLLIIVLDTNPIWWGKRALGEAEFTLSKCIDAVMVLGNSHLLMNRTNKLAVIASHTQESRFLYPGKRWAAADPFGEGGPSMESNCSGSKDGKYELLTAINDAIAEEIKDLMTKTDMKGQQTETLLAGSLAKALCCILSITESYvpLSNQEIKSRILVIKAAEDSALQYMNFMNVIFAAQKQSILIDACVLDSDSGLLQQACDITGGIYLKVPHMPSLLQYLLWVFLPDQEQRSQLVLPPPVHVDYRAACFCHRNLIEIGYVCSVCLSIFCNFSPICSTCETAFKISLPPVMKAKKKKLKV--
>tr|A0A7K8CV46|A0A7K8CV46_9CORV/1-304 [subseq from] TF2H3 factor (Fragment) OS=Eulacestoma nigropectus OX=461239 GN=Gtf2h3 PE=3 SV=1
----DDELSLLVIILDTNPIWWGKRALGEAEFTLSKCIDAVMVLGNSHLLMNRTNKLAVIASHTQESRFLYPGKRWAAADPFGEGGPSMESNCSGSKDGKYELLTAINDAIADEIKDLMTKTDMKGQQTETLLAGSLAKALCCILLITESSKslSNQEIKSRILVIKAAEDSALQYMNFMNVIFAAQKQSILIDACVLDSDSGLLQQACDITGGIYLKVPHMPSLLQYLLWVFLPDQEQRSQLVLPPPVHVDYRAACFCHRNLIEIGYVCSVCLSIFCNFSPICSTCETAFKISLPPVMKAKKKKLKV--
>tr|A0A7L1JLE3|A0A7L1JLE3_RYNNI/1-304 [subseq from] TF2H3 factor (Fragment) OS=Rynchops niger OX=227184 GN=Gtf2h3 PE=3 SV=1
----DDELSLLVIVIDTNPIWWGKKAQGEAEFTLSKCIDAAMVLGNSHLFMNRTNRLAVIASHTQESRFLYPGKRWAFADLFGDGGNSMESNCSGSKDGKYELLTAINDAIAEEIKDLMTKTDMRGQQTETLLAGSLAKALCCILLITEYSKplSNQEIKSRILVIKAAEDCALQYMNFMNVIFAAQKQSILIDACVLDSDSGLLQQACDITGGIYLKVPHMPSLLQYLLWVFLPDQERRSQLVLPPPVHVDYRAACFCHRNLIEIGYVCSVCLSIFCNFSPICSTCETAFKISLPPVMKAKKKKLKL--
>tr|A0A850XR88|A0A850XR88_AEGCA/1-304 [subseq from] TF2H3 factor (Fragment) OS=Aegithalos caudatus OX=73327 GN=Gtf2h3 PE=4 SV=1
----DDELSLLIVVLDTNPIWWGKRALGEAEFTLSKCIDAVMVLGNSHLLMNRTNKLAVIASHTQESRFLYPGKRWAAADPFGEGGPSLESNCSGSKDGKYELLTAINDAIAEEVKDLMTKTDMKGQQTETLLAGSLAKALCCILLVTESSKplSNQEIKSRILVIKAAEDSALQYMNFMNVIFAAQKQSILIDACVLDSDSGLLQQACDITGGIYLKVPHMPSLLQYLLWVFLPDQEQRSQLVLPPPVHVDYRAACFCHRNLIEIGYVCSVCLSIFCNFSPICSTCETAFKISLPPVMKAKKKKLKV--
>tr|A0A7K9W2J6|A0A7K9W2J6_9PASS/1-304 [subseq from] TF2H3 factor (Fragment) OS=Rhipidura dahli OX=667186 GN=Gtf2h3 PE=3 SV=1
----DDELSLLVIILDTNPIWWGKRALGEAEFTLSKCIDAVMVLGNSHLLMNRTNKLAVIASHTQESRFLYPGKRWAAADPFGEGGPSVESNCSGSKDGKYELLTAINDAIAEEIKDLMTKTDMKGQQTETLLAGSLAKALCCILLITESSKplSNQEMKSRILVIKAAEDSALQYMNFMNVIFAAQKQSILIDACVLDSDSGLLQQACDITGGIYLKVPHMPSLLQYLLWVFLPDLEQRSQLVLPPPVHVDYRAACFCHRNLIEIGYVCSVCLSIFCNFSPICSTCETAFKISLPPVMKAKKKKLKV--
>tr|A0A7K9TC49|A0A7K9TC49_9AVES/1-304 [subseq from] TF2H3 factor (Fragment) OS=Galbula dea OX=1109041 GN=Gtf2h3 PE=3 SV=1
----DDELSLLVIVVDTNPIWWGKKALGEAEFTLSKCIDAAMVLGNSHLFMNRTNRLAVIASHTQESRFLYPGKRWAFTDPFGDGGSSVESNCSGSKDGKYELLTAINDAIAEEIKDLMTKTDMRGEQTETLLAGSLAKALCCILFITDSPKplSNQEMKSRILVIKAAEDSALQYMNFMNVIFAAQKQSVLIDACVLESDSGLLQQACDITGGIYLKVPHMPSLLQYLLWVFLPDQEQRSQLVLPPPIHVDYRAACFCHRNLIEIGYVCSVCLSIFCNFSPICSTCETAFKISLPPVMKAKKKKLKL--
>tr|A0A6B2F2N7|A0A6B2F2N7_BOTNI/2-300 [subseq from] Uncharacterized protein OS=Bothriechis nigroviridis OX=88079 PE=3 SV=1
--SADEEVNLLVIVVDINPIWWGKQVLLGSELTLSKCLDATMVLGNSHLFMNRNNKLAVIASHIQESRFLYPGKHWAVVDLFGE------SNVSGSKDGKYELLSTINETIAEEIKDLMTNTEVKGQQTETLLAGSLAKALCYIHRVTREIKTSQEIKSRILVIKAAEDSTLQYMNFMNVIFAAQKRSILIDACVLDSDSGLLQQACDITGGIYLKIPYKPSLLQYLLWVYLPDQDQRSQLILPPPVHVDYRAACFCHRNLIEIGYVCSVCLSIFCNFSPICTTCETAFKISLPAVMKSKKKKLKVA-
>tr|A0A7K9IQS4|A0A7K9IQS4_9CORV/1-304 [subseq from] TF2H3 factor (Fragment) OS=Myiagra hebetior OX=381031 GN=Gtf2h3 PE=3 SV=1
----DDELSLLVVILDTNPIWWGKRALGEAEFTLSKCIDAVMVLGNSHLLMNRTNKLAVIASHTQESRFLYPGKRWAAADPFGEGGPSMESNCSGSKDGKYELLSAINDAIAEEIKDLMTKTDMKGQQTETLLAGSLAKALCCILLIteSSEPLSNQELKSRILVIKAAEDSALQYMNFMNVIFAAQKQSILIDACVLDSDSGLLQQACDITGGIYLKVPHMPSLLQYLLWVFLPDQEQRSQLVLPPPVHVDYRAACFCHRNLIEIGYVCSVCLSIFCNFSPICSTCETAFKISLPPVMKAKKKKLKV--
>tr|A0A7K5TEQ8|A0A7K5TEQ8_9FRIN/1-304 [subseq from] TF2H3 factor (Fragment) OS=Urocynchramus pylzowi OX=571890 GN=Gtf2h3 PE=3 SV=1
----DDELSLLIIVLDTNPIWWGKRALGEAEFTLSKCIDAVMVLGNSHLLMNRTNKLAVIASHTQESRFLYPGKCWAAADPFGEGGPSMESNCSGSKDGKYELLTAINDAIAEEIKDLMTKTDMKGQQTETLLAGSLAKALCCILLITESSKplSNQEIKSRILVIKAAEDSALQYMNFMNVIFAAQKQSILIDACVLDSDSGLLQQACDITGGIYLKVPHMPSLLQYLLWVFLPDQEQRSQLVLPPPVHVDYRAACFCHRNLIEIGYVCSVCLSIFCNFSPICSTCETAFKISLPPVMKAKKKKLKV--
>tr|A0A7K5UVB6|A0A7K5UVB6_9CORV/1-304 [subseq from] TF2H3 factor (Fragment) OS=Platysteira castanea OX=1160851 GN=Gtf2h3 PE=3 SV=1
----DDELSLLVIILDTNPIWWGKRALGEAEFTLSKCIDAVMVLGNSHLLMNRTNKLAVIASHTQESRFLYPGKRWATADPFGEGGPSVESNCSGSKDGKYELLTAINDAIAEEIKDLMTKTEMKGEQTETLLAGSLAKALCCILLITESSKplSNQEMKSRILVVKAAEDSALQYMNFMNVIFAAQKQSILIDACVLDSDSGLLQQACDITGGIYLKVPHMPSLLQYLLWVFLPDQEQRSQLVLPPPVHVDYRAACFCHRNLIEIGYVCSVCLSIFCNFSPICSTCETAFKISLPPVMKAKKKKLKV--
>tr|A0A091ES17|A0A091ES17_CORBR/1-304 [subseq from] General transcription factor IIH subunit 3 (Fragment) OS=Corvus brachyrhynchos OX=85066 GN=N302_01303 PE=3 SV=1
----DDELSLLVIILDTNPIWWGKRALGEAEFTLSKCIDAVMVLGNSHLLMNRTNKLAVIASHTQESRFLYPGKRWAAADPFGEGGPSMESNCSGSKDGKYELLTAINDAIAEEIKDLMTKTEMKGQQTETLLAGSLAKALCCILLITESSKplSNQEIKSRILVIKAAEDSALQYMNFMNVIFAAQKQSILIDACVLDSDSGLLQQACDITGGIYLKVPHMPSLLQYLLWVFLPDQEQRSQLVLPPPVHVDYRAACFCHRNLIEIGYVCSVCLSIFCNFSPICSTCETAFKISLPPVMKAKKKKLKV--
>tr|A0A7K5M0Y8|A0A7K5M0Y8_CARCD/1-306 [subseq from] TF2H3 factor (Fragment) OS=Cardinalis cardinalis OX=98964 GN=Gtf2h3 PE=3 SV=1
----DDELSLLIIVLDTNPIWWGKRALGEAEFTLSKCIDAVMVLGNSHLLMNRTNKLAVIASHTQESRFLYPGKRWAAADPFGEGGPSMESNCSGSKDGKYELLTAINDAIAEEIKDLMTKTDMKGQQTETLLAGSLAKALCCILLITESSKhifmSNQEIKSRILVIKAAEDSALQYMNFMNVIFAAQKQSILIDACVLDSDSGLLQQACDITGGIYLKVPHMPSLLQYLLWVFLPDQEQRSQLVLPPPVHVDYRAACFCHRNLIEIGYVCSVCLSIFCNFSPICSTCETAFKISLPPVMKAKKKKLKV--
>tr|A0A7K8EVN4|A0A7K8EVN4_9CORV/1-303 [subseq from] TF2H3 factor (Fragment) OS=Struthidea cinerea OX=181839 GN=Gtf2h3 PE=3 SV=1
----DDELSLLIVILDTNPIWWGKRALGEAEFTLSKCIDAVMVLGNSHLLMNRTNKLAVIASHTQESRFLYPGKRWAAADPFGEGGPSMESNCSGSKDGKYELLTAINDAIAEEIKDLMTKTDMKGQQTETLLAGSLAKALCCILLITEfQNLSNQEIKSRILVIKAAEDSALQYMNFMNVIFAAQKQSILIDACVLDSDSGLLQQACDITGGIYLKVPHMPSLLQYLLWVFLPDQEQRSQLVLPPPVHVDYRAACFCHRNLIEIGYVCSVCLSIFCNFSPICSTCETAFKISLPPVMKAKKKKLKV--
>tr|A0A7L1P6E0|A0A7L1P6E0_ORIOR/1-304 [subseq from] TF2H3 factor (Fragment) OS=Oriolus oriolus OX=181099 GN=Gtf2h3 PE=3 SV=1
----DDELSLLVVILDTNPIWWGKRALGEAEFTLSKCIDAVMVLGNSHLLMNRTNKLAVIASHTQESRFLYPGKRWAAADPFGEGGPSMESNCSGSKDGKYELLTAINDAIAEEIKDLMTKTDMKGQQTETLLAGSLAKALCCILLITEPSKplSNQEIKSRILVIKAAEDSALQYMNFMNVIFAAQKQSILIDACVLDSDSGLLQQACDITGGTYLKVPHMPSLLQYLLWVFLPDQEQRSQLVLPPPVHVDYRAACFCHRNLIEIGYVCSVCLSIFCNFSPICSTCETAFKISLPPVMKAKKKKLKV--
>tr|A0A7K8X483|A0A7K8X483_9PICI/1-304 [subseq from] TF2H3 factor (Fragment) OS=Eubucco bourcierii OX=91767 GN=Gtf2h3 PE=3 SV=1
----EDELSLLVIVVDTNPIWWGKKAQGEAEFTLSKCIDAVMVLGNSHLFMNRTNRLAVIASHTQESRFLYPGKRWAYADLFGDGGTSMEYNCSGSKDGKYELLTAINDAIAEEIKDLMTKTEMRGEQTETLLAGSLSKALCCGHGFVvyFSFLANQEMKSRILVIKAAEDSALQYMNFMNVIFAAQKQNVLIDACVLDSDSGLLQQACDITGGIYLKVPHMPSLLQYLLWVFLPDQELRSQLVLPPPIHVDYRAACFCHRNLIEIGYVCSVCLSIFCNFSPICSTCETAFKISLPPVIKAKKKKLKL--
>tr|A0A7K8A292|A0A7K8A292_9PASE/1-304 [subseq from] TF2H3 factor (Fragment) OS=Melanocharis versteri OX=254552 GN=Gtf2h3 PE=3 SV=1
----DDELSLLIVVLDTNPIWWGKRALGEAEFTLSKCIDAVMVLGNSHLLMNRTNKLAVIASHTQESRFLYPGKRWAAADPFGEGGPSVESNCSGSKDGKYELLTAINDAIAEEIKDLMTKTDMKGEQTETLLAGSLAKALCCILLTTESSKplSNQEIKSRILVIKAAEDSALQYMNFMNVIFAAQKQSILIDACVLDSDSGLLQQACDITGGIYLKVPHMPSLLQYLLWVFLPDQEQRSQLVLPPPVHVDYRAACFCHRNLIEIGYVCSVCLSIFCNFSPICSTCETAFKISLPPVMKAKKKKLKV--
>tr|A0A7L1ACL5|A0A7L1ACL5_GYMTI/1-304 [subseq from] TF2H3 factor (Fragment) OS=Gymnorhina tibicen OX=9132 GN=Gtf2h3 PE=3 SV=1
----DDELSLLVVILDTNPIWWGKRALGEAEFTLSKCIDAVMVLGNSHLLMNRTNKLAVIASHTQESRFLYPGKRWAAADPFGEGGPSMESNCSGSKDGKYELLTAINDAIAEEIKDLMTKTDMKGQQTETLLAGSLAKALCCILLITESSKplSHQEIKSRILVIKAAEDSALQYMNFMNVIFAAQKQSILIDACVLDSDSGLLQQACDITGGIYLKVPHMPSLLQYLLWVFLPDQEQRSQLVLPPPVHVDYRAACFCHRNLIEIGYVCSVCLSIFCNFSPICSTCETAFKISLPPVMKAKKKKLKV--
>tr|A0A7L1BPE0|A0A7L1BPE0_9PASS/1-300 [subseq from] TF2H3 factor (Fragment) OS=Illadopsis cleaveri OX=201329 GN=Gtf2h3 PE=3 SV=1
----DDELSLLIIVLDTNPIWWGKRALGEAEFTLSKCIDAVMVLGNSHLLMNRTNKLAVIASHTQESRFLYPGKRWAAADPFGEGGPSMESNCSGSKDGKYELLTAINDAIAEEIKDLMTKTDMKGQQTETLLAGSLAKALCCILLVTD--SSNQEIKSRILVIKAAEDSALQYMNFMNVIFAAQKQSILIDACVLDTDSGLLQQACDITGGIYLKVPHMPSLLQYLLWVFLPDQEQRSQLVLPPPVHVDYRAACFCHRNLIEIGYVCSVCLSIFCNFSPICSTCETAFKISLPPVMKAKKKKLKV--
>tr|A0A7L1FAH4|A0A7L1FAH4_SYLBO/1-304 [subseq from] TF2H3 factor (Fragment) OS=Sylvia borin OX=73324 GN=Gtf2h3 PE=3 SV=1
----DDELSLLVIVLDTNPIWWGKRALEEAEFTLSKCIDAVMVLGNSHLLMNRTNRLAVIASHTQESRFLYPGKRWAAADPFGEGGPSMESNCSGSKDGKYELLTAINDAIAEEIKDLMTKTDMKGQQTDTLLAGSLAKALCCILLVTESSKplSNQEMKSRILVIKAAEDSSLQYMNFMNVIFAAQKQSVLIDACVLDSDSGLLQQACDITGGIYLKVPHMPSLLQYLLWVFLPDQEQRSQLVLPPPVHVDYRAACFCHRNLIEIGYVCSVCLSIFCNFSPICSTCETAFKISLPPVMKAKKKKSKV--
>tr|A0A2J8XJ45|A0A2J8XJ45_PONAB/1-162 [subseq from] GTF2H3 isoform 7 (Fragment) OS=Pongo abelii OX=9601 GN=CR201_G0000780 PE=3 SV=1
MISDEDELNLLVIVVDANPIWWGKQALKESQFTLSKCIDAVMVLGNSHLFMNRSNKLAVIASHIQESRFLYPGKNGRLGDFFGDPGNPPEFNPSGSKDGKYELLTSANEVIVEEIKDLMTKSDIKGQHTETLLAGSLAKALCYIHRMNKEIKDNQEMKSRIL--------------------------------------------------------------------------------------------------------------------------------------------------
>tr|A0A2J8XJ45|A0A2J8XJ45_PONAB/163-258 [subseq from] GTF2H3 isoform 7 (Fragment) OS=Pongo abelii OX=9601 GN=CR201_G0000780 PE=3 SV=1
-------------------------------------------------------------------------------------------------------------------------------------------------------------------------------------------------------------ACDITGGLYLKVPQMPSLLQYLLWVFLPDQDQRSQLTLPPPVHVDYRAACFCHRNLIEIGYVCSVCLSIFCNFSPICTTCETAFKISLPPVLKAKK-------
>tr|A0A3Q7UZ54|A0A3Q7UZ54_VULVU/1-162 [subseq from] general transcription factor IIH subunit 3 isoform X1 OS=Vulpes vulpes OX=9627 GN=GTF2H3 PE=3 SV=1
MVSDEDELNLLVIVVDTNPIWWGKQALKESQFTLSKCIDAVMVLGNSHLFMNRSNKLAVIASHIQESRFLYPGKNGKLGDFFGDPGNPSEFSPSGSKDGKYELFTAANEVIVEEIKDLMIKSDIKGQHTETLLAGSLAKALCYIHRMNKEVKDNQEMKSRIL--------------------------------------------------------------------------------------------------------------------------------------------------
>tr|A0A3Q7UZ54|A0A3Q7UZ54_VULVU/163-264 [subseq from] general transcription factor IIH subunit 3 isoform X1 OS=Vulpes vulpes OX=9627 GN=GTF2H3 PE=3 SV=1
-------------------------------------------------------------------------------------------------------------------------------------------------------------------------------------------------------------ACDITGGLYLKVPQMPSLLQYLLWVFLPDQDQRSQLILPPPIHVDYRAACFCHRNLIEIGYVCSVCLSIFCNFSPICTTCETAFKISLPPVLKAKKKKLKVS-
>tr|A0A7L2XHI6|A0A7L2XHI6_9PASS/1-308 [subseq from] TF2H3 factor (Fragment) OS=Erpornis zantholeuca OX=1112836 GN=Gtf2h3 PE=3 SV=1
----DDELSLLVIILDTNPIWWGKRALGEAEFTLSKCIDAVMVLGNSHLLMNRTNKLAVIASHTQESRFLYPGKRWAAADPFGEGGPSMESNCSGSKDGKYELLTAINDAIAEEIKDLMTKTDMKGQQTETLLAGSLAKALCCILLITEPlkplhvLKANQEIKSRILVIKAAEDSALQYMNFMNVIFAAQKQSILIDACVLDSDSGLLQQACDITGGIYLKVPHMPSLLQYLLWVFLPDQEQRSQLVLPPPVHVDYRAACFCHRNLIEIGYVCSVCLSIFCNFSPICSTCETAFKISLPPVMKAKKKKLKV--
>tr|A0A0A0A5R7|A0A0A0A5R7_CHAVO/1-304 [subseq from] General transcription factor IIH subunit 3 (Fragment) OS=Charadrius vociferus OX=50402 GN=N301_08398 PE=3 SV=1
----EDELSLLVIVIDTNPIWWGKKAQGEAEFTLSKCIDAVMVLGNSHLFMNRTNKLAVIASHTQGSRFLYPGKCWAFADLFGDGSSSVESNCSGSKDGKYELLTAINDAIAEEIKDLMTKTDMRGQQTETLLAGSLAKALCCILLITESSKslSHREMKSRILVIKAAEDSALQYMNFMNVIFAAQKQSILIDACVLDSDSGLLQQACDITGGIYLKVPHMPSLLQYLLWVFLPDQEQRSQLVLPPPIHVDYRAACFCHRNLIEIGYVCSVCLSIFCNFSPICSTCETAFKISLPPVMKAKKKKLKL--
>tr|A0A2Y9KJ46|A0A2Y9KJ46_ENHLU/1-163 [subseq from] general transcription factor IIH subunit 3 isoform X3 OS=Enhydra lutris kenyoni OX=391180 GN=LOC111156484 PE=3 SV=1
MVSDEDELNLLVIVVDANPIWWGKQALKESQFTLSKCIDAVMVLGNSHLFMNRSNKLAVIASHIQESRFLYPGKNGRLGDFFGDPGNPSsEFSPTGSKDGKYELFTAANEVIAEEIKDLMTKSDIKGQHTETLLAGSLAKALCYIHRMNKEVKDNQEMKSRIL--------------------------------------------------------------------------------------------------------------------------------------------------
>tr|A0A2Y9KJ46|A0A2Y9KJ46_ENHLU/164-265 [subseq from] general transcription factor IIH subunit 3 isoform X3 OS=Enhydra lutris kenyoni OX=391180 GN=LOC111156484 PE=3 SV=1
-------------------------------------------------------------------------------------------------------------------------------------------------------------------------------------------------------------ACDITGGLYLKVPQMPSLLQYLLWVFLPDQDQRSQLILPPPVHVDYRAACFCHRNLIEIGYVCSVCLSIFCNFSPICTTCETAFKISLPPVLKAKKKKLKVS-
>tr|A0A7K6RNW8|A0A7K6RNW8_9GRUI/1-303 [subseq from] TF2H3 factor (Fragment) OS=Rhynochetos jubatus OX=54386 GN=Gtf2h3 PE=3 SV=1
----DDELSLLVIIIDTNPIWWGKRALGETEFTLSKCVDAAMVLGNSHLFMNRTNRLAVIASHTQESRFLYPGKRWALADQFGD-GSSMESNCSGSKDGKYELLTAINDAIAEEIKDLMTKTEMRGQQTETLLAGSLAKALCCILLITQSSKplHHQEIKSRILVIKAAEDSALQYMNFMNVIFAAQKQSILIDACVLDSDSGLLQQACDITGGLYLKVPHMPSLLQYLLWVFLPDQEQRSQLVLPPPIHVDYRAACFCHRNLIEIGYVCSVCLSIFCNFSPICSTCETAFKISLPPVMKAKKKKLKL--
>tr|A0A7K9ZF86|A0A7K9ZF86_9CORV/1-304 [subseq from] TF2H3 factor (Fragment) OS=Dicrurus megarhynchus OX=450177 GN=Gtf2h3 PE=3 SV=1
----DDELSLLVIILDTNPIWWGKRALGEAEFTLSKCIDAVMVLGNSHLLMNRTNKLAVIASHTQESRFLYPGKRWAAADPFGEGGPSMESNCSGSKDGKYELLTAINDAIAEEIKDLMTKTDMKGQQTETLLAGSLAKALCCILLLigSSKPLSNQEIKSRILVIKAAEDSALQYMNFMNVIFAAQKQSILIDACVLDSDSGLLQQACDITGGIYLKVPHMPSLLQYLLWVFLPDLEQRSQLVLPPPVHVDYRAACFCHRNLIEIGYVCSVCLSIFCNFSPICSTCETAFKISLPPVMKAKKKKLKV--
>tr|A0A7N4PWQ7|A0A7N4PWQ7_SARHA/1-165 [subseq from] General transcription factor IIH subunit 3 OS=Sarcophilus harrisii OX=9305 GN=GTF2H3 PE=3 SV=1
MISEDDELNLLVIIVDTNPIWWGKQALKESQFTLSKCIDAVMVMGNSHLFMNRSNKLAVIASHIQESRFLYPGKNWKFGDFFGDPGcSSADYNPSGSKDGKYELLTAANEVITEEIKDLMTKSDMEGQRTETLLAGSLAKALCYIHRMGKEVKDNQEMKSRILNI------------------------------------------------------------------------------------------------------------------------------------------------
>tr|A0A7N4PWQ7|A0A7N4PWQ7_SARHA/164-283 [subseq from] General transcription factor IIH subunit 3 OS=Sarcophilus harrisii OX=9305 GN=GTF2H3 PE=3 SV=1
-------------------------------------------------------------------------------------------------------------------------------------------------------------------------------------------NIVIDACVLDTDSGLLQQACDITGGIYLKVPQMLSLLQYLLWVFLPDQDQRSQLNLPPPIHVDYRAACFCHRNLIEIGYVCSVCLSIFCNFSPICTTCETAFKISLPPVLKAKKKKLKAS-
>tr|A0A7L1VI80|A0A7L1VI80_SITEU/1-304 [subseq from] TF2H3 factor (Fragment) OS=Sitta europaea OX=50251 GN=Gtf2h3 PE=3 SV=1
----DDDLSLLIIVLDTNPIWWGKRALGEAEFTLSKCIDAVMVLGNSHLLMNRTNKLAVIASHTQESRFLYPGKRWAAADPYGEGGPSMESNCSGSKDGKYELLTAINDAIAEEIKDLMTKTDMKGQQTETLLAGSLAKALCCILLVTESsnPLSNQEIKSRILVIKAAEDSALQYMNFMNVIFAAQKQSILIDACVLDSDSGLLQQACDITGGIYLRVPHMPSLLQYLLWVFLPDQEQRSQLVLPPPVHVDYRAACFCHRNLIEIGYVCSVCLSIFCNFSPICSTCETAFKISLPPVMKAKKKKLKV--
>tr|A0A093H583|A0A093H583_STRCA/1-297 [subseq from] General transcription factor IIH subunit 3 (Fragment) OS=Struthio camelus australis OX=441894 GN=N308_04190 PE=3 SV=1
----DDELSLLVVIVDTNPIWWGKRALGEAEFTLSKCLDAVMVLGNSHLFMNRTNRLAVIASHTQESRFLYPGKRWTFADLFGDGGSFAESNCSGSRDGKYELLTAINDAITEEIKDLMTKTDMRGQQTETLLAGSLAKALCCILLM-----SNQEIKSRILVIKAAEDSALQYMNFMNVIFAAQKQSILIDACVLDSDSGLLQQACDITGGIYLKVLHMPSLLQYLLWVFLPDQEQRSQLVLPPPIHVDYRAACFCHRNLIEIGYVCSVCLSIFCNFSPICSTCETAFKISLPPVMKAKKKKLKL--
>tr|A0A7L1YHP4|A0A7L1YHP4_9PASS/1-304 [subseq from] TF2H3 factor (Fragment) OS=Scytalopus superciliaris OX=312124 GN=Gtf2h3 PE=3 SV=1
----EDELSLLVIVLDTNPIWWGKRALGEAEFTLSKCIDAVIVLGNSHLFMNRTNKLAVIASHTQESRFLYPGKRWASVDPFGDGGSSMESNCSGSKDGKYELLTAINDAIAEEIKDLMTKTDMKGEQTETQLAGSLAKALCCILLIIESSKPlfNQEMKSRILVIKAAEDSTLQYMNFMNMIFAAQKQSILIDACVLDSDSGLLQQACDITGGIYLKVPHMPSLLQYLLWIYLPDQEQRSQLVLPPPVHVDYRAACFCHRNLIEIGYVCSVCLSIFCNFSPICSTCETAFKISLPPVMKAKKKKLKV--
>tr|A0A7K9URX7|A0A7K9URX7_ANSSE/1-307 [subseq from] TF2H3 factor (Fragment) OS=Anseranas semipalmata OX=8851 GN=Gtf2h3 PE=3 SV=1
----DDELSLLVIVIDTNPIWWGKKAQGEPEFTLSKCVDAAMVLGNSHLFMNRTNKLAVIASHTQESRFLYPGKRWAFADLLGDGGSSMESNCSGSKDGKYELLTAINDAIAEEIKDLMTKTDMRGQQTETLLAGSLAKALCWdecTHTffFSFQYLANQEMKSRILVIKAAEDSALQYMNFMNVIFAAQKQSILIDACVLDSDSGLLQQACDITGGIYLKVPHMPSLLQYLLWVFLPDQEQRSQLVLPPPIHVDYRAACFCHRNLIEIGYVCSVCLSIFCNFSPICSTCETAFKISLPPVMKAKKKKLKL--
>tr|A0A2J8MCU0|A0A2J8MCU0_PANTR/1-162 [subseq from] GTF2H3 isoform 7 (Fragment) OS=Pan troglodytes OX=9598 GN=CK820_G0021550 PE=3 SV=1
MVSDEDELNLLVIVVDANPIWWGKQALKESQFTLSKCIDAVMVLGNSHLFMNRSNKLAVIASHIQESRFLYPGKNGRLGDFFGDPGNLPEFNPSGSKDGKYELLTSANEVIVEEIKDLMTKSDIKGQHTETLLAGSLAKALCYIHRMNKEIKDNQEMKSRIL--------------------------------------------------------------------------------------------------------------------------------------------------
>tr|A0A2J8MCU0|A0A2J8MCU0_PANTR/163-258 [subseq from] GTF2H3 isoform 7 (Fragment) OS=Pan troglodytes OX=9598 GN=CK820_G0021550 PE=3 SV=1
-------------------------------------------------------------------------------------------------------------------------------------------------------------------------------------------------------------ACDITGGLYLKVPQMPSLLQYLLWVFLPDQDQRSQLILPPPVHVDYRAACFCHRNLIEIGYVCSVCLSIFCNFSPICTTCETAFKISLPPVLKAKK-------
>tr|A0A7K6YV12|A0A7K6YV12_ALCTO/1-304 [subseq from] TF2H3 factor (Fragment) OS=Alca torda OX=28689 GN=Gtf2h3 PE=3 SV=1
----DDELSLLVIVIDTNPIWWGKRAQGEAEFTLSKCIDAAMVLGNSHLFMNRTNRLAVIASHTQESRFLYPGKRWAFADLFGDGSSSMESNCSGSKDGKYELLTAINDAIAEEIKDLMTKTDMRGQQTETLLAGSLAKALCCILFITESSKplPNQEIKSRILVIKAAEDCALQYMNFMNVIFAAQKQSILIDACVLDSDSGLLQQACDITGGIYLKVPHMPSLLQYLLWVFLPDQERRSQLVLPPPVHVDYRAACFCHRNLIEIGYVCSVCLSIFCNFSPICSTCETAFKISLPPVMKAKKKKLKL--
>tr|A0A851FQU1|A0A851FQU1_PITSO/1-292 [subseq from] TF2H3 factor (Fragment) OS=Pitta sordida OX=9163 GN=Gtf2h3 PE=4 SV=1
----EDELSLLVVVVDTNPIWWGKRALGEAEFTLSKCMDAVMVLGNSHLFMNRTNKLAVIASHTQESRFLYPGKRWASADPFGDGGSSMEPNCSGSKDGKYELLTAINDAIAEEIKDLMTKTDMKGQQTETLLAGSLAKALC----------SNQEMKARILVIKAAEDSALQYMNFMNVIFAAQKQSILIDACVLDSDSGLLQQACDITGGIYLKVPHMPSLLQYLLWVFLPDQEQRSQLVLPPPVHVDYRAACFCHRNLIEIGYVCSVCLSIFCNFSPICSTCETAFKISLPPVMKAKKKKLKL--
>tr|A0A7K8G0M8|A0A7K8G0M8_ORTSP/1-305 [subseq from] TF2H3 factor (Fragment) OS=Orthonyx spaldingii OX=38397 GN=Gtf2h3 PE=3 SV=1
----DDELSLLVIVLDTNPIWWGKRALGEAEpFTLSKCIDAVMVLGNSHLLMNRTNKLAVIASHTQESRFLYPGKRWAPADPFGEGGPSMESNCSGSKDGKYELLTAINDAIAEEIKDLMTKTDMKGQQTETLLAGSLAKALCCILLITDSSKplSNQEIKSRILVIKAAEDSALQYMNFMNVIFAAQKQSILIDACVLDSDSGLLQQACDITGGIYLKVPHMPSLLQYLLWVFLPDQEQRSQLVLPPPVHVDYRAACFCHRNLIEIGYVCSVCLSIFCNFSPICSTCETAFKISLPPVMKAKKKKLKV--
>tr|A0A7L0MPN6|A0A7L0MPN6_9PSIT/1-304 [subseq from] TF2H3 factor (Fragment) OS=Amazona guildingii OX=175529 GN=Gtf2h3 PE=3 SV=1
----DDDLSLLVVIIDTNPIWWGKKALGEAELTLSKCIDAVMVLGNSHLLMNRNNRLAVIASHTQESRFLYPGKGWTAADLFGDGGSSMESNCSGSKDGKYELLTAINDTIAEEIKDLMTKSDMRGQQTETLLVGSLAKALCCILSVTESSKlfCNQEMKSRILVIKAAEDSALQYMNFMNVIFAAQKQSVLIDACVLDSDSGLLQQACDITGGIYLKVLHMPSLLQYLLWVFLPDQEQRSQLVLPPPIHVDYRAACFCHRNLIEIGYVCSVCLSIFCNFSPICSTCETAFKISLPPVMKAKKKKLKV--
>tr|A0A7K9I808|A0A7K9I808_9AVES/1-304 [subseq from] TF2H3 factor (Fragment) OS=Bucco capensis OX=135168 GN=Gtf2h3 PE=3 SV=1
----DDELSLLVIIIDTNPIWWGKKALGEAEFTLSKCIDAAMVLGNSHLFMSRTNRLAVLASHTQESRFLYPGKRWASADPFGDGGSAMESNCSGSKDGKYELLTAINDAIAEEIKDLMTKTDMRGEQTETLLAGSLAKALCCILFITESSKPlfNQEMKARILVIKAAEDSALQYMNFMNVIFAAQKQSVLIDACVLESDSGLLQQACDITGGIYLKVPHMPSLLQYLLWVFLPDQEQRSQLVLPPPIHVDYRAACFCHRNLIEIGYVCSVCLSIFCNFSPICSTCETAFKISLPPVMKAKKKKLKL--
>tr|A0A835P2D9|A0A835P2D9_9PASS/56-367 [subseq from] General transcription factor IIH subunit 3 OS=Lamprotornis superbus OX=245042 GN=IHE44_013396 PE=4 SV=1
----DDELSLLIIVLDTNPIWWGKRALGEAeQFTLSKCIDAVMVLGNSHLLMNRTNKLAVIASHTQESRFLYPGKRWAAADPFGEGGPSMESNCSGSKDGKYELLTAINDAIAEEIKDLMTKTDMKGQQTETLLAGSLAKALCCILLITESSKPlcvlktaNQEMKSRILVIKAAEDSALQYMNFMNVIFAAQKQSILIDACVLDSDSGLLQQACDITGGIYLKVPHMPSLLQYLLWVFLPDQEQRSQLVLPPPVHVDYRAACFCHRNLIEIGYVCSVCLSIFCNFSPICSTCETAFKISLPPVMKAKKKKLKVAA
>tr|A0A7K6B758|A0A7K6B758_UPUEP/1-300 [subseq from] TF2H3 factor (Fragment) OS=Upupa epops OX=57439 GN=Gtf2h3 PE=3 SV=1
----DDELSLLVVVVDTNPIWWGKKALEEAEFTLSKCIDTVMVLGNSHLLMNRSNRLAVIASHTQESRFLYPGKHWASADPCGEGGSSMESNCSGSKDGKYELLTAINDAIAEEIKELMTKTDVRGEHTETLLAGSLAKALCCILLTTK--SSNQELKSRILVIKAADDSAFQYMNFMNMIFAAQKQSVLIDACVLDSDSGLLQQACDITGGIYLKVPHMPSLLQYLLWVFLPDQEQRSQLVLPPPVHVDYRAACFCHRNLIEIGYVCSVCLSIFCNFSPICSTCETAFKISLPPVMKAKKKKLKL--
>tr|A0A7K6SRB7|A0A7K6SRB7_CALNI/1-304 [subseq from] TF2H3 factor (Fragment) OS=Caloenas nicobarica OX=187106 GN=Gtf2h3 PE=3 SV=1
----DDELSLLVVVIDTNPIWWGKKALGEAEFTLSKCIDAVMVLGNSHLLMNRNNKLAVIASHTQESRFLYPGKRWAVADLFGDGGSSMESNCSGSKDGKYELLTAINDAIAEEIKDLMTKTEMKGQQTETQLAGSLAKALCCILLIAESSKplSNQEIKSRILVIKAAEDSALQYMNFMNVIFAAQKQSVLIDACVLESDSGLLQQACDITGGIYLKVLHMPSLLQYLLWVFLPDQEQRSQLVLPPPIHVDYRAACFCHRNLIEIGYVCSVCLSIFCNFSPICSTCETAFKISLPPVMKAKKKKLKL--
>tr|A0A340WM61|A0A340WM61_LIPVE/1-163 [subseq from] general transcription factor IIH subunit 3 isoform X2 OS=Lipotes vexillifer OX=118797 GN=GTF2H3 PE=3 SV=1
MVSDEDELNLLVIIVDTNPIWWGKQALKESQFTLSKCIDAVMVLGNSHLFMNRSNKLAVIASHIQESRFLYPGKNGRLGDFFGDPGNPSsEFTPSGSKDGKYELLTAANEVIVEEIKDLMTKSDIEGQHTETLLAGSLAKALCYIHRMNKDVKDNQEMKSRIL--------------------------------------------------------------------------------------------------------------------------------------------------
>tr|A0A340WM61|A0A340WM61_LIPVE/164-266 [subseq from] general transcription factor IIH subunit 3 isoform X2 OS=Lipotes vexillifer OX=118797 GN=GTF2H3 PE=3 SV=1
-------------------------------------------------------------------------------------------------------------------------------------------------------------------------------------------------------------ACDITGGLYLKVPQMPSLLQYLLWVFLPDQDQRSQLTLPPPVHVDYRAACFCHRNLIEIGYVCSVCLSIFCNFSPICTTCETAFKISLPPVLKAKKKKLKMSA
>tr|A0A091JSS0|A0A091JSS0_COLST/1-301 [subseq from] General transcription factor IIH subunit 3 (Fragment) OS=Colius striatus OX=57412 GN=N325_08766 PE=3 SV=1
----DDDLSLLVIVIDTNPIWWGKKAAGEAEFTLSKCIDAAMVLGNSHLFMSRSNRLAVIASHTQESRFLYPGKCWALADVFGD-GSSAESNCAGSKDGKYELLTAINDAIAEEIKDLMTKTDMKGQQTETLLAGSLAKALCCILLITVY-LANQEMKSRILVIKAAEDSALQYMNFMNVIFAAQKQSILIDACVLDSDSGLLQQACDITGGIYLKVPHMSSLLQYLLWVFLPDQEQRSQLVLPPPVHVDYRAACFCHRNLIEIGYVCSVCLSIFCNFSPICSTCETAFKISLPPVMKAKKKKLKLS-
>tr|A0A7K5F5J5|A0A7K5F5J5_PROAR/1-304 [subseq from] TF2H3 factor (Fragment) OS=Probosciger aterrimus OX=141839 GN=Gtf2h3 PE=3 SV=1
----DDDLSLLVVIIDTNPIWWGKKALGEAEFTLSKCIDAAMVLGNSHLLTNRNNRLAMIASHTQESRFLYPGKGWAAADLFGDGGSSMESNCSGSKDGKYELLTAINDAVAEEIKDLMTKSDMRGQQTETLLAGSLAKALCCILSVIESSKPlcNQEMKSRILVIKAAEDSALQYMNFMNVIFAAQKQSVLIDACVLDSDSGLLQQACDITGGIYLKVLHMPSLLQYLLWVFLPDQEQRSQLVLPPPIHVDYRAACFCHRNLIEIGYVCSVCLSIFCNFSPICSTCETAFKISLPPVMKAKKKKLKV--
>tr|A0A7L2HFK2|A0A7L2HFK2_SAGSE/1-305 [subseq from] TF2H3 factor (Fragment) OS=Sagittarius serpentarius OX=56258 GN=Gtf2h3 PE=3 SV=1
----EDELSLLVIVIDTNPIWWGKKALEEAEacllgFTLSKCIDAVMVLGNSHLFMNRTNRLAIIASHTQESRFLYPGKRWASADVFRDGGSSMESNCSGSKDGKYELLTAINDTIAEEIKDLMTKTDMKGQQTETLLAGSLGKALCCILLITE--SSNQEMKSRILVIKAAEDSALQYMNFMNVIFAAQRQNILIDACVLDSDSGLLQQACDITGGMYLKVPHMPSLLQYLLWVFLPDQQQRSRLVLPPPVHVDYRAACFCHRNLIEIGYVCSVCLSIFCNFSPICSTCETAFKISLPPVMKAKKKKLKL--
>tr|A0A7L1MIJ6|A0A7L1MIJ6_BOMGA/1-298 [subseq from] TF2H3 factor (Fragment) OS=Bombycilla garrulus OX=125297 GN=Gtf2h3 PE=3 SV=1
----DDDLSLLIIVLDTNPIWWGKRALEQAEFTLSKCIDAVMVLGNSHLLMNRTNKLAVIASHTQESRFLYPGKRWAAADPFGEGGPSMESNCSGSKDGKYELLTSINDAIAEEIKDLMTKTEMKGQQTDTLLAGSLAKALCCILQ----SLSNQEIKARILVIKAAEDSALQYMNFMNVIFAAQKQSILIDACVLDSDSGLLQQACDITGGIYLKVPHMPSLLQYLLWVFLPDQEQRSQLVLPPPVHVDYRAACFCHRNLIEIGYVCSVCLSIFCNFSPICSTCETAFKISLPPVMKAKKKKSKV--
>tr|A0A7K4S178|A0A7K4S178_COLPI/1-304 [subseq from] TF2H3 factor (Fragment) OS=Columbina picui OX=115618 GN=Gtf2h3 PE=3 SV=1
----DDELSLLVVVIDTNPIWWGKKALGEAEFTLSKCIDAVMVLGNSHLLMNRNNKLAVIASHTQESRFLYPGKRWAVADLFGDGAGSVESNCSGSKDGKYELLTAINDAIAEEIKDLMTKTEMKGQQTETQLAGSLAKALCCILLIAESSKplSNQEIKSRILVIKAAEDSALQYMNFMNVIFAAQKQSVLIDACVLESDSGLLQQACDITGGIYLKVLHMPSLLQYLLWVFLPDQEQRSQLVLPPPIHVDYRAACFCHRNLIEIGYVCSVCLSIFCNFSPICSTCETAFKISLPPVMKAKKKKLKL--
>tr|A0A091HHI7|A0A091HHI7_CALAN/1-308 [subseq from] General transcription factor IIH subunit 3 (Fragment) OS=Calypte anna OX=9244 GN=N300_10238 PE=3 SV=1
----EDELSLLVIVIDTNPIWWGKKALGEAEFTLSKCIDAAMVMGNSHLIMNRTNRLAVIASHTQESRFLYPGKRWSSADLLADGGGSMESNCSGSKDGKYELLTAINEAIAEEVKDLMTKTEMKGQQTETLLAGSLAKALCCILLVmgfSKllfRTVSNEEMKSRILVIKAAEDSALQYMNFMNVIFAAQKQSILIDACVLDSDSGLLQQACDITGGIYLKVPHMPSLLQYLLWVFLPDQEQRSQLVLPPPVHVDYRAACFCHRNLIEIGYVCSVCLSIFCNFSPICSTCETAFKISLPPVMKAKKKKLKL--
>tr|A0A663MHD9|A0A663MHD9_ATHCN/1-292 [subseq from] General transcription factor IIH subunit 3 OS=Athene cunicularia OX=194338 GN=GTF2H3 PE=3 SV=1
-----DELSLLVIVIDTNPIWWGKKALGEAEFTLSKCIDAVMVLGNSHLFMNRTNRLAVIASHTQESRFLYPGKGWSSADLIGDGGSSMESNCSGSKDGKYELLTAINDAIAEEIKDLMTKTDMRGQQTETLLAGSLAKALCYINKMSKEVK----------VIKAAEDSALQYMNFMNVIFAAQKQSILIDACVLDSDSGLLQQACDITGGIYLKVPHMPSLLQYLLWVFLPDQEQRSQLVLPPPIHVDYRAACFCHRNLIEIGYVCSVCLSIFCNFSPICSTCETAFKISLPPVMKAKKKKLKLA-
>tr|A0A091GBA0|A0A091GBA0_9AVES/1-313 [subseq from] General transcription factor IIH subunit 3 (Fragment) OS=Cuculus canorus OX=55661 GN=N303_08726 PE=3 SV=1
----EDELSLLVIIIDTNPIWWGKRVLGEAEFTLSKCIDAVMVLGNSHLFMSRNNRLAVIASHTQESRFLYPGKHWASADLFGDGSSSVESNCSGSKDGKYELLTAINDAIAEEIKDLMTKTDMKGQQTETLLAGSLAKALCCILLIvtegmyscdsfSFQYLANQEMKSRILVIKAAEDSALQYMNFMNVIFAAQKQSILIDACVLDSDSGLLQQACDITGGLYLKVPHMPSLLQYLLWVFLPDQEQRSQLVLPPPVHVDYRAACFCHRNLIEIGYVCSVCLSIFCNFSPICSTCETAFKISLPPVMKAKKKKLKL--
>tr|A0A7L1P1Q2|A0A7L1P1Q2_RHICY/1-303 [subseq from] TF2H3 factor (Fragment) OS=Rhinopomastus cyanomelas OX=113115 GN=Gtf2h3 PE=3 SV=1
----DDELSLLVVVVDANPIWWGKKALEEAEFTLSKCIDTVMVLGNSHLLMNRTNRLAVIASHTQESRFLYPGKQWASADLCGDGASTVESNCSGSKDGKYELLTAVNDAIAEEIKDLMTKTEMRGEQTETLLAGSLAKALCCILLTTKSLRlSNQELKARILVIKAADDSALQYMNFMNVIFAAQKQSVLIDACVLDSDSGLLQQACDITGGIYLKVPHMPSLLQYLLWVFLPDQEQRAQLVLPPPIHVDYRAACFCHRNLIEIGYVCSVCLSIFCNFSPICSTCETAFKISLPPVMKAKKKKTKL--
>tr|R0K181|R0K181_ANAPL/1-298 [subseq from] General transcription factor IIH subunit 3 (Fragment) OS=Anas platyrhynchos OX=8839 GN=Anapl_01791 PE=3 SV=1
----------LVIVIDTNPIWWGKRAQGEAEFTLSKCIDAVMVLGNSHLFMNRTNKLAVIASHTQESRFLYPGKRWAVADLLGDGSNSVESNCSGSKDGKYELLTAINDAIAEEIKDLMTKTDMRGQQTETLLAGSLAKALCsYSYVlFSFQYLANQEMKSRILVIKAAEDSALQYMNFMNVIFAAQKQSILIDACVLDSDSGLLQQACDITGGIYLKVPHMPSLLQYLLWVFLPDQEQRAQLVLPPPIHVDYRAACFCHRNLIEIGYVCSVCLSIFCNFSPICSTCETAFKISLPPVMKAKKKKLKL--
>tr|A0A7K8JQQ4|A0A7K8JQQ4_9GRUI/1-296 [subseq from] TF2H3 factor (Fragment) OS=Lophotis ruficrista OX=172689 GN=Gtf2h3 PE=3 SV=1
----DDELSLLVIIIDTNPIWWGKKALGEAEFTLSKCIDAAMVLGNSHLFMNRTNKLAVIASHTQESRFLYPGKRWAFADVFGDGGSSMESNCSGSKDGKYELLTAINDAIAEEIKDLMTKSDMRGQQTETLLAGSLAKALCCI------LFDHTLFKAFILVIKAAEDSALQYMNFMNVIFAAQKQSILIDACVLDSDSGLLQQACDITGGIYLKVPHMPSLLQYLLWVFLPDQEQRSQLVLPPPVHVDYRAACFCHRNLIEIGYVCSVCLSIFCNFSPICSTCETAFKISLPPVMKAKKKKLKL--
>tr|A0A7K9TTT9|A0A7K9TTT9_9AVES/1-307 [subseq from] TF2H3 factor (Fragment) OS=Chloroceryle aenea OX=176938 GN=Gtf2h3 PE=3 SV=1
----DDELSLLVIVIDTNPIWWGAPSrLqhpPRTEFTLSKCIDAAMVLGNSHLFMNRTNRLAVLASHTQESRFLYPGKRWVFGDLLGDGGSSVESNYAGSKDGKYELLTAINDAIAEEIKDLMTKTDMRGEQTETLLAGSLAKALCCILCITESLNfSNQEMKSRILVIKAAEDSALQYMNFMNVIFAAQKQSILIDACVLDSDSGLLQQACDITGGIYLKVPHMPSLLQYLLWVFLPDQEQRSQLVLPPPVHVDYRAACFCHRNLIEIGYVCSVCLSIFCNFSPICSTCETAFKISLPPVMKAKKKKLKL--
>tr|A0A851YFV5|A0A851YFV5_9AVES/1-302 [subseq from] TF2H3 factor (Fragment) OS=Halcyon senegalensis OX=342381 GN=Gtf2h3 PE=4 SV=1
----DDELSLLVIVIDTNPIWWGKKALGEAEFTLSKCIDAAMVLGNSHLFMNRTNRLAVIASHTQESRFLYPGKRWVFSDLFGDGGSSMESNCSGSKDGKYELLTAINDAIAEEIKDLMTKTDMRGEQTETLLAGSLAKALCCILLITESLNFYMFYRLFLYVIKAAEDSALQYMNFMNVIFAAQKQSVLIDACVLDSDSGLLQQACDITGGIYLKVPHMPSLLQYLLWVFLPDQEQRSQLVLPPPVHVDYRAACFCHRNLIEIGYVCSVCLSIFCNFSPICSTCETAFKISLPPVMKAKKKKLKL--
>tr|A0A7K5JQU6|A0A7K5JQU6_9TYRA/1-295 [subseq from] TF2H3 factor (Fragment) OS=Mionectes macconnelli OX=254557 GN=Gtf2h3 PE=3 SV=1
----EDELSLLVIVVDTNPIWWGKRALGEAEFTLSKCIDAVMVLGNSHLFMNRTNKLAVIASHTQESRFLYPGKRWASADPFGDGGSSMESNCSGSKDGKYELLTAINDAIAEEIKDLMTKTDMKGQQTETLLAGSLAKALCCILLITES-------SKPLCVIKAAEDSTLQYMNFMNVIFAAQKQSILIDACVLDSDSGLLQQACDITGGIYLKVPHMPSLLQYLLWVFLPDQEQRSQLVLPPPVHVDYRAACFCHRNLIEIGYVCSVCLSIFCNFSPICSTCETAFKISLPPVMKAKKKKLKL--
>tr|A0A852JP19|A0A852JP19_SPIPA/1-300 [subseq from] TF2H3 factor (Fragment) OS=Spizella passerina OX=40210 GN=Gtf2h3 PE=4 SV=1
----DDELSLLIIVLDTNPIWWGKRALGEAEFTLSKCIDAVMVLGNSHLLMNRTNKLAVIASHTQESRFLYPGKRWAAADPFGEGGPSMESNCSGSKDGKYELLTAINDAIAEEIKDLMTKTDMKGQQTETLLAGSLAKALCCILLITESSKPL--CVLRLFVIKAAEDSALQYMNFMNVIFAAQKQSILIDACVLDSDSGLLQQACDITGGIYLKVPHMPSLLQYLLWVFLPDQEQRSQLVLPPPVHVDYRAACFCHRNLIEIGYVCSVCLSIFCNFSPICSTCETAFKISLPPVMKAKKKKLKV--
>tr|A0A7K6NF05|A0A7K6NF05_PEDTO/1-299 [subseq from] TF2H3 factor (Fragment) OS=Pedionomus torquatus OX=227192 GN=Gtf2h3 PE=3 SV=1
----DDELSLLVIIVDTNPIWWGKRAQGEAEFTLSKCMDAVMVLGNSHLFMNRTNKLAVIASHTQESRFLYPGKRWAVADLFGDGSSSVESNCSGSKDGKYELLTAINDVIAEEIKDLMTKTDMKGQQTETLLAGSLAKALCCILLITESSKPLCIFK---TVIKAAEDSALQYMNFMNVIFAAQKQSILIDACVLDSDSGLLQQACDITGGIYLKVPHMPSLLQYLLWVFLPDQEQRSQLVLPPPVHVDYRAACFCHRNLIEIGYVCSVCLSIFCNFSPICSTCETAFKISLPPVMKAKKKKLKL--
>tr|A0A803Y9E7|A0A803Y9E7_MELGA/1-292 [subseq from] General transcription factor IIH subunit 3 OS=Meleagris gallopavo OX=9103 GN=GTF2H3 PE=4 SV=1
-----EELSLLVIVIDTNPIWWGKRAQGEAEFTLSKCIDAAMVLGNSHLFMSRTNKLAVIASHTQESRFLYPGKRWASADLLGDGGNSVESNCSGSKDGKYELLTAINDAIAEEIKDLMTKTDMMGQQTETLLAGSLAKALCYINKMSKEVK----------VIKAAEDSALQYMNFMNVIFAAQKQSILIDACVLDSDSGLLQQACDITGGIYLKVPHLPSLLQYLLWVFLPDQEQRSQLVLPPPVHVDYRAACFCHRNLIEIGYVCSVCLSIFCNFSPICSTCETAFKISLPPVMKAKKKKLKLA-
>tr|A0A7K6WQ41|A0A7K6WQ41_STECA/1-299 [subseq from] TF2H3 factor (Fragment) OS=Steatornis caripensis OX=48435 GN=Gtf2h3 PE=3 SV=1
----DDELSLLVIVIDTNPIWWGQRALGEAEFTLSKCIDAAMVLGNSHLFMNRTNRLAVIASHTQESRFLYPGKRWAVTDLFGDGSSSVESNCSGSKDGKYELLTAINDAIAEEIKDLMTKTDMRGQQTETLLAGSLAKALCCILLIKKSSKPLRV---FKIVIKAAEDSALQYMNFMNVIFAAQKQSILIDACVLDSDSGLLQQACDITGGIYLKVPHMPSLLQYLLWVFLPDQEQRSQLVLPPPIHVDYRAACFCHRNLIEIGYVCSVCLSIFCNFSPICSTCETAFKISLPPVMKAKKKKLKL--
>tr|A0A7L0I1U1|A0A7L0I1U1_AREIN/1-299 [subseq from] TF2H3 factor (Fragment) OS=Arenaria interpres OX=54971 GN=Gtf2h3 PE=3 SV=1
----DDELNLLVIIIDTNPIWWGKRAQGEAEFTLSKCMDAVMVLGNSHLFMNRTNKLAVIASHTQESRFLYPGKRWAVADLFGDGSSSVESNCSGSKDGKYELLTAINDAIAEEIKDLMTKTDMKGQQTETLLAGSLAKALCCILLITESSKPLCIFK---TVIKAAEDSALQYMNFMNVIFAAQKQSILIDACVLDSDSGLLQQACDITGGIYLKVPHMPSLLQYLLWVFLPDQEQRSQLVLPPPIHVDYRAACFCHRNLIEIGYVCSVCLSIFCNFSPICSTCETAFKISLPPVMKAKKKKLKL--
>tr|A0A7K5XVX1|A0A7K5XVX1_9CHAR/1-299 [subseq from] TF2H3 factor (Fragment) OS=Dromas ardeola OX=458190 GN=Gtf2h3 PE=3 SV=1
----DDELSLLVIVIDTNPIWWGKKAQGEAEFTLSKCIDAVMVLGNSHLFMNRTNRLAVIASHTQESRFLYPGKRWAFADLFGDGGSAMESNCSGSKDGKYELLTAINDAVAEEIKDLMTKTDMRGQQTETLLAGSLAKALCCILFITESSKPSCSFKT---VIKAAEDCALQYMNFMNVIFAAQKQSILIDACVLDSDSGLLQQACDITGGIYLKVPHMPSLLQYLLWVFLPDQEQRSQLVLPPPVHVDYRAACFCHRNLIEIGYVCSVCLSIFCNFSPICSTCETAFKISLPPVMKAKKKKLKL--
>tr|A0A851CLA2|A0A851CLA2_CALVR/1-295 [subseq from] TF2H3 factor (Fragment) OS=Calyptomena viridis OX=135972 GN=Gtf2h3 PE=4 SV=1
----EDELSLLVVVIDTNPIWWGKRALGEAEFTLSKCMDAVMVLGNSHLFMNRTNKLAVIASHTQESRFLYPGKRWAAADPFGDGGSSMESNCSGSKDGKYELLTAINDAIAEEIKDLMTKTDMKGQQTETLLAGSLAKALCCILLIM-------ESSEPFCVIKAAEDSALQYMNFMNVIFAAQKQSILIDACVLDSDSGLLQQACDITGGIYLKVPHMPSLLQYLLWVFLPDQEQRSQLVLPPPVHVDYRAACFCHRNLIEIGYVCSVCLSIFCNFSPICSTCETAFKISLPPVMKAKKKKLKL--
>tr|A0A7L1I1I3|A0A7L1I1I3_9CHAR/1-296 [subseq from] TF2H3 factor (Fragment) OS=Nycticryphes semicollaris OX=227226 GN=Gtf2h3 PE=3 SV=1
----DDELSLLVIIIDTNPIWWGKRAQGEAEFTLSKCIDAVMVLGNSHLFMNRTNKLAVIASHTQESRFLYPGKCWAVADLFGDGSSSVESNCSGSKDGKYELLTAINDVIAEEIKDLMTKTDMKGQQTETLLAGSLAKALCCILLITE------SSKPLCIVIKAAEDSALQYMNFMNVIFAAQKQSILIDACVLDSDSGLLQQACDITGGIYLKVPHMPSLLQYLLWVFLPDQEQRSQLVLPPPIHVDYRAACFCHRNLIEIGYVCSVCLSIFCNFSPICSTCETAFKISLPPVMKAKKKKLKL--
>tr|A0A7L3DPQ5|A0A7L3DPQ5_PLUSO/1-299 [subseq from] TF2H3 factor (Fragment) OS=Pluvianellus socialis OX=227228 GN=Gtf2h3 PE=3 SV=1
----DDELSLLVIVIDTNPIWWGKRAQGEAEFTLSKCIDAVMVLGNSHLFMNRTNRLAVIASHTQESRFLYPGKRWAFADLFGDGGSSMESNCSGSKDGKYELLTAINDAIAEEIKDLMTKTDMRGQQTETLLAGSLAKALCCILLITESSKLLCILK---TVIKAAEDSALQYMNFMNVIFAAQKQSILIDACVLDSDSGLLQQACDITGGIYLKVPHMPSLLQYLLWVFLPDQEQRSQLVLPPPIHVDYRAACFCHRNLIEIGYVCSVCLSIFCNFSPICSTCETAFKISLPPVMKAKKKKLKL--
>tr|A0A7L3YWZ0|A0A7L3YWZ0_FREGA/1-299 [subseq from] TF2H3 factor (Fragment) OS=Fregetta grallaria OX=79628 GN=Gtf2h3 PE=3 SV=1
----DDELSLLVIVIDTNPIWWGKKALGEAEFTLSKCIDAAMVLGNSHLFMNRANRLAVIASHTQESRFLYPGKRWAFADLFGDGGSSMESNCSGSKDGKYELLTAINDAIAEEIKDLMTKTDMRGQQTETLLAGSLAKALCCILLITEFSKPLCIFK---TVIKAAEDSALQYMNFMNVIFAAQKQSILIDACVLDSDSGLLQQACDITGGIYLKVPHMPSLLQYLLWVFLPDQEQRSQLVLPPPIHVDYRAACFCHRNLIEIGYVCSVCLSIFCNFSPICSTCETAFKISLPPVMKAKKKKLKL--
>tr|A0A7L4LA02|A0A7L4LA02_9CORV/1-295 [subseq from] TF2H3 factor (Fragment) OS=Callaeas wilsoni OX=1347786 GN=Gtf2h3 PE=3 SV=1
----DDELSLLIIVLDTNPIWWGKRALGEAEFTLSKCIDAVMVLGNSHLLMNRTNKLAVIASHTQESRFLYPGKRWAAADPFGEGGPSMESNCSGSKDGKYELLTAINDAIAEEIKDLMTKTDMKGQHTETLLAGSLAKALCCILLITES-------SKPLCVIKAAEDSALQYMNFMNVIFAAQKQSILIDACVLDSDSGLLQQACDITGGIYLKVPHMPSLLQYLLWVFLPDQEQRSQLVLPPPVHVDYRAACFCHRNLIEIGYVCSVCLSIFCNFSPICSTCETAFKISLPPVMKAKKKKLKV--
>tr|A0A852HQ85|A0A852HQ85_9PASS/1-300 [subseq from] TF2H3 factor (Fragment) OS=Nicator chloris OX=237433 GN=Gtf2h3 PE=4 SV=1
----DDELSLLIVVLDTNPIWWGKRALGEAEFTLSKCIDAVMVLGNSHLLMNRTNKLAVIASHTQESRFLYPGKRWAAADPFGEGGPSMESNCSGSKDGKYELLTAINDAIAEEIKDLMTKTDMKGQQTETLLAGSLAKALCCILLITESSKPLCVLKT--FVIKAAEDSALQYMNFMNVIFAAQKQSILIDACVLDSDSGLLQQACDITGGIYLKVPHMPSLLQYLLWVFLPDQEQRSQLVLPPPVHVDYRAACFCHRNLIEIGYVCSVCLSIFCNFSPICSTCETAFKISLPPVMKAKKKKLKV--
>tr|A0A852PIL2|A0A852PIL2_9PASS/1-295 [subseq from] TF2H3 factor (Fragment) OS=Atrichornis clamosus OX=449594 GN=Gtf2h3 PE=4 SV=1
----DDELNLLVIVLDTNPIWWGKRALGEAEFTLSKCIDAVMVLGNSHLLMNRTNKLAVIASHTQESRFLYPGKRWASADPYGDGGSSTESNCSGNKDGKYELLTAVNDAIAEEIKDLMTKTDMKGQQTETLLAGSLAKALCCILLIR-------EASKSLCVIKAAEDSALQYMNFMNVIFAAQKQSILIDACVLDSDSGLLQQACDITGGIYLKVPHMPSLLQYLLWVFLPDQEQRSQLVLPPPVHVDYRAACFCHRNLIEIGYVCSVCLSIFCNFSPICSTCETAFKISLPPVMKAKKKKLKL--
>tr|A0A7K4T4X6|A0A7K4T4X6_9CHAR/1-299 [subseq from] TF2H3 factor (Fragment) OS=Burhinus bistriatus OX=240201 GN=Gtf2h3 PE=3 SV=1
----DDELSLLVIVIDTNPIWWGKKVQGEAEFTLSKCIDAVMVLGNSHLFMNRTNRLAVIASHTQESRFLYPGKRWAFADLFGDGGSSMESNCSGSKDGKYELLTAINDAIAEEIKDLMTKTDMKGQQTETLLAGSLAKALCCILLITESSKPLCIFK---AVIKAAEDSALQYMNFMNVIFAAQKQSILIDACVLDSDSGLLQQACDITGGIYLKVPHMPSLLQYLLWVFLPDQEQRSQLVLPPPIHVDYRAACFCHRNLIEIGYVCSVCLSIFCNFSPICSTCETAFKISLPPVMKAKKKKLKL--
>tr|A0A7K7P961|A0A7K7P961_ACRAR/1-295 [subseq from] TF2H3 factor (Fragment) OS=Acrocephalus arundinaceus OX=39621 GN=Gtf2h3 PE=3 SV=1
----DDELSLLIIVVDTNPIWWGKRALGEAEFTLSKCIDAVMVLGNSHLLMNRTNKLAVIASHTQESRFLYPGKRWAAADPFGEGGSSMESNCSGSKDGKYELLTAINDAIAEEIKDLMTKTDMKGQQTETLLAGSLAKALCCIL------LDTES-SKPLCVIKAAEDSALQYMNFMNVIFAAQKQSILIDACVLDSDSGLLQQACDITGGIYLKVPHMPSLLQYLLWVFLPDQEQRSQLVLPPPVHVDYRAACFCHRNLIEIGYVCSVCLSIFCNFSPICSTCETAFKISLPPVMKAKKKKLKV--
>tr|A0A822GHL5|A0A822GHL5_9NEOB/1-304 [subseq from] (mimic poison frog) hypothetical protein OS=Ranitomeya imitator OX=111125 GN=RIMITATOR_LOCUS10842189 PE=4 SV=1
MASDED-VNLLVIVVDVNPIWWGQQALNQSVVTLPKCIDAVMVMGNSHLFMGRNNKLAVIASHLQESRLLFPGKQWICGDLTGESA-ILESNASGSKDGKYELLTAANDLIADEIKDLMTKSgEIKRQRTDTVLAGSLAKALCYINRISKESKAGEEVKSRILVIKAAEDSALQYMNFMNVIFAAQKQNILIDACVLDTDSGLLQQACDITGGLYLKIPQVNSLLQYLLWVFLPDPDQRSQLNLPPPVHVDYRAACFCHRNLIEIGYVCSVCLSIFCNFSPICTTCETAFKISLPLVMKAKKKKLK---
>tr|A0A7K7IXI6|A0A7K7IXI6_LOXCU/1-295 [subseq from] TF2H3 factor (Fragment) OS=Loxia curvirostra OX=64802 GN=Gtf2h3 PE=3 SV=1
----DDELNLLIIVLDTNPIWWGKRALGETEFTLSKCIDAVMVLGNSHLLMNRTNKLAVIASHTQESRFLYPGKRWAAADPFGEGGPSMESNCSGSKDGKYELLTAINDAIAEEIKDLMTKTDVKGQQTETLLAGSLAKALCCILLITES-------SKPLCVIKAAEDSALQYMNFMNVIFAAQKQSILIDACVLDSDSGLLQQACDITGGIYLKVPHMPSLLQYLLWVFLPDQEQRSQLVLPPPVHVDYRAACFCHRNLIEIGYVCSVCLSIFCNFSPICSTCETAFKISLPPVMKAKKKKLKV--
>tr|A0A7K7F8Q4|A0A7K7F8Q4_CHIMN/1-299 [subseq from] TF2H3 factor (Fragment) OS=Chionis minor OX=227182 GN=Gtf2h3 PE=3 SV=1
----DDELSLLVIVIDTNPIWWGKRAQGEAEFTLSKCIDAVMVLGNSHLFMNRTNRLAVIASHTQESRFLYPGKRWAFADLFGDGGSSMESNCSGSKDGKYELLTAINDAIAEEIKDLMTKTDMRGQQTETLLAGSLAKALCCILLIAESSKLLCILK---TVIKAAEDSALQYMNFMNVIFAAQKQSILIDACVLDSDSGLLQQACDITGGIYLKVPHMPSLLQYLLWVFLPDQEQRSQLVLPPPIHVDYRAACFCHRNLIEIGYVCSVCLSIFCNFSPICSTCETAFKISLPPVMKAKKKKLKL--
>tr|A0A7L3BSY0|A0A7L3BSY0_PELUR/1-299 [subseq from] TF2H3 factor (Fragment) OS=Pelecanoides urinatrix OX=37079 GN=Gtf2h3 PE=3 SV=1
----DDELRLLVIVIDTNPIWWGKKALGEAEFTLSKCIDAAMVLGNSHLFMNRTNRLAVIASHTQESRFLYPGKRWAFADLFGDGGSSMESNCSGSKDGKYELLTTINDAIAEEIKDLMTKTDMRGQQTETLLAGSLAKALCCILLITDSSK---ALCIFNTVIKAAEDSALQYMNFMNVIFAAQKQSILIDACVLDSDSGLLQQACDITGGIYLKVPHMPSLLQYLLWVFLPDQEQRSQLVLPPPIHVDYRAACFCHRNLIEIGYVCSVCLSIFCNFSPICSTCETAFKISLPPVMKAKKKKLKL--
>tr|A0A7L0CU98|A0A7L0CU98_9CHAR/1-299 [subseq from] TF2H3 factor (Fragment) OS=Rostratula benghalensis OX=118793 GN=Gtf2h3 PE=3 SV=1
----DDELSLLVVIIDTNPIWWGKRAQGEAEFTLSKCIDAVMVLGNSHLFMNRTNKLAVIASHTQESRFLYPGKCWAVADVFGDGSSSVESNCSGSKDGKYELLTAINDVIAEEIKDLMTKTDMKGQQTETLLAGSLAKALCCILLITESSKPLCIFK---TVIKAAEDSALQYMNFMNVIFAAQKQSILIDACVLDSDSGLLQQACDITGGIYLKVPHMPSLLQYLLWVFLPDQEQRSQLVLPPPIHVDYRAACFCHRNLIEIGYVCSVCLSIFCNFSPICSTCETAFKISLPPVMKAKKKKLKL--
>tr|A0A7K5ZEU2|A0A7K5ZEU2_ONYCO/1-294 [subseq from] TF2H3 factor (Fragment) OS=Onychorhynchus coronatus OX=360224 GN=Gtf2h3 PE=3 SV=1
----EDELSLLVIVIDTNPIWWGKRALGEAEFTLSKCIDAVMVLGNSHLFMNRTNKLAVIASHTQESRFLYPGKRWASADPFGDGGSSMESNCSGSKDGKYELLTAINDAIAEEIKDLMTKTDMKGQQTETLLAGSLAKALCCILLIIE-------SSKPLCVIKAAEDSTLQYMNFMNVIFAAQKQSILVDACVLDSDSGLLQQACDITGGIYLKVPHMPSLLQYLLWVFLPDQEQRSQLVLPPPVHVDYRAACFCHRNLIEIGYVCSVCLSIFCNFSPICSTCETAFKISLPPVMKAKKKKLK---
>tr|A0A7K7SHP6|A0A7K7SHP6_9TYRA/1-294 [subseq from] TF2H3 factor (Fragment) OS=Sapayoa aenigma OX=239371 GN=Gtf2h3 PE=3 SV=1
----EDELSLLVIVIDTNPIWWGKRALGEAEFTLSKCMDAVMVLGNSHLFMNRTNKLAVIASHTQESRFLYPGKCWASADPFGDGGSSTESNCSGSKDGKYELLTAINDAIAEEIKDLMTKTDMKGEQTETLLAGSLAKALCCIL-LNTE-------SSNFSVIKAAEDSALQYMNFMNVIFAAQKQSILIDACVLDSDSGLLQQACDITGGIYLKVPHMPSLLQYLLWVFLPDQEQRSQLVLPPPVHVDYRAACFCHRNLIEIGYVCSVCLSIFCNFSPICSTCETAFKISLPPVMKAKKKKLKL--
>tr|A0A7L0EFC3|A0A7L0EFC3_TROML/1-299 [subseq from] TF2H3 factor (Fragment) OS=Trogon melanurus OX=56311 GN=Gtf2h3 PE=3 SV=1
----DDELSLLVIIIDTNPIWWGKKALGEAEFTLSKCIDAAMVLGNSHLFMNRTNRLAVIASHTQESRFLYPGKCWASVDLFGDGGSSVESSCSGSKDGKYELLTAINDAIAEEIKDLMTKTDMRGQQTETLLAGSLAKALCCILLITESSKPLRIFK---TVIKAAEDSALQYMNFMNVIFAAQKQNVLIDACVLDSDSGLLQQACDITGGIYLKVPHMPSLLQYLLWVFLPDQEQRSQLVLPPPVHVDYRAACFCHRNLIEIGYVCSVCLSIFCNFSPICSTCETAFKISLPPVMKAKKKKLKL--
>tr|A0A7L1JA96|A0A7L1JA96_SMUAF/1-304 [subseq from] TF2H3 factor (Fragment) OS=Smutsornis africanus OX=240209 GN=Gtf2h3 PE=3 SV=1
----DDELSLLVIVIDTNPIWWGKKAQGEAEFTLSKCIDAAMVLGNSHLLMNRANRLAVIASHTQESRFLYPGKRWAFADLFGDGGSSMESNCSGSKDGKYELLTAINDAIAEEIKDLMTKTDMRGQQTETLLAGSLAKALCLYScvSLSFQYLANQEIKSRILVIKAAEDCALQYTNFMNMIFAAQKKSILIDACILDSDSGLLQQACDITGGIYLKVLHMPSLLQYLLWVFLPDQEQRSQLVLPPPIHVDYRAACFCHRNLIEIGYVCSVCLSIFCNFTPICSTCETAFKISLPPVMKAKKKKLKL--
>tr|A0A7L4LXF8|A0A7L4LXF8_GLAPT/1-305 [subseq from] TF2H3 factor (Fragment) OS=Glareola pratincola OX=43316 GN=Gtf2h3 PE=3 SV=1
----DDELSLLVIVIDTNPIWWGKKAQGEAEFTLSKCIDAAMVLGNSHLFMNRTNRLAVIASHTQESRFLYPGKRWAFADLFGDGGSSMESNCSGSKDGKYELLTAINDAIAEEIKDLMTKTDMRGQQTETLLAGSLAKALCCILFITESSKPlcsFKTASYNINVIKAAEDCALQYMNFMNVIFAAQKQSILIDACVLDSDSGLLQQACDITGGIYLKVPHMPSLLQYLLWVFLPDQEQRSQLVLPPPVHVDYRAACFCHRNLIEIGYVCSVCLSIFCNFSPICSTCETAFKISLPPVMKAKKKKLKL--
>tr|A0A7K5NDU2|A0A7K5NDU2_CHRMC/1-299 [subseq from] TF2H3 factor (Fragment) OS=Chroicocephalus maculipennis OX=287016 GN=Gtf2h3 PE=3 SV=1
----DDELSLLVIVIDTNPIWWGKKAQGEAEFTLSKCIDAVMVLGNSHLFMNRTNRLAVIASHTQESRFLYPGKRWAFADLFGDGGSSMESNCSGSKDGKYELLTAINDAIAEEIKDLMTKTDMRGQQTETLLAGSLAKALCCILFIME---SSKPLCSFKIVIKAAEDCALQYMNFMNVIFAAQKQSILIDACVLDSDSGLLQQACDITGGIYLKVPHMPSLLQYLLWVFLPDQERRSQLVLPPPVHVDYRAACFCHRNLIEIGYVCSVCLSIFCNFSPICSTCETAFKISLPPVMKAKKKKLKL--
>tr|A0A852FYZ9|A0A852FYZ9_9CHAR/1-299 [subseq from] TF2H3 factor (Fragment) OS=Larus smithsonianus OX=243888 GN=Gtf2h3 PE=4 SV=1
----DDELSLLVIVIDTNPIWWGKKAQGEAEFTLSKCIDAVMVLGNSHLFMNRTNRLAVIASHTQESRFLYPGKRWAFADLFGDGGSSMESNCSGSKDGKYELLTAINDAIAEEIKDLMTKTDMRGQQTETLLAGSLAKALCCILFIME---SSKPLCSFKIVIKAAEDCALQYMNFMNVIFAAQKQSILIDACVLDSDSGLLQQACDITGGIYLKVPHMPSLLQYLLWVFLPDQERRSQLVLPPPVHVDYRAACFCHRNLIEIGYVCSVCLSIFCNFSPICSTCETAFKISLPPVMKAKKKKLKL--
>tr|A0A7L0GKX5|A0A7L0GKX5_HERCA/1-295 [subseq from] TF2H3 factor (Fragment) OS=Herpetotheres cachinnans OX=56343 GN=Gtf2h3 PE=3 SV=1
----DDELSLLVIVIDTNPIWWGKKALGEAEFTLSKCIDAVMVLGNSHLFMNRTNRLAVIASHTQESRFLYPGKRWAFSDVFGDGSSSMESNCSGSKDGKYELLTAINDAIAEEIKDLMTKTDMRGQQTETLLAGSLAKALCCILLIA-------ESSKPLCVIKAAEDSALQYMNFMNVIFAAQKQSILIDACVLDSDSGLLQQACDITGGIYLKVPHMPSLLQYLLWVFLPDQEQRSQLVLPPPVHVDYRAACFCHRNLIEIGYVCSVCLSIFCNFSPICSTCETAFKISLPPVMKAKKKKLKL--
>tr|A0A7K8RYY9|A0A7K8RYY9_9PASS/1-295 [subseq from] TF2H3 factor (Fragment) OS=Rhodinocichla rosea OX=58203 GN=Gtf2h3 PE=3 SV=1
----DDELNLLIIVLDTNPIWWGKRALGEAEFTLSKCIDAVMVLGNSHLLMNRTNKLAVIASHTQESRFLYPGKRWAAADPFGEGGPSMESNCSGSKDGKYELLTAINDAIAEEIKDLMTKTDMKGQQTETLLAGSLAKALCCILLIA-------ESSKPLCVIKAAEDSALQYMNFMNVIFAAQKQSILIDACVLDSDSGLLQQACDITGGIYLKVPHMPSLLQYLLWVFLPDQEQRSQLVLPPPVHVDYRAACFCHRNLIEIGYVCSVCLSIFCNFSPICSTCETAFKISLPPVMKAKKKKLKV--
>tr|A0A7L0TLV1|A0A7L0TLV1_CHOAC/1-300 [subseq from] TF2H3 factor (Fragment) OS=Chordeiles acutipennis OX=118183 GN=Gtf2h3 PE=3 SV=1
----DDELSLLVIVIDTNPIWWGKRALGENEFTLSKCIDAAMVLGNSHLLMSRTNRLAVIASHTQESRFLYPGKHWAFADFFGDGSSSMESNYSGSKDGKYELLTAINDAIAEEIKDLMTKTDMRGQQTETLLAGSLAKALCCILLITESSKPLYIFK---TVIKAAEDSALQYMNFMNVIFAAQKQSILIDACVLDSDSGLLQQACDITGGIYLKIPHMPSLLQYLLWVFLPDQEQRSQLVLPPPIHVDYRAACFCHRNLIEIGYVCSVCLSIFCNFSPICSTCETAFKISLPPVMKAKKKKLKLS-
>tr|A0A7K7S536|A0A7K7S536_9PASS/1-295 [subseq from] TF2H3 factor (Fragment) OS=Nesospiza acunhae OX=381881 GN=Gtf2h3 PE=3 SV=1
----DDELSLLIIVLDTNPIWWGKRALGEAEFTLSKCIDAVMVLGNSHLLMNRTNKLAVIASHTQESRFLYPGKRWAAADPFGEGGPSMESNCSGSKDGKYELLTAINDAIAEEIKDLMTKTDMKGQQTETLLAGSLAKALCCILLMTESS-------KPLCVIKAAEDSALQYMNFMNVIFAAQKQSILIDACVLDSDSGLLQQACDITGGIYLKVPHMPSLLQYLLWVFLPDQEQRSQLVLPPPVHVDYRAACFCHRNLIEIGYVCSVCLSIFCNFSPICSTCETAFKISLPPVMKAKKKKLKV--
>tr|A0A7L3VMR2|A0A7L3VMR2_MOLAT/1-295 [subseq from] TF2H3 factor (Fragment) OS=Molothrus ater OX=84834 GN=Gtf2h3 PE=3 SV=1
----DDELSLLIIVLDTNPIWWGKRALGEAEFTLSKCIDAVMVLGNSHLLMNRTNKLAVIASHTQESRFLYPGKRWAAADPFGEAGPSMESNSSGSKDGKYELLTAINDAIAEEIKDLMTKTDMKGQQTETLLAGSLAKALCCILLITES-------SKPLCVIKAAEDSALQYMNFMNVIFAAQKQSILIDACVLDSDSGLLQQACDITGGIYLKVPHMPSLLQYLLWVFLPDQEQRSQLVLPPPVHVDYRAACFCHRNLIEIGYVCSVCLSIFCNFSPICSTCETAFKISLPPVMKAKKKKLKV--
>tr|A0A850UZ80|A0A850UZ80_9CORV/1-295 [subseq from] TF2H3 factor (Fragment) OS=Chloropsis hardwickii OX=667144 GN=Gtf2h3 PE=4 SV=1
----DDELSLLIIVLDTNPIWWGKRALGEAEFTLSKCIDAVMVLGNSHLLMNRTNKLAVIASHTQESRFLYPGKRWAAADPFGEGGPSMESNCSGSKDGKYELLTAINDAIAEEIKDLMTKTDMKGQQTETLLAGSLAKALCCIL-L------NTESSKPLCVIKAAEDSALQYMNFMNVIFAAQKQSILIDACVLDSDSGLLQQACDITGGIYLKVPHMPSLLQYLLWVFLPDQEQRSQLVLPPPVHVDYRAACFCHRNLIEIGYVCSVCLSIFCNFSPICSTCETAFKISLPPVMKAKKKKLKV--
>tr|A0A7K8ZFF7|A0A7K8ZFF7_9PASS/1-303 [subseq from] TF2H3 factor (Fragment) OS=Grallaria varia OX=117165 GN=Gtf2h3 PE=3 SV=1
----EDELSLLVIIIDTNPIWWGKRAQGEAEFTLSKCIDAVMVLGNSHLFMNRTNKLAVIASHTQESRFLYPGKRWASVDPFGDGGSSMESNGSGTKDGKYELLTAINDAIAEEIKDLMTKTDMKGQQTETLLAGSLAKALCCILLITYYQSLYMFLRlFLILVIKAAEDSTLQYMNFMNVIFAAQKQSILVDACVLDSDSGLLQQACDITGGIYLKVPHMPSLLQYLLWVFLPDQEQRSQLVLPPPVHVDYRAACFCHRNLIEIGYVCSVCLSIFCNFSPICSTCETAFKISLPPVMKAKKKKLKL--
>tr|A0A7K7K141|A0A7K7K141_AGEPH/1-295 [subseq from] TF2H3 factor (Fragment) OS=Agelaius phoeniceus OX=39638 GN=Gtf2h3 PE=3 SV=1
----DDELSLLIIVLDTNPIWWGKRALGEAEFTLSKCIDAVMVLGNSHLLMNRTNKLAVIASHTQESRFLYPGKRWAAADPFGEGGPSMESNSSGSKDGKYELLTAINDAIAEEIKDLMTKTDMKGQQTETLLAGSLAKALCCILLITES-------SKPLCVIKAAEDSALQYMNFMNVIFAAQKQSILIDACVLDSDSGLLQQACDITGGIYLKVPHMPSLLQYLLWVFLPDQEQRSQLVLPPPVHVDYRAACFCHRNLIEIGYVCSVCLSIFCNFSPICSTCETAFKISLPPVMKAKKKKLKV--
>tr|A0A7K7GVY9|A0A7K7GVY9_ERIRU/1-295 [subseq from] TF2H3 factor (Fragment) OS=Erithacus rubecula OX=37610 GN=Gtf2h3 PE=3 SV=1
----DDELSLLIIVLDTNPIWWGKRALAEAEFTLSKCIDAVMVLGNSHLLMNRTNKLAVIASHTQESRFLYPGKRWAAADPFGEGGPSMESNCSGSKDGKYELLTAINDAIAEEVKDLMTKTDVKGQQTETLLAGSLAKALCCILLITES-------SKPLYVIKAAEDSALQYMNFMNVIFAAQKQSILIDACVLDSDSGLLQQACDITGGIYLKVPHMPSLLQYLLWVFLPDQEQRSQLVLPPPVHVDYRAACFCHRNLIEIGYVCSVCLSIFCNFSPICSTCETAFKISLPPVMKAKKKKLKV--
>tr|A0A851D2N6|A0A851D2N6_TODME/1-299 [subseq from] TF2H3 factor (Fragment) OS=Todus mexicanus OX=135184 GN=Gtf2h3 PE=4 SV=1
----EDELSLLVIVIDTNPIWWGKKALGEAEFTLSKCIDAAMVLGNSHLFMNRTNRLAVIASHTQESRFLYPGKRWASADLFGDGGSSVEANCAGSRDGKYELLTAINDAIAEEIKDLMTKTDMRGEQTETLLAGSLAKALCCILLITESSKPLCIFK---AVIKAAEDSALQYMNFMNVIFAAQKQSVLIDACVLDSDSGLLQQACDITGGIYLKVPHMPSLLQYLLWVFLPDQEQRSQLVLPPPVHVDYRAACFCHRNLIEIGYVCSVCLSIFCNFSPICSTCETAFKISLPPVMKAKKKKLKL--
>tr|A0A7K4J2H0|A0A7K4J2H0_GEOCA/1-299 [subseq from] TF2H3 factor (Fragment) OS=Geococcyx californianus OX=8947 GN=Gtf2h3 PE=3 SV=1
----EDELSLLVIIIDTNPIWWGKKALGEAEFTLSKCIDAAMVLGNSHLFMSRTNRLAVIASHTQESRFLYPGKRWAFADLFGDGSSSMESNCSGSKDGKYELLTAINDAIAEEIKDLMTKTEMKGQQTETLLAGSLAKALCCILFIMESTKLL---SIFKIVIKAAEDSALQYMNFMNVIFAAQKQSILIDACVLDSDSGLLQQACDITGGIYLKVPHMPSLLQYLLWVFLPDQEQRSQLVLPPPVHVDYRAACFCHRNLIEIGYVCSVCLSIFCNFSPICSTCETAFKISLPPVMKAKKKKLKL--
>tr|A0A7K6GBY8|A0A7K6GBY8_9PASS/1-299 [subseq from] TF2H3 factor (Fragment) OS=Malurus elegans OX=720584 GN=Gtf2h3 PE=3 SV=1
----DDELSLLVVILDTNPIWWGKRALGEAEFTLSKCIDAVMVLGNSHLLMNRTNKLAVIASHTQESRFLYPGKRWAAADPFGEGGPSMESNCSGSKDGKYELLTAINDAIAEEIKDLMTKTDMKGQQTETLLAGSLAKALCCILLITESSKPLCLL---KIVIKAAEDSALQYMNFMNVIFAAQKQSILIDACVLDTDSGLLQQACDITGGIYLKVPHMPSLLQYLLWVFLPDQEQRSQLVLPPPVHVDYRAACFCHRNLIEIGYVCSVCLSIFCNFSPICSTCETAFKISLPPVMKAKKKKLKV--
>tr|A0A7L2JMZ7|A0A7L2JMZ7_CINMU/1-295 [subseq from] TF2H3 factor (Fragment) OS=Cinclus mexicanus OX=161649 GN=Gtf2h3 PE=3 SV=1
----DDELSLLIVVLDTNPIWWGKRALGEAEFTLSKCIDAVMVLGNSHLLMNRTNKLAVIASHTQESRFLYPGKRWAAADHFGEGGPSLESNCSGSKDGKYELLTAINDAIAEEIKDLMTKTDMKGQQTETLLAGSLAKALCCILLISES-------SKPLCVIKAAEDSALQYMNFMNVIFAAQKQSILIDACVLDSDSGLLQQACDITGGIYLKVPHMPSLLQYLLWVFLPDQEQRSQLVLPPPVHVDYRAACFCHRNLIEIGYVCSVCLSIFCNFSPICSTCETAFKISLPPVMKAKKKKLKV--
>tr|A0A7K5IA38|A0A7K5IA38_CROSL/1-302 [subseq from] TF2H3 factor (Fragment) OS=Crotophaga sulcirostris OX=33598 GN=Gtf2h3 PE=3 SV=1
----EDELSLLVIVIDTNPIWWGKRVLGEAEFTLSKCIDAAMVLGNSHLFMSRTNRLAVIASHTQESRFLYPGKRWAFADLFGDGSSSMESNCSGSKDGKYELLTAINDAIAEEIKDLMTKTEMKGQQTETLLAGSLAKALCCILLVTESSKLFLRDFLTKIVIKAAEDSALQYMNFMNVIFAAQKQSILIDACVLDSDSGLLQQACDITGGIYLKVPHMPSLLQYLLWVFLPDQEQRSQLVLPPPVHVDYRAACFCHRNLIEIGYVCSVCLSIFCNFSPICSTCETAFKISLPPVMKAKKKKLKL--
>tr|A0A7L2P1G1|A0A7L2P1G1_PYCJO/1-295 [subseq from] TF2H3 factor (Fragment) OS=Pycnonotus jocosus OX=182897 GN=Gtf2h3 PE=3 SV=1
----DDELSLLIIVLDTNPIWWGKRALGEAEFTLSKCIDAVMVLGNSHLLMNRTNKLAVIASHTQESRFLYPGKRWAAADPFGEGGPSMESNCSGSKDGKYELLTAINDAIAEEIKDLMTKTDMKGQQTETLLAGSLAKALCCILLITESAK-------PLFVIKAAEDSALQYMNFMNVIFAAQKQSILIDACVLDSDSGLLQQACDITGGIYLKVPHMPSLLQYLLWVFLPDQEQRSQLVLPPPVHVDYRAACFCHRNLIEIGYVCSVCLSIFCNFSPICSTCETAFKISLPPVMKAKKKKLKV--
>tr|A0A7L3AN54|A0A7L3AN54_9AVES/1-299 [subseq from] TF2H3 factor (Fragment) OS=Syrrhaptes paradoxus OX=302527 GN=Gtf2h3 PE=3 SV=1
----DDELSLLVIVIDTNPIWWGKKALGEAEFTLSKCIDAAMVLGNSHLLMNRSNKLAVIASHTQESRFLYPGKHWTFADLFGDGSSSIESNCSGSKDGKYELLTAINDAIAEEIKDLMTKTDMRGQQTETLLAGSLAKALCCILLIAESSKPLCILK---TVIKAAEDSALQYMNFMNVIFAAQKQSILIDACVLDTDSGLLQQACDITGGIYLKVPHMPSLLQYLLWVFLPDQEQRSQLVLPPPVHVDYRAACFCHRNLIEIGYVCSVCLSIFCNFSPICSTCETAFKISLPPVMKAKKKKLKL--
>tr|A0A7L0UWA1|A0A7L0UWA1_9PASE/1-298 [subseq from] TF2H3 factor (Fragment) OS=Leptocoma aspasia OX=2585812 GN=Gtf2h3 PE=3 SV=1
----DDELSLLIVVLDTNPIWWGKRALGEAEFTLSKCIDAVMVLGNSHLLMNRTNKLAVIASHTQESRFLYPGKRWAAADPFGEGGPSMESNCSGSKDGKYELLTAINDAIAEEIKDLMTKTDMKGQQTETLLAGSLAKALCCILLITESSKP---LYFK-TVIKAAEDSALQYMNFMNVIFAAQKQSILIDACVLDSDSGLLQQACDITGGIYLKVPHMPSLLQYLLWVFLPDQEQRSQLVLPPPVHVDYRAACFCHRNLIEIGYVCSVCLSIFCNFSPICSTCETAFKISLPPVMKAKKKKLKV--
>tr|A0A7L3SG20|A0A7L3SG20_RISTR/1-299 [subseq from] TF2H3 factor (Fragment) OS=Rissa tridactyla OX=75485 GN=Gtf2h3 PE=3 SV=1
----DDELSLLVIVIDTNPIWWGKKAQGEAEFTLSKCIDAAMVLGNSHLFMNRTNRLAVIASHTQESRFLYPGKRWAFADLFGDGGSSMESNCSGSKDGKYELLTAINDAIAEEIKDLMTKTDMRGQQTETLLAGSLAKALCCILFIME---SSKPLCSFKIVIKAAEDCALQYMNFMNVIFAAQKQSILIDACVLDSDSGLLQQACDITGGIYLKVPHMPSLLQYLLWVFLPDQERRSQLVLPPPVHVDYRAACFCHRNLIEIGYVCSVCLSIFCNFSPICSTCETAFKISLPPVMKAKKKKLKL--
>tr|A0A7L3EMC9|A0A7L3EMC9_9PASS/1-295 [subseq from] TF2H3 factor (Fragment) OS=Chaetops frenatus OX=221966 GN=Gtf2h3 PE=3 SV=1
----DDELSLLIIVLDTNPIWWGKRALGEAEFTLSKCIDAVMVLGNSHLLMNRTNKLAVIASHTQESRFLYPGKRWAAADPFGEGGPSMESNCSGSKDGKYELLTAINDAIAEEIKDLMTKTDMKGQQTETLLAGSLAKALCCILLIR-------ESSKPLCVIKAAEDSALQYMNFMNVIFAAQKQSILIDACVLDSDSGLLQQACDITGGIYLKVPHMPSLLQYLLWVFLPDQEQRSQLVLPPPVHVDYRAACFCHRNLIEIGYVCSVCLSIFCNFSPICSTCETAFKISLPPVMKAKKKKLKV--
>tr|A0A7L3QXR6|A0A7L3QXR6_9SYLV/1-295 [subseq from] TF2H3 factor (Fragment) OS=Cettia cetti OX=68486 GN=Gtf2h3 PE=3 SV=1
----DDELSLLIIVLDTNPIWWGKRALGEAEFTLSKCIDAVMVLGNSHLLMNRTNKLAVIASHTQESRFLYPGKRWAAADPFGEGGPSMESNCSGSKDGKYELLTAINDAIAEEVKDLMTKTDVKGQQTETLLAGSLAKALCCILLITES-------SKPLCVIKAAEDSALQYMNFMNVIFAAQKQSILIDACVLDSDSGLLQQACDITGGIYLKVPHMPSLLQYLLWVFLPDQEQRSQLVLPPPVHVDYRAACFCHRNLIEIGYVCSVCLSIFCNFSPICSTCETAFKISLPPVMKAKKKKLKV--
>tr|A0A7K7L1T3|A0A7K7L1T3_9AVES/1-295 [subseq from] TF2H3 factor (Fragment) OS=Asarcornis scutulata OX=75869 GN=Gtf2h3 PE=3 SV=1
----DDELSLLVIVIDTNPIWWGKRAQGEAEFTLSKCIDAVMVLGNSHLFMNRTNKLAVIASHTQESRFLYPGKRWAFADLLGDGSNSVESNCSGSKDGKYELLTAINDAIAEEIKDLMTKTDMRGQQTETLLAGSLAKALCCILFIT-------ELSKPLSVIKAAEDSALQYMNFMNVIFAAQKQSILIDACVLDSDSGLLQQACDITGGIYLKVPHMPSLLQYLLWVFLPDQEQRSQLVLPPPIHVDYRAACFCHRNLIEIGYVCSVCLSIFCNFSPICSTCETAFKISLPPVMKAKKKKLKL--
>tr|A0A091S505|A0A091S505_NESNO/1-314 [subseq from] General transcription factor IIH subunit 3 (Fragment) OS=Nestor notabilis OX=176057 GN=N333_09587 PE=3 SV=1
----DDDLSLLVVIIDTNPIWWGKKALGEAEFTLSKCIDAVMVLGNSHLLMNRNNRLAMIASHTQESRFLYPGKGWAAADLFGDGGSSVESNCSGSKDGKYELLTAINDAIAEEIKDLMTKTDMRGQQTETLLPGSLAKALCCILSVTESSRplcffktvscniSNQEMKSRILVIKAAEDSALQYMNFMNVIFAAQKQSVLIDACVLDSDSGLLQQACDITGGIYLKVLHMPSLLQYLLWVFLPDQEQRSQLVLPPPVHVDYRAACFCHRNLIEIGYVCSVCLSIFCNFSPICSTCETAFKISLPPVMKAKKKKLKL--
>tr|A0A7L0RBL3|A0A7L0RBL3_GLABR/1-299 [subseq from] TF2H3 factor (Fragment) OS=Glaucidium brasilianum OX=78217 GN=Gtf2h3 PE=3 SV=1
----DDELSLLVIVIDTNPIWWGKKALGEAEFTLSKCIDAAMVLGNSHLFMNRTNRLAVIASHTQESRFLYPGKGWSFADLCGDGGSSMESNCSGSKDGKYELLTAINDAIAEEIKDLMTKTDMRGQQTETLLAGSLAKALCCILLD---TESSKLLCIFKIVIKAAEDSALQYMNFMNVIFAAQKQSILIDACVLDSDSGLLQQACDITGGIYLKVPHMPSLLQYLLWVFLPDQEQRSQLVLPPPIHVDYRAACFCHRNLIEIGYVCSVCLSIFCNFSPICSTCETAFKISLPPVMKAKKKKLKL--
>tr|A0A851VJV6|A0A851VJV6_9PASS/1-295 [subseq from] TF2H3 factor (Fragment) OS=Copsychus sechellarum OX=797021 GN=Gtf2h3 PE=4 SV=1
----DDELSLLIIVLDTNPIWWGKRALGEAEFTLSKCIDAVMVLGNSHLLMNRTNKLAVIASHTQESRFLYPGKRWAAADPFGEGGPSMESNCSGSKDGKYELLTAINDAIAEEIKDLMTKTDMKGQQTETLLAGSLAKALCCILLISES-------SKPLCVIKAAEDSALQYMNFMNVIFAAQKQSILIDACVLDSDSGLLQQACDITGGIYLKVPHMPSLLQYLLWVFLPDQEQRSQLVLPPPVHVDYRAACFCHRNLIEIGYVCSVCLSIFCNFSPICSTCETAFKISLPPVMKAKKKKLKV--
>tr|A0A7K6XK58|A0A7K6XK58_9PASE/1-295 [subseq from] TF2H3 factor (Fragment) OS=Promerops cafer OX=254652 GN=Gtf2h3 PE=3 SV=1
----DDELSLLIIVLDTNPIWWGKRALGEAEFTLSKCIDAVMVLGNSHLLMNRTNKLAVIASHTQESRFLYPGKRWAAADPFGEGGPSMESNCSGSKDGKYELLTAINDAIAEEIKDLMTKTDMKGQQTETLLAGSLAKALCCILLITES-------SKPLYVIKAAEDSALQYMNFMNVIFAAQKQSILIDACVLDSDSGLLQQACDITGGIYLKVPHMPSLLQYLLWVFLPDQEQRSQLVLPPPVHVDYRAACFCHRNLIEIGYVCSVCLSIFCNFSPICSTCETAFKISLPPVMKAKKKKLKV--
>tr|A0A7K8I0U9|A0A7K8I0U9_9CORV/1-295 [subseq from] TF2H3 factor (Fragment) OS=Aleadryas rufinucha OX=461220 GN=Gtf2h3 PE=3 SV=1
----DDELSLLVIILDTNPIWWGKRALGEAEFTLSKCIDAVMVLGNSHLLMNRTNKLAVIASHTQESRFLYPGKRWAAADPFGEGGPSMESNCSGSKDGKYELLTAINDAIAEEIKDLMTKTDMKGQQTETLLAGSLAKALCCILLITES-------SKPLYVIKAAEDSALQYMNFMNVIFAAQKQSILIDACVLDSDSGLLQQACDITGGIYLKVPHMPSLLQYLLWVFLPDQEQRSQLVLPPPVHVDYRAACFCHRNLIEIGYVCSVCLSIFCNFSPICSTCETAFKISLPPVMKAKKKKLKV--
>tr|A0A852B8V7|A0A852B8V7_9CORV/1-295 [subseq from] TF2H3 factor (Fragment) OS=Chloropsis cyanopogon OX=1218682 GN=Gtf2h3 PE=4 SV=1
----DDELSLLIIVLDTNPIWWGKRALGEAEFTLSKCIDAVMVLGNSHLLMNRTNKLAVIASHTQESRFLYPGKRWAAADPFGEGGPSMESNCSGSKDGKYELLTAINDAIAEEIKDLMTKTDMKGQQTETLLAGSLAKALCCILLITES-------SKPLYVIKAAEDSALQYMNFMNVIFAAQKQSILIDACVLDSDSGLLQQACDITGGIYLKVPHMPSLLQYLLWVFLPDQEQRSQLVLPPPVHVDYRAACFCHRNLIEIGYVCSVCLSIFCNFSPICSTCETAFKISLPPVMKAKKKKLKV--
>tr|A0A7K9K7R7|A0A7K9K7R7_9PASE/1-295 [subseq from] TF2H3 factor (Fragment) OS=Dicaeum eximium OX=667154 GN=Gtf2h3 PE=3 SV=1
----DDELSLLIIVLDTNPIWWGKRALGEAEFTLSKCIDAVMVLGNSHLLMNRTNKLAVIASHTQESRFLYPGKRWAAADPFGEGGPSVESNCSGSKDGKYELLTAINDAIAEEIKDLMTKTDMKGQQTETLLAGSLAKALCCILLITES-------SKPLYVIKAAEDSALQYMNFMNVIFAAQKQSILIDACVLDSDSGLLQQACDITGGIYLKVPHMPSLLQYLLWVFLPDQEQRSQLVLPPPVHVDYRAACFCHRNLIEIGYVCSVCLSIFCNFSPICSTCETAFKISLPPVMKAKKKKLKV--
>tr|A0A850ZHV1|A0A850ZHV1_9PASS/1-295 [subseq from] TF2H3 factor (Fragment) OS=Tichodroma muraria OX=237442 GN=Gtf2h3 PE=4 SV=1
----DDELSLLIIVLDTNPIWWGKRALGEAEFTLSKCIDAVMVLGNSHLLMNRTNKLAVIASHTQESRFLYPGKRWAAADPFGEGGPSMESNCSGSKDGKYELLTAINDAIAEEIKDLMTKTDMKGQQTETLLAGSLAKALCCIPLITKSSK-------PLCVIKAAEDSALQYMNFMNVIFAAQKQSILIDACVLDSDSGLLQQACDITGGIYLRVPHMPSLLQYLLWVFLPDQEQRSQLVLPPPVHVDYRAACFCHRNLIEIGYVCSVCLSIFCNFSPICSTCETAFKISLPPVMKAKKKKLKV--
>tr|A0A7K9S1Z8|A0A7K9S1Z8_9PASS/1-311 [subseq from] TF2H3 factor (Fragment) OS=Sterrhoptilus dennistouni OX=2585820 GN=Gtf2h3 PE=3 SV=1
----DDELSLLIVVLDTNPIWWGKRALGEAeQFTLSKCIDAVMVLGNSHLLMNRTNKLAVIASHTQESRFLYPGKRWAAADPFGEGGPSVESNCSGSKDGKYELLTAINDAIAEEIKDLMTKTDMKGQQTETLLAGSLAKALCCILLVTESSKPLCVLKSlsyntfTVLVIKAAEDSALQYMNFMNVIFAAQKQSILIDACVLDSDSGLLQQACDITGGIYLKVPHMPSLLQYLLWVFLPDQEQRSQLVLPPPVHVDYRAACFCHRNLIEIGYVCSVCLSIFCNFSPICSTCETAFKISLPPVMKAKKKKLKVAA
>tr|A0A7K5QHM8|A0A7K5QHM8_9PASE/1-295 [subseq from] TF2H3 factor (Fragment) OS=Prunella himalayana OX=670356 GN=Gtf2h3 PE=3 SV=1
----DDELSLLIIVLDTNPIWWGKRALGEAEFTLSKCIDAVMVLGNSHLLMNRTNKLAVIASHTQESRFLYPGKRWAAADPFGEGGPSVESNCSGSKDGKYELLTAINDAIAEEIKDLMTKTDMKGQQTETLLAGSLAKALCCILLVTES-------SKPLCVIKAAEDSALQYMNFMNVIFAAQKQSILIDACVLDSDSGLLQQACDITGGIYLKVPHMPSLLQYLLWVFLPDQEQRSQLVLPPPVHVDYRAACFCHRNLIEIGYVCSVCLSIFCNFSPICSTCETAFKISLPPVMKAKKKKLKV--
>tr|A0A7K7XD06|A0A7K7XD06_9PASS/1-295 [subseq from] TF2H3 factor (Fragment) OS=Mohoua ochrocephala OX=874463 GN=Gtf2h3 PE=3 SV=1
----DDELSLLVIILDTNPIWWGKRALGEAEFTLSKCIDAVMVLGNSHLLMNRTNKLAVIASHTQESRFLYPGKRWAAADPFGEGGPSMESNCSGSKDGKYELLTAINDAIAEEIKDLMTKTDMKGQQTETLLAGSLAKALCCILLVTES-------SKPLCVIKAAEDSALQYMNFMNVIFAAQKQSILIDACVLDSDSGLLQQACDITGGIYLKVPHMPSLLQYLLWVFLPDQEQRSQLVLPPPVHVDYRAACFCHRNLIEIGYVCSVCLSIFCNFSPICSTCETAFKISLPPVMKAKKKKLKV--
>tr|A0A7K8KLY0|A0A7K8KLY0_9GRUI/1-303 [subseq from] TF2H3 factor (Fragment) OS=Ardeotis kori OX=89386 GN=Gtf2h3 PE=3 SV=1
----DDELSLLVIIIDTNPIWWGKKALGEAEFTLSKCIDAAMVLGNSHLFMNRTNKLAVIASHTQESRFLYPGKRWAFADVFGDGGSSMESNCSGSKDGKYELLTAINDAIAEEIKDLMTKSDMRGQQTETLLAGSLAKALCCILFDHTLFKAfILKLFLKILIKYCSEDSALQYMNFMNVIFAAQKQSILIDACVLDSDSGLLQQACDITGGIYLKVPHMPSLLQYLLWVFLPDQEQRSQLVLPPPVHVDYRAACFCHRNLIEIGYVCSVCLSIFCNFSPICSTCETAFKISLPPVMKAKKKKLKL--
>tr|A0A7L3U1C2|A0A7L3U1C2_URIAL/1-299 [subseq from] TF2H3 factor (Fragment) OS=Uria aalge OX=13746 GN=Gtf2h3 PE=3 SV=1
----DDELSLLVIVIDTNPIWWGKKAQGEAEFTLSKCIDAVMVLGNSHLFMNRTNRLAVIASHTQESRFLYPGKRWAFADLFGDGSSSMESNCSGSKDGKYELLTAINDAIAEEIKDLMTKTDMRGQQTETLLAGSLAKALCCILFITESSK---PLCSFKIVIKAAEDCALQYMNFMNVIFAAQKQSILIDACVLDSDSGLLQQACDITGGIYLKVPHMPSLLQYLLWVFLPDQERRSQLVLPPPVHVDYRAACFCHRNLIEIGYVCSVCLSIFCNFSPICSTCETAFKISLPPVMKAKKKKLKL--
>tr|A0A7K4P9R0|A0A7K4P9R0_MELMO/1-295 [subseq from] TF2H3 factor (Fragment) OS=Melospiza melodia OX=44397 GN=Gtf2h3 PE=3 SV=1
----DDELSLLIIVLDTNPIWWGKRALGEAEFTLSKCIDAVMVLGNSHLLMNRTNKLAVIASHTQESRFLYPGKRWAAADPFGEGGPSMESNCSGSKDGKYELLTAINDAIAEEIKDLMTKTDMKGQQTETLLAGSLAKALCCILLITES-------SKPLCVIKAAEDSALQYMNFMNVIFAAQKQSILIDACVLDSDSGLLQQACDITGGIYLKVPHMPSLLQYLLWVFLPDQEQRSQLVLPPPVHVDYRAACFCHRNLIEIGYVCSVCLSIFCNFSPICSTCETAFKISLPPVMKAKKKKLKV--
>tr|A0A7K7DD19|A0A7K7DD19_PHEME/1-295 [subseq from] TF2H3 factor (Fragment) OS=Pheucticus melanocephalus OX=371919 GN=Gtf2h3 PE=3 SV=1
----DDELSLLIIVLDTNPIWWGKRALGEAEFTLSKCIDAVMVLGNSHLLMNRTNKLAVIASHTQESRFLYPGKRWAAADPFGEGGPSMESNCSGSKDGKYELLTAINDAIAEEIKDLMTKTDMKGQQTETLLAGSLAKALCCILLITES-------SKPLCVIKAAEDSALQYMNFMNVIFAAQKQSILIDACVLDSDSGLLQQACDITGGIYLKVPHMPSLLQYLLWVFLPDQEQRSQLVLPPPVHVDYRAACFCHRNLIEIGYVCSVCLSIFCNFSPICSTCETAFKISLPPVMKAKKKKLKV--
>tr|A0A7K8IVV4|A0A7K8IVV4_9PASS/1-295 [subseq from] TF2H3 factor (Fragment) OS=Chaetorhynchus papuensis OX=254446 GN=Gtf2h3 PE=3 SV=1
----DDELSLLVIILDTNPIWWGKRALGEAEFTLSKCIDAVMVLGNSHLLMNRTNKLAVIASHTQESRFLYPGKRWAAADPFGEGGPSMESNCSGSKDGKYELLTAINDAIAEEIKDLMTKTDMKGQQTETLLAGSLAKALCCILLITES-------SKPLCVIKAAEDSALQYMNFMNVIFAAQKQSILIDACVLDSDSGLLQQACDITGGIYLKVPHMPSLLQYLLWVFLPDQEQRSQLVLPPPVHVDYRAACFCHRNLIEIGYVCSVCLSIFCNFSPICSTCETAFKISLPPVMKAKKKKLKV--
>tr|A0A7K9PAM7|A0A7K9PAM7_9CORV/1-295 [subseq from] TF2H3 factor (Fragment) OS=Pachycephala philippinensis OX=449367 GN=Gtf2h3 PE=3 SV=1
----DDELSLLVIILDTNPIWWGKRALGEAEFTLSKCIDAVMVLGNSHLLMNRTNKLAVIASHTQESRFLYPGKRWAAADPFGEGGPSMESNCSGSKDGKYELLTAINDAIAEEIKDLMTKTDMKGQQTETLLAGSLAKALCCILLITES-------SKPLCVIKAAEDSALQYMNFMNVIFAAQKQSILIDACVLDSDSGLLQQACDITGGIYLKVPHMPSLLQYLLWVFLPDQEQRSQLVLPPPVHVDYRAACFCHRNLIEIGYVCSVCLSIFCNFSPICSTCETAFKISLPPVMKAKKKKLKV--
>tr|A0A852ANN3|A0A852ANN3_CALOR/1-295 [subseq from] TF2H3 factor (Fragment) OS=Calcarius ornatus OX=198940 GN=Gtf2h3 PE=4 SV=1
----DDELSLLIIVLDTNPIWWGKRALGEAEFTLSKCIDAVMVLGNSHLLMNRTNKLAVIASHTQESRFLYPGKRWAAADPFGEGGPSMESNCSGSKDGKYELLTAINDAIAEEIKDLMTKTDMKGQQTETLLAGSLAKALCCILLITES-------SKPLCVIKAAEDSALQYMNFMNVIFAAQKQSILIDACVLDSDSGLLQQACDITGGIYLKVPHMPSLLQYLLWVFLPDQEQRSQLVLPPPVHVDYRAACFCHRNLIEIGYVCSVCLSIFCNFSPICSTCETAFKISLPPVMKAKKKKLKV--
>tr|A0A7L3K6Z2|A0A7L3K6Z2_9PASS/1-295 [subseq from] TF2H3 factor (Fragment) OS=Drymodes brunneopygia OX=626378 GN=Gtf2h3 PE=3 SV=1
----DDELSLLIIVLDTNPIWWGKRALGEAEFTLSKCIDAVMVLGNSHLLMNRTNKLAVIASHTQESRFLYPGKRWAAADPFGEGGPSVESNCSGSKDGKYELLTAINDAIAEEIKDLMTKTDMKGQQTETLLAGSLAKALCCILLITES-------SKPLCVIKAAEDSALQYMNFMNVIFAAQKQSILIDACVLDSDSGLLQQACDITGGIYLKVPHMPSLLQYLLWVFLPDQEQRSQLVLPPPVHVDYRAACFCHRNLIEIGYVCSVCLSIFCNFSPICSTCETAFKISLPPVMKAKKKKLKV--
>tr|A0A7K9FJC2|A0A7K9FJC2_STEPR/1-299 [subseq from] TF2H3 factor (Fragment) OS=Stercorarius parasiticus OX=54059 GN=Gtf2h3 PE=3 SV=1
----DDELSLLVIVIDTNPIWWGKKAQGEAEFTLSKCIDAAMVLGNSHLFMNRTNRLAVIASHTQESRFLYPGKRWAFADLFGDGSSSMESNCSGSKDGKYELLTAINDAIAEEIKDLMTKTDMRGQQTETLLAGSLAKALCCILFITESSK---PLCSFKIVIKAAEDCALQYMNFMNVIFAAQKQSILIDACVLDSDSGLLQQACDITGGIYLKVPHMPSLLQYLLWVFLPDQEQRSQLVLPPPVHVDYRAACFCHRNLIEIGYVCSVCLSIFCNFSPICSTCETAFKISLPPVMKAKKKKLKL--
>tr|A0A7K6L2C3|A0A7K6L2C3_9CORV/1-295 [subseq from] TF2H3 factor (Fragment) OS=Falcunculus frontatus OX=254539 GN=Gtf2h3 PE=3 SV=1
----DDELSLLVIILDTNPIWWGKRALGEAEFTLSKCIDAVMVLGNSHLLMNRTNKLAVIASHTQESRFLYPGKRWAAADPFGEGGPSVESNCSGSKDGKYELLTAINDAIAEEIKDLMTKTDMKGQQTETLLAGSLAKALCCILLITES-------SKPMCVIKAAEDSALQYMNFMNVIFAAQKQSILIDACVLDSDSGLLQQACDITGGIYLKVPHMPSLLQYLLWVFLPDQEQRSQLVLPPPVHVDYRAACFCHRNLIEIGYVCSVCLSIFCNFSPICSTCETAFKISLPPVMKAKKKKLKV--
>tr|A0A7K5KV34|A0A7K5KV34_VIRAL/1-295 [subseq from] TF2H3 factor (Fragment) OS=Vireo altiloquus OX=34956 GN=Gtf2h3 PE=3 SV=1
----DDELSLLVIILDTNPIWWGKRALGEAEFTLSKCIDAVMVLGNSHLLMNRTNKLAVIASHTQESRFLYPGKRWAAADPFGEGGPSMESNCSGSKDGKYELLTAINDAIAEEIKDLMTKTDMKGQQTETLLAGSLAKALCCILLITEPLK-------PLCVIKAAEDSALQYMNFMNVIFAAQKQSILIDACVLDSDSGLLQQACDITGGIYLKVPHMPSLLQYLLWVFLPDQEQRSQLVLPPPVHVDYRAACFCHRNLIEIGYVCSVCLSIFCNFSPICSTCETAFKISLPPVMKAKKKKLKV--
>tr|A0A7K7QPE6|A0A7K7QPE6_POEAT/1-295 [subseq from] TF2H3 factor (Fragment) OS=Poecile atricapillus OX=48891 GN=Gtf2h3 PE=3 SV=1
----DDELSLLIVVLDTNPIWWGKRALGEAEFTLSKCIDAVMVLGNSHLLMNRTNKLAVIASHTQESRFLYPGKRWAAADPFGEGGPSMESNCSGSKDGKYELLTAINDAIAEEIKDLMTKTDMKGQQTETLLAGSLAKALCCILLIT-------ELSKPLCVIKAAEDSALQYMNFMNVIFAAQKQSILIDACVLDSDSGLLQQACDITGGIYLKVPHMPSLLQYLLWVFLPDQEQRSQLVLPPPVHVDYRAACFCHRNLIEIGYVCSVCLSIFCNFSPICSTCETAFKISLPPVMKAKKKKLKV--
>tr|A0A7L2KQV1|A0A7L2KQV1_9PASS/1-295 [subseq from] TF2H3 factor (Fragment) OS=Zosterops hypoxanthus OX=2485327 GN=Gtf2h3 PE=3 SV=1
----DDELSLLIVVLDTNPIWWGKRALGEAEFTLSKCIDAVMVLGNSHLLMNRTNKLAVIASHTQESRFLYPGKRWAAADPFGEGGPSMESNCSGSKDGKYELLTAINDAIAEEIKDLMTKTDMKGQQTETLLAGSLAKALCCILLVTES-------SKPLCVIKAAEDSALQYMNFMNVIFAAQKQSILIDACVLDSDSGLLQQACDITGGIYLKVPHMPSLLQYLLWVFLPDQEQRSQLVLPPPVHVDYRAACFCHRNLIEIGYVCSVCLSIFCNFSPICSTCETAFKISLPPVMKAKKKKLKV--
>tr|A0A7L2QTS3|A0A7L2QTS3_9PASS/1-295 [subseq from] TF2H3 factor (Fragment) OS=Oxylabes madagascariensis OX=98144 GN=Gtf2h3 PE=3 SV=1
----DDELSLLIVVLDTNPIWWGKRALGEAEFTLSKCIDAVMVLGNSHLLMNRTNKLAVIASHTQESRFLYPGKRWAAADPFGEGGPSMESNCSGSKDGKYELLTAINDAIAEEIKDLMTKTDMKGQQTETLLAGSLAKALCCILLVTES-------SKPLCVIKAAEDSALQYMNFMNVIFAAQKQSILIDACVLDSDSGLLQQACDITGGIYLKVPHMPSLLQYLLWVFLPDQEQRSQLVLPPPVHVDYRAACFCHRNLIEIGYVCSVCLSIFCNFSPICSTCETAFKISLPPVMKAKKKKLKV--
>tr|A0A7K6MD01|A0A7K6MD01_PANBI/1-295 [subseq from] TF2H3 factor (Fragment) OS=Panurus biarmicus OX=181101 GN=Gtf2h3 PE=3 SV=1
----DDELSLLIVVLDTNPIWWGKRALGEAEFTLSKCIDAVMVLGNSHLLMNRTNKLAVIASHTQESRFLYPGKRWAAADPFGEGGPSMESNCSGSKDGKYELLTAINDAIAEEIKDLMTKTDMKGQQTETLLAGSLAKALCCILLITES-------SKPLCVIKAAEDSALQYMNFMNVIFAAQKQSILIDACVLDSDSGLLQQACDITGGIYLKVPHMPSLLQYLLWVFLPDQEQRSQLVLPPPVHVDYRAACFCHRNLIEIGYVCSVCLSIFCNFSPICSTCETAFKISLPPVMKAKKKKLKV--
>tr|A0A7K8SHV4|A0A7K8SHV4_9AVES/1-293 [subseq from] TF2H3 factor (Fragment) OS=Nyctibius bracteatus OX=48426 GN=Gtf2h3 PE=3 SV=1
----DDELSLLVIVIDTNPIWWGKKALEEAEFTLSKCIDAVMVLGNSHLIMSRTNRLAVIASHTQESRFLYPGKRWTFADLFGDGGSSMESNCSGSKDGKYELLTAINDAIAEEIKDLMTKTDVRGQQTETLLAGSLAKALCCILWITESSK---------PVIKAAEDSALQYMNFMNVIFAAQKQSILIDACVLDSDSGLLQQACDITGGIYLKVPHMPSLLQYLLWVFLPDQEQRSQLVLPPPVHVDYRAACFCHRNLIEIGYVCSVCLSIFCNFSPICSTCETAFKISLPPVMKAKKKKLKL--
>tr|A0A7L2BNQ6|A0A7L2BNQ6_9PASS/1-295 [subseq from] TF2H3 factor (Fragment) OS=Alaudala cheleensis OX=670337 GN=Gtf2h3 PE=3 SV=1
----DDELSLLIVVLDTNPIWWGKRALGEAEFTLSKCIDAVMVLGNSHLLMNRTNKLAVIASHTQESRFLYPGKRWAAADPFGEGGPSMESNCSGSKDGKYELLTAINDAIAEEIKDLMTKTDMKGQQTETLLAGSLAKALCCILLITES-------SKPLSVIKAAEDSALQYMNFMNVIFAAQKQSILIDACVLDSDSGLLQQACDITGGIYLKVPHMPSLLQYLLWVFLPDQEQRSQLVLPPPVHVDYRAACFCHRNLIEIGYVCSVCLSIFCNFSPICSTCETAFKISLPPVMKAKKKKLKV--
>tr|A0A7L2ZYE3|A0A7L2ZYE3_9PASE/1-295 [subseq from] TF2H3 factor (Fragment) OS=Prunella fulvescens OX=670355 GN=Gtf2h3 PE=3 SV=1
----DDELSLLIIVLDTNPIWWGKRALGEAEFTLSKCIDAVMVLGNSHLLMNRTNKLAVIASHTQESRFLYPGKRWAAADPFGEGGPSVESNCSGSKDGKYELLTAINDAIAEEIKDLMTKTDMKGQQTETLLAGSLAKALCCILLAT-------ESSKPLCVIKAAEDSALQYMNFMNVIFAAQKQSILIDACVLDSDSGLLQQACDITGGIYLKVPHMPSLLQYLLWVFLPDQEQRSQLVLPPPVHVDYRAACFCHRNLIEIGYVCSVCLSIFCNFSPICSTCETAFKISLPPVMKAKKKKLKV--
>tr|A0A7L3M0X0|A0A7L3M0X0_9PASS/1-295 [subseq from] TF2H3 factor (Fragment) OS=Horornis vulcanius OX=2585811 GN=Gtf2h3 PE=3 SV=1
----DDELSLLIIVLDTNPIWWGKRALGEAEFTLSKCIDAVMVLGNSHLLMNRTNKLAVIASHTQESRFLYPGKRWAAADPFGEGGPSMESNCSGSKDGKYELLTAINDAIAEEVKDLMTKTDMKGQQTETLLAGSLAKALCCILLITES-------SKPLCVIKAAEDSALQYMNFMNVIFAAQKQSILIDACVLDSDSGLLQQACDITGGIYLKVPHMPSLLQYLLWVFLPDQEQRSQLVLPPPVHVDYRAACFCHRNLIEIGYVCSVCLSIFCNFSPICSTCETAFKISLPPVMKAKKKKLKV--
>tr|A0A7L4E5K5|A0A7L4E5K5_HIRRU/1-295 [subseq from] TF2H3 factor (Fragment) OS=Hirundo rustica OX=43150 GN=Gtf2h3 PE=3 SV=1
----DDELSLLIIVLDTNPIWWGKRALGEAEFTLSKCIDAVMVLGNSHLLMNRTNKLAVIASHTQESRFLYPGKQWAAADPFGEGGPSMESNSSGSKDGKYELLTAINDAIAEEIKDLMTKTDMKGQQTETLLAGSLAKALCCILLITES-------SKPLCVIKAADDSALQYMNFMNVIFAAQKQSILIDACVLDSDSGLLQQACDITGGIYLKVPHMPSLLQYLLWVFLPDQEQRSQLVLPPPVHVDYRAACFCHRNLIEIGYVCSVCLSIFCNFSPICSTCETAFKISLPPVMKAKKKKLKV--
>tr|A0A851NHQ4|A0A851NHQ4_9GALL/2-295 [subseq from] TF2H3 factor (Fragment) OS=Penelope pileata OX=1118817 GN=Gtf2h3 PE=4 SV=1
-----EELSLLVIVIDTNPIWWGSRALGEAEFTLSKCIDAAMVLGNSHLFMSRSNKLAVIASHTQESRFLYPGKRWASADLLGDGGNSVESNCSGSKDGKYELLTAINDAIAEEIKDLMTKTDMRGQQTETLLAGSLAKALCCILLMTEFTKPS-------SVIKAAEDSALQYMNFMNVIFAAQKQSILIDACVLDSDSGLLQQACDITGGIYLKVPHMPSLLQYLLWVFLPDQEQRSQLVLPPPIHVDYRAACFCHRNLIEIGYVCSVCLSIFCNFSPICSTCETAFKISLPPVMKAKKKKLKL--
>tr|A0A7K9DZZ1|A0A7K9DZZ1_BARMA/2-299 [subseq from] TF2H3 factor (Fragment) OS=Baryphthengus martii OX=176943 GN=Gtf2h3 PE=3 SV=1
-----EELSLLVIVIDANPIWWGKKALGEAEFTLSKCIDAAMVLGNSHLFMNRTNRLAVIASHTQESRFLYPGKRWAFADLFGDGSSSMESNCSGSKDGKYELLTAINDAIAEEIKDLMTKTEMRGEQTETLLAGSLAKALCCILLITESSKPLCIFK---TVIKAAEDSALQYMNFMNVIFAAQKQSVLIDACVLDSDSGLLQQACDITGGIYLKVPHMPSLLQYLLWVFLPDQEQRSQLVLPPPVHVDYRAACFCHRNLIEIGYVCSVCLSIFCNFSPICSTCETAFKISLPPVMKAKKKKLKL--
>tr|A0A7L4IZM5|A0A7L4IZM5_9PASS/1-295 [subseq from] TF2H3 factor (Fragment) OS=Pomatorhinus ruficollis OX=932028 GN=Gtf2h3 PE=3 SV=1
----DDELSLLIVVLDTNPIWWGKRALGEAEFTLSKCIDAVMVLGNSHLLMNRTNKLAVIASHTQESRFLYPGKRWGAADPFGEGGPSMESNCSGSKDGKYELLTAINDAIAEEIKDLMTKTDMKGQQTETLLAGSLAKALCCILLVTES-------SKPLCVIKAAEDSALQYMNFMNVIFAAQKQSILIDACVLDSDSGLLQQACDITGGIYLKVPHMPSLLQYLLWVFLPDQEQRSQLVLPPPVHVDYRAACFCHRNLIEIGYVCSVCLSIFCNFSPICSTCETAFKISLPPVMKAKKKKLKV--
>tr|A0A7L0K6S0|A0A7L0K6S0_CHATO/1-295 [subseq from] TF2H3 factor (Fragment) OS=Chauna torquata OX=30388 GN=Gtf2h3 PE=3 SV=1
----DDELSLLVIVIDTNPIWWGKKAQGEAEFTLSKCIDAAMVLGNSHLFMNRTNKLAVIASHTQESRFLYPGKRWAFADLLGDGGSSVESNCSGSKDGKYELLTAINDAIVDEIKDLMTKTDMRGQQTETLLAGSLAKALCCILLMI-------EFSRPLSVIKAAEDSALQYMNFMNVIFAAQKQSILIDACVLDSDSGLLQQACDITGGIYLKVPHMPSLLQYLLWVFLPDQEQRSQLVLPPPIHVDYRAACFCHRNLIEIGYVCSVCLSIFCNFSPICSTCETAFKISLPPVMKAKKKKLKL--
>tr|A0A851IWA4|A0A851IWA4_9PASS/1-295 [subseq from] TF2H3 factor (Fragment) OS=Donacobius atricapilla OX=237420 GN=Gtf2h3 PE=4 SV=1
----DDELSLLIVVLDTNPIWWGKRALGEAEFTLSKCIDAVMVLGNSHLLMNRTNKLAVIASHTQESRFLYPGKRWAAADPFGEGGPSMESNCSGSKDGKYELLTAINDAIAEEIKDLMTKTDMKGQQTETLLAGSLAKALCCILLVTES-------PKPLCVIKAAEDSALQYMNFMNVIFAAQKQSILIDACVLDSDSGLLQQACDITGGIYLKVPHMPSLLQYLLWVFLPDQEQRSQLVLPPPVHVDYRAACFCHRNLIEIGYVCSVCLSIFCNFSPICSTCETAFKISLPPVMKAKKKKLKV--
>tr|A0A7L0L6N4|A0A7L0L6N4_9SYLV/1-295 [subseq from] TF2H3 factor (Fragment) OS=Sylvietta virens OX=208069 GN=Gtf2h3 PE=3 SV=1
----DDELSLLIVVLDTNPIWWGKRALGEAEFTLSKCIDAVMVLGNSHLLMNRTNKLAVIASHTQESRFLYPGKRWAAADPYGEGGPSMESNCSGSKDGKYELLTAINDAIAEEIKDLMTKTDVKGQQTETLLAGSLAKALCCILLITES-------SKPLCVIKAAEDSALQYMNFMNVIFAAQKQSILIDACVLDSDSGLLQQACDITGGIYLKVPHMPSLLQYLLWVFLPDQEQRSQLVLPPPVHVDYRAACFCHRNLIEIGYVCSVCLSIFCNFSPICSTCETAFKISLPPVMKAKKKKLKV--
>tr|A0A7L1EA46|A0A7L1EA46_OENON/1-295 [subseq from] TF2H3 factor (Fragment) OS=Oenanthe oenanthe OX=279966 GN=Gtf2h3 PE=3 SV=1
----DDELSLLIIVLDTNPIWWGKRALGEAEFTLSKCIDAVMVLGNSHLLMNRTNKLAVIASHTQESRFLYPGKRWAAADPFGEGGPSMESNCSGSKDGKYELLTAINDAIAEEVKDLMTKTDMKGQQTETLLAGSLAKALCCILLITESSK-------ASCVIKAAEDSALQYMNFMNVIFAAQKQSILIDACVLDSDSGLLQQACDITGGIYLKVPHMPSLLQYLLWVFLPDQEQRSQLVLPPPVHVDYRAACFCHRNLIEIGYVCSVCLSIFCNFSPICSTCETAFKISLPPVMKAKKKKLKV--
>tr|A0A851QLC1|A0A851QLC1_TYCCO/1-295 [subseq from] TF2H3 factor (Fragment) OS=Tychaedon coryphoeus OX=614051 GN=Gtf2h3 PE=4 SV=1
----DDELSLLIIVLDTNPIWWGKRAVGEAEFTLSKCIDAVMVLGNSHLLMNRTNKLAVIASHTQESRFLYPGKRWAAADPFGEGGPSMESNCSGSKDGKYELLTAINDAIAEEIKDLMTKTDMKGQQTETLLAGSLAKALCCILLISES-------SKPLCVIKAAEDSALQYMNFMNVIFAAQKQSILIDACVLDSDSGLLQQACDITGGIYLKVPHMPSLLQYLLWVFLPDQEQRSQLVLPPPVHVDYRAACFCHRNLIEIGYVCSVCLSIFCNFSPICSTCETAFKISLPPVMKAKKKKLKV--
>tr|A0A7K7HPS2|A0A7K7HPS2_9PASS/1-295 [subseq from] TF2H3 factor (Fragment) OS=Rhegmatorhina hoffmannsi OX=468512 GN=Gtf2h3 PE=3 SV=1
----EDELSLLVIIVDTNPIWWGKRALAEAEFTLSKCMDAVMVLGNSHLFMNRTNKLAVIASHTQESRFLYPGKRWASVDPFGDGGNSMESNCSGSKDGKYELLTAINDAIAEEIKDLMTKTDMKGQQTETLLAGSLAKALCCILLVTES-------SKPLCVIKAAEDSTLQYMNFMNVIFAAQKQSILIDGCVLDTDSGLLQQACDITGGIYLKVPHTPSLLQYLLWVFLPDQEQRAQLVLPPPVHVDYRAACFCHRNLIEIGYVCSVCLSIFCNFSPICSTCETAFKISLPPVMKAKKKKLKV--
>tr|A0A7K8NZY9|A0A7K8NZY9_COCCO/1-299 [subseq from] TF2H3 factor (Fragment) OS=Cochlearius cochlearius OX=110676 GN=Gtf2h3 PE=3 SV=1
----DDELSLLVIVIDTNPIWWGKKALGEAEFTLSKCIDAAMVLGNSHLFMNRTNRLAVIASHTQGSRFLYPGKCWAFADLFGDGGSSMESNCSGSKDGKYELLTAINDAIAEEIKDLMTKTDMRGQQTETLLAGSLAKALCCILLITESSKPLCIFK---TVIKAAEDSALQYMNFMNVIFAAQKQSILIDACVLDSDSGLLQQACDITGGIYLKVPHMPSLLQYLLWVFLPDQEQRAQLVLPPPIHVDYRAACFCHRNLIEIGYVCSVCLSIFCNFSPICSTCETAFKISLPPVMKAKKKKLKL--
>tr|A0A7K9N918|A0A7K9N918_9CORV/1-295 [subseq from] TF2H3 factor (Fragment) OS=Edolisoma coerulescens OX=2585810 GN=Gtf2h3 PE=3 SV=1
----DDELSLLVIILDTNPIWWGKRALGEAEFTLSKCIDAVMVLGNSHLLMNRTNRLAVIASHTQESRFLYPGKRWAAADPFGEGGPSMEANCSGSKDGKYELLTAINDAIAEEIKDLMTKTDMKGQQTETLLAGSLAKALCCILLITES-------SKPLCVIKAAEDSALQYMNFMNVIFAAQKQSILIDACVLDSDSGLLQQACDITGGIYLKVPHMPSLLQYLLWVFLPDQEQRSQLVLPPPVHVDYRAACFCHRNLIEIGYVCSVCLSIFCNFSPICSTCETAFKISLPPVMKAKKKKLKV--
>tr|A0A851KKJ5|A0A851KKJ5_VIDCH/1-295 [subseq from] TF2H3 factor (Fragment) OS=Vidua chalybeata OX=81927 GN=Gtf2h3 PE=4 SV=1
----DDELSLLIVVLDTNPIWWGKRALGEAEFTLSKCIDAVMVLGNSHLLMNRTNKLAVIASHTQESRFLYPGKRWAAADPFGEGGPSMESNCSGSKDGKYELLTAINDAIAEEIKDLMTKTDMKGQQTETLLAGSLAKALCCILLITESSKP-------SCVIKAAEDSALQYMNFMNVIFAAQKQSILIDACVLDSDSGLLQQACDITGGIYLKVPHMPSLLQYLLWVFLPDQEQRSQLVLPPPVHVDYRAACFCHRNLIEIGYVCSVCLSIFCNFSPICSTCETAFKISLPPVMKAKKKKLKV--
>tr|A0A7L0WH17|A0A7L0WH17_ALELA/2-313 [subseq from] TF2H3 factor (Fragment) OS=Alectura lathami OX=81907 GN=Gtf2h3 PE=3 SV=1
-----EELSLLVVIVDTNPIWWGKKAQGEAEFTLSKCIDAVMVLGNSHLFLSRTNKLAVIASHTQESRFLYPGKRWASGD-LGDGGSSVESNCSGSKDGKYELLTAINDAIAEEIKDLMTKTAMRGQQTETLLAGSIAKALCCILLMTEFSKifcffktvsyniTNQEMKSRILVIKAAEDSALQYMNFMNVIFAAQKQSILIDACVLDSDSGLLQQACDITGGIYLKVPHMPSLLQYLLWVFLPDQEQRSQLVLPPPVHVDYRAACFCHRNLIEIGYVCSVCLSIFCNFSPICSTCETAFKISLPPVMKAKKKKLKL--
>tr|A0A850WPR0|A0A850WPR0_PIACA/1-297 [subseq from] TF2H3 factor (Fragment) OS=Piaya cayana OX=33601 GN=Gtf2h3 PE=4 SV=1
----EDELSLLVIIIDTNPIWWGKRVLGEAEFTLSKCIDAVMVLGNSHLFMSRTNRLAVIASHTQESRFLYPGKRWAFADIFGDGSSSVESNCSGSKDGKYELLTAINDAIAEEIKDLMTKTDMKGQQTETLLAGSLAKALCCILLIV----DPS-KPLFLTVIKAAEDSALQYMNFMNVIFSAQKQSILIDACVLDSDSGLLQQACDITGGIYLKVPHMPSLLQYLLWVFLPDQEQRSQLVLPPPVHVDYRAACFCHRNLIEIGYVCSVCLSIFCNFSPICSTCETAFKISLPPVMKAKKKKLKL--
>tr|A0A7K6KD27|A0A7K6KD27_9PASE/1-295 [subseq from] TF2H3 factor (Fragment) OS=Oreocharis arfaki OX=979223 GN=Gtf2h3 PE=3 SV=1
----DDEMSLLVIILDTNPIWWGKRALGEAEFTLSKCIDAVMVLGNSHLLMNRTNKLAVIASHTQESRFLYPGKRWAAADPFGEGGPSMESNCSGSKDGKYELLTAINDAIAEEIKDLMTKTDMKGQQTETLLAGSLAKALCCILLIP-------ESSKPLCVIKAAEDSALQYMNFMNVIFAAQKQSILIDACVLDSDSGLLQQACDITGGIYLKVPHMPSLLQYLLWVFLPDQEQRSQLVLPPPVHVDYRAACFCHRNLIEIGYVCSVCLSIFCNFSPICSTCETAFKISLPPVMKAKKKKLKV--
>tr|A0A852N4B3|A0A852N4B3_9PASS/1-295 [subseq from] TF2H3 factor (Fragment) OS=Pteruthius melanotis OX=357074 GN=Gtf2h3 PE=4 SV=1
----DDELSLLVIILDTNPIWWGKRALGEAEFTLSKCIDAVMVLGNSHLLMNRTNKLAVIASHTQESRFLYPGKRWAAADPFGEGGPSVESNCSGSKDGKYELLAAINDAIAEEIKDLMTKTDMKGQQTETLLAGSLAKALCCILLVSESLK-------PLCVIKAAEDSALQYMNFMNVIFAAQKQSILIDACVLDSDSGLLQQACDITGGIYLKVPHMPSLLQYLLWVFLPDQEQRSQLVLPPPVHVDYRAACFCHRNLIEIGYVCSVCLSIFCNFSPICSTCETAFKISLPPVMKAKKKKLKV--
>tr|A0A7L3PV10|A0A7L3PV10_9DEND/1-295 [subseq from] TF2H3 factor (Fragment) OS=Xiphorhynchus elegans OX=269412 GN=Gtf2h3 PE=3 SV=1
----EDELSLLVIIIDTNPIWWGKRALGEAEFTLSKCIDAVMVLGNSHLFMNRTNKLAVIASHTQESRFLYPGKRWASVDPFGDGSNSMESNCSGSKDGKYELLTAINDAIAEEIKDLMTKTDMKGQQTETVLAGSLAKALCCILWITES-------SKPLCVIKAAEDSTLQYMNFMNVIFAAQKQSILIDACVLDSDSGLLQQACDITGGIYLKVPHMPSLLQYLLWVFLPDQEQRSQLVLPPPVHVDYRAACFCHRNLIEIGYVCSVCLSIFCNFSPICSTCETAFKISLPPVMKAKKKKSKL--
>tr|A0A7L4KEA2|A0A7L4KEA2_9AVES/1-297 [subseq from] TF2H3 factor (Fragment) OS=Ceuthmochares aereus OX=1961834 GN=Gtf2h3 PE=3 SV=1
----EDELSLLVIVIDTNPIWWGKRVLGEAEFTLSKCIDAVMVLGNSHLFMGRTNRLAVIASHTQESRFLYPAKRWAFADIFGDGSSSAESNCSGSKDGKYELLTAINDTIAEEIKDLMTKTDMKGQQTETLLAGSLAKALCCILLI----VDSSK-PLFLTVIKAAEDSALQYMNFMNVIFAAQKQSILIDACVLDSDSGLLQQACDITGGIYLKVPHMPSLLQYLLWVFLPDQEQRSQLVLPPPVHVDYRAACFCHRNLIEIGYVCSVCLSIFCNFSPICSTCETAFKISLPPVMKAKKKKLKL--
>tr|A0A7K7BZK9|A0A7K7BZK9_APHCE/1-295 [subseq from] TF2H3 factor (Fragment) OS=Aphelocoma coerulescens OX=39617 GN=Gtf2h3 PE=3 SV=1
----DDELSLLVIILDTNPIWWGKRALGEAEFTLSKCIDAVMVLGNSHLLMNRTNKLAVIASHTQESRFLYPGKRWAAADPFGEGGPSMESNCSGSKDGKYELLTAINDAIAEEIKDLMTKTEMKGQQTETLLAGSLAKALCCILLITES-------SKPLCVIKAAEDSALQYMNFMNVIFAAQKQSILIDACVLDSDSGLLQQACDITGGIYLKVPHMPSLLQYLLWVFLPDQEQRSQLVLPPPVHVDYRAACFCHRNLIEIGYVCSVCLSIFCNFSPICSTCETAFKISLPPVMKAKKKKLKV--
>tr|A0A851WGV6|A0A851WGV6_9CORV/1-295 [subseq from] TF2H3 factor (Fragment) OS=Corvus moneduloides OX=1196302 GN=Gtf2h3 PE=4 SV=1
----DDELSLLVIILDTNPIWWGKRALGEAEFTLSKCIDAVMVLGNSHLLMNRTNKLAVIASHTQESRFLYPGKRWAAADPFGEGGPSMESNCSGSKDGKYELLTAINDAIAEEIKDLMTKTEMKGQQTETLLAGSLAKALCCILLITES-------SKPLCVIKAAEDSALQYMNFMNVIFAAQKQSILIDACVLDSDSGLLQQACDITGGIYLKVPHMPSLLQYLLWVFLPDQEQRSQLVLPPPVHVDYRAACFCHRNLIEIGYVCSVCLSIFCNFSPICSTCETAFKISLPPVMKAKKKKLKV--
>tr|A0A7K7MK71|A0A7K7MK71_9PASS/1-295 [subseq from] TF2H3 factor (Fragment) OS=Brachypodius atriceps OX=182895 GN=Gtf2h3 PE=3 SV=1
----DDELSLLIIVLDTNPIWWGKRALGEAEFTLSKCTDAVMVLGNSHLLMNRTNKLAVIASHTQESRFLYPGKRWAAADPFGEGGPSMESNCSGSKDGKYELLTAINDAIAEEIKDLMTKTDMKGQQTETLLAGSLAKALCCILLVT-------EYSKPLFVIKAAEDSALQYMNFMNVIFAAQKQSILIDACVLDSDSGLLQQACDITGGIYLKVPHMPSLLQYLLWVFLPDQEQRSQLVLPPPVHVDYRAACFCHRNLIEIGYVCSVCLSIFCNFSPICSTCETAFKISLPPVMKAKKKKLKV--
>tr|A0A7K5YJT0|A0A7K5YJT0_9AVES/1-293 [subseq from] TF2H3 factor (Fragment) OS=Pterocles burchelli OX=2585816 GN=Gtf2h3 PE=3 SV=1
----DDELSLLVIVIDTNPIWWGKKALGEAEFTLSKCIDAAMVLGNSHLFMNRSNKLAVIASHTQESRFLYPGKRWAFADLFGDGSSSMESNCSGSKDGKYELLTAINDAIAEEIKDLMTKTDMRGQQTETLLAGSLAKALCCILLIAT---------KYLKVIKAAEDSALQYMNFMNVIFAAQKQSVLIDACVLDTDSGLLQQACDITGGIYLKVPHMPSLLQYLLWVFLPDQEQRSQLVLPPPVHVDYRAACFCHRNLIEIGYVCSVCLSIFCNFSPICSTCETAFKISLPPVMKAKKKKLKL--
>tr|A0A7L3S0J4|A0A7L3S0J4_CEPGR/1-299 [subseq from] TF2H3 factor (Fragment) OS=Cepphus grylle OX=28697 GN=Gtf2h3 PE=3 SV=1
----DDELSLLVIVIDTNPIWWGKKAQGEAEFTLSKCIDAAMVLGNSHLFMNRTNRLAVIASHTQESRFLYPGKRWAFADLFGDGSSSMESNCSGSKDGKYELLTAINDAIAEEIKDLMTKTDMRGQETETLLAGSLAKALCCILFITESSK---PLCSFKVVIKAAEDCALQYMNFMNVIFAAQKQSILIDACVLDSDSGLLQQACDITGGIYLKVPHMPSLLQYLLWVFLPDQERRSQLVLPPPVHVDYRAACFCHRNLIEIGYVCSVCLSIFCNFSPICSTCETAFKISLPPVMKAKKKKLKL--
>tr|A0A7K6P4W6|A0A7K6P4W6_9CORV/1-295 [subseq from] TF2H3 factor (Fragment) OS=Ifrita kowaldi OX=461245 GN=Gtf2h3 PE=3 SV=1
----DDELSLLVIILDTNPIWWGKRALGEAEFTLSKCIDAVMVLGNSHLLMNRTNKLAVIASHTQESRFLHPGKRWAAADPFGEGGPSMESNCSGSKDGKYELLTAINDAIAEEIKDLMTKTDMKGQQTETLLAGSLAKALCCILLIT-------EFSKPLCVIKAAEDSALQYMNFMNVIFAAQKQSILIDACVLDSDSGLLQQACDITGGIYLKVPHMPSLLQYLLWVFLPDQEQRSQLVLPPPVHVDYRAACFCHRNLIEIGYVCSVCLSIFCNFSPICSTCETAFKISLPPVMKAKKKKLKV--
>tr|A0A7K6U663|A0A7K6U663_9AVES/1-300 [subseq from] TF2H3 factor (Fragment) OS=Aegotheles bennettii OX=48278 GN=Gtf2h3 PE=3 SV=1
----EDELSLLVIVIDTNPIWWGKRALGEAEFTLSKCIDAAMVLGNSHLLMNRTNRLAVIASHTQESRFLYPAKRWTPADLFGDGTSSVESNCSGSKDGKYELLTAINDAIAEEIKDLMTKTDMKGQQTETLLAGSLAKALCCILLIM-EFSTPLSI-FKTLVIKAAEDSALQYMNFMNVIFAAQKQSILIDACVLDSDSGLLQQACDITGGIYLKVPHMPSLLQYLLWVFLPDQEQRAQLVLPPPVHVDYRAACFCHRNLIEIGYVCSVCLSIFCNFSPICSTCETAFKISLPPVMKAKKKKLKL--
>tr|A0A7K6DIL6|A0A7K6DIL6_9PASS/1-295 [subseq from] TF2H3 factor (Fragment) OS=Origma solitaria OX=720586 GN=Gtf2h3 PE=3 SV=1
----DDELSLLVVVLDTNPIWWGKRALGEAEFTLSKCIDAVMVLGNSHLLMNRTNKLAVIASHTQESRFLYPGKRWAAADPFGEAGPSMESNCSGSKDGKYELLTAINDAIAEEIKDLMTKTDMKGQQTETLLAGSLAKALCCILLITES-------SKPLCVIKAAEDSALQYMNFMNVIFAAQKQSILIDACVLDSDSGLLQQACDITGGIYLKVPHMPSLLQYLLWVFLPDLEQRSQLVLPPPVHVDYRAACFCHRNLIEIGYVCSVCLSIFCNFSPICSTCETAFKISLPPVMKAKKKKLKV--
>tr|A0A7L2YHU2|A0A7L2YHU2_JACJC/1-299 [subseq from] TF2H3 factor (Fragment) OS=Jacana jacana OX=54508 GN=Gtf2h3 PE=3 SV=1
----DDELSLLVIIIDTNPIWWGQRAQGEAEFTLSKCIDAVMVLGNSHLFMNRTNKLAVIASHTQESRFLYPGKCWAVADHLGDGSSSVESNCSGSKDGKYELLTAINDAIAEEIKDLMTKTDMKGQQTETLLAGSLAKALCCILLITESLKPLYIFKA---VIKAAEDSALQYMNFMNVIFAAQKQSILIDACVLDSDSGLLQQACDITGGIYLKVPHMPSLLQYLLWVFLPDQEQRSQLVLPPPVHVDYRAACFCHRNLIEIGYVCSVCLSIFCNFSPICSTCETAFKISLPPVMKAKKKKSKL--
>tr|U3K3V8|U3K3V8_FICAL/11-289 [subseq from] General transcription factor IIH subunit 3 OS=Ficedula albicollis OX=59894 GN=GTF2H3 PE=3 SV=2
-----------------------------QQFTLSKCIDAVMVLGNSHLLMNRTNKLAVIASHTQESRFLYPGKRWAAADPFGEGGPSMESNCSGSKDGKYELLTAINDAIAEEVKDLMTKTDMKGQQTETLLAGSLAKALCYINKMGKDLKANQEIKSRILVIKAAEDSALQYMNFMNVIFAAQKQSILIDACVLDSDSGLLQQACDITGGIYLKVPHMPSLLQYLLWVFLPDQEQRSQLVLPPPVHVDYRAACFCHRNLIEIGYVCSVCLSIFCNFSPICSTCETAFKISLPPVMKAKKKKLKVAA
>tr|A0A401QBG2|A0A401QBG2_SCYTO/2-303 [subseq from] Uncharacterized protein (Fragment) OS=Scyliorhinus torazame OX=75743 GN=scyTo_0021689 PE=3 SV=1
-----EDTDLLVIVVDVNPIWWGQQILKESQFTLSKCMDAVMVMGNSHLVMRRSNRLAIIASHSQESRFLYPGKHWKLGSFAesGD-VNSAESTSSGSKDGKYELLAIGNDIITEEIKDLMAKTEVRAQLTETLLAGSLAKALCYIYKVNKELEAGRELKSRILVIKAAEDSAAQYMNFMNVIFAAQKQNILIDACVLDSESGLLQQASDITGGLYLKIPQIQSLSQYLLWVFLPDPEQRSKLVLPPPVHVDYRAACFCHRNLIEIGYVCSVCLSIFCNFSPICTTCETAFRIALPPILKTKKKKSKL--
>tr|A0A5S6LX95|A0A5S6LX95_XENTR/3-304 [subseq from] Cornifelin, gene 1 OS=Xenopus tropicalis OX=8364 GN=gtf2h3 PE=3 SV=1
---SDDDVNLLVVVVDVNPIWWGQQALNHSEVTLPKCIDAVIVMGNSHLFMGRNNKLAVIASHIQESRLLFPGKQWKCGDLSAEA-SILESNASGSKDGKYELLTAANEMIADDIKDLMTKTgQINGQQTETVLAGSLAKALCYINKIAKDTKAGQEVKSRILVIKAAEDSALQYMNFMNVIFAAQKQSILIDACVLDSDSGLLQQACDITGGIYLKLPQANSLLQYLLWVFLPDPDQRSHLNLLPPVHVDYRAACFCHRNLIEIGYVCSVCLSIFCNFSPICTTCETAFKISLPPVMKAKKKKLK---
>tr|A0A851NCJ6|A0A851NCJ6_9DEND/1-311 [subseq from] TF2H3 factor (Fragment) OS=Campylorhamphus procurvoides OX=190295 GN=Gtf2h3 PE=4 SV=1
----EDELSLLVIIIDTNPIWWGKRALGEAEFTLSKCIDAVMVLGNSHLFMNRTNKLAVIASKcfnlgscFLTVRFLYPGKRWASVDPFGDGSNSMESNCSGSKDGKYELLTAINDAIAEEIKDLMTKTDMKGQQTETVLAGSLAKALCCILWITESsgPLSNQEMKSRILVIKAAEDSTLQYMNFMNVIFAAQKQSILIDACVLDSDSGLLQQACDITGGIYLKVPHMPSLLQYLLWVFLPDQEQRSQLVLPPPVHVDYRAACFCHRNLIEIGYVCSVCLSIFCNFSPICSTCETAFKISLPPVMKAKKKKSKL--
>tr|A0A7L3I4V0|A0A7L3I4V0_9PASS/1-295 [subseq from] TF2H3 factor (Fragment) OS=Pardalotus punctatus OX=254575 GN=Gtf2h3 PE=3 SV=1
----DDELSLLVVVLDTNPIWWGKRALGEAEFTLSKCIDAVMVLGNSHLLMNRTNKLAVIASHTQESRFLYPGKRWAAADPFGEGGPSMESNCSGSKDGKYELLTAINDAIAEEIKDLMTKTDMKGQQTETLLAGSLAKALCCILLITES-------SKPLCVIKAADDSTLQYMNFMNVIFAAQKQSILIDACVLDSDSGLLQQACDITGGIYLKVPHMPSLLQYLLWVFLPDQEQRSQLVLPPPVHVDYRAACFCHRNLIEIGYVCSVCLSIFCNFSPICSTCETAFKISLPPVMKAKKKKLKV--
>tr|A0A7L2UUY7|A0A7L2UUY7_BALRX/1-299 [subseq from] TF2H3 factor (Fragment) OS=Balaeniceps rex OX=33584 GN=Gtf2h3 PE=3 SV=1
----DDELSLLVIVIDTNPIWWGKKALEEAEFTLSKCIDAAMVLGNSHLLMSRTNRLAVIASHTQESRFLYPGKRWASGDLFGDGTSSLESNCSGSKDGKYELLTAINDAIAEEIKDLMTKTDMRGQQTETLLAGSLAKALCCILSIIESSKP---LCIFKTVIKAAEDSAFQYMNFMNVIFAAQKQSILIDACVLDSDSGLLQQACDITGGIYLKVPHMPSLLQYLLWVFLPDQEQRSQLVLPPPIHVDYRAACFCHRNLIEIGYVCSVCLSIFCNFSPICSTCETAFKISLPPVMKAKKKKLKL--
>tr|A0A7K6VNS3|A0A7K6VNS3_9PASS/1-303 [subseq from] TF2H3 factor (Fragment) OS=Notiomystis cincta OX=366454 GN=Gtf2h3 PE=3 SV=1
----EDELSLLIVVLDTNPIWWGKRVLGEAEFTLSKCIDAVMVLGNSHLLMNRTNKLAVIASHTQESRFLYPGKRWAAADPFGEGGPSMESNCSGSKDGKYELLTAINDAIAEEIKDLMTKTDMKGQQTETLLAGSLAKALCCILLITESSKSLRLLLiILISTILTAEDSALQYMNFMNVIFAAQKQSILIDACVLDSDSGLLQQACDITGGIYLKVPHMPSLLQYLLWVFLPDQEQRSQLVLPPPVHVDYRAACFCHRNLIEIGYVCSVCLSIFCNFSPICSTCETAFKISLPPVMKAKKKKLKV--
>tr|A0A7K4X996|A0A7K4X996_REGSA/1-296 [subseq from] TF2H3 factor (Fragment) OS=Regulus satrapa OX=13245 GN=Gtf2h3 PE=3 SV=1
----DDELSLLIVVLDTNPIWWGKRALGEAeQFTLSKCIDAVMVLGNSHLLMNRTNKLAVIASHTQESRFLYPGKRWAAADPFGEGGPSMESNCSGSKDGKYELLTAINDAIAEEIKDLMTKTDMKGQQTETLLAGSLAKALCCILLITES-------SKPLCVIKAAEDSALQYMNFMNVIFAAQKQSILIDACVLDSDSGLLQQACDITGGIYLKVPHMPSLLQYLLWVFLPDQEQRSQLVLPPPVHVDYRAACFCHRNLIEIGYVCSVCLSIFCNFSPICSTCETAFKISLPPVMKAKKKKLKV--
>tr|A0A1L8I1I6|A0A1L8I1I6_XENLA/35-337 [subseq from] Uncharacterized protein OS=Xenopus laevis OX=8355 GN=gtf2h3.L PE=1 SV=1
--ASDDEVNLLVIVVDVNPIWWGQQALNHSEVTLPKCIDAVMVMGNSHLFMGRNNKLAVIASHIQESRLLFPGKRWKCGDLCAEA-SILESNASGSKDGKYELLTAANEMIAEDIKELMTKTgQIHGQKTETVLAGSLAKALCYINKIAKDTKAGQEVKSRILVIKAAEDSALQYMNFMNVIFAAQKQSILIDACVLDTDSGLLQQACDITGGIYLKIPHANSLLQYLLWVFLPDPDQRSHLNLLPPIHVDYRAACFCHRNLIEIGYVCSVCLSIFCNFSPICTTCETAFKISLPPVMKAKKKKLK---
>tr|A0A7L1LM94|A0A7L1LM94_HIMHI/1-294 [subseq from] TF2H3 factor (Fragment) OS=Himantopus himantopus OX=225398 GN=Gtf2h3 PE=3 SV=1
----EDELSLLVVVIDTNPIWWGKKAQGEAEFTLSKCIDAVMVLGNSHLFMNRTNKLAVIASHTQGSRFLYPGKCWAFADLSGDGGSSVESNCSGSKDGKYELLTTINDAIAEEIKDLMTKTDMRGQQTETLLAGSLAKALCCILLITE--------SSSLYVIKAAEDSALQYMNFMNVIFAAQKQSILIDACVLDSDSGLLQQACDITGGIYLKVPHMPSLLQYLLWVFLPDQEQRSQLVLPPPIHVDYRAACFCHRNLIEIGYVCSVCLSIFCNFSPICSTCETAFKISLPPVMKAKKKKLKL--
>tr|A0A7K7E009|A0A7K7E009_9SYLV/1-295 [subseq from] TF2H3 factor (Fragment) OS=Sylvia atricapilla OX=48155 GN=Gtf2h3 PE=3 SV=1
----DDELSLLVIVLDTNPIWWGKRALEEAEFTLSKCVDAVMVLGNSHLLMNRTNRLAVIASHTQESRFLYPGKRWAAADPFGEGGPSMESNCSGSKDGKYELLTAINDAIAEEIKDLMTKTDMKGQQTDTLLAGSLAKALCCILLVTES-------SKPLCVIKAAEDSSLQYMNFMNVIFAAQKQSVLIDACVLDSDSGLLQQACDITGGIYLKVPHMPSLLQYLLWVFLPDQEQRSQLVLPPPVHVDYRAACFCHRNLIEIGYVCSVCLSIFCNFSPICSTCETAFKISLPPVMKAKKKKSKV--
>tr|A0A7L4CLU0|A0A7L4CLU0_9AVES/1-300 [subseq from] TF2H3 factor (Fragment) OS=Nyctiprogne leucopyga OX=382315 GN=Gtf2h3 PE=3 SV=1
----DDELSLLVIIIDTNPIWWGKRALGESEFTLSKCIDAAMVLGNSHLFMSRTNRLALIASHTQESRFLYPGKHWAFTDLCGDGSSSLESNCSGSKDGKYELLTAINDAIAEEIKDLMTKTDMRGQQTETLLAGSLAKALCCILLIIESSKP---LSIFKTVIKAAEDSAFQYMNFMNVIFAAQKQSILIDACVLDSDSGLLQQACDITGGIYLKVPHMPSLLQYLLWVFLPDQEQRSQLVLPPPIHVDYRAACFCHRNLIEIGYVCSVCLSIFCNFSPICSTCETAFKISLPPVMKAKKKKLKLS-
>tr|A0A7K4W890|A0A7K4W890_9TYRA/1-295 [subseq from] TF2H3 factor (Fragment) OS=Tachuris rubrigastra OX=495162 GN=Gtf2h3 PE=3 SV=1
----EDELSLLVIVIDTNPIWWGKRALGEAEFTLSKCIDAVMVLGNSHLLMNRTNKLAVIASHTQESRFLYPGKRWASADPFGDGGSSMESNCSGSKDGKYELLTAINDAIAEEIKDLMTKTDMKGQQTETLLAGSLAKALCCILLITES-------SKPLCVIKAAEDSTLQYMNFMNVIFAAQKQSVLVDACVLDSDSCLLQQACDITGGIYLKVPHMPSLLQYLLWVFLPDQEQRSQLVLPPPVHVDYRAACFCHRNLIEIGYVCSVCLSIFCNFSPICSTCETAFKISLPPVMKAKKKKSKL--
>tr|A0A7L0FF38|A0A7L0FF38_CORCN/2-288 [subseq from] TF2H3 factor (Fragment) OS=Corythaixoides concolor OX=103956 GN=Gtf2h3 PE=3 SV=1
-----EELSLLVIVIDTNPIWWGKKALGEAEFTLSKCIDAAMVLGNSHLFMNRTNRLAVIASHTQESRFLYPGKRWAFGDLFGDGGSSMESNCSGSKDGKYELLTAINDAIAEEIKDLMTKTDMRGQQTETLLAGSLAKALCCIL--------------LITVIKAAEDSALQYMNFMNVIFAAQKQSILIDACVLDSDSGLLQQACDITGGIYLKVPHMPSLLQYLLWVFLPDQEQRSQLVLPPPIHVDYRAACFCHRNLIEIGYVCSVCLSIFCNFSPICSTCETAFKISLPPVMKAKKKKLKL--
>tr|A0A484H0E9|A0A484H0E9_SOUCH/2-281 [subseq from] Uncharacterized protein (Fragment) OS=Sousa chinensis OX=103600 GN=DBR06_SOUSAS7910052 PE=3 SV=1
-IFSEDELNLLVIIVDTNPIWWGKQALKESQFTLSKCIDAVMVLGNSHLFMNRSNKLAVIASHIQESRFLYPGKNGRLGDFFGDPGNAsSEFIPSGSKDGKYELLTAANEVIVEEIKDLMTKSDIEGQHTETLLAGSLAKALCCILGVL----IIQ------KVIKAAEDSTLQYMNFMNVIFAAQK------------------QACDITGGLYLKVPQMPSLLQYLLWVFLPDQDQRSQLTLPPPVHVDYRAACFCHRNLIEIGYVCSVCLSIFCNFSPICTTCETAFKISLPPVLKAKKKKLKMSA
>tr|W5MFF0|W5MFF0_LEPOC/2-300 [subseq from] General transcription factor IIH subunit 3 OS=Lepisosteus oculatus OX=7918 PE=3 SV=1
--ASEDEISLLVIVVDVSPIWWGQQSQKEPEFTLSKCMDAVMLMGNSHLVMNRSNKLAIIASHCQESHFLYPNKHWKAGDFTGDEA------ASSSGDGKYELLSVANELIAEEIRNLMARTDVRGQQTETLLAGSLAKALCYIHRLSKELEAGPEMKSRILVIKAAEDCALQYMNFMNVIFAAQKQSILIDACVLDSDSGLLQQACDITGGLYLKIPQKIALAQYLLWVFLPDADQRSQLVLPPPAHVDYRAACFCHRNLIEIGYVCSVCLSIFCTFSPICTTCETAFKISLPQMMKPKKKKLKLA-
>tr|A0A7K8NJR3|A0A7K8NJR3_CASCA/1-289 [subseq from] TF2H3 factor (Fragment) OS=Casuarius casuarius OX=8787 GN=Gtf2h3 PE=3 SV=1
----EDELSLLVVIVDTNPIWWGKRALGEAEFTLSKCLDAVMVLGNSHLFMNRTNRLAVIASHTQESRFLYPGKHWTFADLFGDGGSFMESNCSGSKDGKYELLTAINDAIAEEIKDLMTKTDMRGQQTETLLAGSLAKALCCILLMTE-------------VIKAAEDSALQYMNFMNVIFAAQKQSILIDACVLDSDSGLLQQACDITGGIYLKVLHMPSLLQYLLWVFLPDQEQRSQLVLPPPIHVDYRAACFCHRNLIEIGYVCSVCLSIFCNFSPICSTCETAFKISLPPVMKAKKKKLKL--
>tr|A0A7K9AZI1|A0A7K9AZI1_DRONO/1-289 [subseq from] TF2H3 factor (Fragment) OS=Dromaius novaehollandiae OX=8790 GN=Gtf2h3 PE=3 SV=1
----EDELSLLVVIVDTNPIWWGKRALGEAEFTLSKCLDAVMVLGNSHLFMNRTNRLAVIASHTQESRFLYPGKHWTFADLFGDGGSFMESNCSGSKDGKYELLTAINDAIAEEIKDLMTKTDMRGQQTETLLAGSLAKALCCILLMTE-------------VIKAAEDSALQYMNFMNVIFAAQKQSILIDACVLDSDSGLLQQACDITGGIYLKVLHMPSLLQYLLWVFLPDQEQRSQLVLPPPIHVDYRAACFCHRNLIEIGYVCSVCLSIFCNFSPICSTCETAFKISLPPVMKAKKKKLKL--
>tr|L5LCA6|L5LCA6_MYODS/2-247 [subseq from] General transcription factor IIH subunit 3 OS=Myotis davidii OX=225400 GN=MDA_GLEAN10004315 PE=3 SV=1
---------------------------------------------------------------VSDSRFLYPGKNGRLGDFFGDPGNPAsEYNPSGSKDGKYELLTAANEVIVEEIKDLMTKSDIKGQHTEPLLAGSLAKALCYIHRMHKEVKDNQEMKSRILVIKAAEDSALQYMNFMNVIFAAQKQNILIDACVLDSDSGLLQQACDITGGLYLKVPQMPSLLQYLLWVFLPDQDQRSQLTLPPPIHVDYRAACLCHRNLIEIGYVCSVCLSIFCNFSPICTTCETAFKISLPPVLKAKKKKLKVSA
>tr|A0A7K7UPH5|A0A7K7UPH5_9CHAR/1-299 [subseq from] TF2H3 factor (Fragment) OS=Ibidorhyncha struthersii OX=425643 GN=Gtf2h3 PE=3 SV=1
----EDELSLLVVVIDTNPIWWGRKAQGEAEFTLSKCIDAVMVLGNSHLFMNRTNKLAVIASHTQGSRFLYPGKCWAFADLSGDGSSSVESNCSGSKDGKYELLTAINDAIAEEIKDLMTKTDMRGQQTETLLAGSLAKALCCILLITESSKSLCIFK---TVIKAAEDSALQYMNFMNVIFAAQKQSILIDACVLDSDSGLLQQACDITGGIYLKVPHMPSLLQYLLWVFLPSQEQRSQLVLPPPVHVDYRAACFCHRNLIEIGYVCSVCLSIFCNFTPICSTCETAFKISLPPVMKAKKKKLKL--
>tr|A0A6P6IQJ9|A0A6P6IQJ9_PUMCO/1-268 [subseq from] general transcription factor IIH subunit 3 isoform X1 OS=Puma concolor OX=9696 GN=GTF2H3 PE=3 SV=1
-----------------------------------------MVLGNSHLFMNRSNKLAVIASHIQESRFLYPGKNGRLGDFFGDPGNPPsEFSPSGSKDGKYELFTAANEVIAEEIKDLMTKSDIKGQHTETLLAGSLAKALCYIHRMNKEVKDNQEMKSRILVRLRKNQYCLVILITLIMFPECSFQNILIDACVLDSDSGLLQQACDITGGLYLKVPQMPSLLQYLLWVFLPDQDQRSQLILPPPIHVDYRAACFCHRNLIEIGYVCSVCLSIFCNFSPICTTCETAFKISLPPVLKAKKKKLKASA
>tr|Q8NEI1|Q8NEI1_HUMAN/1-235 [subseq from] Uncharacterized protein (Fragment) OS=Homo sapiens OX=9606 PE=2 SV=1
-------------------------------------------------------------------------KNGRLGDFFGDPGNPPEFNPSGSKDGKYELLTSANEVIVEEIKDLMTKSDIKGQHTETLLAGSLAKALCYIHRMNKEVKDNQEMKSRILVIKAAEDSALQYMNFMNVIFAAQKQNILIDACVLDSDSGLLQQACDITGGLYLKVPQMPSLLQYLLWVFLPDQDQRSRLILPPPVHVDYRAACFCHRNLIEIGYVCSVCLSIFCNFSPICTTCETAFKISLPPVLKAKKKKLKVSA
>tr|V9KXS9|V9KXS9_CALMI/2-307 [subseq from] General transcription factor IIH subunit 3-like protein OS=Callorhinchus milii OX=7868 GN=gtf2h3 PE=2 SV=1
--ADDQDVSLLVIVVDVNPVWWGQQVLKQSQFTLTNCMNAVMVMGNSHLVMSRSNSLAIIASHSQESRFLYPGKHWKPGSFMGNSDDgSAEANFSGSRDGKYELLAVCDDVITEEVKDLMAKTEVRAHMMETLLAGSLAKALCYIHKVNKELEAGREMKSRVLVIKAADDCAAQYMNFMNVIFAAQKQNILIDACVLDSDSGLLQQACDITGGVYLRVPQTLSLTQYLLWVFLPDPEHRAQLVLPPPVHVDYRAACFCHRNLIEIGYVCSVCLSIFCNFSPICTTCETAFRMALPPVLKAKKKKLKPS-
>tr|A0A7L1UIY6|A0A7L1UIY6_PHANI/1-289 [subseq from] TF2H3 factor (Fragment) OS=Phainopepla nitens OX=161653 GN=Gtf2h3 PE=3 SV=1
----DDDLSLLIIVLDTNPIWWGKRALGEAEFTLSKCIDAVMVLGNSHLLMNRTNKLAVIASHTQESRFLYPGKRWAAADPFGEGGPSMESNCSGSKDGKYELLTAINDAIAEEIKDLMTKTDMKGQQTETLLAGSLAKALCCILQ-------------SLYVIKAAEDSALQYMNFMNVIFAAQKQSILIDACVLDSDSGLLQQACDITGGIYLKVPHMPSLLQYLLWVFLPDQEQRSQLVLPPPVHVDYRAACFCHRNLIEIGYVCSVCLSIFCNFSPICSTCETAFKISLPPVMKAKKKKLKV--
>tr|A0A7K7A2I6|A0A7K7A2I6_9AVES/1-292 [subseq from] TF2H3 factor (Fragment) OS=Nothoprocta pentlandii OX=2585814 GN=Gtf2h3 PE=3 SV=1
----EDELSLLVIIVDTNPIWWGKRAQGEAEFTLSKCLDAAVVLGNSHLFMSRNNRLAVIASHTQESRFLYPGKRWTRADLLGDGAGLLESNCPGSKDGKYELLTAINDAITEEVKDLMTKTEMKGQQTETLLAGSLAKALCC----------NQEIRSRILVIKAAEDSALQYMNFMNVIFAAQKQSILIDACVLDSDSGLLQQACDITGGIYLKVLHMPSLLQYLLWVFLPDQEQRAQLVLPPPIHVDYRAACFCHRNLIEIGYVCSVCLSIFCNFSPICSTCETAFKISLPPVMKAKKKKLKL--
>tr|A0A7K7AME4|A0A7K7AME4_9AVES/1-292 [subseq from] TF2H3 factor (Fragment) OS=Nothoprocta ornata OX=83376 GN=Gtf2h3 PE=3 SV=1
----EDELSLLVIIVDTNPIWWGKRAQGEAEFTLSKCLDAAVVLGNSHLFMSRNNRLAVIASHTQESRFLYPGKRWTRADLLGDGAGLLESNCPGSKDGKYELLTAINDAITEEVKDLMTKTEMKGQQTETLLAGSLAKALCC----------NQEIRSRILVIKAAEDSALQYMNFMNVIFAAQKQSILIDACVLDSDSGLLQQACDITGGIYLKVLHMPSLLQYLLWVFLPDQEQRAQLVLPPPIHVDYRAACFCHRNLIEIGYVCSVCLSIFCNFSPICSTCETAFKISLPPVMKAKKKKLKL--
>tr|A0A401SZD0|A0A401SZD0_CHIPU/2-316 [subseq from] Uncharacterized protein OS=Chiloscyllium punctatum OX=137246 GN=chiPu_0014226 PE=3 SV=1
--ADDGDVSLLVIVVDVNPIWWGQQILKESQFTLSKCMDAVMVMGNSHLAMSRKHRLAIIASHSQESRFLYPGKHWKMGNFAesGDIGS-TESNCSGSKDGKYELLAIGNDIITEEIKDLMSKTEVRAQLTETLLAGSLAKALCYIHKVNKELEvffflpyntVGQELNSRILVIKAAEDSAAQYMNFMNVIFAAQKQNILIDACVLDSESGLLQQASDITGGLYLKIPQMLSLSQYLLWVFLPDPEQRSQLVLPPPVHVDYRAACFCHRNLIEIGYVCSVCLSIFCNFSPICTTCETAFRIALPPVLKTKKKKPKLS-
>tr|A0A852M4S7|A0A852M4S7_9AVES/1-294 [subseq from] TF2H3 factor (Fragment) OS=Centropus bengalensis OX=1463675 GN=Gtf2h3 PE=4 SV=1
----EDELNLLVIVIDTNPIWWGKRALEEAEFTLSKCIDAAMVLGNSHLLMSRTNRVAVIASHTQESRFLYPGKRWAFADLLGDGSSSVESNCSGSKDGKYELLTAINDAIAEEIKDLMTKTEMKGQQTETQLAGSLAKALCCILLITE--------SSKPLFLTAAEDSAMQYMNFMNVIFAAQKQSILIDACVLDSDSGLLQQACDITGGIYLKVPHMPSLLQYLLWVFLPDQEQRSQLVLPPPVHVDYRAACFCHRNLIEIGYVCSVCLSIFCNFSPICSTCETAFKISLPPVMKAKKKKLKL--
>tr|A0A7L4ASK4|A0A7L4ASK4_9CHAR/1-299 [subseq from] TF2H3 factor (Fragment) OS=Phaetusa simplex OX=297813 GN=Gtf2h3 PE=3 SV=1
----DDELSLLVIVIDTNPKKWGKKAQGEAEFTLSKCIDAAMVLGNSHLFMNRTNRLAVIASHTQESRFLYPGKRWAFADLFGDGSSSMESNCSGSKDGKYELLTAINDAIAEEIKDLMTKTDMRGQQTETLLAGSLAKALCCILFITEFS---KPLCSFKIVIKAAEDCALQYMNFMNVIFAAQKQSILIDACVLDSDSGLLQQACDITGGIYLKVPHMPSLLQYLLWVFLPDQERRSQLVLPPPVHVDYRAACFCHRNLIEIGYVCSVCLSIFCNFSPICSTCETAFKISLPPVMKAKKKKLKL--
>tr|A0A851XEA2|A0A851XEA2_EOLRO/1-294 [subseq from] TF2H3 factor (Fragment) OS=Eolophus roseicapilla OX=176039 GN=Gtf2h3 PE=4 SV=1
----DDDLSLLVVIIDTNPIWWGKKALGEAEFTLSKCIDAAMVLGNSHLLMNRNNRLAMIASHTQESRFLYPGKGWAAADLFGDGGSSMESNCSGSKDGKYELLTAINDAIAEEIKDLMTKSDMRGQQTETLLAGSLAKALCCILSVTE--------SSKPLYFQGSEDSALQYMNFMNVIFAAQKQSVLIDACVLDSDSGLLQQACDITGGIYLKVLHMPSLLQYLLWVFLPDQEQRSQLVLPPPIHVDYRAACFCHRNLIEIGYVCSVCLSIFCNFSPICSTCETAFKISLPPVMKAKKKKLKV--
>tr|A0A7K9C1P9|A0A7K9C1P9_9PICI/1-286 [subseq from] TF2H3 factor (Fragment) OS=Psilopogon haemacephalus OX=2585815 GN=Gtf2h3 PE=3 SV=1
----EDELSLLVIVVDTNPIWWGKKAQGEAEFTLSKCIDAAMVLGNSHLFMNRTNRLAVIASHTQESRFLYPGKRWSFADLFGDGGTSIEYNCAGSKDGKYELLTAVNDAIAEEIKDLMTKTDMRGEQTETLLAGSLAKALCCI----------------LLVIKAAEDSALQYMNFMNVIFAAQKQSVLIDACVLDSDSGLLQQACDITGGIYLKVPHMPSLLQYLLWVFLPDQELRSQLVLPPPIHVDYRAACFCHRNLIEIGYVCSVCLSIFCNFSPICSTCETAFKISLPPVMKAKKKKLKL--
>tr|A0A7L3NM14|A0A7L3NM14_9AVES/1-305 [subseq from] TF2H3 factor (Fragment) OS=Oreotrochilus melanogaster OX=689266 GN=Gtf2h3 PE=3 SV=1
----EDELSLLVIVIDTNPIWWGKKALGEAEFTLSKCIDAAMVMGNSHLIMNRTNRLAVIASHTQESRFLYPGKRWTSADLLADGGGSMESNCSGSKDGKYELLTAINDAIAEETEvnfcnSSCVAAEMKGQQTETLLAGSLAKALCCILFIVGF--SKEEMKSRILVIKAAEDSALQYMNFMNVIFAAQKQSILIDACVLDSDSGLLQQACDITGGIYLKVPHMPSLLQYLLWVFLPDQEQRSQLVLPPPVHVDYRAACFCHRNLIEIGYVCSVCLSIFCNFSPICSTCETAFKISLPPVMKAKKKKLKV--
>tr|A0A1S3PGU8|A0A1S3PGU8_SALSA/3-302 [subseq from] general transcription factor IIH subunit 3 OS=Salmo salar OX=8030 GN=gtf2h3 PE=3 SV=1
-MASEDEVSLLVIVVDVNPIWWGQQANREPQFTLSKCLDAVMVMGNSHLVMTRTNKLAIIASHCQESHFLYPCKLWKSGDGHGDD------NASTSGDGKYELLSVANDFIAEEIKNLMSRTEVKGNQTDTLLAGSLAKALCYIHRVAKELEAGQEMKSRILVVKAAEDCALQYMNFMNVIFAAQKQSILIDACVLDSDSGLLQQACDITGGLYLKIPQKIALAQYLLWVFLPDSDQRSQLVLPPPVHVDYRAACFCHRNLIEIGYVCSVCLSIFCNFSPICTTCETAFKIPLPQVVKSKKKKLKPS-
>tr|A0A674ESS5|A0A674ESS5_SALTR/3-302 [subseq from] General transcription factor IIH subunit 3 OS=Salmo trutta OX=8032 GN=gtf2h3 PE=3 SV=1
-MASEDEVSLLVIVVDVNPIWWGQQANREPQFTLSKCLDAVMVMGNSHLVMTRTNKLAIIASHCQESHFLYPCKLWKSGDGHGDD------NASTSGDGKYELLSVANDFIAEEIKNLMSRTEVKGNQTDTLLAGSLAKALCYIHRVAKELEAGQEMKSRILVVKAAEDCALQYMNFMNVIFAAQKQSILIDACVLDSDSGLLQQACDITGGLYLKIPQKIALAQYLLWVFLPDSDQRSQLVLPPPVHVDYRAACFCHRNLIEIGYVCSVCLSIFCNFSPICTTCETAFKIPLPQVVKSKKKKLKPS-
>tr|A0A3P8YKH6|A0A3P8YKH6_ESOLU/3-302 [subseq from] General transcription factor IIH subunit 3 OS=Esox lucius OX=8010 PE=3 SV=2
-MASEDEVSLLVIVVDVNPIWWGQQANREPQFTLSKCLDAVMVMGNSHLVMTRNNKLAIIASHCQESHFLYPFKLWKSGDGHGDD------NPSTSGDGKYELLSVANDIMAEEIKILMSRTEVKGNQTDTLLAGSLAKALCYIHRVTKELEAGQEIKSRILVIKAAEDCALQYMNFMNVIFAAQKQSILIDACVLDSDSGLLQQACDITGGLYLMIPQKIALAQYLLWVFLPDSDQRSQLVLPPPVHVDYRAACFCHRNLIEIGYVCSVCLSIFCNFSPICTTCETAFKIPLPQMVKAKKKKLKPS-
>tr|A0A1S2ZXL2|A0A1S2ZXL2_ERIEU/1-163 [subseq from] general transcription factor IIH subunit 3-like isoform X2 OS=Erinaceus europaeus OX=9365 GN=LOC103116283 PE=3 SV=1
MVSDEDELNLLVIIVDTNPIWWGKQALKESQFTLSKCIDAVVVLGNSHLFMNHSSKLAVIASHIQESRFLYPGKNGWLGDFFGDPGNAlSEFNPSGSKDGKYELLTAANEVIVEEIKDLMAKSDIKGQHTETLLAGSLAKVLCYIHRMNKEVKDNQEMKSRIL--------------------------------------------------------------------------------------------------------------------------------------------------
>tr|A0A1S2ZXL2|A0A1S2ZXL2_ERIEU/164-266 [subseq from] general transcription factor IIH subunit 3-like isoform X2 OS=Erinaceus europaeus OX=9365 GN=LOC103116283 PE=3 SV=1
-------------------------------------------------------------------------------------------------------------------------------------------------------------------------------------------------------------ACDITGGLYLKVPLMPSLLQFLLWVFLPDQDQRSQLILPPTIHVDYQAACFYHRNLIEIGYVCSVCLSIFCSFSPICITCETAFKISLPPVLKAKKKKLKVSA
>tr|A0A3B4CQG1|A0A3B4CQG1_PYGNA/2-299 [subseq from] General transcription factor IIH subunit 3 OS=Pygocentrus nattereri OX=42514 PE=3 SV=1
--ASEDEISLLVIVVDVNPIWWGQHAQREPEFTLSKCLDAVMVMANSHLVMTRSNKLAIIASHCQESHFLYPSKHWKAGDVTGDDAS------SGSGDGKYELLSVANDLIAEEIRNLMARTQVKGHQTDTLLAGSLAKALCYIHRISKELDAGQDMKSRILVVKAAEDCALQYMNFMNVIFAAQKQNVLIDACVLDSDSGLLQQACDITGGLYLRIPQKTALVQYLLWVFLPDADQRSQLVLPPPVHVDYRAACFCHRNLIEIGYVCSVCLSIFCNFSPICTTCETAFKIPLPQMMKPKKKKLKA--
>tr|A0A7K7W7R7|A0A7K7W7R7_9AVES/1-295 [subseq from] TF2H3 factor (Fragment) OS=Nothocercus julius OX=2585813 GN=Gtf2h3 PE=3 SV=1
----DDELSLLVIIVDTNPIWWGKRAQGEAEFTLSKCLDAAMVLGNSHLFMSRNNRLAVIASHTQESRFLYPGKRWTRADLLGDGASFVESNCSGSKDGKYELLTAINDAIAEEIKDLMTKTEMKGQQTETLLAGSLAKALCCILLT-------TEFSKLLSVIKAAEDSALQYMNFMNVIFAAQKQSILIDACVLDSDSGLLQQACDITGGIYLKVLHMPSLLQYLLWVFLPDQEQRAQLVLPPPIHVDYRAACFCHRNLIEIGYVCSVCLSIFCNFSPICSTCETAFKISLPPVMKAKKKKLKL--
>tr|A0A7K8QF00|A0A7K8QF00_9PASS/1-275 [subseq from] TF2H3 factor (Fragment) OS=Smithornis capensis OX=363769 GN=Gtf2h3 PE=3 SV=1
----EDELSLLVIVIDTNPIWWGKRALGEAEFTLSKCMDAVMVLGNSHLFMNRTNKLAVIASHTQESRFLYPGKRWATADPFGDGGSSMESNCSGSKDGKYELLTAINDAIAEEIKDLMTKTDMKGQQTETLLAGSLAKALCCILLITESPKPFCDFE---TVIKAAEDSALQYMNFMNVIFAAQKQSILIDACVLDSDSGLLQQACDITGGIYLKVPHMPSLLQYLLWVFLPDQEQRSQLVLPPPVHVDYRAACFCHRNLIEIGYVCSVCLSSkFVNICLI---------------------------
>tr|A0A7K8QF00|A0A7K8QF00_9PASS/290-325 [subseq from] TF2H3 factor (Fragment) OS=Smithornis capensis OX=363769 GN=Gtf2h3 PE=3 SV=1
------------------------------------------------------------------------------------------------------------------------------------------------------------------------------------------------------------------------------------------------------------------------------SLPVFCNFSPICSTCETAFKISLPPVMKAKKKKLKL--
>tr|A0A811Y962|A0A811Y962_NYCPR/1-256 [subseq from] (raccoon dog) hypothetical protein OS=Nyctereutes procyonoides OX=34880 GN=NYPRO_LOCUS4831 PE=4 SV=1
-----------------------------------------MVLGNSQLFMNHSNKLAVIASHIQESRFLYPGKNGKLVDFFGDPGNPSEFSPSESKDGKYELFTAANEVIVEEIKDLMIKSDIKGQHTETLLAGSLAQALCYIHRMNKEVRDNQEMKSRILVIKAAEDSALQYMNFMNVIFAAQKQNILIDACVLDSDSGLLQQACDITGGLYLKVPQMPSLLQYLLWLILP----------PPPIHVDYQAACFCHRNLIEIGYVCSVCLSIFCNFSPICTTCETAFKISLPLVLKAKKKKLKVS-
>tr|G1MVT0|G1MVT0_MELGA/1-285 [subseq from] General transcription factor IIH subunit 3 OS=Meleagris gallopavo OX=9103 GN=GTF2H3 PE=3 SV=2
----------------------GKRAQGEAEFTLSKCIDAAMVLGNSHLFMSRTNKLAVIASHTQESRFLYPGKRWASADLLGDGGNSVESNCSGSKDGKYELLTAINDAIAEEIKDLMTKTDMMGQQTETLLAGSLAKALCCILLMTNVLKALSEMKSRILVIKAAEDSALQYMNFMNVIFAAQKQSILIDACVLDSDSGLLQQACDITGGIYLKVPHLPSLLQYLLWVFLPDQEQRSQLVLPPPVHVDYRAACFCHRNLIEIGYVCSVCLSIFCNFSPICSTCETAFKISLPPVMKAKKKKLKLA-
>tr|A0A7L2V344|A0A7L2V344_9AVES/1-294 [subseq from] TF2H3 factor (Fragment) OS=Brachypteracias leptosomus OX=135165 GN=Gtf2h3 PE=3 SV=1
----DDELSLLVIVIDTNPIWWGKKALGEAEFTLSRCVDAVMVLGNSHLLMNRNNRLAVMASHTQESRFLYPGKRWASADLFGDGATAIESNCSGSKDGKYELLTAINDAIAEEIKDLMTKTDMRGEQTETLLAGSLAKALCCILLITE--------SSKPYVIKAAEDSTLQYMNLMNVIFAAQKRSVLIDACVLDSDSGLLQQACDITGGIYLKVLHMPSLLQYLLWVFLPDQEQRSQLVLPPPVHVDYRAACFCHRNLIEIGYVCSVCLSIFCNFSPICSTCETAFKISLPPVMKAKKKKLKL--
>tr|A0A7K5A154|A0A7K5A154_9AVES/1-294 [subseq from] TF2H3 factor (Fragment) OS=Centropus unirufus OX=1118519 GN=Gtf2h3 PE=3 SV=1
----EDELSLLVIIVDTNPIWWGKRALGEAEFTLSKCIDAAMVLGNSHLLMSRTNRVAVIASHTQESRFLYPGKCWAFADLLGDGSSSMESNCSGSKDGKYELLTAINDAIAEEIKDLMTKTEMKGQQTETQLAGSLAKALCCILLVT--------VSSKPLFLTSAEDSALQYMNFMNVIFAAQKQSILIDACVLDSDSGLLQQACDITGGIYLKVPHMPSLLQYLLWVFLPDQEQRSQLVLPPPVHVDYRAACFCHRNLIEIGYVCSVCLSIFCNFSPICSTCETAFKISLPPVMKAKKKKLKL--
>tr|A0A7L4DUG4|A0A7L4DUG4_9AVES/1-295 [subseq from] TF2H3 factor (Fragment) OS=Eurystomus gularis OX=325343 GN=Gtf2h3 PE=3 SV=1
----DDELSLLVIIIDTNPIWWGKKALGEAEFTLSKCIDTVMVLGNSHLLMNRNNRLAVIASHTQESRFLYPGKRWASADPFGDGASTIESNCSGSKDGKYELLTAINDAIAEEIKDLMTKTEMRGEQTETLLAGSLAKALCCILLITESSK-------IPYVIKAAEDSALQYMNLMNVIFAAQKRSVLIDACVLDSDSGLLQQACDITGGIYLKVLHMPSLLQYLLWVFLPDQEQRSQLVLPPPVHVDYRAACFCHRNLIEIGYVCSVCLSIFCNFSPICSTCETAFKISLPPVMKAKKKKLKL--
>tr|A0A671VVB9|A0A671VVB9_SPAAU/2-299 [subseq from] General transcription factor IIH subunit 3 OS=Sparus aurata OX=8175 GN=gtf2h3 PE=3 SV=1
--ASEDEINLLVIVVDVNPIWWGQQAQREPELTLSKCLDAVMVLGNSHMAMTRTNKLAVIASHCQDSHFLYPNKNWRGGDNGGED-------ASSSGDGKYELLSVANNLIAEEIRNVMTKTEVRGNSTETLLAGSLAKALCYIHRVSKEVEVGQEIKSRILVVKAAEDCARQYMNFMNVIFAAQKQNILIDACVLDSDSGLLQQACDITGGLYLKIPQKIALAQYLLWVFLPDSEQRSQLVLPPPAHVDYRAACFCHRNLIEIGYVCSVCLSIFCNFSPICTTCETAFKIQLPQMVKPKKKKLKQS-
>tr|W5L2F8|W5L2F8_ASTMX/2-299 [subseq from] Uncharacterized protein OS=Astyanax mexicanus OX=7994 PE=3 SV=2
--ASEDEVSLLVIVVDVNPIWWGQQAQREPEFNLSKCLDAVMVMANSHLVMTRTNKLAIIASHCQESHFLYPNKHWKAGDVAGDEV------SSGSGDGKYELLSVANDLVAEEIRNLMARTQVKGHQTDTLLAGSLAKALCYIHRVSKELEAGQDMKSRILVVKAAEDCALQYMNFMNVIFAAQKQNILIDACVLDSDSGLLQQACDITGGLYLKIPQKTALAQYLLWVFLPDADQRSQLVLPPSVHVDYRAACFCHRNLIEIGYVCSVCLSIFCNFSPICTTCETAFKIPLPQMMKPKKKKLKT--
>tr|A0A673CR24|A0A673CR24_9TELE/3-297 [subseq from] Uncharacterized protein OS=Sphaeramia orbicularis OX=375764 GN=gtf2h3 PE=3 SV=1
---SDDDTNLLVIVVDVNPIWWGQQAQREPQFTLSKCLDAVMVMGNSHMAMTRTNKLAVIASHCQDSHFLYPSKNWKGGDGSGDD-------ASSSGDGKYELLSVANNLIAEEIREVMSKTEVRGNSTDTMLAGSLAKALCYIHRTSKELEVGQEMKSRILVIKAADDCALQYMNFMNVIFAAQKQSVLIDACVLDSDSGLLQQACDITGGLYLKIPQKVALAQYLLWVFLPDSEQRSQLVLPPPVHVDYRAACFCHRNLIEIGYVCSVCLSIFCNFSPICTTCETAFKIQLPTMVKAKKKKLK---
>tr|A0A1U8CX44|A0A1U8CX44_ALLSI/1-266 [subseq from] general transcription factor IIH subunit 3 isoform X1 OS=Alligator sinensis OX=38654 GN=GTF2H3 PE=3 SV=1
-----------------------------------------MVMGNSHLFMNRNNRLAVIASHTQESRFLYPGKRWAFADLFGDGGSCVESNCAGSKDGKYELLTAINETIAEEIKELMTKTDVKGQQTETLLAGSIAKALCYIHRLTKEVKANQEIKSRILVIKAAEDSALQYMNFMNVIFAAQKQNILIDACVLENDSGLLQQACDITGGIYLKVPHMPSLLQYLLWVFLPDQEQRSQLILPPPIHVDYRAACFCHRNLIEIGYVCSVCLSIFCNFSPICSTCETAFKISLPPVLKAKKKKLRVA-
>tr|A0A3Q2G934|A0A3Q2G934_CYPVA/2-298 [subseq from] General transcription factor IIH subunit 3 OS=Cyprinodon variegatus OX=28743 PE=3 SV=1
--ASEDEWNLLVIVVDVNPIWWGQQGQREPEFTLSKCLDAVMVMGNSHMAMTRTNRLAVIASHCQDSHFLYPSKNWNNGDSGGDE-------SSSSRDGKYELLSVANNLITEEIRNIMMKTEVTGNSTDTLLAGSLAKALCYIHRVSKELEVGQEMKSRILVIKAADDCALQYMNFMNVIFAAQKQNILIDACVLDSDSGLLQQACDITGGLYLKIPQKVALAQYLLWVFLPDTEQRSQLVLPPPAHVDYRAACFCHRNLIEIGYVCSVCLSIFCNFSPICTTCETAFKIQLPQIVKPKKKKLKQ--
>tr|A0A668A9V7|A0A668A9V7_9TELE/2-299 [subseq from] General transcription factor IIH subunit 3 OS=Myripristis murdjan OX=586833 GN=gtf2h3 PE=3 SV=1
--ASEDEFNLLAIVVDVNPIWWGQQAQREPEFTLSKCLDAVMVMGNSHMAMTRTNKLAIIASHCQDSHFLYPCKTWKGGEGSGDD-------ASSSGDGKYELLSVANNLIAEEIRNVMSKTEVRGHSTDTLLAGSLAKALCYIHRVTKELEAGQEMKSRILVIKAADDCALQYMNFMNVIFAAQKQNILIDACVLDSDSGLLQQACDITGGLYLKIPQKVALAQYLLWVFLPDSDQRSQLVLPPPAHVDYRAACFCHRNLIEIGYVCSVCLSIFCNFSPICTTCETAFKIQLPQMVKSKKKKLKPS-
>tr|W5MFG1|W5MFG1_LEPOC/2-300 [subseq from] General transcription factor IIH subunit 3 OS=Lepisosteus oculatus OX=7918 PE=3 SV=1
--ASEDEISLLVIVVDVSPIWWGQQSQKEPEFTLSKCMDAVMLMGNSHLVMNRSNKLAIIASHCQESHFLYPNKHWKAGDFTGDEA------ASSSGDGKYELLSVANELIAEEIRNLMARTDVRGQQTETLLAGSLAKALCYIHRLSKELEAGPEMKSRILVIKAAEDCALQYMNFMNVIFAAQKQSILIDACVLDSDSGLLQQACDITGGLYLKIPQKIALAQYLLWVFLPDADQRSQLVLPPPAHVDYRAACFCHRNLIEIGYVCSVCLSIFCTFSPICTTCDLVNLIPLPQMMKPKKKKLKLA-
>tr|A0A663MEF5|A0A663MEF5_ATHCN/1-266 [subseq from] General transcription factor IIH subunit 3 OS=Athene cunicularia OX=194338 GN=GTF2H3 PE=3 SV=1
-----------------------------------------MVLGNSHLFMNRTNRLAVIASHTQESRFLYPGKGWSSADLIGDGGSSMESNCSGSKDGKYELLTAINDAIAEEIKDLMTKTDMRGQQTETLLAGSLAKALCYINKMSKEVKVNQEMKSRILVIKAAEDSALQYMNFMNVIFAAQKQSILIDACVLDSDSGLLQQACDITGGIYLKVPHMPSLLQYLLWVFLPDQEQRSQLVLPPPIHVDYRAACFCHRNLIEIGYVCSVCLSIFCNFSPICSTCETAFKISLPPVMKAKKKKLKLA-
>tr|A0A6P7IZH5|A0A6P7IZH5_9TELE/2-299 [subseq from] general transcription factor IIH subunit 3 OS=Parambassis ranga OX=210632 GN=gtf2h3 PE=3 SV=1
--ASEDELSLLVIVVDVNPIWWGQQAQREPEFTLSKCLDAVMVMGNSHMAMSRANKLAVIASHCQDSHFLYPSKTWRGGDIGGDDA-------SSSGDGKYELLSVANNHIAEEIRNVMSKTEVRGNSTDTLLAGSLAKALCYIHRVLKELEAGQEVKSRILVIKAADDCALQYMNFMNVIFAAQKQNILIDACVLDTDSGLLQQACDITGGLYLKIPQKAALAQYLLWVFLPDSEQRSQLVLPPPAHVDYRAACFCHRNLIEIGYVCSVCLSIFCNFSPICTTCETAFKIQLPQMVKPKKKKLKQS-
>tr|M4ASV4|M4ASV4_XIPMA/2-299 [subseq from] Uncharacterized protein OS=Xiphophorus maculatus OX=8083 PE=3 SV=2
--ASEDELNLLVIVVDVNPIWWGQQGQREPEFTLCKCLDAVMVMGNSHMAMTRTNRLAVIASHCQDSHFLYPSKTWKSGDSGGDE-------ISSSRDGKYELLAVANNLIAEEIRNIMAKTEVTGNSTDTLLAGSLAKALCYIHRVSKELEVGQEMKSRILVIKAADDCALQYMNFMNVIFAAQKQNILIDACVLDSDSGLLQQACDITGGLYLKIPQKVALAQYLLWVFLPDSEQRSQLVLPPPAHVDYRAACFCHRNLIEIGYVCSVCLSIFCNFSPICTTCETAFKIQLPQMVKPKKKKLKQA-
>tr|A0A4W6GB54|A0A4W6GB54_LATCA/2-297 [subseq from] General transcription factor IIH subunit 3 OS=Lates calcarifer OX=8187 GN=gtf2h3 PE=3 SV=1
--ASEDEVSLLVIVLDVNPIWWGQHAQREPEFTLSKCLDAVMVMGNSHMAMTRTNKLAVIASHCQDSHFLYPSKSWRAGESSGDDA-------SSSGDGKYELLSVANNLIAEEMRNVMSKTEVRGNSTDTLLAGSLAKALCYIHRVSKELEVGQEMKSRILVIKAAEDCALQYMNFMNVIFAAQKQNILIDACVLDSDSGLLQQACDITGGLYLKIPQKVALAQYLLWVFLPDSEQRSQLVLPPPAHVDYRAACFCHRNLIEIGYVCSVCLSIFCNFSPICTTCETAFKIQLPQMVKPKKKKLK---
>tr|A0A3Q1GCM8|A0A3Q1GCM8_9TELE/2-298 [subseq from] General transcription factor IIH subunit 3 OS=Acanthochromis polyacanthus OX=80966 PE=3 SV=1
--ASEDEINLLVIVVDVNPIWWGQQAQREQEFTLSKCLDAVMVMGNSHMAMSRTNKLAVIASHCQDSHFLYPSKSWRAGDSGADD-------ASSSGDGKYELLSVANNLIAEEIRNVMSKTEVRGNSTDTLLAGTLAKALCYVNRVSKDLEVGQEIKSRILVIKAAEDCALQYMNFMNVIFAAQKQNILIDACVLDSDSGLLQQACDITGGLYLKIPQKVALAQYLLWVFLPDSEQRSQLVLPPPAHVDYRAACFCHRNLIEIGYVCSVCLSIFCNFSPICTTCETAFKIQLPQMVKPKKKKLKQ--
>tr|A0A3B4VDN8|A0A3B4VDN8_SERDU/2-297 [subseq from] General transcription factor IIH subunit 3 OS=Seriola dumerili OX=41447 PE=3 SV=1
--ASEDDVSLLVIVVDVNPIWWGQQAQREPEFTLSKCLDAVMVVGNSHMAMTRTNKLAVIASHCQDSHFLFPSKSWRAGDSGGDD-------ASSSGDGKYELLSVANNLIAEEIRNVMSKTEVRGNSTDTLLAGSLAKALCYIHRVSKELDVAQEMKSRILVIKAAEDCALQYMNFMNVIFAAQKQNILIDACVLDSDSGLLQQACDITGGLYLKIPQKIALAQYLLWVFLPDLEQRSQLVLPPPAHVDYRAACFCHRNLIEIGYVCSVCLSIFCNFSPICTTCETAFKIQLPQMVKPKKKKLK---
>tr|A0A437CZU1|A0A437CZU1_ORYJA/2-299 [subseq from] Uncharacterized protein OS=Oryzias javanicus OX=123683 GN=OJAV_G00088970 PE=3 SV=1
--ASEDEVNLLVIVVDVNPIWWGQQAQREPQFTLSKCLDAVMVMGNSHLALTRTNKLAVIASHCQDSHFLYPNKSLGGGDGAA-------DDVSSSRDGKYELLAVANSAIAEEIRNVLSKAEVRGNSTDTLLAGSLAKALCYIHRVSKELEVGQEIKSRILVIKAAEDCALQYMNFMNVIFAAQKQNILIDACVLDSDSGLLQQACDITGGLYLKMPQKIALAQYLLWVFLPDSEQRSQLVLPPPAHVDYRAACFCHRNLIEIGYVCSVCLSIFCNFSPICTTCETAFKIQLPQMVKPKKKKLKMP-
>tr|A0A3B3VW30|A0A3B3VW30_9TELE/2-299 [subseq from] General transcription factor IIH subunit 3 OS=Poecilia latipinna OX=48699 PE=3 SV=1
--ASEDELNLLVIVVDVNPIWWGQQGQREPEFTLCKCLDAVMVMGNSHMAMTRTNRLAVIASHCQDSHFLYPSKSWESGDSGGDE-------ISSSRDGKYELLAVANNLIAEEIRSIMTKTEVTGNSTDTLLAGSLAKALCYINRVSKELEVGQEMKSRILVIKAADDCALQYMNFMNVIFAAQKQNILIDACVLDSDSGLLQQACDITGGLYLKIPQKVALAQYLLWVFLPDSEQRSQLVLPPPAHVDYRAACFCHRNLIEIGYVCSVCLSIFCNFSPICTTCETAFKIQLPQMVKPKKKKLKQA-
>tr|A0A3B3XY47|A0A3B3XY47_9TELE/2-299 [subseq from] General transcription factor IIH subunit 3 OS=Poecilia mexicana OX=48701 PE=3 SV=1
--ASEDELNLLVIVVDVNPIWWGQQGQREPEFTLCKCLDAVMVMGNSHMAMTRTNRLAVIASHCQDSHFLYPSKSWESGDSGGDE-------ISSSRDGKYELLAVANNLIAEEIRSIMTKTEVTGNSTDTLLAGSLAKALCYINRVSKELEVGQEMKSRILVIKAADDCALQYMNFMNVIFAAQKQNILIDACVLDSDSGLLQQACDITGGLYLKIPQKVALAQYLLWVFLPDSEQRSQLVLPPPAHVDYRAACFCHRNLIEIGYVCSVCLSIFCNFSPICTTCETAFKIQLPQMVKPKKKKLKQA-
>tr|A0A6I9KRP7|A0A6I9KRP7_CHRAS/1-165 [subseq from] LOW QUALITY PROTEIN: general transcription factor IIH, polypeptide 3, 34kDa OS=Chrysochloris asiatica OX=185453 GN=GTF2H3 PE=3 SV=1
MVSDEDELNLLVIVVDANPIWWGKQALRESQFTLSKCIDAVMVLGNSHLFMNRSNKLAVIASHIQESRFLYPGKNGRLGDFFGEPGNPSsELNPSGSKDGKYELLTAANEVIAEEIKDLMTKSDIKGQHTESLLAGSLAKALCYIHRMNKEVKDNQEMKSRILSS------------------------------------------------------------------------------------------------------------------------------------------------
>tr|A0A6I9KRP7|A0A6I9KRP7_CHRAS/165-264 [subseq from] LOW QUALITY PROTEIN: general transcription factor IIH, polypeptide 3, 34kDa OS=Chrysochloris asiatica OX=185453 GN=GTF2H3 PE=3 SV=1
--------------------------------------------------------------------------------------------------------------------------------------------------------------------------------------------------------------SDVSEYLFLFFPQMSSL--FLXWVFLPDQDQRSQLILPPPIHVDYRAACFCHRNLIEIGYVCSVCLSIFCNFSPICTTCETAFKISLPPVLKSKKKKMKLSA
>tr|A0A6I9HMG3|A0A6I9HMG3_GEOFO/1-267 [subseq from] general transcription factor IIH subunit 3 OS=Geospiza fortis OX=48883 GN=GTF2H3 PE=3 SV=1
-----------------------------------------MVLGNSHLLMNRTNKLAVIASHTQESRFLYPGKRWAAADPFGEGGPSMESNCSGSKDGKYELLTAINDAIAEEIKDLMTKTDMKGQQTETLLAGSLAKALCYINKMGKDLKANQEIKSRILVIKAAEDSALQYMNFMNVIFAAQKQSILIDACVLDSDSGLLQQACDITGGIYLKVPHMPSLLQYLLWVFLPDQEQRSQLVLPPPVHVDYRAACFCHRNLIEIGYVCSVCLSIFCNFSPICSTCETAFKISLPPVMKAKKKKLKVAA
>tr|A0A3B3CXU6|A0A3B3CXU6_ORYME/2-299 [subseq from] General transcription factor IIH subunit 3 OS=Oryzias melastigma OX=30732 PE=3 SV=1
--ASEDEVNLLVIVVDVNPIWWGQQAQREPEFTLSKCLDAVMVMGNSHLALTRTNKLAVIASHCQDSHFLYPSKSLGGGDGAAD-------DVSSTRDGKYELLAVANSTIAEEIRNVLSKAEVRGNSTDTLLAGSLAKALCYIHRVSKELEVGQEIKSRILVIKAAEDCALQYMNFMNVIFAAQKQNILIDACVLDSDSGLLQQACDITGGLYLKIPQKLALAQYLLWVFLPDSEQRSQLVLPPPAHVDYRAACFCHRNLIEIGYVCSVCLSIFCNFSPICTTCETAFKIQLPQMVKPKKKKLKMP-
>tr|A0A6P8RZA8|A0A6P8RZA8_GEOSA/1-262 [subseq from] general transcription factor IIH subunit 3 isoform X2 OS=Geotrypetes seraphini OX=260995 GN=GTF2H3 PE=3 SV=1
-----------------------------------------MVMGNSHLFMNRNNRLAVIASHVQESHFLYPGK---YGDVLGDPGNSlTESNCSGSKDGKYELLTAANEIIMEEVKDLMTKNETIGQQTETLLAGSLAKALCYIHRMNKEIKAGQEMKSKILVIKAAEDSALQYMNFMNVIFAAQKQNILIDACVLDSESGLLQQACDITGGIYLKVPQMASLLQYLLWVFLPESDQRSQLILPPPVHVDYRAACFCHRNLIEIGYVCSVCLSIFCNFSPICTTCETAFKISLPPVMKSKKKKLR---
>tr|A0A7J5ZZ92|A0A7J5ZZ92_AMEME/2-300 [subseq from] Uncharacterized protein OS=Ameiurus melas OX=219545 GN=AMELA_G00240750 PE=3 SV=1
--ASEDEINLLVIVVDVNPIWWGQQSQRQPEFTLSKCLDAVIVMANSHLVMTRNNKLAIIASHCQENHFLYPSKYWKAGQASGDHA-----AVSGPGDGKYELLSVADDLIADEIRTLMSRTQVRGHQTDTLLAGSLAKALCYIHRVSKELEAGQDMKSRILVIKAAEDCALQYMNFMNVIFAAQKQNVLIDACVLDSDSGLLQQACDITGGLYLKIPQKTALAQYLLWVFLPDADQRSQLVLPPPVHVDYRAACFCHRNLIEIGYVCSVCLSIFCNFSPICTTCETAFKIPLPQMMKPKKKKLKA--
>tr|A0A6A5FCA0|A0A6A5FCA0_PERFL/2-297 [subseq from] Uncharacterized protein OS=Perca fluviatilis OX=8168 GN=PFLUV_G00070960 PE=3 SV=1
--ASEDEINLLVIVVDVNPIWWGQQAQRETELTLSKCLDAVMVLGNSHISMARTNRLAVIASHCQDSHFLYPKKSWRAGDSGGDDA-------CSSGDGKYELLAVANNLIAEEIRNVMSKAEVKGNSTDTFLAGSLAKALCYIHRVSKDLEAGQEIKSRILVIKAAEDCALQYMNFMNVIFAAQKQNILIDACVLDSESGLLQQACDITGGLYLKIPQKVALAQYLLWVFLPDSEQRSQLVLPPPAHVDYRAACFCHRNLIEIGYVCSVCLSIFCNFSPICTTCETAFKIQLPQMVKPKKKKLK---
>tr|A0A7K4LJF4|A0A7K4LJF4_9AVES/1-314 [subseq from] TF2H3 factor (Fragment) OS=Crypturellus undulatus OX=48396 GN=Gtf2h3 PE=3 SV=1
----DDELSLLVIIVDTNPIWWGKRAQGEAEFTLSKCLDAAMVMGNSHLFMSRNNRLAVIASHTQESRFLYPGKRWTHADLLGDGTSFVESNCAGSKDGKYELLTAINDAITEEIKDLMTKTEMKGQQTETLLAGSLAKALCCILLMTKFSKLLSLFFLRLflirlImlhidftVIKAAEDSALQYMNFMNVIFAAQKQSILIDACVLDSDSGLLQQACDITGGIYLKVLHMPSLLQYLLWVFLPDQEQRAQLVLPPPIHVDYRAACFCHRNLIEIGYVCSVCLSIFCNFSPICSTCETAFKISLPPVMKAKKKKLKL--
>tr|A0A668VTD7|A0A668VTD7_OREAU/2-297 [subseq from] General transcription factor IIH, polypeptide 3 OS=Oreochromis aureus OX=47969 PE=3 SV=1
--ASEDEINLLVIVVDVNPIWWGQQAQRDPQFTLSKCMDAVMVMGNAHMAMARTNKLAVIASHCQGSHFLYPSKSWSGGDGGG---N----DASSSGDGKYELLSAANNLIAEEIRNIMSKIEVTGNSTDTLLAGSLAKALCYIHRLTKELEVGQEIKSRILVVKAAEDCALQYMNFMNVIFAAQKQNILIDACVLDSDSGLLQQACDITGGLYLKIPQKVALAQYLLWVFLPDSEQRSQLVLPPPAHVDYRAACFCHRNLIEIGYVCSVCLSIFCNFSPICTTCETAFKIQLPQIVKPKKKKLK---
>tr|I3K6A4|I3K6A4_ORENI/2-297 [subseq from] Uncharacterized protein OS=Oreochromis niloticus OX=8128 GN=gtf2h3 PE=3 SV=2
--ASEDEINLLVIVVDVNPIWWGQQAQRDPQFTLSKCMDAVMVMGNAHMAMARTNKLAVIASHCQGSHFLYPNKSWSGGDGGG---N----DASSSGDGKYELLSAANNLIAEEIRNIMSKIEVTGNSTDTLLAGSLAKALCYIHRLTKELEVGQEIKSRILVVKAAEDCALQYMNFMNVIFAAQKQNILIDACVLDSDSGLLQQACDITGGLYLKIPQKVALAQYLLWVFLPDSEQRSQLVLPPPAHVDYRAACFCHRNLIEIGYVCSVCLSIFCNFSPICTTCETAFKIQLPQIVKPKKKKLK---
>tr|A0A3Q3BA81|A0A3Q3BA81_KRYMA/2-298 [subseq from] General transcription factor IIH subunit 3 OS=Kryptolebias marmoratus OX=37003 PE=3 SV=1
--ASEEETNLLVIVVDVNPIWWGQQAQREPEFTLSKCMDAVMVMGNAHTAMNRTNKLAVIASHCQVSHFLYPTKSLKAGDGGGDV--------ASSKDGKYELLSVANNIIAEEIKSIMSKTEVTGNSTDTLLAGSLAKALCYINRVSKELEVGQDIKSRILVIKAADDCALQYMNFMNVIFAAQKQNILIDACVLDSDSGLLQQACDITGGLYLKIPQKVALAQYLLWVFLPDSDQRSQLVLPPPAHVDYRAACFCHRNLIEIGYVCSVCLSIFCNFSPICTTCETAFKIQLPQIVKPKKKKLKLP-
>tr|A0A5N5KA04|A0A5N5KA04_PANHP/2-300 [subseq from] Uncharacterized protein OS=Pangasianodon hypophthalmus OX=310915 GN=PHYPO_G00139390 PE=3 SV=1
--ASEDEISLLVIVVDVNPIWWGQQSQRQPEFTLSKCLDAVIVMANSHLVMTRTNKLAIIASHCQENHFLYPSKYWKAGDAAVDHAAAPA-----TGDGKYELLSVADDVIAEEIRNLMARTQVRGHQTDTLLAGSLAKALCYIHRVSKELEAGQDMKSRILVIKAAEDCALQYMNFMNVIFAAQKQNVLIDACVLDSDSGLLQQACDITGGLYLKIPQKTALAQYLLWVFLPDADQRSQLVLPPPVHVDYRAACFCHRNLIEIGYVCSVCLSIFCNFSPICTTCETAFKIPLPQMMKPKKKKLKA--
>tr|A0A5J5DFR8|A0A5J5DFR8_9PERO/2-297 [subseq from] Uncharacterized protein OS=Etheostoma spectabile OX=54343 GN=FQN60_017650 PE=3 SV=1
--ASEDEINLLVVVVDVNPIWWGQQAQRETELTLSKCLDAVMVLGNAHISMARTNRLAVIASHCQDSHFLYPKKSWRAGDSGGED-------ACSSGDGKYELLAVANNLIAEEIRNVMSKAEVKGNSTDTFLAGSLAKALCYIHRVSKDLEAGQEIKSRILVIKAAEDSALQYMNFMNVIFAAQKQNILIDACVLDSESGLLQQACDITGGLYLKIPQKVALAQYLLWVFLPDSEQRSQLVLPPPAHVDYRAACFCHRNLIEIGYVCSVCLSIFCNFSPICTTCETAFKIQLPQMVKPKKKKLK---
>tr|A0A3Q3SLQ3|A0A3Q3SLQ3_9TELE/2-298 [subseq from] General transcription factor IIH, polypeptide 3 OS=Mastacembelus armatus OX=205130 PE=3 SV=1
--ASEDEASLLVIVVDVNPIWWGQQAQREPQFTLSKCMDAVMVMGNAHMAMARTNKLAVIASHCQDSHFLYPSKSWRDGDNGG---N----DASSSGDGKYELLSVANNLIAEEIRNVMSKTEVRGNSTDTLLAGSLAKALCYIHRVSKELEVGQELKSRILVIKAAEDCALQYMNFMNVIFAAQKQNILIDACVLDSDSGLLQQACDITGGLYLKIPQKVALTQYLLWVFLPDSEQRSQLVLPPSAHVDYRAACFCHRNLIEIGYVCSVCLSIFCNFSPICTTCETAFKIQLPQMVKPKKKKLKQ--
>tr|A0A6G0ILR5|A0A6G0ILR5_LARCR/3-298 [subseq from] General transcription factor IIH subunit 3 General transcription factor IIH polypeptide 3 OS=Larimichthys crocea OX=215358 GN=D5F01_LYC09568 PE=3 SV=1
---AEDEISLLVIVVDVNPIWWGQQAQREPEFTLSKCLDAVMVLGNSHTAMTRTNKLAVIASHCQDSHFLYPSKNWRGGDNVGDDA-------CSSGDGKYELLSVANNLIAEEIRNVMSKTEVRGNSTDTLLAGSLAKALCYINRVSKELEVGQDLKSRILVIKAAEDCALQYMNFMNVIFAAQKQNILIDACVLDSDSGLLQQACDITGGLYLKIPHKLALAQYLLWVFLPDSEQRSQLVLPPPAHVDYRAACFCHRNLIEIGYVCSVCLSIFCNFSPICTTCETAFKIQLPQMVKPKKKKLKQ--
>tr|L5KS48|L5KS48_PTEAL/1-122 [subseq from] General transcription factor IIH subunit 3 OS=Pteropus alecto OX=9402 GN=PAL_GLEAN10008788 PE=3 SV=1
MVSDEDELNLLVIIVDTNPIWWGKQALKESQFTLSKCIDAVMVLGNSHLFMDHSNKLAVIASHIQESRFLYPGKNGRLGDLFGDPSNPPsEFNPSGSKDGKYELLTAANEVIVEEIKDLMTN-------------------------------------------------------------------------------------------------------------------------------------------------------------------------------------------
>tr|L5KS48|L5KS48_PTEAL/149-276 [subseq from] General transcription factor IIH subunit 3 OS=Pteropus alecto OX=9402 GN=PAL_GLEAN10008788 PE=3 SV=1
------------------------------------------------------------------------------------------------------------------------------------------------------------------VIKAAEDSALQYMNFMNVIFAAQKQNILIDACVLGSDSGLLQQACDITGGLYLKVPQMPSLLQYLLWVFLPDQDQRSQLILPPPIHVDYRAACFCHRNLIEIGYVCSVCLSIFCNFSPICTTCEHSMN------------------
>tr|A0A3Q1AUT4|A0A3Q1AUT4_AMPOC/2-298 [subseq from] General transcription factor IIH subunit 3 OS=Amphiprion ocellaris OX=80972 PE=3 SV=1
--ASEDEISLLVIVVDVNPIWWGQQAQREQEFTLSKCLDAVMVMGNSHMAMSRTNKLAVIASHCQDSHFLYPSKSWKAGDDGADD-------ASSSGDGKYELLSVANNLIAEEIRNVMSKTEVRGNSTDTLLAGTLAKALCYVNRVSKDLEVGQEIKSRILVIKAAEDCALQYMNFMNVIFAAQKQNILIDACVLDSDSGLLQQACDITGGLYLKIPQQVALAQYLLWVFLPDSEQRSQLVLPPPAHVDYRAACFCHRNLIEIGYVCSVCLSIFCNFSPICTTCETAFKIQLPQMVKPKKKKLKQ--
>tr|A0A3B4ZS31|A0A3B4ZS31_9TELE/2-298 [subseq from] General transcription factor IIH subunit 3 OS=Stegastes partitus OX=144197 PE=3 SV=1
--ASEDEVNLLVIVVDVNPIWWGQQAQREPQFTLSKCLDAVMVMGNSHMAMTRTNRLAVIASHCQDSHFLYPSKSWRTGDSGGDD-------ASSSGDGKYELLAVANNLIAEEIRNVMSRTEVRGNSTDTLLAGSLAKALCYVNRVSKDLEVGQEIKSRILVIKAAEDCARQYMNFMNVIFAAQKQNILIDACVLDSESGLLQQACDITGGLYLKIPQRVALAQYLLWVFLPDSEQRSQLVLPPPAHVDYRAACFCHRNLIEIGYVCSVCLSIFCNFSPICTTCETAFKIQLPQMVKPKKKKLKQ--
>tr|A0A3P8QXB5|A0A3P8QXB5_ASTCA/2-297 [subseq from] General transcription factor IIH subunit 3 OS=Astatotilapia calliptera OX=8154 PE=3 SV=1
--ASEDEINLLVIVVDVNPIWWGQQAQRDPQFTLSKCMDAVMVMGNAHMAMARTNKLAVIASHCQGSHFLYPSKSW-----SGEDGGGNDV--SSSGDGKYELLSAANNLIVEEIRNIMSKIEVTGNSTDTLLAGSLAKALCYIHRLTKELEVGQEIKSRILVVKAAEDCALQYMNFMNVIFAAQKQNILIDACVLDSDSGLLQQACDITGGLYMKIPQKVALAQYLLWVFLPDSEQRSQLVLPPPAHVDYRAACFCHRNLIEIGYVCSVCLSIFCNFSPICTTCETAFKIQLPQIVKPKKKKLK---
>tr|A0A3P9AVR3|A0A3P9AVR3_9CICH/2-297 [subseq from] General transcription factor IIH subunit 3 OS=Maylandia zebra OX=106582 PE=3 SV=1
--ASEDEINLLVIVVDVNPIWWGQQAQRDPQFTLSKCMDAVMVMGNAHMAMARTNKLAVIASHCQGSHFLYPSKSW-----SGEDGGGNDV--SSSGDGKYELLSAANNLIVEEIRNIMSKIEVTGNSTDTLLAGSLAKALCYIHRLTKELEVGQEIKSRILVVKAAEDCALQYMNFMNVIFAAQKQNILIDACVLDSDSGLLQQACDITGGLYMKIPQKVALAQYLLWVFLPDSEQRSQLVLPPPAHVDYRAACFCHRNLIEIGYVCSVCLSIFCNFSPICTTCETAFKIQLPQIVKPKKKKLK---
>tr|A0A3Q2WU50|A0A3Q2WU50_HAPBU/2-297 [subseq from] General transcription factor IIH subunit 3 OS=Haplochromis burtoni OX=8153 PE=3 SV=1
--ASEDEINLLVIVVDVNPIWWGQQAQRDPQFTLSKCMDAVMVMGNAHMAMARTNKLAVIASHCQGSHFLYPSKSW-----SGEDGGGNDV--SSSGDGKYELLSAANNLIVEEIRNIMSKIEVTGNSTDTLLAGSLAKALCYIHRLTKELEVGQEIKSRILVVKAAEDCALQYMNFMNVIFAAQKQNILIDACVLDSDSGLLQQACDITGGLYMKIPQKVALAQYLLWVFLPDSEQRSQLVLPPPAHVDYRAACFCHRNLIEIGYVCSVCLSIFCNFSPICTTCETAFKIQLPQIVKPKKKKLK---
>tr|A0A7L4G968|A0A7L4G968_9COLU/1-271 [subseq from] TF2H3 factor (Fragment) OS=Alopecoenas beccarii OX=262131 GN=Gtf2h3 PE=3 SV=1
----DDELSLLVVVIDTNPIWWGKKALGEAEFTLSKCIDAVMVLGNSHLLMNRNNKLAVIASHTQESRFLYPGKRWAVADFFGDGGSSMESNCSGSRDGKYELLTAINDAIAEEIKDLMTKTEMKGQQTETQLAGSLAKALCCILLIGESSKPLCIFK---TVIKAAEDSALQYMNFMNVIFAAQKQSVLIDACVLESDSGLLQQACDITGGIYLKVLHMPSLLQYLLWVFLPDQEQRSQLVLPPPIHVDYRAACFCHRNLIEIGYVCSVCLSSkFIN-------------------------------
>tr|A0A7L4G968|A0A7L4G968_9COLU/292-325 [subseq from] TF2H3 factor (Fragment) OS=Alopecoenas beccarii OX=262131 GN=Gtf2h3 PE=3 SV=1
--------------------------------------------------------------------------------------------------------------------------------------------------------------------------------------------------------------------------------------------------------------------------------PVFCNFSPICSTCETAFKISLPPVMKAKKKKLKL--
>tr|A0A672JU81|A0A672JU81_SALFA/3-298 [subseq from] Uncharacterized protein OS=Salarias fasciatus OX=181472 GN=gtf2h3 PE=3 SV=1
---AEEEINLLAIVVDVNPIWWGQQAQREPEFTLSKCMDAVMVMGNAHMAMTRTNKLAVIASHCQDSHFLYPSKSWRDGDGGGDEA-------SSSGDGKYELLSVANNVIAEEIRNIMSRTEVRGNSTDTLLAGSLAKALCYIHRVSKKLEVGQEIKSRILVIKAADDCALQYMNFMNVIFAAQKQNILIDACVLDSDSGLLQQACDITGGLYLKIPQKVALAQYLMWVFLPDIEQRSQLVLPPPAHVDYRAACFCHRNLIEIGYVCSVCLSIFCNFSPICTTCETAFKIQLPKMVKPKKKKLKQ--
>tr|A0A672JQP4|A0A672JQP4_SALFA/9-303 [subseq from] Uncharacterized protein OS=Salarias fasciatus OX=181472 GN=gtf2h3 PE=3 SV=1
----EEEINLLAIVVDVNPIWWGQQAQREPEFTLSKCMDAVMVMGNAHMAMTRTNKLAVIASHCQDSHFLYPSKSWRDGDGGGDEA-------SSSGDGKYELLSVANNVIAEEIRNIMSRTEVRGNSTDTLLAGSLAKALCYIHRVSKKLEVGQEIKSRILVIKAADDCALQYMNFMNVIFAAQKQNILIDACVLDSDSGLLQQACDITGGLYLKIPQKVALAQYLMWVFLPDIEQRSQLVLPPPAHVDYRAACFCHRNLIEIGYVCSVCLSIFCNFSPICTTCETAFKIQLPKMVKPKKKKLKQ--
>tr|A0A6J2VWB8|A0A6J2VWB8_CHACN/2-296 [subseq from] general transcription factor IIH subunit 3 OS=Chanos chanos OX=29144 GN=gtf2h3 PE=3 SV=1
--ATEDEISLLVIVVDVNPIWWGRQAQREPEFTLSKCVDAVMVMANSHLVVNRTNKLSIIASHCQESHFLYPSKEKKLGDVGSD----------VSSDGKYELLSGANDCIAQEIRSLMARTVVKGHLTDTLLAGSLAKALCYIHRVSKELEAGQDMKSRILVIKAAEDSALQYMNFMNVIFAAQKQNVVIDACVLDSESGLLQQACDITGGLYLRIPQKASLTQYLLWVFLPDADQRSQLVLPPPVHVDYRAACFCHRTLIQIGYVCSVCLSIFCNFSPICTTCETAFKIPLPQMVKTKKKKLKAA-
>tr|A0A3Q4GQ08|A0A3Q4GQ08_NEOBR/2-297 [subseq from] General transcription factor IIH subunit 3-like OS=Neolamprologus brichardi OX=32507 PE=3 SV=1
--ASEDEINLLVIVVDVNPIWWGQQAQRDPQFTLSKCMDAVMVMGNAHMAMARTNKLAVIASHCQGSHFLYPSKSW-----SGEDGGGNDV--SSSGDGKYELLSAANSLIAEEIRNIMSKIEVTGNSTDTLLAGSLAKALCYIHRLTKELEVGQEIKSRILVVKAAEDCALQYMNFMNVIFAAQKQNILIDACVLDSDSGLLQQACDITGGLYMKIPQKVALAQYLLWVFLPDSEQRSQLVLPPPAHVDYRAACFCHRNLIEIGYVCSVCLSIFCNFSPICTTCETAFKIQLPQIVKPKKKKLK---
>tr|A0A484DCI2|A0A484DCI2_PERFV/2-297 [subseq from] Uncharacterized protein OS=Perca flavescens OX=8167 GN=EPR50_G00051060 PE=3 SV=1
--ASEDEINLLVIVVDVNPIWWGQQAQRETELTLSKCLDAVMVLGNSHISMARTNRLAVIASHCQDSHFLYPKKSWRAGDSGGDDA-------CSSGDGKYELLAVANNLIAEEIRNVMSKAEVKGNSTDSFLAGTLAKALCYIHRVSKDLEAGQEIKSRILVIKAAEDCALQYMNFMNVIFAAQKQNILIDACVLDSESGLLQQACDITGGLYLKIPQKVALAQYLLWVFLPDSEQRSQLVLPPPAHVDYRAACFCHRNLIEIGYVCSVCLSIFCNFSPICTTCETAFKIQLPQMVKPKKKKLK---
>tr|A0A7K9D2P2|A0A7K9D2P2_9AVES/1-266 [subseq from] TF2H3 factor (Fragment) OS=Hemiprocne comata OX=243314 GN=Gtf2h3 PE=3 SV=1
----EDELSLLVIIIDTNPIWWGKKALGEAEFTLSKCIDAAMVLGNSHLIMNRTNRLAVIASHTQESRFLYPGKCWTSADLLGDGSSSMESNCSGSKDGKYELLTAINDAIAEEIKDLMTKTDMRGQQTETLLAGSLAKALCCILLIMES---SKPVF-LRLVIKAAEDSALQYMNFMNVIFAAQKQSILIDACVLDSDSGLLQQACDITGGIYLKVPHMPSLLQYLLWVFLPDQEQRSQLVLPPPVHVDYRAACFCHRNLIEIGYVCSVCLSS----------------------------------
>tr|A0A7K9D2P2|A0A7K9D2P2_9AVES/292-325 [subseq from] TF2H3 factor (Fragment) OS=Hemiprocne comata OX=243314 GN=Gtf2h3 PE=3 SV=1
--------------------------------------------------------------------------------------------------------------------------------------------------------------------------------------------------------------------------------------------------------------------------------PVFCNFSPICSTCETAFKISLPPVMKAKKKKLKL--
>tr|A0A6G1PZT3|A0A6G1PZT3_9TELE/2-297 [subseq from] General transcription factor IIH subunit 3 General transcription factor IIH polypeptide 3 OS=Channa argus OX=215402 GN=EXN66_Car011428 PE=3 SV=1
--ASENEIILLVIVVDVNPIWWGQQAQREPEFTLSKCLDAVMVMGNSHMAMARTNKLAVIASHCQDSHFLFPIKTWNAGDN-GDD------APS-SGDGKYELLSAANNLIAEEIKTVMSKTEVRGNSTDTLLAGSLAKALCYIHRVSKELEVGQEMKSRILVIKAAEDCALQYMNFMNVIFAAQKQNILIDACVLDSDSGLLQQACDITGGLYLKIPQKLALAQYLLWVFLPDSDQRSQLVLPPPAHVDYRAACFCHRNLIEIGYVCSVCLSIFCNFSPICTTCETAFKIQLPQMVKPKKKKVKQ--
>tr|A0A2D0PQF2|A0A2D0PQF2_ICTPU/2-298 [subseq from] general transcription factor IIH subunit 3 isoform X1 OS=Ictalurus punctatus OX=7998 GN=gtf2h3 PE=3 SV=1
--ASEDEISLLVIVVDVNPIWWGQQSQRQPEFTLSKCLDAVIVMANSHLVMTRTNKLAIIASHCQENHFLYPSKYWKAGEASGDH-------VSGPGDGKYELLSVADDVIADEIRNLMSRTQVRGHQTDTLLAGSLAKALCYIHRVSKELEAGRDLKSRILVIKAAEDCALQYMNFMNVIFAAQKQNVLIDACVLDSDSGLLQQACDITGGLYLKIPQKTALAQYLLWVFLPDADQRSQLVLPPPVHVDYRAACFCHRNLIEIGYVCSVCLSIFCNFSPICTTCETAFKIPLPQMMKPKKKKLKA--
>tr|A0A2I4BYK0|A0A2I4BYK0_9TELE/2-299 [subseq from] general transcription factor IIH subunit 3 isoform X1 OS=Austrofundulus limnaeus OX=52670 GN=gtf2h3 PE=3 SV=1
--ASEEEINLLVIVVDVNPIWWGQQAQREPEFTLSKCMDAVMVMGNAHTAMNRTNKLAVIASHCQDSHFLYPTTSMKAGDGGGDE-------ASSSKDGKYELLSVANSIIAEEIKNLMSKTQVTGNSTDTLLAGSLAKALCYINRVLKELEVGQDIKSRILVIKAAEDCARQYMNFMNVIFAAQKQSILIDACVLDSDSGLLQQACDITGGLYLKIPQKVALAQYLLWVFLPDSEQRSQLVLPPPAHVDYRAACFCHRNLIEIGYVCSVCLSIFCNFSPICTTCETAFKIQLPQMVKPKKKKLKLP-
>tr|A0A3P9L8C2|A0A3P9L8C2_ORYLA/1-300 [subseq from] Uncharacterized protein OS=Oryzias latipes OX=8090 PE=3 SV=1
MASSEDEVNLLVIVVDVNPIWWGQQAQREPEFTLSKCLDGVMVMGNSHMALTRTNKLAVIASHCQDSHFLYPSKS--LG----GGGGAAE-DTSSSRDGKYELLAVANSAIAEEIRNVPSKTEVRGNSTDTLLAGSLAKALCYIYRVSKELDVGQEIKSRILVIKAAEDCALQYMNFMNVIFAAQKQNILIDACVLDSDSGLLQQACDITGGLYLKIPQKLALAQYLLWVFLPDSEQRSQLVLPPPAHVDYRAACFCHRNLIEIGYVCSVCLSIFCNFSPICTTCETAFKIQLPQMVKPKKKKLKMP-
>tr|A0A3B3HBK5|A0A3B3HBK5_ORYLA/2-299 [subseq from] Uncharacterized protein OS=Oryzias latipes OX=8090 GN=gtf2h3 PE=3 SV=1
--ASEDEVNLLVIVVDVNPIWWGQQAQREPEFTLSKCLDGVMVMGNSHMALTRTNKLAVIASHCQDSHFLYPSKS--LG----GGGGAAE-DTSSSRDGKYELLAVANSAIAEEIRNVLSKTEVRGNSTDTLLAGSLAKALCYIYRVSKELDVGQEIKSRILVIKAAEDCALQYMNFMNVIFAAQKQNILIDACVLDSDSGLLQQACDITGGLYLKIPQKLALTQYLLWVFLPDSEQRSQLVLPPPAHVDYRAACFCHRNLIEIGYVCSVCLSIFCNFSPICTTCETAFKIQLPQMVKPKKKKLKMP-
>tr|A0A087YJL1|A0A087YJL1_POEFO/1-302 [subseq from] General transcription factor IIH, polypeptide 3 OS=Poecilia formosa OX=48698 PE=3 SV=2
MASAEDELNLLVIVVDVNPIWWGQQGQREPEFTLCKCLDAVMVMGNSHMAMTRTNRLAVIASHCQDSHFLYPSKSWESGDSGGDE-------ISSSRDGKYELLAVANNLIAEEIRSIMTKTEVTGNSTDTLLAGSLAKALCYINRVSKELEVGQEMKSRILVIKAADDCALQYMNFMNVIFAAQKQNILIDACVLDSDSGLLQQACDITGGLYLKIPQKVALAQYLLeqWVFLPDSEQRSQLVLPPPAHVDYRAACFCHRNLIEIGYVCSVCLSIFCNFSPICTTCETAFKIQLPQMVKPKKKKLKQA-
>tr|A0A060WGD3|A0A060WGD3_ONCMY/2-310 [subseq from] Uncharacterized protein OS=Oncorhynchus mykiss OX=8022 GN=GSONMT00074901001 PE=3 SV=1
--ASEDEVSLLVIVVDVNPIWWGQQANREPQFTLSKCLDAVMVMGNSHLVMTRTNKLAIIASHCQESHFLYPCKLWKSGDGHGDD------NASTSGDGKYELLSVANDFIAEEIKNLMSRTEVKGNQTDTLLAGSLAKALCYIHRVAKELEAGQEMKSRILVVKAAEDCALQYMNFMNVIFAAQKQSILIDACVLDSDSGLLQQaigspfftvfACDITGGLYLKIPQKIALAQYLLWVFLPDSDQRSQLVLPPPVHVDYRAACFCHRNLIEIGYVCSVCLSIFCNFSPICTTCETAFKIPLPQVVKSKKKKLKPS-
>tr|A0A3Q1IC88|A0A3Q1IC88_ANATE/2-298 [subseq from] General transcription factor IIH, polypeptide 3 OS=Anabas testudineus OX=64144 PE=3 SV=2
--ASEDEINLLVIVVDVNPIWWGLQAQREPEFTLSKCLDALMVMGNSHVAMARTNKLAVIASHCQDSHFLYPSKSCRSGDSCGDDA-------ASSGDGKYELLSVGNNIIAEEIRNIMSKTEVSANSTDTLLAGSLAKALCYIHRVSKELEVGQEIKSRILVIKAAEDCARQYMNFMNVIFAAQKQNILIDACVLDSDSGLLQQACDITGGLYVKIPQKLSLAQYLLWVFLPDCEQRSQLVLPPPAHVDYRAACFCHRNLIEIGYVCSVCLSIFCNFSPICTTCETAFKIQLPQMVKPKKKKLKQ--
>tr|A0A2U9BSI6|A0A2U9BSI6_SCOMX/2-298 [subseq from] Putative general transcription factor IIH subunit 3 isoform 2 OS=Scophthalmus maximus OX=52904 GN=F2P81_013973 PE=3 SV=1
--ASEDEVSLLVIVVDVNPIWWGQHAQREPEFTLSKCLDAVMVMGNSHLAMSRTNKLAVIASHCQDSHFLYPSKSWKGADSGAD-------DASSSGDGKYELLSVANNLIAEEMRNVMSKTEVRGNSTDTLLAGSLAKALCYIHRVSKELEVGQEIKSRILVIKAAEDCALQYMNFMNVIFAAQKQNILIDACVLDSDSGLLQQACDITGGLYLKIPQKIALAQYLLWVFLPDSEQRSQLVLPPPAHVDYRAACFCHRNLIEIGYVCSVCLSIFCNFSPICTTCETVFKIQLPHMVKPKKKKLKQ--
>tr|A0A3P8UBN9|A0A3P8UBN9_AMPPE/2-298 [subseq from] General transcription factor IIH, polypeptide 3 OS=Amphiprion percula OX=161767 PE=3 SV=1
--ASEDEISLLVIVVDVNPIWWGQQAQREQEFTLSKCLDAVMVMGNSHMAMSRTNKLAVVASHCQDSHFLYPSKSWKAGDNGADD-------ASSSGDGKYELLSVANSLIAEEIRNVMSKTEVRGNSTDTLLAGTLAKALCYVNRVSKDLEVGQEIKSRILVIKAAEDCALQYMNFMNVIFAAQKQNIPIDACVLDSDSGLLQQACDITGGLYLKIPQKVALAQYLLWVFLPDSEQRSQLVLPPPAHVDYRAACFCHRNLIEIGYVCSVCLSIFCNFSPICTTCETAFKIQLPQMVKPKKKKLKQ--
>tr|A0A665SWA8|A0A665SWA8_ECHNA/3-297 [subseq from] General transcription factor IIH subunit 3 OS=Echeneis naucrates OX=173247 GN=gtf2h3 PE=3 SV=1
---SDDEVSLLVIVVDVNPIWWGQQAQREPEFTLSKCLDAVMVVGNSHMAMARTNKLAVIASHCQDSHFLFPSKSWRGADNGGDD-------ASSSGDGKYELLSVANNLIAEEIRNVMSKTEVRGNSTETLLAGSLAKALCFIHKVSKELEAGQEMKSRILVIKAAEDCARQYMNFMNVIFAAQKQNILIDACVLDSDSGLLQQACDITGGLYLKIPQKVALGQYLLWVFLPDLEQRSQLVLPPPAHVDYRAACFCHRNLIEIGYVCSVCLSIFCNFSPICTTCETAFKIQLPQMVKPKKKKLK---
>tr|A0A3B3HWR5|A0A3B3HWR5_ORYLA/30-325 [subseq from] Uncharacterized protein OS=Oryzias latipes OX=8090 GN=gtf2h3 PE=3 SV=1
----EDEVNLLVIVVDVNPIWWGQQAQREPEFTLSKCLDGVMVMGNSHMALTRTNKLAVIASHCQDSHFLYPSKS--LG----GGGGAAE-DTSSSRDGKYELLAVANSAIAEEIRNVLSKTEVRGNSTDTLLAGSLAKALCYIYRVSKELDVGQEIKSRILVIKAAEDCALQYMNFMNVIFAAQKQNILIDACVLDSDSGLLQQACDITGGLYLKIPQKLALTQYLLWVFLPDSEQRSQLVLPPPAHVDYRAACFCHRNLIEIGYVCSVCLSIFCNFSPICTTCETAFKIQLPQMVKPKKKKLKMP-
>tr|A0A6J2QF61|A0A6J2QF61_COTGO/3-295 [subseq from] general transcription factor IIH subunit 3 OS=Cottoperca gobio OX=56716 GN=gtf2h3 PE=3 SV=1
----SDEINLLVIVVDVNPIWWGQQAQRETELTLSKCLDAVMVLGNSHMAMARTNKLAVIASHCEDSHFLYPGKSWRAGDSCGDDA-------SSSGDGKYELLSVANNFIAEEIRKVISKTDVKGNSTDTLLAGSLAKALCYINRVSNDL-EGQEIKSRILVIKAADDCALQYMNFMNVIFASQKQNILIDACVLDSDSGLLQQACDITGGLYLKIPQKVALAQYLLWVFLPDIEQRSQLVLPPPVHVDYRAACFCHRNLIEIGYVCSVCLSIFCNFSPICTTCETAFKIQLPKMVKPKKKKLK---
>tr|A0A3P9HCV3|A0A3P9HCV3_ORYLA/2-299 [subseq from] Uncharacterized protein OS=Oryzias latipes OX=8090 PE=3 SV=1
--ASEDEVNLLVIVVDVNPIWWGQQAQREPEFTLSKCLDGVMVMGNSHMALTRTNKLAVIASHCQDSHFLYPSKSLRGGG------GAAE-DTSCSRDGKYELLAVANSAIAEEIQNVLSKTEVRGNSTDTLLAGSLAKALCYIYRVSKELDVGQEIKSRILVIKAAEDCALQYMNFMNVIFAAQKQNILIDACVLDSDSGLLQQACDITGGLYLKIPQKLALAQYLLWVFLPDSEQRSQLVLPPPAHVDYRAACFCHRNLIEIGYVCSVCLSIFCNFSPICTTCETAFKIQLPQMVKPKKKKLKMP-
>tr|G3NZD7|G3NZD7_GASAC/2-297 [subseq from] General transcription factor IIH, polypeptide 3 OS=Gasterosteus aculeatus OX=69293 PE=3 SV=1
--ASEEEINLLVIVVDVNPIWWGQQAQRETDLSLSKCLDAVMVLGNSYMAMARTSRLAVIASHCEDSHFLYPGKSWRTGDSSGDDA-------YSSGDGKYELLAVANNFIAEEVRKVMSKTEVRGNSTDTLLAGTLAKALCYIHRVSKEIDVGQEMKSRILVIKAAEDCARQYMNFMNVIFAAQKQNILIDACVLDSDSGLLQQACDITGGLYLKIPQKVALAQYLLWVFLPDSEQRSQLVLPPPAHVDYRAACFCHRNLIEIGYVCSVCLSIFCNFSPICTTCETAFKIQLPQMVKPKKKKLK---
>tr|A0A6J2BLI6|A0A6J2BLI6_ZALCA/27-187 [subseq from] general transcription factor IIH subunit 3 isoform X4 OS=Zalophus californianus OX=9704 GN=GTF2H3 PE=3 SV=1
---SEDELNLLVIVVDTNPIWWGKQALKESQFTLSKCIDAVMVLGNSHLFMNRSNKLAVIASHIQESRFLYPGKNGRLGDFFGEPGNPSsEFSPSGSKDGKYELFTAANEVIAEEIKDLMTKSDIKGQHTETLLAGSLAKALCYIHRMSKDVKDNQEMKSRILN-------------------------------------------------------------------------------------------------------------------------------------------------
>tr|A0A6J2BLI6|A0A6J2BLI6_ZALCA/187-204 [subseq from] general transcription factor IIH subunit 3 isoform X4 OS=Zalophus californianus OX=9704 GN=GTF2H3 PE=3 SV=1
-------------------------------------------------------------------------------------------------------------------------------------------------------------------------------------------NILIDACVLDSDSGLLQQ-------------------------------------------------------------------------------------------------------
>tr|A0A6J2BLI6|A0A6J2BLI6_ZALCA/205-283 [subseq from] general transcription factor IIH subunit 3 isoform X4 OS=Zalophus californianus OX=9704 GN=GTF2H3 PE=3 SV=1
------------------------------------------------------------------------------------------------------------------------------------------------------------------------------------------------------------------------------------WVFLPDQDQRSQLILPPPVHVDYRAACFCHRNLIEIGYVCSVCLSIFCNFSPICTTCETAFKISLPPVLKAKKKKLKVS-
>tr|H3DEF9|H3DEF9_TETNG/4-301 [subseq from] General transcription factor IIH, polypeptide 3 OS=Tetraodon nigroviridis OX=99883 PE=3 SV=1
---PEDEISLLVIVVDVNPIWWGQQAQRQPEFTLSKCLDAMMVLGNSHMAMARTNKLAVIASHCQDSHFLYPSNKLQVGDGNGDE------NTSSSGDGKYELLSVANNLIVEEIRSVMLKTEVRGNSNDTLLAGSLAKALCYINRVSKELEVGQETKSRILVIKAAEDSALQYMNFMNVIFAAQKQNILIDACVLDSDSGLLQQACDITGGLYLKIPQKLALAQYLLWVFLPDTEQRSQLLLPPRAHVDYRAACFCHRNLIEIGYVCSVCLSIFCNFSPICTTCETAFKIQLPQMVKPKKKKPKIN-
>tr|A0A4W3J1U7|A0A4W3J1U7_CALMI/2-302 [subseq from] Uncharacterized protein OS=Callorhinchus milii OX=7868 GN=gtf2h3 PE=3 SV=1
--ADDQDVSLLVIVVDVNPVWWGQQVLKQSQFTLTNCMNAVMVMGNSHLVMSRSNSLAIIASHSQESRFLYPGKHWKPGSFMGNSDDgSAEANFSGSRDGKYELLAVCDDVITEEVKDLMAKTEVRAHMMETLLAGSLAKALCCILP-----RAGREMKSRVLVIKAADDCAAQYMNFMNVIFAAQKQNILIDACVLDSDSGLLQQACDITGGVYLRVPQTLSLTQYLLWVFLPDPEHRAQLVLPPPVHVDYRAACFCHRNLIEIGYVCSVCLSIFCNFSPICTTCETAFRMALPPVLKAKKKKLKPS-
>tr|A0A6P7ZDA0|A0A6P7ZDA0_9AMPH/3-159 [subseq from] general transcription factor IIH subunit 3 isoform X2 OS=Microcaecilia unicolor OX=1415580 GN=GTF2H3 PE=3 SV=1
---TDEELNLLVIVVDVNPLWWGKQALEQSEFTLSKCIDAVMVMGNSHLFMSRNNRLAVIASHIQESRFLYPGK---YGDVLGDPGNGlIESNCSGSKDGKYELLTAANEIIVEEVKDLMTKNETISQQTETLLAGSLAKALCYIHRMNKELKAGQEMKSKIL--------------------------------------------------------------------------------------------------------------------------------------------------
>tr|A0A6P7ZDA0|A0A6P7ZDA0_9AMPH/160-277 [subseq from] general transcription factor IIH subunit 3 isoform X2 OS=Microcaecilia unicolor OX=1415580 GN=GTF2H3 PE=3 SV=1
-------------------------------------------------------------------------------------------------------------------------------------------------------------------------------------------NVLIDACVLDSESGLLQQACDITGGIYLKVPQMTSLLQYLLWVFLPEPDQRSQLILPPPVHVDYRAACFCHRNLIEIGYVCSVCLSIFCNFSPICTTCETAFKISLPPVMKSKKKKLR---
>tr|A0A7L3L2B9|A0A7L3L2B9_9CHAR/2-270 [subseq from] TF2H3 factor (Fragment) OS=Turnix velox OX=2529409 GN=Gtf2h3 PE=3 SV=1
-----EELSLLVIVIDTNPFWWGKKAQGEAEFTLSKCIDAVMVLGNSHLFMSRSNRLAVIASHTQESRFLYPGKRWTSADFVADGGSSVETNCSGSKDGKYELLTAINDAIAEEIKDLMTKTEMKGHQTETLLAGSLSKALCCILFIVESSKTLCIFRIISYVIKAAEDCALQYMNFMNVIFAAQKQSILIDACVLDSDSGLLQQACDITGGIYLKVPHMPSLLQYLLWVFLPDQEQRSQLVLPPPVHVDYRAACFCHRNLIEIGYVCSVCLSS----------------------------------
>tr|A0A7L3L2B9|A0A7L3L2B9_9CHAR/290-329 [subseq from] TF2H3 factor (Fragment) OS=Turnix velox OX=2529409 GN=Gtf2h3 PE=3 SV=1
--------------------------------------------------------------------------------------------------------------------------------------------------------------------------------------------------------------------------------------------------------------------------SISLLFPVFCNFSPICSTCETVFKISLPPVMKAKKKKLKL--
>tr|Q4RT47|Q4RT47_TETNG/2-298 [subseq from] Chromosome 12 SCAF14999, whole genome shotgun sequence OS=Tetraodon nigroviridis OX=99883 GN=GSTENG00029420001 PE=3 SV=1
--ASEDEISLLVIVVDVNPIWWGQQAQRQPEFTLSKCLDAMMVLGNSHMAMARTNKLAVIASHCQDSHFLYPSNKLQVGDGNGDE------NTSSSGDGKYELLSVANNLIVEEIRSVMLKTEVRGNSNDTLLAGSLAKALCYINRVSKELEVGQETKSRILVIKAAEDSALQYMNFMNVIFAAQKQNILIDACVLDSDSGLLQQACDITGGLYLKIPQKLALAQYLLWVFLPDTEQRSQLLLPPRAHVDYRAACFCHRNLIEIGYVCSVCLSIFCNFSPICTTCETAFKIQLPQMVKPKKKKPK---
>tr|A0A6Q2YZ88|A0A6Q2YZ88_ESOLU/2-298 [subseq from] General transcription factor IIH subunit 3 OS=Esox lucius OX=8010 PE=3 SV=1
--ASEDEVSLLVIVVDVNPIWWGQQANREPQFTLSKCLDAVMVMGNSHLVMTRNNKLAIIASHCQESHFLYPFKLWKSGDGHGDD------NPSTSGDGKYELLSVANDIMAEEIKILMSRTEVKGNQTDTLLAGSLAKALCCILFI--KMLTGQEIKSRILVIKAAEDCALQYMNFMNVIFAAQKQSILIDACVLDSDSGLLQQACDITGGLYLMIPQKIALAQYLLWVFLPDSDQRSQLVLPPPVHVDYRAACFCHRNLIEIGYVCSVCLSIFCNFSPICTTCETAFKIPLPQMVKAKKKKLKPS-
>tr|A0A6P7NI49|A0A6P7NI49_BETSP/3-298 [subseq from] general transcription factor IIH subunit 3 OS=Betta splendens OX=158456 GN=gtf2h3 PE=3 SV=1
---AEDEINLLVIVVDVNPLWWGQQAQRGPEFTLSKCVDAVMVMGNSHMAMARTNKLAVIASHCQDSHFLYPRKSWASGDNGGDEA-------SSSGDGKYELLSVSNNIIAEEMKNIMSKTEVRGNSTDTLLAGSLAKALCYIHRVSKELEVGQDIKSRILVIKAAADCARQYMNFMNVIFAAQKQNILIDACVLDADSGLLQQACDITGGLYLKIPQTVALAQYLLWVFLPDSEQRSHLVLPPPAHVDYRAACFCHRNLIEIGYVCSVCLSIFCNFSPICTTCETAFKIQLPQMVKPKKKKLKQ--
>tr|A0A674ER39|A0A674ER39_SALTR/31-324 [subseq from] General transcription factor IIH subunit 3 OS=Salmo trutta OX=8032 GN=gtf2h3 PE=3 SV=1
-----DEVSLLVIVVDVNPIWWGQQANREPQFTLSKCLDAVMVMGNSHLVMTRTNKLAIIASHCQESHFLYPCKLWKSGDGHGDD------NASTSGDGKYELLSVANDFIAEEIKNLMSRTEVKGNQTDTLLAGSLAKALCCIL--SIKILTGQEMKSRILVVKAAEDCALQYMNFMNVIFAAQKQSILIDACVLDSDSGLLQQACDITGGLYLKIPQKIALAQYLLWVFLPDSDQRSQLVLPPPVHVDYRAACFCHRNLIEIGYVCSVCLSIFCNFSPICTTCETAFKIPLPQVVKSKKKKLKPS-
>tr|A0A7K9YFH7|A0A7K9YFH7_9GALL/2-287 [subseq from] TF2H3 factor (Fragment) OS=Odontophorus gujanensis OX=886794 GN=Gtf2h3 PE=3 SV=1
-----EELSLLVIVIDTNPIWWGKRAQGEAEFTLSKCIDAAMVLGNSHLFLSRTNKLAVIASHTQESRFLYPGKRWASADLLGDGGNSVESNCSGSKDGKYELLTAINEAIAEEIKDLMTKTDMVGQQTETLLAGSLAKALCCILLMTvfkgficffKAVSYNinyASIQSQLLVIKAAEDSALQYMNFMNVIFAAQKQSVLIDACVLDSDSGLLQQACDITGGIYLKVPHLPSLLQYLLWVFLPDQEQRLQLVLPPPVHVDYRAACFCHRNLIEIGYVCSVCLSSkFINM------------------------------
>tr|A0A7K9YFH7|A0A7K9YFH7_9GALL/306-341 [subseq from] TF2H3 factor (Fragment) OS=Odontophorus gujanensis OX=886794 GN=Gtf2h3 PE=3 SV=1
-------------------------------------------------------------------------------------------------------------------------------------------------------------------------------------------------------------------------------------------------------------------------------FPVFCNFSPICSTCETAFKISLPPVMKAKKKKLKLS-
>tr|A0A146P6C5|A0A146P6C5_FUNHE/2-299 [subseq from] General transcription factor IIH subunit 3 OS=Fundulus heteroclitus OX=8078 PE=3 SV=1
--ASEDEVNLLVVVVDVNPIWWGQQGQREPEFTLSKCMDAIMVMGNSYMAMSRTNKLAVIASHCQDSHFLYPSKSWKSSDSGTD-------EASSSRDGKYELLSVANNLITEEIRNVMTKTEVTGNSTDTLLAGSLAKALCYINRVSKELEVGQELKSRILVIKAADDCALQYMNFMNAIFAAQKQNILIDACVLDSDSGLLQQACDITGGLYLKIPQKVALAQYLLWVFLPDSEQRSQLVLPPPAHVDYRAACFCHRNLIDIGYVCSVCLSIFCKFSPICTTCETAFKIQLPQMVKPKKKKLKQA-
>tr|A0A671VPZ2|A0A671VPZ2_SPAAU/2-169 [subseq from] General transcription factor IIH subunit 3 OS=Sparus aurata OX=8175 GN=gtf2h3 PE=3 SV=1
--ASEDEINLLVIVVDVNPIWWGQQAQREPELTLSKCLDAVMVLGNSHMAMTRTNKLAVIASHCQDSHFLYPNKNWRGGDNGGED-------ASSSGDGKYELLSVANNLIAEEIRNVMTKTEVRGNSTETLLAGSLAKALCYIHRVSKEVEGRQTFLlSSLIMLSNWHGVSYRYLL------------------------------------------------------------------------------------------------------------------------------------
>tr|A0A671VPZ2|A0A671VPZ2_SPAAU/178-331 [subseq from] General transcription factor IIH subunit 3 OS=Sparus aurata OX=8175 GN=gtf2h3 PE=3 SV=1
---------------------------------------------------------------------------------------------------------------------------------------------------------GQEIKSRILVVKAAEDCARQYMNFMNVIFAAQKQNILIDACVLDSDSGLLQQACDITGGLYLKIPQKIALAQYLLWVFLPDSEQRSQLVLPPPAHVDYRAACFCHRNLIEIGYVCSVCLSIFCNFSPICTTCETAFKIQLPQMVKPKKKKLKQS-
>tr|A0A7L2SKN7|A0A7L2SKN7_9PASS/1-275 [subseq from] TF2H3 factor (Fragment) OS=Mystacornis crossleyi OX=98133 GN=Gtf2h3 PE=3 SV=1
----DDELSLLVIILDTNPIWWGKRALGEAEFTLSKCIDAVMVLGNSHLLMNRTNKLAVIASHTQESRFLYPGKRWAAADPFGEGGPSMESNCSGSKDGKYELLTAINDAIAEEIKDLMTKTDVKGQQTETLLAGSLAKALCCILLITES-------SKPLCVIKAAEDSALQYMNFMNVIFAAQKQSILIDACVLDSDSGLLQQACDITGGIYLKVPHMPSLLQYLLWVFLPDQEQRSQLVLPPPVHVDYRAACFCHRNLIEIGYVCSVCLSIFCNFSPICSTCE----------------------
>tr|A0A6I9NR21|A0A6I9NR21_9TELE/3-297 [subseq from] general transcription factor IIH subunit 3 OS=Notothenia coriiceps OX=8208 GN=gtf2h3 PE=3 SV=1
----SDDINLLVIVVDVNPIWWGQQAQAETELTLSKCLDAVMVLGNSHMAMSRTNKLAVIASHCQDSHFLYPGKSWGAGDS-------CEEDASSSGDGKYELLSVANNFIAEEIRKVIAKTDVMGNSTDTLLAGSLAKALCYINRVAKDHEVGQETKSRILVIKAAEDCALQYMNFMNVIFASQKQNILIDACVLDSDSGLLQQACDITGGLYLKIPQKVALAQYLLWVFLPDSEQRAQLVLPPPVHVDYRAACFCHRNLIDIGYVCSVCLSIFCNFSPICTTCETAFKIQLPQMVKPKKKKLKQ--
>tr|A0A6P8UAU0|A0A6P8UAU0_GYMAC/3-297 [subseq from] general transcription factor IIH subunit 3 isoform X1 OS=Gymnodraco acuticeps OX=8218 GN=gtf2h3 PE=3 SV=1
----SDDINLLVIVVDVNPIWWGQQAQRETELTLSKCLDAVMVLGNSHMAMSRTNKLAVIASHCQDSHFLYPGKSWGAGDS-------CEEDASSSGDGKYELLSVANNFIAEEIRKVIAKTDVMGNSTDTLLAGSLAKALCYINRVAKDHEVGQETKSRILVIKAAEDCALQYMNFMNVIFASQKQNILIDACVLDSDSGLLQQACDITGGLYLKIPQKVALAQYLLWVFLPDCEQRAQLVLPPPVHVDYRAACFCHRNLIDIGYVCSVCLSIFCNFSPICTTCETAFKIQLPQMVKPKKKKLKQ--
>tr|A0A099ZNB1|A0A099ZNB1_TINGU/1-274 [subseq from] General transcription factor IIH subunit 3 (Fragment) OS=Tinamus guttatus OX=94827 GN=N309_04704 PE=3 SV=1
------------------------------QFTLSKCLDATMVMGNSHLFMSRNNRLAVIASHTQESRFLYPGKRWTRADLLGDGTSFVESNCSGSKDGKYELLTAINDAITEEIKDLMTKTEMKGQQTETLLAGSLAKALCCILSVI-EI-CNQEIRSRILVIKAAEDSALQYMNFMNVIFAAQKQSILIDACVLDSDSGLLQQACDITGGIYLKVLHMPSLLQYLLWVFLPDQEQRAQLVLPPPIHVDYRAACFCHRNLIEIGYVCSVCLSIFCNFSPICSTCETAFKISLPPVMKAKKKKLKL--
>tr|A0A6J0UC36|A0A6J0UC36_9SAUR/1-263 [subseq from] general transcription factor IIH subunit 3 isoform X2 OS=Pogona vitticeps OX=103695 GN=GTF2H3 PE=3 SV=1
-----------------------------------------MVLGNSHLFMNRNNKLAVIASHIQESRFLYPGKRWAAADLFGEAG---EVNVSSSKDGKYEFLTTINETIAEEIKDLMTNTEIKGQQTETLLAGSLAKALCYIHKMTKAGTASQETKSRILVIKAAEDSALQYMSFMNVIFAAQKQNILIDACVLDSDSGLLQQACDITGGIYLKVPHMPSLLQYLLWVYLPDQEQRSRLILPPPVHVDYRAACFCHRNLIEIGYVCSVCLSIFCSFSPICTTCETAFKISLPAVMKAKKKKLKLA-
>tr|A0A7K4VGZ2|A0A7K4VGZ2_9EMBE/1-269 [subseq from] TF2H3 factor (Fragment) OS=Emberiza fucata OX=337179 GN=Gtf2h3 PE=3 SV=1
------------------------------QFTLSKCIDAVMVLGNSHLLMNRTNKLAVIASHTQESRFLYPGKRWAAADPFGEGGPSMECNCSGSKDGKYELLTAINDAIAEEIKDLMTKTDMKGQQTETLLAGSLAKALCCILLFTESAK-------TLCVIKAAEDSALQYMNFMNVIFAAQKQSILIDACVLDSDSGLLQQACDITGGIYLKVPHMPSLLQYLLWVFLPDQEQRSQLVLPPPVHVDYRAACFCHRNLIEIGYVCSVCLSIFCNFSPICSTCETAFKISLPPVMKAKKKKLKV--
>tr|A0A3B5KCS4|A0A3B5KCS4_TAKRU/3-297 [subseq from] Uncharacterized protein OS=Takifugu rubripes OX=31033 GN=gtf2h3 PE=3 SV=1
---SDDEISLLVIVVDVNPIWWGQQAQRESEFTLSKCLDSVMVLGNSHMAMARTNKLAVIASHCQDSHFLYPSNKLQ-G------GENGEENTSCSGDGKYELLSIANNSIAEEMRNLMLKTEVRGNSNDTLLAGSLAKALCYINRVSKEMEVGQETKSRILVIKAAEDCALQYMNFMNVIFAAQKQNILIDACVLDMDSGLLQQACDITGGLYLKIPQKAALAQYLLWVFLPDTEQRSQLLLPPRAHVDYRAACFCHRNLIEIGYVCSVCLSIFCNFSPICTTCETAFKIQLPQMVKPKKKKVK---
>tr|A0A668AA29|A0A668AA29_9TELE/2-296 [subseq from] General transcription factor IIH subunit 3 OS=Myripristis murdjan OX=586833 GN=gtf2h3 PE=3 SV=1
--ASEDEFNLLAIVVDVNPIWWGQQAQREpEQFTLSKCLDAVMVMGNSHMAMTRTNKLAIIASHCQDSHFLYPCKTWKGGEGSGDD-------ASSSGDGKYELLSVANNLIAEEIRNVMSKSEYKGHSTDTLLAGSLAKALCCIL----SLKSGQEMKSRILVIKAADDCALQYMNFMNVIFAAQKQNILIDACVLDSDSGLLQQACDITGGLYLKIPQKVALAQYLLWVFLPDSDQRSQLVLPPPAHVDYRAACFCHRNLIEIGYVCSVCLSIFCNFSPICTTCETAFKIQLPQMVKSKKKKLKPS-
>tr|A0A4W5N2Q0|A0A4W5N2Q0_9TELE/3-281 [subseq from] General transcription factor IIH, polypeptide 3 OS=Hucho hucho OX=62062 PE=3 SV=1
-MASEDEVSLLVIVVDVNPIWWGQQANREPQFTLSKCLDAVMVMGNSHLVMTRTNKLAIIASHCQESHFLYPCKLWKSGDGHGDD------NASTSGDGKYELLSVANDFIAEEIKNLMSRTEVKGNQTDTLLAGSLAKALCYIHRVAKELEAGQEIKSRILVVKAAEDCALQYMNFMNVIFAAQKQSILIDACVLDSDSGLLQQACDITGGLYLKIPQKIALAQYLLWVFLPDSDQRSQLVLPPPVHVDYRAACFCHRNLIEIGYVCSVCLSIFCNFSPICTTCE----------------------
>tr|A0A6P8GPQ5|A0A6P8GPQ5_CLUHA/2-291 [subseq from] general transcription factor IIH subunit 3 OS=Clupea harengus OX=7950 GN=gtf2h3 PE=3 SV=1
--ASEEEVSLLVIVLDVNPIWWGQQAQREPEFTLSKCLDAVMVMANSHLIMTRTNKLAIIASTCQESHFLFPSKNWD------D-A------TATSGDGKYELLSVANDLVAEEIKGLMARTEVKGNQTDTLLAGGLAKALCYIHRISKQLDAGQDMKSRILVIKAAEDCALQYMNFMNVIFAAQKQSVLIDACVLDSESGLLQQACDITGGLYLKVPQKVALTQYLLWVFLPDSEQRSQLVLPPPVHVDYRAACFCHRNLIEIGYVCSVCLSIFCNFSPICTTCETAFKIQLPHMVKAKKKKVR---
>tr|A0A668VW42|A0A668VW42_OREAU/2-300 [subseq from] General transcription factor IIH, polypeptide 3 OS=Oreochromis aureus OX=47969 PE=3 SV=1
--ASEDEINLLVIVVDVNPIWWGQQAQRDPQFTLSKCMDAVMVMGNAHMAMARTNKLAVIASHCQGSHFLYPSKSWSGGDGGG---N----DASSSGDGKYELLSAANNLIAEEIRNIMSKIEVTGNSTDTLLAGSLAKALCCILFMKTVLSfttFGQEIKSRILVVKAAEDCALQYMNFMNVIFAAQKQNILIDACVLDSDSGLLQQACDITGGLYLKIPQKVALAQYLLWVFLPDSEQRSQLVLPPPAHVDYRAACFCHRNLIEIGYVCSVCLSIFCNFSPICTTCETAFKIQLPQIVKPKKKKLK---
>tr|I3K6A3|I3K6A3_ORENI/2-300 [subseq from] Uncharacterized protein OS=Oreochromis niloticus OX=8128 GN=gtf2h3 PE=3 SV=2
--ASEDEINLLVIVVDVNPIWWGQQAQRDPQFTLSKCMDAVMVMGNAHMAMARTNKLAVIASHCQGSHFLYPNKSWSGGDGGG---N----DASSSGDGKYELLSAANNLIAEEIRNIMSKIEVTGNSTDTLLAGSLAKALCCILFMKTVLSfttFGQEIKSRILVVKAAEDCALQYMNFMNVIFAAQKQNILIDACVLDSDSGLLQQACDITGGLYLKIPQKVALAQYLLWVFLPDSEQRSQLVLPPPAHVDYRAACFCHRNLIEIGYVCSVCLSIFCNFSPICTTCETAFKIQLPQIVKPKKKKLK---
>tr|A0A3B3B4Y4|A0A3B3B4Y4_ORYME/3-297 [subseq from] General transcription factor IIH subunit 3 OS=Oryzias melastigma OX=30732 PE=3 SV=1
----SDEVNLLVIVVDVNPIWWGQQAQREPEFTLSKCLDAVMVMGNSHLALTRTNKLAVIASHCQDSHFLYPSKSLGGGDGAAD-------DVSSTRDGKYELLAVANSTIAEEIRNVLSKAEVRGNSTDTLLAGSLAKALCCIL-TNCFVFLGQEIKSRILVIKAAEDCALQYMNFMNVIFAAQKQNILIDACVLDSDSGLLQQACDITGGLYLKIPQKLALAQYLLWVFLPDSEQRSQLVLPPPAHVDYRAACFCHRNLIEIGYVCSVCLSIFCNFSPICTTCETAFKIQLPQMVKPKKKKLKMP-
>tr|A0A3Q3CM95|A0A3Q3CM95_HAPBU/6-302 [subseq from] General transcription factor IIH subunit 3 OS=Haplochromis burtoni OX=8153 PE=3 SV=1
----EDEINLLVIVVDVNPIWWGQQAQRDPQFTLSKCMDAVMVMGNAHMAMARTNKLAVIASHCQGSHFLYPSKSW-----SGEDGGGNDV--SSSGDGKYELLSAANNLIVEEIRNIMSKIEVTGNSTDTLLAGSLAKALCCILFMQTVlsfMTFGQEIKSRILVVKAAEDCALQYMNFMNVIFAAQKQNILIDACVLDSDSGLLQQACDITGGLYMKIPQKVALAQYLLWVFLPDSEQRSQLVLPPPAHVDYRAACFCHRNLIEIGYVCSVCLSIFCNFSPICTTCETAFKIQLPQIVKPKKKKLK---
>tr|A0A1A7YUK4|A0A1A7YUK4_9TELE/3-296 [subseq from] General transcription factor IIH, polypeptide 3 OS=Iconisemion striatum OX=60296 GN=GTF2H3 PE=3 SV=1
--SD-GDISLLVVVVDVNPIWWGQQAQREPEFTLSKCLDAVMVMGNAHVAMTRTNQLAVIAAHCQDSHFLYPSKSLKGGS----------DDASCSRDGKYELLSVANNLIAEEIRNIMSKTELTGNSTDTLLAGSLAKALCYINRISKEVAVAQEIKSRILVIKAADDCALQYMNFMNVIFAAQKQNILIDACVLDSDSGLLQQACDITGGLYLKIPQKVALAQYLLWVFLPDSEQRSLLVLPPPAHVDYRAACFCHRNLIEIGYVCSVCLSIFCNFSPICTTCETAFKIQLPQMVKPKKKKPKLP-
>tr|A0A3Q2YEG4|A0A3Q2YEG4_HIPCM/2-299 [subseq from] General transcription factor IIH subunit 3 OS=Hippocampus comes OX=109280 PE=3 SV=1
--ASEEEISLLVIVVDVNPIWWGQQAQREPEFTLSKCMDAVMVMANSHVAMSRNNKLAVIASHCQDSHFLYPSQSQPDGN-----GTPDD--ACSSGDGKYELLSIANGIIADRIRNLMSNIEVTGGSTDTLLAGSLAKALCYINRVSKELEVGQEVKSRILVIKAADDCALQYMNFMNVIFAAQKQSILIDACVLESDSGLLQQACDITGGLYLKIPQKAALAQYLLWVFLPDGEQRSQLLLPPPAHVDYRAACFCHRNLIQIGYVCSVCLSIFCNFSPICTTCETAFKIQLPQMVKGKKKKFKAS-
>tr|A0A4W5N3V6|A0A4W5N3V6_9TELE/3-279 [subseq from] General transcription factor IIH, polypeptide 3 OS=Hucho hucho OX=62062 PE=3 SV=1
-MASEDEVSLLVIVVDVNPIWWGQQANREPQFTLSKCLDAVMVMGNSHLVMTRTNKLAIIASHCQESHFLYPCKLWKSGDGHGDD------NASTSGDGKYELLSVANDFIAEEIKNLMSRTEVKGNQTDTLLAGSLAKALCYIHRVAKELEAGQEIKSRILVVKAAEDCALQYMNFMNVIFAAQKQSILIDACVLDSDSGLLQQACDITGGLYLKIPQKIALAQYLLWVFLPDSDQRSQLVLPPPVHVDYRAACFCHRNLIEIGYVCSVCLSIFCNFSPICTT------------------------
>tr|A0A7J6D3E4|A0A7J6D3E4_9TELE/3-294 [subseq from] Uncharacterized protein OS=Onychostoma macrolepis OX=369639 GN=G5714_006285 PE=3 SV=1
---SDDEINILVIVIDVNPIWWGQQAQREPQFTLSTCLDSLMVLANAHLVMSRTNKLAVIANLYQNSHFLYPSKQWKLGDEI-----------STSSDGKYELLSVTNDLFAEEIKNLMDRTEVSGSQTESLLAVSLAKALCYIHRVSKDVQAGQDVKSRILVIKAAEDSTLQYMNFMNVIFAAQKKNILIDACVLDADSGLLQQACDITGGLYLRIPQKIALTQYLLWVFLPDADQRSQLLLPPPVHVDYRAACFCHRNLIEIGYVCSVCLSIFCNFSPICTTCETAFKMPLPQMAKTKKKKVKT--
>tr|A0A3Q3X355|A0A3Q3X355_MOLML/2-289 [subseq from] General transcription factor IIH, polypeptide 3 OS=Mola mola OX=94237 PE=3 SV=1
--SPEDEINLLVIVVDVNPIWWGQQAQREPEFTLSKCLDAVLVIGNSHMAMSRSNKLAVIASHCQDSHFLYPSKRWRGGDSGEDD------AP-SSGDGKYELLSVANKLIADEIRNVMTKTEVSGNSSDTLLAGSLAKALCF----------GQEIKSRILVIKAAEDCALQYMNFMNVIFAAQKQNILIDACVLDSDSGLLQQACDITGGLYLKIPQKVALAQYLLWVFLPDSEQRSQLVLPPPAHVDYRAACFCHRNLIEIGYVCSVCLSIFCNFSPICTTCEAAFKIELPQMVKPKKKKLKQS-
>tr|A0A1A8KAF7|A0A1A8KAF7_NOTKU/2-295 [subseq from] General transcription factor IIH, polypeptide 3 OS=Nothobranchius kuhntae OX=321403 GN=GTF2H3 PE=3 SV=1
--ASEGEISLLVVVVDVNPIWWGQHAQSEPEFTLSKCLDAVMVMGNAHMAMTRTNQLAVIAAHCQDSHFLYPSKRLK--------GND---DASSSRDGKYELLSVTNNLIAEEIKDIMSKTELTGNSTDTLLAGSLAKALCYINRISKEVGVAQEIKSRILVIKAADDCALQYMNFMNVIFAAQKQNILIDACVLDSDSGLLQQACDITGGLYLKIPQKVALAQYLLWVFLPDSEQRSLLVLPPPAHVDYRAACFCHRTLIEIGYVCSVCLSIFCNFSPICTTCETAFKIQLPQMVKPKKKKPKLP-
>tr|A0A1A8HNT1|A0A1A8HNT1_9TELE/2-295 [subseq from] General transcription factor IIH, polypeptide 3 OS=Nothobranchius korthausae OX=1143690 GN=GTF2H3 PE=3 SV=1
--ASEGEISLLVVVVDVNPIWWGQHAQSEPEFTLSKCLDAVMVLGNAHMAMTRTNQLAVIAAHCQDSHFLYPSKRLK--------GND---DASSSRDGKYELLSVTNNLIAEEIRDIMSKTELTGNSTDTLLAGSLAKALCYINRISKEVGVAQEIKSRILVIKAADDCALQYMNFMNVIFAAQKQNILIDACVLDSDSGLLQQACDITGGLYLKIPQKVALAQYLLWVFLPDSEQRSLLVLPPPAHVDYRAACFCHRTLIEIGYVCSVCLSIFCNFSPICTTCETAFKIQLPQMVKPKKKKPKLP-
>tr|A0A1A8A271|A0A1A8A271_NOTFU/2-295 [subseq from] General transcription factor IIH, polypeptide 3 OS=Nothobranchius furzeri OX=105023 GN=GTF2H3 PE=3 SV=1
--ASEGEISLLVVVVDVNPIWWGQHAQSEPEFTLSKCLDAVMVMGNAHMAMTRTNQLAVIAAHCQDSHFLYPSKRLK--------GND---DTSSSRDGKYELLSVTNNLIAEEIRDIMSKTELTGNSTDTLLAGSLAKALCYINRISKEVGVAQEIKSRILVIKAADDCALQYMNFMNVIFAAQKQNILIDACVLDSDSGLLQQACDITGGLYLKIPQKVALAQYLLWVFLPDSEQRSLLVLPPPAHVDYRAACFCHRTLIEIGYVCSVCLSIFCNFSPICTTCETAFKIQLPQMVKPKKKKPKLP-
>tr|A0A1A8CRP8|A0A1A8CRP8_9TELE/2-295 [subseq from] General transcription factor IIH, polypeptide 3 OS=Nothobranchius kadleci OX=1051664 GN=GTF2H3 PE=3 SV=1
--ASEGEISLLVVVVDVNPIWWGQHAQSEPEFTLSKCLDAVMVMGNAHMAMTRTNQLAVIAAHCQDSHFLYPSKRLK--------GND---DASSSRDGKYELLSVTNNLIAEEIRDIMSKTELTGNSTDTLLAGSLAKALCYINRISKEVGVAQEIKSRILVIKAADDCALQYMNFMNVIFAAQKQNILIDACVLDSDSGLLQQACDITGGLYLKIPQKVALAQYLLWVFLPDSEQRSLLVLPPPAHVDYRAACFCHRTLIEIGYVCSVCLSIFCNFSPICTTCETAFKIQLPQMVKPKKKKPKLP-
>tr|A0A1A8HUQ5|A0A1A8HUQ5_NOTKU/2-295 [subseq from] General transcription factor IIH, polypeptide 3 OS=Nothobranchius kuhntae OX=321403 GN=GTF2H3 PE=3 SV=1
--ASEGEISLLVVVVDVNPIWWGQHAQSEPEFTLSKCLDAVMVMGNAHMAMTRTNQLAVIAAHCQDSHFLYPSKRLK--------GND---DASSSRDGKYELLSVTNNLIAEEIRDIMSKTELTGNSTDTLLAGSLAKALCYINRISKEVGVAQEIKSRILVIKAADDCALQYMNFMNVIFAAQKQNILIDACVLDSDSGLLQQACDITGGLYLKIPQKVALAQYLLWVFLPDSEQRSLLVLPPPAHVDYRAACFCHRTLIEIGYVCSVCLSIFCNFSPICTTCETAFKIQLPQMVKPKKKKPKLP-
>tr|A0A1A8MHS7|A0A1A8MHS7_9TELE/2-295 [subseq from] General transcription factor IIH, polypeptide 3 OS=Nothobranchius pienaari OX=704102 GN=GTF2H3 PE=3 SV=1
--ASEGEISLLVVVVDVNPIWWGQHAQSEPEFTLSKCLDAVMVMGNAHMAMTRTNQLAVIAAHCQDSHFLYPSKRLK--------GND---DASSSRDGKYELLSVTNNLIAEEIRDIMSKTELTGNSTDTLLAGSLAKALCYINRISKEVGVAQEIKSRILVIKAADDCALQYMNFMNVIFAAQKQNILIDACVLDSDSGLLQQACDITGGLYLKIPQKVALAQYLLWVFLPDSEQRSLLVLPPPAHVDYRAACFCHRTLIEIGYVCSVCLSIFCNFSPICTTCETAFKIQLPQMVKPKKKKPKLP-
>tr|A0A1A8SDY0|A0A1A8SDY0_9TELE/2-295 [subseq from] General transcription factor IIH, polypeptide 3 OS=Nothobranchius rachovii OX=451742 GN=GTF2H3 PE=3 SV=1
--ASEGEISLLVVVVDVNPIWWGQHAQSEPEFTLSKCLDAVMVMGNAHMAMTRTNQLAVIAAHCQDSHFLYPSKRLK--------GND---DASSSRDGKYELLSVTNNLIAEEIRDIMSKTELTGNSTDTLLAGSLAKALCYINRISKEVGVAQEIKSRILVIKAADDCALQYMNFMNVIFAAQKQNILIDACVLDSDSGLLQQACDITGGLYLKIPQKVALAQYLLWVFLPDSEQRSLLVLPPPAHVDYRAACFCHRTLIEIGYVCSVCLSIFCNFSPICTTCETAFKIQLPQMVKPKKKKPKLP-
>tr|A0A3Q1IE73|A0A3Q1IE73_ANATE/33-322 [subseq from] General transcription factor IIH, polypeptide 3 OS=Anabas testudineus OX=64144 PE=3 SV=2
-----DEINLLVIVVDVNPIWWGLQAQREPEFTLSKCLDALMVMGNSHVAMARTNKLAVIASHCQDSHFLYPSKSCRSGDSCGDDA-------ASSGDGKYELLSVGNNIIAEEIRNIMSKTEVSANSTDTLLAGSLAKALCCIL----SLKFGQEIKSRILVIKAAEDCARQYMNFMNVIFAAQKQNILIDACVLDSDSGLLQQACDITGGLYVKIPQKLSLAQYLLWVFLPDCEQRSQLVLPPPAHVDYRAACFCHRNLIEIGYVCSVCLSIFCNFSPICTTCETAFKIQLPQMVKPKKKKLKQ--
>tr|A0A3P8UGU8|A0A3P8UGU8_AMPPE/2-220 [subseq from] General transcription factor IIH, polypeptide 3 OS=Amphiprion percula OX=161767 PE=3 SV=1
--ASEDEISLLVIVVDVNPIWWGQQAQREQEFTLSKCLDAVMVMGNSHMAMSRTNKLAVVASHCQDSHFLYPSKSWKAGDNGADD-------ASSSGDGKYELLSVANSLIAEEIRNVMSKTEVRGNSTDTLLAGTLAKALCYVNRVSKDLEVGQEIKSRILVIKAAEDCALQYMNFMNVIFAAQKQNIPIDACVLDSDSGLLQQACDITGGLYLKIPQKVALAQYLL--------------------------------------------------------------------------------
>tr|A0A3P8UGU8|A0A3P8UGU8_AMPPE/252-331 [subseq from] General transcription factor IIH, polypeptide 3 OS=Amphiprion percula OX=161767 PE=3 SV=1
----------------------------------------------------------------------------------------------------------------------------------------------------------------------------------------------------------------------------------EQWVFLPDSEQRSQLVLPPPAHVDYRAACFCHRNLIEIGYVCSVCLSIFCNFSPICTTCETAFKIQLPQMVKPKKKKLKQ--
>tr|A0A7N8X1G5|A0A7N8X1G5_9TELE/47-334 [subseq from] General transcription factor IIH, polypeptide 3 OS=Mastacembelus armatus OX=205130 PE=3 SV=1
-MSPEDEASLLVIVVDVNPIWWGQQAQREPQFTLSKCMDAVMVMGNAHMAMARTNKLAVIASHCQDSHFLYPSKSWRDGDNGG---N----DASSSGDGKYELLSVANNLIAEEIRNVMSKTEVRGNSTDTLLAGSLAKALCL----------GQELKSRILVIKAAEDCALQYMNFMNVIFAAQKQNILIDACVLDSDSGLLQQACDITGGLYLKIPQKVALTQYLLWVFLPDSEQRSQLVLPPSAHVDYRAACFCHRNLIEIGYVCSVCLSIFCNFSPICTTCETAFKIQLPQMVKPKKKKLKQ--
>tr|A0A6P6P446|A0A6P6P446_CARAU/3-294 [subseq from] general transcription factor IIH subunit 3 OS=Carassius auratus OX=7957 GN=gtf2h3 PE=3 SV=1
---SDDDINILVIVLDVNPIWWGQQAQREPQFTLSTCLDSLMVLANAHLVMSRTNKLAIIANLYQKSHFLYPSKQWKSGDEI-----------SASSDGKYELLSVTNDLFAEEIRNLMDRTEVNGSQTDSLLAVSLAKALCYIHRISKDMQAGQDVKSRILVIKAAEDSTLQYMNFMNVIFAAQKKNILIDACVLDADSGLLQQACDITGGLYLRIPQKIALTQYLLWVFLPDADQRSQLLLPPPVHVDYRAACFCHRNLIEIGYVCSVCLSIFCNFSPICTTCETAFKMPLPQMAKTKKKKVKT--
>tr|A0A3P8WCC8|A0A3P8WCC8_CYNSE/32-324 [subseq from] General transcription factor IIH subunit 3 OS=Cynoglossus semilaevis OX=244447 PE=3 SV=1
-ASD-TDVSLLVIVVDVNPIWWGQQAHREPEFTLAKCLDAVMVLGNSHLAMTRSNKLAVIASHCQDSYFLYPTKKS--ADNGGD--------ESSSGDGKYELLSATNNQMAEEIREILSKTEVRGNSTDTLLAASLAKALCYIHRVSKELEVGQEMKSRILVIKAAEDCALQYMNFMNGIFAAQKQNILIDACVLASDSGLLQQACDITGGLYLKLPQKVALAQYLLWVFLADSEQRSQLVLPPTAHVDYRAACFCHRNLIEIGYVCSVCLSIFCTFSPICTTCETAFKIQLRQMVKPKKKKLK---
>tr|A0A665T367|A0A665T367_ECHNA/4-287 [subseq from] General transcription factor IIH subunit 3 OS=Echeneis naucrates OX=173247 GN=gtf2h3 PE=3 SV=1
----DDEVSLLVIVVDVNPIWWGQQAQREPEFTLSKCLDAVMVVGNSHMAMARTNKLAVIASHCQDSHFLFPSKSWRGADNGGDD-------ASSSGDGKYELLSVANNLIAEEIRNVMSKSEYKGNSTETLLAGSLAKALC----------SGQEMKSRILVIKAAEDCARQYMNFMNVIFAAQKQNILIDACVLDSDSGLLQQACDITGGLYLKIPQKVALGQYLLWVFLPDLEQRSQLVLPPPAHVDYRAACFCHRNLIEIGYVCSVCLSIFCNFSPICTTCETAFKIQLPQMVKPKKKKLK---
>tr|A0A0E9X1J6|A0A0E9X1J6_ANGAN/3-276 [subseq from] Uncharacterized protein OS=Anguilla anguilla OX=7936 PE=3 SV=1
---SDDEISFLVIVVDVNPIWWGQQAQREPEFTLSKCVDAVMVMGNSHLVINRANKLAIIASHCQESHFLYPSKHWKSGDATGDDSAP------ASGDGKYELLSVANDLIAEEIKSLMARTDVRGLQTDTLLAGTLAKALCYIHRVTKELEAGQEIKSRILVIKAAEDCALQYMNFMNVIFAAQKQNILIDACVLDVDSGLLQQACDITGGLYLRIPQKLALAQYLLWVFLPDSDQRSKLILPPPVHVDYRAACFCHRNLIEIGYVCSVCLSIFCNFSPIAQ-------------------------
>tr|A5WWE3|A5WWE3_DANRE/3-294 [subseq from] General transcription factor IIH, polypeptide 3 OS=Danio rerio OX=7955 GN=gtf2h3 PE=3 SV=1
---SDDDINILVIVLDVNPVWWGQQAQREPKFTLSACLDSLMVLANAHLVMSRTNKLAVITSLYHESHFLYPSKQWRSGEEI-----------SANPDGKYELLSVTNDLFAEEIRNLMERAEVSGSQTETLLAVSLARALCYINRISKDVQAGQEVKSRILVIKAAEDSTSQYMNFMNVIFAAQKKNILIDACVLDSDSGLLQQACDITGGLYLRVPQKVALTQYLLWVFLPDAEQRSQLLLPPPVHVDYRAACFCHRNLIEIGYVCSVCLSIFCNFSPICTTCETAFKMPLPQMAKTKKKKLKT--
>tr|H2SV42|H2SV42_TAKRU/4-293 [subseq from] Uncharacterized protein OS=Takifugu rubripes OX=31033 GN=gtf2h3 PE=3 SV=3
----DDEISLLVIVVDVNPIWWGQQAQRESEFTLSKCLDSVMVLGNSHMAMARTNKLAVIASHCQDSHFLYPSNKLQ-G------GENGEENTSCSGDGKYELLSIANNSIAEEMRNLMLKTEVRGNSNDTLLAGSLAKALCCILK--PEI--GQETKSRILVIKAAEDCALQYMNFMNVIFAAQKQNILIDACVLDMDSGLLQQACDITGGLYLKIPQKAALAQYLLWVFLPDTEQRSQLLLPPRAHVDYRAACFCHRNLIEIGYVCSVCLSIFCNFSPICTTCETAFKIQLPQMVKPKKKKVK---
>tr|Q6DGV3|Q6DGV3_DANRE/3-294 [subseq from] General transcription factor IIH, polypeptide 3 OS=Danio rerio OX=7955 GN=gtf2h3 PE=2 SV=1
---SDDDINILVIVLDVNPVWWGQQAQREPKFTLSACLDSLMVLANAHLVMSRTNKLAVITSLYHESHFLYPSKQWRSGEEI-----------SANPDGKYELLSVTNDLFAEEIRNLMERAEVSGSQTETLLAVSLARALCYINRISKDVQAGQEVKSRILVIKAAEDSTSQYMNFMNVIFAAQKKNILIDACVLDSDSGLLQQACDITGGLYLRVPQKVALTQYLLWAFLPDAEQRSQLLLPPPVHVDYRAACFCHRNLIEIGYVCSVCLSIFCNFSPICTTCETAFKMPLPQMAKTKKKKLKT--
>tr|A0A6P6IMT6|A0A6P6IMT6_PUMCO/1-122 [subseq from] general transcription factor IIH subunit 3 isoform X2 OS=Puma concolor OX=9696 GN=GTF2H3 PE=3 SV=1
-----------------------------------------MVLGNSHLFMNRSNKLAVIASHIQESRFLYPGKNGRLGDFFGDPGNPPsEFSPSGSKDGKYELFTAANEVIAEEIKDLMTKSDIKGQHTETLLAGSLAKALCYIHRMNKEVKDNQEMKSRIL--------------------------------------------------------------------------------------------------------------------------------------------------
>tr|A0A6P6IMT6|A0A6P6IMT6_PUMCO/123-225 [subseq from] general transcription factor IIH subunit 3 isoform X2 OS=Puma concolor OX=9696 GN=GTF2H3 PE=3 SV=1
-------------------------------------------------------------------------------------------------------------------------------------------------------------------------------------------------------------ACDITGGLYLKVPQMPSLLQYLLWVFLPDQDQRSQLILPPPIHVDYRAACFCHRNLIEIGYVCSVCLSIFCNFSPICTTCETAFKISLPPVLKAKKKKLKASA
>tr|A0A4W3IT32|A0A4W3IT32_CALMI/16-313 [subseq from] Uncharacterized protein OS=Callorhinchus milii OX=7868 GN=gtf2h3 PE=3 SV=1
--S-DQDVSLLVIVVDVNPVWWGQQVLKQSQFTLTNCMNAVMVMGNSHLVMSRSNSLAIIASHSQESRFLYPGKHWKPGSFMGNSDDgSAEANFSGSRDGKYELLAVCDDVITEEVKDLMILAGINNIGLTTCHKSGF--YLVFIYY-----TAGREMKSRVLVIKAADDCAAQYMNFMNVIFAAQKQNILIDACVLDSDSGLLQQACDITGGVYLRVPQTLSLTQYLLWVFLPDPEHRAQLVLPPPVHVDYRAACFCHRNLIEIGYVCSVCLSIFCNFSPICTTCETAFRMALPPVLKAKKKKLKPS-
>tr|A0A3P9L7X8|A0A3P9L7X8_ORYLA/24-317 [subseq from] Uncharacterized protein OS=Oryzias latipes OX=8090 PE=3 SV=1
----EDEVNLLVIVVDVNPIWWGQQAQREPEFTLSKCLDGVMVMGNSHMALTRTNKLAVIASHCQDSHFLYPSKS--LG----GGGGAAE-DTSSSRDGKYELLAVANSAIAEEIRNVPSKTEVRGNSTDTLLAGSLAKALCCILTIYSVYPEL--ISCLGQVIKAAEDCALQYMNFMNVIFAAQKQNILIDACVLDSDSGLLQQACDITGGLYLKIPQKLALAQYLLWVFLPDSEQRSQLVLPPPAHVDYRAACFCHRNLIEIGYVCSVCLSIFCNFSPICTTCETAFKIQLPQMVKPKKKKLKMP-
>tr|A0A6F9A8H5|A0A6F9A8H5_9TELE/2-282 [subseq from] Uncharacterized protein OS=Coregonus sp. 'balchen' OX=861768 GN=CSTEINMANNI_LOCUS890576 PE=3 SV=1
--ASEDEVSLLVIVVDVNPIWWGQQANREPQFTLSKCLDAVMVMGNSHLVMTRTNKLAIIASHCQESHFLYPCKLWKSGDGHGDD------NASTSGDGKYELLSVANELIAEEIKNLMSRTEVKGNQTDTLLAGSLAKALCYIHRVAKELEAGQEMKSRILVIKAAEDCALQYMNFMNVIFAAQK------------------QACDITGGLYLKIPQKSALAQYLLWVFLPDSDQRSQLVLPPPVHVDYRAACFCHRNLIEIGYVCSVCLSIFCNFSPICTTCETAFKIPLPQVVKSKKKKLKAS-
>tr|A0A3B4ZDX7|A0A3B4ZDX7_9TELE/3-290 [subseq from] General transcription factor IIH subunit 3 OS=Stegastes partitus OX=144197 PE=3 SV=1
----EDEVNLLVIVVDVNPIWWGQQAQREPQFTLSKCLDAVMVMGNSHMAMTRTNRLAVIASHCQDSHFLYPSKSWRTGDSGGDD-------ASSSGDGKYELLAVANNLIAEEIRNVMSRS--KGNSTDTLLAGSLAKALCCILSM--ETASSFVI---YDVIKAAEDCARQYMNFMNVIFAAQKQNILIDACVLDSESGLLQQACDITGGLYLKIPQRVALAQYLLWVFLPDSEQRSQLVLPPPAHVDYRAACFCHRNLIEIGYVCSVCLSIFCNFSPICTTCETAFKIQLPQMVKPKKKKLKQ--
>tr|A0A3Q0E0X8|A0A3Q0E0X8_CARSF/1-122 [subseq from] general transcription factor IIH subunit 3 isoform X4 OS=Carlito syrichta OX=1868482 GN=GTF2H3 PE=3 SV=1
-----------------------------------------MVLGNSHLFMNRSNKLAVIASHIQESRFLYPGKNGRVGDFFGDPGNPPsEFNPSGSKDGKYELLTAANEVIAEEIKDLMTKSDIKGQQTEALLAGSLAKALCYIHRMNKEVKDNQEMKSRIL--------------------------------------------------------------------------------------------------------------------------------------------------
>tr|A0A3Q0E0X8|A0A3Q0E0X8_CARSF/123-225 [subseq from] general transcription factor IIH subunit 3 isoform X4 OS=Carlito syrichta OX=1868482 GN=GTF2H3 PE=3 SV=1
-------------------------------------------------------------------------------------------------------------------------------------------------------------------------------------------------------------ACDITGGLYLKVPQMPSLLQYLLWVFLPDQDQRSQLILPPPIHVDYRAACFCHRNLIEIGYVCSVCLSIFCNFSPICTTCETAFKISLPPVLKAKKKKLKVSA
>tr|H2LMY0|H2LMY0_ORYLA/25-318 [subseq from] Uncharacterized protein OS=Oryzias latipes OX=8090 GN=gtf2h3 PE=3 SV=2
------FLNLLVIVVDVNPIWWGQQAQREPEFTLSKCLDGVMVMGNSHMALTRTNKLAVIASHCQDSHFLYPSKS--LG----GGGGAAE-DTSSSRDGKYELLAVANSAIAEEIRNVLSKTEVRGNSTDTLLAGSLAKALCCILTIYS-VCCHPELISCLgQVIKAAEDCALQYMNFMNVIFAAQKQNILIDACVLDSDSGLLQQACDITGGLYLKIPQKLALTQYLLWVFLPDSEQRSQLVLPPPAHVDYRAACFCHRNLIEIGYVCSVCLSIFCNFSPICTTCETAFKIQLPQMVKPKKKKLKMP-
>tr|A0A4W3JNK6|A0A4W3JNK6_CALMI/2-285 [subseq from] Uncharacterized protein OS=Callorhinchus milii OX=7868 GN=gtf2h3 PE=3 SV=1
--ADDQDVSLLVIVVDVNPVWWGQ------QFTLTNCMNAVMVMGNSHLVMSRSNSLAIIASHSQESRFLYPGKHWKPGSFMGNS----------DDDGKYELLAVCDDVITEEVKDLMAKTEVRAHMMETLLAGSLAKALCCILP-----RAGREMKSRVLVIKAADDCAAQYMNFMNVIFAAQKQNILIDACVLDSDSGLLQQACDITGGVYLRVPQTLSLTQYLLWVFLPDPEHRAQLVLPPPVHVDYRAACFCHRNLIEIGYVCSVCLSIFCNFSPICTTCETAFRMALPPVLKAKKKKLKPS-
>tr|A0A674ESU0|A0A674ESU0_SALTR/3-281 [subseq from] General transcription factor IIH subunit 3 OS=Salmo trutta OX=8032 GN=gtf2h3 PE=3 SV=1
-MASEDEVSLLVIVVDVNPIWWGQQANREPQFTLSKCLDAVMVMGNSHLVMTRTNKLAIIASHCQESHFLYPCKLWKSGDGHGDD------NASTSGDGKYELLSVANDFIAEEIKNLMSRN---------------------IHRVAKELEAGQEMKSRILVVKAAEDCALQYMNFMNVIFAAQKQSILIDACVLDSDSGLLQQACDITGGLYLKIPQKIALAQYLLWVFLPDSDQRSQLVLPPPVHVDYRAACFCHRNLIEIGYVCSVCLSIFCNFSPICTTCETAFKIPLPQVVKSKKKKLKPS-
>tr|A0A4W4HLT5|A0A4W4HLT5_ELEEL/2-291 [subseq from] Uncharacterized protein OS=Electrophorus electricus OX=8005 GN=gtf2h3 PE=3 SV=1
--ASEDEVSLLVIVVDVNPIWWGQQGQRQPEFTLSKCLDAVMVMANSHLVMTRTNKLAIIAIFIIWS-FIF------FSHFF-DSRDEPS---LGSSDGKYELLSVANDLIAEEIKNLMARTQVKGHQTDTLLAGSLAKSLCCIL---KKCLAGQDMKSRILVIKAAEDCALQYMNFMNVIFAAQKQNVLIDACVLDSDSGLLQQACDITGGLYLKIPQKIALAQYLLWVFLPDADQRSQLVLPPPVHVDYRAACFCHRNLIEIGYVCSVCLSIFCNFSPICTTCETAFKIPLPQMIKPKKKKLKA--
>tr|A0A3Q2V7F9|A0A3Q2V7F9_HAPBU/15-283 [subseq from] General transcription factor IIH subunit 3 OS=Haplochromis burtoni OX=8153 PE=3 SV=1
-----------------------------AQFTLSKCMDAVMVMGNAHMAMARTNKLAVIASHCQGSHFLYPSKSW-----SGEDGGGNDV--SSSGDGKYELLSAANNLIVEEIRNIMSKIEVTGNSTDTLLAGSLAKALCYIHRLTKELEVGQEIKSRILVVKAAEDCALQYMNFMNVIFAAQKQNILIDACVLDSDSGLLQQACDITGGLYMKIPQKVALAQYLLWVFLPDSEQRSQLVLPPPAHVDYRAACFCHRNLIEIGYVCSVCLSIFCNFSPICTTCETAFKIQLPQIVKPKKKKLK---
>tr|A0A3B3QR40|A0A3B3QR40_9TELE/2-291 [subseq from] General transcription factor IIH, polypeptide 3 OS=Paramormyrops kingsleyae OX=1676925 PE=3 SV=1
--ASEDEISLLVIVIDVNPIWWGQQAQREPEFTLSKCLDAVMVMGNSHLVMNRTNKLAIIASHCQESHFLYPSKHWKAGDMTGDDS------GLGSGDGKYELLSVANDLIAEEVRRLMARTKISGHQTDTMLAGSLAKALCCIPF-KCFVR----FK---QVIRAAEDCALQYMNFMNVIFAAQKNGVLIDACVLASDSGLLQQACDITGGLYLKIPQKVALAQYLLWVFLSDSDQRSQLVLPPPVHVDYRAACFCHRSLIDIGYVCSVCLSIFCNFSPICTTCETAFRIPLPQMVKPKKKKLKP--
>tr|A0A3P9HD90|A0A3P9HD90_ORYLA/27-319 [subseq from] Uncharacterized protein OS=Oryzias latipes OX=8090 PE=3 SV=1
----EDEVNLLVIVVDVNPIWWGQQAQREPEFTLSKCLDGVMVMGNSHMALTRTNKLAVIASHCQDSHFLYPSKSLRGGG------GAAE-DTSCSRDGKYELLAVANSAIAEEIQNVLSKS--KGNSTDTLLAGSLAKALCCILTIYS-VCHPELIPCLGQVIKAAEDCALQYMNFMNVIFAAQKQNILIDACVLDSDSGLLQQACDITGGLYLKIPQKLALAQYLLWVFLPDSEQRSQLVLPPPAHVDYRAACFCHRNLIEIGYVCSVCLSIFCNFSPICTTCETAFKIQLPQMVKPKKKKLKMP-
>tr|A0A671VRY7|A0A671VRY7_SPAAU/2-303 [subseq from] General transcription factor IIH subunit 3 OS=Sparus aurata OX=8175 GN=gtf2h3 PE=3 SV=1
--SAEDEINLLVIVVDVNPIWWGQQAQREPELTLSKCLDAVMVLGNSHMAMTRTNKLAVIASHCQDSHFLYPNKNWRGGDNGGED-------ASSSGDGKYELLSVANNLIAEEIRNVMTKK-VEGRQTFLLsslIMLSNWHGVSyrYLLMLPFLFSVGQEIKSRILVVKAAEDCARQYMNFMNVIFAAQKQNILIDACVLDSDSGLLQQACDITGGLYLKIPQKIALAQYLLWVFLPDSEQRSQLVLPPPAHVDYRAACFCHRNLIEIGYVCSVCLSIFCNFSPICTTCETAFKIQLPQMVKPKKKKLKQS-
>tr|A0A553NLF6|A0A553NLF6_9TELE/2-295 [subseq from] Uncharacterized protein OS=Danionella translucida OX=623744 GN=DNTS_026231 PE=3 SV=1
--ASEDDINVLVIVLDVNPVWWGQQAQREHQFTLSTCLDSCMVLANAHLVMSRANKLAIIASLYQESHFLFPSKEWKSGEE-----------VSTNNDGKYELLSVTNDQFAEEIRSLMERVEVNRSQTDSLLAVSLSRALCYINRISKDLQAGQEMKSRVLVIKAAEDSTLQYMNFMNVIFAAQKKNVLIDACVLDSDSGLLQQACDITGGLYLKIPQRAALTQNLLWVFLPDAEQRSQLLLPPAVHVDYRAACFCHRNLIQIGYVCSVCLSIFCNFSPICTTCETAFKMPLPQMVKNKKKKLKAS-
>tr|A0A3B5R9F3|A0A3B5R9F3_XIPMA/32-311 [subseq from] Uncharacterized protein OS=Xiphophorus maculatus OX=8083 PE=3 SV=1
----EDELNLLVIVVDVNPIWWGQQGQREPEFTLCKCLDAVMVMGNSHMAMTRTNRLAVIASHCQDSHFLYPSKTWKSGDSGGDE-------ISSSRDGKYELLAVANNLIAEEIRNIMAKTEVTGNSTDTLLAGSLAKALCCI----------------LSVIKAADDCALQYMNFMNVIFAAQKQNILIDACVLDSDSGLLQQACDITGGLYLKIPQKVALAQYLLWVFLPDSEQRSQLVLPPPAHVDYRAACFCHRNLIEIGYVCSVCLSIFCNFSPICTTCETAFKIQLPQMVKPKKKKLKQA-
>tr|A0A3Q2C8I8|A0A3Q2C8I8_CYPVA/28-309 [subseq from] General transcription factor IIH subunit 3 OS=Cyprinodon variegatus OX=28743 PE=3 SV=1
--SAEDEWNLLVIVVDVNPIWWGQQGQREPEFTLSKCLDAVMVMGNSHMAMTRTNRLAVIASHCQDSHFLYPSKNWNNGDSGGDE-------SSSSRDGKYELLSVANNLITEEIRNIMMK--ITGNSTDTLLAGSLAKALCCIL-------------SVTLVIKAADDCALQYMNFMNVIFAAQKQNILIDACVLDSDSGLLQQACDITGGLYLKIPQKVALAQYLLWVFLPDTEQRSQLVLPPPAHVDYRAACFCHRNLIEIGYVCSVCLSIFCNFSPICTTCETAFKIQLPQIVKPKKKKLKQ--
>tr|A0A3P8QZU7|A0A3P8QZU7_ASTCA/10-290 [subseq from] General transcription factor IIH subunit 3 OS=Astatotilapia calliptera OX=8154 PE=3 SV=1
----EDEINLLVIVVDVNPIWWGQQAQRDPQFTLSKCMDAVMVMGNAHMAMARTNKLAVIASHCQGSHFLYPSKSW-----SGEDGGGNDV--SSSGDGKYELLSAANNLIVEEIRNIMSKSKLTGNSTDTLLAGSLAKALCCILFVQ-------------TVVKAAEDCALQYMNFMNVIFAAQKQNILIDACVLDSDSGLLQQACDITGGLYMKIPQKVALAQYLLWVFLPDSEQRSQLVLPPPAHVDYRAACFCHRNLIEIGYVCSVCLSIFCNFSPICTTCETAFKIQLPQIVKPKKKKLK---
>tr|A0A3P9AVT1|A0A3P9AVT1_9CICH/10-290 [subseq from] General transcription factor IIH subunit 3 OS=Maylandia zebra OX=106582 PE=3 SV=1
----EDEINLLVIVVDVNPIWWGQQAQRDPQFTLSKCMDAVMVMGNAHMAMARTNKLAVIASHCQGSHFLYPSKSW-----SGEDGGGNDV--SSSGDGKYELLSAANNLIVEEIRNIMSKSKLTGNSTDTLLAGSLAKALCCILFVQ-------------TVVKAAEDCALQYMNFMNVIFAAQKQNILIDACVLDSDSGLLQQACDITGGLYMKIPQKVALAQYLLWVFLPDSEQRSQLVLPPPAHVDYRAACFCHRNLIEIGYVCSVCLSIFCNFSPICTTCETAFKIQLPQIVKPKKKKLK---
>tr|A0A3Q0QZ81|A0A3Q0QZ81_AMPCI/2-286 [subseq from] General transcription factor IIH, polypeptide 3 OS=Amphilophus citrinellus OX=61819 PE=3 SV=1
--ASEDEVSLLVIVVDVNPIWWGQQAQREPEFTLSKCMDAVMVMGNAHMAMTRTNKLAVIASHCRDSHFLYPNKSWSGGDSGGN-------DASSSGDGKYELLSIANNLIAEEIRNIMSKIEVTGNSTDTLLAGSLAKALCYIHRLTKQLEVGQEIKSRILVIKAAEDCALQYMNFMNVIFAAQKQNILIDACVLDSDSGLLQQACDITGGLYLKIPQKVALAQYLLWVFLPDSEQRSQLVLPPPAHVDYRAACFCHRNLIEIGYVCSVCLS-----------SETAFKIQLPQIVKPKKKKLK---
>tr|A0A3Q1HHN9|A0A3Q1HHN9_9TELE/1-277 [subseq from] General transcription factor IIH subunit 3 OS=Acanthochromis polyacanthus OX=80966 PE=3 SV=1
-----------------NPIWWGQQAQREQEFTLSKCLDAVMVMGNSHMAMSRTNKLAVIASHCQDSHFLYPSKSWRAGDSGADD-------ASSSGDGKYELLSVANNLIAEEIRNVMSKTEVRGNSTDTLLAGTLAKALCCIL----SAKTNSSFVIH-DVIKAAEDCALQYMNFMNVIFAAQKQNILIDACVLDSDSGLLQQACDITGGLYLKIPQKVALAQYLLWVFLPDSEQRSQLVLPPPAHVDYRAACFCHRNLIEIGYVCSVCLSIFCNFSPICTTCETAFKIQLPQMVKPKKKKLKQ--
>tr|A0A672JU39|A0A672JU39_SALFA/3-271 [subseq from] Uncharacterized protein OS=Salarias fasciatus OX=181472 GN=gtf2h3 PE=3 SV=1
---AEEEINLLAIVVDVNPIWWGQQAQREPEFTLSKCMDAVMVMGNAHMAMTRTNKLAVIASHCQDSHFLYPSKSWRDGDGGGDEA-------SSSGDGKYELLSVANNVIAEEIRNIMSRTEVRGNSTDTLLAGSLAKALCCILSM-------KEIKSRILVIKAADDCALQYMNFMNVIFAAQKQNILIDACVLDSDSGLLQQACDITGGLYLKIPQKVALAQYLMWVFLPDIEQRSQLVLPPPAHVDYRAACFCHRNLIEIGYVCSVCLSIFCNFSPICTTCE----------------------
>tr|A0A3P9Q913|A0A3P9Q913_POERE/2-132 [subseq from] General transcription factor IIH subunit 3 OS=Poecilia reticulata OX=8081 PE=3 SV=1
--ASEDELNLLVIVVDVNPIWWGQQGQREPEFTLCKCLDAVMVMGNSHMAMTRTNRLAVIASHCQDSHFLYPSKSWESGDSGGDE-------ISSSRDGKYELLAVANNLIAEEIRSIMTKTEVTGNSTDTLLAGSLAKV------------------------------------------------------------------------------------------------------------------------------------------------------------------------
>tr|A0A3P9Q913|A0A3P9Q913_POERE/132-276 [subseq from] General transcription factor IIH subunit 3 OS=Poecilia reticulata OX=8081 PE=3 SV=1
------------------------------------------------------------------------------------------------------------------------------------------------------------------VIKAADDCALQYMNFMNVIFAAQKQNILIDACVLDSDSGLLQQACDITGGLYLKIPQKVALAQYLLWVFLPDSEQRSQLVLPPPAHVDYRAACFCHRNLIEIGYVCSVCLSIFCNFSPICTTCETAFKIQLPQMVKPKKKKLKQA-
>tr|A0A315UYM9|A0A315UYM9_GAMAF/2-267 [subseq from] Uncharacterized protein (Fragment) OS=Gambusia affinis OX=33528 GN=CCH79_00009132 PE=3 SV=1
--ASEDELNLLVIVVDVNPIWWGQQGQREPEFTLCKCLDAIMVMGNSHMAMTRTNRLAVIASHCQDSHFLYPSKTWKSGDSGGDE-------ISSSRDGKYELLAVANNLIAEEIKNIMTKTEVTGNSTDTLMAGSLAKALCF----------GQEMKSRILVIKAADDCALQYMNFMNVIFAAQKQNILIDACVLDSDSGLLQQACDITGGLYLKIPQKVALAQYLLWVFLPDSEQRSQLVLPQPAHVDYRAACFCHRNLIEIGYVCSVCLSIFCNFSPICTTC-----------------------
>tr|A0A673CJN5|A0A673CJN5_9TELE/3-132 [subseq from] Uncharacterized protein OS=Sphaeramia orbicularis OX=375764 GN=gtf2h3 PE=3 SV=1
---SDDDTNLLVIVVDVNPIWWGQQAQREPQFTLSKCLDAVMVMGNSHMAMTRTNKLAVIASHCQDSHFLYPSKNWKGGDGSGDD-------ASSSGDGKYELLSVANNLIAEEIREVMSKS--KGNSTDTMLAGSLAKALC----------------------------------------------------------------------------------------------------------------------------------------------------------------------
>tr|A0A673CJN5|A0A673CJN5_9TELE/134-273 [subseq from] Uncharacterized protein OS=Sphaeramia orbicularis OX=375764 GN=gtf2h3 PE=3 SV=1
----------------------------------------------------------------------------------------------------------------------------------------------------------------------ADDCALQYMNFMNVIFAAQKQSVLIDACVLDSDSGLLQQACDITGGLYLKIPQKVALAQYLLWVFLPDSEQRSQLVLPPPVHVDYRAACFCHRNLIEIGYVCSVCLSIFCNFSPICTTCETAFKIQLPTMVKAKKKKLKP--
>tr|A0A0F8CZC1|A0A0F8CZC1_LARCR/2-265 [subseq from] General transcription factor IIH subunit 3 OS=Larimichthys crocea OX=215358 GN=EH28_03185 PE=3 SV=1
--ASEDEISLLVIVVDVNPIWWGQQAQREPEFTLSKCLDAVMVLGNSHTAMTRTNKLAVIASHCQDSHFLYPSKNWRGGDNVGDDA-------CSSGDGKYELLSVANNLIAEEIRNVMSKTEVRGNSTDTLLAGSLAKALCYINRVSKELEVGQDLKSRILVIKAAEDCALQYMNFMNVIFAAQKQNILIDACVLDSDSGLLQQACDITGGLYLKIPHKLALAQYLLWVFLPDSEQRSQLVLPPPAHVDYRAACFCHRNLIEIGYVCSVCLS-----------------------------------
>tr|A0A3M0JY46|A0A3M0JY46_HIRRU/10-285 [subseq from] DUF1619 domain-containing protein OS=Hirundo rustica rustica OX=333673 GN=DUI87_17278 PE=3 SV=1
----DDELSLLIIVLDTNPIWWGKRALGEAeQFTLSKCIDAVMVLGNSHLLMNRTNKLAVIASHTQESRFLYPGKQWAAADPFGEGGPSMESNSSGSKDGKYELLTAINDAIAEEIKDLMTKMVnVwCGswSYFQEWNVDFLNASCVDINKMGKDLKANQEMKSRILVIKAADDSALQYMNFMNVIFAAQKQSILIDACVLDSDSGLLQQACDITGGIYLKVPHMPSLLQYLLWVFLPDQEQRSQLVLPPPVHVDYRAACFCHRNLIEIGYVCSVCLSSF---------------------------------
>tr|A0A0P7TND5|A0A0P7TND5_SCLFO/1-110 [subseq from] General transcription factor IIH subunit 3-like (Fragment) OS=Scleropages formosus OX=113540 GN=Z043_119178 PE=3 SV=1
-----DEVSLLVVVVDVNPIWWGQQAQREPEFTLSKCLDSVMVMGNSHLVMNRTNKLAIIASHCQESHFLYPSKHWKAGDAAGDDA------VSSSRDGKYEVLAVTNDQISEEVRNLMAR-------------------------------------------------------------------------------------------------------------------------------------------------------------------------------------------
>tr|A0A0P7TND5|A0A0P7TND5_SCLFO/112-274 [subseq from] General transcription factor IIH subunit 3-like (Fragment) OS=Scleropages formosus OX=113540 GN=Z043_119178 PE=3 SV=1
-----------------------------------------------------------------------------------------------------------------------------------------------IHRVSKELEAGQEMKSRILVIKAAEDCALQYMNFMNVIFAAQKNSIVIDACVLATDSGLLQQACDITGGLYLKIPQKSALAQYLLWVFLPDANQRSQLVLPPPVHVDYRAACFCHRNLIEIGYVCSVCLSIFCNFSPICTTCETAFKIPLPQMVKPKKKKLKP--
>tr|A0A4W3JNL1|A0A4W3JNL1_CALMI/2-124 [subseq from] Uncharacterized protein OS=Callorhinchus milii OX=7868 GN=gtf2h3 PE=3 SV=1
--ADDQDVSLLVIVVDVNPVWWGQQVLKQSQFTLTNCMNAVMVMGNSHLVMSRSNSLAIIASHSQESRFLYPGKHWKPGSFMGNSDDgSAEANFSGSRDGKYELLAVCDDVITEEVKDLMILAGI----------------------------------------------------------------------------------------------------------------------------------------------------------------------------------------
>tr|A0A4W3JNL1|A0A4W3JNL1_CALMI/126-273 [subseq from] Uncharacterized protein OS=Callorhinchus milii OX=7868 GN=gtf2h3 PE=3 SV=1
---------------------------------------------------------------------------------------------------------------------------------------------------------------NIGVIKAADDCAAQYMNFMNVIFAAQKQNILIDACVLDSDSGLLQQACDITGGVYLRVPQTLSLTQYLLWVFLPDPEHRAQLVLPPPVHVDYRAACFCHRNLIEIGYVCSVCLSIFCNFSPICTTCETAFRMALPPVLKAKKKKLKPS-
>tr|A0A2I4BYK7|A0A2I4BYK7_9TELE/1-263 [subseq from] general transcription factor IIH subunit 3 isoform X2 OS=Austrofundulus limnaeus OX=52670 GN=gtf2h3 PE=3 SV=1
-------------------------------------MDAVMVMGNAHTAMNRTNKLAVIASHCQDSHFLYPTTSMKAGDGGGDE-------ASSSKDGKYELLSVANSIIAEEIKNLMSKTQVTGNSTDTLLAGSLAKALCYINRVLKELEVGQDIKSRILVIKAAEDCARQYMNFMNVIFAAQKQSILIDACVLDSDSGLLQQACDITGGLYLKIPQKVALAQYLLWVFLPDSEQRSQLVLPPPAHVDYRAACFCHRNLIEIGYVCSVCLSIFCNFSPICTTCETAFKIQLPQMVKPKKKKLKLP-
>tr|A0A3B4G9W9|A0A3B4G9W9_9CICH/16-291 [subseq from] General transcription factor IIH subunit 3 OS=Pundamilia nyererei OX=303518 PE=3 SV=1
---SEDEINLLVIVVDVNPIWWGQQAQRDPQFTLSKCMDAVMVMGNAHMAMARTNKLAVIASHCQGSHFLYPSKSW-----SGEDGGGNDV--SSSGDGKYELLSAANNLIVEEIRNIMSKS----KH--TLLAGSLAKALCCILFMQ-------------TVVKAAEDCALQYMNFMNVIFAAQKQNILIDACVLDSESGLLQQACDITGGLYMKIPQKVALAQYLLWVFLPDSEQRSQLVLPPPAHVDYRAACFCHRNLIEIGYVCSVCLSIFCNFSPICTTCETAFKIQLPQIVKPKKKKLK---
>tr|A0A665T371|A0A665T371_ECHNA/4-132 [subseq from] General transcription factor IIH subunit 3 OS=Echeneis naucrates OX=173247 GN=gtf2h3 PE=3 SV=1
----DDEVSLLVIVVDVNPIWWGQQAQREPEFTLSKCLDAVMVVGNSHMAMARTNKLAVIASHCQDSHFLFPSKSWRGADNGGDD-------ASSSGDGKYELLSVANNLIAEEIRNVMSKTEVRGNSTETLLAGSLAKV------------------------------------------------------------------------------------------------------------------------------------------------------------------------
>tr|A0A665T371|A0A665T371_ECHNA/132-274 [subseq from] General transcription factor IIH subunit 3 OS=Echeneis naucrates OX=173247 GN=gtf2h3 PE=3 SV=1
------------------------------------------------------------------------------------------------------------------------------------------------------------------VIKAAEDCARQYMNFMNVIFAAQKQNILIDACVLDSDSGLLQQACDITGGLYLKIPQKVALGQYLLWVFLPDLEQRSQLVLPPPAHVDYRAACFCHRNLIEIGYVCSVCLSIFCNFSPICTTCETAFKIQLPQMVKPKKKKLK---
>tr|A0A671L018|A0A671L018_9TELE/3-72 [subseq from] General transcription factor IIH subunit 3 OS=Sinocyclocheilus anshuiensis OX=1608454 GN=gtf2h3 PE=3 SV=1
---SDDEINILVIVLDVNPIWWGQQAQREPQFTLSTCLDSLMVMANAHLVMSRTNKLAVIANLYQKSHFLYPK-------------------------------------------------------------------------------------------------------------------------------------------------------------------------------------------------------------------------------------------
>tr|A0A671L018|A0A671L018_9TELE/72-265 [subseq from] General transcription factor IIH subunit 3 OS=Sinocyclocheilus anshuiensis OX=1608454 GN=gtf2h3 PE=3 SV=1
----------------------------------------------------------------------------------------------------------------KEIRNLMDRTEVNGSQTDSLLAVSLAKALCYIHRVSKDVQAGQDMKSRILVIKAAEDSTLQYMNFMNVTFAAQKKNILIDACVLDTDSGLLQQACDITGGLYLRIPQKIALTQYLLWVFLPDTDQRSQLLLPPPVHVDYRAACFCHRNLIEIGYVCSVCLSIFCNFSPICTTCETAFKMPLPQMAKTKKKKVKT--
>tr|A0A1U8D7G1|A0A1U8D7G1_ALLSI/1-164 [subseq from] general transcription factor IIH subunit 3 isoform X2 OS=Alligator sinensis OX=38654 GN=GTF2H3 PE=3 SV=1
-----------------------------------------MVMGNSHLFMNRNNRLAVIASHTQESRFLYPGKRWAFADLFGDGGSCVESNCAGSKDGKYELLTAINETIAEEIKELMTKTDVKGQQTETLLAGSIAKALCYIHRLTKEVKANQEIKSRILVIKAAEDSALQYMNFMNVIFAAQKQNILIDACVLENDSGLLQQ-------------------------------------------------------------------------------------------------------
>tr|A0A1U8D7G1|A0A1U8D7G1_ALLSI/165-243 [subseq from] general transcription factor IIH subunit 3 isoform X2 OS=Alligator sinensis OX=38654 GN=GTF2H3 PE=3 SV=1
------------------------------------------------------------------------------------------------------------------------------------------------------------------------------------------------------------------------------------WVFLPDQEQRSQLILPPPIHVDYRAACFCHRNLIEIGYVCSVCLSIFCNFSPICSTCETAFKISLPPVLKAKKKKLRVA-
>tr|A0A5A9P3Q0|A0A5A9P3Q0_9TELE/3-293 [subseq from] IIH subunit 3 General transcription factor OS=Triplophysa tibetana OX=1572043 GN=E1301_Tti001710 PE=3 SV=1
---SEDEINILVIVIDVNPIWWGQQAQREPKFTLSKCLDAVMVLANSHMVMARTNKLAIIASLYQESHFLYPSKNWKSGDDIA-----------SSGDGKYELLSVANDLFAEQIKKLIDRSKPFLVNNNLQTAIFINFSLSDINRVSKEVDAGQDMKSRILVIKAAEDCTLQYMNFMNVVFAAQKKNVLMDACMLDIDSGLLQQACDITGGLYLKIPQKIALAQYLLWVFLPDADQRSHLLLPPPVHVDYRAACFCHRNLIEIGYVCSVCLSIFCNFSPICTTCETAFKMPLPQMAKTKKKKVK---
>tr|A0A3Q3JK28|A0A3Q3JK28_MONAL/2-286 [subseq from] General transcription factor IIH subunit 3 OS=Monopterus albus OX=43700 PE=3 SV=1
--SAEDEANLLVIVIDVNPIWWGQQAQREPQFTLSKCVDAVLVMGNSYMAMARTNKLAVIASHCQDSHFLYPNKTWRAGDSGGDDA------P-SSGDGKYELLSVANNLIADEIRNVMSQTEVRGNSTDTLLAGSLAKALCCIL-SSKSSNIGQEMKSRILVIKAAEDCALQYMNFMNVIFAAQKQNILIDACVLDSDSGLLQQACDITGGLYLKIPHKVALTQYLLWVFLPDTEERSQLVLPPPAHVDYRAACFCHRNLIEIGYVCSVCLS-----------SKTAFKIKLPQMVKPKKKKLKQ--
>tr|A0A7J7EWG8|A0A7J7EWG8_DICBM/1-216 [subseq from] Uncharacterized protein (Fragment) OS=Diceros bicornis minor OX=77932 GN=HPG69_002772 PE=3 SV=1
-----DELNLLVIIVDTNPIWWGKQALKESQFTLSKCIDAVMVLGNSHLFMNRFNKLAVIASHIQESRFLYPGKNGRLGDFFGDAGNPPsEFNPSGSKDGKYELLTAANEVIVEEIKDLMTKSDIKGQHTETLLAGSLAKALCY----------NQEMKSRILVIKAAEDSALQYMNFMNVIFAAQKQNILIDACVLDSDSGLLQQACDITGGLYLKVPQMPSLLQYLLYS------------------------------------------------------------------------------
>tr|A0A2U9BSI3|A0A2U9BSI3_SCOMX/1-258 [subseq from] Putative general transcription factor IIH subunit 3 isoform 3 OS=Scophthalmus maximus OX=52904 GN=SMAX5B_016572 PE=3 SV=1
-----------------------------------------MVMGNSHLAMSRTNKLAVIASHCQDSHFLYPSKSWKGADSGAD-------DASSSGDGKYELLSVANNLIAEEMRNVMSKTEVRGNSTDTLLAGSLAKALCYIHRVSKELEVGQEIKSRILVIKAAEDCALQYMNFMNVIFAAQKQNILIDACVLDSDSGLLQQACDITGGLYLKIPQKIALAQYLLWVFLPDSEQRSQLVLPPPAHVDYRAACFCHRNLIEIGYVCSVCLSIFCNFSPICTTCETVFKIQLPHMVKPKKKKLKQ--
>tr|A0A2D0PPG1|A0A2D0PPG1_ICTPU/2-114 [subseq from] general transcription factor IIH subunit 3 isoform X2 OS=Ictalurus punctatus OX=7998 GN=gtf2h3 PE=3 SV=1
--ASEDEISLLVIVVDVNPIWWGQQSQRQPEFTLSKCLDAVIVMANSHLVMTRTNKLAIIASHCQENHFLYPSKYWKAGEASGDH-------VSGPGDGKYELLSVADDVIADEIRNLMSRT------------------------------------------------------------------------------------------------------------------------------------------------------------------------------------------
>tr|A0A2D0PPG1|A0A2D0PPG1_ICTPU/115-267 [subseq from] general transcription factor IIH subunit 3 isoform X2 OS=Ictalurus punctatus OX=7998 GN=gtf2h3 PE=3 SV=1
---------------------------------------------------------------------------------------------------------------------------------------------------------GRDLKSRILVIKAAEDCALQYMNFMNVIFAAQKQNVLIDACVLDSDSGLLQQACDITGGLYLKIPQKTALAQYLLWVFLPDADQRSQLVLPPPVHVDYRAACFCHRNLIEIGYVCSVCLSIFCNFSPICTTCETAFKIPLPQMMKPKKKKLKA--
>tr|A0A3B4ANN3|A0A3B4ANN3_9GOBI/5-278 [subseq from] Uncharacterized protein OS=Periophthalmus magnuspinnatus OX=409849 PE=3 SV=1
--SAEDEVNLLVIVVDVNPIWWGQQAQRDTEFTLSKCIDAVMVLGNSHMAMSRTNKLCIIASHCQDSHFLYPCKSWRGGD-----GRDE--DTSSSGDGKYELLSVANNLMADEIRSVMLKSKVKGNSTDTMLAGSLAKALCCIL-LHQPL--FQCVLVSVQVIKAADDCALQYMNFMNVIFAAQKQNILIDACVLDADSGLLQQACDITGGLYLKIPQKVALAQYLLWVFLPDSEQRSQLMLPPPAHVDYRAACFCHRNLIEIGYVCSVCLSIFCNFSPICTTCE----------------------
>tr|A0A6A1PX46|A0A6A1PX46_BALPH/1-213 [subseq from] Uncharacterized protein (Fragment) OS=Balaenoptera physalus OX=9770 GN=E2I00_006098 PE=3 SV=1
-----DELNLLVIIVDTNPIWWGKQALKESQFTLSKCIDAVMVLGNSHLFMNRSNKLAVIASHIQESRFLYPGKNGRLGDFFGDPGNPSsEFTPSGSKDGKYELLTAANEVIVEEIKDLMTKSDIEGQHTETLLAGSLAKALCY----------NQEMKSRILVIKAAEDSTLQYMNFMNVIFAAQKQNILIDACVLDSDSGLLQQACDITGGLYLKVPQMPSLLQYL---------------------------------------------------------------------------------
>tr|A0A833YVI1|A0A833YVI1_9CHIR/1-228 [subseq from] General transcription factor IIH subunit 3 OS=Phyllostomus discolor OX=89673 GN=HJG60_006003 PE=4 SV=1
MASDEDELNLLVIVVDTNPIWWGKQALKGSQFTLSKCMDAVMVLGNSHLFMNRSNKLAVIASHIQESRFLYPGKNGSLGDFFGDPGKtPAELTPSGSKDGKYELLTAANEVIVEEIKDLMTKSDIKGQHTETLLAGSLAKALCYIHRMNKEVKDNQEMKSRILVVKAAEDSALQYMNFMNVIFAAQKQNILIDACVLDSDSGLLQQVC-LRGGSVPVVRNMPCVRPLLL--------------------------------------------------------------------------------
>tr|A0A553NLF8|A0A553NLF8_9TELE/2-285 [subseq from] Uncharacterized protein OS=Danionella translucida OX=623744 GN=DNTS_026231 PE=3 SV=1
--ASEDDINVLVIVLDVNPVWWGQQAQREHQFTLSTCLDSCMVLANAHLVMSRANKLAIIASLYQESHFLFPSKEWKSGEE-----------VSTNNDGKYELLSVTNDQFAEEIRSLMERVEVNRSQTDSLLAVSLSRALC----------SGQEMKSRVLVIKAAEDSTLQYMNFMNVIFAAQKKNVLIDACVLDSDSGLLQQACDITGGLYLKIPQRAALTQNLLWVFLPDAEQRSQLLLPPAVHVDYRAACFCHRNLIQIGYVCSVCLSIFCNFSPICTTCETAFKMPLPQMVKNKKKKLKAS-
>tr|A0A4Z2BCV6|A0A4Z2BCV6_9TELE/10-191 [subseq from] Uncharacterized protein OS=Takifugu bimaculatus OX=433685 GN=fugu_003891 PE=3 SV=1
----DDEISLLVIVVDVNPIWWGQQAQRESEFTLSKCLDSVMVLGNSHMAMARTNKLAVIASHCQDSHFLYPSNKLQ-G------GENGEENTSCSGDGKYELLSIANNSIAEEMRNLMLKTEVRGNSNDTLLAGSLAKALCCILKPE-------------SVIKAAEDCALQYMNFMNVIFAAQKQNILIDACVLDMDSGLLQQV------------------------------------------------------------------------------------------------------
>tr|A0A4Z2BCV6|A0A4Z2BCV6_9TELE/203-316 [subseq from] Uncharacterized protein OS=Takifugu bimaculatus OX=433685 GN=fugu_003891 PE=3 SV=1
----------------------------------------------------------------------------------------------------------------------------------------------------------------------------------------------IEDTTLGNQPSVL-QACDITGGLYLKIPQKAALAQYLLWVFLPDTEQRSQLLLPPRAHVDYRAACFCHRNLIEIGYVCSVCLSIFCNFSPICTTCETAFKIQLPQMVKPKKKKVK---
>tr|A0A851UC05|A0A851UC05_9PASS/1-239 [subseq from] TF2H3 factor (Fragment) OS=Elachura formosa OX=1463973 GN=Gtf2h3 PE=4 SV=1
------------------------------------------------------------------SRFLYPGKRWAAADPFGEGGPSIESNSSGSKDGKYELLTAINDAIAEEIKDLMTKTDMKGQQTETLLAGSLAKALCCILSMFLRLF-LIILTFTLLVIKAAEDSALQYMNFMNVIFAAQKQSILIDACVLDSDSGLLQQACDITGGIYLKVPHMPSLLQYLLWVFLPDQEQRSQLVLPPPVHVDYRAACFCHRNLIEIGYVCSVCLSIFCNFSPICSTCETAFKISLPPVMKAKKKKLKV--
>tr|A0A6P3PUJ0|A0A6P3PUJ0_PTEVA/1-207 [subseq from] general transcription factor IIH subunit 3 isoform X1 OS=Pteropus vampyrus OX=132908 GN=GTF2H3 PE=3 SV=1
MVSDEDELNLLVIIVDTNPIWWGKQALKESQFTLSKCIDAVMVLGNSHLFMDHSNKLAVIASHIQESRFLYPGKNGRLGDLFGDPSNPPsEFNPSGSKDGKYELLTAANEVIVEEIKDLMTNGDIKGQHTETLLAGSLAKALCYIHRMNKEVKDNQEMKSRILVIKAAEDSALQYMNFMNVIFAAQKQNILIDACVLGSDSGLLQQV------------------------------------------------------------------------------------------------------
>tr|A0A6J1Y5G6|A0A6J1Y5G6_ACIJB/1-190 [subseq from] general transcription factor IIH subunit 3 isoform X4 OS=Acinonyx jubatus OX=32536 GN=GTF2H3 PE=3 SV=1
----------------------------------------------------------------------------------------------------------------------MTKSDIKGQHTETLLAGSLAKALCYIHRMNKEVKDNQEMKSRILVIKAAEDSALQYMNFMNVIFAAQKQNILIDACVLDSDSGLLQQACDITGGLYLKVPQMPSLLQYLLWVFLPDQDQRSQLILPPPIHVDYRAACFCHRNLIEIGYVCSVCLSIFCNFSPICTTCETAFKISLPPVLKAKKKKLKASA
>tr|A0A402F8B9|A0A402F8B9_9SAUR/2-66 [subseq from] Uncharacterized protein OS=Paroedura picta OX=143630 GN=parPi_0014305 PE=3 SV=1
--SGDDELNLLVVVVDTNPIWWGKQTIAGSEFTLSKCLDAVMVLGNCHLFMNRNNKLAVIASHVQES-------------------------------------------------------------------------------------------------------------------------------------------------------------------------------------------------------------------------------------------------
>tr|A0A402F8B9|A0A402F8B9_9SAUR/66-219 [subseq from] Uncharacterized protein OS=Paroedura picta OX=143630 GN=parPi_0014305 PE=3 SV=1
---------------------------------------------------------------------------------------------------------------------------------------------------------SQEIKSRILVIKAAEDSALQYMNFMNVIFAAQKQSILIDACVLDSDSGLLQQACDITGGIYLKVPYRPSLLQYLLWVYLPDQEQRSQLILPPPVHVDYRAACFCHRNLIEIGYVCSVCLSIFCNFSPICTTCETAFKISLPAVMKSKKKKLKLA-
>tr|A0A3P8W9Y0|A0A3P8W9Y0_CYNSE/32-294 [subseq from] General transcription factor IIH subunit 3 OS=Cynoglossus semilaevis OX=244447 PE=3 SV=1
-ASD-TDVSLLVIVVDVNPIWWGQQAHREPEFTLAKCLDAVMVLGNSHLAMTRSNKLAVIASHCQDSYFLYPTKKS--ADNGGD--------ESSSGDGKYELLSATNNQMAEEIREILSKTEVRGNSTDTLLAASLAKALCYIHRVSKELEVGQEMKSRILVIKAAEDCALQYMNFMNGIFAAQKQNILIDACVLASDSGLLQQACDITGGLYLKLPQKVALAQYLLWVFLADSEQRSQLVLPPTAHVDYRAACFCHRNLIEIGYVCSVCLSRL---------------------------------
>tr|A0A6P8TVY7|A0A6P8TVY7_GYMAC/3-154 [subseq from] general transcription factor IIH subunit 3 isoform X2 OS=Gymnodraco acuticeps OX=8218 GN=gtf2h3 PE=3 SV=1
----SDDINLLVIVVDVNPIWWGQQAQRETELTLSKCLDAVMVLGNSHMAMSRTNKLAVIASHCQDSHFLYPGKSWGAGDS-------CEEDASSSGDGKYELLSVANNFIAEEIRKVIAKTDVMGNSTDTLLAGSLAKALCYINRVAKDHEVGQETKSRILN-------------------------------------------------------------------------------------------------------------------------------------------------
>tr|A0A6P8TVY7|A0A6P8TVY7_GYMAC/154-272 [subseq from] general transcription factor IIH subunit 3 isoform X2 OS=Gymnodraco acuticeps OX=8218 GN=gtf2h3 PE=3 SV=1
-------------------------------------------------------------------------------------------------------------------------------------------------------------------------------------------NILIDACVLDSDSGLLQQACDITGGLYLKIPQKVALAQYLLWVFLPDCEQRAQLVLPPPVHVDYRAACFCHRNLIDIGYVCSVCLSIFCNFSPICTTCETAFKIQLPQMVKPKKKKLKQ--
>tr|A0A834CJ81|A0A834CJ81_ORYME/11-274 [subseq from] General transcription factor IIH subunit 3 OS=Oryzias melastigma OX=30732 GN=FQA47_009306 PE=4 SV=1
-----------------------------TKFTLSKCLDAVMVMGNSHLALTRTNKLAVIASHCQDSHFLYPSKSLGGGDGAAD-------DVSSTRDGKYELLAVANSTIAAEIRNVLSKAEVRGNSTDTLLAGSLAKALCCILT-------NSHLVCLEQVIKAAEDCALQYMNFMNVIFAAQKQNILIDACVLDSDSGLLQQACDITGGLYLKIPQKLALAQYLLWVFLPDSEQRSQLVLPPPAHVDYRAACFCHRNLIEIGYVCSVCLSIFCNFSPICTTCETAFKIQLPQMVKPKKKKLKMP-
>tr|A0A3Q4GQ30|A0A3Q4GQ30_NEOBR/10-290 [subseq from] General transcription factor IIH subunit 3-like OS=Neolamprologus brichardi OX=32507 PE=3 SV=1
----EDEINLLVIVVDVNPIWWGQQAQRDPQFTLSKCMDAVMVMGNAHMAMARTNKLAVIASHCQGSHFLYPSKSW-----SGEDGGGNDV--SSSGDGKYELLSAANSLIAEEIRNIMSKSklEVTGNSTDTLLAGSLAKALCCILFMQTVlsfMTFGQEIKSRILVVKAAEDCALQYMNFMNVIFAAQK------------------QACDITGGLYMKIPQKVALAQYLLWVFLPDSEQRSQLVLPPPAHVDYRAACFCHRNLIEIGYVCSVCLSIFCNFSPICTTCETAFKIQLPQIVKPKKKKLK---
>tr|A0A3B4XXK8|A0A3B4XXK8_SERLL/2-137 [subseq from] General transcription factor IIH subunit 3 OS=Seriola lalandi dorsalis OX=1841481 PE=3 SV=1
--SAEDEVSLLVIVVDVNPIWWGQQAQREPEFTLSKCLDAVMVVGNSHMAMTRTNKLAVIASHCQDSHFLFPSKSWRAGDSGADD-------ASSSGDGKYELLSVANNLIAEEIRNVMSKTEVRGNSTDTLLAGSLAKALCCIL-------------------------------------------------------------------------------------------------------------------------------------------------------------------
>tr|A0A3B4XXK8|A0A3B4XXK8_SERLL/145-275 [subseq from] General transcription factor IIH subunit 3 OS=Seriola lalandi dorsalis OX=1841481 PE=3 SV=1
-------------------------------------------------------------------------------------------------------------------------------------------------------------------------------SYRRVIKAAEDcQNILIDACVLDSDSGLLQQACDITGGLYLKIPQKIALAQYLLWVFLPDLEQRSQLVLPPPAHVDYRAACFCHRNLIEIGYVCSVCLSIFCNFSPICTTCETAFKIQLPQMVKPKKKKLK---
>tr|A0A498N7F6|A0A498N7F6_LABRO/3-110 [subseq from] General transcription factor IIH subunit 3 OS=Labeo rohita OX=84645 GN=ROHU_022165 PE=3 SV=1
---SDDEINILVIVLDVNPIWWGQQAQREPQFTLSSCLDSLMVLANAHLVMSRTNKLAVIANLYQNSHFLYPSKRWKSGDD-----------ISASSDGKYELLSVTNDLFAEEIRNLMDKT------------------------------------------------------------------------------------------------------------------------------------------------------------------------------------------
>tr|A0A498N7F6|A0A498N7F6_LABRO/109-263 [subseq from] General transcription factor IIH subunit 3 OS=Labeo rohita OX=84645 GN=ROHU_022165 PE=3 SV=1
-------------------------------------------------------------------------------------------------------------------------------------------------------KTGQDLKSRILVIKAAEDSTLQYMNFMNVIFAAQKKNILIDACVLDADSGLLQQACDITGGLYLRIPQKIALTQYLLWVFLPDAEQRSQLLLPPPVHVDYRAACFCHRNLIEIGYVCSVCLSIFCNFSPICTTCETAFKMPLPQMAKTKKKKVKT--
>tr|A0A674MQB3|A0A674MQB3_TAKRU/38-286 [subseq from] Uncharacterized protein OS=Takifugu rubripes OX=31033 GN=gtf2h3 PE=3 SV=1
------------------------------KFTLSKCLDSVMVLGNSHMAMARTNKLAVIASHCQDSHFLYPSNKLQ-G------GENGEENTSCSGDGKYELLSIANNSIAEEMRNLMLKTEVRGNSNDTLLAGSLAKALCYINRVSKEMEVGQETKSRILVIKAAEDCALQYMNFMNVIFAAQKQNILIDACVLDMDSGLLQQACDITGGLYLKIPQKAALAQYLLWVFLPDTEQRSQLLLPPRAHVDYRAACFCHRNLIEIGYVCSVCLSIFCNFSPICTTCE----------------------
>tr|F5H4K7|F5H4K7_HUMAN/1-32 [subseq from] General transcription factor IIH subunit 3 (Fragment) OS=Homo sapiens OX=9606 GN=GTF2H3 PE=1 SV=1
MVSDEDELNLLVIVVDANPIWWGKQALKESQH------------------------------------------------------------------------------------------------------------------------------------------------------------------------------------------------------------------------------------------------------------------------------------
>tr|F5H4K7|F5H4K7_HUMAN/46-210 [subseq from] General transcription factor IIH subunit 3 (Fragment) OS=Homo sapiens OX=9606 GN=GTF2H3 PE=1 SV=1
------------------------------QFTLSKCIDAVMVLGNSHLFMNRSNKLAVIASHIQESRFLYPGKNGRLGDFFGDPGNPPEFNPSGSKDGKYELLTSANEVIVEEIKDLMTKSDIKGQHTETLLAGSLAKALCYIHRMNKEVKDNQEMKSRILVIKAAEDSALQYMNFMNVIFAAQKQNILIDACV-----------------------------------------------------------------------------------------------------------------
>tr|S4RIB7|S4RIB7_PETMA/5-283 [subseq from] General transcription factor IIH, polypeptide 3 OS=Petromyzon marinus OX=7757 PE=3 SV=1
----EEDINLLVIVLDVNPIWWGTRKLQNLEFTLPRCVDAVMVFANSHLAMSRNHRLAVIASHNQESRFLYPASGTATEQQASDAGD-----SAGPRDGRCELLATANHAIATQITALLANTEVTAdMRSDSLLAGSLAKALCYIHRITKENEGaGQDVKSRILVIKAADDSASQYMNFMNVIFAAQKQNIFIDACVLGSDSGLLQQACDITGGIYLQVPQIAALLQYLQWVFLPDPELRASLVLPPPVQVDYRAACFCHRNLIAIGYVCSVCLSIFCTFSPICTTCE----------------------
>tr|A0A2J8XJ38|A0A2J8XJ38_PONAB/1-32 [subseq from] GTF2H3 isoform 10 (Fragment) OS=Pongo abelii OX=9601 GN=CR201_G0000780 PE=3 SV=1
MISDEDELNLLVIVVDANPIWWGKQALKESQH------------------------------------------------------------------------------------------------------------------------------------------------------------------------------------------------------------------------------------------------------------------------------------
>tr|A0A2J8XJ38|A0A2J8XJ38_PONAB/46-210 [subseq from] GTF2H3 isoform 10 (Fragment) OS=Pongo abelii OX=9601 GN=CR201_G0000780 PE=3 SV=1
------------------------------QFTLSKCIDAVMVLGNSHLFMNRSNKLAVIASHIQESRFLYPGKNGRLGDFFGDPGNPPEFNPSGSKDGKYELLTSANEVIVEEIKDLMTKSDIKGQHTETLLAGSLAKALCYIHRMNKEIKDNQEMKSRILVIKAAEDSALQYMNFMNVIFAAQKQNILIDACV-----------------------------------------------------------------------------------------------------------------
>tr|A0A7M7P8C7|A0A7M7P8C7_STRPU/5-305 [subseq from] Uncharacterized protein OS=Strongylocentrotus purpuratus OX=7668 PE=3 SV=1
--DDEDVGNLVVIVIDVNPVWWGKQSHHKQQkdgLALSQCMDAVVVFINSHLMMDRRNKVAVIASHTNESRFLYPKKT---SDAFDDGDDQ-REQDEMSSDGKYEVFASINDTVMEELKNLVDENPT-VSHTDTLLAGSLAMALCYIHRVEKECAVGEKIKSRILVLKAADDSASQYMNFMNVIFTAQKQNIPIDACILDKDSSLLQQACDITGGKYLKLLSTTGLLQYLLWVYLPSPSQRDSLVLPPAIHVDYRAACFCHRILIDVGYVCSVCLSIFCTYSPICSTCHTAFRIKGAPsKMKRKKKSS----
>tr|A0A2J8MCP3|A0A2J8MCP3_PANTR/1-32 [subseq from] GTF2H3 isoform 10 (Fragment) OS=Pan troglodytes OX=9598 GN=CK820_G0021550 PE=3 SV=1
MVSDEDELNLLVIVVDANPIWWGKQALKESQH------------------------------------------------------------------------------------------------------------------------------------------------------------------------------------------------------------------------------------------------------------------------------------
>tr|A0A2J8MCP3|A0A2J8MCP3_PANTR/46-210 [subseq from] GTF2H3 isoform 10 (Fragment) OS=Pan troglodytes OX=9598 GN=CK820_G0021550 PE=3 SV=1
------------------------------QFTLSKCIDAVMVLGNSHLFMNRSNKLAVIASHIQESRFLYPGKNGRLGDFFGDPGNLPEFNPSGSKDGKYELLTSANEVIVEEIKDLMTKSDIKGQHTETLLAGSLAKALCYIHRMNKEIKDNQEMKSRILVIKAAEDSALQYMNFMNVIFAAQKQNILIDACV-----------------------------------------------------------------------------------------------------------------
>tr|A0A3B1JX97|A0A3B1JX97_ASTMX/1-269 [subseq from] Uncharacterized protein OS=Astyanax mexicanus OX=7994 PE=3 SV=1
MVPDQDEVSLLVIVVDVNPIWWGQQAQREPEFNLSKCLDAVMVMANSHLVMTRTNKLAIIASHCQESHFLYPNKHWKAGDVAGDEV------SSGSGDGKYELLSVANDLVAEEIRNLM----VKGHQTDTLLAGSLAKALCSVYFCIIFVQMSVGIFGLIIyyilqVVKAAEDCALQYMNFMNVIFAAQKQNILIDACVLDSDSGLLQQACDITGGLYLKIPQKTALAQYLLWVFLPDADQRSQLVLPPSVHVDYRAACFCHRNLIEIGYVCSVCLSS----------------------------------
>tr|H0YFF7|H0YFF7_HUMAN/1-194 [subseq from] General transcription factor IIH subunit 3 (Fragment) OS=Homo sapiens OX=9606 GN=GTF2H3 PE=1 SV=1
------------------------------------------------------------------------------------------------KDGKYELLTSANEVIVEEIKDLMTKSDIKGQHTETLLAGSLAKALCYIHRMNKEVKDNQEMKSRILVIKAAEDSALQYMNFMNVIFAAQK------------------QACDITGGLYLKVPQMPSLLQYLLWVFLPDQDQRSQLILPPPVHVDYRAACFCHRNLIEIGYVCSVCLSIFCNFSPICTTCETAFKISLPPVLKAKKKKLKVSA
>tr|A0A7M7P7N8|A0A7M7P7N8_STRPU/5-291 [subseq from] Uncharacterized protein OS=Strongylocentrotus purpuratus OX=7668 PE=3 SV=1
--DDEDVGNLVVIVIDVNPVWWGKQSHHKQQkdgLALSQCMDAVVVFINSHLMMDRRNKVAVIASHTNESRFLYPKKT---SDAFDDGDDQ-REQDEMSSDGKYEVFASINDAVMEELKNLVDENPT-VSHTDTLLAGSLAMALCYIHRVEKECAVGEKIKSRILVLKAADDSASQYMNFMNVIFTAQKQNIPIDACILDKDSSLLQQACDITGGKYLKLLSTTGLLQYLLWVYLPSPSQRESLVLPPAIHVDYRAACFCHRILIDVGYVCSVCLSIFCTYSPICSTCHTAFRI-----------------
>tr|A0A2J8MCQ3|A0A2J8MCQ3_PANTR/1-194 [subseq from] GTF2H3 isoform 6 (Fragment) OS=Pan troglodytes OX=9598 GN=CK820_G0021550 PE=3 SV=1
------------------------------------------------------------------------------------------------KDGKYELLTSANEVIVEEIKDLMTKSDIKGQHTETLLAGSLAKALCYIHRMNKEIKDNQEMKSRILVIKAAEDSALQYMNFMNVIFAAQK------------------QACDITGGLYLKVPQMPSLLQYLLWVFLPDQDQRSQLILPPPVHVDYRAACFCHRNLIEIGYVCSVCLSIFCNFSPICTTCETAFKISLPPVLKAKKKKLKVSA
>tr|A0A2J8XJ16|A0A2J8XJ16_PONAB/1-194 [subseq from] GTF2H3 isoform 6 (Fragment) OS=Pongo abelii OX=9601 GN=CR201_G0000780 PE=3 SV=1
------------------------------------------------------------------------------------------------KDGKYELLTSANEVIVEEIKDLMTKSDIKGQHTETLLAGSLAKALCYIHRMNKEIKDNQEMKSRILVIKAAEDSALQYMNFMNVIFAAQK------------------QACDITGGLYLKVPQMPSLLQYLLWVFLPDQDQRSQLTLPPPVHVDYRAACFCHRNLIEIGYVCSVCLSIFCNFSPICTTCETAFKISLPPVLKAKKKKLKVSA
>tr|A0A2P4TE75|A0A2P4TE75_BAMTH/4-122 [subseq from] Uncharacterized protein OS=Bambusicola thoracicus OX=9083 GN=CIB84_001576 PE=3 SV=1
----DEELSLLVIVIDTNPIWWGKRAQGEAEFTLSKCMDAAMVLGNSHLFMSRTNRLAVIASHTQESRFLYPGKRWASADLLGDGGNSVESNCSGSKDGKYELLTAINDAIAEEIKDLMTKSK-----------------------------------------------------------------------------------------------------------------------------------------------------------------------------------------
>tr|A0A2P4TE75|A0A2P4TE75_BAMTH/165-267 [subseq from] Uncharacterized protein OS=Bambusicola thoracicus OX=9083 GN=CIB84_001576 PE=3 SV=1
------------------------------------------------------------------------------------------------------------------------------------------------------------------------------------------------------------QACDITGGIYLKVPHLPSLLQYLLWVFLPDQEQRSQLVLPPPVHVDYRAACFCHRNLIEIGYVCSVCLSIFCNFSPICSTCETAFKISLPPVMKAKKKKLKLA-
>tr|A0A6P4YPQ4|A0A6P4YPQ4_BRABE/3-297 [subseq from] general transcription factor IIH subunit 3-like isoform X3 OS=Branchiostoma belcheri OX=7741 GN=LOC109467135 PE=3 SV=1
----EGEENLLVVIIDCNPVWWGRrqqQQAEPSQIVLSHCLDAIQVFVNSYLMLSHRNRVAVIASHTSKTHFLYP-KNV------PD----PRLDQRRGEDGRYEQFATVDDTVVEEIKHLMTSDTTNSElKTDTLLAGSLAVALCYIHRLEKEYQAGQQLNSRVLVIKAAEDSPSQYMNLMNVIFTAQKQNVVIDACILDKESGLLQQASDITGGVYLKIPQMSGLLQYLLWVFLPDLSMREVMALPPKVQVDYRAACFCHRTLIDVGYVCSVCLSIFCSFSPICSTCETAFKLAKPPMFKSKKRKKSI--
>tr|A0A6P4Y873|A0A6P4Y873_BRABE/3-297 [subseq from] general transcription factor IIH subunit 3-like isoform X2 OS=Branchiostoma belcheri OX=7741 GN=LOC109467135 PE=3 SV=1
----EGEENLMVVIVDCNPVWWGRrqqQQAEPSQIVLSHCLDAIQVFVNSYLMLSHRNRVAVIASHTSKTHFLYP-KNV------PD----PRLDQRRGEDGRYEQFATVDDTVVEEIKHLMTSDTTNSElKTDTLLAGSLAVALCYIHRLEKEYQAGQQLNSRVLVIKAAEDSPSQYMNLMNVIFTAQKQNVVIDACILDKESGLLQQASDITGGVYLKIPQMSGLLQYLLWVFLPDLSMREVMALPPKVQVDYRAACFCHRTLIDVGYVCSVCLSIFCSFSPICSTCETAFKLAKPPMFKSKKRKKSI--
>tr|A0A6P4YTN0|A0A6P4YTN0_BRABE/14-308 [subseq from] general transcription factor IIH subunit 3-like isoform X1 OS=Branchiostoma belcheri OX=7741 GN=LOC109467135 PE=3 SV=1
----EGEENLMVVIVDCNPVWWGRrqqQQAEPSQIVLSHCLDAIQVFVNSYLMLSHRNRVAVIASHTSKTHFLYP-KNV------PD----PRLDQRRGEDGRYEQFATVDDTVVEEIKHLMTSDTTNSElKTDTLLAGSLAVALCYIHRLEKEYQAGQQLNSRVLVIKAAEDSPSQYMNLMNVIFTAQKQNVVIDACILDKESGLLQQASDITGGVYLKIPQMSGLLQYLLWVFLPDLSMREVMALPPKVQVDYRAACFCHRTLIDVGYVCSVCLSIFCSFSPICSTCETAFKLAKPPMFKSKKRKKSI--
>tr|A0A2I0TQU1|A0A2I0TQU1_LIMLA/10-105 [subseq from] DUF1619 domain-containing protein OS=Limosa lapponica baueri OX=1758121 GN=llap_13520 PE=3 SV=1
--------------------------LSSQQFTLSKCMDAVMVLGNSHLFMNRTNKLAVIASHTQESRFLYPGKRWAAADLFGDGSSSVESTCSGSKDGKYELLTAINDVIAEEIKDLMTKT------------------------------------------------------------------------------------------------------------------------------------------------------------------------------------------
>tr|A0A2I0TQU1|A0A2I0TQU1_LIMLA/104-228 [subseq from] DUF1619 domain-containing protein OS=Limosa lapponica baueri OX=1758121 GN=llap_13520 PE=3 SV=1
-------------------------------------------------------------------------------------------------------------------------------------------------------KTNQEMKSRILVIKAAEDSALQYMNFMNVIFAAQKQSILIDACVLDSDSGLLQQACDITGGIYLKVPHMPSLLQYLLWVFLPDQEQRSQLVLPPPIHVDYRAACFCHRNLIEIGYVCSVCLSIFQ--------------------------------
>tr|F5GXG6|F5GXG6_HUMAN/3-177 [subseq from] General transcription factor IIH subunit 3 (Fragment) OS=Homo sapiens OX=9606 GN=GTF2H3 PE=1 SV=1
------------SDVDANPIWWGKQALKESQFTLSKCIDAVMVLGNSHLFMNRSNKLAVIASHIQESRFLYPGKNGRLGDFFGDPGNPPEFNPSGSKDGKYELLTSANEVIVEEIKDLMTKSDIKGQHTETLLAGSLAKALCYIHRMNKEVKDNQEMKSRILVIKAAEDSALQYMNFMNVIFAAQKQ-------------------------------------------------------------------------------------------------------------------------
>tr|U6DXM4|U6DXM4_NEOVI/7-193 [subseq from] General transcription factor IIH subunit 3 (Fragment) OS=Neovison vison OX=452646 GN=TF2H3 PE=2 SV=1
-ILSEDELNLLVIVVDTNPIWWGKQALKESQFTLSKCIDAVMVLGNSHLFMNRSNKLAVIASHIQESRFLYPGKNGRLGDFFGDPGNTsSEFSPSGSKDGKYELFTAANEVIAEEIKDLMTKSDIKGQHTETLLAGSLAKALCYIHRMNKEVKDNQEMKSRILVIKAAEDSALQYMNFMNVIFAAQKQ-------------------------------------------------------------------------------------------------------------------------
>tr|A0A4U1EBF3|A0A4U1EBF3_MONMO/1-161 [subseq from] Uncharacterized protein (Fragment) OS=Monodon monoceros OX=40151 GN=EI555_007520 PE=3 SV=1
-------------------------------FTLSKCLNAVMVLGNSHLFMNRSNKLAVIASHIQETQFLYPGKNGRLGDFFGDSGNPSsEFNPSGT-----------NKIIVEEIKDLMTKSDIEDQHTETLLAGSLAKVVCYIHGMKKEVKDNQE---------AAEDSVLQYMNFMNVNFAAQKQNILIGACVLDSDSELLQKACDITG-------------------------------------------------------------------------------------------------
>tr|A0A4U1EBF3|A0A4U1EBF3_MONMO/162-225 [subseq from] Uncharacterized protein (Fragment) OS=Monodon monoceros OX=40151 GN=EI555_007520 PE=3 SV=1
----------------------------------------------------------------------------------------------------------------------------------------------------------------------------------------------------------------------------------------------SQLILPPPILVDYRAACFCHRNLIEIGYICSVCLSVFCNFSPICTTCKTAFKISLPPVLKAKKK------
>tr|A0A2J8XJ19|A0A2J8XJ19_PONAB/4-177 [subseq from] GTF2H3 isoform 11 (Fragment) OS=Pongo abelii OX=9601 GN=CR201_G0000780 PE=3 SV=1
-------------DVDANPIWWGKQALKESQFTLSKCIDAVMVLGNSHLFMNRSNKLAVIASHIQESRFLYPGKNGRLGDFFGDPGNPPEFNPSGSKDGKYELLTSANEVIVEEIKDLMTKSDIKGQHTETLLAGSLAKALCYIHRMNKEIKDNQEMKSRILVIKAAEDSALQYMNFMNVIFAAQKQ-------------------------------------------------------------------------------------------------------------------------
>tr|A0A2J8MCU9|A0A2J8MCU9_PANTR/3-177 [subseq from] GTF2H3 isoform 11 (Fragment) OS=Pan troglodytes OX=9598 GN=CK820_G0021550 PE=3 SV=1
------------SDVDANPIWWGKQALKESQFTLSKCIDAVMVLGNSHLFMNRSNKLAVIASHIQESRFLYPGKNGRLGDFFGDPGNLPEFNPSGSKDGKYELLTSANEVIVEEIKDLMTKSDIKGQHTETLLAGSLAKALCYIHRMNKEIKDNQEMKSRILVIKAAEDSALQYMNFMNVIFAAQKQ-------------------------------------------------------------------------------------------------------------------------
>tr|A0A4U5UU13|A0A4U5UU13_COLLU/6-118 [subseq from] IIH subunit 3 General transcription factor OS=Collichthys lucidus OX=240159 GN=D9C73_012531 PE=3 SV=1
--SPEDEISLLVIVVDVNPIWWGQQAQREPEFTLSKCLDAVMVLGNSHTAMTRTNKLAVIASHCQDSHFLYPSKNWRGGDNVGDDA-------CSSGDGKYELLSVANNLIAEEIRNVMAKT------------------------------------------------------------------------------------------------------------------------------------------------------------------------------------------
>tr|A0A4U5UU13|A0A4U5UU13_COLLU/116-253 [subseq from] IIH subunit 3 General transcription factor OS=Collichthys lucidus OX=240159 GN=D9C73_012531 PE=3 SV=1
------------------------------------------------------------------------------------------------------------------------------------------------------AKTGQDLKSRIVVIKAAEDCALQYMNFMNVIFAAQK------------------QACDITGGLYLKIPHKLALAQYLLWVFLPDSEQRSQLVLPPPAHVDYRAACFCHRNLIEIGYVCSVCLSIFCNFSPICTTCETAFKIQLPQMVKPKKKKLKQ--
>tr|B1WBJ1|B1WBJ1_XENTR/2-197 [subseq from] Gtf2h3 protein OS=Xenopus tropicalis OX=8364 GN=gtf2h3 PE=2 SV=1
--------------------------------------------------------------------------------------------------------------IADDIKDLMTKTgQINGQQTETVLAGSLAKALCYINKIAKDTKAGQEVKSRILVIKAAEDSALQYMNFMNVIFAAQKQSILIDACVLDSDSGLLQQACDITGGIYLKLPQANSLLQYLLWVFLPDPDQRSHLNLLPPVHVDYRAACFCHRNLIEIGYVCSVCLSIFCNFSPICTTCETAFKISLPPVMKAKKKKLK---
>tr|A0A7J5YS74|A0A7J5YS74_DISMA/3-97 [subseq from] Uncharacterized protein OS=Dissostichus mawsoni OX=36200 GN=F7725_012900 PE=3 SV=1
----SDDINLLVIVVDVNPIWWGQQAQCETELTLSKCLDAVMVLGNSHMAI----------------HFLYPGKSWGAGDS-------CEEDASSSGDGKYELLSVANNFIAEEIRKLIAKI------------------------------------------------------------------------------------------------------------------------------------------------------------------------------------------
>tr|A0A7J5YS74|A0A7J5YS74_DISMA/103-250 [subseq from] Uncharacterized protein OS=Dissostichus mawsoni OX=36200 GN=F7725_012900 PE=3 SV=1
--------------------------------------------------------------------------------------------------------------------------------------------------------------KIMKVIKAAEDCALQYMNFMNVIFASQKQNILIDACVLDSDSGLLQQACDITGGLYLKIPQKVALAQYLLWVFLPDCEQRAQLVLPPPVHVDYRAACFCHRNLIEIGYVCSVCLSIFCNFSPICTTCETAFKIQLPQMVKPKKKKLKQ--
>tr|A0A812E1R3|A0A812E1R3_SEPPH/4-304 [subseq from] TFIIH3 OS=Sepia pharaonis OX=158019 GN=SPHA_64668 PE=4 SV=1
-----VQCSLLVIIIDTNPVWWGQHFLQDnSQCDFFGCLDSILVFANSHLMMKHGNQLAIIASHTNQSYFLYP--QGKIEEpCVSDPNSETtdENGTRALSDGRYELFTQVDEQITTQVKSLVLGSEEGQLYSDCVIAGSLAMALCFIHRMEKQMHLGEKMSSRILVIKGSEDNPAQYMNFMNTVFSAQKQNVVMDGCILGKDSGLLQQACDITGGTYLKLPTVTGLLQYLLCVFLPDPDVRHKLTLPARVQVDYRAACFCHRNLIDIGYVCSVCLSIFCSFSPICSTCQTTFKFLGPPkILKKKIKK-----
>tr|A0A2U3Y9S3|A0A2U3Y9S3_LEPWE/6-170 [subseq from] general transcription factor IIH subunit 3 isoform X1 OS=Leptonychotes weddellii OX=9713 GN=GTF2H3 PE=3 SV=2
----------------------------------------------------------------------------------------------------------------------------------------------DIHRMNKEVKDNQEMKSRILVIKAAEDSALQYMNFMNVIFAAQKQNILIDACVLDSDSGLLQQACDITGGLYLKVPQMPSLLQYLLWVFLPDQDQRSQLILPPPVHVDYRAACFCHRNLIEIGYVCSVCLSIFCSFSPICTTCETAFKISLPPVLKAKKKKLKVS-
>tr|A0A3S1BJH3|A0A3S1BJH3_ELYCH/10-301 [subseq from] Uncharacterized protein OS=Elysia chlorotica OX=188477 GN=EGW08_002464 PE=3 SV=1
-------SSLLIIILDTNPVWWGRKKVSDEQFSLSHCVDCITVLANSHLMLAHKNKLAVIAAHTDSSVFLYPQYPGKQTAAAKLPD-DGQYEVFGQVEGQ--LRAQLKMLIMQDKEEIDEMYDVPERPSDSLIAGAMAVALCYAHRLEKECPIGEAMSTRLLVIKGSEDCPAQYMNFMNAVFTSQKQNIIIDACILDKDSGLLQQACDITGGMYLKIPQLQGLLQYLMWVFLPDPSTRVKMALPPRAQVDYRAACFCHRNLIDIGYVCSVCLSIYCSFSPICSTCQTTFKILGPQKLKRKKK------
>tr|V4A0H2|V4A0H2_LOTGI/8-316 [subseq from] Uncharacterized protein OS=Lottia gigantea OX=225164 GN=LOTGIDRAFT_159336 PE=3 SV=1
--------SLLVIILDTNPIWWGQNITETgSSVCLSQCLNSLMVFANSHLMLSHYNKLAVIAAHTNKSCFLYPlpkpptaGNTTTVNDNdttEGGEENAVKIPQMGENDGKYELFTEFNENLKTEIKDLILNDRLVGElYSDSLVAGAMSMAMqLDIHRIEKEAPIGENVSSRILVIKGSEDNAAQYMNFMNAVFTAQKQNTVIDACILDNDSGLLQQACDITGGMYLKIPQISGLLQYLLWVFLPDPIMRPKLTLPPKVQVDYRAACFCHRNLIDVGYVCSVCLSIFCAFNPICSTCQTTFKFMGPPkILKKKSKK-----
>tr|A0A1S3JSY1|A0A1S3JSY1_LINUN/10-292 [subseq from] general transcription factor IIH subunit 3 OS=Lingula unguis OX=7574 GN=LOC106175870 PE=3 SV=1
-------SSLVVIVLDTNTSWWGSKQPERGELEFSQCLDAVMVFANSHLMMNHKNRLAIIAAHSNESTFLFPN-----------PANS-NSNEHFVRDGRYELFSQVNETIKTKIKSIIDGSS--ELYSDCLLAGALGMALCYAHRIEKECVIGEKLSSRILVIKGSEDNPSQYMNFMNMVFTSQKQNIAIDACILENDSGLLQQACDITGGIYLKIIQPQGLLQYLLWVFLPDPDMRPKLALPAPVPVDYRAACFCHRNLIDIGYVCSVCLSIFCTFSPICSTCHTTFKFKGPPKaMKRKSKK-----
>tr|A0A087WYD5|A0A087WYD5_HUMAN/1-162 [subseq from] General transcription factor IIH subunit 3 OS=Homo sapiens OX=9606 GN=GTF2H3 PE=1 SV=1
--------------------------------------------------------------------------------------------------------------------------------------------------MNKEVKDNQEMKSRILVIKAAEDSALQYMNFMNVIFAAQKQNILIDACVLDSDSGLLQQACDITGGLYLKVPQMPSLLQYLLWVFLPDQDQRSQLILPPPVHVDYRAACFCHRNLIEIGYVCSVCLSIFCNFSPICTTCETAFKISLPPVLKAKKKKLKVSA
>tr|A0A2J8MCP4|A0A2J8MCP4_PANTR/1-162 [subseq from] GTF2H3 isoform 2 OS=Pan troglodytes OX=9598 GN=CK820_G0021550 PE=3 SV=1
--------------------------------------------------------------------------------------------------------------------------------------------------MNKEIKDNQEMKSRILVIKAAEDSALQYMNFMNVIFAAQKQNILIDACVLDSDSGLLQQACDITGGLYLKVPQMPSLLQYLLWVFLPDQDQRSQLILPPPVHVDYRAACFCHRNLIEIGYVCSVCLSIFCNFSPICTTCETAFKISLPPVLKAKKKKLKVSA
>tr|A0A2K5HG01|A0A2K5HG01_COLAP/1-162 [subseq from] General transcription factor IIH subunit 3 OS=Colobus angolensis palliatus OX=336983 PE=3 SV=1
--------------------------------------------------------------------------------------------------------------------------------------------------MNKEIKDNQEMKSRILVIKAAEDSALQYMNFMNVIFAAQKQNILIDACVLDSDSGLLQQACDITGGLYLKVPQMPSLLQYLLWVFLPDQDQRSQLILPPPVHVDYRAACFCHRNLIEIGYVCSVCLSIFCNFSPICTTCETAFKISLPPVLKAKKKKLKVSA
>tr|F5GX35|F5GX35_HUMAN/1-169 [subseq from] General transcription factor IIH subunit 3 OS=Homo sapiens OX=9606 GN=GTF2H3 PE=1 SV=1
-----------------------------------------MVLGNSHLFMNRSNKLAVIASHIQESRFLYPGKNGRLGDFFGDPGNPPEFNPSGSKDGKYELLTSANEVIVEEIKDLMTKSDIKGQHTETLLAGSLAKALCYIHRMNKEVKDNQEMKSRILVIKAAEDSALQYMNFMNVIFAAQKQNILIDACVLDSDSGLLQQAQGIA--------------------------------------------------------------------------------------------------
>tr|A0A1U7TP40|A0A1U7TP40_CARSF/1-162 [subseq from] general transcription factor IIH subunit 3 isoform X3 OS=Carlito syrichta OX=1868482 GN=GTF2H3 PE=3 SV=1
--------------------------------------------------------------------------------------------------------------------------------------------------MNKEVKDNQEMKSRILVIKAAEDSALQYMNFMNVVFAAQKQNILIDACVLDSDSGLLQQACDITGGLYLKVPQMPSLLQYLLWVFLPDQDQRSQLILPPPIHVDYRAACFCHRNLIEIGYVCSVCLSIFCNFSPICTTCETAFKISLPPVLKAKKKKLKVSA
>tr|A0A673LG53|A0A673LG53_9TELE/4-271 [subseq from] General transcription factor IIH subunit 3-like OS=Sinocyclocheilus rhinocerous OX=307959 GN=LOC107728160 PE=3 SV=1
----DDEINILVIVADVSPIV--------GPFTLSTCLDSLMVLANAHLVMSRTNKLALIANLYQNSHFLYQSKQWRSGDEI-----------SADSDGKYELLSVTNDFFAEEIRNLMDRTEVSGSQTDSQQ-------------QHVKIS-EHEVKSRC-VIKAAEDSTLQYMNFVNVIFAAQKKNILIDACVLDTDSGLLQQACDITGGLYLRIPQKIALTQYLLWVFLANADERSQLLLPPPVHVDYRAACFCHRNLIEIGYVCSVCLSIFCNFSPICTTCETAFKMPLPQMAKTKKKKVKS--
>tr|A0A2C9L141|A0A2C9L141_BIOGL/3-301 [subseq from] Uncharacterized protein OS=Biomphalaria glabrata OX=6526 GN=106056176 PE=3 SV=1
--SDKLCSSLLVIILDTNPIWWGKKRLSGEKLSLTHCVDSVAVLANSHLMLNHKNKLAVIAAHTDHSVFLYPRPPSE-------HTSP----PKAPLDGQFEVFNQVENQLRSEIKKLIASDKQKldemfepvELPSDSLVAGAMCKALCYIHRLGKECPIGETLTSRILIIKGSEDCPSQYMNFMNAVFTAQKQNIIIDACVLDADSGLLQQACDITGGTYLKIPQPLGLLQYLTWVFLPDFEMRSKMTLPPRAQVDYRAACFCHRNLIDIGYVCSVCLSIYCTFSPICSTCQTTFKILGPQKLMKKKKKI----
>tr|A0A6J0Y624|A0A6J0Y624_ODOVR/1-161 [subseq from] general transcription factor IIH subunit 3 isoform X3 OS=Odocoileus virginianus texanus OX=9880 GN=GTF2H3 PE=3 SV=1
--------------------------------------------------------------------------------------------------------------------------------------------------MNKEVKDNQEMKSRILVIKAAEDSALQYMNFMNVIFAAQKQNILIDACVLDSDSGLLQQACDITGGLYLKVPQMPSLLQYLLWVFLPDQDQRSQLILPPPVHVDYRAACFCHRNLIEIGYVCSVCLSIFCNFSPICTTCETAFKISLPPVLKAKKKKLKMS-
>tr|A0A2J8XJ23|A0A2J8XJ23_PONAB/1-162 [subseq from] GTF2H3 isoform 2 OS=Pongo abelii OX=9601 GN=CR201_G0000780 PE=3 SV=1
--------------------------------------------------------------------------------------------------------------------------------------------------MNKEIKDNQEMKSRILVIKAAEDSALQYMNFMNVIFAAQKQNILIDACVLDSDSGLLQQACDITGGLYLKVPQMPSLLQYLLWVFLPDQDQRSQLTLPPPVHVDYRAACFCHRNLIEIGYVCSVCLSIFCNFSPICTTCETAFKISLPPVLKAKKKKLKVSA
>tr|A0A6J0DA29|A0A6J0DA29_PERMB/23-187 [subseq from] general transcription factor IIH subunit 3 isoform X2 OS=Peromyscus maniculatus bairdii OX=230844 GN=Gtf2h3 PE=3 SV=1
----------------------------------------------------------------------------------------------------------------------------------------------DIHRVNKAVKDNQEMKSRILVIKAAEDSALQYMNFMNVIFAAQKQNILIDACVLDSDSGLLQQACDITGGLYLKVPQMPSLLQYLLWVFLPDQDQRSQLILPPPIHVDYRAACFCHRSLIEIGYVCSVCLSIFCNFSPICTTCETAFKISLPPVLKAKKKKQKVS-
>tr|A0A6J3F1Z6|A0A6J3F1Z6_SAPAP/1-162 [subseq from] general transcription factor IIH subunit 3 isoform X4 OS=Sapajus apella OX=9515 GN=GTF2H3 PE=3 SV=1
--------------------------------------------------------------------------------------------------------------------------------------------------MNKEIKDNQEMKSRILVIKAAEDSALQYMNFMNVIFAAQKQNILIDACVLDSDSGLLQQACDITGGLYLKVPQMPSLLQYLLWVFLPDQDQRSQLILPPPVHVDYRAACFCHRNLIEIGYVCSVCLSIFCNFSPICTTCETAFKISLPPVLKAKKKKPKVSA
>tr|A0A2J8XJ61|A0A2J8XJ61_PONAB/1-164 [subseq from] GTF2H3 isoform 5 OS=Pongo abelii OX=9601 GN=CR201_G0000780 PE=3 SV=1
-----------------------------------------MVLGNSHLFMNRSNKLAVIASHIQESRFLYPGKNGRLGDFFGDPGNPPEFNPSGSKDGKYELLTSANEVIVEEIKDLMTKSDIKGQHTETLLAGSLAKALCYIHRMNKEIKDNQEMKSRILVIKAAEDSALQYMNFMNVIFAAQKQNILIDACVLDSDSGLLQQ-------------------------------------------------------------------------------------------------------
>tr|A0A7J8H0S6|A0A7J8H0S6_ROUAE/1-162 [subseq from] General transcription factor IIH subunit 3 OS=Rousettus aegyptiacus OX=9407 GN=HJG63_006031 PE=3 SV=1
--------------------------------------------------------------------------------------------------------------------------------------------------MSKEVKDNQEMKSRILVIKAAEDSALQYMNFMNVIFAAQKQNILIDACVLGSDSGLLQQACDITGGLYLKVPQMPSLLQYLLWVFLPDQDQRSQLILPPPIHVDYRAACFCHRNLIEIGYVCSVCLSIFCNFSPICTTCETAFKISLPPILKAKKKKLKVSA
>tr|A0A6J8B1U1|A0A6J8B1U1_MYTCO/12-298 [subseq from] TFIIH3 OS=Mytilus coruscus OX=42192 GN=MCOR_13844 PE=3 SV=1
---------QLVIILDTNPVWWGKSgSLGDGQgISLTKCLESVMVFANSHLMMSSLNDLSVIAAHTNKSVMLYPNRTHI-------------STESSSNDGRYELFCRMNDQIKDKVKTIVLQNMEGAFHSDSLIAGAMAIGLCYLNRIERENELREgTLSSRILVIKGSEDNPEQYMNFMNAVFTAQKQNVVIDACILDNDSGLLQQACDITGGIYLKIPQVTGLLQYLLWVFLPDPLERPKLTLPPKVQVDYRAACFCHRNLIDIGYVCSVCLSIFCTFSPICPTCQTSFKFLGPPkMLKKRSKKLQ---
>tr|A0A2J8MCR2|A0A2J8MCR2_PANTR/1-164 [subseq from] GTF2H3 isoform 5 OS=Pan troglodytes OX=9598 GN=CK820_G0021550 PE=3 SV=1
-----------------------------------------MVLGNSHLFMNRSNKLAVIASHIQESRFLYPGKNGRLGDFFGDPGNLPEFNPSGSKDGKYELLTSANEVIVEEIKDLMTKSDIKGQHTETLLAGSLAKALCYIHRMNKEIKDNQEMKSRILVIKAAEDSALQYMNFMNVIFAAQKQNILIDACVLDSDSGLLQQ-------------------------------------------------------------------------------------------------------
>tr|A0A2U4CKR8|A0A2U4CKR8_TURTR/1-162 [subseq from] general transcription factor IIH subunit 3 isoform X2 OS=Tursiops truncatus OX=9739 GN=GTF2H3 PE=3 SV=1
--------------------------------------------------------------------------------------------------------------------------------------------------MSKDVKDNQEMKSRILVIKAAEDSTLQYMNFMNVIFAAQKQNILIDACVLDSDSGLLQQACDITGGLYLKVPQMPSLLQYLLWVFLPDQDQRSQLTLPPPVHVDYRAACFCHRNLIEIGYVCSVCLSIFCNFSPICTTCETAFKISLPPVLKAKKKKLKMSA
>tr|A0A250XVG8|A0A250XVG8_CASCN/1-161 [subseq from] General transcription factor IIH subunit 3 OS=Castor canadensis OX=51338 GN=GTF2H3 PE=3 SV=1
--------------------------------------------------------------------------------------------------------------------------------------------------MNKEVKDNQEMKSRILVIKAAEDSALQYMHFMNAIFAAQKQNVLIDACVLDSDSGLLQQACDITGGLYLKVPQMPSLLQYLLWVFLPDQDQRSQLILPPPIHVDYRAACFCHRNLIEIGYVCSVCLSIFCSFSPICTTCETAFKISLPPVLKAKKKKMKVS-
>tr|A0A2R5LI66|A0A2R5LI66_9ACAR/4-291 [subseq from] Putative rna polymerase ii transcription initiation factor OS=Ornithodoros turicata OX=34597 PE=3 SV=1
----DEAGSLLVTIIDTNPC---SKLIRTGEGTISKCLDAITVFCNSHLMLSPRNKLAVIGCHSHKSCFLYPKAQ-------------QETTETYSVDGQHELFTEVASAVKTGVKDLVHSDTEHSVNAESLLAGGLSLALCYINRIEKEAVDQKKLLSRILVFTGSGDSASQYLNFMNIFFTAQVKNVVIDACVLEKDSGLLQQGCDITGGKYLKVPSVAATLQYLLWVFLPDKESRNCLVLPPPVHVDYRAACFCHRNLIEIGYVCSVCLSIFCTFSPICSTCQTAFKFTgpIPPLLKAKKKKQKL--
>tr|A0A6P6EWR9|A0A6P6EWR9_OCTDE/1-161 [subseq from] general transcription factor IIH subunit 3 OS=Octodon degus OX=10160 GN=Gtf2h3 PE=3 SV=1
--------------------------------------------------------------------------------------------------------------------------------------------------MTKEVKDNQEMKSRILVIKAAEDSALQYMNFMNVIFAAQKQNILIDACVLDSDSGLLQQACDITGGLYLKVPQMTSLLQYLLWVFLPDQDQRAQLILPPPIHVDYRAACFCHRNLIEIGYVCSVCLSIFCNFSPICTTCETAFKISLPPVLKAKKKKLKSS-
>tr|A0A6P7TI32|A0A6P7TI32_OCTVU/4-308 [subseq from] general transcription factor IIH subunit 3 OS=Octopus vulgaris OX=6645 GN=LOC115224353 PE=3 SV=1
----EIECSLLVVIIDTDPVWWGQCFLEEnSQFNIFRYLDSMLVFANSHLMMKPANKLAIIAAHSNQSYFLYPkGKEEEpkvvTNEVTEENGTTTAANvpPRPLNDGRYELFAQVDDQITEQLKNLMVDQEVGQLYSDSVVAGSIGMALCFINRMEKELHLGDKLSSRILIMKGSQDNPAQYMNFMNTVFSAQKQNVIIDSCILGDDSSLLQQACDITGGTYLKLPTVSGILQYLLCVFLPDPHVRHKLSLPARVQVDYRAACFCHRNLIDIGYVCSVCLSIFCSFSPICSTCQTTFKFLGPPKILKKK-------
>tr|A0A1E1X601|A0A1E1X601_9ACAR/4-291 [subseq from] Putative rna polymerase ii transcription initiation factor OS=Amblyomma aureolatum OX=187763 PE=2 SV=1
----EDEGSLLVTIIDTNPC---ASLLQNEEGIVSRFLDAATVFCNSHLMLNPCNKLAVIACHSHKSMFLYPR------------GQPPG-QDNYSVDGQYELFSEVKTAVKEGVKELVLSDESESHVSETLLTGGLSLALCHINRVEKETAGQKKIASRILVLSASGESASQYLNFMNVFFTAQKKNIIIDACVLEKDSGLLQQGCDITGGKYMKVPNHTGLLQYLLWLFLPDKASRDYLVFPPPVHVDYRAACFCHRNLIEIGYVCSVCLSIFCAFSPICSTCQTAFKFTgpLPPLLKSKKKKQKL--
>tr|A0A0L8HJY4|A0A0L8HJY4_OCTBM/4-308 [subseq from] Uncharacterized protein OS=Octopus bimaculoides OX=37653 GN=OCBIM_22013053mg PE=3 SV=1
----EIECSLLVVIIDTNPVWWGQCFLEEnSQFNIFRYLDSMLVFVNSHLMMKPANKLAIIAAHSNKSYFLYPkGKEEEpkvvTNEVNEENGTTTvaNVTPRPLNDGRYELFAQVDDQITEQLKNLMVDQEVGQLYSDSVVAGSIGMALCFINRMEKELHLGDKLSSRIMIMKGSQDNPAQYMNFMNTVFSAQKQNVIIDSCILGEDSSLLQQACDITGGTYLKLPTVSGILQYLLCVFLPDPHVRHKLSLPARVQVDYRAACFCHRNLIDIGYVCSVCLSIFCSFSPICSTCQTTFKFLGPPKILKKK-------
>tr|A0A131YNF3|A0A131YNF3_RHIAP/4-291 [subseq from] Transcription initiation factor TFIIH subunit 3 OS=Rhipicephalus appendiculatus OX=34631 PE=3 SV=1
----EDEGSLLVTIVDTNPC---ASLLQNEEGIVSRFLDAATVFCNSHLMLNPCNRLAVIACHSHKSSFLYPKA-------------LPSTQDTVSVDGQYELFSEVTNAIKEGVKELVSSDKGESQVSETLLTGGLSLALCYINRIEKETAGQKKIASRILVLSASGESASQYLNFMNVFFTAQKKNVIIDACVLEKDSGLLQQGCDITGGKYMKVPNHTGLLQYLLWLFLPDKATRDYLVFPPPVHVDYRAACFCHRNLIEIGYVCSVCLSIFCAFSPICSTCQTAFKFTgpLPPLLKGKKKKQKL--
>tr|A0A4D5RLZ8|A0A4D5RLZ8_IXOSC/4-291 [subseq from] Putative rna polymerase ii transcription initiation factor (Fragment) OS=Ixodes scapularis OX=6945 PE=3 SV=1
----EDEGSLLVAIIDTNPC---ASLLESDQGIVSKLLDALSVFCNSHLMLNPCNKLAIIASHSHKSTFIYPKPQESSSD-------------TYSVDGQYELFTEVTGAIKDGVKELVLSDDSESAAGESLLTGGLSLALCYINRIEKESSSQNKIASRILVLSASGESASQYLNFMNVFFTAQKKNVIIDACVLEKDSGLLQQGCDITGGKYMKVPNHAGLLQYLLWVFLPDKTSRNYMVFPPPVHVDYRAACFCHRNLIEIGYVCSVCLSIFCAFSPICSTCQTAFKFTgpLPSLLKSKKKKQRL--
>tr|A0A6P7UDY3|A0A6P7UDY3_IXOSC/4-291 [subseq from] general transcription factor IIH subunit 3 OS=Ixodes scapularis OX=6945 GN=LOC8031426 PE=3 SV=1
----EDEGSLLVAIIDTNPC---ASLLESDQGIVSKLLDALSVFCNSHLMLNPCNKLAIIASHSHKSTFIYPKPQESSSD-------------TYSVDGQYELFTEVTGAIKDGVKELVLSDDSESAAGESLLTGGLSLALCYINRIEKESSSQNKIASRILVLSASGESASQYLNFMNVFFTAQKKNVIIDACVLEKDSGLLQQGCDITGGKYMKVPNHAGLLQYLLWVFLPDKTSRNYMVFPPPVHVDYRAACFCHRNLIEIGYVCSVCLSIFCAFSPICSTCQTAFKFTgpLPSLLKSKKKKQRL--
>tr|A0A0K8R6R2|A0A0K8R6R2_IXORI/4-291 [subseq from] Putative rna polymer OS=Ixodes ricinus OX=34613 PE=2 SV=1
----EDEGSLLVAIIDTNPC---ASLLESDQGIVSKLLDALTVFCNSHLMLNPCNKLAIIASHSHRSTFIYPKPQESSSD-------------TYSVDGQYELFTEVTGAIKDGVKELVLSDDSESAAGESLLTGGLSLALCYINRIEKESSSQNKIASRILVLSASGESASQYLNFMNVFFTAQKKNVIIDACVLEKDSGLLQQGCDITGGKYMKVPNHAGLLQYLLWVFLPDKTSRNYMVFPPPVHVDYRAACFCHRNLIEIGYVCSVCLSIFCAFSPICSTCQTAFKFTgpLPSLLKSKKKKQRL--
>tr|A0A224Z8A8|A0A224Z8A8_9ACAR/4-291 [subseq from] Transcription initiation factor TFIIH subunit 3 OS=Rhipicephalus zambeziensis OX=60191 PE=3 SV=1
----EDEGSLLVTIIDTNPC---ASLLQNEEGIVSRFLDAATVFCNSHLMLNPCNRLAVIACHSHKSSFLYPKA-------------LPSTQDTVSVDGQYELFSEVTNAIKEGVKELVSSDKGESQVSETLLTGGLSLALCYINRIEKETAGQKKIASRILVLSASGESASQYLNFMNVFFTAQKKNVIIDACVLEKDSGLLQQGCDITGGKYMKVPNHTGLLQYLLWLFLPDKATRDYLVFPPPVHVDYRAACFCHRNLIEIGYVCSVCLSIFCAFSPICSTCQTAFKFTgpLPPLLKGKKKKQKL--
>tr|A0A023FJV2|A0A023FJV2_AMBCJ/4-291 [subseq from] Putative rna polymer OS=Amblyomma cajennense OX=34607 PE=2 SV=1
----EDEGSLLVTIIDTNPC---ASLLQNEEGIVSKFLDAATVFCNSHLMLNPCNKLAVIACHSHKSLFLYPRAQ-------------PSAQDNYSVDGQYELFSEVKSAIKEGVKELVLSDQSESHISETLLTGGLSLALCHINRVEKETAGQKKIASRILVLSASGESASQYLNFMNVFFTAQKKNIIIDACVLEKDSGLLQQGCDITGGKYMKVPNHSGLLQYLLWLFLPDKASRDYLVFPPPVHVDYRAACFCHRNLIEIGYVCSVCLSIFCAFSPICSTCQTAFKFTgpLPPLLKSKKKKQKL--
>tr|A0A023GKY0|A0A023GKY0_AMBTT/4-291 [subseq from] Putative rna polymer OS=Amblyomma triste OX=251400 PE=2 SV=1
----EDEGSLLVTIIDTNPC---ASLLQNEEGIVSRFLDAATVFCNSHLMLNPCNKLAVIACHSHKSMFLYPRA-------------QPSAQENYSVDGQYELFSEVKNAVKEGVKELVLSDENESRVSETLLTGGLSLALCHINRVEKETAGQKKIASRILVLSASGESASQYLNFMNVFFTAQKKNVIIDACVLEKDSGLLQQGCDITGGKYMKVPNHAGLLQYLLWLFLPDKASRDYLVFPPPVHVDYRAACFCHRNLIEIGYVCSVCLSIFCAFSPICSTCQTAFKFTgpLPPLLKSKKKKQKL--
>tr|A0A3L7HPK6|A0A3L7HPK6_CRIGR/1-113 [subseq from] GTF2H3 (Fragment) OS=Cricetulus griseus OX=10029 GN=CgPICR_012175 PE=3 SV=1
-------------------------------FTLSKCMDAVMVLANSHLFMHRSNQLAVIASHIQESRFLYPGKNGRLGDFFGDPGNPfPDCNPSGSKDGKYELLTAANDVIAEEIKDLMTKSDIKGQHTETLLAGSLAKALCY---------------------------------------------------------------------------------------------------------------------------------------------------------------------
>tr|A0A3L7HPK6|A0A3L7HPK6_CRIGR/114-141 [subseq from] GTF2H3 (Fragment) OS=Cricetulus griseus OX=10029 GN=CgPICR_012175 PE=3 SV=1
-----------------------------------------------------------------------------------------------------------------------------------------------------------------------------------------------------SDSGLLQQACDITGGLYLKVPQMPSLLQ-----------------------------------------------------------------------------------
>tr|A0A3L7HPK6|A0A3L7HPK6_CRIGR/141-200 [subseq from] GTF2H3 (Fragment) OS=Cricetulus griseus OX=10029 GN=CgPICR_012175 PE=3 SV=1
-----------------------------------------------------------------------------------------------------------------------------------------------------------------------------------------------------------------------------------------------------------QAACFCHRSLIEIGYVCSVCLSsklmFFCNFSPICTTCETAFKISLPPVLKAKKKKQKVS-
>tr|G3MR10|G3MR10_AMBMU/4-291 [subseq from] Uncharacterized protein OS=Amblyomma maculatum OX=34609 PE=2 SV=1
----EDEGSLLVTIIDTNPC---ASLLQNEEGIVSRFLDAATVFCNSHLMLNPCNKLAVIACHSHKSMFLYPRA-------------QPSAQENYSVDGQYELFSEVKNAVKEGVKELVLSDENESLVSETLLTGGLSLALCHINRVEKETAGQKKIASRILVLSASGESASQYLNFMNVFFTAQKKNVIIDACVLEKDSGLLQQGCDITGGKYMKVPNHAGLLQYLLWLFLPDKASRDYLVFPPPVHVDYRAACFCHRNLIEIGYVCSVCLSIFCAFSPICSTCQTAFKFTgpLPPLLKSKKKKQKL--
>tr|R7VEY6|R7VEY6_CAPTE/2-298 [subseq from] Uncharacterized protein OS=Capitella teleta OX=283909 GN=CAPTEDRAFT_169977 PE=3 SV=1
--SDEGGPSCLILVIDTSPVWWGKKLLKQEYgRILSESLDALMVFCSAHLMLHHQNQLVVLAAHTNCSQVIFPSPNAHDAAMNGDAA----F--RGQSDGKYEVFAEVQSIIKDQLTDLILHDGGGEVHSDCLLAGALARALCYVNKINKGLPDGDAMRSRVLVVQGSEDNPLQYMDLMNIIFTAQKQNVIIDACIMDEDSPILQQVCDITGGFYLKTPQPSALLQYLLWVFLLEPgGAREKLNLPAKVHVDYRAACFCHRNLINTGYVCSVCLSVFCSFSPICSTCQTTFKLHGPPKLLKRKAK-----
>tr|A0A131XHS5|A0A131XHS5_9ACAR/4-291 [subseq from] Putative rna polymerase ii transcription initiation factor OS=Hyalomma excavatum OX=257692 PE=2 SV=1
----EDEGSLLVTIIDTNPC---ASLLQNEEGIVSRFLDAATVFCNSHLMLNPCNRLAVIACHSHKSTFLYPKA-------------LPSTQDTVSVDGQYELFGEVTNAIKEGIKELVASDKSESQVSETLLTGGLSLALCYINRIEKETAGQKKIASRIMVLSASGESASQYLNFMNVFFTAQKKNVIIDACVLEKDSGLLQQGCDITGGKYMKVPNHAGLLQYLLWLFLPDKSTRDYLVFPPPVHVDYRAACFCHRNLIEIGYVCSVCLSIFCAFSPICSTCQTAFKFTgpLPSLLKGKKKKQKL--
>tr|A0A7J8GZX9|A0A7J8GZX9_ROUAE/1-164 [subseq from] General transcription factor IIH subunit 3 OS=Rousettus aegyptiacus OX=9407 GN=HJG63_006031 PE=3 SV=1
MVSDEDELNLLVIIVDTNPIWWGKQALKESQFTLSKCIDAVMVLGNSHLFMNHSNKLAVIASHIQESRFLYPGKNGRLGDLFGDPGNPPsEFNPSGSKDGKYELLTAANEVIVEEIKDLMTKGDIKGQHTETLLAGSLAKALCYIHRMSKEVKDNQEMKSRILV-------------------------------------------------------------------------------------------------------------------------------------------------
>tr|A0A293MTV8|A0A293MTV8_ORNER/4-289 [subseq from] Uncharacterized protein (Fragment) OS=Ornithodoros erraticus OX=265619 PE=3 SV=1
----DDAGSLLVTVIDTNPC---SRLIKSGEGTIAKCLDSITVFCNSHLMLSPRNKLAIVACHSHKSCFLYPKQDSA--D-------------AYSLDGQHELFNNVANTIRTGVKDLV-QSDIQqSINAESLLAGGLSLALCYINRIEKEAVNQKKLLPRILVFTGSGESASQYLNFMNIFFTAQIKNVVIDACVLEVDSGLLQQGCDITGGVYLKVPNVAAALQYLLWVFLPDKESRKFLVLPPPVHVDYRAACFCHRNLIEIGYVCSVCLSIFCTFSPICSTCQTTFKFTgpIPPLLKAKKKKQKL--
>tr|L7M5U4|L7M5U4_RHIPC/4-291 [subseq from] Putative transcription factor tfb4 OS=Rhipicephalus pulchellus OX=72859 PE=2 SV=1
----EDEGSLLVTIIDTNPC---ASLLQNEEGIVSRFLDAATVFCNSHLMLNPCNRLAVIACHSHKSSFVYPKA-------------LPSTQDTVSVDGQYELFSEVTSAIKEGVKELVSSDKGESQVSETLLTGGLSLALCYINRIEKETAGQKKIASRILVLSASGESASQYLNFMNVFFTAQKKNVIIDACVLEKDSGLLQQGCDITGGKYMKVPNHTGLLEYLLWLFLPDKATRDYLVFPPPVHVDYRAACFCHRNLIEIGYVCSVCLSIFCAFSPICSTCQTAFKFTgpLPSLLKGKKKKQKL--
>tr|A0A067RSA9|A0A067RSA9_ZOONE/2-296 [subseq from] General transcription factor IIH subunit 3 OS=Zootermopsis nevadensis OX=136037 GN=L798_12829 PE=3 SV=1
--NEEVEASLLVIVLDTNP---GQRLVRERTHILTQCLESVIAFANSHLMLKSTNKLAVLACHTRSTEFLFPPPSA-CGT---------QVAMLRQQDGQYELFTHVEKTIRQNLQQLVIRdarSGPIGSVCESLLAGALAMALCYIHRLEQELSAGRKMNSRILVVTGSADSASQYMSYMNVFFTAQKQNVTLDVCSLDRDMGLLQQGCDITGGLYLRIPQLQGLLQYLLWVFLPEPTIRKQLVLPPPVKVDYRAACFCHRELIDIGYVCSVCLSIFCKFSPICTTCHTVFKTPGPLPTKSKKKKIKLS-
>tr|A0A2G8L0E3|A0A2G8L0E3_STIJA/32-297 [subseq from] Putative general transcription factor IIH subunit 3 OS=Stichopus japonicus OX=307972 GN=BSL78_09319 PE=3 SV=1
---TEETGSLLVVVVDVNPVWWGSSKRKEkTSSTLPQCMEQIMVFVNAHQMASPQNKVAVIGSHANESRYLYPRKGS------ADIHQTEVLAQIKSKDGKYEQFAKVQSDVMKELKDLIARNPVV-SHTDTLLSGSLAMALCYIKRMEKEAGVGQNLHSRILVIKAAEDSASQYMNFMNVTFTAQKQNVTIDACILSADSGLLQQACDITGGIYIKIPDIEGLLQYLLWVFLPPPSLRSNLILPPPIQVDYRAACFCHRMLISIGYVCSVCLSSK---------------------------------
>tr|U3J505|U3J505_ANAPP/1-163 [subseq from] General transcription factor IIH subunit 3 OS=Anas platyrhynchos platyrhynchos OX=8840 GN=GTF2H3 PE=3 SV=2
--------------------------------------------------------------------------------------------------------------------------------------------------MSKEVKANQEMKSRILVIKAAEDSALQYMNFMNVIFAAQKQvNILIDACVLDSDSGLLQQACDITGGIYLKVPHMPSLLQYLLWVFLPDQEQRAQLVLPPPIHVDYRAACFCHRNLIEIGYVCSVCLSIFCNFSPICSTCETAFKISLPPVMKAKKKKLKLAA
>tr|A0A2U9BUK2|A0A2U9BUK2_SCOMX/2-220 [subseq from] Putative general transcription factor IIH subunit 3 OS=Scophthalmus maximus OX=52904 GN=SMAX5B_016572 PE=3 SV=1
--ASEDEVSLLVIVVDVNPIWWGQHAQREPEFTLSKCLDAVMVMGNSHLAMSRTNKLAVIASHCQDSHFLYPSKSWKGADSGAD-------DASSSGDGKYELLSVANNLIAEEMRNVMSKTEVRGNSTDTLLAGSLAKALCYIHRVSKELEVGQEIKSRILVIKAAEDCALQYMNFMNVIFAAQKQNILIDACVLDSDSGLLQQACDITGGLYLKIPQKIALAQYLL--------------------------------------------------------------------------------
>tr|A0A7L4NFA1|A0A7L4NFA1_9AVES/1-179 [subseq from] TF2H3 factor (Fragment) OS=Ceyx cyanopectus OX=390723 GN=Gtf2h3 PE=3 SV=1
--------------------------------------------------------------------------------------------------------------------------DVRGEQTETLLAGSLAKALCCILLITESW----N-FCVFFVIKAAEDSALQYMNFMNVIFAAQKQSVLIDACVLDSDSGLLQQACDITGGIYLKVPHMPSLLQYLLWVFLPDQEQRSQLVLPPPVHVDYRAACFCHRNLIEIGYVCSVCLSIFCNFSPICSTCETAFKISLPPVMKAKKKKSKL--
>tr|A0A6P3PX39|A0A6P3PX39_PTEVA/1-166 [subseq from] general transcription factor IIH subunit 3 isoform X2 OS=Pteropus vampyrus OX=132908 GN=GTF2H3 PE=3 SV=1
-----------------------------------------MVLGNSHLFMDHSNKLAVIASHIQESRFLYPGKNGRLGDLFGDPSNPPsEFNPSGSKDGKYELLTAANEVIVEEIKDLMTNGDIKGQHTETLLAGSLAKALCYIHRMNKEVKDNQEMKSRILVIKAAEDSALQYMNFMNVIFAAQKQNILIDACVLGSDSGLLQQV------------------------------------------------------------------------------------------------------
>tr|A0A452HWI7|A0A452HWI7_9SAUR/10-163 [subseq from] Uncharacterized protein OS=Gopherus agassizii OX=38772 PE=3 SV=1
---------------------------------------------------------------------------------------------------------------------------------------------------------SQEIKSRILVIKAAEDSALQYMNFMNVIFAAQKQNILIDACVLDSDSGLLQQACDITGGIYLKVPRMPSLLQYLLWVFLPDQEQRSKLILPPPIHVDYRAACFCHRNLIEIGYVCSVCLSIFCNFSPICSTCETAFKISLPPVMKAKKKKLKLA-
>tr|H2XVN4|H2XVN4_CIOIN/2-300 [subseq from] Uncharacterized protein OS=Ciona intestinalis OX=7719 GN=LOC100184165 PE=3 SV=1
--ANEEERQLLVVIFDVNPVWWGIKSLQ-GQAQITKCLDCLLVFVNSYLMLRHDNKLAIIASHSTKSVFLYPAQES---SHSPDPSKASIS-DQAGGDCRYEHFAKVDDSVTDKFKELMRDGCEKNDiRRDSLIAGSMAIALCYIHRMQIESQGNTKLNARILVIKAADDAASQYMSFMNVIFAAQKERVVVDACILGQDSGLLQQACDMTSGMYLKVPHQDAFLQYLLTAFLTEAELRKEsLVLAqssRPREVDYRAACFCHRSLVDVGFVCSVCLSIFCQFSPICSTCETAFK---PPVLASKSRKK----
>tr|A0A2J7PJR3|A0A2J7PJR3_9NEOP/2-296 [subseq from] General transcription factor IIH subunit 3 OS=Cryptotermes secundus OX=105785 GN=GTF2H3 PE=3 SV=1
--NEEVETSLLVIVLDTNPA---QRLLRERTHNLTQCLESVIAFANSHLMLKSANRLAMLACHSRSTEFLFPPPPAAF----GTQA-----AMLRQVDGQYELFTHVEKTIRQSLQQLLmrdTKSEPVGSACESLLAGALAMALCYIHRLEQDLSSGRNMNSRILVVTGSADSASQYMSYMNVFFTAQKQNVTLDVCSMEQDMSLLQQGCDITGGLYLRIPQLQGLLQYLLWVFLPEPPIRKKLVLPPPVKVDYRAACFCHRELIDIGFVCSVCLSIFCKFSPICTTCHTVFRSPGPLPIKPKKRKIKL--
>tr|A0A4Y2FLF2|A0A4Y2FLF2_ARAVE/9-294 [subseq from] General transcription factor IIH subunit 3 OS=Araneus ventricosus OX=182803 GN=GTF2H3_1 PE=3 SV=1
---EEERESLVVAIIDLNP---SPQMIKDGECIVPKCLDALIAFSCSHVMLNPFNKLAIIGCHTRQSAFLYPLPSS---------SESEETRPS---DGQYELFANIKNAVHTNVKKLVLQNNEEEIYTESLVAGAMTMALCYIHRLRKQQIIEKKIQARILIVSASGDSASQYMNFMNVFFTSQKEGVLVDACVIEKDSGLLQQGCDITGGMYLKIQNVSALLQYLLWIFLPNVETRKKMILPTRVHVDYRAACFCHRNLIEIGYVCSVCLSIFCTFSPICSTCQTAFKLGPLPTIIAKKRKR----
>tr|A0A673L3D6|A0A673L3D6_9TELE/4-247 [subseq from] General transcription factor IIH, polypeptide 3 OS=Sinocyclocheilus rhinocerous OX=307959 PE=3 SV=1
----DDEINILVIVLDVNPIWWGQQAHSLFQHpSLQTCIK----R--------------------GKHHFLYPSKQWKSGDEI-----------SVSSDGKYELLSVTNELFAEEIRNLMDRTEVNGSQTDSLLAVSLAKALCCILNLwFMQISSGQDMKSRILVIKAAEDSTLQYMNFMNVIFAAQKKNILIDACVLDADSGLLQQACDITGGLYLRIPQKIALTQYLLWVFLPDTDQRSQLLLPPPVHVDYRAACFCHRNLIEIGYVCSVCLSSMFPSTLY---------------------------
>tr|A0A7J6ZT70|A0A7J6ZT70_9COLE/18-300 [subseq from] Uncharacterized protein OS=Lamprigera yunnana OX=370605 GN=FQA39_LY04594 PE=3 SV=1
----TDEISLLVIVLDTNP---GQRIIRENSQTLTQCVDSIIAFGNSHLMQKSQNKLAVMACHAKSSEFIYPGM-----------GKPLDIR---QIDGQYEVFTLVEKTIKNNLYKIIA-GESTGFSNESLLAGALSMALCYIHRIQRTKPAGCRLNNRILVVTGSGDSAFQYMSYMNVFFTAQKHNIVIDVCALDQHLSLLQQGCDITGGLYLKIPQLQGLLQYLLWVFLPEPPIRPKLVLPPPVKVDYRAACFCHQEMVDVGFVCSVCLSIFCKFSPICTTCHTVFKMPGPLAVKLKKKKMK---
>tr|T1J6K6|T1J6K6_STRMM/15-292 [subseq from] Uncharacterized protein OS=Strigamia maritima OX=126957 PE=3 SV=1
--------SLLVIVLDSSP---GQRILSENENVLSQCLDAVMVFCNLHLMKSPQNQLAVIACYSQNSDFLYPTS------------NPDQKHDSKTNDGRYELFANVNQAIRDNIKNFILNKSQGVVCSESLMAGALCKALCYINRIEKQHQIGQNISSRILIITPCNDYKSQYMNFMNVFFTAQKQNVVIDACMLDGDSGLVQQGCDLTHGIYLKIPHLSGFLQYLLWLYLPEPHLRKYLALPPPVKVDFRAACFCHRDLIEIGYVCSVCLSIFCNFSPICSTCQTVFKFLGPPAKKKKN-------
>tr|A0A1B0CYF6|A0A1B0CYF6_PHLPP/212-497 [subseq from] PID domain-containing protein OS=Phlebotomus papatasi OX=29031 PE=3 SV=1
--SEPADCNLLVIVLDTNPS---QRIIRINTHHMTQCLDSIIAFGNAHLMQRAQNKLAVLACHHHATEFLYP-----------TPGKPMEVR---QIDGQYELFTLVEKTVKTKLTDLITNSPRMHGHTESLLAGTMTMALCYIARMNRIKAPGTRISSRILVVTGSNECASQYMTYMNVFFTAQKQNIVIDVCALDKSLSLLQQGCDITGGQYLKLPQLEGLLQYLLWVFLPDPHTRTKLVLPPPVKVDYRAACFCHRELIDIGYVCSVCLSIFCKYSPICTTCHTVFKTPAPIAAKPKKKKIR---
>tr|A0A7F5R9E1|A0A7F5R9E1_AGRPL/15-299 [subseq from] general transcription factor IIH subunit 3 OS=Agrilus planipennis OX=224129 GN=LOC108732716 PE=3 SV=1
-VSSTDDVSLLVIILDTNP---GQRILRENPHTLTQIIDSVIAFANAHLLQKAQNKLVIMACHSRASQFIYPGLGKAL-DV-------------RQIDGQYEAFTLVEKTVKLNLSKLLSESITV--SNESLLAGAIAMALCYIHRIHKSKPPGCKINSRILVLTASGDSASQYMNYMNVFFTAQKQNVVIDVCAIDQHLSLLQQGCDITNGMYLKIPQLQGLLQYLLWVFLPEPPIRKKLVLPPPVKVDYRAACFCHRELIDIGYVCSVCLSIFCKFSPICTTCHTVFKIPGPLAVKSKKKKIK---
>tr|A0A834HX60|A0A834HX60_RHYFE/14-299 [subseq from] Uncharacterized protein OS=Rhynchophorus ferrugineus OX=354439 GN=GWI33_016879 PE=4 SV=1
-ISSSDETSLLVIILDTNP---GQKLLRDNPNAITQVVDSVVAFGNTHLMQKAQNKLAIMTCHSRTSQFIYPGSKAALD--------------VRQIDGQYEAFTLVEKTVKQNLSSILS-SEHSGVITESLLAGAIAMALCYIARIQRTKATGLKLNCRILVVTGSGDSASQYMNYMNVFFTAQKQNIVIDVCSLDQHLSLLQQGCDITNGLYLKVPQVSALLQYLLWVFLPEPPIREKLVLPPPVKVDYRAACFCHRELIDIGYVCSVCLSIFCKFSPICTTCHTVFKIPGPLAVKAKKKKMK---
>tr|A0A3N0XW80|A0A3N0XW80_ANAGA/34-141 [subseq from] General transcription factor IIH subunit 3 OS=Anabarilius grahami OX=495550 GN=DPX16_7111 PE=3 SV=1
---------------------------------------------------------------------LYPSKQWRSGE-----------DISASTDGRYELLSATNDLFAEEIRKLMERTEVSGTQTDTLLAVSLSRALC----------SGQEVKSRILVIKASEDSTLQYMNFMNVIFAAQKK-VGITAELTSSD-------------------------------------------------------------------------------------------------------------
>tr|A0A3N0XW80|A0A3N0XW80_ANAGA/160-280 [subseq from] General transcription factor IIH subunit 3 OS=Anabarilius grahami OX=495550 GN=DPX16_7111 PE=3 SV=1
-----------------------------------------------------------------------------------------------------------------------------------------------------------------------------------------MKNILIDACVLDSDSGLLQQACDITGGLYLRIPQKIALAQYLLWVFLPDADQRSQLLLPPPVHVDYRAACFCHRNLIEIGYVCSVCLSIFCNFSPICTTCETAFKMPLPQVAKTKKKKVKT--
>tr|A0A6J2XQ12|A0A6J2XQ12_SITOR/15-299 [subseq from] general transcription factor IIH subunit 3 OS=Sitophilus oryzae OX=7048 GN=LOC115880165 PE=3 SV=1
--KSTDDTSLLVIILDTNP---GQKLLRENPNIITQVVDSVVAFGNSHLMQKAQNKLAILTCHSKTSQFIYPGPKKLL-D-------------VRQIDGQYEAFTLVEKTVKQNITSILSM-ENSGIVTESLLAGAVAMALCYIARIQRTKANGVKLNCRILVVTGSSDSASQYMNYMNVFFTSQKQNIVIDVCALDQHLSLLQQGCDITGGLYLKVPQVSALLQYLLWVFLPEPPIREKLILPPPVKVDYRAACFCHRELIDIGYVCSVCLSIFCKFSPICTTCHTVFKIPGPLAVKPKKKKIK---
>tr|A0A139WBN9|A0A139WBN9_TRICA/18-299 [subseq from] General transcription factor IIH subunit 3-like protein OS=Tribolium castaneum OX=7070 GN=TcasGA2_TC034891 PE=3 SV=1
-----SETSLLVVIVDSNPS---QKMLRDNPHVLTHCIDSVIAFANSHLMQKAQNKLAVMACHSKTSEFIYPGPNKPL-----------DV---RQIDGQYEVFTAVEKTIKQNLAKLLAT-EKSTLVTESLLAGAIAMALCYIARIQRTKPPGCVLNSRILVVTGSGDSASQYMNYMNVFFTAQKQGIVIDVCALDQHLSLLQQGCDITGGLYLKVPQLQGLLQYLLWVFLPEPPIRQKLVLPPPVKVDYRAACFCHRELIDIGYVCSVCLSIFCKFSPICTTCHTVFKIPGPLAVKPKKRKIK---
>tr|A0A226N911|A0A226N911_CALSU/1-151 [subseq from] Uncharacterized protein OS=Callipepla squamata OX=9009 GN=ASZ78_002023 PE=3 SV=1
------------------------------------------------------------------------------------------------------------------------------------------------------------MKSRILVIKAAEDSALQYMNFMNVIFAAQKQSVLIDACVLDSDSGLLQQACDITGGIYLKVPHLPSLLQYLLWVFLPDQEQRSQLVLPPPVHVDYRAACFCHRNLIEIGYVCSVCLSIFCNFSPICSTCETAFKISLPPVMKAKKKKLKLS-
>tr|A0A226PXX9|A0A226PXX9_COLVI/1-151 [subseq from] Uncharacterized protein OS=Colinus virginianus OX=9014 GN=H355_016088 PE=3 SV=1
------------------------------------------------------------------------------------------------------------------------------------------------------------MKSRILVIKAAEDSALQYMNFMNVIFAAQKQSVLIDACVLDSDSGLLQQACDITGGIYLKVPHLPSLLQYLLWVFLPDQEQRSQLVLPPPVHVDYRAACFCHRNLIEIGYVCSVCLSIFCNFSPICSTCETAFKISLPPVMKAKKKKLKLS-
>tr|A0A2K5K1U8|A0A2K5K1U8_COLAP/1-161 [subseq from] Uncharacterized protein OS=Colobus angolensis palliatus OX=336983 PE=3 SV=1
-----------------------------------------MVLGNSHLFMNRSNKLAVIASHIQESRFLYPGKNGRLGDFFGDPGNPPEFNPSGSKDGKYELLTSANEVIVEEIKDLMTKSDIKGQHTETLLAGSLAKALCCI-------LDNQEMKSRILVIKAAEDSALQYMNFMNVIFAAQKQNILIDACVLDSDSGLLQQSQTV---------------------------------------------------------------------------------------------------
>tr|A0A5N4AC24|A0A5N4AC24_PHOPY/17-301 [subseq from] Uncharacterized protein OS=Photinus pyralis OX=7054 GN=PPYR_11700 PE=3 SV=1
--SSTDEISLLVIILDTNP---GQRILRDNPRTLTQCVDSVIAFANSHLMQKSQNKLVVMACHSKTSEFIYPNSDK-----------PLDV---RQVDGQYEIFTLVERTIKRNLAKMI-AAESTALCNESLLAGAISMALCYIHRIQKTKPVGCKLNSRILVVTGSGDSAFQYMSYMNVFFTAQKQNVVIDVCALDQHLSLLQQGCDITSGLYLKIPQLQGLLQYLLWVFLPEPPIRPKLVLPPPVKVDYRAACFCHREMVDVGYVCSVCLSIFCKFSPICTTCHTVFKIPGPLAVKSKKKKMK---
>tr|A0A6B2EIP1|A0A6B2EIP1_9DIPT/2-286 [subseq from] Putative transcription factor tfiih-subunit (Fragment) OS=Phlebotomus kandelakii OX=1109342 PE=3 SV=1
--SEPADCNLLVIVLDTNPS---QRIIRTNTHHMTQCLDSIIAFGNAHLMQRAQNKLAVLACHHHATEFIYP-----------IPGKPMEVR---QIDGQYELFTLVEKTVKSKLTDLITNSPRMHGHTESLLAGTMTMALCYIARMNRIRAPGTRICSRILVVTGSNECASQYMTYMNVFFTAQKQNVVIDVCALDKPLSLLQQGCDITGGQYLKLPQLEGLLQYLLWVFLPDPHTRTKLVLPPPVKVDYRAACFCHREMIDIGYVCSVCLSIFCKYSPICTTCHTVFKTPAPIAAKPKKKKM----
>tr|A0A7J7B089|A0A7J7B089_9COLE/18-300 [subseq from] Uncharacterized protein OS=Abscondita terminalis OX=2069292 GN=FQR65_LT09844 PE=3 SV=1
----TDEISLLVIILDTNP---GQRILRENPQTLTQCVDSVIAFGNSHLMQKSQNKLAVMACHSKSSEFIYP-KSGK----------PLDVR---QIDGQYEVFTLVEKTIKTNLHKIITAENTV-LSNESLLAGALCMALCYIQRIQRTKPPGCKLNSRILVVTGSGDSAFQYMSYMNVFFTAQKQNVVVDVCALDQHLSLLQQGCDITNGLYLKIPQLQGLLQYLLWVFLPEPPIRPKLVLPPPVKVDYRAACFCHREMVDIGYVCSVCLSIFCKFSPICTTCHTVFKIPGTLAVKSKKKKMK---
>tr|A0A5F9CID4|A0A5F9CID4_RABIT/1-147 [subseq from] General transcription factor IIH subunit 3 OS=Oryctolagus cuniculus OX=9986 GN=GTF2H3 PE=3 SV=1
-----------------------------------------------------------------------------------------------------------------------------------------------------------------MVIKAAEDSALQYMNFMNVIFAAQKQNILIDACVLDTDSGLLQQACDITGGLYLKVPQMPSLLQYLLWVFLPDQDQRSQLILPPPVHVDYRAACFCHRNLIEIGYVCSVCLSIFCSFSPICTTCETAFKISLPPMLKAKKKKLKVSA
>tr|A0A1Y1L682|A0A1Y1L682_PHOPY/38-322 [subseq from] Uncharacterized protein (Fragment) OS=Photinus pyralis OX=7054 PE=3 SV=1
--SSTDEISLLVIILDTNP---GQRILRDNPRTLTQCVDSVIAFANSHLMQKSQNKLVVMACHSKTSEFIYPNSDK-----------PLDV---RQVDGQYEIFTLVERTIKRNLAKMI-AAESTALCNESLLAGAISMALCYIHRIQKTKPVGCKLNSRILVVTGSGDSAFQYMSYMNVFFTAQKQNVVIDVCALDQHLSLLQQGCDITSGLYLKIPQLQGLLQYLLWVFLPEPPIRPKLVLPPPVKVDYRAACFCHREMVDVGYVCSVCLSIFCKFSPICTTCHTVFKIPGPLAVKSKKKKMK---
>tr|A0A1Y1L693|A0A1Y1L693_PHOPY/62-346 [subseq from] Uncharacterized protein (Fragment) OS=Photinus pyralis OX=7054 PE=3 SV=1
--SSTDEISLLVIILDTNP---GQRILRDNPRTLTQCVDSVIAFANSHLMQKSQNKLVVMACHSKTSEFIYPNSDK-----------PLDV---RQVDGQYEIFTLVERTIKRNLAKMI-AAESTALCNESLLAGAISMALCYIHRIQKTKPVGCKLNSRILVVTGSGDSAFQYMSYMNVFFTAQKQNVVIDVCALDQHLSLLQQGCDITSGLYLKIPQLQGLLQYLLWVFLPEPPIRPKLVLPPPVKVDYRAACFCHREMVDVGYVCSVCLSIFCKFSPICTTCHTVFKIPGPLAVKSKKKKMK---
>tr|A0A7G3B0L5|A0A7G3B0L5_LUTLO/9-292 [subseq from] Putative transcription factor tfb4 OS=Lutzomyia longipalpis OX=7200 PE=3 SV=1
-----ADCNLLVIVLDTNPC---QRIIRMNTQHMTQCLDSVIAFGNAHLMQRAQNKLAVLACHQHKTEFLYPS-----------PGKPMEVR---QIDGQYELFTLVEKTIKSKLTDLITNAPRMHGHTESLLAGTMTMALCYIARIHRIRAPGTRISSRILVVTGSNECASQYMTYMNVFFTAQKQNVVIDVCALDKPLSLLQQGCDITGGQYLKIPQLEGLLQYLLWVFLPDpQNTRMKLVLPPPVKVDYRAACFCHRELIDIGYVCSVCLSIFCKYSPICTTCHTVFKTPAPIAAKPKKKKMR---
>tr|A0A6P7GJW7|A0A6P7GJW7_DIAVI/17-297 [subseq from] general transcription factor IIH subunit 3 OS=Diabrotica virgifera virgifera OX=50390 GN=LOC114337749 PE=3 SV=1
----VDETSLLAIIIDSNP---GQKMLRESPHVLTHCVDSVIAFANSHLMQKSQNKLAIMACHSKTSQFIYPGP-----------GKNADI---RQVDGQYEVFTAVEKITKRNLAKVLTTEN-STVITESLLAGAIAMALCYIARLQRTKPPGAKLNCRVLVITGSSCSASQYMNYMNVFFTAQKQNVVIDVCALDQHLSLLQQGCDITGGMYLKVPQLQGLLQYLLWVFLPEPPIREKLVLPPPLKVDYRAACFCHRQLIDIGYVCSVCLSIFCKFSPICTTCHTVFKMPALPSVKPKKKK-----
>tr|A0A803T1U1|A0A803T1U1_ANOCA/28-181 [subseq from] General transcription factor IIH subunit 3 OS=Anolis carolinensis OX=28377 GN=GTF2H3 PE=4 SV=1
---------------------------------------------------------------------------------------------------------------------------------------------------------SQEIKSRILVIKAAEDSALQYMNFMNVIFAAQKQNILIDACVLESDSGLLQQACDITGGIYLKVPHKPSLLQYLLWVFLPDHDQRSQLILPPRVHVDYRAACFCHRNLIEVGYVCSVCLSIFCNFSPICTTCETAFKISLPAVMKAKKKKLKLA-
>tr|A0A6M2D0T2|A0A6M2D0T2_RHIMP/4-269 [subseq from] Putative rna polymerase ii transcription initiation factor ovary overexpressed (Fragment) OS=Rhipicephalus microplus OX=6941 PE=3 SV=1
----EDEGSLLVTILDTNPC---ASLLQNEEGIVSRFLDAATVFCNSHLMLNPCNRLAVIACHSHKSSFLYPKAL-------------PSTQDIVSVDGQYELFSEVTNAIKEGVKELVSSDKGESQVSETLLTGGLSLALCYINRIEKETAGQKKIASRILVLSASGESASQYLNFMNVFFTAQKKNVIIDACVLEKDSGLLQQGCDITGGKYMKVPNYTGLLQYLLWLFLPDKPARDYLVFPPPVHVDYRAACFCHRNLIEIGYVCSVCLSIFCAFSPICSTCH----------------------
>tr|A0A1B6LH36|A0A1B6LH36_9HEMI/1-296 [subseq from] Uncharacterized protein OS=Graphocephala atropunctata OX=36148 GN=g.18796 PE=3 SV=1
MASDETESSLLVIVVDVNPA---QRILVEHRHKLTHCLDAIIAFANSHLMLCTTNKLAMLACNADGSEFVFPDENGSVVNYR-------------QQDGQYELFTHTERTIRQGLQrfvlDTTRHTHTHGLAAESLLAGAFAMAICYIHRLERELAAGVKMNSRILVITGSGDSASQYMNYMNVFFTAQKHNIILDVCSLDQNLGLLQQGCDITGGLYLKltVARLPGLLEYLLWVFLPEPPIRKKLVLPPPVKVDYRAACFCHRQLVDIGYVCSVCLSIFCKFSPICTTCHAVFRTPGALPVKPKKRKLKT--
>tr|A0A6P8HXM2|A0A6P8HXM2_ACTTE/2-304 [subseq from] general transcription factor IIH subunit 3-like OS=Actinia tenebrosa OX=6105 GN=LOC116293979 PE=3 SV=1
--ADDNSLDLLVVIFDANPVWWGRVFAEKSqeQITLTSCVDSMIVMCNAHLMMKQSNTLAFIASNTRQSKFLFPKES--LQEMH-----TIEESRSVPSDSRCEKFVQMDDLIVSEIKELIGNSEIPAQenpvHSnpPSALPSALCMALCYIHRKEKECPVGLKLKPRIMVVKASPDNASQYLTIMNCIFGAQKSNVIIDACALYQNSGFLQQAADITGGVYLKIENTLSILEHLLWLYLPGQGTRDMLILPSSQHIDYRAACFCHRKLVDIGYVCSVCLSIYCQFIPRCITCQTLFKLPLPPPLQRSKKKK----
>tr|A0A2L2XZT7|A0A2L2XZT7_PARTP/4-283 [subseq from] Putative transcription factor tfb4 (Fragment) OS=Parasteatoda tepidariorum OX=114398 PE=2 SV=1
-------GSLVVVVIDLNP---SPQMIKDGECIMPHCLDAVISFCSSHIMLNPLNKLAIIGCHTRKSAYLYPLPSSELEG----------LKP---TDGQYELFADIKNAVIASVKKLILQVIEKEIYVESLIAGAMTMALCYIHRSRKLEITEKKIPARILVVTASGDSASQYMNFMNVFFAAQKEGILIDACAIEKDSGLLQQGCDITGGMYLKIQNTAALLQYLLWIFLPSLETRKKMILPSRVHVDYRAACFCHRNLTEIGYVCSVCLSIFCTFSPICSTCQTAFKLGALPTIGKKKRR-----
>tr|A0A7R8UG20|A0A7R8UG20_HERIL/15-302 [subseq from] Hypothetical protein OS=Hermetia illucens OX=343691 GN=HERILL_LOCUS3358 PE=3 SV=1
-VSDPDLESLLVIIIDTNP---SQRAIRRNPHQLTQSLDSIVAFGNAHLMQKSNNKLAVIACHHHATQFLYPN-----------PGKPL--TEIRQVDGQYEAFTIVEKTVKHKLAQMITSAPKISAPCESLLAGSMSMALCYIARMNRNKLPGEKAHARILVVTGSNECAAQYMTYMNVFFTAQKQNVVIDVCALDKSLSLLQQGCDITGGQYLRLPQLDGLLQYLLWVFLPDPDTRSKLVLPPAVKVDYRAACFCHRELIDIGYVCSVCLSIFCKFSPICTTCHTVFKNPNPIAPKQKKKKLK---
>tr|A0A3M6TJX9|A0A3M6TJX9_POCDA/10-325 [subseq from] Uncharacterized protein OS=Pocillopora damicornis OX=46731 GN=pdam_00008901 PE=3 SV=1
--ADENISNLLVVILDANPVWWGRAGNEDQQrISLTHCVDSLMVFCNAHLMMQHNNCLSFIISHTSTSKFVFPKDDS--GEEISN--NDQKELP---TDGKYEGFAEVNDAIITEMKSLLSTEDLTDnQTTElppTLLASALTMALCCililkrinpltprrdIHRAEKECPVGQKIKSRIMVLKAAPDVSTQYMPIMNCIFAAQKSNTVIDACVVDEHSGFLQQAADITGGMYLKVPQTLALLQYLLWVFLPEPTVRDQLILPSSMHIDYRAACFCHRRLVDIGFVCSVCLSIYCQFIPVCLTCQTRFKLPALPLARPKKKKKE---
>tr|A0A482XHP4|A0A482XHP4_LAOST/2-295 [subseq from] Uncharacterized protein OS=Laodelphax striatellus OX=195883 GN=LSTR_LSTR001990 PE=3 SV=1
--ADTIETSLLVIVFDINPTQriLINEPHKEGQ-KFTHCVDAVTAFANSHLMLKPRNKLAVITSDAETSQFIYPGSD---------EGE--SLLSARQRDGQYELFTHVERTIRGNLQSVIMSSKPPDPTKETLLAGAFAMALCYINRQEIEKPVGEKLNSRILAITGSSDSASQYMNYMNVFFTAQKQNVIIDICSLDHDLGLLQQGCDISGGLYLRIPQFQGLLQYLLWVFLPEPPIRKKLLLPPPVKVDYRASCFCHRQLIDIGYVCSVCLSIFCRFSPICTTCHAVFKTPGPLPTKPKKKKQKL--
>tr|A0A6F9DEP3|A0A6F9DEP3_9ASCI/4-292 [subseq from] General transcription factor IIH subunit 3-like OS=Phallusia mammillata OX=59560 GN=Gtf2h3 PE=2 SV=1
----SEDRQLLVVIFDVNPVWWGLKSLH-GEAQITKCLDALLVFVNSFLMLRHDNQLAIIASHSTKSVFLYPSSSQ-EGEQFI-----------SISDGRYEHFARVDSSIIQDFRQLMADGcEDKDIRSDSLIAGSMSTALCYIHRIMREAKSRQKINPRILVVKAADDAAAQYMSFMNVIFAAQKEHVVIDACVLGQDSGLLQQACDMTGGMYLKVPTQDVLLQYLLTAFLSEAEVRKSSFnFsqtNSSRDVDYRAACFCHRSLVDVGFVCSVCLSIFCQFSPICSTCETAFK---PPPMSAKSRKK----
>tr|A0A668AJ78|A0A668AJ78_9TELE/4-159 [subseq from] General transcription factor IIH subunit 3 OS=Myripristis murdjan OX=586833 GN=gtf2h3 PE=3 SV=1
-------------------------------------------------------------------------------------------------------------------------------------------------------ESGQEMKSRILVIKAADDCALQYMNFMNVIFAAQKQNILIDACVLDSDSGLLQQACDITGGLYLKIPQKVALAQYLLWVFLPDSDQRSQLVLPPPAHVDYRAACFCHRNLIEIGYVCSVCLSIFCNFSPICTTCETAFKIQLPQMVKSKKKKLKPS-
>tr|U4UNS3|U4UNS3_DENPD/15-299 [subseq from] Uncharacterized protein OS=Dendroctonus ponderosae OX=77166 GN=D910_09003 PE=3 SV=1
--TSADEISLLVVILDTNPT---QKMLRDKQNQLTNIVDSVVAFSNSHLMQKAQNKLAVMACHSKTSQFIYPGAKKPL-----------DV---RQVDGQYEAFLLVEKTVKQNLAELLA-SESSTAVTESLLAGAIAMALCYIARLQRTKPPGSKLNSRILVVSGSGDSASQYMNYMNVFFTAQKLNVVLDVCALDQHLSLLQQGCDITGGMYLKVPQITALLQFLLWVFLPEPPIREKLVLPPPVKVDYRAACFCHRELIDIGFVCSVCLSIFCKFSPICTTCHMVFKIPGPLAVKPKKRKLK---
>tr|N6U406|N6U406_DENPD/15-299 [subseq from] Uncharacterized protein (Fragment) OS=Dendroctonus ponderosae OX=77166 GN=109542054 PE=3 SV=1
--TSADEISLLVVILDTNPT---QKMLRDKQNQLTNIVDSVVAFSNSHLMQKAQNKLAVMACHSKTSQFIYPGAKKPL-----------DV---RQVDGQYEAFLLVEKTVKQNLAELLG-SESSTAVTESLLAGAIAMALCYIARLQRTKPPGSKLNSRILVVSGSGDSASQYMNYMNVFFTAQKLNVVLDVCALDQHLSLLQQGCDITGGMYLKVPQITALLQFLLWVFLPEPPIREKLVLPPPVKVDYRAACFCHRELIDIGFVCSVCLSIFCKFSPICTTCHMVFKIPGPLAVKPKKRKLK---
>tr|A0A1L8DI76|A0A1L8DI76_9DIPT/2-289 [subseq from] Putative transcription factor tfb4 OS=Nyssomyia neivai OX=330878 PE=3 SV=1
--SEPADCNLLVIVLDTNPS---QRIIRMNTQHMTQCLDSIVAFGNAHLMQRAQNKLAVLACHHHKTEFLYPT-----------TGKPMEVR---QIDGQYELFTLVEKTIKSKLTDLITNAPRMHGHSESLLAGTMTMALCYIARVHRNRTPGTRIASRILVVTGSNECASQYMTYMNVFFTAQKQNVVIDVCALDKPLSLLQQGCDITGGQYLKVPTLEGLLQYLLWVFLPDpQSTRMKLVLPSPVKVDYRAACFCHRELIDIGYVCSVCLSIFCKYSPICTTCHTVFKTPAPIAVKPKKKKMRV--
>tr|A0A6P3DBF9|A0A6P3DBF9_BOMTE/2-288 [subseq from] general transcription factor IIH subunit 3 OS=Bombus terrestris OX=30195 GN=LOC100646262 PE=3 SV=1
--SNEIETSLLIIVLDVNPV---QRIIKQETRILTQCLDSTVVFANAHLMQSSNNQLAVIACHSHGAKFLYPCE------------KPLEIR---QIDGQYEKFTMIERTIRQQLQQVINEISMdKPLNGESLISGALTMALCYVARLEREKVASEKIYSRILVITASNDSATQYMNYMNIFFTAQKMGIILDVCSLDQELTLLQQGCDITGGNYLKVPQLNGLLQYLLWIFLPDPNVRSKLVLPPPVKVDYRAACFCHQELIDIGYVCSICLSIFCKFSPICTTCHTVFKIPGPIPMKMKKKKKNV--
>tr|J3JY24|J3JY24_DENPD/15-299 [subseq from] Uncharacterized protein OS=Dendroctonus ponderosae OX=77166 PE=2 SV=1
--TSADEISLLVVILDTNPT---QKMLRDKQNQLTNIVDSVVAFSNSHLMQKAQNKLAVMACHSKTSQFIYPGAKKPL-----------DV---RQVDGQYEAFLLVEKTVKQNLAELLA-SESSTAVTESLLAGAIAMALCYIARLQRTKPPGSKLNSRILVVSGSGDSASQYMNYMNVFFTAQKLNVVLDVCALDQHLSLLQQCCDITGGMYLKVPQITALLQFLLWVFLPEPPIREKLVLPPPVKVDYRAACFCHRELIDIGFVCSVCLSIFCKFSPICTTCHMVFKIPGPLAVKPKKRKLK---
>tr|A0A6J3K5E5|A0A6J3K5E5_9HYME/2-288 [subseq from] general transcription factor IIH subunit 3 OS=Bombus vosnesenskii OX=207650 GN=LOC117232775 PE=3 SV=1
--SNEIETSLLIVVLDVNPV---QRIIKQETRILTQCLDSTVVFANAHLMQSSNNQLAVIACHSHGAKFLYPCE------------KPLEIR---QIDGQYEKFTMIERTIRQQLQQVINEISMdKPLNGESLISGALTMALCYVARLEREKVASEKIYSRILVITASNDSATQYMNYMNIFFTAQKMGIILDVCSLDQELTLLQQGCDITGGNYLKVPQLNGLLQYLLWIFLPDPNVRSKLVLPPPVKVDYRAACFCHQELIDIGYVCSICLSIFCKFSPICTTCHTVFKIPGPIPMKMKKKKKNV--
>tr|A0A6P3DVY6|A0A6P3DVY6_BOMIM/2-288 [subseq from] general transcription factor IIH subunit 3 OS=Bombus impatiens OX=132113 GN=LOC100747404 PE=3 SV=1
--SNEIETSLLIVVLDVNPV---QRIIKQETRILTQCLDSTVVFANAHLMQSSNNQLAVIACHSHGAKFLYPCE------------KPLEIR---QIDGQYEKFTMIERTIRQQLQQVINEISMdKPLNGESLISGALTMALCYVARLEREKVASEKIYSRILVITASNDSATQYMNYMNIFFTAQKMGIILDVCSLDQELTLLQQGCDITGGNYLKVPQLNGLLQYLLWIFLPDPNVRSKLVLPPPVKVDYRAACFCHQELIDIGYVCSICLSIFCKFSPICTTCHTVFKIPGPIPMKMKKKKKNV--
>tr|A0A6P8NH89|A0A6P8NH89_9HYME/2-288 [subseq from] general transcription factor IIH subunit 3 OS=Bombus bifarius OX=103933 GN=LOC117216678 PE=3 SV=1
--SNEIETSLLIVVLDVNPV---QRIIKQETRILTQCLDSTVVFANAHLMQSSNNQLAVIACHSHGAKFLYPCE------------KPLEIR---QIDGQYEKFTMIERTIRQQLQQVINEISMdKPLNGESLISGALTMALCYVARLEREKVASEKIYSRILVITASNDSATQYMNYMNIFFTAQKMGIILDVCSLDQELTLLQQGCDITGGNYLKVPQLNGLLQYLLWIFLPDPNVRSKLVLPPPVKVDYRAACFCHQELIDIGYVCSICLSIFCKFSPICTTCHTVFKIPGPIPMKMKKKKKNV--
>tr|A0A556V6L5|A0A556V6L5_BAGYA/2-204 [subseq from] Rab5 GDP/GTP exchange factor OS=Bagarius yarrelli OX=175774 GN=Baya_13593 PE=3 SV=1
--------------------------------------------ANAHLVMTRTNKLAIIASHCQENRFLYPNKLWKAEEAAGDH-----VGVSAGGDGKYELLSVADDIIAEEIRNLMAKN---------------------IHRVSKELEAGQDMKSRILVIKAAEDCALQYMNFMNVIFAAQKQNILIDACVLDSDSGLLQQACDITGGLYLKIPQKTALTQYLLWVFLPDADQRSQLVLPPPVHVDYRAACFCHRNLIEIGYVCSVCLS-----------------------------------
>tr|E2B4L2|E2B4L2_HARSA/2-287 [subseq from] General transcription factor IIH subunit 3 OS=Harpegnathos saltator OX=610380 GN=EAI_00296 PE=3 SV=1
--SNEINTSLLVIVLDVNPV---QRIVKQETKILSQCLDSAIVFANAHLMQSSNNELAVMACHGHSAKFLYPCENAA------------EIR---QIDGQYERFTMVERTVRLQLQKVINElSTDTPLNTESLISGALSMALCYIARLERDKVAGQKLHPRILVITASNDSATQYMNYMNIFFTAQKMNVILDVCSLDQELTLLQQGCDITGGNYLKVPQLAGLLQYLLWVFLPDPNVRSKLVLPPPVKVDYRAACFCHQELIDIGYVCSICLSVFCKFSPICTTCHTVFKMPGPIPMKMKKKKKT---
>tr|A0A1Q3F218|A0A1Q3F218_CULTA/3-287 [subseq from] Putative transcription factor tfb4 OS=Culex tarsalis OX=7177 PE=3 SV=1
---ENNDTSLLVIVLDTNP---SQRIIRDNPHHLTQCLDSIVGFANAHLMQKAQNKLAVLACHHHATEFLYP-----------NPGKPLDIR---QVDGQYEQFTLVEKTIKQKLARMINEAPRLAAPTESLLAGSMAMALCYIARINRNKPAGVKINSRILVVTGSNECASQYMTYMNVFFTAQKQNVTLDVCALDKPLSLLQQGCDITGGQYLKLPQLDGFLQYLLWVFLPDPQMRCKLVLPPPVKVDYRAACFCHRELIDIGYVCSVCLSIFCKFSPICTTCHTVFKAPAPIAAKPKKKKMK---
>tr|F4X076|F4X076_ACREC/2-288 [subseq from] General transcription factor IIH subunit 3 OS=Acromyrmex echinatior OX=103372 GN=G5I_11683 PE=3 SV=1
--SSEIETSLLVIVLDVNPM---QRIVKQETKILSQCLDSTIVFANAHLMQSSNNELAIMSCHGHGARFLYPCENAI------------EIR---QMDGQYEKFTMVERTVRQQLQQVINEISMDvPLNMESLISGALSMALCYIARLEREKVAGQKLHPRMLVITASNDSATQYMNYMNIFFTAQRMNVILDVCSLDQELTLLQQGCDITGGNYLKVPQLAGLLQYLLWVFLPDPSVRSKLVLPPPVKVDYRAACFCHQELIDIGYVCSICLSIFCKFSPICTTCHTVFKMPGPMPIKMKKKKKNV--
>tr|A0A833VXS9|A0A833VXS9_9HYME/4-290 [subseq from] Uncharacterized protein OS=Frieseomelitta varia OX=561572 GN=E2986_03251 PE=4 SV=1
-MSNEIETSLLIIVLDVNPV---QRIIKQETRILTQCLDSTIVFANAHLMQSSNNQLAVIACHSDGAKFLYPCE------------KPVEIR---QIDGQYEKFTMVERTVRQQLQQVINEISLdKPLNGESLISGALTMALCYVARLEREKIAGEKIYSRILVITASNDSATQYMNYMNIFFTAQKMGIILDVCSLDQELTLLQQGCDITGGNYLKVPQLSGLLQYLLWIFLPDPNVRSKLVLPPPVKVDYRAACFCHQELIDIGYVCSICLSIFCKFSPICTTCHTVFKMPGPIPIKMKKKKKT---
>tr|A0A026X3B4|A0A026X3B4_OOCBI/8-290 [subseq from] General transcription factor IIH subunit OS=Ooceraea biroi OX=2015173 GN=X777_10136 PE=3 SV=1
----EIETSLLVIVLDVNPV---QQIVRQESKILSQCLDSTIVFANAHLMQSSNNELAIMACHSHNAQFLYPCEST------------AEIR---QMDGQYERFTMVERTVRQQLQQVISEITM-DLSAESLISGALSRALCYIARLERDRVAGQKLHSRILVITGSHDSATQYMNYMNIFFTAQRMNVILDVCSLDQELTLLQQGCDITGGNYLKIPQLAGLLQYLLWVFLPDPNVRSKLVLPPPVKVDYRAACFCHQELVDIGYVCSICLSIFCKFSPICTTCHTVFKMPGPISMKMKKRKKNV--
>tr|A0A0M8ZRB5|A0A0M8ZRB5_9HYME/2-288 [subseq from] General transcription factor IIH subunit 3 OS=Melipona quadrifasciata OX=166423 GN=WN51_05094 PE=3 SV=1
--SNEIETSLLIIVLDVNPV---QRIIKQETRILTQCLDSTIVFANAHLMQSSNNQLAVIACHSHGAKFLYPCE------------KPVEIR---QIDGQYEKFTMVERTVRQQLQQVINEISLdKPLNGESLISGALTMALCYVARLEREKIAGEKIYSRILVITASNDSATQYMNYMNIFFTAQKMGIILDVCSLDQELTLLQQGCDITGGNYLKVPQLSGLLQYLLWIFLPDPNVRSKLVLPPPVKVDYRAACFCHQELIDIGYVCSICLSIFCKFSPICTTCHTVFKMPGPIPIKMKKKKKNI--
>tr|A0A1B6F944|A0A1B6F944_9HEMI/1-296 [subseq from] Uncharacterized protein (Fragment) OS=Cuerna arida OX=1464854 GN=g.11130 PE=3 SV=1
MASDEMETSLLVIVVDVNPA---QRILVEHRHKLTHCLDAIIAFSNSHLMLCTTNKLAMLACNAEGSEFVFPDENASVV-------------TCRQQDGQYELFTHTERTIRQGLQRFVLDSS-RHTHTqtpvaESLLAGAFTMALCYIHRLERELAAGIKMNSRILVVTGSGDSASQYMNYMNVFFTAQKHNIILDVCSLDQNLGLLQQGCDITGGLYLKltVARLPGLLEYLLWVFLPEPPIRKKLVLPPPVKVDYRAACFCHRQLVDIGYVCSVCLSIFCKFSPICTTCHAVFRTPGALPVKPKKKKPKM--
>tr|A0A158NHC5|A0A158NHC5_ATTCE/3-288 [subseq from] Uncharacterized protein OS=Atta cephalotes OX=12957 GN=105620032 PE=3 SV=1
---IEIETSLLVIVLDVNPM---QRIVKQETKILSQCLDSTIVFANAHLMQSSNNELAIMSCHGHSARFLYPCENAI------------EIR---QMDGQYEKFTMVERTVRQQLQQVINEISMDvPLNMESLISGALSMALCYIARLEREKVAGQKLHPRMLVITASNDSATQYMNYMNIFFTAQRMNVILDVCSLDQELTLLQQGCDITGGNYLKVPQLAGLLQYLLWVFLPDPSVRSKLVLPPPVKVDYRAACFCHQELIDIGYVCSICLSIFCKFSPICTTCHTVFKMPGPMPIKMKKKKKNV--
>tr|A0A2M4CG01|A0A2M4CG01_ANODA/12-297 [subseq from] Putative tfiih basal transcription factor complex p34 subunit (Fragment) OS=Anopheles darlingi OX=43151 PE=3 SV=1
--AENKDSSLLVIVLDTNP---SQRIIREKPHNLTQCLDSIVAFGNAHLMQKAQNKLAVLACHHHATEFLYP-----------TPGKPLDIR---QVDGQYEVFTLVEKTIKQKLANLIKTAPHLTLPTESLLAGSMSMALCYIARINRNKPPGSKINSRVLVVTGSNECASQYMTYMNVFFTAQKQGVVVDVCALDKALSLLQQGCDITGGQYLRLEQLDGFLQYLLWVFLPDPQMRCKLVLPPPVKVDYRAACFCHRELIDIGYVCSVCLSIFCKFSPICTTCHTVFKAPAPIAAKPKKKKLK---
>tr|A0A6J1WIJ1|A0A6J1WIJ1_GALME/9-291 [subseq from] general transcription factor IIH subunit 3 OS=Galleria mellonella OX=7137 GN=LOC113514359 PE=3 SV=1
------DSSLLVIVVDTNP---NQRYITEDPKLLTGCLDAMIAFANSHLMQKSSNLLAVIGCHFHKSEFLYPS-----------PGKPLDVR---QIDGQYELFTLVEKTIKMRLVNLIKSQPQDDKPGESLLAGALAMGLCFISRMRREAAPGIRMSSRILIVTGSSDTAAQYINYMNVFFTAQKQQVLIDVCSLDKHLSLLQQGCDITGGLYLKVPSLEGLLQYLLWVFLPDASERGQLVLPGRGRVDYRAACFCHRELLTIGYVCSVCLSVFCKFSPICTTCHTVFKTGGPLPIKPKKKKMKV--
>tr|E2AMB7|E2AMB7_CAMFO/4-287 [subseq from] General transcription factor IIH subunit 3 OS=Camponotus floridanus OX=104421 GN=EAG_14171 PE=3 SV=1
----EIDTSLLVIVLDINPV---QRIVKQETKILSQCLDSTVVFANAHLMQSSNNELAIMACHGHSAKFLYPCENM------------AEIR---QIDGQYEKFTMVERTVRQQLQQVINEISMNtPLNTESLISGALSMALCYIARLEREKFANQKLHSRMLVITASNDSAMQYMNYMNIFFTAQRMNVILDVCSLDQELTLLQQGCEITGGNYLQVPQLAGLLQYLLWVFLPDPSVRSKLVLPPPVKVNYRAACFCHQDLIDIGYVCSICLSIFCKYSPICTTCHTVFKMPGPMPMKIKKKKKT---
>tr|W5JDA3|W5JDA3_ANODA/5-287 [subseq from] TFIIH basal transcription factor complex p34 subunit OS=Anopheles darlingi OX=43151 GN=AND_005983 PE=3 SV=1
-----KDSSLLVIVLDTNP---SQRIIREKPHNLTQCLDSIVAFGNAHLMQKAQNKLAVLACHHHATEFLYP-----------TPGKPLDIR---QVDGQYEVFTLVEKTIKQKLANLIKTAPHLTLPTESLLAGSMSMALCYIARINRNKPPGSKINSRVLVVTGSNECASQYMTYMNVFFTAQKQGVVVDVCALDKALSLLQQGCDITGGQYLRLEQLDGFLQYLLWVFLPDPQMRCKLVLPPPVKVDYRAACFCHRELIDIGYVCSVCLSIFCKFSPICTTCHTVFKAPAPIAAKPKKKKLK---
>tr|A0A670Z1Y6|A0A670Z1Y6_PSETE/1-145 [subseq from] Uncharacterized protein OS=Pseudonaja textilis OX=8673 PE=3 SV=1
-----------------------------------------------------------------------------------------------------------------------------------------------------------------MVIKAAEDSALQYMNFMNVIFAAQKRNILIDACVLDSDSGLLQQACDITGGIYLKIPYKPSLLQYLLWVFLPDQDQRSQLILPPPVHVDYRAACFCHRNLIEIGYVCSVCLSIFCNFSPICTTCETAFKISLPAVMKSKKKKLKV--
>tr|A0A195F5U4|A0A195F5U4_9HYME/26-310 [subseq from] General transcription factor IIH subunit 3 OS=Trachymyrmex septentrionalis OX=34720 GN=ALC56_09634 PE=3 SV=1
----EIETSLLVIVLDVNPM---QRIVKQETKILSQCLDSTIVFANAHLMQSSNNELAIMSCHGHGARFLYPCENAI------------EIR---QMDGQYEKFTMVERTVRQQLQQVINEISMDvPLNVESLISGALSMALCYIARLEREKVAGQKLHPRMLVITASNDSATQYMNYMNIFFTAQRMNVILDVCSLDQELTLLQQGCDITGGNYLKVPQLAGLLQYLLWVFLPDPSVRSKLVLPPPVKVDYRAACFCHQELIDIGYVCSICLSIFCKFSPICTTCHTVFKMPGPMPIKMKKKKKNI--
>tr|A0A6J0CD21|A0A6J0CD21_NEOLC/6-286 [subseq from] general transcription factor IIH subunit 3 OS=Neodiprion lecontei OX=441921 GN=LOC107227858 PE=3 SV=1
------EKSLLVIVLDTNPVQ---KFVRQDTRILTQCLDSVIVFANAHLMQKSNNQLAVMACHSHSSTFLYPDE------------KPMEVR---QIDGQYEGFMMVERTVRQNLQKLIHEIvTNKPLNTESLIGGALAMALCYIVRLEREKAAGEKIHSRILVVTGSNDSASQYMNYMNVFFTAQKLGVVVDVCSLDQELGLLQQGCDITGGNYLKIPQLAGLLQYLLWVFLPDPKVRSKLVLPPPVKVDYRAACFCHRELVDIGYVCSVCLSIFCKFSPICTTCHTVFKMPGPMPTKIKKKKK----
>tr|A0A836ESS5|A0A836ESS5_9HYME/33-317 [subseq from] TF2H3 factor (Fragment) OS=Acromyrmex insinuator OX=230686 GN=Gtf2h3 PE=4 SV=1
----EIETSLLVIVLDVNPM---QRIVKQETKILSQCLDSTIVFANAHLMQSSNNELAIMSCHGHGARFLYPCENAI------------EIR---QMDGQYEKFTMVERTVRQQLQQVINEISMDvPLNMESLISGALSMALCYIARLEREKVAGQKLHPRMLVITASNDSATQYMNYMNIFFTAQRMNVILDVCSLDQELTLLQQGCDITGGNYLKVPQLAGLLQYLLWVFLPDPSVRSKLVLPPPVKVDYRAACFCHQELIDIGYVCSICLSIFCKFSPICTTCHTVFKMPGPMPIKMKKKKKNV--
>tr|A0A023EMJ2|A0A023EMJ2_AEDAL/4-287 [subseq from] Putative rna polymer OS=Aedes albopictus OX=7160 PE=2 SV=1
----NKDANLLVIVMDTNP---SQRIIRENPHHLTQCLDSIVAFANAHLMQKAQNKLAVLACHHHATEFLYP-----------TPGKPLDIR---QVDGQYEAFTLVEKTIKQKLAKVIGEAPRLSVPTESLLAGSMAMALCYIARVNRNKPAGVKINSRILVVTGSNECASQYMTYMNVFFTAQKQNVTLDVCALDKPLSLLQQGCDITGGQYLKLPQLDGFLQYLLWVFLPEPLTRCKLVLPPPVKVDYRAACFCHRELIDIGYVCSVCLSIFCKFSPICTTCHTVFKAPAPIAAKPKKKKMK---
>tr|A0A0N1PHB8|A0A0N1PHB8_PAPMA/13-295 [subseq from] General transcription factor IIH subunit 3 OS=Papilio machaon OX=76193 GN=RR48_05471 PE=3 SV=1
------DSSLLVIIVDTNP---NQRYITEDPKVLTGCLDAVIAFANSHLMQKSRNLLGVIGCHFHKSEYLYPS-----------PGKPLDVR---QIDGQYELFTLVEKTIKMRLVNLIKSQPQEEKPGESLLAGALAMALCFISRMRREATPGLRMSSRILIVTGSSDTAAQYINYMNVFFTAQKQQVLIDVCSLDKHLSLLQQGCDITGGLYLKVPSLEGLLQYLLWVFLPEASERNELVLPGRGRVDYRAACFCHRELLTIGYVCSVCLSVFCKFSPICTTCHTVFKIGGPLPIKPKKKKMKV--
>tr|A0A834NG43|A0A834NG43_VESVU/21-305 [subseq from] Uncharacterized protein OS=Vespula vulgaris OX=7454 GN=HZH66_002302 PE=4 SV=1
----EKEKNLLIVVLDVNPL---QRIVKEEAKILTQCLDSTIVFANAHLMQASNNQLAVMACHGHGATFLYPSDK---------------TNDIRQIDGQYEKFTEVERTVRQQIQLFVNQIPLDASlNGESLISGALSMALCYISRISQDKEGDEKFYSRILVITASNDSTMQYMNYMNIFFTAQKMGVILDVCSLDQELTLLQQGCDITGGNYLKVPQLNGLLQYLLWVFLPDSSVRSKLVLPPPVEVDYRAACFCHQELVDIGYVCSVCLSIFCKFSPICTTCHTVFKMPGPIPMKMKKKKKNI--
>tr|A0A834UED1|A0A834UED1_VESPE/11-295 [subseq from] Uncharacterized protein OS=Vespula pensylvanica OX=30213 GN=H0235_002839 PE=4 SV=1
----EKEKNLLIVVLDVNPL---QRIVKEEAKILTQCLDSTIVFANAHLMQASNNQLAVMACHGHGATFLYPSDK---------------TNDIRQIDGQYEKFTEVERTVRQQIQLFVNQIPLDASlNGESLISGALSMALCYISRISQDKEGDEKFYSRILVITASNDSTMQYMNYMNIFFTAQKMGVILDVCSLDQELTLLQQGCDITGGNYLKVPQLNGLLQYLLWVFLPDSSVRSKLVLPPPVEVDYRAACFCHQELVDIGYVCSVCLSIFCKFSPICTTCHTVFKMPGPIPMKMKKKKKNI--
>tr|A0A210R345|A0A210R345_MIZYE/8-266 [subseq from] General transcription factor IIH subunit 3 OS=Mizuhopecten yessoensis OX=6573 GN=KP79_PYT16648 PE=3 SV=1
--------SQLIIIVDTNPVWWGQADTGESgqnQMSLAQCLECLMVFSNSHLMMSHRNKLAVIAAHTDKSIFLYPKKDQ-GGT---SAINISEE--ADQGDGKYELFGLVNNQIKNQARELVINGGSSLLYPDTVLAGALAMALCYIHRSEKEVGPGEQLSSRVLIIKGSEDNPEQYMNLMNAVFTAQKQNIVVDACVLDNDSGLLQQACDITGGIYLKIPQVSGLLQYLLWIFLPDPTERHKLTLPPKAQVDYRAACFCHRNLIDIGYQSSI--------------------------------------
>tr|A0A3P9QA54|A0A3P9QA54_POERE/8-161 [subseq from] General transcription factor IIH subunit 3 OS=Poecilia reticulata OX=8081 PE=3 SV=1
---------------------------------------------------------------------------------------------------------------------------------------------------------GQEMKSRILVIKAADDCALQYMNFMNVIFAAQKQNILIDACVLDSDSGLLQQACDITGGLYLKIPQKVALAQYLLWVFLPDSEQRSQLVLPPPAHVDYRAACFCHRNLIEIGYVCSVCLSIFCNFSPICTTCETAFKIQLPQMVKPKKKKLKQA-
>tr|A0A182L038|A0A182L038_ANOCL/5-287 [subseq from] Uncharacterized protein OS=Anopheles coluzzii OX=1518534 PE=3 SV=1
-----KDASLLVIVLDTNP---SQRIIREKPHNLTQCLDSIVAFANAHLMQKAQNKLAVLACHHHATQFLYP-----------TPGKPLDIR---QVDGQYEVFTLVEKTIKQKLAHMINTAPPLTTPTESLLAGSMSMALCYIARINRNKAPGSKINSRVLVVTGSNECASQYMTYMNVFFTAQKQGVVVDVCALDKALSLLQQGCDITGGQYLRLEQLEGFLQYLLWVFLPDPQMRCKLVLPPPVKVDYRAACFCHRELIDIGYVCSVCLSIFCKFSPICTTCHTVFKAPAPIAAKPKKKKLK---
>tr|A0A182ULE4|A0A182ULE4_9DIPT/5-287 [subseq from] Uncharacterized protein OS=Anopheles melas OX=34690 PE=3 SV=1
-----KDASLLVIVLDTNP---SQRIIREKPHNLTQCLDSIVAFANAHLMQKAQNKLAVLACHHHATQFLYP-----------TPGKPLDIR---QVDGQYEVFTLVEKTIKQKLAHMINTAPPLTTPTESLLAGSMSMALCYIARINRNKAPGSKINSRVLVVTGSNECASQYMTYMNVFFTAQKQGVVVDVCALDKALSLLQQGCDITGGQYLRLEQLEGFLQYLLWVFLPDPQMRCKLVLPPPVKVDYRAACFCHRELIDIGYVCSVCLSIFCKFSPICTTCHTVFKAPAPIAAKPKKKKLK---
>tr|A0A182UV70|A0A182UV70_ANOME/5-287 [subseq from] Uncharacterized protein OS=Anopheles merus OX=30066 PE=3 SV=1
-----KDASLLVIVLDTNP---SQRIIREKPHNLTQCLDSIVAFANAHLMQKAQNKLAVLACHHHATQFLYP-----------TPGKPLDIR---QVDGQYEVFTLVEKTIKQKLAHMINTAPPLTTPTESLLAGSMSMALCYIARINRNKAPGSKINSRVLVVTGSNECASQYMTYMNVFFTAQKQGVVVDVCALDKALSLLQQGCDITGGQYLRLEQLEGFLQYLLWVFLPDPQMRCKLVLPPPVKVDYRAACFCHRELIDIGYVCSVCLSIFCKFSPICTTCHTVFKAPAPIAAKPKKKKLK---
>tr|A0A1S4GYI8|A0A1S4GYI8_ANOGA/5-287 [subseq from] Transcription initiation factor TFIIH subunit 3 OS=Anopheles gambiae OX=7165 PE=3 SV=1
-----KDASLLVIVLDTNP---SQRIIREKPHNLTQCLDSIVAFANAHLMQKAQNKLAVLACHHHATQFLYP-----------TPGKPLDIR---QVDGQYEVFTLVEKTIKQKLAHMINTAPPLTTPTESLLAGSMSMALCYIARINRNKAPGSKINSRVLVVTGSNECASQYMTYMNVFFTAQKQGVVVDVCALDKALSLLQQGCDITGGQYLRLEQLEGFLQYLLWVFLPDPQMRCKLVLPPPVKVDYRAACFCHRELIDIGYVCSVCLSIFCKFSPICTTCHTVFKAPAPIAAKPKKKKLK---
>tr|A0A2C9GSF2|A0A2C9GSF2_ANOAR/5-287 [subseq from] Uncharacterized protein OS=Anopheles arabiensis OX=7173 PE=3 SV=1
-----KDASLLVIVLDTNP---SQRIIREKPHNLTQCLDSIVAFANAHLMQKAQNKLAVLACHHHATQFLYP-----------TPGKPLDIR---QVDGQYEVFTLVEKTIKQKLAHMINTAPPLTTPTESLLAGSMSMALCYIARINRNKAPGSKINSRVLVVTGSNECASQYMTYMNVFFTAQKQGVVVDVCALDKALSLLQQGCDITGGQYLRLEQLEGFLQYLLWVFLPDPQMRCKLVLPPPVKVDYRAACFCHRELIDIGYVCSVCLSIFCKFSPICTTCHTVFKAPAPIAAKPKKKKLK---
>tr|A0A2Y9D3J7|A0A2Y9D3J7_ANOQN/5-287 [subseq from] Uncharacterized protein OS=Anopheles quadriannulatus OX=34691 PE=3 SV=1
-----KDASLLVIVLDTNP---SQRIIREKPHNLTQCLDSIVAFANAHLMQKAQNKLAVLACHHHATQFLYP-----------TPGKPLDIR---QVDGQYEVFTLVEKTIKQKLAHMINTAPPLTTPTESLLAGSMSMALCYIARINRNKAPGSKINSRVLVVTGSNECASQYMTYMNVFFTAQKQGVVVDVCALDKALSLLQQGCDITGGQYLRLEQLEGFLQYLLWVFLPDPQMRCKLVLPPPVKVDYRAACFCHRELIDIGYVCSVCLSIFCKFSPICTTCHTVFKAPAPIAAKPKKKKLK---
>tr|A0A6J1N712|A0A6J1N712_BICAN/9-291 [subseq from] general transcription factor IIH subunit 3 OS=Bicyclus anynana OX=110368 GN=LOC112047860 PE=3 SV=1
------DSSLLVIIVDTNP---NQRYITEDPKVLTGCLDAIIAFANSHLMQKSRNQLAVIGCHFHKSEYLYPS-----------PGKPLDVR---QVDGQYELFTLVEKTIKMRLVNLIKSQPQEERPGESLLAGALAMALCFISRMRKQAPPGLRLCSRILVITGSSDTAAQYINYMNVFFTAQKQQVLLDVCSLDKHLSLLQQGCDITGGLYLKVPSLDGLLQYLLWVFLPEARERRELVLPGRGRVDYRAACFCHRELLTIGYVCSVCLSVFCKFSPICTTCHTVFKIAGPLAIKPKKKKMKI--
>tr|A0A4Y0BTY4|A0A4Y0BTY4_ANOFN/5-288 [subseq from] Uncharacterized protein OS=Anopheles funestus OX=62324 PE=3 SV=1
-----KDASLLVIVLDTNP---SQRIIREKPHNLTQCLDSIVAFANAHLMQKAQNKLAVLACHHHATQFLYP-----------TPGKPLDIR---QVDGQYEVFTLVEKTIKQKLAHLINTAPPLTTPTESLLAGSMSMALCYIARINRNKVPGTKINARVLVVTGSNECASQYMTYMNVFFTAQKQGVVIDVCALDKALSLLQQGCDITGGQYLRLEQLEGFLQYLLWVFLPDPQMRCKLVLPPPVKVDYRAACFCHRELIDIGYVCSVCLSIFCKFSPICTTCHTVFKAPAPIAAKPKKKKLKV--
>tr|E9GFZ2|E9GFZ2_DAPPU/9-296 [subseq from] Uncharacterized protein OS=Daphnia pulex OX=6669 GN=DAPPUDRAFT_224195 PE=3 SV=1
------ETPLVAIVIDATPAkKFASQAIIDNGSTmMNRIFDALIGFGNAHLMQGSHNKLAVIACNSKSTKFLYPSENGDSKSYHNRPGQYDMFA-------------KVDSDIRHGLSELILKDSIdhDSTTSDSLLGGAMARALCHIHKIQRELSLSHQLKPRILVVSGSSDSALQYMTFMNVFFTAQKENVVIDCCMMDSDSGLLQQGCDITGGQYLRIPTVVGLLEYLLWVFLPGPSCRSKIVLPPPTKVDYRAACFCHHKLVDIGWVCSVCLSIFCKFSIICTTCNTEFKLNRPAIVPSKPKK-----
>tr|A0A182GCT5|A0A182GCT5_AEDAL/5-287 [subseq from] Uncharacterized protein OS=Aedes albopictus OX=7160 GN=109407285 PE=3 SV=1
-----KDASLLVIVMDTNP---SQRIIRENPHHLTQCLDSIVAFANAHLMQKAQNKLAVLACHHHATEFLYP-----------TPGKPLDIR---QVDGQYEAFTLVEKTIKQKLAKVIGEAPRLSVPTESLLAGSMAMALCYIARVNRNKPAGVKINSRILVVTGSNECASQYMTYMNVFFTAQKQNVTLDVCALDKPLSLLQQGCDITGGQYLKLPQLDGFLQYLLWVFLPEPLTRCKLVLPPPVKVDYRAACFCHRELIDIGYVCSVCLSIFCKFSPICTTCHTVFKAPAPIAAKPKKKKMK---
>tr|A0A3S2NTM9|A0A3S2NTM9_CHISP/9-291 [subseq from] Uncharacterized protein OS=Chilo suppressalis OX=168631 GN=evm_007115 PE=3 SV=1
------DSSLLVIIVDTNP---NQRYITEDPKVLTGCLDAVIAFANSHLMQKSRNQLAVIGCHFHKSEYLYPS-----------PGKPLDVR---QIDGQYELFTLVEKTIKMRLVNLIKSQPQDEKPGESLLAGALAMALCFIARMRRESPPGLRTSSRILIVTGSSDTAAQYINYMNVFFTAQKQQVLIDVCSMDKHLSLLQQGCDITGGLYLKVPSLEGLLQYLLWVFLPDASERTKLVLPGRGRVDYRAACFCHRELLTIGYVCSVCLSVFCKFSPICTTCHTVFKIGGPLPIKPKKKKMKV--
>tr|Q7PNH4|Q7PNH4_ANOGA/5-287 [subseq from] AGAP008522-PA (Fragment) OS=Anopheles gambiae OX=7165 GN=AgaP_AGAP008522 PE=3 SV=4
-----KDASLLVIVLDTNP---SQRIIREKPHNLTQCLDSIVAFANAHLMQKAQNKLAVLACHHHATQFLYP-----------TPGKPLDIR---QVDGQYEVFTLVEKTIKQKLAHMINTAPPLTTPTESLLAGSMSMALCYIARINRNKAPGSKINSRVLVVTGSNECASQYMTYMNVFFTAQKQGVVVDVCALDKALSLLQQGCDITGGQYLRLEQLEGFLQYLLWVFLPDPQMRCKLVLPPPVKVDYRAACFCHRELIDIGYVCSVCLSIFCKFSPICTTCHTVFKAPAPIAAKPKKKKLK---
>tr|A0A182JN18|A0A182JN18_9DIPT/5-287 [subseq from] Uncharacterized protein OS=Anopheles atroparvus OX=41427 PE=3 SV=1
-----KDASLLVIVLDTNP---SQRIIRQKPHNLTQCLDSIVAFANAHLMQKAQNKLAVLACHHHATEFLYP-----------TPGKPLDIR---QVDGQYEVFTLVEKTIKQKLANLINNAPRLTTPTESLLAGSMSMALCYIARINRNKAPGAKINSRVLVVTGSNECASQYMTYMNVFFTAQKQGVVIDVCALDKALSLLQQGCDITGGQYLRLEQLDGFLQYLLWVFLPDPQMRCKLVLPPPVKVDYRAACFCHRELIDIGYVCSVCLSIFCKFSPICTTCHTVFKAPAPIAAKPKKKKVK---
>tr|A0A182F2M3|A0A182F2M3_ANOAL/312-592 [subseq from] PID domain-containing protein OS=Anopheles albimanus OX=7167 PE=3 SV=1
-------SSLLVIVLDTNP---SQRIIREKPHNLTQCLDSIVAFGNAHLMQKAQNKLAVLACHHHATEFLYP-----------TPGKPLDIR---QVDGQYEVFTLVEKTIKQKLANLIKTAPHLTLPTESLLAGSMSMALCYIARVNRNKTPGSKINSRVLVVTGSNECASQYMTYMNVFFTAQKQGVVVDVCALDKALSLLQQGCDITGGQYLRLEQLDGFLQYLLWVFLPDPQMRCKLVLPPPVKVDYRAACFCHRELIDIGYVCSVCLSIFCKFSPICTTCHTVFKAPAPIAAKPKKKKLK---
>tr|A0A1A6GRH8|A0A1A6GRH8_NEOLE/1-124 [subseq from] Uncharacterized protein OS=Neotoma lepida OX=56216 GN=A6R68_02526 PE=3 SV=1
MAADEDELNLLVIVVDTNPIWWGKQALKGSQFTLSKCMDAVMVLANSHLFMNRSNQLAVIASHIQESRFLYPGKNGRLGDFFGDPGNAlPDCNPSGSKDGKYELLTAANEVIAEEIKDLMTKNN-----------------------------------------------------------------------------------------------------------------------------------------------------------------------------------------
>tr|A0A1A6GRH8|A0A1A6GRH8_NEOLE/133-173 [subseq from] Uncharacterized protein OS=Neotoma lepida OX=56216 GN=A6R68_02526 PE=3 SV=1
-------------------------------------------------------------------------------------------------------------------------------------------------------------------------------------------SILIDACVLDSDSGLLQQACDITGGLYLKVPQMPSLLQYLL--------------------------------------------------------------------------------
>tr|A0A2A3E839|A0A2A3E839_APICC/2-288 [subseq from] General transcription factor IIH subunit OS=Apis cerana cerana OX=94128 GN=APICC_00885 PE=3 SV=1
--SNEIETSLLIIILDVNPV---QRIIKQETRILTQCLDSTIVFANAHLMQSSNNQLAVIACHSHGAKFLYPCEDAL------------EIR---QIDGQYEKFTMIELTVRQQLQKVINEiTSNKLLNGESLISGALTMALCYIARLEREKIAGEKLYSRILVITASNDSATQYMNYMNIFFTAQKMGVILDVCSLDQELTLLQQGCDITGGNYLKVPQLNGLLQYLLWIFLPDPNVRSKLVFPPPVKVDYRAACFCHQELIDIGYVCSICLSIFCKFSPICTTCHTVFKMPGPIPIKMKKKKKNV--
>tr|A0A7M7R708|A0A7M7R708_APIME/2-288 [subseq from] Uncharacterized protein OS=Apis mellifera OX=7460 GN=411231 PE=3 SV=1
--SNEIETSLLIIILDVNPV---QRIIKQETRILTQCLDSTIVFANAHLMQSSNNQLAVIACHSHGAKFLYPCEDAL------------EIR---QIDGQYEKFTMIELTVRQQLQKVINEiTSNKILNGESLISGALTMALCYIARLEREKIAGEKLYSRILVITASNDSATQYMNYMNIFFTAQKMGVILDVCSLDQELTLLQQGCDITGGNYLKVPQLNGLLQYLLWIFLPDPNVRSKLVFPPPVKVDYRAACFCHQELIDIGYVCSICLSIFCKFSPICTTCHTVFKMPGPIPIKMKKKKKNV--
>tr|B0VZZ4|B0VZZ4_CULQU/3-291 [subseq from] TFIIH basal transcription factor complex p34 subunit OS=Culex quinquefasciatus OX=7176 GN=6031186 PE=3 SV=1
---ENNDTSLLVIVLDTNP---SQRIIRENPHHLTQCLDSIVGFANAHLMQKAHNKLAVLACHHHATEFLYP-----------NPGKPLDIR---QVDGQYEQFTLVEKTIKQKLARMINEAPRLAAPTESLLAGSMAMALCYIARINRNKPAGVKINSRILVVTGSNECASQYMTYMNVFFTAQKQNVTLDVCALDKPLSLLQQGCDITGGQYLKLPQLDGFLQYLLWVFLPDPQmhpqMRCKLVLPPPVKVDYRAACFCHRELIDIGYVCSVCLSIFCKFSPICTTCHTVFKAPAPIAAKPKKKKMK---
>tr|A0A182VTQ2|A0A182VTQ2_9DIPT/315-598 [subseq from] PID domain-containing protein OS=Anopheles minimus OX=112268 PE=3 SV=1
----NKDASLLVIVLDTNP---SQRIIREKPHNLTQCLDSIVAFANAHLMQKAQNKLAVLACHHHATQFLYP-----------TPGKPLDIRQ---ADGQYEVFTLVEKTIKQKLAHMIKTAPPLTTPTESLLAGSMSMALCYIARINRNKVPGTKMNARVLVVTGSNECASQYMTYMNVFFTAQKQGVVLDVCALDKALSLLQQGCDITGGQYLRLEQLEGFLQYLLWVFLPDPQMRCKLVLPPPVKVDYRAACFCHRELIDIGYVCSVCLSIFCKFSPICTTCQTVFKAPAPIAAKPKKKKLK---
>tr|A0A2M4AVG3|A0A2M4AVG3_9DIPT/1-279 [subseq from] Putative tfiih basal transcription factor complex p34 subunit (Fragment) OS=Anopheles triannulatus OX=58253 PE=3 SV=1
---------LLVIVLDTNP---SQRIIREKPHNLTQCLDSIVAFGNAHLMQKAQNKLAVLACHHHATEFLYP-----------TPGKPLDIR---QVDGQYEVFTLVEKTIKQKLASLIKTAPHLTLPTESLLAGSMSMALCYIARINRNKPPGSKINARVLVVTGSNECASQYMTYMNVFFTAQKQGVVVDVCALDKALSLLQQGCDITGGQYLRLEQLDGFLQYLLWVFLPDPQMRCKLVLPPPVKVDYRAACFCHRELIDIGYVCSVCLSIFCKFSPICTTCHTVFKAPAPIAAKPKKKKLK---
>tr|A0A6P3XHC9|A0A6P3XHC9_DINQU/2-288 [subseq from] general transcription factor IIH subunit 3 OS=Dinoponera quadriceps OX=609295 GN=LOC106746149 PE=3 SV=1
--SNEINTSLLVIVLDVNPV---QRIVKQETKVLSQCLDSTIVFANAHLMQSSNNELAMMACHGHNAKFLYPCENV------------AEIR---QMDGQYERFTMVERTVRLQLQRVINEISMDlPLNTESLISGALSMSLCYIARLERDKVAGQKLYPRILVITASNDSATQYMNYMNIFFTAQKMGVILDVCSLDQELTLLQQGCDITGGNYLKVPQLAGLLQYLLWVFLPDPSVRSKLVLPPPVKVDYRAACFCHQELIDIGYVCSICLSIFCKFSPICTTCHTVFKMPGPIPMKIKKKKKTV--
>tr|Q16LU5|Q16LU5_AEDAE/5-287 [subseq from] AAEL012523-PA OS=Aedes aegypti OX=7159 GN=AAEL012523 PE=3 SV=1
-----KDASLLVIVMDTNP---SQRIIRENPHHLTQCLDSIVAFANAHLMQKAQNKLAVLACHHHATEFLYP-----------TPGKPLDIR---QVDGQYEAFTLVEKTIKQKLAKVISEAPRLTVPTESLLAGSMAMALCYIARVHRNKPAGVKINSRILVVTGSNECASQYMTYMNVFFTAQKQNVSLDVCALDKPLSLLQQGCDITGGQYLKLPQLDGFLQYLLWVFLPEPLTRCKLVLPPPVKVDYRAACFCHRELIDIGYVCSVCLSIFCKFSPICTTCHTVFKAPAPIAAKPKKKKMK---
>tr|A0A1I8PK45|A0A1I8PK45_STOCA/10-292 [subseq from] Uncharacterized protein OS=Stomoxys calcitrans OX=35570 GN=106087656 PE=3 SV=1
---DDGSVSLLVIVVDTNPS---QRIVRQNPDNLSQCLDAIVAFGNAHLMQKAQNKLAVISCHHHATDFLYPMPVKQL-----------EV---RQVDGQYEVFSLVEKTVKQRLSHIITNAPKITQPTESLLAGSMSMALCYIARMQRNAAAGVKINSRILVLTGSNECASQYMTYMNVFFTAQKLSIVIDVCALDKSLSLLQQGCDITGGQYLKLAQLDGLLQYLLWVFLPDPKTRQMLVLPPPTKVDYRAACFCHRELIDIGYVCSVCLSIFCKFSPICTTCHTVFKVPGPLPPKPKKKK-----
>tr|A0A2A4K2H9|A0A2A4K2H9_HELVI/9-291 [subseq from] Uncharacterized protein OS=Heliothis virescens OX=7102 GN=B5V51_4682 PE=3 SV=1
------DSSLLVIIVDTNP---NQRYITEDPKVLTNCLDAVIAFANSHLMQKSRNELAVIGCHFHKSEYLYPS-----------PGKPLDVR---QIDGQYELFTLVEKTIKMRLVNLIKSQPQDDKPGESLLAGAVAMALCFIAKIRREAPPGLRLTSRILIVTGSSDTAAQYINYMNVFFTAQKQQVLIDVCSLDKHLSLLQQGCDITGGLYLKVPSLEGLLQYLLWVFLPESSERTKLVLPGRGRVDYRAACFCHRELLTIGYVCSVCLSVFCKFSPICTTCHTVFKIGGPLPIKPKKKKMKV--
>tr|A0A3Q3FDN4|A0A3Q3FDN4_9LABR/7-160 [subseq from] General transcription factor IIH subunit 3 OS=Labrus bergylta OX=56723 PE=3 SV=1
--------------------------------------------------------------------------------------------------------------------------------------------------------AGQEMKSRILVIKAAADCALQYMNFMNVIFAAQKQNILIDACVLDSESGLLQQACDITGGLYLKIPQKLALAQYLLWVFLPDSEQRSQLVLPPPAHVDYRAACFCHRNLIEIGYVCSVCLSIFCNFSPICTTCETAFKIQLPQMVKPKKKKLKQ--
>tr|A0A6I9W4G8|A0A6I9W4G8_9HYME/2-288 [subseq from] general transcription factor IIH subunit 3 OS=Pogonomyrmex barbatus OX=144034 GN=LOC105424707 PE=3 SV=1
--STEIETSLLVIVLDVNPM---QRLVKQDIKILSHWVDSTIVFANAHLMQSSNNELAIMACHGHCAKFLYPCENV------------SEI---RQIDGQYEKFTMVERTVRQQLQQVINEIPMDvPLNTESLISGALSMALCYITRLEREKVAGQKLYPRILVITASNDSATQYMNYMNIFFTAQRMNVILDVCSLDQELTLLQQGCDITGGNYLKVPQLAGLLQYLLWVFLPDPNVRSKLVLPPPVKVDYRAACFCHQELIDIGYVCSICLSIFCKFSPICTTCQTVFKRPEPAPMKMKKRKKNV--
>tr|A0A1S4FWB7|A0A1S4FWB7_AEDAE/40-323 [subseq from] Transcription factor TFIIH-subunit, putative OS=Aedes aegypti OX=7159 GN=5576426 PE=3 SV=1
----NKDASLLVIVMDTNP---SQRIIRENPHHLTQCLDSIVAFANAHLMQKAQNKLAVLACHHHATEFLYP-----------TPGKPLDIR---QVDGQYEAFTLVEKTIKQKLAKVISEAPRLTVPTESLLAGSMAMALCYIARVHRNKPAGVKINSRILVVTGSNECASQYMTYMNVFFTAQKQNVSLDVCALDKPLSLLQQGCDITGGQYLKLPQLDGFLQYLLWVFLPEPLTRCKLVLPPPVKVDYRAACFCHRELIDIGYVCSVCLSIFCKFSPICTTCHTVFKAPAPIAAKPKKKKMK---
>tr|A0A084VBE7|A0A084VBE7_ANOSI/275-561 [subseq from] PID domain-containing protein OS=Anopheles sinensis OX=74873 GN=ZHAS_00001517 PE=3 SV=1
-VSENKDASLLVIVLDTNP---SQRIIRQKPHNLTQCLDSIVAFANAHLMQKAQNKLAVLACHHHATEFLYP-----------TPGKPLDIR---QVDGQYEVFTLVEKTIKQKLANLINNAPRLTTPTESLLAGSMSMALCYIARINRNKAPGAKINARVLVVTGSNECASQYMTYMNVFFTAQKQGVVIDVCALDKALSLLQQGCDITGGQYLRLEQLDGFLQYLLWVFLPDPQMRCKLVLPPPVKVDYRAACFCHRELIDIGYVCSVCLSIFCKFSPICTTCHTVFKAPAPIAAKPKKKKMK---
>tr|A0A7L3GWX6|A0A7L3GWX6_9PASS/1-194 [subseq from] TF2H3 factor (Fragment) OS=Buphagus erythrorhynchus OX=245048 GN=Gtf2h3 PE=3 SV=1
----DDELSLLIIVLDTNPIWWGKRALGEAEFTLSKCIDAVMVLGNSHLLMNRTNKLAVIASHTQESRFLYPGKRWAAADPFGEGGPSMESNCSGSKDGKYELLTAINDAIAEEIKDLMTKTDMKGQQTETLLAGSLAKALCCILSIT-------ESSRPLCVIKAAEDSALQYMNFMNVIFAAQKQSILIDACVLDSDSGLLQQ-------------------------------------------------------------------------------------------------------
>tr|A0A835L4X7|A0A835L4X7_SPOEX/9-291 [subseq from] Uncharacterized protein OS=Spodoptera exigua OX=7107 GN=HW555_005033 PE=4 SV=1
------DSSLLVIIVDTNP---NQRYITEDPKVLTNCLDAVIAFANSHLMQKARNELAVIGCHFHKSEYLYP-----------TPGKPLDVR---QIDGQYELFTLVEKTIKMRLVNLIKSQPPEEKPGESLLAGAVAMALCFIAKFRREAAPGLRLTSRILIVTGSSDTAAQYINYMNVFFTAQKQQVLIDVCSLDKHLSLLQQGCDITGGLYLKVPSLEGLLQYLLWVFLPETSERTKLVLPGRGRVDYRAACFCHRELLTIGYVCSVCLSVFCKFSPICTTCHTVFKIGGPLPIKPKKKKMKV--
>tr|A0A212FDF5|A0A212FDF5_DANPL/9-291 [subseq from] Putative transcription factor TFIIH-subunit OS=Danaus plexippus plexippus OX=278856 GN=LOC116774897 PE=3 SV=1
------DSSLLVIIVDTNP---NQRYITEDPKVLTGCLDAVIAFANSHLMQKSRNQLAVIGCHFHKSEYLYPS-----------PGKPLDVR---QIDGQYELFTLVEKTIKMRLVNLIKSQPQEERPGESLLAGAMAMGLCFIARMRREQPPGLRMVSRMLVVTGSSDTAAQYINYMNVFFTAQKQQVLLDVCSLDKHLSLLQQGCDITGGLYLKVPSLEGLLQYLLWVFLPEASERRELVLPGRGRVDYRAACFCHRELLTIGYVCSVCLSVFCKFSPICTTCHTVFKIGGPLPMKPKKKKIKI--
>tr|A0A182LZS8|A0A182LZS8_9DIPT/5-286 [subseq from] Uncharacterized protein OS=Anopheles culicifacies OX=139723 PE=3 SV=1
-----KDASLLVIVLDTNP---SQRIIREKPHNLTQCLDSIVAFANAHLMQKAQNKLAVLACHHHATQFLYP-----------TPGKPLDIR---QVDGQYEVFTLVEKTIKQKLAHMINTAPPLTTPTESLLAGSMSMALCYIARINRNKVPGTKINSRVLVVTGSNECASQYMTYMNVFFTAQKQGVVIDVCALDKALSLLQQGCDITGGQYLRLEQLEGFLQYLLWVFLPDPQMRCKLVLPPPVKVDYRAACFCHRELIDIGYVCSVCLSIFCKFSPICTTCHTVFKA--PIAAKPKKKKLKV--
>tr|A0A3P8YII8|A0A3P8YII8_ESOLU/2-198 [subseq from] General transcription factor IIH subunit 3 OS=Esox lucius OX=8010 PE=3 SV=2
--ASEDEVSLLVIVVDVNPIWWGQQANREPQFTLSKCLDAVMVMGNSHLVMTRNNKLAIIASHCQESHFLYPFKLWKSGDGHGDD------NPSTSGDGKYELLSVANDIMAEEIKILMSRTEVKGNQTDTLLAGSLAKALCYIHRVTKELEAGQEIKSRILVIKAAEDCALQYMNFMNVIFAAQKQSILIDACVLDSDSGLLHP-------------------------------------------------------------------------------------------------------
>tr|A0A811WNM7|A0A811WNM7_PLUXY/9-290 [subseq from] (diamondback moth) hypothetical protein OS=Plutella xylostella OX=51655 GN=PLXY1_LOCUS7948 PE=4 SV=1
------DSSLLVIIVDTNP---NQRYITEDPKVLTSCLDAVISFANSHLMQKARNELAVIGCHFHKSEYLYPS-----------PGKPLDVR---QIDGQYELFTLVEKTIKMRLVNLIKSQPPDEKPGESLLAGALAMALCYIARMRRQLTPGLRMSSRILIVTGSSDTAAQYINYMNVFFTAQKQQVVIDVCSLDKHLSLLQQGCDITGGLYLKVPSLEATLQYLLWVFLPCVAQRSKLVLPGRGRVDYRAACFCHRELVTTGYVCSVCLSVFCKFSPICTTCHTVFKIGGPLPIKPKKKKVK---
>tr|A0A821PV58|A0A821PV58_9NEOP/9-291 [subseq from] Hypothetical protein OS=Pieris macdunnoughi OX=345717 GN=PMACD_LOCUS3980 PE=4 SV=1
------DSSTLVIIVDTNP---NQRYITEDPKVLTGCLDAVIAFANSHLMQKSRNELAVIGCHFHKSEYLYPS-----------PGKPLDVR---QIDGQYELFTLVEKTIKMRLVNLIKSQPQEEKPGESLLAGALAMGLCFISRIRRESSPALKISSRILIVTGSSDTAAQYINYMNVFFTAQKQQVIIDVCSLDKHLSLLQQGCDITGGLYLKVPSLEGLLQYLLWVFLPEGSERRQLVLPGRGRVDYRAACFCHRELLSIGYVCSVCLSVFCKFSPICTTCHTVFKIAGPLQIKPKKKKVKV--
>tr|A0A182KEE0|A0A182KEE0_9DIPT/5-287 [subseq from] Uncharacterized protein OS=Anopheles christyi OX=43041 PE=3 SV=1
-----KDASLLVIVLDTNP---SQRIIREKPHNLTQCLDSIVAFANAHLMQKAQNKLAVLACHHHATQFLYP-----------TPGKPLDIR---QVDGQYEVFTLVEKTIKQKLAHMIKTAPPLTTPTESLLAGSMSMALCYIARISRIKPPGTKINARVLVVTGSNECASQYMTYMNVFFTAQKQGVVIDVCALDKALSLLQQGCDITGGQYLRLEQLEGFLQYLLWVFLPDPQMRCKLVLPPPVKVDYRAACFCHRELIDIGYVCSVCLSIFCKFSPICTTCHTVFKAPAPIAAKPKKKKLK---
>tr|A0A835CNM9|A0A835CNM9_9HYME/8-288 [subseq from] Uncharacterized protein OS=Aphidius gifuensis OX=684658 GN=HCN44_008363 PE=4 SV=1
------EKSLLIVVLDVNPD---QRIVKQEPKILTQCVDSVIVFSNAHLMQSSCNELAVMACHSQGAKFLYPNADKTIQ--------------IRQFDGQFEKLTLVEKTVRQGLQDVINEIINKpNINSESLISGALSMALCYIARLKREQSSEEKLHSRILIVTGSCDSATQYMNYMNIFFTAQKMHVIIDVCSMDQELTLLKQACDITGGNYLKIPKQDGLLQYLLWVYLPDPIIRTKLVLPPPVKVDYRAACFCHHELIEIGYVCSVCLSIFCKFSPICTTCHTLFKNSTPMPIKMKKKK-----
>tr|A0A834U201|A0A834U201_VESGE/7-291 [subseq from] Uncharacterized protein OS=Vespula germanica OX=30212 GN=HZH68_002742 PE=4 SV=1
----EKEKNLLIVVLDVNPL---QRIVKEEAKILTQCLDSTIVFANAHLMQASNNQLAVMACHGHGATFLYPSDK---------------TNDIRQIDGQYEKFTEVERTVRQQIQLFVNQIPLDASlNGESLISGALSMALCYISRISQDKEGDEKFYSRILVITASNDSTMQYMNYMNIFFTAQKMGVILDVCSLDQELXXXXQGCDITGGNYLKVPQLNGLLQYLLWVFLPDSSVRSKLVLPPPVEVDYRAACFCHQELVDIGYVCSVCLSIFCKFSPICTTCHTVFKMPGPIPMKMKKKKKNI--
>tr|A0A182NB42|A0A182NB42_9DIPT/304-587 [subseq from] PID domain-containing protein OS=Anopheles dirus OX=7168 PE=3 SV=1
----NKDASLLVIVLDTNPS---QRIIRKKPHNLTQCLDSIVAFANAHLMQKAQNKLAVLACHHHATQFLYP-----------TPGKPLDIR---QVDGQYEVFTLVEKTIKQKLAHMINTAPPVTTPTESLLAGTMSMALCYIARINRNKAPGTKINSRVLVVTGSNECASQYMTYMNVFFTAQKQGVVIDVCALDKALSLLQQGCDITGGQYLRLEQLEGFLQYLLWVFLPDPQMRCKLVLPPPVKVDYRAACFCHRELIDIGYVCSVCLSIFCKFSPICTTCHTVFKAPAPIAAKPKKKKLK---
>tr|A0A7E5VKS2|A0A7E5VKS2_TRINI/9-291 [subseq from] general transcription factor IIH subunit 3 isoform X1 OS=Trichoplusia ni OX=7111 GN=LOC113494699 PE=3 SV=1
------DSSLLVIIVDTNP---NQRYITEDPKILTNCLDAVIGFANSHLMQKARNELAVIGCHFHKSEYLYPS-----------PGKPLDVR---QIDGQYELFALVEKTIKMRLVNLVKSQPQEDKPGESLLAGAVAMALCFIAKIRRECPPGLRMTSRILIVTGSSDTAAQYINYMNVFFTAQKQQVLIDVCSLDKHLSLLQQGCDITGGLYLKVPTLDGLLQYLLWVFLPESSERGKLVLPGRGRVDYRAACFCHRELLTIGYVCSVCLSVFCKFSPICTTCHTVFKIGGPLPIKPKKKKMKI--
>tr|A0A1J1ISF1|A0A1J1ISF1_9DIPT/6-287 [subseq from] CLUMA_CG014347, isoform A OS=Clunio marinus OX=568069 GN=CLUMA_CG014347 PE=3 SV=1
----ADDPSLLVIALDTNPS---QSILKRKPNLLTNILNSISAFGNSHLMQKPQNKLAVIGCHHHTSKFLYPSTDKSL-----------EV---RQIDGQYEYFTLVEKSIKTNLADMITNAPKVASNNESMLAGCLAMALCYITRIKKSQPPGCNLNTRILVITGSEDSAHQYMTYMNVFFTAQKEKVVIDICALDNTLVLLQQGCDITGGQYLKVPQIEGLLEYLLWIFLPDPAIRSKLALPPPVKVDYRAACFCHRELIDIGFVCSVCLSIFCKFSPICTTCSTVFKVPVP--LKPKKKKIK---
>tr|A0A0P4VH34|A0A0P4VH34_9HEMI/8-294 [subseq from] Proteinral transcription factor iih subunit (Fragment) OS=Rhodnius neglectus OX=72488 PE=2 SV=1
MPSEEDESSIIVIVLDVNPS---QRAIYADTKGYRHILESIIAFCNAHLVLKPDNHLALIACHSGSSEFIFSDKD-----------N--EVLPTGQNDGQYELLAHVERSVRANLKNFILKTEPT--VGDSLLAGSCAMALCYIHRMIREKSPTMKMNSRILVITGSGESVSQYMNYMNVFFTAHKENIIVDVLSMEHDLGLLQQGCDITGGLYLKIPQIHGLLQYLLWVFLPEPPLRKKLVLPPPVKVDYRAACFCHRTLIDVGYVCSVCLSVFCKFSPICTTCHALFKTPGPLPNKAKKKKHK---
>tr|R4FM47|R4FM47_RHOPR/8-294 [subseq from] Putative transcription factor tfb4 OS=Rhodnius prolixus OX=13249 PE=2 SV=1
MPSEEDESSIIVIVLDVNPS---QRAIYADTKGYRHILESIIAFCNAHLVLKPDNHLALIACHSGSSEFIFSDKD-----------N--EVLPTGQNDGQYELLAHVERSVRANLKNFILKTEPT--VGDSLLAGSCAMALCYIHRMIREKSPTMKMNSRILVITGSGESVSQYMNYMNVFFTAHKENIIVDVLSMEHDLGLLQQGCDITGGLYLKIPQIHGLLQYLLWVFLPEPPLRKKLVLPPPVKVDYRAACFCHRTLIDVGYVCSVCLSVFCKFSPICTTCHALFKTPGPLPNKAKKKNIK---
>tr|A0A310SCP4|A0A310SCP4_9HYME/2-286 [subseq from] General transcription factor IIH subunit 3 (Fragment) OS=Eufriesea mexicana OX=516756 GN=WN48_00966 PE=3 SV=1
----EIETSLLIIILDVNPV---QRIIKHETKMLTQCLDSTIVFANAHLMQSSNNQLAMIACHGHGAKFLYPCEKAL------------EI---RQIDGQYEKFTMVECTVRQQLQQVINEISLdKPLNGESLISGALTMALCYVARLEREKIAGEKLYSRILVITASNDSATQYMNYMNIFFTAQKMVLILDVCSLDQELTLLQQGCDITGGNYLKVPQLSGLLQYLLWIFLPDPNIRSKLVLPPPVKVDYRAACFCHQELIDIGYVCSICLSIFCKFSPICTTCHTVFKMPGPIPIKMKKKKKNV--
>tr|A0A0L0CG27|A0A0L0CG27_LUCCU/12-294 [subseq from] Uncharacterized protein OS=Lucilia cuprina OX=7375 GN=FF38_14271 PE=3 SV=1
---DLNSVSLLVIVVDTNPS---QRIVRQNPENLSQCLDAIVAFGNAHLMQKAQNKLAVISCHHHATDFLYPMPVKQL-----------EV---RQVDGQYEAFSLVEKTVKQRLSHIITNAPKISQPTESLLAGSMSMALCYISRIQRNSAAGVKIHSRILVLTGSNECASQYMTYMNVFFTAQKLGIVLDVCALDKSLSLLQQGCDITGGQYLRLTQLDGLLQYLLWVFLPDPQMRQKLVLPPPTKVDYRAACFCHRELIDIGYVCSVCLSIFCKFSPICTTCHTVFKVPGPLPTKPKKKK-----
>tr|T1FMV6|T1FMV6_HELRO/4-290 [subseq from] Uncharacterized protein OS=Helobdella robusta OX=6412 GN=20210155 PE=3 SV=1
-----SDTNLLAIVLDCNPVWWGQLLSQNSEVSFTKCVDALIVFCNAHLMLDQANKLCLIIAHNKQNQYIYPKTKSEgEVDMLEDD-NKP------QSDGMYEPFADLTHVVKEQICDLVLNDNSTELNSDCMLTGAMSMALCYINRVTKEASPTETVSSRILVIKGSKDSSAQYMNFMSLMFTAQKMNVVLDACILDNDSNLLKQGCDILDGVYLKLPQLSGFMEYLLCLYLPSPSTRHQLTLPPRIPVGHKAACFCHRSLIDIGYICSVCLSIFCTYDSICPTCQSILKFQTPQRKK----------
>tr|A0A2H1VT08|A0A2H1VT08_SPOFR/9-290 [subseq from] SFRICE_012595 OS=Spodoptera frugiperda OX=7108 GN=SFRICE_012595 PE=3 SV=1
------DSSLLVIIVDTNP---NQRYITEDPKVLTNCLDAVIAFANSHLMQKARNELAVIGCHFHKSEYLYP-----------TPGKPLDVR---QIDGQYELFTLVEKTIKMRLVNLIKSQPPEEKPGESLLAGAVAMALCFIAKFRREATPGLRITARILIVTGSSDTAAQYINYMNVFFTAQKQQVLIDVCSLDKHLSLLQQGCDITGGLYLKVPSLEGLLQYLLWVFLPETSERTKLVLPGRGRVDYRAACFCHRELLTIGYVCSVCLSVFCKFSPICTTCHTVFKIGGPLPIKPKKKKMK---
>tr|A0A0P5G1I2|A0A0P5G1I2_9CRUS/8-294 [subseq from] General transcription factor IIH subunit OS=Daphnia magna OX=35525 PE=3 SV=1
-----IETSLVAIVIDATPAKkFASQPLDGS-SMMNRIFDSLIAFGNAHLMQASHNKLAIIACNSKSTKFLYPSMDGTSRSYHNRPGQYDMFAKVD-SDVRH----GLGELILNDM----TDND--STKSDSLLGGAMARALSYIHRVQRELSLSHQLKPRVLVVSGSCDSALQYMTFMNVFFTAQKENVVIDCCMMDTDSGLLQQGCDITGGQYLHIPSVAGLLEYLLWVFLPSPSCRSKIVLPPPTKVDYRAACFCHHKLVDIGWVCSVCLSIFCKFSIMCTTCNTEFKLNRPAIVPAKSKK-----
>tr|A0A0V0GBV7|A0A0V0GBV7_TRIDM/1-287 [subseq from] Proteinral transcription factor iih subunit OS=Triatoma dimidiata OX=72491 PE=3 SV=1
MLSEEDESSLIVIVLDVNPSQRAIYA---DTKGYRHILECIIAFCNAHLVLKPDNHLALIACHSGSSEFIFSDKD-------------SEILPTGQNDGQYELLAHVERSVRANLKNFVLRTEP--TTGDSLLAGSCAMALCYIHRIIGEKSPTVKMNSRILVITGSGESVSQYMNYMNVFFTAHKENVIVDVLSMEHDLGLLQQGCDITGGLYLKIPQLQGLLQYLLWVFLPEPPLRKKLVLPPPVKVDYRAACFCHRSLIDVGYVCSVCLSVFCKFSPICTTCHALFKTPGPLPNKAKKKKHK---
>tr|C1BKD7|C1BKD7_OSMMO/2-203 [subseq from] TFIIH basal transcription factor complex p34 subunit OS=Osmerus mordax OX=8014 GN=TF2H3 PE=2 SV=1
--ASEDEVILLVIVVDVNPLWWGQQAQKDPEFTLSKCLDAVMVMGNSHLVMTRTNKLAIIASHCQESHFLYPSKHWKIGEGSGDV-------QSASGDGKYELLSVANDLIADEIKNLMSRTEVKGHQTDTLLAGSLAKALCYIHRVTKELEAGQELKSRILVFKAAEDCARQYMNFMNVIFAAQRQNILIDACVLDSESGLLQQLISICG-------------------------------------------------------------------------------------------------
>tr|A0A5C6N2A5|A0A5C6N2A5_9TELE/4-155 [subseq from] IIH subunit 3 General transcription factor OS=Takifugu flavidus OX=433684 GN=D4764_05G0005610 PE=3 SV=1
---------------------------------------------------------------------------------------------------------------------------------------------------------GQETKSRILVIKAAEDCALQYMNFMNVIFAAQKQNILIDACVLDMDSGLLQQACDITGGLYLKIPQKAALAQYLLWVFLPDTEQRSQLLLPPRAHVDYRAACFCHRNLIEIGYVCSVCLSIFCNFSPICTTCETAFKIQLPQMVKPKKKKVK---
>tr|A0A069DRG5|A0A069DRG5_9HEMI/1-287 [subseq from] Proteinral transcription factor iih subunit OS=Panstrongylus megistus OX=65343 PE=2 SV=1
MLSEEDESSLIVIVLDVNPSQRAIYA---DTKGYRHILECIIAFCNAHLVLKPDNHLALIACHSGSSEFIFSDKD-------------SEVLPTGQNDGQYELLAHVERSARANLKNFILRTEPT--AGDSLLAGSCAMALCYIHRIIREKSPTIKMNSRILVITGSGESVSQYMNYMNVFFTAHKENVIVDVLSMEHDLGLLQQGCDITGGLYLKIPQLQGLLQYLLWVFLPEPPLRKKLVLPPPVKVDYRAACFCHRTLIDVGYVCSVCLSVFCKFSPICTTCHALFKTPGPLPNKAKKKKHK---
>tr|A0A6S7GZ21|A0A6S7GZ21_PARCT/7-305 [subseq from] General transcription factor IIH subunit 3-like isoform X1 OS=Paramuricea clavata OX=317549 GN=PACLA_6A034906 PE=3 SV=1
-------RRLLVVVCDLSPIWWGKQAANASENSdkmqpINAFLNNVLVFCNAHLMMKHTNELAIVCATSSKSQFIYPCPED-VSDANGEE-------SYGNMDGKYEHFATMNNVVVDKVKNIIEEEsadDVNlPENSATLLAGALSMTLCYIRQAERNCPVGQSMKARILVLKGSQDVSTQYMATMNCIFAAQKNNVTIDSCLLMSDSGFLQQASDITGGVYFKITKMESLLQYLLWMFLPDPNTRESLVMPGAVQIDYRAACFCHRTLVDIGFVCSVCLSIYCQLLPRCHTCQTRFKLPSAAMTRPKKKKKE---
>tr|A0A1I8N5G9|A0A1I8N5G9_MUSDO/10-292 [subseq from] Uncharacterized protein OS=Musca domestica OX=7370 GN=101898102 PE=3 SV=1
---DSGSVSLLVIVLDTNPS---QRIVRQNPDNLSQCLDATVAFGNAHLMQKAQNKLAVISCHHHATDFLYPMPVKQL-----------EV---RQVDGQYEVFSLVEKTVKQRLSHIITNAPKITQPNESLLAGSMSMALCYVARMQRNAQPGVKIHSRILVLTGSNECASQYMTYMNVFFTAQKLGIVIDVCALDKSLSLLQQGCDITGGQYLRLTQLDGLLQYLLWVFLPDPKTRQMLVLPPPTKVDYRAACFCHREMIDIGYVCSVCLSIFCKFSPICTTCHTVFKVPGPLPPKPKKKK-----
>tr|A0A836FCD9|A0A836FCD9_9HYME/5-270 [subseq from] TF2H3 factor (Fragment) OS=Acromyrmex heyeri OX=230685 GN=Gtf2h3 PE=4 SV=1
--------------------------VKQETKILSQCLDSTIVFANAHLMQSSNNELAIMSCHGHGARFLYPCENAI------------EIR---QMDGQYEKFTMVERTVRQQLQQVINEISMDvPLNMESLISGALSMALCYIARLEREKVAGQKLHPRMLVITASNDSATQYMNYMNIFFTAQRMNVILDVCSLDQELTLLQQGCDITGGNYLKVPQLAGLLQYLLWVFLPDPSVRSKLVLPPPVKVDYRAACFCHQELIDIGYVCSICLSIFCKFSPICTTCHTVFKMPGPMPIKMKKKKKNV--
>tr|A0A023FA14|A0A023FA14_TRIIF/1-287 [subseq from] Putative transcription factor tfb4 OS=Triatoma infestans OX=30076 PE=2 SV=1
MLSEEDESSLIVMVLDVNPSQRAIYA---DTKGYRHILECIIAFCNAHLVLKPDNHLALIACHSGSSEFIFSDKD-------------SEVLPTGQNDGQYELLAHVERSIRANLKNFILRTEP--TTGDSLLAGSCAMALCYIHRIIREKSPTMKMNSRILVITGSGESVSQYMNYMNVFFTAHKENVIVDVLSMEHDLGLLQQGCDITEGLYLKIPQLQGLLQYLLWVFLPEPPLRKKLVLPPPVKVDYRAACFCHRSLIDVGYVCSVCLSVFCKFSPICTTCHALFKTPGPLPNKAKKKKHK---
>tr|A0A182GJH6|A0A182GJH6_AEDAL/7-274 [subseq from] Uncharacterized protein OS=Aedes albopictus OX=7160 GN=RP20_CCG011015 PE=3 SV=1
-----------------------QRIIRENPHHLTQCLDSIVAFANAHLMQKAQNKLAVLACHHHATEFLYP-----------TPGKPLDIR---QVDGQYEAFTLVEKTIKQKLAKVIGEAPRLSVPTESLLAGSMAMALCYIARVNRNKPAGVKINSRILVVTGSNECASQYMTYMNVFFTAQKQNVTLDVCALDKPLSLLQQGCDITGGQYLKLPQLDGFLQYLLWVFLPEPLTRCKLVLPPPVKVDYRAACFCHRELIDIGYVCSVCLSIFCKFSPICTTCHTVFKAPAPIAAKPKKKKMK---
>tr|A0A3Q3MH89|A0A3Q3MH89_9TELE/2-197 [subseq from] General transcription factor IIH, polypeptide 3 OS=Mastacembelus armatus OX=205130 PE=3 SV=2
--SPEDEASLLVIVVDVNPIWWGQQAQREPQFTLSKCMDAVMVMGNAHMAMARTNKLAVIASHCQDSHFLYPSKSWRDGDNGG---N----DASSSGDGKYELLSVANNLIAEEIRNVMSKTEVRGNSTDTLLAGSLAKALCYIHRVSKELEVGQELKSRILVIKAAEDCALQYMNFMNVIFAAQKQNILIDACVLDSDSGLLHL-------------------------------------------------------------------------------------------------------
>tr|A0A6J2JR98|A0A6J2JR98_BOMMA/9-290 [subseq from] general transcription factor IIH subunit 3 OS=Bombyx mandarina OX=7092 GN=LOC114244251 PE=3 SV=1
------DSSLLVVIVDTNPN---QRYIIEDPKMLTNVLDAVVAFSNSHLMQKASNELAVIGCHFHKSEYLYPS-----------PGKPLDVR---QIDGQYELFTLVEKTIKMRLVNLIKSQPQEEKPGESLLAGALALGLCFIARSRRSAIPGLRTSSRILVVTGSADTAAQYINYMNVFFTAQKEQVLIDVCSVDKHLSLLQQGCDITGGLYLKIPSLEGLLQYLLWVFLPEANERSKLVLPGRGRVDYRAACFCHRELLTIGYVCSVCLSVFCKFSPICTTCHTVFKIGGPPI-KPKKKKMKV--
>tr|A0A224XPT7|A0A224XPT7_9HEMI/1-284 [subseq from] Putative transcription factor tfb4 (Fragment) OS=Panstrongylus lignarius OX=156445 PE=3 SV=1
---EEDESSLIVIVLDVNPSQRAIYA---DTKGYRHILECIIAFCNAHLVLKPDNHLALIACHSGSSEFIFSDKD-------------SEVLPTGQNDGQYELLAHVERSARANLKNFILRTEPT--AGDSLLAGSCAMALCYIHRIIREKSPTMKMNSRILVITGSGESVSQYMNYMNVFFTAHKENVIVDVLSMEHDLGLLQQGCDITGGLYLKIPQLQGLLQYLLWVFLPEPPLRKKLVLPPPVKVDYRAACFCHRTLIDVGYVCSVCLSVFCKFSPICTTCHALFKTPGPLPNKAKKKKHK---
>tr|A0A195D2X6|A0A195D2X6_9HYME/5-270 [subseq from] General transcription factor IIH subunit 3 OS=Cyphomyrmex costatus OX=456900 GN=ALC62_02373 PE=3 SV=1
--------------------------VKQETKILSQCLDSTIVFANAHLMQSSNNDLAIMSCHGHGARFLYPCENAI------------EIR---QMDGQYEKFSMVERTVRQQLQQVINEISMDDpLNTESLISGALSMALCYIARLEREKVAGQKLHPRMLVITASNDSATQYMNYMNIFFTAQRMNVILDVCSLDQELTLLQQGCDITGGNYLKVPHLAGLLQYLLWVFLPDPSVRSELVLPPPVKVDYRAACFCHQELVDIGYVCSICLSIFCKFSPICTTCHTVFKMPGPMPMKMKKKKKNI--
>tr|A0A7J7K1D0|A0A7J7K1D0_BUGNE/2-24 [subseq from] GTF2H3 OS=Bugula neritina OX=10212 GN=EB796_009730 PE=3 SV=1
--SSEEDASLLVIVLDTNCVWWGER-------------------------------------------------------------------------------------------------------------------------------------------------------------------------------------------------------------------------------------------------------------------------------------------
>tr|A0A7J7K1D0|A0A7J7K1D0_BUGNE/47-310 [subseq from] GTF2H3 OS=Bugula neritina OX=10212 GN=EB796_009730 PE=3 SV=1
-------------------------ASDSSQILLTELVDGVITFGNAHLLTNHKNTLAIIACQANRSQYIYPPRQSVAT------HN----AATGATADTLQLLKN---SVKGELSHLLSEVDDRELFAESITAGALCMALCYIHKKEQHLMTGEKLNSKILVIKGTDDHSEQYMNFMNAVFTAQKKNVIIDACIFNHDSGLLQQACDITNGIYLKIPHTKGLLQYLLWTYLPDQATRAKMSLPPRTHVDYRAACFCHRQLIDRGFVCSVCLSIFCDFQAICSTCRTPYKILGGPVLRKKKK------
>tr|A0A0K8V5J7|A0A0K8V5J7_BACLA/10-290 [subseq from] General transcription factor IIH subunit 3 OS=Bactrocera latifrons OX=174628 GN=GTF2H3_5 PE=3 SV=1
-----NKFSLLVIVLDTNPS---QRIVRQNAQLLTQCVDAIIAFGNAHLMQCSQNKLAVLSCHHHATDFLYPL-----------PGKQLDV---RQIDGQYEVFSLVEKTVKQRLSHIITNSQKLNAPCESILAGSMAMALCYISRIQRNAAAGVKMHSRILVVTGSNECASQYMTYMNVFFTAQKLGITIDVCAMDKTMSLLQQGCDITGGQYLRLTQLDGLLQYLLWVFLPDPQMRQKLVLPPATKVDYRAACFCHRELIDIGYVCSVCLSIFCKFSPICTTCHTVFKIPGPMPIKPKKKK-----
>tr|A0A6P9A1G9|A0A6P9A1G9_THRPL/4-302 [subseq from] general transcription factor IIH subunit 3 OS=Thrips palmi OX=161013 GN=LOC117651327 PE=3 SV=1
-MADEVETSLLVIVVDLHT---RQRYLRDQPSLLMHVLDSVITLANMHLMLKTKNKVAIVGCNASNSEFLFCDADA----IQPQPGQSGQSTAVRQSDGQYEIFAHLETTVKQNIKDFMQDEQstfFEDKDCESLIAGALTLALCYINRINKEKSAGENLNSRLLILTGCAGGASQHMAYMNVFFTAQKQNIVMDVCSLEYELGLLQQGCDITGGLFLKIPQLQGLLQYLLWVFLPEPPIRKKLVLPPPARVDYRAACFCHRTLIDIGFVCSICLSIFCKFSPICTTCNTVFKPPGSLLPKKKKKQI----
[truncated: 1,440,274 more chars]
