# Supplementary material for: Visualization of stepwise derepression of TFIIH in global genome nucleotide excision repair
Source: Sci Adv. 2026 Jul 23;12(30):eaeb3506. doi: 10.1126/sciadv.aeb3506 (PMC13394385; doi:10.1126/sciadv.aeb3506)
Supplement: Supplementary file 3 — Data S1 [file sciadv.aeb3506_data_s1.zip › msas/fold_tfiih_mat1_xpcc_dna_unpaired_msa_chains_d.a3m]

>query
MESTPSRGLNRVHLQCRNLQEFLGGLSPGVLDRLYGHPATCLAVFRELPSLAKNWVMRMLFLEQPLPQAAVALWVKKEFSKAQEESTGLLSGLRIWHTQLLPGGLQGLILNPIFRQNLRIALLGGGKAWSDDTSQLGPDKHARDVPSLDKYAEERWEVVLHFMVGSPSAAVSQDLAQLLSQAGLMKSTEPGEPPCITSAGFQFLLLDTPAQLWYFMLQYLQTAQSRGMDLVEILSFLFQLSFSTLGKDYSVEGMSDSLLNFLQHLREFGLVFQRKRKSRRYYPTRLAINLSSGVSGAGGTVHQPGFIVVETNYRLYAYTESELQIALIALFSEMLYRFPNMVVAQVTRESVQQAIASGITAQQIIHFLRTRAHPVMLKQTPVLPPTITDQIRLWELERDRLRFTEGVLYNQFLSQVDFELLLAHARELGVLVFENSAKRLMVVTPAGHSDVKRFWKRQKHSS
>UniRef90_A0A5F9CZ15/41-503 [subseq from] General transcription factor IIH subunit 4 n=12 Tax=Boreoeutheria TaxID=1437010 RepID=A0A5F9CZ15_RABIT
MESTPSRgGLNRVHLQCRNLQEFLGSLSPGVLDRLYGHPATCLAVFRELPSLAKNWVMRMLFLEQPLPQAAVALWVKKEFSKAQEQSTGLLSGLRIWHTQLLPGGLQGLILNPVFRQNLRVALLGGGKAWSDDTSQLGPDKHARDVPSLDKYAEERWEVVLHFMVGSPSAAVSQDLAQLLSQAGLMKSAEPGEPPCITSAGFQFLLLDTPAQLWYFMLQYLQTAQSRGMDLVEILSFLFQLSFSTLGKDYSVEGMSDSLLNFLQHLREFGLVFQRKRKSRRYYPTRLAINLSSGVSGAGGTVHQPGFIVVETNYRLYAYTESELQIALIALFSEMLYRFPNMVVAQVTRESVQQAIASGITAQQIIHFLRTRAHPVMLKQTPVLPPTITDQIRLWELERDRLRFTEGVLYNQFLSQVDFELLLAHARELGVLVFENSAKRLMVVTPAGHSDVKRFWKRQKHSS
>UniRef90_O70422/1-463 [subseq from] General transcription factor IIH subunit 4 n=188 Tax=Mammalia TaxID=40674 RepID=TF2H4_MOUSE
MEITPARgGLNRAHLQCRNLQEFLGGLSPGVLDRLYGHPATCLAVFRELPSLAKNWVMRMLFLEQPLPQAAVALWVKKEFSKAQEESTGLLSGLRIWHTQLLPGGLQGLILNPVFRQNLRIALLGGGKAWSDDTSQLGPDKHARDVPSLDKYAEERWEVVLHFMVGSPSAAVSQDLAQLLSQAGLMKSTEPGEPPCITSAGFQFLLLDTPAQLWYFMLQYLQTAQSRGMDLVEILSFLFQLSFSTLGKDYSVEGMSDSLLNFLQHLREFGLVFQRKRKSRRYYPTRLAINLSSGVSGAGGTVHQPGFIVVETNYRLYAYTESELQIALIALFSEMLYRFPNMVVAQVTRESVQQAIASGITAQQIIHFLRTRAHPVMLKQNPVLPPTITDQIRLWELERDRLRFTEGVLYNQFLSQVDFELLLAHARELGVLVFENSAKRLMVVTPAGHSDVKRFWKRQKHSS
>UniRef90_A0A6B0S5U3/955-1417 [subseq from] Multifunctional fusion protein n=9 Tax=Pecora TaxID=35500 RepID=A0A6B0S5U3_9CETA
MESTPSRgGLNRVHLQCRNLQEFLGGLSPGILDRLYGHPATCLAVFRELPSLAKNWVMRMLFLEQPLPQAAVALWVKKEFSKAQEESTGLLSGLRIWHTQLLPGGLQGLILNPIFRQNLRIALLGGGKAWSDDTSQLGPDKHARDVLSLDKYAEERWEVVLHFMVGSPSAAVSQDLAQLLSQAGLMKSAEPGEPPCITSAGFQFLLLDTPAQLWYFMLQYLQTAQSRGMDLVEILSFLFQLSFSTLGKDYSVEGMSDSLLNFLQHLREFGLVFQRKRKSRRYYPTRLAINLSSGVSGAGGTAHQPGFIVVETNYRLYAYTESELQIALIALFSEMLYRFPNMVVAQVTRESVQQAIASGITAQQIIHFLRTRAHPVMLKQTPVLPPTITDQIRLWELERDRLRFTEGVLYNQFLSQVDFELLLAHARELGVLVFENSAKRLMVVTPAGHSDVKRFWKRQKHNS
>UniRef90_A0A485MYW7/46-505 [subseq from] General transcription factor IIH subunit 4 n=3 Tax=Laurasiatheria TaxID=314145 RepID=A0A485MYW7_LYNPA
MESTPSRgGLNRVHLQCRNLQEFLGGLSPGILDRLYGHPATCLAVFRELPSLAKNWVMRMLFLEQPLPQAAVALWVKKEFSKAQEESTGLLSGLRIWHTQLLPGGLQGLILNPIFRQNLRIALLGGGKAWSDDTSQLGPDKHARDVPSLDKYAEERWEVVLHFMVGSPSAAVSQDLAQLLSQAGLMKSTEPGEPPCITSAGFQFLLLDTPAQLWYFMLQYLQTAQSRGMDLVEILSFLFQLSFSTLGKDYSVEGMSDSLLNFLQHLREFGLVFQRKRKSRRYYPTRLAINLSSGVSGAGGTAHQPGFIVVETNYRLYAYTESELQIALIALFSEMLYRFPNMVVAQVTRESVQQAIASGITAQQIIHFLRTRAHPVMLKQSPVLPPTITDQIRLWELERDRLRFTEGVLYNQFLSQVDFELLLAHARELGVLVFENSAKRLMVVTPAGHSDVKRFWKRQN---
>UniRef90_UPI00101AA898/1-463 [subseq from] LOW QUALITY PROTEIN: valine--tRNA ligase, mitochondrial n=1 Tax=Eptesicus fuscus TaxID=29078 RepID=UPI00101AA898
MESAPSRgGLNRAHLQCRNLQEFLGGLSPGVLDRLYGHPATCLAVFRELPSLAKNWVMRMLFLEQPLPQAAVALWVKKEFSKAQEESTGLLSGLRIWHTQLLPGGLQGLILNPVFRQNLRTALLGGGKAWSDDTSQLGPDKHARDVPSLDKYAEERWEVVLHFMVGSPSAAVSQDLAQLLSQAGLMKSAEPGEPPCITSAGFQFLLLDTPAQLWYFMLQYLQTAQSRGMDLVEILSFLFQLSFSTLGKDYSVEGMSDSLLNFLQHLREFGLVFQRKRKSRRYYPTRLAINLSAGVSGAGGTAHQPGFIVVETNYRLYAYTESELQIALIALFSEMLYRFPNMVVAQVTRESVQQAIASGITAQQIIHFLRTRAHPVMLKQTPVLPPTITDQIRLWELERDRLRFTEGVLYNQFLSQVDFELLLAHARELGVLVFENAAKRLMVVTPAGHGDVKRFWKRQKHSS
>UniRef90_UPI00201A1F04/1-464 [subseq from] valine--tRNA ligase, mitochondrial-like n=1 Tax=Perognathus longimembris pacificus TaxID=214514 RepID=UPI00201A1F04
MENTPSArgGLNRVHLQCKNLQEFLGGLSPGVLDRLYGHPATCLAVFRELPSLAKNWVMRMLFLEQPLPQAAVALWVKKEFSKAQEESTGLLSGLRIWHTQLLPGGLQGLILNPVFRQNLRIALLGGGKAWSDDTSQLGPDKHARDVPSLDKYAEERWEVVLHFMVGSPSAAVSQDLAQLLSQAGLMKSSEPGEPPCITSAGFQFLLLDTPAQLWYFMLQYLQTAQSRGMDLVEILSFLFQLSFSTLGKDYSVEGMSDSLLNFLQHLREFGLVFQRKRKSRRYYPTRLAINLSSGVSGAaGGTVHQPGFIVVETNYRLYAYTESELQIALIALFSEMLYRFPNMVVAQVTRESVQQAIASGITAQQIIHFLRTRAHPVMLKQTPVLPPTITDQIRLWELERDRLRFTEGVLYNQFLSQVDFELLLAHARELGVLVFENSAKRLMVVTPAGHSDVKRFWKRQKHT-
>UniRef90_F7F0D8/15-477 [subseq from] General transcription factor IIH subunit 4 n=4 Tax=Theria TaxID=32525 RepID=F7F0D8_MONDO
MEGTPPRtGLHRGQLQCRNLQEFLGGLSPGVLDRLYGHPATCLAVFRELPSLAKNWVMRMLFLEQPLPQAAVALWVKKEFSKAQEESTGLLSGLRIWHTQLLPGGLQGLILNPVFRQNLRVALLGGGKAWSDDTSQLGPDKHARDVPSLDKYAEERWEVILHFMVGSPSAAVSQDLAQLLSQAGLMKSSEPGEPPCITSAGFQFLLLDTPAQLWYFMLQYLQTAQSRGMDLVEILSFLFQLSFSTLGKDYSVEGMSDSLLNFLQHLREFGLVFQRKRKSRRYYPTRLAINLSSGVTGAGGTAHQPGFIVVETNYRLYAYTESELQIALIALFSEMLYRFPNMVVAQITRESVQQAIANGITAQQIIHFLKTRAHPVMLKQIPVLPPTITDQIRLWELERDRLRFSEGVLYNQFLSQVDFELLLSHARELGVLVFENTAKRLMVVTPAGHSDVKRFWKRQKHSS
>UniRef90_A0A6P5J6K9/2-463 [subseq from] General transcription factor IIH subunit 4 n=5 Tax=Metatheria TaxID=9263 RepID=A0A6P5J6K9_PHACI
MEGTPPRtGLNRGQLQCRNLQEFLRGLSPGVLDRLYGHPATCLAVFRELPSLAKNWVMRMLFLEQPLPQAAVALWVKKEFSKAQEESTGLLSGLRIWHTQLLPGGLQGLILNPVFRQNLRVALLGGGKAWSDDTSQLGPDKHARDVPSLDKYAEERWEVILHFMVGSPSAAVSQDLAQLLSQAGLMKSSEPGEPPCITSAGFQFLLLDTPAQLWYFMLQYLQTAQSRGMDLVEILSFLFQLSFSTLGKDYSVEGMSDSLLNFLQHLREFGLVFQRKRKSRRYYPTRLAINLSSGVTGAGGTAHQPGFIVVETNYRLYAYTESELQIALIALFSEMLYRFPNMVVAQVTRESVQQAIANGITAQQIIHFLKTRAHPVMLKQTPVLPPTITDQIRLWELERDRLRFSEGVLYNQFLSQVDFELLLSHARELGVLVFENTAKRLMVVTPAGHSDVKRFWKRQKHN-
>UniRef90_A0A6A1Q6D8/2-453 [subseq from] General transcription factor IIH subunit 4 (Fragment) n=2 Tax=Mysticeti TaxID=9761 RepID=A0A6A1Q6D8_BALPH
MESTPSRgGLNRVHLQCRNLQEFLGSLSPGVLDRLYGHPATCLAVFRELPSLAKNWVMRMLFLEQPLPQAAVALWVKKEFSKAQEESTGLLSGLRIWHTQLLPGGLQGLILNPIFRQNLRIALLGGGKAWSDDTSQLGPDKHARDVPSLDKYAEERWEVVLHFMVGSPSAAVSQDLAQLLSQAGLMKSAEPGEPPCITSAGFQFLLLDTPAQLWYFMLQYLQTAQSRGMDLVEILSFLFQLSFSTLGKDYSVEGMSDSLLNFLQHLREFGLVFQRKRKSRRYYPTRLAINLSSGVSGAGGTVHQPGFIVVETNYRLYAYTESELQIALIALFSEMLYRFPNMVVAQVTRESVQQAIASGITAQQIIHFLRTRAHPVMLKQTPVLPPTITDQIRLWELERDRLRFTEGVLYNQFLSQVDFELLLAHARELGVLVFENSAKRLMVVTPAGHGDT-----------
>UniRef90_A0A061IKW4/18-469 [subseq from] General transcription factor IIH subunit 4 n=4 Tax=Muroidea TaxID=337687 RepID=A0A061IKW4_CRIGR
MEITPARgGLNRAHLQCRNLQEFLGGLSPGVLDRLYGHPATCLAVFRELPSLAKNWVMRMLFLEQPLPQAAVALWVKKEFSKAQEESTGLLSGLRIWHTQLLPGGLQGLILNPIFRQNLRIALLGGGKAWSDDTSQLGPDKHARDVPSLDKYAEERWEVVLHFMVGSPSAAVSQDLAQLLSQAGLMKSAEPGEPPCITSAGFQFLLLDTSAQLWYFMLQYLQTAQSRGMDLVEILSFLFQLSFSTLGKDYSVEGMSDSLLNFLQHLREFGLVFQRKRKSRRYYPTRLAINLSSGVSGAGGSVHQPGFIVVETNYRLYAYTESELQIALIALFSEMLYRFPNMVVAQVTRESVQQAIASGITAQQIIHFLRTRAHPVMLKQTPVLPPTITDQIRLWELERDRLRFTEGVLYNQFLSQVDFELLLAHARELGVLVFENSAKRLMVVTPAGHSDS-----------
>UniRef90_A0A8J6G9K6/1-447 [subseq from] General transcription factor IIH subunit 4 n=3 Tax=Euarchontoglires TaxID=314146 RepID=A0A8J6G9K6_MICOH
MESAPERgGLNRAHLQCRNLQEFLGGLSPGVLDRLYGHPATCLAVFRELPSLAKNWVMRMLFLEQPLPQAAVALWVKKEFSKAQEESTGLLSGLRIWHTQLLPGGLQGLILNPIFRQNLRIALLGGGKAWSDDTSQLGPDKQARDVPSLDKYAEERWEVVLHFMVGSPSAAVSQDLAQLLSQAGLMKSAEPGEPPCITSAGFQFLLLDTSAQLWYFMLQYLQTAQSRGMDLVEILSFLFQLSFSTLGKDYSVEGMSDSLLNFLQHLREFGLVFQRKRKSRRYYPTRLAINLSSGVSGAGGTVHQPGFIVVETNYRLYAYTESELQIALIALFSEMLYRFPNMVVAQVTRESVQQAIASGITAQ----------------QTPVLPPTITDQIRLWELERDRLRFTEGVLYNQFLSQVDFELLLAHARELGVLVFENSAKRLMVVTPSGHSDVKRFWKRQKHSS
>UniRef90_A0A7N5JSM6/1-248 [subseq from] General transcription factor IIH subunit 4 n=5 Tax=Boreoeutheria TaxID=1437010 RepID=A0A7N5JSM6_AILME
MESTPSRgGLNRVHLQCRNLQEFLGGLSPGVLDRLYGHPATCLAVFRELPSLAKNWVMRMLFLEQPLPQAAVALWVKKEFSKAQEESTGLLSGLRIWHTQLLPGGLQGLILNPIFRQNLRIALLGGGKAWSDDTSQLGPDKHARDVPSLDKYAEERWEVVLHFMVGSPSAAVSQDLAQLLSQAGLMKSAEPGEPPCITSAGFQFLLLDTPAQLWYFMLQYLQTAQSRGMDLVEILSFLFQLSFSTLGK-----------------------------------------------------------------------------------------------------------------------------------------------------------------------------------------------------------------------
>UniRef90_A0A7N5JSM6/248-435 [subseq from] General transcription factor IIH subunit 4 n=5 Tax=Boreoeutheria TaxID=1437010 RepID=A0A7N5JSM6_AILME
----------------------------------------------------------------------------------------------------------------------------------------------------------------------------------------------------------------------------------------------------------------------------------KRKSRRYYPTRLAINLSSGVSGAGGTAHQPGFIVVETNYRLYAYTESELQIALIALFSEMLYRFPNMVVAQVTRESVQQAIASGITAQQIIHFLRTRAHPVMLKQTPVLPPTITDQIRLWELERDRLRFTEGVLYNQFLSQVDFELLLAHARELGVLVFENSAKRLMVVTPAGHSDVKRFWKRQKHSS
>UniRef90_S9YD05/915-1359 [subseq from] General transcription factor IIH subunit 4 n=2 Tax=Laurasiatheria TaxID=314145 RepID=S9YD05_CAMFR
MESTPSRgGLNRVHLQCRNLQEFLGSLSPGVLDRLYGHPATCLAVFRELPSLAKNWVMRMLFLEQPLPQAAVALWVKKEFSKAQEESTGLLSGLRIWHTQLLPGGLQGLILNPIFRQNLRIALLGGGKAWSDDTSQLGPDKHARDVPSLDKYAEERWEVVLHFMVGSPSAAVSQDLAQLLSQAGLMKSAEPGEPPCITSAGFQFLLLDTPAQLWYFMLQYLQTAQSRGMDLVEILSFLFQLSFSTLGKVSQGPGL------------------GAWRKSRRYYPTRLAINLSSGVSGAGGTAHQPGFIVVETNYRLYAYTESELQIALIALFSEMLYRFPNMVVAQVTRESVQQAIASGITAQQIIHFLRTRAHPVMLKQTPVLPPTITDQIRLWELERDRLRFTEGVLYNQFLSQVDFELLLAHARELGVLVFENSAKRLMVVTPAGHSDVKRFWKRQKHSS
>UniRef90_UPI000FFD0DB3/45-505 [subseq from] general transcription factor IIH subunit 4 n=1 Tax=Vombatus ursinus TaxID=29139 RepID=UPI000FFD0DB3
----ASLGGNRTHY-GRSIQVRLPSSLPLLVWSLWEPSfSICLPIsslERELPSLAKNWVMRMLFLEQPLPQAAVALWVKKEFSKAQEESTGLLSGLRIWHTQLLPGGLQGLILNPVFRQNLRVALLGGGKAWSDDTSQLGPDKHARDVPSLDKYAEERWEVILHFMVGSPSAAVSQDLAQLLSQAGLMKSSEPGEPPCITSAGFQFLLLDTPAQLWYFMLQYLQTAQSRGMDLVEILSFLFQLSFSTLGKDYSVEGMSDSLLNFLQHLREFGLVFQRKRKSRRYYPTRLAINLSSGVTGAGGTAHQPGFIVVETNYRLYAYTESELQIALIALFSEMLYRFPNMVVAQVTRESVQQAIANGITAQQIIHFLKTRAHPVMLKQTPVLPPTITDQIRLWELERDRLRFSEGVLYNQFLSQVDFELLLSHARELGVLVFENTAKRLMVVTPAGHSDVKRFWKRQKHSS
>UniRef90_S7MNY1/1-248 [subseq from] General transcription factor IIH subunit 4 n=2 Tax=Myotis brandtii TaxID=109478 RepID=S7MNY1_MYOBR
MESTPSRgGLNRAHLQCRNLQEFLGGLSPGVLDRLYGHPATCLAVFRELPSLAKNWVMRMLFLEQPLPQAAVALWVKKEFSKAQEESTGLLSGLRIWHTQLLPGGLQGLILNPVFRQNLRTALLGGGKAWSDDTSQLGPDKHARDVPSLDKYAEERWEVVLHFMVGSPSAAVSQDLAQLLSQAGLMKSAEPGEPPCITSAGFQFLLLDTPAQLWYFMLQYLQTAQSRGMDLVEILSFLFQLSFSTLGK-----------------------------------------------------------------------------------------------------------------------------------------------------------------------------------------------------------------------
>UniRef90_S7MNY1/248-434 [subseq from] General transcription factor IIH subunit 4 n=2 Tax=Myotis brandtii TaxID=109478 RepID=S7MNY1_MYOBR
----------------------------------------------------------------------------------------------------------------------------------------------------------------------------------------------------------------------------------------------------------------------------------KRKSRRYYPTRLAINLSSGVSGAGGTAHQPGFIVVETNYRLYAYTESELQIALIALFSEMLYRFPSMVVAQVTRESVQQAIASGITAQQIIHFLRTRAHPVMLKQTPVLPPTITDQIRLWELERDRLRFTEGVLYNQFLSQVDFELLLAHARELGVLVFENAAKRLMVVTPAGHGDVKRFWKRQKHS-
>UniRef90_A0A8C8RIK1/257-710 [subseq from] General transcription factor IIH subunit 4 n=1 Tax=Pelusios castaneus TaxID=367368 RepID=A0A8C8RIK1_9SAUR
--------LQRVQLKCKNLHEFLRGLSPGILDRLYNHPATCLAVFRELPGLAKNYVMRMLFLQQPLPQAAVTFWVKKEYVKEQEESSDVLLGLRLWHPQLLPGGLQGLVLNPVFKENLRIALLGGGKAWSDDTSQLGPDKHARDVPSLDKYAEERWEVILHFMVGSPSAAVSQDLAQLLIQAGLMKSSEPGEPPCITSAGFQFLLLDTSSQLWYFMLQYLQSAETRGMDLVEILSFLFQLSFSTLGKDYSVEGMSDSLLNFLQHLREFGLVFQRKRKSRRYYPTRLAINLSSGISGTVTDTHNQGFIIVETNYRVYAYTDSELQIALIALFSEMLYRFPNLVVAQVTRESIQQAIASGITADQIIHFLRTRAHPVMLRQTPVLPPTITDQIRLWELERDRLRFSEGVLYNQFLSQVDFELLRNHARDLGVLIFENPAKRLMVVTPAGHSDVKRFWKRQKQSS
>UniRef90_G1KK03/6-460 [subseq from] General transcription factor IIH subunit 4 n=71 Tax=Tetrapoda TaxID=32523 RepID=G1KK03_ANOCA
-------KLQKVHLKCKNLHEFLRGLSPGVLDRLYNHPATCLAVFRELPGLAKNYVMRMLLLEQPLPQAAVASWVKKEYTKEQEESSDILLGLRLWHKQLLPGGLQGIVLNPIFKENLRVALLGGGKAWSDDTSQLGPDKHARDVPSLDKYAEERWEVILDFMVGSPSAAVSQDLAQLLTEAGLMKSSEPGEPPCITSSGFQFLLLDTSSQLWYFMLQYLQSAETRGMDLVEILSFLFQLSFSTLGKDYSVEGMSESLLNFLQHLREFGLVFQRKRKSRRYYPTRLAINLSSGISGITIDTRNQGFIIVETNYRIYAYTDSELQIALIALFSEMLYRFPNLVVAQVTRESVQQAIANGITADQIIHFLRTRAHPVMLKQTPVLPPTITDQIRLWELERDRLRFSEGVLYNQFLSQVDFELLRDHARELGVLIFENPSKRLMVVTPAGHSDVKRFWKRQKHSS
>UniRef90_A0A8C0L4G5/1-282 [subseq from] General transcription factor IIH subunit 4 n=2 Tax=Canis lupus dingo TaxID=286419 RepID=A0A8C0L4G5_CANLU
MESTPARgGLNRVHLQCRNLQEFLGGLSPGVLDRLYGHPATCLAVFRELPFLAKNWVMRMLFLEQPLPQAAVALWVKKEFSKAQEESTGLLSGLRIWHTQLLPGGLQGLILNPIFRQNLRIALLGGGKAWSDDTSQLGPDKHARDVPSLDKYAEERWEVVLHFMVGSPSAAVSQDLAQLLSQAGLMKSTEPGEPPCITSAGFQFLLLDTPAQLWYFMLQYLQTAQSRGMDLVEILSFLFQLSFSTLGKDYSVEGMSDSLLNFLQHLREFGLVFQRKYSISRC-------------------------------------------------------------------------------------------------------------------------------------------------------------------------------------
>UniRef90_A0A8C0L4G5/284-427 [subseq from] General transcription factor IIH subunit 4 n=2 Tax=Canis lupus dingo TaxID=286419 RepID=A0A8C0L4G5_CANLU
------------------------------------------------------------------------------------------------------------------------------------------------------------------------------------------------------------------------------------------------------------------------------------------------------------------------------PESELQIALIALFSEMLYRFPNMVVAQVTRESVQQAIASGITAQQIIHFLRTRAHPVMLKQTPVLPPTITDQIRLWELERDRLRFTEGVLYNQFLSQVDFELLLAHARELGVLVFENSAKRLMVVTPAGHSDVKRFWKRQKHSS
>UniRef90_A0A091DQI6/1-412 [subseq from] General transcription factor IIH subunit 4 n=2 Tax=Fukomys damarensis TaxID=885580 RepID=A0A091DQI6_FUKDA
MESTPTRgGLNRVHLQCRNLQEFLRGLSPGILDRLYGHPATCLAVFRELPSLAKNWVMRMLFLEQPLPQAAVALWVKKEFSKAQEESTGLLSGLRIWHTQLLPGGLQGLILNPIFRQNLRIALLGGGKAWSDDTSQLGPDKHARDVPSLDKYAEERWEVVLHFMVGSPSAAVSQDLAQLLSQAGLMKSTEAGEPPCITSAGFQFLLLDTSAQLWYFMLQYLQTAQSRGMDLVEILSFLFQLSFSTLGKDYSVEGMSDSLLNFLQHLREFGLVFQRKRKSRRYYPTRLAINLSSGVSGAGGTVHQPGFIVVETNYRLYAYTESELQIALIALFSEMLYRFPNMVVAQVTRESVQQAIASGITAQQIIHFLRTRAHPVMLKQTPVLPPTITDQIRLWELERDRLRFTEGEWLPA---------------------------------------------------
>UniRef90_UPI001C5C8621/59-336 [subseq from] LOW QUALITY PROTEIN: valine--tRNA ligase, mitochondrial n=1 Tax=Orycteropus afer afer TaxID=1230840 RepID=UPI001C5C8621
--------------------------------------------CLQLPSLAKNWVMRMLFLEQPLPQAAVALWVKKEFSKAQEESTGLLSGLRIWHTQLLPGGLQGLILNPVFRQNLRIALLGGGKAWSDDTSQLGPDKHARDVPSLDKYAEERWEVVLHFMVGSPSAAVSQDLAQLLSQAGLMKSAEPGEPPCITSAGFQFLLLDTPAQLWYFMLQYLQTAQSRGMDLVEILSFLFQLSFSTLGKDYSVEGMSESLLNFLQHLREFGLVFQRKRKSRRYYPTRLAINLSSGVSGAGGTAHQPGFIVVETNYRLYAYTGED--------------------------------------------------------------------------------------------------------------------------------------------
>UniRef90_UPI001C5C8621/366-511 [subseq from] LOW QUALITY PROTEIN: valine--tRNA ligase, mitochondrial n=1 Tax=Orycteropus afer afer TaxID=1230840 RepID=UPI001C5C8621
----------------------------------------------------------------------------------------------------------------------------------------------------------------------------------------------------------------------------------------------------------------------------------------------------------------------------PWSESELQIALIALFSEMLYRFPNMVVAQVTRESVQQAIASGITAQQIIHFLRTRAHPVMLKQTPVLPPTITDQIRLWELERDRLRFTEGVLYNQFLSQVDFELLLAHARELGVLLFENSAKRLMVVTPAGHSDVKRFWKRQKHSS
>UniRef90_A0A1S3GEZ5/1-410 [subseq from] General transcription factor IIH subunit 4 n=1 Tax=Dipodomys ordii TaxID=10020 RepID=A0A1S3GEZ5_DIPOR
MENTPARgGLNRVHLQCKNLQEFLGGLSPGVLDRLYGHPATCLAVFRELPSLAKNWVMRMLFLEQPLPQAAVALWVKKEFSKAQEESTGLLSGLRIWHTQLLPGGLQGLILNPIFRQNLRIALLGGGKAWSDDTSQLGPDKHARDVPSLDKYAEERWEVVLHFMVGSPSAAVSQDLAQLLSQAGLMKSSEPGEPPCITSAGFQFLLLDTPAQLWYFMLQYLQTAQSRGMDLVEILSFLFQLSFSTLGKDYSVEGMSDSLLNFLQHLREFGLVFQRKRKSRRYYPTRLAINLSSGVSGAaGGPVHQPGFIVVETNYRLYAYTESELQIALIALFSEMLYRFPNMVVAQVTRESVQQAIASGITAQQIIHFLRTRAHPVMLKQTPVLPPTITDQIRLWELERDRLRFTEGKW------------------------------------------------------
>UniRef90_UPI001CFA95DC/12-468 [subseq from] general transcription factor IIH subunit 4 n=1 Tax=Protopterus annectens TaxID=7888 RepID=UPI001CFA95DC
-------KLEKVHLKCKNLHEFLRELSPAVLDRLYNHPATCLAVFRELPPLTRNYVMRMLFLDQPLPQAAVAFWVKKENHREHEEGTNILTGLRLWHTQLLPGGLQGFILNPVFRENLRIALLGGGKAWADDTSQLGPDKHARDVPSLDKYAMERWEVILHFMVGSPSAAVSQDLAQLLTQAGLMKS-EAGEPPCITSAGFQFLLLDTASQLWYFMLQYLQTAESRGMDLVEILSFLFQLSFSTLGKDYSVEGMSDSLLTFLQHLREFGLVFQRKRKSRRYYPTRLAINLASGVTSTVSTSaDNPnqGFIVVETNYRVYAYTESELQIALVALFSEMLYRFPNLVVAQLTRESVQQAIANGITADQIIHFLRTRAHPVMLKQTPVLPPTITDQVRLWELERDRLRFTEGVLYNQFLSQVDFELLRNYARDLGVLVWENAPKRLMVVTPAGHADVKRFWKRQKHSS
>UniRef90_A0A6J3H9M4/7-131 [subseq from] General transcription factor IIH subunit 4 n=4 Tax=Theria TaxID=32525 RepID=A0A6J3H9M4_SAPAP
MESTPSRGLNRVHLQCRNLQEFLGGLSPGVLDRLYGHPATCLAVFRELPSLAKNWVMRMLFLEQPLPQAAVALWVKKEFSKAQEESTGLLSGLRIWHTQLLPGGLQGLILNPIFRQNLRIALLGG-------------------------------------------------------------------------------------------------------------------------------------------------------------------------------------------------------------------------------------------------------------------------------------------------------------------------------------------------
>UniRef90_A0A6J3H9M4/132-406 [subseq from] General transcription factor IIH subunit 4 n=4 Tax=Theria TaxID=32525 RepID=A0A6J3H9M4_SAPAP
-------------------------------------------------------------------------------------------------------------------------------------------------------------------------------------------TEPGEPPCITSAGFQFLLLDTPAQLWYFMLQYLQTAQSRGMDLVEILSFLFQLSFSTLGKDYSVEGMSDSLLNFLQHLREFGLVFQRKRKSRRYYPTRLAINLSSGVSGAGGTVHQPGFIVVETNYRLYAYTESELQIALIALFSEMLYRFPNMVVAQVTRESVQQAIASGITAQQIIHFLRTRAHPVMLKQTPVLPPTITDQIRLWELERDRLRFTEGVLYNQFLSQVDFELLLAHARELGVLVFENSAKRLMVVTPAGHSDVKRFWKRQKHSS
>UniRef90_A0A8C4RCN8/13-462 [subseq from] General transcription factor IIH subunit 4 n=5 Tax=Polypteridae TaxID=8289 RepID=A0A8C4RCN8_ERPCA
----------RVHLRCKNLHEFLKELSQHVLDRLYNHPATCLAVFRELPPLAKNYVMRMLFLDQPLPQAAVSLWIKKDNHKYHEECTSVLSGLRLWHTQLLPGGLQGLILNPVFKENLRIALLGGGKAWADDTTQLGPDKHARDIESLDKYAMERWEVILHFMVGSPSAAVSQDLAQLLIQAGLMKS-ESGEPPCITSAGFQFLLLDTASQLWYFMLQYLKTAEVRGMDLVEILSFLFQLSFSTLGRDYSVEGMSDSLLNFLQHLREFGLVFQRKRKSRRYYPTRLAINLASGVSGTSVDVHTQGFIVVDTNYRIYGYTESALQIALVALFSEMLCHFPNFVVAQVTRESVQQAIANGITAEQIIHFLRTRAHPIMLKQVPVLPPTLTDQIRLWELERDRLQFNEGVLYNQFLSQVDFEVLRNHARDLGVLVWENPQKRLMVVTPAGHSDVKKFWKRQKHT-
>UniRef90_Q6INF9/3-455 [subseq from] General transcription factor IIH subunit 4 n=16 Tax=Anura TaxID=8342 RepID=Q6INF9_XENLA
--------LQRVHLKCKNLHEFLQELSPGVLDRLYNHPATCLAVFRELPGLAKNYVMRMLFLEQPLPQAAVALWVKKENFNEHEENTQVLTGLRLWHTQQLPGGLQGLILNPIFRENLKIALLGGGKAWADDGCLLGPDKHGKDVVSLDKYAEERWEVILHFMVGSPSAAVSQDLAQLLIQAGLMKN-ESGEAPCISSAGFQFLLLDTPSQLWYFMLQYLKSAESRGMNLVEILSFMFQLSFSTLGKDYSVEGMSDSLLTFLQHLREFGLVFQRKRKSRRYYPTRLAINLASGISGSVVDSHKQGFIVVETNYRIYAYTDSELQIALIALFSEMLYRFPNLVVAQVTRENVQQAIGNGITAEQIIHFLRTRAHPVMLQQNPALPPTITDQIRLWELERDRLRFSEGVLYNQFLSQVDFELLRNYARDLGVLVFENPAKRVMVVTPGGHSDVKRFWKRQKQSS
>UniRef90_UPI0003F093C8/1-404 [subseq from] general transcription factor IIH subunit 4-like n=1 Tax=Elephantulus edwardii TaxID=28737 RepID=UPI0003F093C8
----------------------------------------------------------MLFLEQPLPQAAVALWVKKEFSKAQEESTGLLSGLRIWHTQLLPGGLQGLILNPIFRQNLRIALLGGGKAWSNDTSQLGPDKHAKDVSSLDKYAEERWDVVLHFMVGSPSAAVSRDLAQLLIHAGLMKSAEPGVPPSITSAGFQFLLLDTPTQLWYFMLQYLQTAQSRGMDLVEILSFLFQLSFSTLGKDYSVEGVSDSLLNFLQHLREFGLVFQRKRTSRRYYPTRLAINLSSGVSGAGGTAHQPGFIVVETNYRLYAYTESELQIALIALFSEILYRFPNMVVAQVTRESVQQAIANGITAQQIIHFLRTRAHPVMLKQTPVLPPTITDQIRLWELERDRLRFTEGVLYNQFLSQVDFELLLAHARELGVLVFENSAKRLMVVTPAGHSAVKRFWKRMKHSS
>UniRef90_A0A3Q0FRN9/27-444 [subseq from] General transcription factor IIH subunit 4 n=1 Tax=Alligator sinensis TaxID=38654 RepID=A0A3Q0FRN9_ALLSI
-------------------------------------------KLRELPGLAKNYVMRMLFLEQPLPQAAVAFWVKKEYVKEQEESSDVLSGLRLWHTQLLPGGLQGLVLNPIFKENLRIALLGGGKAWSDDTSQLGPDKHARDVPSLDKYAEERWEVILHFMVGSPSAAVSQDLAQLLIQAGLMKSTEPGEPPCITSAGFQFLLLDTSSQLWYFMLQYLQTAETRGMDLVEILSFLFQLSFSTLGKDYSVEGMSDSLLTFLQHLREFGLVFQRKRKSRRYYPTRLAINLSSGISGTTVDTHNQGFIIVETNYRIYAYTDSELQIALIALFSEMLYRFPNLVVAQVTRDSVQQAIANGITADQIIHFLRTRAHPVMLKQIPVLPPTITDQIRLWELERDRLRFSEGVLYNQFLSQVDFELLRNHARDLGVLVFENPAKRLMVVTPAGHSDVKRFWKRQKHS-
>UniRef90_A0A6P7XCF1/3-454 [subseq from] General transcription factor IIH subunit 4 n=3 Tax=Gymnophiona TaxID=8445 RepID=A0A6P7XCF1_9AMPH
--------LNRVQLKCKNLHEFLQELSPAILDRLYNHPATCLAVFRA-AGLAKNYVMRMLFLDQPLPQATVALWXKKENQKEHEENTQVLSGLRLWHTQQLPGGLXGLILNPIFKENLRVALLGGGKAWADDASVLGPDKNARDVPSLDKYAEERWEVILHFMVGSPSAAVSQDLAQLLVQAGLMKS-EPGEPPCISSAGFQFLLLDTSSQLWYFMLQYLKSAESRGMDLVEILSFLFQLSFSTLGKDYSVEGMGDSLLTFLQHLREFGLVFQRKRKSRRFNPTRLAINLASGISGTSVDIHNQGFIIVETNYRIYAYTESELQIALIALFSEMLYRFPNLIVAHLTRESIQQAIANGITAEQVIHFLRTRAHPVMLKQTPVLPPTITDQIRLWELEKDRLRFSEGVLYNQFLSQVDFELLRNYARDXGVLVFENPSKRLMVVTPGGHADVKRFWKRQKQSS
>UniRef90_A0A481BRU2/23-405 [subseq from] General transcription factor IIH subunit 4 n=3 Tax=Laurasiatheria TaxID=314145 RepID=A0A481BRU2_PIG
-------------------------------------------------------------------------------SRAQEESTGLLSGLRIWHTQLLPGGLQGLILNPIFRQNLRIALLGGGKAWSDDTSQLGPDKHARDVPSLDKYAEERWEVVLHFMVGSPSAAVSQDLAQLLSQAGLMKSAEPGEPPCITSAGFQFLLLDTPAQLWYFMLQYLQTAQSRGMDLVEILSFLFQLSFSTLGKDYSVEGMSDSLLNFLQHLRELGLVFQRKRKSRRYYPTRLAINLSSGVSGAGGTVHQPGFIVVETNYRLYAYTESELQIALIALFSEMLYRFPNMVVAQVTRESVQQAIASGITAQQIIHFLRTRAHPVMLKQTPVLPPTITDQIRLWELERDRLRFTEGVLYNQFLSQVDFELLLAHARELGVLVFENSAKRLMVVTPAGHSDVKRFWKRQKHSS
>UniRef90_A0A8I3WWE5/6-385 [subseq from] General transcription factor IIH subunit 4 n=9 Tax=Boreoeutheria TaxID=1437010 RepID=A0A8I3WWE5_CALJA
MESTPSRGLNRVHLQCRNLQEFLGGLSPGVLDRLYGHPATCLAVFRELPSLAKNWVMRMLFLEQPLPQAAVALWVKKEFSKAQEESTGLLSGLRIWHTQLLPGGLQGLILNPIFRQNLRIALLGGGKAWSDDTSQLGPDKHARDVPSLDKYAEERWEVVLHFMVGSPSAAVSQDLAQLLSQAGLMKSAEPGEPPCITSAGFQFLLLDTPAQLWYFMLQYLQTAQSRGMDLVEILSFLFQLSFSTLGKDYSVEGMSDSLLNFLQHLREFGLVFQRKRKSRRYYPTRLAINLSSGVSGAGGTVHQPGFIVVETNYRLYAYTESELQIALIALFSEMLYRFPNMVVAQVTRESVQQAIASGITAQQIIHFLRTRAHPVMLKQV----------------------------------------------------------------------------------
>UniRef90_A0A8V5GV02/7-462 [subseq from] Uncharacterized protein n=4 Tax=Neognathae TaxID=8825 RepID=A0A8V5GV02_MELUD
----PP-RLQRGQLQCKNLHEFLRGLSPPVLDRLYGHPATCLAVFRELPALAQTGIMRMLFLEQPLPQAAVGLWVKKEHSKEQAESREVLLGLRLWHPHTLPGGLPGVGLHPNFRHNLRLALLGGGKAWSDDTSQLGPDRHARDVQALDRYAEERWEVILHFMVGSPSAAVSQDLAQLLIQAGLMKS-DGGDAPCITSAGFQFLLLDTPAQLWYFILQYLRGAEARGMDLVEILSFLFQLSFSTLGKDYSVEGMSESLLNFLQHLREFGLVFQRKRKSRRFYPTRLAIALASGPSGTPPESSARGFILVETNYRIYAYTDSELQVALIALFSELLYRFPNLVVAQVTRDSVQAAIANGITADQIIHFLRTRAHPVMAKQTPVLPPTITDQIRLWELERDRLRFSEGVLYNQFLSQVDFEVLRDHARALGVLVFEHPGRRLMVVTPGGHPDVKRFWKRQKHSS
>UniRef90_UPI001402673F/2-452 [subseq from] general transcription factor IIH subunit 4 n=4 Tax=Elasmobranchii TaxID=7778 RepID=UPI001402673F
---------QREKLQCKNLHDYMRSLSPAILDKLYNHPATCLAVFRELPPLARNYVMRLLFLDQPLPQAAVTFWVKKDNQRDHDDCMGIVTGLRLWHSQQLPGGLQGLVLNPIFKENLRIALLGGGKAWADDTSQLGPDKHARDITSLDKYAMERWEVILHFMVGSPSAAVSQDLSQLLIQAGLMKS-EGTEAPCITSAGFQFLLLDTSSQLWYFMLQYLHTAETRKMDLVEILSFVFQLSFSTLGKDYSVEGMSESLLTFLQHLREFGLVFQRKRKSRRFYPTRLAINLALGVTGSAVDVHRQGYIVVETNYRIYAYTDSELQLALVALFSEMLYRFPNLVVAQLSRESVQQSIANGISAEQIIHFLRTRAHPVMLKTTPVLPPTITDQVRLWELERDRLQFTEGVLYNQFLSQVDFELLRDYARDLGVLVWENPPKRLMVVTPTGHPDVKRFWKRQKHN-
>UniRef90_UPI001FB4A34C/1-276 [subseq from] general transcription factor IIH subunit 4 isoform X2 n=2 Tax=Boreoeutheria TaxID=1437010 RepID=UPI001FB4A34C
MESTPARgGLNRVHLQCRNLQEFLGGLSPGILDRLYGHPATCLAVFRELPSLAKNWVMRMLFLEQPLPQAAVALWVKKEFSKAQEESTGLLSGLRIWHTQLLPGGLQGFILNPIFRQNLRIALLGGGKAWSDDTSQLGPDKHARDVPSLDKYAEERWEVVLHFMVGSPSAAVSQDLAQLLSQAGLMKSTEPGEPPCITSAGFQFLLLDTPAQLWYFMLQYLQTAQSRGMDLVEILSFLFQLSFSTLGKDYSVEGMSDSLLNFLQHLREFGLVFQRK-------------------------------------------------------------------------------------------------------------------------------------------------------------------------------------------
>UniRef90_UPI001FB4A34C/324-424 [subseq from] general transcription factor IIH subunit 4 isoform X2 n=2 Tax=Boreoeutheria TaxID=1437010 RepID=UPI001FB4A34C
-------------------------------------------------------------------------------------------------------------------------------------------------------------------------------------------------------------------------------------------------------------------------------------------------------------------------------------------------------------------------TRIIHFLRTRAHPVMLKQTPVLPPTITDQIRLWELERDRLRFTEGVLYNQFLSQVDFELLLAHARELGVLVFENSAKRLMVVTPAGHSDVKRFWKRQKHNS
>UniRef90_A0A667X3T9/21-478 [subseq from] General transcription factor IIH subunit 4 n=6 Tax=Clupeocephala TaxID=186625 RepID=A0A667X3T9_9TELE
----------RVQLQCKNLHEYLKELSPEILDRLYNHPATCLAVYRELPALAKNYVMRMLFLDQPLPQAAVALWVKKDSQRDHDECVSVLSGLRLWHSQQLQGGLQGYILNPVFKDNLRIALLGGGRAWADEGSTLGPDRHARDIESLDRYAMERWEVILHFMVGSPSAAVSQDLAQLLIQAGLMRS-EPGEAPCITSAGFQFLLLDTASQLWYFTLQYLNTVQSRGMDLVEILSFLFQLSFSTLGRDYSVEGMSESLLIFLQHLREFGLVFQRKRKSRRYYPTRLAITLAAGVTTNSSSssnmsitpgTGDTGFIVVETNYRIYAYTNSELQIALVALFSEMLYRFPNVVVAQVTRESVQQAIANGITAQQIIHFLRTRAHPVMLKQTPVLPPTITDQIRLWELERDRLQFTEGVLYNQFLSQADFEVLRDRAQGLGCLVWQNVAHRVMVVTPQGHSEVKRFWKRQKS--
>UniRef90_A0A4W6D5Y1/4-446 [subseq from] General transcription factor IIH subunit 4 n=41 Tax=Percomorphaceae TaxID=1489872 RepID=A0A4W6D5Y1_LATCA
----------RVQLQCKNLHEYLRELSPEILDRLYNHPATCLAVYRELPSLAKNYVMRMLFLDQPLPQAAVALWVKKDSQKDHDECVSVLAGLRLWHSQQLQGGLQGYILNPVFKDNLRIALLGGGRAWADEGSTLGPDRHARDIESLDRYALERWEVILHFMVGSPSAAVSQDLAQLLVQAGLMKS-EAGEAPYITSAGFQFLLLDTASQLWYFTLQYLKTAQSRGMDLVEILSFLFQLSFSTLGRDYSVEGMSESLLTFLQHLREFGLVFQRKRKSRRYYPTRLAITLAAGVTT------NAGFIVVETNYRIYAYTNSELQIALVALFSEMLYRFPNVVVAQVTRESVQQAIANGITAQQIIHFLRTRAHPVMLKQTPVLPPTITDQIRLWELERDRLQFTEGVLYNQFLSQADFEVLRDRAQGLGCLVWQDVAHRVMVVTPQGHSEVKRFWKRQKS--
>UniRef90_A0A8C9S0W2/4-460 [subseq from] General transcription factor IIH subunit 4 n=3 Tax=Teleostei TaxID=32443 RepID=A0A8C9S0W2_SCLFO
----------RVQLQCKNLHEYLRELSPDILDRLYNHPATCLAVFRELPVLAKNYVMRMLFLDQALPEAATSLWVKKDGQKEHDHCVSVLRGLRLWHSQQLQGGLQGIVLNPIFKDNLRIAVLGGGKAWADEGSILGPDRHARDVESLDRYAMERWEVILHFMVGSPSAAVSQDLAQLLTQAGLMRS-EAGEAPCITSAGFQFLLLDTASQLWYFILQYLNTAQSRGMDLVEILSFLFQLSFSTLGRDYSVEGMSESLLTFLQHLREFGLVFQRKRKSRRYYPTRLAITLAAGVTANSSSASMPvtpgtgdsGFIIVETNYRLYAYTNSELQIALVALFSEMLYRFPNVVVAQVTRESVQQAIANGITAHQIIHFLRTRAHPVMLKQTPVLPPTITDQIRLWELERDRLSFTEGVLYNQFLSQADFEVLRDRAQELGVLVWQNAPHRVMVVTPHGHSEVKRFWKRQKS--
>UniRef90_V9KXE1/2-449 [subseq from] General transcription factor IIH subunit 4 (Fragment) n=2 Tax=Callorhinchus milii TaxID=7868 RepID=V9KXE1_CALMI
---------QKVKLKCKNLHEFMRDLRPGVLDKLYNHPATCLAVFRELPVLARNYVLRLLFVEQPIPEAAVSFWVKKENHSELTHCVNTLTSLRLWLPQQLPGGLQGLLLNPIFRHNLRIALLGGGKVWADDTSQLGPDKHARDIVSLDKYSLERWEVILHFMVGSANAAVSQDLSQLLIQAGLMKS-EPGDSPCITSAGFQFLLLDTSSQLWYFMLQYLQTAEARGMDLVEILSFVFQLSFSTLGKDYTVEGMNDSLLTFLQHLREFGLVFQRKRKSRRFYPTRLAINLASGVSASARDVHQTGYIIVETNYRIYAYTDSELQIALVALFADMLYRFPNVIVAQLTREGVQQAIANGITADQIIHFLRTRAHAVMLKQTPILPTTITDQIKLWELERDRLRFSEGVLYNQFLSQMDYEVVRDFANDLAVLVWENPAKRLMVVTPEGHPDVKRFWKRQ----
>UniRef90_L9KYR6/1-124 [subseq from] General transcription factor IIH subunit 4 n=1 Tax=Tupaia chinensis TaxID=246437 RepID=L9KYR6_TUPCH
MESTPSRgGLNRVHLQCRNLQEFLGGLSSGVLDRLYGHPATCLAVFRELPSLAKNWVMRMLFLEQPLPQAAVALWVKKEFSKAQEESTGLLSGLRIWHTQLLPGGLQGLILNPIFRQNLRIALL---------------------------------------------------------------------------------------------------------------------------------------------------------------------------------------------------------------------------------------------------------------------------------------------------------------------------------------------------
>UniRef90_L9KYR6/129-180 [subseq from] General transcription factor IIH subunit 4 n=1 Tax=Tupaia chinensis TaxID=246437 RepID=L9KYR6_TUPCH
---------------------------------------------------------------------------------------------------------------------------------------------------------------------------------------------------------QFLLLDTPAQLWYFMLQYLQTAQSRGMDLVEILSFLFQLSFSTLGKRRGERG-----------------------------------------------------------------------------------------------------------------------------------------------------------------------------------------------------------------
>UniRef90_L9KYR6/186-410 [subseq from] General transcription factor IIH subunit 4 n=1 Tax=Tupaia chinensis TaxID=246437 RepID=L9KYR6_TUPCH
-----------------------------------------------------------------------------------------------------------------------------------------------------------------------------------------------------------------------------------MDLVEILSFLFQLSFSTLGKDYSVEGMSDSLLNFLQHLREFGLVFQRKRKSRRYYPTRLAINLSSGVSGAGGTAHQPGFIVVETNYRLYAYTESELQIALIALFSEMLYRFPNMVVAQVTRESVQQAIASGITAQQIIHFLRTRAHPVMLKQTPVLPPTITDQIRLWELERDRLRFTEGVLYNQFLSQVDFELLLAHARELGVLVFENSAKRLMVVTPAGHSDPE----------
>UniRef90_Q6P2T8/4-464 [subseq from] General transcription factor IIH subunit 4 n=39 Tax=Ostariophysi TaxID=32519 RepID=Q6P2T8_DANRE
----------RVQLQCKNLHEYLKELTPEILDRLYNHPATCLAVYRELPPLAKNYVMRMLFLDHPLPQAAVALWVKKGSQKDHDQCVSVLTGLRLWHSQHLQGGLQGFVLNPVFKDNLRIALLGGGKPWADEGANLGPDRHARDVESLDRYAMERWEVILHFMVGSPSAAVSQDLAQLLIQAGLMKS-ETGEAPCITSAGFQFLLLDTASQLWYFTLQYLKTAQSRGMDLVEILSFLFQLSFSTLGRDYSVEGMSESLLTFLQHLREFGLVFQRKRKSRRYYPTRLAITLAAGVtanpaSGSAssalGAIpgtGDTGFIVVETNYRIYAYTNSELQIALVALFSEMLYRFPNLVVAQVTRESVQQAISNGITAQQIIHFLRTRAHPVMLKQTPVLPPTITDQIRLWELEKDRLQFTEGVLYNQFLSQADFEVLRDRAQGLGVLVWQNPAHRVMVVTPHGHSEVKRFWKRQKS--
>UniRef90_UPI001C084854/4-463 [subseq from] general transcription factor IIH subunit 4 n=2 Tax=Alosa TaxID=34772 RepID=UPI001C084854
----------RVQLQCKNLHEYLKELSPDVLDRLYNHPATCLAVYRELPALAKNYVMRMLFLDQPLPQAAVALWVKKDSQKDHDECVSVLSGLHLWHTQHLQGGLQGNVLNPVFKDNLRIALLGGGKAWSDEGSSLGPDRHARDVESLDRYAMERWEVILHFMVGSPSAAVSQDLAQLLTQAGLMRS-EVGDAPCITSSGFQFLLLDTASQLWYLTLQYLNTAQTRGMDLVEILSFLFQLSFSTLGRDYSVEGMSESLLTFLQHLREFGLVFQRKRKSRRYYPTRLAITLSAGIStnssststsGMGPTpgTGEAGFIVVETNYRIYAYTNSELQIALVALFSEMLYRFPDVVVAQVTRESVQQAIANGITAQQIIHFMRTRAHPVMVKQTPVLPSTITDQIRLWELEKDRLQFTEGVLYNQFLSQADFEVLRDRAQGLGVLVWQNPAHRVMVVSPHGHSEVKRFWKRQKS--
>UniRef90_G3N9C4/4-455 [subseq from] General transcription factor IIH subunit 4 n=8 Tax=Percomorphaceae TaxID=1489872 RepID=G3N9C4_GASAC
----------RVQLQCKNLHEYLRELSPDVLDRLYNHPATCLAVYRELPPLAKNYVMRMLFLDQPLPQAALALWVKVDSQKDHEECVSVLAGLRLWHSQQLQGGLQGYILNPVFKDNLRIALLGGGKAWADEGSTLGPDRHARDIESLDRYAMERWEVILHFMVGSPCAAVSQDLAQLLVQAGLMKS-EAGEAPYITSAGFQFLLLDTASQLWYFTLQYLKTAQTRGMDLVEILSFLFQLSFSTLGRDYSVEGMSESLLTFLQHLREFGLVFQRKRKSRRYYPTRLAITLAAGVTTSSSssisVAGDAGFIVVETNYRIYAYTDSELQIALVALFSEMLYRFPNVVVAHVTRESVQQAIANGITAQQIIHFLRTRAHPVMLKQTPVLPPTITDQIQLWELERDRLQFTEGVLYNQFLSQADFEVLRDRAQGLGCLVWQDVAHRVMVVSPHGHSEVKRFWKRQK---
>UniRef90_A0A6P8TRZ2/4-457 [subseq from] General transcription factor IIH subunit 4 n=18 Tax=Percomorphaceae TaxID=1489872 RepID=A0A6P8TRZ2_GYMAC
----------RVQLQCKNLHEYLRELSPEVLDRLYDHPATCLAVYRELPSLAKNYVMRMLFLDQPLPQAALALWVKIDSQKDHDECVSVLAGLRLWHSQQLQGGLQGYILNPVFKDNLRIALLGGGKAWADEGSSLGPDRHARDILSLDRYAMERWEVILQFMVGSPGAAVSQDIALLLVQAGLMKS-EAGEAPYITSAGFQFLLLDTASQLWYFTLQYLNTAQSRGMELVEILSFLFQLSFSTLGRDYSVEGMSDSLLTFLQHLREFGLVFQRKRKSRRYYPTRLAITLAAGVTSTSSTLATPgtgdaGFIVVETNYRLYAYTDSELQIALVALFSEMLYRFPNVVVAQVTRESVQQAIANGITAQQIIHFLRTRAHPVMLKQTPVLPPTITDQIRLWELERDRLTFTEGVLYNQFLSQVDFEVLRDRAQGMGCLVWQDVAHRVLVVSPQGHSEVKRFWKRQKS--
>UniRef90_A0A553N457/60-520 [subseq from] General transcription factor IIH subunit 4 n=3 Tax=Cyprinoidei TaxID=30727 RepID=A0A553N457_9TELE
----------RVQLQCKNLHEYLKELSPEILDRLYNHPATCLAVYRELPSLAKNYVMRMLFLDHPLPQAAVALWVKKDSQKDHDQCVTVLMGLRLWHSQQLQGGLQGFVLNPVFKENLRIALLGGGKPWSDEGANLGPDRHARDVESLDRYAMERWEVILHFMVGSPSAAVSQDLAQLLIHAGLMKS-EVGEAPCITSAGFQFLLLDTASQLWYFTLQYLKTAQSRGMDLVEILSFLFQLSFSTLGRDYSVEGMSESLLTFLQHLREFGLVFQRKRKSRRYYPTRLAITLAAGVtvNAASGSassslgatpgTGDTGFIVVETNYRVYAYTNSELQIALVALFSEMLYRFPNLVVAQVTRESVQQAISNGITAQQIIHFLRTRAHPVMLKQMPVLPPTITDQIRLWELEKDRLQFSEGVLYNQFLSQADFEVLRDRAQGLGVLVWQNPAHRVMVVTPHGHGEVKRFWKRQKS--
>UniRef90_H3AK09/9-461 [subseq from] General transcription factor IIH subunit 4 n=2 Tax=Latimeria chalumnae TaxID=7897 RepID=H3AK09_LATCH
-------KLQKVQLKCKNLHEFLKELSPAVLDRLYNHPATCLAVFRELPSLARNYVMRMLFLDQPIPQTAVALWVKKEKHKDHDDSTAMLMGLRLWHTQLLPGGLQGLILNPIFKENLRISLLGGGKAWADDTSQLGPDKHARDVDSLDKYAMERWEVILHFMVGSPSAAVSQDLAQLLIQAGLMKRQKFSEAPASISKTFLIFL-----SFFFFMYPHTFTGCIGKMDLVEILSFLFQLSFSTLGKDYSVEGMGDSLLTFLQHLREFGLVFQRKRKSRRYYPTRLAINLASGVSGVlGGTsdAHSQGFVVVETNYRIYAYTESELQIALIALFSEMLYRFPNMVVAQLSRESVQQAIANGITAEQIIHFLRSRAHSVMLKHTPVLPPTITDQVRLWELERDRLQFSEGVLYNQFLSQVDFELLRNYARDLGVLVWENPTKRLMVVTPGGHSDVKRFWKRQKHSS
>UniRef90_A0A672Z483/5-468 [subseq from] General transcription factor IIH subunit 4 n=3 Tax=Sphaeramia orbicularis TaxID=375764 RepID=A0A672Z483_9TELE
----------RVQLQCKNLHEYLRELSPEILDRLYNHPATCLAVYRELPSLAKNYVMRMLFLDQPLPQAAVALWVKKDSQKDHDECVSVLAGLRLWHSQQLQGGLQGYILNPVFKDNLRIALLGGGRAWADEGSSLGPDRHARDIESLDRYAMERWEVILHFMVGSPSAAVSQDLAQLLVQAGLMKS-ESGEAPYITSAGFQFLLLDTASQLWYFTLQYLKSAQSRGMDLVEILSFLFQLSFSTLGRDYSVEGMSESLLTFLQHLREFGLVFQRKRKSRRYYPTRLAITLAAGVTSSssssssssssstlGSTpgAGDTGFIVVETNYRIYAYTNSELQIALVALFSEMLYRFPNVVVAQVTRESVQQAIANGITAQQIIHFLRTRAHPVMLKQTPVLPPTITDQIRLWELERDRLQFTEGVLYNQFLSQTDFEVLRDRAQGLGCLVWQDVTHRVMVVTPQGHSEVKRFWKRQKS--
>UniRef90_A0A8C7II02/4-460 [subseq from] General transcription factor IIH subunit 4 n=6 Tax=Salmoninae TaxID=504568 RepID=A0A8C7II02_ONCKI
----------RVQLQCKNLHEYLKELSPEILDRLYNHPATCLAVYRELPPLAKNYVMRMLFLDQPLPQAAVALWVKKDSEKDHDQCVSVLSGLRLWHSQQLQGGLQGNILNPVFKDNLRIALLGGGKSWADQGDSLGPDRHARDVESLDKYALERWEVVLHFMVGCPSAAVSQDLSQLLIQAGLMR-TEAGDAPCITSAGFQFLLLDTASQLWYFTLQYLNTAQTRGMDLVEILSFLFQLSFSTLGRDYSVEGMSESLLTFLQHLREFGLVFQRKRKSRRYYPTRLAITLSAGVSAnssstaMGATpgTGDSGFIVVETNYRLYAYTNSELQIALVALFSECLYRFPNVVVAQVTRESVQQAIANGITAQQILHFLRTRAHPVMLKQNPVLPPTITDQIRLWELERDRLQFSEGVLYNQFLSQADFEVLRDRAQGLGCLVWQNVAHRVIVVSPQGHGEVKRFWKRQKS--
>UniRef90_A0A671VA83/15-475 [subseq from] General transcription factor IIH subunit 4 n=6 Tax=Percomorphaceae TaxID=1489872 RepID=A0A671VA83_SPAAU
----------RVQLQCKNLHEYLRELSPEILDRLYNHPATCLAVYRELPSLAKNYVIRMLFLDQPLPQAAVALWVKKDSQKDHDECVSVLAGLRLWHSQQLQGGLQGYILNPVFKDNLRIALLGGGKAWADDGSTLGPDRHARDIDSLDRYAMERWEVILHFMVGSPSAAVSQDLAQLLVQAGLMKS-EAGEAPYITSAGFQFLLLDTASQLWYFTLQYLKTAQSRGMDLVEILSFLFQLSFSTLGRDYSVEGMSESLLTFLQHLREFGLVFQRKRKSRRYYPTRLAITLAAGVTTSSSsssssSCNLPstpgagdvGYIVVETNYRIYAYTNSELQIALVALFSELLYRFPNVVVGQVTRESVQQAIANGITAQQIIHFLRTRAHPVLLRQTPVLPPTITDQIRLWELERDRLQFTEGVLYNQFLSQADFEVLRDRAQGLGCLVWQDVAHRVMVVTPQGHSEVKRFWKRQK---
>UniRef90_A0A4U5VKB9/150-614 [subseq from] General transcription factor IIH subunit 4 n=2 Tax=Collichthys lucidus TaxID=240159 RepID=A0A4U5VKB9_COLLU
----------RVQLQCKNLHEYLRELSPEILDRLYNHPATCLAVYRELPSLAKNYVMRMLFLDQPLPLAAVALWVKKDSQKDHDECVSVLAGLRLWHSQQLQGGLQGYVLNPVFKDNLRIALLGGGKAWADEGSTLGPDRHARDIESLDRYAMERWEVILHFMVGSPSAAVSQDLAQLLVQAGLMKS-EAGEAPYITSAGFQFLLLDTASQLWYFTLQYLKTAQSRGMDLVEILSFLFQLSFSTLGRDYSVEGMSESLLTFLQHLREFGLVFQRKRKSRRYYPTRLAITLSAGVTSTSSsssssTssssslascagAGDAGYIVVETNYRIYAYTNSELQIALVALFSEMLYRFPNVVVAQVTRESVQQAIANGITAQQIIHFLRTRAHPVMLKQTPALPPTITDQIRLWELERDRLQFTEGVLYNQFLSQADFEVLRDRAQGLGCLVWQDVAHRVMVVTPQGHSEVKRFWKRQKS--
>UniRef90_A0A8K9Y0A9/296-752 [subseq from] General transcription factor IIH subunit 4 n=2 Tax=Oncorhynchus mykiss TaxID=8022 RepID=A0A8K9Y0A9_ONCMY
----------RVQLQCKNLHEYLKELSPEILDRLYNHPATCLAVYRELPPLAKNYVMRMLFLDQPLPQAAVALWVKKDSEKDHDQCVSVLSGLRLWHSQQLQGGLQGNILNPVFKDNLRIALLGGGKSWADQGDSLGPDRHARDVESLDKYALERWEVVLHFMVGCPSAAVSQDLSQLLIQAGLMR-TEAGDAPCITSAGFQFLLLDTASQLWYFTLQYLNTAQTRGMDLVEILSFLFQLSFSTLGRDYSVEGMSESLLTFLQHLREFGLVFQRKRKSRRYYPTRLAITLSAGVSanssstamGAAPGTGDSGFIVVETNYRLYAYTNSELQIALVALFSECLYRFPNVVVAQVTRESVQQAIANGITAQQILHFLRTRAHPVMLKQNPVLPPTITDQIRLWELERDRLQFSEGVLYNQFLSQADFEVLRDRAQGLGCLVWQNVAHRVIVVSPQGHGEVKRFWKRQKS--
>UniRef90_A0A556TP17/122-583 [subseq from] General transcription factor IIH subunit 4 n=7 Tax=Otophysi TaxID=186626 RepID=A0A556TP17_BAGYA
----------RVQLQCKNLHEYLKELSPDILDRLYNHPATCLAVYRELPSLAKNYAMRMLFLDHPLSQAAVGLWVKKDSQKDHDQCVSMLTGLRLWHSQQLQGGLQGIDLNPVFKNNLRIALLGGGKPWADEGSSLGPDRHARDVESLDRYAMERWEVILHFMVGSPSAAVSQDLAQLLIQAGLMKS-EAGEAPCITSAGFQFLLLDTASQLWYFTLQYLKTVQSRGMDLVEILSFLFQLSFSTLGRDYSVEGMSESLLTFLQHLREFGLVFQRKRKSRRYYPTRLAITLAAGVtansssSSSSSTALNPssgtgdsGFIVVETNYRVYAYTNSELQIALVALFSEMLYRFPNVVVAQVTRESVQQAIANGITAQQIIHFLRTRAHPIMLKQTPVLPPTITDQIRLWELERDRLQFTEGVLYNQFLSQADFEVLRDRAQGLGVLVWQNPQHRVMVVTPHGHSEVKRFWKRQKS--
>UniRef90_A0A3B4UAE7/4-466 [subseq from] General transcription factor IIH subunit 4 n=5 Tax=Percomorphaceae TaxID=1489872 RepID=A0A3B4UAE7_SERDU
----------RVQLQCKNLHEYLRELSPDILDRLYNHPATCLAVYRELPSLAKNYVMRMLFLDQPLPQAAVALWVKKDSHKDHDECVSVLAGLRLWHSQQLQGGLQGYILNPVFKDNLRIALLGGGRAWADEGSTLGPDRHARDIESLDRYAMERWEVILHFMVGSPSAAVSQDLAQLLVQAGLMKS-EAGEAPYITSAGFQFLLLDTASQLWYFTLQYLKTAQSRGMDLVEILSFLFQLSFSTLGRDYSVEGMSESLLTFLQHLREFGLVFQRKRKSRRYYPTRLAITLAAGVttsspssssSSSSNlastpSTGDAGFIVVETNYRIYAYTNSELQIALVALFSEMLYRFPNVVVAQVTRESVQQAIANGITAQQIIHFLRTRAHSVMHKQTPVLPPTITDQIRLWELERDRLQFTEGVLYNQFLSQADFEVLRDRAQGLGCLVWQDVAHRVMVVTPQGHSEVKRFWKRQKS--
>UniRef90_A0A6J2QMX4/4-459 [subseq from] General transcription factor IIH subunit 4 n=6 Tax=Perciformes TaxID=8111 RepID=A0A6J2QMX4_COTGO
----------RVQLQCKNLHEYLRELSPEILDRLYNHPATCLAVYRELPSLAKNYVMRMLFLDQPLPQAALALWVKIDSQKDHDECVSVLAGLRLWHNQQLQGGLQGYILNPVFKENLRIALLGGGKSWADEGSTLGPDRHARDIESLDRYAIERWEVILQFMVGSPCAAVSPDLAQLLVQAGLMKS-EAGEAPYITSAGFQFLLLDTASQLWYFTLQYLKTAQSRGMELVEILSFLFQLSFSTLGRDYSVEGMSESLLTFLQHLREFGLVFQRKRKSRRYYPTRLAITLAAGVTTSSSsTmVSTPgtgdaGFIVVETNYRIYAYTDSELQIALVALFSEMLYRFPNVVVAHVTRESVQQAIANGITAQQIIHFLRTRAHPVMLKQTPVLPPTITDQIRLWELERDRLQFTEGVLYNQFLSQVDFEVLRDRAQGLGCLVWQDVAHRVMVVSPQGHSEVKRFWKRQKS--
>UniRef90_A0A3P8YPF0/4-459 [subseq from] General transcription factor IIH subunit 4 n=3 Tax=Esox lucius TaxID=8010 RepID=A0A3P8YPF0_ESOLU
----------RVQLQCKNLHEYLKELSPTILDKLYNHPATCLAVYRELPPLAKNYVMRMLFLDQPLPQAALALWVKKDSQKDHDECVSVLSGLRLCHTQQLQGGLQGNILNPIFKDNLRIALLGGGRAWADQGDSLGPDRHARDVESLDKYALERWEVILHFMVGSPSAAVSQDLSQLLIQAGLMRA-EVGDAPCITSAGFQFLLLDTASQLWYFTLQYLNTAQTRGMDLVEILSFLFQLSFSTLGRDYSVEGMSESLLTFLQHLREFGLVFQRKRKSRRYYPTRLAITLSAGTtansSSATGVVPgtgDSGFIVVETNYRLYAYTNSELQIALVALFSECLYRFPNVVVAQVTRESVQQAIANGITAQQILHFLRTRAHPVMLKQNPVLPPTITDQIRLWELERDRLQFTEGVLYNQFLSQADFEVLRDRAQGMGCLVWQNVTHRVMVVSPQGHSEVKRFWKRQKS--
>UniRef90_UPI0014944A0A/8-133 [subseq from] general transcription factor IIH subunit 4 isoform X5 n=3 Tax=Eutheria TaxID=9347 RepID=UPI0014944A0A
MESTPSRgGLNRVHLQCRNLQEFLGGLSPGVLDRLYGHPATCLAVFRELPSLAKNWVMRMLFLEQPLPQAAVALWVKKEFSKAQEESTGLLSGLRIWHTQLLPGGLQGLILNPIFRQNLRIALLGA-------------------------------------------------------------------------------------------------------------------------------------------------------------------------------------------------------------------------------------------------------------------------------------------------------------------------------------------------
>UniRef90_UPI0014944A0A/190-435 [subseq from] general transcription factor IIH subunit 4 isoform X5 n=3 Tax=Eutheria TaxID=9347 RepID=UPI0014944A0A
------------------------------------------------------------------------------------------------------------------------------------------------------------------------------------------------------------------------PEYLQTAQSRGMDLVEILSFLFQLSFSTLGKDYSVEGMSDSLLNFLQHLREFGLVFQRKRKSRRYYPTRLAINLSSGVSGAGGTAHQPGFIVVETNYRLYAYTESELQIALIALFSEMLYRFPNMVVAQVTRESVQQAIASGITAQQIIHFLRTRAHPVMLKQTPVLPPTITDQIRLWELERDRLRFTEGVLYNQFLSQVDFELLLAHARELGVLVFENSAKRLMVVTPAGHSDVKRFWKRQKHSS
>UniRef90_UPI0014035B5A/24-478 [subseq from] general transcription factor IIH subunit 4 isoform X1 n=2 Tax=Petromyzon marinus TaxID=7757 RepID=UPI0014035B5A
-----GRAASRGLLACRNLHEFLRGLEARALDRLYAHPAPCLALLRELSPLARNYVMRMLFLETPLPTAAIDSWVCKDAQKAHEESAQLLRELRVWQDHVIPGGLPGLVLNPVFRANLRTALLGGGNPWSDDTTGLGPDKHARDVTSLDRYALERWEVILHFMVGSPGAEVSADVAQLLIKAGLMRS-ETGEPPCITSAGFQFLLLDTASQVWYFMLQYLNSTETRGMDLVEILSFLFQLSFSTLGKDYSVEGMSESLLNFLQHLREFGMVFQRKRKSRRYYPTRLAINLASGISQGSTDVHQQGYLVVETNYRVYAYTDSELQVALVALFCEMLYRFPNLVVAQVTRESVQQAIANGITAEQIIHFLRTHAHPEMMKQTPVLPPTITDQIRLWEMERDRLVFTEGVLYSQFLSQADYEVLCVRAKELGVLQWECAARRLMVVTPAGHTDVKRFWKRQKNS-
>UniRef90_A0A8C5F659/9-469 [subseq from] General transcription factor IIH subunit 4 n=3 Tax=Gadus morhua TaxID=8049 RepID=A0A8C5F659_GADMO
---------LRVQLQCKNLHEYLKELSPEILDKLYNHPATCLAVYRELPALAKNYVMRMLFLDHPLPQAALALWVKKDSQKYHDECVSVLTSLRLWHTQQLQGGLQGNILNPIFKDNLRIALLGGGKAWSDEGSSIGPDRHARDVGSLDRYAMERWEVILHFMVGSPNAAVSQDLAQLLSQAGLMRS-DPGEAPCITSAGFQFLLLDTSSQLWYFTLQYLNTAQTRGMDLVEILSFLFQLSFSTLGRDYSVEGMSESLLTFLQHLREFGLVFQRKRKSRRYYPTRLAITLAAGITSkpssssnpmdvAPGTVD-TSFIVVETNYRIYAYTSSELQIALVALFSEMLYRFPNVVVGTVTRESVQQAIANGITAQQIIHFLRTRAHPIMLKETPVVPSTITDQIRLWELERDRLQFTEGVLYNQFLSQADFEVLRDRAQGLGCLVWQNVPHRVMVVTQQGHSEVKKFWKRQKSS-
>UniRef90_A0A2U9BMC6/4-464 [subseq from] General transcription factor IIH subunit 4 n=4 Tax=Scophthalmus maximus TaxID=52904 RepID=A0A2U9BMC6_SCOMX
----------RVQLQCKNLHGYLKELSPDVLDRLYNHPATCLAVYRELPSLAKNYVMRMLFLDQPLPQAAVALWVKKDSQRDHDECVSVLAGLSLWHSRQLQGGLQGYTLNPVFKDNLRIALLGGGRAWADEGSTLGPDRHARDIESLDRYAMERWEVILHFMVGSPSAAVSQDLAQLLVQAGLMKS-EAGEAPYITSAGFQFLLLDTASQLWYFTLQYLKTAQSRGMDLVEILSFLFQLSFSTLGRDYSVEGMSESLLTFLQHLREFGLVFQRKRKSRRYYPTRLAITLAAGVTTStscasscSNLTSTPgsgdaGFIVVETNYRIYAYTNSELQIALVALFSEMLYHFPNVVVAQVTRESVQQAIANGITAQQIIHFLRTRAHPVMLKQTPVLPPTITDQIRLWELERDRLQFTEGVLYNQFLSQADFEVLRDRAQGLGCLVWQDVAHRVMVVTSQGHSEVKRFWKRQKS--
>UniRef90_I3JAT2/22-477 [subseq from] General transcription factor IIH subunit 4 n=16 Tax=Ovalentaria TaxID=1489908 RepID=I3JAT2_ORENI
----------RVQLQCKNLHEYLKELSPEILDRLYNHPATCLAVYRELPSLAKNYVMRMLFLDQPLPQAAVALWVKKDSQKDHDECISVLAGLRLWHSQQLQGGLQGYILNPVFKDNLKTALLGGGRAWADEGSTLGPDRHARDIESLDRYAMERWEIILQFMVGSPS-AVSQDLAQLLVQAGLMKS-EAGEAPYITSAGFQFLLLDTASQLWYFTLQYLKTAQSRGMDLVEILSFLFQLSFSSLGRDYSVEGMSESLLTFLQHLREFGLVFQRKRKSRRYYPTRLAITLAAGVTSSSSVSNlssSPgtgdaGFIVVETNYRIYAYTNSELQIALVALFSEMLYRFPNVVVAQLTRESVQQAIANGITAQQIIHFLRTRAHPVMLTQTPVLPPTITDQIRLWELERDRLQFTEGVLYNQFLSQADFEVLRDRAQGLGCLVWQDVAHRVMVVTPQGHSEVKRFWKRQRS--
>UniRef90_A0A3P8WS22/4-459 [subseq from] General transcription factor IIH subunit 4 n=1 Tax=Cynoglossus semilaevis TaxID=244447 RepID=A0A3P8WS22_CYNSE
----------RVQLQCKNLHEYLRELSPDILDRLYNHPATCLAVYRELPSLAKTYVMRMLFLDQPLPQAGVALWVKKDSQKDHDECVSMLTGLRLWHSQQLQGGLQGYILNLVFKDNLRIALLGGGKAWADEGSALGPDRHARDIDSLDHYAMERWEVILHFMVGSTSAAVSQDLAQLLVQAGLMKS-ESGEAPYITSAGFQFLLLDTASQLWYITLQYLKTAQTRGMDLVEILSFLFQLSFSTLGRDYSVEGMSESLLTFLQHLREFGLVFQRKRKSRRYYPTRLAINVAAGVTTSAtnsSTSFTPtgdaGYIIVETNYRVYAYTNSELQIALVALFSEMLYRFPNVVVAHVTRESVQQAISNGITAQQIIHFLRTRAHPVLLKQTPVLPPTVTDQIRLWELERDRLQFTEGVLYNQFLSQADFEVLRDRAQGLGCLVWQDVAHRVLVVTPQGHSEVKRFWKRQKS--
>UniRef90_A0A3Q3WER9/5-458 [subseq from] General transcription factor IIH subunit 4 n=1 Tax=Mola mola TaxID=94237 RepID=A0A3Q3WER9_MOLML
-----------VQLQCKNLHQYLRELSPEILDRLYNHPATCLAVYRELPSLAKSFVMRMLFLDQPLPQAAVALWVNKDCQRDHDECVSVLAGLRLWHSQQLQGGLLGYILNPIFKDNLRITLLGGGRAWADEGSTLGPDRHARDIESLDRYATERWEVILHFMVGSACAAVSQDLAQLLIQAGLMKS-EAGEAPYITSSGFQFLLLDTASQLWYFTLQYIKTAQSRGMDLVEILSFLFQLSFSTLGRDYSVEGMSDSLLSFLQHLREFGLVFQRKRKSRRYYPTRLAITLAAGITSSsscsslASTPGDAGFIVVETNYRIYAYTNSELQIALVALFSEMLYHFTNVVVAQITRESVQQAIANGITAQQIIHFLRTRAHPIMLKQTPVLPPTITDQIRLWELERDRLQFTEGVLYNQFLSQADFEVLRDRAQGLGCLVWQDVAHRVMVVTPQGHSEVKRFWKRQKS--
>UniRef90_A0A8B9HLI4/26-485 [subseq from] General transcription factor IIH subunit 4 n=5 Tax=Osteoglossocephalai TaxID=1489341 RepID=A0A8B9HLI4_ASTMX
----------RVQLQCKNLHEYLRELSPDILDRLYNHPATCLAVYRELPSLAKNYVMRMLFLDHPLPQAAVALWVKKDSQKDHDQCVSVLTGLRLWHNQQLQGGLQGIVLNPVFKDNLRIALLGGGKAWADEGSSLGPDRHARDVESLDRYAMERWEVILHFMVGSPSAAVSQDLAQLLIQAGLMKS-EAGDAPCITSAGFQFLLLDTASQLWYITLQYLNTVQSRGMDLVEILSFLFQLSFSTLGRDYSVEGMSESLQTFLQHLREFGLVFQR--KSRRYYPTRLAITLAAGVtansssSSSSSTamsamsgTGESGFIVVETNYRVYAYTDSELQIALVALFSEMLYRLSNVVVAQVTRESVQQAIANGITAQQIIHFLRTRAHPVMLKQTPVLPPTITDQIRLWELERDRLQFTEGVLYNQFLSQADFEVLRDRAQGLGVLVWQNAPHRVMVVTPHGHSEVKRFWKRQKS--
>UniRef90_A0A3Q3MRA3/4-458 [subseq from] General transcription factor IIH subunit 4 n=4 Tax=Synbranchiformes TaxID=43697 RepID=A0A3Q3MRA3_9TELE
----------RVQLQCKNLHEYLRELGPDILDRLYNHPATCLAVYRELPSLAKNYVMRMLFLDQPFPQAALALWVKKDIQKDHDEWVSVLAGLRLWHNQQLQGGLQGYSLNPVFKHNLRIALLGGGRAWADEGSTLGPDRHARDIDSLDRYAMERWEVILHFMVGSPSAAVSQDLAQLLVQADLMKS-EAGEAPYITSAGFQFLLLDTASQLWYFTLQYLKTAQSRGMDLVEILSFLFQLSFSTLGRDYSVEGMSESLLTFLQHLREFGLVFQRKRKSRRYYPTRLAITLAAGVTTRSSSdlastpgIGDAGFIVVETNYRIYAYTNSELQIALVALFSEMLYRFPNVVVAQITRESVQQAIANGITAQQIIHFLRTRAHSIMLKQTPVLPPTITDQIRLWELERDRLQFTEGVLYNQFLSQADFEVLRDRAQGLDCLVWQDVAHRVMVVTLKGHSEVKRFWKQQK---
>UniRef90_A0A6P7HNM8/4-467 [subseq from] General transcription factor IIH subunit 4 n=18 Tax=Ovalentaria TaxID=1489908 RepID=A0A6P7HNM8_9TELE
----------RVQLQCKNLHEYLRELSPDILDRLYNHPATCLAVYRELPSLAKNYMMRMLFLDQPLPQAAVALWVKKESQKDHDECVSVLAGLRLWHSQQLQGGLQGYILNPVFKDNLRTALLGGGRVWADEGSSLGPDRHARDIESLDRYAMERWEVILQFMVGSPS-AVSQDLAQLLVQAGLMKS-EAGEAPYITSAGFQFLLLDTASQLWYFTLQYLKTAQSRGMDLVEILSFLFQLSFSTLGRDYSVEGMSESLLTFLQHLREFGLVFQRKRKSRRYYPTRLAITLAAGVTTSSSslspssssTtsslASTPgtgdtGFIVVETNYRIYAYTNSELQIALVALFSEMLYRFPNVVVAQLTRESVQQAIANGIAAQQIIHFLRTRAHPIMLKQTPVLPPTITDQIRLWELERDRLRFTEGVLYNQFLSQADFEVLRDRAQGLGCLVWQDVAHRVMVVTPQGHSEVKRFWKRQR---
>UniRef90_A0A6P7NXM9/4-466 [subseq from] General transcription factor IIH subunit 4 n=1 Tax=Betta splendens TaxID=158456 RepID=A0A6P7NXM9_BETSP
----------RVQLQCKNLHEYLRELSPDVLDRLYNHPATCLAVYRELPPLAKNYVMRMVFLGRPLPQAAVALWVKKDSKKDHDKCVSALSGLRLWHSQQLPGGLQGYILNPVFKDNLKIGLLGGGRAWVDEGSTLGPDRHARDIESLDRYAMERWEVILHFMVGSPNAAVSQDLAQLLVQAGLMKS-EAGEAPYITSAGFQFLLLDTASQLWYFTLQYLKTAQSRGMDLVEILSFLFQLSFSTLGRDYSVEGMSELLLTFLQHLREFGLVFQRKRKSRRYYPTRLAITLAAGVTTTTTTtttfsssscmtstlsTGETGFIVVETNYRIYAYTNSELQIALVALFSEMLYRFPNVVVAQITRESVQQAIANGITAQQIIHFLRTRAHPVLLKQTPVLPPTITDQIRLWELERDRLKFTEGVLYNQFLSQADFEVLRDQAQSLSCLVWQDVTHRVMVVTPQGHSEVKRFWKRQK---
>UniRef90_A0A8T3E735/4-472 [subseq from] General transcription factor IIH subunit 4 n=2 Tax=Elopomorpha TaxID=32521 RepID=A0A8T3E735_9TELE
----------RVQLQCKNLHEYLRELSPDVLDRLYNHPATCLAVFRELPPLAKNYVMRMLFLDQPLPQAAVALWVKKDSQKAHDECVSVLMGLRMWHSQQLQGGLQGLVLNPVFKDNLRVALLGGGKSWADEGSSLGPDRHPRDVESLDRYALERWEVILQFMVGSPSAAVSQDLAQLLIQAGLMRS-EAGEDPCITSAGFQFLLLDTPSQLWYFTLQYLNTAQSRGMDLVEILSFLFQLSFSTLGRDYSVEGMSESLQTFLQHLREFGLVFQRKRKSRRYYPTRLAITLAAGVnanstpsSALGSTpgTGDSGFIVVETNYRVYAYTNSELQIALVALFSEMLYRFPNVVVAQVTRESVQTAIANGITAQQIIHFLRTRAHPIMLKQNlaPsrtdislVLqsSPTITDQIRLWELERDRLQFSEGVLYNQFLSQADFEVLRDRAQGLGVLVWQNAPHRMMVVTPHGHSEVKRFWKRQKS--
>UniRef90_UPI001470F831/4-465 [subseq from] general transcription factor IIH subunit 4 n=1 Tax=Thalassophryne amazonica TaxID=390379 RepID=UPI001470F831
----------RVQLQCKNLHEYLRELSADVIDRLYSHAATCLAVHRELPPLAKNYVMRMLFLDQPLPQAAVALWVKKDSQRDHDECVSLLVGLRLWHSQQLQGGLQGYVLSTVFKENLRIALLGGGKAWTDEGSTLGPDRHARDIESLDRYAVERWEVILHFMVGSPTAAVSQDLAQLLVHAGLMKS-EPGESPYITSAGFQFLLLDTTSQLWYFMLQYLKTAQSRGMDLVEILSFLFQLSFLTLGRDYSVEGMSESLLTFLQHLREFGLVFQRKRKSRRYYPTRLAITLAAGVTtsssssdtsswnqGSAPSTADTGFVIMETNYRIYAYTNSELQIALVALFSEMLYRFPNVVVAQITRESVQQAIANGITAQQIIHFLRTRAHPIMLKQSPVLPPTVTDQIRLWELERDRLQFTEGVLYNQFLSQADFEVLRDRAQRLGCLVWQDVAHRVLVVTPEGHGEVKRFWKRQKA--
>UniRef90_A0A672H6V8/9-469 [subseq from] General transcription factor IIH subunit 4 n=9 Tax=Ovalentaria TaxID=1489908 RepID=A0A672H6V8_SALFA
----------GVQLQCKNLHEYLKELNPEVLDRLYNHPATCLAVYRELPSLAKNYVMRMLFLDQPLPQAAVALWVRKDSHRDHEDCVSVLSGLRLWHSQQLQGGLQGYTLNPVFKDNLRTALLGGGRAWADEGSALGPDRHARDIESLDRYATERWEVILQFMVGSPS-AVSQDLAQLLVQAGLMKS-EVGEAPYITSAGFQFLLLDTASQLWYFTLQYLKTAQSRGMDLVEILSFLFQLSFSTLGRDYSVEGMSESLLTFLQHLREFGLVFQRKRKSRRYYPTRLAITLAAGItstasssssssssSSSSSSSGDSGYIVVETNYRLYAYTDSELQIALVALFSEMLYRFPNVVVAQLTRESVQQAIANGITAQQIIHFLRTRAHPVMLSQSPVLPPTITDQIRLWELERDRLQFTEGVLYNQFLSQADFEVLRDRAQGLGCLVWQDVSHRVMVVTPQGHSEVKRFWKRQRS--
>UniRef90_A0A8C4C3A4/56-506 [subseq from] General transcription factor IIH subunit 4 n=9 Tax=Denticeps clupeoides TaxID=299321 RepID=A0A8C4C3A4_9TELE
----------RVQLQCKNLHEFLKELSPEILDRLYNHPATCLAVYRsELPALAKIYVMRMVFLEQPLPQAAVALWVKKDSQKNHDQCVSVLTGLRLWHIQQLPGGLQGTVLNPVFKDNLRIALLGGGKAWADEGCSLGPDRHARDVESLDRYAMERWEVILHFMVGSPSAAVSQDLAQLLIQAGLMRS-EAGEAPCITSAGFQFLLLDTASQLWYFTLQYLKTAQSRGMDLVEILSFLFQLSFSTLGRDYSVEGMSESLLTFLQHLREFGLVFQRKRKSRRYYPTRLAITLAAGVtantssssssSSaaASSGTGDVGFIVVETNYRLYAYTNSELQIALVALFSEMLYRFPNVVVAQVTRESVQQAIANGITAQQIIHFLRTRAHPVMVKQTPVLPPTVTDQIRLWELERDRLQFTEGVLYNQFLS---------H--GLGVLVWQNAPQRVMVVTPHGHSEVKRFWKRQKS--
>UniRef90_A0A2I4CQE7/4-463 [subseq from] General transcription factor IIH subunit 4 n=13 Tax=Atherinomorphae TaxID=1489913 RepID=A0A2I4CQE7_9TELE
----------RVQLQCKNLHEYLRELSPEVLDRLYNHPATCLAVFRELPSLAKNYVMRMLFLDHPLPQAGVALWVRKDSQRDHDECVSVLGGLRLWHSKQLQGGLQGYTLNPVFKDNLRTALLGGGTAWADEGSSLGPDRHARDIESLDRYALERWEVILQFMVGSPC-AVSQDLAQLLVQAGLMKS-EAGEAPYITSAGFQFLLLDTASQLWYFTLQYLKSAQSRGMDLVEILSFLFQLSFSTLGRDYSVEGMSESLLTFLQHLREFGLVFQRKRKSRRYYPTRLAITLAAGVTSTTSSsssssslssnqgTGDAGFIVVETNYRVYAYTNSELQIALVALFSEMLYRFPNVVVAQLTRESVQQAIANGITAQQIIHFLKTRAHPVMLTQTPVLPPTITDQIRLWELERDRLQFSEGVLYNQFLSQVDFEVLRDRAQGLGCLVWQDVAHRVMVVTPEGHSEVKRFWKRQRS--
>UniRef90_A0A8C3UEI3/4-273 [subseq from] General transcription factor IIH subunit 4 n=1 Tax=Catharus ustulatus TaxID=91951 RepID=A0A8C3UEI3_CATUS
----------RAHLQCKNLQEFLRGLSPQTLDRLYGHPATCLAVFRELPGLAQAGILRMLFLEQPLPQAAVGLWVKKEHGREQEQSQEVLLELRLWHPHTLPGGLPGVALNPNFKQNLRVALLGGGKAWSDDTAPLGPDRHARDVPALDKYAEERWEVVLHFMVGSPSAAVSQDLAQLLVQAGLMKS-EGGEPPCITSAGFQFLLLDTPAQLWFFILQYLRGAEARGMDLVEILSFLFQLSFSTLGKDYSVEGMSESLLTFLQHLREFGLVFQRKTRSCRS-------------------------------------------------------------------------------------------------------------------------------------------------------------------------------------
>UniRef90_A0A8C3UEI3/344-485 [subseq from] General transcription factor IIH subunit 4 n=1 Tax=Catharus ustulatus TaxID=91951 RepID=A0A8C3UEI3_CATUS
-------------------------------------------------------------------------------------------------------------------------------------------------------------------------------------------------------------------------------------------------------------------------------------------------------------------------------DSELQVALIALFSELLYRFPNLVVAQVTRDSVQAAIANGITADQIIHFLRTRAHPVMAKQTPVLPPTVTDQIRLWELERDRLRFSDGVLYNQFLSQVDFEVLRDHARALGVLVFENPARRLMVVTPAGHPDVKRFWKRQKHN-
>UniRef90_H3BYT4/5-470 [subseq from] General transcription factor IIH subunit 4 n=10 Tax=Tetraodontidae TaxID=31031 RepID=H3BYT4_TETNG
-----------VQLQCKNLHQYLKELSPEVLDRLYNHPATCLAVYRELPSLSKNFVMRMLFLEQPLPQAAVALWVGKDSQRDHDECVCVLAGLRLWHSQHLQGGLQGYVLNPVFKENLKTALLGGGRAWAEEGGALGPDRHARDIGSLDRYATERWEVILHFMVGSPCAAVSQDLAQLLVHAGLMKS-EAGEPPYITSAGFQFLLLDTASQLWYFTLQYLKTAQARGMDLVEILSFLFQLSFSTLGRDYSVEGMSDSLLTFLQHLREFGLVFQRKRKSRRYYPTRLAITLATGVTssslhtaaapepgpgpgpGPGPGSAETGFIVVETNYRIYAYTSSELQIAL-ALFSEMLYRFPNVVVAQVTRESVQQAIANGSApSSQIIHFLRTRAHPVMLRQTPVLPPTITDQIRLWELERDRLQFTEGVLYNQFLSQTDFEVLRDRAQSLGCLLWQDAAHRVMVVTLWGHSEVKKFWKRQKA--
>UniRef90_A0A4W4F1M8/30-445 [subseq from] General transcription factor IIH subunit 4 n=4 Tax=Electrophorus electricus TaxID=8005 RepID=A0A4W4F1M8_ELEEL
------------------------------------------FLFRELPALAKNYVMRMLFLDHPLPQAAVALWVKKDCQKDHDRCVSVLTGLRLWHSQQLQGGLQGMVLNPVFKDNLRTALLGGGKTWADEGSGLGPDRHARDVESLDRYAMERWEVILHFMVGSPSAAVSQDLARLLIQAGLMRS-EAGEAPCITSAGFQFLLLDTASQLWYITLQYLNTAQSRGMDLVEILSFLFQLSFSTLGRDYSVEGMSESLLTFLQHLREFGLVFQRKRKSRRYYPTRLAITLAAAVNGTPGTAD-SGFIVVETNYRVYAYTNSELQIALVALFSEMLYRFPNVVVAQVTRESVQQAIANGITAQQIIHFLRTRAHPVMLKQTPVLPPTITDQIRLWELERDRLQFTEGVLYNQFLSQADFEVLRDRAQGLGVLVWQNAPHRVMVVTPHGHSEVKRFWKRQKS--
>UniRef90_A0A7J8GPD6/50-388 [subseq from] General transcription factor IIH subunit 4 n=1 Tax=Molossus molossus TaxID=27622 RepID=A0A7J8GPD6_MOLMO
---------------------------------------------------------------------------------------------------------------------------SGGKAWSDDTSQLGPDKHARDVPSLDKYAEERWEVVLHFMVGSPSAAVSQDLAQLLSQAGLMKSAEPGEPPCITSAGFQFLLLDTPAQLWYFMLQYLQTAQSRGMDLVEILSFLFQLSFSTLGKDYSVEGMSDSLLNFLQHLREFGLVFQRKRKSRRYYPTRLAINLSSGVSGAGGTAHQPGFIVVETNYRLYAYTESELQIALIALFSEMLYRFPNMVVAQVTRESVQQAIASGITAQQIIHFLRTRAHPVMLKQTPVLPPTITDQIRLWELERDRLRFTEGVLYNQFLSQVDFELLLAHARELGVLVFENAAKRLMVVTPAGHGDVKRFWKRQKHSS
>UniRef90_A0A663ETS4/26-427 [subseq from] General transcription factor IIH subunit 4 n=13 Tax=Neognathae TaxID=8825 RepID=A0A663ETS4_AQUCH
--------------------------------------------PRELPGLAQAGVMRMLFLEQPLPQAAVTLWVKKEHSKEQAESQEVLLALRLWHPHTLPGGLPGVALHPNFRQNLRVALLGGGKAWSDDTSQLGPDKHARDVPALDKYAEERWEVILHFMVGSPSAAVSQDLAQLLIQAGLMKS-EGGEAPCITSAGFQFLLLDTPAQLWYFVLQYLRGAEARGMDLVEILSFLFQLSFSTLGKDYSVEGMSESLLTFLQHLREFGLVFQRKRKSRRFYPTRLAIALASGTSG--------------TNYRIYAYTDSELQIALIALFSELLYRFPNLVVAQVTRDSVQAAIANGITADQIIHFLRTRAHPVMAKQTPVLPPTITDQIRLWELERDRLRFSEGVLYNQFLSQVDFEVLRDHARALGVLVFENPGRRLMVVTPGGHPDVKRFWKRQKHS-
>UniRef90_A0A3Q2Z4P2/4-439 [subseq from] General transcription factor IIH subunit 4 n=4 Tax=Syngnathidae TaxID=72045 RepID=A0A3Q2Z4P2_HIPCM
----------RVQLQCKNLHEYLRELSPEILDRLYNHPATCLAVYRELPSLAKNYVMRMLFLDQPLPQAAVALWVNKESQKNHDECVSVLAGLRLWHSQQLQGGLQGYILNPVFKDNLRIALLGGGQAWADEGSSLGPDRHARDIESLDRYAMERWEVILHFMVGSPSAAVSQDLAQLLIQAGLMKS-EAGEAPSITSAGFQFLLLDTASQLWYFTLQYLKTAQSRGMGLVEILSFLFQLSFSTLGRDYSVEGMSESLLIFLQHLREFGLVFQRKRKSRRYYPTRLAISLAAGITS--------SFIVVETNYRIYAYTNSELQISLVALFSEMLYRFPNVVVAQVTRESVQQAIANGITAQQYLLH-RT----SLALQTPVLPPTITDQIRLWELERDRLQFTEGVLYNQFLSQADFEVLRDRAQGLDCLVWQDVAHRVMVVTPHGHSEVKRFWKQQKS--
>UniRef90_A0A8B9N054/1-404 [subseq from] General transcription factor IIH subunit 4 n=1 Tax=Accipiter nisus TaxID=211598 RepID=A0A8B9N054_9AVES
METAPPR-LHRGQLQCKNLHEFLRGLSPPILDRLYGHPATCLAVFRELPGLAQVGVMRMLFLEQPLPQAAVTLWVKKEHSKEQAESQEVLLALRLWHPHTLPGGLPGVALHPNFRQNLRVALLGGGKAWSDDTSQLGPDKHARDVPALDKYAEERWEVILHFMVGSPSAAVSQDLAQLLIQAGLMKS-EGGEAPCITSAGFQFLLLDTPAQLWYFVLQYLRGAEARGMDLVEILSFLFQLSFSTLGKDYSVEGMSESLLTFLQHLREFGLVFQRKRKSRRFYPTRLAIALASGTSGAPPEPDAHGFVLVETNYRIYAYTDSELQIALIALFSELLYRFPNLVVAQVTRDSVQAAIANGITADQIIHFLRTRAHPVMAKQTPVLPPTITDQIRLWELERDRLRFSEG--------------------------------------------------------
>UniRef90_A0A8C6U7Z9/12-465 [subseq from] General transcription factor IIH subunit 4 n=4 Tax=Neogobius melanostomus TaxID=47308 RepID=A0A8C6U7Z9_9GOBI
-----------FQLQCKNLHEYLRELSPELLDRLYNHPATCLAVYRELPSLAKNYVMRMLFVDQPLPQAAVALWVKKDSQKDHDECVSVLAGLRLWHSQQLQGGLQGYILNPVFKDNLRIALLGGGKAWADEGgSSLGPDRHARDIESLDKYAMERWEVILHFMVGSPSAAVSQDLAQLLVQAGLMKS-EAGEAPYITSAGFQFLLLDTASQLWYFTLQYLKSAQSRGMDLVEILSFLFQLSFSTLGRDYSVEGMSESLLTFLQHLREFGLVFQRKRKSRRYYPTRLAITLAAGVTSSASpsssSALSPcpgtgdaGFIVVETNYRIYAYTNSELQIALVALFSEMLYRFPNLVVAHVTRESVQQAIANGITAQQVLFHLY--VNPV----TPVLPPTITDQIRLWELERDRLQFTEGVLYNQFLSQTDFEMLRDRAQGLGCLIWQDVAHRVMVVTNEGHSEVKRFWKRQRS--
>UniRef90_A0A8J4UMN0/129-562 [subseq from] General transcription factor IIH subunit 4 n=2 Tax=Siluroidei TaxID=1489793 RepID=A0A8J4UMN0_CLAMG
----------RVQLQCKNLHEYLKELSPDILDRLYNHPATCLAVYRELPSLAKNYVMRMLFLDHPLPHAAVALWVKKDSQKDHDQCVSVLTGLRLWHSQQLQGGLQGIVLNPVFKDNLRIAVLGGGKPWADEGSSLGPDRHARDVESLDRYAMERWEVILHFMVGSPSAAVSQDLAQLLIQAGLMKS-EAGEAPCITSAGFQFLLLDTASQLWYFTLQYLKTVQSRGMDLVEILSFLFQLSFSTLGRDYSVEGMSESLLTFLQHLREFGLVFQRKRKSRRYYPTRLAITLAAGVtanpsssssssssssSSSSSTALNPtagtgdsGFIVVETNYRVYAYTNSELQIALVALFSEMLYRFPNVVVAQVTRESVQQAIANGITAQQIIHFLRTRAHPVMLKQTPVLPPTITDQIRLWELERDRLQFTEGVLYNQFLSQADFEVLRD---------------------------------------
>UniRef90_A0A8D3BGT3/4-443 [subseq from] General transcription factor IIH subunit 4 n=5 Tax=Scophthalmus maximus TaxID=52904 RepID=A0A8D3BGT3_SCOMX
----------RVQLQCKNLHGYLKELSPDVLDRLYNHPATCLAVYRELPSLAKNYVMRMLFLDQPLPQAAVALWVKKDSQRDHDECVSVLAGLSLWHSRQLQGGLQGYTLNPVFKDNLRIALLGGGRAWADEGSTLGPDRHARDIESLDRYAMERWEVILHFMVGSPSAAVSQDLAQLLVQAGLMKS-EAGEAPYITSAGFQFLLLDTASQLWYFTLQYLKTAQSRGMDLVEILSFLFQLSFSTLGRDYSVEGMSESLLTFLQHLREFGLVFQRKRKSRRYYPTRLAITLAAGVTTStscasscSNLTSTPgsgdaGFIVVETNYRIYAYTNSELQIALVALFSEMLYHFPNVVVAQVTRESVQQAIANGITAQQIIHFLRTRAHPVMLKQTPVLPPTITDQIRLWELERDRLQFTEGVLYNQFLSQADFEVLRDRA-QLAVSVVPTNMQQL----------------------
>UniRef90_A0A8C1ER23/5-428 [subseq from] General transcription factor IIH subunit 4 n=1 Tax=Cyprinus carpio TaxID=7962 RepID=A0A8C1ER23_CYPCA
----------RVQLQCKNLHEYLKELSPEILDSLYNHPATCLAVYRELPSLAKNYVMRMLFLDHPLPQAAVALWVKKDN---HDQCVSVLTGLRLWHSQHLQGGLQGFVLNPVFKDNLRVALLGGGKPWADEGSNLGPDRHARDVESLDRYAMERWEVILHFMVGSPSAAVSQDLAQLLIQAGLMKS-EAGEAPCITSAGFQFLLLDTASQLWYFTLQYLKTAQSRGMDLVEILSFLFQLSFSTLGRDYSVEGMSESLLTFLQHLREFGLVFQRKRKSRRYYPTRLAITLAAGVtvnaaSGSASTAlgatpgtGDTGFIVVETNYRVYAYTNSELQIALVALFSEMLYRFPNVVVAQVTRESVQQAIANGITAQQIIHFLRTRAHPVMLKRTPILPPTIKDQIMLWELEKDRLQFTEGVLYNQFLSQADFEVLRDRAQ------------------------------------
>UniRef90_UPI00168D9858/1-377 [subseq from] general transcription factor IIH subunit 4 isoform X4 n=1 Tax=Rousettus aegyptiacus TaxID=9407 RepID=UPI00168D9858
MESIPPRGvLNRVHLQCRNLQEFLGGLSPSILDRLYGHPATCLAVFRELPSLAKNWVMRMLFLEQPLPQAAVALWVKKEFSKAQEESTGLLSSLRIWHTQLLPGGLQGLILNPIFRQNLRIALLGGGKAWSDDTSQLGPDKHARDVPSLDKYAEERWEVVLHFMVGSPSAAVSQDLAQLLSQAGLMKSTEPGEPPCITSAGFQFLLLDTPAQLWYFMLQYLQTAQSRGMDLVEILSFLFQLSFSTLGKDYSVEGMSDSLLNFLQHLREFGLVFQRKRKSRRYYPTRLAINLSSGVSGAGGTAHQPGFIVVETNYRLYAYTEKQD-YAKGRRAREGIADMS-SVNSNLGQQPKREW-AD-DRHVAIIHFLRTRAHPVMLKQV----------------------------------------------------------------------------------
>UniRef90_A0A7N6BDN3/4-323 [subseq from] General transcription factor IIH subunit 4 n=1 Tax=Anabas testudineus TaxID=64144 RepID=A0A7N6BDN3_ANATE
----------RVQLQCKNLHEYLRELSPEILDRLYNHPATCLAVYRELPSLAKNYVMRMLFLDQPLPQAAVALWVKKDSQKDHDECVSVLAGLRLWHSQQLQGGLQGYILNPVFKDNLRIALLGGGRAWADEGSTLGPDRHARDIESLDRYAMERWEVILHFMVGSPSAAVSQDLAQLLVQAGLMKS-EAGEAPYITSAGFQFLLLDTASQLWYFTLQYLKTAQSRGMDLVEILSFLFQLSFSTLGRDYSVEGMSESLLTFLQHLREFGLVFQRKRKSRRYYPTRLAITLAAGVtitsaS-SSSTsmASTPgtgdaGFIVVETNYRIYAYTS----------------------------------------------------------------------------------------------------------------------------------------------
>UniRef90_A0A7N6BDN3/389-497 [subseq from] General transcription factor IIH subunit 4 n=1 Tax=Anabas testudineus TaxID=64144 RepID=A0A7N6BDN3_ANATE
----------------------------------------------------------------------------------------------------------------------------------------------------------------------------------------------------------------------------------------------------------------------------------------------------------------------------SLSDSELQIALVALFSEMLYRFPNVVVAQITRESVQQAIANGITAQQIIHFLRTRAHPIMLKQTPVLPPTITDQIRLWELERDRLQFTEGVLYNQFLSQADFEVLRDRA-------------------------------------
>UniRef90_A0A674DLZ2/4-462 [subseq from] General transcription factor IIH subunit 4 n=15 Tax=Euteleosteomorpha TaxID=1489388 RepID=A0A674DLZ2_SALTR
----------RVQLQCKNLHEYLKELSPEILDRLYNHPATCLAVYRELPPLAKNYVMRMLFLDQPLPQAAVALWVKKDSEKDHDQCVSVLSGLRLWHSQQLQGGLQGNILNPVFKDNLRIALLGGGKSWADQGDSLGPDRHARDVESLDKYALERWEVVLHFMVGCPSAAVSQDLSQLLIQAGLMR-TEAGDAPCITSAGFQFLLLDTASQLWYFTLQYLNTAQTRGMDLVEILSFLFQLSFSTLGRDYSVEGMSESLLTFLQHLREFGLVFQRKRKSRRYYPTRLAITLSAGVSAnssstaMGATpgTGDSGFIVVETNYRLYAYTNSELQIALVALFSECLYRFPNVVVAQVTRESVQQAIANGITAQQVdTHTLlsPTLTYSVCVSQNPVLPPTITDQIRLWELERDRLHINMGCIYNAFTLSVSVC-LCSIFQGLGCLVWQNVAHRVIVVSPQGHGEVKRFWKRQKS--
>UniRef90_UPI0020185489/42-442 [subseq from] LOW QUALITY PROTEIN: general transcription factor IIH subunit 4 n=1 Tax=Corvus hawaiiensis TaxID=134902 RepID=UPI0020185489
-----------------------------------------------------------------APGGRGA-LVKKEHSREQEQSQEVLLELRLWHPHTLPGGLPGVALHPNFRQNLRVALLGGGKAWSDDTAPLGPDRHARDVPALDKYAEERWEVVLHFMVGSPSAAVSQDLAQLLVQAGLMKS-EGGEPPCITSAGFQFLLLDTPAQLWFFILQYLRGAEARGMDLVEILSFLFQLSFSTLGKDYSVEGMSESLLTFLQHLREFGLVFQRKRKSRRFYPTRLAIALASGTAGAGGAggasgagARRPGFVLVETNYRIYAYTDSELQVALIALFSELLYRFPNLVVAQVTRDSVQAAIANGITADQIIHFLRTRAHPVMAKQTPVLPPTITDQIRLWELERDRLRFSDGVLYNQFLSQVDFEVLRDHARRLGVLVFENPGRRLMVVTPGGHPDVKRFWKRQKHN-
>UniRef90_A0A8C3RLF8/7-362 [subseq from] General transcription factor IIH subunit 4 n=1 Tax=Chelydra serpentina TaxID=8475 RepID=A0A8C3RLF8_CHESE
--------LQRVQLKCKNLHEFLRGLSPGILDRLYNHPATCLAVFRELPGLAKNYVMRMLFLEQPLPQAAVALWVKKEYVKEQEESSDVLLGLRLWHTQLLPGGLQGLVLNPIFKENLRIALLGGGKAWSDDTSQLGPDKHARDVPSLDKYAEERWEVILHFMVGSPSAAVSQDLAQLLSQAGLMKSSEPGEPPCITSAGFQFLLLDTSSQLWYFMLQYLQSAETRGMDLVEILSFLFQLSFSTLGKDYSVEGMSDSLLNFLQHLREFGLVFQRKRKSRRYYPTRLAINLSSGISGTTTDTHNQGFIVVETNYRVYAYTDSELQIALIALFSEMQYRFPNLVVAHVTRESVQQAIANGITAEQV--------------------------------------------------------------------------------------------------
>UniRef90_A0A6G0HTR3/4-159 [subseq from] General transcription factor IIH subunit 4 n=2 Tax=Larimichthys crocea TaxID=215358 RepID=A0A6G0HTR3_LARCR
----------RVQLQCKNLHEYLRELSPEILDRLYNHPATCLAVYRELPSLAKNYVMRMLFLDQPLPLAAVALWVKKDSQKDHDECVSVLAGLRLWHSQQLQGGLQGYVLNPVFKDNLRIALLGGGKAWADEGSSLGPDRHARDIESLDRYAMERWEVILHFMRGR--------------------------------------------------------------------------------------------------------------------------------------------------------------------------------------------------------------------------------------------------------------------------------------------------------
>UniRef90_A0A6G0HTR3/160-263 [subseq from] General transcription factor IIH subunit 4 n=2 Tax=Larimichthys crocea TaxID=215358 RepID=A0A6G0HTR3_LARCR
-----------------------------------------------------------------------------------------------------------------------------------------------------------------------------------------------EAPYITSAGFQFLLLDTASQLWYFTLQYLKTAQSRGMDLVEILSFLFQLSFSTLGRDYSVEGMSESLLTFLQHLREFGLVFQRKRKSRRYYPTRLAITLAAGVT-----------------------------------------------------------------------------------------------------------------------------------------------------------------------
>UniRef90_A0A6G0HTR3/288-445 [subseq from] General transcription factor IIH subunit 4 n=2 Tax=Larimichthys crocea TaxID=215358 RepID=A0A6G0HTR3_LARCR
--------------------------------------------------------------------------------------------------------------------------------------------------------------------------------------------------------------------------------------------------------------------------------------------------------------DAGYIVVETNYRIYAYTNSELQIALVALFSEMLYRFPNVVVAQVTRESVQQAIANGITAQQIIHFLRTRAHPVMLKQTPALPPTITDQIRLWELERDRLQFTEGVLYNQFLSQADFEVLRDRAQGLGCLVWQDVAHRVMVVTPQGHSEVKRFWKRQKS--
>UniRef90_A0A5F9DLM6/1-321 [subseq from] General transcription factor IIH subunit 4 n=1 Tax=Oryctolagus cuniculus TaxID=9986 RepID=A0A5F9DLM6_RABIT
MESTPSRgGLNRVHLQCRNLQEFLGSLSPGVLDRLYGHPATCLAVFRELPSLAKNWVMRMLFLEQPLPQAAVALWVKKEFSKAQEQSTGLLSGLRIWHTQLLPGGLQGLILNPVFRQNLRVALLGGGKAWSDDTSQLGPDKHARDVPSLDKYAEERWEVVLHFMVGSPSAAVSQDLAQLLSQAGLMKSAEPGEPPCITSAGFQFLLLDTPAQLWYFMLQYLQTAQSRGMDLVEILSFLFQLSFSTLGKDYSVEGMSDSLLNFLQHLREFGLVFQRKRKSRRYYPTRLAINLSSGVSGAGGTVHQPGFIVVETNYRLYAYTG----------------------------------------------------------------------------------------------------------------------------------------------
>UniRef90_A0A8C4HTU3/4-412 [subseq from] General transcription factor IIH subunit 4 n=1 Tax=Dicentrarchus labrax TaxID=13489 RepID=A0A8C4HTU3_DICLA
----------RVQLQCKNLHEYLRELSPEILDRLYNHPATCLAVYRELPSLAKNYVMRMLFLDQPLPQAAVALWVKKDSQKDHDECVSVLAGLRLWHCQQLQGGLQGYILNPVFKDNLRIALLGGGRAWADEGSTLGPDRHARDIDSLDRYAMERWEVILHFMVGSPCAAVSQDLAQLLVQAGLMKS-EAGEAPYITSAGFQFLLLDTASQLWYFTLQYLKTAQSRGMDLVEILSFLFQLSFSTLGRDYSVEGMSESLLTFLQHLREFGLVFQRKRKSRRYYPTRLAITLAAGVttsstssssSSSSNLastpaTGDAGFIVVETNYRIYAYTNSELQIALVALFSEMLYRFPNVVVAQVTRESVQQAIANGITAQQIIHFLRTRAHPVMLKQTPVLPPTITDQIRLWELERDRLQFTEG--------------------------------------------------------
>UniRef90_A0A3B3VJA4/4-71 [subseq from] General transcription factor IIH subunit 4 n=9 Tax=Percomorphaceae TaxID=1489872 RepID=A0A3B3VJA4_9TELE
----------RVQLQCKNLHEYLRELNPEILDRLYNHPATCLAVYRELPSLAKNYVMRMLFLDQPLPQAAVALWVQKN------------------------------------------------------------------------------------------------------------------------------------------------------------------------------------------------------------------------------------------------------------------------------------------------------------------------------------------------------------------------------------------------
>UniRef90_A0A3B3VJA4/73-416 [subseq from] General transcription factor IIH subunit 4 n=9 Tax=Percomorphaceae TaxID=1489872 RepID=A0A3B3VJA4_9TELE
-----------------------------------------------------------------------------------------------------------YILNPVFKDNLGTALLGGGAQWADEGSSLGPDRHARDIESLDRYAMERWEVILQFMVGSPS-AVSQDLAQLLIQAGLMRS-EAGEAPYITSAGFQFLLLDTASQLWYFTLQYLKSAQSRGMDLVEILSFLFQLSFSTLGRDYSVEGMSESLLTFLQHLREFGLVFQRKRKSRRYYPTRLAITLAAGVTT------NAGFIVVETNYRLYAYTDSELQIALVALFSEMLYRFSNVVVAQLTRESVQQAIANGITAQQIIHFLRTRAHPVLLTQTPVLPPTITDQIRLWELERDRLQFTEGVLYNQFLSQADFEVLRDRAQGLGCLVWQDVAHRVMVVTSHGHSEVKRFWKRQR---
>UniRef90_A0A3P9Q4N4/4-431 [subseq from] General transcription factor IIH subunit 4 n=8 Tax=Cyprinodontoidei TaxID=8087 RepID=A0A3P9Q4N4_POERE
----------RVQLQCKNLHEYLRELNPEILDRLYNHPATCLAVYRELPSLAKNYVMRMLFLDQPLPQAAVALWVQKNSQRDHDDCVSVLTGLRLWHSQHLQGGLQGYILNPVFKDNLGTALLGGGAQWADEGSSLGPDRHARDIESLDRYAMERWEVILQFMVGSPS-AVSQDLAQLLIQAGLMRS-EAGEAPYITSAGFQFLLLDTASQLWYFTLQYLKTAQVT-------------YSVCSYGHDYSVEGMSESLLTFLQHLREFGLVFQRKRKSRRYYPTRLAITLAAGVTT------NAGFIVVETNYRLYAYTDSELQIALVALFSELLYRFSNVVVAQLTRESVQQAIANGITAQQIIHFLRTRAHPVLLTQTPVLPPTITDQIRLWELERDRLQFTEGVLYNQFLSQADFEVLRDRAQGLGCLVWQDVAHRVMVVTSHGHSEVKRFWKRQR---
>UniRef90_A0A3Q2UQD5/4-408 [subseq from] General transcription factor IIH subunit 4 n=2 Tax=Fundulus heteroclitus TaxID=8078 RepID=A0A3Q2UQD5_FUNHE
----------RVQLQCKNLHEYLRELNPEILDRLYNHPATCLAVYRELPSLAKNYVMRMLFLDQPLPQAAVALWVKKDSQRDHDDCVSVLTGLRLWHSHHLQGGLQGYILNPVFKDNLGTALLGGGAQWADEGSTLGPDRHARDIESLDRYAMERWEVILQFMVGSPS-AVSQDLAQLLIQAGLMKS-EAGEAPYITSAGFQFLLLDTASQLWYFTLQYLKTAQSRGMDLVEILSFLFQLSFSTLGRDYSVEGMSESLLTFLQHLREFGLVFQRKRKSRRYYPTRLAITLAAGVTNSSSSsssniasipgTKDAGFIVVETNYRIYAYTDSELQIALVALFSEMLYRFPNVVVAQLTRESVQQAIANGITAQQIIHFLRTRAHPVLLTQTPVLPPTITDQIRLWELERDRLQFTEGF-------------------------------------------------------
>UniRef90_A0A8U8BK52/42-441 [subseq from] Uncharacterized protein n=1 Tax=Geospiza parvula TaxID=87175 RepID=A0A8U8BK52_GEOPR
---------------------------------------------------------------------------RREHSREQQQSQEVLLELRLWHPHTLPGGLPGVALHPNFRQNLRVALLGGGKAWSDDTAPLGPDRHAADVPALDKYAEERWEVVLHFMVGSPSAAdVSQDLAQLLVQAGLMKS-EGGEPPCITSAGFQFLLLDTPAQLWFFILQYLRGAEARGMDLVEILSFLFQLSFSTLGKDYSVEGMSESLLTFLQHLREFGLVFQRKRKSRRFYPTRLAIELASGTAGTSlgtslgtslGTAlgTEPdghGFILVETNYRIYAYTDSELQVALIALFSELLYRFPNLVVAQVTRDSVQAAIANGITADQIIHFLRTRAHPVMAKQSPVLPPTITDQIRLWELERDRLRFSEGVLYNQFLSQVDFEVLRDHARALGVLVFENPARRLMVVTPAGHPDVKGFWKRQKHN-
>UniRef90_A0A498MU93/106-504 [subseq from] Multifunctional fusion protein n=1 Tax=Labeo rohita TaxID=84645 RepID=A0A498MU93_LABRO
---------------------------------------TCIH-CRELPSLAKNYVMRMLFLDHPLPQAAVALWVKKDSQKDHDQCVSVLTGLRLWHSQHLQGGLQGFVLNPVFKDNLRIALLGGGKPWADEGSNLGPDRHARDVESLDRYAMERWEVILHFMVGSPSAAVSQDLAQLLIQAGLMKS-EAGEAPCITSAGFQFLLLDTASQLWYFTLQYLKTAQSRGMDLVEILSFLFQLSFSTLGRDYSVEGMSESLLTFLQHLREFGLVFQRKRKSRRYYPTRLAITLAAGVtvnpsSGSassalGATpgTGDTGFIVVETNYRVYAYTNSELQIALVALFSEMLYRFPNLVVAQVTRESVQQAITNGITAQQIIHFLRTRAHPVMLKQTPVLPPTITDQIRLWELEKDRLQFTEGVLYNQFLSQADFEVLRDRAQEA----------------------------------
>UniRef90_A0A087Y352/4-465 [subseq from] General transcription factor IIH subunit 4 n=6 Tax=Cyprinodontoidei TaxID=8087 RepID=A0A087Y352_POEFO
----------RVQLQCKNLHEYLRELNPEILDRLYNHPATCLAVYRELPSLAKNYVMRMLFLDQPLPQAAVALWVQKNSQSHHGDWFCVLEYVAIWHYGH--HIYQAVIWRYVFDffSGLGdGVLLHRGAQWADEGSSLGPDRHARDIESLDRYAMERWEVILQFMVGSPS-AVSQDLAQLLIQAGLMRSiSEAGEAPYITSAGFQFLLLDTASQLWYFTLQYLKTAQqSRGMDLVEILSFLFQLSFSTLGRDYSVEGMSESLLTFLQHLREFGLVFQRKRKSRRYYPTRLAITLAAGVTTSSASpsstniasipgTRDAGFIVVETNYRLYAYTDSELQIALVALFSEMLYRFSNVVVAQLTRESVQQAIANGITAQQIIHFLRTRAHPVLLTQTPVLPPTITDQIRLWELERDRLQFTEGVLYNQFLSQADFEVLRDRAQGLGCLVWQDVAHRVMVVTSHGHSEVKRFWKRQR---
>UniRef90_A0A7J5XBU2/4-40 [subseq from] General transcription factor IIH subunit 4 n=1 Tax=Dissostichus mawsoni TaxID=36200 RepID=A0A7J5XBU2_DISMA
----------RVQLQCKNLHEYLRELSPEVLDRLYDHPATCLAVYRD-------------------------------------------------------------------------------------------------------------------------------------------------------------------------------------------------------------------------------------------------------------------------------------------------------------------------------------------------------------------------------------------------------------------------------
>UniRef90_A0A7J5XBU2/42-437 [subseq from] General transcription factor IIH subunit 4 n=1 Tax=Dissostichus mawsoni TaxID=36200 RepID=A0A7J5XBU2_DISMA
-----------------------------------------------------------------------------------DECVSVLAGLRLWHSQQLQGGLQGYILNPVFKDNLRIALLGGGKAWADEGSSLGPDRHARDILSLDRYAMERWEVILQFMVGSPGAAVSQDLALLLVQAGLMKS-EAGEAPYITSAGFQFLLLDTASQLWYFTLQYLNTAQSRGMELVEILSFLFQLSFSTLGRDYSVEGMSDSLLTFLQHLREFGLVFQRKvrehplplcqtplppRKSRRYYPTRLAITLAAGVTSTSSTLATPgtgdaGFIVVETNYRLYAYTDSELQIALVALFSEMLYRFPNVVVAQVTRESVQQAIANGITAQQIIHFLRTRAHPVMLKQTPVLPPTITDQIRLWELERDRLTFTEGVLYNQFLSQVDFEVLRDRAQGLGCLVWQDVAHRVLVVSPQGHSEVKRFWKRQKS--
>UniRef90_UPI0010A7A507/9-332 [subseq from] general transcription factor IIH subunit 4 isoform X3 n=1 Tax=Ornithorhynchus anatinus TaxID=9258 RepID=UPI0010A7A507
MESGPLRtGLHRGKLQCRNLQEFLGGLSPGILDRLYGHPATCLAVFRELPSLAKNWVMRMLFLEQPLPQAAVALWVKKEFNKAQEESTGLLSRLRLWHTQQLPGGLQGLILNPIFRQNLRVALLGGGQAWSDDTSQLGPDKHARDVPSLDKYAEERWEVILHFMVGSPSAAVSQDLAQLLSQAGLMKSSEPGDPPCITSAGFQFLLLDTPAQLWYFMLQYLQTAQTRGMDLVEILSFLFQLSFSTLGKDYSVEGMSDSLLSFLQHLREFGLVFQRKRKSRRYYPTRLAINLSSGVSGATGTAHQPGFIVVETNYRLYAYTDHTL-------------------------------------------------------------------------------------------------------------------------------------------
>UniRef90_UPI0004A3E3F4/4-410 [subseq from] general transcription factor IIH subunit 4 isoform X2 n=1 Tax=Poecilia reticulata TaxID=8081 RepID=UPI0004A3E3F4
----------RVQLQCKNLHEYLRELNPEILDRLYNHPATCLAVYRELPSLAKNYVMRMLFLDQPLPQAAVALWVQKNSQRDHDDCVSVLTGLRLWHSQHLQGGLQGYILNPVFKDNLGTALLGGGAQWADEGSSLGPDRHARDIESLDRYAMERWEVILQFMVGSPS-AVSQDLAQLLIQAGLMRS-EAGEAPYITSAGFQFLLLDTASQLWYFTLQYLKTAQSRGMDLVEILSFLFQLSFSTLGRDYSVEGMSESLLTFLQHLREFGLVFQRKRKSRRYYPTRLAITLAAGVTTSSASpsstniasipgTKDAGFIVVETNYRLYAYTDSELQIALVALFSELLYRFSNVVVAQLTRESVQQAIANGITAQQIIHFLRTRAHPVLLTQTPVLPPTITDQIRLWELERDRLQFTEGGQ------------------------------------------------------
>UniRef90_A0A8C6M9A2/33-456 [subseq from] General transcription factor IIH subunit 4 n=4 Tax=Nothobranchiidae TaxID=405002 RepID=A0A8C6M9A2_NOTFU
----------RVQLQCKNLHEYMKELSPDVLDRLFNHPATCLAVYRELPKLAQNYVIRMLFLDQPLPQAAVALWMKKD---GQRSCVSVLTGLRLWHSQQLQGGLQGYTLNPVFKDNLRTALLGGGTAWAEEQSALGPDRHARDIESLDRYAMERWEVILQFMVGSPC-AVSQDLSQLLVQAGLMKS-EAGEAPYITSAGFQFLLLDTASQLWYFTLQYLRTAQSRGMDLVEILSFLFQLSFSTLGRDYSVEGMSESLLTFLQHLREFGLVFQRKVRKTNVLKTL----------------VQRG----PTDW-VSSLSDSELQIALVALFCEMLYRFPNVVVAQLTRESVQQAIANGITAQQIIHFLKTRAHPVILKQTPVLPPTITDQIRLWELERDRLQFTEGVLYNQFLSQVDFEVLRDRAQGLGCLVWQDVAHRVMVVTPEGHSEVKRFWKRQRS--
>UniRef90_A0A6G0HTU9/4-404 [subseq from] General transcription factor IIH subunit 4 n=1 Tax=Larimichthys crocea TaxID=215358 RepID=A0A6G0HTU9_LARCR
----------RVQLQCKNLHEYLRELSPEILDRLYNHPATCLAVYRELPSLAKNYVMRMLFLDQPLPLAAVALWVKKDSQKDHDECVSVLAGLRLWHSQQLQGGLQGYVLNPVFKDNLRIALLGGGKAWADEGSSLGPDRHARDIESLDRYAMERWEVILHFMVGSPSAAVSQDLAQLLVQAGLMKS-EAGEAPYITSAGFQFLLLDTASQLWYFTLQYLKTAQSRGMDLVEILSFLFQLSFSTLGRDYSVEGMSESLLTFLQHLREFGLVFQRKRKSRRYYPTRLAITLAAGVtststssSSSSSTssssnlassagAGDAGYIVVETNYRIYAYTNSELQIALVALFSEMLYRFPNVVVAQVTRESVQQAIANGITAQQIIHFLRTRAHPVMLKQTPALPPTITDQIRLG--------------------------------------------------------------------
>UniRef90_A0A8C5G0B0/5-276 [subseq from] General transcription factor IIH subunit 4 n=2 Tax=Gouania willdenowi TaxID=441366 RepID=A0A8C5G0B0_9TELE
----------RVQLQCKNLHEYLRELSPELLDRLYNHPATCLAVYRELPSLAKNYVMRMLFVDQALPQAAVALWVIKDRHKDHHECVSVLAGLRLWHNQQLQGGLQGYILNPVFKENLRTALLGGGKAWADEGTTLGPDRHARDLESLDRYAMERWEVILQFMVGSPS-AVSQDLAQLLVQAGLMKS-EAGEAPYITSAGFQFLLLDTASQLWYFTLQYLKSAQSRGLDLVEILSFLFQLSFSTLGRDYSVEGMSESLLTFLQHLREFGLVFQRKVGQLSLFPV----------------------------------------------------------------------------------------------------------------------------------------------------------------------------------
>UniRef90_A0A8C5G0B0/281-419 [subseq from] General transcription factor IIH subunit 4 n=2 Tax=Gouania willdenowi TaxID=441366 RepID=A0A8C5G0B0_9TELE
---------------------------------------------------------------------------------------------------------------------------------------------------------------------------------------------------------------------------------------------------------------------------------------------------------------------------------LLQIALVALFSEMLYRFPNVVVAQLTRESVQQAIANGITAQQIIHFLRTRVHPVLLSQNPVLPPTITDQIRLWELERDRLQFTEGVLYNQFLSQADFEVLRDRAQGLGCLMWQDVAHRVMVVTHQGHSEVKRFWKRQRS--
>UniRef90_A0A6A4TYY0/82-492 [subseq from] General transcription factor IIH subunit 4 n=1 Tax=Scophthalmus maximus TaxID=52904 RepID=A0A6A4TYY0_SCOMX
----------RVQLQCKNLHGYLKELSPDVLDRLYNHPATCLAVYRELPSLAKNYVMRMLFLDQPLPQAAVALWVKKDSQRDHDECVSVLAGLSLWHSRQLQGGLQGYTLNPVFKDNLRIALLGGGRAWADEGSTLGPDRHARDIESLDRYAMERWEVILHFMVGSPSAAVSQDLAQLLVQAGLMKS-EAGEAPYITSAGFQFLLLDTASQLWYFTLQYLKTAQSRGMDLVEILSFLFQLSFSTLGRDYSVEGMSESLLTFLQHLREFGLVFQRKRKSRRYYPTRLAITLAAGVTTStscasscSNLTSTPgsgdaGFIVVETNYRIYAYTNSELQIALVALFSEMLYHFPNVVVAQVTRESVQQAIANGITAQ----------------QTPVLPPTITDQIRLWELERDRLQFTEGVLYNQFLSQADFEVLRDRAQ------------------------------------
>UniRef90_A0A4W4E432/30-401 [subseq from] General transcription factor IIH subunit 4 n=2 Tax=Electrophorus electricus TaxID=8005 RepID=A0A4W4E432_ELEEL
------------------------------------------FLFRELPALAKNYVMRMLFLDHPLPQAAVALWVKKDCQKDHDRCVSVLTGLRLWHSQQLQGGLQGMVLNPVFKDNLRTALLGGGKTWADEGSGLGPDRHARDVESLDRYAMERWEVILHFMVGSPSAAVSQDLARLLIQAGLMRS-EAGEAPCITSAGFQFLLLDTASQLWYITLQYLNTAQSRGMDLVEILSFLFQLSFSTLGRDYSVEGMSESLLTFLQHLREFGLVFQRKRKSRRYYPTRLAITLAAAVNGTPGTAD-SGFIVVETNYRVYAYTNSELQIALVALFSEMLYRFPNVVVAQVTRESVQQAIANGITAQQIIHFLRTRAHPVMLKQTPVLPPTITDQIRLWELERDRLQFTEGMNVcGRLLAK-----------------------------------------------
>UniRef90_A0A4W4E679/40-410 [subseq from] General transcription factor IIH subunit 4 n=1 Tax=Electrophorus electricus TaxID=8005 RepID=A0A4W4E679_ELEEL
------------------------------------------FLFRELPALAKNYVMRMLFLDHPLPQAAVALWVKKDCQKDHDRCVSVLTGLRLWHSQQLQGGLQGMVLNPVFKDNLRTALLGGGKTWADEGSGLGPDRHARDVESLDRYAMERWEVILHFMVGSPSAAVSQDLARLLIQAGLMRS-EAGEAPCITSAGFQFLLLDTASQLWYITLQYLNTAQSRGMDLVEILSFLFQLSFSTLGRDYSVEGMSESLLTFLQHLREFGLVFQRKRKSRRYYPTRLAITLAAAVNGTPGTAD-SGFIVVETNYRVYAYTNSELQIALVALFSEMLYRFPNVVVAQVTRESVQQAIANGITAQQIIHFLRTRAHPVMLKQTPVLPPTITDQIRLWELERDRLQFTEGMNVcGRLLA------------------------------------------------
>UniRef90_UPI001A9A0239/41-156 [subseq from] general transcription factor IIH subunit 4 isoform X3 n=1 Tax=Xiphias gladius TaxID=8245 RepID=UPI001A9A0239
----------RVQLQCKNLHEYLRDLSPEILDRLYNHPATCLAVYRELPSLAKNYVMRMLFLDQPLPQAAVALWVKKDSQKDHDECVSVLAGLRLWHSQQLQGGLQGYILNPVFKENLRIALLGGE------------------------------------------------------------------------------------------------------------------------------------------------------------------------------------------------------------------------------------------------------------------------------------------------------------------------------------------------
>UniRef90_UPI001A9A0239/156-436 [subseq from] general transcription factor IIH subunit 4 isoform X3 n=1 Tax=Xiphias gladius TaxID=8245 RepID=UPI001A9A0239
--------------------------------------------------------------------------------------------------------------------------------------------------------------------------------------------EAGEAPYITSSGFQFLLLDTSSQLWYFTLQYLKTAQSRGMDLVEILSFLFQLSFSTLGRDYSVEGMSESLLTFLQHLREFGLVFQRKRKSRRYYPTRLAITLAAGVntscSSSSNSASTPgtgdaGFIVVETNYRIYAYTNSELQIALVALFSEMLYRFPNVVVAQVTRESVQQAIANGITAQQIIHFLRTRAHPVMLKQTPVLPPTITDQIRLWELERDRLQFTEGVLYNQFLSQADFEVLRDRAQGLGCLVWQDVAHRVMVVTPQGHSEVKRFWKRQKS--
>UniRef90_A0A1S3I9V8/10-458 [subseq from] General transcription factor IIH subunit 4 n=1 Tax=Lingula unguis TaxID=7574 RepID=A0A1S3I9V8_LINUN
--------------VSKDLHDYLGSLSPGILNRLYSYPATCLAVFRELPCLARHYVMRILFVEQPVPQAVVSSWVENKHQEEHQQACQVLSELRVWQNHQLPGGLTGWMLNETYRWNLKTALLGGGTSWTS--AILEPDKYAKDIPFLDSYAMERWECVLHFMVASKEAvsGVSRDVVDILLHGDLMRVDESDSQPMITASGFQFLLMDTASQVWFFMLQYLDTVESRGMDIVEALSFLFQLSFSTLGKDYSTEGMSESQLKFLQHLREFGLVFQRKRKAQRFYPTRLAVNLATGVSKTStaTDMHRPGYIVVETNYRVYAYTESSLQYALLALFCEMLYRFPNFVVAQVTRDSVRQALMSGISAEQIINFLRSHAHPESLKQNPVIPSTITDQIRLWELERDRFKFTDGVLYNQFLSQTDFELLRDYARDIDVLVWENPQKRTMVVTRGGHDDVKKFWKRQRSS-
>UniRef90_A0A3Q2GAS3/4-370 [subseq from] General transcription factor IIH subunit 4 n=3 Tax=Percomorphaceae TaxID=1489872 RepID=A0A3Q2GAS3_CYPVA
----------RVQLQCKNLHEYLRELNPDILDRLFNHPATCLAVYRELPSLAKNYVMRMLFLDQPLPQAAVALWVKKDSQKDHDDCVSVLTGLRLWHSQHLQGGLQGYILNPVFKENLGTALLGGGTQWADEGSSLGPDRHARDIESLDRYAMERWEVILQFMVGSPS-AVSQDLAQLLIQAGLMKS-EAGEAPYITSAGFQFLLLDTASQLWYFTLQYLKTAQSRGMDLVEILSFLFQLSFSTLGRDYSVEGMSESLLTFLQHLREFGLVFQRKRKSRRYYPTRLAITLAAGVTNSSSSssssniasvpgTKDAGFIVVETNYRIYAYTDSELQIALVALFSEMLYRFPNVVVAQLTRESVQQAIANGITAQQVPCFL----------------------------------------------------------------------------------------------
>UniRef90_A0A3Q2GAS3/371-428 [subseq from] General transcription factor IIH subunit 4 n=3 Tax=Percomorphaceae TaxID=1489872 RepID=A0A3Q2GAS3_CYPVA
------------------------------------------------------------------------------------------------------------------------------------------------------------------------------------------------------------------------------------------------------------------------------------------------------------------------------------------------------------------------------------------------------------------YFSGVLYNQFLSQADFEVLRDRAQGLGCLVWQDVAHRVMVVTPHGHSEVKRFWKRQRS--
>UniRef90_A0A3M6UX15/14-466 [subseq from] General transcription factor IIH subunit 4 n=1 Tax=Pocillopora damicornis TaxID=46731 RepID=A0A3M6UX15_POCDA
------------HLQCRDLHQYLGSLPSGILDRLYNHPAICLAVFRELPELAKQFVMRTLFADQPVPETLVAAWVKTDYQKHYIGSINRLKSLRIWKES--SGGIPNrLEMNATFRGNLKIALCGGGNPWIGSGEQPERDKHARDIPFLDNYSMERWESVLHFMTGytssEESAAVSQDVVRVLVLSGLMKCETPGASPVISPAGFQFLLMDTASQVWYFMIQYLETVEARGMDLVECLSFLFQISFASLGKDYSTEGMSDSQLKFLQHLREFGLVFQRKRKSRRYYPTRLAINLASAGIGSStvSNTDQKGFIVVETNYRLYAYTSSSLQVALVGLFAEILCRFPNMCVGALTRDSVQQALSSGISAEQILHFLRTRAHPEMLKKNPIIPPTISDQIRLWELERSRMKFTEGVLYNQFLSQADFETLKKYAEDLGVLMWANSSKRVIVVSRSGHDDVKRFWKRQKN--
>UniRef90_A0A6P7SKC6/9-455 [subseq from] General transcription factor IIH subunit 4 n=2 Tax=Octopus TaxID=6643 RepID=A0A6P7SKC6_OCTVU
------------KLECKDLYGYLRTLPANVLDKLYNHPATCLAVFRELPELAKHCVMRILFVEQPVPQAVVAHWVANKHHEEQKQAMAAVTDLRVWHEQPLPGGMMGFILNQTFRMNMKTALLGGGQPWTGGG-SLPPDKHAKDIAFLDNYAQDRWECVLHFMVGS-SDCVSRDIKWVLLHAGLMKAESEDQAPVITPNGFQFLLMDTSSQVWFFMLQYLNTLATRGMDLVESLSFLFQLSFSIFGKDYTTEGMSEAQLRLLQHLREFGLVYQRKRKSQRYYPTKLAINLAAGLSQVSDNAIRQGFIVVETNYRVYAYTDSQLQIALLALFTEMIYRFPNMVVGQITRDSVRSALSCGISADQIIHFLKSHAHEKMLEKMPVIPPTVTDQIRLWELERDRFKFTDGVLYNQFLSQSDFELLRDYARDLGVLVWDKPSKRVMVVARNGHDEVKRFWKRQKHS-
>UniRef90_UPI001E8CEA61/4-121 [subseq from] general transcription factor IIH subunit 4 isoform X4 n=1 Tax=Micropterus dolomieu TaxID=147949 RepID=UPI001E8CEA61
----------RVQLQCKNLHEYLKELSPEVLDRLYNHPATCLAVyslYRELPSLAKNYVMRMLFLDQPLPQAAVALWVKKDSQKDHDECVSVLAGLRLWHSPQLQGGLQGYILNPVFKDNLRIALLGG-------------------------------------------------------------------------------------------------------------------------------------------------------------------------------------------------------------------------------------------------------------------------------------------------------------------------------------------------
>UniRef90_UPI001E8CEA61/122-403 [subseq from] general transcription factor IIH subunit 4 isoform X4 n=1 Tax=Micropterus dolomieu TaxID=147949 RepID=UPI001E8CEA61
--------------------------------------------------------------------------------------------------------------------------------------------------------------------------------------------EAGEAPYITSAGFQFLLLDTTSQLWYFTLQYLKTAQSRGMDLVEILSFLFQLSFSTLGRDYSVEGMSESLLTFLQHLREFGLVFQRKRKSRRYYPTRLAISLAAGVTSSSSSsssnlASTPgtgdaGFIVVETNYRIYAYTNSELQIALVALFSEMLYRFPNVVVAQVTRESVQQAIANGITAQQIIHFLRTRAHPVMLKQTPVLPPTITDQIRLWELERDRLQFTEGVLYNQFLSQADFEVLRDRAQGLGCLVWQDVAHRVMVVSPQGHSEVKRFWKRQKS--
>UniRef90_A0A671R6N3/5-339 [subseq from] General transcription factor IIH subunit 4 n=1 Tax=Sinocyclocheilus anshuiensis TaxID=1608454 RepID=A0A671R6N3_9TELE
--------------ECKNLQEYLKELSPEILDRLYNHPATCLAVYRELPSLAKNYVMRLLFLDHPLPQAAVTLWVKKDSQKDHDQCVSVLTGLRLWHSQHLQGGLQGFVLNPVFKDNLRITNVhfVGGKPWADEGSNLSPDRHGRDVESLDRYAMERWEVILHFMVGSPSAAVSQDLAQLLIQAGLMKS-EAGEAPCITSAGFQFLLLDTASQLWYFTLQYITTAQSRGMYLVEILSFLFQLSFSTLGRDYSVEGMSESLLTFLQHLREFGLVFQRKRKSRRYYPTRLAITLAAGVtvnpasgsSALGATpgTGDAGFIVVEINYRVYAYTSMSyTSYTLTCLKCNTLYK-----------------------------------------------------------------------------------------------------------------------------
>UniRef90_A0A671R6N3/342-433 [subseq from] General transcription factor IIH subunit 4 n=1 Tax=Sinocyclocheilus anshuiensis TaxID=1608454 RepID=A0A671R6N3_9TELE
--------------------------------------------------------------------------------------------------------------------------------------------------------------------------------------------------------------------------------------------------------------------------------------------------------------------------------------------------------------------------------CTSTHPVMLKQTPVLPPTITDQIRLWELEKDRLQFTEGMLYNQFLSQADFEVLRDRAQDLGVLVWQNPAHRVIVVTPHGHSEVKRFWKRQKS--
>UniRef90_UPI0018F72EBA/8-344 [subseq from] general transcription factor IIH subunit 4 n=2 Tax=Elasmobranchii TaxID=7778 RepID=UPI0018F72EBA
---------------------------------------------------------------------------------------------------------------------------RRGKPWADDTSQLGPDKHARDIPSLDKYAMERWEVLLHFMVGSPSAAVSQDLAQLLIQAGLMKS-EGSEAPCITSAGFQFLLLDTSSQLWYFMLQYLHTAESRSMDLVELLSFVFQLSFSTLGKDYSVEGMSDSLLTFLQHLREFGLVFQRKRKSRRFYPTRLAINLASGLSGSSVDVHRQGYIIVETNYRIYAYTDSELQLALIALFSEMLYRFPNMVVAHLSRESVQQSIANGITAEQIIHFLRTRAHSVMMKENPVLPPTITDQIRLWELERDRLQFTEGVLYNQFLSQVDFELLRNYARDLGVLVWENPSKRLMVVTPVGHPDVKRFWKRQKHT-
>UniRef90_UPI001CF2F38C/14-473 [subseq from] general transcription factor IIH subunit 4-like isoform X1 n=4 Tax=Scleractinia TaxID=6125 RepID=UPI001CF2F38C
------------HLQCRDLHQYLGSLASGILDRLYNHPAICLAVFRELPELAKQFVMRTLFAEQPVPETLVAAWVKSDHQKPYTGAMNRLKSLRIWREA--SGGVpNRLEMNAIFRSNLKIALCGGGNPWIGSGDQPEKDKHARDIPFLDKYSMERWEAVLHFMTGCTAtdekTPVSQDVVKVLVLSGLMKCETPGSTPVISPAGFQFLLMDTASQVWYFMLQYLETVEvqyrsnGRDMDLVECLSFLFQISFETLGKDYSTEGMSESQFKFLQHLREFGLVFQRKRKSRRYYPTRLAINLASAGIGSSAVTHsdEKGFIVVETNYRLYAYTGSSLQVALVGLFAEIVCRFPNLCVAVLTRDSVQQALASGISAEQILHFLRTRAHPEMLKKNPVIPPTISDQIRLWELERSRMKFTEGVLYNQFLSQADFEILRKYAEDLGVLMWANSSKRVIVVSRSGHDDVKRFWKRQKQN-
>UniRef90_A0A8U8BHD9/2-450 [subseq from] Uncharacterized protein n=1 Tax=Geospiza parvula TaxID=87175 RepID=A0A8U8BHD9_GEOPR
---------SRVQLQCKNLQEFLRGLSPPTLDRLYGHPATCPAVFRELPGLAQAGIMRMLFLEQPLPQAAVGLWVKKEHSREQQQSQEVLLELQLWHPHT--SRAPGVALHPNFPDRT----QGPGKAWSDDTAPLGPDRHARDVPALDKYAEERWEVVLHFMVGSPSAAVSQDLAQLLVQAGLMKS-EGGEPPCITSAGFQFLLLDTPAQLWFFILQYL-----RGGQLLPVISIPSQSHLGTLGDTR-----DSPWGHWGQFLGTFGVTVSpcPQRKSRRFYPTRLAIALASGTAGTSlgtslgtslGTAlgtEPPghGFILVETNYRSYAYT--QLQVALIALFSELLYRFPNLVVAQVTRDSLQAAIANGITADQIIHFLRTRAHPVMAKQSPVLPPTITDQIRLWELERDRLRFSEGVLYNQFLSQVDFEVLRDHARALGVLVFENPARRLMVVTPAGHPDVKRFWKRQKHN-
>UniRef90_A0A8C3I9I5/7-222 [subseq from] General transcription factor IIH subunit 4 n=1 Tax=Chrysemys picta bellii TaxID=8478 RepID=A0A8C3I9I5_CHRPI
--------LQRVQLKCKNLHEFLRGLSPGILDRLYNHPATCLAVFRELPGLAKNYVMRMLFLEQPLPQAAVALWVKKEYVKEQEESSDVLLGLRLWHTQLLPGGLQGLVLNPIFKENLRIALLGGGKAWSDDTSQLGPDKHARDVPSLDKYAEERWEVILHFMVGSPSAAVSQDLAQLLSQAGLMKSSEPGEPPCITSAGFQFLLLDTSSQLWYFMLQYLQSAE----------------------------------------------------------------------------------------------------------------------------------------------------------------------------------------------------------------------------------------------
>UniRef90_A0A8C3I9I5/222-346 [subseq from] General transcription factor IIH subunit 4 n=1 Tax=Chrysemys picta bellii TaxID=8478 RepID=A0A8C3I9I5_CHRPI
------------------------------------------------------------------------------------------------------------------------------------------------------------------------------------------------------------------------------------------------------EDYSVEGMSDSLLNFLQHLREFGLVFQRKRKSRRYYPTRLAINLSSGISGTTTDTHNQGFVVVETNYRVYAYTDSELQIALIALFSEMQYRFPNLVVAHVTRESVQQAIANGITAEQVR--ARGRGH-----------------------------------------------------------------------------------------
>UniRef90_C3YTK8/8-451 [subseq from] General transcription factor IIH subunit 4 n=4 Tax=Branchiostoma TaxID=7737 RepID=C3YTK8_BRAFL
------------KLDCKDLHGYLKTLGSSLLDELYGRPATCLAVFRELTDLAKHYVMRLLFLEQAVPQAVVGSWVTSGNHSEHLRAVSQLSELRVWHEHQISGGLAGWILSPTFRANLRTALLGGGKPWFS-VVQLPPDKHAKDVAALDTYSLERWEVLLNFIVGSGEAQVSKDIMEILIKSGLMKSEEGSLHPTITPAGFQFLLMDTPSQVWYIILQYLDTMQSRGLNLVEALQFLFQISFSTLGKDYPTEGMSDSMQQFLQHLRELGLVNQRKRKSGRFYPTRLAIHLASGISDVEKDFHKEGYLVVESNYRIYAYTDSELQVALIGLFSEILYRFPNMVVANLTRDSVQEAVVRGITADQILHFLRVNAHPKALHRVPIVPPTISDQIRLWEMERDRLTFTEGVLYNQFLSQPDFEMLRNYAKDLGVLLWENNPKRLMVVSKAGHDDVKRYWKT-----
>UniRef90_A0A8B6F9C8/6-456 [subseq from] General transcription factor IIH subunit 4 n=4 Tax=Mytilus TaxID=6548 RepID=A0A8B6F9C8_MYTGA
------------KLDCKNLHGYLKTLPWHVLDKLYSHPATCLAVFRQLPDLSKHYVMRMLFIEQHVSQSVVNLWVNSKYQDEQKQAVTALTDLRVWHEETMTGGLQGWKMNQTFRKNMKIALLGGGNPWTSGGEQLAPDKHSKDIPFLDKYALERWECVLHFMVGSTEGteGVSRDIIDVLLHAGLMKSDSLEPLPSITPEGFQFLLMETGSQVWYFVLQYLETVEQRGMDLIECLSFLFQLSFSTLGKDYSTEGMTENQLKFLQHLREFGLVYQRKRKSNRYYPTLLAINLASGLSGLSSDSQRSGYLVVETNYRVYAYTDSPLQVALLALFCEMLYRFPTMSIGNLTRTSIRDALARGITAEQMVNFLRSHVHPMMLKNNPVIPPAITDQIRLWELERNRFKFTDGVLYSQFLSQTDFELLRDYAKDLGVCVWDSPEKRVMVVTRFGHDDVKKFWKRNKPS-
>UniRef90_A0A673HCC7/37-457 [subseq from] General transcription factor IIH subunit 4 n=1 Tax=Sinocyclocheilus rhinocerous TaxID=307959 RepID=A0A673HCC7_9TELE
-------------------------IHPEILDRLYNHPATCLTVYRELPSLAKNYVMRLLFLDHPLPQAAVALWVKKDSQKDHDQCVSVLTGLRLWNSQHLQGGLQGFVLNPVFKDNLRIALLGGGKPWADEGSNLSPDRHGRDVESLDRYAMERWEVILHFMVGSPSAAVSQDLAQLLIQAGLMKS-EAGEAPCITSAGFQFLLLDTASQLWYFTLQFAHL-------LIKIFCF---------------VGMSESLLTFLQHLREFGLVFQRKRKSGRYYPTRLAITLAAGVtvnpaSGSSALGATPGtgdtsFAIHCTRSVLHlSLTDSELQIALVALFSEMLYRFPNLVVAQVTRESVQQAIANGITAQQIIHFLRTRAHPVMLKQTPVLPPTITDQIRLWELEKDRLQFTEGMLYNQFLSQADFEVLRG--QGSGVLVWQNPAHRVMVVTPHGHSEVKRFWKRQKS--
>UniRef90_UPI001B88CF7F/8-457 [subseq from] general transcription factor IIH subunit 4-like n=1 Tax=Gigantopelta aegis TaxID=1735272 RepID=UPI001B88CF7F
------------KLECKNLHGYLQTLEPSVLDKLYCHPATCLAVFRELPELARQYIMRILFIEQPVAQSVIAQWTTKKHQEEHASMVQSLSDLHVWHELPLPGGMPGWLLNNTFRTNMRIALLGGGSPWSG-SGPLPPDKHAKDIAFLDKYALERWECVLHFMVGSSEGmdGVSRDIIDVLLNSGLMI-AEPTEPlPSITPTGFQFLLLDTASQVWYFMLQYLETVETRGMNLVECLSFLFQLSFSTLGKDYSTEGMSDSQLRFLQHLREFGLVYQRKRKSQRYYPTQLAINLASGLSKFNTETHKSGYITVETNYRVYAYTDSPLQTALLAIFCELLYRFPNMIVANLSRISVRAALTRGITADQILNFLRSHAHPQMLVKNPVLPPTISDQVRLWELERDRFKFSDGVVYSQFLSQNDFELLRDYASDLNVLVWENPSKRVMVVARSGHDDVRKFWKRHKQS-
>UniRef90_UPI001E1D369A/10-460 [subseq from] LOW QUALITY PROTEIN: general transcription factor IIH subunit 4-like n=1 Tax=Mercenaria mercenaria TaxID=6596 RepID=UPI001E1D369A
-------------LDCKDLHSYLKTLSSHILDRLYNHPATCLAVFRELPELAKHYVMRLLFVDQPVSQAVISLWVNNKHTNEHRIATRALTDLRIWYEQPLPGGMQGWILNMTFKXNMKTALLGGGKPWTGrGVAPLPPDKNSRDVEFLDKYALERWECVLHFMVGSREGAdgVSRDTIEVLKHSGLMKVEEGDPMPFITPEGFQFLLMDTASQIWFFMLQYLDMVDSRGLDLVECLSFLFQLSFSTLGKDYSTDGMSDGQQKFLQHLREFGLVYQRKRKEKRYYPTRLAINLASGLTGIGTDSHRQGFIVIETNYRVYAYTDSPLNIALLALFTEMLYRFPNMAVGNLSRDSVRAALMRGITAEQIISFLRSHAHPEMMKEKPSLPAVIIDQVRLWELERDRFKFNDGVLYSQFLSQADFEKLRDYAKELGVLVWDNNNKRVMVVSRAGHDTVKKYWKQQKQS-
>UniRef90_UPI001455B061/9-454 [subseq from] general transcription factor IIH subunit 4-like n=1 Tax=Asterias rubens TaxID=7604 RepID=UPI001455B061
-------------LTCRDLHSYLQTLPSFVLDKLYNHPATCLAVFRELPTLAKHYVNRVLFVEQPVRKASVESWVQKAHLEKHKKCAQILSDLRIWHDNTLPGGLPGWQLNPIFKANLRIALLGGGKPWSG-TGKTAPDKNAKDIDSLNRYAMDRWELVLHFLVGSKGdESLSPDIAGVLTHSGLMKISEDGQP-VITPSGFQFLLLDTASQVWFFMLQYLETAESRVLDLVDALSFLFRLSFSTLGKDYSCEDMTESQLQFLQHLRELGLVFQRKRKCMRFYPTSLAISLASGISSVSTDSHREGFIVVETNYRVYAYTESDLQVEILGLFTQMLYRFPNLAVGALTRDSVQAAVSNGITAEQILHYLRTHAHPEMLSRIPIVPATISDQIRLWELEKDRLTFQSGVVYNQFLSSQEFEVLRDYAKDLGVLMWENPGKRTLVVTPTGHDDVKKFWRRQKK--
>UniRef90_UPI001EB0608E/7-455 [subseq from] general transcription factor IIH subunit 4-like n=2 Tax=Haliotis TaxID=6452 RepID=UPI001EB0608E
-------------LDCKDLHAYLKTLHTSILDRLYSHPATCLAVFRELPELGRHYVMRILFVEQPVSQTVVGQWISNKHQEEHRFAVKSLSDLRVWHDQPLPGGMPGWLLNHTFRKNLKIALLGGGDPWTGG-GPLPQDKHAKDVSFLDKYALERWECVLHFMVGSSEGtdGVSKDIIDVLLHSGLMKEET-SEPlPSISPAGFQFLLLDTGSQVWFFMLQYLESVEARGMDLVECLSFLFQLSFSTLGKDYCTEGMSESQLKFLQHLREFGLVYQRKRKSQRYYPTRLAINIASGLTTFNTDSHSSGYLVVETNYRVYAYTDSPLQTALLALFCQMLYRFPNMAVANLSRDSVRAALTRGITAEQIINFLRSHAHPEMMKTTPVIPLTVCDQVRLWELERDRFKFTDGVMYNQFLSQNDFELLRDYAQDLNVLVWDNPSKRVMIVSRGGHDDVKRFWKRQKQS-
>UniRef90_A0A8J1XFU6/49-504 [subseq from] General transcription factor IIH subunit 4 n=2 Tax=Owenia fusiformis TaxID=6347 RepID=A0A8J1XFU6_OWEFU
------GGGNTSHLDCKNLHQYLRTLPTKLLDQLYTHPATCLAVFQDLDSLAKTFIMRMLFLEQALPKASISTWVKSEHSGEYLEAERALAGLRIWQEQQLPGGLMGWVLNGTFQSNLKVALLGGGSPWSGSRAMNDVDKYGKDIKYLDTYALERWECVLHFMVGSKEAcdGVSKDVVSILLHAGLMKCDAGDSLPAITPSGFHFLLMNTAAQVWYFMLQYLDTLESRGINLVECLSFLFQLSFSKMGKDYSTDGMTESQLPFMQHLREIGLIYQRKRKSQRYYPTRLAINLVSGLNQSSADAHREGFLVVETNYRVYAYTCSPLQIALLALFCEMLYRFPNFCVCVLTRESVRQALICGITAEQILNFLRSHAHPEALKKTPVIPPTISDQVRLWEIERDRFKFSDGVLYNQFLSAADFEMLRDYAKDLNVLVWEKPKNRVMIVSKAGHDDVKRFWKRHKT--
>UniRef90_V3ZW01/9-458 [subseq from] General transcription factor IIH subunit 4 n=2 Tax=Patellogastropoda TaxID=69675 RepID=V3ZW01_LOTGI
------------KLDCKDLHSYLKTLPSPVLDRLYNHPATCLAVFRELPDLGRQYVMRTLFVEQPVSQAVIGQWVNNKFINDHRYACKALTELRVWYEQPIPGGQPGWVLNQTFRNNTRVALLGGGKPWIGGRST-TVDKYAKDILFLDKYAQERWECVLHFMVGSSEGieGVSRDIIEVLNNSGLMRVDATDPNPTITPAGFQFLLMDTASQVWYFMLQYLETVEHRGMDLVECLSFLFQLSFSTLGQDYTTDGMSESQLKFLQHLREFGLVYQRKRKSQRYYPTCLAINLASGLSNVSTGQEKTGFIIVETNYRVYAYTDSPLKIALLAIFCDMLYRFPTMVVCNLSRTSVREALIRGITAEQILNFLRSHAHPKMLADTPVLPPTITDQVRLWELERDRLKFNDGVLYSQFNSQADYELLSDYAKDLGVLVWENATKRVMVVTKSGHDDVKKFWKRQKNS-
>UniRef90_A0A8B7Y776/9-454 [subseq from] General transcription factor IIH subunit 4 n=3 Tax=Valvatida TaxID=41166 RepID=A0A8B7Y776_ACAPL
-------------LMCSDLHGYLQTLPSSVLDRLYNHPATCLAVFRELPTLAKHYVTRVLFVDQPVLKTSVESWVQKSHLMKHKKAVQVLSDLRVWHDQTLPGGLPGWQLNPIFRTNLRITLLGGGKPWSG-TGKTAPDKNTKDIESLSKYAMERWELILHFLVGSKGeDSVSADIAHVLVHSGLMKLNEHGKA-VITPSGFQFLLFDTASQVWFFMLQYLETAESRGLDLVAALSFLFRLSFSSLGKDYSCEFMNDSQLQFLQHLRELGLVFQRKRKSMRYYPTSLAINLASGVSNVSTDSHREGFIVIETNYRIYAYTESDLQVEILGLFTQMLYRFPNLSVGIITRESIQQAVSFGIKAEQILHYLRTNAHPEMRSRVPIIPSTLSDQVRLWELERDRLSFQSGVVYNQFLSLQDFELLRDYAKDLGVLMWESAVSRTLVVTPSGHDDVKKFWRRQKK--
>UniRef90_A0A210QIC0/10-465 [subseq from] General transcription factor IIH subunit 4 n=4 Tax=Pectinidae TaxID=6566 RepID=A0A210QIC0_MIZYE
-----------KTLDCKDLHSYLKTLPPDILDNLYNHPATCLAVFRELPELSKHYVMRMLFVEQAVSQTVIALWVTNKHQDlicfsEHKTSARVLSELRVWQEQSVVGDLPGWTLSPTFRQNMRVALLGGERAWIGG-GALVPDKHAKDIPFLDKYALERWECVLHFMVGSSEGtdGVGNDIIDVLLHSGLMKS-EPNEPlPSITPAGFQFLLMDTSSQVWYFMLQYLETLESREMDLTQCLSFLFQLSFSTLGKDYSTDGMTEQQLRFLQHLREFGLVYQRKRKAMRYYPSRLAVNLASGVTSLNTDTNQQGYLMVETNYRVYAYTDSPLKVALVALFCEMLYRFPNMAVGNLSRESVREALVRGIPAEQIISFLRSHAHPKMLKQKPVLPPTITDQIRLWEMERDRFKFTDGVLYSQFNSQSDFELLRDYAKDLDVLTWENPSKRVMVVSRSGHDDVRRFWIRQRQS-
>UniRef90_A0A0B7A7M5/10-456 [subseq from] General transcription factor IIH subunit 4 (Fragment) n=1 Tax=Arion vulgaris TaxID=1028688 RepID=A0A0B7A7M5_9EUPU
------------KLTCKDLHSYLRTLSPTILDRLYCHPATCLAVFRDLPELSRHSVMRILFVEQAVAQAVVQQWSTAPAAE-QFEAAAALVELRVWYEHPLPGGMPGWLLNHVFRASLLTALLGGGNPWIGN-KDLTPDKYSKDIPFLDKYALERWECVLHFMVGSNEGtdGVNRDITDVLLHSGLMRVD-EGEP-SITAEGFQFLLLDTSSQVWFFLLQYLDTVQSRNMDLVECLTFLFQLSFSTLGKDYCTEGMSENQLRFLQHLREFGLVYQRKRKSHRYYPTRLAVNIASGLSKTNIDTHRPGFIVVETNYRVYAYTDSPLQVALLALFCETLYRFPNMVVANLARTSVRAALSRGITADQILHFLRSHAHPEMLKKTPVLPATVSDQIKLWELERDRFKFSDGVMYNQFLSQSDFELLRNYAKDIGVLVWEMAEKRVIIVTKSGHDDVKKFWKRQKSS-
>UniRef90_UPI0003598A11/11-458 [subseq from] general transcription factor IIH subunit 4 n=1 Tax=Aplysia californica TaxID=6500 RepID=UPI0003598A11
------------KLACKDLHSFLRTLPPTVLDHLYCHPATCLAVFRDLPELSRHYVMRIMFVEQAVAQAVVRQWSTAP-QEEQLEAAAALMELRVWYEKPLPGGMPGWLLNHVFRKNLHTALLGGGNPWIGN-KDLTIDKYAKDIPFLDKYALERWECVLHFMVGSNQGtdGVNTDITDVLLHSGLMRVD-EGEP-SITAEGFQFLLMDTSSQVWFFLLQYLDTVQSRGMDLVECLTFLFQLSFSTLGKDYCTEGMSENQLRFLQHLREFGLVYQRKRKSHRYYPTRLAVNIVSGLSKAAVDTHRPGFIVVETNYRVYAYTDSPLQIALLALFCDMLYRFPNMAAANLSRTSVRAALSRGITADQILHYLQSHAHPEMLKNSPVVPPTITDQVKLWELERDRFKFNDGVMYNQFLSQADFELLRNYAKDMNVLVWEMPEKRVLIVTKSGHDDVKRFWKRQKASS
>UniRef90_A0A3Q4G0N4/4-226 [subseq from] General transcription factor IIH subunit 4 n=2 Tax=Neolamprologus brichardi TaxID=32507 RepID=A0A3Q4G0N4_NEOBR
----------RVQLQCKNLHEYLKELSPEILDRLYNHPATCLAVYRELPSLAKNYVMRMLFLDQPLPQAAVALWVKKDSQKDHDECVSVLAGLRLWHSQQLQGGLQGYVLNPVFKDNLRTALLGGGRAWADEGSTLGPDRHARDIESLDRYAMERWEIILQFMVGSPS-AVSQDLAQLLVQAGLMKS-EAGEAPYITSAGFQFLLLDTASQLWYFTLQYLKTAQVR-LSLVERLSL----------------------------------------------------------------------------------------------------------------------------------------------------------------------------------------------------------------------------------
>UniRef90_A0A3Q4G0N4/234-426 [subseq from] General transcription factor IIH subunit 4 n=2 Tax=Neolamprologus brichardi TaxID=32507 RepID=A0A3Q4G0N4_NEOBR
-------------------------------------------------------------------------------------------------------------------------------------------------------------------------------------------------------------------------------------------------------------------------------FSCQLKSRRYYPTRLAITLAAGVASSSSSnlassagTGDAGFIVVETNYRIYAYTNSELQIALVALFSEMLYRFPNVVVAQLTRESVQQAIANGITAQQVLL---HWAHILFHSPTPVLPPTITDQIRLWELERDRLQFTEGVLYNQFLSQADFEVLRDRAQGLGCLVWQDVAHRVMVVTPQGHSEVKRFWKRQRS--
>UniRef90_A0A067R066/14-463 [subseq from] General transcription factor IIH subunit 4 n=4 Tax=Termitoidae TaxID=1912919 RepID=A0A067R066_ZOONE
----------SKNLQCKNLHDYLKTLPTEILDRLYNHPTTCLAVYRELPEIAQHYVIRILFVEQPVPQAVVASWVSQAYSKEHNEVAQVLSSLRVWQEAAIPGGLPGWIMNSAFKRNMKIALLGGGKPWSM-SSQLETDSKPRDIPYLDSYAMERWECVLHYMVGSQQqEGISADAVRILLHAGLMKRDEDDGSPVITREGFQFLLLDTPSQVWYFILQYLDTVESRGLDLVDCLTFLFQLSFSTMGKDYSTEGMSDGLLVFLQHLREFGLVYQRKRKAGRFYPTRLALNIASGQSRSQLDMNREGYIVVETNYRVYAYTDSNLQVALLGLFCELMYRFPNLAVGILTRDSVRQALKSGITAEQIVGFLRLHAHHRMVAvGPPVLPPTVVDQIKLWENERNRFTFSEGILYSQFLSQADFEVLRDHAQDLGVLTWQNPQRRTMVVTRSGHEEVKRFWKRYS---
>UniRef90_R7TCL4/7-462 [subseq from] General transcription factor IIH subunit 4 n=1 Tax=Capitella teleta TaxID=283909 RepID=R7TCL4_CAPTE
------AKLTTKHLKCKTLHEYLKGMPQNTLTKLYNHPATCLAIFRELPSLSKHYVLRILFVEQPVSHSVVSSWVNSSNQTEHTAAVKSLSDLCVWQDHCLPGGLPGYLLSDVFRTNLKVALLGGGSPWAG-SGALGDDKHSKDVAFLEQYSMERWECVLHYMAGSKEgvSGVSRDVVHILLHSGLMKTEQSSPDPCITPAGFQFLLLDTSTQVWFFMIEYLNTVESRKMDLVECLSFLFQLSFSTLGKDYSTESMTSNQQRFLQHLREFGLVYQRKRSSQRFYPTRLAVNLATGSKGGdSETASEDGFIVVETNYRVYAYTNSSLKVALISLFCSMMYRFPNMAVGVVSRDSVREALSRGITAEQIINFLRNHAHPHTQKRKPILPPTVSDQIRLWELERDRFHFNEGVLYNQFLSQTDFEVLRDYAKDLGVLSYENIPRRLMVVTRAGHDDVKRFWKRHKH--
>UniRef90_A0A2C9KJJ6/8-454 [subseq from] General transcription factor IIH subunit 4 n=2 Tax=Biomphalaria glabrata TaxID=6526 RepID=A0A2C9KJJ6_BIOGL
-------------LLCKDLHSYLRSLPPTVLDRLYCHPATCLAVFRDIPELARHYVMRLLFVDQAVAQAVVQQWSTAP-AEEQFEAAAALVELRVWYEKPLPGGMPGWLLNHIFRTNLMTALLGGGTPWIGN-KDLTPDKYTKDIPFLDKYALERWECVLHFMVGSNEGtdGVNKDITDVLLYSGLMRV-DDGEP-SITAEGFQFLLLDTSAQVWFFLLQYLDTVQTRGMDLVECLTFLFQLSFSTLGKDYCTEGMSENQLRFLQHLREFGLVYQRKRKSHRYYPTRLAVNIVSGLSKTKIDTHRPGFIVVETNYRVYAYTDSPLQVALLALFCEMLYRFPNMVAANLSRGSVREALARGITADQIIHFLHSHAHPEMLKRNPVIPSTVKDQIKLWELERHRFKFNDGVMYNQFLSQADFELLRNYAKDTGVLVWEMPEKRVLIVTKSGHDDVKRFWKRLKASS
>UniRef90_A0A7M7NS63/12-465 [subseq from] General transcription factor IIH subunit 4 n=3 Tax=Echinacea TaxID=7674 RepID=A0A7M7NS63_STRPU
----------SRKLDCKDLHGYLRTLQGSVLDRLYNHPATCLAVFRELPVLGKHCIMRVLFIDTPIPQAAVTSWIQSNQQEQLHAALKTLTDLRLFRDQSLPGGLPGWLLNLTFRTNLKTALIGGGKPWaiSGKGGKGGKDKKVKETATLDKYSSERWECVLHFLVGSSKAVdtLSRDIATVLTHSGLMRLGESGGTPVITPSGFQFLLLDTPSQVWFFMLQYLETSQARGLDIVDALSFLFQLSFSTLGKDYSSEGMTEQQLHFLQHLRELGLVFQRKRKSMRYYPTRLAINLASGVSSMAKDDHKDGFIVVETNFRVYAYTESDLQVEILGLFCSMMYRFPNLSVAALTRESVQLAISNGITAEQILSFLRTHAHPNMRLKTPIVPPTISDQVRLWELERDRLSFTQGIIYNEFLSLHDFEVLRDYAKDLGVLIWDSTARRIMIVSPAGHDSVKKYWKRLKK--
>UniRef90_UPI00106EEADE/38-402 [subseq from] general transcription factor IIH subunit 4 isoform X1 n=2 Tax=Perca flavescens TaxID=8167 RepID=UPI00106EEADE
----------RVHLQCKNLHEYLRELSPEILDRLYNHPATCLAVYRDLPSLAKNYVMRMLFLDQPLPQAALALWVKIDSQKDHEECVSVLAGLRLWHSQQLQGGLQGYILNPVFKDNLRIALLGGGKAWADEGSSLGPDRHARDIESLDRYAIERWEVILHFMVGSPCAAVSQDLAQLLVQAGLMKS-EAGEAPYITSAGFQFLLLDTASQLWYFTLQYLKTAQSRGMELVEILSFLFQLSFSTLGRDYSVEGMSESLLTFLQHLREFGLVFQRKRKSRRYYPTRLAITLAAGVttsssSSSSSTLASPpgtgdtGFIVVETNYRIYAYTDSELQIALVALFSEMLYRFPNVVVAQVTRESVQQAIANGITAQQYF-------------------------------------------------------------------------------------------------
>UniRef90_UPI00202DBA30/2-374 [subseq from] general transcription factor IIH subunit 4 n=1 Tax=Rhincodon typus TaxID=259920 RepID=UPI00202DBA30
---------QREKLKCKNLHEYMRSLSPSILDKLYNHPATCLAVFRELPALAQSYVMRLLFLDQPLPQAAVTFWVKKDNQRDHDECMNILMGLRLWHSQQLPGGLQGLVLNPIFKENLRIALLGGGKPWADDTSQLGPDKHARDIPSLDKYAMERWEVGRCALGLIAHFSLAQYGEQRLTFAPTfppLFHSEASEAPCITSAGFQFLLLDTSSQLWYFMLQYLQTAESRNMDLVEILSFVFQLSFSTLGKDYSVEGMSDSLLTFLQHLREFGLVFQRKRKSRRFYPTRLAINLASGVSGSSVDVHRQGFIVVETNYRIYAYTDSELQLALIALFSEMLYRFPNMVVAQLSRESVQQSIANGITAEQIIHFLRTRAHSVMMKE-----------------------------------------------------------------------------------
>UniRef90_UPI00064B1F16/15-160 [subseq from] general transcription factor IIH subunit 4 n=1 Tax=Sorex araneus TaxID=42254 RepID=UPI00064B1F16
-------------------------------------------------------------------------------HRAQEESTGLLSGLRIWHTQLLPGGLQGLILNPIFRQNLRIALLGGGKAWSDDTSQLGPDKHARDVPSLDKYAEERWEVVLHFMVGSPSAAVSQDLAQLLSQAGLMKSTEPGEPPCITSAGFQFLLLDTSAQLWYFMLQYLQTAQR---------------------------------------------------------------------------------------------------------------------------------------------------------------------------------------------------------------------------------------------
>UniRef90_UPI00064B1F16/186-332 [subseq from] general transcription factor IIH subunit 4 n=1 Tax=Sorex araneus TaxID=42254 RepID=UPI00064B1F16
---------------------------------------------------------------------------------------------------------------------------------------------------------------------------------------------------------------------------------------------------------------------------------------------------------------------------FSGSESELQIALIALFSEMLYRFPNMVVAQVTRESVQQAIASGITAQQIIHFLRTRAHPVMLKQTPVLPPTITDQIRLWELERDRLRFTEGVLYNQFLSQVDFELLLAHARELGVLVFENSAKRLMVVTPAGHSDVKRFWKRQKHSS
>UniRef90_A0A3B4UAI4/40-408 [subseq from] General transcription factor IIH subunit 4 n=2 Tax=Seriola dumerili TaxID=41447 RepID=A0A3B4UAI4_SERDU
----------RVQLQCKNLHEYLRELSPDILDRLYNHPATCLAVYRELPSLAKNYVMRMLFLDQPLPQAAVALWVKKDSHKDHDECVSVLAGLRLWHSQQLQGGLQGYILNPVFKDNLRIALLGGGRAWADEGSTLGPDRHARDIESLDRYAMERWEVILHFMVGSPSAAVSQDLAQLLVQAGLMKS-EAGEAPYITSAGFQFLLLDTASQLWYFTLQYLKTAQSRGMDLVEILSFLFQLSFSTLGRDYSVEGMSESLLTFLQHLREFGLVFQRKRKSRRYYPTRLAITLAAGVttsspssssSSSSNlastpSTGDAGFIVVETNYRIYAYTNSELQIALVALFSEMLYRFPNVVVAQVTRESVQQAIANGITAQQEVH------------------------------------------------------------------------------------------------
>UniRef90_UPI001B805423/13-396 [subseq from] general transcription factor IIH subunit 4 n=1 Tax=Onychostruthus taczanowskii TaxID=356909 RepID=UPI001B805423
--------------------------------------------------------------------------------REQQQSQEVLLELRLWHPHTLPGGLPGVALHPNFRQNLRVALLGGGKAWSDDTAPLGPDRHARDVPALDKYAEERWEVVLHFMVGSPSAAVSQDLAQLLVQAGLMKS-EGGEPPCITSAGFQFLLLDTPAQLWFFILQYLRGAEVRGVNWSELVR-----TGGNWCQDYSVEGMSESLLTFLQHLREFGLVFQRKRKSRRFYPTRLAIALASGTAGTSlgtslGTLGtEPdghGFILVETNYRIYAYTDSELQVALIALFSELLYRFPNLVVAQVTRDSVQAAIANGITAEQVTPTMSLSPCPCPCPQSPVLPPTITDQIRLWELERDRLRFSEGVLYNQFLSQVDFEVLRDHARALGVLVFENPARRLMVVTPAGHPDVKRFWKRQKHN-
>UniRef90_A0A8S3Z457/5-456 [subseq from] General transcription factor IIH subunit 4 n=1 Tax=Candidula unifasciata TaxID=100452 RepID=A0A8S3Z457_9EUPU
------HGLKK--LTCKDLRSYLRTLSHSDLDTLYCHPATCLAVFRDLPELSRYYVMRILFVEQAVAQAVVQQWSTAPVVE-QLEAAAALVELRVWFEQPLPGGMPGWILNPVFRANFRTALLGGGAPWIGH-KDLTPDKYSKDIPFLDKYALDRWECVLHFMVGSTEGtdGVNKDITDVLLHSGLMAI-DEGEP-SITAEGFQFLLLDTSSQVWFFLLQYLETVQSRNLSLVECLTFLFQLNFSTLGKDYCTEEMSENQLRFLQHLREFGLVYQRKRKSHRYYPTRLVVNIASGLSKTNIDTHRPGFIVVETNYRIYAYTDSPLQVALLALFSETLYRFPNMLVANLTRTSVRAALARGITAEQILHFLRSHAHPEMLKNNPVIPATISDQIKLWELERDRFKFSDGVMYNQFLSQSDFELLRNYAKDIGVLTWEMAEKRVIIVTKAGHDEVKKFWKRQRASS
>UniRef90_UPI002152FBBE/1-281 [subseq from] general transcription factor IIH subunit 4 isoform X2 n=1 Tax=Microtus fortis TaxID=100897 RepID=UPI002152FBBE
MESAPARgGLNRAHLQCRNLQEFLGGLSPGVLDRLYGHPATCLAVFRELPSLAKNWVMRMLFLEQPLPQAAVALWVKKEFSKAQEESTGLLSGLRIWHTQLLPGGLQGLILNPIFRQNLRIALLGGGKAWSDDTSQLGPDKHARDVPSLDKYAEERWEVVLHFMVGSPSAAVSQDLAQLLSQAGLMKSAEPGEPPCITSAGFQFLLLDTSAQLWYFMLQYLQTAQSRGMDLVEILSFLFQLSFSTLGKDYSVEGMSDSLLNFLQHLREFGLVFQRKEDARV--------------------------------------------------------------------------------------------------------------------------------------------------------------------------------------
>UniRef90_A7SBP9/16-469 [subseq from] General transcription factor IIH subunit 4 n=1 Tax=Nematostella vectensis TaxID=45351 RepID=A7SBP9_NEMVE
------------HLQRKDLYEYLSGLPVGILDRLFCHPATCLTVFRELPELAKHFVMRTLFADQPVPESIVSTWVKSAYYKYNIGSLNTLKQLRIWRE--VPSGVHkRYEMNATFRTNMKAALCGGGKSWMGSTQHLGPDKHTREPDFLDKYAIERWESVLHFMTGSTEMAdnaggVSQDVVKVLVLSGLMKCESPGSNPIISPAGFQFLLLDRPSQVWYFMLQCLETVEARGMDLVECLSLLFQLSFSSPGKDYPTDGLTDSQMKFLQQLREIGLVFQRKRKSRRYYPTKLSVNLTAAGKGINTTDSQieAGFIIIETNYRVYAYTESCLQVSLIGLFCEILCRFPNLCVASLTRESCQQALASGISAEQILNFLQTRAHPEMLKRTPIIPSTISDQVRLWEMERSRMKFTEGVLYNQFLSQADFEMLRKYAEDLGVLIWANSTKRVVVVSRSGHDDVKRFWKRQRQ--
>UniRef90_UPI0014258747/9-453 [subseq from] general transcription factor IIH subunit 4-like n=1 Tax=Anneissia japonica TaxID=1529436 RepID=UPI0014258747
-----------HKLDCKDLHGYLRSLSPAILDRLYDNPATCLAVFRELHPLSKHYVMRVIFVDQPISKSAISSWVSSPHQEDHNQASRVLSDLRIWHDRTLPGGLAGWILNPIFRNNLKTALLGGGKSWS-STEQLGSDKHAKDIQFLDSYAKERWECILHFLVDSRGVdGLSKDIATVVTSSGLMKMHENEPRPVITPAGFQFLLLDTPSQVWHFMLQYLETAQKRGLDVVTALSFLFQLSFSKLGKDYSTDSMTEPQLQLLQHLRELGLVFQRKRQVQRLFPTSLCLSK-MGVQS----SKQDGYIIVETNYRVNAYTNSDLEIEILGLFCEMLYRFPNLSVARLTRVSVQSAVDHGITAEQILHYLRTHAHPDMLSKTPVIPSVISDQIRLWELERDRINYADGVLYNQFLSNRDFELLRDYAKDLGVLVYENAVKRVIIVTPSGHDEVKRFWKRQRNQ-
>UniRef90_A0A6M2CSY7/7-455 [subseq from] General transcription factor IIH subunit 4 n=5 Tax=Ixodidae TaxID=6939 RepID=A0A6M2CSY7_RHIMP
------------GLKCRDLHAYLKTLSPATLDNLYTHPATCLAVFRELPSISRHYIMRLLFVEQPVPQAVVSSWNEQKYVKDHLEALEALTALHIWTDASLPGGLPGWSLSAVFRKHIQIALLGGGKQWAVY-NALEKDKHGRDAAFLDQYAAERWECVLHFMVGCHtTEGISVDAVRTLLHAGLMKSEEgEGSSPLITMEGFQFLLMDTASQVWHFVLQYLDTLESRGLNLVECLTFLFQLSFLTLGKDYSTEGMSESLLVFLQHLREFGLVYQRKRRSGRFYPTRLAINLASGLKETTLRSFEAGYIMVETNYRVYAYTNSPLQVALLALFCELLYRFPNLVVARLTRESVRQALRSGITSNQIIKFLRMYAHPEALKQTPVIPATIMDQLRLWEMERDRFVFREGVLYSQFISQTDFQLLRNYASELGVLIWDNPSKRVMVVNRNGHDEVKKFWKRHRQ--
>UniRef90_A0A6P7VQ62/9-457 [subseq from] General transcription factor IIH subunit 4 n=16 Tax=Ixodidae TaxID=6939 RepID=A0A6P7VQ62_IXOSC
------------SLKCNDLHAYLKTLSPATLDQLYTHPATCLAVFRELPIISRHYIMRLMFVDQPVPQAVVSSWNEQKYVKEHLESLEALTALHIWADSSLPGGLPGWSLSGVFRKNIQIALLGGGQPWAV-YSTLEKDKHGRDAQFLDRYAMERWECVLHFMVGCHTkEGISADAVRILLHAGLMKSEeEEGSAPLITMEGFQFLLMDTASQVWHFVLQYLDTLESRGLNLVECLTFLFQLSFLTLGKDYSTEGMSESLLVFLQHLREFGLVYQRKRRSGRFYPTRLAINLASGLKETNLRSYEAGYIVVETNYRVYAYTDSQLQVALLALFCELMYRFPNLVVGVLTRESVRQALRSGITSNQIIRFLQMHAHPEAQKQSPVVPPTIMDQLRLWELERDRFNFREGVLYSQFISQSDFQLLRNYASDLGVLIWDNPSKRVMVVNRNGHDEVKRFWKRHRQ--
>UniRef90_A0A1B6H6W5/15-464 [subseq from] General transcription factor IIH subunit 4 n=4 Tax=Cicadellinae TaxID=33370 RepID=A0A1B6H6W5_9HEMI
----------SKSLQCKNLHDYLKTLPKEVLERLYNHPTTCLAVYRELPAIAKHYVIRLLFVEQPVPQAVIASWVSQAYAKDHNEVTKVLCELRIWQEASIPGGLAGWSLNPTFKKNAKIAINGGGKPSALS-TQLEAGPKFRDISYLDKYAMERWECVLHYMVGSQQqEGISVDAVRILLHAGLMKRDEDDGSPVITREGFQFLLLDTPAQVWYFILQYLDTVEARGLDLVECLTFLFQLSFSTLGKDYSTEGMSEGLLMFLQHLREFGLVYQRKRKEKRFYPTRLALNMASGQTGSPTDLQREGYIIVETNYRVYAYTDSNLKVALLALFCEMLYRFPNLAVGILTRDSVRMALRSGITAQQMVGFLRLHAHPRMLAAgPPTLPPTVVDQIQLWENERDRFVFTEGVLYSQFLSQADFDILRDYAQDLGVLTWQNDRRRTMVVTKQGHDEVKKFWKRHS---
>UniRef90_A0A6J1S0P4/15-462 [subseq from] General transcription factor IIH subunit 4 n=2 Tax=Thripinae TaxID=153976 RepID=A0A6J1S0P4_FRAOC
------------TFQCKNLHDYLKTLPASTLDRLYNHPTTCLAVYRELPEIGRHYVIRILFVEQPVPQAVVASWLSQENSKEHNEVTKVLKELQVWQEAPIPGGLPGWILNPIFKKNCRMALLGGGRANC-IQSQLDADSKPRDIPFLDQYATERWECVLHYMVGSQQqEGISADAVRLLLHARLMKRDEEDGSPVITREGFQFLLMDTAQQVWHFILQYLDTVQEHNLDLVECLTFLFQLSFSTLGKDYSTQGMSEAMLKFLQHLREFGLVYQRKRKGGRFYPTRLALNIAAGQTSAPGDIERVGYIVVETNYRVYAYTDSNLQVALVALFCEMMYRFPNLAVGILTRDSVRQALRSGITAEQMINFLRLHAHPRMVANgPPVLPPTVVDQIKLWENERDRFNFSEGVLYSQFLSQQDFQVLRDHAQDQGVLIWQNERQRTMVVTKGGHDDVKRFWKRYN---
>UniRef90_A0A7R8VDE3/83-535 [subseq from] General transcription factor IIH subunit 4 n=1 Tax=Timema douglasi TaxID=61478 RepID=A0A7R8VDE3_TIMDO
------LVLQSKNLLCKNLHDYLKLLPADVLNKLYNHPATCLAVFRELPEIARHYVIRILFVEQPVPQAVVASWVAQAYCKEHVNVTRSLSDLQVWQEAAIPGGLPGWILNTTFKKNMKIALLGRGKAWSM-SSQLEADTRPRDIQYLDKYAMERWECVLHYMVGSQQqEGISADAVRILLHAGLMKRDEEDGSPVITREGFQFLLLDTPSQVWYFILQYLDTVEARGLDLVDCLTFLFQLSFSTISKDYSTEGMSEGLLVFLQHLREFGLVYQRKRKAGRFYPTRLALNIVSGQNKSQTELNRDGYIVVETNYRIYAYTDSNLQVALLGLFCELMYRFPNLAVGILTRESVRQALRSGITAEQIVGFLRLHAHPRLLAAgPPTLPPTIVDQIKLWENERERFTYTEGVLYSQFLSQADFEVLRDHALDLGVLTWQNIPRRTMVVTKSGHEDVKRFWKRY----
>UniRef90_A0A7R9FXW0/20-470 [subseq from] General transcription factor IIH subunit 4 (Fragment) n=3 Tax=Timema TaxID=61471 RepID=A0A7R9FXW0_TIMSH
--------LQSKNLLCKNLHDYLKLLPADVLNKLYNHPATCLAVFRELPEIARHYVIRILFVEQPVPQAVVASWVAQAYCKEHVNVTRSLSDLQVWQEAAIPGGLPGWILNTTFKKNMKIALLGRGKAWSM-SSQLEADTRPRDIQYLDKYAMERWECVLHYMVGSQQqEGISADAVRILLHAGLMKRDEEDGSPVITREGFQFLLLDTPSQVWYFILQYLDTVEARGLDLVDCLTFLFQLSFSTISKDYSTEGMSEGLLVFLQHLREFGLVYQRKRKAGRFYPTRLALNIVSGQNKSQTELNRDGYIVVETNYRIYAYTDSNLQVALLGLFCELMYRFPNLAVGILTRESVRQALRSGITAEQIVGFLRLHAHPRLLAAgPPTLPPTIVDQIKLWENERERFTYTEGVLYSQFLSQADFEVLRDHALDLGVLTWQNIPRRTMVVTKSGHEDVKRFWKRY----
>UniRef90_A0A482XEL1/6-465 [subseq from] General transcription factor IIH subunit 4 n=3 Tax=Delphacidae TaxID=33362 RepID=A0A482XEL1_LAOST
-KSTPRLNLKSKTLQCKNLHDYLKTLQTGVLDRLYNHPTTCLAVFKELPDIAKHYVIRMLFVEQPVPQAVIASWVSQLHAQEHKEVASTLSELRVWQEASIQGGLPGWILNPTFKKNAKIALLGGGRAWSM-SAQLEADAKPRDVSYLDKYAMERWECVLHYMVGSQQqEGISADAVRILLHAGLMKRDEEDGSPVITREGFQFLLLDTPAQVWYFILQYLDTVESRGLNLVECLTFHIQLSFSTLGKDYSTDGMSEGLLMFLQHLREFGLVYQRKRKAGRFYPTQLALNMASGDNRsvSHGSA-REGYIVVETNYRVYAYTDSNLQVALLGLFCEMMYRFPNLAVGILTRDSVRMALRSGVTAAQMVGFLRLHAHPRMVQAgPPTLPPTIVDQIQLWQNERDRFLFTEGVLYSQFLSQADFEVLRDYAQDIGVLTWQNDKRRTMVVTKQGHDEVKKFWKRHS---
>UniRef90_A0A2I3T3L1/30-300 [subseq from] General transcription factor IIH subunit 4 n=6 Tax=Primates TaxID=9443 RepID=A0A2I3T3L1_PANTR
MESTPSRGLNRVHLQCRNLQEFLGGLSPGVLDRLYGHPATCLAVFRELPSLAKNWVMRMLFLEQPLPQAAVALWVKKEFSKAQEESTGLLSGLRIWHTQLLPGGLQGLILNPIFRQNLRIALLGGGKAWSDDTSQLGPDKHARDVPSLDKYAEERWEVVLHFMVGSPSAAVSQDLAQLLSQAGLMKSTEPGEPPCITSAGFQFLLLDTPAQLWYFMLQYLQTAQSRGMDLVEILSFLFQLSFSTLGKDYSVEGMSDSLLNFLQHLQEISAL-----------------------------------------------------------------------------------------------------------------------------------------------------------------------------------------------
>UniRef90_UPI000D724767/7-277 [subseq from] LOW QUALITY PROTEIN: general transcription factor IIH subunit 4 n=1 Tax=Pelodiscus sinensis TaxID=13735 RepID=UPI000D724767
--------LQRVQLKCKNLHEFLRGLSPGILDRLYNHPATCLAVFRELPGLAKNYVMRMLFLEQPLPQAAVALWVKKEHGAGrgwQEESWELLLGLRLWHTQLLPGGLQGLVLNPIFKENLRVALLGGXEAGAgGDPAFHGglPQRRCQpgssPAPTCPCVRLPLAQVILHFMVGSPSAAVSQDLAQLLIQAGLMKSSEPGEPPCITSA------XDTSSQLWYFMLQYLQSAETRGMDLVEILSFLFQLSFSSLGKDYSVEGMSDSLLNFLQHLREFGLVFQRK-------------------------------------------------------------------------------------------------------------------------------------------------------------------------------------------
>UniRef90_UPI000D724767/283-384 [subseq from] LOW QUALITY PROTEIN: general transcription factor IIH subunit 4 n=1 Tax=Pelodiscus sinensis TaxID=13735 RepID=UPI000D724767
------------------------------------------------------------------------------------------------------------------------------------------------------------------------------------------------------------------------------------------------------------------------------------------------------------------------------------------------------------------------GRQIIHFLRTRAHPVMLRQTPVLPPTITDQIRLWEMERDRLRFSEGVLYNQFLSQVDFELLRNHARDLGVLVFENPAKRLMVVTPAGHSDVKRFWKRQKQSS
>UniRef90_A0A812AM43/9-446 [subseq from] General transcription factor IIH subunit 4 n=1 Tax=Sepia pharaonis TaxID=158019 RepID=A0A812AM43_SEPPH
------------KLDCKDLYGYLRTLPPNILDKLYNHPATCLAVFRELPELAKHCVMRILFVEQAVPQAVVAHWVSSKYHEEHKLAMAALTDLRVWHEQPLPGGMLGFILNQTFRSNMKIALLGGGEPWTGG-GPLPPDKHAKDAQFLDNYAQERWECVLYYMVGS-SECVSRDIKGVLLHAGLMKAESEEATPTITPLGFQFLLMESSSQVWFFMLQYLDTLTTRGMDLVESLSFLFQLSFSIFGKDYATEGMSEAQLRLLQHLREFGLVYQRKRKSQRYYPTRLAINLASGLSQFStmAAAAQKGFIVVETNYRLYAYTNSQLQIALIALFCEMLYRFPNMVVGNITRDSIHSALSCGITGDQIISYLKTHAHEQISLKNPVLPPTVTDQIHLWEMERDRFRFTDGVLYNQFLSQSDFELLRDYAKDLGVLVWDKPARRVMVVARKGHDE------------
>UniRef90_UPI001F5E7AD8/8-462 [subseq from] general transcription factor IIH subunit 4 n=6 Tax=Schistocerca TaxID=7008 RepID=UPI001F5E7AD8
----PRLSLQSKNLQCKNLHDYLKTLQSGTLEKLYNHPTTCLAVYRELPEIARHYVIRILFVEQPVPQAVVASWVSQAYAKEHAQVSEVLTSLHVWQEAAIPGGLPGWILNTTFKKYLKVALLGGGRPWSM-SSTLEADSKPRDIPYLDSYANERWECVLHYMVGSQQqEGISADAVRILLHAGLMKRDEADGSPVITRDGFQFLLLDTASQVWYFILQYLDTVETRGLDLVDCLTFLFQLSFSTMGKDYSTEGMSEGLLVFLQHLREFGLVYQRKRKAGRFYPTRLALNLASGQSKILTEAAAEGYIVVETNYRVYAYTSSNLQVALVGLFCELLYRFPNLAVGILTRDSVRQALRSGITADQIIGFLRLHAHPRMIAAgPPTLPPTIVDQIKLWENERNRFSYTEGVLYSQFLSQADYEVVRDHAQELGVLIWSSTARRTIIVTRVGHDDVKKFWKRY----
>UniRef90_A0A1B6C308/13-464 [subseq from] General transcription factor IIH subunit 4 n=3 Tax=Clastoptera arizonana TaxID=38151 RepID=A0A1B6C308_9HEMI
--------LKNKSLHCKNLYDYLKTLSASTLERLYNHPTTCLAIYRELPPIAKHYVIRLLYVEQPVPQAVIASWVSQAFSKDHNAVTQILSELKVWQEANIPGGLLGWILNPVFKKNAKIAINGGGRPWTM-SAQLEADAKPRDIGYLDKYAMERWECVLHYMVGSQQqEGISADAVRILLHASLMKRDEEDGSPVITREGFQFLLLDTAAQVWYFILQYLDTVESRGLDLVECLTFLFQLSFSTLGKDYSTDGMSESLLVFLQHLREFGLVYQRKRKAGRFYPTRLALNMASGLTKTSNDVVREGYIIVETNYRVYAYTNSNLQVALLGLFCEMLYRFPNLAVGILTRDSVRLALRSGITAQQIVGFLRLHAHPRMIATgPPTLPSTVVDQIQLWENERNRFTFTEGVLYSQFLSQADFELLRDYAQDLGVLTWQNDKRRTIVVTKQGHEEVRKFWKRHS---
>UniRef90_A0A7R9LDM4/6-124 [subseq from] General transcription factor IIH subunit 4 n=1 Tax=Oppiella nova TaxID=334625 RepID=A0A7R9LDM4_9ACAR
-----------ASIQCDNLIQYLCQLGRPLMDKLYTNSSTSLAVFRELPDLAKHYVMRLLFVEQPIPQAVIASWVKH-ISE-HNESSEVLTKLNVWKSQTLPTGLPGWLLNQSFRDSLKTALLGGRKQLTTD------------------------------------------------------------------------------------------------------------------------------------------------------------------------------------------------------------------------------------------------------------------------------------------------------------------------------------------
>UniRef90_A0A7R9LDM4/136-249 [subseq from] General transcription factor IIH subunit 4 n=1 Tax=Oppiella nova TaxID=334625 RepID=A0A7R9LDM4_9ACAR
---------NTATIACDNLIQYLCQLGRPLMDKLYTNSSTSLAVFRELPDLAKHYVMRLLFVEQPIPQAVIASWVKH-ISQ-HNESSEVLTKLNVWKSQTLPTGLPGWLLNQSFRDSLKTALLGG-------------------------------------------------------------------------------------------------------------------------------------------------------------------------------------------------------------------------------------------------------------------------------------------------------------------------------------------------
>UniRef90_A0A7R9LDM4/273-425 [subseq from] General transcription factor IIH subunit 4 n=1 Tax=Oppiella nova TaxID=334625 RepID=A0A7R9LDM4_9ACAR
----------------------------------------------------------------------------------------------------------------------------RGEQWSV-YRELSKDKHSPDVDSLDSYANKRWESILHFMVERrhrETDVISNETKNVLLHANLIRLDDPNGIPDITANGFQFLLMDISSQVWHFLLKYLDTIQSKGLDLAEALIFLFQLSFLSLGKDYSTEGMSDSNLALLQNLREFGLVYQRK-------------------------------------------------------------------------------------------------------------------------------------------------------------------------------------------
>UniRef90_A0A7R9LDM4/444-632 [subseq from] General transcription factor IIH subunit 4 n=1 Tax=Oppiella nova TaxID=334625 RepID=A0A7R9LDM4_9ACAR
-------------------------------------------------------------------------------------------------------------------------------------------------------------------------------------------------------------------------------------------------------------------------------YRKQRKDGRFYPTRLAINLVSGLKDTSLHSKRSGFIIVETNYRVYAYTDSTIQIALLAIFTEMQYRFPKFVLGVITRESVRQAFKCGITAKQIVNFLVMHSHPQLHNQNPIIPGTVVDQISLWEQERDRLIYKDGVLYSQFNSQPDFDLLKKYANDLGVLIWSNPQRRVMVVSHGGHDEVRRFWKRHKK--
>UniRef90_UPI0008F99386/13-466 [subseq from] general transcription factor IIH subunit 4 n=1 Tax=Bemisia tabaci TaxID=7038 RepID=UPI0008F99386
-------SLKSRTLQCKNLHEYLKTLNPSTLDNLYNHPTTCLAVFRELPHEAKHFVIRLLFVEQPVPQAVISSWIPQAFVKELTAATNTLSELRVWHGAPIPGGLPGWILNPSFRKNLQSALLGGGKPWTL-SAQMEEDTKPRDIKFLDDYAMERWECVLHYMVGSHQqEGISADAVRILLHAGLMKGDEEDGSPIITKEGFQFLLLDTSAQVWYFILQYLDTVNERGLSLVECLTFLFQLSFSTLGKDYSTEGLNEKLLIFLQHLREFGLVYQRKRKAGRFYPTRLALNLATSqVQLQnDATQAVEGYLVVETNYRVYAYTDSNLKVALLGLFAEMMYRFPNLSVGLLTRDSVRAALRSGITAEQIVGFLRLHAHPKLLANNPVLPPTIVDQIKLWENERDRFTFTDGVLYSQFLSQSDFITLRDYAQELGVLTWQNEKKRTMVVTKEGHDEVKKFWKRLS---
>UniRef90_A0A6S7HMH1/15-466 [subseq from] General transcription factor IIH subunit 4 n=1 Tax=Paramuricea clavata TaxID=317549 RepID=A0A6S7HMH1_PARCT
------------HLKCKDLHQYLQGLPVSVLDKLYGHPATCFAVFRELPELAKHFVMRTLFAEQPLPETLVNAWVKKEQQNFCTGALNRLKQLRIWR--VVTGWSQTrYELNPTFRSNLKIALCGGGQPWCGVADDLGPDRHSKDKEFLDKYALERWEAVLHFMTGSspPdgTVGISADVVQVLLVSGLMKSDEQEQSPMITPSGFQFLLMDASSQIWYFMLKYLDMVEARGMNLVECLSFLFQLNFSTFGKDYPTDNMSDSQLRFLQHLREIGLVFQRKRKSRRYYPTKLVINLAAAGSGSMTTASEgvEGFIVVETNYRVYVYTDSPLQVALVGLFAEIICRFPKFCVAVLTRGSVSQALLSGITADQVLHFLRTRAHPEMLKKTPVIPANIADQIRLWELEKCRMQMTEGVLYNQFLSMSDFETLRKYAEDLGVLIWANSNKRVMIVSKSGHDDVKKFWKRQK---
>UniRef90_A0A6P8GVI9/2-348 [subseq from] General transcription factor IIH subunit 4 n=1 Tax=Clupea harengus TaxID=7950 RepID=A0A6P8GVI9_CLUHA
----------------------------------------------------------------------------------------------------------------------------GGKAWSDEGSSMGPDRHARDVESLDRYAMERWEVILHFMVGSPSAAVSQDLAQLLSQAGLMRS-EVGDAPCITSSGFQFLLLDTASQLWYLTLQYLNTAQTRGMDLVEILSFLFQLSFSTLGRDYSVEGMSESLLTFLQHLREFGLVFQRKRKSRRYYPTRLAITLSAGVtttnlsltpmSGIGPTpgTGDSGFIIVETNYRLYAYTNSELQIALVALFSEMLYRFPDVVVATVTRESVQQAIANGITAQQIIHFLRTRAHPVMVKQTPVLPSTITDQIRLWELERDRLQFTEGVLYNQFLSQADFEVLRDRAQGLGVLVWQNPANRVMVVSPNGHSEVKKFWKRQKS--
>UniRef90_A0A4Y2M2A2/9-454 [subseq from] General transcription factor IIH subunit 4 n=6 Tax=Entelegynae TaxID=74971 RepID=A0A4Y2M2A2_ARAVE
------------SLKCKDLHDYLKTLSAATLEKLYNHPATCLAVFRELPTLSKHYVTRLLFVEQPVPQAVIGSWLHQQYVKQHLEAVEALCELHLYVEYPVPGGLPGWILNTTFRKNLKVALLGGGKTWAV-CANLEKDKHARDVNFLDSYAMERWEALLHFMVGSQQSenTVSSDAIKVLLHSGLMKKE--NESNIITTEGFQFLLMTTASQVWHFMLQYLDTVEERGLNLVDCLTFLFQLSFLTLGKDYSTGDMNESMLVFVQHLRELGIVYQRKRRSGRFYPTRLAINLASGLKEVNLDVNKAGYIVVETNYRVYAYTDSHLQIALIALFCEMMYRFPNFSVGVFTRESVREALKSGITADQIIKFLQMHAHPEMLKQKPTLPPTVVDQIRLWEMERDRFKFTEGVLYSQFLSQSDFELLCNYAQDLGVLIFSNPARRVMLVSKSGHDDVKRFWKRHR---
>UniRef90_UPI000A2A5217/14-466 [subseq from] general transcription factor IIH subunit 4 n=1 Tax=Exaiptasia diaphana TaxID=2652724 RepID=UPI000A2A5217
------------HLQLRDLHDYLCSLPTNTLDRLYNHPATCLTVFRELPELAKNYVLRTLFTDQPIPESLVTSWVKAEFHKHHIGSIKKLKALRIWRDTMI-GGPTRCEMNPTFRSNLKAALCGGGSPWVKYTSPLEPDKHNREADFFDKYATERWETVLHFMTGSydsssSTGGVSQDVIKILVLSGLMKCETPGTSPAISPAGFQFLLMDRSSQVWYFMLQYLETVEAWGMDLVDCLSFLFQLSFSTPSKEYPTDGLTECQLKMLQHLREIGLVYQRKRKSRRYYPTKLAVNLSSSSEERSSVLNQgeEGYIVVETNYRVYAYTDSSLQVALIGLFCEILCRFPNLCVASLTRESCHQALSSGISAEQILHFLRTRAHSEMLKKNPIIPATISDQIRLWEMERSRMKFTEGVLYNQFLSHEDFETLRKYAEDLGVLIWANSTKRVVIVSRSGHDDVKRFWKRQR---
>UniRef90_UPI00074269A6/4-367 [subseq from] general transcription factor IIH subunit 4 n=1 Tax=Cyprinodon variegatus TaxID=28743 RepID=UPI00074269A6
----------RVQLQCKNLHEYLRELNPDILDRLFNHPATCLAVYRELPSLAKNYVMRMLFLDQPLPQAAVALWVKKDSQKDHDDCVSVLTGLRLWHSQHLQGGLQGYILNPVFKENLGTALLGGGTQWADEGSSLGPDRHARDIESLDRYAMERWEVILQFMVGSPS-AVSQDLAQLLIQAGLMKS-EAGEAPYITSAGFQFLLLDTASQLWYFTLQYLKTAQSRGMDLVEILSFLFQLSFSTLGRDYSVEGMSESLLTFLQHLREFGLVFQRKRKSRRYYPTRLAITLAAGVTNSSSSssssniasvpgTKDAGFIVVETNYRIYAYTDSELQIALVALFSEMLYRFPNVVVAQLTRESVQQAIANGITAQQEF-------------------------------------------------------------------------------------------------
>UniRef90_K7FGW7/7-275 [subseq from] General transcription factor IIH subunit 4 n=1 Tax=Pelodiscus sinensis TaxID=13735 RepID=K7FGW7_PELSI
--------LQRVQLKCKNLHEFLRGLSPGILDRLYNHPATCLAVFRELPGLAKNYVMRMLFLEQPLPQAAVALWVKKEHVKWQEESWELLLGLRLWHTQLLPGGLQGLVLNPIFKENLRVALLGGVGTRCYASLRRDGSPRAELQPFLGRveYnmALRGWaQVILHFMVGSPSAAVSQDLAQLLIQAGLMKSSEPGEPPCITSAG-------TRPQLWYFMLQYLQSAETRGMDLVEILSFLFQLSppfFNKLFQDYSVEGMSDSLLNFLQHLREFGLVFQRKV------------------------------------------------------------------------------------------------------------------------------------------------------------------------------------------
>UniRef90_K7FGW7/332-438 [subseq from] General transcription factor IIH subunit 4 n=1 Tax=Pelodiscus sinensis TaxID=13735 RepID=K7FGW7_PELSI
-------------------------------------------------------------------------------------------------------------------------------------------------------------------------------------------------------------------------------------------------------------------------------------------------------------------------------------------------------------------GPGLCSIDIIHFLRTRAHPVMLRQTPVLPPTITDQIRLWEMERDRLRFSEGVLYNQFLSQVDFELLRNHARDLGVLVFENPAKRLMVVTPAGHSDVKRFWKRQKQSS
>UniRef90_UPI001939C832/5-456 [subseq from] general transcription factor IIH subunit 4-like n=1 Tax=Styela clava TaxID=7725 RepID=UPI001939C832
----------RSKLECKNLHQYLSGLPPAILDSLYEHPATCMAVFRELPDLAKHYVMRILFVEQPISMQAASSWVTKDAMDDHKEAVTVLCDLRVWVQISLQGGLPAYNLSSTFRNNLKKALIGGGQVWST-TTNLGPDKHRKDAEALDKYASERWEVILHYLVGSQSAAVSGDIKELMLQSGLMRMCDDdGkEAPFITAKGFQFLLMDTPSQVWFFILEYLKWIRERGMNLVPILRFLFELSFTTLEMDLPTDGRDDHVLQCLQHLREMGLVFQRKRTSRRFYPTRLAVNLANGLSQTSVSSNQKGFIVAETNYRVYAYTGSDLQYAILSLFCDLLYRFPNVCVGQLTRESVQIAIANGISAEQILHYIRANAHPDMLKNTPILAPTLEDQIRLWEMERDRLIYQEGVLYNQFLTQHDFEVLRDYAQELQALVWQNEGKRYMVVNRFAHDQVKKYWKRYKKE-
>UniRef90_A0A8S1DS57/14-480 [subseq from] General transcription factor IIH subunit 4 n=2 Tax=Cloeon dipterum TaxID=197152 RepID=A0A8S1DS57_9INSE
-------------INCKNLHDYLKTLTPDVLDRLYNHPATCLAVFRELPDIAKHYVLRLLFVEQSLPQEVVASWVSQAYSKELLEVVGVLSELRVWQETSLTGGLVGRILNPTFKKNMKIAMNGGqdlkkmfsicykailmfrGKPWSL-SAQMEADAKPRDIPFLDKYASERWECVLHYMVGSQQqqqeGGISADAVRILLHAGLMKRDeEDGGSTCITKEGFQFLLLDTPAQVWYFLLQYLDTVESRGMDLVSCLAFLFQLSFSTLGKDYSTEGMSESLLVFLQHLREFGLVYQRKRKAGRFYPTRLALDIASGKGNVARNSSHPGFIVVETNYRVYAYTENNLQVALLGIFTELLLRLPNLAVGVLTRDSVRQALRSGITAKQIIDFLRQHAHPEMLKEPPTLPLTIVDQIQLWENERERFTDSEGVLYNQFLSQSDYAVLRDHAKTLDVLIWSNDQRRTVVVTKEGHEEVRKFWKRF----
>UniRef90_A0A4S2JM66/27-478 [subseq from] General transcription factor IIH subunit 4 n=1 Tax=Temnothorax longispinosus TaxID=300112 RepID=A0A4S2JM66_9HYME
---------RPTGLQCKNLHEYLKSRTPDTLNKLYHKPPICLAVFRELPVIAKHYVMRLLFVEQPVPQAVIASWCSKLYFEEHQKVVQILNELYVWKEASIPGGLPGWILNNTFKKNLKIVLLGGGKPWTM-SNQLETDSKPRDVAFLDSYALERWECVLHYMVGSQQqEGISADAVRILLHAGLMKRDEADGSPIITQAGFQFLLLDTASQVWYFILQYLDTIEARGLDLVECLTFLFQLNFSTLGKDYSTEGMSEGLLTFLQHLREFGLVYQRKRKAGRFYPTRLALNIATGETKpLTRDTDKEGYIVVETNYRVYAYTNSNLQVALLGLFCEMLYRFPNLVVSILTRDSVRQALKSGITASQIVGYLQQHAHSKMIEAgPPILPPTITDQIKLWENERNRFSFSEGVLYSQFLSQTDFEVLRDHAVSTGVLIWESERKRTMVVTKAGHDDVKKFWKRYS---
>UniRef90_UPI000C6D610A/8-456 [subseq from] general transcription factor IIH subunit 4-like n=1 Tax=Centruroides sculpturatus TaxID=218467 RepID=UPI000C6D610A
------------GLKCSNLHEYLRTLSQVTLNRLYSHPAACLAVFRELPVMARHYIMRLLFVESTVPQAVIGGWINQHNVKKHLDAVEVLCELHLWKENPMPGGLPGWLLHSTFRKNIKTALLGGGQPWSVCT-TLEEDKHARDIAFLDTYAMERWESVLHFMVGSQQSteGISSDTRTILQLAKLMKSEESESTPTITTEGFQFLLMDTSSQIWYFMLQYLNAAEERGLNLTECLTFLFQLSFLTLGKVYSTEGMSETLLTFLQHLREIGLVYQRKRRSGRFYPTRLSLNIASGMKDANLDIHRPGFIVVETNYRVYAYTDSQLQVALLGLFCEMLYRFPNLIVGILTRDSVRQALKSGITADQIINFLRMHSHPITVNERTSVPATVTDQIRLWEMERNRFIFKEGVLYSQFLSQSDFELLRNYARDINVLIWDNPIKRVIVVSKTGHDDVRRFWKRHRQ--
>UniRef90_UPI00106DABC6/15-467 [subseq from] general transcription factor IIH subunit 4-like isoform X1 n=2 Tax=Dendronephthya gigantea TaxID=151771 RepID=UPI00106DABC6
------------HLKCKNLHEYLQGLPVSVLDKLYGHSATCFAVFRELPELGKHFVMRTLFAEQPLPETLVNAWVKKDQQNFCTGALNRLKQLRIWHV--VTGWSQpRYELNPTFRRNLKIALCGGGQSWCGGTDDLGPDKHSKDKDFLEKYALERWESVLHFMTASsPPdgiVGISADVVQVLIVSGLMKSDKQEQTPMITPSGFQFLLMDVSSQIWYFMLKYLDMVEARGMDLIECLSFLFQLTFSTFGKDYPTDNMTESQFNFLQHLREIGLVFQRKRKSRRYYPTKLVINLAVAGSGNIATASEgvEGFIMVETNYRVYVYTDSPLQVALVGLFCEIICRFPKFCVAVLTRESVSQAFLSGITADQILHFLRTRAHAEMLRKNPVIPANIADQIRLWELEKCRMQLTEGVLYNQFLSLSDFETLRKYAEDLGVLTWANSSKRVMIVSKSGHDDVKKFWKRQKP--
>UniRef90_UPI001ED86DCC/10-482 [subseq from] general transcription factor IIH subunit 4 n=1 Tax=Ischnura elegans TaxID=197161 RepID=UPI001ED86DCC
------VGLQTKSLQCKNLHDYLKTLPTPVLDKLYNHPASCLAVYRELPEIARHYVIRILFVEQPVPQAVVASWVTQTYSKEHLEVVQILNELRVWQEAAIPGGLPGWILNPTFKKNLKIALLGGGKPWSKWGpRRPEADSKTRDIPYLDAYAAERWECVLHYMVmgshggpnsqgGAPQGGISADAVRILLHAGLMKRDEDEGNACITREGFQFLLMDSASQVWHFMLQYLGAAHMRGQNLVECLTFLLQLSFSTLGKDYSTEGMSEGLLVFLQHLREFGLVYQRKRKAGRFYPTRLALNIASsGgnlvKSDATGIKdeSQLGYIIVETNYRVYAYTSSNLQVALVGLFCEMMYRFPNLAVGVLTRESVRQALRSGISANQIIGFLQQHAHPQLHHQApPLLPPTIVDQIHLWELERDRFRFEEGVLYSQFLSVVDFETLRDHARDLGVLVWHSSAKRTVVVTKAGHEEVRRFWKRHS---
>UniRef90_A0A814XGL5/4-459 [subseq from] General transcription factor IIH subunit 4 n=2 Tax=Adineta steineri TaxID=433720 RepID=A0A814XGL5_9BILA
--------------QFANLQEYISSLPTNVTQNIYGHPASCLAIFRELPVLARTIIMRFICLpnsEltgqpQPISQGVASSWINPSHQNTYKNITRMLVKLGIWNEV----GTD-WQLDATFRNNLTGAIFGGTTNWLDETDSVStPsERSIKKLEELNTYSSTRWDCVLQYLVNPDRGQITRDTIDVFVHAKLLKrnddtSSASTDPYQITGTGFQFLLMNRRTQVWFFIINSLETRQQRGEDISEHLIFLFQLSFATFGKDYSCEKFSATKENFLQHLRELGLIWQKTRKIKRYFPTKLAIELASGLAtttyGEhGNDEIQSGFLVVETNYRVYAYTNNDLYLRITALFCKMLYRFPNMSVGLITRQSIRKALSNEISADLILNFLKSHAHPQMrkrlLENKPLIPTTISDQIRLWEMERDRIVDQEGMLYSQFNSANDFELIEKYAKDLNVLLWSNSQKRCVIVSKAGHEER-----------
>UniRef90_A0A814XGL5/458-651 [subseq from] General transcription factor IIH subunit 4 n=2 Tax=Adineta steineri TaxID=433720 RepID=A0A814XGL5_9BILA
----------------------------------------------------------------------------------------------------------------------------------------------------------------------------------------------------------------------------------------------------------------------------------ERKIKRYFPTKLAIELASGLAtttyGEhGNDEIQSGFLVVETNYRVYAYTNNDLYLRITALFCKMLYRFPNMSVGLITRQSIRKALSNEISADLILNFLKSHAHPQMrkrlLENKPLIPTTISDQIRLWEMERDRIVDQEGMLYSQFNSANDFELIEKYAKDLNVLLWSNSQKRCVIVSKAGHEEVKRFWKMQR---
>UniRef90_A0A0A9Y7B7/15-462 [subseq from] General transcription factor IIH subunit 4 n=2 Tax=Mirini TaxID=236659 RepID=A0A0A9Y7B7_LYGHE
------------SLQCSNLYEYLKTLPTPVLDKLYSYPIICLAVYRDLPDVAKHYVIRILFVEQPVPQAVIGSWVTQNYSKEASEVAQVLSDLHVWHETSIPGGLPAWELNPIFKKNFKNSMLGGGRTWGTK-ANLETDSRARDVDYLDKYAMERWECVLHYMVGSKQqEGISADAVRILLHAGLMKRDDEDGSPVITKEGFQFLLLDTPEQVWYFMLQYLDTVPSRNLDLVQCLAFLFQLSFSTLGKDYCTDGMPEEMLTFLQHLREFGLVYQRKRKGGKFYPTRLALNITNRSSAGRAAQQKEGFIVVESNYRIYAYTDSNLKVALIGLFTELLYRFPNMVVGTLTRDSICMALRSGITAEQIINFLRLHAHPRLIaKGPPILPPTITDQINLWEKERDRFTFTDGILYSQFLSHSDFSILRDFAQEHGLLVWQNDQKRTMVVTKDGHDEVKRFWKK--HS-
>UniRef90_E0VYT4/15-462 [subseq from] General transcription factor IIH subunit 4 n=1 Tax=Pediculus humanus subsp. corporis TaxID=121224 RepID=E0VYT4_PEDHC
-----------KNLRCKYLHEYLQTLPLATLEQLYNHPTTCLAVFRELPQIARHYVSRLLFVEQPVPQAVIASWISQTHSKEHLTATKVLTDLRVWQEAAIPGGLPGWILNSVFKKNMKISLLGGGRPWTM-SAQLEPDTKPRDIPYLDNYAMERWECVLHYMVGSQAqEGISADAVRILLHANLMKRDEEDGSCVITREGFQFLLLDTASQVWYFMLQYLDTVSARNLDLVECLTFLFQLSFSTLGKDYSTIGMSEGLLVFLQHLREFGLIYQRKRRGGRFYPTRLALNIACGENKSLQQMNKEGYIIIETNYRVYAYTDSNLQVALLGLFCEMLYRFPNLSVGLITRDSVRQAFKSGITAEQIVGFLRLHAHPRMIAVgPPTLPPTVVDQIKLWENELNRLVYSDGVLYSQFLSQADFEALRDRANELGVLVWENDKKRTMVVTKSGHDDVKKFWKSY----
>UniRef90_A0A7M7TFF2/12-463 [subseq from] General transcription factor IIH subunit 4 n=30 Tax=Hymenoptera TaxID=7399 RepID=A0A7M7TFF2_APIME
---------RPTGLQCKNLQEYLKSRPSEVLNKLYHNPPICLAVFRELPVIAKHYVMRLLFVEQPVPQAVIASWCSKLHFEEHQKVVLVLNELNVWNEASIPGGLPGWILNTTFKKNLKIVLLGGGKPWTM-SNQLETDSKPRDVAFLDSYALERWECVLHYMVGSQQqEGISADAVRILLHAGLMKRDEADGSPVITQAGFQFLLLETASQVWYFILQYLDTIEARGLDLVECLTFLFQLNFSTLGKDYSTEGMSEGLLTFLQHLREFGLVYQRKRKAGRFYPTRLALNIATGQNKPlSRDPEKEGYIVVETNYRVYAYTNSNLQVALLGLFCEMLYRFPNLVVSILTRDSVRQALKSGITATQIVGYLQQHAHSKMIEAgPPILPPTIVDQIKLWENERNRFIFSEGVLYSQFLSQTDFEVLRDHALSTGVLIWQSERKRTMVVTKAGHDDVKKFWKRYS---
>UniRef90_A0A6P8IFE8/13-464 [subseq from] General transcription factor IIH subunit 4 n=2 Tax=Actinia tenebrosa TaxID=6105 RepID=A0A6P8IFE8_ACTTE
-----------RHLQLKDLDDYLCDLPVTTLDRLYNHPATCMTVFRELPELARHYVLRTLFTDQPIPESLFTTWIKKDYYNHHVGSVKKLKALRIWK-ETTAGGPNRCEMNSTFQYNLKMAICGGGRPWIDSATTLEPDKRNREPDFLDKYATERWETVLYFMTGSydnSETGVSQDVIRILVLSGLMKCESPGSSPVISPAGFQFLLMDRSSQVWYFMLQYLETVEARGMDLVECLSFLFQLSFSTPGKDYPTDGLTECQLKMLQHLREIGLVFQRKRTSKRYYPTKLAVDFtfSSSEKSSQLSKTQDGFIVIETNYRVYAYTDSSLQVALVGLFCEILCRFPNLCVAVLTRESCHQALSSGISAEQILHFLQTRAHPEMQKKTPIIPPTISDQVRLWEMERSRMKFTEGVLYNQFLSQDDFDTLRKYAEDLGVLIWANSLKRVVVVSRSGHDDVKRFWKRHK---
>UniRef90_A0A6P7FT03/16-471 [subseq from] General transcription factor IIH subunit 4 n=2 Tax=Chrysomelidae TaxID=27439 RepID=A0A6P7FT03_DIAVI
--------IKQSNLECKNLYDYLKSRPPNVLERLYNHPTICLAVYRELPDLARQYVIRLLFVEQPVPQAVVASWGSQTFSKEHTYATKVLAELTLWQEAAIPGGLLGWILSPMFKRNLKIALLGGGKAWSM-SSALEVDSKARDVAFLDTYSQERWECVLHYMVGSQQqEGISADAVRILLHAGLMKRDEDDGTLVITRQGFQFLLLDRQAQVWHFLLQYLDTVEERGLDLVECLTFLFQLSFSTLGKDYSTEGMSPGLLIFLQHLREFGLVYQRKRKAGRFYPTRLALNITSSQNKVTADIEEdrPkGYIVVETNYRVYAYTDSNLQVALIALFTELMYRFPNLVVGVITRDSIRQALKGGITADQVIGFLKQHAHPQMLDAeaKQPLPPTVVDQIKLWELERNRLTYNEGVLYSQFLSQADFNVLKEYTESNGVLIWCNKEKRTLVINKSAHDDVKKFWKRYS---
>UniRef90_T1HG45/1-446 [subseq from] General transcription factor IIH subunit 4 (Fragment) n=6 Tax=Triatominae TaxID=70999 RepID=T1HG45_RHOPR
-------------LRCSNLYEYLKTLPNSTLDKLYTFPVICLAVYRDLPSIAKHYVIRILYVEQPVPQAVIASWIAQGYAKEHVDVVKVLSDLHVWHEESIPGGLLAWVLNPVFKKNFKIAMLGGGKTWGT-RANLEVDTKARDIDYLDKYAMERWECVIHYMVGSNqQEGISADAVRILLHAGLMARDEDDGSPVITREGFQFLLLDTPAQVWYFMLQYLDTVESRGLDLVQCLAFLFQLSFTILGKDYSTDGMSEGLLTFLQHLREFGLVYQRKRKGGKFYPTRLALNLTAGKNAI-SPGSKEGYIVVESNYRVYAYTDSNLKVALVGLFTEMLYRFPNMCVGTLTRDSVCMALKSGITAEQIIGFLINHAHPRLLaKGPPILPPTVTDQINLWEKERDRFAFTDGVLYSQFLSHSDYAVLKDYATELGVVVWQSDKKRTIVVTKQGHDEVKKFWKKHS---
>UniRef90_A0A8C3UEH3/4-341 [subseq from] General transcription factor IIH subunit 4 n=1 Tax=Catharus ustulatus TaxID=91951 RepID=A0A8C3UEH3_CATUS
----------RAHLQCKNLQEFLRGLSPQTLDRLYGHPATCLAVFRELPGLAQAGILRMLFLEQPLPQAAVGLWVKKEHGREQEQSQEVLLELRLWHPHTLPGGLPGVALNPNFKQNLRVALLGGGKAWSDDTAPLGPDRHARDVPALDKYAEERWEVVLHFMVGSPSAAVSQDLAQLLVQAGLMKS-EGGEPPCITSAGFQFLLLDTPAQLWFFILQYLRGAEARGMDLVEILSFLFQLSFSTLGKDYSVEGMSESLLTFLQHLREFGLVFQRKRKSRRFYPTRLAIALASGTSGTplGtslgtlGTLgTEPdghGFVLVETNYRIYAYTDSELQVALIALFSELLYG-----------------------------------------------------------------------------------------------------------------------------
>UniRef90_A0A4Y7NK39/7-458 [subseq from] General transcription factor IIH subunit 4 n=1 Tax=Moina brachiata TaxID=675436 RepID=A0A4Y7NK39_9CRUS
------------TLDCKDLHSYLKTLPAGTLDRLYNHPATCLAVFRELPELSRHYIMRILFVDQAVPKAIMGSWISSNNTKELEELFKLLGELRIWHTVEMAGGLEGLLLNPAFRRNLKGALLGGGNEWSIKP-PAEPDPKSRDIGFLDAYAIERWECVLHFMVGSRQhDAISSDALQLLHHAGLMKKENGDSQMTITRDGFQFLLMDTSSQVWYFLLQYLDTATARNLDLVECLGFLFQLSFSTLGQDYSTDNMSESLSRFLQHLREFGLVFQRKRKAGRFYPTRLALDIAAGPKKAmLGSMsslsPTTGYIIVETNYRVYAYTDSTLQVALIALFCELMYRFPNLVVGIITRESIRQALRSGITAEQIVSFLRQHSHPERYKTPPILPPTIADQIKLWSLERDRFTYKDGVLYNQFDSQADFDVLKNYAQERGVLVWHSVTGRKMVVTRNGHDEVKKFWKRHS---
>UniRef90_A0A2P8ZEZ1/12-456 [subseq from] General transcription factor IIH subunit 4 n=1 Tax=Blattella germanica TaxID=6973 RepID=A0A2P8ZEZ1_BLAGE
------KFMQRKNLQCKDLHEYLKLLPSHTLDRLYNHPTTCLAVYRELPEIAQHYVIRILFVEQPVPQAVVASWISQSYAKEHLEVSTILSDLRVWQEAAIPGGLPGWILNSVFKKNMKIALLGGGKPWSM-SGQLESDSKPRDVPYLDSYAIERWECVLHYMVGSQQqEGISADAVRILLHAGLMKRDEEDGSAVITREGFQFLLLDTGAQVWYFILQYLDTVETRGLDLVECLTFLFQLSFSTIGKDYSTEGMSEGLLVFLQHLREFGLVYQRKRKAGRFYPTRLALNIVSGQNKSQIEMNKTGYIVVETNYRVYAYTDSNLQVALL--------GFPNLAVGILTRDSVRQALKSGITAEQIVGFLRLHAHSRMVAMgPPVLPPTVVDQIQLWENERNRFVFSEGILYSQFLSQADFEVLRDHALDLGVLTWQNPQRRTMVVTRSGHEEVKRFWKRY----
>UniRef90_A0A8B8DIY3/7-434 [subseq from] General transcription factor IIH subunit 4 n=7 Tax=Ostreidae TaxID=6563 RepID=A0A8B8DIY3_CRAVI
------------KLECKDLHGYLKTLSTNVLDNLYNHPATCLAVFRQLPQLAKHYVMRMLFIEQPVSQAAVGLWVTNKHNGEHKFAAKVLSDLRVWHEQQMQGGLLGWTLNSTFRSNMKVALLGGGMDSQFSGGPLPPDKHAKDIPFLDKYALERWECVLHFMVGSTEGteGVSHDIIDVLLNAGLMTMDGVDPMPSITPAGFQFLLMDTGSQVWYFMLQYLETVEARGMDLIDCLSFLFQLSFSTLGKDYSTEFMNEGQQRFLQHLREFGLVYQRKRKIQRYYPTRLAINLASSQLDFTSVGKNTGYLMVETNYRVYAYTDSPLQVALVALFCEMLYRFPTFSVGNLTRDSVRDALIRGITADQIISFLKTHAHPKMTKNTPVIPATVTDQIRLWELERDRFKFMEGVLYDQFLSQSDFELLRDYAKDMGVLLWDNAIK------------------------
>UniRef90_A0A2T7NMQ8/1-405 [subseq from] General transcription factor IIH subunit 4 n=2 Tax=Pomacea canaliculata TaxID=400727 RepID=A0A2T7NMQ8_POMCA
--------------------------------------------------------MRLLFVEQPVSQAVVGQWVNRGAEEL-HQITSPLTELRVWHFQSLAGGMPGWILNPVFRENMKTALLGGGQPWTG-RSPLTPDKHARDVAFLDKYALERWECVLHFMVGSTegSDGVNRDIIDVLVNSGLMAKEDGEALPNITPEGFQFLLLDTGSQVWYFLLEYLRTVESRGLDLLTCLPFLFQLSFSTLGKDYSTEGMREPELRFLQHLREFGLVYQRKRKSQRYYPTRLAINVASGLKSVTSDTHRPGFLVVETNYRIYAYTDSPLQVALLGLFCELLYRFPNMVVANLTRDSVRAALARGITAEQILNYLRSHAHPEMMKKNPVIPPTISDQIRLWELERARLTFTEGILYNQFLSQADFEMLRDYAKEMDVLVWEMPEKRVMVVTKDGHDDVKRFWKRQRQS-
>UniRef90_A0A8D9DV28/15-456 [subseq from] General transcription factor IIH subunit 4 n=1 Tax=Cacopsylla melanoneura TaxID=428564 RepID=A0A8D9DV28_9HEMI
------------TLRCKTLHEYLKSLSPNVLDRLYNHPSTCLAVYRELSEIAKHYVIRLLFVEQPVPQAVIASWLSKTHAKEHKEATDTLTELRVWNEASVPGGMSAWILNPIFKRNAKVALLGGGRPWSM-SAKLEQDQKSRDLDFLNQYALERWECILRFMVGSQQtEGISADAVRTLLHAELMKCNEGSESPVITKDGFQFLLLETPAQVWYFILKYLETVESKGLDLVECLTFLFQLKFSTLGTDYSTEGMSEKLQIFLQHLREFGLVYQRKRKAGRYYPTKLALNMAT--RGTLKQIREPGFLIVETNFRVYAYTDSNLKVALIGLFTELMYRFPNLTVGVLTRDSVRAALRSGITAAQIIGFLRLHALPTI--ATP-LPPVVADQIQLWEGERERLTTTEGVLYSQFVSQADFEKLRDYAQDLGVLTWQNEKKRTVVVTKQGHSDVKKFWVHHQ---
>UniRef90_UPI001C9D289B/11-463 [subseq from] general transcription factor IIH subunit 4 n=1 Tax=Venturia canescens TaxID=32260 RepID=UPI001C9D289B
--------LRPTGLKCKDLHEYLKSRPPDVLNRLYHNPPICLAVFRELPVIARHYVMRLLFVEQPVPQAVIASWCSKLHAEEHQHVVQALNELSVWKEASIPGGLPGWILNSTFKKNLKIVLLGGGKPWTM-SNQLEIDSKPRDVAFLDSYAIERWECVLHYMVGSQQqEGISADAVRILLHAGLMKRDEEDGSPVITQAGFQFLLLDTASQVWYFILQYLDTIEARGLDLVECLTFLFQLNFSTLGKDYSTEGMSEGLLTFLQHLREFGLVYQRKRKAGRFYPTRLALNIATGQNKpLARDMEKEGYIIVETNYRVYAYSNSNLQVALLGLFCEMLYRFPNLVVSILTRDSVRQALRSGITAAQIIGYLKQHAHGKMVEAgPPTLPPTIVDQIKLWENERNRLTFSEGVLYSGFNSQADFEVLRNHALTSGVLILQNDRKRTMVVTKAGHDDVKKFYKRYS---
>UniRef90_A0A8K0JU55/8-479 [subseq from] General transcription factor IIH subunit 4 n=1 Tax=Ladona fulva TaxID=123851 RepID=A0A8K0JU55_LADFU
----VPSGLQVKKLQCKNLHDYLKTLPPGVLDKLYNHPAACLAVYRELPEIARHYVIRILFVEQPVPQAVVASWVTQTYSKEHLGVVQILSELRVWQEAAIPGGLPGWILNPVFKKNTKIALLGGGKPWSRWgPKRPEADAKAKDIPYLDAYAAERWECVLHYMVmgshggpssggGLPQGGISADAVRILLHAGLMKRDDEEGVICITREGFQFLLMDTPSQVWHFMLQYLGAAEARGQDLVECLTFLLQLSFSTLGKDYSTEGMSEGLLVFLQHLREFGLVYQRKNTE---LAQRLALNIASsGgnlvKSHTFGTKDeaQLGYIVVETNYRVYAYTNSNLQVALVGLFCEMMYRFPNLAVGVLTRESVRQALRSGISANQIIGFLEQHAHPQLHRNApPLLPPTVVDQIRLWELERDRFRFEEGVLYSQFLSVADFETLRDHARDLGVLVWQSTPKRTVVVTKAGHEEVRRFWKRHS---
>UniRef90_UPI0006B6F11D/17-332 [subseq from] general transcription factor IIH subunit 4 n=1 Tax=Pseudopodoces humilis TaxID=181119 RepID=UPI0006B6F11D
---------------------------------------------------------------------------------------------------------------------------------------------------------SRFQVVLHFMVGSPSAAVSQDLAQLLVQAGLMKS-EGGEPPCITSAGFQFLLLDTPAQLWFFILQYLRGAEARGMDLVEILSFLFQLSFSTLGKDYSVEGMSESLLTFLQHLREFGLVFQRKRKSRRFYPTRLAIALASGTSGTapgtSGTAlgTEPdghGFVLVETNYRIYAYTDSELQVALIALFSELLYRFPNLVVAQVTRDSVQAAIANGITAEQIIHFLRTRAHPVMAKQSPVLPPTITDQIRLWELERDRLRFSDGVLYNQFLSQVDFEVLRDHARALGVLVFENPARRLMVVTPAGHPDVKRFWKRQKHN-
>UniRef90_UPI001D07C45A/18-476 [subseq from] general transcription factor IIH subunit 4 n=1 Tax=Chrysoperla carnea TaxID=189513 RepID=UPI001D07C45A
--------LQPANLQCKNLHEYLKTRPAEVLEKLYNHPAICLAVYRELPELARQYVIRILFVEQPVPQAVVASWGSQAFSKEHVRVSTVLSELNVWQEAAIPGGLLGWILSSTFKRNLKIALLGGGKPWSM-SSQLETDSKARDVSFLDSYSMERWECVLHYMVGSQQqEGISADAVRILLHAGLMKRDDDGS-PVITRQGFQFLLLDTQAQVWHFILQYLDTVEQRGLDLADCLTFLFQLSFSTLGKDYSTEGMSNSLLVFLQHLREFGLVYQRKRKAGRFYPTRLALNITVSHDKIPPAIlddnAHKGYIIVETNYRVYAYTDSNLQVALIGLFTELMYRFPNVVVGVLTRESIRLALRGGITAEQIVGYLRQHAHPQMLaaggEASSALPPTVVDQIKLWENERNRLTYTDGVLYSQFLSQADFVVLRDYAQQLNVLIWENEKTRTMVVTKNGHDDVKKFWKRYSK--
>UniRef90_A0A7M7HBL3/13-463 [subseq from] General transcription factor IIH subunit 4 n=2 Tax=Nasonia vitripennis TaxID=7425 RepID=A0A7M7HBL3_NASVI
----------PTGLQCKNLHEYLKSRSPEVLSKLYNNPPICLAVYRELPEIARHYVMRLLFVEQPVPQAVIASWCSKLHVENHLNVVQVMNELNIWKEAAIPGGLPGWILNATFRKNLKIVLLGGGAPWTM-SKQLEIDSKPRDIAFLDSYALERWECVLHYMVGSQQqEGISADAVRILLHAGLMKRDEEDGSPVITQAGFQFLLLDTSAQVWYFILQYLDTVEARGLDLVECLTFLFQLNFSTLGKDYSTQGMSDGLLMFLQHLREFGLVYQRKRKAGRFYPTRLALNIATGQDKpISRDLEKERFVIVETNYRVYAYTNSNLQVALIGLFCELLYRFPNLVVAILTRDSVRAALKSGITAVQIVGYLNQHAHNKMIDPgPPTLPPTIVDQIKLWENERNRFIFSEGVLYSQFHSQIDFEVLRDHAVSLGVMIWQSDRKRTMVVTKTGHDDVKKFWKRYS---
>UniRef90_UPI000C7160CE/20-474 [subseq from] general transcription factor IIH subunit 4 isoform X2 n=1 Tax=Orussus abietinus TaxID=222816 RepID=UPI000C7160CE
-----------SGLQCKDLHEYLKLRPPEVLNKFYHSPPICLAVFRELPEIARHYVMRLLFVEQPVPQAVIASWCSKLHSEEHQKVVQILNELNVWKETSIPGGLPGWILKPTFKKNLKIVLLGGGKPWTM-SNQLETDSKPRDVAFLDSYALERWECVLHYMVGSQQQegkkynEIRSDAVRILLHAGLMKRDEEDGSPVITQAGFQFLLLDTASQVWYFILQYLDTIEARGLDLVECLTFLFQLNFSTLGKDYSTEGMSEGLLTFLQHLREFGLVYQRKRKAGRFYPTRLALNIATGQNKpLTKDLNKDGYIVVETNYRVYAYTNSNLQVALLGLFCEMLYRFPNLVVSILTRDSVRQALKSGITASQIIGYLQQHAHSKVIEaGSQLLPPTIVDQIKLWENERNRFIFSEGVLYSQFLSQADFEVLRDHALSTGVLIWQSERKRTMVVTKAGHDDVRKFWKRYS---
>UniRef90_N6TTI5/17-472 [subseq from] General transcription factor IIH subunit 4 (Fragment) n=3 Tax=Curculionidae TaxID=7042 RepID=N6TTI5_DENPD
--------ITQTNLECKNLYEYLKNQPQNVLDRLYIHPAICLAVYRELPELARQYVIRILFVEQPVPQAVVASWGSQASSKEHNYVTKVLTDLNVWIEDSLPGGLIGWMLSPTFKKNLKAALLGGGKPWSM-SSALDADKNARDVGFLDSYSSERWECVLHYMVGSQQqEGISADAVRILLHAGLMKRDEEDGSPVITRQGFQFLLLDRHAQVWHFLLQYLDTVQQRGLDLVECLTFLFQLSFSTLGKDYSTEGLSPGLLIFLQHLREFGLVYQRKRKAGRFYPTRLALNITNSQNKNAPILEEdspKGYIVVETNYRVYAYTDSNLQVALIALFTELMYRFPNLVVGVITRDSIRQALRGGITADQIIGYLKQHAHERMLTAdTkQPLPPTVVDQIKLWELERNRLTYNEGVLYSQFLSQADFNVLKEYAQSNGVLIWCNKEKRTLVINKNAHDDVKKFWKKYS---
>UniRef90_UPI0006C96684/15-464 [subseq from] general transcription factor IIH subunit 4 n=2 Tax=Chalcidoidea TaxID=7422 RepID=UPI0006C96684
-----------SGLQCKDLHEYLKSRSPEMLNRLYGNPPICLAVYRELPEIARHYVMRLLFVEQPVPQAVIASWCSKLHVDDHLAVVQALNELSIWKEAAIPGGLPGWTLNHSLRKNLKIVLLGGGAPWTM-SSQLETDSKPRDVAFLDSYALERWECVLHYMVGSQQqEGISADAVRILLHAGLMKRDEDDGSPIITQAGFQFLLLDTSAQVWYFILQYLDTVEARGLDLVDCLTFLFQLNFSTLGKDYSTRGMSDGLLTFLQHLREFGLVYQRKRKAGRFYPTRLALNIATGQNKpLSQDLEKERYVIVETNYRVYAYTNSNLQVALIGLFCDLLYRFPNLVVAVLTRESIRRALKSGITASQIVGYLNQHAHNKMIEAgPPPLPPTVVDQIKLWENERNRFIFNEGVLYSQFHSQTDFEVLRDHALSLGVLIWQSERKRTMVVTKAGHDDVKKFWKRYN---
>UniRef90_A0A7R8X6Q8/355-802 [subseq from] General transcription factor IIH subunit 4 n=1 Tax=Darwinula stevensoni TaxID=69355 RepID=A0A7R8X6Q8_9CRUS
----------SKHLKCKNLHEYLRTLPHEILEQVYRSPATCLAVFRDLPKLGKHFVMRLLFVEQPVVRTVISSWVSQNLVKEMMEAFETLTVLRIWSP--IKKSVQEFMLNPTFQKNLRVALLKSNTSWTLL-EKEEPDPYPRTVEFLDKYAMERWECMLHYMVDCQqQEGVSAGAIKVLLHAGLMRPSETDGTPAITADGFQFLLLDTPSQVWYFMLEYLGTLEARGMNLTECLNFLFQLSFSTLGMDYSTDGLSETTLGFLQHLREFGLVYQRKRSSGRFYPTRLALNIARGHNKVIGDGHRPGYIMLETNYRVYAYTDSELQIALLGIFSEVMCRFPNLTVCVLTRESVREALRSGITADQILSFLRLHAHPQMLKHNPVIPPTIADQIRLWEIERDRFTFAEGVLYNHFLSQSDFELLRNYSRDLGVLIWDNEQKRTMVVTRVGHDDVKRFWKRQSR--
>UniRef90_A0A8J2HG32/11-462 [subseq from] General transcription factor IIH subunit 4 n=3 Tax=Cotesia TaxID=32390 RepID=A0A8J2HG32_COTCN
--------LRSSALECKDLHEYLKSRPPEILNRLYHNPPICLAVFRELPTIARHYVMRLMFVEQPVPQAVIASWCSKLHSDDHRNVVQVLNELNVWKEASIPGGMPGWTLNSTFKKNLKIVLIGGGKPWTMST-QMETDNKPRDEAFLDSYAIQRWECLLHYMVGSSdQQGISADAVRILLHAGLMNQESDGS-PVITKAGFQFLLLDTASQVWYFILQYLDTIEARGLDLVECLTFLFQLNFSILGKYYSTEGMSANLLTFLQHLREFGLVFQRNRKSGRFYPTRLALNIATGKNKpMARDIEKEGYIVVETNYRVYAYTSSQLQVALLGLFCEMLYRFPNLVVAILTRDSVRQALKSGITALQIIGFLRQHAHGKMIEAgPPTLPPTVVDQIKLWENERNRFTFSEGVLYSQFLSQTDFETLRDHASSTGVLIWHNDRKRTMVVAKAGHDDVKRYWKRFS---
>UniRef90_A0A7J6ZH50/21-473 [subseq from] General transcription factor IIH subunit 4 n=4 Tax=Elateroidea TaxID=71193 RepID=A0A7J6ZH50_9COLE
-----------TNLECKNLYDYLTTRPQNVLERLYNHPTICLAVYRELPELARQYVIRILFVEQPVPQAVVASWGHQAFSKEHVYVSKVLSDLFVWQEASIPGGLPGWILSATFKRNLKIALLGGGKPWSM-SSALDPDNKARDITFLDAYSAERWECVLHYMVGSQQqEGISADAVRILLHAGLMKRDEEDGSPVITRQGFQFLLLDRQAQVWHFVLQYLDTVEQRGLDLAECLTFLFQLSFSTLGKDYSTEGMNQRLLVFLQHLREFGLVYQRKRKAGRFYPTRLALNITSSQNKGVQVLEEdvpKGYIVVETNYRVYAYTDSNLQVALLGLFTDLLYRFPNVVVGILTRDSIRQALRGGITAEQIIGYLTQHAHPQMLQNeiSHALPPTVVDQIKLWELERNRLVYSDGVLYSQFLSQADFNVLREYAQSSGYLIWSNKEKRTMVVNKSGHDDVKKFWKRYS---
>UniRef90_A0A1W4XA12/16-472 [subseq from] General transcription factor IIH subunit 4 n=1 Tax=Agrilus planipennis TaxID=224129 RepID=A0A1W4XA12_AGRPL
-------RLQPANLECKNLHDYLKTRSPAVLERLYNHPTICLAVYRELPELARQYVIRILFVEQPVPQAVIASWGHQKYAKEHSHVCNVLSELSVWQEASIRGGLAGWLLSPTFKRNLKIALLGGGKPWTM-SSALDPDNKARDVAFLDAYSAERWECVLHYMVGSQQqEGISADAVRILLHAGLMKRDEEDGSPVITRQGFQFLLLDRQAQVWHFILQYLDTVEQRGLDLVECLTFLFQLSFSTLGKDYSTEGMSAGLLIFLQHLREFGLVYQRKRKAGRFYPTRLALNITC-LQDKGAIVLEedtpKGYIIVETNYRIYAYTDSNLQVALIGLFTELLYRFPNVVVGVLTRDSVRQALKGGITADQIIGYLTQHAHTQMLTNeTkSPLPLTVIDQIKLWELERNRLVYSEGVLYSQFLSQADFNVLKEYAQTSGYLIWCNKEKRTMVVSKAGHDDVKKFWKRYS---
>UniRef90_UPI0006D4CF1A/35-488 [subseq from] general transcription factor IIH subunit 4 n=1 Tax=Halyomorpha halys TaxID=286706 RepID=UPI0006D4CF1A
-----ANGvLRHKALQCANLYEYLITLPEDVIDTLFSYPIICLAVYRDLPNIGKHYVMRVLFVEQPVPQAVIASWVGQEYSKEHTEVVEVLSKLKVWQEASIPGGLPAWALNVTFKKNLKVAIFGGGSSWGCNP-NMEADTKARDVEYLDKYAMERWECVLHYMVGSQQqEGISADAVRILLHAGLMKRDDDDGSPVITRDGFQFLLLDTPAQVWYFMLQYLDTVYARGMDLAQCLAFLFQLSFSILGKDYSTEGLSESLLTFLQHLREFGLVYQRKRKGGKFYPTRLALNMTR-QKGKSEISSQEGFVIVESNYRVYAYTDSNLKVALIGLFTELLYRFPNMCVGTLTRDSVCMALRSGITSEQIIRFLTLHAHSLLIaKGGPVIPPTISDQIRLWEKERDRFSFTEGILYSQFLSHSDFSVLRDYASEQNCLIWHCDKRRTMVVTKQGHDDVKKFWKKH----
>UniRef90_A0A6L2PFB9/164-575 [subseq from] General transcription factor IIH subunit 4 n=1 Tax=Coptotermes formosanus TaxID=36987 RepID=A0A6L2PFB9_COPFO
---------------------------------------------GELPEIARHYVIRILFVEQPVPQAVVASWVSQAYAKEHNEVAQVLSGLRVWQEAAIPGGLPGWIMNSAFKRNMKIALLGGGKPWSM-SSQMETDSKPRDIPYLDSYAMERWECVLHYMVGSQQqEGISADAVRILLHAGLMKRDEEDGSPVITREGFQFLLLDTPSQVWYFILQYLDTVESRGLDLVECLTFLFQLSFSTMGKDYSTEGMSDGLLVFLQHLREFGLVYQRKRKAGRFYPTRLALNIASGQNKSQVDLNRDGYIVVETNYRVYAYTDSNLQVALLGLFCELM--FPNLAVGILTRDSVRQALKSGITAEQIVGFLRLHAHPRMLAiGPPVLPPTIVDQIKLWENERNRFTFSEGILYSQFLSQADFEVLRDHAQDLGVLTWQNPQRRTMVVTRAGHEEVKRFWKRY----
>UniRef90_A0A6H5INN3/15-463 [subseq from] General transcription factor IIH subunit 4 n=1 Tax=Trichogramma brassicae TaxID=86971 RepID=A0A6H5INN3_9HYME
------------VLQCKDLHEYLKTRTPEMLSKLYDNPPICLAVYRELPELARNYVVRLLFVEQPVPQAVVASWCSKLHVEDHMKVVTVMSDLSIWKEVAIPGGLPGWVLNSTFRKNLKIVLLGGGQPWTM-SNQLDADSKPRDIAYLDSYALERWECVLHYMVGSQQqEGISIDAVRVLLQAGLMVRDEDENVPTITQAGFQFLLLDTAAQVWYFILQYLDTVEAKGLDLVECLSFLFQLNFSTLGKDYSTEGMSDGLLTFLQHLREFGLVYQRKRKAGRFYPTRLALNIATGQNKpLAHDLEKDRYIIVETNYRINAYTDSNLQVALIGLFTSLVYRFPNLVVGVLTRDSVRQAFKIGITAEQIIGYLKQHAHPNMIAGgPPILPPTIVDQIKLWENERNRFSFTDGVLYNSFLSQTDFEVLRDYAQSVSALTWHSDKKRAMVITREGHDDVKKYWKRYS---
>UniRef90_A0A3B4XU87/4-303 [subseq from] General transcription factor IIH subunit 4 n=1 Tax=Seriola lalandi dorsalis TaxID=1841481 RepID=A0A3B4XU87_SERLL
----------RVQLQCKNLHEYLRELSPDILDKLYNHPATCLAVYRELPSLAKNYVMRMLFLDQPLPQAAVALWVKKDSQKDHDECVSVLAGLRLWHSQQLQGGLQGYILNPVFKDNLRIALLGGGRAWADEGSTLGPDRHARDIESLDRYAMERWEVILHFMVGSPSAAVSQDLAQLLVQAGLMKS-EAGEAPYITSAGFQFLLLDTASQLWYFTLQYLKTAQV---PVSRLLTFLFQ-SFSTnIWNISRHDGLSYTEWRDNVLVSRNTSVFRQQRKSRRYYPTRLAITLAAGVTT------NAGFIVVETNYRIYAYTS----------------------------------------------------------------------------------------------------------------------------------------------
>UniRef90_A0A3B4XU87/332-425 [subseq from] General transcription factor IIH subunit 4 n=1 Tax=Seriola lalandi dorsalis TaxID=1841481 RepID=A0A3B4XU87_SERLL
------------------------------------------------------------------------------------------------------------------------------------------------------------------------------------------------------------------------------------------------------------------------------------------------------------------------------------------------------------------------------FLLLCLHPPCRLQTPVLPPTITDQIRLWELERDRLQFTEGVLYNQFLSQADFEVLRDRAQGLGCLVWQDVAHRVMVVTPQGHSEVKRFWKRQKS--
>UniRef90_A0A8S4AUP6/1-45 [subseq from] General transcription factor IIH subunit 4 (Fragment) n=1 Tax=Menidia menidia TaxID=238744 RepID=A0A8S4AUP6_9TELE
--------------------------------------------------------------------------------------------------------------------------------------------------------------------------------------------------------------------------------------------------------------------------------------------------------------------------------SELQIALVALFSEMLYRFPNVVVAHLTRESVQQAIANGITAQQIR-------------------------------------------------------------------------------------------------
>UniRef90_A0A8S4AUP6/56-213 [subseq from] General transcription factor IIH subunit 4 (Fragment) n=1 Tax=Menidia menidia TaxID=238744 RepID=A0A8S4AUP6_9TELE
-----------------------------------------------------------------------------------------------------------------------------GRAWADEGSSLGPDRHARDLQSLDRYALERWEVVLQFMVGSPS-AVSQDLAQLLVQAGLMKrcrhvyvSvsafrrVRGGEAPYITSAGFQFLLLDTASQLWYFTLQYLKTAQSRGMDLVEILSFLFQLSFSTLGRDYSVEGMSESLLTFLQHLREFGLV-----------------------------------------------------------------------------------------------------------------------------------------------------------------------------------------------
>UniRef90_A0A8S4AUP6/214-413 [subseq from] General transcription factor IIH subunit 4 (Fragment) n=1 Tax=Menidia menidia TaxID=238744 RepID=A0A8S4AUP6_9TELE
-----------------------------------------------------------------------------------------------------------------------------GRAWADEGSSLGPDRHARDLQSLDRYALERWEVVLQFMVGSPS-AVSQDLAQLLG----------GEAPYITSAGFQFLLLDTASQLWYFTLQYLKTAQSRGMDLVEILSFLFQLSFSTLGRDYSVEGMSESLLTFLQHLREFGLVFQRKRKSRRYYPTRLAITLAAGVtptsssssssssssssSGPAG-TGDAGFIVVETNYRIYAYTME---------------------------------------------------------------------------------------------------------------------------------------------
>UniRef90_UPI001E2787F9/12-473 [subseq from] general transcription factor IIH subunit 4 n=2 Tax=Coccinellini TaxID=263631 RepID=UPI001E2787F9
---SPILSLNKVsNLECKNLYDYLRTRPPNVLEKLYNHPTICLAVYRELPELARQYVIRILFVEQPVPQAVVASWGSTAYLKEHNLVSKILTELSVWQEATIPGGLLGWILSPTFKKNLKITLLGGGKPWSM-SSALDTDSKARDVAFLDSYSIERWECVLHYMVGSQQqEGISADAVRILLHAQLMKRDEEDGSPVITKQGFQFLLLDRHAQVWHFILQYLDTVEERGLDLVECLTFLFQLSFSTLGKDYSTEGMSSKLLVFLQHLREFGLVYQRKRKAGRFYPTRLAINITSSVTNKSIPVLEddtrRGYIIVETNYRVYAYTNSNLQVALISLFTELMYRFPNLVVGVITRESVRQALRGGITADQIISYLKQHSHEKMLQDNqNPLPPTVVDQIKLWELERNRLTYQEGVLYSQFLSQADFNVLKEYAQTNGYLIWSHKEKRTLVIDKNSHDDVKKFWKRYS---
>UniRef90_A0A4Y7NK04/7-466 [subseq from] General transcription factor IIH subunit 4 n=4 Tax=Daphniidae TaxID=77658 RepID=A0A4Y7NK04_9CRUS
------------TLDCKDLHSYLKTLPAGTLDRLYNHPATCLAVFRELPELSRHYIMRILFVDQAVPKAIMGSWVKPSHAKELDEVVKLLTELRVWQAVEMQGGLKGWLLNPTFRRNLKGALLGGGNEWSMKIP-ADADPKAKDVSFLDEYALERWECVLHFMTGSHKhEVISSDALQLLHHAGLMKKeagdnqTTKSSQMTITKDGFQFLLMDTSAQVWYFLLQYLDTATARNLDLVECLGFLFQLSFSTLGQDYSTDAMSESLLRFLQHLREFGLVYQRKRKAGRFYPTRLALDIASGPKKSmlnsMNRTSSPnaGYIIVETNYRVYAYTDSDLQVALIGLFCELIYRFPNLVVGIITRESIRQALRSGITAEQIVSFLKQHAHSECYKEPPVLPSTIADQIKLWAIERDRFIYKDGVLYNQFESQADFEILKNYAQEKGVLVWHNISGRKMVVTKNGHDEVKKFWKRHSK--
>UniRef90_A0A653D401/16-471 [subseq from] General transcription factor IIH subunit 4 n=1 Tax=Callosobruchus maculatus TaxID=64391 RepID=A0A653D401_CALMS
--------LTQHNLVCKDLYDYLKTCPPNILEKLYNHPTICLAVYRELPELARQYVIRILFVEQPVPQAVVASWGSQSFSKEHIYISKVLTELSLWQEAAIPGGLLGWILSPTFKRNLKIALLGGGKAWTM-SSALEADSKARDVAFLDGYSQERWECVLHYMVGSQQqEGISADAVRILLHAGLMKRDEEDGSPVITRRGFQFLLLDRQSQVWHFLLQYLDTVEERGLDLVECLTFLFQLSFSTLGKDYSTEGMSPGLLVFLQHLREFGLVYQRKRKAGRFYPTRLALNITNTRNKPTQDIEEdapKGYVIVETNYRVYAYTDSNLQVALISLFTELIYRFPNLVVGVITRDSVRQALRGGITADQIIGYLKQHAHPQTYtsESKNPLPPTVVDQIKLWELERNRLTYSEGVLYSQFLSQADFNVLKEYAKTNGWLIWCNKEKRTLVINKSAHDDVKKFWKRYS---
>UniRef90_A0A8I6RGS5/14-460 [subseq from] General transcription factor IIH subunit 4 n=1 Tax=Cimex lectularius TaxID=79782 RepID=A0A8I6RGS5_CIMLE
------------SLQCTNLYEYLKTLPKATLDKLYTHSIICLAVYRDLPDVAKHYVIRLLFVEQPVPQAVIASWLMQNYSKEHNNVANVLSDLHVWQEVSIPGGLPAWFLNPVFKKNFKCALVGGGHNTV-TKANLETDSKARDVDYLDKYAMERWECVLHYMVGSQQqEGISADAVRILLHAGLMRRDEEDGSPVITKEGFQFLLLDTPAQVWYFMLQYLGTVESRGLDLVQCLAFLFQLSFSILGKDYSTDGMNEGLLTFLQHLREFGLVYQRKRKGGKYYPTRLALNITCKNSTSE-ISTKEGYIIVESNYRVYAYTNSNLKVALIGLFTEMLYRFPNMCVGTLTRDSICMALRSGITAEQIIGFLKLHAHPRMLANTgHILPPTITDQINLWEKERDRFQFTEGILYSQFLSHNDFSILRDFALEHNLIIWQDDKKRTMVVSKHGHDEVKKFWKKHS---
>UniRef90_A0A6F9DE44/3-462 [subseq from] General transcription factor IIH subunit 4 n=1 Tax=Phallusia mammillata TaxID=59560 RepID=A0A6F9DE44_9ASCI
-------SIERVKLECKDLHDYLCSLPPVLLDSLYEHPATCMAVFRELPELAKYYVMRVLFVEQPITKAAALSWITNDAKQDHTNAIKALCDLHVWNESQLQGGLSStFTLSSVFRRNLKKALLGGGEAWSS-TEHLGPDKYVKDETALEKYAAERWEVLLHYLVGSESTAvISQDLKDLLLQSRLMRQGEeNGRSySIITAKGFQFLLLDTASQVWFFILEYLNWVRDRGMNLVSILRFLFELSFSSVGKDLPTDGRDEHVLQCLQHFREMGLVMQRKRKSRRFYPTHLAINLVNK-TGAGssssAASGNKGFIIAETNSRVYAYTESELQYAILSLFCEMIYRFPNVCVLQLTRESVQTAVVNGITADQILHYIKANAHADMLKHDPVIPPTLADQIRLWAMERDRLSFREGVLYNQFLTQSDYEVLRNYAKDLGALIWENAIKRNMIVTREAHDQVKKFWKRYKKD-
>UniRef90_A0A8T1S010/222-295 [subseq from] General transcription factor IIH subunit 4 n=1 Tax=Chelydra serpentina TaxID=8475 RepID=A0A8T1S010_CHESE
------------------------------------------------------------------------------------------------------------------------------------------------------------------------------------------------------------------------------------------------------EDYSVEGMSDSLLNFLQHLREFGLVFQRKRKSRRYYPTRLAINLSSGISGTTTDTHNQGFIVVETNYRVYAYTG----------------------------------------------------------------------------------------------------------------------------------------------
>UniRef90_A0A7I8W0F6/10-456 [subseq from] General transcription factor IIH subunit 4 n=1 Tax=Dimorphilus gyrociliatus TaxID=2664684 RepID=A0A7I8W0F6_9ANNE
------------RLNCKDLISYLKTLPPFILEELYNNPATCLAVFRNLPEVARHYVMRLLFVESPVSQDVIKHWVVKGEVEKHEKSIEALKELQVWDHSPIPGGLPGWKLKPTFRQNFKVVMLGGGTSWTRG-SALEPDKYTKDVDSLEKYAIDRWECVLNFLVGSPSSRemLTADIINLIEYSGLMTNSENN--HYITPAGFQFLLMDTASQVWYLILQYLDTVEDRRMNLVETLTFLFEISFASLGKEYSAEKLTDGQSRFLQHLRELGLIHQRKRKSGRFYPTRLAIDLANGCSNTISeTV--NGFIVVETNYKIYAYTNSPLHTALLALFSDILCRFPGFVVSNLTRESVRNALAHGITAYQIINYLKSYAHPQMLKNKPILPPTITDQIRIWELERDRISYNEGVLYNQFLSQNDFEILKEHARERGVLIWSNTAKRMMVVSLEGHDDVRRFWKKRKQD-
>UniRef90_A0A1Z5LAW3/2-411 [subseq from] General transcription factor IIH subunit 4 (Fragment) n=3 Tax=Ornithodoros TaxID=6937 RepID=A0A1Z5LAW3_ORNMO
---------------------------------------------------GRHYIMRLLFVEQAVPQAVVSSWNDQKYVKEHLECLDSLSALHLWSETSLPGGLPGWTLSPTFRANLRIALLGGGQPWSV-YSALEKDKHVRDANFLDQYALERWECVLHFMVGCHSkEGISADAVRILLHAGLMKMEEaEGSSPLITTEGFQFLLMDTASQVWYFVLQYLGTIQSRGLDLVECLTFLFQLSFLTLGRDYSTEGMSESLLLFLQHLREFGLVYQRKRRSGRFYPTRLAINLASGLKNARLNTADAGYIVVETNYRVYAYTCSQLQVALLALFCEMMYRFPNLVVGVITRESVRQALRSGITAQQIINFLHMHAHPIARRKDPVVPPTILDQLRLWELERDRFTFTGGVLYSQFISQSDFQMLRNYASDLGVLIWDNPSKRVMVVSRNGHDDVKRFWKRHRQ--
>UniRef90_D6WU09/13-469 [subseq from] General transcription factor IIH subunit 4 n=3 Tax=Cucujiformia TaxID=41088 RepID=D6WU09_TRICA
-------FLKPTNLECKNLYDYLKTRSSATLEKLYNHPTICLAVYRELPELARQYVIRILFVEQPVPQAVVASWGAQAFSKEHVYVSKVLSELSVWQEAAIPGGLLGWILSVTFKKNLKIALLGGGKPWSM-SSALEVDSKARDVSFLDAYSLERWECVLHYMVGSQQqEGISADAVRILLHAGLMKRDEEDGSPVITRQGFQFLLLDRQAQVWHFLLQYLDTVEQRGLSLVECLTFLFQLSFSTLGKDYSTEGMSPGLLIFLQHLREFGLVYQRKRKAGRFYPTRLALNITCSQGPETRILEEdtPkGYIIVETNYRVYAYTDSNLQVALIGLFTELMYRFPNLVVGVITRDSIRQALKGGITADQIIGYLKQHAHPQMLEGEakHPLPPTVVDQIKLWEIERNRLTYSEGVLYSQFLSQADFNILKEYAQSNGHLIWCNKEKRTLIINKSAHDDVKKFWKRYS---
>UniRef90_UPI00214752AB/17-470 [subseq from] general transcription factor IIH subunit 4 n=1 Tax=Aethina tumida TaxID=116153 RepID=UPI00214752AB
---------STSNLECKNLYDYLKTRPQNILEKLYNHPTICLAVYRELPELARQYVIRILFVEQPVPQDMVASWGSQAFSKEHVYVSKVLTELSVWQEAAIPGGLLGWILSPTFKRNLKIALLGGGKPWSM-SSALEADNKARDVSFLDTYSLGRWECVLHYMVGSQQqEGISADAVRILLHAGLMRRDEDDGSPVITRQGFQFLLLDRQAQVWHFILQYLDTVEQRDLDLVECLTFLFQLSFSTLGKDYSTEGMSPGLLVFLQHLREFGLVYQRKRKAGRFYPTRLALNITSSNNKGSPTIDEdtpKGYIVVETNYRLYAYTDSNLQVALIGLFTELMYRFPNLVVGVITRDSIRQALRGGITADQIIGYLRQHAHSQMIQQEgkNPLPPTVVDQIKLWELERNRLTYSEGVLYSQFLSSADFNVLKQYAQNNGQLVWCNKDKRTLVIKKAAHDDVRKFWKRF----
>UniRef90_UPI0021659F8C/17-472 [subseq from] general transcription factor IIH subunit 4 n=1 Tax=Anthonomus grandis grandis TaxID=2921223 RepID=UPI0021659F8C
--------ITHTNLECKNLYDYLRTRPQNVLETLYNHPAICLAVYRELPELARQYVIRILFVEQAVPQAVVASWASAAYAQEHGCVTKVLTELNVWVEELLTGGLVGWILSPTFKKNLKIALLGGGKPWSMS-AALEPDKNARDIAFLDSYSSERWECVLHYMVGSQQqEGISADAVRILLHAGLMKRDEEDGSPVITRHGFQFLLLDRQSQVWHFLLQYLDTIGERGLDLVECLTFLFQLSFSTLGKDYSTEGMSPGLLIFLQHLREFGLVYQRRRKAGRFYPTRLALNITNSQNKNIPILEEdapKGYIIVETNYRVYAYTDSNLQVALIALFTELMYRFPNLVVGVITRDSIRQALRGGISADQIISYLKQHGHPQMLTMDPknPLPPTVVDQIKLWELERNRLTYHEGVLYSQFLSQADFNVLKEYAQSNNVLIWCNKERRTLVIQKNAHDDVKKFWKKYS---
>UniRef90_L5LPF7/81-158 [subseq from] General transcription factor IIH subunit 4 n=1 Tax=Myotis davidii TaxID=225400 RepID=L5LPF7_MYODS
--------------------------------------------------------------------------------------------PRIRHTQLLPGGLQGLILNPVFHQNLRTALLGGGKAWSDDTSQLGPDKHARDVPSLDKYAEERWEVVLHFMAGSPSAA----------------------------------------------------------------------------------------------------------------------------------------------------------------------------------------------------------------------------------------------------------------------------------------------------
>UniRef90_L5LPF7/159-294 [subseq from] General transcription factor IIH subunit 4 n=1 Tax=Myotis davidii TaxID=225400 RepID=L5LPF7_MYODS
----------------------------------------------------------------------------------------------------------------------------------------------------------------------------------------------------------FLLLDTPAQLWYFMLQHLQTAQSRGMDLVEILSFLFQLSFSSLGKDYSVEGMSDS-------RREFGLVFQRKRKSRRYYPTRLAISLSSGVSGAGGTAHQPGFIVVETNYQLYAYTESELQIALIALFSEMLYRFPNMVVAQ---------------------------------------------------------------------------------------------------------------------
>UniRef90_L5LPF7/293-376 [subseq from] General transcription factor IIH subunit 4 n=1 Tax=Myotis davidii TaxID=225400 RepID=L5LPF7_MYODS
-----------------------------------------------------------------------------------------------------------------------------------------------------------------------------------------------------------------------------------------------------------------------------------------------------------------------------------------------------------------------------------------AQTPVLPPTITDQIRLWELERDRLLFTEGVLYNQFLSQVDFDLLLARAWELGALVFENMAKQLMVVTPAGHREVKRFWKQQKHS-
>UniRef90_A0A7R9CU22/18-258 [subseq from] General transcription factor IIH subunit 4 n=1 Tax=Timema cristinae TaxID=61476 RepID=A0A7R9CU22_TIMCR
------LVLQSKNLLCKNLHDYLKLLPADVLNKLYNHPATCLAVFRELPEIARHYVIRILFVEQPVPQAVVASWVAQAYCKEHVTVTRSLSDLQVWQEAAIPGGLPGWILNTTFKKNMKIALLGRGKAWSM-SSQLEADTRPRDIQYLDKYAMERWECVLHYMVGSQQqEGISADAVRILLHAGLMKRDEEDGSPVITREGFQFLLLDTPSQVWYFILQYLDTVEARGLDLVDCLTFLFQLSFSTISK-----------------------------------------------------------------------------------------------------------------------------------------------------------------------------------------------------------------------
>UniRef90_A0A7R9CU22/258-358 [subseq from] General transcription factor IIH subunit 4 n=1 Tax=Timema cristinae TaxID=61476 RepID=A0A7R9CU22_TIMCR
----------------------------------------------------------------------------------------------------------------------------------------------------------------------------------------------------------------------------------------------------------------------------------KRKAGRFYPTRLALNIVSGQNKSQTELNRDGYIVVETNYRIYAYTDSNLQVALLGLFCELMYRFPNLAVGILTRESVRQALRSGITAEQIVGFLRLHAHPP---------------------------------------------------------------------------------------
>UniRef90_A0A7R9CU22/361-475 [subseq from] General transcription factor IIH subunit 4 n=1 Tax=Timema cristinae TaxID=61476 RepID=A0A7R9CU22_TIMCR
--------------------------------------------------------------------------------------------------------------------------------------------------------------------------------------------------------------------------------------------------------------------------------------------------------------------------------------------------------ILTRESVRQALRSGITAEQIVGFLRLHAHPRLLAAgPPTLPPTIVDQIKLWENERERFTYTEGVLYSQFLSQADFEVLRDHALDLGVLTWQNIPRRTMVVTKSGHEDVKRFWKRY----
>UniRef90_A0A7R9FLW0/73-484 [subseq from] General transcription factor IIH subunit 4 n=2 Tax=Timema TaxID=61471 RepID=A0A7R9FLW0_9NEOP
-----------------------------------------------PYQIARHYVIRILFVEQPVPQAVVASWVAQAYCKEHVYVTRSLSDLQVWQEAAIPGGLPGWILNTTFKKNMKIALLGRGKAWSM-SSQLEADTRPRDIQYLDKYAMERWECVLHYMVGSQQqEGISADAVRILLHAGLMKRDEEDGSPVITREGFQFLLLDTPSQVWYFILQYLDTVEARGLDLVDCLTFLFQLSFSTISKDYSTEGMSEGLLVFLQHLREFGLVYQRKRKAGRFYPTRLALNIVSGQNKSQTELNRDGYIVVETNYRIYAYTDSNLQVALLGLFCELMYRFPNLAVGILTRESVRQALRSGITAEQIVGFLRLHAHPRLLAAgPPTLPPTIVDQIKLWENERERFTYTEGVLYSQFLSQADFEVLRDHALDLGVLTWQNIPRRTMVVTKSGHEDVKRFWKRY----
>UniRef90_UPI00083BA7AB/17-467 [subseq from] general transcription factor IIH subunit 4 n=1 Tax=Nicrophorus vespilloides TaxID=110193 RepID=UPI00083BA7AB
-----------SNLECKNLYDYLKTRSSAVLEKLYNHPTICLAVYRELPELGRQYVIRILFVEQPVPQAVVASWGSQAYSKEHVYVSKVLTELSVWLESPIPGGLTGWILSSTFKRNLKIALLGGGKPWSM-SSALEVDSKARDVSFLDSYSMERWECVLHYMVGSQQqEGISADAVRILIHAGLMKCDDVDGSSVITRQGFQFLLLDRQAQVWHFILHYLDTVENKGLDLAECLTFLFQLSFSTLGKDYSTEGMSNGLLVFLQHLREFGLVYQRKRKAGRFYPTRLALNITSSQSQALLEEDTPkGYIVVETNYRVYAYTDSNLQVALLGLFTELLYRFPNVIVGILTRDSIRQALKGGITAEQIIGYLKQHVHPQMLRGeaKQPLPPTVVDQIKLWELERNRLTYSEGVLYGQFLSQNDFNVLREFAHTNGHLIWCNRDKRTMVVSKAGHDDVKKFWKRYS---
>UniRef90_E9GEV1/7-458 [subseq from] General transcription factor IIH subunit 4 n=22 Tax=Daphnia TaxID=6668 RepID=E9GEV1_DAPPU
------------TLDCKDLHSYLKTLPAAVLDRLYNHPATCLAVFRELPELSRIYIMRILFVDQAVPKAIMGSWVSPNSARELEDIVKLLTDLRVWQEVEMQGGLKGWLLNPTFRRNLKGALLGGGNEWSMKPN-TDADPKARGIAVLDEYAMGRWECVLHFMVGSHQhEAISSDALQILQHAGLMKK-EPGENQlSITKDGFQFLLMDTSAQVWYFLLQYLDTANSRNLDLIDCLGFLFQLSFSTLGQDYSTDSMNDGLQKFLQHLREFGLVYQRKRKDGRFYPTRLALDIAAGpkksmLNSLNASSQTTGYIVVETNYRVYAYTDSSLQVALIALFCELIYRFPNLVVGIITRESVREALKRGITADQIVSFLRQHAHSECYKEPPVLPSTIADQIKLWAIERDRFLYKDGVLYNQFDSQADFEILRNYAQERGLLVWHTLNGRKMVVTKEGHDEVRKFWKRHS---
>UniRef90_A0A3S3PQF5/5-453 [subseq from] General transcription factor IIH subunit 4 n=1 Tax=Dinothrombium tinctorium TaxID=1965070 RepID=A0A3S3PQF5_9ACAR
-----------TSIRCQNFREYLSQMNALTLDKLYAESAICLAVFRELPPLAKHYTSRLLFVEQPIPTAVINSWVTQSALKEHNETIEMLKSLRIWSDAQVPGGLPAFLVNSTFRNSLKVALLGGGDPWIIKQT-KDKDKHERDITFLDNYALERWECILHFMVGSQNTgeGISADTIQTLVKAGLTRYETKDTSPSLTAEGFQFLLMDTFSQVWYFVIQYLANLEAKGLNLVECLSFLFQLSFLTLGKSYSTEGMNDSLLAFLQNLRELGLIYQRKRKDGRFYPTRLIINLTKGHKEP-LNVSKQGYIVVETNYRVYAYTDSPLQIALLALFTEMQYRFPKFCLGILTRDSVRQAFRSGITADQITNFLKQHAHPSMSNTPTILPPTVIDQIRLWELERDRFLFHEGILYSQFLSQNDFEILKTYASDAGHLIWDNPAKRVMVVSPSGHDDVRRFWKRHKK--
>UniRef90_A0A8C4Q2E7/14-369 [subseq from] General transcription factor IIH subunit 4 n=1 Tax=Eptatretus burgeri TaxID=7764 RepID=A0A8C4Q2E7_EPTBU
--------LQKPGLDYRDLHGFLQSLQAEQLNRLFGHPATSLAVFRELPPLAQNYIMRLLFLEQPIAQAAVSTWVQNDSRREHTDAVRVLCDLRLWQDNIIPGGLPGYILNPVFREKLGTALLGGGQAWSDDTRDLGPDRHARDVASLDTYAMERWEVVLHFMVGSPGSEVSTDVAELLEGAGLM-SREGDLPPSITSAGFQFLLLDTSSQLWLFMLQYLRSAETRGMDLVEILSFLFQLSFSTLGKDYSVEGMSDTLLAFLQHLRELGLVFQRKRKSRRYYPTRLVINLASGVAHGNSTAGHHGFIVVETNHRVYAYTDSELQLALVALFCEMLYRFPNMAVAQITRESVQQAVSSGISAQQVC-------------------------------------------------------------------------------------------------
>UniRef90_A0A8N7WVS9/17-477 [subseq from] General transcription factor IIH subunit 4 n=12 Tax=Ditrysia TaxID=37567 RepID=A0A8N7WVS9_SPOFR
-----------PTLQCKDLHEYLKSRSAQFLETLYNYPTICLAVYRELPELARHFVIRLLFVEQPVPQAVVTSWVSQTFAKEQAKACEALSELSVWQEAPIPGGMPGWMLAQSFKKNLKVALLGGGRAWSM-SSSLEPDGKARDVAFLDAYALERWECVLHYMVGSAqTEGISADAVRILLHAGLMTRDAEDGSAVITRAGFQFLLLSTAKQVWLFLQHYLHTAEKRSLSAAECLAFLYQLSFSTLGKDYSTEGMSNNMLVFLQHLREFGLVYQRKRKAGRFYPTRLALNIAQvrGVGAAplAAPAQARGYIVVETNYRVYAYTQTNLQVALLGLFTELMYRFPNLVVGVLTRESVRQALRGGITAEQIIHYLEQHSHPQMLKSetggirtSSMLPPTVVDQIKLWETERNRFTYTEGVVYNQFLSQADFVVLRDYAKQQGVLTWQNERSRTMVVTRHGHDDVKKFWKRYSKS-
>UniRef90_UPI0008707AD0/3-456 [subseq from] general transcription factor IIH subunit 4 n=1 Tax=Galendromus occidentalis TaxID=34638 RepID=UPI0008707AD0
-----------VGIQYRDLISYLRTLESAVLNQLYKHPATCLAIFRRLPPLARQYVIRLLHIRQAVPQAVINSWYDPEAARDHTSSEDALLSLRLWHETTLPGGLPGWQLNPTFQEMLRQALAGGGDPWIV-YGELDKDKHGRDTKFLDQYAQERWDCVLHYMVGSEvnsESGISQDAVRILLHSGLMKKEDdsPNSKNLITMEGFQFLLMDTEDQVWYFILQYLSTVETRGVSLVDCLQFIFQLSFLTLGKDYSIKGVSENLLVFLQHLREFGLVYQRKRKSGRFYPTRLAIGLASGLKELQATKDEQGYIIVETNYRVYAYTDSPLQVALLSLFCELLYRFPNLLVAVLTRESVRQALKGGITSNQITHFLKSRSHRVVLErEEGIIPMTVTDQLRLWELERDRFKFGESVLYSQFQTTGDFEMLRNYARDIGVLKYENPQKRFLVVSKSGDAEVRQFWKRHKK--
>UniRef90_UPI001961854E/49-375 [subseq from] general transcription factor IIH subunit 4 isoform X3 n=1 Tax=Passer montanus TaxID=9160 RepID=UPI001961854E
-------ALPRAQLQCKNLQEFLRGLSPPTLDRLYGHPATCLAVFRELPGLAQAGIMRMLFLEQPLPQAAVGLWVKKEHSREQQQSQEVLLELRLWHPHTLPGGLPGVALHPNFRQNLRVALLGGGKAWSDDTAPLGPDRHARDVPALDKYAEERWEVVLHFMVGSPSAAVSQDLAQLLVQAGLMKS-EGGEPPCITSAGFQFLLLDTPAQLWFFILQYLRGAEARGMDLVEILSFLFQLSFSTLGKDYSVEGMSESLLTFLQHLREFGLVFQRKRKSRRFYPTRLAIALASGTAGtslgtAGtglGTAgTEPdghGFILVETNYRIYAYTDHSL-------------------------------------------------------------------------------------------------------------------------------------------
>UniRef90_F4W639/14-446 [subseq from] General transcription factor IIH subunit 4 n=19 Tax=Aculeata TaxID=7434 RepID=F4W639_ACREC
-----------NSLQCTNLQEYLKSRSPDTLNKLYHKPPICLAVFCELPVIAKHYVMRLLFVEQPVPQAVIASWCSKLYFEEHQKVVQVLNELYVWKEASIPGGLPGWTLNSTFKKNLKIVLLGGGKPWTM-SNQLETDSKPRDVAFLDSYALERWECVLHYMVGSQQqEGISADAVRILLHAGLMKRDEADGSPIITQAGFQFLLLDTASQVWYFILQYLDTIEARGLDLVECLTFLFQLNFSTLGKDYSTEGMSEGLLTFLQHLREFGLVYQRKRKAGRFYPTRLALNIATGETKpLTRDTDKEGYIIVETNYRVYAYTNSNLQVALLGLFCEMLYRFPNVVVSILTRDSVRQALKSGITASQIVGYLRQHAHSKMIEAgPPILPPTIVDQIKLWENERNRFLFSEGVLYSQFLSQTDFEVLRDHAVSTGVLIWQSERRSTLL--------------------
>UniRef90_A0A6L5CQ55/51-482 [subseq from] General transcription factor IIH subunit 4 n=1 Tax=Ephemera danica TaxID=1049336 RepID=A0A6L5CQ55_9INSE
-------------------------------------------CFRELPEIAKHYVLRILFVEQAVPQAVVSSWVSQAYSKDHSTVVDVLTELRVWQEASLPGGLTGWILNPTFKKNMKIALLGGGKPWSL-SAQLESDAKPRDIPYLDKYATERWECVLHYMVGSQQqqqeGGISADAVRILLHAGLMKCDEdEGGSPCITREGFQFLLLDSASQVWYFLLQYLDTVESRGMDLVSCLAFLFQLSFSTLGKDYSTEGMSEGLLTFLQHLREFGLVYQRKRKAGRFYPTRLALDIASGRSRATSNLSKAGYIVVETNYRVYAYTENNLQVALLGLFTELLLRLPNLSVGVLTRDSVRQALRSGITAQQIIGFLSQHAHPEMLKETPVLPPTVVDQpkigffsscsfddIQLWENERERFTDMEGVLYNQFLSQADYTVLRDHARTLEVLIWCNDAKRTVLVTKEGHEDVRKFWKRY----
>UniRef90_A0A433U060/2-434 [subseq from] General transcription factor IIH subunit 4 (Fragment) n=1 Tax=Elysia chlorotica TaxID=188477 RepID=A0A433U060_ELYCH
-------------LVCKDLHSYLRSLPPSVLDNLYCHPATCLAVYRDLPVLAQHYVMRILFVEQAVAQAVVKQWSTT-SSEEQLEAAAALMELRVWYEQSLPGGMPGWLLNPIFRKNLSTSLLGGGTPWLGN-KNLTPDKYAKDVPFLDKYALERWECVLHFMVGSNegSDGVNKDITDILLHSRLMRL--EGEP-SITAEGFQFLLMDTSSQVWFFLLQYLDTVQTRGMDLVECLTFLFQLSFSTLGKDYSAEDMNENQLRFLQHLREFGLVYQRKRKSHRYYPTRLAINIVSGVSKASVASFSSASLVL------LASLVSPLsPVALIF------LLFPNLAVANLTRASARAAMSRGITAEQILHFLVSHAHPEMMKNTPILPATISDQIKLWELERDRIRFTDGVMYNQFLSQADFELLRNYAKDIDVLVWEMPEKRVIIVTKAGHDDVKKFWKRQRA--
>UniRef90_A0A2W1BMC3/17-478 [subseq from] General transcription factor IIH subunit 4 n=4 Tax=Heliothinae TaxID=95178 RepID=A0A2W1BMC3_HELAM
-----------PTLQCKDLHEYLKSRSAQFLETLYNYPTICLAVYRELPELARHFVIRLLFVEQPVPQAVVTSWVSQTFAKEQAKACEALSELSVWQEAPIPGGMPGWMLAQSFKKNLKVALLGGGRPWSM-SSSLEPDGKARDVAFLDAYALERWECVLHYMVGSAqTEGISADAVRILLHAGLMTRDADDGSAVITRAGFQFLLLSTAKQVWLFLQHYLHTAEKRSLSAAECLAFLYQLSFSTLGKDYSTEGMSNNMLVFLQHLREFGLVYQRKRKAGRFYPTRLALNIAAVRGGsAGGAVSaaapaQRGYILVETNYRVYAYTQTSLQVALLGLFTELMYRFPNLVVGVLTRESVRAALRGGITAEQIIHYLDQHSHPQMLKSetggirsSSTLPPTVVDQIKLWETERNRFTYTEGVVYNQFLSQADFVVLRDYARQQGVLTWQSERSRTMVVTRHGHDDVKKFWKRYSK--
>UniRef90_UPI00103E4F6C/17-473 [subseq from] general transcription factor IIH subunit 4 n=1 Tax=Ostrinia furnacalis TaxID=93504 RepID=UPI00103E4F6C
-----------PTLQYKDLHEYLKSRTPQFLETLYNYPTICLAVYRELPELARHFVIRLLFVEQPVPQAVVTSWVSQTFAKEQNKACEALSELSVWQEAPIPGGMPGWMLAQSFKKNLKVSLLGGGRPWSL-SSSLEPDGKARDVAFLDAYALERWECVLHYMVGSTqTEGISADAVRILLHAGLMTRDAEDNSAVITRAGFQFLLLSTPKQVWLFLQHYLLTAEKRSMSAAECLAFLYQLSFSTLGKDYSTEGMSNNMLVFLQHLREFGLVYQRKRKAGRFYPTRLALNIARVRDTGAAPAGRAGYLVAETNYRVYAYTQSNLQVALLGLFTELVYRFPNLVVGVLTRESVRMALRGGITADQLIHYLEQHSHPQMLQtetggirSSGVLPPTVVDQVRLWETERNRFSYTDGVIYNQFLSSADFVVLRDYAKSAGVLTWESERTRTMVVTRAGHDDVKKFWKRYSKS-
>UniRef90_UPI001CA9C99F/15-462 [subseq from] general transcription factor IIH subunit 4 n=1 Tax=Leptopilina heterotoma TaxID=63436 RepID=UPI001CA9C99F
------------VLQCKNLHEYLKAQTPEVLDRLYHNPPICLAVFRELPTIARHYIMRLLFVERPVPQAVITSWCSKLHAEEHLKVAHSLTELNVWTEVSISGGLPGWTLNKIFQTNLKIVLLGGGKPWTM-SNQLDTDSKPRDIAFLDSYALERWECVLHYMVGSQQqEGISADAVRILLHAKLMKCDEEDGSPVITQGGFQFLLLDTAAQVWYFILQYLDTIENRGLNLVECLTFLFQLSFSTLGKDYSTRGMSEGLLTFLQHLREFGLVYQRKRKAGRFYPTRLALNIATGQNNPlSRDLEKERYIVIDTHFGVCAYTNSNLHVALLGLFCKMICRFSNLVVSLLTRDSVRQALKSGITAAQIINYLQQHAHSQMIKDgPPTLPPTVVDQIKLWENERNKFMFTEGVLYSQFHSQADFEVLRDHALSTGVLIWQSERKRTMVVNKSGHDDVKKFWKRY----
>UniRef90_UPI001FBAF72E/183-648 [subseq from] LOW QUALITY PROTEIN: general transcription factor IIH subunit 4 n=1 Tax=Pieris napi TaxID=78633 RepID=UPI001FBAF72E
-----SSNLNATpSLQCKDLHEYLKSRSSQFLETLYNYPTICLAVYRELPELARHFIIRLLFVEQPVPQAVVASWVTQTHAKEQSKASEALTELSVWHEAPIPGGLPGWLLSQSFKKNLKIALLGGGRPWSMS-QTLEPDGKARDVAFLDAYALERWECVLHYMVGSQQtEGISADAVRILLHAGLMTRDAEDGSAVITKAGFQFLLLSTAKQVWLFLQHYLHTAEKRNLSSAECLAYLYQLSFSTLGKDYSTEGMSNNMLMFLQHLREFGLVYQRKRKAGRFYPTRLALNITCVRDGIAPleAKRSQGYIVVESNYRLYGYTQSTLQVALLGLFTELMYRFPNLVVGVITRESVRQAFRGGISAQQIIKFLEQHSHPQMLcaesggiKTSSLLPPTVVDQIRLWESERNRFTYTEGVVYNQFLSQADFVVLRDYARAQGVLSWQNERTRTMVVTRPGHDDVKKFWKRYSKS-
>UniRef90_A0A7K8SFF8/1-206 [subseq from] General transcription factor IIH subunit 4 (Fragment) n=2 Tax=Passeriformes TaxID=9126 RepID=A0A7K8SFF8_9PASS
---------------------------------------------------------------------------------------------------------------------------GRGKAWSDDTAPLGPDRHARDVPALDKYAEERWEVVLHFMVGSPSAAVSQDLAQLLVQAGLMKS-EGGEPPCITSAGFQFLLLDTPAQLWFFILQYLRGAEARGMDLVEILSFLFQLSFSTLGKDYSVEGMSESLLTFLQHLREFGLVFQRKRKSRRFYPTRLAIALASGTAGtslgtAPGTAlgTEPdghGFILVETNYRIYAYTG----------------------------------------------------------------------------------------------------------------------------------------------
>UniRef90_A0A7K8SFF8/252-354 [subseq from] General transcription factor IIH subunit 4 (Fragment) n=2 Tax=Passeriformes TaxID=9126 RepID=A0A7K8SFF8_9PASS
----------------------------------------------------------------------------------------------------------------------------------------------------------------------------------------------------------------------------------------------------------------------------------------------------------------------------------------------------------------------VPPPQIIHFLRTRAHPVMATQSPVLPPTITDQIRLWELERDRLRFSEGVLYNQFLSQVDFEVLRDHARALGVLVFENPARRLMVVTPAGHPDVKRFWKRQKHN-
>UniRef90_A0A821TM10/9-474 [subseq from] General transcription factor IIH subunit 4 n=7 Tax=Pieridae TaxID=7114 RepID=A0A821TM10_9NEOP
-----SSNLNATpSLQCKDLHEYLKSRSSQFLETLYNYPTICLAVYRELPELARHFIIRLLFVEQPVPQAVVASWVTQTHAKEQSKASEALTELSVWHEAPIPGGLPGWLLSQSFKKNLKIALLGGGRPWSMS-QTLEPDGKARDVAFLDAYALERWECVLHYMVGSQQtEGISADAVRILLHAGLMTRDAEDGSAVITKAGFQFLLLSTAKQVWLFLQHYLHTAEKRNLSSAECLAYLYQLSFSTLGKDYSTEGMSNNMLMFLQHLREFGLVYQRKRKAGRFYPTRLALNITCVRDGIAPleAKRSQGYIVVESNYRLYGYTQSTLQVALLGLFTELMYRFPNLVVGVITRESVRQAFRGGISAQQIIKFLEQHSHPQMLcaesggiKTSSLLPPTVVDQIRLWESERNRFTYTEGVVYNQFLSQADFVVLRDYARAQSVLSWQNERTRTMVVTRPGHDDVKKFWKRYSKS-
>UniRef90_UPI00143DDFBE/6-462 [subseq from] general transcription factor IIH subunit 4 n=1 Tax=Belonocnema kinseyi TaxID=2817044 RepID=UPI00143DDFBE
----PERTLLKtSGLQCKNLHDYLKSQTPEVLDRLYHNPPICLAVFRELPTIARHYVMRLLFLERPVPQMVITSWCSKLHTEEHQKVAQVLNELNVWNEVSMSGGLPGWTLNKTFQTNLKIVLLGGGKPWTM-SNQLETDSKPRDITFLDSYALERWECVLHYMVGSQQqEGISADAVRILLHAGLMIREEDGS-AVITQAGFQFLLLDTAAQVWYFILQYLSTLEARGLNLVECLTFLFQLSFSTLGKDYSTKGMSEGLLTFLQHLREFGLVYQRKRKAGRFYPTRLALNIATGQNNPlSRDLEKERYIVIDTHFGVCAYTDSNLHVALLGLFCRMTCRFPNLVVSVLTRDSVRQALRSGITAAQIINYLQQHAHSQMIKDgPPTLPPTVVDQIKLWENERNKFQFTEGILYSQFNSQSDFEVLRDYALSTGYLIWQSERKRTVVINKTGHDDVKRFWKRYQ---
>UniRef90_B0WFU1/24-487 [subseq from] General transcription factor IIH subunit 4 n=8 Tax=Culicinae TaxID=43817 RepID=B0WFU1_CULQU
----------PANLECKNLEEYLRSRPPDALEKLYNYPAICLAVYRELPEIARQFVIRILFVEQPIPHAVVSSWGSQIYAKENTAVSKVLTELGVWRSTGLTGGLEGWELCSTFKKNLKIALLGGGRPWSMS-NALDPDQKSRDIEFLDGYAMSRWRCVLHYMVGAGSSkgmegeGISPDAVRILLHANLMKRDETDGSPVITRQGFQFLLLDTQAQVWHFMLQYLDTCEARGLDLAECLSMLFQLSFSTLGRDYSSEGLSQGLLTFLQHLREFGLVYQRKRKEGRFYPTRLAHNITSRnavptIQEDGSAAQDKGYIVVETNYRVYAYTDSNLQVALLGLFTELLYRFPNLVVGVLTRDSVRQAFRGGITADQIISYLEQHAHPTMhnVEQTintkSALPPTVVDQIKLWENERNRFTYTEGVVYNQFLSQGDFNTLRDYAQSIGVMIWQNERTRTMVVTKNGHDDVKKFWKRY----
>UniRef90_A0A226DPI5/8-461 [subseq from] General transcription factor IIH subunit 4 n=1 Tax=Folsomia candida TaxID=158441 RepID=A0A226DPI5_FOLCA
-------------KECKTLLDYLRTLPADVIEELFGFPSPCLAIFRELPKLAQHYVLRILYVEQAVPQAVVASWVSQANVKEHTQAVEALNRIRVWNEASMPGGLPGWILHHLFRHNLKVALLGGGQPWTNTHNMDSSDPKARSIKDLDAYALERWEVMLHYLVEKPQKAdsVSRDTITTLTHAGLMEQ-DANSYPTITNEGFQFLLLDTASQVWYFVCKYLETVRTRNLNLAECLNFLFSLSFGTLGKDYSSEGMSEPMLNFVQHLREFGLIYQRSRKAGRFYPTRLAVNLSSPSRKihLDTDKHKTGFIVLETNFRLYAYTDSDLQLALVRMFTDFLYHFPNLVVGNVSRDSIRQALRNGISADQIISFLKMHVHPEMIKTstTPnnPLPPTVVDQIRLWEMERNRLTFVDSVLYNQFLSQRDYEVVRDYAQDIGVLVHMNDQKRTVVVTKNGHDDVKKFWKRHSK--
>UniRef90_A0A834XME0/13-465 [subseq from] General transcription factor IIH subunit 4 n=1 Tax=Aphidius gifuensis TaxID=684658 RepID=A0A834XME0_9HYME
--------LRSTGLKCKDLHEYLKSRSPELLTELYQNPPICLAVFRELPAHARHYVMRLLFIDQSVPTAVVESWCSKLDSEEHRRVIKILCELNIFKESRVPGGLPTWTLNLTFKKNLKIVLLGGGKPWTM-SNQLDTDSKPRDVAFLDSYAIERWECVLHYMVGSKQqEGISADAVRILLHAGLMNRDEEDGSPIITQAGFQFLLLDTASQVWYFILQYLDTIEARGLNLVECLTFLFQLNFSTLGKDYSTEGMTDGLLVFLQHLREFGLVYQRKRKAGRFYPTRLALNIATGQNKpITRDIEKDGYIVVETNYRVYAYTNSDLQVALLGLFCEIMYRFPNLVVSILTRDSVRQALRSGITAAQIVGYLNQHAHSKMIDNgPPTLPPTIVDQIKLWENERNRFTFTGGVLYNTFLSNTEYEVLRDHAQSTNVLIWHNDKTRTVVVSKDSHDDVKKFWKRYS---
>UniRef90_A0A6J1MQ03/11-474 [subseq from] General transcription factor IIH subunit 4 n=6 Tax=Nymphalidae TaxID=33415 RepID=A0A6J1MQ03_BICAN
------SNINPsPTLQCKDLHEYLKSRSAQFLETLYNYPTICLAVYRELPDLARHFVIRLLFVEQPVPQAVVASWVTQTHAKEQSKACEALSELSVWQEAPIPGGLPGWMLSQSFKKNLKVALLGGGRPWSM-SSSLEPDGKARDVAFLDAYALERWECVLHYMVGSAqTEGISADAVRILLHAGLMTRDAEDGSAVITRAGFQFLLLSTAKQVWLFLQHYLHTAEKRSLSAAECLAFLYQLSFSTLGKDYSTEGMSNNMLVFLQHLREFGLVYQRKRKAGRFYPTRLALNITCVKDGITplDTSANSGYIIAETNYRVYAYTQSSLQVALLGLFTELIYRFPNVVVGVLTRESVRAALRGGISAQQIIRYLCQHSHPQMLKadtggvrSTSVLPPTVLDQIQLWESERNRFTYTEGVVYNQFLSQAEFAVLRDYAKGAGVLTWHSERARTMVVTRASHDDVKRFWKRYSK--
>UniRef90_UPI001EDE6C6B/7-452 [subseq from] oxysterol-binding protein-related protein 9-like n=3 Tax=Daphnia TaxID=6668 RepID=UPI001EDE6C6B
------------TLDCKDLHSYLKTLPAAVLDRLYNHPATCLAVFRELPELSRIYIMRILFVDQAVPKAIMGSWVSPNSAKELEDIVKLLTELRVWQEVEMQGGLKGWLLNPTFRRNLKGALLGGGNEWSMKPN-TDADPKARGIAVLDEYAMGRWECVLHFMVGSHQhEAISSDALQILQHAGLMKK-EPGDNQlSITKDGFQFLLMDTSAQVWYFLLQYLDTANSRNLDLIDCLGFLFQLSFSTLGQDYSTDSMNDGLQKFLQHLREFGLVYQRKRKDGRFYPTRLALDIAAGpkksmLNSLNASSQATGYIVVETNYRVYAYTDSSLQVALIALFCELIYRFPNLVVGIITRESVREALKRGITADQIVSFLRQHAHSECYKEPPVLPSTIADQIKLWAIERDRFLYKDGVLYNQFDSQADFEILRNYAQERGLLVWHTLNGRKMVVTKEGHDESKE---------
>UniRef90_A0A1I8MA08/30-492 [subseq from] General transcription factor IIH subunit 4 n=4 Tax=Calyptratae TaxID=43742 RepID=A0A1I8MA08_MUSDO
-----------ANLQCKDFQEYLRTRSPDTLEKLYNYPTICLAVYRELPEIARQFVIRILFVEQPVPQAVVASWGSQYYAKEQASSTNILTELNVWRTTTIPGGLSAWELCPTFKKNLKIALLGGGKPWSMS-HTLEKDSKPRDIAFLDQYAMSRWRCVLHYMVGTGGAnkgqgseVISPDAVRILLHANLMKRDETGI--TITRQGFQFLLLDTQSQVWHFMLMYLDTCEERGLSLPECLSMLFQLSFSTLGRDYSSEGMNPKMLAFLQHLREFGLVFQRKRKEGRFYPTRLALNVTNKAATVPAVVledeksQESGYIVVETNYRVYAYTDSPLQVAVLGLFTELLYRFPNLVVGVLTRDSVRQALRGGITADQIISYLEQYSHPNMkltesaIKSKSPLPPTVVDQIKLWELERNRFTYTEGVVYNQFLSQADFITLRDYAQSINVLVWQNERTRTMVVTKNGHDDVKRFWKKF----
>UniRef90_A0A7I0ZFN6/145-600 [subseq from] General transcription factor IIH subunit 4 n=2 Tax=Danaus plexippus plexippus TaxID=278856 RepID=A0A7I0ZFN6_DANPL
------------TLQCKDLHEYLKSRSPQFLETLYNYPTICLAVYRELPELARHFVIRLLFVEQPVPQAVVASWVTQTHAKEQHKACEALSELSVWQEAPIPGGLPGWMLSQSFKKNLKVALLGGGRPWSM-SSSLEPDGKARDVSFLDAYALERWECVLHYMVGSTqTEGISADAVRILLQAGLMNRDAEDGTAVITRAGFQFLLLSTAKQVWLFLQHYLHTAEKRSLSAAECLAFLYQLSFSTLGKDYSTEGMSNNMLVFLQHLREFGLVYQRKRKAGRFYPTRLALNITCVKDGVAplQTAASSGYIIAETNYRVYAYTTSALQVALLGLFTELVYRFPNVVVGVLTRESVRAALRGGISAQQIITYLEQHSHPQMLKSdqggirsSSSLPPTVLDQIRLWESERNRFTYTEGVVYNQFLSQAEFNVLRDYGRSSGALVWAADRTRTMVVARAAHDDVKRYWKRYS---
>UniRef90_UPI001C20BCA7/17-473 [subseq from] general transcription factor IIH subunit 4 n=1 Tax=Aricia agestis TaxID=91739 RepID=UPI001C20BCA7
-----------PTLQCKNLHEYLKSRSAQFLETLYNYPTICLAVYRELPDLARHFVIRLLFVEQAVPQAVVASWITQTHAKEQTKACEALSELSVWQEAPIPGGLPGWMLSHSFKRNLKVALLGGGRAWSL-SSSLEPDGKARDVAFLDAYATERWECVLHYMVGSAhTEGISADAVRILLHAGLMTRDAEDGSAVITKAGFQFLLLSTTKQVWLFLQHYLHTAEKRSLSAAECLAFLYQLSFSTLGKDYSTEGMSNNMLVFLQHLREFGLVYQRKRKAGRFYPTRLALGLGreSDDDGGGAAgGEASGHLVVETNYRVYGYTTSHLHVALLGLFTELVYRFPNLVVGVLTRESVRAALRGGIGADQIIKYLRQHAHPQMLQTEMggvvsgcLLPPTVVDQIKLWEGERNRFKYTEGVVYNQFLSQADFTALRDYARGAGVLTWQNERTRTMVVTRASHDDVKRFWKRY----
>UniRef90_UPI000C78441F/8-287 [subseq from] general transcription factor IIH subunit 4-like n=1 Tax=Eurytemora affinis TaxID=88015 RepID=UPI000C78441F
------------SLESRNLHEYLKTLPQEVLDNLYNHPATCLAVFRELPALAKQLITRLIYIEQAIPQAVVSSWVTHHYQEQNKLAQDTLTSLRVWKETSMSGGLRSWLLNPTFRSNLKMALTGGGQPWTM-SAYLEADPHSRDIVFLDSYASERWETVLHYMVASsQQAGISQDAVHTLLQAGLMSRDETqNNAPVITRSGFQFLLMERSSQVWYFILQYLNSVSARGMSLVECLSFLFQLSFSQLGKDYSTDGMSQGLLTFLQHLREFGLVYQRRRTSGRFYPTILSINIL---------------------------------------------------------------------------------------------------------------------------------------------------------------------------
>UniRef90_UPI000C78441F/330-484 [subseq from] general transcription factor IIH subunit 4-like n=1 Tax=Eurytemora affinis TaxID=88015 RepID=UPI000C78441F
----------------------------------------------------------------------------------------------------------------------------------------------------------------------------------------------------------------------------------------------------------------------------------------------------------------RYIVVETNYRVYAYTDSSLQLALLGLFSEMMYRFPNLCVAVITRKSARQAFRGGITASQIIRFLNMHAHPKMMKSGqSQMPPTVSDQIRLWEQERDKFIFTEGVLYNQFLSQADYEMVRSYAEQSGCVVWSSEQRRTLVVTQDGHNSVRKFWKQN----
>UniRef90_UPI00200D6855/18-472 [subseq from] general transcription factor IIH subunit 4 n=1 Tax=Leguminivora glycinivorella TaxID=1035111 RepID=UPI00200D6855
------------TLQCKDLHEYLKSRSAQFLETLYNYPTICLAVYRELPELARHFVIRLLFVEQPVPQAVVASWVSQAHAKEQIKAAEALSELSVWQDAPIPGGLPGWMLAQSFKKNLKVALLGGGRPWSMSM-SLEPDGKARDVAFLDAYALERWECVLHYMVGSAqTEGISADAVRILLHAGLMTRDAEDGSAVITRAGFQFLLLSTAKQVWLFLQHYLHTAEKRSLSAAECLAFLYQLSFSTLGKDYSTEGMSNNMLVFLQHLREFGLVYQRKRKAGRFYPTRLALNIASvrGDAEISQPADARGYIVVETNYRVYAYTQTSLQAALLGLFAELVYRFPNLVVGVLTRDSIRQALRGGITAAQIIKYLEQHAHPQMLKADsggirceSVLPPTVVDQIKLWESERNRATYTEGVVYNQFLSQADFAALRDYARGAKVLIWQSERTRTVVVTRAGHDDVRRYWKRY----
>UniRef90_T1KSU7/12-460 [subseq from] General transcription factor IIH subunit 4 n=1 Tax=Tetranychus urticae TaxID=32264 RepID=T1KSU7_TETUR
----------KTSIRASNLGDYVKNLNPPTIDKLYSKSSScCLAIFGQLPPLAKQYVIRLLFVDQGIPKDVISSWVSQSSMQEHLESVKLLSDLRIWSESPIHGGLPGFKLNNTFKNNLQVALLGGGDPWVIKPCD-DKDKHGRDVAFLDQYAMERWECILHFMVGSQgnNESISNDTVKTLVHAGLIKYDSPAQDklPAITADGFQFLLMDTKSQVWYFLLQYLDTVESKGLDLVECLTFLFQISFLTLGKDYSTICLSESMSNFLQHLREFGLIYQRKRKDGRFYPTKLVINLTSA-SNSRTDSRREGFIIVETNYRVFAYTNSSLQMALVALFTEMQYRLPNVGLGLLNRDSVRQALKNGITAEQIINFLRAHAHPKMKK----IPPTVVDQIRLWEIERDRFIFKEGFLYSQFLSQGDFSLLRNYANDAGNLIWDNPSKRVMVVSVAGHEDVRRFWKRHKK--
>UniRef90_A0A8J5AXK9/16-478 [subseq from] General transcription factor IIH subunit 4 n=2 Tax=Bradysia TaxID=35571 RepID=A0A8J5AXK9_9DIPT
----------PVNLECKDLYEYLKTRNTEVLERLYDYPTICLAVYRELPEIARQFVIRILFVEQPVPQAVILSWGSQVYAKEHTAATTILGDLGVWRSAAIPGGLPAWELSGTFKKNLKIALLGGGRPWTM-CNVLDTDSKARDITFLDNYAMSRWRCVLHYMVGAgatkgPdGETISPDAVRILLNASLMKRDESDGSPVITRQGFQFLLLDTQAQVWHFMLQYLDSCEQRGMSLPECLSMMFQLSFSTLGRDYSSEGLSNNLLQFLQHLREFGLVYQRKRKAGRFYPTRLALNITSKNSVAisdEDTEQDKGHIVVETNYRVYAYTDSNLQVALLGLFTELLYRFPNLVVGVLTRDSVRQALRGGITADQIISYLEQHAHPNMFlREnTtnskSPLPPTVVDQIKLWENERNRFTFTEGVSYNQFLSQSDFITLRDYAQSINVLIWQNERNRTMVVTKNGHDDVRKFWKRYQ---
>UniRef90_A0A8B8I503/18-475 [subseq from] General transcription factor IIH subunit 4 n=6 Tax=Ditrysia TaxID=37567 RepID=A0A8B8I503_VANTA
------------TLQCKDLHEYLKSRSPQFLETLYNYPTICLAVYRELPELARHFVIRLLFVEQPVPQAVVASWVTQTHAKEQSKACEALSELSVWQEAPIPGGLPGWMLAQSFKKNLKVALLGGGRPWSM-SSSLEPDGKARDVAFLDAYALERWECVLHYMVGSAqTEGISADAVRILLHAGLMTRDAEDGTAVITRAGFQFLLLSTAKQVWLFLQHYLHTAEKRSLSAAECLAFLYQLSFSTLGKDYSTEGMSNNMLVFLQHLREFGLVYQRKRKAGRFYPTRLALNITCVKDGIAPleAAASTGYILVETNYRVYAYTQTTLQVALLGLFTELIYRFPDVVVGVLTRESVRAALRGGISAQQIIRYLEQHSHPQMLRSetagirtSSVLPPTVVDQIQLWESERNRFTYTEGIVYNQFLSQAEFGVLREYASRCGFLTWHSERARTLVLTRAAHDDVKRFWKRYSKS-
>UniRef90_UPI001FCD5D3C/143-600 [subseq from] LOW QUALITY PROTEIN: general transcription factor IIH subunit 4 n=2 Tax=Vanessa TaxID=42274 RepID=UPI001FCD5D3C
------------TLQCKDLHEYLKSRSPQFLETLYNYPTICLAVYRELPELARHFVIRLLFVEQPVPQAVVASWVTQTHAKEQSKACEALSELSVWQEAPIPGGLPGWMLAQSFKKNLKVALLGGGRPWSM-SSSLEPDGKARDVAFLDAYALERWECVLHYMVGSAqTEGISADAVRILLHAGLMTRDAEDGTAVITRAGFQFLLLSTAKQVWLFLQHYLHTAEKRSLSAAECLAFLYQLSFSTLGKDYSTEGMSNNMLVFLQHLREFGLVYQRKRKAGRFYPTRLALNITCVKDGIAPleAAASTGYILVETNYRVYAYTQTTLQVALLGLFTELIYRFPDVVVGVLTRESVRAALRGGISAQQIIRYLEQHSHPQMLKSetagirtSSVLPPTVVDQIQLWESERNRFTYTEGIVYNQFLSQAEFGVLREYASRCGFLTWHSERARTLVLTRAAHDDVKRFWKRYSKS-
>UniRef90_A0A1D2NLP1/32-485 [subseq from] General transcription factor IIH subunit 4 n=1 Tax=Orchesella cincta TaxID=48709 RepID=A0A1D2NLP1_ORCCI
-----------HFAECQTLVDYLKSLPNHVVDDLFGYPAACLAIFRELPKLAQNYVLRILYVEQAIPQAVISTWVSKAHVKEHSDAAEAISSLRVWKEVTMQGGLAGWMLDHKFRHNLKVALLGGGKPWTKS-LNLDADSKPRTIKDLDMYALERWEAMLHFLTEKqqKSDTVSKDTIITLTHAGLMEQDEN-NAPSITNEGFQFLLLDTASQVWYFIVKYLETVEEKGLSTAECLAFLFSLSFATLGRDYGTEGFEDNMQQFMQHLREFGLIYQRTRKAGRFYPTRLSMNLASRNHkiSLDTEKHKTGFIVVETNYRLYAYTDSDLQLALVGMFTQFLFRFPNLVVGVITRDSIRQALRSGISAEQIISFLKMHAHQEMIKTTNVnnpLPPTVVDQIRLWEMERNRLTFTDSVLYNQFLSHRDYEVVRDYAQEIGVLLHGSDQKRTIVVKGTGHDDVKRFWKRHSK--
>UniRef90_A0A437ASH5/12-346 [subseq from] General transcription factor IIH subunit 4 n=1 Tax=Chilo suppressalis TaxID=168631 RepID=A0A437ASH5_CHISP
-------NLNPApTLQCKDLHEYLKSRSPQFLETLYNYPTICLAVYRELPELARHFVIRLLFVEQPVPQAVVTSWVSQTYAREQSKACEALSELSVWQEAPIPGGMPGWMLAQSFKKNLKVALLGGGRPWSM-SSSLEPDGKARDVAFLDAYALERWECVLHYMVGSAqTEGISADAVRILLHAGLMTRDAEDGSAVITRAGFQFLLLSTAKQVWLFLQHYLQTAERRSLSAAECLAFLYQLGFSTLGKDYSTEGMSNNMLVFLQHLREFGLVYQRKRKAGRFYPTRLALNIASVRDGPGAleAARSPGYIVVETNYRVYAYTQTALQVALLGLFTELVYRRP---------------------------------------------------------------------------------------------------------------------------
>UniRef90_A0A437ASH5/368-403 [subseq from] General transcription factor IIH subunit 4 n=1 Tax=Chilo suppressalis TaxID=168631 RepID=A0A437ASH5_CHISP
---------------------------------------------------------------------------------------------------------------------------------------------------------------------------------------------------------------------------------------------------------------------------------------------------------------AGYIVVETNYRVYAYTQTALQVALLGLFTELVYRRP---------------------------------------------------------------------------------------------------------------------------
>UniRef90_A0A437ASH5/539-572 [subseq from] General transcription factor IIH subunit 4 n=1 Tax=Chilo suppressalis TaxID=168631 RepID=A0A437ASH5_CHISP
---------------------------------------------------------------------------------------------------------------------------------------------------------------------------------------------------------------------------------------------------------------------------------------------------------------AGYIVVETNYRVYAYTQTALQVALLGLFTELVYR-----------------------------------------------------------------------------------------------------------------------------
>UniRef90_UPI0012D447B1/10-478 [subseq from] general transcription factor IIH subunit 4 n=1 Tax=Contarinia nasturtii TaxID=265458 RepID=UPI0012D447B1
----------PVDLECIDLQRYLKSKPTTVIESLYNHPSICLAVYRELPEIARQFVIRILFVEQPVPQAVIASWTSQLHSKEHSAATSTLTDLVIWRSVAIQGGLPAWELMPTFKKNLKIALLGGGRPWNM-SNTLDPDAKARDIQFLDNYAMSRWRCVLHYMVGASGAlkdteleGISADAVRILLSANLMKRDDTDGVPVITRQGFQFLLLDTQSQVWYFMLQYLDTCEQRKLNLSECLSMLFQLSFSTLGRDYSTEGMSESLLVFLQHLREFGLVYQRKRKAGRFYPTRLALNISSKQSAVAAItsenecAQERCNIIVETNYRVYAYTDSNLQVALLGLFTELLYRFPNLVVGVLTRDSIRQAFRGGITADQIISYLEQHAHPTMLsnestsiKTASLLPPTIVDQIKLWENERNRFTYTEGVAYNQFLSQSDFISLRDYAQSINVLMWHNERTRTMVVTKNGHEDVKKFWKRYQK--
>UniRef90_A0A0K2TK60/6-451 [subseq from] General transcription factor IIH subunit 4 n=1 Tax=Lepeophtheirus salmonis TaxID=72036 RepID=A0A0K2TK60_LEPSM
------------SLSCRNLTDYLKTLSDDTLRSLYNHPATCLVVFRDLPPLGKLFVMRLLYVGQPVPKAVISSWVVSKHNVNADRAVKALTDLRIWSEASMSGGLPAWILQNVFRINLKTALFGGGSPWSM-SAPLDLDPNRRDALFLDQYAMERWDTVLHYMVGSSqQEGISADAVRILLHSNLMRLSDE-DGPIITRTGFQFLLMETPSQVWYFILQYLDTVNARGMDVTECLKLLFQLSFATLGKDYSTANFSQSLLMFLQHLREFGLVYQRKRTSGRFYPTRLVLNIALGEQKAELEKKREGYLVVETNYRVYAYTSSNLQVALIGLFAELLYRFPNLTVAVVSRDSIRQALRAGITADQIIRYLKMHIVPKSQIKNASLPPTIVDQIRLWEEERNRFTFTEGVLYNQFLSHADFELVRNYAENLGVCVWSNSQNRTIVVTKDGHDNVKKFWKRHS---
>UniRef90_A0A1B0AR15/24-487 [subseq from] General transcription factor IIH subunit 4 n=5 Tax=Glossina TaxID=7393 RepID=A0A1B0AR15_9MUSC
------------NLQCKDFQEYLRTRNADTLEKLYNYPTICLAVYRELPEIARQFVIRILFVEQPVPQAVVTSWGSQHYAKEQAGATSCLSELNVWRVTAIPGGLSAWELCPTFKKNLKIALLGGGRPWSMSH-TMEKDSKPRDIAFLDQYAMSRWRCVLYYMVGTggtnkgqDNEVISPDAVIILLHANLMKRDEAGI--TITRQGFQFLLLDTQSQVWHFMLQYLDTCEERGLSLPECLSMLFQLSFSTLGRDYSSEGMSPKMLTFLQHLREFGLVFQRKRKEGRFYPTRLALNITNKVATAPTIvadeekVQEGGYIIVETNYRVYAYTDSPLQVAVLGLFTELLYRFPNLVVGVLTRDSVRQALRGGITADQIISYLEQYAHPSMkftesaIKSKSPLPPTVVDQIKLWELERNRFTYTEGVVYNQFLSQADFVTLRDYAQSIGVLVWQNERTRTMVVTKNGHDDVKKYWKRYSK--
>UniRef90_A0A034VQF4/23-488 [subseq from] General transcription factor IIH subunit 4 n=10 Tax=Tephritidae TaxID=7211 RepID=A0A034VQF4_BACDO
-----------ANLQCMDLQEYLRTRTAETLEKLYNYPTICLAVYRELPEIARQFVIRILFVEQPVPQAVVASWGSQHYAKEQAASTACLTELNVWRVTAIPGGLSAWELCPTFKKNLKIALLGGGKPWSMS-HTLEKDSKPRDIAFLDTYAMARWRCVLHYMVGTGSSnkaqdseGISPDAVRILLHANLMKRDER-DGITITRQGFQFLLLDTQSQVWHFMLQYLDTCEERGLSLPDCLSMLFQLSFSTLGRDYSSEGMSPKMLTFLQHLREFGLVFQRKRKEGRFYPTRLALNVTNkhaavpAVIAEDDKAQESGYIVVETNYRVYAYTDSPLQVAVLGLFTELLYRFPNLVVGVLTRDSVRQALRGGITADQIVSYLEQYSHPNMkltesaIKSKSPLPPTVVDQIKLWELERNRFTYTEGVVYNQFLSQADFVTLRDYAQSINVLVHMNERTRTMVVTKNGHDDVKRFWKRYSK--
>UniRef90_A0A6H5HGN2/17-432 [subseq from] General transcription factor IIH subunit 4 n=1 Tax=Nesidiocoris tenuis TaxID=355587 RepID=A0A6H5HGN2_9HEMI
------------TLQCSNLYEYLKTLSPAVIDRLYTYPIICLAIYRDLPVVAKHYVIRILFVEQPVPQAEA------------NEVTQVLSDLRVWHETSIPGGLPAWELNPVFKKNFKNSLLGGGRTWGIK-ANLETDSKARDVDYLDKYAMERWECVLHYMVGSKQqEGISVDAVRVLLHAGLMRQDDEDGSPVITKEGFQFLLLDTAEQVWYFMLQYLDTAASRNLDLVNCLAFLFQLSFSTLGKDYCADGMTEEMLTFLQHLREFGLVYQRKRKGGKFYPTRLALNITNRDSSGLAAQRKDGFVVVESNYRIYAYTDSNLQVALIGLFAELLYRFPNMVVGTLTRDSICMALRSGITADQIVNFLRLHAHPRLVaKGPPILPPTITDQINLWEKERDRFGCSDGILYSQFLSHSDFSILRDFAQEHGLLVWQNDQKK-----------------------
>UniRef90_A0A8C6Z801/21-170 [subseq from] General transcription factor IIH subunit 4 n=2 Tax=Nothoprocta perdicaria TaxID=30464 RepID=A0A8C6Z801_NOTPE
----------------------------------------------------------------------------------------------------------------------------RGKSWWDDTSQLGPDRHARDVPALDKYAEERWEVILHFMVGSPSAAVSQDLAQLLVQAGLMRS-DGGDAPSITSAGFRFLLLDTPAQLWLCVLHYLRGAQARGLDLVEILSFLFQLSFSTLGKDYSVEGMSDSLLTFLQHLREFGLVFQRK-------------------------------------------------------------------------------------------------------------------------------------------------------------------------------------------
>UniRef90_A0A8C6Z801/170-309 [subseq from] General transcription factor IIH subunit 4 n=2 Tax=Nothoprocta perdicaria TaxID=30464 RepID=A0A8C6Z801_NOTPE
---------------------------------------------------------------------------------------------------------------------------------------------------------------------------------------------------------------------------------------------------------------------------------------------------------------------------------KLQVALIALFSELLYRFPNLVVAQVTRDSVQAAIANGISADQIIHFLRTRAHPVMAKQNPVLPPTITDQIRLWELERDRLRFSEGVLYNQFLSQGDFEVLRGHARALGVLVFEHPAKRLLVVTPAGHPDVKRFWKRQKQS-
>UniRef90_A0A2U9BLS6/4-325 [subseq from] General transcription factor IIH subunit 4 n=1 Tax=Scophthalmus maximus TaxID=52904 RepID=A0A2U9BLS6_SCOMX
----------RVQLQCKNLHGYLKELSPDVLDRLYNHPATCLAVYRELPSLAKNYVMRMLFLDQPLPQAAVALWVKKDSQRDHDECVSVLAGLSLWHSRQLQGGLQGYTLNPVFKDNLRIALLGGGRAWADEGSTLGPDRHARDIESLDRYAMERWEVILHFMVGSPSAAVSQDLAQLLVQAGLMKS-EAGEAPYITSAGFQFLLLDTASQLWYFTLQYLKTAQSRGMDLVEILSFLFQLSFSTLGRDYSVEGMSESLLTFLQHLREFGLVFQRKRKSRRYYPTRLAITLAAGVTTStscasscSNLTSTPgsgdaGFIVVETNYRIYAYTSM---------------------------------------------------------------------------------------------------------------------------------------------
>UniRef90_A0A6M2DRY9/12-301 [subseq from] General transcription factor IIH subunit 4 n=3 Tax=Pulicidae TaxID=7511 RepID=A0A6M2DRY9_9NEOP
----------QATLECKDLHAYLKSRPPELLEKLYNHPAICLAVYRELPELARQYVIRILFVEQPVPQAVVASWGTQAHSKEHLGVSDALTELNVWKIVSIPGGLKAWELTASFKRNLKIVLLGGGRPWS--MSSLDADNKARDTAFLDAYCMQRWECLLHYMVGSNqTEGISADAVRILLHAGLMKRDEDDGAAVISRLGFQFLLLDTPSQVWHFMLKYLDSAESKGLCLIECLGLLFQLSFSTLGRDYSTEGLSQGLLTFLQHLREFGLVYQRKRKDGRFYPTRLAINLTAHRTGSADSL-----------------------------------------------------------------------------------------------------------------------------------------------------------------
>UniRef90_A0A6M2DRY9/315-484 [subseq from] General transcription factor IIH subunit 4 n=3 Tax=Pulicidae TaxID=7511 RepID=A0A6M2DRY9_9NEOP
------------------------------------------------------------------------------------------------------------------------------------------------------------------------------------------------------------------------------------------------------------------------------------------------------TNEGDTSQKTGYIIVETNYRVYAYTNSSLQVALLGLFTELLYRFPNLVVGVLTRDSVRQALRGGITAEQIINYLELHSHPSMMHESAVnntspLPATVIDQIRLWENERNRFTYTEGVVYNQFLSQVDYNALKDYAQQMEVLVWHNDRTRTCVVTKEGHEPVKKFWKRYS---
>UniRef90_A0A4Y7LQZ9/7-461 [subseq from] Multifunctional fusion protein n=1 Tax=Eubosmina coregoni TaxID=186181 RepID=A0A4Y7LQZ9_9CRUS
------------KLDCKDLHSYLKTLPSGTLDRLYNHPATCVAVFRELPELARHYIMRILFVDQAVPKAIMCSWVQPSHNKDLDEIVKLLNELRVWQTVEIRGGIDGWLLNPTFRKNLKGALLGGGNNWSLKIP-SEPDPKARSISQLDAYAMERWECVLHFMVNQhaPldkTKNISYDATQILEHSGLMKRDSSNSEMSITKDGFQFLLMDTSAQVWYFLLQYLDTAPARQLDLVECLGFLFQLSYSTLGQDYSTESMSENMMKFLQHLREFGLVFLRKRKDQRFYPTRLALDIAAGPkkSSSNTTVSQPlsrpdaGYIVVETNYRVYAYTSSALQVALIALFCELMYRFPDLVVGVITRESIRQALRIGITAEQIVSFLRQHAHSQCYTLPKVLPATIADQIKLWSNERDRFTFTEGVLYNQFHSQQDFDVLKGYAQDRGVLIWHSktGAGRQMVVTKEGHEDSKD---------
>UniRef90_A0A7R9CNH3/261-695 [subseq from] General transcription factor IIH subunit 4 n=1 Tax=Timema poppense TaxID=170557 RepID=A0A7R9CNH3_TIMPO
------LVLQSKNLLCKNLHDYLKLLPADVLNKLYNHPATCLAVFRELPEIARHYVIRILFVEQPVPQAVVASWVAQAYCKK----------------RAIPGGLPGWILNTTFKKNMKIALLGRGKAWSM-SSQLEADTRPRDIQYLDKYAMERWECVLHYMVGSQQqEGISADAVRILLHAGLMKRKMVAllSPEKVFSSCFWTLR----RKCGTLILQYLDTVEARGLDLVDCLTFLFQLSFSTISKDYSTEGMSEGLLVFLQHLREFGLVYQRKRKAGRFYPTRLALNIVSGQNKSQTELNRDGYIVVETNYRIYAYTDSNLQVALLGLFCELMYRFPNLAVGILTRESVRQALRSGITAEQIVGFLRLHAHPRLLAAgPPTLPPTIVDQIKLWENERERFTYTEGVLYSQFLSQADFEVLRDHALDLGVLTWQNIPRRTMVVTKSGHEDVKRFWKRY----
>UniRef90_A0A060Y436/4-188 [subseq from] Multifunctional fusion protein n=1 Tax=Oncorhynchus mykiss TaxID=8022 RepID=A0A060Y436_ONCMY
----------RVQLQCKNLHEYLKELSPEILDRLYNHPATCLAVYRELPPLAKNYVMRMLFLDQPLPQAAVALWVKKDSEKDHDQCVSVLSGLRLWHSQQLQGGLQGNILNPIFKDNLRIALLGGGKSWADQGDSLGPDRHARDVESLDKYALERWEVVLHFMVGCPSAAVSQDLSQLLIQAGLMRTLEGTTPPG---------------------------------------------------------------------------------------------------------------------------------------------------------------------------------------------------------------------------------------------------------------------------
>UniRef90_A0A060Y436/193-321 [subseq from] Multifunctional fusion protein n=1 Tax=Oncorhynchus mykiss TaxID=8022 RepID=A0A060Y436_ONCMY
--------------------------------------------------------------------------------------------------------------------------------------------------------------------------------------------------------------------------------------------------------------------------------------------------------------YSGFIVVETNYRLYAYTNSELQIALVALFSECLYRFPNVVVAQVTRESVQQAIANGITAQQILHFLRTRAHPVMLKQNPVLPPTITDQIRLWELERDRLQFSEGVLYNQFLSQADFEVLRDRAQVRYLV-------------------------------
>UniRef90_A0A7K8UPT4/2-274 [subseq from] General transcription factor IIH subunit 4 (Fragment) n=2 Tax=Neognathae TaxID=8825 RepID=A0A7K8UPT4_OCEOC
--------------------------------------------------------------------------------------------------------------------------------------------------------------------------------------------EGGEAPCITSAGFQFLLLDTPAQLWYFILQYLRGAEARGMDLVEILSFLFQLSFSTLGKDYSVEGMSESLLTFLQHLREFGLVFQRKRKSRRFYPTRLAIALASGTSGTPPEPDAHGFVLVETNYRIYAYTDSELQIALIALFSELLYRFPNLVVAQVTRDSVQAAIANGITADQIIHFLRTRAHPIMAKQTPVLPPTITDQIRLWELERDRLRFSEGVLYNQFLSQVDFEVLRDHARALGVLVFENPGRRLMVVTPGGHPDVKRFWKRQKHS-
>UniRef90_A0A7K6QTY7/2-283 [subseq from] General transcription factor IIH subunit 4 (Fragment) n=4 Tax=Neognathae TaxID=8825 RepID=A0A7K6QTY7_9PASS
--------------------------------------------------------------------------------------------------------------------------------------------------------------------------------------------EGGEPPCITSAGFQFLLLDTPAQLWFFILQYLRGAEARGMDLVEILSFLFQLSFSTLGKDYSVEGMSDSLLTFLQHLREFGLVFQRKRKSRRFYPTRLAIALASGTAGTSGTLgtlgtgPEPdghGFVLVETNYRIYAYTDSELQVALIALFSELLYRFPNLVVAQVTRDSVQAAIANGITAEQIIHFLRTRAHPVMAKQTPVLPPTITDQIRLWELERDRLRFSDGVLYNQFLSQVDFEVLRDHARGLGVLVFENPARRLMVVTPAGHPDVKRFWKRQKHN-
>UniRef90_A0A7R8YP63/11-473 [subseq from] General transcription factor IIH subunit 4 n=1 Tax=Hermetia illucens TaxID=343691 RepID=A0A7R8YP63_HERIL
------------NIEIKDFRQYLREKPADILEKLYNYSSICLAVYRELPEIARQFVIRILFVEQPVPQAVVASWGSKHYAKEQSNACTVLSELNVWRPAAIPGGLPAWELSPTFKKNLKIALLGGGRPWSM-TSFMDGDTKPREISFLDNYAKSRWSCVLHYMVGAsatnPEgEGISPDAVRILLHANLMKRDDSDGSVAITRQGFQFLLLSTQAQVWHFMLQYLDTCEQRGLNLAECLSLLFQISFSTLGRDYSSEGMSQGMLTFLQHLREFGLVYQRRRKECRFYPTRLALNISNLNSSSRnlGTdednAKERGYIVVETNYRIYAYTESTLQTALLTIFADILYRFPNLVVAVLTRESVRQAFRGGITANQIIKYLEQYAHPDMYTETAIvskspLPPTIVDQIKLWENERNRFTYTEGVVYNQFLSQADFITLRDYAQSINVLVWQNERSRTMVVTKNGHEDVKKFWKRYSK--
>UniRef90_A0A336K8B7/8-476 [subseq from] General transcription factor IIH subunit 4 n=1 Tax=Culicoides sonorensis TaxID=179676 RepID=A0A336K8B7_CULSO
----KSGGIPKpANIECKNLQEYLKSRPPEVLEKLYNYPAICLAVYRELPEIARQFVIRILFVEQPVPKAVVSSWASQVYAKEHQHSCTVLSDLCIWKTNQIAGGLTAWDLSSVFKKNLKIALLGGGRPWSMVA--IEQEGKTRDIEFLDNYAMSRWRCVLHYMVGAGASktndasteGISPDAVRILLHANLMKRDETDGTPVITRQGFQFLLLDTQAQVWHFMLQYLDTCEQRGLDLAECLSMLFQLSFSTLGRDYSSEGLSQGLLTFLQHLREFGLVYQRKRKEGRFYPTRLALNITCKDSAplmlEEKATQEKGYIVVETNYRIYAYTDSNLQVALLGLFTELLYRFPNLVVGVLTRDSVRQALRGGITADQIVSYLQQHAHSNMVQQADgrknPLPPTVVDQIKLWENERNRFTYTEGVVYNQFMSSHEFNALRDFAQSQQYLLWQNERTRTIVVTKHGHDDVKKFWKRY----
>UniRef90_A0A8C2FUR9/5-74 [subseq from] General transcription factor IIH subunit 4 n=2 Tax=Cyprinus carpio TaxID=7962 RepID=A0A8C2FUR9_CYPCA
----------RVQLQCKNLHEYLKELSPEILDSLYNHPATCLAVYRELPSLAKNYVMRMLFLDHPLPQAAVALWVKKDSQ----------------------------------------------------------------------------------------------------------------------------------------------------------------------------------------------------------------------------------------------------------------------------------------------------------------------------------------------------------------------------------------------
>UniRef90_A0A8C2FUR9/74-321 [subseq from] General transcription factor IIH subunit 4 n=2 Tax=Cyprinus carpio TaxID=7962 RepID=A0A8C2FUR9_CYPCA
--------------------------------------------------------------------------------------------------------------------------------------------------------------------------------------------------------------------------------QKGMDLVEILSFLFQLSFSTLGRDYSVEGMSESLLTFLQHLREFGLVFQRKRKSRRYYPTRLAITLAAGVtvnaaSGSASTAlgatpgtGDTGFIVVETNYRVYAYTNSELQIALVALFSEMLYRFPNVVVAQVTRESVQQAIANGITAQQIIHFLRTRAHPVMLKRTPILPPTIKDQIMLWELEKDRLQFTEGVLYNQFLSQADFEVLRDRAQGLGVLVWQNPAHRVMVVTPHGHSEVKRFWKRQKS--
>UniRef90_A0A084W999/25-488 [subseq from] General transcription factor IIH subunit 4 n=27 Tax=Anopheles TaxID=7164 RepID=A0A084W999_ANOSI
----------PANLECKDLEEYLKSRPPEVLEKLYNYPAICLAVYRELPEIARQFVIRILFVEQPIPQAVVSSWATQVYAKENTSVSQVLLELGVWRSAAYPGGLAAWELCPTFKKNLKIALLGGGRPWSMS-NALDPDQKSRDIDFLDTYAMSRWRCVLHYMVGAGSSkgmegeGISPDAVRILLHANLMKRDETDGSPVITRQGFQFLLLDTQAQVWHFMLQYLDTCEARGLSLPECLSMLFQLSFSTLGRDYSSEGLSAGLLTFLQHLREFGLVYQRKRKEGRFYPTRLAHNITSKNATHATTLAQdqesdatkdKGYIIVETNYRVYAYTDSNLQVALLGLFTELLYRFPNLVVGVLTRDSVRQAFRGGITAEQIISYLEQHAHPTMLNveqainSKSPLPPTVVDQIKLWENERNRFTYTEGVVYNQFLSQADFITLRDYAQSINVMIWQNERIRTMVVTKNGHDDVKKF--------
>UniRef90_A0A1B0GJ18/11-484 [subseq from] General transcription factor IIH subunit 4 n=4 Tax=Phlebotominae TaxID=7198 RepID=A0A1B0GJ18_LUTLO
------TGLPKAsNLECKDLYEYLQTRSPDVLDRLYNYATICLAVYRELPEIARQFVIRILFVEQPVPQAVVASWGSQLYAKEHAAATAVLTDLGVWRAAAIPGGLPAWELSPTYKKNLKIALLGGGKPWSMS-NALESDSKARDVSFLDNYAMSRWRCVLHYMVGacntkaSDGETISPDAVRILLHANLMKREDDGS-CVITKQGFQFLLLDTQAQVWHFMLQYLDTCHQRGLDLGECLSMLFQLSFSTLGRDYSSEGLSAGMLTFLQHLREFGLVYQRKRKAGRFYPTRLALNITNKdaVPivMNEEDAQAPGkrHIVIETNYRVYAYTDSNLLVALLGLFTELLYRFPNLTVGVLTRDSVRSALRGGITAEQIISYLEQHAHPCLLnvvhpassgfRHRSCLPPTIVDQIKLWENERNRFIYTEGVVYNQFLSQADFITLRDYAQSISVLVWQNERTRTMVVTKSGHDDVKKFWKRYS---
>UniRef90_UPI0018D59B38/74-357 [subseq from] general transcription factor IIH subunit 4 n=1 Tax=Motacilla alba alba TaxID=1094192 RepID=UPI0018D59B38
------------------------------------------------------------------------------------------------------------------------------------------------------------------------------------------PSEGGEPPCITSAGFQFLLLDTPAQLWFFILQYLRGAEARGMDLVEILSFLFQLSFSTLGKDYSVEGMSESLLTFLQHLREFGLVFQRKRKSRRFYPTRLAIALASGTAGTSpGTpLGTPgtepdghGFVLVETNYRIYAYTDSELQVALIALFSELLYRFPNLVVAQVTRDSVQAAIANGITAEQIIHFLRTRAHPVMAKQSPVLPPTITDQIRLWELERDRLRFSEGVLYNQFLSQVDFEVLRDHARALGVLVFENPARRLMVVTPAGHPDVKRFWKRQKHN-
>UniRef90_B4LH90/25-489 [subseq from] General transcription factor IIH subunit 4 n=8 Tax=Drosophila TaxID=7215 RepID=B4LH90_DROVI
------------NLECKNFQEYLRTrQTPETLEKLYNYPPICLAVYRELPEIARQFVIRILFIDQPVPQAVVTSWGAQRVAKEQMEATSCLTALCVWRVTAIPGGLAAWELSPTFKKSVRQVLLGGGKPWAM-TNTLDRDSKPRDIAFLDSYAMSRWRCVLHYMVGTGSrggtdaEAISPDAVRILLHANLMKRDER-DGITITRQGFQFLLLDTRAQVWHFMLQYLETCEERGICLPECLSMLFQLSFSTLGRDYSSEGMNNQMLTFLQHLREFGLVFQRKRKEGRFYPTRLALNVTNKDAAQASTsadeerMQERGYIVVETNYRVYAYTDSQLQVAVLGLFTELLYRFPNLVVGVLTRDSVRQALRGGITAEQIVSYLEQYAHPNMklvesaIQSKSCLPPTIVDQIKLWEMERNRFTYTEGVVYNQFLSQNDFVTLRDYAQSINMLVWQNERTRTMVVQKNGHDDVKRYWKKYSK--
>UniRef90_A0A8J9YB28/18-297 [subseq from] General transcription factor IIH subunit 4 (Fragment) n=1 Tax=Brenthis ino TaxID=405034 RepID=A0A8J9YB28_9NEOP
------------TLECKDLHEYLKSRSQQFLETLYNYPTICLAVYRELPELARHFVIRLLFVEQPVPQAVVASWVTQTHAKEQSKACEALSELSVWQEAPIPGGLPGWILSQSFKKNLKVALLGGGRPWSL-SSSLEPDGKARDIAFLDAYATERWECVLHYMVGSAqTEGISADAVRILLHAGLMTRDAEDGSAVITRAGFQFLLLSTAKQVWLFLQHYLHTAEKRSLSAAECLAFLYQLSFSTLGKDYSTEGMSNNMLVFLQHLREFGLVYQRKRKAGRFYPTRLALHMAR--------------------------------------------------------------------------------------------------------------------------------------------------------------------------
>UniRef90_A0A8J9YB28/320-491 [subseq from] General transcription factor IIH subunit 4 (Fragment) n=1 Tax=Brenthis ino TaxID=405034 RepID=A0A8J9YB28_9NEOP
------------------------------------------------------------------------------------------------------------------------------------------------------------------------------------------------------------------------------------------------------------------------------------------------------AGASGAAGPAGYIVVETNYRVYAYTQSSLQVALLGLFTELVYRFPNVVVGVLTRESVRAALRGGISARQIVRYLEQHAHPQMLKSETggvrsrgALPPTVVDQVRLWEGERNRFTYTDGIIYNQFLSQAEFVVLRDYAARAGYVTWASERARTLVLTRASHDDVRRFWKRHS---
>UniRef90_A0A0M4EBB5/23-490 [subseq from] General transcription factor IIH subunit 4 n=1 Tax=Drosophila busckii TaxID=30019 RepID=A0A0M4EBB5_DROBS
------------NLECKNFQDYLRTrQTPESLEKLYNHPPICLAVFRELPEIARQFVIRILFVDQPVPQAVVSSWGAQRIAKEQEEATNCLTALNVWRVTAIPGGLSAWELSPTFKKSVRQVLLGGGKPWAMS-STTEKDSKPRDIAFLDSYAMSRWRCVLHYMVGTggrnggPdTDAISPDAVRILLHANLMKRDERDHhTITITRQGFQFLLLDTRAQVWHFMLQYLETCEERGISLPECLSMLFQLSFSTLGRDYSSVGMNSQMLTFLQHLREFGLVFQRRRKENRFYPTRLALNVTNKNGAEASTtadeerMQERGYIVVETNYRVYAYTDSPLQVAVLGLFTELLYRFPNLVVGVLTRDSVRQALRGGITAEQIVSYLEQYAHPNMklvesaIQSKSCLPPTVVDQIKLWELERNRFTYTEGVVYNHFLSQNDFVTLRDYAQSIHMLVWQNERTRTMVVQKNGHDDVKRYWKKYSK--
>UniRef90_Q9VUR1/27-496 [subseq from] General transcription factor IIH subunit 4 n=29 Tax=Drosophila TaxID=7215 RepID=Q9VUR1_DROME
--------QGPANLECKDFQEYLRTrQTPESLEKLYNYPPICLAVFRELPEIARQFIIRILFVDQPVPQAVVTSWGAQRCAKEQAEATSCLTALNVWRVTAIPGGLSAWELSPTFKKSVRQVLLGGGKPWP-MTNTLDKDSKPRDIAFLDTYAMSRWRCVLHYMVGTgnrngtDAEAISPDAVRILLHANLMKRDER-DGITITRQGFQFLLLDTRAQVWHFMLQYLDTCEERGISLPECLSMLFQLSFSTLGRDYSSEGMNSQMLTFLQHLREFGLVFQRKRKEGRFYPTRLALNVTSKEAAATASVamdeeatQDCGYIVVETNYRVYAYTDSPLQVAVLGLFTELLYRFPNLVVGVLTRDSVRQALRGGITAEQIVSYLEQYAHPNMrmvesaIHSKSCLPPTVVDQIKLWELERNRFTYTEGVLYNQFLSHTDFVTLRDYAQSIHMLVWQNERTRTMVVQKNGHDDVKRYWKKYSK--
>UniRef90_A0A6J2TWT6/19-491 [subseq from] General transcription factor IIH subunit 4 n=1 Tax=Drosophila lebanonensis TaxID=7225 RepID=A0A6J2TWT6_DROLE
---LPVQGLT--NLECKNLQDYLQSRTPETLEKLYTHPPICLAVYRELPEIARQFIIRILFVDQPVPKAVVSSWGAQRCAKDQTEAASCLTNLNVWRVTAIPGGLAAWELSPTFKKSLRQALLGGGKPWTM-TNTVEKDSKPRDISFLDSYAMSRWRCVLHYMVGTgarssgttDAEAISPDAVRILLHANLMKRDD-RDGITITRQGFQFLLLDTRAQVWHFMLQYLDTCEERGIPLPECLSMLFQLSFSTLGRDYSSEGMSCQMLTFLQHLREFGLVFQRKRKEGRFYPTRLAVNVTNKEEGQVvrTTltedVHlqNSGYIVVETNYRIYAYTDSPLQVAVLGLFTELLYRFPNLVVGVLTRDSVRQALRGGITAEQIVSYLEQYAHPNMklmesaIRSKSCLPPTVVDQIKLWEMERNRFIYTEGVVYNQFLSQNDYLTLRDYALSINVLVWQNERTRTMVVQKNGHDDVKRYWKKY----
>UniRef90_B3MAD1/28-494 [subseq from] General transcription factor IIH subunit 4 n=2 Tax=ananassae subgroup TaxID=32347 RepID=B3MAD1_DROAN
-----------ANLECKDFQEYLRTrQTPETLEKLYNYPPICLAVFRELPEIARQFIIRILFVDQPVPQAVVSSWGAQRCAKEQTDATSCLTALNVWRVTAIPGGLSAWELSPTFKKSVRQVLLGGGKPWP-MTNTLEKDSKPRDINFLDTYAMSRWRCVLHYMVGTGSrngaetEAISPDAVRILLHANLMKRDER-DGITITRQGFQFLLLDTRAQVWHFMLHYLDTCEERGMPLPECLSMLFQLSFSTLGRDYSSEGMNKQMLDFLQHLREFGLVYQRKRKEGRFYPTRLALNVTSKEAAVAATlttdeegVQESGYIVVETNYRVYAYTDSPLQVAVLGLFTELLYRFPNLVVGVLTRDSVRQALRGGITAEQIVSYLEQYAHPNMrlvesaIQSKSCLPPTVVDQIKLWEMERNRFTYTEGVVYNQFLSQNDFVTLRDYAQSIHVLVWQNERTRTMVVQKNGHDDVKRYWKKYSK--
>UniRef90_A0A672H766/4-323 [subseq from] General transcription factor IIH subunit 4 n=1 Tax=Salarias fasciatus TaxID=181472 RepID=A0A672H766_SALFA
----------RVQLQCKNLHEYLKELNPEVLDRLYNHPATCLAVYRELPSLAKNYVMRMLFLDQPLPQAAVALWVRKDSHRDHEDCVSVLSGLRLWHSQQLQGGLQGYTLNPVFKDNLRTALLGGGRAWADEGSALGPDRHARDIESLDRYATERWEVILQFMVGSPS-AVSQDLAQLLVQAGLMKS-EVGEAPYITSAGFQFLLLDTASQLWYFTLQYLKTAQSRGMDLVEILSFLFQLSFSTLGRDYSVEGMSESLLTFLQHLREFGLVFQRKRKSRRYYPTRLAITLAAGItstasssssssssSSSSSSSGDSGYIVVETNYRLYAYT-----------------------------------------------------------------------------------------------------------------------------------------------
>UniRef90_A0A8J5MLJ1/9-462 [subseq from] General transcription factor IIH subunit 4 n=10 Tax=Astacidea TaxID=6712 RepID=A0A8J5MLJ1_HOMAM
-------------LTCKNLQDYLRSLTKDVLDRLYRHPATCLAVFRELPELSKQFILRLLFVTRPVPQVLLATWKPqhepgKDlgdIAAEHRQGTQVLLDMAIWQEVNDHHGNLAIRLSNTFRDNLKVAILGGGKPWTMS-AALDSDPHQRDVEFLDKYAMDRWESVLQFLVqpGQGQTAISRDAMRTLLHAGLIESSDESDNMQITSSGFQFLLLDTASQVWFFILKYLETVTERGLSLVACLTFLFKLSFSILGKDYSMEGMDNELLTFLQHLREFGLVYLRKRSSGRFYPTRLALNITAGQNKGNIDVPKQGYLVIETNYRIYAYTVSELQIALLSIFSDIEGRFPNMVVTSVSRGSVRRALLKGIGAEQIISFLRQHCHPQMFKNNPVVPRTVADQIKLWELERERLEFNEGVLYKDFMSVHDFSLLSNFASSKGVLIYSDEKQRTMVVTKKGHPAIKLFWKEA----
>UniRef90_UPI0003F0E9D6/4-76 [subseq from] general transcription factor IIH subunit 4-like n=1 Tax=Saccoglossus kowalevskii TaxID=10224 RepID=UPI0003F0E9D6
---TSTMG-NTRKLDCKDLHGYLCTLSSNVLDRLYNHPATCLAVFRELPPLGKQYVMRLVFVDQPIPCAVVASWVKT-------------------------------------------------------------------------------------------------------------------------------------------------------------------------------------------------------------------------------------------------------------------------------------------------------------------------------------------------------------------------------------------------
>UniRef90_UPI0003F0E9D6/82-291 [subseq from] general transcription factor IIH subunit 4-like n=1 Tax=Saccoglossus kowalevskii TaxID=10224 RepID=UPI0003F0E9D6
--------------------------------------------------------------------------------------------------------------------------------WAS-SGHLGPDKHARDVEYLDSYALERWECVLHFLVGSRGVdSVSRDIALVLNKSGLMKPMEEGGTPVITQAGFQFLLMDTPSQVWYFMLQYLQSAEARNLDLVEALNFLFQLSFSSLGKDYSTENLNDSQLQFLQHLRELGLVFQRKRKSKRYYPSRLAINLASGLSNVTTDANRTGFIMVETNYRVYAYTDSNLQVEILGLFTELLYRL----------------------------------------------------------------------------------------------------------------------------
>UniRef90_UPI0003F0E9D6/295-378 [subseq from] general transcription factor IIH subunit 4-like n=1 Tax=Saccoglossus kowalevskii TaxID=10224 RepID=UPI0003F0E9D6
-----------------------------------------------------------------------------------------------------------------------------------------------------------------------------------------------------------------------------------------------------------------------------------------------------------------------------------------------------------------------------------------KLTPIIPPTISDQIRLWELERDRLSFTDGVLYNQFLSQHDFEVLRDYAKDIGVLNWENPAKRVIIVSPSGHDEVKRFWKRQKKS-
>UniRef90_A0A7M5X1W7/7-456 [subseq from] General transcription factor IIH subunit 4 n=1 Tax=Clytia hemisphaerica TaxID=252671 RepID=A0A7M5X1W7_9CNID
----------KKKLACKDLYGYLLTLSSEVLNGLYDHPFTCLAVFRGLPEIGKHYVMRTLFTDQAFPEHVILSWCKKEHRNDHKVAVDRLCGLQIWNRVTSPSV--HFEMNKFFQQNLRIGVRGGGKIEEEP-LKAVEERHARDVTYLDNYAKERWECILQYMTGSQqgmnNVGVSPDVAKVLISSGLLTLNESENNTSITSAGFQFLLLDTSSQVWYFMVQHLNSKDK-A-VLVQCLSFLFQTGFSVLGKDYPVKNLTAEQFNFLQLLREVGLAHQRKRTSKRYYPTRLAINLGTAVTGSTNTISQgQSYLVVETNYRVYAYTESALQVSLLSLFTDIKSRFPDFTVGTLSRESVQQALACGISASQIIDFLRTRARPQMLSRTPIIPPTITDQIKLWEMERDRLRYTEGVLYNQFLAQSDFEMLRRYADENQHLLWANSQKRLMVVSKEGHDDVKRYWKKNKP--
>UniRef90_T2M882/9-457 [subseq from] General transcription factor IIH subunit 4 n=2 Tax=Hydra vulgaris TaxID=6087 RepID=T2M882_HYDVU
------------KLDCKDLYGYLLTLSPSSLNALYNDPFTCLAVFRGLPELAKHYIMRTLFTNQSLSDAFVLSWCKKEWAKDHIEAVNKLKGLHIWVSFEIGTPMLRYEFNITFQTNLRIGLCGGGPVQATPLKA-VEEKHARDVAFLDNYSKERWECILYYMTGSQvtgNAGVSQDVARVLINAGLLIFDHQEQATCITSSGFQFLLLDTSSQVWYFMVQHLNSMEPE--ILVQCLSFLFQTSFSVLGKDYPVNDLTEAQFSFLQLLREIGLAFQRKRKSKRFYPTRLAINLGSAVTGNSdSSSQQQGFLVVETNYRVYAYTDSVLHIALLSLFTDIKARFPSFTVALLSRESVQQALACGISAEQIIDFLKTRAHSQMTTSSPIIASTITDQIKLWEMERDRLRYSQGVLYNQFLSQSDFEMLRKFADEKNHLLWANNQKRLMVVSKSGHEDVKKYWKRNKP--
>UniRef90_B4QL39/27-497 [subseq from] General transcription factor IIH subunit 4 n=1 Tax=Drosophila simulans TaxID=7240 RepID=B4QL39_DROSI
--------QGPANLECKDFQEYLRTrQTPESLEKLYNYPPICLAVFRELPEIARQFIIRILFVDQPVPQAVVTSWGAQRCAKEQAEATSCLTALNVWRVTAIPGGLSAWELSPTFKKSVRQVLLGGGKPWP-MTNTLDKDSKPRDIAFLDTYAMSRWRCVLHYMVGTgnrsgtDAEAISPDAVRILLHANLMKRDER-DGITITRQGFQFLLLDTRAQVWHFMLQYLDTCEERGISLPECLSMLFQLTqFSTLGRDYSSEGMNNQMLTFLQHLREFGLVFQRKRKEGRFYPTRLALNVTSKEAAATASVamdeeatQDCGYIVVETNYRVYAYTDSPLQVAVLGLFTELLYRFPNLVVGVLTRDSVRQALRGGITAEQIVSYLEQYAHPNMrmvesaIHSKSCLPPTVVDQIKLWELERNRFTYTEGVLYNQFLSHTDFVTLRDYAQSIHMLVWQNERTRTMVVQKNGHDDVKRYWKKYSK--
>UniRef90_A0A1J1HJP8/11-299 [subseq from] General transcription factor IIH subunit 4 n=1 Tax=Clunio marinus TaxID=568069 RepID=A0A1J1HJP8_9DIPT
---------NVVHLECKNLHEYLKSQTAQVITKLYEYPAICLAVYRDcIPDIAKQFVIRMLFVEQAVPQAVVSSWGSQIYAKENLEACKSLTELKIWAEASIPGGLSAWNLNPSFKRNLKIAWLGGGSSWSMFN-SIESDAKSRDINFLDQYAMSRWNCLLHYMVdsnaskGSEIEGISVDAVRIILHANLMKRNEQDGSSILTSQGFQFLLMDTQSQVWHFMLQYLNTCEQRGLSLIECLSMLFQLSFSTLGRDYSSEGLSENMLTFLQHLREFGLVYQRKRKEKRFFPTRLALNFTT--------------------------------------------------------------------------------------------------------------------------------------------------------------------------
>UniRef90_A0A1J1HJP8/321-494 [subseq from] General transcription factor IIH subunit 4 n=1 Tax=Clunio marinus TaxID=568069 RepID=A0A1J1HJP8_9DIPT
---------------------------------------------------------------------------------------------------------------------------------------------------------------------------------------------------------------------------------------------------------------------------------------------------AGIVGDD-NKYEKGYIIVETNYRVYAYTDSKLQISLLALFTELLYRFPNVTVGVITRDSIRQALRGGITARQIISYLEQHAHPKMieaatnstLKTSSMLPPTVVDQIKLWENERNRFSFIDGVVYNQFLSEADFITLRDYASSIEVLLWQNERTRTMVVTKNGHDDVKKFWKRY----
>UniRef90_A0A2U9BNE7/4-287 [subseq from] General transcription factor IIH subunit 4 n=1 Tax=Scophthalmus maximus TaxID=52904 RepID=A0A2U9BNE7_SCOMX
----------RVQLQCKNLHGYLKELSPDVLDRLYNHPATCLAVYRELPSLAKNYVMRMLFLDQPLPQAAVALWVKKDSQRDHDECVSVLAGLSLWHSRQLQGGLQGYTLNPVFKDNLRIALLGGGRAWADEGSTLGPDRHARDIESLDRYAMERWEVILHFMVGSPSAAVSQDLAQLLVQAGLMKS-EAGEAPYITSAGFQFLLLDTASQLWYFTLQYLKTAQSRGMDLVEILSFLFQLSFSTLGRDYSVEGMSESLLTFLQHLREFGLVFQRKRKSRRYYPTRLAITLAAGTQ-----------------------------------------------------------------------------------------------------------------------------------------------------------------------
>UniRef90_A0A1V4KZI7/2-228 [subseq from] General transcription factor IIH subunit 4 n=2 Tax=Columbidae TaxID=8930 RepID=A0A1V4KZI7_PATFA
-------------------------------------------------------------------------------------------------------------------------------------------------------------------------------------------SEGGDAPCITSAGFQFLLLDTPAQLWYFILQYLQGAEARGMDLVEILSFLFQLSFSTLGKDYSTESMSESLLTFLQHLREFGLVFQRKRKSRRFYPTRLAIALASGTSGCPPEPDARGFVVVETNYRIYAYTDSELQVALIALFSELLYRFPNLVVAQVTRDSVQAAIANGITADQIIHFLRTRAHPVMAKQSPVLPPTITDQIRLWELERDRLRFTEGVLYNQSLS------------------------------------------------
>UniRef90_A0A1V4KZI7/263-319 [subseq from] General transcription factor IIH subunit 4 n=2 Tax=Columbidae TaxID=8930 RepID=A0A1V4KZI7_PATFA
--------------------------------------------------------------------------------------------------------------------------------------------------------------------------------------------------------------------------------------------------------------------------------------------------------------------------------------------------------------------------------------------------------------------XGVLYNQFLSPGDFALLRDHARALGVLLFENPARRLLVVTPGGHPDVRRFWKRQKHN-
>UniRef90_A0A423TBA0/6-462 [subseq from] General transcription factor IIH subunit 4 n=9 Tax=Penaeus TaxID=133894 RepID=A0A423TBA0_PENVA
-----------ATLTCKNLQDYLKSLPKDTLDALYRNPATCLAVFRELPELSRHFILRLLFVTKPISQILLAAWIPhQEPSKdlgdiaaEHKQSTQILLDMYIWQEVKDHHGNSAIKLSSTFRENLKIATLGGGRPWTM-SAALDPDPHQRDLEFLDKYAMDRWESVLQFLVqpGRGATVISRDAMRTLLHAGLIESDESDSPNMqITSSGFQFLLLDTASQVWFFILKYLETVTERGLSLVACLTFLFKLSFSTLGKDYSMEGMNNELLTFLQHLREFGLVYLRKRSSGRFYPTRLALNITAGQNKGNLDVPKQGDLVIETNYRIYAYTTSELQIALLSIFSDIEGRFPNMVVACISRGSVRRALLKGISAEQIISFLRQHCHPQMYKQNPVVPRTVSDQIKLWEMERERLEFSEGVLYKDFMSVHDYLLLSNYASSKGVLIYSDEKQRTVVVTKKGHPAIKQFWKEN----
>UniRef90_A0A553PC48/4-466 [subseq from] General transcription factor IIH subunit 4 n=1 Tax=Tigriopus californicus TaxID=6832 RepID=A0A553PC48_TIGCA
-------------LQCANLTDYLKTLGPSQLENLYVHPATALAVFRELPLLGQHYVLRLLHVEQSVPKAVVSSWVSRvdQYRKIEVQAMEALTNLRVWTSATNQAGMESLTLDDTFKQNLKTALMGGGSPWTT-SRYLDLDPNRRDAAYLDQYSQERWDTVLHYMVGSSqQEGISADAVRILLSSGLMVVTPGTTEPTITRSGFQFLLMDTPSQVWFFILQYLDSVKSRNLNLTECLNFLFQLSFSELGKDYSTSGLSHGLLVFLQHLREFGLVYQRKRSAGRFYPTRLALNIASGENKSLLERHREGYIVVETNYRIYAYSNSNLQVALIGLFAEVLYRFPNLAVAVVTRDSIRQALRGGIKASQIVRFLQMHAHPRQQEQSqkkkrdeklsnerakDVIPGTVVDQIYLWEKERDRFTFEEGVLYNQFLSQGDYETVKNYADSQGVLNWSNDQNRTIIVSRAGHDDVRKFWRRHS---
>UniRef90_B3RP22/8-450 [subseq from] General transcription factor IIH subunit 4 n=2 Tax=Trichoplax TaxID=10227 RepID=B3RP22_TRIAD
--------------TLQGLHQYLKSLPAIILDKLYNHPAACLATFRELSQLAKHYVMRTLFTIQAIPTSTISAWVNSQHQKEHQAALNQLTEIRIWQSHTLPGGMQGIKLNESFRANLKTALCGGGESWYGPQL-SKADKYQFTSEALDLKSKERWECVLHYLVGAGeDLALSGEIQSLLNNCGLVSKN------GITAAGFQFLLLDRPSQVWYILLQYLDSAESLGMDLVEILSFLFQLSYSTFGQNYSTEGLTQTQLTCLQHMREIGLVVQRKRKDMKFYPTQLAINLASGAKQEElDHSKSSGYIIVETNYRLYAYTESPLDIALVALFCEMMYRLPGLCVGLITRESVQQAFTNGITANKIINFIRTHAHPEAKKKvtTPIVPSTIIDQLYLWELERGRLSCSDGVLYNQILSSSDFEALRKYADDMGVLLWASPAKRLLVVNRDGHNHVKHFWKRNKQ--
>UniRef90_UPI0018CD153E/24-482 [subseq from] general transcription factor IIH subunit 4-like n=1 Tax=Teleopsis dalmanni TaxID=139649 RepID=UPI0018CD153E
-------------LECRNLYEYLRALKPELLEKLYSYPPICLAVYQELSEIARQFVIRTLFVEQAVPQAVVASWGSQHFAKELAEAIASLSALCVWRVTPIPGGLSGWELCPNFKKNLRVALLGGGKPWLMSY---TSDKHSkpRDIYSLDKYAASRWNCVLKFMVGPETCnklgcdneLISPDAVRILLHSNLMKRIEK-DGVRITSQGFQFLLFDTQTQVWTFMLQYLDACEERGLSLPECLSLLFQLSFSTLGRNYSSDGMSSRMLTFLQHLREFGLVFQRKRKEGRFYPTRLALNMGNknRISSVSNEAkKSEGYIIVETNYRVYAYTNDQLKVSILALFTELIYRFPNLVVGVLTRDSVRQALRGGITADQIISYLKQYAHANMKidldpNASSALPPTVLDQMRLWELERNRFTFTEGVVYNQFLSQADFITLRDYANSSDALIWQNERTRTMVVTRNGHDDVKRFWKRY----
>UniRef90_UPI0021C6AACD/7-461 [subseq from] general transcription factor IIH subunit 4-like n=1 Tax=Eriocheir sinensis TaxID=95602 RepID=UPI0021C6AACD
-------------LTCKNLQDYLKSLSRDTLDRLYNHPATCLAVFRELPALSRQFILRLLFVNKPVAQVLLASWIPQhdagrdvgDIAAEHRQGTQVLLDMCIWQEVKDHQGNTAIRLSSTFRENLKMAMLGGGKPWTMS-ASLDADPHQRDLDFLDKYAMDRWESVLQFLVqpGRGPKAISRDAMRTLLHAGLIESSGESDNMQITSSGFQFLLLDTASQVWFFILKYLETVTERGLSLVACLTFLFKLSFSTLGKDYSMEGMNNELLTFLQHLREFGLVYLRKRSSGRFYPTRLALNITAGQNKGNIDVPKQGNLIIETNYRIYAYTTSELQISLLAIFCDIEGRFPNMVVASISRSSVRRALLKGIGAEQIISFLKQHCHPEMYKLSSVVPRTVADQIKLWEMERERLEFTEGVLYKDFMSLHDFSLLSNYASSNGVLIYSDEKQRTMVVTKKGHPSIKTFWKEEQ---
>UniRef90_A0A1B6G6Y1/14-391 [subseq from] General transcription factor IIH subunit 4 (Fragment) n=1 Tax=Cuerna arida TaxID=1464854 RepID=A0A1B6G6Y1_9HEMI
---------KNKSLQCKNLHDYLKTLPKEVLERLYNHPTTCLAVYRELPAIAKHYVIRLLFVEQPVPQAVIASWVSQAYAKDHNEVTKVLCELRIWQEASIPGGLAGWSLNPTFKKNAKIAINGGGKPSALS-TQLEAGPKFRDISYLDKYAMERWECVLHYMVGSQQqEGISVDAVRILLHAGLMKRDEDDGSPVITREGFQFLLLDTPAQVWYFILQYLDTVEARGLDLVECLTFLFQLSFSTLGKDYSTEGMSEGLLMFLQHLREFGLVYQRKRKEKRFYPTRLALNMASGQNGSPTDLQREGYIIVETNYRVYAYTDSNLKVALLALFCEMLYRFPNLAVGILTRDSVRMALRSGITAQQMVGFLRLHAHPRMLAAgPPTLPPT----------------------------------------------------------------------------
>UniRef90_A0A834MKW5/18-220 [subseq from] General transcription factor IIH subunit 4 n=1 Tax=Rhynchophorus ferrugineus TaxID=354439 RepID=A0A834MKW5_RHYFE
---------TQSNLECKNLYDYLKTRPSNILERLYNHPAICLAVYRELPELARQYVIRILFVEQPVPQAVVASWGSQAHSREHNYVTKVLTELNVWTEGSLPGGLLGWILSHTFKRNLKIALLGGGKSWSM-SSALEPDKNVRDINFLDTYSSERWECVLHYMVGSQQqEGISADAVRILLHAGLMKRDEDDGSPVITRQGFQFLLLDRHAQL----------------------------------------------------------------------------------------------------------------------------------------------------------------------------------------------------------------------------------------------------------
>UniRef90_A0A834MKW5/219-444 [subseq from] General transcription factor IIH subunit 4 n=1 Tax=Rhynchophorus ferrugineus TaxID=354439 RepID=A0A834MKW5_RHYFE
----------------------------------------------------------------------------------------------------------------------------------------------------------------------------------------------------------------------------------------------QLSFSTLGKDYSTEGMSQGLLIFLQHLREFGLVYQRKRKAGRFYPTRLALNITNTQSKSTVLLEEdtpKGYIVVETNYRVYAYTDSNLQVALIALFTELMYRFPNLVVGVITRDSIRQALRGGITADQIIGYLKQHAHPQMLTSesKQPLPPTVVDQIKLWELERNRLVYHEGVLYSQFLSQADFNVLREYAQSNGVLIWCNKEKRTLVVNKNAHDDVRKFWKKYS---
>UniRef90_T1IVL1/8-258 [subseq from] General transcription factor IIH subunit 4 n=1 Tax=Strigamia maritima TaxID=126957 RepID=T1IVL1_STRMM
-----------SKISVKNLHDYLKTLSPAVLDKLYNHPATSLAVFRELPELAQQYIVRLLFVEQPITQAVVTSWVNPQYYKEHQASVQALKNLQLWSEVSMPGGLPGWLLHGTFRKNTKTALLGGGKPWST-TASLEPDKYAKDITFLDKYAMERWEAILHYMVGGtqPTEGISGDTAAILIHAGLMKSEEDSATPVITSDGFQFLLMETCSQVWYFMLQYLDTVESRNLNLVDCLSFVFQLSFSMLGKDYTTEGMNESMLGI---------------------------------------------------------------------------------------------------------------------------------------------------------------------------------------------------------
>UniRef90_T1IVL1/266-407 [subseq from] General transcription factor IIH subunit 4 n=1 Tax=Strigamia maritima TaxID=126957 RepID=T1IVL1_STRMM
-------------------------------------------------------------------------------------------------------------------------------------------------------------------------------------------------------------------------------------------------------------------------------------------------------------------------------DAYLQKALVALFSESLYSVANANIGIITRDSVRQALRSGITADQIITFLRTHAHPEQLKQTPVIPSVITDQIKLWELERDRFRFTDGVLYSQFLSQEDFECLRNYAQDLGVLVWESTPKRVMIVSRAGHDDVKRFWKRQKNS-
>UniRef90_A0A7R9LIR9/4-289 [subseq from] General transcription factor IIH subunit 4 (Fragment) n=1 Tax=Medioppia subpectinata TaxID=1979941 RepID=A0A7R9LIR9_9ACAR
------------------------------------------------------------------------------------EASEVLTKLNVWKSQTLQTGLPGWLLNQSFRDSLKTALLGGGEQWSV-YKELPKDKHSPDIESLDSYANKRWESILHFMVERKhreTDVISNETKNVLLHANLIRLDDPNGIPDITANGFQFLLMNISSQVFYFLLKYLDTIQSKGLDLAEALIFLFQLSFLSLGKDYSTEGMTDSSLLVLQNLREFGLVYQRKRKDGRFYPTRLAINLVSGLKGTSLHTKKSGFIIVETNYRVYAYTESTIQIALLAIFTEMQYRFPKFVLGVITRESCRQAFKCGITAKQIVNYL----------------------------------------------------------------------------------------------
>UniRef90_A0A7R9LIR9/290-429 [subseq from] General transcription factor IIH subunit 4 (Fragment) n=1 Tax=Medioppia subpectinata TaxID=1979941 RepID=A0A7R9LIR9_9ACAR
-------------------------------------------------------------------------------------------------------------------------------------------------------------------------------------------------------------------------------------------------------DYSTEGMTDSSLLVLQNLREFGLVYQRKRKDGRFYPTRLAINLVSGLKGTSLHTKKSGFIIVETNYRVYAYTESTIQIALLAIFTEMQYRFPKFVLGVITRESCRQAFKCGITAKQIVNYLVMHSHPQLHHQNPIIPGTV---------------------------------------------------------------------------
>UniRef90_A0A7M7KRI3/4-473 [subseq from] General transcription factor IIH subunit 4 n=3 Tax=Varroa destructor TaxID=109461 RepID=A0A7M7KRI3_VARDE
------------NIQYRDLISYLQTLESAILNQLYRHPATCLAVFRKLPPLARHYVIRLLYIRQAVPQAVVSSWYVQDAVKENIAAQDALKSLHLLNEVNLPGGLPGWMLNINFQEKLKEALAGGGDPWLV-YGELDKDKHGRDAKFLDQYAKERWDCVLHYMVGSefctigdasqvPaESGISHDAIRILLHSGLMRQDETNaNKSLITMEGFQFLLMDTEDQVWYFILQYLSTVEGRGISLVECLQFIFQLSFLTLGKDYSIKGMSQPLLVFLQHLREFGLVYQRKRRSGRFYPTRLAIGLASGLkeldankelTGSKDEEQDQGYIIVETNYRVYAYTDSPLQVALISLFCDLSYRFPNLVVATLSRESVRQALKGGITSAQITHFLKTRSHRVVAdREEGIIPMTVSDQLHLWEKERDRFKMTESVLYSQFQTHADFEMLRNYANDMHVLLFENPQRRLMVVSKSGDNDVRHYWKRHKK--
>UniRef90_A0A1X7VEE5/7-445 [subseq from] General transcription factor IIH subunit 4 n=1 Tax=Amphimedon queenslandica TaxID=400682 RepID=A0A1X7VEE5_AMPQE
------------------LLTYLQSLPSAVLTRLYQHPPSCLAVYRSLSELGQLYIMRVLFIERPLPLADINSWALP-GNNLHAETLSLLNKLHIFEPVLIRtGQQQGYQLNQSYQTNLRILICGGGQLWAVP-GHRGDDKHSRDIPYLNDYADKKWENILNFMVGG-SEKLDSEIVQVLQYAGLMSQASSRHPSFITTLGFQFLLMDTQSQIWQFILQYLNTAQDRGMDLIDCLKFIFQLSFSTLGKDYSTKGLTESQLTFMYHLCQFGLVYQRKSSSKRYYPTKLVIQLTAGQQSR--NTSQAGFIIVETNYRVIAYTDSKLHIATLALFCQMQYRFPNVAVGTITRESIQQALVHGIKADQIISFLTQHAHHNMLSKAHILPPTVTDQIKLWEIERNRLSFQEGILYSEFLSVTDYEKVKKYAEDLGVLLWSNRQRRLMVIHPDRHDEIRHFWKRQKSS-
>UniRef90_A0A553N478/14-299 [subseq from] General transcription factor IIH subunit 4 n=1 Tax=Danionella translucida TaxID=623744 RepID=A0A553N478_9TELE
------------------------------------------------------------------------------------------------------------------------------------------------------------------------------------------PSEVGEAPCITSAGFQFLLLDTASQLWYFTLQYLKTAQSRGMDLVEILSFLFQLSFSTLGRDYSVEGMSESLLTFLQHLREFGLVFQRKRKSRRYYPTRLAITLAAGVtvNAASGSassslgatpgTGDTGFIVVETNYRVYAYTNSELQIALVALFSEMLYRFPNLVVAQVTRESVQQAISNGITAQQIIHFLRTRAHPVMLKQMPVLPPTITDQIRLWELEKDRLQFSEGVLYNQFLSQADFEVLRDRAQGLGVLVWQNPAHRVMVVTPHGHGEVKRFWKRQKS--
>UniRef90_Q92759-2/1-219 [subseq from] Isoform 2 of General transcription factor IIH subunit 4 n=1 Tax=Homo sapiens TaxID=9606 RepID=Q92759-2
--------------------------------------------------------MRMLFLEQPLPQAAVALWVKKEFSKAQEESTGLLSGLRIWHTQLLPGGLQGLILNPIFRQNLRIALLGGGKAWSDDTSQLGPDKHARDVPSLDKYAEERWEVVLHFMVGSPSAAVSQDLAQLLSQAGLMKSTEPGEPPCITSAGFQFLLLDTPAQLWYFMLQYLQTAQSRGMDLVEILSFLFQLSFSTLGKDYSVEGMSDSLLNFLQHLREFGLVFQRK-------------------------------------------------------------------------------------------------------------------------------------------------------------------------------------------
>UniRef90_UPI002025E161/1-246 [subseq from] general transcription factor IIH subunit 4-like n=1 Tax=Sphaerodactylus townsendi TaxID=933632 RepID=UPI002025E161
------------------------------------------------------------------------------------------------------------------------------------------------------------------MVGSPSAAVSQDLAQLLIEAGLMKSSEPGEPPCITSSGFQFLLLDTSSQLWYFMLQYLQSAETRGMDLVEILSFLFQLSFSTLGKDYSVEGMSESLLNFLQHLREFGLVFQRKRKSRRYYPTRLAINLSSGISGVTVDTHNQGYIVVETNYRIYAYTDSELQIALIALFSEMLYRFPNLVVAQVTRESVQQAIANGITADQIIHFLRTRAHSVMLKQTPVLPPTITDQIRLWELERDRLRFSEGVY------------------------------------------------------
>UniRef90_H2Y8H1/5-452 [subseq from] General transcription factor IIH subunit 4 n=1 Tax=Ciona savignyi TaxID=51511 RepID=H2Y8H1_CIOSA
---------QTLKLKCLSLQDYLKGLPPVILDSLYDHPATCMGVFRELPELARYHTMRILYVEQPISKAAAAAWVKIAAKPDHEIAVKSMLDLRVWIETSLQGSdSTAYTVNSVFRRNLQKALVGENDPV-LSTSHLGSDKHAKNTESLSNYADERWEAVLLHMVGSDNkSTISQDLKELMLQAGLMKQ-EHGTGKVITAKGFQFLLLDNATQVWYFVREYLDWIRGRGMNLVQILRFIFELSFSTLGTDLPTDERDEHVLTCLQHFREMGIIMQRKRKSRRFYPTHLAVDLVNKANKPVSTvVNKHGFIVAETNFRVCAYTESDLHYSILSLFCEMEYRFPNMCVLRLTRESVQRAVVNGITADQILHYIKANAHAEMLKDDPILAPTVADQIRLWAMERDRLTYRDGVLYNQFLAQKDFEVLRNYAQ-WGCF---GSVVRYMVVTMEGHDQVKRYWKKIKK--
>UniRef90_A0A7K7WW61/2-280 [subseq from] General transcription factor IIH subunit 4 (Fragment) n=1 Tax=Nothocercus julius TaxID=2585813 RepID=A0A7K7WW61_9AVES
--------------------------------------------------------------------------------------------------------------------------------------------------------------------------------------------EGGDAPSITSAGFRFLLLDTPAQLWLCVLHYLRGAQARGLDLVEILSFLFQLSFSTLGKDYSVEGMSDSLLTFLQHLREFGLVFQRKRKSRRFYPTRLAIALASGTSGTLGTLgtspdpHGRGFVLVETNYRIYAYTDSELQAALIALFSELLYRFPNLLVAQVTRDSVQAAIANGISADQIIHFLRTRAHPVMAKQIPVLPPTITDQIRLWELERDRLRFSEGVLYSQFLSQGDFEVLRGHARALGVLVFEHPARRLLVVTPAGHPDVKRFWKRHKQS-
>UniRef90_A0A8J2PIW2/8-460 [subseq from] General transcription factor IIH subunit 4 n=1 Tax=Allacma fusca TaxID=39272 RepID=A0A8J2PIW2_9HEXA
-------------VLCKDLSEYLKSLPKDVLEALYGFPSPCLAIFRVLPKLAKHYVQRILYVEVNVPKDVVKTWCLQEHIQEHQEAVEALTALHVWNESSISGGMFGWTLNYKFRQNLKVALLGGGKPWTR-SAHLDVDNKARSIKDLDAYALGRWEALLQFLAAEKqlqDESVSGDTIYTLTHAGLMEND-KNNCPSITNKGFQFLLLDTASQVWYFLVKYLETVEARGLSLVECLTFLFNLSFGVLGKDYSTDGL-DHMQVFLQHLREFGLLYQRSRKVPRFYPTRLAINFYNYSNrrvTLDTDKHKTGFLFVETNYRLYAYTHSDLQLALVGMFTDFLYRFPNLAVGVITRESVKQALRSGIRGDQIISFLKMHSHPEMIKSSenPsnPLPPAVVDQIKLWELERKRLTFTEGVLYNQFLSQQDYEVIKHYAQESNVLLHSSDQKRTVVVHKDGHELVKKFWKRHS---
>UniRef90_A0A2S2R7H0/25-468 [subseq from] General transcription factor IIH subunit 4 n=12 Tax=Aphidomorpha TaxID=33380 RepID=A0A2S2R7H0_9HEMI
--------------KVFTLYEYLTKLPEAVQDRLYTHPPTCLTVFRVLPDIAQQFTLRILFIEQPVPQSVLSSWVPVNYSSELDESIEVATNLHIWKLASVTGGLKGWILNSTFKKKLKVALMGGGRSTVSNSDAI-ADPKARDIDFLDAYAYERWECILHYMVGSKHEGISSDAVRVLLNAGLMVR-DTDDSPVITSTGFQFLLLDMATQVWYFMLRYMETVESRGLDLASCLTFLFQIHLGTLGWDYITDEMSENLQAFLQHLREFGLVYQRKRKAGRFYPTRLVIEMGQGNSRTSERMkNKERYIIVETNFRIYALTDSDLKVALVALFTHMLYRFPNMAAGILTRDSVRTALRSGITAAQIVKFLTVHTHPQM--QEGGMPQTVIDQIYLWENERNRLRFTDGVLYSNINTPNDYETIKNYAAEIGALVWSDEKRRNIVVSTDGHDDVRKFWKKQPKS-
>UniRef90_A0A834EGZ6/6-228 [subseq from] General transcription factor IIH subunit 4 n=1 Tax=Phyllostomus discolor TaxID=89673 RepID=A0A834EGZ6_9CHIR
------------------------------------------------------------------------------------------------------------------------------------------------------------------------------------------------------------------------------------------------QLTTfLPQDYSVEGMSDSLLNFLQHLREFGLVFQRKRKSRRYYPTRLAINLSSGVSGAGGTAHQAGFIVVETNYRLYAYTESELQIALIALFSEMLYRFPNMVVAQVTRESVQQAIASGITAQQIIHFLRTRAHPVMLKQTPVLPPTITDQIRLWELERDRLRFTEGVLYNQFLSQVDFELLLAHARELGVLVFENSAKRLMVVTPAGHGDVKRFWKRQKHSS
>UniRef90_UPI00202671EA/7-246 [subseq from] general transcription factor IIH subunit 4-like n=1 Tax=Sphaerodactylus townsendi TaxID=933632 RepID=UPI00202671EA
--------LQRVQLKCKNLHEFLRGLSPGILDRLYNHPATCLAVFRELPGLAKNYVMRMLFLEQALPKAAVASWVKKDYVKEQDESSDVLLGLRLWHTQLLPGGLQGIILNPIFKENLHIALLGGGKAWSDDTSQLGPDKHARDVPSLDKYAEERWEVILHFMVGSPSAAVSQDLAQLLIEAGLMKSSEPGEPPCITSSGFQFLLLDTSSQLWYFMLQYLQSAETRGMDLVEILSFLFQLSFSTLGKE----------------------------------------------------------------------------------------------------------------------------------------------------------------------------------------------------------------------
>UniRef90_A0A6G5ADT7/2-340 [subseq from] General transcription factor IIH subunit 4 (Fragment) n=2 Tax=Ixodidae TaxID=6939 RepID=A0A6G5ADT7_RHIMP
---------------------------------------------------------------------------------------------------------------------IQIALLGGGKQWAVY-NALEKDKHGRDAAFLDQYAAERWECVLHFMVGCHtTEGISVDAVRTLLHAGLMKSEEgEGSSPLITMEGFQFLLMDTASQVWHFVLQYLDTLESRGLNLVECLTFLFQLSFLTLGKDYSTEGMSESLLVFLQHLREFGLVYQRKRRSGRFYPTRLAINLASGLKETTLRSFEAGYIMVETNYRVYAYTNSPLQVALLALFCELLYRFPNLVVARLTRESVRQALRSGITSNQIIKFLRMYAHPEALKQTPVIPATIMDQLRLWEMERDRFVFREGVLYSQFISQTDFQLLRNYASELGVLIWDNPSKRVMVVNRNGHDEVKSFG-------
>UniRef90_A0A7R9J9Q1/10-372 [subseq from] General transcription factor IIH subunit 4 (Fragment) n=1 Tax=Timema californicum TaxID=61474 RepID=A0A7R9J9Q1_TIMCA
--------------------------------------------------------------------------------------------LLLWHVYTV--CLSSLWMRCFFIQVTGS--CCRGKAWSM-SSQLEADTRPRDIQYLDKYAMERWECVLHYMVGSQQqEGISADAVRILLHAGLMKRDEEDGSPVITREGFQFLLLDTPSQVWYFILQYLDTVEARGLDLVDCLTFLFQLSFSTISKDYSTEGMSEGLLVFLQHLREFGLVYQRKRKAGRFYPTRLALNIVSGQNKSQTELNRDGYIVVETNYRIYAYTDSNLQVALLGLFCELMYRFPNLAVGILTRESVRQALRSGITAEQIVGFLRLHAHPRLLAAgPPTLPPTIVDQIKLWENERERFTYTEGVLYSQFLSQADFEVLRDHALDLGVLTWQNIPRRTMVVTKSGHEDVKRFWKRY----
>UniRef90_A0A7L2X404/1-163 [subseq from] General transcription factor IIH subunit 4 (Fragment) n=1 Tax=Erpornis zantholeuca TaxID=1112836 RepID=A0A7L2X404_9PASS
-------------LQCKNLQEFLRGLSPSTLDRLYGHPATCLAVFRELPGLAQAGIMRMLFLEQPLPQAAVGLWVKKEHSRISHfgvrkARAgiwGLAvanSGPKgdFWDiSQTLwvwgfSGGVFGVFWGPDPLRSCDFWVFFRGKAWSDDTAPLGPDRHARDVPALDKYAEERWE-----------------------------------------------------------------------------------------------------------------------------------------------------------------------------------------------------------------------------------------------------------------------------------------------------------------
>UniRef90_A0A7L2X404/163-365 [subseq from] General transcription factor IIH subunit 4 (Fragment) n=1 Tax=Erpornis zantholeuca TaxID=1112836 RepID=A0A7L2X404_9PASS
------------------------------------------------------------------------------------------------------------------------------------------------------------------------------------------------------------------------------------------------------EDYSVEGMSESLLTFLQHLREFGLVFQRKVHWEHWEHW-EAL--GGDWGGLEGTW---------EHWEALGGTDSELQVALIALFSELLYRFPNLVVAQVTRDSVQAAIANGITAEQIIHFLRTRAHPVMAKQTPVLPPTITDQIRLWELERDRLRFSDGVLYNQFLSQVDFEVLRDHARGLGVLVFENPARRLMVVTPGGHPDVKRFWKRQKHN-
>UniRef90_A0A6P6YLJ8/29-482 [subseq from] General transcription factor IIH subunit 4 n=2 Tax=Dermatophagoides TaxID=6953 RepID=A0A6P6YLJ8_DERPT
------------------LLSYLEKFNPILLNQLYECPTACLAVFRELPSLAQNFVLRLMFIEQPIPQAVVSSWVKS-ISD-YNEAADVLTRLQIWKLTPMQSGLPGRLLNTTFQKSLQTSWLGGGKQRSI-FNALGTDKHRPDIETLDNYSiNKRWDSVLNFMAGVKLKDYNDNIGEItkkvIFHAGLIE-TDSNNEIIITASGFQFLLMDISLQIWYFLRKYLELVESFGFNFVECLGFIFELNFLTLGKSYSTDGLSESIQSFLQHLREMGLVYQRKRKDGRFYPTRLMIRLFESVrrnfqlSNLALTQqynKRQGFIVVETNYRVYAYTESPLQIALLTLFIELNYRFPKFIVGLITRDSVRTAFKNGITAKQITHYLSMHAHPNMYseKRSTVIPSTIIDQIFLWEQERNRLTFCDGVLYSQFNSQTDYEALKKYAFNLGVILFENSSRRLLVVTPTGHEEVKRFWKKHKK--
>UniRef90_A0A1D1W3H3/13-460 [subseq from] General transcription factor IIH subunit 4 n=1 Tax=Ramazzottius varieornatus TaxID=947166 RepID=A0A1D1W3H3_RAMVA
--------------DHKNLYSYLTTLPSSMLENLYKHPnpCLCMAIFRDLVPMAQKFVLRQLFIDQVLPKSALLAWITPDGRKDHDDAVRLLIELRIWSEAPSSAGLMGWKLNEHFRKGIQAVVVGGGPSWGGDVTPTAEETTPVDVAFLEKYARDQWEHVLHYLAGLKTRQTASHVVDVLATAGLVRGGNERD-GGITQNGFRFLLMDTPSQVWRFVLSYLQTTQKWNMDLIECISFIFQLSFSQTGKHYSSSGFSDNQMKMLQHFRDYGLVYMRsgKRPSSRFYPTNLVMNLSGGASSTNASF-AEGYIVVETNYRIIAYTDSPLKIAVVSYFSEMLYRFPNLAIGILTRESIRNALAKGITADEIIRFLRMHAHPQMRESSPILPSTLTDQIKLWEMERARFEFTDGVLYNQINSVKDYELLRNYANDLGVNVLSNNDKRLLVVTTEGHVPVRAFWKRQKK--
>UniRef90_A0A7J7JYZ5/11-414 [subseq from] General transcription factor IIH subunit 4 n=1 Tax=Bugula neritina TaxID=10212 RepID=A0A7J7JYZ5_BUGNE
--------------------DFAKSLSPNVLEQLYTHPTTCIAVYRELPVLARHILTRILYIEQPVPKTGVFTWVTSDYQSELIDACEKLSQLRIWQEQQIHGGLITYHLNEKFRQNFQAALVAKEDAYI-NTAHLGPDKNAKDIAFLDKYANERWEVVLHFMVGSNESgnlGISKDVSDILLHSGYMKVDGADMNPAISEHGFHFLLMDRASQVWSFIQLYLDTVESRGQNFVECITFLLQLNFFTLGKDFPAGGLTESQQKFLQHLRELGLVFQKKRTADRFYPTRLAVNVITKQNKSIGESKDKGFIVVETNYRIYAYTDSRLQVALLALFCDMLYRFPNMAVGNITRESVRQALMHGIKSEQIINYLTMHAHQEMLASKPVLPPTIIDQIRLWEIERNRFEFTDGVLYNQFQSDNAYEVLR----------------------------------------
>UniRef90_Q4T9L6/20-246 [subseq from] General transcription factor IIH subunit 4 n=1 Tax=Tetraodon nigroviridis TaxID=99883 RepID=Q4T9L6_TETNG
----------HVQLQCKNLHQYLKELSPEVLDRLYNHPATCLAVYRwpgrgprrprvlapELPSLSKNFVMRMLFLEQPLPQAAVALWVGKDSQRDHDECVCVLAGLRLWHSQHLQGGLQGYVLNPVFKENLKTALLGGGRAWAEEGGALGPDRHARDIGSLDRYATERWEVILHFMVGSPCAAVSQDLAQLLVHAGLMKS-EAGEPPYITSAGFQFLLLDTASQLWYFTLQYLKTAQ----------------------------------------------------------------------------------------------------------------------------------------------------------------------------------------------------------------------------------------------
>UniRef90_Q4T9L6/246-278 [subseq from] General transcription factor IIH subunit 4 n=1 Tax=Tetraodon nigroviridis TaxID=99883 RepID=Q4T9L6_TETNG
------------------------------------------------------------------------------------------------------------------------------------------------------------------------------------------------------------------------------------------------------QDYSVEGMSDSLLTFLQHLREFGLVFQRKASGR---------------------------------------------------------------------------------------------------------------------------------------------------------------------------------------
>UniRef90_Q4T9L6/278-352 [subseq from] General transcription factor IIH subunit 4 n=1 Tax=Tetraodon nigroviridis TaxID=99883 RepID=Q4T9L6_TETNG
-------------------------------------------------------------------------------------------------------------------------------------------------------------------------------------------------------------------------------------------------------------------------------------------------------------------------------------------REMLYRFPNVVVAQVTRESVQQAIANGITAQQRLTFD-LWSSPTPLSQTPVLPPTITDQIRLWELERDRLQFTEAV-------------------------------------------------------
>UniRef90_T1FZW1/14-447 [subseq from] General transcription factor IIH subunit 4 n=1 Tax=Helobdella robusta TaxID=6412 RepID=T1FZW1_HELRO
--------------EFKDLRSYIKSLPQSTIVQLYNYPAACLAVFRELPELAKLFVMRLLFLEQPVTKSVVLSWINTKHSSEKSKTLDVLKELYIFReSSQQPGLLAGYKLDDAFKKNLKVVLCGGGGSWLGV--GLQPDKYRKDIAFLDAYAKERWEYILHYMVRSQvvkNSNISRDVIDVLTYAGLIlEYVSSSSDPYITAAGFQFLLMDTPTQVWTFLLKYLERIESNESDLVECLSLLLTINFLTLGKDYLTDKLSERQQIFLQHLREFGLVFQRKRKCQRFYPTRLAVNMISGSGNeVTFDTHKQGYIIVETSYRVSAYTDSALQINLLALFCKIHYRFPNVVIGNITRESCREAFNMGITAEQIIRFLQTHAHPEASRKKPAVPHTVTDQIMLWELERDRFRYAEGVMYSQFNAQSDFDMLRDYAKQLDVLIWENAQTRMLMVT------------------
>UniRef90_UPI000718E8FA/12-370 [subseq from] general transcription factor IIH subunit 4 isoform X2 n=6 Tax=Vespidae TaxID=7438 RepID=UPI000718E8FA
---------RPTGLQCKNLHEYLKSRPPEVLSKLYHNPPICLAVFRELPVIAKHYIMRLLFVEQAVPQAVIASWCSKLYLEDHQKVVVILKELNIWRETALPGGLPGWVVHASFKKNLKIVLLGGGKPWTM-SNQLETDSKPRDVAFLDGYALERWECVLHYMVGSQQqEGISADAVRILLHAGLMKRDEADGSPVITQAGFQFLLLDTASQVWYFILQYLDTIEARGLNLVECLTFLFQLNFSTLGKDYSTEGMSESLLTFLQHLREFGLVYQRKRKAGRFYPTRLALNIATGQNKpLAKETGKEGYIVVETNYRVYAYTNSNLQVALLGLFCEMLYRFPNLVVSILTRDSVRQALKSGITAAQIIGS-----------------------------------------------------------------------------------------------
>UniRef90_A0A2P2I544/5-458 [subseq from] General transcription factor IIH subunit 4 n=1 Tax=Hirondellea gigas TaxID=1518452 RepID=A0A2P2I544_9CRUS
------------QLTCKNLQEYLKTLNRNTLERLFNSPAACLAVFRELPALSQHFVNRMLFVGPAVSQVLVASWIPspepggnnKSVAELHKVASQVLTEMHIWKEVTDRRGNPAYILNATFAEKLKIALMGGGKPWCM-SGQLSEDPHPRSPAYLDQYASERWESVLQFLVQPQDghKAISNDAIRTLLHAKLVEH-ETAHRMQITSTGFQFLLLDRSSQVWYFILKYLETVSERGLSLVSCLQFLFKLSFATHGKDYSMEGMDEELQTFLQHLREFGFVFLRKRSSGRFYPTRLVLNITSGEKKSQLMEVVSGNLVLETNFRIYAYNPSQLQVALLAIFSDIECRFPNLLVSTISRQSVRKALLKGIVAEQIINYLRMHAHKQMRKFNPVVPKTLADQIQLWELERERLEYTEGVLYKDFILQQDYALLANFAKSRGVLVYADSKSRTLVVSKKGHTAVKNFWKEA----
>UniRef90_A0A663EUL5/1-241 [subseq from] General transcription factor IIH subunit 4 n=1 Tax=Aquila chrysaetos chrysaetos TaxID=223781 RepID=A0A663EUL5_AQUCH
--------------------------------------------------------MRMLFLEQPLPQAAVTLWVKKEHSKEQAESQEVLLALRLWHPHTLPGGLPGVALHPNFRQNLRVALLGGGKAWSDDTSQLGPDKHARDVPALDKYAEERWEVILHFMVGSPSAAVSQDLAQLLIQAGLMKS-EGGEAPCITSAGFQFLLLDTPAQLWYFVLQYLRGAEARGMDLVEILSFLFQLSFSTLGKDYSVEGMSESLLTFLQHLREFGLVFQRKRKSRRFYPTRLAIALASGTSGAP--------------------------------------------------------------------------------------------------------------------------------------------------------------------
>UniRef90_UPI0008118F62/37-488 [subseq from] general transcription factor IIH subunit 4-like n=1 Tax=Rhagoletis zephyria TaxID=28612 RepID=UPI0008118F62
------------------LIDYLSKFQPAFLHQLYASSAACLVVFRELPSLSQNFVLRLMFIEQPIPQAVISSWVKTS--SDYTEASEALNKLHIWKQHML-NGLPAWVLNSTFRENLKAAWLGGGQPRP-LFNNLSADKHKPDIETLDSYAvTKRWDSILNFMASVKLKDYNDNIGEITKQVILRARLiEnDLQDISITASGFQFLLMDISSQIWFFLRKYLDLVEGLGLSFIECLSFLFELNFLTLGKSYSTDGMTDSLQTFLQHLREMGLIYQRKRKDGRFYPTRLVIQLfdcvrqntlSKPTLAVTATAKRQGFIVIETNYRIYAYTESPLQIALLTLFIELNYRFPKFIAGFITRESVRAAFKFGITAKQITHYLTMHAHPNMQigGRATVIPSTIIDQIFLWEQERNRLTFNDGVLYSQFNSQPDYELLRKYANDLGVIIFENTSRRLLVVTTSGHEEVRRFWRRNKK--
>UniRef90_A0A6A4VSE0/19-387 [subseq from] General transcription factor IIH subunit 4 n=3 Tax=Amphibalanus amphitrite TaxID=1232801 RepID=A0A6A4VSE0_AMPAM
----------------------------------------------------------------------------------------TLIQLRIWHEVQLPGGLPGWVLNDVFRKNVRVCMLEGGVSQGL-RACTTPDPNQRSVEALDTYSLERWECVLHYMVGSSqQEGIAMDAVRLLLHSGLMKTDGDDPQPVITRQGFQFLLMETGAQVWYLLLQYLDTCHYHGLSQVECLTFLLQLGFSKLGCDYVTDGMSEQQLTFLQHLREFGLVYQRKRSSGRFYPTRLALDLSAGS-RRRLAIQSQGFLVVETNYRVYTYGASDLQVALVGLFCEMVYRLPNLSVAILTRDSVRQALRSGITADQIIAFLRMHAHAEMKKQDPLLPGTVVDQIKLWEIERNRFTFAEGVLYNQFLAQADFEMLRNYARDMGCLTWESPEKRVMVVTKEGHDDVKRYWRRY----
>UniRef90_UPI001B8860FD/2-122 [subseq from] general transcription factor IIH subunit 4 n=1 Tax=Pyrgilauda ruficollis TaxID=221976 RepID=UPI001B8860FD
----------------------------------------------------------------------------------QQQSQEVLLELRLWHPHTLPGGLPGVALHPNFRQNLRVALLGGGKAWSDDTAPLGPDRHARDVPALDKYAEERWEVVLHFMVGSPSAAVSQDLAQLLVQAGLMKS-EGGEPPCITSAGFRTL------------------------------------------------------------------------------------------------------------------------------------------------------------------------------------------------------------------------------------------------------------------
>UniRef90_UPI001B8860FD/129-263 [subseq from] general transcription factor IIH subunit 4 n=1 Tax=Pyrgilauda ruficollis TaxID=221976 RepID=UPI001B8860FD
-------------------------------------------------------------------------------------------------------------------------------------------------------------------------------------------------------------------------------------------------------------------------------------------------------------------------------YSELQVALIALFSELLYRFPNLVVAQVTRDSVQAAIANGITAEQIIHFLRTRAHPVMAQQSPVLPPTITDQIRLWELERDRLRFSEGVLYNQFLSQVDFEVLRDHARALGVLVFENPARRLMVVTPAGHPDVKRF--------
>UniRef90_A0A1A7ZC73/4-271 [subseq from] General transcription factor IIH subunit 4 n=3 Tax=Nothobranchius TaxID=28779 RepID=A0A1A7ZC73_NOTFU
----------RVQLQCKNLHEYMKELSPDVLDRLFNHPATCLAVYRELPKLAQNYVIRMLFLDQPLPQAAVALWMKKDGQRDHDECVSVLTGLRLWHSQQLQGGLQGYTLNPVFKDNLRTALLGGGTAWAEEQSALGPDRHARDIESLDRYAMERWEVILQFMVGSPC-AVSQDLSQLLVQAGLMKS-EAGEAPYITSAGFQFLLLDTASQLWYFTLQYLRTAQSRGMDLVEILSFLFQLSFSTLGRDYSVEGMSESLLTFLQHLREFGLVFQRKVRKTK--------------------------------------------------------------------------------------------------------------------------------------------------------------------------------------
>UniRef90_A0A8R2B3D1/24-467 [subseq from] General transcription factor IIH subunit 4 n=1 Tax=Acyrthosiphon pisum TaxID=7029 RepID=A0A8R2B3D1_ACYPI
-------------LKVLTLYEYLIKLPEAVQDRLYIHPPTCLAVFRVLPDIAQVFTLRILFIEQPVPLSALSSWVPAKYSRELEESIEVAINLHIWKLTSVSGGLKGWILNSTFKKKLKVAIMSGGRTTVPNSDETA--LKARDIDILDSYAYERWECILYYMVGSKHKGISSDAVRVLLNAGLMVR-DTDNSPVITSTGYQFLLLDMATQVWYFMLHYMETVESRGLDLAQYLIFLFQIHLSTLGWDYITDGMPENLQTFLQHLQEFGLVYQRKLKAGRFCPTRLVIEMGRENSHTSKRMKkKERYIVVETNFRIYAMTDSDLKVALVALFTHMLYRFPNMSAGILTRDSVQTALRNGITAAQIVRFLTVHTHPQM--QECGMPQTVIDQIYLWEYERNRLTYRDGVLYSDINTPNDYEAIKNYAADIGALLWCDERQRNIIVSTDGHNDVTTFWKKQPKS-
>UniRef90_A0A8K1LCQ9/1-245 [subseq from] General transcription factor IIH subunit 4 n=3 Tax=Passeriformes TaxID=9126 RepID=A0A8K1LCQ9_9PASS
--------------------------------------------------------------------------------------------------------------------------------------------------------------------------------------------------------------------------------ARGMDLVEILSFLFQLSFSTLGKDYSVEGMSESLLTFLQHLREFGLVFQRKRKSRRFYPTRLAIALASGTAGTpGGTLGtagtEPdshGFVLVETNYRIYAYTDSELQVALIALFSELLYRFPNLVVAQVTRDSVQAAIANGITADQIIHFLRTRAHPTMAKQTPVLPPTITDQIRLWELERDRLRFSDGVLYNQFLSQVDFEVLRDHARALGVLVFENPARRLMVVTPAGHPDVKRFWKRQKHN-
>UniRef90_A0A8U7NIZ2/86-328 [subseq from] Uncharacterized protein n=1 Tax=Corvus moneduloides TaxID=1196302 RepID=A0A8U7NIZ2_CORMO
------------------------------------------------------------------------------------------------------------------------------------------------------------------------------------------------------------------------------PQARGMDLVEILSFLFQLSFSTLGKDYSVEGMSESLLTFLQHLREFGLVFQRKRKSRRFYPTRLAIALASGTAGPAGPAgPEPdghGFVLVETNYRIYAYTDSELQVALIALFSELLYRFPNLVVAQVTRDSVQAAIANGITADQIIHFLRTRAHPVMATQTPVLPPTITDQIRLWELERDRLRFSDGVLYNQFLSQVDFEVLRDHARSLGVLVFENPGRRLMVVTPGGHPDVKRFWKRQKHN-
>UniRef90_A0A6G1SM96/9-459 [subseq from] General transcription factor IIH subunit 4 n=1 Tax=Aceria tosichella TaxID=561515 RepID=A0A6G1SM96_9ACAR
------------VLQAKSLTEYLEKLGAEKLQTLFCHPANCLAIFRDLPYLARLYVLRILFVDQIIPETSIDTWSKD--RKEHEAACNALKKLGIFTSKPISADLRAWTLNEMFKTNLKVTLVGGGQKWSVQPMTERDDKRPKDeaqfLAMLEAYPLDRWEQILHYMIGlnDPNyQGVSSDTKQVLLYSDLVKIDPNDSLPGITANGFQFLLMDTKSQIWLFVLKLLSMIDEKSSNLAEILTFLMQLNFSTLGRDYSMAGFSETLSNFLQTLREIGLIYQRSRRDGRFYPTRLAIDLASGLRDVKTDIHREGFIIVESNYRLYAYTSSRLQIGLISLFCEIHYRLPNLMIGLITRDSVRQALKGGMSAQQIINYLIMHAHSTVKDCPNPIPPTVIDQINLWEREREKFIFTKGRLYSQFISQLDFDHLRKYADDLGYLIFDNSAARVMVVHEDGHEAVRKYWKKI----
>UniRef90_A0A1V9WZE0/6-390 [subseq from] General transcription factor IIH subunit 4 n=1 Tax=Tropilaelaps mercedesae TaxID=418985 RepID=A0A1V9WZE0_9ACAR
----------------------------------------------------------------------------------------ALQGLNLWNEVNLPGGLPGWQLNINFQEKLKEALIGGGDPWLV-YGMLDKDKHGRDVKFLDQYAKERWDCVLHYMVGSevPaESGISNDTIRILLRSGLMKEDDTNStKRLITMEGFQFLLMDTEDQVWYFILQYLSTVGERGISLVECLQFIFQLSFLTLGKDYSTKKMSEPLLIFLQHLREFGLVYQRKRRSGRFYPTRLAIGLASGLKDldansnfSGGREHdqEQGYIIVETNYRVYAYTDSPLQVALLSLFCDLLYRFPNLVVAVLTRESVRQAFKSGITSAQMTHFLKTRSHRIVAErEEGIIPMTVMDQLSLWEKERDRFKMTDSVLYSQFQTHADFELMRNYAHDLGVLLFENPQRRFIVVSESGDVDMRLYWKRHKK--
>UniRef90_UPI000C041F49/2-278 [subseq from] general transcription factor IIH subunit 4-like n=1 Tax=Stylophora pistillata TaxID=50429 RepID=UPI000C041F49
-----------------------------------------------------------------------------------------------------------------------------------------------------------------------------------------KCETAGTSQVISPAGFQFLLMDTASQVWYFMIQYLETVEGIGMDLVECLSFLFQISFASLGKDYSTEGMSESQLKFLQHLREFGLVFQRKRKSRRYYPTRLAINLASAGIGSSTVINtdQKGFIVVETNYRLYAYTNSSLQVALVGLFAEILCRFPNMCVGALTRDSVQQALSSGISAEQILHFLRTRAHPEMLKTNPIIPPTISDQIRLWELERSRMKFTEGVLYNQFLSQADFETLKKYAEDLGVLMWANSSKRVIVVSRSGHDDVKRFWKRQKN--
>UniRef90_A0A8R2HNG1/5-384 [subseq from] General transcription factor IIH subunit 4 n=1 Tax=Bombyx mori TaxID=7091 RepID=A0A8R2HNG1_BOMMO
---SKSKSLNlnpSPTLQCKDLHEYLKSRSPQFLETLYNYPTICLAVYRELPELARHFVIRLLFVEQPVPQAVVTSWVSQTYAKEQAKACTTLSELSVWQEAPIPGGMPGWMLAQSFKKNLKVSLLGGGRAWSM-SSSLEPDGKARDVSFLDAYALERWECVLHYMVGSAqTEGISADAVRILLHAGLMTRDAEDGSAVITRAGFQFLLLSTPKQVWLFLQHYLHTAERRSLSAAECLAFLYQLSFSTLGKDYSTEGMSNNMLVFLQHLREFGLVYQRKRKAGRFYPTRLALNILRVRCAAplEAAAGARGHLVLETNYRVYGYTSSDLQVALLGLFTELIYRFPNVVVGVVSRESVRQALRGGITAEQIIHYLEQHAHPQVLW------------------------------------------------------------------------------------
>UniRef90_A0A834RBV4/33-494 [subseq from] General transcription factor IIH subunit 4 n=2 Tax=Sarcoptes scabiei TaxID=52283 RepID=A0A834RBV4_SARSC
------------------LLGYLGQLSPAILNQLYESPVSCLAVFQELPSLAQNFVLRLLFIEQPIPQALISSWVRS-ISD-YNDAAEILSRLNIWRSCTMQSGLPGRQLNAVYQKNLKTSWLGGGAPRSIFT-PMSNDKHQPDIGTLDNYSiNKRWDYILNYMAGVKLKDLDESIGeitrKVICEAGLIESEDTQE-ITITASGFQFLLMDISLQIWFFLRKYLGLVENFGFNFIECLSFVIELNYLTLGKSYSTNDLSDSLQAVLQHLREMGLVYQRKRKDGRFYPTRLMVRLFESVrrnfrstqSSIDFsplmpikneiNVKRQGFIVVETNYRVYAYTESPLQIALLTLFIELHYRFPKFLVGLITRDSVRAAFRNGITAKQITHYLSMHAHPQMFsdKRGTVIPSTIIDQIFLWEQERNRLTFCDGVLYSQFNSQTEYEALRKYAFSLNVILFENPARRYIVVTPTGNDEVKRFWKKFK---
>UniRef90_A0A0N1ICW4/5-400 [subseq from] General transcription factor IIH subunit 4 n=7 Tax=Ditrysia TaxID=37567 RepID=A0A0N1ICW4_PAPXU
---SKSKSLNlnpSPTLQCKNLHEYLQSRTPQFLETLYNYPTICLAVYRELPELARHFVIRLLFVEQPVPQAVVASWVSQTHAKEQSKACEALSELSVWQEAPIPGGLPGWILAQSFKKNLKVALLGGGRPWSM-SSSLEPDSKARDVAFLDSYALERWECVLHYMVGSTqTEGISADAVRILLHAGLMTRDAEDGSAVITRAGFQFLLLSTAKQVWLFLQHYLHTAEKRSLSAAECLAFLYQLSFSTLGKDYSTEGMSNNMLVFLQHLREFGLVYQRKRKAGRFYPTRLALNITcvrEGsapppapvVTSApGASAAPPapgapggrGYIVVETNYRVYAYTQTSLQVALLGLFTELLYRFPNLVVGVVTRESVRQALRGGITADQIIHYLEQHAHPQV--------------------------------------------------------------------------------------
>UniRef90_A0A7I0ZFB1/18-382 [subseq from] General transcription factor IIH subunit 4 n=2 Tax=Danaus TaxID=13036 RepID=A0A7I0ZFB1_DANPL
------------TLQCKDLHEYLKSRSPQFLETLYNYPTICLAVYRELPELARHFVIRLLFVEQPVPQAVVASWVTQTHAKEQHKACEALSELSVWQEAPIPGGLPGWMLSQSFKKNLKVALLGGGRPWSM-SSSLEPDGKARDVSFLDAYALERWECVLHYMVGSTqTEGISADAVRILLQAGLMNRDAEDGTAVITRAGFQFLLLSTAKQVWLFLQHYLHTAEKRSLSAAECLAFLYQLSFSTLGKDYSTEGMSNNMLVFLQHLREFGLVYQRKRKAGRFYPTRLALNITCVKDGVAplQTAASSGYIIAETNYRVYAYTTSALQVALLGLFTELVYRFPNVVVGVLTRESVRAALRGGISAQQIITYLEQHSHPQ---------------------------------------------------------------------------------------
>UniRef90_A0A8D8KHB5/24-399 [subseq from] General transcription factor IIH subunit 4 n=2 Tax=Culex pipiens TaxID=7175 RepID=A0A8D8KHB5_CULPI
----------PANLECKNLEEYLRSRPPDALEKLYNYPAICLAVYRELPEIARQFVIRILFVEQPIPHAVVSSWGSQIYAKENTAVSKVLTELGVWRSTGLTGGLEGWELCSTFKKNLKIALLGGGRPWSMS-NALDPDQKSRDIEFLDGYAMSRWRCVLHYMVGAGSSkgmegeGISPDAVRILLHANLMKRDETDGSPVITRQGFQFLLLDTQAQVWHFMLQYLDTCEARGLDLAECLSMLFQLSFSTLGRDYSSEGLSQGLLTFLQHLREFGLVYQRKRKEGRFYPTRLAHNITSRnavptIQEDGSAAQDKGYIVVETNYRVYAYTDSNLQVALLGLFTELLYRFPNLVVGVLTRDSVRQAFRGGITADQIISYLEQHAHPTK--------------------------------------------------------------------------------------
>UniRef90_A0A0R3UG68/12-292 [subseq from] General transcription factor IIH subunit 4 n=1 Tax=Mesocestoides corti TaxID=53468 RepID=A0A0R3UG68_MESCO
--------------------DYLKTLDANDLDELYGHPPTCLIVFRELRELSKHLILRLLFLEQTIPKSIVSGWVSKGSQELLNQACTDLSDLRVWHSIDSNSARGSWRLNKKFQESMKVSLFGGGNQLLSDFGSTTAEKHPKDADFLENYASERWDSILHFMVGSDNAEVGTCVRDVLLLSGLMKRGGPDFSMGITQRGFQFLLMDRSSQVLRFMLHYFDYLKESRMNLIESLQFVFQLSFLSIGKSYPISMLSTAKQEILQHMRELGLAYQRKRTAPRFYVTRLALSLAFGTSTISSSV-----------------------------------------------------------------------------------------------------------------------------------------------------------------
>UniRef90_A0A0R3UG68/320-486 [subseq from] General transcription factor IIH subunit 4 n=1 Tax=Mesocestoides corti TaxID=53468 RepID=A0A0R3UG68_MESCO
---------------------------------------------------------------------------------------------------------------------------------------------------------------------------------------------------------------------------------------------------------------------------------------------------AGGTESGGA-ADVGFILVETNFRLYAYTDSPLRTALLSLFSKIRVRYPNMVVADITRDSVREALLRGISADQIISFLMSNAHPDMLRQPEILPPTLVDQIRLWELERERLFFQEGCLYEQFAKNTDFEMIRDYAKGHGYLLWECPERRLMVVSKAGHDDVRAFWKQKR---
>UniRef90_A0A3Q0KID1/5-284 [subseq from] General transcription factor IIH subunit 4 n=6 Tax=Schistosoma TaxID=6181 RepID=A0A3Q0KID1_SCHMA
--------------SCSSIFEYLKNVGVHMLDELYTHPPTCLVVFRELPELAKHFVMRLLFIEQPIPKSIVSGWVEKGSIALLNDSCKALTDLRIWHSTDSNVSRGSWSLNKRYQESIRISLFGGGKPLLGDLGVVTNDKYSKSVDFLKSYAAERWDAILHFMVGSESAEVGSVVKDVLLLSNLMKCEGNDCPIGITKHGFHFLLMSRQFQVLVFILHYFDYLKENSKNLVGALQFVFQLSFLCPTKSYPVEALSTAQQEVLQHMRELGLAYQRKRTAPRFYVTPLALDFAGGH------------------------------------------------------------------------------------------------------------------------------------------------------------------------
>UniRef90_A0A3Q0KID1/328-484 [subseq from] General transcription factor IIH subunit 4 n=6 Tax=Schistosoma TaxID=6181 RepID=A0A3Q0KID1_SCHMA
--------------------------------------------------------------------------------------------------------------------------------------------------------------------------------------------------------------------------------------------------------------------------------------------------------------DVGYILLETNFRLYAYTDSPLRTALLSLFSKIRARFPNLVVADITRDSVREALIRGITANQILSFLTANAHPDMLLQNPILPPTLTDQIRLWELERDRFLFQEGCLYEQFSRNTDFEMVRDYAKSIGVLLWENPERRLMVVSKAGHEDVRKFWKHKR---
>UniRef90_UPI0006B07858/7-332 [subseq from] general transcription factor IIH subunit 4-like n=1 Tax=Limulus polyphemus TaxID=6850 RepID=UPI0006B07858
------------NLKCKNLHGFLKSLLPATLTKLYSHPATCLAVFRELPLLSRHYIMRLLFVEQPIPQAVISSWVSQNVIKQKFEAVESLCELHIWNEAPTPGGLPGWLLNPTFRKNIKIALVGGGQTWE-VCAPLDKDKKTRDIQFLDSYAMDRWECVLHFMVGSQQSheGISADAVRILLQAGLMRNEETETNPLITTDGFQFLLMDTSTQVWYFMLHYLETVESRGLHLVECLTFLFQLSFLTLGKDYSTEGMTESLLIFLQHLREVGLVYQRKRRSGRFYPTRLAINLASGLKDNSLDVHRPGYILVETNYRVYAYTDSQLQVALLGLFCELIYR-----------------------------------------------------------------------------------------------------------------------------
>UniRef90_A0A444V0C6/4-152 [subseq from] General transcription factor IIH subunit 4 n=1 Tax=Acipenser ruthenus TaxID=7906 RepID=A0A444V0C6_ACIRT
----------REQLRCKNLHEFLKELSPAVLDRLYNHPATCLAVFRELPQLAKNYVMRMLFLEQPLPQAAVAYWVKKENQKEHEESTGVLSGLRLWHTQQLPGGLQGLILNPIFKDNLRIALLGGGKAWADDTSQFGPDKHARDIDSLDKYAIERWEII---------------------------------------------------------------------------------------------------------------------------------------------------------------------------------------------------------------------------------------------------------------------------------------------------------------
>UniRef90_A0A444V0C6/150-205 [subseq from] General transcription factor IIH subunit 4 n=1 Tax=Acipenser ruthenus TaxID=7906 RepID=A0A444V0C6_ACIRT
--------------------------------------------------------------------------------------------------------------------------------------------------------------------------------------------------------------------------------------------------------------------------------------------------------------------------------------------------------------------------EIIHFLRTRAHPVMLKQTPVLPPTITDQIALWELERDRLQFSEGKTQSYGNSGVSF--------------------------------------------
>UniRef90_A0A444V0C6/214-268 [subseq from] General transcription factor IIH subunit 4 n=1 Tax=Acipenser ruthenus TaxID=7906 RepID=A0A444V0C6_ACIRT
---------------------------------------------------------------------------------------------------------------------------------------------------------------------------------------------------------------------------------------------------------------------------------------------------------------------------------------------------------------------------------------------------------------------GVLYNQFLSQVDFEVLRNHAKDLGVLIWENPQNRVMVVTQAGHSDVKKFWKRQKH--
>UniRef90_A0A7L1W0T2/1-314 [subseq from] General transcription factor IIH subunit 4 (Fragment) n=1 Tax=Certhia brachydactyla TaxID=73330 RepID=A0A7L1W0T2_9PASS
----------RVQLQCRNLQEFLRGLSPPTLDRLYGHPATCLAVFSDVLGC-FGWSQCWFGV--FWGDFGVS------THREQEQSREVLLELRLWHPHTLPGGLPGVALHPNFRQNLRVALLGGGKAWSDDTAPLGPDRHARDVPALDKYAEERWEVGIGGFLGGIWGFFGRDWDGLGGDwDGLGGtGRELGRIGMLLGSYWSILVCIGP--RWFVLVRtcpYQSVPVCTGpyWSILVHLGLYWSiLVRTGLLQDYSVEGMSESLLTFLQHLREFGLVFQRKRKSRRFYPTRLAIALASGTAGTPGalgTTgTEPdghGFILVETNYRIYAYTA----------------------------------------------------------------------------------------------------------------------------------------------
>UniRef90_A0A7L1W0T2/371-458 [subseq from] General transcription factor IIH subunit 4 (Fragment) n=1 Tax=Certhia brachydactyla TaxID=73330 RepID=A0A7L1W0T2_9PASS
-------------------------------------------------------------------------------------------------------------------------------------------------------------------------------------------------------------------------------------------------------------------------------------------------------------------------------------------------------------------------------------PCPCPQSPVLPPTITDQIRLWELERDRLRFSDGVLYNQFLSQVDFEVLRDHARGLGVLVFENPGRRLMVVTPAGHPDVKRFWKRQKHN-
>UniRef90_A0A504Z8T0/8-297 [subseq from] General transcription factor IIH subunit 4 n=3 Tax=Fasciolidae TaxID=27843 RepID=A0A504Z8T0_FASGI
-------------------FEYLRNVDILLLDELYTHPPTCLVLFRELPEFGKHIVLRLLFIEQPIPKAIISGWFEKGSQPLLMEACKALSDLRIWHSVDGSVARGSWCLNKKYQESLRIALFGGGKPLLGDMGSSAIDKHTRSIESLDAYAAKRWDALLHFMVGSESSEVGTIVKDVLLLSNLMKASTSDSPIGITKHGFHFLLMNRISQVRVFLLHYFDYLKETKKSLVAALQFVFQLSFLTPEKNYPVEVLSTTQQEILQHMRELGLAYQSKRTAPRFYVTQLALGLAGGHSVRSdVSVTAPGHMT----------------------------------------------------------------------------------------------------------------------------------------------------------
>UniRef90_A0A504Z8T0/326-482 [subseq from] General transcription factor IIH subunit 4 n=3 Tax=Fasciolidae TaxID=27843 RepID=A0A504Z8T0_FASGI
--------------------------------------------------------------------------------------------------------------------------------------------------------------------------------------------------------------------------------------------------------------------------------------------------------------DVGYILLETNFRLYAYTDSPLRTALLSLFSKIRSRFPNLVVADITRDSVREALIRGITADQIISYLVNNAHPDMLQGPQILPPTLVDQIRLWELERDRFVFQEGCLYEQFSKSTDFEMVRDYAKSIGALLWENPERRLMVVSRNGHEDVRKFWKQKR---
>UniRef90_A0A023FYV7/8-327 [subseq from] General transcription factor IIH subunit 4 (Fragment) n=1 Tax=Amblyomma parvum TaxID=251391 RepID=A0A023FYV7_AMBPA
------------GLKCRDLHAYLXXLSAATLDKLYTHPATCLAVFRELPIISRHYIMRLLFVEQPVPQAVVSSWNEQKYVKDHLEALEALTALHIWMDASLPGGLPGWSLSVVFRKNIQIALLGGGKQWAV-YNPLEKDKHGRDAAFLDQYAAERWECVLHFMVGCHtTEGISADAVRILLHAGLMKSEEgEGSSPLITMEGFQFLLMDTPSQVWHFVLQYLDTIESRGLNLVECLTFLFQLSFLTLGKDYSTEGMSESLLVFLQHLREFGLVYQRKRRSGRFYPTRLAINLASGLKETSLRSYEAGYIMVETNYRVYAYTNSQLQVALLALF-----------------------------------------------------------------------------------------------------------------------------------
>UniRef90_A0A0C9PWD3/13-341 [subseq from] General transcription factor IIH subunit 4 n=38 Tax=Hymenoptera TaxID=7399 RepID=A0A0C9PWD3_9HYME
---------RPTGLQCKDLHEYLKSGPPEVLEKLYHNPPICLAVFRELPVIARHYVMRLLFVEQPVPQAVIASWCSKLHSEEHQRVVQVLNELNIWKEASIPGGLPGWILNATFKKNLKIVLLGGGKPWTM-SNQLETDSKPRDIAFLDSYALERWECVLHYMVGSQQqEGISADAVRILLHAGLMKRDEEDGSPVITQAGFQFLLLDTASQVWYFILQYLDTIQARSLDLVECLTFLFQLNFSTLGKDYSTEGMSEGLLTFLQHLREFGLVYQRKRKAGRFYPTRLALNIATGKNKpLVRDIEKEGYIVVETNYRVYAYTNSNLQVALLGLFCEMLYR-----------------------------------------------------------------------------------------------------------------------------
>UniRef90_A0A183TF29/27-319 [subseq from] General transcription factor IIH subunit 4 n=3 Tax=Schistocephalus solidus TaxID=70667 RepID=A0A183TF29_SCHSO
--------------DCKSLFDYLKTIETSELDALYEHPPACLIVFRELSELAKHLVLRLLFLEQTIPKAIVSGWVAKGSHEVFQQACKDLSDLRIWHSIDSNTSRGSWRLNKKFQDSMRISLFGGGQRLLSDLGSETAEKHPKDVEFLDNYATERWDVNFAFLIYEPvnltlydSGEVGICIRKVLLLSGLMKRGGSDSSIGITQRGFQFLLMDKPSQVLRFILHYFNYLREEGLNLVESLQFVFQLSFLSVGKSYPTEVLSDAQQNLLQHMRELGLAYQRKRTAPRFYVTRLALSLSFGSSSSGRT------------------------------------------------------------------------------------------------------------------------------------------------------------------
>UniRef90_A0A183TF29/373-535 [subseq from] General transcription factor IIH subunit 4 n=3 Tax=Schistocephalus solidus TaxID=70667 RepID=A0A183TF29_SCHSO
-------------------------------------------------------------------------------------------------------------------------------------------------------------------------------------------------------------------------------------------------------------------------------------------------------PPPAAVAEVGYILVETNFRLYAYTDSPLRTALLSLFSKIRARYPNLVVADITRDSVREALLRGISANQIISFLTTNAHPDMLRQPSILPPTLIDQVRLWELERERLFAQEGCLYEQFAKNKDFEMVRDFAKGQGFLLWECPDRRLMVVSKTGHEDVRKFWRQN----
>UniRef90_A0A8T2MYX5/4-179 [subseq from] General transcription factor IIH subunit 4 n=1 Tax=Albula glossodonta TaxID=121402 RepID=A0A8T2MYX5_9TELE
----------RVQLQCKNLHEYLRELSPDVLDRLYNHPATCLAVFRELPPLAKNYVMRMLFLDQPLPQAAVALWVKKDSQKAHDECVSVLMGLRMWHSQQLQGGLQGLVLNPVFKDNLRVALLGGGKSWADEGSSLGPDRHPRDVESLDRYALERWEVILQFMVGSPSAAVSQDLAQLLIQAGLMR------------------------------------------------------------------------------------------------------------------------------------------------------------------------------------------------------------------------------------------------------------------------------------
>UniRef90_A0A8T2MYX5/179-201 [subseq from] General transcription factor IIH subunit 4 n=1 Tax=Albula glossodonta TaxID=121402 RepID=A0A8T2MYX5_9TELE
--------------------------------------------------------------------------------------------------------------------------------------------------------------------------------------------------------------------------------RRGMDLVEILSFLFQLSFSTLGR-----------------------------------------------------------------------------------------------------------------------------------------------------------------------------------------------------------------------
>UniRef90_A0A8T2MYX5/201-255 [subseq from] General transcription factor IIH subunit 4 n=1 Tax=Albula glossodonta TaxID=121402 RepID=A0A8T2MYX5_9TELE
----------------------------------------------------------------------------------------------------------------------------------------------------------------------------------------------------------------------------------------------------------------------------------RRKSRRYYPTRLAITLAAGVnanstpSsalGSSPGTGDSGFIVVETNYRVYAYTS----------------------------------------------------------------------------------------------------------------------------------------------
>UniRef90_A0A8T2MYX5/255-309 [subseq from] General transcription factor IIH subunit 4 n=1 Tax=Albula glossodonta TaxID=121402 RepID=A0A8T2MYX5_9TELE
---------------------------------------------------------------------------------------------------------------------------------------------------------------------------------------------------------------------------------------------------------------------------------------------------------------------------------------------------------------------------------------------------------------------SVLYNQFLSQADFEVLRDRAQGLGVLVWQNAPHRMMVVTPHGHSEVKRFWKRQKS--
>UniRef90_UPI000C208178/18-349 [subseq from] general transcription factor IIH subunit 4 n=1 Tax=Onthophagus taurus TaxID=166361 RepID=UPI000C208178
--------LQSTNLECKNLYDYLKTRPSNLLDRLYNHPAICLAVYRELPEIARQYVVRILFVEQPVPQAVIASWCHQAFSKEHANVCKILSDLSVWNDAPIPGGLSGWILNTTFKRNLKIALLGGGKPWSM-SSALEADSKARDVAFLDTYSAERWECVLHYMVGSHQqEGISADTVRILIHAGLMKRDEDDGSPVITRQGFQFLLLDRQAQVWHFLLQYLDTVEQRGLDLAECLTFLFQLSFSTLGKDYSTEGMSQGLLIFLQHLREFGLVYQRKRKAGRFYPTRLALNITCSQTKAPMAIEEdapKGYIIVETNYRVYAYTDSNLQVALLGLFTELLYR-----------------------------------------------------------------------------------------------------------------------------
>UniRef90_T1GKA9/11-385 [subseq from] General transcription factor IIH subunit 4 n=1 Tax=Megaselia scalaris TaxID=36166 RepID=T1GKA9_MEGSC
-------------------------------------------------------------------------------------ATLCLTELNVWRVAAIPGGLPAWELNSTFSKNLKIALLGGGRPWSMSTFVDGPK--PKEVSFLDQYAISK---------NRENEGISPDAVRILLHANLMRRDERDGTPSITRQGFQFLLLDTQAQVWHFMLQYLDTCEERGLNLPECLSMLFQLSFSTLGRDYSSEGMSAGMLTFLQHLREFGLVYQRKRKEGRFYPTRLALNITNknavvhSVGNEDDKVEESGYIVVETNFRVYAYTDSNLQVALLGLFTELLYRFPNLVVGVLTRDSVRQALKGGITAEQIVSYLEQYAHPNMIntesavKSKSLLPPTIVDQIKLWENERNRFVYTEGVVYNQFLSQADFITLRDYAQSINVLVWQSERNRTMVVTKNGHDDVKKFWKRYS---
>UniRef90_A0A1Y1WPG7/6-448 [subseq from] RNA polymerase II transcription factor B subunit 2 n=1 Tax=Basidiobolus meristosporus CBS 931.73 TaxID=1314790 RepID=A0A1Y1WPG7_9FUNG
----------------TNVYEYLETLPTQTFNRLFLKPATCLSIFRLLPSLAKQFVMAMLYVEEPISLQDFNGWCYTEAATKQKESLEKLSKLHILTE---KEGL--LYMSDTFREHFRNALTGGGNHQSFGLLSATPDKHKVDISFLDTYATQQWEAILHYMVGTSdTKKPSKGVLNLLRRSGLMALSGDGQSNmKISNKGFQFLLQDVNTQVWAFLLQYLDMAEKLQMDLVEVLNFFFQLGSLELGKDYSTETLTPTQVQMLEDLRDYGIVYQRKVRSRRFYPTRLATSLTAGNASFNkkksDQETETGFIILETNYRLYAYTESPLQIAVLNLFVHLKCRFKNMVTGALTRDSVRAALVNGITADQIIAYLSTHAHPQMRKQVPLLPVTVVDQIRLWEMERNRVAGTNGYLYQQFVRQQDYDVVYRYANEIGVVLWANSRKRLMAVTSDGHIQVKAYIKRR----
>UniRef90_A0A3Q0JA90/4-324 [subseq from] General transcription factor IIH subunit 4 n=1 Tax=Diaphorina citri TaxID=121845 RepID=A0A3Q0JA90_DIACI
--------------------------------------------------------------------------------------------------------------------------------------KLEVDSKARDLDFLNQYALERWECILRFMVGSQQtEGISADAVRTLLYAELMKCNEGAENPVITKDGFQFLLLETPAQVWYFILKYLETVESKGLDLVECLTFLFQLKFSTFGTDYSTEGMSDKLQVFLQHLREFGLVYQRKRKAGRFYPTKLALNMAT--RGTLKQIREPGFLIVETNFRVYAYTDSNLKVALIGLFCELMYRFPNLTVGVLTRDSVRAALRSGITAAQIIGFLRLHALPSV--SC-PLPPVVSDQIRLWEGERERLTTSEGVLYSQFVSQADFEKLRDYAQDLGVLTWQNEKKRTVVVTKQGHSDIKKFWVNHQ---
>UniRef90_A0A7R8WA39/85-533 [subseq from] General transcription factor IIH subunit 4 n=1 Tax=Cyprideis torosa TaxID=163714 RepID=A0A7R8WA39_9CRUS
-------------------GSFFASLRPSVLEELYENPAPCLAVFRDLPSLAQLIVMRMLSLGQPLCQATVQAWFRthpaasplpsssKTLESPLEESLGVLKSLNILQTVLMPNGMPGWLINPRFRGSVQVALVGASsDSWNAlrRCSEVQPDQHKKDVVFLDAYVKERWELVLQFLSGGkiPkGNALSNDTLSVLLQANLMKTDATDGFPVITNQGFRFLLMNSRAQVWSFLIHLLDMVESKGMRQAECINLLFELSFAELGTDYSTDGIPEHLGPFLQMLREIGVVYQRKRKDGRYYPTRLAVSLATAASSAAV-EAKEGFLIVETNYRVYAYTTSELQVSLLALFCEMQYRLPNMSVGVLSRDSCRNAFRVGITAHQILAFLHMHAHPKMMCRNPPIPLTVSDQIVLWERERNRFICNEAFLYSQFLSQEDFLVVKNFAANEGseVMLYSNDQKRQVVVTPSGHE-------------
>UniRef90_A0A813YJD0/7-471 [subseq from] General transcription factor IIH subunit 4 n=1 Tax=Brachionus calyciflorus TaxID=104777 RepID=A0A813YJD0_9BILA
--------------EFKDLTSYITSLPLTVIEKIFDHPTTCLTIFRELPELAKTFIMRLLLISQEVPKVTIDSWIDSKYQDKKVETFKVLTNLGIWQEIRTQAGLPAYILKNSFKENLYLGMFDLTKSEtADQNPQVDSKKMVEMMEKLDNYAIERWESILKYIVNPKDAknQVSNSTKEVLKFAGLMKSVDenyvpPSnsmddesvsdEPVILTAAAFQFLLWNRKIQIWYFIIQLLEYfWQKKNQDLSECLTLLFELSFSTFGKDYSCENFSEGREEFLQELRKLGLVFMKTRKIKRFYPTRLIIQLANGINSGFETdKDDKGYIIAETNYRIYAYTDSHLKISLLALFSDLMYRFPNMVVAALTRESVREAFKMGITAQQIVNFLRSNAHPQIASRKPILPETISDQIHFWYNERNRLKFDEGVFYGQFNSDDDFLSLKNYAKDIDALVWFNDSKRLMVAKKSSHDAIKKFYKQNK---
>UniRef90_A0A819TK54/4-467 [subseq from] General transcription factor IIH subunit 4 n=2 Tax=Adineta steineri TaxID=433720 RepID=A0A819TK54_9BILA
--------------QFANLQEYISSLPTNVTQNIYGHPASCLAIFRELPVLARTIIMRFICLpnsEltgqpQPISQGVASSWINPSHQNTYKNITRMLVKLGIWNEV----GTD-WQLDATFRNNLTGAIFGGTTNWLDETDSVStPsERSIKKLEELNTYSSTRWDCVLQYLVNPDRGQITRDTIDVFVHAKLLKrnddtSSASTDPYQITGTGFQFLLMNRRTQVWFFIINSLETRQQRGEDISEHLIFLFQLSFATFGKDYSCEKFSATKENFLQHLRELGLIWQKTRKIKRYFPTKLAIELASGLAtttyGEhGNDEIQSGFLVVETNYRVYAYTNNDLYLRITALFCKMLYRFPNMSVGLITRQSIRKALSNEISADLILNFLKSHAHPQMrkrlLENKPLIPTTISDQIRLWEMERDRIVDQEGMLYSQFNSANDFELIEKYAKDLNVLLWSNSQKRCVIVSKAGHEEVKRFWKMQR---
>UniRef90_A0A4Y7QEX5/15-459 [subseq from] RNA polymerase II transcription factor B subunit 2 n=1 Tax=Rickenella mellea TaxID=50990 RepID=A0A4Y7QEX5_9AGAM
------------------LLPFLQQQSQGSLTRLYQRPSSCLSIFRLLSPLERQLVMNMLWLESPIPSSTMSAWVNKDGKKLYDAALSSLSQIH-----IISNPLSKLNLNPTFKSSLRQAITGGGEHRSFGVPSEKDEKrGPTTVESLDAYAVERWETILHYMVTSGTgqapTKPSQGVLYLLQRSGLMATI-GGGSLQITSAGFQFLLHSPHTQLWDLLLQYLHMAEERQMDLVEVLSFLFMLSTMELGRDYSTENLSETQKAMLEDLRDYGLIWQRKASSRRFNPTRLATTLTSSLpplpssSRSGSASQAQGFIILETNYRLYAYTDNPLQTAVLNLFVTLKSRFPNMVVGSITRESVKKALANGITADQIISYLTTHAHPQMRKNTPLLPVTVQDQIRLWELEKNRLKSQEGYLYTAFASQADYEFVLKYAKQLNVVLWENGAKRSFFGSMEGHANIRGFIERR----
>UniRef90_A0A0R3SAL5/15-290 [subseq from] General transcription factor IIH subunit 4 n=4 Tax=Hymenolepididae TaxID=6214 RepID=A0A0R3SAL5_HYMDI
--------------------DYLKTLNVSEFDELYNHPPTCLIVFRELKEHAQHIVLRLLLLDQAIPKSIISGWVPKGSQDLLKSSCRDLLDLHILQSIDSNSARGSFRLNKKFQENMKISLLRGGKPLLSDFGSITAEKRPKDAEFLDNYASERWDTILHFMVGSKTDEVSSVVKDVLLKSELMKSGGPGDSIGISQAGFQFLLMDRPTQIMRFILHYFDYLKTQGINIIEAIHFVFQLSFLSVGKSYPIDQLTDTERAMLLIMRELGLAYQRKRAAPRFYVTKLALSFALGSKA----------------------------------------------------------------------------------------------------------------------------------------------------------------------
>UniRef90_A0A0R3SAL5/296-486 [subseq from] General transcription factor IIH subunit 4 n=4 Tax=Hymenolepididae TaxID=6214 RepID=A0A0R3SAL5_HYMDI
-------------------------------------------------------------------------------------------------------------------------------------------------------------------------------------------------------------------------------------------------------------------------RSFGEAEPDSLLSTSRLPTGIS--LRSSTDG-GGDAGDIGYIIVETNFRVYAYTDSVLKTSLLSLFSKIRIRFPNMVVADITRESVREALLRGINSQQIISFLTSNAHPDMLRQAPILPPTVVDQIRLWELERERFLAQDGCLYEQFTKNTDFEMVRDYAKSRNYLLWECPERRLMVVSKAGHEDVRAFWKQKR---
>UniRef90_A0A367KJM7/9-463 [subseq from] RNA polymerase II transcription factor B subunit 2 n=2 Tax=Mucorineae TaxID=1344963 RepID=A0A367KJM7_RHIST
-----------------NIYEYLETLPTITFMRLFEKPATCLAIFRLLPSLGRQIVMSLLYMEMPMPVVDIHTWVNKEGQRKLTESLLKLSRLRILE-----QKDQVLIMNNTFRQEFQNALTGGGTQQSFGLPYASPDKHAVDVHFLDNYATTQWEAILHYMVGTSlTKKPSRGVLNLLERSKLMQTSsETGQ-LQITNKGFQFLLQDVNTQVWAFLLQYLDMAEVLQMDLVEVLNFLFQLGSLELGENYSVETLTQTQLQMLEDLRDYGIVYQRKKVSKRYYPTRLATTLTSGNAALAGTtIvntNDPiktaatndaeqadqGFIILETNYKIYAYTDSPLQIAVLNLFVQLQSRFRNMVTGVITRDSIRNALMKGITAEQIIYYMQSHAHPQMRKKVPILPLTVIDQIRLWEMERNRLKPTASYLYHEFNVQADFDAAEKYAKDLGVLLWSNPSKRKMTISESGHESVKSFVKRR----
>UniRef90_A0A834EEM5/67-255 [subseq from] General transcription factor IIH subunit 4 n=1 Tax=Phyllostomus discolor TaxID=89673 RepID=A0A834EEM5_9CHIR
---------------------------------------------------------------------------------------------------------------------------------------------------------------------------------------------------------------------------------------------------------------------------------FQRKSRRYYPTRLAINLSSGVSGAGGTAHQAGFIVVETNYRLYAYTESELQIALIALFSEMLYRFPNMVVAQVTRESVQQAIASGITAQQIIHFLRTRAHPVMLKQTPVLPPTITDQIRLWELERDRLRFTEGVLYNQFLSQVDFELLLAHARELGVLVFENSAKRLMVVTPAGHGDVKRFWKRQKHSS
>UniRef90_A0A1X2HTP4/9-465 [subseq from] RNA polymerase II transcription factor B subunit 2 n=1 Tax=Syncephalastrum racemosum TaxID=13706 RepID=A0A1X2HTP4_SYNRA
-----------------NIYDYLESLPTITFLRLFEKPSTCLAIFRLLPSLGRQIVMSFLYVDQEIARNDVNNWVNKDGQRKLEESLHKLTHLRILEE-----KDTVLIMNDTFRREFRNALTGGGAQQSFGLPCATPDKHPVDIAFLDAYAKQQWEAILHFMVGTAlTKKPSRGVLNLLKRSQLMQeSMDEGTGLQITNKGFQFLLQDVNTQVWAFLLQYLNMAEVLQMDLVEVLNFLFQLGSLELGENYSVETLTQTQQQMLEDLRDYGIVYQRKKGSRRYYPTRLATTLTSGnaaIAGAGPKHAQqadpnrPpgadeeegeqGFVILETNYRVYAYTESPLQIAVLNLFVQLQARFQNMVTGVISRESVRNALVKGITADQMISYLQTHAHPQMRKKTPVLPLTVIDQIRLWEMERNRLKTTPAYLYHDFNMQSDFEAAEKHAKDLGVLLWSSSKKRMMVINPEGHESVKGFVKRR----
>UniRef90_A0A0S7KYZ3/1-249 [subseq from] General transcription factor IIH subunit 4 (Fragment) n=1 Tax=Poeciliopsis prolifica TaxID=188132 RepID=A0A0S7KYZ3_9TELE
-----------------------------------------------------------------------------------------------------------------------------GAQWADEGSSLGPDRHARDVESLDRYAMERWEVILQFMVGSPS-AVSQDLAQLLIQAGLMRS-EAGEAPYITSAGFQFLLLDTASQLWYFTLQYLKTAQSRGMDLVEILSFLFQLSFSTLGRDYSVEGMSESLLTFLQHLREFGLVFQRKRKSRRYYPTRLAITLAAGVTTSSAStsstnitsvpgTKDAGFIVVETNYRLYAYTDSELQIALVALFSEMLYRFPNVVVAQLTRESVQQAIANGITAQQVC-------------------------------------------------------------------------------------------------
>UniRef90_S7Q1U0/21-465 [subseq from] RNA polymerase II transcription factor B subunit 2 n=1 Tax=Gloeophyllum trabeum (strain ATCC 11539 / FP-39264 / Madison 617) TaxID=670483 RepID=S7Q1U0_GLOTA
------------------LLPFLQSQSQNTLTRLYQRPSACLSIFRLLPPLDRQIVMNLLWLESPVPAVTMSAWVTREGKKIYDATLLNLS-----RLHILPNPSVRLSLNGTFKTSLRQAITGGGTIGSFGTAAPKDDKHQpATVETLDAYAVERWETILHYMVSSGTGQLptkpSPGVLFLLQRSGLM-STVHGSALQITSAGFQFLLHSPHDQLWQLLLQYLYMAEEREMDLVEILSFLFMLSTMELGREYSVESLSGTQKAMLEDLRDYGLIWQRRASSRRFSPTRLATTLTSSLpplptsTSSGAGTQDQGFVILETNYRLYAYTDNPLQTAVLNLFVTLKYRFPNLVVGSITRDSVRKALANGITADQIISYLSTHAHPQMRKNKPLIPVTVQDQIRLWELERNRLKSEEGYLYTAFASQADYEYVLNYAKELNVVVWESPAKRCFFGTLEGHSNIRGFIERR----
>UniRef90_A0A023FH09/4-267 [subseq from] General transcription factor IIH subunit 4 (Fragment) n=1 Tax=Amblyomma cajennense TaxID=34607 RepID=A0A023FH09_AMBCJ
---------------------------------------------------------------------------------------------------------------------------------------------------------------------------------------------EGSPPLITMEGFQFLLMDTPSQVWHFVLQYLDTIESRGLNLVECLTFLFQLSFLTLGKDYSTEGMSESLLVFLQHLREFGLVYQRKRRSGRFYPTRLAINLASGLKETSLRSYEAGYIVVETNYRVYAYTNSQLQVALLALFCELLYRFPNLVVARLTRESVRQALRSGITSNQIIKFLRMYAHPEALKRTPVIPATIMDQLRLWELERDRFVFREGVLYSQFISQSDFQLLRNYASDLGVLIWDNPSKRVMVVNRNGHDEVKR---------
>UniRef90_A0A815R8S5/4-469 [subseq from] General transcription factor IIH subunit 4 n=2 Tax=Adineta ricciae TaxID=249248 RepID=A0A815R8S5_ADIRI
--------------QFANLHEYIASLPANVTQNIYGHPASCLAIFRELPVLARTIIMRFICLpnsEatgqpQPLSQSVVSSWINPSHQNTYKHISRMLVQLGIWNEV----GTDW-QVDATFRNNLTGAIFGGTTSWLDETdsSSTPSERSAKKLEELNIYSSTRWDCVLQYLVTPDKGQVTRDTIDVFLHAKLLKRNEDtsssnTDPYTITGSGFKFLLMNRRSQVWFFIINSLETRQQRGEDISEHLIFLFQLSFATFGKDYSCEKFSAIKENFVQHLRELGLIWQKTRKIKRFYPTKLAIELASGLATSASTEQqlgadeiQSGFLVVETNYRVYAYTNNDLYLKIIELFCKMLYRFPNMSVGLITRQSIRNALSNEISADLILNFMKSHAHPQMrkrlLENKPLIPTTISDQIRLWEMERDRIVDQEGMLYNQFNSANDFELIEKYAKDLNVLLWSSAQKRCVVVSKAGHEEVKRFWKMQR---
>UniRef90_A0A7L3UWU8/4-192 [subseq from] General transcription factor IIH subunit 4 (Fragment) n=1 Tax=Molothrus ater TaxID=84834 RepID=A0A7L3UWU8_MOLAT
--------MSRVQLQCKNLPEFLRGLSPPTLDRLYGHPATCLAVFRELPGLAQAGIMRMLFLEQPLPQAAVGLWVKKEHSREQQQSQEVLLELRLWHPHTLPGGLPGVALHPNFRQNLRVALLGGGKAWSDDTAPLGPDRHARDVPALDKYAEERWEVVLHFMVGSPSAAVSQDLAQLLVQAGLMKSPgTPPNPPCA--------------------------------------------------------------------------------------------------------------------------------------------------------------------------------------------------------------------------------------------------------------------------
>UniRef90_A0A7L3UWU8/194-246 [subseq from] General transcription factor IIH subunit 4 (Fragment) n=1 Tax=Molothrus ater TaxID=84834 RepID=A0A7L3UWU8_MOLAT
------------------------------------------------------------------------------------------------------------------------------------------------------------------------------------------------------------------------------PQARGMDLVEILSFLFQLSFSTLGKDYSVEGMSESLLTFLQHLREFGLVFQRK-------------------------------------------------------------------------------------------------------------------------------------------------------------------------------------------
>UniRef90_A0A4P9Z3Y6/15-462 [subseq from] RNA polymerase II transcription factor B subunit 2 n=1 Tax=Syncephalis pseudoplumigaleata TaxID=1712513 RepID=A0A4P9Z3Y6_9FUNG
------------------IDEYLETLPAQTCQRLYQSPASCLAVFRLLPDLAKQLVMSLLYVPTDVSMADMAARCFQECAS--QFNEGLQKLLRLHIIeQIGDATAAKLRMNAVFGRELRNALTGGGEHGAFGVPCDVLDKHPVDEAFLDQHATQQWEAILHFMIGTAVTkRPGRAALNLLRRSGLMASSATGDADsvsmAITNKGFQFLLQDVNTQMWAFLLQYLDMVQDLGMDLVEVLNFLFQLGTLELGKDYSVEPLTETQRRMLDDLQDYGLCYRRKKGSRRFYPTRLAITLASGNSASlDSEQNENGYIILETNYRVYAYTDSPLQIAVLSLFCTMRSRFQNMVCGAITRESIRSALANGITSDQIVTYLTTHAHPLMRQKIPVLPLTVIDQIRLWEMEKNRLQTTQGFLYQQFARQQDFDTVLQYAQELGVVVWYHPAKRMLVVTDDGHVQVRAYVQRRKNK-
>UniRef90_UPI000F65FAFE/142-565 [subseq from] general transcription factor IIH subunit 4-like n=1 Tax=Penaeus vannamei TaxID=6689 RepID=UPI000F65FAFE
--------------------------------------------TRELPELSRQFILRLLFVTKPISQAILALWIphlKpnEDlgnIAAEHKQSAQILFDMYIWRELKDQQGNPFIKLSWTFRENLKIATLGGGKPWTM-SAALDPDPHRRDLQFLDKYAMNRWENVLIFLIqpGKRATVISRKAIRTLVHAGLIKSSDESDSSImqITNSGFQFLLLDTASQVWFFILKYLETVTEHGLNLVACLTFLFKLSFSTVGVDYSMAGMNNELLTFLQHLRKFGLVYVRRRRSGRFYPTKLARTITAGQNKGNLSVPKQGNLIIDTNHRIYAYTTSELRIALYSIFSIIKSRFPNMVFAYMSRRSVRRALLKGISAEQLVSFLTQHCHPQMYKQNPVVPRTISDQIKMWEMERKKIKFSEGVLYKDFKSIQDFVLLMSYASTRDVLIYSDGNRQIMVVVEEGHPTINQFREK-----
>UniRef90_A0A8H7RL12/9-294 [subseq from] RNA polymerase II transcription factor B subunit 2 n=2 Tax=Mucoraceae TaxID=34489 RepID=A0A8H7RL12_9FUNG
-----------------NIYEYLETLPTFTFMRLFEKPATCLAIFRLLPSLGRQIVMSLLYVEMPMPINDLNAWVNKDGQKKLVESLQKLSRLRILEQ-----KEQLLVMNDTFRREFQNALTGGGMQQSFGLPCSAPDKHAVDIGYLDHYATTQWEAILHYMVGTSlTKKPSRGVLNLLERSKLMQSSSESGQLQITNKGFQFLLQDVNTQVWAFLLQYLDMAEVLQMDLVEVLNFLFQLGSLELGENYSVETLTQTQLQMLEDLRDYGIVYQRKKVSKRYYPTRLATTLTSGNAALAGVVLKHGNA-----------------------------------------------------------------------------------------------------------------------------------------------------------
>UniRef90_A0A8H7RL12/311-466 [subseq from] RNA polymerase II transcription factor B subunit 2 n=2 Tax=Mucoraceae TaxID=34489 RepID=A0A8H7RL12_9FUNG
-------------------------------------------------------------------------------------------------------------------------------------------------------------------------------------------------------------------------------------------------------------------------------------------------------------D-QGFVILETNYKLYAYTDSPLQIAVLNLFVQLQSRFRNMVTGVITRDSIRNALIKGITAEQIIYYMQSHAHSQMRKKIPILPLTVVDQIRLWEMERNRLKPTASYLYHEFNVQADFDAAEKYAKDLGVCLWSSSTKRTMVISEAGHDNVKGFVKRR----
>UniRef90_A0A8H7SEP2/9-287 [subseq from] RNA polymerase II transcription factor B subunit 2 n=1 Tax=Mucor circinatus TaxID=2054153 RepID=A0A8H7SEP2_9FUNG
-----------------NIYEYLETLPKVTFLRLFEKPATCLAIFRLLPSIGRQIVMSFLYVEAEIQVQDVNNWVNKDGEKMLPEALHKLSRLRIFEQKS-----STLTMNYTFRQEFRNALTGGGAQQSFGLPCSSPDKHPVDIPFLDQYATQQWESILHYMVGTSSnKTPSRGVLNLLERSQLMQyGTDNPDTLQITNKGFQFLLQDVNTQVWAFLLQYLNMAEVLQMDLVEVLNFLFQLGSLELGENYSVETLTQTQQQMLEDLRDYGIVYQRKRGSRRYYPTRLATTLTSGNMAIAG-------------------------------------------------------------------------------------------------------------------------------------------------------------------
>UniRef90_A0A8H7SEP2/304-478 [subseq from] RNA polymerase II transcription factor B subunit 2 n=1 Tax=Mucor circinatus TaxID=2054153 RepID=A0A8H7SEP2_9FUNG
---------------------------------------------------------------------------------------------------------------------------------------------------------------------------------------------------------------------------------------------------------------------------------------------------TGNSGAGTTVaavvdeeSEQGFIVLETNYRIYAYTESPLQIAVLNLFVQLQSRFRNMVAGVITRESVRNALIKGITARQIISYLETHAHPQMRKKTPILPLTVVDQIQLWEMERCRLKTHAAYLYHEFNVQADFDAAAKHAKDIDVLLWSNPKKRTMVITQSGHDQVKGFVKRRL---
>UniRef90_A0A060T4X9/4-454 [subseq from] RNA polymerase II transcription factor B subunit 2 n=1 Tax=Blastobotrys adeninivorans TaxID=409370 RepID=A0A060T4X9_BLAAD
-----------------SVQEHLEGLPEAVLTRLYQAPATCLAIFRLLPAMAKSMVMSMLFSDGPVKLDDIELWVSPSSRRLYAEAMKKLKGLHLIKERH---QARTILLNPKFRSSLKDAITAGGSSATKHAFGApcdTEDKHKVDIAFLDKHATEKWEAILHYMVGTPSTeAPSQGVLSLLLHSGLMEGRSIR-DMTITNSGFQFLLQDVNAQIWTLLIQYLNMASSLQMDPVDVLNFVFMLGSLELGKDYTLSVLSDTQVKMLEDLRDFGLVYQRKSSSKRFYPTRLATTLTSDKSslrGASsamdeaiGTKGQGGFVILETNYRVYAYTDSPLQIAVLNLFVHLKSRFANMVTGHITRESVRNALRNGIQGEQIITYLTVHAHPQMQKNDPVLPPTVVDQIRLWQLEMDRLRATEGYLFKDFKSFADYKLVVTYAGEVGVLLWQDANKRRFFVSSDGGQQIVEFVNRK----
>UniRef90_A0A5C3MZ43/21-465 [subseq from] RNA polymerase II transcription factor B subunit 2 n=2 Tax=Gloeophyllales TaxID=452339 RepID=A0A5C3MZ43_9AGAM
------------------LLPFLQSQSQNTLTRLYQRPSACLSMFRLLPPLDRQLVMNLLWLESAVPAGTMGAWVTRQGRKLYDEALLNLSRL-----HILPNPSVKLSLNGMFKTSLRQAVTGGGNNGSFGTAALKDDKHPPvSIEVLDTYAVERWETILHYMVSSGTGQLptkpSPGVLFLLQRSGLM-STVHGSALQITSAGFQFLLHSPHDQLWQLLLQYLHMAEEREMDLVEILSFLFMLSTMELGKEYSIESLSVTQKAMLEDLRDYGLIWQRRTQSRRFSPTRLATTLTSllpplpTATSSGAGSQDQGFIVLETNYRLYAYTDNPLQTAVLNLFVSLKYRFPNLVVGSITRESVRKALANGITADQIISYLSTHAHPQMRKNKPLIPVTVQDQVRLWELERNRLKSEEGYLYTAFASQADYEYVLNYAKQLNVVLWENPAKRCFFGNLEGHGNIRGFIERR----
>UniRef90_A0A371DXU0/28-473 [subseq from] RNA polymerase II transcription factor B subunit 2 n=4 Tax=Polyporaceae TaxID=5317 RepID=A0A371DXU0_9APHY
-----------------RLVTFLQSQSQNTLTRLYQKPSSCLSIFRLLRPLERQLVMNLLWLEMPVPAATMAAWVTREGKRPYHDAL---SNLARLH--ILPQSPVKHALNPTFKSSMRQAITGGGSSGSFGVLTENDDKHPpPDIESLDAYALERWETILYYMVSSGTGqfptKPSQGVLYLLQRSGLMANV-HGNTLQITSAGFQFLLHPPHEQLWELLLQYLQMAEERQMDLVEVLSFLLMLSATELGKDYSTENLSATQKAMLEDLRDYGLIKQRTATSRRFSPTRLATTLTSSspplptSTGTGNGSQAQGFIVLETNYRLYAYTDNPLQIAVLNLFVTLKSRFPNLVVGQITRDSVKKALANGITAEQVISYLITHAHPQMRKNKPLLPVTVQDQIRLWELEKNRVKSQEGYLYTAFASQADYEYVLNYAKQLDVVLWENSSRRCFFGSVEGHANIRGFIERR----
>UniRef90_V2XSW4/20-464 [subseq from] RNA polymerase II transcription factor B subunit 2 n=1 Tax=Moniliophthora roreri (strain MCA 2997) TaxID=1381753 RepID=V2XSW4_MONRO
-----------------SLLPFLQVQSPTSLSRLYQSPSSCLSIFRLLAPVERQIVMNMLWLESAMTPSTLAAWVTAEGQKLYESSLDTLSRLHILHNY--PA---KLALNSTFKMSLRHAITGGGTTGSFGVPAEKDEKRApLDIDGLDSYALERWETILHFMVSSGTGQnpqrPSPGVLYLLQRSGLMGS-HHGSVPQITSAGFQFLLHPSHAQLWNLLLQYLHMAEERQMDLVEVLSFLFMLSTMELGREYSTEHLSQTQRAMLEDLRDYGLLWQRRPNSRRFSPTRLATTLTSSsptlPTNAGtSSGSQQGFIVLETNYRVYAYTDNPLQTAILHLFVSLKYRFPNLVVGSITRESVKKALSNGISADQIISYLITHAHPQMRKNNPLLPVTVQDQIRLWELEKNRLKSQEGYLYTGFASQADYEFVLSYAKQLDVVLWESSAKRSFFGSTEGHANIRNFIERR----
>UniRef90_E4YH05/18-452 [subseq from] General transcription factor IIH subunit 4 n=2 Tax=Oikopleura dioica TaxID=34765 RepID=E4YH05_OIKDI
-------------LKLIALHEFLVKQDARVIDELYRHPATCMSVFRELPQIAKHIIIRILFINQQIAKPLIESWVADEHREKFEVAMEIITGLRIWENT--NDGI-AFNLNNSFRTYLQEALFGGGETWRPAVETLGADKNAKTVEQLDTYTKERWDQILSFLTQE-QGKLSEEVISLLKYAGLCDAN--GE------KRFQFLLLDRSSQVWYLLVQYLGYVQKLGLSLVNVLAFVLQLGYCSFGTDYPCDNSNNEISRVIQHFREMGLIFKRKSKEQRFYPTRLAQSISiAGGKKASSEDVQEQFILVETNYRIYAYTDSELHYALISLFAEVQYRFPYMIVAQMSRDSIQQSADYGISAEQILNYLRSSAHPIARKNKHWVPQVVEDNIHLWCKERERLKFNDGLLYHQFLDQEAFEMLKSYAQDIRALVWANDERRFMVVAPWSHDQIKSYYKQIK---
>UniRef90_A0A165XZ54/22-465 [subseq from] RNA polymerase II transcription factor B subunit 2 n=3 Tax=Atheliaceae TaxID=80628 RepID=A0A165XZ54_9AGAM
-------------------LPFLQTQSQNTLTRLYQSPSSCLSIFRLLAPLERQMVMNLLWLESSIAVATMATWVIQEHQKLYENALTTLARL-----HILPHHIAKLALNPTFKTSLRQAITGGGTTGSFGVPSQKDDKHSpPDIKVLDGYALERWETILHYMVSSgmgqAPTKPSQGVLYLLQRSGLMASM-RGAPLQITSTGFQFLLHSPHAQLWDLLLEYLAMADERRMDVVEVLSFLFMLSTMELGREYSTENLSDTQKAMLEDLRDYGLVWQRKPTSKRFSPTRLSTTLTSSLpplptsTGTGSGSQSEGFIVLETNYRIYAYTDNPLQTAVLNLFVSLKYRFPNLVVGSVTRDSVRKALTNGISAEQIISYLTTHAHPQMRKNKPLLPVTVQDQIRLWELERNRLKSREGYLYKDFASLADYEFVLNYAKELDVVIWESPTKRCFFGSSEGHANIKGFIERR----
>UniRef90_UPI000440948E/14-458 [subseq from] transcription factor Tfb2 n=1 Tax=Fomitiporia mediterranea (strain MF3/22) TaxID=694068 RepID=UPI000440948E
------------------LLPFLEQQSQGALTRLYGRPSACLSVFRLLAPMERQLVMNLLWLESSIPTATMSSWINRKGIKLYDSALSTLSRLHI-----IGNPSQKLNFNPTFKASLRQAITGGGTHRSFGVPAVdGEEKRSSvTLEMLDAYAVERWETILHYMVSSGTgqmpARPSQGVLFLLERSGLMSGN--GGNMKITSFGFQFLLHSPHAQLWELLLQYLHMAEERQMDLIEVLGFLFMLSTMELGRGYSTENLGETQKAMLEDLRDYGLIWQKKASSRRFYPTRLATTLTSSLpplptSGSGGANAQaQGFIILETNYRIYAYTDNPLQTAVLNLFVTLKYRFPNLVVGSLTRDSVRKALANGITADQIIKYLTTHAHPQMRKNDPLIPVTVQDQIRLWELERNRLKSQEGYLYTAFASQADYEFVLKYAKQLGVVLWENAAKRCFFGSLEGHANIRGFIERR----
>UniRef90_A0A8H5BPW8/22-464 [subseq from] RNA polymerase II transcription factor B subunit 2 n=1 Tax=Psilocybe cf. subviscida TaxID=2480587 RepID=A0A8H5BPW8_9AGAR
------------------LLPFLQSQSSSTLTRLYQRPSSCLSIFRLLAPLERQIIMNLLWLESAIPASTMAAWVMRESRKLYEEVLATLGRLH-----IIPPSSAKLALNPTFKTGMRQAITGGGNTGSFGLPAEdDGKRQSADVDTLDSFALERWETILHYMVSSgPGqqpTKPSNGVLFLLQRSGLMAATH-GSSLQITSAGFQFLLHSPHEQLWDLLLQYLRLAEERQMDLVDVLGFIFMLSNMELGREYSIENLSDTQKAMLEDLRDYGLIQQRRPSSRRFSPTRLATTLTSSspplpTSAGTGSGPQEGFIILETNYRVYAYTDNPLQTAVLNLFVSLKYRFPNLVVGSITRDSVKKALSNGISADQIISYLMAHAHPQMRKNNPLLPVTVQDQIRLWELERNRLKSQEGYLYTAFASQADYEFLVNYANQLGVVIWENAAKRCFFGSMEGHANIKAFIEK-----
>UniRef90_A0A367JCV7/12-466 [subseq from] RNA polymerase II transcription factor B subunit 2 n=5 Tax=Rhizopus TaxID=4842 RepID=A0A367JCV7_RHIAZ
------------------IYEYLETLPTITFMRLFEKPATCLAIFRLLPSVGRHLVMSLLYVQMPISISDIHSWVNREGEKKLVEALQKLASLRIIEQ-----KDQVLIMNDTFRRQFQNALTGGGTQQSFGLPCPTPDKHPVDINFLDHYATTQWEAILHYMVGTSlTKKPSRGVLNLLERSKLMQeSSDNGGQLQITNKGFQFLLQDVNTQVWAFLLQYLDMAEVLQMDLVEVLNFFFQLGSLELGENYSVDTLTQTQLQMLEDLRDYGIVYQRKKHSKRYYPTRLATTLTSGKSAlAAATVkynHlaqtnvdQtadggddQGFIILETNYKLYAYTDSPLQIAVLNLFVQLHARFKNMVTGVITRDSIRNALMKGITAEQIIYYLQSHAHPQMRKKTPVLPLTVVDQIRLWEMERNRLKPTASYLYHEFNMQADFDAAEKYARDLGVLLWSNNQKRTMAISEAGHENVKGFVKRR----
>UniRef90_K5W1U7/22-467 [subseq from] RNA polymerase II transcription factor B subunit 2 n=1 Tax=Phanerochaete carnosa (strain HHB-10118-sp) TaxID=650164 RepID=K5W1U7_PHACS
------------------LLAFLQSQSQNTLTRLYQRPSSCLSIFRLLGPLERQIVMNLLWLESSIPASTMATWVPHEVRKTYENSLSILSRLH-----ILPQSAVKLALNPTFKTSLRHAIIGGGSSGSFGVPATRDEKHSSpSIEVLDAYALERWETILHYMVSSGIATrPSQGVLFLLQRSGLMASIHGGS-LQITSLGFQFLLHSPHAQLWELLLQYLHMVEERQMDLVEVLSFLFMLSTMELGREYSVEHLSPTQTAMLEDLRDYGIIWQRRATSKRFCPTRLATTLTSSsppLPAAGGvsaSAHGQGFIILETNYRLYAYTDNPLQIAVLNLFVTLKSRYPNLVVGAITRESVKKALTNGITAdqasRQIISYLTTHAHPQMRKNKPLLPVTVQDQIRLWELEKNRMKSQEGYLYTAFASQADYEYVLNYAKQLGVVLWESSGRRCFFGTLEGHPNIRGFIERR----
>UniRef90_A0A0L0HT65/11-455 [subseq from] RNA polymerase II transcription factor B subunit 2 n=2 Tax=Spizellomyces TaxID=4815 RepID=A0A0L0HT65_SPIPD
-----------------SIQEYLETLPKQTFDKLYTQPATCLAALRLLPPVAKQIVMRLLYTQRPVLKADVEAWCFQEHRSDLRDSLKKLAKMNIC-T---ETGSEHLQINRIFQENMHNALVGGGTHASFGKPADTQDKYEVDIPFLDRYASEAWEAVLHYLVGTPTEKRPKAVGRLLVASGLQEQdgrsgVTDDERTMITSKGFQFLLLDVNVQVWSLLLQYLELAERQlQMDIVEVLNFLFQVGSLELGQSYSIDPLTDTQKMVLEDLKWFGLFYQRKKKSSRFYPTRMATSLTSGSMIAARkPEEGHGYIIVETNYRIYAYTESPLQIAILSLFVSLQARFQNMVVGLITRDGVRDALAKGITADQIITYLTAHAHPEMRKQSPILPETVVDQIRLWEMERNRLRVSRAYMYNDFPDIQEYKQLSDYAEPFGAILWKNDKKRILVVTEEGHEQVKAFKKRKQ---
>UniRef90_A0A163J226/9-287 [subseq from] RNA polymerase II transcription factor B subunit 2 n=2 Tax=Absidia TaxID=4828 RepID=A0A163J226_ABSGL
-----------------NIYEYLETLPKYTFLRLFQKPATCLAIFRLLPTIGRQIVMSLLYVETPISTQDLQYWVNKDGQRKLSEALLKLSRLRILEEN---G--DLLVMNDTFRLEFQNALTGGGTQQSFGQPCSTPDKHSVDIGFLDQYATQQWEAILHYMVGTSlTKKPSGGVLNLLERSKLMQASNNESNLQITNKGFQFLLQDVNTQVWAFLLQYLDMAEVLQMDLVEVLNFLFQLGSSELGENYSVEPLTLTQQQMLEDLRDYGIVYQRKRGSRRYYPTRLATTLTSGNAAVAGS------------------------------------------------------------------------------------------------------------------------------------------------------------------
>UniRef90_A0A163J226/298-475 [subseq from] RNA polymerase II transcription factor B subunit 2 n=2 Tax=Absidia TaxID=4828 RepID=A0A163J226_ABSGL
----------------------------------------------------------------------------------------------------------------------------------------------------------------------------------------------------------------------------------------------------------------------------------------------ASNVSSGAAAGKMDVeeeEEQGFVILETNYRVYAYTDSPLQIAVLNLFVQLQSRFRNMVAGVITRDSVRNALIKGITADQIISYLQSHAHPQMRKRVPILPLTVVDQVRLWEMERNRLKSTPAYLYHEFNVQNDFDAAEKHAKDIGVLLWSNPKKRSMVITQTGHESVKGYVKRRLQS-
>UniRef90_B6JWX6/21-444 [subseq from] RNA polymerase II transcription factor B subunit 2 n=1 Tax=Schizosaccharomyces japonicus (strain yFS275 / FY16936) TaxID=402676 RepID=B6JWX6_SCHJY
--------------------------------RLYQKPATCLAIFRLLPIIARQYVMAMLFNPSPVALNDFDLWTKLSSKVYQTESFNKLVRMHIFQV---DG--QNVILNSEFRQQFITALTGGGTHNSFGVPCIDEDRQRVDIEFLDKYATDTWETILHFMVGTSVKKIpGEGVLSLLRRGGLMTGTKN--QVRITHSGFQFLLQDINTQIWTLLLEYLKLSEDTHMDPVQVLHFLFMLGSLELGRDYSVHFLTDTQQIMLEDLREYGLVYQKKSSSRRFYPTRLATSLTteyhSPVKGAGSDA-GKGFIIVETNYRLYAYTDSPLQIAILGLFTNLRARFSNLIVGVITRDSIRRALQSGITAEQIITYLTTHAHPQMRKEIPLLPPTLVDQIYLWELERNRLRATPGILFRDFLTDKDFEKAVQYAKELGVLVWDSSLKRMFFITNAGAQPMINFLKRRK---
>UniRef90_A0A369JX59/24-466 [subseq from] RNA polymerase II transcription factor B subunit 2 n=1 Tax=Hypsizygus marmoreus TaxID=39966 RepID=A0A369JX59_HYPMA
-------------------LPFLETQSQNTLTRLYQLPSSCLSIFRLLAPLERQLVMNLLWLESAIPASTMAAWVVREGKQQYDAALGNLARI-----HILPNSTVKLALNSTFKSSFRQAITGGGSSGSFGVPAVLDEKrPPLNVEGLDGYALERWETILHYMVSSGTGqhptRPSPGVLFLLERSGLMASTY-GSPLQITSAGFQFLLHSPHAQLWDLLLQYLHMAEERQMDLVEVLSFLFMLSTMELGREYSTEYLGPSQKAMLEDLRDYGLIWQRKPSSRRFSPTRLATTLTSSsppLPTMTGTSSGPpeGFIVLETNYRIYAYTDNPLQTAVLNLFVSLKYRFPNLVVGSITRDSVKKALANGISADQIISYLITHAHPQMRKNVPLLPVTVQDQIRLWELERNRLKSQEGYLYTAFASQADYEFVLNYAKELNVVLWESTAKRCFFGTLAGHANIRGFIERR----
>UniRef90_A0A8H5G6B8/18-463 [subseq from] RNA polymerase II transcription factor B subunit 2 n=2 Tax=Leucoagaricus TaxID=34433 RepID=A0A8H5G6B8_9AGAR
-----------------SLLPFLQSQSQNTLTRLYQRPSSCLSIFRLLAPLERQIVMNLLWLESAIAASTMAAWVQRDGRKLYEESLANLSYL-----HILPNSAAKLALNFTFKTSLRQALTGGGISGSFGVPAEKDDKQpGPDIEALDSFALERWETILHYMVSSGTgqnpTKPSQGVLFLLQRSELMNSFY-GGPLQITSAGFQFLLHSPHAQLWDLLLQYLHLAEERQMDLVEVLGFLFMLSTMDLGREYSIENLSTTQKAMLEDLRDYGLIWQRRPNSRRFSPTRLGTTLTSSspplptTTG-VGSGPKEGFIVLETNYRVYAYTDNPLQTAVLNLFVSLKYRFPNLVVGMITRDSVKKALMNGITADQIISYLITHAHPQMRKNNPLLPVTVQDQIRLWELEKNRLKSSEGYLYTSFTSQADYELVLNYAKQLDVILWENTGKRCFFGSLEGHSRIKEFIERRT---
>UniRef90_S2JR12/9-289 [subseq from] RNA polymerase II transcription factor B subunit 2 n=6 Tax=Mucoraceae TaxID=34489 RepID=S2JR12_MUCC1
-----------------NIYEYLETLPTFTFMRLFEKPATCLAIFRLLPSLGRQIVMSLLYVQTPMPLNDLHTWVNKDGQKKLAESLLKLSRLRIL-----EQNDTNLVMNNTFRIEFQNALTGGGVQQSFGLPCSTPDKHAVDIGFLDHYATTQWEAILHYMVGTSlTKKPSRGVLNLLERSKLMQSSSETGQLQITNKGFQFLLQDVNTQVWAFLLQYLDMAEVLQMDLVEVLNFLFQLGSLELGENYSVETLTQTQLQMLEDLRDYGIVYQRKKASKRYYPTRLATTLTSGNAALAGAAS----------------------------------------------------------------------------------------------------------------------------------------------------------------
>UniRef90_S2JR12/311-466 [subseq from] RNA polymerase II transcription factor B subunit 2 n=6 Tax=Mucoraceae TaxID=34489 RepID=S2JR12_MUCC1
--------------------------------------------------------------------------------------------------------------------------------------------------------------------------------------------------------------------------------------------------------------------------------------------------------------DQGFVILETNYKLYAYTDSPLQIAVLNLFVQLQSRFRNMVTGVITRDSIRNALMKGITAEQIIYYMQSHAHAQMRKKIPVLPLTVIDQIRLWEMERNRLKPTPSYLYHEFNVQADFDAAEKYAKDLGVLLWSSTQKRTMIISEAGHDNVKGFVKRR----
>UniRef90_A0A4Z2D1S9/91-341 [subseq from] General transcription factor IIH subunit 4 (Fragment) n=1 Tax=Schistosoma japonicum TaxID=6182 RepID=A0A4Z2D1S9_SCHJA
-------------------------------------------IGKELPELAKHIVMRLLFIEQPIPKSIVSGWVEKGSSALLNDSCSALTVLRIWHSTDtnVSGG--SWSLNKKYQESIRISLFGGGKPLLGDLGIVTNDKYSKSVDFLKSYASERWDAILHFMVGSESAEVGSVVKDVLLLSNLMKCEGSDVPLGITKHGFHFLLMNRQSQVLVFILHYFDYLKENSKNLVGALQFVFQLSFLCPTKSYPVDALSIAQQEVLQHMRELGLAYQRKRTAPRFYVTPLALDVAGGH------------------------------------------------------------------------------------------------------------------------------------------------------------------------
>UniRef90_A0A4Z2D1S9/385-541 [subseq from] General transcription factor IIH subunit 4 (Fragment) n=1 Tax=Schistosoma japonicum TaxID=6182 RepID=A0A4Z2D1S9_SCHJA
--------------------------------------------------------------------------------------------------------------------------------------------------------------------------------------------------------------------------------------------------------------------------------------------------------------DVGYILLETNFRLYAYTDSPLRTALLSLFSKIRARFPNLVVADITRDSVREALIRGITANQILSFLTSNAHPDMLLSNPILPPTLTDQIRLWELERDRFVFQEGCLYEHFSRNTDFELVRDYAKNIGVLLWENPERRLMVVSKSGHEDVRKFWKHKR---
>UniRef90_V5EXB2/39-480 [subseq from] RNA polymerase II transcription factor B subunit 2 n=1 Tax=Kalmanozyma brasiliensis (strain GHG001) TaxID=1365824 RepID=V5EXB2_KALBG
---------------AETIDDFLDRQPRSVLIRLYEKPASCLAIFRLLPMMARQLIMHMLFLDVPLAADDFLAWIKKEAKKDFDGAVDKLSRLSIVQLK-TTGGKQILLLNAVFTEGMRRALTGGGKHRSFGVPCDTEDKNAVDVAFLDQYARTKWETILHYMVGSDNSSTPrEPVLYLLRRSNLMQprsSASSGGGLNITSRGFQFLLEDVNTQLWDLLLQYLDMAEERNMDLVEVLAFLFMLGSLELGRDYSTEELPETQLHMLEDFRDYGLVYQRKASSRRFYPTRLATTLTSSAAipllSSNGTEqEERGYIILETNYRLYAYTSNPLRVAVLSLFVTIKARFPNLVVGSITRDSVKSALANGITAEQIITYLTHHAHVQMHRNDPLLPVTVSDQIRLWEREKNRVQQNLGSLFTDFTSQFDFEEVRNYAKQLGVLVWEDDSKRRFFVDEAGNE-------------
>UniRef90_A0A0D2WLY0/32-382 [subseq from] General transcription factor IIH subunit 4 n=1 Tax=Capsaspora owczarzaki (strain ATCC 30864) TaxID=595528 RepID=A0A0D2WLY0_CAPO3
------------------------------------------------------------------------------------------------------------LLSPSFRVGLRTALSGGGKSWAG-ADPLEPDAHAKDISELEQYSRARWEAVLQFMAAANTEGVTQEVVNVLIDAELISLSTTGEgagRPVITNKGFQFLLQDVATQVWYFLTQYLNSLQKRGADPVEALALLFRLSFSTVGMDYPVEGLTEGQLDLLQHLREIGLVFRRKRTSRRFYPTPLAINLASGSAKNLDAADVKGYIVVETNFRIYAYTDSPLQLALLSLFVDLRYRFPNMVCGLLSRDSVRKALVKGLTAEQMIRFLRTHAHPQMRSRTPVLPETISDQLRLWELERNRLRVLPAVLYERFSNQREHDLLHHYGRDLGVELAHSS-Q-HIVVTFEGHEQIKTFWQAHR---
>UniRef90_UPI001E1C25E5/5-302 [subseq from] LOW QUALITY PROTEIN: general transcription factor IIH subunit 4 n=1 Tax=Coregonus clupeaformis TaxID=59861 RepID=UPI001E1C25E5
---------------------------------------------------------------------------------------------------------------------------------ADQGDSLGPDRHTRDVESLDKYALERWEVILHFMVGCPSAAISQDLSQLLIQAGLMR-TEAGDAPCITSAGFQFLLLDAASSLWDFTLQYLNTAQTRGMDLVEILSFLLHLCFSTLGRDYSVEGMSESLLTFLQHLREFGLVFQRNRKSRRYYPTRLAITLSAGVSanssstamGAAPGTGDSGFIIVETNYHLLIVT----------LYMKC-----WSVASDLEWEMIM---FFCFCAFQILHFLRTRGHPVMLKQNPVLPppPTTTGQIRLWELERDRLQFSEGVLSNQCLSQADSEVLRDRAQNLGCLVWQNV--------------------------
>UniRef90_A0A4Y9ZE72/21-463 [subseq from] RNA polymerase II transcription factor B subunit 2 n=2 Tax=Dentipellis TaxID=154746 RepID=A0A4Y9ZE72_9AGAM
--------------------PFLHSQPQNALTRLYHRPSSCLSIFRLLAPIERQTIMNLLWLESSILLTTMSSWVVRDGKKIFDDAVATLSRLHILSN---PSAK--LGLNSTFKASLRHALTGGGTSGSFGVpAEIDDKRPSPTVQALDAYALERWETILHYMVSSGTgqlpAKPSQGVLYLLQRSGLMA-TNHGSQLQITSSGFQFLLHTPHAQLWELLLQYLQMVEERQMDLVEVLSFLFMLSTMELGRDYSTEGLSETQKAMLEDLRDYGLIWQRKASSRRFCPTRLATTLTSSLpplptaTGAGTDGQAQGFIVLETNYRLYAYTDNPLQTAVLNLFVTMKSRFPNLVVGSITRESVRKALANGITADQIISYLTTYAHPQMRKNKPLLPVTVQDQIRLWELERNRVKTQEGYLYTAFASQADYEYVLNYAKQLDVVLWENPARRCFFGSLEGHSNIRGFIERR----
>UniRef90_A0A6A4I7Q4/25-474 [subseq from] RNA polymerase II transcription factor B subunit 2 n=1 Tax=Gymnopus androsaceus JB14 TaxID=1447944 RepID=A0A6A4I7Q4_9AGAR
------------------LLPFLQLQSATSLSRLYQSPSSCLSIFRLLDALERQLVMNLLWLESAIAQTTLGVWVFQEKKKLYDDALDMLSKLHILHIHSA-----KLSLNGTFKTSLRHAITGGGTTGSFGVPAEKDEKrPPMDVEGLDAYALERWETILHFMVSSGTgqnpTRPSQGVLYLLQRSGLM-SNQHGSLPQITSAGFQFLLHPPHAQLWDLLLQYLHMAEERQMDLVEVLTFFFMLSTMELGREYLTENLSQTQKAMLDDLRDYGLIWQRRPTSRRFSPTRLATTLNSsspslptgastGAGAASGSQQQQGFIVLETNYRVYAYTDNPLQTAVLNLFVSLKYRFPNLVVGSITRDSVRRALNNGISADQIISYLITHAHPQMRKFNPLLPVTVQDQIRLWELEKDRLKSQEGYLYTSFASQGDYELVRDYAKQLDVVVWENDAKRCFFGTLEGHANIKSFVERR----
>UniRef90_A0A0F7S8P6/40-483 [subseq from] RNA polymerase II transcription factor B subunit 2 n=1 Tax=Sporisorium scitamineum TaxID=49012 RepID=A0A0F7S8P6_9BASI
----------------ETIDDFLDRQPRSVLIRLYEKPASCLAIFRLLPMMARQLIMHMLFLDVPLSADDFLAWVKKQAKKDFDAAVDKLSRLSIVQLKT-TAGKQILLLNAIFTEGMRRALTGGGKHRSFGVPCDTEDKNAVDVAFLDEYARTKWETILHYMVGSDNSSTPrEPVLYLLRRSNLMQprsSTSSSGGLNITSRGFQFLLEDVNTQLWDLLLQYLDMAEERNMDLVEVLAFLFMLGSLELGRDYSTEELPETQLHMLEDFRDYGLVYQRKASSRRFYPTRLATTLTSSAAvpllSSNGTEqEERGYIILETNYRLYAYTSNRLRVAVLSFFVTIKARFPNLVVGSITRDSVKSALANGITAEQIITYLTHHAHVQMHRNDPLLPVTVSDQIRLWEREKNRVQQNLGSLFTDFTSQFDFEEVRNYAKQLGVLVWEDEGKRRFFVDEAGNEPVQ----------
>UniRef90_A0A317XPT3/45-498 [subseq from] RNA polymerase II transcription factor B subunit 2 n=5 Tax=Ustilaginales TaxID=5267 RepID=A0A317XPT3_9BASI
---------------AETINDFLDRQPRSVLIRLYEKPASCLAIFRLLPILARQLIMHMLFLYAPLPVDDFLAWIRKDARKEFDQAVDKLSRLSV--VQLKPGGggggagKQVLLLNAVFNDGMCRALTGGGKHRSFGVPCDTEDKNAVDVAFLDQYARNKWETILHYMVGSENSSTPrEPVLYLLRRSNLMQPRSGSsSSLNITSRGFQFLLEDVNTQLWDLLLQYLDMAEERNLDLVEVLAFLFMLGSLELGRDYSTEELPETQLHMLEDFRDYGLVYQRKASSRRFYPTRLATTLTSSAAipllSSNGTePEERGYIILETNYRLYAYTSNPLRVAVLSLFVTIKARFPNLVVGSITRDSVKSALSNGITAEQIITYLTHHAHAQMHRNDPLLPVTVSDQIRLWEREKNRVQQNLGSLFTDFTSQYDFEQVRNYADQLGVLVWQDDAKRRFFVDEAGNEPVRDYIRRR----
>UniRef90_A0A0D1CUU7/39-489 [subseq from] RNA polymerase II transcription factor B subunit 2 n=5 Tax=Ustilaginaceae TaxID=5268 RepID=A0A0D1CUU7_USTMA
---------------AETIDDFLDRQPRSVLIRLYQKPASCLAIFRLLPMMARQLIMHMLFLDVPLAADDFLAWIKKEVKNEFDAAVDKLSRLSIIQLKA-SAGKQMLLLNAGFTEGMRRALTGGGKHRSFGVPCDTEDKNAVDVAFLDQYARTKWETILHYMVGSDNSSTPrEPVLYLLRRSNLMQPRTAsssNGGLNITSRGFQFLLEDVNTQLWDLLLQYLDMAEERNMDLVEVLAFLFMLGSLELGRDYSTEELPETQLHMLEDFRDYGLVYQRKASSRRFYPTRLATTLTSSAAvpllSSNGTEqEERGYIILETNYRLYAYTSNPLRVAVLSLFVTIKARFPNLVVGSITRDSVKSALANGITAEQIITYLTHHAHLQMHRNDPLLPVTVSDQIRLWEREKNRVQQNLGSLFTDFTSQFDFEEVRNYAKQLGVLVWQDEEKRRFFVDEAGNEPVRDYIRRR----
>UniRef90_A0A8H7BNP1/9-284 [subseq from] RNA polymerase II transcription factor B subunit 2 n=1 Tax=Apophysomyces ossiformis TaxID=679940 RepID=A0A8H7BNP1_9FUNG
-----------------NIYEYLETLPTITFLRLFEKPATCLAIFRLLPSIGRQIVMSLLYVESAMLAQDINSWVNQDGQRKLAEALHKLSRLRILEH-----RDNTLLMNATFREEFKNALTGGGSQQSFGLPSSTPDKHPVDIAFLDQYATQQWESILHFMVGTSlTKKPSRGVLDLLERSQLMQKSPNDESQlQITNKGFQFLLQDVNTQVWAFLLQYLDMSEVLQMDLVESLNFLFQLGSLELGENYSVETLTQTQKQMLEDLRDYGIVYQRKKSSRRYYPTRLATTLTSGNAA----------------------------------------------------------------------------------------------------------------------------------------------------------------------
>UniRef90_A0A8H7BNP1/298-465 [subseq from] RNA polymerase II transcription factor B subunit 2 n=1 Tax=Apophysomyces ossiformis TaxID=679940 RepID=A0A8H7BNP1_9FUNG
--------------------------------------------------------------------------------------------------------------------------------------------------------------------------------------------------------------------------------------------------------------------------------------------------AAGLSTAEEEESEQGFVILETNYRVYAYTESPLQIAVLNLFVQLQSRFRNMVAGVITRDSVRNALLKGITADQIISYMQTHAHPQMRKKNPILPLTVVDQIRLWEMERNRLKTTPAYLYHEFNLQADFDAAEQHARDLGVLLWSSAKRRTMVITSEGHDGVKGFVKRR----
>UniRef90_F4PCL2/12-464 [subseq from] RNA polymerase II transcription factor B subunit 2 n=2 Tax=Batrachochytrium dendrobatidis TaxID=109871 RepID=F4PCL2_BATDJ
-----------------NVGQYLESLPRPVLDRLFAQPATCLAILRLLPDLAKHTILRLLYTSMTVKISDIETWETHEYSGQFSHAVTGLAKLHILSIK-NEGSHKSVHINSVFQKSIHNALVGSGSHTSFGMPCETIDKHRPSIAFLETYAKECWESVLHYLVGTPSDKRPKAIVKLLEKSGLMapiSSTNAAHngDLRITSKGFQFLLQDVNVQIWAFLLQYLEMAEQLNMELVEVLNFFFQLGSLELGQDYSVEVLTPTQKHMLDDLKHLGLIYQRKKKSTRFYPTHLATSLTSGASAGAVlsprslEADSDGFIIIETNYRVYAYTDSPLQIAVLSLFIEMRVRFANMVIGIITRDSVREALAKGISAEQIIAYLTTHAHPEMKKGSPVLPTTIVDQVRLWEMERNRLRISRGHLYQMFSGEQEYREILKYATDLGYELWHSDSKRLVVVSAEGHEHIKVFFSKQRN--
>UniRef90_A0A5C3LL18/22-465 [subseq from] RNA polymerase II transcription factor B subunit 2 n=1 Tax=Crucibulum laeve TaxID=68775 RepID=A0A5C3LL18_9AGAR
------------------LLPFLQSQSQSTLTRLYQRPSSCLSIFRLLAPLERQLVMNLLWLESAIQPSTMGAWVIREGKKIYEEALTNLSRLH-----ILPNPTAKLALNGTFKTSFRQALTGGGTSGSFGVPAEPDDKRATpDIEALDGYALERWETILHYMVSSGTgqhpTKPSQGVLFLLDRSGLMGSF-HGSPLQITSAGFQFLLHTPHEQLWDLLLQYLHLAEERQMDLVEVLGFLFMLSTMELGREYSTENLSGTQKAMLEDLRDYGLIWQRRPSSRRFSPTRLSTTLTSSsppLPTSTGTSsgPQEGFIVLETNYRIYAYTDNPLQTAVLNLFVSLKYRFPNLVVGSITRDSVKKALMNGISADQIISYLITHAHPQMRKNNPLLPVTVQDQIRLWELEKNRLKSQEGYLYTAFASQADYKFVLDYAKELDVVLWENSSKRCFFCSLDGHTNIKGFIERR----
>UniRef90_A0A068RH88/9-460 [subseq from] RNA polymerase II transcription factor B subunit 2 n=2 Tax=Lichtheimia TaxID=688353 RepID=A0A068RH88_9FUNG
-----------------NIYEYLETLPAFTFLRLFQKPATCLAIFRLLPSMGRQIVMSFLYVDTDIMVEDVNNWVNKDGQRKLSEALHKLSRLRILERK-----ENILVMNDTFRQEFKCALTGGGTQQSFGLPCSTPDKHPVDIGFLDQYAAQQWESILHYMVGTElTKKPSRGVLNLLERSQLMQPSAM-DPTllQITNKGFQFLLQDVNTQVWAFLLQYLNMAEVLQMDLVEVLNFLFQLGSLELGENYSVDTLTPTQQQMLEDLRDYGIVYQRKRGSRRYYPTRLATTLTSGNAALavaamkrGGKVEDddegdQGFVILETNYRVYAYTESPLQIAVLNLFVQLQSRFQNMVAGVITRDSVRNALIKGITADQIISYLQTHAHPQMRKKKPILPLTVVDQVRLWEMERSRLKAMPAYLYHEFNHPADFEAAVKHAQDLDVLLWSNPKKRSMVITQSGHDSVKGFVKRRLQ--
>UniRef90_A0A0L6WWV8/23-463 [subseq from] RNA polymerase II transcription factor B subunit 2 n=1 Tax=Termitomyces sp. J132 TaxID=1306850 RepID=A0A0L6WWV8_9AGAR
---------------------FLQLQSQNTLTRLYQLPSSCLAIYRLLAPLERQIVMSLLWLESAIPASTMAVWVIREGKQLYDDSL---SNL--YRLHIVPNSLVKLALNPTFKTSFRQAITGSGTSGSFGVPAEPDDKRTpLDVEGLDGYALERWETILHYMVSSGTGqnppKPSTGVLYLLQRSGLMVS-HRGSPLQITSIGFQFLLHSPHDQLWALLLQYLDMAEQRQMDLVEVLNFLFMLSTMQLGKEYSTEKLGVSQNAMLEDLRDYGLIWQRRPSSKRFSPTRLSTTLTSSsppLPTATgtGAGAQDGFIVLETNYRIYAYTDNPLRTAVLNLFVSLKYRFPNLVVGSITRDSVKKALNNGITADQIISYLITHAHPQMRKNNPLLPVTVQDQIRLWELERNRLKSSEGYLYTSFTSQADYELVLGYARELDVVLWENAGKRCFFGRMEGHANIRGFIERR----
>UniRef90_F8NXU2/20-465 [subseq from] RNA polymerase II transcription factor B subunit 2 n=2 Tax=Serpula lacrymans var. lacrymans TaxID=341189 RepID=F8NXU2_SERL9
------------------LLPFLQSQSQNTLTRLYQRPSSCFSIFRLTGPLERQIIMNLLWLESAIPIATMSAWVIREGKKLYDAALTTLANLH-----ILPQSNVKLALNPTFKASFRQAITGGGNSSSFGVPAEKDDKRStNTVETLDAYALERWETILHYMVSSGQGSLptkpSQGVLYLLQRSGLMTQN-HGSALQITSAGFQFLLHTPHDQLWDLLLQYLHMAEERQMDLVEVLSFLFMLSTMDLGREYSTEGLSETQKAMLEDLRDYGLVWQRKATSKRFSPTRLATTLTSSCpplptsTGTSGGPQSQGFIVLETNYRIYAYTDKPLQTAVLNLFITMKYRFPNLVVGMLTRESVKKALSNGISAEQIISYLTTHAHPQMRKNNPLLPVTVQDQIRLWELERNRLKSEEGYLYKDFGSHADYEYVLNYAKQLDVVLWENTSRRCFFGSLDGHTNIRGFIERRT---
>UniRef90_A0A8K0U2L4/21-477 [subseq from] RNA polymerase II transcription factor B subunit 2 n=1 Tax=Phlebopus sp. FC_14 TaxID=2615122 RepID=A0A8K0U2L4_9AGAM
------------------LLPFLRSQSQNTLTRLYQRPSSCLSIFRLLGPVERQLIMNLLWLESAIPLNTMAAWVVPDGKKLYDEALSVMVGLHIVQSSA-----VKLAINPTFKSSMRQAITGGGTTGSFGVPAEKDDKRSTTLDTLDAYALERWETILHYMVSSGQGQLptkpSQGVLYLLQRSGLMKSIY-GSTLQITSSGFQFLLHSPHDQLWSLLLQYLHMAEERQMDLVEVLSFLFMLSTMELGREYSTDPLSETQKAMLEDLRDYGLVWQRRASSKRFSPTRLATTLTSlspplptsNTAGSRstpGTsvaltsgAGQQGFIVLETNYRIYAYTNNPLQTAVLNLFITMKYRFPNLVVGMLTRESVRKALANGISAEQIISYLTTHAHPQMRKNNPLLPVTVQDQIRLWELERNRLKSAEGYLYKDFASQADYEYVLAYAKQLDVVLWENAAKKCFFGTLEGHANIKGFIERRS---
>UniRef90_A0A642UN90/5-280 [subseq from] RNA polymerase II transcription factor B subunit 2 n=1 Tax=Trichomonascus ciferrii TaxID=44093 RepID=A0A642UN90_9ASCO
-----------------SVNEHLEGLPEAVLTRLYQSPATCLAIFRLLPTMAKTLVMSMVFMDTPIKISDVDLWIKPGSRKLQAEAIKKLKGLHLIKERYQ---SQTLVLSQTFRKSFKNALTAGGDDAghSFGIPCDTEDKHKVDIKFLDQHATERWESILHFMVGTPAAQVpSQGVLSLLQHSGLMEGSYNGDM-VITNSGFQFLLQDVNAQIWTLLIQYLNMASNLQMDPVDVLNFIFMLGSLELGRDYSLSALSATQVKMLEDLRDYGLVYQRKSSSRRFYPTRLATTLTSDT------------------------------------------------------------------------------------------------------------------------------------------------------------------------
>UniRef90_A0A642UN90/303-462 [subseq from] RNA polymerase II transcription factor B subunit 2 n=1 Tax=Trichomonascus ciferrii TaxID=44093 RepID=A0A642UN90_9ASCO
----------------------------------------------------------------------------------------------------------------------------------------------------------------------------------------------------------------------------------------------------------------------------------------------------HV--LGGSGSGSGFIILETNYRIYAYTDSPLQISVLNLFVHLKTRFPNMVSGHITRESVRRALRNGIHADQIITYLTVHAHSQMKKQDPILPPTVVDQIRLWQLEMDRLKATDGYLFKDFKNSKEYLLVVTYAEQLGVLEWQSSSKKWFFVNAEGGPQIVDY--------
>UniRef90_A0A2G8SPG0/32-481 [subseq from] RNA polymerase II transcription factor B subunit 2 n=4 Tax=Polyporaceae TaxID=5317 RepID=A0A2G8SPG0_9APHY
---------------------FLLSQPQSTMNRLYQKPSSCLSIFRLLQPLERQVVMNLLWLETPIPGSTMAAWVTREGKRPYQDALSTLQSLHILPQPpTRQGPPQPVkhNLNPTFKASLRQAITGGGTSGSFGIIAENDDKHPHpDIEALDAYALERWETILYYMVSSGTgqfpAKPSQGVLYLLQRSGLM-STVHGTTLQITSAGFQFLLHPPHEQLWELLLQYLQMAEERQMDLVEVLSFLLMLSTTELGKSYSTENLSATQKAMLEDLRDYGLIKQRTATSRKFSPTRLATTLTSSspplptSTGKGDGSQAQGFIVLETNYRLYAYTDNPLQIAVLNLFVTLKSRFPNLVVGQITRDSVKKALANGITADQIISYLITHAHPQMRKNNPLLPVTVQDQIRLWELEKNRVKSQEGYLYTAFASHADYEWVLDYAKKLGVVLWENPSKRCFFGSVEGHTNIRGFIERR----
>UniRef90_A0A819XZP6/4-36 [subseq from] General transcription factor IIH subunit 4 n=16 Tax=Rotaria TaxID=231623 RepID=A0A819XZP6_9BILA
--------------QFANLQEYIASLPANVIQNIYGHPASCLAIFRF-------------------------------------------------------------------------------------------------------------------------------------------------------------------------------------------------------------------------------------------------------------------------------------------------------------------------------------------------------------------------------------------------------------------------------
>UniRef90_A0A819XZP6/55-489 [subseq from] General transcription factor IIH subunit 4 n=16 Tax=Rotaria TaxID=231623 RepID=A0A819XZP6_9BILA
---------------------------------------------SDLPVLARTIIMRFICLpnaEttgqpQPISQGVVSSWINPSHQNTYRTISRMLVKLGIWNEI----GT-DWQLDATFRNNLTGAIFGGTTNWLDETdSTTGPsERNAKKIDELNTYSSTRWDCVLQYLVNPDRGQITRDTIDVFVHAKLLKRNEDVssssiDPYTITGAGFQFLLMNRRSQVWFFIINSLDTRQQRGEDISENLIFLFQLSFATFGKDYSCEKFSVIKENFLQHLRELGLIWQKTRKIKRYFPTKLAIELASGLSTNGfadqqyGTdEIQSGFLIVETNYRVYAYTNNDLYLKITALFCKMLYRFPNMSVGLITRQSIRRALSKEISADLILNFLKSHAHPQMrkrlLENKPLIPTTISDQIRLWEMEQDRIIDQEGMLYNQFNTVNDFELIEKYAKDLNVLLWSNAQKRCIIVSKAGHEEVRRFWKMQR---
>UniRef90_A0A8K0UNY5/18-461 [subseq from] RNA polymerase II transcription factor B subunit 2 n=1 Tax=Cristinia sonorae TaxID=1940300 RepID=A0A8K0UNY5_9AGAM
-------------------LAFLHSQSQTTLTRLYQRPSSCLSMFRLLGPLERQLIMNLLWLDSAVPAQTMSAWVTQEGRKMYDNALVSLSKLHIL-----SSSPVKLALNTTFKSSLRHAIVGGGTSGSFGVPAEPDRKHPpPSIETLDAYALERWETILHYMVSSGSgrfpARPSQGVLLLLQRSGLMTNM-HGSALQITSSGFQFLLHTPHAQLWELLLQYLHMAEERQMDLVEVLSFLFMLSTMELGRDYSVEHLSGTQTAMLEDLRDYGIIWQRKASSRRFNPTRLATTLTSSApplptAGNSSGSHQaQGFIVLETNYRLYAYTDNPLQTAVLNLFVTLKSRFPNLVVGAITRESVKKALANGITANQIISYLTTHAHPQMRKNKPLLPVTVQDQIRLWELEKNRMQSREGYLYTEFASQADYEYVLEYAKKLDVVLWENALRRCFFGSVEGHSNIRGFIERR----
>UniRef90_A0A0D0CRA7/26-466 [subseq from] RNA polymerase II transcription factor B subunit 2 n=3 Tax=Omphalotaceae TaxID=72117 RepID=A0A0D0CRA7_9AGAR
--------------------PFLQLQSATSLSRLYQSPSSCLSIFRLLDAVERQLTMNLLWLDSAISLSTMGAWIVQEKKKMYDEALDMLSRLHILHVQA--G---KLSLNATFKASLRHAITGGGTTGSFGVPAERDEKrPPMGIEGLDGYALERWETILHFMVSSGTgqnpTRPSQGVLYLLQRSGLMSN-NHGSVPQITSTGFQFLLHPPHAQLWDLLLQYLHMAEERQMDLVEVLTFFFMLSTMELGKEYLTENLSQTQKAMLDDLRDYGLIWQRKASSRRFSPTRLATTLTSSSpslpTSVGASSSQQGFIVLETNYRVYAYTDNPLQTAVLNLFVSLKYRFPNLVVGSITRDSVRRALNNGISAEQIISYLVTHAHPQMRKFNPLIPVTVQDQIRLWELEKERLKSEEGYLYTAFASQADYEFVLNYAKQLDVVLWENTAKRCFFGSIEGHSNIRNFIERR----
>UniRef90_A0A067NAP9/19-461 [subseq from] RNA polymerase II transcription factor B subunit 2 n=2 Tax=Pleurotus ostreatus TaxID=5322 RepID=A0A067NAP9_PLEOS
------------------LIPFLQSQSQNTLTRLYQKPSSCLAIFRLLAPLERQLVMNLLWLESAIPVATMAAWVARDGKKLYDAAVVNLGN-----LHILPSSTVKLALNSTFKTSFRHAITGGGTSGSFGVPVEKDDKRpALDLGALDSYALERWETILHYMVSSGSGqypsKPSQGVLYLLQRSGLMANIHGA--LQITSFGFQFLLYSPHEQLWNLLLQYLHMAEERQMDLVEVLSFLFMLSTMELGREYSTEHLSETQKAMLEDLRDYGLIWQRKPNSRRFNPTRLATTLTSSspplpTSTTTSSGPAEGFIILETNYRLYAYTDNPLQTAVLNLFVTLKYRFPNLVVGTITRDSVKKALQSGISSDQIISYLSTHAHPQMRKNNPLLPVTVQDQIRLWELEKNRLKSQEGYLYTAFASQADYELVLNYAKQLNTVLWENTAKRCFFGSLDGHANIRGFIERR----
>UniRef90_UPI0004621A23/26-472 [subseq from] transcription factor Tfb2 n=1 Tax=Trametes versicolor (strain FP-101664) TaxID=717944 RepID=UPI0004621A23
-----------------SLVIFLQSQSQNMLTRLYQKPSACLSIFRLLRPLERQLVMNLLWLDLPIPPSTMAAWVTREGKKPYQDALSTLARLH-----ILPPSTSKHSLNPTFKSGLRQAITGGGTSGSFGVLIENDDKNPpPEIDALDGYALERWETILYYMVSSGTGefpsQPSKGVLYLLERSGLMARVHSGAL-QITSGGFQFLLHPPHVQLWELLLQYLQMAEERQMDLVEVISFLLMLSTTELGKNYSTENLSPTQKTMLDDLRDYGLIKQRTPTSRRFSPTRLATTLTSSspplptSAGSGDGSHAQGFIVLETNYRLYAYTDNPLQIAVLNLFVTLKSRFPNLVIGAITRDSVKKALASGITADQIISYLVTHAHPQMRKNQPLLPVTVQDQIRLWELEKNRMKSQEGYLYTAFASQADYEYVLNYAKQLDVVLWENASRRCFFGSVEGHANIRGFIERRQ---
>UniRef90_R7S262/18-463 [subseq from] RNA polymerase II transcription factor B subunit 2 n=1 Tax=Punctularia strigosozonata (strain HHB-11173) TaxID=741275 RepID=R7S262_PUNST
-----------------SLLPFLQAQSQGTLTRLWGRPSACLSVFRLLRPLDQQLVMNLLWLESAVPAQTMQQWIVPGGNnrKLYHASLEILSRLH-----ILSGNTQvRLQLNSTWKASLRAAITGGTVATSSGSFGIPAERGAKDsmdKDGLDAFALERWETILHFMVSSGTAhnppRPSAGVLFLLQRSGLMGG---GGNPQITSAGFQFLLHEPHAQLWELLLQYLRMAEERQMDLVEVLSFIFMLSTTELGREYSTENLSDTQKAMLEDLRDYGLIWQQKPTSKRFSPTRLATTLTSSSPplPTSGSGVSEGFIVLETNYRLYAYTDNPLQTAVLALFTTLRSRFPNLVVGQITRESVKRALQSGISAEQIISYLSTHAHPQMRKNNPLIPVTVQDQIRLWELEKNRLKSQEGFLYTEFASQGDYEYVLNYARELNVVLWENPVKRCFFGSMEGHANIRGFIERRK---
>UniRef90_A0A0E9NCR6/11-463 [subseq from] RNA polymerase II transcription factor B subunit 2 n=1 Tax=Saitoella complicata (strain BCRC 22490 / CBS 7301 / JCM 7358 / NBRC 10748 / NRRL Y-17804) TaxID=698492 RepID=A0A0E9NCR6_SAICN
-----------------SINDYLEGLPAPVFSRLYQKPATCLAIFRLLPSLAKQFVMSTLYNDAPVEAASFDAWVEPGSKGRQNSAMDKLKRMQIYKEY--KG---EVTMNPAFRTNFRIALTGGGDHKSFGVPCSTADKNAVTVGFLDSHATEQWEMILHFMVNTLMDRMPGDgVVRLLQKSGLMEGNpQRRETMSITNAGFQFLLQDVNAQIWALLLQYLTVAEELEMDPVEVLHFLFMLGSLELGQDYSTDFLTPTQRIMLEDLRDYGVVYQRKSTSRRFYPTRLATTLTAhagqwkrpaaGLQGALSAKldpgSQSGFIVLETNYKVYAYTNSPLQIAVLRLFASLKARFPNMVTGIITRESVLEALKNGINADQIIQYLTTHAHSQMRRQQPLIPPTVVDQIRLWELDKNRIRANEGWLWHDFASTNDYEFVLKYAKDLGVVLWENATKRSFYVSDAGNASIKAFISRNR---
>UniRef90_A0A0C3RZW7/13-457 [subseq from] RNA polymerase II transcription factor B subunit 2 n=1 Tax=Phlebiopsis gigantea 11061_1 CR5-6 TaxID=745531 RepID=A0A0C3RZW7_PHLGI
------------------LLAFLHSQSQTALTRLYQRPSACLSIFRLLGPLERQIVMNLLWLESVIPAATMAAWVPQDSRQAYEHSLSILSRL-----HLLPRSAAKLALNSTLKTGLRHAIVGGGSSGSFGVPANSDESHPpPSVETLDAYALERWETILHYMVSSGTgrspTKPSQAVLVLLQRSGLMASVHGGA-LQITSLGFQFLLHPPHAQLWELLLQYLRMVEERQMDLVEVLSFLFMLSTMELGREYSVEHLSATQTAMLEDLRDYGIIWQRKTSPTRFCPTRLATTLTSSsppLpTAAGVTssSQAQGFIILETNYRLYAYTDNPLQTAVLNLFVSLKSRFPNLVVGAITRESVKKALANGITADQIISYLTTHAHPQMRKNKPLLPVTVQDQIRLWELEKNRMKSQEGYLYTAFASQADYEYVLHYAKQLGVVLWESSPRRCFFGTLEGHPNIRGFIERR----
>UniRef90_A0A6J1WM89/17-350 [subseq from] General transcription factor IIH subunit 4 n=1 Tax=Galleria mellonella TaxID=7137 RepID=A0A6J1WM89_GALME
-----------PTLQCKDLHEYLKSRSPQFLETLYNYPTICLAVYRELPELARHFVIRLLFVEQPVPQAVVTSWVSQTYAKEQSKACEALSELSVWQEAPIPGGMPGWMLAQSFKKNLKVALLGGGRPWSM-SSSLEPDGKARDIAFLDAYALERWECVLHYMVGSAqTEGISADAVRILLHAGLMTRDADDGSAVITRAGFQFLLLSTAKQVWLFLQHYLHTAEKRSLSAAECLAFLYQLSFSTLGKDYSTEGMSNNMLVFLQHLREFGLVYQRKRKAGRFYPTRLALNIARvrGSAPCAGLVPQPpqqqqGYIVVETNYRVYAYTQTNLQVALLGLFTELIYRQ----------------------------------------------------------------------------------------------------------------------------
>UniRef90_A0A4P9ZQT8/12-476 [subseq from] RNA polymerase II transcription factor B subunit 2 n=1 Tax=Dimargaris cristalligena TaxID=215637 RepID=A0A4P9ZQT8_9FUNG
-------------------YAYLDSLPTQTFQRLFSNPATCLVILRLLSTLSKQIIMALLYVDHSVPTTDIDQWFRREYASVARASLQELMKLHILTEEAVSTSasstsQQRlLVMNSVFREQLRNALTGGGQHQSFGVPCLSRDKHQVDVAFLDRYATDKWESILHFLVGTSATDMpGPGVLGLLQQSGLMQQQSatggGGEPGklTITNNGFQFLLQDVSTQVWMFLLQYLDLAEKLQMDLVEVLHFLFQLGSLELGADYSTDSLTPTQLQMLEDLRDYGIVYQRKKRSRRFYPTRLATTLTTGLhnitpsfgqagaAGGGGEASQdVGFIVLETNYRLYAYTDSPLQIAILNLFVSLKSRFANMVVGVITRDSMRSALAHGITADQIIVYLTTHAHVHMRDRNPVLPITVTDQLRLWEMEKNRIRPQNGYLYNKFTRPSDYAVVCKYARELGVVEWYSDKSYSFVVTPEGHQTVKAFLTRR----
>UniRef90_A0A067TI80/22-462 [subseq from] RNA polymerase II transcription factor B subunit 2 n=1 Tax=Galerina marginata (strain CBS 339.88) TaxID=685588 RepID=A0A067TI80_GALM3
------------------LLPFLQSQSQNTLTRLYQKPSSCLSIFRLLAPLERQIIMNLLWLESAIAASTMAAWVIREGKKLYDDALATLSRLN-----ILPSSAVKLALNATFKSGFRQAITGGGTSGSFGVPADKDDKRqGIDLEALDGYALERWETILHYMVSAGSAnSPSQGVLFLLERSGLMAKTHNS-SLQITSAGFQFLLHSPHDQLWDLLLQYLHFSEERQMDLVEVLGFIFMLSTMELGREYSTENLSGTQKAMLEDLRDYGLIWQRKSSSRRFSPTRLSTTLTSSsppLPTSTGTSsgPQEGFIILETNYRVYAYTDNPLQTAVLNLFVSLKYRFPNLVVGSITRDSVKKALMNGISADQIISYLVTHAHPQMRKNSPLLPVTVQDQIRLWELERNRLKSHEGYLYTAFASQADYEFVLNYAKELEVVLWESPAKRCFFGSLEGHANIKGFIERR----
>UniRef90_A0A067N1M3/17-465 [subseq from] RNA polymerase II transcription factor B subunit 2 n=1 Tax=Botryobasidium botryosum FD-172 SS1 TaxID=930990 RepID=A0A067N1M3_9AGAM
--------------------PFLYSQSQTSLTRLYTRPSACLAIYRLLSPLERQIIMSLLWLESSVPASVFASWVHPNKVAKQQYDTAISSLTRLHIIPSTPGTLAKLLLHPTFKASFRTALTGGGTHQSFGVPADKGEKRSVNVEFLDSYAVERWETILHYMVSSGTgqspVRPSQGVLYLLQRSGLMSAFGGGSVLRITSAGFQFLLHPPHSQLWDLLLQYLHMAEERRMDLVGVLSFLFMLSTMELGQDYSTENLDQTQNAMLEDLRDYGLVWQRKTSSRRFHPTRLATTLTSSLpplpssTTTSGTDHvaSQGFIILETNYRMYAYTNNPLQIAVLNLFTTLKSRFPNLIVGALTRDSVRKALSNGITAEQIVSYLTTHAHPQMRKNVPLLPVTVQDQIRLWEREKNRVQADEGFLYTGFASQIDYEYVLNYARQLDVVVWENAESRCFFGRADGHESIKGYVTR-----
>UniRef90_K5WRH6/21-463 [subseq from] RNA polymerase II transcription factor B subunit 2 n=2 Tax=Agaricus bisporus var. burnettii TaxID=192524 RepID=K5WRH6_AGABU
--------------------PFLQTQSQTTLTRLYQRPSSCLSVFRLLAPLERQIVMNLLWLESAIATSTMVAWVQRDGRKLYEEALGNLSRLH-----ILPNSAAKLALNFTFKTSLRQALTGGGTSGSFGVPA-EKDEHSgPSIKTLDSFALERWETILHYMVSSgtgqQPAKPSQGVLFLLQRSSLMSSFH-GGPLQITSSGFQFLLHSPHAQLWDLLLQYLHLAQERQMDLVEVLGFLFMLSTMELGREYLTENLSTTQGVLLEDLRDYGLIWQSKPKSRRFSPTRLGTTLTSSSPPLPTTISAssgplDGFIVLETNYRIYAYTDNPLQTAVLNLFVSLKYRFPNLVVGMITRDSVRRALMNGITADQIISYLITHAHPQMRKNNPLLPVTVQDQIRLWELEKNRLKSSEGYLYTAFTSQADYDLVLNYAKQLDVVLWENAAKRCFFGSLEGHLRIKEFIERRTQ--
>UniRef90_UPI0020086B1D/25-473 [subseq from] transcription factor Tfb2 n=1 Tax=Epithele typhae TaxID=378194 RepID=UPI0020086B1D
-------------DNSHRLVSFLQSQSQTTLTRLYQKPSSCLSIFRLLRPLERQLVMSLLWLESPIPASTIAAWVTREGRTPY---HGALATLARLH--ILPQSTAKLALNPTFKASFRHAITGGGASGSFGVL-ADSEKHPpPDIDSLDAYALERWETILYYMVSSGTgqfpAKPSGGVLYLLQRSGLMAS-ERGSAQKITSAGFQFLLHPPHEQLWELLLQYLQMAEERRMDLVEVLSFLLMMSTMELGKDYSTEHLSATQKAMLEDLRDYGLIKQRSATSRRFSPTRLATTLTSSApplptsTSTGDGSQAQGFIVLETNYRLYAYTDNPLQIAVLNLFVTLKSRFPNLVIGAITRESVKKALTNGITADQIISYLVTHAHSQMRKNKPLLPVTVQDQIRLWELEKNRLKSQEGYLYTGFASVADYEYVLNYAKQLDVVLWENTAKRSFFGSVEGHANIRGFIERR----
>UniRef90_A0A1Y2IZC7/25-478 [subseq from] RNA polymerase II transcription factor B subunit 2 n=1 Tax=Trametes coccinea BRFM310 TaxID=1353009 RepID=A0A1Y2IZC7_PYCCO
-----------------SLITFLQSQSQNMLTRLYQKPSACLSLFRLLRPLERQLVMNLLWLDLSIPPSTMAAWVTREGKKPYQDALGTLARLH-----ILPPSAAKLALNPTFKSGLRQAITGGGTSGSFGVLAENDEKHpAPEIEALDAYALERWETILYYMVSSGTgqfpAKPSAGVLFLLERSGLMASVHGGA-LQITSAGFQFLLHPPHVQLWELLLQYLQMAEERQMDLVEVISFLLMLSTTELGKDYSTEKLSATQKAMLEDLRDYGLIKQRtgsigipKATSRRFSPTRLATTLTSSspplptSAGSGDGTHAQGFIVLETNYRLYAYTDNPLQIAVLNLFVTLKSRFPNLVIGAITRESVKKALANGITADQIISYLVTHAHPQMRRNKPLLPVTVQDQIRLWELEKNRMKSQEGYLYTAFASQADYEYVLNYAKQLDVVLWENASRRCFFGSLEGHANIRGFIERRQ---
>UniRef90_A0A2H3EME2/21-413 [subseq from] RNA polymerase II transcription factor B subunit 2 n=4 Tax=Physalacriaceae TaxID=862241 RepID=A0A2H3EME2_ARMGA
------------------LIEFLAKEPKNTLTRLYQRPSSCLAIFRLLAPLERQIVMNLLWLESAIPPSTMAAWVVREHKKLYDDAVKALTDLN-----ILPNSVVKLALNATFKTSFRQAITGGGASGSFGVPAEKDDKRqPFDVDFLDGYALERWETILHYMVSSGSgqnpASPSPGVLYLLQSSGLMAS-QQGTALRITSKGFQFLLYPPHAQLWHLLLQYLEMAGQRHMDLVEVLSFLFMLSTMELGREYSIENLSQTQKAMLEDLRDYGLLWQRKPSSRRFSPTRLATTLTSSsppLPTSTGTSSGPkdGFIVLETNYRIYAYTDNPLQTAVLNLFVSLKYRFPNLVVGSITRESVKKALTNGISADQIISYLVTHAHPQMRKNNPLLPVTVQDQIRLWELEKNRLKSQEGS-------------------------------------------------------
>UniRef90_A0A2H3EME2/433-488 [subseq from] RNA polymerase II transcription factor B subunit 2 n=4 Tax=Physalacriaceae TaxID=862241 RepID=A0A2H3EME2_ARMGA
---------------------------------------------------------------------------------------------------------------------------------------------------------------------------------------------------------------------------------------------------------------------------------------------------------------------------------------------------------------------------------------------------------------------GCLYTSFTSQADYELVLNYAKQLDVVLWENTARRCFFGSLEGHANIREFIERRKQS-
>UniRef90_A0A7R9BKN4/21-497 [subseq from] General transcription factor IIH subunit 4 n=1 Tax=Notodromas monacha TaxID=399045 RepID=A0A7R9BKN4_9CRUS
------------------LFTYLKCMPEKSLQKLFESPAACLSVFRVLPSFAQIILCQMVFLEKPVPRTVIDSWADKNHQNDVQEAVSALDTLGIWKNASGHTSVLAYVMSSRFRDNFRVCLLGGGKPWILQAKSESDPKKTRDAPFLDKYAQERWDCVLNYMASESSrsgsnqvmskgqkdLTVSQDTKLVLRTAGLMVCD-DGSEERITSAGFQFLLMPRPEQVWFFLTHYLSLVESRyACDVSVCLGFLCELSLSDLGQCYNSEKFGIELQTVLQHLRELGIVYQRKvrpdgdgalvRKEGLFYPTRLALGLASGLKNSSvlswreaEEAAQAGFLIVETNYRVYAYTESELPISLLAMFTEMLHRFPGMVVAVLTRDSVRMALKMGLTAAQIVDFLKMNAHPEMRRRmlasggSSVIPPTVSDQIHLWEKERDRITLTDGVAYNQFLSLSEYEAMRDFAREKGIAIWESNQRKTVVVAKENHEEMKRFWRKH----
>UniRef90_UPI001F8FBC58/21-465 [subseq from] transcription factor Tfb2-domain-containing protein n=3 Tax=Fomitopsidaceae TaxID=1769247 RepID=UPI001F8FBC58
------------------LLTFLQSQSQNALTRLYQRPSSCLSIFRLLRPLERQLIMNILWLESATPLSTMSAWVTQEGKKPYSDSLSTLARLH-----IIPNSTTKLALNATFRASLRQAITGGGTTGSFGVpAEPDPQHSPPDIATLDAYALERWETILHYMVSSGTgqhpTKPSQEVLFLLQRSGLMTRVHGG-VLQITSSGFQFLLHDPHAQLWELLLQFLHMAEERQMDLVEVLSFLLMLSTMELGREYSTENLSPTQSAMLADLRNYGLVWQHSTSARQFCPSRLATTLTSSspplptSRSTGGGSHDQGFIVLETNYRLYAYTDNPLQIAVLNLFVNLKSRFPNLVVGAITRESVKKALANGITADQIISYLTTHAHPQMRKNKPLLPVTVQDQIRLWELEKNRLKSQEGYLYTAFASQADYEYVLNYAKQLDVVLWDNPTKRCFFGSLDGHANIRGFIERR----
>UniRef90_M9MAE8/40-489 [subseq from] RNA polymerase II transcription factor B subunit 2 n=3 Tax=Moesziomyces TaxID=63261 RepID=M9MAE8_PSEA3
---------------AETIDDFLDRQPRSVLIRLYEKPASCLAIFRLLPMLARQLIMHMLFLHAPLAADDFLAWLRKDVRNEFDVAVAKLARLSI--VQLKPASAkQILLLNAVFTEGMRRALTGGGSHRSFGVPCDTEDKNAVDIAFLDDYARTKWETILHYMVGSDKSSTPrEPVLYLLRRSNLMQSRSAAATASlnITSRGFQFLLEDVNTQLWHLLLQYLDMAEERNMDLVEVLAFLFMLGSLELGRDYSTEELPETQLHMLEDFRDYGLVYQRKASSRRFYPTRLATTLTSSAaapllSTNGSEPEERGYIILETNYRLYAYTSNPLRVAVLSLFVTIKARFPNLLVGSITRDSVKSALANGITAEQIITYLTHHAHLQMHRNDPLLPVTVSDQIRLWEREKNRVQQNLGSLFTDFTSQPDFAEVRNYASQLGVLVWHDEPKRRLFVDEAGNEPVRDYIRRR----
>UniRef90_A0A4V4HEZ5/12-298 [subseq from] RNA polymerase II transcription factor B subunit 2 n=1 Tax=Dendrothele bispora (strain CBS 962.96) TaxID=1314807 RepID=A0A4V4HEZ5_DENBC
--------LENV--KTHALLPFLHQQSATALSRLYTSPSSCLSIFRLLTPVERQIVMNILWLESAIPLSTMAAWVTIDGKKLYERSLETLSQLHILSQ--YP---MKLLLNSTFKSSLRHAITGGGTTGSFGVPATKDPKHSPpTVESLDGYALERWETILHYMVSSGTGQLptkpSTGVLYLLKESGLMSGSQNFEP-QITSEGFQFLLHSPHDQLWELLLQYLHMVERRSMDLVEVISFLLMLSTMELGREYSTENLSQTQKVMLEDLRDYGLIWQRRPSSKRFSPTRLATTLTSSSEGSS--------------------------------------------------------------------------------------------------------------------------------------------------------------------
>UniRef90_A0A4V4HEZ5/329-498 [subseq from] RNA polymerase II transcription factor B subunit 2 n=1 Tax=Dendrothele bispora (strain CBS 962.96) TaxID=1314807 RepID=A0A4V4HEZ5_DENBC
--------------------------------------------------------------------------------------------------------------------------------------------------------------------------------------------------------------------------------------------------------------------------------------------------GGGAAGGGaGSGNQQGFIILETNYRVYAYTDNPLQTAVLNLFVSLKYRFPNLVVGSITRESVKKALNNGISSEQIISYLLTHAHPQMRKFNPMIPVTVQDQIRLWELEKNRLKSDSGFLYTSFQSQADYEYVLNYAKELGVVLWENNAKRCFFAHEEGHGNIKSFIERRR---
>UniRef90_A0A0J9XC01/7-279 [subseq from] RNA polymerase II transcription factor B subunit 2 n=1 Tax=Geotrichum candidum TaxID=1173061 RepID=A0A0J9XC01_GEOCN
-----------------SVNEYLEGLPETVLTRLYQSPATCLAIFRLLPGLAKHLVLGMLYRDDPLPLDHVDTLVNANSQRLQGETHKKLKGLHIIRER-----HHALTLNSTFRTSFQNALTGSDGTSSFGIACETEDKHKVGIPFLEQHAISRWESILHFMVGTQQTEVPNDgVLSLLHHSGLMEGTDPYNM-RITNAGFQFLLQDVNAQIWTLLLQYLNMAEKLQMDPVDVLNFIFMLGSLELGKDYSLSALSGTQVHMLEDLRDYGIVYQRKSSSRRFYPTRLATTLTSDAT-----------------------------------------------------------------------------------------------------------------------------------------------------------------------
>UniRef90_A0A0J9XC01/301-477 [subseq from] RNA polymerase II transcription factor B subunit 2 n=1 Tax=Geotrichum candidum TaxID=1173061 RepID=A0A0J9XC01_GEOCN
-----------------------------------------------------------------------------------------------------------------------------------------------------------------------------------------------------------------------------------------------------------------------------------------------VSSANGVSGAGsGTSSsimggNTGFIILETNFRLYAYTDSPLQIAVLNLFVSLKSRFANMVAGNITRESVRSALSNGIKADQIIQYLTVHAHPQMQKSEPILPPTVVDQIKLWQIEMDRIKAVEGYLFTNFRNFNEYSMVATYAKQLGVVVWESQAKRKFFVTKEGNSQVVEYVNRK----
>UniRef90_W4KAI4/21-467 [subseq from] RNA polymerase II transcription factor B subunit 2 n=1 Tax=Heterobasidion irregulare (strain TC 32-1) TaxID=747525 RepID=W4KAI4_HETIT
------------------LLSFLHSQSQNSLTRLYHRPSSCLSIFRLLGPLERQIIMNLLWLESSIPILTMSSWVVDAKTKPYDGAITTLANL---H--ILPSPSAKLGLNPTFKTSMRQAITGGGNSGSFGVpAELDEKRQSPSIEALDTYALERWETILHYMVSSGTGqaptRPSQGVLYLLQRSGLMA-MQSGSQLQITSSGFQFLLHTPHAQLWDLLLQYLEMVEERQMDLVEVISFLFMLSTMELGREYSTESLSETQKAMLEDLRDYGLIWQRKAISRRFSPTRLATTLTSSLpplptaSgtGTGPRGQAQGFIILETNYRLYAYTNNPLQTAVLNLFVSMKSRFPNLVVGSITRESVRKALANGITADQIISYLTTYAHLQMRKNKPLLPVTVQDQIRLWELERNRVKSQEGYLYTAFASQADYEYVLNYAKQLDIVIWENAAKRCFFGSLEGHANIRGFIERR----
>UniRef90_A0A8H4QP00/21-464 [subseq from] RNA polymerase II transcription factor B subunit 2 n=1 Tax=Agrocybe pediades TaxID=84607 RepID=A0A8H4QP00_9AGAR
------------------IIPFLQSQSQNTLTRLYQRPSSCLSIFRLLSPLERQLVMNLLWLESAISANTMHAWVTREGRKLYDEALVTLSRLHILLTA---TG--KLALNPTFKAGFRQAITGGGSTGSFGIPAEQSDKHPgIDIEGLDAYALERWETILHFMVSSGTGqqptRPSSGVLFLLQRSGLMSGSQ-NMAPQITSAGFQFLLQPPHDQLWDLLLQYLRLTEERAMDLVEVLGFIFMLATMELGREYSIENLGVHQKAMLEDLRDYGLIWQRRPSSKRFSPTRLSTTLTSSsppLPTSSGTnsGPQEGFIILETNYRVYAYTDNPLQTAVLNLFVTLKYRFPNLVVGSITRDSVKKALMNGISADQIISYLVTHAHPQMRKNNPLLPVTVQDQIRLWELERNRLKSREGYLYTNFASQADYEFVLNYAKELDIVLWESPAKRCFFGSIEGHANIKGFIERR----
>UniRef90_A0A067Q954/23-480 [subseq from] RNA polymerase II transcription factor B subunit 2 n=1 Tax=Jaapia argillacea MUCL 33604 TaxID=933084 RepID=A0A067Q954_9AGAM
------------------LLPFLQSQSQNTLTRLYQRPSACLSIFRLLGPLERQLVMNLLWLESAIPSLTMAAWVTPEGKILYDSSLLVLSRLHIVTNLLNPATKQSpkLNLNTTFKTSFRQAITGGGTSGSFGVPAAKDDKHPsSGVEALDAFAVERWETILHYMVSSGTGQVlakpSAGVLYLLQRSRLM-ATSHGSALQITSAGFQFLLHSPHDQLWQLLLQYLHMAEERQMDLVEVLSFLFMLSTMDLGRvrncnvEYSAESLSDTQKAMLEDLRDYGLIWQRKASSRRFSPTRLSTTLTSSLpplptSASTGTgTQDQGFIVLETNYRLYAYTDNPLQTAVLNLFAALKYRFQNLVVGAVTRDSVRKALANGITADQIISYLAAHAHPQMRKNNPLIPVTVQDQIRLWELERNRLKSEEGYLYTAFASQADYEYVLNYAKQLGVVVWESPAKRCFFGSLEGHANIRGFIERR----
>UniRef90_A0A0D2Q0E3/7-435 [subseq from] RNA polymerase II transcription factor B subunit 2 n=1 Tax=Hypholoma sublateritium (strain FD-334 SS-4) TaxID=945553 RepID=A0A0D2Q0E3_HYPSF
--------------------------------QLYQRPSSCLAIFRLLAPIERQLIMNLLWLESAIPTSTMAAWVIREGRKMYEDALGTLGRLH-----ILPTATGKLALNSTFKSAFRQAITGGGTSGSFGVPAPPDDKRTpTDLDTLDAFALERWETILHYMVSSGSGQAptkpSQGVLFLLQRSGLMAN--HGSILQITSAGFQFLLHSPHDQLWDLLLQYLRLAEERQMDLVEVLGFIFMLSTMELGREYSTENLSGTQKAMLEDLRDYGLIWQRRPTSRRFNPTRLATTLTSSsppLPTSTGTSsgPQEGFIILETNYRVYAYTDNALQTAVLNLFVSLKYRFPNLVVGSITRESVKKALMNGISADQIISYLITHAHPQMRKNNPLLPVTVQDQIRLWELERNRLKSQEGYLYTAFASQADYDFVLTYAKELDVVLWENAPKRCFFGSVDGHANIKGFIERR----
>UniRef90_UPI001C7C4373/21-462 [subseq from] uncharacterized protein n=1 Tax=Marasmius oreades TaxID=181124 RepID=UPI001C7C4373
----------------HALLPFLQVQSATALSRLYQSPSSCLSIFRLLAPVERQIVMNLLWLESAMTPSTLAAWVTTEGQKLYDSSLDTLSHLHILHNY--P---TKLALNTTFKTSLRHAITGGGTTGSFGVPAEKDEKRlPLDVEGLDSYALERWETILHFMVSSGTGQnpqrPSPGVLYLLQRSGLMGN-QHGS-LQITSAGFQFLLHESHAQLWNLLLQYLHMAEERQMDLVEVLSFLFMLSTMELGREYSTENLSKTQKAMLEDLRDYGLLWQRRPTSRRFSPTRLATTLTSSSPDLPSStgASSTGFIVLETNYRVYAYTDNPLQTAILNLFVSLKYRFPNLVVGSITRDSVKRALNNGISADQIISYLVTHAHPQMRKNNPLLPVTVQDQIRLWELEKNRLKSQEGYLYTSFASQADYEYVLNYAKQMELVLWENNAKRSFFGSIEGHANIRSFIERR----
>UniRef90_A0A550CIY2/23-466 [subseq from] RNA polymerase II transcription factor B subunit 2 n=1 Tax=Auriculariopsis ampla TaxID=97359 RepID=A0A550CIY2_9AGAR
------------------LLPFLQSQPQNTLTRLYQRPSSCLSIFRLLGPLERQIIMNLLWLESAVPVSTMNAWVVRDHQRVYEDALETLGKLH-----IVPSSTVKLAVHPTFKSSLRQALTGGGTQGSFGiPAELDGKQQAPDVPKLDGYALERWETILHFMVSSgtgqESAQPAAGVTYLLKESGLMESR--GGLLRITSAGFQFLLLTPHAQLWELLLHYLRLQEANNIDLVEVLSFLFMVSTMELGKEYSTENLSTSQTVVMDDLRHYGLLWQRKKNYPRFSPTRLATSLTSSApplPTSSGLTSgpKEGFIVLETNYRVYAYTDNALQTAVLNLFITPKYRFPNLVVGSITRESVKRAMSNGITADQIISYLITHAHPQMHKHNPLLPVTVQDQIRLWELERNRTKSQPGFLYTEFASQADYDYVLTYAKQLNVVLWENPTKRCFFAALEGHANIRGFIERKR---
>UniRef90_A0A1S8X2C1/75-349 [subseq from] General transcription factor IIH subunit 4 n=1 Tax=Opisthorchis viverrini TaxID=6198 RepID=A0A1S8X2C1_9TREM
-----------------SIFEYIRNVDILLLDELFSHPPTCLVIFRELPELAKHFVARLLFVEQPIPKSIVSGWVEKGSQALLQDACRALSDLRIWHSVDGNVARGAWCLSKKYQESLRISLFGGGKSLLGDLGSTTVDKYSKDVGFLETYAAERWDSLLHFMVGSESSEVGSVVQDVLLLSNLMKGGTPDTPVGITKHGFHFLLMSRPDQVRLFLLHYFDYLKETKKNLVAALQFVFQLSFLSPEKSYPVDALTAPQQEVLQQMRELGLAYQRKRTAPRFYVTPLATVLSG--------------------------------------------------------------------------------------------------------------------------------------------------------------------------
>UniRef90_A0A1S8X2C1/380-528 [subseq from] General transcription factor IIH subunit 4 n=1 Tax=Opisthorchis viverrini TaxID=6198 RepID=A0A1S8X2C1_9TREM
------------------------------------------------------------------------------------------------------------------------------------------------------------------------------------------------------------------------------------------------------------------------------------------------------QPTASSTSDVGYILLETNFRLYAYTDSPLRTALLSLFSKIRARFPNLVVADITRDSVREALIRGITADQ----------------PPILPPTLVDQIRLWELERDRFVFQEGCLYEQFSKSADFEMVRDFAKSIGVLLWENPERRLMVVSKAGHEDVRKFWKQKR---
>UniRef90_A0A8H7PS83/9-284 [subseq from] RNA polymerase II transcription factor B subunit 2 n=2 Tax=Umbelopsis TaxID=64561 RepID=A0A8H7PS83_9FUNG
-----------------NIYDYLETLPIFTFQRLFQKPATCLAIFRLLPAIGRQIVMSILYVENPIPLKDIQSWVYKDGHKKLQEALHKLSKLHILEE--TP--EKGLIVNSTFRLEFKNALSGGGEHQSFGLPCATVDKHKVDIAFLDHFASTQWEAILHYMVGTTmTKRPSRGVLNLLQKSDLMNANASESGLHITNKGFQFLLQDVNTQVWAFLLQYLDMAEMLKMDLVEVLNFLFQLGSLELGQDYSVETLTDTQQQMLEDLGDYGIVYRRKKGSRRFYPTRLATTLTSGTSA----------------------------------------------------------------------------------------------------------------------------------------------------------------------
>UniRef90_A0A8H7PS83/303-467 [subseq from] RNA polymerase II transcription factor B subunit 2 n=2 Tax=Umbelopsis TaxID=64561 RepID=A0A8H7PS83_9FUNG
-----------------------------------------------------------------------------------------------------------------------------------------------------------------------------------------------------------------------------------------------------------------------------------------------------IAAAEESHDEGGFLILETNYRVYAYTESPLQIAVLNLFIQLKSRFPNMVSGVITRESVRNAFLNGITADQIISYLQTHAHPQMRKRAPLLPLTVVDQIRLWEMERNRIEDKAAYLYKDFNVQADFDAAEKYAKDLDVLLWSNSKQRKMVIAQEAHETLRTYIKRR----
>UniRef90_A0A066WAW2/34-498 [subseq from] RNA polymerase II transcription factor B subunit 2 n=1 Tax=Tilletiaria anomala (strain ATCC 24038 / CBS 436.72 / UBC 951) TaxID=1037660 RepID=A0A066WAW2_TILAU
-------------IGAENINDFLDRQPPAILNRLFAKPASCLAIFRLLPVLARQLVMQMLFMDAPLALADWNAQLTKEGRRLRERTMKRLKSLCIIRESG-SNSNKLLQMNGVFQENMRCALIGGGDHRSFGVLSHTVDQHAVDIAFLDNHAKAKWEAILHFLVGSEGFeAPREPVLYLLKQSGLMQKGNASAPsvagPStfsgtnratslkITARGFQFLLEDVNTQLWDLLLQYLALAEPRGMDLVEVMSFLFMLGSLELGRDYSTEELSETQLHMLEDFRDYGLVYQRAGSSRRFYPTRLATSLTSNASPIVNSIdeaHeEKGYIILETNYRVYAYTSNPLRIAVLNLFVTLKSRFPNLVIGIITRDSIKSALANGITAEQIIAYLTHHAHPQMWKSDTLLPVTCTDQIRLWEREKNRVAAQQGSLYTDFTSYADFELVRNYARESGVLLWESEETRRFFVSAEGTGPIRDFIKRR----
>UniRef90_A0A316VTH3/41-491 [subseq from] RNA polymerase II transcription factor B subunit 2 n=2 Tax=Ceraceosorus TaxID=401624 RepID=A0A316VTH3_9BASI
-------------------NAFLDRQAQTTLNRLYQRPANCLAIFRLVPMLARQQIMSMLFLEgeeasssSTMPVSDAQAWIKRETEARRkfEEGMDRLSTLNIVR---IKGAK--YQLNGVFRDGMRRALIGGGDHRSFGVACDTPDKNAVDLEYLDEYARSRWEAILHYMVGSGGAEVPRaPVLYLLRASGLMQHASSKRPDdadlSITSLGFQFLLEDLNTQLWDLLLSYLTMAESRNMDLVEVLSFIFMLGNLQLGKDYSIEDFTETQLHMLQDFRDYGLVYQRKSTSRRFYPTRLATTLTSSATplvGGHGSDEERGFVILETNYRVYAYTNNPLRISVLSLFVSLKARFPNLIMGTINRESVKAALSNGISSDQIIAYLTHHAHGQMLKNDPVLPVTVTDQIRLWEREKNRVTTSSGSLFADFSSFADFAMVRDYASQLGVLLWQNEQKRLFFVAAEGDEPTRDFIRRR----
>UniRef90_A0A0C2WVA4/15-461 [subseq from] RNA polymerase II transcription factor B subunit 2 n=1 Tax=Amanita muscaria (strain Koide BX008) TaxID=946122 RepID=A0A0C2WVA4_AMAMK
------------------LLPFLQSQSHTTLTRLYQRPSSCLSIFRLLRPVEKQLIMNLLWLESAIDAAKMAAWVTRENKKAYDDALHAL--VRV-H--VVPAPKDGkLALNQTFKSSFRQALTGGGTSGSFGVIfDNGEKRLPFTIEELDSYALERWETILHYMVSSGSdqkpTKPSQGVLYLLERRKLMS-KFYGDTLQITSAGFQFLLHTPHAQLWDLLLQYLHMAEERQMDLVEVLGFLFMLSTMELGKEYATDHLSETQKAMLEDLRDYGLILQKKPSARRFSPTRLATTLTSSsppLPTSAGTSsgPQEGFIVLETNYRLYAYTDNPLQTAVLNLFVSLKYRFPNLVVGSITRDSVKKALLNGITADQMISYLTTHAHPQMRKNNPLIPVTVQDQIRLWELEKNRLRSDEGYLYTSFASQADYDYVLKYAKELGVVLWESPMKRCFFGSMTGHANIRGFIERRTN--
>UniRef90_A0A8B8PRX5/13-394 [subseq from] RNA polymerase II transcription factor B subunit 2 n=1 Tax=Rhodamnia argentea TaxID=178133 RepID=A0A8B8PRX5_9MYRT
-----------------------------------------------------------------------------------EAACNALKELKIVSRKTIAAGLEAWTLNELFRTNLKVTLVGSGRKWEVQPMLERDDKRPKDdsqfFAMLEAYPLERWEQILHYMVGLQEgfTGVSVYTKQALQHSKLIVLEQNDPIPSLTADGFQFLLMDTKSQIWLFVLKLLELIDSKSSDLVECLTFLLQLNFSTHGRDYSTAGFSDTIVNLMQTLREIGLIYQRSRKDGRFYPTRLVIDLASGLRDVKTDVHRKGFIILETNYRLYAYTDSRLQIALIALFCEIHYRFPNVVIGMITRDSIKQALKGGMSAQQIINYLMMHVHPTLKDKEHPIPDTVIDQINLWEQERQKCTFTAGRLYSQFNSQSDFDLLRKYAEDHGYLVYDNPKARVMVVHEDGHEGVRKYWKKLK---
>UniRef90_A0A7K7ZRP5/2-143 [subseq from] General transcription factor IIH subunit 4 (Fragment) n=1 Tax=Melanocharis versteri TaxID=254552 RepID=A0A7K7ZRP5_9PASE
--------------------------------------------------------------------------------------------------------------------------------------------------------------------------------------------EGGEPPCITSAGFQFLLLDTPAQLWFFVLQYLRGAEARGMDLVEILSFLFQLSFSTLGKDYSVEGMSESLLTFLQHLREFGLVFQRKRKSRRFYPTRLAIALASGTAGTAGTPgalgtagTEPdghGFVLVETNYRIYAYTG----------------------------------------------------------------------------------------------------------------------------------------------
>UniRef90_A0A7K7ZRP5/225-308 [subseq from] General transcription factor IIH subunit 4 (Fragment) n=1 Tax=Melanocharis versteri TaxID=254552 RepID=A0A7K7ZRP5_9PASE
-----------------------------------------------------------------------------------------------------------------------------------------------------------------------------------------------------------------------------------------------------------------------------------------------------------------------------------------------------------------------------------------TQTPVLPPTITDQIRLWELERDRLRFSDGVLYNQFLSQVDFEVLRDHARGLGVLVFENPGRRLMVVTPAGHPDVKRFWKRQKHN-
>UniRef90_A0A0C9VX72/21-478 [subseq from] RNA polymerase II transcription factor B subunit 2 n=1 Tax=Hydnomerulius pinastri MD-312 TaxID=994086 RepID=A0A0C9VX72_9AGAM
------------------LLPFLRSQSQNTLTRLYQRPSSCLSIFRLLGPLERQLIMNLLWLESAIQVSTMAAWVVPEGRKLYDEALAEMAGLHIIQ-----NYASKLALNPTFKLSMRQAITGGGSTSSFGVPAEKDDKRqPSGLETLDSYALERWETILHYMVSSGQGQLptkpSQGVLYLLQRSCLMKPVH-GSTLQITSSGFQFLLHSPHDQLWSLLLQYLHMAEERQMDLVEVLSFLFMLSTMELGREYSAEPLSETQKAMLEDLRDYGLVWQRKASSKRFSPTRLATtltslspplptsNTSSGSRAAPGTsvaltsgAGQQGFIVLETNYRIYAYTDNPLQTAVLNLFITMKYRFPNLVVGMLTRESVRKALGNGISAEQIISYLTTHAHPQMRKNNPLLPVTVQDQIRLWELERNRLKSAEGFLYRDFASQADYEYVLTYAKQLDVVLWENPAKRCFFGTMEGHGNVRGFIERR----
>UniRef90_A0A8S0W2D8/23-463 [subseq from] RNA polymerase II transcription factor B subunit 2 n=1 Tax=Cyclocybe aegerita TaxID=1973307 RepID=A0A8S0W2D8_CYCAE
--------------------PFLQSQSQNTLTRLYQRPSSCLSLFRLLAPVERQIIMNLLWLESVISPATMLTWVLREGRKLYDDALATLGYL-----HILPNN-DKLALNSTFKSSFRQALTGGGTSGSFGTpaSDKEEKKQPIDIDSLDNFALERWETILHYMVSSGTgqqpTKPSQGVLFLLQRSGLMASSH-G-LLQITSAGFQFLLHPPHDQLWDLLLQYLHLAEERQMDLVEVLGFIFMLSTMELGREYSTENLRGTQKAMLEDLRDYGLIWQRRPSSRRFSPTRLATTLSSSspplpTSTGASSGPQEGFIILETNYRVYAYTDNPLQTAVLNLFVSLKYRFPNLVVGSITRESVKKALTNGISADQIISYLITHAHPQMRKNNPLLPVTVQDQIRLWELERNRLKSREGYLYTAFASQADYEFVLNYAKELDVVLWENAAKRCFFGSLEGHANIRGFIERR----
>UniRef90_A0A401H2E5/23-466 [subseq from] RNA polymerase II transcription factor B subunit 2 n=1 Tax=Sparassis crispa TaxID=139825 RepID=A0A401H2E5_9APHY
------------------LLTFLQSQSQNTLSRLYQRPSSCLSIFRLLRPLERQLITNLLWLESAIPVSTMGAWVTRDGRKAYNLCL-----TTLAHLNILPTSTVKLALNSTLKSSLRQAITGGGSSGSFGVPAEHDQQHSpPSVDDLDAYALERWETILHYMVSSGTgqypAKPSQDVLFLLQRSGLMAKANG--ALQITSSGFQFLLHPPHAQLWELLLQYLHMAEERHMDLVEILSFLLMLSTMELGREYSIENLSVTQMAMLSDLRDYGLIWQRNATSKRFCPSRLATTLTSSspplptSSGAGTASNTQGFIVLETNYRLYAYTDNPLQIAVLNLFVTLKSRFPNLVIGAITRESVKKALANGITADQIISYLTTHAHPQMRKNNPLLPVTVQDQIRLWELEKNRVNSEEGYLYTAFASQADYEYVLNYAKQLDVVLWESPARRCFFGSLNGHANIRGFIERR----
>UniRef90_A0A0E9NCB8/11-463 [subseq from] RNA polymerase II transcription factor B subunit 2 n=1 Tax=Saitoella complicata (strain BCRC 22490 / CBS 7301 / JCM 7358 / NBRC 10748 / NRRL Y-17804) TaxID=698492 RepID=A0A0E9NCB8_SAICN
-----------------SINDYLEGLPAPVFSRLYQKPATCLAIFRLLPNLAKHFVMSTLYNDAPVQVRDIDAWVEPG-SKRQQN--NALEKLKKMHVYKEHKG--EVTMNLAFRTNFRTALTGGGDHKSFGVPCNTADNNAVTVEFLDRHATEQWEMILHFMVNTPMDRMPGDgVVRLLEKSGLMEGNPlRKETMSITNAGFQFLLQDVNAQIWALLLQYLTVAEELEMDPVEVLHFLFMLGSLELGQDYSTDFLTPTQKIMLEDLRDYGVVYQRKSTSRRFYPTRLATTLTAhaGhwkrpaasLQGALSAKPDPgsesGFIVLETNYKVYAYTNSPLQIAVLQLFVNLKARFPNMVTGIISRDSILEALKNGITADQIIQYLTTHAHPQMRKQQPLLPPSVVDQIRLWELDKNRIRASEGWLWHDFASTNDYEFVLKYGKDLGVVLWENAATRRFYVSDAGNASIKTYISRNR---
>UniRef90_A0A4Y7SBG3/18-477 [subseq from] RNA polymerase II transcription factor B subunit 2 n=2 Tax=Coprinellus micaceus TaxID=71717 RepID=A0A4Y7SBG3_9AGAR
------------------LLPFLRGQSQNTLTRLYQRPSTCLSIFRLLSPLERQIIMNLLWLESAISTSQMATWVVREARPLYDSALETLA--RI---HILPHSTVKLALNATFKTSFRQALTGGGTSGSfgvpaadgHDKNQEGEaaDKKedKRSPPTlamLDSYALERWETVLHYMVSSSNSEVrpaepSPGVRFLLKTSGLMNEERPGGPLKISSMGFQFLLHSPHEQLWHLLLQYLYLAEQRRMDLVDVLSFLFMLSTMELGREYSTSKLTRTQVAMLDDLRDYGLIWMRKTKSSRLSPTRLSTTLTSSspnLPTAGGTSSAPdeGYIILETNYRIYAYTDNPLQTSVLGLFTTFKYRFPNLVVGSITRDSVKKALKDGITADQIITYLITHAHSNMRKNNPLLPVTVQDQIRLWELEKNRLKSQEGLLYTAFASQADYELVLKYAKELDVVLWENAAKRCFFGTVEGHQNIKGFIERR----
>UniRef90_A0A162XXD6/9-451 [subseq from] RNA polymerase II transcription factor B subunit 2 n=1 Tax=Phycomyces blakesleeanus (strain ATCC 8743b / DSM 1359 / FGSC 10004 / NBRC 33097 / NRRL 1555) TaxID=763407 RepID=A0A162XXD6_PHYB8
-----------------NIYEYLETLPTVTFLRLFQKPATCLAIFRLLPSIGRQIVMSLLYVETSIIAQDVNSWVTKDGQRKLSEALLKLTRLRI-----LEHKDNCLVMNETFRQEFRNALTGGGTQQSFGLPCSTPDKHPVDIAFLDQYATQQWESILHYMVGTSlTKKPSRGVLNLLERSQLMQTSPTDQTHlQITNKGFQFLLQDVNTQVWAFLLQYLDMAEVLQMDLVEVLNFLFQLGSLELGENYSVETLTQTQQQMLEDLRDYGIVYQRKGGSRRYYPTRLATTLTSGNAALAGaalknctgpeatkttTTdEeegDQGFMILETNYRVYAYTDSPLQIAVLNLFVNLQSRFRNMVAGVISRESVRNALLKGITADQIISYMQTHAHPQMRKKTPILPLTVVDQIRLWEMERNRLKTTPAYLYHEFGTQADFDAAEKHAQELGVLLWANPKKRTMIIT------------------
>UniRef90_A0A316ZA68/34-474 [subseq from] RNA polymerase II transcription factor B subunit 2 n=1 Tax=Tilletiopsis washingtonensis TaxID=58919 RepID=A0A316ZA68_9BASI
--------------------AFLDRQPQTTLSRLYQRPANCLAVFRLLPTLARQQIMALLFLDAPLPVKEASVWIRSEGRKPYEAAMARLDTLGIVRVK-----NEKLFISSVFCENMRRALTGGGDHRSFGVPCDTEDKNAVSVAFLDDYARVRWEAILHYMVGTDGADTPRpPVLYLLRMSGLMQyasSKHPDDSDlTITSRGFQFLLEDVNTQLWDLFLSYLAMADARHMDLVDVLSFLFMLGSLQLGQDYSTEDLPDTQLHMLEDFRDYGLIYQRKSSSRRFYPTRLATTLTSSatplVGGEGG-NEERGFVILETNYRVYAYTSNPLRISVLSLFVTLKARFPNLVMGTINRNSVKGALSNGISAEQIIAYLTHHAHPQMQKNDPLLPVTVTDQIRLWEREKNRVASAAGSLFTDFSSLADFTMVRDYAAQLGVLLWQNEARRLFFVAAEGDEATRDFIRRR----
>UniRef90_A0A015LZU8/10-467 [subseq from] RNA polymerase II transcription factor B subunit 2 n=11 Tax=Glomeraceae TaxID=36751 RepID=A0A015LZU8_RHIIW
----------------TNIYECLEALPKPTLDQLYKEPATCLAIFRLLPPLARQLVMSLLFTQPisPvnLTQSDLRLWVKNEEEALAkfHEALDKLSKLSIMTTDS-SGYIQ---INSSFRERFQDCLTGGGDHQSFGVSCERPAKDKPDIAFLDRHAMKQWEEILHFMVGTESTRqPSAAVLKVVTRAKLMKEGKD-KQLMITNKGFQFLLQDVNTQVWAFLIQYLDIADElLHMNVVEVLNFFFMLGSLELGMDYSVEALTPTQKQLLDDLANFGLAYRRKKGSSRYYPTRLATTLTSGnsavvssaVSSSTSTttgddgATEQGFIIVETNYKLYAYTESKLQISVLRLFCELQTRFANMVYALITRDSVRKALKHGITANQIISYLTSHAHPQMKKQTPLLPPTVVDQIRLWEMERNRLVATECHLYKEFRNQGDYEMVLRHATNLGFVIWSNAKKRMFSVTEEGHEHVRNYIKK-----
>UniRef90_A0A081CM54/41-481 [subseq from] RNA polymerase II transcription factor B subunit 2 n=2 Tax=Pseudozyma antarctica TaxID=84753 RepID=A0A081CM54_PSEA2
----------------ETIDDFLDRQPRSVLIRLYEKPASCLAIFRLLPMLARQIIMHMLFLHAPLAADDFLAWLRKDARNEFDVAVAKLARLS--IVQLKPASaKQMLLLNAVYTEGMRRALTGGGSHRSFGVPCDTEDKNAVDIAFLDDYARTKWETILHYMVGSDKSSTPrEPVLYLLRRSNLMQSRSSAAASAslnITSRGFQFLLEDVNTQLWHLLLQYLDMAEERNMDLVEVLAFLFMLGSLELGRDYSTEELPETQLHMLEDFRDYGLVYQRKASSRRFYPTRLATTLTSSAaapllSTNGSEPEERGYIILETNYRLYAYTSNPLRVAVLSLFVTIKARFPNLVVGSITRDSVKSALANGITAEQIITYLTHHAHLQMHRNDPLLPVTVSDQIRLWEREKNRVQQNLGSLFTDFTSQSDFAEVRNYASQLGVLVWHDEPKRRLFVDEAGNE-------------
>UniRef90_P87303/20-444 [subseq from] General transcription and DNA repair factor IIH subunit tfb2 n=3 Tax=Schizosaccharomyces TaxID=4895 RepID=TFB2_SCHPO
-------------------------------ARLYQKPAACLAVFRLLPILARQYVMSMLFNPMPVALSDFDLWIKLSSKVYQSESFNKLVRMHIFQ---FDG--QYITLNSEFRKQFITALTGGGNHNSFGVPCTDEDKHLVTVDFLDAYAKETWETILHFMVGTPEAKFpGEGVLSLLKRGGLMSG--PKNQLRITRAGFQFLLQDINAQIWTLLLDYLKLSEDTHMDPVQVLHFLFMLGSLDLGRAYSVDFLTDTQQIMLEDLREYGLVYQRKITSKRFYPTRLATGLTTDYRSLHGKQsendDDKGFIIVETNYRLYAYTSSPLQIAIIGLFANLRARFSNLVVGVITRDSIRRALMNGIAAEQIITYLTTHAHPQMRSNVPLLPPTLVDQIYLWELEKNRLRATPGILFRDFLTDSGFDQAVEYAKELGVLVWDSSLKRMFFITTTGAQPMIAYLKRR----
>UniRef90_A0A1X6MR73/19-462 [subseq from] RNA polymerase II transcription factor B subunit 2 n=2 Tax=Postia placenta TaxID=104341 RepID=A0A1X6MR73_9APHY
-------------------LAFLQSQSQNALTRLYQKPSSCLSLFRLMRPLERQLIMNLLWLESPIPVSMMASWITREGRKAYNDALATLASLH-----VVPKSTSKLALNPTFKTSLRHAITGGDVSGSF-GAPVGSDRQypAPSVEALDAYALERWETILHYMVSSGTgqhpTRPSQEVLFLLQRSGLMTNMHGG-ALQITSSGFQFLLHTPHAQLWELLLQYLHMVEERQMDLVEVSSFLLMLSTMELGREYSTESLSTTQLAMLADLRNYGLIWQRNPSSNQFSPSRLATTLTSCapplpiLNKAGIGSQTQGFIVLETNYRLYAYTDNPLQIAVLNLFVTLKSRFPNLVIGAITRESVKKALANGITAEQIISYLTTHAHPQMRKNNPLLPVTVQDQIRLWELEKNRLKSEEGYLYTAFASQADYEYVLNYAKQLDVVLWENPSRRCFFGSLDGHANIRGFIERR----
>UniRef90_Q6BZX4/8-462 [subseq from] General transcription and DNA repair factor IIH subunit TFB2 n=4 Tax=Yarrowia TaxID=4951 RepID=TFB2_YARLI
-----------------SINDYLEGLPEAVLTRLYQSPATCLAVFRLLPALARTLIMGMIFNPDPIAVADVDALVKPSSQRLKLETQKK---LRLLHI--FTETQAHIIINPTFKKNLRAALVGGDQNISFGVPCDTEDKHKVDVAFLDAHAVSQWEMILHFMVGTSIGRTpSDGVLNLLKHSGLMEPERGG--LRITNAGFQFLLQDVNAQIWTLLLQYLNMSEYLQMDPVDVLNFIFMLGSLELGQDYSLSALSETQKHMLEDLRDYGIVYQRKASSRRFYPTRLATTLTSETAAlrtasqsmeaAtQDTIsssvaADSGFIILETNFRLYAYTESPLQIAVLNLFVNLKTRFANMVTGQINRDSVRFALSNGITAEQIITYLSVHAHPRMKGMEHVLPPTVVDQIKLWQLEMDRIRATDGYLFSEFKNFDEYKDVSTYAKELGVLLYENPGKRKFVSTLAGSQQIVEFVKRrnQKH--
>UniRef90_A0A1X2GLU8/9-281 [subseq from] RNA polymerase II transcription factor B subunit 2 n=1 Tax=Hesseltinella vesiculosa TaxID=101127 RepID=A0A1X2GLU8_9FUNG
-----------------NIYEYLETLPTFTFLRLFQKPATCLAIFRLVPSIGRQIVMSLLYVDQSITEQDLKQWVTKDGQRKLSEAVEKLTRLRIMEKK----GA-ELVMNETFRLEFKNALTGGGTQQSFGLPCTTVDKHQVDINFLDQYSTQQWEAILHYMVGTSmTKKPSGGVLNLLERSKLMNKAG-NDHLEITNKGFQFLLQDVNTQVWAFLLQYLGMAEMLQMDLVEVLNFLFQLGASELGENYSVETLTNTQRQMLEDLRDYGIVYQRKRGSRRYYPTRLATTLTSGNS-----------------------------------------------------------------------------------------------------------------------------------------------------------------------
>UniRef90_A0A1X2GLU8/293-452 [subseq from] RNA polymerase II transcription factor B subunit 2 n=1 Tax=Hesseltinella vesiculosa TaxID=101127 RepID=A0A1X2GLU8_9FUNG
--------------------------------------------------------------------------------------------------------------------------------------------------------------------------------------------------------------------------------------------------------------------------------------------DLAIAATANA-MASEEDEEQGFIILETNYRLYAYTDSPLQIAVLNLFVQLQSRFPNMVTGLVTRDSVRNALIKGITADQMITYMQSHAHPQMRKKTPILPLTVVDQMRLWEMERNRLKATPAYLYLNFNVQSDFEASEKHARDLGALLWSNPKKRTMVITQ-----------------
>UniRef90_A0A165ERE9/21-464 [subseq from] RNA polymerase II transcription factor B subunit 2 n=1 Tax=Laetiporus sulphureus 93-53 TaxID=1314785 RepID=A0A165ERE9_9APHY
-------------------LMFLQSQSQNALNRLYQMPSACLSVFRLLNPLERQLVMNLLWLESAIPVSTMSAWVTREGKKAYNESVSTLGRLH-----IIPSSQVKLILSAMFKTSLRQAITGGGSSGSFGVPAEPNDQElPPSIESLDSYALERWETILHYMVSSGTGqhptQPSREVLFLLRRSGLMANAHGG-ALQITSSGFQFLLNSPHAQLWELLLQYLHLAEERQMDLVEVLGFLLMLSTMELGREYSTEQLSATQVAMLTDLRNYGLIWQPNPSSRRFSPSRLATTLTSHSpplpssHNSGLGTQSEGFIVLETNYRLYAYTDNPLQIAILNLFVTLKSRFPNLVIGAITRESVKKALANGITADQIISYLTAHAHPQMRKNRPLLPVTVQDQIRLWELEKNRLKSEEGYLYTAFASQADYEYVLNYAKQLDVVLWENPSKRCFFGSLDGHANIRGFIERR----
>UniRef90_A0A2I0LHH0/1-208 [subseq from] General transcription factor IIH subunit 4 n=4 Tax=Neognathae TaxID=8825 RepID=A0A2I0LHH0_COLLI
-------------------------------------------------------------------------------------------------------------------------------------------------------------------------------------------------------------------------------------------------------------MSESLLTFLQHLREFGLVFQRKRKSRRFYPTRLAIALASGTSGCPPEPDARGFVVVETNYRIYAYTDSELQVALIALFSELLYRFPNLVVAQVTRDSVQAAIANGITADXIIHFLRTRAHPVMAKQSPVLPPTITDQIRLWELERDRLRFTEGVLYNQFLSPGDFALLRDHARALGVLLFENPARRLLVVTPGGHPDVRRFWKRQKHN-
>UniRef90_A0A8H5FM88/20-478 [subseq from] RNA polymerase II transcription factor B subunit 2 n=2 Tax=Tulosesus angulatus TaxID=980116 RepID=A0A8H5FM88_9AGAR
-------------------LPFLQTQSQNTLTRLYQRPSSCLSIFRLLSALERQIIMNLLWLESAISVSTMAAWVVREARPLYDNALATLARLH-----ILPQSTVKLALNPTFKTSFRQALTGGGTSSSfgvpagegHDKAQDGipTDRdgrkdDKRNAPSlntLDSYAIERWETILHYMVGSGNGRrppePSPGVRFLLKTSGLMNEFH-G-SLQISSTGFQFLLHSPHEQLWHLLLQYLHLAEQRRMDLVDVLSFLFMLSTMELGREYTVANLTKTQSAMLEDLRDYGLIWQRKQSSRRFSPTRLSTTLTScspSLPNATGTSSgpQEGFIVLETNYRIYAYTDNPLQTAVLGLFASLKCRFPNLVIGSITRESVKKALSNGITADQIIAYLITHAHPNMRKNNPMLPVTVQDQIRLWELEKNRLKSQEGYLYTAFASQADYELVLNYAKELDVVLWENAAKRCFFGSAEGHSNIKGFIERR----
>UniRef90_A0A5C3L499/17-463 [subseq from] RNA polymerase II transcription factor B subunit 2 n=1 Tax=Coprinopsis marcescibilis TaxID=230819 RepID=A0A5C3L499_9AGAR
-------------------LPFLQTLNQTTLTSLYKRPSSCLSIFRLLSSLERQIILNLLWLESAITTSTLAAWVIREAKPLYDDALSTLSRLH-----VLPTGSGKLALNPTFKAAFRQAIAGGGSGGSFGVpaAEHKDDgRSGANTTVLDEYALERWETILHYMVSSGTddrtrrpPEPSPGVRFLLKTSGLMQEVY-G-SLRISSVGFQFLLYSPHEQLWHLLLQYLHLADQRRMDLVDVLSFLFMLSTMELGREYSVQNLTKTQSAMLEDLRDYGLIWQRKQSSRRFSPTRLSTTLTSSSpplpTKTGdSSGPQEGFIILETNYRIYAYTDNPLQTAVLNLFTSLKYRFPNLVVGSITRESVKKALMNGITADQIISYLFTHAHPNMRKNNPLLPVTVQDQIRLWELEKNRLKSREGYLYTDFASQADYELVLKYAKELDIVLWENAAKRCFFGTLEGHPIIKSFIERR----
>UniRef90_A0A0D0AQZ0/21-489 [subseq from] RNA polymerase II transcription factor B subunit 2 n=11 Tax=Suillineae TaxID=227332 RepID=A0A0D0AQZ0_9AGAM
------------------LLPFLQSQSQTTLTRLYQRPSSCLSIFRLLGPIERQLIMNLLWLESALSAATMSAWVLPEGKNAYDSALSVMTGLHIAQNST-----VKLALNPTFKSSLRQAITGGGNTGSFGVPaDKDSKRQSANIENLDAYALERWETILHYMVSSgqgqNPAKPSQGVLYLLQRSGLMNNA-HGAVLQITSSGFQFLLHSPHDQLWNLLLQYLHMAEERQMDLVEVLSFLFMLSTMDLGRvrqiqydcEYSTEPLSETQKAMLEDLRDYGLVWQRKTSSKRFSPTRLATTLTSsspplpsshstG--GsrtADGTgavalssgAAQQGFIVLETNYRIYAYTDNPLQTAVLNLFITMKYRFPNLVVGMLTRESVRKALGNGISADQIISYLTTHAHPQMRKNNPLLPVTVQDQIRLWELERNRLKSAEGYLYKDFASQADYEYVLAYAKQLDVVLWENAAKRCFFGTLEGHANVRGFIERRTE--
>UniRef90_A0A1E3QG04/9-458 [subseq from] RNA polymerase II transcription factor B subunit 2 n=1 Tax=Lipomyces starkeyi NRRL Y-11557 TaxID=675824 RepID=A0A1E3QG04_LIPST
-----------------SINDYLEGLPEPVLIRLYYSPATCLAIFRLLPAMAQLFIMTMLFNDKPLAATDLNDWVQDGSTPKQYEALEKLRGMHL-----IKESQGTLSLQKTFRAGLRNALTGGDHNNSFGIPCNTEDKHRVDIKFLDEHANNQWELILHFMVGTDTGKVPNnGVLSLLRHSGLMEGSTPSNM-RITNAGFQFLLQDVNAQIWTLLLQYLNMSEDLQMDAVEVLHFLFMLGSLELGQDYTLVALSPTQKIMLDDLRDYGIVYQRKSSSRRFYPTRLATTLTSDTGAlltAsasmDSAIsqkeRETGFVILETNFKVYAYTDSPLQIAVLNLFVHLKSRFVNMVAGQISRESVRKALSNGITADQIITYLTVHAHPQMRKSIPLLPPTVVDQIRLWQLEMERMKIVEGYLYSDFSSKNEYDIIAGYAHDLGVMAWEKPNKRMFFVTKEGNQQIVDFVRRKVHG-
>UniRef90_A0A0C3C6M3/22-465 [subseq from] RNA polymerase II transcription factor B subunit 2 n=1 Tax=Hebeloma cylindrosporum h7 TaxID=686832 RepID=A0A0C3C6M3_HEBCY
------------------LLPFLESQSQNTLTRLYQRPSSCLSIFRLLAPLERQIIMNLLWLESAIAASVMAGWVIREGRKLYDDALATLGRLHIL-----SSSPAKLALNSTFKSGFRQAITGGGTSGSFGVTAEPDDKrQPFDLDALDGFALERWETILHYMVSSGTgqqpTKPSQGVLFLLQRSGLMGSS-YGSLLQITSPGFQFLLQSPHDQLWDLLLQYLHLAEERQMDLVEVLGFIFMLSTMELGREYSTENLSGTQKAMLEDLRDYGLIWQRRPSSRRFSPTRLSTTLTSSsppLPTSTGTSsgPQEGFIILETNYRVYAYTDNPLQTAVLNLFVSLKYRFPNLVVGSITRDSVKKALMNGITADQIISYLITHAHPQMRKNNPLLPVTVQDQIRLWELERNRLKSREGYLYTAFASQADYEFVLNYAKELDVVLWESATKRCFFGSMEGHANIKGFIERR----
>UniRef90_A0A0C3D9M0/20-474 [subseq from] RNA polymerase II transcription factor B subunit 2 n=1 Tax=Scleroderma citrinum Foug A TaxID=1036808 RepID=A0A0C3D9M0_9AGAM
--------------------PFLRLQSQTTLTRLYQRPSSCLSIFRLLGPLERQLVMNMLWIESPIT--TMKAWIAPDGKTFYDAALGVMVGLHIIQN------TTKLALNPTFKSSMRQAITGSGTTGSFGVPAEsNEKRQSVRVDTLDAYALERWETILHYMVSSGQgqfpSKPSQGVLYLLQRSGLMQSTN-GSALQITSSGFQFLLHSPHDQLWSLLLQYLDMAEERQMDLVEVLSFLFMLSTMELGREYSTDSLSETQKAMLEDLRDYGLVWQRKGSSKRFSPTRLATTLtslspplptSSGSSGPGssGTAvtltssaGPQGFIILETNYRIYAYTDNPLQTAVLNLFVTMKYRFPNLVVGMLTRESVRKALSNGITADQIISYLVAHAHPQMRKNNPLLPVTVQDQIRLWELERNRLKSAQGFLYKDFASQADYEYVLAYAKQLGVVLWENAPKRSFFGTLEGHANIRGFIERRSNA-
>UniRef90_A0A165TB61/22-465 [subseq from] RNA polymerase II transcription factor B subunit 2 n=1 Tax=Daedalea quercina L-15889 TaxID=1314783 RepID=A0A165TB61_9APHY
-------------------LAFLQSQSQTALTRLYHKPSSCLSVFRLLRPLERQLIMNLLWLESTIPMSTMSAWVTQEGKKPYDDSLSTLARLH-----IIPKSTTKLALNATFRTSLRQAITGGGTTGSFGVpAEPDPQHPPPDIATLDAYALERWETILHYMVSSGTgqhpTKPSQEVLFLLQRSGLMTKTRGGV-LQITSSGFQFLLHDPHAQLWELLLQFLHMAEERQMDLVEALSFLLMLSTMELGLAFATENLSPTQNAMLADLRNYGLIWQYDASARQFSPTRLATTLTSSSpplptsRNTGAGSHDQGFIVLETNYRLYAYTDNPLQIAVLNLFVTLKARFPNLVVGAITRESVKKALANGITADQIISYLTTYAHPQMRKNKPLLPVTVQDQIRLWELEKNRVKSQEGYLYTAFASQQDYEYVLDYAKKLDVVLWENPTKRCFFGSLDGHANIRGFIERR----
>UniRef90_UPI000440C95E/21-477 [subseq from] transcription factor Tfb2 n=1 Tax=Stereum hirsutum (strain FP-91666) TaxID=721885 RepID=UPI000440C95E
-------------------LPFLQSQSQTALTRLYNRPSSCLSIFRLLAPVERQLVMNLLWLESAIPTNTMSSWVVKENKKFFDEALAQLTRLH-----ILPNPSAKLGLNPTFKTSLRHAITGGGTSGSFGVPAEADDKRGpPSVEILDTYALERWETILHFMVSSGTGQMptkpSQGVLYLLQRSKLMAPTQG--TLQITSSGFQFLLHTPHAQLWELLLQYLAMVEERQMDLVEVLSFLFMLSTMELGRvrqfhDYSAESLSDTQKAMLEDLRDYGLIWQRKATSRRFSPTRLATTLTSSLpplptasgTGTSGTGQTQGFIILETNYRLYAYTDNPLQTAVLNLFVTMKSRFPNLVVGSITRDSVRKALSNGITADQIISYLTTYAHPQMRKNvsrcrsfTPLLPVTVQDQIRLWELERNRLKSQEGFLYTAFASQADYEYVLTYAKQLDVVLWENPTKRCFFGTMEGHANIRGFIERR----
>UniRef90_A0A5M3MX48/21-303 [subseq from] RNA polymerase II transcription factor B subunit 2 n=2 Tax=Coniophora puteana (strain RWD-64-598) TaxID=741705 RepID=A0A5M3MX48_CONPW
------------------LLPFLQSQSQNALTRLYQRPSSCLSIFRLLAPLSRQLVMNLLWLDSPVLAGTMAAWVVPDGKKLYDEALNTLTRLHILQS----SG-AKLALNPTFKASMRQAITCSGTTGSFGVPaQRDDRRDAPSVETLDGYAVQRWETILHYMVSSGQGqyptKPTQGVLYLLQRSGLMASY-HGSTLQITSSGFQFLLYSPHDQLWDLLLQYLHMVEERQMDLVEVLSFFFMLSTMELGREYSTEPLSETQKAMLEDLRDYGLVWQRKASSKRFSPTRLATTLTSvspSLPTAGG-------------------------------------------------------------------------------------------------------------------------------------------------------------------
>UniRef90_A0A5M3MX48/314-481 [subseq from] RNA polymerase II transcription factor B subunit 2 n=2 Tax=Coniophora puteana (strain RWD-64-598) TaxID=741705 RepID=A0A5M3MX48_CONPW
--------------------------------------------------------------------------------------------------------------------------------------------------------------------------------------------------------------------------------------------------------------------------------------------------SSVANSTGINTNDHGFIVLETNYRVYAYTDNPLQIAVLNLFITLKYRFPNLVVGMLTRESVRRALGNGISAEQVISYLTAHAHPQMRKNNPLLPVTVQDQVRLWELERNRLKSDDGFLYKDFATQADYEYVLAYAKELDVVLWENTSKRCFFGTLDGHTNVRGFIERR----
>UniRef90_A0A8H5D6E0/21-296 [subseq from] RNA polymerase II transcription factor B subunit 2 n=1 Tax=Tetrapyrgos nigripes TaxID=182062 RepID=A0A8H5D6E0_9AGAR
------------------LLPFLQQQSATSLTRLYQSPSSCLSIFRLLAPVERQIVMNILWLESAMSPSTMAAWVTVDGKKLYERSLETLSSLHILQ--QYPI---KLLLNSTFKASLRHAITGGGKTGSFGVPVARDPKHAPpSISVLDGYALERWETILHYMVSSGTGqypsKPSTGVLYLLKESGLMSGHFQSAEPVITSEGFQFLLQSPHEQLWELLLQYLQMVERRSMDLMEVISFLLMLSTMELGREYSTEQLSQTQKAMLDDLRDYGLIWQRRSSTKRFSPTRLATTLTSSS------------------------------------------------------------------------------------------------------------------------------------------------------------------------
>UniRef90_A0A8H5D6E0/344-505 [subseq from] RNA polymerase II transcription factor B subunit 2 n=1 Tax=Tetrapyrgos nigripes TaxID=182062 RepID=A0A8H5D6E0_9AGAR
--------------------------------------------------------------------------------------------------------------------------------------------------------------------------------------------------------------------------------------------------------------------------------------------------------L-GSGSQQGFIILETNYRVYAYTDNPLQTAVLNLFVSLKYRFPNLVVGSITRESVKRALSNGISAEQIISYLVTHAHPQMRKFNPMIPVTVQDQIRLWELEKNRMKSDGGFLYTSFQSQADYEYVLNYAKELGVVLWENSAKRCFFAQEEGHNNIKSFIERRS---
>UniRef90_A0A086TJ02/7-477 [subseq from] RNA polymerase II transcription factor B subunit 2 n=1 Tax=Podila verticillata NRRL 6337 TaxID=1069443 RepID=A0A086TJ02_9FUNG
-----------------SIHEYLETLPLQTFNRLYQKPATCLAIFRLLPPLGKQIIMSSLYVDRPIPVADMKLWFKEDGALTKhREAMQRLRALNIFSED---QGY--YTMNATFLEQFRNVLTGGGNSQSFGLATSTPDKHHVDIAFLDDYATKQWEAILHFMVGTTEGrPPCKGVLNLLGRSGLMTGG-PGdgEnmdvrefanqmarddfgVPKITHKGFQFLLQDINTQVWAFLLQYLNMAESLNMDLVEVLTFFFQLGSLELGNDYSSETLTPTQTHLLEDLKAYGIVYQRKRGSRRYYPTRLATTLTSGTPvmlGshtnatkiAAAAVRkaddeeedDHGFIVLETNYRMYAYTDSPLQIAVLNLFVHLRDRFPNMVTGVVTRDSIRRALSKGITADQIITYLTAHAHAQMRKHSPILPLTVVDQIRLWEIEKNRLRPSPGWLYSQFNRQLDFESTLQYASELGVVLWSNQKRRLLCITADGHQAVGAY--------
>UniRef90_J4GSU5/24-467 [subseq from] RNA polymerase II transcription factor B subunit 2 n=1 Tax=Fibroporia radiculosa TaxID=599839 RepID=J4GSU5_9APHY
-------------------LTFLQSQSQNALTRLYQRPSSCLSVFRLLQPLQRQLVMNLLWLETAVPVSTMFAWVTREGRSVYSDSLSTLARLH-----ILPSSPVKLALNPTFKASLRQAVTGGGSSRSFGV-PVDPDRQypAPNINTLDAYALERWETILHYMVSSGTGhyptRPSQEVLFLLQRSGLMTNAHGG-ALQITSSGFQFLLHSPHAQLWELLVQYLYMVEERQMDLVDVLSFLLMLSTMELGREYSTENLTATQTAMLTDLRNYGLVWQQSPSSRRFSPSRLATTLTSSSSplptsqNSGTGPHGEGFIVLETNYRIYAYTDNPLQIAVLNLFVTLKSRFPNLVIGAITRESVKKALANGITADQIISYLTAHAHPQMHKNKPLLPVTVQDQIRLWELERNRVKSEEGYLYTSFASQADYEYVLNYAKQLDVVLWENPSRRSFFGSLDGHANIRGFIERR----
>UniRef90_S8ERJ7/8-466 [subseq from] RNA polymerase II transcription factor B subunit 2 n=1 Tax=Fomitopsis pinicola (strain FP-58527) TaxID=743788 RepID=S8ERJ7_FOMPI
----PETASTHTELSPHILLAFLQSQSQTALTRLYQRPSSCLSIFRLLRPLERQLILNLLWLESSIPMSTMSAWVTPEGRKPYNDSLSNLARL---H--VIPKSTTKLALNSTFRASLRQAITGGGTTGSFGVPvEPDPQYPPPDIATLDAYALERWEIILHYMVSSGTgqhpTKPSQEVLYLLQRSGLMTKMHGG-VLQITSSGFQFLLHDPHAQLWELLLQFLYMAEERQMDMVEVLSFLLMLSTMELGREFSTENLSPTQSAMLADLCNYGLIWQHSASARWFSPSRLATTLTSSspplpTSrSTGRGSHDQGFIVLETNYRLYAYTDNPLQIAVLNLFVNLKSRFPNLVVGAITRESVKKALLNGITADQIISYLTTHAHPQMRKNKPLLPVTVQDQIRLWELERNRVKSQEGYLYTAFASQADYEYVLDYAKQLDVVLWENPAKRCFFGSLDGHANIRGFIERR----
>UniRef90_S4RSV8/1-228 [subseq from] General transcription factor IIH subunit 4 n=1 Tax=Petromyzon marinus TaxID=7757 RepID=S4RSV8_PETMA
---------------------------------------------RELSPLARNYVMRMLFLETPLPTAAIDSWVCKDAQKAHEESAQLLRELRVWQDHVIPGGLPGLVLNPVFRANLRTALLGGGNPWSDDTTGLGPDKHARDVTSLDRYALERWEVILHFMVGSPGAEVSADVAQLLIKAGLMRRLK--KQISITSAGFQFLLLDTASQVWYFMLQYLNSTETRGMDLVEILSFLFQLSFSTLGKDYSVEGMSESLLNFLQHLREFGMVFQRK-------------------------------------------------------------------------------------------------------------------------------------------------------------------------------------------
>UniRef90_W6UXX2/15-291 [subseq from] General transcription factor IIH subunit 4 n=2 Tax=Taeniidae TaxID=6208 RepID=W6UXX2_ECHGR
--------------------DYLKTLDANDLDELYSHPPTCLIVFRELEELAKQIVHRLLFLEQAIPKSIITGWVPKGSQGLLSQACKDLSDLCVWHSIDSDSARGSWRLNKKFQESMKVSLFGGGPQLLSDFGSTAAEKHPKDAEFLDNYASERWDSILHFMVGSDSAEVGTCVRDVLLLSGLMKRGGPDLSMGITQRGFQFLLMDRPTQVLRFMLHYFDYLKGNQMHIIEALHFVFQLSFLSFGKSYPISMLSQTQQDLLQHMRELGLAYQRKRTAPRFYVTRLALSLAFGSPAA---------------------------------------------------------------------------------------------------------------------------------------------------------------------
>UniRef90_W6UXX2/313-466 [subseq from] General transcription factor IIH subunit 4 n=2 Tax=Taeniidae TaxID=6208 RepID=W6UXX2_ECHGR
------------------------------------------------------------------------------------------------------------------------------------------------------------------------------------------------------------------------------------------------------------------------------------------PTGVSQRGSRGSGTGTGDTSDIGYILVETNFRLYAYTDSLLKTALLSLFSKIRVRYPNLVVADITRDSVREALLRGISANQ----------------PTILPPTLVDQIRLWELERDRLFFQEGCLYEQFAKNTDFEMS------NGYLLWECPERRVMVVSKAGHDDVRAFWKQK----
>UniRef90_A0A197KHK0/7-484 [subseq from] RNA polymerase II transcription factor B subunit 2 n=1 Tax=Linnemannia elongata AG-77 TaxID=1314771 RepID=A0A197KHK0_9FUNG
-----------------SIHEYLETLPEHTFNRLYQKPATCLAIFRLLPPLGKQIIMSCLYVDKPIPVNEMRLWFKDGAGiTKQMEAMTRLKALHIFTEQ-----HNNYKMNPTFLQEFRNALTGGGNSESFGLATSTPDKHHVDIAFLDDYATKQWEAILHFMVGTTEGkPPCKGVLNLLGRSGLMTGgsnAQQAEnmdarefasqmarqdfgVPTITNKGFQFLLQDINTQVWAFLLQYLNMAESLNMDLVEVLTFFFQLGSLELGNDYSSEKLTPSQTHLLEDLKAYGIVYQRKRGSRRYYPTRLATTLTSGTpvmlgshsnatkNGASAaaAVRKTeeeeedghGFIVIETNYRVYAYTDSPLQIAVLNLFVHLRDRFPNMVTGVVTRDSIRRALSNGITAEQIITYLSAHAHAQMRKHSPVLPLTVVDQIRLWEIEKNRLRAAPSWNYSQFNRQQDFESTLEYASELGVVQWSDSKRKMLCITQEGHQPVGAYVR------
>UniRef90_A0A4P9Y548/13-443 [subseq from] RNA polymerase II transcription factor B subunit 2 n=1 Tax=Piptocephalis cylindrospora TaxID=1907219 RepID=A0A4P9Y548_9FUNG
-----------------SVSEYLESLAPGSLARLYANPASTLAVFRLLPVLSKHLVMSLLYLPTPVHVSHVTAWTTLRAETARETALKPL-----YRLHIVQEG-KTLLLEETFRKALQSALAGRGSECFG-TPSSTKDKYAVDKAFLTKHSEEKWGRILHFMVGTDEAQPSNAARKLLERSGLMAPNMSTGRLAITQAGFQFVLQDRYHQVWGFLLQYMEFIEGLQLDLVEVLHLLFQLGGLTFGQDYGMETFTQTQMLLLEDLQNFGLVYRRKKTSRRFYPTRLATTLTSGAEG-GQEEGNEGFIILETNYRLYAYTDSPLKIAILNLFCSLKARFANMVSGSVTRESVRRALSNGITADQIIQYLTANAHPHTRHQNPILPLTVVDQVRLWELERDRFTAKSGVLYTGFQTKEDFTAVLQYARQLEVLLWNNY--RSMIIARDGDESVRAFSRRR----
>UniRef90_A0A2H3JJK5/21-471 [subseq from] RNA polymerase II transcription factor B subunit 2 n=1 Tax=Wolfiporia cocos (strain MD-104) TaxID=742152 RepID=A0A2H3JJK5_WOLCO
------------------LLTFLHSQSQNALSRLYQRPSACLSIFRFISlPLERQLIMNLLWMESPISTATMSAWVTREGRKAYNESLSTLARLH-----IVPHSASKLALNSTFKSSLRHAITGGGASGSFGLPADADLQHpSPSIDTLDAYALERWETILHYMVSSGTgqfpARPSKEVLFLLQRSGLMTSMHGGA-LQITSSGFQFLLHSPHAQLWELLLQYLQIVEERQMDLVEVLSFLLMLSTMELGQEYSSEKLSSTQIAMLADLRNYGLIWQRDTSSRRFNPTRLATALTSSspplpmSSGIGVSSQSQGFIVLETNYRLYAYTDNPLQIAVLNLFVTLKSRFPNLVIGAITRESVKKALANGITADQIISYLTAHAHPQMHKNVcsdckPLLPVTVQDQIRLWELEKNRLKSEEGYLYTAFASQADYEYVLNYAKQLNIVLWENPSRRCFFGSLDGHANIRGFIERR----
>UniRef90_A0A3P6TJC2/23-285 [subseq from] General transcription factor IIH subunit 4 n=1 Tax=Dibothriocephalus latus TaxID=60516 RepID=A0A3P6TJC2_DIBLA
------------------------------------------ICFRELSELAKHLVLRLLFLEQTIPKAIVSGWVAKGSQEVFQQACKDLSDLRIWHSIDSNTSRGSWRLNKKFQDSMRVSLFGGGQRLLSDLGSETAEKHPKDVEFLDNYATERWDSILHFMVGSDSGEVGICIRRVLLLSGLMKRGGSDSSIGITQRGFQFLLMDKPSQVLRFILHYFNYLREEGLNLVEALQFIFQLSFLSIGKSYPTEVLSETQQNLLQHMRELGLAYQRKRTAPRFYVTRLALSLSFGSSSNGRTQKSLG-------------------------------------------------------------------------------------------------------------------------------------------------------------
>UniRef90_A0A3P6TJC2/326-490 [subseq from] General transcription factor IIH subunit 4 n=1 Tax=Dibothriocephalus latus TaxID=60516 RepID=A0A3P6TJC2_DIBLA
-----------------------------------------------------------------------------------------------------------------------------------------------------------------------------------------------------------------------------------------------------------------------------------------------TSTTSHANPPSATVAEVGYILVETNFRLYAYTDSPLRTALLSLFSKIRARYPNLVVADITRDS-------------IISFLTTNAHPDMLRQPSILPPTLIDQVRLWELERERLFAQEGCLYEQFAKNKDFEMVRDFAKvmfleveSQGFLLWECPDRRLMVVSKNGHEDVRKFWRQN----
>UniRef90_A0A8H5H6G3/26-472 [subseq from] RNA polymerase II transcription factor B subunit 2 n=1 Tax=Tricholomella constricta TaxID=117010 RepID=A0A8H5H6G3_9AGAR
--------------------PFLQLQSQNTLTRLYQLPSSCLSIYRLLAPLERQLVMSLLWLESAIPASMMAAWVVHEGKQLYDDALGTLSRLH-----ILPNLAVKLALNSTFKTSFRQAITGSGTSGSFGVpAELDEKRPPLGVEGLDGYALERWETILHYMVSSGTGqnptKPSTGVLYLLQTSGLMVS-HRGAPLQITSAGFQFLLHSPHDQLWDLLLQYLHLAEQRQMDLVEVLSFLFMLSTMQLGREYSAEHLGVSQKAMLEDLRDYGLIWQRKPSSRRFSPTRLSTTLTSSsppLPTTTGTSsgPQEGFIVLETNYRIYAYTDNPLQTAVLNLFVSLKYRFPNLVVGSITRDSVKKALNNGISAEQggrtvIISYLVSHAHPQMRKNNPLLPVTVQDQIRLWELERNRLKSAEGYLYTSFTSQADYELVLNYAKELGVVLWESQAKRCFFGSLEGHANIRGFIERR----
>UniRef90_A0A1Y1V631/22-471 [subseq from] RNA polymerase II transcription factor B subunit 2 n=2 Tax=Neocallimastigaceae TaxID=29007 RepID=A0A1Y1V631_9FUNG
-------------------SVFLEKLSDREFQRLYTQPATCLAIFRLLPDLAKQFIMRLLYIKKDVPLEHIKGWCYEQYTDKVDDSLQRLYKLHICTK----NENDEIRMSKVFQENLNNALIGSGNHTSFGSTSTSIDKHKVDIDFLDKHGTEQWEAVLHYMVGANIRkKPSPAVLKLLERSGLMAKKDDDvkdEfsvftkvdinELQITNKGFQFLLQDVNTQVWAFLIQYLNMVDDLKMDLVEVLNFLFQLGSLQLGADYSVESLTPTQQQMLNDLKHLGIIYQRKRGSKRFYPTRLATSLTSGSMLiSKPSTEDSGFIILETNSRIYAYTDSPLQISVLNLFVVLKARFANMVVGMITRDSIRSALNHGITADQIITYLRTHAHPEMKKNMPILPLTVVDQIRLWEMERNRLKDEKGYLYHEFARAEDFQEVLNYAKQYNVVKWSNVKKRMLVVTMEGHIKVRAYIKKR----
>UniRef90_A0A8H3XG30/11-470 [subseq from] RNA polymerase II transcription factor B subunit 2 n=4 Tax=Gigaspora TaxID=4873 RepID=A0A8H3XG30_GIGMA
----------------TNIYEYLEALQKSTLDKLYEEPATCLAIFRLLPSLARQLVMSLLFSTQIMSKADLRQWIKNDKESLSkfEEA---LDKLQKLHIMI-EQENKTIALNSSFKQKFQECLTGGGTHQSFGKLYNKPHRHSQsnshklpDIKTLDEHAKTKWEEILHFMVGTDRMnSPGASVLKVVTKANLMREKE-GKGLEITNKGFQFLLQDVNTQVWAFLIQYLDLASeMLHMNVVEVLNFFFMLGSLELGQDYSVEGLTDTQRQLLDDLTNYGLIYRPKKSSKRYYPTRLATTLTSGNSAivsnSSSnnptddddSATEQGFIIVETNYKLYAYTSSQLQISVLNLFCNLQFQFSNMVTAELTRESVRKALKHGITASQIISYLTSHAHPQMKKRPALLPSTVVDQIQLWEMELNRLVITNSYLYKEFRTFADYEVVLKHANTLGVVVWSSDSKKMIGITEAGHERVKAFIKRK----
>UniRef90_A0A0D7AS09/24-462 [subseq from] RNA polymerase II transcription factor B subunit 2 n=1 Tax=Fistulina hepatica ATCC 64428 TaxID=1128425 RepID=A0A0D7AS09_9AGAR
-------------------LLFLQSQSQTILTRLYQRPSSSLSIFRLLSLLQQQIVMAMLWLESAITFPTMAAWVVPDAKS--EYDVALAS-LARLH--IVPKSPVKLALNSTFRASLRQAITGGGNQGSFGVP-APPDARdpPPDVDTLDSFALEQWETILHYMVSSGSggnpARPSNDVLFLLERSGLMGKLH-G-VLRITSAGFQFLLRSPHAQLWDLLLQYLHLTEERNMDIVEILSFLFMLSTMEIGREYSAEDLSPSQKLMLGDLRDYGLVSYKVLLSARFSPTRLATTLTSSSPPlPTSSGAQDGFIILETNYRIYAYTDNPLQTAVLNLFVTLKYRFPNLVVGIITRESVKRALSNGISADQIISYLMAHAHPQMHKNNPLLPVTVQDQIRLWELERNRLKSQEGYLYMDFASQADYELVLNYAKSIGVVVWENPQKRYFFGTPDGHANIREFIERRS---
>UniRef90_A0A5E8B3J2/8-279 [subseq from] RNA polymerase II transcription factor B subunit 2 n=1 Tax=Saprochaete ingens TaxID=2606893 RepID=A0A5E8B3J2_9ASCO
------------------VNDYLERLPEAVLTRLFQSPATCLAIFRLLPKLAKTIVLSMLYRDEPLPVEFVDTLVNNQSQRIQGEALKKLKGLHVVK-----ERHQMLTLNPTLRQNFKNALTGSNGTSSFGVPCETEDRHKVDIAFLDQRAQQKWEAILHYMVGTDTSGLPEGVLLLLKHSGLMDGTEL-ENMKITNVGFQFLLQDINAQIWTLLLQYLSMSDKLHMDHVDVLNFIFMLGSLELGRDYSSASLSATQTQMLEDLREYGIVYQRKSSSRRFYPTRLATTLTSDASA----------------------------------------------------------------------------------------------------------------------------------------------------------------------
>UniRef90_A0A5E8B3J2/330-484 [subseq from] RNA polymerase II transcription factor B subunit 2 n=1 Tax=Saprochaete ingens TaxID=2606893 RepID=A0A5E8B3J2_9ASCO
---------------------------------------------------------------------------------------------------------------------------------------------------------------------------------------------------------------------------------------------------------------------------------------------------------------SGFIIIETNFRLYAYTNSPLQIAVLNLFVHLKSRFANMVAGNITRESVRSAFMNGIKADQIIQYLTVHAHPQMAKNEPVLPPTIVDQIKLWQIEMDRIRATEGYLFTNFSDFNEYNTIVNYANQLGVVVWQNAKMSKFFVTKEGNSQVIEFVNRR----
>UniRef90_A0A1Y2GRI9/7-172 [subseq from] RNA polymerase II transcription factor B subunit 2 n=1 Tax=Lobosporangium transversale TaxID=64571 RepID=A0A1Y2GRI9_9FUNG
-----------------SIHEYLETLPLQTFNRLYQKPATCLAIFRLLPPLGKQIIMSSLYVDTPIPVTDMKLWFKESAGlMKQKEAMQRLKALHIFSEER---G--NYAMNATFLEQFRNALTGGGNSQSFGLATSTPDKHHVDIAFLDDYATKQWEAILHFMVGTTEGrPPCKGVLNLLGRSGLMT------------------------------------------------------------------------------------------------------------------------------------------------------------------------------------------------------------------------------------------------------------------------------------
>UniRef90_A0A1Y2GRI9/199-481 [subseq from] RNA polymerase II transcription factor B subunit 2 n=1 Tax=Lobosporangium transversale TaxID=64571 RepID=A0A1Y2GRI9_9FUNG
----------------------------------------------------------------------------------------------------------------------------------------------------------------------------------------------G-VPKITHKGFQFLLQDINTQVWAFLLQYLNMAESLNMDLVEVLTFFFQLGSLELGNDYSSETLTPTQTHLLEDLKAYGIVYQRKRGSRRFYPTRLATTLTSGTpvmlgshTnatklAAAAAVRKgeeeegddHGFIILETNYRLYAYTDSPLQIAVLNLFVHLRDRFPNMVTGVITRDSIRRALTKGITAEQIITYLTAHAHAQMRKHTPVLPLTVVDQIRLWEIEKNRLRPVQSWLYSDFGRQQDFESTLEYASELGVVLWSNQKRRLICITTEGHQAVGSY--------
>UniRef90_A0A0L0VMX0/27-467 [subseq from] RNA polymerase II transcription factor B subunit 2 n=1 Tax=Puccinia striiformis f. sp. tritici PST-78 TaxID=1165861 RepID=A0A0L0VMX0_9BASI
------------------LYAFLNALPKLTLARLYKTPASCLAIFRLLPLIARHLVLNLIWSDQPILKSDVLLWSQSK-TQLQE-SLTKLTRLNIIEESSTSDGRTKLTLNSSFQVNFRRALTGGGNHCSFGVPCNTPINSIVSIDELDKYGTEKWETILHYMVGSRLpTKPSHNILSLLNQSGLMISSSSdSSSLKITSNGFGFLLEDVNTQLWDILLQYLKMTEANGVDVVDVLACLFMLGSLELGQEYSFSNWTQTQTQVLQDLVDYGLVLVT--APDRFYPTRLATTLTSSAPplvSAERAQEEDGFLVLETNYRVYAYTSNPLQIAVLNLFLSLRYRFPNLVVGAVTRESIKSALSNGITADQVIIYLHTHAHPQMRKFEPLLPPTVVDQIRLWELEKNRIRAQEGFLYEDFKSSAEFESVIQYSRKLGIILWENSSLRKLFVNYDGHLTLREFVRRG----
>UniRef90_A0A1Y2F2L5/21-473 [subseq from] RNA polymerase II transcription factor B subunit 2 n=1 Tax=Neocallimastix californiae TaxID=1754190 RepID=A0A1Y2F2L5_9FUNG
-------------------SVFLEKLSDEEFQKLYTQPATCLAIFRLLPDLAKQFIMRLLYIKNEVPLEHIIGWCYEQYTDKVNESLRRLYKLHICTK----NKNNEIRMSEVFQENLNNALIGGGNHTSFGSTSTSVDKHKVDIDFLDRYGTEQWEAVLHYMVGVnISKKPSPAVLKLLERSGLMAAKrdEVKDEYAvfnkvdineleITNKGFQFLLQDVNTQVWAFLIQYLNMVDDLKMDLVEVLNFLFQLGSLQLGADYSVESLTPTQQQMLNDLKHLGIIYQRKRSSKRFYPTRLATSLTSGSMlTSKPSTEDSGFIILETNSRLYAYTDSELQINVLKLFVVIKpPRFANMVVGMITRDSIRRALNFGITADQIITYLRTHAHPEMKKKMPILPLTVVDQIRLWEMERNRLKVEKGCLYHDFPRDraEVFQEVLNYAKQYNVVIWSNVEKRMLIVTTEGHHIVRAYIKKR----
>UniRef90_A0A166HR59/31-491 [subseq from] RNA polymerase II transcription factor B subunit 2 n=2 Tax=unclassified Peniophora TaxID=2635284 RepID=A0A166HR59_9AGAM
----------------HSLLPYLRTQTASALNRLYQRPSSCLPIFRLLDPLSRQIVMNLLWLDSSMPITTMLSWITAEGQEAFDESLVLLSALRILDTKD-GNPSEKLLLSPTFKRSMRQALTGGDTSASFGVPA-EPEDHKapPTVAALDAWAVERWETILHYMVssgtGAPVRAPSLGVLHLLTEGKLMSSW-TGNPQnlRITSDGFQFLLHTPHEQLWQLLLQYLSLAEGRRMDPVEVLSFFFMLSTMELGWEYATASLSVTQQAMLEDLRDYGLVWQRKPKSRRFCPTRLATTLTSSLpslptSSAASTntaatASEtgataEGFIILETNYRVYAYTNNPLQTAVLNLFVNMKARFPNLVVGMITRESVRRALANGITAEQIISYLTTYAHPQMRKYNPLIPVTVQDQIRLWELERNRMKSDDGYLYTDFSSQGDYELLLDYAKRQGFVLWESAPRRAFVGSASGHASIKSFVEQ-----
>UniRef90_A0A8S4RUR7/8-253 [subseq from] General transcription factor IIH subunit 4 n=1 Tax=Pararge aegeria aegeria TaxID=348720 RepID=A0A8S4RUR7_9NEOP
---SKSSNLNPsPTLQCKDLHEYLKSRSAQFLETLYNYPTICLAVYRELPELARHFVIRLLFVEQPVPQAVVASWVTQTHAKEQSKACEALSELFVWQEAPIPGGLPGWMLSQSFKKNLKVALLGGGRPWSM-SSSLEPDGKARDVAFLDAYALERWECVLHYMVGSAqTEGISADAVRILLHAGLMTRDAEDGSAVITRAGFQFLLLSTAKQVWLFLQHYLHTAEKRSLSAAECLAFLYQLSFSTLGKS----------------------------------------------------------------------------------------------------------------------------------------------------------------------------------------------------------------------
>UniRef90_A0A8S4RUR7/253-370 [subseq from] General transcription factor IIH subunit 4 n=1 Tax=Pararge aegeria aegeria TaxID=348720 RepID=A0A8S4RUR7_9NEOP
-------------------------------------------------------------------------------------------------------------------------------------------------------------------------------------------------------------------------------------------------------------------------------------------------------------------------------------------------------------SVRAALRGGISAQQIIRYLDQHSHPQMLKSdtggvrsASVLPPTVLDQIQLWESERNRFTYTEGVVYNQFLSQAEFAVLRDYAKGAGVLTWHSERARTMVVTRASHDDVKRFWKRYSK--
>UniRef90_A0A409XXG9/1-410 [subseq from] RNA polymerase II transcription factor B subunit 2 n=1 Tax=Gymnopilus dilepis TaxID=231916 RepID=A0A409XXG9_9AGAR
--------------------------------------------------------MNLLWLESAIAASTMGAWVIREGKKLYDEALSTLARLN-----ILPNSAVKLALNSTFKTAFRQAITGGGSSGSFGVPAEKDDKHEKrqavDIESLDGYALERWETILHYMVSSGTgqqpTRPSQGVLFLLQRSGLMASTHNS-ALQITSAGFQFLLHSPHDQLWDLLLQYLHLAEERQMDLVEVLGFIFMLSTMELGREYSTENLSGTQKAMLEDLRDYGLIWQRKPSSRRFSPTRLATTLTSSsppLPSSTGTSsgPQEGFIILETNYRVYAYTDNPLQTAVLNLFVTLKYRFPNLVVGSITRDSVKKALSNGITADQIISYLVTHAHPQMRRNNPLLPVTVQDQIRLWELERNRLKSREGYLYTAFASQADYEFVLNYAKELGVVLWENPAKRCFFGSLEGHANIKGFIERRT---
>UniRef90_A0A0H2RZS4/1-407 [subseq from] RNA polymerase II transcription factor B subunit 2 n=1 Tax=Schizopora paradoxa TaxID=27342 RepID=A0A0H2RZS4_9AGAM
--------------------------------------------------------MNLLWLESPIQTSTLAAWVNREAKKTYEGALSMLARLHITT---RSD--AKLGLNPTFKASFRQAITGGGIHRSFGVPAEKDDKAAVTLDMLDAYAVERWETILHYMVssgtGQASAKPSQGVLFLLGRSGLMAAGRGG-AMQITSLGFQFLLHSPHAQLWELLLQYLHLAEERQMDLVEVLEFLLMLSTMELGRDYSTESLGETQNAMLEDLRDYGLIWQRKATSRRFYPTRLATTLTSSLpplptaTGtAGSGAQAQGYIILETNYRLYAYTDNPLQTAVLNLFVTLKSRFPNLVVGSVNRDSVRKALSDGITADQIIQYLTTHAHPQMRKNNPLVPVTVQDQIRLWELERNRLKSQEGYLYTSFSSQADYEFVLNYAKQLGVVLWDNTAKRSFFASMEGHANIRGFIERR----
>UniRef90_R9PA43/39-451 [subseq from] RNA polymerase II transcription factor B subunit 2 n=1 Tax=Pseudozyma hubeiensis (strain SY62) TaxID=1305764 RepID=R9PA43_PSEHS
---------------AETIDDFLDRQPRSVLIRLYEKPASCLAIFRLLPMMARQLIMHMLFLDVPLAADDFLAWIKREAKGDFDTAVDKLSRLSVVQLKT-TAGKQILLLNAVFTEGMRRALTGGGKHRSFGVPCDTEDKNAVDVAFLDQYARTKWETILHYMVGSDNSSTPrEPVLYLLRRSNLMQPRSaSGSngGLNITSRGFQFLLEDVNTQLWDLLLQYLDMAEERNMDLVEVLAFLFMLGSLELGRDYSTEELPETQLHMLEDFRDYGLVYQRKASSRRFYPTRLATTLTSSAAvpllSSNGTEqEERGYIILETNYRLYAYTSNPLRVAVLSLFVTIKARFPNLVVGSITRDSVKSALANGITAEQIITYLTHHAHVQMHRNDPLLPVTVSDQIRLWEREKNRVQQNMGSLFTDFTSQFDFEE------------------------------------------
>UniRef90_A0A2A9N6W5/1-406 [subseq from] RNA polymerase II transcription factor B subunit 2 n=1 Tax=Amanita thiersii Skay4041 TaxID=703135 RepID=A0A2A9N6W5_9AGAR
--------------------------------------------------------MNLLWLESAINTSTMAAWVIRENKKAYDDALTTLSRLHI-----LPTSGVRLALNTTFKSSFRQALTGGGTSGSFGVpAEKDVKRPPLDIEGLDNYALERWETILHYMVSSGTggqqpAKPSHGVLYLLQRSGLMANFNVAA-LQITSAGFQFLLHSPHAQLWDLLLQYLHMAEERQMDLVEVLGFLFMLSTMELGREYAIENLSETQKAMLEDLRDYGLIWQRKASSRRFSPTRLATTLTSSSPplPTSSSGGQEGFIVLETNYRLYAYTDNPLQTAVLNLFVSLKYRFPNLVVGSITRDSVKKALMNGISADQIISYLVTHAHPQMRKNNPLLPVTVQDQIRLWELEKNRLKSNEGYLYTAFASQADYEYVLKYAKELGVVLWENPTKRCFFGSLEGHANIKGFIERRTN--
>UniRef90_A0A4P9X4Y1/67-526 [subseq from] RNA polymerase II transcription factor B subunit 2 n=2 Tax=Caulochytrium protostelioides TaxID=1555241 RepID=A0A4P9X4Y1_9FUNG
------------------IEDYIANLPLAYRDRIYQQPATCLALFRFATPLGKQIIMRILYAAHPIPLADMKLWCTTDGEKELIRALEHLYRLHIIaipdapppRPAASDGSGPGVALSPHFRQSLHNALTGSGDHASFGQESTAPDKHLVTQAMLDQYATERWEAVLHYLVGSPSGKRKRAVTKLLEHSGLMARAN----LTITSKGFQFLLQDVNVQVWAFLLQYLQMSDELKMDLVEVLGFLFQLGSLRFGASYSVDTLTETQKHMLEDLKPLGIVYQRKKKSSRFYPTRLATTLtsktllSSGADGdsatghaAGGqslTGEETGFIIVETNYRVYAYTSSALEIAVLSLFVNLKARFMNMVVGMITRDSVREALSKGISATQIIDYLTSQAHPELKKNNPVLPATVSDQIRLWEMEKERITPSHAWLYRDFARQDDYEATVAYAEAYNFVLWKNPTNRIIVVDARGQDQVRAYLKRA----
>UniRef90_A0A0C9ZS00/22-487 [subseq from] RNA polymerase II transcription factor B subunit 2 n=2 Tax=Pisolithus TaxID=37467 RepID=A0A0C9ZS00_9AGAM
------------------LLPFLRSQSQNTLTRLYQRPSSCLSILRLLGPLERQLIMNLLWLESAIPVSTMAAWVVPDGKKLYSEALSVLVGLHIVQNS-----TVKLALNPTLKSSLRQAITGGGTTASFGVPAERDEKRlPVGIDSLDAYALERWETILHYMVSSGQEQLptkpSQGVLYLLQRSGLMQSTN-GSNLQITSAGFQFLLHSPHDQLWSLLLQYLHMAEERQMDLVEVLSFLFMLSTMELGRnhhscsqEYTADSLSETQKAMLEDLRDYGLIWQRKGSSKYFSPTRLATTLTchspplptSttpGTSATtsstevalSSTAGPQGFIILETNYRVYAYTNNPLQTAVLNLFVTMKYRFPNLVVGMLTRDSVRRALGNGITADQIISYLVAHAHPQMRKNNPLLPVTVQDQIRLWELERNRLKSAEGFLYKDFASQADYEYVLAYAKQLGVVLWESPAKRSFFGTLEGHANIRGFIERRS---
>UniRef90_A0A0R3X1X0/15-322 [subseq from] General transcription factor IIH subunit 4 n=1 Tax=Hydatigena taeniaeformis TaxID=6205 RepID=A0A0R3X1X0_HYDTA
--------------------DYLKTLDVNDFDKLYGHPPTCLIVFRELEELAKQIVHRLLFLEQTIPKSIITGWVPKASHGLLNRACKDLSDLCIWHSIDSDSARGSWRLNKKFQESLKVSLFGGGPQLLSDFGSTAAEKHPKDPEFLDNYASERWDSILHFMVGSDSAEVGTCVRDVLLLSGMMKrysiclvsySTR-GGPDIsmgITQRGFQFLLMDRPTQVLRFMLYYfdyLKvplyTyftlfvgkshAYNRGASLRFPAEFPLIWQGTSLYLEllLSlIDMLSQTQQDLLQHMRELGLAYQRKRTAPRFYVTRLALSLALGSPAA---------------------------------------------------------------------------------------------------------------------------------------------------------------------
>UniRef90_A0A0R3X1X0/344-519 [subseq from] General transcription factor IIH subunit 4 n=1 Tax=Hydatigena taeniaeformis TaxID=6205 RepID=A0A0R3X1X0_HYDTA
------------------------------------------------------------------------------------------------------------------------------------------------------------------------------------------------------------------------------------------------------------------------------------------PTGVSHRGSRGGGIGVGDASDVGYILVETNFRLYAYTDSRLKTALLSLFSKIRVRYPNLVVADITRDSVREALLRGISANQIISFLISNAHPDMRRQSTILPPTLVDQIRLWELERERLFFQEGCLYEHFAKNTDFEMVRDFAKSNGCLLWECPERRVMVVSKAGHDDVRAFWKQK----
>UniRef90_U4LMN8/8-449 [subseq from] RNA polymerase II transcription factor B subunit 2 n=1 Tax=Pyronema omphalodes (strain CBS 100304) TaxID=1076935 RepID=U4LMN8_PYROM
----------------RGFDDYLQSLPPITFQKLYQQPATALAIFRRmLPSLAKIFVTTLLYNERPIPLADLQSWVRTESYREREDAFIKLRRLHIIHEN----G-AHINLDPIFKKNFRLALTGGGDHHSFGVPVAGEDKKKVDIPFLDKYAASQFDCILHYMVEpSGTQQPGQGVKHLLSTSGLMRVSSTA--SKITQAGFSFILQEGNAQIWVLLIQYLEMSESLGMEKTDVLHFLLMLGSLELGQGYSVATLTQTQKMMLTDLRDYGVVFQRKSTSDRFYPTRLATTLTSDVTGlrtaAAAFSHavtasskEPsddpeerGFIIIETNYRVYAYTSSPLAIAILELFCKLGSRFPNLITAKLTRGSIQRAIANGITADQIIDYLRVHAHPIMRKNVLILPPTVVDQIRLWQIEGERMKTTPGFLFRDFATQWDFDDTARYAEEVGILAWKDPKKRLMFATR-----------------
>UniRef90_A0A261XVA7/9-456 [subseq from] RNA polymerase II transcription factor B subunit 2 n=1 Tax=Bifiguratus adelaidae TaxID=1938954 RepID=A0A261XVA7_9FUNG
-----------------DIYEYLETLPALTFDRLFHKPATCLAVFRLLPSLGKQIVMSILYNNKSVPSSELESWVIGSGSGKLKEALQHLIS---LHMITLKN--NSYTLNANFKAHFQDALSGGGNDRSFGLPATTTDKHQVDVAFLDSYANRCWEVILHFMVGTQMSdLPTEGVMDLLVRSGLMMVVDRSS-HRITNKGFQFLLQDVNTQVWAMLLQYLDTAESLHMDLVEVLHFIFQLGSLELGQNYSIDTLTQTQLQMLDDLGDLGIVYQRKKSSRRYYPTRLATTLTSGTTvlstsaqdtgrnllSAGaeiGDEEEKGFLVLETNYRVYAYTNSPLQIAVLNLFVDLKSRFPNMVSGVITRDSVRNALTNGITADQIITFIQAHAHPQMRKKTPLLPLTVIDQIRLWEMERNRIKSWDGFLYREFAQKDDVEATKRRAKELGGLLWAGGEK--LVVAASSHASVKSFV-------
>UniRef90_A0A8E2J732/20-469 [subseq from] RNA polymerase II transcription factor B subunit 2 n=1 Tax=Obba rivulosa TaxID=1052685 RepID=A0A8E2J732_9APHY
----------------HSLLAFLQSQSQNTLTRLYQRPSSCLSIFRLLGPLERQLVMNLLWLESAIPVSTMAAWVTREGRKAYNSSLSTLAQLH-----ILPSSATKLALNPTFKSCLRQAITGGGSSGSFGVpARYDSSNPGPSTETLDSYALERWETILYYMVSSGNgqypAKPSDAVLFLLKRSGLMTSFR-GAALQITSSGFQFLLHPPHEQLWELLLQYLHMAEERQMDLVEVLGFLLMLSTMELGRarsEYSTENLSATQAAMLEDLRDYGLIWQRNVPSDRFCPTRLATTLTSSsnplpTSSSTSTGSQaQGFIVLETNYRLYAYTDNPLQIAVLNLFVTLKSRFPNLVIGAITRESVKKALANGITAEQIISYLTTHAHHQMRRHKPLLPVTVQDQIRLWELEKNRVKSQEGYLYTAFASQADYEYVLNYAKQLDVVLWESPSRRCFFGSLEGHSNIRGFIERR----
>UniRef90_A0A286U959/16-428 [subseq from] RNA polymerase II transcription factor B subunit 2 n=1 Tax=Pyrrhoderma noxium TaxID=2282107 RepID=A0A286U959_9AGAM
-----------------QLLPFLHKQSQGALTRLYGRPSACLSVFRLLAPLERQIVMNLLWLDSSISVSTMIAWVDKKGRKQYENALSTLARLH-----IIGNPSQRLNLNPTFKSSFRQVIVGGGTHRSFGvpASDNEEKRSFVNVDILDTYAVERWETILHYMVSSGTgqapARPSQGVLFLLERSGLMSGS--GGTMKITSLGFQFLLHSPHAQLWDLLLQYLAMAE---MDLVEVIGFLFMLSTMELGRGYSTENLGETQKAMLEDLRDYGLIWQKKAASRRFYPTRLATTLTSSLpplpssDGTGGSSQAQGFIILETNYRVYAYTDNPLQTAVLNLFVTLKYRFPNLVVGSVTRESVKKALSNGITADQIIKYLTTHAHPQMRKNNPLIPVTVQDQIRLWELEKNRLKSQEGFLYTSFASQADYEYVLKYAKQL----------------------------------
>UniRef90_D8Q4H1/13-473 [subseq from] RNA polymerase II transcription factor B subunit 2 n=2 Tax=Schizophyllum commune (strain H4-8 / FGSC 9210) TaxID=578458 RepID=D8Q4H1_SCHCM
------------------LLPFLQSQPQNTLARLYQRPSSCLSIFRLLGPLERQIVMNLLWLESAVPVSTMGAWVVREHQKIYEAALETLGKLHI-----VPTSPVKLAVHPTFKSSLRQALTGGGTQGSFGIPaEPDGKQQAPDVGKLDGYALERWETILHFMVSSgtgqESAQPAAGVTYLLKESGLMESR--GGTLRITSAGFQFLLLTPHAQLWELLIHYLRLQEANNIDLVEVLSFLFMVSTTEFGqgnlemltgdlhQEYSTENLSTSQLVVMDDLRHYGLLWQRKKNYPRFSPTRLATTLTSSApplpTSSGPTSgPKEGFIVLETNYRVYAYTDNALQTAVLNLFITPKYRFPNLVVGSITRESVKRAMSNGITADQIISYLITHAHPQMHKNvclvaNPLLPVTVQDQIRLWELERNRTKSQEGFLYTEFASQADYEYVLNYAKQLGVVLWENHAKRCFFAAQEGHANIKSFIERKR---
>UniRef90_A0A8J7TG49/7-259 [subseq from] General transcription factor IIH subunit 4 (Fragment) n=1 Tax=Atractosteus spatula TaxID=7917 RepID=A0A8J7TG49_ATRSP
-----------------------------------------------------------------------------SLSRDHESCVSVLSGLRLWHSQQLPGGLQGNILNAIFKDNLRIALLGGCEALWNYWGVLWCIGVTWDGSAVSRGCpAEPCGVILHFMVGSPSAAVSQDLAQLLTQAGLMRS-EAGDAPCITSAGFQFLLLDTASQLWYFTLQYLKTAQARSMDLVEILSFLFQLSFSTLGRDYSVEGMSDSLLTFLQHLREFGLVFQRKRKSRRYYPTRLAITLASGVTATAVDAHSSGFIVVETNYRVYAYTGQPVEGALMSL------------------------------------------------------------------------------------------------------------------------------------
>UniRef90_B0E4P1/19-471 [subseq from] RNA polymerase II transcription factor B subunit 2 n=2 Tax=Laccaria TaxID=29882 RepID=B0E4P1_LACBS
---------------AHALLPFLQSQSQNTLTKLYSKPSSCLSIFRLLDPISRQLIMNLLWLESAIPASTMQAWVTREGKPVYTEALATLTKLHIF-----PNSAIKLAVVPTFKTSFRQAITGGGTSGSFGVPSEKDDKRSdVDIEFLDVFALERWETILHYMVSSGSGQnptkPSVRVLFLLQRSGLMTTVGQG-PLQITSAGFQFLLHSPHEQLWELLLQYLHLTEERQMDLVDVLGFLFMLSTMELGREYSTERLSKTQTAMLEDLVDYGLIWRRKPSSKGFHPTRLATTLTSSSpplpSSIGNrSGPQEGFIVLETNYRIYAYTDNPLQTAILNLFVSLKYRFPNLVVGAITRDSVKKALLNGISADQIISYLMSHAHPQMRKNvrlrscNPLLPVTVQDQIRLWELEKNRLKSQEGYLYTSFASQADYDFVLNYAKELGVVLWENPVKRCFFGSLDGHANIRGFIERR----
>UniRef90_A0A166DSP3/27-493 [subseq from] RNA polymerase II transcription factor B subunit 2 n=2 Tax=Sistotremastrum TaxID=139133 RepID=A0A166DSP3_9AGAM
------------------LIPFLQSQSQTALTRLYTRPSSCLAIFRLLGPIERQIVMSLLWLEGPIASQTLNGWVTKEGRKPYGTALDTLSKI-----QILPNPGTRMLLNPNFKASFRMALTGGGDLNSfgvpyvsskeKDAERdgAGDKKFGPNSEHLDSYALERWETILHYMVSSGTDSTPQrpsaGVLYLLQRSGLMQplpspsgySTASSrktSQLQISSLGFQFLLHTPHEQLWELLLQYLKMVEERQMDLVEVLNFLFMLSTMDLGREYSPDNLTQTQLVMLEDLRDYGLIWQRKSSSKRFSPTRLATTLTSSTpllpSSGGGNTGPQGFIILETNYRLYAYTDNPLQIAVLNLFVHLKSRYPNLVVGSITRDSVRKALNNGIRADQIISYLVTHAHPQMRRNNPLLPVTVQDQIRLWELEKNRLKSADGYLYTNFAAQADYQVVLDYAKQIGVVLWENSVKRCFFASAEGHSNIRGFIERRS---
>UniRef90_A0A6G1MGS7/9-447 [subseq from] RNA polymerase II transcription factor B subunit 2 n=7 Tax=Orbiliaceae TaxID=47021 RepID=A0A6G1MGS7_ORBOL
-------------------FEHLEGLSEAIFKRLYQQPATALAVFRRmLPNLAKTFVMAMLFNPDPVPVSSLEAFVRPDQNRLKEEAFGKLRQLYIVTER------QGtFALDATFKVELRKALTGGGSPGSFGLPCDTEDKNRVDISFLDRYAAEQWESILHFMVGNEiqsSQRPSEGVVRLLLHGKLMEQNRA-SGTVITQLGFSFLLQEVNSQVWTLLLLYLDMAEQLRMDPVDILHFLFLLGSLELGQDYDMKSLTPTQKGMLEDLRDYGIVYQRKSSSRRFYPTRLATGLTSEIRSlrsPAATLanatpgnDENGFLIIETNYRMYAYTNSPLQIAVLNLFARLISRFPNLVTARITRESIRQAIGKGITAEQIIDYMTANAHPQLRKNTPVLPPTVVDQIRLWQIEGERMKATPGYLFKEFAANAEFNAVCKYADDIGVLVWIDKNKGMLFVS--KHEQIA----------
>UniRef90_A0A1Y2BN63/6-438 [subseq from] RNA polymerase II transcription factor B subunit 2 n=1 Tax=Rhizoclosmatium globosum TaxID=329046 RepID=A0A1Y2BN63_9FUNG
--------------------EHIKTLDNNTLTRLYHQPATCLAILRLLQPLAKHIIMRLLFVGA-VEMPVVLNWIF---DTKQASLAEALLSLRNFNIAWDENG--SLIINQVFQTNLKNALVGGGNTSSFGLPTDSKDKKDITLEYLDTYAKESWETVLHFLVGTPSEKRPTAVVTLMEGSGLMAKPAHShrpEDLRITNKGFQFLLQDVNEQVWGFLLQYLEMSEQLGMDPVDVLNFFFQLGSLEFGQDYSVDVLTDTQKQMLEDLKHFGLVYQRRKKSSRFYPTRLATSLTSGVAASGDT-GDAGYIIVETNFKVYAYTTSPLQIAVLSLFLTLKARFANMVIGILTRDSVREAYNNGISSDQIKQFLTNHAHPEMKKE---LPPTVVDQIKLWESERKRAVAAPAVLYQDFPRSLEYLEAVGFARELGYVLWSSDQKRMFAVTPEGHVRMKEYMIRKKQ--
>UniRef90_A0A397HZR0/11-462 [subseq from] RNA polymerase II transcription factor B subunit 2 n=1 Tax=Diversispora epigaea TaxID=1348612 RepID=A0A397HZR0_9GLOM
----------------TNIYDYLEALPKTTLEKLYEEPATCLAIFRLLPSIARQLVMSLLFDKEGISKNDLIKWIKNDKESLDkfDEAFD-----KLTKLQMIEQN-EKLTLNESFRYSFQDCLTGCGSRQSFGIPLEKHKSKPLDISLLDQYAIEKWENILHFMVGTEKSNVpSASVLEVVTKANLMRDIGGGKY-EITNKGFQFLLQDVNTQVWAILIQYLDIAGvMLNMNVVEVLNFFFMLGSLELGQDYSVEGLTPTQRQLLDDLENYGLAYRRKKGSTRYYPTRLATTLTSGnaatVSsnvnidntDAGeDSATEQGFIIIETNYKLYAYTKSQLQISVLNLFSELQFRFSNMVTATITRDSVRNALKKGITAQQIISYLTAHSHPQMKKRPSLLPSTVKDQIQLWEMERNRLVVQECYLYKDFKTWSDYEMILKHATKLGVVVWSNESKKMFGVTEAGHEHVRAFIKKK----
>UniRef90_A0A4U0WNH5/10-446 [subseq from] RNA polymerase II transcription factor B subunit 2 n=1 Tax=Cryomyces minteri TaxID=331657 RepID=A0A4U0WNH5_9PEZI
--------------------EYLEQLPGTVFTRLYQQPSTALAIFRRmLPHLAKTFVMAMLYMPEPLPVADLEAWVRPDSSREKDQALNVLERLH-----ILPSSPRAYKLSDSFAASLRLALTGGGNHRSFGVPCSTPDKHQVSIDFLDAYAQRQWETILYYVVSSAGTGMEGGVeisngSKTLLQLGNF-VVEKARRPTITQMGFEFLLQETNGQVWNLLIVYLDNAENLKMDPVDVLSFLFTLGSLTLGQDYSTANLSPTQIQMLEDLADFGLIYRRSPDSIRYYPTRLATTLTSDApalltSTAGpsasslatATSEKSGFIIVETNYRIYAYTTSPLTTAILALFTHLTLRFPNMVAGKLTKESIQTAITYGITADQIVSYLTTHAHPQLRKTHPVLPPTVVDQIRLWQIEGDRMRATPGFLFKEFAGEEEYRGAVEYADTLGVLVWRNDGKRLFFVT------------------
>UniRef90_A0A316U3S4/40-480 [subseq from] RNA polymerase II transcription factor B subunit 2 n=1 Tax=Pseudomicrostroma glucosiphilum TaxID=1684307 RepID=A0A316U3S4_9BASI
-----------------TINDFLDRQPAATLRNLYNRPSNTLAVFRLLPPMARQLVMHLLFLDAPLALDQYLVWIKRGEGKRQHEE-GLR-RLERLHIIILQA--SKLTLSAVFRDSLRTALMGGGEHRSFGvPSEQGTEDRTVDVAMLDEYARNKWESILHFMVGSEGAPSpGEAVLYLLRRSDLMQRVEDSNRLGITSRGFQFLLEDVNTQLWDILLQYLSLSNQRRMDIVDILSFLFMLGSLTLGQSYSAEDLPESQLHCLQDFADYGLVYQTSP--KHFYPTRLATTLTNhdaqPLRGGSGSDEEQGFIVLETNYRLYAYTSNPLRIAVLQLFTHIKARFSNLVLGSLTRDSIKAALAKGISAEQVIAYLSHHAHPQMIaRNDPLLPITVTDQVRLWEREKNRVAAEEGYLYMDFSSAEDFKLVRDYAKSLSVLLWQEERSRRFFVEARGQEPVRDFIRR-----
>UniRef90_A0A5C3F053/40-476 [subseq from] RNA polymerase II transcription factor B subunit 2 n=2 Tax=Pseudozyma flocculosa TaxID=84751 RepID=A0A5C3F053_9BASI
----------------ETIDDFLDRQPRSILIRLYEKPASCLAIFRLLPIMARQLVMHMLFLQQPPSIDDLHVWIKKDGRASFQAAVEKLVRLSIVKQESVAGRPSQILLNGVFTKGMQRALIGGGDHRSFGVPCDTEDKNAVDVAYLDEYARTKWETILHYMVGSQGSVTPrEPVLCVLRRSNLMQEGSKGSSrLSITSRGFQFLLESVNTQLWYLLLQYLDMAEGRSFDLVEVLAFLFMLGSLELGRDYSTEELPETQLHMLEDFRDYGLVYQRKASSRRFYPTRLATTLTSNAAtpllaSNGNEQEERGYIVLETNYRVYAYTSSPLRVAVLKLFVTVKARFPNLVVGSITRDSVKSALANGITAEQM------------YRSDPLLPVTVSDQIRLWEREKNRVGQELGALFTEFSSQADFEQVRNYADQMGVLLWQDESKRCFFVAEEGFQPVRDFIRRR----
>UniRef90_A0A177TJ66/17-297 [subseq from] RNA polymerase II transcription factor B subunit 2 n=4 Tax=Tilletia TaxID=13289 RepID=A0A177TJ66_9BASI
----------------QSLDEFLNDLPKATLSRLYSTPSSALALFRLLPPLARQLITHLLFLDGPIERKELEAWIAPSASAQASFQTALRRLEALWIVSKSGPTSPKLTMSDQFRQSLRRALTGGGAHRSFGVPCDTPDSNAVSVAYLDAYARSKWETILHFMVGSEGAAQPREpVLALLRSSNLMSgSARAASSLRITAKGFNFLLHDTNAQLWQLLLAYLSLTEKRNMDLVDVLAFLFMLGSLQLGRDYSTQELTDTQQQMLDDFRDYGLVYQRKASSRRFYPTRLATTLTSDAP-----------------------------------------------------------------------------------------------------------------------------------------------------------------------
>UniRef90_A0A177TJ66/333-489 [subseq from] RNA polymerase II transcription factor B subunit 2 n=4 Tax=Tilletia TaxID=13289 RepID=A0A177TJ66_9BASI
-------------------------------------------------------------------------------------------------------------------------------------------------------------------------------------------------------------------------------------------------------------------------------------------------------------EPRGFIILETNYRLYAYTSNPLRIAVLSLFATLRARYPNLVVGSLTRDSIKTALANGIGADQIIAYLQHHAHEQMYKNNPLLPVTVTDQIRLWEREKNRVTFEQGSLWTDFTAEADFTMVRDYAKSLQQLLWEDPDNLRLFVGPEGHQPVRDFVNRR----
>UniRef90_A0A4P9XTT4/5-461 [subseq from] RNA polymerase II transcription factor B subunit 2 n=1 Tax=Thamnocephalis sphaerospora TaxID=78915 RepID=A0A4P9XTT4_9FUNG
-------GAEHPHFRT-AIDEYLETLPAQTCQRLYRSPASCLAVFRLLPNLAKQTVMSLLYIYDFVPASDLAARCFQDSARqastwGDRDSVNKLLRLHIIEQEqpeeaAAAGqsiGDQRLRINQTFGEQMRNALTGGGEKGSFGIPSAVPDKHPVDVAFLDNYATQQWEAILHFMIGTAVTkRPGRASLNLLRRSGLMTSSATSNSEavsmVITNKGFQFLLQDV------------N-TQDLGMDLVEVLNFLFQLGALELGKDYSVEPLTDTQRKMLDDLQDYGLCYRRKKGSRRFYPTRLAIALASGNASMiDLDKGDKGYIILETNYRVYAYTDSPLQIAVLSLFCTMRSRFQNMVCGAITRDSVRSALTNGITSDQMIAYLTTHAHPYMRKQVPTLPLTVVDQIRLWELEKNRMQPKQGYLYQQFARQQDYDTVLQYAEELGVVLWHSRAKRMLVVTQDGHVQVRAYVQRRK---
>UniRef90_A0A165GYR4/10-220 [subseq from] RNA polymerase II transcription factor B subunit 2 n=1 Tax=Xylona heveae (strain CBS 132557 / TC161) TaxID=1328760 RepID=A0A165GYR4_XYLHT
--------------------EYLESLPGTVFKRLYRQPSTALAIFRRmLPHLAKSFVMALLYHSHPLPVADLEQWVRPDSRRERDQALSLLERLHILSIVLNPNSPRAYALTNPFKQSLRLALTGGGDHQSFGVPCDTPDKHSVDVDFLDDFARAQWEGILHYMVGSTGIgmqggeEVSQGVKKLLELGGLVEI--KGRRVEITQAGFSFLLQEINAQVWTLLIFYLENAESV--------------------------------------------------------------------------------------------------------------------------------------------------------------------------------------------------------------------------------------------
>UniRef90_A0A165GYR4/243-476 [subseq from] RNA polymerase II transcription factor B subunit 2 n=1 Tax=Xylona heveae (strain CBS 132557 / TC161) TaxID=1328760 RepID=A0A165GYR4_XYLHT
---------------------------------------------------------------------------------------------------------------------------------------------------------------------------------------------------------------------------------LNMDPVDVLSFLFMLGSLELGQDYSLTTLTPTQVKMLDDLRDFGIVYQRKSSSRRFYPTRLATTLTSDAGalrtvSAGfdNALraggDSKGFIVIETNYRIYAYTSSPLQIAVLALFSRLSTRYPNMVAGRISRESIRRAIQTGITSDQIISYLGTHAHPQMRKNVPVLPPTVVDQIRLWQIEGERMKATGGFLFKDFVTAEEYDNLANYADEVGVLVWRSDKRRMFFVTR--HEQ------------
>UniRef90_UPI00064A550F/1-82 [subseq from] general transcription factor IIH subunit 4 n=1 Tax=Sorex araneus TaxID=42254 RepID=UPI00064A550F
MESIPARgGLNRVHLQCKNLQEFLGSLSPGVLDRLYGHPATCLAVFRELPSLAKNWVMRMLFLEQPLPQAAVALWVKKEFIK---------------------------------------------------------------------------------------------------------------------------------------------------------------------------------------------------------------------------------------------------------------------------------------------------------------------------------------------------------------------------------------------
>UniRef90_UPI00064A550F/84-178 [subseq from] general transcription factor IIH subunit 4 n=1 Tax=Sorex araneus TaxID=42254 RepID=UPI00064A550F
--------------------------------------------------------------------------------------------------------------------------------------------------------------------------------------------------------------------------------NRGMDLVEILSFLFQLSFSTLGKDYSVEGMSDSLLNFLQHLREFGLVFQRKRKSRRYYPTRLAINLSSGVSGTGGTAHQPGFIVVETNYRLYAYT-----------------------------------------------------------------------------------------------------------------------------------------------
>UniRef90_A0A0S7KYY7/1-217 [subseq from] General transcription factor IIH subunit 4 n=8 Tax=Percomorphaceae TaxID=1489872 RepID=A0A0S7KYY7_9TELE
-------------------------------------------------------------------------------------------------------------------------------------------------------------------------------------------------------------------------------------------------------------MSESLLTFLQHLREFGLVFQRKRKSRRYYPTRLAITLAAGVTTSSAStsstnitsvpgTKDAGFIVVETNYRLYAYTDSELQIALVALFSEMLYRFPNVVVAQLTRESVQQAIANGITAQQIIHFLRTRAHPVLLTQTPALPPTITDQIRLWELERDRLQFTEGVLYNQFLSQADFEVLRDRAQGLGCLVWQDVAHRVMVVTSQGHSEVKRFWKRQR---
>UniRef90_A0A5J5EKE6/7-454 [subseq from] RNA polymerase II transcription factor B subunit 2 n=1 Tax=Sphaerosporella brunnea TaxID=1250544 RepID=A0A5J5EKE6_9PEZI
----------------RGFDEYLQSLPPITFQRLYQQPATALAIFRRmLPSLAKIFVTTLLYNDRPIPLAELQSWVRTESYREREDAFSKLRRLHI--TQERAGN---VSIDPIFKKNFRLALTGGGDHHSFGVPvDASDDRKKVSISTLDNYAANQFDCILHYMVEPSgQRQPNPGVKILLITSGLMKQSERGHQPKITQAGFSFILQEGNAQIWALLIQYLEMCESLQMEKTEVLHFLLMLGSLELGQAYSTATLTQTQIKVLADLKDYGVVYQRKSMPDRFYPTRLATTLTSDVTGlrstaasftqalvAAGPVAPPseaagesGFIIIETNYRVYAYTNNPLSIAILDLFCKLGSRFPNLVTAKLTRASIQRAIANGITADQIIDYLKVHAHPVMRKNVLILPPTVVDQIRLWQIEGERMKTTPGFLFKDFASEWDFQDTARYAEELGILAWKDSKRRLMFATRT----------------
>UniRef90_A0A3N4HVZ5/9-434 [subseq from] RNA polymerase II transcription factor B subunit 2 n=1 Tax=Ascobolus immersus RN42 TaxID=1160509 RepID=A0A3N4HVZ5_ASCIM
--------------------EQLEALPPATFKKLYQEPCTTLALFRRmLPNLAKSIVMAMLYQDDPVPMSFINAWVKPTSRREKEMALGKLRRLCITS-----EKNQKLTLDATFKASFREALTGGSRSFG--TPCTTEDKHPVTVEYLDNYATAQWEAILHYMVGTESERkPSEGVMRLLVAGGLMEKRS--RRAEITQAGFSFLLQDANTQVWTLLLQYLSMAASLRMDHVEILHFFMLLGSLDLGQAYSKAGLTPTQLNMLEDLRDYGIVYQRKSSSDRYYPTRLATTLTSESAalrtvqqGFDAAMSQsgQGFIVVETNYRLYAYTSSPLQISLLAFFARLSQRYPNLVTGKISRQSIRQAIRMGITASQIIDYLTVNAHPQLRKNTPVLPPTVVDQIRLWQIEGERMKATPGSLIRDFSTERDYRETLNYAEELGVLLWRNDQKRWFFVS------------------
>UniRef90_A0A8H6WWY9/19-480 [subseq from] RNA polymerase II transcription factor B subunit 2 n=1 Tax=Mycena venus TaxID=2733690 RepID=A0A8H6WWY9_9AGAR
-----------------SLLPFLQSQSQQVLKRLYARPSSCLSIFRLLAPLQQQVIMNLLWLESTISSSTMTAWVKlrRRFVAfIPSSHLGHVSGQLGFEcyiqNQHASGTDRGGKTRSITGRLWAHRLSNSGTTGSFGVPaPKDANYPPMSIDGLDGYALERWETILHYMVSSGtgqnSMRPSKDVLFLLQQSGLMASSQGS--LQITSAGFQFLLHSPHAQLWDLLLQYLRLAEERNMDLVEVLSFLFMLSTMELGREYSTEGMNSTPqaaathKAMLNDLRDYGLLWQRKPSSRRFYPTRLATTLTSSspplpTSTGPSSGPKEGFIVLETNYRIYAYTDNPLQTAVLNLFVALKYRFPNLVVGSITRDSVKKALSNGISAEQIISYLIAHAHPQMRKNNPLLPVTVQDQIRLWELEKNRLKSQEGYLYTAFTSPADYELVLNYAKQLDVVLWENATKRCFFGSLDGHANIKNFIERR----
>UniRef90_A0A0T6B2W3/3-278 [subseq from] General transcription factor IIH subunit 4 (Fragment) n=1 Tax=Oryctes borbonicus TaxID=1629725 RepID=A0A0T6B2W3_9SCAR
-------------------------------------------------------------------------------------------------------------------------------------SALEADNKARDVSFLDGYSAERWECVLHYMVGSQQqEGISADAVRILLHAGLMKRDEDDGSPVITRQGFQFLLLDRQAQVWHFLLQYLDTVEQRGLDLAECLTFLFQLSFSTLGKDYSTEGMSQGLLIFLQHLREFGLVYQRKRKAGRFYPTRLALNITCSQNKGVPVLEEdapKGYIIVETNYRVYAYTDSNLQVALLGLFTELLYRFPNVVVGVITRESVRQALRGGITAEQIIGYLKQHIHSQMLTDDnkNPLPPTVLDQIKLWELERNRLIY-----------------------------------------------------------
>UniRef90_A0A146IEW3/18-459 [subseq from] RNA polymerase II transcription factor B subunit 2 n=2 Tax=Mycena chlorophos TaxID=658473 RepID=A0A146IEW3_MYCCL
------------------LIPFLHSQPQTLLTRLYQRPSACLSIFRLLAPLQQQIIMNLLWLEAAISSTTISY----------DTA---LSALFKLHI-LSTANLTKLVLNSTFKTSLRQALTGGGATGSFGVPAEPDDKHpAMSVEALDGYALERWETILHYMVSSGtgqgSIQPSKDVLFLLKQSGLMASGT----NQITSEGFQFLLQSPHAQLWQLLLEYLRMAEARSMDLVEVLSFLFMLSTMELGREYSTaEGANAGTTSqaqmqtqkaMLADLRDYGLVWTRKSNVKRFHPTRLATTLTSSSpplpSSAGpGAGPKEGFIVLETNYRVYAYTDNPLQTAVLNLFVSLKYRFPNLVVGSITRESVKKALASGISAEQIISYLIAHAHPQMRKNNPLLPVTVQDQIRLWELERNRLKSSEGYLYTDFSSEADYQLVLNYAKQMDLVIWESSAKRCFFASTEGHPRIKAFIERR----
>UniRef90_A0A167MBF2/15-465 [subseq from] RNA polymerase II transcription factor B subunit 2 n=2 Tax=Calocera TaxID=29888 RepID=A0A167MBF2_CALVF
--------------------SFLTTRPQTTLSRLYARPSACLAVFRLLDDVARQIVMSLLWLDSKTG-VDLTAWVSPSE-TARKHYTAAVLGLVRLHIA--KEGSGRILILPAFQAGLRRALTGGGEHRSFGVPYLtAGGKDQMTTEQLDDYALERWESILHFMVSSGSSIgrVpppSNAVIYLLRRSGLMASIggERNPDSRITSQGFQFLLEDSHTQLWDLLLQYLAMSEDQGRDLVEVIGFLFMLGSMQLGQEYSTENLSDTQKVMLQDFLDYGLIYRRDPEDhTRFYPTRLATTLTSTSSLAFtSSKHEkaassEGFIILETNYRLYAYTENPLQIAVLNLFITLHSRFENLVVGRLTRESIKGALANGITADQIISYLTVHAHPMMHKNNPILPVTVQDQIRLWELENNRLQSDNGYLYEDFNSQGDFDLVLSYAKQLDVVLWESREKRKMFVREDGHENVREFIRRRAE--
>UniRef90_A0A8H5H920/46-475 [subseq from] RNA polymerase II transcription factor B subunit 2 n=1 Tax=Collybiopsis confluens TaxID=2823264 RepID=A0A8H5H920_9AGAR
----------------------------TSLTRLYQSPSSCLSIFRLLDAVERQLTMNLLWLDSAISLSTMGAWVVQDKKKVYDDALDMLSRLHILNIH--AG---KLSLNTSFKTSLRHAITGGGTTGSFGVPAERDEKrPPMGIEGLDGYALERLFSTLwcHRELA-NIRKPSQGVLYLLQRSGLMS-NHHGSLPQITSSGFQFLLHPPHAQLWDLLLQYLHMAEERQMDLVEVLTFFFMLSTMELGKEYLTENLSQTQKAMLDDLRDYGLIWQRRASSRRFSPTRLATTLTSSSpslpTAVGAASSQQGFIVLETNYRVYAYTDNPLQTAVLNLFVSLKYRFPNLVVGSVTRDSVRRALNNGISAAQIISYLVTHAHPQMRKFNPLIPVTVQDQIRLWELEKDRLKSQEGYLYTAFASQADYEYVLEYAKQLDIVLWENNTKRCFFGSLDGHSNIRTFIERR----
>UniRef90_A0A165BMI4/18-475 [subseq from] RNA polymerase II transcription factor B subunit 2 n=2 Tax=Exidia glandulosa HHB12029 TaxID=1314781 RepID=A0A165BMI4_EXIGL
--------------------PFLQRQNQSSLSRLYSKPSACLAVFRLLSPVQRQLVMNILWLENPVAATTMNSWVTRDGRQLYQAAIFELCKMHIVPAQSNIGTAipAKLGLNSTFKASLRLAIVGGGDHRTFGaPAPQTPNLPPVTLHMLDAYATERWETILHFMVSSGTdqspSRPSPGVLHLLQKSGLMVTTismTSGTAMKITSRGFQFLLNSPHAQLWELLLHYLGLVDQRNMDLVEVLSFLFMLSTMELGQEYTGDNLTQTQLMMLDDLRDYGLAYQRPGtgTTLRFFPTRLATTLTSSLAelprtvGAAGGTSASGFIILETNYRLYAYTDNPLQIAVLNLFVTFKSRFPNLVVGMVTRDSVKKALANGISAEQIIAYLSAHAHPQMHKNNPLLPVTVQDQIRLWELERNRVKADEGFLWTEFTSQADYDLVRDYASKLNLVIWENPQKRMFFASTDGHANIRTFIERRRQ--
>UniRef90_A0A2G8LG06/8-276 [subseq from] General transcription factor IIH subunit 4 n=1 Tax=Stichopus japonicus TaxID=307972 RepID=A0A2G8LG06_STIJA
-----MSGYSQSKLDCKDLHGYLQTLPAVILDKLYNHPATCLAVFRELPLLARHYVMRVIFIDQPVAQAGVAAWVKASNQDLHQEAVGTLSGLRVWQDTPLPGGLPGWQLNKIFRENIKVALIGGGKPWSTAT-ETSADGHFRDVSFLDKYAKDRWECILHFLVGSRGpEALSRDIALVLTNSGLMKIPEKGTMPVITPAGFQFLLLSTSSQVWYFMLQYLETAESRDVNLVNQLSFLFQLSFSTLGKDYSSDGMDESQLQFLQHLRELGLVFKE--------------------------------------------------------------------------------------------------------------------------------------------------------------------------------------------
>UniRef90_A0A180G9G3/26-477 [subseq from] RNA polymerase II transcription factor B subunit 2 n=1 Tax=Puccinia triticina (isolate 1-1 / race 1 (BBBD)) TaxID=630390 RepID=A0A180G9G3_PUCT1
------------------LYAFLNALPKLTLARLYNTPASCLAIFRLLPLIGRHLVLNMIWSEDPIRKSEVELWAdiNRPECKTQlDDSLTKLFRLNIIEESFTSSSdrhnTQaTLILNRSFQQNFRRALTGGGNHCSFGVPCNTSPKSVVPIDELDRYGTEKWETILHYMVGSRLpTKPSHNILTLLGQSGLMTSTDPRSLHslKITSKGFGFLLEDVNTQLWDILLQYLKMTESHGLDIVDVLACLFMLGSLELGQEYSFSNWTSTQTQVLQDLVDYGLVLVT--APDRFYPTRLATTLTSTAPplvSAERLQEEHGFLVLETNYRIYAYTSNPLQIAVLNLFLSLRYRFPNLVVGAVTRESIKSALSNGITADQVIMYLHTHAHPQMRKVEPLLPPTVVDQIRLWELEKNRIQAQDGYLYQDFRTAAEYDSTLQYSKKLGIVLWEHAGLRKFFIECDGHAAVREFVRRG----
>UniRef90_A0A0D7BN95/15-453 [subseq from] RNA polymerase II transcription factor B subunit 2 n=1 Tax=Cylindrobasidium torrendii FP15055 ss-10 TaxID=1314674 RepID=A0A0D7BN95_9AGAR
-------------YQAHTLVTFLAKEPKQTLTRLYQAPSSCLAVFRILTPLERQIIMHLLWMESALPPSSLNAWVVRQHKKIYDEAIATLLKLNILT---KPD---KLSLNPEFKTNFRLTLTGSGTKGSFG--QPLETGSPQDIEYLEGYALEKWESILHFMVSSGGNPISKYPKQLLYRSGLMTNPDLGTP-RITSKGFQFLLHPPHMQLWQLLIQFIEMST---EDIVEVLSVILMISTTGLGREYTTQYFTEAQRNVLFQLSDYGLTVMDKKSSPSFTPTRLATTLTSSSPPleSSTTLssgPKDGFIILETNYRMYAYTDNPLQTSVLNLFVSLKYRFPNLVVGLITRESVKRALNNGISAEQIITYLTTHAHPQMRKNNPLLPVTVQDQIRLWELEKNRLKSDEGYLYTDFSAQTDYELVLKYARELGVVLWENAAKRCFFAQADGHQTIRAYIDRMQ---
>UniRef90_A0A8H3IHE7/10-450 [subseq from] RNA polymerase II transcription factor B subunit 2 n=4 Tax=Parmeliaceae TaxID=78060 RepID=A0A8H3IHE7_9LECA
--------------------EYLEGLPGTTFNRLYKQPSTALAIFRRmLPHLAKSFVMALLYISHPMPVTDLEAWVRPDGRRERDNAVSLLERLHILAAATNPGKPRAYALTNPFAASLRLALTGGGNHNSFGVPYNLSEEDTMSVADLDEFARRQWEGVLGYMVGSTGMNVasegvtlSQGVKILLASGALVEA--RGKTVDITKDGFAFILQEVNAQVWTMLILYLQNAESLNMDEVDVLAFLFMLGSLELGLPYSKANFSQTQANMLEDLGDFGIVYQASPDSSYFYPTRLATTLTSDAGGlrsssfASTADNNRGFIVIETNYRVYAYTSSNLQIAILQLFARLITRYPNMVAGKVTRESIRRAVSMGITSDQIISYLTTHAHPQMAKNQPVLPPTVVDQIRLWQLEGDRMKATVGFLFKDFNTQAEFEAPCRYAEEIGVLVWKHEGQRKFFVTR--HEQV-----------
>UniRef90_A0A409VSY0/2-392 [subseq from] RNA polymerase II transcription factor B subunit 2 n=2 Tax=Psilocybe TaxID=71950 RepID=A0A409VSY0_PSICY
-----------------------------------------------------------------------AAWVIREGKKLYEDALATLGRLN-----ILPPSSSKLALNGTFKSGFRQAITGGGTSGSFGVPAEKDDKRQNfDLEALDGFALERWETILHYMVSSgtgqSPAKPSQGVLFLLQRSGLMAT-SHNSLLQITSAGFQFLLHSPHDQLWDLLLQYLHLAEERQMDLVEVLGFIFMLSTMELGREYSTENLSGTQKAMLEDLRDYGLIWQRKPSSRRFSPTRLSTTLTSSsppLPTTTGTSsgPQEGFIILETNYRVYAYTDNPLQTAVLNLFVSLKYRFPNLVVGSITRDSVKKALMNGISADQIISYLVTHAHPQMRKNNPLLPVTVQDQIRLWELERNRLKSREGYLYTAFASQADYEFVLNYAKELDVVVWESSAKRCFFGTLEGHSNIKGFIERR----
>UniRef90_A0A0W4ZTZ6/6-453 [subseq from] RNA polymerase II transcription factor B subunit 2 n=2 Tax=Pneumocystis TaxID=4753 RepID=A0A0W4ZTZ6_PNEJ7
-----------------NINDYLDQLPKTTLLRLYKNPSTCLSVFRLLPSLAKQFIFSLLYYPDPFPLDDFDLLVKENSRPKQAQALDRLCRIHIFEK-----KNDHIYFTENFKNEFLVALMGGKDHDSFGIPCLVPDKKHVDIPFLDNYAKNKWEMILHFMVGTGTEKLPGDhVLNLLRYSGLMFGSRCDEM-KITNSGFQFLLLNINSQIWTLLLHYLNMIEDLEVDPVDILQFLFMLGNLELGQSYLISSLTPIQIQVLENLKDYGIVYRRK-SSRRFYPTRLATILTSNsemfssTSSIKNSIYlnkslsdaDKGFIILETNYRLYAYTDSPLQIAVLNLFVHLYLRFSNLVVGVITRNSVRQAFMNGITAEQIISYLTSYAHPQMKKNTPIIPPTVNDQIRLWEMERNRLKATEGYLFRDFNSNSDFELALKYANELNVVVWEAPSKRVFFVNIQGSNMVVDYIKK-----
>UniRef90_A0A2N5S4U8/28-476 [subseq from] RNA polymerase II transcription factor B subunit 2 n=3 Tax=Puccinia coronata f. sp. avenae TaxID=200324 RepID=A0A2N5S4U8_9BASI
------------------LYAFLHALPRLTLARLYNTPASCLAIFRLLPLIGRHLVLNMLWSDDTMAKSQVEVWADTSRAESQtqlHESLTKLCRLNIIEETVaaLdQWNQQPIfTLNSSFQQNLRRALTGGGNHCSFGVPCNTSAKSAVSIDELDRYGTEKWETILHYMVGSRLpTKPSHNILTLLGQSGLMTSDPRSlHNLKITSKGFGFLLEDVNTQLWNILLQYLKMAEANGVDVVDVLACLFMLGSLELGQEYSFSNWTPTQTQVLQDLVDYGLVLVTAR--DRFYPTRLATTLTSSAPplvSAERAQEQHGFLVLETNYRVYAYTSNPLQIAVLNLFLSLRYRFPNLVVGAVTRESIKTALSNGITADQVIMYLHTHAHPQMRKLEPLLPPTVVDQIRLWELEKNRIRAQDGYLYEDFQSASQYESVIQYSRSLGIILWEHAGLRKFVVECDGHVTLREFIRR-----
>UniRef90_A0A1Y2F8S0/10-468 [subseq from] RNA polymerase II transcription factor B subunit 2 n=1 Tax=Protomyces lactucae-debilis TaxID=2754530 RepID=A0A1Y2F8S0_PROLT
------------------INDYLEQLPSTTTLRLYSKPATCLAIFRLLPSLAKHFIMSMLFSNQQLSMTAFESWCSPAGTTRQAQAFEKLSQLNILKESSVRGGPSLIDLNPLYRKNLKLALKGGGNHNSFGLPA-AEAEETPDVAFLDQIATETWENILHFMVGTTLSAQQQpgrSVVSLLQHSGLW------TTQGITSAGFQFLLQDSNAQVWSLILQYLETSDISGADPVEMIHFLFMLGNMEVGQAYSTRELSEQQAALLLDLRDFGIVFHEE-GSDRYFPTRLALILSHDAkstayasthaamhsllpTGAGGHRSQedTGFVILETNYKLYAYTASPLQIAVLDLFCSLTMRFPNMVAGVLSRESIRRALDNGISADQVILYLQSHAHPQMRIKKPreppgLLPPTVVDQIRLWELEKNRLKATPGYLFRDFKTGVEFEEALQYARDIGVLVYEHPGRRMFFVGDGGQTAVAAYIRRR----
>UniRef90_H2KS44/9-219 [subseq from] General transcription factor IIH subunit 4 n=4 Tax=Opisthorchiidae TaxID=6196 RepID=H2KS44_CLOSI
------------------IFEYIRNVDILLLDELFSHPPTCLVIFRELPELAKHFVARLLFVEQPIPKSIVSGWVEKGSQALLQDACRALSDLRIWHSVDGNVARGAWCLSKKYQESLRISLFGGGKPLLGDLGSTAVDKYSKDVDFLETYAAERWDALLHFMVGSESSEVGSVVQDVLLLSNLMKGGTPDTPVGITKHGFHFLLMSRPDQVRLFLLHYFDYLKSYPVD-----------------------------------------------------------------------------------------------------------------------------------------------------------------------------------------------------------------------------------------
>UniRef90_H2KS44/214-259 [subseq from] General transcription factor IIH subunit 4 n=4 Tax=Opisthorchiidae TaxID=6196 RepID=H2KS44_CLOSI
------------------------------------------------------------------------------------------------------------------------------------------------------------------------------------------------------------------------------------------------------KSYPVDALTAPQQEVLQQMRELGLAYQRKRTAPRFYVTPLATVLSG--------------------------------------------------------------------------------------------------------------------------------------------------------------------------
>UniRef90_H2KS44/291-421 [subseq from] General transcription factor IIH subunit 4 n=4 Tax=Opisthorchiidae TaxID=6196 RepID=H2KS44_CLOSI
-------------------------------------------------------------------------------------------------------------------------------------------------------------------------------------------------------------------------------------------------------------------------------------------------------PTASSTSDVGYILLETNFRLYAYTDSPLRTALLSLFSKIRARFPNLVVADITRDSVREALIRGITADQIISFLTTNAHPDMLREPPILPPTLVDQIRLWELERDRFVFQEGCLYEQFSKSADFEMVRDFAK------------------------------------
>UniRef90_A0A1E3NUJ3/7-383 [subseq from] RNA polymerase II transcription factor B subunit 2 n=1 Tax=Wickerhamomyces anomalus (strain ATCC 58044 / CBS 1984 / NCYC 433 / NRRL Y-366-8) TaxID=683960 RepID=A0A1E3NUJ3_WICAA
---------------KSNVNEYLEGLPESVQSRLYQSPATCLAIFRLLPSLSKFFITSMIFNEKPVVVRDFDRWVKPNGKKELVE---ALRSIKSLHLLKENNGI--AILNPVFRKSFKNVLTGAEVGNSFGVLCDTDDAHKVGIEYLDQYAANKWETILHFMVGTElDQTPSPGVLSLLTHSGLMEGKTPK-TMTITNEGFQFLLQDVNAQLWTLLLQYLRMAESLQMDPVDVLNFIFMLGSLELGKDYSLSALSETQVNMLEDLRDYGLIYQRKSSSRRFYPTRLATTLTSDTttlrsaSSamnkvienakhnayAPSDIENSGTIIIETNFKLYAYTNSPLQIAILNLFVHLKSRFSNLVTGQLTRESIRKALVSGITAEQIISYLESHAHPQLR-------------------------------------------------------------------------------------
>UniRef90_A0A1E3NUJ3/405-482 [subseq from] RNA polymerase II transcription factor B subunit 2 n=1 Tax=Wickerhamomyces anomalus (strain ATCC 58044 / CBS 1984 / NCYC 433 / NRRL Y-366-8) TaxID=683960 RepID=A0A1E3NUJ3_WICAA
--------------------------------------------------------------------------------------------------------------------------------------------------------------------------------------------------------------------------------------------------------------------------------------------------------------------------------------------------------------------------------------------NILQPTIADQIKLWQLELDRIQAFDGFLFTDFASEQEYQVLSKYAEEIGVLLWNDSTKKKFFVTKEGNAQVIAFANRK----
>UniRef90_A0A1Y2FXX9/23-483 [subseq from] RNA polymerase II transcription factor B subunit 2 n=1 Tax=Leucosporidium creatinivorum TaxID=106004 RepID=A0A1Y2FXX9_9BASI
-----------------HLYAFLDRLSPSMVGRLYDAPASCLSIFRLLPATGRHIVLNLLWYEQSVTMVDLALWVRTRKSDGgsSGEhrhlSQA-LTALaRLHILNERPGSAdelgegKELDLNQRFRENFRLALTGGGTHGSFGVPSLNEDP-SIDVAFLDSYAETQWEMIQHFMVGSSIAGIqrpSDGVLNLLMRSELMTSpTKSLRTLSITSKGFQFLLEDVNTQLWDLLLQYLEEA----SDVVRVLGFLFMLGSLVLGRGYSTERFSETELTVLHDLRDYGLVYQPSPTSTDFYPTRLATTLTSSAPPLVSSRHadeERGFLVLETNFKVYAYTANPLQIAVLNLFVHLKARFPNFVTGQITRESVRRGLTNGITANQIISYLTTRAHPQMRADqiregAPsVLPTTVVDQIRLWQQEGERVQSTEGYLYDDFSAAADYELVATYARELGVMLWESPPLRKMFVTGEGHTQVREYIRRR----
>UniRef90_A0A167DBC4/9-301 [subseq from] RNA polymerase II transcription factor B subunit 2 n=1 Tax=Sugiyamaella lignohabitans TaxID=796027 RepID=A0A167DBC4_9ASCO
-----------------SVKEYLEGLPEVILTRLYESPATCLAVFRLLPALAKMLVMSMLYRDESVHISEIEKFVKTKSRKLQVEALQKLKALHLI-TEVR--RDRSIRLSSTFRNSFRSALTTGPANQSFGVPCETDDKHKVDIAFLDKHASDKWEGILHFMVGTESTGdfgntappPGEGVLSLLHHSGLMENAmgsdmmvgrnESVEGMRISSGGFQFLLQSVNAQIWTLLLQYLNMASNLQMDPVDVLNFIFMLGSLELGKDYSLSALSDTQIKMLEDLRDFGLVYQRKSSSRRFYPTRLATTLTSSDA-----------------------------------------------------------------------------------------------------------------------------------------------------------------------
>UniRef90_A0A167DBC4/338-495 [subseq from] RNA polymerase II transcription factor B subunit 2 n=1 Tax=Sugiyamaella lignohabitans TaxID=796027 RepID=A0A167DBC4_9ASCO
-------------------------------------------------------------------------------------------------------------------------------------------------------------------------------------------------------------------------------------------------------------------------------------------------------------GDSGFIILETNFRLYAYTDSPLQIAVLNLFVHLKTRFANMITGQITRDSVRRALINGITADQILTYLSVYAHPQMKKNDPVIPPTVMDQIKLWQLEMDRIRASDGFLYTDFSSFQEYDLVATYAAELGVLEWQDPKRWRFFVSREGNAQVVDFVNRRK---
>UniRef90_A0A5N5DH23/9-453 [subseq from] RNA polymerase II transcription factor B subunit 2 n=3 Tax=Botryosphaeriaceae TaxID=45131 RepID=A0A5N5DH23_9PEZI
-------------------LDYLEGLSGAIHKRLYQQPSAVLAVFRRmLPHLAKTIVMAMLYMTGPLPATELETWIRDDSNGEKDKAISVLESLHIITQAQETKGQRAYRLASGFQNSLRQALTGGGNHRSFGVPCVETGSKRVSIERLDAFARGQWETILHYMVGSAGSALvgGSEIspaSKTLLDLGHFIELRGG-RASITQAGFSFLLQEVNAQVWSLLIVYLENAHKLKMDNVDVLSFLFMLGSLELGQDYSTDSLTATQLQMLDDLNDFGIVFRTSSKSTRFYPTRLATTLTSDAAAlnnndsfsnAlnsTSTSGSKGYIIIETNYRLYAYTSSELQIAVLALFTELETRFPNLVSGKLTKESVQRAIGLGITSDQIISYLDTYAHPQMQRKTPVLPPTVVDQIRLWQIEGDRMRATEGFLFKDFKDWEEFRDLKEYAGHIGVLVWSNDVRRLMFLTRVE---------------
>UniRef90_UPI001F03DB9A/8-125 [subseq from] general transcription factor IIH subunit 4-like n=1 Tax=Xenia sp. Carnegie-2017 TaxID=2897299 RepID=UPI001F03DB9A
-------------------------------------------------------------------------------------------------------------LNPTFQVNLKVALCGGGQPWCGQAEDLGEDKHSKDKDFLEKYALERWESVLHFLTGSspPEgiVGISTDIVQVLLLAGLMKRDNEEKTPMITPSGFQFLLMDTSSQIWYFMLKCLDMA-----------------------------------------------------------------------------------------------------------------------------------------------------------------------------------------------------------------------------------------------
>UniRef90_UPI001F03DB9A/124-222 [subseq from] general transcription factor IIH subunit 4-like n=1 Tax=Xenia sp. Carnegie-2017 TaxID=2897299 RepID=UPI001F03DB9A
----------------------------------------------------------------------------------------------------------------------------------------------------------------------------------------------------------------------------------------------------MAKDYPTDNMTESQLHFLQHLREIGLVFQRKRKSRRYYPTHLVINLASASTGVSTTSNdgtAEGYIMVETNYRVYVYTDSPLQVALVGLFCEIICRYVV--------------------------------------------------------------------------------------------------------------------------
>UniRef90_UPI001F03DB9A/230-313 [subseq from] general transcription factor IIH subunit 4-like n=1 Tax=Xenia sp. Carnegie-2017 TaxID=2897299 RepID=UPI001F03DB9A
----------------------------------------------------------------------------------------------------------------------------------------------------------------------------------------------------------------------------------------------------------------------------------------------------------------------------------------------------------------------------------------ANQTPVIPPNIADQIRLWELEKCRMQLTEGVLYSQFLSLSDFEILRKYAEDLGVLIWANSSKRVMIVNKSGHDDVKKFWKRQKP--
>UniRef90_A0A8E2JSQ7/14-451 [subseq from] RNA polymerase II transcription factor B subunit 2 n=1 Tax=Glonium stellatum TaxID=574774 RepID=A0A8E2JSQ7_9PEZI
------------------------QLPGATHKKLYQQPSTALAVFRcMLPHLAKTIVMAMLYMTGPFPVSDLDAWIRPDAKAERDQSITVLESLHIMSTVQESPKVFAYKLSTGFANSLRQALTGGGNHKSFGVPCNAPDKHKVDVAFLDKYAREQWESILYYMVGSTSGLrDGQALGQNVGN-GTKKLLELGNfvnvrhGVTITKTGFTFLLQEVNAQVWSLLIVYLKQAPGLGMSEVDVLSFLFMLGSLELGQDYSTTNLTDTQLQMLEDLNDFGIVYRQSKESTRFYPTRLATTLTSDAGALqnASTdfdnaLRSsragKGYIIIETNYRLYAYTSSLLQIAVLNLFSRLTTRFPNLVSGKLTKESVQRAIAYGIEASQIIDYLTAHAHPQMQKNNPVLPPTVMDQIRLWEYEGERIRTTTGYLMKDFNTEAEYKDLLDYAKSLGVLTWKNDAKRLLFVD------------------
>UniRef90_UPI0006763F68/5-308 [subseq from] RNA polymerase II transcription factor B subunit 2 isoform X2 n=1 Tax=Papilio polytes TaxID=76194 RepID=UPI0006763F68
---SKSKSLNlnpSPTLQCKNLHEYLQSRTPQFLETLYNYPTICLAVYRELPELARHFVIRLLFVEQPVPQAVVASWVSQTHAKEQSKACEALSELSVWQEAPIPGGLPGWILAQSFKKNLKAALLGGGRPWSM-SSSLEPDSKARDVAFLDSYALERWECVLHYMVGSTqTEGISADAVRILLHAGLMTRDAEDGSAVITRAGFQFLLLSTAKQVWLFLQHYLHTAEKRSLSAAECLAFLYQLSFSTLGKDYSTEGMSNNMLVFLQHLREFGLVYQRKRKAGRFYPTRLALNITC-VRGGRARLHRGG-------------------------------------------------------------------------------------------------------------------------------------------------------------
>UniRef90_M5GDH8/13-464 [subseq from] RNA polymerase II transcription factor B subunit 2 n=1 Tax=Dacryopinax primogenitus (strain DJM 731) TaxID=1858805 RepID=M5GDH8_DACPD
------------------IHAFLTTRPQTALSRLYTRPSACLAVFRLLDDVARQIVMSLLWLDSKTGVD-LTAWVVPNEDSRKHYAAALQDLVRL-HIAKEANG--RILLLPAFQSGLRRALTGGGEHRSFGVPCPGArGKEVMATEQLDDYASERWESILHFMVSSGSSAgrVpppSIAVIFLLRRSGLMVPIgaERHPESRITSKGFQFLLEDSHTQLWELLLQYLAMSEDQGRDLVEVIGFLFMLGSMQLGQEYSTENLSETQDVMLQDFLDYGLIYRRNPDdHTRFYPTRLATTLTSTSSLAFtSSKHEkaassEGFIILETNYRVYAYTENPLQIAVLNLFVALHSRFENLVIGRLTRESIKAALANGITADQIISYLTVHAHPMMHKNNPVLPVTVQDQIRLWQLEKNRLKSENGYLYEDFNSQGDFDLVLNYAKQLDVVLWENREKRKMFVREDGHENVREFIRRRA---
>UniRef90_A0A0D0E0P0/3-406 [subseq from] RNA polymerase II transcription factor B subunit 2 n=2 Tax=Paxillus TaxID=5395 RepID=A0A0D0E0P0_9AGAM
------------------------------------------------------------------------AWVVPEGRKLYDEALAEMIGLHIIQNS--P---VKLALSPTLKSSMRQAITGGGSTGSFGVpAEKDERRQPTDIDTLDAYALERWETILHYMVSSGQGQLptkpSQGVLYLLQRSGLMKTV-QGSTLQITSSGFQFLLHSPHDQLWSLLLQYLHMAEERQMDLVEVLSFLFMLSTMELGREYSTDPLSETQKAMLEDLRDYGLVWQRKASSKRFNPTRLATTLTSlspplptsGTAGgaraALGTsvalttgAGQQGFIVLETNYRIYAYTDNPLEIAVLNLFITLKYRFPNLVVGMLTRESVRKALSNGISAEQIISYLTTHAHPQMRKNNPLLPVTVQDQVRLWELERNRLKSAEGFLYKDFASQADYEYVLSYAKQLGVVLWENIAKRCFFGTLEGHVNIRGFIERR----
>UniRef90_R1GML8/9-460 [subseq from] RNA polymerase II transcription factor B subunit 2 n=1 Tax=Botryosphaeria parva (strain UCR-NP2) TaxID=1287680 RepID=R1GML8_BOTPV
-------------------LEYLEGLPGTIHKRLYQQPSAVLAVFRRmLPHLAKTIVMAMLYMTGPFPATELDTWIRQDSKGDKDKAISVLESLHIITQAQETSGSRAYRLSSGFQNSLRQALTGGGNHRSFGVPCVESDLKKVSIDRLDLFARGQWEAILHYMVGSAGstlgggAEISPGTKTLLDLGHFIES-R-GGRATITQAGFSFLLQEVNAQVWSLLIVYLENAHKLKMDNVDVLSFLFMLGSLELGQDYSTGSLTETQLQMLDDLNDFGIVYRTSSKSKRFYPTRLATTLTSDAAalnnadsfssalNATGTSGNKGYIIIETNYRLYAYTSSELQIAVLNLFTELETRFPNLVSGKLTKESIQRAIGLGITSDQIISYLDTYAHPQMQRKMPVLPPTVVDQIRLWQIEGDRMRSTEGFLFKDFKDWEEYRDLREYADHIGVLVWSNDARRLMFLTRVE--QISQFIK------
>UniRef90_A0A1E3QS99/9-279 [subseq from] RNA polymerase II transcription factor B subunit 2 n=1 Tax=Babjeviella inositovora NRRL Y-12698 TaxID=984486 RepID=A0A1E3QS99_9ASCO
-----------------NVNEYLEGLPETVHSRLYRSPATCLAIYRLIPPMAKFYIMSMVFNEKPVLLRDLDKWIKPHGRRHQVESLKRIRALHIVKDE--HNGL-VLSLNPIFRTSFRNALTGGETNNAFGVACDTEDNHQVDLPFLDTYAANKWETILHYMVGTELNELpSDGVLQLLKHAGLMEGRA-G-AMSITKEGFQFLLQDVNAQIWTLLLQYLRVAESLQMDPVDVLNFIFMLGSLELGRDYSLSALSETQIKMLEDLRDYGLVYQRKSTSRRFYPTRLATTLTS--------------------------------------------------------------------------------------------------------------------------------------------------------------------------
>UniRef90_A0A1E3QS99/313-386 [subseq from] RNA polymerase II transcription factor B subunit 2 n=1 Tax=Babjeviella inositovora NRRL Y-12698 TaxID=984486 RepID=A0A1E3QS99_9ASCO
---------------------------------------------------------------------------------------------------------------------------------------------------------------------------------------------------------------------------------------------------------------------------------------------------------------DGSVIIETNFKLYAYTTSPLLIAILNLFVHLKTRFANMICGQLTRESVRHALYNGITAEQIILFLENHAHPRMR-------------------------------------------------------------------------------------
>UniRef90_A0A1E3QS99/418-496 [subseq from] RNA polymerase II transcription factor B subunit 2 n=1 Tax=Babjeviella inositovora NRRL Y-12698 TaxID=984486 RepID=A0A1E3QS99_9ASCO
-------------------------------------------------------------------------------------------------------------------------------------------------------------------------------------------------------------------------------------------------------------------------------------------------------------------------------------------------------------------------------------------LEILPPTVVDQIKLWQLEMDRIQTWDGYCFSDFSNVQEFELLNAYAEEIGVLLWSDKNKKKFFITKEGRQQVVEYANRK----
>UniRef90_A0A8V0X772/294-487 [subseq from] Uncharacterized protein n=1 Tax=Gallus gallus TaxID=9031 RepID=A0A8V0X772_CHICK
----------------------------------------------------------------------------------------------------------------------------------------------------------------------------------------------------------------------------------------------------------------------------GPISAPQRRSRRFYPTRLAIALASGTSGTPPEPDTRGFIVVETNYRIYAYTDSELQIALIALFSELLYRFPNLVVAQVTRDSVQAAIANGITADQIIHFLRTRAHPIMAKQSPVLPPTITDQIRLWELERDRLRFSEGVLYNQFLSQVDFEVLRDHARALGVLVFENPTRRLMVVTPGGHPDVKRFWKRQKHSS
>UniRef90_A0A507FJ65/4-436 [subseq from] RNA polymerase II transcription factor B subunit 2 n=1 Tax=Chytriomyces confervae TaxID=246404 RepID=A0A507FJ65_9FUNG
------------------ILEYLQSLDEKVINSVFCEPSTCLALLRLLQPLSKHVIMRLLFVGS-VDLVVAAAWIYNEQRSALE---GALASLRSFNIVKIEN--NKIVLNAQFQQSLRNALLGGSNTSSFGMpIESSKSKDSVTVAYLDAYAKESWEAVLHYLVGTTMSSQRpTAVMTLMEHSGLMApSSKHGNELRITNKGFQFLLQDVNDQVWGFLLQYLEMAPkQLGMNPVDVLNFLFQLGSLELGQDYSVDVLTDTQKQMLEDLKHLGLVYQRKKKSSRFYPTRLATSLTSGAS-AGGSPGYTGYVIVETNFKVYAYTDSPLQISVLSLFVTLKARFANMVIGVLTRDSIREAYNNGISAEQIAQFLTHHAHPEMKRQ---LPPTVLDQIRLWEAERKRAVSRPAYLYSDFAKQSEYLSALHFARDLGYVVWFSDEKRMFAGSPEGHVRMKEYFAK-----
>UniRef90_A0A4R0R978/58-425 [subseq from] RNA polymerase II transcription factor B subunit 2 n=1 Tax=Steccherinum ochraceum TaxID=92696 RepID=A0A4R0R978_9APHY
----------------------------------------------------------------------------------------------------LASSPVKLALNQTFKASLRHAIVGGGTSGSFGVPAESDGKHTPpSIETLDAYALERWETILHYMVSSGSgrfpARPSQGVLLLLQRSGLMTNM-HGSGLQITSSGFQFLLHTPHTQLWELLLQYLHMAEERQMDLVEVLSFLFMLSTMELGREYSVEHLSSTQHAMLEDLRDYGIIWQRRATSRRFNPTRLATTLTSSApplptaGNATGESQSQGFIVLETNYRIYAYTDNPLQTAVLNLFVTLKSRFPNLVVGAITRESVKKALANGITANQIISYLTAHAHPQMRKNKPLLPVTVQDQIRLWELEKNRMESREGYLYTEFASQADYEYVLEYAKKLDVVLWENSSRRCFFGSTEGHANIRGFIERR----
>UniRef90_A0A5B0LVB4/27-484 [subseq from] RNA polymerase II transcription factor B subunit 2 n=2 Tax=Puccinia graminis f. sp. tritici TaxID=56615 RepID=A0A5B0LVB4_PUCGR
------------------LYAFLNALPKLTLARLYNTPASCLAIFRLLPLIARHLVLNLLWSDHSINKSQLELWADINHSESKthlEDSLTKLFRLNIVEQSSLDSSSSSfddprnhdhltLTLNRSFQQNFRRALTGGGNHCSFGVPCNTSPNAVVSIDELDRYGTEKWETILHYMVGSRLpTKPSHNILSLLGQSGLMTSSDPRSlqSLKITSKGFGFLLEDVNTQLWDILLQYLKMTEANGLDVVDVLACLFMLGSLELGQEYSFSNWTPTQTQVLQDLVDYGLVLVS--APDRFYPTRLATTLTSTappLVSAERAQEEHGFLVLETNYRIYAYTSNPLQIAVLNLFLSLRYRFPNLVVGAVTRESIKSALSNGITADQVIMYLHTHAHPQMRKLEPLLPPTVVDQIRLWELEKNRIRAQEGYLYEDFKSAAEYDSVIQYSRKLGIVLWEHAGLRKLFVGYDGHLTLREFFRRG----
>UniRef90_A0A0C3QNK0/16-470 [subseq from] RNA polymerase II transcription factor B subunit 2 n=1 Tax=Tulasnella calospora MUT 4182 TaxID=1051891 RepID=A0A0C3QNK0_9AGAM
-------------------LSFLATQSQISLTRLYSKPSACLALFRLLNALERQIIMNYLWLEGPVSSNTMDVWVTRDGRAPYEAAMRTLASLQVLPSP-KPGS-NMLQLSPSFKKNFRLALTGGGDHMSFGVPCEKDLAGGVNVEMLDRYAANCWESILHFMVSSGTdgraSRPTKGILYLLDRSGLMAGQ--G-APKITSEGFQFLLTSPHAQLWTLLLQYLSITNERNIDMVEVIQFLFMLSTMQLGQEYSTEVFTNTYHSVLEDLIDYGLVYK--RNPNRIYPTRLATTLTSGSSattsssavssqaqtGAslsGnSTVATagGGFIILETNYRLYAYTENPLQIAIINLFVSLRGRFSNLVTGSITRESVRKALDNGITADQIISYLVTHAHPQMHKNNPLIPITVQDQIRLWEQEKNRVQIAEGYLWKEFTASTDYNLVLEHARSTSSVVWENEQARMFFVTPEGHASCRDFVNQ-----
>UniRef90_A0A1M8A396/9-443 [subseq from] RNA polymerase II transcription factor B subunit 2 n=1 Tax=Malassezia sympodialis (strain ATCC 42132) TaxID=1230383 RepID=A0A1M8A396_MALS4
-------------------ETFLKAQPRSTLIRLYEKPASCLAVFRLLPMVARQIIMNMVFLDRPLSMSNCM-----KFFKVQNEEEPLEQMQRL---SILMVKDEEVYMNDVFRRGMVGALTGSGDSASFGK-PCADSKHKsVPIEFLDEYARTQWETILYFMVGSEHSSRPRNtVLFLLQRAGLMQRGSAGEDLNITSLGFQFLLQDVNSQLWALLLHYLSMAEERNMDLVEILSFFFTVGGLELGRAYETQGLSTTQMQTLEELSDYGLVYRPSKSVKYFFPTRLASTLTSTASPSLSRLndqEEQGYLILETNYRVYAYTSNLLRIAILNLFVTLKSRLPNLVIGQLTRHSVKSALNKGITADQIITYMSHHAHPQMYKNDPLLPITVSDQIRLWEREKNRVAAVNGNLYTDFTSMEDYFQVRDYAKSLGVLQWESEAKRMLFVTAEGHARVREFIQRR----
>UniRef90_A0A813UY31/18-170 [subseq from] General transcription factor IIH subunit 4 n=1 Tax=Didymodactylos carnosus TaxID=1234261 RepID=A0A813UY31_9BILA
-------------------------------------------------------------------------------------------------------------------------------TWLDEQdIQSGTDRSTKKLDELNNYSSTRWDCVLQYLVNPDRGQVTKDTLEVFLNAKLMKQSEPstssGQQNTITGAGFQFLLMNRRSQVWFFIIHLLETRQLRGEDISEHLIFLFQLSFATFGKDYSCENFSSVKENFLQHLRELGLIWRKT-------------------------------------------------------------------------------------------------------------------------------------------------------------------------------------------
>UniRef90_A0A813UY31/227-420 [subseq from] General transcription factor IIH subunit 4 n=1 Tax=Didymodactylos carnosus TaxID=1234261 RepID=A0A813UY31_9BILA
----------------------------------------------------------------------------------------------------------------------------------------------------------------------------------------------------------------------------------------------------------------------------------SLKVTRYFPTKLAIELASGLNqGTNDQTNddiQAGFLFVETNYRIYAYTNNDLYLKIIELFCKMLYRFPNMSVGIVTRQSIRKALSNEISAELILNFLKSHAHPQMrsrlMEQKPLIPTTVSDQIRLWEMERDRIQDQEGMLYNQFLTQNDFELVEKYAKDLGVLLWSSPPKRYVIVSKAGHDEVRRFWKQQRP--
>UniRef90_A0A5C5FU37/20-476 [subseq from] RNA polymerase II transcription factor B subunit 2 n=1 Tax=Rhodotorula diobovata TaxID=5288 RepID=A0A5C5FU37_9BASI
-------------------FSFLDRLSPSMFTRLYAAPASCLSIFRLLPITARHVVLNMLWYDEVVRVQDVALWVRERKSEGADkgERRQLTSSLSaLFHLHILtPRGAHpssalrddtALDMSEGFRDSFRLALTGGGKKGSFGAAAPEQDDE-VTVQFLDNYAETQWETIQHFMVGSDAGAKKpgDKVLVLLAKSGLMMSpTASLRTMRITSKGFQFLLEDVNTQLWDLLLVYLEESQ----DLVETIGFLFMLSSLELGRAYLTDSLSDAQLGVLRDLADYGLVYRPDSRSSRFYPTRLATTLTSSAPplvSSRHTNEEKGFIVLETNYKLYAYTSNPLQISVLGLFAHLKTRFANFVTGHITRESIRRGLSNGITANQIISYLSSRAHPQMRVQAgsddKLLPTTVVDQIRLWEHERRRIQTTDGYLYDDFSSSHDYDLVVNYAREIGAVVLEVPRTRKVFVTADGHLQVREFIKRR----
>UniRef90_A0A834AKH0/1-159 [subseq from] General transcription factor IIH subunit 4 n=1 Tax=Phyllostomus discolor TaxID=89673 RepID=A0A834AKH0_9CHIR
------------------------------------------------------------------------------------------------------------------------------------------------------------------MVGSPDAAVSQDLAQLLIQAGLMKSAEPGEPPCITSAGFQFLLLDTPAQLWYFMLQYLQTAQSRGMDLVEILSFLFQLSFSTLGKDYSVEGMSDSLLNFLQHLREFGLVFQRKRKSRRYYPTRLAINLSSGVSGAGGTAHQAGFIVVETNYRLYAYTGE---------------------------------------------------------------------------------------------------------------------------------------------
>UniRef90_A0A316ULB7/42-501 [subseq from] RNA polymerase II transcription factor B subunit 2 n=1 Tax=Jaminaea rosea TaxID=1569628 RepID=A0A316ULB7_9BASI
--------------------SFLDRQPQQTLVRLYQRPSNALAVFRLLPPMARQLVMHLLFLDGPLSTADYMTWIRRGEGKRQHEAAVQ----RLGRLHILREQQGKLMLSNVFQDKMQRALMGGGDHQSFGVPAADTDGEAPvDVAFLDDYARSSWEGILHYMVGSEGATTPREAVlFLLRHSDLMQPLDDGTiqrrngatgPLGITSRGFQFLLEDVNTQLWDLLLQYLSLASERRMDLVEVLSFLFMLGSLTVGQAYSTADLPESQLHCLQDFRDYGLVYQPQRSARSpapsyFYPTRLATTLTSTAAsSTGAStlpssnsdeAEERGFIILETNYRLYAYTSNPLRIAVLQLFTHVRSRFPNLIIGVITRESIKAALAKGISAEQIITYLSHHAHAQMYRNDPLLPITVTDQIRLWEREKNRLVSHPGYLYADFSSHADFALVRDYAKSLSVLVWEKEEKRVCFVREEGHEAVKDFIRRR----
>UniRef90_A0A5C3QAI3/39-482 [subseq from] RNA polymerase II transcription factor B subunit 2 n=1 Tax=Pterula gracilis TaxID=1884261 RepID=A0A5C3QAI3_9AGAR
------------------LLPFLQSQSQNTLTRLYQKPSACLAVFRLLSPLERQLVMNLLWLDSAISPATMAAWVVRDRRNVYDRAIQELMKL-----HILVNSTTKLVLNNTFKASFRHALTGGGTSGSFGVAaDERQSRMSLGVEQLDHFALERWETILHYMVSSGTGqqpeRPSKGVLFLLERSALMASMYGA--MQITSTGFQFLLHSPHDQLWDLLLQYLHLAQERDMDLVDVLSFLFMLSTMELGRTYTASNLTATQKVMLKDLRDYGVIYHSDNNAGCFSPTRLATTLTSSApplptgRSTGGGAQGEGFIVLETNYRLYAYTDNPLQTAVLNLFVTLKYRFANLVVGSLTRESVRRALTSGISADQIISYLVTHAHPQMRKNEPLLPVTVQDQIRLWELEKNRLQSADGYLYTSFASQADYEFVLEYAHSLDVVLWEDPVKRCFFGKAEGHGNIRGFIERR----
>UniRef90_K0KNV0/7-283 [subseq from] RNA polymerase II transcription factor B subunit 2 n=1 Tax=Wickerhamomyces ciferrii (strain ATCC 14091 / BCRC 22168 / CBS 111 / JCM 3599 / NBRC 0793 / NRRL Y-1031 F-60-10) TaxID=1206466 RepID=K0KNV0_WICCF
---------------KSNVNEYLEGLPESVQSRLYQSPATCLAIYRLLPGLAKFFIMSMVFNEKPQAVRDFDSWVKPNGKMD---LVEALRSIKSLHLLKEANGI--AIMNPVFRKSFRNVLTGNEIGNSFGVLCDTDDTHKVSVEFLDQYAANKWETILHFMVGTElEQSPSPGVLSLLTHSGLMEGKSV-KDMLITNEGFQFLLQDVNAQLWTLLLQYLRMAESLQMDPVDVLNFIFMLGSLELGKDYSLSALSETQVNMLGDLRDYGLIYQRKSTSRRFYPTRLATTLTSDTTSL---------------------------------------------------------------------------------------------------------------------------------------------------------------------
>UniRef90_K0KNV0/307-383 [subseq from] RNA polymerase II transcription factor B subunit 2 n=1 Tax=Wickerhamomyces ciferrii (strain ATCC 14091 / BCRC 22168 / CBS 111 / JCM 3599 / NBRC 0793 / NRRL Y-1031 F-60-10) TaxID=1206466 RepID=K0KNV0_WICCF
------------------------------------------------------------------------------------------------------------------------------------------------------------------------------------------------------------------------------------------------------------------------------------------------------------IENSGTIIIETNFKVYAYTNSPLQIAILNLFVHLKARFSNLVTGQITRESIRKALVSGITSEQIISYLESHAHPQLR-------------------------------------------------------------------------------------
>UniRef90_K0KNV0/406-483 [subseq from] RNA polymerase II transcription factor B subunit 2 n=1 Tax=Wickerhamomyces ciferrii (strain ATCC 14091 / BCRC 22168 / CBS 111 / JCM 3599 / NBRC 0793 / NRRL Y-1031 F-60-10) TaxID=1206466 RepID=K0KNV0_WICCF
--------------------------------------------------------------------------------------------------------------------------------------------------------------------------------------------------------------------------------------------------------------------------------------------------------------------------------------------------------------------------------------------QILQPTIADQIKLWQLELDRIMSFDGYLFTDFSSDQEYQVLSKYSEEIGVLLWNDSSKKKFFVTKEGNSQVIAFANRR----
>UniRef90_A0A4S2N4E3/6-469 [subseq from] RNA polymerase II transcription factor B subunit 2 n=1 Tax=Ascodesmis nigricans TaxID=341454 RepID=A0A4S2N4E3_9PEZI
----------------RGFDDYLESLPPITFRRLYQQPATTLAIFRRmLPNLAKVFVTTLLYNETPIPQADLEVWARPESSREREDALGKLRRLFIIKEE--NG---QISLDPAFKKNFRLALTGGGDHHSFGVPVRTPEKKKIDLQFLDQYAAKQFDTILHFMVQTASnVHPSEGVKHLLVTSGLMERHGGRSEPTITQNGFSFLLQAGNAQIWVLLIQYLEMSETLGMEKTDVLHFLLMLGSLDLGRAYAVETLTQTQKSMLADLRDYGVVYQRKTTSDCFYPTRLATTLTSDSSGlrsvsesfnAALTVHDPsasttippapsslgpvekGFIMIETNYRIYAYTSSPLQIAVLDLFCNLSSRFPNFVTGKLSRRSIQSAIKLGITADQIIDYLRTHAHVQMRKISvLVLPPTVVDQIRLWEIEGERMKTTTGYLFKEFATVMDWEETRRYAEELGVLRWAGKEQRMLFVTR--HEGVADWLKR-----
>UniRef90_A0A0M8P1H6/10-476 [subseq from] RNA polymerase II transcription factor B subunit 2 n=21 Tax=Penicillium TaxID=5073 RepID=A0A0M8P1H6_9EURO
--------------------EYLEGLPGTTFYKLYQQPSTALAIFRRmLPDLAKCFVMALLYLKDPLPTADLEVWVNSESKKERDNALSILGRLHILSTTLTGENVRAYMITNPFAASLRQALMGAEDSHSFGVFSQAPEHTMISIADLDEYARRQWEGVMGYMVGTSALSGQRDAVNLskgvkqLLQAGHLVEI-RGNRVDITKDGFGFVLQDVNTQVWHILILYVESAEAIGMDSVEVLSFLFLLSSLELGSSYDKSHMTPNQLRTLADLADFGIVYQEDADATRFYPTRLATTLTSDSSalsnpvtGsltgPAGPSggSSSGFIIIETNYRLYAYTSSPLQISLISLFTNLKYRFPNLVTGKITRQSVRRAIEMGITADQIISYLLSHAHPQLRKHSaaqsngkgvPasVLPPTVTDQIRLWQLERDRLRATAGFLFKDFTSLTEYQAPCQYAAEIGVLVWKSDRKRMFFVT--RHEQVAAFLRSQK---
>UniRef90_A8NUW8/17-398 [subseq from] RNA polymerase II transcription factor B subunit 2 n=1 Tax=Coprinopsis cinerea (strain Okayama-7 / 130 / ATCC MYA-4618 / FGSC 9003) TaxID=240176 RepID=A8NUW8_COPC7
-------------------------------------------------------------------------------------------------LHILPTATGKLALNSTFKSGFRQAITGGGSSGSfgvpavdhekKDDGRIPPDREDKrGPPsiaALDAYALERWETILHYMVSSGSGQrptePSPGVRFLLKTSGLMNEI--HDALHISSAGFQFLLHSPHEQLWHLLLQYLQLAEQRRMDLVDVLSFFFMLSTMELGREYSVQNLTKTQSAMLEDLRDYGLIWQRKQTSKRFSPTRLSTTLTSSspplpsTSGAS-SGPQEGFIILETNYRIYAYTDNPLQTAVLSLFASLKYRFPNLVVGSITRESVKKALLNGISADQIISYLITHAHPNMRKNNPLLPVTVQDQIRLWELEKNRLKSREGFLYTAFASQADYELVLQYAKELDVVLWENASKRCFFGSLEGHANIKGFIERR----
>UniRef90_A0A1S9RLD4/31-498 [subseq from] RNA polymerase II transcription factor B subunit 2 n=5 Tax=Penicillium TaxID=5073 RepID=A0A1S9RLD4_PENBI
-------------------LEYLEGLPGMTFNKLYQQPSTALAIFRRmLPDLAKCFVMALLYLKDPLPTQDLELWVKAESKKQRDNALSILGRLHILSKTLTSENVSAYMVTNPFASSLRKALMGSEDSQSFGVFSQVPGGHPVSITDLDEYARRQWEGVLGYMVGTSAFSGQRDVnlskgvKQLL-QAGHLVEIRD-RRVDITKDGFGFVLQDVNTQVWHILILYVESAEAIGMDSVEVLSFLFLLSSLELGQSYEKKYLSSVQLRTLADLADFGIVYQESPEATRFYPTRLATTLTSDSSALGSTVgssltgpaGQPgasgtgsGFIVIETNYRLYAYTSSPLQISLISLFTTLKYRFPNLVTGKVTRQSVRRAIDMGITADQIISYLHTHAHPQLRKHnaahsTsntsgiPpsVLPPTVTDQIRLWQLERDRLRATAGFLFKDFTTLQEYQAPCQYAAEIGVLVWKSDRKRMFFVTR--HEQVAAFLR------
>UniRef90_G4TM66/13-458 [subseq from] RNA polymerase II transcription factor B subunit 2 n=1 Tax=Serendipita indica (strain DSM 11827) TaxID=1109443 RepID=G4TM66_SERID
[truncated: 1,433,567 more chars]
