# Supplementary material for: Visualization of stepwise derepression of TFIIH in global genome nucleotide excision repair
Source: Sci Adv. 2026 Jul 23;12(30):eaeb3506. doi: 10.1126/sciadv.aeb3506 (PMC13394385; doi:10.1126/sciadv.aeb3506)
Supplement: Supplementary file 3 — Data S1 [file sciadv.aeb3506_data_s1.zip › msas/fold_tfiih_mat1_xpcc_dna_paired_msa_chains_g.a3m]

>query
MVNVLKGVLIECDPAMKQFLLYLDESNALGKKFIIQDIDDTHVFVIAELVNVLQERVGELMDQNAFSLTQK
>tr|A0A6P3TGL7|A0A6P3TGL7_SHEEP/1-24 [subseq from] General transcription and DNA repair factor IIH subunit TFB5 OS=Ovis aries OX=9940 GN=GTF2H5 PE=3 SV=1
MVNVLKGVLIECDPAMKPFLLYLS-----------------------------------------------
>tr|A0A6P3TGL7|A0A6P3TGL7_SHEEP/30-91 [subseq from] General transcription and DNA repair factor IIH subunit TFB5 OS=Ovis aries OX=9940 GN=GTF2H5 PE=3 SV=1
---------LDSDPAMKQFLLYLDESNALGKKFIIQDIDDTHVFVIAELVNVLQERVGELMDQNAFSLTQK
>sp|Q2T9Z5|TF2H5_BOVIN/1-71 [subseq from] General transcription factor IIH subunit 5 OS=Bos taurus OX=9913 GN=GTF2H5 PE=3 SV=1
MVNVLKGVLIECDPAMKQFLLYLDESNALGKKFIIQDIDDTHVFVIAELVNVLQERVGELMDQNAFSLTQK
>sp|Q6ZYL4|TF2H5_HUMAN/1-71 [subseq from] General transcription factor IIH subunit 5 OS=Homo sapiens OX=9606 GN=GTF2H5 PE=1 SV=1
MVNVLKGVLIECDPAMKQFLLYLDESNALGKKFIIQDIDDTHVFVIAELVNVLQERVGELMDQNAFSLTQK
>tr|A0A0D9RKN5|A0A0D9RKN5_CHLSB/1-71 [subseq from] General transcription and DNA repair factor IIH subunit TFB5 OS=Chlorocebus sabaeus OX=60711 GN=GTF2H5 PE=3 SV=1
MVNVLKGVLIECDPAMKQFLLYLDESNALGKKFIIQDIDDTHVFVIAELVNVLQERVGELMDQNAFSLTQK
>tr|A0A0P6IXV2|A0A0P6IXV2_HETGA/1-71 [subseq from] General transcription and DNA repair factor IIH subunit TFB5 OS=Heterocephalus glaber OX=10181 GN=GTF2H5 PE=3 SV=1
MVNVLKGVLIECDPAMKQFLLYLDESNALGKKFIIQDIDDTHVFVIAELVNVLQERVGELMDQNAFSLTQK
>tr|A0A1A6FVT2|A0A1A6FVT2_NEOLE/1-71 [subseq from] General transcription and DNA repair factor IIH subunit TFB5 OS=Neotoma lepida OX=56216 GN=A6R68_10813 PE=3 SV=1
MVNVLKGVLIECDPAMKQFLLYLDESNALGKKFIIQDIDDTHVFVIAELVNVLQERVGELMDQNAFSLTQK
>tr|A0A1S3FUE0|A0A1S3FUE0_DIPOR/1-71 [subseq from] General transcription and DNA repair factor IIH subunit TFB5 OS=Dipodomys ordii OX=10020 GN=Gtf2h5 PE=3 SV=1
MVNVLKGVLIECDPAMKQFLLYLDESNALGKKFIIQDIDDTHVFVIAELVNVLQERVGELMDQNAFSLTQK
>tr|A0A1U7Q6R1|A0A1U7Q6R1_MESAU/1-71 [subseq from] General transcription and DNA repair factor IIH subunit TFB5 OS=Mesocricetus auratus OX=10036 GN=Gtf2h5 PE=3 SV=1
MVNVLKGVLIECDPAMKQFLLYLDESNALGKKFIIQDIDDTHVFVIAELVNVLQERVGELMDQNAFSLTQK
>tr|A0A2I2U8V6|A0A2I2U8V6_FELCA/1-71 [subseq from] General transcription and DNA repair factor IIH subunit TFB5 OS=Felis catus OX=9685 GN=GTF2H5 PE=3 SV=2
MVNVLKGVLIECDPAMKQFLLYLDESNALGKKFIIQDIDDTHVFVIAELVNVLQERVGELMDQNAFSLTQK
>tr|A0A2I3GP70|A0A2I3GP70_NOMLE/1-71 [subseq from] General transcription and DNA repair factor IIH subunit TFB5 OS=Nomascus leucogenys OX=61853 GN=GTF2H5 PE=3 SV=1
MVNVLKGVLIECDPAMKQFLLYLDESNALGKKFIIQDIDDTHVFVIAELVNVLQERVGELMDQNAFSLTQK
>tr|A0A2I3LYQ9|A0A2I3LYQ9_PAPAN/1-71 [subseq from] General transcription and DNA repair factor IIH subunit TFB5 OS=Papio anubis OX=9555 GN=GTF2H5 PE=3 SV=1
MVNVLKGVLIECDPAMKQFLLYLDESNALGKKFIIQDIDDTHVFVIAELVNVLQERVGELMDQNAFSLTQK
>tr|A0A2K5DU83|A0A2K5DU83_AOTNA/1-71 [subseq from] General transcription and DNA repair factor IIH subunit TFB5 OS=Aotus nancymaae OX=37293 GN=GTF2H5 PE=3 SV=1
MVNVLKGVLIECDPAMKQFLLYLDESNALGKKFIIQDIDDTHVFVIAELVNVLQERVGELMDQNAFSLTQK
>tr|A0A2K5JFA4|A0A2K5JFA4_COLAP/1-71 [subseq from] General transcription and DNA repair factor IIH subunit TFB5 OS=Colobus angolensis palliatus OX=336983 PE=3 SV=1
MVNVLKGVLIECDPAMKQFLLYLDESNALGKKFIIQDIDDTHVFVIAELVNVLQERVGELMDQNAFSLTQK
>tr|A0A2K5P2E5|A0A2K5P2E5_CERAT/1-71 [subseq from] General transcription and DNA repair factor IIH subunit TFB5 OS=Cercocebus atys OX=9531 GN=GTF2H5 PE=3 SV=1
MVNVLKGVLIECDPAMKQFLLYLDESNALGKKFIIQDIDDTHVFVIAELVNVLQERVGELMDQNAFSLTQK
>tr|A0A2K5RC98|A0A2K5RC98_CEBIM/1-71 [subseq from] General transcription and DNA repair factor IIH subunit TFB5 OS=Cebus imitator OX=2715852 GN=GTF2H5 PE=3 SV=1
MVNVLKGVLIECDPAMKQFLLYLDESNALGKKFIIQDIDDTHVFVIAELVNVLQERVGELMDQNAFSLTQK
>tr|A0A2K5W508|A0A2K5W508_MACFA/1-71 [subseq from] General transcription and DNA repair factor IIH subunit TFB5 OS=Macaca fascicularis OX=9541 GN=EGM_13891 PE=3 SV=1
MVNVLKGVLIECDPAMKQFLLYLDESNALGKKFIIQDIDDTHVFVIAELVNVLQERVGELMDQNAFSLTQK
>tr|A0A2K5YQA0|A0A2K5YQA0_MANLE/1-71 [subseq from] General transcription and DNA repair factor IIH subunit TFB5 OS=Mandrillus leucophaeus OX=9568 GN=GTF2H5 PE=3 SV=1
MVNVLKGVLIECDPAMKQFLLYLDESNALGKKFIIQDIDDTHVFVIAELVNVLQERVGELMDQNAFSLTQK
>tr|A0A2K6CS36|A0A2K6CS36_MACNE/1-71 [subseq from] General transcription and DNA repair factor IIH subunit TFB5 OS=Macaca nemestrina OX=9545 GN=GTF2H5 PE=3 SV=1
MVNVLKGVLIECDPAMKQFLLYLDESNALGKKFIIQDIDDTHVFVIAELVNVLQERVGELMDQNAFSLTQK
>tr|A0A2K6MVT0|A0A2K6MVT0_RHIBE/1-71 [subseq from] General transcription and DNA repair factor IIH subunit TFB5 OS=Rhinopithecus bieti OX=61621 GN=GTF2H5 PE=3 SV=1
MVNVLKGVLIECDPAMKQFLLYLDESNALGKKFIIQDIDDTHVFVIAELVNVLQERVGELMDQNAFSLTQK
>tr|A0A2K6QN51|A0A2K6QN51_RHIRO/1-71 [subseq from] General transcription and DNA repair factor IIH subunit TFB5 OS=Rhinopithecus roxellana OX=61622 GN=GTF2H5 PE=3 SV=1
MVNVLKGVLIECDPAMKQFLLYLDESNALGKKFIIQDIDDTHVFVIAELVNVLQERVGELMDQNAFSLTQK
>tr|A0A2K6TYU9|A0A2K6TYU9_SAIBB/1-71 [subseq from] General transcription and DNA repair factor IIH subunit TFB5 OS=Saimiri boliviensis boliviensis OX=39432 PE=3 SV=1
MVNVLKGVLIECDPAMKQFLLYLDESNALGKKFIIQDIDDTHVFVIAELVNVLQERVGELMDQNAFSLTQK
>tr|A0A2R9CDD9|A0A2R9CDD9_PANPA/1-71 [subseq from] General transcription and DNA repair factor IIH subunit TFB5 OS=Pan paniscus OX=9597 GN=GTF2H5 PE=3 SV=1
MVNVLKGVLIECDPAMKQFLLYLDESNALGKKFIIQDIDDTHVFVIAELVNVLQERVGELMDQNAFSLTQK
>tr|A0A2U3Y694|A0A2U3Y694_LEPWE/1-71 [subseq from] General transcription and DNA repair factor IIH subunit TFB5 OS=Leptonychotes weddellii OX=9713 GN=GTF2H5 PE=3 SV=1
MVNVLKGVLIECDPAMKQFLLYLDESNALGKKFIIQDIDDTHVFVIAELVNVLQERVGELMDQNAFSLTQK
>tr|A0A2U3ZXL2|A0A2U3ZXL2_ODORO/1-71 [subseq from] General transcription and DNA repair factor IIH subunit TFB5 OS=Odobenus rosmarus divergens OX=9708 GN=GTF2H5 PE=3 SV=1
MVNVLKGVLIECDPAMKQFLLYLDESNALGKKFIIQDIDDTHVFVIAELVNVLQERVGELMDQNAFSLTQK
>tr|A0A2Y9HI78|A0A2Y9HI78_NEOSC/1-71 [subseq from] General transcription and DNA repair factor IIH subunit TFB5 OS=Neomonachus schauinslandi OX=29088 GN=GTF2H5 PE=3 SV=1
MVNVLKGVLIECDPAMKQFLLYLDESNALGKKFIIQDIDDTHVFVIAELVNVLQERVGELMDQNAFSLTQK
>tr|A0A384BWW8|A0A384BWW8_URSMA/1-71 [subseq from] General transcription and DNA repair factor IIH subunit TFB5 OS=Ursus maritimus OX=29073 GN=GTF2H5 PE=3 SV=1
MVNVLKGVLIECDPAMKQFLLYLDESNALGKKFIIQDIDDTHVFVIAELVNVLQERVGELMDQNAFSLTQK
>tr|A0A3Q0DI54|A0A3Q0DI54_CARSF/1-71 [subseq from] General transcription and DNA repair factor IIH subunit TFB5 OS=Carlito syrichta OX=1868482 GN=GTF2H5 PE=3 SV=1
MVNVLKGVLIECDPAMKQFLLYLDESNALGKKFIIQDIDDTHVFVIAELVNVLQERVGELMDQNAFSLTQK
>tr|A0A3Q2I9H4|A0A3Q2I9H4_HORSE/1-71 [subseq from] General transcription and DNA repair factor IIH subunit TFB5 OS=Equus caballus OX=9796 GN=GTF2H5 PE=3 SV=2
MVNVLKGVLIECDPAMKQFLLYLDESNALGKKFIIQDIDDTHVFVIAELVNVLQERVGELMDQNAFSLTQK
>tr|A0A3Q7NLY6|A0A3Q7NLY6_CALUR/1-71 [subseq from] General transcription and DNA repair factor IIH subunit TFB5 OS=Callorhinus ursinus OX=34884 GN=GTF2H5 PE=3 SV=1
MVNVLKGVLIECDPAMKQFLLYLDESNALGKKFIIQDIDDTHVFVIAELVNVLQERVGELMDQNAFSLTQK
>tr|A0A3Q7UMT8|A0A3Q7UMT8_VULVU/1-71 [subseq from] General transcription and DNA repair factor IIH subunit TFB5 OS=Vulpes vulpes OX=9627 GN=GTF2H5 PE=3 SV=1
MVNVLKGVLIECDPAMKQFLLYLDESNALGKKFIIQDIDDTHVFVIAELVNVLQERVGELMDQNAFSLTQK
>tr|A0A3Q7XEI2|A0A3Q7XEI2_URSAR/1-71 [subseq from] General transcription and DNA repair factor IIH subunit TFB5 OS=Ursus arctos horribilis OX=116960 GN=GTF2H5 PE=3 SV=1
MVNVLKGVLIECDPAMKQFLLYLDESNALGKKFIIQDIDDTHVFVIAELVNVLQERVGELMDQNAFSLTQK
>tr|A0A452RF22|A0A452RF22_URSAM/1-71 [subseq from] General transcription and DNA repair factor IIH subunit TFB5 OS=Ursus americanus OX=9643 GN=GTF2H5 PE=3 SV=1
MVNVLKGVLIECDPAMKQFLLYLDESNALGKKFIIQDIDDTHVFVIAELVNVLQERVGELMDQNAFSLTQK
>tr|A0A485PQ71|A0A485PQ71_LYNPA/1-71 [subseq from] General transcription and DNA repair factor IIH subunit TFB5 OS=Lynx pardinus OX=191816 GN=LYPA_23C016689 PE=3 SV=1
MVNVLKGVLIECDPAMKQFLLYLDESNALGKKFIIQDIDDTHVFVIAELVNVLQERVGELMDQNAFSLTQK
>tr|A0A4X1VPK7|A0A4X1VPK7_PIG/1-71 [subseq from] General transcription and DNA repair factor IIH subunit TFB5 OS=Sus scrofa OX=9823 GN=GTF2H5 PE=3 SV=1
MVNVLKGVLIECDPAMKQFLLYLDESNALGKKFIIQDIDDTHVFVIAELVNVLQERVGELMDQNAFSLTQK
>tr|A0A5E4AR94|A0A5E4AR94_MARMO/1-71 [subseq from] General transcription and DNA repair factor IIH subunit TFB5 OS=Marmota monax OX=9995 GN=GHT09_003698 PE=3 SV=1
MVNVLKGVLIECDPAMKQFLLYLDESNALGKKFIIQDIDDTHVFVIAELVNVLQERVGELMDQNAFSLTQK
>tr|A0A5F7ZGK5|A0A5F7ZGK5_MACMU/1-71 [subseq from] General transcription and DNA repair factor IIH subunit TFB5 OS=Macaca mulatta OX=9544 GN=EGK_03881 PE=3 SV=1
MVNVLKGVLIECDPAMKQFLLYLDESNALGKKFIIQDIDDTHVFVIAELVNVLQERVGELMDQNAFSLTQK
>tr|A0A663DHK4|A0A663DHK4_PONAB/1-71 [subseq from] General transcription and DNA repair factor IIH subunit TFB5 OS=Pongo abelii OX=9601 GN=CR201_G0004030 PE=3 SV=1
MVNVLKGVLIECDPAMKQFLLYLDESNALGKKFIIQDIDDTHVFVIAELVNVLQERVGELMDQNAFSLTQK
>tr|A0A667GFY8|A0A667GFY8_LYNCA/1-71 [subseq from] General transcription and DNA repair factor IIH subunit TFB5 OS=Lynx canadensis OX=61383 GN=GTF2H5 PE=3 SV=1
MVNVLKGVLIECDPAMKQFLLYLDESNALGKKFIIQDIDDTHVFVIAELVNVLQERVGELMDQNAFSLTQK
>tr|A0A671E334|A0A671E334_RHIFE/1-71 [subseq from] General transcription and DNA repair factor IIH subunit TFB5 OS=Rhinolophus ferrumequinum OX=59479 GN=GTF2H5 PE=3 SV=1
MVNVLKGVLIECDPAMKQFLLYLDESNALGKKFIIQDIDDTHVFVIAELVNVLQERVGELMDQNAFSLTQK
>tr|A0A673T2B2|A0A673T2B2_SURSU/1-71 [subseq from] General transcription and DNA repair factor IIH subunit TFB5 OS=Suricata suricatta OX=37032 GN=GTF2H5 PE=3 SV=1
MVNVLKGVLIECDPAMKQFLLYLDESNALGKKFIIQDIDDTHVFVIAELVNVLQERVGELMDQNAFSLTQK
>tr|A0A6D2W4X3|A0A6D2W4X3_PANTR/1-71 [subseq from] General transcription and DNA repair factor IIH subunit TFB5 OS=Pan troglodytes OX=9598 GN=CK820_G0038144 PE=3 SV=1
MVNVLKGVLIECDPAMKQFLLYLDESNALGKKFIIQDIDDTHVFVIAELVNVLQERVGELMDQNAFSLTQK
>tr|A0A6J0A0J6|A0A6J0A0J6_ACIJB/1-71 [subseq from] General transcription and DNA repair factor IIH subunit TFB5 OS=Acinonyx jubatus OX=32536 GN=GTF2H5 PE=3 SV=1
MVNVLKGVLIECDPAMKQFLLYLDESNALGKKFIIQDIDDTHVFVIAELVNVLQERVGELMDQNAFSLTQK
>tr|A0A6J2DRS9|A0A6J2DRS9_ZALCA/1-71 [subseq from] General transcription and DNA repair factor IIH subunit TFB5 OS=Zalophus californianus OX=9704 GN=GTF2H5 PE=3 SV=1
MVNVLKGVLIECDPAMKQFLLYLDESNALGKKFIIQDIDDTHVFVIAELVNVLQERVGELMDQNAFSLTQK
>tr|A0A6J2LBY2|A0A6J2LBY2_9CHIR/1-71 [subseq from] General transcription and DNA repair factor IIH subunit TFB5 OS=Phyllostomus discolor OX=89673 GN=GTF2H5 PE=3 SV=1
MVNVLKGVLIECDPAMKQFLLYLDESNALGKKFIIQDIDDTHVFVIAELVNVLQERVGELMDQNAFSLTQK
>tr|A0A6J3AQG8|A0A6J3AQG8_VICPA/1-71 [subseq from] General transcription and DNA repair factor IIH subunit TFB5 OS=Vicugna pacos OX=30538 GN=GTF2H5 PE=3 SV=1
MVNVLKGVLIECDPAMKQFLLYLDESNALGKKFIIQDIDDTHVFVIAELVNVLQERVGELMDQNAFSLTQK
>tr|A0A6J3FTK7|A0A6J3FTK7_SAPAP/1-71 [subseq from] General transcription and DNA repair factor IIH subunit TFB5 OS=Sapajus apella OX=9515 GN=GTF2H5 PE=3 SV=1
MVNVLKGVLIECDPAMKQFLLYLDESNALGKKFIIQDIDDTHVFVIAELVNVLQERVGELMDQNAFSLTQK
>tr|A0A6P3HAK6|A0A6P3HAK6_BISBI/1-71 [subseq from] General transcription and DNA repair factor IIH subunit TFB5 OS=Bison bison bison OX=43346 GN=GTF2H5 PE=3 SV=1
MVNVLKGVLIECDPAMKQFLLYLDESNALGKKFIIQDIDDTHVFVIAELVNVLQERVGELMDQNAFSLTQK
>tr|A0A6P4SXW6|A0A6P4SXW6_PANPR/1-71 [subseq from] General transcription and DNA repair factor IIH subunit TFB5 OS=Panthera pardus OX=9691 GN=GTF2H5 PE=3 SV=1
MVNVLKGVLIECDPAMKQFLLYLDESNALGKKFIIQDIDDTHVFVIAELVNVLQERVGELMDQNAFSLTQK
>tr|A0A6P5CCM4|A0A6P5CCM4_BOSIN/1-71 [subseq from] General transcription and DNA repair factor IIH subunit TFB5 OS=Bos indicus OX=9915 GN=GTF2H5 PE=3 SV=1
MVNVLKGVLIECDPAMKQFLLYLDESNALGKKFIIQDIDDTHVFVIAELVNVLQERVGELMDQNAFSLTQK
>tr|A0A6P5NVV0|A0A6P5NVV0_MUSCR/1-71 [subseq from] General transcription and DNA repair factor IIH subunit TFB5 OS=Mus caroli OX=10089 GN=Gtf2h5 PE=3 SV=1
MVNVLKGVLIECDPAMKQFLLYLDESNALGKKFIIQDIDDTHVFVIAELVNVLQERVGELMDQNAFSLTQK
>tr|A0A6P6BPC4|A0A6P6BPC4_PTEVA/1-71 [subseq from] General transcription and DNA repair factor IIH subunit TFB5 OS=Pteropus vampyrus OX=132908 GN=GTF2H5 PE=3 SV=1
MVNVLKGVLIECDPAMKQFLLYLDESNALGKKFIIQDIDDTHVFVIAELVNVLQERVGELMDQNAFSLTQK
>tr|A0A6P6I0T4|A0A6P6I0T4_PUMCO/1-71 [subseq from] General transcription and DNA repair factor IIH subunit TFB5 OS=Puma concolor OX=9696 GN=GTF2H5 PE=3 SV=1
MVNVLKGVLIECDPAMKQFLLYLDESNALGKKFIIQDIDDTHVFVIAELVNVLQERVGELMDQNAFSLTQK
>tr|A0A7J7WV28|A0A7J7WV28_MYOMY/1-71 [subseq from] General transcription and DNA repair factor IIH subunit TFB5 OS=Myotis myotis OX=51298 GN=mMyoMyo1_006078 PE=3 SV=1
MVNVLKGVLIECDPAMKQFLLYLDESNALGKKFIIQDIDDTHVFVIAELVNVLQERVGELMDQNAFSLTQK
>tr|A0A7J8GQP7|A0A7J8GQP7_MOLMO/1-71 [subseq from] General transcription and DNA repair factor IIH subunit TFB5 OS=Molossus molossus OX=27622 GN=HJG59_006055 PE=3 SV=1
MVNVLKGVLIECDPAMKQFLLYLDESNALGKKFIIQDIDDTHVFVIAELVNVLQERVGELMDQNAFSLTQK
>tr|A0A7J8K953|A0A7J8K953_ROUAE/1-71 [subseq from] General transcription and DNA repair factor IIH subunit TFB5 OS=Rousettus aegyptiacus OX=9407 GN=HJG63_006033 PE=3 SV=1
MVNVLKGVLIECDPAMKQFLLYLDESNALGKKFIIQDIDDTHVFVIAELVNVLQERVGELMDQNAFSLTQK
>tr|A0A7N5K323|A0A7N5K323_AILME/1-71 [subseq from] General transcription and DNA repair factor IIH subunit TFB5 OS=Ailuropoda melanoleuca OX=9646 GN=GTF2H5 PE=3 SV=1
MVNVLKGVLIECDPAMKQFLLYLDESNALGKKFIIQDIDDTHVFVIAELVNVLQERVGELMDQNAFSLTQK
>tr|D3ZEI7|D3ZEI7_RAT/1-71 [subseq from] General transcription and DNA repair factor IIH subunit TFB5 OS=Rattus norvegicus OX=10116 GN=Gtf2h5 PE=1 SV=1
MVNVLKGVLIECDPAMKQFLLYLDESNALGKKFIIQDIDDTHVFVIAELVNVLQERVGELMDQNAFSLTQK
>tr|E2RRJ1|E2RRJ1_CANLF/1-71 [subseq from] General transcription and DNA repair factor IIH subunit TFB5 OS=Canis lupus familiaris OX=9615 GN=GTF2H5 PE=3 SV=1
MVNVLKGVLIECDPAMKQFLLYLDESNALGKKFIIQDIDDTHVFVIAELVNVLQERVGELMDQNAFSLTQK
>tr|F2Z5A9|F2Z5A9_PIG/1-71 [subseq from] General transcription and DNA repair factor IIH subunit TFB5 OS=Sus scrofa OX=9823 GN=GTF2H5 PE=3 SV=1
MVNVLKGVLIECDPAMKQFLLYLDESNALGKKFIIQDIDDTHVFVIAELVNVLQERVGELMDQNAFSLTQK
>tr|F7FPD2|F7FPD2_MACMU/1-71 [subseq from] General transcription and DNA repair factor IIH subunit TFB5 OS=Macaca mulatta OX=9544 GN=GTF2H5 PE=2 SV=1
MVNVLKGVLIECDPAMKQFLLYLDESNALGKKFIIQDIDDTHVFVIAELVNVLQERVGELMDQNAFSLTQK
>tr|F7HBD9|F7HBD9_CALJA/1-71 [subseq from] General transcription and DNA repair factor IIH subunit TFB5 OS=Callithrix jacchus OX=9483 GN=GTF2H5 PE=2 SV=1
MVNVLKGVLIECDPAMKQFLLYLDESNALGKKFIIQDIDDTHVFVIAELVNVLQERVGELMDQNAFSLTQK
>tr|G1U5T7|G1U5T7_RABIT/1-71 [subseq from] General transcription and DNA repair factor IIH subunit TFB5 OS=Oryctolagus cuniculus OX=9986 GN=GTF2H5 PE=3 SV=1
MVNVLKGVLIECDPAMKQFLLYLDESNALGKKFIIQDIDDTHVFVIAELVNVLQERVGELMDQNAFSLTQK
>tr|G3HFX4|G3HFX4_CRIGR/1-71 [subseq from] General transcription and DNA repair factor IIH subunit TFB5 OS=Cricetulus griseus OX=10029 GN=I79_009491 PE=3 SV=1
MVNVLKGVLIECDPAMKQFLLYLDESNALGKKFIIQDIDDTHVFVIAELVNVLQERVGELMDQNAFSLTQK
>tr|G3RTK3|G3RTK3_GORGO/1-71 [subseq from] General transcription and DNA repair factor IIH subunit TFB5 OS=Gorilla gorilla gorilla OX=9595 PE=3 SV=1
MVNVLKGVLIECDPAMKQFLLYLDESNALGKKFIIQDIDDTHVFVIAELVNVLQERVGELMDQNAFSLTQK
>tr|G7P4W3|G7P4W3_MACFA/1-71 [subseq from] General transcription and DNA repair factor IIH subunit TFB5 OS=Macaca fascicularis OX=9541 GN=GTF2H5 PE=3 SV=1
MVNVLKGVLIECDPAMKQFLLYLDESNALGKKFIIQDIDDTHVFVIAELVNVLQERVGELMDQNAFSLTQK
>tr|H2PKQ7|H2PKQ7_PONAB/1-71 [subseq from] General transcription and DNA repair factor IIH subunit TFB5 OS=Pongo abelii OX=9601 GN=GTF2H5 PE=3 SV=1
MVNVLKGVLIECDPAMKQFLLYLDESNALGKKFIIQDIDDTHVFVIAELVNVLQERVGELMDQNAFSLTQK
>tr|H2QTY8|H2QTY8_PANTR/1-71 [subseq from] General transcription and DNA repair factor IIH subunit TFB5 OS=Pan troglodytes OX=9598 GN=GTF2H5 PE=2 SV=1
MVNVLKGVLIECDPAMKQFLLYLDESNALGKKFIIQDIDDTHVFVIAELVNVLQERVGELMDQNAFSLTQK
>tr|U6CQ88|U6CQ88_NEOVI/1-71 [subseq from] General transcription and DNA repair factor IIH subunit TFB5 OS=Neovison vison OX=452646 GN=TF2H5 PE=2 SV=1
MVNVLKGVLIECDPAMKQFLLYLDESNALGKKFIIQDIDDTHVFVIAELVNVLQERVGELMDQNAFSLTQK
>tr|W5P2J8|W5P2J8_SHEEP/1-71 [subseq from] General transcription and DNA repair factor IIH subunit TFB5 OS=Ovis aries OX=9940 PE=3 SV=1
MVNVLKGVLIECDPAMKQFLLYLDESNALGKKFIIQDIDDTHVFVIAELVNVLQERVGELMDQNAFSLTQK
>tr|A0A091DL37|A0A091DL37_FUKDA/1-71 [subseq from] General transcription and DNA repair factor IIH subunit TFB5 OS=Fukomys damarensis OX=885580 GN=H920_05772 PE=3 SV=1
MVNVLKGVLIECDPAMKQFLLYLDESNALGKKFIIQDIDDTHVFVIAELVNILQERVGELMDQNAFSLTQK
>tr|A0A286XUM2|A0A286XUM2_CAVPO/1-71 [subseq from] General transcription and DNA repair factor IIH subunit TFB5 OS=Cavia porcellus OX=10141 GN=GTF2H5 PE=3 SV=1
MVNVLKGVLIECDPAMKQFLLYLDESNALGKKFIIQDIDDTHIFVIAELVNVLQERVGELMDQNAFSLTQK
>tr|A0A2U4CPT2|A0A2U4CPT2_TURTR/1-71 [subseq from] General transcription and DNA repair factor IIH subunit TFB5 OS=Tursiops truncatus OX=9739 GN=GTF2H5 PE=3 SV=1
MVNVLKGVLIECDPAMKQFLLYLDESNALGKKFIIQDIDDTHIFVIAELVNVLQERVGELMDQNAFSLTQK
>tr|A0A2Y9FGY3|A0A2Y9FGY3_PHYMC/1-71 [subseq from] General transcription and DNA repair factor IIH subunit TFB5 OS=Physeter macrocephalus OX=9755 GN=GTF2H5 PE=3 SV=1
MVNVLKGVLIECDPAMKQFLLYLDESNALGKKFIIQDIDDTHIFVIAELVNVLQERVGELMDQNAFSLTQK
>tr|A0A2Y9KZ47|A0A2Y9KZ47_ENHLU/1-71 [subseq from] General transcription and DNA repair factor IIH subunit TFB5 OS=Enhydra lutris kenyoni OX=391180 GN=LOC111158693 PE=3 SV=1
MVNVLKGVLIECDPAMKQFLLYLDESNALGKKFIIQDVDDTHVFVIAELVNVLQERVGELMDQNAFSLTQK
>tr|A0A2Y9M2U0|A0A2Y9M2U0_DELLE/1-71 [subseq from] General transcription and DNA repair factor IIH subunit TFB5 OS=Delphinapterus leucas OX=9749 GN=GTF2H5 PE=3 SV=1
MVNVLKGVLIECDPAMKQFLLYLDESNALGKKFIIQDIDDTHIFVIAELVNVLQERVGELMDQNAFSLTQK
>tr|A0A340WX34|A0A340WX34_LIPVE/1-71 [subseq from] General transcription and DNA repair factor IIH subunit TFB5 OS=Lipotes vexillifer OX=118797 GN=GTF2H5 PE=3 SV=1
MVNVLKGVLIECDPAMKQFLLYLDESNALGKKFIIQDIDDTHIFVIAELVNVLQERVGELMDQNAFSLTQK
>tr|A0A341BLZ5|A0A341BLZ5_NEOAA/1-71 [subseq from] General transcription and DNA repair factor IIH subunit TFB5 OS=Neophocaena asiaeorientalis asiaeorientalis OX=1706337 GN=GTF2H5 PE=3 SV=1
MVNVLKGVLIECDPAMKQFLLYLDESNALGKKFIIQDIDDTHIFVIAELVNVLQERVGELMDQNAFSLTQK
>tr|A0A384AFR8|A0A384AFR8_BALAS/1-71 [subseq from] General transcription and DNA repair factor IIH subunit TFB5 OS=Balaenoptera acutorostrata scammoni OX=310752 GN=GTF2H5 PE=3 SV=1
MVNVLKGVLIECDPAMKQFLLYLDESNALGKKFIIQDIDDTHIFVIAELVNVLQERVGELMDQNAFSLTQK
>tr|H0Y2H6|H0Y2H6_OTOGA/1-71 [subseq from] General transcription and DNA repair factor IIH subunit TFB5 OS=Otolemur garnettii OX=30611 GN=GTF2H5 PE=3 SV=1
MVNVLKGVLIECDPAMKQFLLYLDESNALGKKFIIQDIDDTHVFVVAELVNVLQERVGELMDQNAFSLTQK
>tr|A0A061IJ49|A0A061IJ49_CRIGR/17-87 [subseq from] General transcription and DNA repair factor IIH subunit TFB5 OS=Cricetulus griseus OX=10029 GN=H671_2g5530 PE=3 SV=1
MVNVLKGVLIECDPAMKQFLLYLDESNALGKKFIIQDIDDTHVFVIAELVNVLQERVGELMDQNAFSLTQK
>sp|Q8K2X8|TF2H5_MOUSE/1-71 [subseq from] General transcription factor IIH subunit 5 OS=Mus musculus OX=10090 GN=Gtf2h5 PE=1 SV=1
MVNVLKGVLIECDPAMKQFLLYLDEANALGKKFIIQDIDDTHVFVIAELVNVLQERVGELMDQNAFSLTQK
>tr|A0A836AC27|A0A836AC27_SHEEP/28-98 [subseq from] Uncharacterized protein OS=Ovis aries OX=9940 GN=JEQ12_018969 PE=4 SV=1
MVNVLKGVLIECDPAMKQFLLYLDESNALGKKFIIQDIDDTHVFVIAELVNVLQERVGELMDQNAFSLTQK
>tr|A0A2K6GSJ0|A0A2K6GSJ0_PROCO/1-71 [subseq from] General transcription and DNA repair factor IIH subunit TFB5 OS=Propithecus coquereli OX=379532 PE=3 SV=1
MVNVLKGVLIECDPAMKQFLLYLDESNALGKKFIIQDIDETHVFVIAELVNVLQERVGELMDQNAFSLTQK
>tr|A0A6I9L7U1|A0A6I9L7U1_PERMB/46-116 [subseq from] General transcription and DNA repair factor IIH subunit TFB5 OS=Peromyscus maniculatus bairdii OX=230844 GN=Gtf2h5 PE=3 SV=1
MVNVLKGVLIECDPAMKQFLLYLDESNALGKKFIIQDIDDTHVFVIAELVNVLQERVGELMDQNAFSLTQK
>tr|A0A6J0X562|A0A6J0X562_ODOVR/1-71 [subseq from] General transcription and DNA repair factor IIH subunit TFB5 OS=Odocoileus virginianus texanus OX=9880 GN=GTF2H5 PE=3 SV=1
MVNVLKGVLIECDPAMKQFLLYLDESNALGKKFIIQDIDDTHVFVIAELVSVLQERVGELMDQNAFSLTQK
>tr|G3SMD9|G3SMD9_LOXAF/1-71 [subseq from] General transcription and DNA repair factor IIH subunit TFB5 OS=Loxodonta africana OX=9785 GN=GTF2H5 PE=3 SV=1
MVNVLKGVLIECDPAMKQFLLYLDESNALGKKFIIQDIDDTHVFVIAELVSVLQERVGELMDQNAFSLTQK
>tr|K9IXT0|K9IXT0_DESRO/1-71 [subseq from] General transcription and DNA repair factor IIH subunit TFB5 OS=Desmodus rotundus OX=9430 PE=2 SV=1
MVNVLKGVLIECDPAMKQFLLYLDESNALGKKFIIQDIDDTHVFVIAELVTVLQERVGELMDQNAFSLTQK
>tr|U3BN10|U3BN10_CALJA/1-71 [subseq from] General transcription and DNA repair factor IIH subunit TFB5 OS=Callithrix jacchus OX=9483 GN=GTF2H5 PE=2 SV=1
MVNVLKGELIECDPAMKQFLLYLDESNALGKKFIIQDIDDTHVFVIAELVNVLQERVGELMDQNAFSLTQK
>tr|A0A6P3FK74|A0A6P3FK74_OCTDE/1-71 [subseq from] General transcription and DNA repair factor IIH subunit TFB5 OS=Octodon degus OX=10160 GN=Gtf2h5 PE=3 SV=1
MVNVLKGVLIECDPAMKQFLLYLDESNALGKKFIIQDIDDTHVFVIAELVNVLQEXVGELMDQNAFSLTQK
>tr|A0A1S2ZA67|A0A1S2ZA67_ERIEU/1-71 [subseq from] General transcription and DNA repair factor IIH subunit TFB5 OS=Erinaceus europaeus OX=9365 GN=GTF2H5 PE=3 SV=1
MVNVLKGVLIECDPAMKQFLLYLDESNALGKKFIIQDLDDTHVFVIAELVGVLQERVGELMDQNAFSLTQK
>tr|A0A7J7YLP2|A0A7J7YLP2_PIPKU/1-71 [subseq from] General transcription and DNA repair factor IIH subunit TFB5 OS=Pipistrellus kuhlii OX=59472 GN=mPipKuh1_005975 PE=3 SV=1
MVNVLKGVLIECDPAMKQFLLYLDESNALGKKFIIQDIDDTHVFVIAEFVSVLQERVGELMDQNAFSLTQK
>tr|A0A2K6EWS7|A0A2K6EWS7_PROCO/1-71 [subseq from] General transcription and DNA repair factor IIH subunit TFB5 OS=Propithecus coquereli OX=379532 PE=3 SV=1
MVNVLKGVLIECDPAMKQFLLYLDESSALGKKFIIQDIDETHVFVIAELVNVLQERVGELMDQNAFSLTQK
>tr|G9K3L8|G9K3L8_MUSPF/1-69 [subseq from] General transcription and DNA repair factor IIH subunit TFB5 (Fragment) OS=Mustela putorius furo OX=9669 PE=2 SV=1
-VNVLKGVLIECDPAMKQFLLYLDESNALGKKFIIQDIDDTHVFVIAELVNVLQERVGELMDQNAFSLTQ-
>tr|A0A4W2EMF1|A0A4W2EMF1_BOBOX/216-286 [subseq from] Uncharacterized protein OS=Bos indicus x Bos taurus OX=30522 PE=3 SV=1
MVNVLKGVLIECDPAMKQFLLYLDESNALGKKFIIQDIDDTHVFVIAELVNVLQERVGELMDQNAFSLTQK
>tr|A0A2K6ERH6|A0A2K6ERH6_PROCO/2-69 [subseq from] General transcription and DNA repair factor IIH subunit TFB5 OS=Propithecus coquereli OX=379532 PE=3 SV=1
---VLKGVLIECDPAMKQFLLYLDESNALGKKFIIQDIDETHVFVIAELVNVLQERVGELMDQNAFSLTQK
>tr|A0A4X2LS62|A0A4X2LS62_VOMUR/1-71 [subseq from] General transcription and DNA repair factor IIH subunit TFB5 OS=Vombatus ursinus OX=29139 PE=3 SV=1
MVNVLKGVLIECDPAMKQFLLYLDESNALGKKFIIQDIDDTHVFVLAELVNFLQERVGELMDQNSFPITQK
>tr|A0A6P5KA26|A0A6P5KA26_PHACI/1-71 [subseq from] General transcription and DNA repair factor IIH subunit TFB5 OS=Phascolarctos cinereus OX=38626 GN=GTF2H5 PE=3 SV=1
MVNVLKGVLIECDPAMKQFLLYLDESNALGKKFIIQDIDDTHVFVLAELVNFLQERVGELMDQNSFPITQK
>tr|A0A7N4NJB3|A0A7N4NJB3_SARHA/1-71 [subseq from] General transcription and DNA repair factor IIH subunit TFB5 OS=Sarcophilus harrisii OX=9305 GN=GTF2H5 PE=3 SV=1
MVNVLKGVLIECDPAMKQFLLYLDESNALGKKFIIQDIDDTHVFVLAELVNFLQERVGELMDQNSFPITQK
>tr|F7FNG6|F7FNG6_MONDO/1-71 [subseq from] General transcription and DNA repair factor IIH subunit TFB5 OS=Monodelphis domestica OX=13616 GN=GTF2H5 PE=3 SV=1
MVNVLKGVLIECDPAMKQFLLYLDESNALGKKFIIQDIDDTHVFVLAELVNFLQERVGELMDQNSFPITQK
>tr|F7C2Q4|F7C2Q4_ORNAN/1-71 [subseq from] General transcription and DNA repair factor IIH subunit TFB5 OS=Ornithorhynchus anatinus OX=9258 GN=GTF2H5 PE=3 SV=1
MVNVLKGVLIECDPAMKQFLLYLDESNALGKKFIIQDLDDTHVFVLAELVNLLQERVGELMDQNSFPITQK
>sp|Q5ZKH0|TF2H5_CHICK/1-71 [subseq from] General transcription factor IIH subunit 5 OS=Gallus gallus OX=9031 GN=GTF2H5 PE=3 SV=1
MVNVLKGVLIECDPAMKQFLLYLDESNALGKKFIIQDLDETHVFVLAELVNFLQERVGELMDQNSFPITQK
>tr|A0A091GV78|A0A091GV78_9AVES/1-71 [subseq from] General transcription and DNA repair factor IIH subunit TFB5 OS=Cuculus canorus OX=55661 GN=N303_13229 PE=3 SV=1
MVNVLKGVLIECDPAMKQFLLYLDESNALGKKFIIQDLDETHVFVLAELVNFLQERVGELMDQNSFPITQK
>tr|A0A091I6Z4|A0A091I6Z4_CALAN/1-71 [subseq from] General transcription and DNA repair factor IIH subunit TFB5 OS=Calypte anna OX=9244 GN=N300_09630 PE=3 SV=1
MVNVLKGVLIECDPAMKQFLLYLDESNALGKKFIIQDLDETHVFVLAELVNFLQERVGELMDQNSFPITQK
>tr|A0A091R8I1|A0A091R8I1_MERNU/1-71 [subseq from] General transcription and DNA repair factor IIH subunit TFB5 OS=Merops nubicus OX=57421 GN=N331_10994 PE=3 SV=1
MVNVLKGVLIECDPAMKQFLLYLDESNALGKKFIIQDLDETHVFVLAELVNFLQERVGELMDQNSFPITQK
>tr|A0A093BWU3|A0A093BWU3_TAUER/1-71 [subseq from] General transcription and DNA repair factor IIH subunit TFB5 OS=Tauraco erythrolophus OX=121530 GN=N340_04232 PE=3 SV=1
MVNVLKGVLIECDPAMKQFLLYLDESNALGKKFIIQDLDETHVFVLAELVNFLQERVGELMDQNSFPITQK
>tr|A0A093QIK1|A0A093QIK1_9PASS/1-71 [subseq from] General transcription and DNA repair factor IIH subunit TFB5 OS=Manacus vitellinus OX=328815 GN=N305_02102 PE=3 SV=1
MVNVLKGVLIECDPAMKQFLLYLDESNALGKKFIIQDLDETHVFVLAELVNFLQERVGELMDQNSFPITQK
>tr|A0A0A0ADK6|A0A0A0ADK6_CHAVO/1-71 [subseq from] General transcription and DNA repair factor IIH subunit TFB5 OS=Charadrius vociferus OX=50402 GN=N301_01763 PE=3 SV=1
MVNVLKGVLIECDPAMKQFLLYLDESNALGKKFIIQDLDETHVFVLAELVNFLQERVGELMDQNSFPITQK
>tr|A0A1U7REX7|A0A1U7REX7_ALLSI/1-71 [subseq from] General transcription and DNA repair factor IIH subunit TFB5 OS=Alligator sinensis OX=38654 GN=GTF2H5 PE=3 SV=1
MVNVLKGVLIECDPAMKQFLLYLDESNALGKKFIIQDLDETHVFVLAELVNFLQERVGELMDQNSFPITQK
>tr|A0A226MR35|A0A226MR35_CALSU/1-71 [subseq from] General transcription and DNA repair factor IIH subunit TFB5 OS=Callipepla squamata OX=9009 GN=ASZ78_014857 PE=3 SV=1
MVNVLKGVLIECDPAMKQFLLYLDESNALGKKFIIQDLDETHVFVLAELVNFLQERVGELMDQNSFPITQK
>tr|A0A226PVP8|A0A226PVP8_COLVI/1-71 [subseq from] General transcription and DNA repair factor IIH subunit TFB5 OS=Colinus virginianus OX=9014 GN=H355_013079 PE=3 SV=1
MVNVLKGVLIECDPAMKQFLLYLDESNALGKKFIIQDLDETHVFVLAELVNFLQERVGELMDQNSFPITQK
>tr|A0A2P4SI65|A0A2P4SI65_BAMTH/1-71 [subseq from] General transcription and DNA repair factor IIH subunit TFB5 OS=Bambusicola thoracicus OX=9083 GN=CIB84_012452 PE=3 SV=1
MVNVLKGVLIECDPAMKQFLLYLDESNALGKKFIIQDLDETHVFVLAELVNFLQERVGELMDQNSFPITQK
>tr|A0A452HDJ1|A0A452HDJ1_9SAUR/1-71 [subseq from] General transcription and DNA repair factor IIH subunit TFB5 OS=Gopherus agassizii OX=38772 PE=3 SV=1
MVNVLKGVLIECDPAMKQFLLYLDESNALGKKFIIQDLDETHVFVLAELVNFLQERVGELMDQNSFPITQK
>tr|A0A493T7S1|A0A493T7S1_ANAPP/1-71 [subseq from] General transcription and DNA repair factor IIH subunit TFB5 OS=Anas platyrhynchos platyrhynchos OX=8840 GN=GTF2H5 PE=3 SV=1
MVNVLKGVLIECDPAMKQFLLYLDESNALGKKFIIQDLDETHVFVLAELVNFLQERVGELMDQNSFPITQK
>tr|A0A674HZL5|A0A674HZL5_TERCA/1-71 [subseq from] General transcription and DNA repair factor IIH subunit TFB5 OS=Terrapene carolina triunguis OX=2587831 GN=GTF2H5 PE=3 SV=1
MVNVLKGVLIECDPAMKQFLLYLDESNALGKKFIIQDLDETHVFVLAELVNFLQERVGELMDQNSFPITQK
>tr|A0A6J0IUT9|A0A6J0IUT9_9PASS/1-71 [subseq from] General transcription and DNA repair factor IIH subunit TFB5 OS=Lepidothrix coronata OX=321398 GN=GTF2H5 PE=3 SV=1
MVNVLKGVLIECDPAMKQFLLYLDESNALGKKFIIQDLDETHVFVLAELVNFLQERVGELMDQNSFPITQK
>tr|A0A6J3CSS6|A0A6J3CSS6_AYTFU/1-71 [subseq from] General transcription and DNA repair factor IIH subunit TFB5 OS=Aythya fuligula OX=219594 GN=GTF2H5 PE=3 SV=1
MVNVLKGVLIECDPAMKQFLLYLDESNALGKKFIIQDLDETHVFVLAELVNFLQERVGELMDQNSFPITQK
>tr|A0A7K5ANX6|A0A7K5ANX6_9FURN/1-71 [subseq from] General transcription and DNA repair factor IIH subunit TFB5 (Fragment) OS=Furnarius figulus OX=463165 GN=Gtf2h5 PE=3 SV=1
MVNVLKGVLIECDPAMKQFLLYLDESNALGKKFIIQDLDETHVFVLAELVNFLQERVGELMDQNSFPITQK
>tr|A0A7K5TXC3|A0A7K5TXC3_9PASS/1-71 [subseq from] General transcription and DNA repair factor IIH subunit TFB5 (Fragment) OS=Cephalopterus ornatus OX=114276 GN=Gtf2h5 PE=3 SV=1
MVNVLKGVLIECDPAMKQFLLYLDESNALGKKFIIQDLDETHVFVLAELVNFLQERVGELMDQNSFPITQK
>tr|A0A7K6B8K3|A0A7K6B8K3_UPUEP/1-71 [subseq from] General transcription and DNA repair factor IIH subunit TFB5 (Fragment) OS=Upupa epops OX=57439 GN=Gtf2h5 PE=3 SV=1
MVNVLKGVLIECDPAMKQFLLYLDESNALGKKFIIQDLDETHVFVLAELVNFLQERVGELMDQNSFPITQK
>tr|A0A7K6IS90|A0A7K6IS90_9CORV/1-71 [subseq from] General transcription and DNA repair factor IIH subunit TFB5 (Fragment) OS=Machaerirhynchus nigripectus OX=1160894 GN=Gtf2h5 PE=3 SV=1
MVNVLKGVLIECDPAMKQFLLYLDESNALGKKFIIQDLDETHVFVLAELVNFLQERVGELMDQNSFPITQK
>tr|A0A7K6TN35|A0A7K6TN35_CALNI/1-71 [subseq from] General transcription and DNA repair factor IIH subunit TFB5 (Fragment) OS=Caloenas nicobarica OX=187106 GN=Gtf2h5 PE=3 SV=1
MVNVLKGVLIECDPAMKQFLLYLDESNALGKKFIIQDLDETHVFVLAELVNFLQERVGELMDQNSFPITQK
>tr|A0A7K6YJF1|A0A7K6YJF1_ALCTO/1-71 [subseq from] General transcription and DNA repair factor IIH subunit TFB5 (Fragment) OS=Alca torda OX=28689 GN=Gtf2h5 PE=3 SV=1
MVNVLKGVLIECDPAMKQFLLYLDESNALGKKFIIQDLDETHVFVLAELVNFLQERVGELMDQNSFPITQK
>tr|A0A7K7TB79|A0A7K7TB79_9TYRA/1-71 [subseq from] General transcription and DNA repair factor IIH subunit TFB5 (Fragment) OS=Sapayoa aenigma OX=239371 GN=Gtf2h5 PE=3 SV=1
MVNVLKGVLIECDPAMKQFLLYLDESNALGKKFIIQDLDETHVFVLAELVNFLQERVGELMDQNSFPITQK
>tr|A0A7K8QKQ9|A0A7K8QKQ9_9PASS/1-71 [subseq from] General transcription and DNA repair factor IIH subunit TFB5 (Fragment) OS=Smithornis capensis OX=363769 GN=Gtf2h5 PE=3 SV=1
MVNVLKGVLIECDPAMKQFLLYLDESNALGKKFIIQDLDETHVFVLAELVNFLQERVGELMDQNSFPITQK
>tr|A0A7K8WDS9|A0A7K8WDS9_9FURN/1-71 [subseq from] General transcription and DNA repair factor IIH subunit TFB5 (Fragment) OS=Sclerurus mexicanus OX=265632 GN=Gtf2h5 PE=3 SV=1
MVNVLKGVLIECDPAMKQFLLYLDESNALGKKFIIQDLDETHVFVLAELVNFLQERVGELMDQNSFPITQK
>tr|A0A7K9D1V4|A0A7K9D1V4_9AVES/1-71 [subseq from] General transcription and DNA repair factor IIH subunit TFB5 (Fragment) OS=Hemiprocne comata OX=243314 GN=Gtf2h5 PE=3 SV=1
MVNVLKGVLIECDPAMKQFLLYLDESNALGKKFIIQDLDETHVFVLAELVNFLQERVGELMDQNSFPITQK
>tr|A0A7K9FF10|A0A7K9FF10_STEPR/1-71 [subseq from] General transcription and DNA repair factor IIH subunit TFB5 (Fragment) OS=Stercorarius parasiticus OX=54059 GN=Gtf2h5 PE=3 SV=1
MVNVLKGVLIECDPAMKQFLLYLDESNALGKKFIIQDLDETHVFVLAELVNFLQERVGELMDQNSFPITQK
>tr|A0A7K9SFM5|A0A7K9SFM5_9AVES/1-71 [subseq from] General transcription and DNA repair factor IIH subunit TFB5 (Fragment) OS=Galbula dea OX=1109041 GN=Gtf2h5 PE=3 SV=1
MVNVLKGVLIECDPAMKQFLLYLDESNALGKKFIIQDLDETHVFVLAELVNFLQERVGELMDQNSFPITQK
>tr|A0A7L0AHQ8|A0A7L0AHQ8_9AVES/1-71 [subseq from] General transcription and DNA repair factor IIH subunit TFB5 (Fragment) OS=Ciconia maguari OX=52777 GN=Gtf2h5 PE=3 SV=1
MVNVLKGVLIECDPAMKQFLLYLDESNALGKKFIIQDLDETHVFVLAELVNFLQERVGELMDQNSFPITQK
>tr|A0A7L0I9J1|A0A7L0I9J1_AREIN/1-71 [subseq from] General transcription and DNA repair factor IIH subunit TFB5 (Fragment) OS=Arenaria interpres OX=54971 GN=Gtf2h5 PE=3 SV=1
MVNVLKGVLIECDPAMKQFLLYLDESNALGKKFIIQDLDETHVFVLAELVNFLQERVGELMDQNSFPITQK
>tr|A0A7L0IEJ6|A0A7L0IEJ6_PIPCL/1-71 [subseq from] General transcription and DNA repair factor IIH subunit TFB5 (Fragment) OS=Piprites chloris OX=114369 GN=Gtf2h5 PE=3 SV=1
MVNVLKGVLIECDPAMKQFLLYLDESNALGKKFIIQDLDETHVFVLAELVNFLQERVGELMDQNSFPITQK
>tr|A0A7L1A5D1|A0A7L1A5D1_9PASS/1-71 [subseq from] General transcription and DNA repair factor IIH subunit TFB5 (Fragment) OS=Oxyruncus cristatus OX=114331 GN=Gtf2h5 PE=3 SV=1
MVNVLKGVLIECDPAMKQFLLYLDESNALGKKFIIQDLDETHVFVLAELVNFLQERVGELMDQNSFPITQK
>tr|A0A7L1D0X9|A0A7L1D0X9_9PASS/1-71 [subseq from] General transcription and DNA repair factor IIH subunit TFB5 (Fragment) OS=Serilophus lunatus OX=239386 GN=Gtf2h5 PE=3 SV=1
MVNVLKGVLIECDPAMKQFLLYLDESNALGKKFIIQDLDETHVFVLAELVNFLQERVGELMDQNSFPITQK
>tr|A0A7L1HFL7|A0A7L1HFL7_9CHAR/1-71 [subseq from] General transcription and DNA repair factor IIH subunit TFB5 (Fragment) OS=Nycticryphes semicollaris OX=227226 GN=Gtf2h5 PE=3 SV=1
MVNVLKGVLIECDPAMKQFLLYLDESNALGKKFIIQDLDETHVFVLAELVNFLQERVGELMDQNSFPITQK
>tr|A0A7L1JQY5|A0A7L1JQY5_RYNNI/1-71 [subseq from] General transcription and DNA repair factor IIH subunit TFB5 (Fragment) OS=Rynchops niger OX=227184 GN=Gtf2h5 PE=3 SV=1
MVNVLKGVLIECDPAMKQFLLYLDESNALGKKFIIQDLDETHVFVLAELVNFLQERVGELMDQNSFPITQK
>tr|A0A7L1N4Y5|A0A7L1N4Y5_RHICY/1-71 [subseq from] General transcription and DNA repair factor IIH subunit TFB5 (Fragment) OS=Rhinopomastus cyanomelas OX=113115 GN=Gtf2h5 PE=3 SV=1
MVNVLKGVLIECDPAMKQFLLYLDESNALGKKFIIQDLDETHVFVLAELVNFLQERVGELMDQNSFPITQK
>tr|A0A7L1YFJ8|A0A7L1YFJ8_9PASS/1-71 [subseq from] General transcription and DNA repair factor IIH subunit TFB5 (Fragment) OS=Scytalopus superciliaris OX=312124 GN=Gtf2h5 PE=3 SV=1
MVNVLKGVLIECDPAMKQFLLYLDESNALGKKFIIQDLDETHVFVLAELVNFLQERVGELMDQNSFPITQK
>tr|A0A7L2YDD5|A0A7L2YDD5_JACJC/1-71 [subseq from] General transcription and DNA repair factor IIH subunit TFB5 (Fragment) OS=Jacana jacana OX=54508 GN=Gtf2h5 PE=3 SV=1
MVNVLKGVLIECDPAMKQFLLYLDESNALGKKFIIQDLDETHVFVLAELVNFLQERVGELMDQNSFPITQK
>tr|A0A7L3LBT3|A0A7L3LBT3_9CHAR/1-71 [subseq from] General transcription and DNA repair factor IIH subunit TFB5 (Fragment) OS=Turnix velox OX=2529409 GN=Gtf2h5 PE=3 SV=1
MVNVLKGVLIECDPAMKQFLLYLDESNALGKKFIIQDLDETHVFVLAELVNFLQERVGELMDQNSFPITQK
>tr|A0A7L3NP01|A0A7L3NP01_9AVES/1-71 [subseq from] General transcription and DNA repair factor IIH subunit TFB5 (Fragment) OS=Oreotrochilus melanogaster OX=689266 GN=Gtf2h5 PE=3 SV=1
MVNVLKGVLIECDPAMKQFLLYLDESNALGKKFIIQDLDETHVFVLAELVNFLQERVGELMDQNSFPITQK
>tr|A0A7L3PBI4|A0A7L3PBI4_9DEND/1-71 [subseq from] General transcription and DNA repair factor IIH subunit TFB5 (Fragment) OS=Xiphorhynchus elegans OX=269412 GN=Gtf2h5 PE=3 SV=1
MVNVLKGVLIECDPAMKQFLLYLDESNALGKKFIIQDLDETHVFVLAELVNFLQERVGELMDQNSFPITQK
>tr|A0A7R5L279|A0A7R5L279_9PASS/1-71 [subseq from] General transcription and DNA repair factor IIH subunit TFB5 OS=Pipra filicauda OX=649802 GN=GTF2H5 PE=3 SV=1
MVNVLKGVLIECDPAMKQFLLYLDESNALGKKFIIQDLDETHVFVLAELVNFLQERVGELMDQNSFPITQK
>tr|A0A851DST5|A0A851DST5_TODME/1-71 [subseq from] TF2H5 factor (Fragment) OS=Todus mexicanus OX=135184 GN=Gtf2h5 PE=4 SV=1
MVNVLKGVLIECDPAMKQFLLYLDESNALGKKFIIQDLDETHVFVLAELVNFLQERVGELMDQNSFPITQK
>tr|A0A851EYN0|A0A851EYN0_PITSO/1-71 [subseq from] TF2H5 factor (Fragment) OS=Pitta sordida OX=9163 GN=Gtf2h5 PE=4 SV=1
MVNVLKGVLIECDPAMKQFLLYLDESNALGKKFIIQDLDETHVFVLAELVNFLQERVGELMDQNSFPITQK
>tr|A0A851M9F8|A0A851M9F8_9DEND/1-71 [subseq from] TF2H5 factor (Fragment) OS=Campylorhamphus procurvoides OX=190295 GN=Gtf2h5 PE=4 SV=1
MVNVLKGVLIECDPAMKQFLLYLDESNALGKKFIIQDLDETHVFVLAELVNFLQERVGELMDQNSFPITQK
>tr|A0A7L1XLR8|A0A7L1XLR8_9AVES/1-71 [subseq from] General transcription and DNA repair factor IIH subunit TFB5 (Fragment) OS=Thinocorus orbignyianus OX=161742 GN=Gtf2h5 PE=3 SV=1
MVNVLKGVLIECDPAMKQFLLYLDESNALGKKFIIQDLDETHIFVLAELVNFLQERVGELMDQNSFPITQK
>tr|A0A091FMA4|A0A091FMA4_CORBR/1-71 [subseq from] General transcription and DNA repair factor IIH subunit TFB5 OS=Corvus brachyrhynchos OX=85066 GN=N302_02943 PE=3 SV=1
MVNVLKGVLVECDPAMKQFLLYLDESNALGKKFIIQDLDETHVFVLAELVNFLQERVGELMDQNSFPITQK
>tr|A0A218UMZ4|A0A218UMZ4_9PASE/1-71 [subseq from] General transcription and DNA repair factor IIH subunit TFB5 OS=Lonchura striata domestica OX=299123 GN=GTF2H5_1 PE=3 SV=1
MVNVLKGVLVECDPAMKQFLLYLDESNALGKKFIIQDLDETHVFVLAELVNFLQERVGELMDQNSFPITQK
>tr|A0A6I9HH09|A0A6I9HH09_GEOFO/1-71 [subseq from] General transcription and DNA repair factor IIH subunit TFB5 OS=Geospiza fortis OX=48883 GN=GTF2H5 PE=3 SV=1
MVNVLKGVLVECDPAMKQFLLYLDESNALGKKFIIQDLDETHVFVLAELVNFLQERVGELMDQNSFPITQK
>tr|A0A7K4U6J5|A0A7K4U6J5_9SYLV/1-71 [subseq from] General transcription and DNA repair factor IIH subunit TFB5 (Fragment) OS=Sinosuthora webbiana OX=337173 GN=Gtf2h5 PE=3 SV=1
MVNVLKGVLVECDPAMKQFLLYLDESNALGKKFIIQDLDETHVFVLAELVNFLQERVGELMDQNSFPITQK
>tr|A0A7K5E1U9|A0A7K5E1U9_POLCE/1-71 [subseq from] General transcription and DNA repair factor IIH subunit TFB5 (Fragment) OS=Polioptila caerulea OX=66707 GN=Gtf2h5 PE=3 SV=1
MVNVLKGVLVECDPAMKQFLLYLDESNALGKKFIIQDLDETHVFVLAELVNFLQERVGELMDQNSFPITQK
>tr|A0A7K5IDJ5|A0A7K5IDJ5_TOXRE/1-71 [subseq from] General transcription and DNA repair factor IIH subunit TFB5 (Fragment) OS=Toxostoma redivivum OX=99882 GN=Gtf2h5 PE=3 SV=1
MVNVLKGVLVECDPAMKQFLLYLDESNALGKKFIIQDLDETHVFVLAELVNFLQERVGELMDQNSFPITQK
>tr|A0A7K5M5C8|A0A7K5M5C8_CARCD/1-71 [subseq from] General transcription and DNA repair factor IIH subunit TFB5 (Fragment) OS=Cardinalis cardinalis OX=98964 GN=Gtf2h5 PE=3 SV=1
MVNVLKGVLVECDPAMKQFLLYLDESNALGKKFIIQDLDETHVFVLAELVNFLQERVGELMDQNSFPITQK
>tr|A0A7K5PF26|A0A7K5PF26_9CORV/1-71 [subseq from] General transcription and DNA repair factor IIH subunit TFB5 (Fragment) OS=Erythrocercus mccallii OX=107208 GN=Gtf2h5 PE=3 SV=1
MVNVLKGVLVECDPAMKQFLLYLDESNALGKKFIIQDLDETHVFVLAELVNFLQERVGELMDQNSFPITQK
>tr|A0A7K5RGG0|A0A7K5RGG0_LANLU/1-71 [subseq from] General transcription and DNA repair factor IIH subunit TFB5 (Fragment) OS=Lanius ludovicianus OX=28713 GN=Gtf2h5 PE=3 SV=1
MVNVLKGVLVECDPAMKQFLLYLDESNALGKKFIIQDLDETHVFVLAELVNFLQERVGELMDQNSFPITQK
>tr|A0A7K5TH96|A0A7K5TH96_9FRIN/1-71 [subseq from] General transcription and DNA repair factor IIH subunit TFB5 (Fragment) OS=Urocynchramus pylzowi OX=571890 GN=Gtf2h5 PE=3 SV=1
MVNVLKGVLVECDPAMKQFLLYLDESNALGKKFIIQDLDETHVFVLAELVNFLQERVGELMDQNSFPITQK
>tr|A0A7K5VJH4|A0A7K5VJH4_9CORV/1-71 [subseq from] General transcription and DNA repair factor IIH subunit TFB5 (Fragment) OS=Platysteira castanea OX=1160851 GN=Gtf2h5 PE=3 SV=1
MVNVLKGVLVECDPAMKQFLLYLDESNALGKKFIIQDLDETHVFVLAELVNFLQERVGELMDQNSFPITQK
>tr|A0A7K5VV57|A0A7K5VV57_9SYLV/1-71 [subseq from] General transcription and DNA repair factor IIH subunit TFB5 (Fragment) OS=Hylia prasina OX=208073 GN=Gtf2h5 PE=3 SV=1
MVNVLKGVLVECDPAMKQFLLYLDESNALGKKFIIQDLDETHVFVLAELVNFLQERVGELMDQNSFPITQK
>tr|A0A7K6BKN0|A0A7K6BKN0_PTIVI/1-71 [subseq from] General transcription and DNA repair factor IIH subunit TFB5 (Fragment) OS=Ptilonorhynchus violaceus OX=28724 GN=Gtf2h5 PE=3 SV=1
MVNVLKGVLVECDPAMKQFLLYLDESNALGKKFIIQDLDETHVFVLAELVNFLQERVGELMDQNSFPITQK
>tr|A0A7K6FQQ2|A0A7K6FQQ2_9CORV/1-71 [subseq from] General transcription and DNA repair factor IIH subunit TFB5 (Fragment) OS=Daphoenositta chrysoptera OX=254528 GN=Gtf2h5 PE=3 SV=1
MVNVLKGVLVECDPAMKQFLLYLDESNALGKKFIIQDLDETHVFVLAELVNFLQERVGELMDQNSFPITQK
>tr|A0A7K6I6H2|A0A7K6I6H2_9PASS/1-71 [subseq from] General transcription and DNA repair factor IIH subunit TFB5 (Fragment) OS=Dasyornis broadbenti OX=243059 GN=Gtf2h5 PE=3 SV=1
MVNVLKGVLVECDPAMKQFLLYLDESNALGKKFIIQDLDETHVFVLAELVNFLQERVGELMDQNSFPITQK
>tr|A0A7K7Z1W3|A0A7K7Z1W3_THRLU/1-71 [subseq from] General transcription and DNA repair factor IIH subunit TFB5 (Fragment) OS=Thryothorus ludovicianus OX=74200 GN=Gtf2h5 PE=3 SV=1
MVNVLKGVLVECDPAMKQFLLYLDESNALGKKFIIQDLDETHVFVLAELVNFLQERVGELMDQNSFPITQK
>tr|A0A7K8BGP7|A0A7K8BGP7_9CORV/1-71 [subseq from] General transcription and DNA repair factor IIH subunit TFB5 (Fragment) OS=Rhagologus leucostigma OX=156170 GN=Gtf2h5 PE=3 SV=1
MVNVLKGVLVECDPAMKQFLLYLDESNALGKKFIIQDLDETHVFVLAELVNFLQERVGELMDQNSFPITQK
>tr|A0A7K8DM59|A0A7K8DM59_9CORV/1-71 [subseq from] General transcription and DNA repair factor IIH subunit TFB5 (Fragment) OS=Eulacestoma nigropectus OX=461239 GN=Gtf2h5 PE=3 SV=1
MVNVLKGVLVECDPAMKQFLLYLDESNALGKKFIIQDLDETHVFVLAELVNFLQERVGELMDQNSFPITQK
>tr|A0A7K8DZZ6|A0A7K8DZZ6_LEURO/1-71 [subseq from] General transcription and DNA repair factor IIH subunit TFB5 (Fragment) OS=Leucopsar rothschildi OX=127929 GN=Gtf2h5 PE=3 SV=1
MVNVLKGVLVECDPAMKQFLLYLDESNALGKKFIIQDLDETHVFVLAELVNFLQERVGELMDQNSFPITQK
>tr|A0A7K8F8F5|A0A7K8F8F5_9CORV/1-71 [subseq from] General transcription and DNA repair factor IIH subunit TFB5 (Fragment) OS=Struthidea cinerea OX=181839 GN=Gtf2h5 PE=3 SV=1
MVNVLKGVLVECDPAMKQFLLYLDESNALGKKFIIQDLDETHVFVLAELVNFLQERVGELMDQNSFPITQK
>tr|A0A7K8H1G0|A0A7K8H1G0_ORTSP/1-71 [subseq from] General transcription and DNA repair factor IIH subunit TFB5 (Fragment) OS=Orthonyx spaldingii OX=38397 GN=Gtf2h5 PE=3 SV=1
MVNVLKGVLVECDPAMKQFLLYLDESNALGKKFIIQDLDETHVFVLAELVNFLQERVGELMDQNSFPITQK
>tr|A0A7K9G582|A0A7K9G582_LOXLE/1-71 [subseq from] General transcription and DNA repair factor IIH subunit TFB5 (Fragment) OS=Loxia leucoptera OX=96539 GN=Gtf2h5 PE=3 SV=1
MVNVLKGVLVECDPAMKQFLLYLDESNALGKKFIIQDLDETHVFVLAELVNFLQERVGELMDQNSFPITQK
>tr|A0A7K9IYW8|A0A7K9IYW8_9CORV/1-71 [subseq from] General transcription and DNA repair factor IIH subunit TFB5 (Fragment) OS=Myiagra hebetior OX=381031 GN=Gtf2h5 PE=3 SV=1
MVNVLKGVLVECDPAMKQFLLYLDESNALGKKFIIQDLDETHVFVLAELVNFLQERVGELMDQNSFPITQK
>tr|A0A7K9KYM0|A0A7K9KYM0_9PASS/1-71 [subseq from] General transcription and DNA repair factor IIH subunit TFB5 (Fragment) OS=Rhabdornis inornatus OX=237438 GN=Gtf2h5 PE=3 SV=1
MVNVLKGVLVECDPAMKQFLLYLDESNALGKKFIIQDLDETHVFVLAELVNFLQERVGELMDQNSFPITQK
>tr|A0A7K9VT37|A0A7K9VT37_9PASS/1-71 [subseq from] General transcription and DNA repair factor IIH subunit TFB5 (Fragment) OS=Rhipidura dahli OX=667186 GN=Gtf2h5 PE=3 SV=1
MVNVLKGVLVECDPAMKQFLLYLDESNALGKKFIIQDLDETHVFVLAELVNFLQERVGELMDQNSFPITQK
>tr|A0A7L0QE80|A0A7L0QE80_SETKR/1-71 [subseq from] General transcription and DNA repair factor IIH subunit TFB5 (Fragment) OS=Setophaga kirtlandii OX=298831 GN=Gtf2h5 PE=3 SV=1
MVNVLKGVLVECDPAMKQFLLYLDESNALGKKFIIQDLDETHVFVLAELVNFLQERVGELMDQNSFPITQK
>tr|A0A7L0Z3C9|A0A7L0Z3C9_9PASE/1-71 [subseq from] General transcription and DNA repair factor IIH subunit TFB5 (Fragment) OS=Ploceus nigricollis OX=441696 GN=Gtf2h5 PE=3 SV=1
MVNVLKGVLVECDPAMKQFLLYLDESNALGKKFIIQDLDETHVFVLAELVNFLQERVGELMDQNSFPITQK
>tr|A0A7L1ADK9|A0A7L1ADK9_GYMTI/1-71 [subseq from] General transcription and DNA repair factor IIH subunit TFB5 (Fragment) OS=Gymnorhina tibicen OX=9132 GN=Gtf2h5 PE=3 SV=1
MVNVLKGVLVECDPAMKQFLLYLDESNALGKKFIIQDLDETHVFVLAELVNFLQERVGELMDQNSFPITQK
>tr|A0A7L1BHS9|A0A7L1BHS9_9PASS/1-71 [subseq from] General transcription and DNA repair factor IIH subunit TFB5 (Fragment) OS=Illadopsis cleaveri OX=201329 GN=Gtf2h5 PE=3 SV=1
MVNVLKGVLVECDPAMKQFLLYLDESNALGKKFIIQDLDETHVFVLAELVNFLQERVGELMDQNSFPITQK
>tr|A0A7L1E1D1|A0A7L1E1D1_OENON/1-71 [subseq from] General transcription and DNA repair factor IIH subunit TFB5 (Fragment) OS=Oenanthe oenanthe OX=279966 GN=Gtf2h5 PE=3 SV=1
MVNVLKGVLVECDPAMKQFLLYLDESNALGKKFIIQDLDETHVFVLAELVNFLQERVGELMDQNSFPITQK
>tr|A0A7L1FX38|A0A7L1FX38_SYLBO/1-71 [subseq from] General transcription and DNA repair factor IIH subunit TFB5 (Fragment) OS=Sylvia borin OX=73324 GN=Gtf2h5 PE=3 SV=1
MVNVLKGVLVECDPAMKQFLLYLDESNALGKKFIIQDLDETHVFVLAELVNFLQERVGELMDQNSFPITQK
>tr|A0A7L1MLL6|A0A7L1MLL6_BOMGA/1-71 [subseq from] General transcription and DNA repair factor IIH subunit TFB5 (Fragment) OS=Bombycilla garrulus OX=125297 GN=Gtf2h5 PE=3 SV=1
MVNVLKGVLVECDPAMKQFLLYLDESNALGKKFIIQDLDETHVFVLAELVNFLQERVGELMDQNSFPITQK
>tr|A0A7L1PXV1|A0A7L1PXV1_ORIOR/1-71 [subseq from] General transcription and DNA repair factor IIH subunit TFB5 (Fragment) OS=Oriolus oriolus OX=181099 GN=Gtf2h5 PE=3 SV=1
MVNVLKGVLVECDPAMKQFLLYLDESNALGKKFIIQDLDETHVFVLAELVNFLQERVGELMDQNSFPITQK
>tr|A0A7L1QJ88|A0A7L1QJ88_9PASS/1-71 [subseq from] General transcription and DNA repair factor IIH subunit TFB5 (Fragment) OS=Cisticola juncidis OX=52622 GN=Gtf2h5 PE=3 SV=1
MVNVLKGVLVECDPAMKQFLLYLDESNALGKKFIIQDLDETHVFVLAELVNFLQERVGELMDQNSFPITQK
>tr|A0A7L1RIR6|A0A7L1RIR6_9PASS/1-71 [subseq from] General transcription and DNA repair factor IIH subunit TFB5 (Fragment) OS=Locustella ochotensis OX=187437 GN=Gtf2h5 PE=3 SV=1
MVNVLKGVLVECDPAMKQFLLYLDESNALGKKFIIQDLDETHVFVLAELVNFLQERVGELMDQNSFPITQK
>tr|A0A7L1U515|A0A7L1U515_PHANI/1-71 [subseq from] General transcription and DNA repair factor IIH subunit TFB5 (Fragment) OS=Phainopepla nitens OX=161653 GN=Gtf2h5 PE=3 SV=1
MVNVLKGVLVECDPAMKQFLLYLDESNALGKKFIIQDLDETHVFVLAELVNFLQERVGELMDQNSFPITQK
>tr|A0A7L1WE38|A0A7L1WE38_9PASS/1-71 [subseq from] General transcription and DNA repair factor IIH subunit TFB5 (Fragment) OS=Certhia brachydactyla OX=73330 GN=Gtf2h5 PE=3 SV=1
MVNVLKGVLVECDPAMKQFLLYLDESNALGKKFIIQDLDETHVFVLAELVNFLQERVGELMDQNSFPITQK
>tr|A0A7L1ZJR1|A0A7L1ZJR1_LEILU/1-71 [subseq from] General transcription and DNA repair factor IIH subunit TFB5 (Fragment) OS=Leiothrix lutea OX=36275 GN=Gtf2h5 PE=3 SV=1
MVNVLKGVLVECDPAMKQFLLYLDESNALGKKFIIQDLDETHVFVLAELVNFLQERVGELMDQNSFPITQK
>tr|A0A7L2CU61|A0A7L2CU61_CATFU/1-71 [subseq from] General transcription and DNA repair factor IIH subunit TFB5 (Fragment) OS=Catharus fuscescens OX=159581 GN=Gtf2h5 PE=3 SV=1
MVNVLKGVLVECDPAMKQFLLYLDESNALGKKFIIQDLDETHVFVLAELVNFLQERVGELMDQNSFPITQK
>tr|A0A7L2ENJ1|A0A7L2ENJ1_ANTMN/1-71 [subseq from] General transcription and DNA repair factor IIH subunit TFB5 (Fragment) OS=Anthoscopus minutus OX=156561 GN=Gtf2h5 PE=3 SV=1
MVNVLKGVLVECDPAMKQFLLYLDESNALGKKFIIQDLDETHVFVLAELVNFLQERVGELMDQNSFPITQK
>tr|A0A7L2FFZ6|A0A7L2FFZ6_QUIME/1-71 [subseq from] General transcription and DNA repair factor IIH subunit TFB5 (Fragment) OS=Quiscalus mexicanus OX=64278 GN=Gtf2h5 PE=3 SV=1
MVNVLKGVLVECDPAMKQFLLYLDESNALGKKFIIQDLDETHVFVLAELVNFLQERVGELMDQNSFPITQK
>tr|A0A7L2M541|A0A7L2M541_9SYLV/1-71 [subseq from] General transcription and DNA repair factor IIH subunit TFB5 (Fragment) OS=Hippolais icterina OX=68497 GN=Gtf2h5 PE=3 SV=1
MVNVLKGVLVECDPAMKQFLLYLDESNALGKKFIIQDLDETHVFVLAELVNFLQERVGELMDQNSFPITQK
>tr|A0A7L2NEC5|A0A7L2NEC5_9PASS/1-71 [subseq from] General transcription and DNA repair factor IIH subunit TFB5 (Fragment) OS=Rhadina sibilatrix OX=2585818 GN=Gtf2h5 PE=3 SV=1
MVNVLKGVLVECDPAMKQFLLYLDESNALGKKFIIQDLDETHVFVLAELVNFLQERVGELMDQNSFPITQK
>tr|A0A7L2PGZ2|A0A7L2PGZ2_PYCJO/1-71 [subseq from] General transcription and DNA repair factor IIH subunit TFB5 (Fragment) OS=Pycnonotus jocosus OX=182897 GN=Gtf2h5 PE=3 SV=1
MVNVLKGVLVECDPAMKQFLLYLDESNALGKKFIIQDLDETHVFVLAELVNFLQERVGELMDQNSFPITQK
>tr|A0A7L2QFQ6|A0A7L2QFQ6_9PASS/1-71 [subseq from] General transcription and DNA repair factor IIH subunit TFB5 (Fragment) OS=Hypocryptadius cinnamomeus OX=589841 GN=Gtf2h5 PE=3 SV=1
MVNVLKGVLVECDPAMKQFLLYLDESNALGKKFIIQDLDETHVFVLAELVNFLQERVGELMDQNSFPITQK
>tr|A0A7L2TNT5|A0A7L2TNT5_POMRU/1-71 [subseq from] General transcription and DNA repair factor IIH subunit TFB5 (Fragment) OS=Pomatostomus ruficeps OX=9176 GN=Gtf2h5 PE=3 SV=1
MVNVLKGVLVECDPAMKQFLLYLDESNALGKKFIIQDLDETHVFVLAELVNFLQERVGELMDQNSFPITQK
>tr|A0A7L2Y2S4|A0A7L2Y2S4_9PASS/1-71 [subseq from] General transcription and DNA repair factor IIH subunit TFB5 (Fragment) OS=Erpornis zantholeuca OX=1112836 GN=Gtf2h5 PE=3 SV=1
MVNVLKGVLVECDPAMKQFLLYLDESNALGKKFIIQDLDETHVFVLAELVNFLQERVGELMDQNSFPITQK
>tr|A0A850XNT7|A0A850XNT7_AEGCA/1-71 [subseq from] TF2H5 factor (Fragment) OS=Aegithalos caudatus OX=73327 GN=Gtf2h5 PE=4 SV=1
MVNVLKGVLVECDPAMKQFLLYLDESNALGKKFIIQDLDETHVFVLAELVNFLQERVGELMDQNSFPITQK
>tr|A0A851EEQ2|A0A851EEQ2_9CORV/1-71 [subseq from] TF2H5 factor (Fragment) OS=Dryoscopus gambensis OX=85069 GN=Gtf2h5 PE=4 SV=1
MVNVLKGVLVECDPAMKQFLLYLDESNALGKKFIIQDLDETHVFVLAELVNFLQERVGELMDQNSFPITQK
>tr|A0A851SDQ5|A0A851SDQ5_CERFA/1-71 [subseq from] TF2H5 factor (Fragment) OS=Certhia familiaris OX=73333 GN=Gtf2h5 PE=4 SV=1
MVNVLKGVLVECDPAMKQFLLYLDESNALGKKFIIQDLDETHVFVLAELVNFLQERVGELMDQNSFPITQK
>tr|A0A852E114|A0A852E114_VIDMA/1-71 [subseq from] TF2H5 factor (Fragment) OS=Vidua macroura OX=187451 GN=Gtf2h5 PE=4 SV=1
MVNVLKGVLVECDPAMKQFLLYLDESNALGKKFIIQDLDETHVFVLAELVNFLQERVGELMDQNSFPITQK
>tr|A0A852F5C9|A0A852F5C9_PEUTA/1-71 [subseq from] TF2H5 factor (Fragment) OS=Peucedramus taeniatus OX=135441 GN=Gtf2h5 PE=4 SV=1
MVNVLKGVLVECDPAMKQFLLYLDESNALGKKFIIQDLDETHVFVLAELVNFLQERVGELMDQNSFPITQK
>tr|B5G1G8|B5G1G8_TAEGU/1-71 [subseq from] General transcription and DNA repair factor IIH subunit TFB5 OS=Taeniopygia guttata OX=59729 PE=2 SV=1
MVNVLKGVLVECDPAMKQFLLYLDESNALGKKFIIQDLDETHVFVLAELVNFLQERVGELMDQNSFPITQK
>tr|A0A6I9J1G0|A0A6I9J1G0_CHRAS/1-71 [subseq from] General transcription and DNA repair factor IIH subunit TFB5 OS=Chrysochloris asiatica OX=185453 GN=LOC102838505 PE=3 SV=1
MVNVLKGVLIECDPAMKQFLLCLDESNALGKKFIIQDIDDTHVFVIAELVNVLQEQVRELMDQNTFSLTQK
>tr|A0A0B8RP11|A0A0B8RP11_BOIIR/1-71 [subseq from] General transcription and DNA repair factor IIH subunit TFB5 OS=Boiga irregularis OX=92519 PE=3 SV=1
MVNVLKGILIECDPAMKQFLLYLDESNALGKKFIIQDLDETHVFVLAEMVNFLQERVGELMDQNSFPITQK
>tr|A0A0F7Z0J9|A0A0F7Z0J9_MICFL/1-71 [subseq from] General transcription and DNA repair factor IIH subunit TFB5 OS=Micrurus fulvius OX=8637 PE=2 SV=1
MVNVLKGILIECDPAMKQFLLYLDESNALGKKFIIQDLDETHVFVLAEMVNFLQERVGELMDQNSFPITQK
>tr|A0A1W7RCQ1|A0A1W7RCQ1_AGKCO/1-71 [subseq from] General transcription and DNA repair factor IIH subunit TFB5 OS=Agkistrodon contortrix contortrix OX=8713 PE=3 SV=1
MVNVLKGILIECDPAMKQFLLYLDESNALGKKFIIQDLDETHVFVLAEMVNFLQERVGELMDQNSFPITQK
>tr|A0A670XNZ7|A0A670XNZ7_PSETE/1-71 [subseq from] General transcription and DNA repair factor IIH subunit TFB5 OS=Pseudonaja textilis OX=8673 GN=GTF2H5 PE=3 SV=1
MVNVLKGILIECDPAMKQFLLYLDESNALGKKFIIQDLDETHVFVLAEMVNFLQERVGELMDQNSFPITQK
>tr|A0A6B2F469|A0A6B2F469_BOTNI/1-71 [subseq from] General transcription and DNA repair factor IIH subunit TFB5 OS=Bothriechis nigroviridis OX=88079 PE=3 SV=1
MVNVLKGILIECDPAMKQFLLYLDESNALGKKFIIQDLDETHVFVLAEMVNFLQERVGELMDQNSFPITQK
>tr|A0A6I9XFW0|A0A6I9XFW0_9SAUR/1-71 [subseq from] General transcription and DNA repair factor IIH subunit TFB5 OS=Thamnophis sirtalis OX=35019 GN=GTF2H5 PE=3 SV=1
MVNVLKGILIECDPAMKQFLLYLDESNALGKKFIIQDLDETHVFVLAEMVNFLQERVGELMDQNSFPITQK
>tr|A0A6J0UZB7|A0A6J0UZB7_9SAUR/1-71 [subseq from] General transcription and DNA repair factor IIH subunit TFB5 OS=Pogona vitticeps OX=103695 GN=GTF2H5 PE=3 SV=1
MVNVLKGVLIECDPAMKQFLLYLDESNALGKKFIIQDLDETHVFVLAEMINFLQERVGELMDQNSFPITQK
>tr|A0A6J1UJK6|A0A6J1UJK6_9SAUR/1-71 [subseq from] General transcription and DNA repair factor IIH subunit TFB5 OS=Notechis scutatus OX=8663 GN=GTF2H5 PE=3 SV=1
MVNVLKGILIECDPAMKQFLLYLDESNALGKKFIIQDLDETHVFVLAEMVNFLQERVGELMDQNSFPITQK
>tr|A0A6P9CJ57|A0A6P9CJ57_PANGU/1-71 [subseq from] General transcription and DNA repair factor IIH subunit TFB5 OS=Pantherophis guttatus OX=94885 GN=GTF2H5 PE=3 SV=1
MVNVLKGILIECDPAMKQFLLYLDESNALGKKFIIQDLDETHVFVLAEMVNFLQERVGELMDQNSFPITQK
>tr|J3S596|J3S596_CROAD/1-71 [subseq from] General transcription and DNA repair factor IIH subunit TFB5 OS=Crotalus adamanteus OX=8729 PE=2 SV=1
MVNVLKGILIECDPAMKQFLLYLDESNALGKKFIIQDLDETHVFVLAEMVNFLQERVGELMDQNSFPITQK
>tr|T1DKP8|T1DKP8_CROHD/1-71 [subseq from] General transcription and DNA repair factor IIH subunit TFB5 OS=Crotalus horridus OX=35024 PE=2 SV=1
MVNVLKGILIECDPAMKQFLLYLDESNALGKKFIIQDLDETHVFVLAEMVNFLQERVGELMDQNSFPITQK
>tr|V8NMY6|V8NMY6_OPHHA/1-71 [subseq from] General transcription and DNA repair factor IIH subunit TFB5 OS=Ophiophagus hannah OX=8665 GN=GTF2H5 PE=3 SV=1
MVNVLKGILIECDPAMKQFLLYLDESNALGKKFIIQDLDETHVFVLAEMVNFLQERVGELMDQNSFPITQK
>tr|A0A6P9FB82|A0A6P9FB82_ZALCA/1-71 [subseq from] General transcription and DNA repair factor IIH subunit TFB5 OS=Zalophus californianus OX=9704 GN=LOC113915964 PE=3 SV=1
MVNVLKGVLIECDPAMKQFLLYFDESNALGKKFIIQDIDDTPVFVIAELVNVLQERVGELMDQNAFFLIQK
>tr|A0A7K9HGL7|A0A7K9HGL7_9AVES/1-71 [subseq from] General transcription and DNA repair factor IIH subunit TFB5 (Fragment) OS=Bucco capensis OX=135168 GN=Gtf2h5 PE=3 SV=1
MVNVLKGVLIECDPAMKQFLLYLDESNALGKKFIIQDLDETHLFVLAELVNFLQERVGELMDQNSFPITQK
>tr|A0A1V4JLB3|A0A1V4JLB3_PATFA/33-103 [subseq from] General transcription and DNA repair factor IIH subunit TFB5 OS=Patagioenas fasciata monilis OX=372326 GN=GTF2H5 PE=3 SV=1
MVNVLKGVLIECDPAMKQFLLYLDESNALGKKFIIQDLDETHVFVLAELVNFLQERVGELMDQNSFPITQK
>tr|A0A663EJX4|A0A663EJX4_AQUCH/54-124 [subseq from] General transcription and DNA repair factor IIH subunit TFB5 OS=Aquila chrysaetos chrysaetos OX=223781 GN=GTF2H5 PE=3 SV=1
MVNVLKGVLIECDPAMKQFLLYLDESNALGKKFIIQDLDETHVFVLAELVNFLQERVGELMDQNSFPITQK
>tr|K7GH46|K7GH46_PELSI/1-71 [subseq from] General transcription and DNA repair factor IIH subunit TFB5 OS=Pelodiscus sinensis OX=13735 GN=GTF2H5 PE=3 SV=1
MVNVLKGVLIECDPAMKQFLLYLDESNALGKKFIIQDLDETHVFVLAELVNFLQEKVGELMDQNSFPVTQK
>tr|A0A3M0KJS1|A0A3M0KJS1_HIRRU/31-101 [subseq from] General transcription and DNA repair factor IIH subunit TFB5 OS=Hirundo rustica rustica OX=333673 GN=DUI87_10416 PE=3 SV=1
MVNVLKGVLVECDPAMKQFLLYLDESNALGKKFIIQDLDETHVFVLAELVNFLQERVGELMDQNSFPITQK
>tr|A0A0Q3URV8|A0A0Q3URV8_AMAAE/38-108 [subseq from] General transcription and DNA repair factor IIH subunit TFB5 OS=Amazona aestiva OX=12930 GN=AAES_124230 PE=3 SV=1
MVNVLKGVLVECDPAMKQFLLYLDESNALGKKFIIQDLDETHVFVLAELVNFLQERVGELMDQNSFPITQK
>tr|A0A2I0MTL9|A0A2I0MTL9_COLLI/49-119 [subseq from] General transcription and DNA repair factor IIH subunit TFB5 (Fragment) OS=Columba livia OX=8932 GN=GTF2H5 PE=3 SV=1
MVNVLKGVLIECDPAMKQFLLYLDESNALGKKFIIQDLDETHVFVLAELVNFLQERVGELMDQNSFPITQK
>tr|A0A7L1VQ33|A0A7L1VQ33_SITEU/1-70 [subseq from] General transcription and DNA repair factor IIH subunit TFB5 (Fragment) OS=Sitta europaea OX=50251 GN=Gtf2h5 PE=3 SV=1
-VNVLKGVLVECDPAMKQFLLYLDESNALGKKFIIQDLDETHVFVLAELVNFLQERVGELMDQNSFPITQK
>tr|A0A7L0A826|A0A7L0A826_9CORV/1-71 [subseq from] General transcription and DNA repair factor IIH subunit TFB5 (Fragment) OS=Dicrurus megarhynchus OX=450177 GN=Gtf2h5 PE=3 SV=1
MVNVLKGVLVECDPAMKQFLLYLDESNALGKKFIIQDLDETHVFVLAELVSFLQERVGELMDQNSFPITQK
>tr|A0A6I9JF92|A0A6I9JF92_CHRAS/1-71 [subseq from] General transcription and DNA repair factor IIH subunit TFB5 OS=Chrysochloris asiatica OX=185453 GN=LOC102841962 PE=3 SV=1
MVNVLKGALIECDPAMKQFLLYLDESNALGKKFIIQDINDIHVFVISELVSVLQERVGELMDQNAFFLTQK
>tr|A0A0E9WSR4|A0A0E9WSR4_ANGAN/1-71 [subseq from] General transcription and DNA repair factor IIH subunit TFB5 OS=Anguilla anguilla OX=7936 PE=3 SV=1
MVNVLKGVLVECDPAMKQFLLYLDETSALGKKFIIQDLDDTHVFIIAEVVQILQERVGELMDQNSFPLTQK
>tr|A0A151M2E2|A0A151M2E2_ALLMI/1-70 [subseq from] General transcription and DNA repair factor IIH subunit TFB5 OS=Alligator mississippiensis OX=8496 GN=GTF2H5 PE=3 SV=1
MVNVLKGVLIECDPAMKQFLLYLDESNALGKKFIIQDLDETHVFVLAELVNFLQERVGELMDQNSFPITQ-
>tr|A0A2D4P3P4|A0A2D4P3P4_MICSU/51-121 [subseq from] General transcription and DNA repair factor IIH subunit TFB5 (Fragment) OS=Micrurus surinamensis OX=129470 PE=3 SV=1
MVNVLKGILIECDPAMKQFLLYLDESNALGKKFIIQDLDETHVFVLAEMVNFLQERVGELMDQNSFPITQK
>tr|U3KDP1|U3KDP1_FICAL/86-156 [subseq from] General transcription and DNA repair factor IIH subunit TFB5 OS=Ficedula albicollis OX=59894 GN=GTF2H5 PE=3 SV=2
MVNVLKGVLVECDPAMKQFLLYLDESNALGKKFIIQDLDETHVFVLAELVNFLQERVGELMDQNSFPITQK
>tr|A0A672UD92|A0A672UD92_STRHB/117-187 [subseq from] General transcription and DNA repair factor IIH subunit TFB5 OS=Strigops habroptila OX=2489341 GN=GTF2H5 PE=3 SV=1
MVNVLKGVLVECDPAMKQFLLYLDESNALGKKFIIQDLDETHVFVLAELVNFLQERVGELMDQNSFPITQK
>tr|A0A3L7IJ70|A0A3L7IJ70_CRIGR/1-71 [subseq from] General transcription and DNA repair factor IIH subunit TFB5 OS=Cricetulus griseus OX=10029 GN=CgPICR_008453 PE=3 SV=1
MVNVLKGVLIEYDLAMKQFLLYLDESNALGKKFIIQDIDDTHVFVIAGLVNVLQEQVGELMDQNAFSLTQK
>tr|A0A402F6R8|A0A402F6R8_9SAUR/44-114 [subseq from] General transcription and DNA repair factor IIH subunit TFB5 OS=Paroedura picta OX=143630 GN=parPi_0013749 PE=3 SV=1
MVNVLKGILIECDPAMKQFLLYLDESNALGKKFIIQDLDETHVFVLAEMVNCLQEKVGELMDQNSFPITQK
>tr|A0A6P6JQ18|A0A6P6JQ18_CARAU/1-71 [subseq from] General transcription and DNA repair factor IIH subunit TFB5 OS=Carassius auratus OX=7957 GN=LOC113045509 PE=3 SV=1
MVNVLKGVLIECDPAMKQFLLYLDETSALGKKFIIQDLDDTHVFILAEVVQILQERVGELMDQNSFPITQK
>tr|B5X8E5|B5X8E5_SALSA/1-71 [subseq from] General transcription and DNA repair factor IIH subunit TFB5 OS=Salmo salar OX=8030 GN=TF2H5 PE=2 SV=1
MVNVLKGVLVECDPAMKQFLLYLDETSALGKKFIIQDLDDTHVFILAEVVHILQERVGELMDQNSFPITQK
>tr|C1BEZ7|C1BEZ7_ONCMY/1-71 [subseq from] General transcription and DNA repair factor IIH subunit TFB5 OS=Oncorhynchus mykiss OX=8022 GN=TF2H5 PE=2 SV=1
MVNVLKGVLVECDPAMKQFLLYLDETSALGKKFIIQDLDDTHVFILAEVVHILQERVGELMDQNSFPITQK
>tr|A0A5A9NF63|A0A5A9NF63_9TELE/1-71 [subseq from] General transcription and DNA repair factor IIH subunit TFB5 OS=Triplophysa tibetana OX=1572043 GN=E1301_Tti008104 PE=3 SV=1
MVNVLKGVLVECDPAMKQFLLYLDETSALGKKFIIQDLDDTHVFILAEVVHILQERVGELMDQNSFPVTQK
>tr|A0A667WI72|A0A667WI72_9TELE/1-71 [subseq from] General transcription and DNA repair factor IIH subunit TFB5 OS=Myripristis murdjan OX=586833 GN=gtf2h5 PE=3 SV=1
MVNVLKGVLVECDPAMKQFLLYLDETSALGKKFIIQDLDDTHVFILAEVVQILQERVGELMDQNSFPITQK
>tr|A0A671QDV7|A0A671QDV7_9TELE/1-71 [subseq from] General transcription and DNA repair factor IIH subunit TFB5 OS=Sinocyclocheilus anshuiensis OX=1608454 GN=LOC107665362 PE=3 SV=1
MVNVLKGVLVECDPAMKQFLLYLDETSALGKKFIIQDLDDTHVFILAEVVQILQERVGELMDQNSFPITQK
>tr|A0A672RT42|A0A672RT42_SINGR/1-71 [subseq from] General transcription and DNA repair factor IIH subunit TFB5 OS=Sinocyclocheilus grahami OX=75366 GN=LOC107556139 PE=3 SV=1
MVNVLKGVLVECDPAMKQFLLYLDETSALGKKFIIQDLDDTHVFILAEVVQILQERVGELMDQNSFPITQK
>tr|A0A673GZ70|A0A673GZ70_9TELE/1-71 [subseq from] General transcription and DNA repair factor IIH subunit TFB5 OS=Sinocyclocheilus rhinocerous OX=307959 GN=LOC107737323 PE=3 SV=1
MVNVLKGVLVECDPAMKQFLLYLDETSALGKKFIIQDLDDTHVFILAEVVQILQERVGELMDQNSFPITQK
>tr|A0A6J2V613|A0A6J2V613_CHACN/1-71 [subseq from] General transcription and DNA repair factor IIH subunit TFB5 OS=Chanos chanos OX=29144 GN=gtf2h5 PE=3 SV=1
MVNVLKGVLVECDPAMKQFLLYLDETSALGKKFIIQDLDDTHVFILAEVVQILQERVGELMDQNSFPITQK
>tr|A0A6P6RNK1|A0A6P6RNK1_CARAU/1-71 [subseq from] General transcription and DNA repair factor IIH subunit TFB5 OS=Carassius auratus OX=7957 GN=LOC113120957 PE=3 SV=1
MVNVLKGVLVECDPAMKQFLLYLDETSALGKKFIIQDLDDTHVFILAEVVQILQERVGELMDQNSFPITQK
>tr|A0A7J6BYE2|A0A7J6BYE2_9TELE/1-71 [subseq from] General transcription and DNA repair factor IIH subunit TFB5 OS=Onychostoma macrolepis OX=369639 GN=G5714_019629 PE=3 SV=1
MVNVLKGVLVECDPAMKQFLLYLDETSALGKKFIIQDLDDTHVFILAEVVQILQERVGELMDQNSFPITQK
>tr|C1BY42|C1BY42_ESOLU/1-71 [subseq from] General transcription and DNA repair factor IIH subunit TFB5 OS=Esox lucius OX=8010 GN=TF2H5 PE=2 SV=1
MVNVLKGVLVECDPAMKQFLLYLDETSALGKKFIIQDLDDTHVFILAEVVQILQERVGELMDQNSFPITQK
>tr|Q5SNQ6|Q5SNQ6_DANRE/1-71 [subseq from] General transcription and DNA repair factor IIH subunit TFB5 OS=Danio rerio OX=7955 GN=gtf2h5 PE=3 SV=1
MVNVLKGVLVECDPAMKQFLLYLDETSALGKKFIIQDLDDTHVFILAEVVQILQERVGELMDQNSFPITQK
>tr|A0A1L8G7X3|A0A1L8G7X3_XENLA/1-71 [subseq from] General transcription and DNA repair factor IIH subunit TFB5 OS=Xenopus laevis OX=8355 GN=gtf2h5.L PE=3 SV=1
MVNVLKGVLVECDPAMKQFLLYLDETNALGKKFIIQDLDDTHVFILAEVVAILQEKVGELMDQNSFPVTQK
>tr|A0A803JS69|A0A803JS69_XENTR/1-71 [subseq from] General transcription and DNA repair factor IIH subunit TFB5 OS=Xenopus tropicalis OX=8364 GN=gtf2h5 PE=3 SV=1
MVNVLKGVLVECDPAMKQFLLYLDETNALGKKFIIQDLDDTHVFILAEVVAILQEKVGELMDQNSFPVTQK
>tr|A0A803T9V2|A0A803T9V2_ANOCA/68-138 [subseq from] General transcription factor IIH subunit 5 OS=Anolis carolinensis OX=28377 GN=GTF2H5 PE=4 SV=1
MVNVLKGILIECDPAMKQFLLYLDESNALGKKFIIQDLDETHVFVLAEMINCLQEKVGELMDQNSFPITQK
>tr|A0A6B0RRB8|A0A6B0RRB8_9CETA/24-85 [subseq from] General transcription and DNA repair factor IIH subunit TFB5 OS=Bos mutus OX=72004 GN=E5288_WYG005695 PE=3 SV=1
---------LDSDPAMKQFLLYLDESNALGKKFIIQDIDDTHVFVIAELVNVLQERVGELMDQNAFSLTQK
>tr|E3TCY7|E3TCY7_ICTFU/1-71 [subseq from] General transcription and DNA repair factor IIH subunit TFB5 OS=Ictalurus furcatus OX=66913 GN=TF2H5 PE=2 SV=1
MVNVLKGVLVECDPAMKQFLLYLDETSALGKKFIIQDLDDTHVFILAEVVHILQEKVGELMDQNSFPITQK
>tr|E3TGH3|E3TGH3_ICTPU/1-71 [subseq from] General transcription and DNA repair factor IIH subunit TFB5 OS=Ictalurus punctatus OX=7998 GN=TF2H5 PE=2 SV=1
MVNVLKGVLVECDPAMKQFLLYLDETSALGKKFIIQDLDDTHVFILAEVVHILQEKVGELMDQNSFPITQK
>tr|W5NHF3|W5NHF3_LEPOC/1-71 [subseq from] General transcription and DNA repair factor IIH subunit TFB5 OS=Lepisosteus oculatus OX=7918 PE=3 SV=1
MVNVMKGVLVECDPAMKQFLLYLDETSALGKKFIIQDLDDTHVFILAEVVQILQERVGELMDQNSFPITQK
>tr|A0A6P7X6Z4|A0A6P7X6Z4_9AMPH/1-71 [subseq from] General transcription and DNA repair factor IIH subunit TFB5 OS=Microcaecilia unicolor OX=1415580 GN=GTF2H5 PE=3 SV=1
MVNVLKGVLVECDPAMKQFLLYLDETNALGKKFILHDLDETHIFVLADLVNVLQEKVGELMDQNSFPITQK
>tr|A0A452DM83|A0A452DM83_CAPHI/24-85 [subseq from] General transcription and DNA repair factor IIH subunit TFB5 OS=Capra hircus OX=9925 GN=GTF2H5 PE=3 SV=1
---------LDSDPAMKQFLLYLDESNALGKKFIIQDIDDTHVFVIAELVNVLQERVGELMDQNAFSLTQK
>tr|A0A4W5KQI6|A0A4W5KQI6_9TELE/38-108 [subseq from] General transcription and DNA repair factor IIH subunit TFB5 OS=Hucho hucho OX=62062 PE=3 SV=1
MVNVLKGVLVECDPAMKQFLLYLDETSALGKKFIIQDLDDTHVFILAEVVHILQERVGELMDQNSFPITQK
>tr|A0A6P8GJZ2|A0A6P8GJZ2_CLUHA/1-71 [subseq from] General transcription and DNA repair factor IIH subunit TFB5 OS=Clupea harengus OX=7950 GN=gtf2h5 PE=3 SV=1
MVNVLKGVLVECDPAMKQFLLYLDETCALGKKFIIQDLDDTHVFILAEVVHVLQERVGELMDQNSFPVTQK
>tr|A0A670IWT2|A0A670IWT2_PODMU/1-71 [subseq from] General transcription and DNA repair factor IIH subunit TFB5 OS=Podarcis muralis OX=64176 GN=GTF2H5 PE=3 SV=1
MVNVLKGILIECDPAMKQFLLYLDESNALGKKFIIQDLDETHVFVLAEMVYFLQEKVGELMDQNSFPITQK
>tr|A0A099ZSV5|A0A099ZSV5_TINGU/1-68 [subseq from] General transcription and DNA repair factor IIH subunit TFB5 (Fragment) OS=Tinamus guttatus OX=94827 GN=N309_04332 PE=3 SV=1
---VLKGVLIECDPAMKQFLLYLDESNALGKKFIIQDLDETHVFVLAELVNFLQERVGELMDQNSFPITQK
>tr|A0A3B3QQ81|A0A3B3QQ81_9TELE/1-71 [subseq from] General transcription and DNA repair factor IIH subunit TFB5 OS=Paramormyrops kingsleyae OX=1676925 PE=3 SV=1
MVNVLKGVLVECDPAMKQFLLYLDETSALGKKFIIQDLDDTHVFILAEVVQILQEKVGELMDQNSFPITQK
>tr|A0A3B4C8C7|A0A3B4C8C7_PYGNA/1-71 [subseq from] General transcription and DNA repair factor IIH subunit TFB5 OS=Pygocentrus nattereri OX=42514 PE=3 SV=1
MVNVLKGVLVECDPAMKQFLLYLDETSALGKKFIIQDLDDTHVFILAEVVQILQEKVGELMDQNSFPITQK
>tr|A0A4W4FXT6|A0A4W4FXT6_ELEEL/1-71 [subseq from] General transcription and DNA repair factor IIH subunit TFB5 OS=Electrophorus electricus OX=8005 GN=gtf2h5 PE=3 SV=1
MVNVLKGVLVECDPAMKQFLLYLDETSALGKKFIIQDLDDTHVFILAEVVQILQEKVGELMDQNSFPITQK
>tr|A0A811ZST0|A0A811ZST0_NYCPR/19-86 [subseq from] (raccoon dog) hypothetical protein OS=Nyctereutes procyonoides OX=34880 GN=NYPRO_LOCUS24370 PE=4 SV=1
---AMRAVLVESDPAMKQFLLYLDESNALGKKFIIQDIDDTHVFVIAELVNVLQERVGELMDQNAFSLTQK
>tr|A0A6P8PUN4|A0A6P8PUN4_GEOSA/1-71 [subseq from] General transcription and DNA repair factor IIH subunit TFB5 OS=Geotrypetes seraphini OX=260995 GN=GTF2H5 PE=3 SV=1
MVNVLKGVLVECDPAMKQFLMYLDETNALGKKFILHDLDETHIFVLADLVNVLQEKVGELMDQNSFPITQK
>tr|A0A553MV49|A0A553MV49_9TELE/1-71 [subseq from] General transcription and DNA repair factor IIH subunit TFB5 OS=Danionella translucida OX=623744 GN=DNTS_023960 PE=3 SV=1
MVNVLKGVLVECDPAMKQFLLFLDETSALGKKFIIQDLDDTHVFILAEVVQILQERVGELMDQNSFPITQK
>tr|A0A3B1KEB0|A0A3B1KEB0_ASTMX/1-71 [subseq from] General transcription and DNA repair factor IIH subunit TFB5 OS=Astyanax mexicanus OX=7994 PE=3 SV=1
MVNVLKGVLVECDPAMKQFLLYLDETSALGKKFIIQDLDDTHVFILAEVVPILQEKVGELMDQNSFPITQK
>tr|A0A7J5ZPG5|A0A7J5ZPG5_AMEME/1-71 [subseq from] General transcription and DNA repair factor IIH subunit TFB5 OS=Ameiurus melas OX=219545 GN=AMELA_G00281290 PE=3 SV=1
MVNVLKGVLVECDPAMKQFLLYLDETSALGKKFIIQDLDDTHVFILAEVVHILQDKVGELMDQNSFPITQK
>tr|A0A5N5LBD0|A0A5N5LBD0_PANHP/1-71 [subseq from] General transcription and DNA repair factor IIH subunit TFB5 OS=Pangasianodon hypophthalmus OX=310915 GN=PHYPO_G00097300 PE=3 SV=1
MVNVLKGVLVECDPAMKQFLLYLDETCALGKKFIIQDLDDTHVFILAEVVHILQEKVGELMDQNSFPITQK
>tr|A0A671PAS8|A0A671PAS8_9TELE/1-71 [subseq from] General transcription and DNA repair factor IIH subunit TFB5 OS=Sinocyclocheilus anshuiensis OX=1608454 GN=LOC107659223 PE=3 SV=1
MVNVLKGVLVECDPAMKQFLLYLDETSALGKKFIIQDLDDMHVFILAEVVQILQERVGELMDQNSFPITQK
>tr|A0A673NHL6|A0A673NHL6_9TELE/1-71 [subseq from] General transcription and DNA repair factor IIH subunit TFB5 OS=Sinocyclocheilus rhinocerous OX=307959 GN=LOC107721375 PE=3 SV=1
MVNVLKGVLVECDPAMKQFLLYLDETSALGKKFIIQDLDETHVFILAEVVQILQEQVGELMDQNSFPITQK
>tr|V9LJR7|V9LJR7_CALMI/1-71 [subseq from] General transcription and DNA repair factor IIH subunit TFB5 OS=Callorhinchus milii OX=7868 GN=gtf2h5 PE=2 SV=1
MVNVLKGVLVECDPAMKQFLLYLDDTNALGKKFIIQDLDETHLFVLAEVVQILQEKVGDLMDQNSFPLTQK
>tr|C1BEH0|C1BEH0_ONCMY/1-71 [subseq from] General transcription and DNA repair factor IIH subunit TFB5 OS=Oncorhynchus mykiss OX=8022 GN=TF2H5 PE=2 SV=1
MVNVLKGVLVECDPAMKQFLLYLNETSALGKKFIIQDLGDTHVFILAEVVHILQERVGELMDQNSFPITQK
>tr|G1P5U1|G1P5U1_MYOLU/5-71 [subseq from] General transcription and DNA repair factor IIH subunit TFB5 OS=Myotis lucifugus OX=59463 GN=GTF2H5 PE=3 SV=1
----LNVMVVDNDPAMKQFLLYLDESNALGKKFIIQDIDDTHVFVIAELVNVLQERVGELMDQNAFSLTQK
>tr|A0A087YNS0|A0A087YNS0_POEFO/1-71 [subseq from] General transcription and DNA repair factor IIH subunit TFB5 OS=Poecilia formosa OX=48698 PE=3 SV=1
MVNVHKGVLVECDPAMKQFLLYLDETMALGKKFILKDLDDTHVFILAEVVQILQERVGELMDQNSFPITQK
>tr|A0A3B3UXN7|A0A3B3UXN7_9TELE/1-71 [subseq from] General transcription and DNA repair factor IIH subunit TFB5 OS=Poecilia latipinna OX=48699 PE=3 SV=1
MVNVHKGVLVECDPAMKQFLLYLDETMALGKKFILKDLDDTHVFILAEVVQILQERVGELMDQNSFPITQK
>tr|A0A3B3YS29|A0A3B3YS29_9TELE/1-71 [subseq from] General transcription and DNA repair factor IIH subunit TFB5 OS=Poecilia mexicana OX=48701 PE=3 SV=1
MVNVHKGVLVECDPAMKQFLLYLDETMALGKKFILKDLDDTHVFILAEVVQILQERVGELMDQNSFPITQK
>tr|A0A3P9NAA2|A0A3P9NAA2_POERE/1-71 [subseq from] General transcription and DNA repair factor IIH subunit TFB5 OS=Poecilia reticulata OX=8081 PE=3 SV=1
MVNVHKGVLVECDPAMKQFLLYLDETMALGKKFILKDLDDTHVFILAEVVQILQERVGELMDQNSFPITQK
>tr|M3ZLW7|M3ZLW7_XIPMA/1-71 [subseq from] General transcription and DNA repair factor IIH subunit TFB5 OS=Xiphophorus maculatus OX=8083 PE=3 SV=1
MVNVHKGVLVECDPAMKQFLLYLDETMALGKKFILKDLDDTHVFILAEVVQILQERVGELMDQNSFPITQK
>tr|A0A7N6B5J4|A0A7N6B5J4_ANATE/1-71 [subseq from] General transcription and DNA repair factor IIH subunit TFB5 OS=Anabas testudineus OX=64144 PE=3 SV=1
MVNVHKGVLVECDPAMKQFLLYLDETMALGKKFILKDLDDTHVFILAEVVHTLQERVGELMDQNSFPITQK
>tr|A0A6P3RBJ5|A0A6P3RBJ5_PTEVA/82-142 [subseq from] General transcription and DNA repair factor IIH subunit TFB5 OS=Pteropus vampyrus OX=132908 GN=GTF2H5 PE=3 SV=1
----------SCDPAMKQFLLYLDESNALGKKFIIQDIDDTHVFVIAELVNVLQERVGELMDQNAFSLTQK
>tr|A0A3Q3EPE6|A0A3Q3EPE6_9LABR/1-71 [subseq from] General transcription and DNA repair factor IIH subunit TFB5 OS=Labrus bergylta OX=56723 PE=3 SV=1
MVNVHKGVLVECDPAMKQFLLYLDEKMALGKKFILKDLDDTHVFILAEVVQTLQERVGELMDQNSFTITQK
>tr|M3Y1R0|M3Y1R0_MUSPF/5-71 [subseq from] General transcription and DNA repair factor IIH subunit TFB5 OS=Mustela putorius furo OX=9669 GN=GTF2H5 PE=3 SV=1
----LDIMVIGNDPAMKQFLLYLDESNALGKKFIIQDIDDTHVFVIAELVNVLQERVGELMDQNAFSLTQK
>tr|A0A401SH37|A0A401SH37_CHIPU/1-71 [subseq from] General transcription and DNA repair factor IIH subunit TFB5 OS=Chiloscyllium punctatum OX=137246 GN=chiPu_0008103 PE=3 SV=1
MVNVLKGVLIECDPAMKQFLLYLDDTNALGKKFVIQDLDEIHLFVLAEVVHVLQEKVGDLMDQNSFPLMQK
>tr|L8IBW2|L8IBW2_9CETA/4-65 [subseq from] General transcription and DNA repair factor IIH subunit TFB5 OS=Bos mutus OX=72004 GN=M91_06263 PE=3 SV=1
---------LDSDPAMKQFLLYLDESNALGKKFIIQDIDDTHVFVIAELVNVLQERVGELMDQNAFSLTQK
>tr|A0A3P8QHN4|A0A3P8QHN4_ASTCA/1-71 [subseq from] General transcription and DNA repair factor IIH subunit TFB5 OS=Astatotilapia calliptera OX=8154 PE=3 SV=1
MVNVHKGVLVECDPAMKQFLLYLDETMALGKKFILKDLDDTHVFILAEVVQTLQERVGELMDQNSFPITQK
>tr|A0A3P9CNP5|A0A3P9CNP5_9CICH/1-71 [subseq from] General transcription and DNA repair factor IIH subunit TFB5 OS=Maylandia zebra OX=106582 PE=3 SV=1
MVNVHKGVLVECDPAMKQFLLYLDETMALGKKFILKDLDDTHVFILAEVVQTLQERVGELMDQNSFPITQK
>tr|A0A3Q4N1I5|A0A3Q4N1I5_NEOBR/1-71 [subseq from] General transcription and DNA repair factor IIH subunit TFB5 OS=Neolamprologus brichardi OX=32507 PE=3 SV=1
MVNVHKGVLVECDPAMKQFLLYLDETMALGKKFILKDLDDTHVFILAEVVQTLQERVGELMDQNSFPITQK
>tr|A0A665WZS5|A0A665WZS5_ECHNA/1-71 [subseq from] General transcription and DNA repair factor IIH subunit TFB5 OS=Echeneis naucrates OX=173247 GN=gtf2h5 PE=3 SV=1
MVNVHKGVLVECDPAMKQFLLYLDETMALGKKFILKDLDDTHVFILAEVVQTLQERVGELMDQNSFPITQK
>tr|A0A668SUH5|A0A668SUH5_OREAU/1-71 [subseq from] General transcription and DNA repair factor IIH subunit TFB5 OS=Oreochromis aureus OX=47969 PE=3 SV=1
MVNVHKGVLVECDPAMKQFLLYLDETMALGKKFILKDLDDTHVFILAEVVQTLQERVGELMDQNSFPITQK
>tr|A0A669DYT3|A0A669DYT3_ORENI/1-71 [subseq from] General transcription and DNA repair factor IIH subunit TFB5 OS=Oreochromis niloticus OX=8128 GN=gtf2h5 PE=3 SV=1
MVNVHKGVLVECDPAMKQFLLYLDETMALGKKFILKDLDDTHVFILAEVVQTLQERVGELMDQNSFPITQK
>tr|A0A672YY58|A0A672YY58_9TELE/1-71 [subseq from] General transcription and DNA repair factor IIH subunit TFB5 OS=Sphaeramia orbicularis OX=375764 GN=gtf2h5 PE=3 SV=1
MVNVHKGVLIECDPAMKQFLLYLDETMALGKKFILNDLDDTHVFILAEVVQTLQERVGELMDQNSFPITQK
>tr|A0A672FRI6|A0A672FRI6_SALFA/1-71 [subseq from] General transcription and DNA repair factor IIH subunit TFB5 OS=Salarias fasciatus OX=181472 GN=gtf2h5 PE=3 SV=1
MVNVHKGVLVECDPAMKQFLLYLDEKMALGKKFILKDLDDTHVFILAEVVQTLQERVGELMDQNSFPITQK
>tr|A0A5J5MJ83|A0A5J5MJ83_MUNRE/6-67 [subseq from] General transcription and DNA repair factor IIH subunit TFB5 OS=Muntiacus reevesi OX=9886 GN=FD755_007336 PE=3 SV=1
---------LIYDPAMKQFLLYLDESNALGKKFIIQDIDDTHVFVIAELVNVLQERVGELMDQNAFSLTQK
>tr|A0A5N3WGM6|A0A5N3WGM6_MUNMU/6-67 [subseq from] General transcription and DNA repair factor IIH subunit TFB5 OS=Muntiacus muntjak OX=9888 GN=FD754_005077 PE=3 SV=1
---------LIYDPAMKQFLLYLDESNALGKKFIIQDIDDTHVFVIAELVNVLQERVGELMDQNAFSLTQK
>tr|A0A3B4Z7P9|A0A3B4Z7P9_9TELE/1-71 [subseq from] General transcription and DNA repair factor IIH subunit TFB5 OS=Stegastes partitus OX=144197 PE=3 SV=1
MVNVHKGVLVECDPAMKQFLLYLDETMALGKKFILKDLDDTHVFILAEVVHTLQDRVGELMDQNSFPITQK
>tr|I3M2B7|I3M2B7_ICTTR/13-74 [subseq from] General transcription and DNA repair factor IIH subunit TFB5 OS=Ictidomys tridecemlineatus OX=43179 GN=GTF2H5 PE=3 SV=2
----------YCnDPAMKQFLLYLDESNALGKKFIIQDIDDTHVFVIAELVNVLQERVGELMDQNAFSLTQK
>tr|A0A2R8PIK1|A0A2R8PIK1_CALJA/14-75 [subseq from] General transcription and DNA repair factor IIH subunit TFB5 OS=Callithrix jacchus OX=9483 GN=GTF2H5 PE=3 SV=2
---------IMSDPAMKQFLLYLDESNALGKKFIIQDIDDTHVFVIAELVNVLQERVGELMDQNAFSLTQK
>tr|A0A4U5UL28|A0A4U5UL28_COLLU/1-71 [subseq from] General transcription and DNA repair factor IIH subunit TFB5 OS=Collichthys lucidus OX=240159 GN=D9C73_010265 PE=3 SV=1
MVNVHKGVLVECDPAMKQFLLYLDEKMALGKKFILKDLDDTHLFILAEVVHTLQERVGELMDQNSFPITQK
>tr|A0A3Q2G8R8|A0A3Q2G8R8_CYPVA/1-71 [subseq from] General transcription and DNA repair factor IIH subunit TFB5 OS=Cyprinodon variegatus OX=28743 PE=3 SV=1
MVNVHKGVLVECDPAMKQFLLYLDETMALGKKFILKDLDDTHLFILAEVVQTLQERVGELMDQNSFPITQK
>tr|A0A484C924|A0A484C924_PERFV/1-71 [subseq from] General transcription and DNA repair factor IIH subunit TFB5 OS=Perca flavescens OX=8167 GN=EPR50_G00188740 PE=3 SV=1
MVNVHKGVLVECDPAMKQFLLYLDEKMALGKKFILKDLDDTHLFILAEVVQTLQERVGELMDQNSFTVTQK
>tr|A0A6A5DSP5|A0A6A5DSP5_PERFL/1-71 [subseq from] General transcription and DNA repair factor IIH subunit TFB5 OS=Perca fluviatilis OX=8168 GN=PFLUV_G00213860 PE=3 SV=1
MVNVHKGVLVECDPAMKQFLLYLDEKMALGKKFILKDLDDTHLFILAEVVQTLQERVGELMDQNSFTVTQK
>tr|A0A6J3FUL3|A0A6J3FUL3_SAPAP/2-61 [subseq from] General transcription and DNA repair factor IIH subunit TFB5 OS=Sapajus apella OX=9515 GN=GTF2H5 PE=3 SV=1
-----------SDPAMKQFLLYLDESNALGKKFIIQDIDDTHVFVIAELVNVLQERVGELMDQNAFSLTQK
>tr|A0A0G2K606|A0A0G2K606_RAT/1-71 [subseq from] General transcription and DNA repair factor IIH subunit TFB5 OS=Rattus norvegicus OX=10116 PE=3 SV=1
MANTLKGVLIECDSATKQFFLYLNESNALGKKFVIQDIDDTHAFVIVELVNVLQEQVGELMDQNASCLTQK
>tr|A0A822I1U1|A0A822I1U1_9NEOB/1-71 [subseq from] (mimic poison frog) hypothetical protein OS=Ranitomeya imitator OX=111125 GN=RIMITATOR_LOCUS13301017 PE=4 SV=1
MANTLKGVLIECDSATKQFFLYLNESNALGKKFVIQDIDDTHAFVIVELVNVLQEQVGELMDQNASCLTQK
>tr|A0A3B4YCC3|A0A3B4YCC3_SERLL/21-91 [subseq from] General transcription and DNA repair factor IIH subunit TFB5 OS=Seriola lalandi dorsalis OX=1841481 PE=3 SV=1
MVNVHKGVLVECDPAMKQFLLYLDETMALGKKFILKDLDDTHVFILAEVVHTLQDRVGELMDQNSFPITQK
>tr|A0A3L7I5Y5|A0A3L7I5Y5_CRIGR/36-97 [subseq from] General transcription and DNA repair factor IIH subunit TFB5 OS=Cricetulus griseus OX=10029 GN=CgPICR_011475 PE=3 SV=1
---------LDNDPAMKQFLLYLDESNALGKKFIIQDIDDTHVFVIAELVNVLQERVGELMDQNAFSLTQK
>tr|G3P229|G3P229_GASAC/1-71 [subseq from] General transcription and DNA repair factor IIH subunit TFB5 OS=Gasterosteus aculeatus OX=69293 PE=3 SV=1
MVNVHKGVLVECDPAMKQFLLHLDEKMALGKKFILKDLDDTHVFILAEVVQTLQERVGELMDQNSFTITQK
>tr|A0A671E3V4|A0A671E3V4_RHIFE/13-72 [subseq from] General transcription and DNA repair factor IIH subunit TFB5 OS=Rhinolophus ferrumequinum OX=59479 GN=GTF2H5 PE=3 SV=1
-----------SDPAMKQFLLYLDESNALGKKFIIQDIDDTHVFVIAELVNVLQERVGELMDQNAFSLTQK
>tr|G3U8U3|G3U8U3_LOXAF/8-71 [subseq from] General transcription and DNA repair factor IIH subunit TFB5 OS=Loxodonta africana OX=9785 GN=GTF2H5 PE=3 SV=1
-------CCLHSDPAMKQFLLYLDESNALGKKFIIQDIDDTHVFVIAELVSVLQERVGELMDQNAFSLTQK
>tr|A0A3B4VAA4|A0A3B4VAA4_SERDU/1-71 [subseq from] General transcription and DNA repair factor IIH subunit TFB5 OS=Seriola dumerili OX=41447 PE=3 SV=1
MVNVHKGVLVECDPAMKQFLLYLDETMALGKKFILKDLDDTHLFILAEVVHTLQDRVGELMDQNSFPITQK
>tr|A0A3P8TAB1|A0A3P8TAB1_AMPPE/1-71 [subseq from] General transcription and DNA repair factor IIH subunit TFB5 OS=Amphiprion percula OX=161767 PE=3 SV=1
MVNVHKGVLVECDPAMKQFLLYLDETMALGKKFILKDLDDTHLFILAEVVHTLQDRVGELMDQNSFPITQK
>tr|A0A3Q1AVR5|A0A3Q1AVR5_AMPOC/1-71 [subseq from] General transcription and DNA repair factor IIH subunit TFB5 OS=Amphiprion ocellaris OX=80972 PE=3 SV=1
MVNVHKGVLVECDPAMKQFLLYLDETMALGKKFILKDLDDTHLFILAEVVHTLQDRVGELMDQNSFPITQK
>tr|A0A3Q1F401|A0A3Q1F401_9TELE/1-71 [subseq from] General transcription and DNA repair factor IIH subunit TFB5 OS=Acanthochromis polyacanthus OX=80966 PE=3 SV=1
MVNVHKGVLVECDPAMKQFLLYLDETMALGKKFILKDLDDTHLFILAEVVHTLQDRVGELMDQNSFPITQK
>tr|A0A3Q3RVW8|A0A3Q3RVW8_9TELE/1-71 [subseq from] General transcription and DNA repair factor IIH subunit TFB5 OS=Mastacembelus armatus OX=205130 PE=3 SV=1
MVNVHKGVLVECDPAMKQFLLYLDETMALGKKFILKDLDDTHLFILAEVVHTLQERVGDLMDQNSFPITQK
>tr|A0A6P7HH48|A0A6P7HH48_9TELE/1-71 [subseq from] General transcription and DNA repair factor IIH subunit TFB5 OS=Parambassis ranga OX=210632 GN=gtf2h5 PE=3 SV=1
MVNVHKGVLVECDPAMKQFLLHLDETMALGKKFILKDLDDTHVFILAEVVQTLQERVGELMDQNSFPITQK
>tr|A0A6J2P5X6|A0A6J2P5X6_COTGO/1-71 [subseq from] General transcription and DNA repair factor IIH subunit TFB5 OS=Cottoperca gobio OX=56716 GN=gtf2h5 PE=3 SV=1
MVNVHKGVLVECDPAMKQFLLYLDEKMALGKKFILKDLDDTHVFILEEVVKTLQERVGELMDQNSFTVTQK
>tr|A0A5G2R9C4|A0A5G2R9C4_PIG/1-69 [subseq from] General transcription and DNA repair factor IIH subunit TFB5 OS=Sus scrofa OX=9823 PE=3 SV=1
MVSILKGVLIECDPAMKQFFLYLDESSAL--KFIIQDIDDTQVFVISELVNILQEQVGELMDQNAFSLTQK
>tr|A0A2F0AYE4|A0A2F0AYE4_ESCRO/10-68 [subseq from] General transcription and DNA repair factor IIH subunit TFB5 (Fragment) OS=Eschrichtius robustus OX=9764 GN=ESR_31561 PE=3 SV=1
------------DPAMKQFLLYLDESNALGKKFIIQDIDDTHIFVIAELVNVLQERVGELMDQNAFSLTQK
>tr|A0A455BNQ0|A0A455BNQ0_PHYMC/10-68 [subseq from] General transcription and DNA repair factor IIH subunit TFB5 OS=Physeter macrocephalus OX=9755 GN=GTF2H5 PE=3 SV=1
------------DPAMKQFLLYLDESNALGKKFIIQDIDDTHIFVIAELVNVLQERVGELMDQNAFSLTQK
>tr|D2H0X2|D2H0X2_AILME/1-59 [subseq from] General transcription and DNA repair factor IIH subunit TFB5 (Fragment) OS=Ailuropoda melanoleuca OX=9646 GN=PANDA_003107 PE=3 SV=1
------------DPAMKQFLLYLDESNALGKKFIIQDIDDTHVFVIAELVNVLQERVGELMDQNAFSLTQK
>tr|A0A3Q3IEP3|A0A3Q3IEP3_MONAL/1-71 [subseq from] General transcription and DNA repair factor IIH subunit TFB5 OS=Monopterus albus OX=43700 PE=3 SV=1
MVNVHKGVLVECDPAMKQFLLYLDETMTLGKKFILKDLDDTHLFILAEVVHTLQERVGELMDQNSFPITQK
>tr|A0A3B3H409|A0A3B3H409_ORYLA/1-71 [subseq from] General transcription and DNA repair factor IIH subunit TFB5 OS=Oryzias latipes OX=8090 GN=gtf2h5 PE=3 SV=1
MVNVHKGVLVECDPAMKQFLLYLDETMALGRKFILKDLDDTHVFILAEVVQTLQERVGDLMDQNSFPITQK
>tr|A0A3P9M245|A0A3P9M245_ORYLA/1-71 [subseq from] General transcription and DNA repair factor IIH subunit TFB5 OS=Oryzias latipes OX=8090 PE=3 SV=1
MVNVHKGVLVECDPAMKQFLLYLDETMALGRKFILKDLDDTHVFILAEVVQTLQERVGDLMDQNSFPITQK
>tr|A0A6P7LQS2|A0A6P7LQS2_BETSP/1-71 [subseq from] General transcription and DNA repair factor IIH subunit TFB5 OS=Betta splendens OX=158456 GN=gtf2h5 PE=3 SV=1
MVNVHKGVLVECDPAMKQFLLYLDETMALGKKFVLKDLDDTHLFILAEVVHTLQERVGDLMDQNSFPITQK
>tr|A0A2I4AIG4|A0A2I4AIG4_9TELE/1-71 [subseq from] General transcription and DNA repair factor IIH subunit TFB5 OS=Austrofundulus limnaeus OX=52670 GN=gtf2h5 PE=3 SV=1
MVNVHKGVLVECDPAMKQFLLHLDETMALGKKFIIKDLDDTHLFILAEVVQTLQERVGELMDQNSFPITQK
>tr|A0A3Q2TW99|A0A3Q2TW99_FUNHE/1-71 [subseq from] General transcription and DNA repair factor IIH subunit TFB5 OS=Fundulus heteroclitus OX=8078 PE=3 SV=1
MVNVHKGVLVECDPAMKQFLLYLDETMALGKKFILKDLDDTHVFILAEVVQTLQDRVGDLMDQNSFPITQK
>tr|A0A3Q0RDZ4|A0A3Q0RDZ4_AMPCI/1-71 [subseq from] General transcription and DNA repair factor IIH subunit TFB5 OS=Amphilophus citrinellus OX=61819 PE=3 SV=1
MVNVHKGVLVECDPAMKQFLLYLDETMALGKKFILKDLDDTHLFILAEVVQTLQERAGELMDQNSFPITQK
>tr|A0A6G1QKA6|A0A6G1QKA6_9TELE/1-71 [subseq from] General transcription and DNA repair factor IIH subunit TFB5 OS=Channa argus OX=215402 GN=EXN66_Car018582 PE=3 SV=1
MVNVHKGVLVECDPAMKQFLLYLDETMALGKKFILKDLDDTHLFILVEVVHTLQERVGELMDQNSFPVTQK
>tr|A0A3B3BW39|A0A3B3BW39_ORYME/1-71 [subseq from] General transcription and DNA repair factor IIH subunit TFB5 OS=Oryzias melastigma OX=30732 GN=FQA47_014361 PE=3 SV=1
MVNVHKGVLVECDPAMKQFLLYLDETMALGRKFILKDLDDTHLFILAEVVQTLQDRVGELMDQNSFPITQK
>tr|I6M4B5|I6M4B5_KRYMA/1-71 [subseq from] General transcription and DNA repair factor IIH subunit TFB5 (Fragment) OS=Kryptolebias marmoratus OX=37003 PE=2 SV=1
MVNVHKGVLVECDPAMKQFLLHLDETMALGKKFIIKDLDDTHLFILAEVVQTLQDRVGELMDQNSFPITQK
>tr|A0A0D8XFU7|A0A0D8XFU7_DICVI/228-262 [subseq from] REX1 DNA Repair OS=Dictyocaulus viviparus OX=29172 GN=DICVIV_10421 PE=3 SV=1
MVNVKKGVLVTCDPAMRQLLMHLDESRTLGSKFIV------------------------------------
>tr|A0A0D8XFU7|A0A0D8XFU7_DICVI/264-327 [subseq from] REX1 DNA Repair OS=Dictyocaulus viviparus OX=29172 GN=DICVIV_10421 PE=3 SV=1
MVNVKKGVLVTCDPAMRQLLMHLDESRTLGSKFIVKELDETHLFIDREIVKILEEKLDQLMEQM-------
>tr|A0A6I9K3Z7|A0A6I9K3Z7_CHRAS/17-76 [subseq from] General transcription and DNA repair factor IIH subunit TFB5 OS=Chrysochloris asiatica OX=185453 GN=GTF2H5 PE=3 SV=1
-----------SDPAMKQFLLYLDESNALGKKFIIQDIDDTHVFVIAELVTVLQERVGELMDQNAFSLTQK
>tr|A0A3B4FZN3|A0A3B4FZN3_9CICH/1-71 [subseq from] General transcription and DNA repair factor IIH subunit TFB5 OS=Pundamilia nyererei OX=303518 PE=3 SV=1
MVNVHKGVLVESDPAMKQFLLYLDETMALGKKFILKDLDDTHVFILAEVVQTLQERVGELMDQNSFPITQK
>tr|A0A3Q2V780|A0A3Q2V780_HAPBU/1-71 [subseq from] General transcription and DNA repair factor IIH subunit TFB5 OS=Haplochromis burtoni OX=8153 PE=3 SV=1
MVNVHKGVLVESDPAMKQFLLYLDETMALGKKFILKDLDDTHVFILAEVVQTLQERVGELMDQNSFPITQK
>tr|A0A3Q3X3I3|A0A3Q3X3I3_MOLML/1-71 [subseq from] General transcription and DNA repair factor IIH subunit TFB5 OS=Mola mola OX=94237 PE=3 SV=1
MVNVHKGVLVECDPAMKQFLLYLDEKMALGKKFILKDLDDTHLFILAEVVQTLQERVGELMDANSFPITQK
>tr|A0A3P8TCQ4|A0A3P8TCQ4_AMPPE/59-129 [subseq from] General transcription and DNA repair factor IIH subunit TFB5 OS=Amphiprion percula OX=161767 PE=3 SV=1
MVNVHKGVLVECDPAMKQFLLYLDETMALGKKFILKDLDDTHLFILAEVVHTLQDRVGELMDQNSFPITQK
>tr|A0A3Q3DG77|A0A3Q3DG77_HIPCM/1-71 [subseq from] General transcription and DNA repair factor IIH subunit TFB5 OS=Hippocampus comes OX=109280 PE=3 SV=1
MVNVHKGVLVECDPAMKQFLLYLDETMALGKKFILKDLDDTHVFILVEVVQTLQERVGKLIDQNSFTITQK
>tr|A0A671VAM3|A0A671VAM3_SPAAU/1-71 [subseq from] General transcription and DNA repair factor IIH subunit TFB5 OS=Sparus aurata OX=8175 GN=gtf2h5 PE=3 SV=1
MVNVHKGVLVECDPAMKQFLLFLDEKMALGKKFILKDLDDTHVFILQEVVQTLQERVGELMDQNSFPITQK
>tr|Q4S6Y2|Q4S6Y2_TETNG/1-71 [subseq from] General transcription and DNA repair factor IIH subunit TFB5 OS=Tetraodon nigroviridis OX=99883 GN=GSTENG00023075001 PE=3 SV=1
MVNVHKGVLVECDPAMKEFLLHLDETMALGKKFILKDLDDTHLFILAEVVQTLQERVGELMDQNSFPITQK
>tr|A0A2K6U3F1|A0A2K6U3F1_SAIBB/1-66 [subseq from] General transcription and DNA repair factor IIH subunit TFB5 OS=Saimiri boliviensis boliviensis OX=39432 PE=3 SV=1
MVNVLKGVLTECDPAMKQFILCLDESSALGKKFIIQDIDDTHIIVIAELVNVLQEKVGELMDQKCL-----
>tr|S4R9F1|S4R9F1_PETMA/1-71 [subseq from] General transcription and DNA repair factor IIH subunit TFB5 OS=Petromyzon marinus OX=7757 PE=3 SV=1
MVNVLKGVIVACDPPMKQFLLFLDETNALGKKFVIHDLDETHLFIASEVVPILQERVGELMDQNSFPITQK
>tr|A0A3B5KG71|A0A3B5KG71_TAKRU/1-71 [subseq from] General transcription and DNA repair factor IIH subunit TFB5 OS=Takifugu rubripes OX=31033 GN=LOC101077576 PE=3 SV=2
MVNVHKGVLIECDPAMKEFLLHLDETMALGKKFILKDLDETHLFILAEVVQTLQERVGELMDQNSFPITQK
>tr|A0A5C6NRT6|A0A5C6NRT6_9TELE/1-71 [subseq from] General transcription and DNA repair factor IIH subunit TFB5 OS=Takifugu flavidus OX=433684 GN=D4764_19G0006080 PE=3 SV=1
MVNVHKGVLIECDPAMKEFLLHLDETMALGKKFILKDLDETHLFILAEVVQTLQERVGELMDQNSFPITQK
>tr|A0A4W2HZQ6|A0A4W2HZQ6_BOBOX/235-293 [subseq from] Uncharacterized protein OS=Bos indicus x Bos taurus OX=30522 PE=3 SV=1
------------DPAMKQFLLYLDESNALGKKFIIQDIDDTHVFVIAELVNVLQERVGELMDQNAFSLTQK
>tr|A0A4W6CFY5|A0A4W6CFY5_LATCA/33-103 [subseq from] General transcription and DNA repair factor IIH subunit TFB5 OS=Lates calcarifer OX=8187 PE=3 SV=1
MVNVHKGVLVECDAAMKQFLLYLDETMALGKKFILKDLDDTHLFILAEVVQTLQERVGELMDQNSFPITQK
>tr|A0A0F8AYM4|A0A0F8AYM4_LARCR/592-662 [subseq from] Protein SERAC1 OS=Larimichthys crocea OX=215358 GN=EH28_04571 PE=3 SV=1
MVNVHKGVLVECDPAMKQFLLYLDEKMALGKKFILKDLDDTHLFILAEVVHTLQERVGELMDQNSFPVTQK
>tr|A0A5C6NM15|A0A5C6NM15_9TELE/35-105 [subseq from] General transcription and DNA repair factor IIH subunit TFB5 (Fragment) OS=Takifugu flavidus OX=433684 GN=D4764_19G0004300 PE=3 SV=1
MVNVHKGVLIECDPAMKEFLLHLDETMALGKKFILKDLDETHLFILAEVVQTLQERVGELMDQNSFPITQK
>tr|A0A5G2R0C6|A0A5G2R0C6_PIG/1-57 [subseq from] General transcription and DNA repair factor IIH subunit TFB5 OS=Sus scrofa OX=9823 GN=GTF2H5 PE=3 SV=1
MVNVLKGVLIECDPAMKQFLLYLDESNALGKKFIIQDIDDTHVFVIAELVNVLQERG--------------
>tr|A0A4X1VUF4|A0A4X1VUF4_PIG/1-57 [subseq from] General transcription and DNA repair factor IIH subunit TFB5 OS=Sus scrofa OX=9823 GN=GTF2H5 PE=3 SV=1
MVNVLKGVLIECDPAMKQFLLYLDESNALGKKFIIQDIDDTHVFVIAELVNVLQERG--------------
>tr|A0A5C6MSC5|A0A5C6MSC5_9TELE/1-71 [subseq from] General transcription and DNA repair factor IIH subunit TFB5 OS=Takifugu flavidus OX=433684 GN=D4764_08G0003770 PE=3 SV=1
MVNVHKGVLLECDPAMKEFLLHLDETMALGRKFILKDLDETHLFILAEVVQTLQERVGELMDQNSFPITQK
>tr|A0A6A4RTF6|A0A6A4RTF6_SCOMX/614-684 [subseq from] Uncharacterized protein OS=Scophthalmus maximus OX=52904 GN=F2P81_024219 PE=3 SV=1
MVNVHKGVLVECDPAMKQFLLYLDETMALGKKFILKDLDDTHVFILAEVVQTLQERVGELMDQNSFPASQK
>tr|A0A3B5JXM2|A0A3B5JXM2_TAKRU/19-89 [subseq from] General transcription and DNA repair factor IIH subunit TFB5 OS=Takifugu rubripes OX=31033 GN=LOC101067977 PE=3 SV=1
MVNVHKGVLLECDPAMKEFLLHLDETMALGRKFILKDLDETHLFILAEVVQTLQERVGELMDQNSFPITQK
>tr|A0A437BZB0|A0A437BZB0_ORYJA/743-813 [subseq from] Uncharacterized protein OS=Oryzias javanicus OX=123683 GN=OJAV_G00230060 PE=3 SV=1
MVNVHKGVLVECDPAMKQFLLYLDETMALGRKFILKDLDDTHLFILAEVVQTLQDRVGELMDQNSFPITQK
>tr|M7BVS9|M7BVS9_CHEMY/3-68 [subseq from] General transcription and DNA repair factor IIH subunit TFB5 (Fragment) OS=Chelonia mydas OX=8469 GN=UY3_10622 PE=3 SV=1
-----VHVCLYSDPAMKQFLLYLDESNALGKKFIIQDLDETHVFVLAELVNFLQERVGELMDQNSFPITQK
>tr|A0A822I4C9|A0A822I4C9_9NEOB/1-56 [subseq from] (mimic poison frog) hypothetical protein OS=Ranitomeya imitator OX=111125 GN=RIMITATOR_LOCUS15335625 PE=4 SV=1
---------------MKQFLLYLDESNALGKKFIIQDIDDTHVFVIAELVNVLQERVGELMDQNAFSLTQK
>tr|A0A091Q3C5|A0A091Q3C5_LEPDC/2-64 [subseq from] General transcription and DNA repair factor IIH subunit TFB5 (Fragment) OS=Leptosomus discolor OX=188344 GN=N330_01723 PE=3 SV=1
--------CLHSDPAMKQFLLYLDESNALGKKFIIQDLDETHVFVLAELVNFLQERVGELMDQNSFPITQK
>tr|A0A6I9PN80|A0A6I9PN80_9TELE/1-70 [subseq from] General transcription and DNA repair factor IIH subunit TFB5 OS=Notothenia coriiceps OX=8208 GN=gtf2h5 PE=3 SV=1
MVNVHKGVLVECDPAMKQFLLFLDEKMALGKKFILKDLDDTHLFILEEVVKTLQERVGELMDQNSFPFKQ-
>tr|A0A6P8VBK6|A0A6P8VBK6_GYMAC/1-70 [subseq from] General transcription and DNA repair factor IIH subunit TFB5 OS=Gymnodraco acuticeps OX=8218 GN=gtf2h5 PE=3 SV=1
MVNVHKGVLVECDPAMKQFLLFLDEKMALGKKFILKDLDDTHLFILEEVVKTLQERVGELMDQNSFPFKQ-
>tr|A0A663MA69|A0A663MA69_ATHCN/10-72 [subseq from] General transcription and DNA repair factor IIH subunit TFB5 OS=Athene cunicularia OX=194338 PE=3 SV=1
--------VLIHDPAMKQFLLYLDESNALGKKFIIQDLDETHVFVLAELVNFLQERVGELMDQNSFPITQK
>tr|R0JIA4|R0JIA4_ANAPL/3-64 [subseq from] General transcription and DNA repair factor IIH subunit TFB5 (Fragment) OS=Anas platyrhynchos OX=8839 GN=Anapl_16399 PE=3 SV=1
---------LYSDPAMKQFLLYLDESNALGKKFIIQDLDETHVFVLAELVNFLQERVGELMDQNSFPITQK
>tr|A0A3B5KEY4|A0A3B5KEY4_TAKRU/19-89 [subseq from] General transcription and DNA repair factor IIH subunit TFB5 OS=Takifugu rubripes OX=31033 GN=LOC115248780 PE=3 SV=1
MVNVHKGVLLGCDPAMKEFLLHLDETMALGRKFILKDLDETHLFILAEVVQTLQERVGELMDQNSFPITQK
>tr|A0A087R675|A0A087R675_APTFO/1-59 [subseq from] General transcription and DNA repair factor IIH subunit TFB5 (Fragment) OS=Aptenodytes forsteri OX=9233 GN=AS27_14777 PE=3 SV=1
------------DPAMKQFLLYLDESNALGKKFIIQDLDETHVFVLAELVNFLQERVGELMDQNSFPITQK
>tr|A0A091JKT8|A0A091JKT8_EGRGA/1-59 [subseq from] General transcription and DNA repair factor IIH subunit TFB5 (Fragment) OS=Egretta garzetta OX=188379 GN=Z169_09581 PE=3 SV=1
------------DPAMKQFLLYLDESNALGKKFIIQDLDETHVFVLAELVNFLQERVGELMDQNSFPITQK
>tr|A0A091MSX3|A0A091MSX3_APAVI/1-59 [subseq from] General transcription and DNA repair factor IIH subunit TFB5 (Fragment) OS=Apaloderma vittatum OX=57397 GN=N311_05437 PE=3 SV=1
------------DPAMKQFLLYLDESNALGKKFIIQDLDETHVFVLAELVNFLQERVGELMDQNSFPITQK
>tr|A0A091PT43|A0A091PT43_HALAL/1-59 [subseq from] General transcription and DNA repair factor IIH subunit TFB5 (Fragment) OS=Haliaeetus albicilla OX=8969 GN=N329_00975 PE=3 SV=1
------------DPAMKQFLLYLDESNALGKKFIIQDLDETHVFVLAELVNFLQERVGELMDQNSFPITQK
>tr|A0A091SCF0|A0A091SCF0_9GRUI/1-59 [subseq from] General transcription and DNA repair factor IIH subunit TFB5 (Fragment) OS=Mesitornis unicolor OX=54374 GN=N332_08862 PE=3 SV=1
------------DPAMKQFLLYLDESNALGKKFIIQDLDETHVFVLAELVNFLQERVGELMDQNSFPITQK
>tr|A0A091UUH0|A0A091UUH0_NIPNI/1-59 [subseq from] General transcription and DNA repair factor IIH subunit TFB5 (Fragment) OS=Nipponia nippon OX=128390 GN=Y956_00285 PE=3 SV=1
------------DPAMKQFLLYLDESNALGKKFIIQDLDETHVFVLAELVNFLQERVGELMDQNSFPITQK
>tr|A0A091W8T6|A0A091W8T6_OPIHO/1-59 [subseq from] General transcription and DNA repair factor IIH subunit TFB5 (Fragment) OS=Opisthocomus hoazin OX=30419 GN=N306_12153 PE=3 SV=1
------------DPAMKQFLLYLDESNALGKKFIIQDLDETHVFVLAELVNFLQERVGELMDQNSFPITQK
>tr|A0A093EYH5|A0A093EYH5_GAVST/1-59 [subseq from] General transcription and DNA repair factor IIH subunit TFB5 (Fragment) OS=Gavia stellata OX=37040 GN=N328_09548 PE=3 SV=1
------------DPAMKQFLLYLDESNALGKKFIIQDLDETHVFVLAELVNFLQERVGELMDQNSFPITQK
>tr|A0A093GTZ9|A0A093GTZ9_DRYPU/1-59 [subseq from] General transcription and DNA repair factor IIH subunit TFB5 (Fragment) OS=Dryobates pubescens OX=118200 GN=N307_11507 PE=3 SV=1
------------DPAMKQFLLYLDESNALGKKFIIQDLDETHVFVLAELVNFLQERVGELMDQNSFPITQK
>tr|A0A093I101|A0A093I101_STRCA/1-59 [subseq from] General transcription and DNA repair factor IIH subunit TFB5 (Fragment) OS=Struthio camelus australis OX=441894 GN=N308_14945 PE=3 SV=1
------------DPAMKQFLLYLDESNALGKKFIIQDLDETHVFVLAELVNFLQERVGELMDQNSFPITQK
>tr|A0A093LB78|A0A093LB78_EURHL/1-59 [subseq from] General transcription and DNA repair factor IIH subunit TFB5 (Fragment) OS=Eurypyga helias OX=54383 GN=N326_07731 PE=3 SV=1
------------DPAMKQFLLYLDESNALGKKFIIQDLDETHVFVLAELVNFLQERVGELMDQNSFPITQK
>tr|A0A093QYB0|A0A093QYB0_PYGAD/1-59 [subseq from] General transcription and DNA repair factor IIH subunit TFB5 (Fragment) OS=Pygoscelis adeliae OX=9238 GN=AS28_03845 PE=3 SV=1
------------DPAMKQFLLYLDESNALGKKFIIQDLDETHVFVLAELVNFLQERVGELMDQNSFPITQK
>tr|A0A835U2P7|A0A835U2P7_9PASS/36-94 [subseq from] General transcription factor IIH subunit 5 (Fragment) OS=Lamprotornis superbus OX=245042 GN=IHE44_000060 PE=4 SV=1
------------DPAMKQFLLYLDESNALGKKFIIQDLDETHVFVLAELVNFLQERVGELMDQNSFPITQK
>tr|A0A7M4FJ66|A0A7M4FJ66_CROPO/56-115 [subseq from] General transcription and DNA repair factor IIH subunit TFB5 OS=Crocodylus porosus OX=8502 GN=GTF2H5 PE=3 SV=1
-----------RDPAMKQFLLYLDESNALGKKFIIQDLDETHVFVLAELVNFLQERVGELMDQNSFPITQK
>tr|A0A6M2E376|A0A6M2E376_9ACAR/1-71 [subseq from] General transcription and DNA repair factor IIH subunit TFB5 OS=Amblyomma tuberculatum OX=48802 PE=3 SV=1
MVHVMKGILVECDPAMKQFLLHLDDTNALGKKFIIQDLDETHVFITAEILDTLQNKIDDIMDQISFPLTEK
>tr|G3MNB3|G3MNB3_AMBMU/1-71 [subseq from] General transcription and DNA repair factor IIH subunit TFB5 OS=Amblyomma maculatum OX=34609 PE=2 SV=1
MVHVMKGILVECDPAMKQFLLHLDDTNALGKKFIIQDLDETHVFITAEILDTLQNKIDDIMDQISFPLTEK
>tr|A0A2B4SUK2|A0A2B4SUK2_STYPI/1-70 [subseq from] General transcription and DNA repair factor IIH subunit TFB5 OS=Stylophora pistillata OX=50429 GN=GTF2H5 PE=3 SV=1
MVNVTKGVLVECDPAVKQFLLHLDEKVALGKKFVIEDLDETHIFVSAEIVPVLQEKVWEIMDSNSFNISQ-
>tr|A0A023FVZ1|A0A023FVZ1_AMBPA/1-71 [subseq from] General transcription and DNA repair factor IIH subunit TFB5 OS=Amblyomma parvum OX=251391 PE=2 SV=1
MVHVMKGILVECDPAMKQFLLHLDDTNALGKKFIIQDLDETHVFITAEILETLQNKIDDIMDQISFPLTEK
>tr|A0A0C9S9U3|A0A0C9S9U3_AMBAM/1-71 [subseq from] General transcription and DNA repair factor IIH subunit TFB5 OS=Amblyomma americanum OX=6943 PE=2 SV=1
MVHVMKGILVECDPAMKQFLLHLDDTNALGKKFIIQDLDETHVFITAEILETLQNKIDDIMDQISFPLTEK
>tr|A0A1E1WX15|A0A1E1WX15_9ACAR/1-71 [subseq from] General transcription and DNA repair factor IIH subunit TFB5 OS=Amblyomma aureolatum OX=187763 PE=2 SV=1
MVHVMKGILVECDPAMKQFLLHLDDTNALGKKFIIQDLDETHVFITAEILETLQNKIDDIMDQISFPLTEK
>tr|A0A3M6TG99|A0A3M6TG99_POCDA/1-70 [subseq from] General transcription and DNA repair factor IIH subunit TFB5 OS=Pocillopora damicornis OX=46731 GN=pdam_00009459 PE=3 SV=1
MVNVTKGVLVECDPAVKQFLLHLDEKVALGKKFVIEDLDETHIFVSAEIVPVLQEKVWEIMDNNSFNISQ-
>tr|A0A433SU30|A0A433SU30_ELYCH/1-71 [subseq from] General transcription and DNA repair factor IIH subunit TFB5 OS=Elysia chlorotica OX=188477 GN=EGW08_019452 PE=3 SV=1
MVNVTKGVLVECDPAMKQFLLYLDNKNEFGRKFVLQDLDDTHLFITADIVEILQDRIDELLDQMSFSIAEK
>tr|C3Z5Q6|C3Z5Q6_BRAFL/1-71 [subseq from] General transcription and DNA repair factor IIH subunit TFB5 OS=Branchiostoma floridae OX=7739 GN=BRAFLDRAFT_202865 PE=3 SV=1
MVNVLKGVLVECDPAMKQFLLHLDEKNALGRKFVMQDLDDTHLFISADIVDLLQEKIDDLFDQLTFPVQQK
>tr|A7SQJ6|A7SQJ6_NEMVE/1-70 [subseq from] General transcription and DNA repair factor IIH subunit TFB5 OS=Nematostella vectensis OX=45351 GN=v1g127715 PE=3 SV=1
MVNVLKGVLIDCDPAVKQFLLHLDEHNVLGKKFVIEDLDETHLFVSAGIVPILQEKVWELMDTNSFNISQ-
>tr|A0A2R5LDL4|A0A2R5LDL4_9ACAR/1-71 [subseq from] General transcription and DNA repair factor IIH subunit TFB5 OS=Ornithodoros turicata OX=34597 PE=3 SV=1
MVHVMKGILVECDPAMKQFLLHLDDGNALGRKFIIQDLDETHVFIAADILEVLQNRIDDLMDQISFPLAEK
>tr|A0A6G5ACQ9|A0A6G5ACQ9_RHIMP/1-71 [subseq from] General transcription and DNA repair factor IIH subunit TFB5 OS=Rhipicephalus microplus OX=6941 PE=3 SV=1
MVHVMKGILVECDPAMKQFLLHLDDTNALGKKFIIQDLDETHVFITAEILETLQSKIDDIMDQISFPLSEK
>tr|A0A131XAK3|A0A131XAK3_9ACAR/1-71 [subseq from] General transcription and DNA repair factor IIH subunit TFB5 OS=Hyalomma excavatum OX=257692 PE=2 SV=1
MVHVMKGILVECDPAMKQFLLHLDDTNALGKKFIIQDLDETHVFITAEILETLQNKIDDIMDQISFPLSEK
>tr|L7M5K2|L7M5K2_RHIPC/1-71 [subseq from] General transcription and DNA repair factor IIH subunit TFB5 OS=Rhipicephalus pulchellus OX=72859 PE=2 SV=1
MVHVMKGILVECDPAMKQFLLHLDDTNALGKKFIIQDLDETHVFITAEILETLQNKIDDIMDQISFPLSEK
>tr|V3ZED6|V3ZED6_LOTGI/1-71 [subseq from] General transcription and DNA repair factor IIH subunit TFB5 OS=Lottia gigantea OX=225164 GN=LOTGIDRAFT_125133 PE=3 SV=1
MVNVTKGVLVECDPAMKQFLLHLDEKNALGRKFVIQDLDDTHLFISSDIIEILQTRIDDLMDKLSFPLAEK
>tr|A0A0B7BHX5|A0A0B7BHX5_9EUPU/30-100 [subseq from] General transcription and DNA repair factor IIH subunit TFB5 (Fragment) OS=Arion vulgaris OX=1028688 GN=ORF184846 PE=3 SV=1
MVNVTKGVLVECDPAMKQFLLHLDEKNEFGRKFVLQDLDDTHVFVAADIIETLQDKIDELMDQMSFNIAEK
>tr|A0A0K8R773|A0A0K8R773_IXORI/1-71 [subseq from] General transcription and DNA repair factor IIH subunit TFB5 OS=Ixodes ricinus OX=34613 PE=2 SV=1
MVHVMKGILVECDPAMKQFLLHLDDTNALGRKFIIQDLDETHVFITADILDTLQNKIDDIMDQISFPLAEK
>tr|B7Q313|B7Q313_IXOSC/1-71 [subseq from] General transcription and DNA repair factor IIH subunit TFB5 OS=Ixodes scapularis OX=6945 GN=8035142 PE=3 SV=1
MVHVMKGILVECDPAMKQFLLHLDDTNALGRKFIIQDLDETHVFITADILDTLQNKIDDIMDQISFPLAEK
>tr|A0A0L0BWY4|A0A0L0BWY4_LUCCU/1-71 [subseq from] General transcription and DNA repair factor IIH subunit TFB5 OS=Lucilia cuprina OX=7375 GN=FF38_08902 PE=3 SV=1
MVNVMKGVLVECDPAMKQFLLHLDETSALGRKFIIQDLDESHLFISTEIVETLQARVDELMDRISFPLHEK
>tr|A0A1Z5L665|A0A1Z5L665_ORNMO/1-71 [subseq from] General transcription and DNA repair factor IIH subunit TFB5 (Fragment) OS=Ornithodoros moubata OX=6938 PE=3 SV=1
MVHVMKCILVECDPAMKQFLLHLDDNNALGRKFIIQDLDETHVFIAADILEVLQNRIDDLMDQISFPLAEK
>tr|A0A4Z2FYZ7|A0A4Z2FYZ7_9TELE/50-114 [subseq from] General transcription and DNA repair factor IIH subunit TFB5 OS=Liparis tanakae OX=230148 GN=GTF2H5 PE=3 SV=1
------GQRTQSDPAMKQFLLYLDEKMALGKKFILKDLDDTHVFILAEVVQILQERVGELMDQNSFTFTQK
>tr|A0A6J2U5F2|A0A6J2U5F2_DROLE/1-70 [subseq from] General transcription and DNA repair factor IIH subunit TFB5 OS=Drosophila lebanonensis OX=7225 GN=LOC115631086 PE=3 SV=1
MVNVIKGVLVECDPAMKQFLLHLDEKSALGRKFIIQDLDENHLFISTDIVDVLQARVDELMDRISFPLHD-
>tr|A0A182F684|A0A182F684_ANOAL/1-71 [subseq from] General transcription and DNA repair factor IIH subunit TFB5 OS=Anopheles albimanus OX=7167 PE=3 SV=1
MVNVMKGVLVECDPAMKQFLLHLDETQSLGKKFIIQDLDEKHLFISVEIVEVLQARVDDLMDRISFPLHEK
>tr|A0A182NLL0|A0A182NLL0_9DIPT/1-71 [subseq from] General transcription and DNA repair factor IIH subunit TFB5 OS=Anopheles dirus OX=7168 PE=3 SV=1
MVNVMKGVLVECDPAMKQFLLHLDETQSLGKKFIIQDLDEKHLFISVEIVEVLQARVDDLMDRISFPLHEK
>tr|A0A1S4HDV4|A0A1S4HDV4_ANOGA/1-71 [subseq from] General transcription and DNA repair factor IIH subunit TFB5 OS=Anopheles gambiae OX=7165 PE=3 SV=1
MVNVMKGVLVECDPAMKQFLLHLDETQSLGKKFIIQDLDEKHLFISVEIVEVLQARVDDLMDRISFPLHEK
>tr|A0A2M3ZJR9|A0A2M3ZJR9_9DIPT/1-71 [subseq from] General transcription and DNA repair factor IIH subunit TFB5 OS=Anopheles braziliensis OX=58242 PE=3 SV=1
MVNVMKGVLVECDPAMKQFLLHLDETQSLGKKFIIQDLDEKHLFISVEIVEVLQARVDDLMDRISFPLHEK
>tr|A0A2M4AY90|A0A2M4AY90_9DIPT/1-71 [subseq from] General transcription and DNA repair factor IIH subunit TFB5 OS=Anopheles triannulatus OX=58253 PE=3 SV=1
MVNVMKGVLVECDPAMKQFLLHLDETQSLGKKFIIQDLDEKHLFISVEIVEVLQARVDDLMDRISFPLHEK
>tr|A0A2M4C6C0|A0A2M4C6C0_9DIPT/1-71 [subseq from] General transcription and DNA repair factor IIH subunit TFB5 OS=Anopheles marajoara OX=58244 PE=3 SV=1
MVNVMKGVLVECDPAMKQFLLHLDETQSLGKKFIIQDLDEKHLFISVEIVEVLQARVDDLMDRISFPLHEK
>tr|A0A6E8WBD5|A0A6E8WBD5_ANOCL/1-71 [subseq from] General transcription and DNA repair factor IIH subunit TFB5 OS=Anopheles coluzzii OX=1518534 PE=3 SV=1
MVNVMKGVLVECDPAMKQFLLHLDETQSLGKKFIIQDLDEKHLFISVEIVEVLQARVDDLMDRISFPLHEK
>tr|W5JLV7|W5JLV7_ANODA/1-71 [subseq from] General transcription and DNA repair factor IIH subunit TFB5 OS=Anopheles darlingi OX=43151 GN=AND_002894 PE=3 SV=1
MVNVMKGVLVECDPAMKQFLLHLDETQSLGKKFIIQDLDEKHLFISVEIVEVLQARVDDLMDRISFPLHEK
>tr|A0A182W9X2|A0A182W9X2_9DIPT/1-71 [subseq from] General transcription and DNA repair factor IIH subunit TFB5 OS=Anopheles minimus OX=112268 PE=3 SV=1
MVNVMKGVLVECDPAMKQFLLHLDETQSLGKKFIIQDLDEKHLFISVEIVEVLQARVDDLMDRISFPLHEK
>tr|A0A4Y0BLY5|A0A4Y0BLY5_ANOFN/1-71 [subseq from] General transcription and DNA repair factor IIH subunit TFB5 OS=Anopheles funestus OX=62324 PE=3 SV=1
MVNVMKGVLVECDPAMKQFLLHLDETQSLGKKFIIQDLDEKHLFISVEIVEVLQARVDDLMDRISFPLHEK
>tr|A0A401QAF3|A0A401QAF3_SCYTO/1-59 [subseq from] General transcription and DNA repair factor IIH subunit TFB5 (Fragment) OS=Scyliorhinus torazame OX=75743 GN=scyTo_0021980 PE=3 SV=1
------------DPAMKQFLLYLDETNALGKKFIIQDLDETHLFILAEVVHILQEKVGELMDQNSFPILQK
>tr|A0A212F1G1|A0A212F1G1_DANPL/1-68 [subseq from] General transcription and DNA repair factor IIH subunit TFB5 OS=Danaus plexippus plexippus OX=278856 GN=LOC116771360 PE=3 SV=1
MVNVMKGVLVECDPAMKQFLLHLDETLALGRKFILQDLDETHVFISSDIVETLQARVDDLMDQFSFPV---
>tr|A0A6J1MDB4|A0A6J1MDB4_DROHY/1-71 [subseq from] General transcription and DNA repair factor IIH subunit TFB5 OS=Drosophila hydei OX=7224 GN=LOC111603752 PE=3 SV=1
MVNVMKGVLVECDPAMKQFLLHLDEKLALGRKFIIQDLDESHLFISTDIVEVLQARVDELMDRISFPLHEK
>tr|A0A484B9P9|A0A484B9P9_DRONA/1-71 [subseq from] General transcription and DNA repair factor IIH subunit TFB5 OS=Drosophila navojoa OX=7232 GN=AWZ03_008140 PE=3 SV=1
MVNVMKGVLVECDPAMKQFLLHLDEKLALGRKFIIQDLDENHLFISTDIVDVLQARVDELMDRISFPLHEK
>tr|A0A4D9DUP6|A0A4D9DUP6_9SAUR/1-56 [subseq from] General transcription and DNA repair factor IIH subunit TFB5 OS=Platysternon megacephalum OX=55544 GN=DR999_PMT16808 PE=3 SV=1
---------------MKQFLLYLDESNALGKKFIIQDLDETHVFVLAELVNFLQERVGELMDQNSFPITQK
>tr|B4KI33|B4KI33_DROMO/1-71 [subseq from] General transcription and DNA repair factor IIH subunit TFB5 OS=Drosophila mojavensis OX=7230 GN=Dmoj\GI14600 PE=3 SV=1
MVNVMKGVLVECDPAMKQFLLHLDEKLALGRKFIIQDLDENHLFISTDIVEVLQARVDELMDRISFPLHEK
>tr|A0A1I8MX53|A0A1I8MX53_MUSDO/1-71 [subseq from] General transcription and DNA repair factor IIH subunit TFB5 OS=Musca domestica OX=7370 GN=101889012 PE=3 SV=1
MVNVMKGVLVECDPAMKQFLLHLDEKLALGRKFIIQDLDESHLFISTDIVETLQARVDELMDRISFPLHEK
>tr|A0A1I8PSA8|A0A1I8PSA8_STOCA/1-71 [subseq from] General transcription and DNA repair factor IIH subunit TFB5 OS=Stomoxys calcitrans OX=35570 GN=106082302 PE=3 SV=1
MVNVMKGVLVECDPAMKQFLLHLDEKLALGRKFIIQDLDESHLFISTDIVETLQARVDELMDRISFPLHEK
>tr|A0A0M4EA02|A0A0M4EA02_DROBS/1-71 [subseq from] General transcription and DNA repair factor IIH subunit TFB5 OS=Drosophila busckii OX=30019 GN=Dbus_chr2Lg57 PE=3 SV=1
MVNVMKGVLVECDPAMKQFLLHLDEKLAFGRKFIIQDLDESHLFISTDIVEVLQARVDELMDRISFPLHEK
>tr|B4LTC2|B4LTC2_DROVI/1-71 [subseq from] General transcription and DNA repair factor IIH subunit TFB5 OS=Drosophila virilis OX=7244 GN=Dvir\GJ17109 PE=3 SV=1
MVNVMKGVLVECDPAMKQFLLHLDEKLALGRKFIIQDLDENHLFISTDIVEVLQARVDELMDRINFPLHEK
>tr|A0A6P8W4K6|A0A6P8W4K6_DROAB/1-71 [subseq from] General transcription and DNA repair factor IIH subunit TFB5 OS=Drosophila albomicans OX=7291 GN=LOC117563931 PE=3 SV=1
MVNVMKGVLVECDPAMKQFLLHLDEKLALGRKFIIQDLDENHLFISTDIVEVLQARVDDLMDRISFPLHEK
>tr|A0A3S2NC98|A0A3S2NC98_CHISP/1-66 [subseq from] General transcription and DNA repair factor IIH subunit TFB5 OS=Chilo suppressalis OX=168631 GN=evm_008021 PE=3 SV=1
MVNVMKGVLVECDPAMKQFLLHLDETLALGRKFILQDLDETHLFISADIVETLQARVDDLMDQLSI-----
>tr|A0A4Y2LK31|A0A4Y2LK31_ARAVE/1-71 [subseq from] General transcription and DNA repair factor IIH subunit TFB5 OS=Araneus ventricosus OX=182803 GN=GTF2H5 PE=3 SV=1
MVYVMKGILVECDPSMKQFLLHLDETNAFKKKFIIEDLDETHIFIVADMLEVLQSRIDDLMDMISFPLAEK
>tr|A0A6J1WUI9|A0A6J1WUI9_GALME/1-66 [subseq from] General transcription and DNA repair factor IIH subunit TFB5 OS=Galleria mellonella OX=7137 GN=LOC113515967 PE=3 SV=1
MVNVMKGVLVECDPAMKQFLLHLDETLALGRKFILQDLDETHLFISADIVETLQARVDDLMDQLSI-----
>tr|A0A6J2JLV5|A0A6J2JLV5_BOMMA/1-66 [subseq from] General transcription and DNA repair factor IIH subunit TFB5 OS=Bombyx mandarina OX=7092 GN=LOC114242416 PE=3 SV=1
MVNVMKGVLVECDPAMKQFLLHLDETLALGRKFILQDLDETHLFISADIVETLQARVDDLMDQLSI-----
>tr|A0A6P5W9S1|A0A6P5W9S1_DROOB/1-70 [subseq from] General transcription and DNA repair factor IIH subunit TFB5 OS=Drosophila obscura OX=7282 GN=LOC111082195 PE=3 SV=1
MVNVMKGVLVECDPAMKQFLLHLDEKLALGRKFIIQDLDESHLFISTDIVEVLQARVDDLMDRISFPLHD-
>tr|B4GSI2|B4GSI2_DROPE/1-70 [subseq from] General transcription and DNA repair factor IIH subunit TFB5 OS=Drosophila persimilis OX=7234 GN=Dper\GL26481 PE=3 SV=1
MVNVMKGVLVECDPAMKQFLLHLDEKLALGRKFIIQDLDESHLFISTDIVEVLQARVDDLMDRISFPLHD-
>tr|B5DJI9|B5DJI9_DROPS/1-70 [subseq from] General transcription and DNA repair factor IIH subunit TFB5 OS=Drosophila pseudoobscura pseudoobscura OX=46245 GN=Dpse\GA28879 PE=3 SV=1
MVNVMKGVLVECDPAMKQFLLHLDEKLALGRKFIIQDLDESHLFISTDIVEVLQARVDDLMDRISFPLHD-
>tr|A0A7E5VWH5|A0A7E5VWH5_TRINI/1-68 [subseq from] General transcription and DNA repair factor IIH subunit TFB5 OS=Trichoplusia ni OX=7111 GN=LOC113497325 PE=3 SV=1
MVNVMKGVLVECDPAMKQFLLHLDETLALGRKFILQDLDETHLFISADIVETLQGRVDDLMDQLSIPV---
>tr|A0A6P4JU12|A0A6P4JU12_DROKI/1-70 [subseq from] General transcription and DNA repair factor IIH subunit TFB5 OS=Drosophila kikkawai OX=30033 GN=LOC108086270 PE=3 SV=1
MVNVMKGVLVECDPAMKQFLLHLDEKLALGRKFIIQDLDENHLFISTDIVDVLQARVDDLMDRISFPLHD-
>tr|A0A6P4K229|A0A6P4K229_DROBP/1-70 [subseq from] General transcription and DNA repair factor IIH subunit TFB5 OS=Drosophila bipectinata OX=42026 GN=LOC108124393 PE=3 SV=1
MVNVMKGVLVECDPAMKQFLLHLDEKLALGRKFIIQDLDENHLFISTDIVDVLQARVDDLMDRISFPLHD-
>tr|B5XD85|B5XD85_SALSA/1-56 [subseq from] General transcription and DNA repair factor IIH subunit TFB5 OS=Salmo salar OX=8030 GN=TF2H5 PE=2 SV=1
---------------MKQFLLYLDETSALGKKFIIQDLDDTHVFILAEVVHILQERVGELMDQNSFPITQK
>tr|C3KIL7|C3KIL7_ANOFI/14-73 [subseq from] General transcription and DNA repair factor IIH subunit TFB5 OS=Anoplopoma fimbria OX=229290 GN=TF2H5 PE=2 SV=1
-----------SDPAMKQFLLYLDEKMALGKKFILKDLDDTHVFILTEVVQTLQERVGELMDQNSFTATQK
>tr|A0A1W4UX17|A0A1W4UX17_DROFC/1-70 [subseq from] General transcription and DNA repair factor IIH subunit TFB5 OS=Drosophila ficusphila OX=30025 GN=LOC108089840 PE=3 SV=1
MVNVMKGVLVECDPAMKQFLLHLDEKLALGRKFIIQDLDENHLFISTDIVEVLQARVDDLMDRISFPLHD-
>tr|A0A6P4E5N2|A0A6P4E5N2_DRORH/1-70 [subseq from] General transcription and DNA repair factor IIH subunit TFB5 OS=Drosophila rhopaloa OX=1041015 GN=LOC108040314 PE=3 SV=1
MVNVMKGVLVECDPAMKQFLLHLDEKLALGRKFIIQDLDENHLFISTDIVEVLQARVDDLMDRISFPLHD-
>tr|A0A6P4G146|A0A6P4G146_DROTK/1-70 [subseq from] General transcription and DNA repair factor IIH subunit TFB5 OS=Drosophila takahashii OX=29030 GN=LOC108056565 PE=3 SV=1
MVNVMKGVLVECDPAMKQFLLHLDEKLALGRKFIIQDLDENHLFISTDIVEVLQARVDDLMDRISFPLHD-
>tr|A0A6P8KYA1|A0A6P8KYA1_DROMA/1-70 [subseq from] General transcription and DNA repair factor IIH subunit TFB5 OS=Drosophila mauritiana OX=7226 GN=LOC117151047 PE=3 SV=1
MVNVMKGVLVECDPAMKQFLLHLDEKLALGRKFIIQDLDENHLFISTDIVEVLQARVDDLMDRISFPLHD-
>tr|B3N4E1|B3N4E1_DROER/1-70 [subseq from] General transcription and DNA repair factor IIH subunit TFB5 OS=Drosophila erecta OX=7220 GN=Dere\GG24326 PE=3 SV=1
MVNVMKGVLVECDPAMKQFLLHLDEKLALGRKFIIQDLDENHLFISTDIVEVLQARVDDLMDRISFPLHD-
>tr|B4I1B0|B4I1B0_DROSE/1-70 [subseq from] General transcription and DNA repair factor IIH subunit TFB5 OS=Drosophila sechellia OX=7238 GN=Dsec\GM18045 PE=3 SV=1
MVNVMKGVLVECDPAMKQFLLHLDEKLALGRKFIIQDLDENHLFISTDIVEVLQARVDDLMDRISFPLHD-
>tr|B4NRW8|B4NRW8_DROSI/1-70 [subseq from] General transcription and DNA repair factor IIH subunit TFB5 OS=Drosophila simulans OX=7240 GN=Dsim\GD11985 PE=3 SV=1
MVNVMKGVLVECDPAMKQFLLHLDEKLALGRKFIIQDLDENHLFISTDIVEVLQARVDDLMDRISFPLHD-
>tr|B4P3U9|B4P3U9_DROYA/1-70 [subseq from] General transcription and DNA repair factor IIH subunit TFB5 OS=Drosophila yakuba OX=7245 GN=Dyak\GE18705 PE=3 SV=1
MVNVMKGVLVECDPAMKQFLLHLDEKLALGRKFIIQDLDENHLFISTDIVEVLQARVDDLMDRISFPLHD-
>tr|B7Z018|B7Z018_DROME/1-70 [subseq from] General transcription and DNA repair factor IIH subunit TFB5 OS=Drosophila melanogaster OX=7227 GN=Tfb5 PE=2 SV=2
MVNVMKGVLVECDPAMKQFLLHLDEKLALGRKFIIQDLDENHLFISTDIVEVLQARVDDLMDRISFPLHD-
>tr|Q0P437|Q0P437_DANRE/1-56 [subseq from] General transcription and DNA repair factor IIH subunit TFB5 OS=Danio rerio OX=7955 GN=gtf2h5 PE=2 SV=1
---------------MKQFLLYLDETSALGKKFIIQDLDDTHVFILAEVVQILQERVGELMDQNSFPITQK
>tr|A0A6J1NWD2|A0A6J1NWD2_BICAN/1-66 [subseq from] General transcription and DNA repair factor IIH subunit TFB5 OS=Bicyclus anynana OX=110368 GN=LOC112055220 PE=3 SV=1
MVNVMKGVLVECDPAMKQFLLHLDETLALGRKFILQDLDETHLFISSDIVDTLQARVDDLMDQLSI-----
>tr|B3MP88|B3MP88_DROAN/1-70 [subseq from] General transcription and DNA repair factor IIH subunit TFB5 OS=Drosophila ananassae OX=7217 GN=Dana\GF15714 PE=3 SV=1
MVNVMKGVLVECDPAMKQFLLHLDEKLALGRKFIIQDLDEHHLFISTDIVDVLQARVDDLMDRISFPLHD-
>tr|A0A7D9M672|A0A7D9M672_PARCT/1-70 [subseq from] General transcription and DNA repair factor IIH subunit TFB5 OS=Paramuricea clavata OX=317549 GN=PACLA_6A064333 PE=3 SV=1
MVNVLKGVLIECDAVLKQFLLHLDETLAFGRKFVLEDLDETHLFISSDIVNTLKEKVWELMDNNSFNVTK-
>tr|A0A1W4WGK5|A0A1W4WGK5_AGRPL/1-71 [subseq from] General transcription and DNA repair factor IIH subunit TFB5 OS=Agrilus planipennis OX=224129 GN=LOC108735580 PE=3 SV=1
MVNVMKGVLVKCDSAMKQFLLHLDETMKLGKKFIIQDLDETHLFISADILDVLQAKIDDLMDQISFPVTEK
>tr|A0A482XFZ9|A0A482XFZ9_LAOST/1-71 [subseq from] General transcription and DNA repair factor IIH subunit TFB5 OS=Laodelphax striatellus OX=195883 GN=LSTR_LSTR000609 PE=3 SV=1
MVNVMKGVLVECDDAMKQFLLHLDETEALGKKFIIQDLDERHLFISADILDVLQAKVDDLMDQISVSLADK
>tr|A0A1B0AS90|A0A1B0AS90_9MUSC/1-71 [subseq from] General transcription and DNA repair factor IIH subunit TFB5 OS=Glossina palpalis gambiensis OX=67801 PE=3 SV=1
MVNVMKGVLVECDPAMKQFLLHLDETLALGRKFIIQDLDEKHLFISTDIVDALQARVDDLMDRISFPLHEK
>tr|D3TRV1|D3TRV1_GLOMM/1-71 [subseq from] General transcription and DNA repair factor IIH subunit TFB5 OS=Glossina morsitans morsitans OX=37546 PE=2 SV=1
MVNVMKGVLVECDPAMKQFLLHLDETLALGRKFIIQDLDEKHLFISTDIVDALQARVDDLMDRISFPLHEK
>tr|A0A5C6MIL8|A0A5C6MIL8_9TELE/21-82 [subseq from] General transcription and DNA repair factor IIH subunit TFB5 OS=Takifugu flavidus OX=433684 GN=D4764_0131870 PE=3 SV=1
---------IHYDPAMKEFLLHLDETMALGRKFILKDLDETHLFILAEVVQTLQERVGELMDQNSFPITQK
>tr|A0A1L8DI77|A0A1L8DI77_9DIPT/1-70 [subseq from] General transcription and DNA repair factor IIH subunit TFB5 OS=Nyssomyia neivai OX=330878 PE=3 SV=1
MVNVMKGVLVECDPAMKQFLLHLDDTLALGRKFIIQDLDEKHLFISTDIVEILQAKVDDLMDQMSFPLHD-
>tr|A0A0Q9WTL2|A0A0Q9WTL2_DROWI/1-71 [subseq from] General transcription and DNA repair factor IIH subunit TFB5 OS=Drosophila willistoni OX=7260 GN=Dwil\GK27968 PE=3 SV=1
MVNVMKGVLVKCDPAMKQFLLHLDEKLSLGRKFIIQDLDENHLFISTDIVEVLQVRVDELMDRISFPLHEK
>tr|A0A1Q3EUE4|A0A1Q3EUE4_CULTA/1-71 [subseq from] General transcription and DNA repair factor IIH subunit TFB5 OS=Culex tarsalis OX=7177 PE=3 SV=1
MVNVMKGVLVECDPAMKQFLLHLDETQSLGRKFIIQDLDERHLFISTDIIDTLQARVDDLMDRISVSLHEK
>tr|R7UM79|R7UM79_CAPTE/1-68 [subseq from] General transcription and DNA repair factor IIH subunit TFB5 OS=Capitella teleta OX=283909 GN=CAPTEDRAFT_98035 PE=3 SV=1
MVNVMKGILIECDPAMKQFLLHLDETNALGRSFVIQDLDETHIFISADILETLTSKIDDLMDKLHFDV---
>tr|T1D5W1|T1D5W1_9DIPT/1-71 [subseq from] General transcription and DNA repair factor IIH subunit TFB5 OS=Psorophora albipes OX=869069 PE=2 SV=1
MVNVMKGVLVECDPAMKQFLLHLDETQSLGRKFIIQDLDERHLFISVDIIETLQARVDDLMDRISVSLHEK
>tr|A0A821ZE25|A0A821ZE25_9NEOB/1-56 [subseq from] (mimic poison frog) hypothetical protein OS=Ranitomeya imitator OX=111125 GN=RIMITATOR_LOCUS6405983 PE=4 SV=1
---------------MKQFLLYLDETNALGTKFIIQDLDETHVFVLAELIAVLQEKVGELMDQNSFPITQK
>tr|A0A067R519|A0A067R519_ZOONE/1-69 [subseq from] General transcription and DNA repair factor IIH subunit TFB5 OS=Zootermopsis nevadensis OX=136037 GN=L798_06983 PE=3 SV=1
MVNVMKGILIECDQAMKQFLLHLDETVALGRKFIIQDLDERHLFISADILETLQARVDDLMDQISFPLA--
>tr|A0A6J0BG54|A0A6J0BG54_NEOLC/1-71 [subseq from] General transcription and DNA repair factor IIH subunit TFB5 OS=Neodiprion lecontei OX=441921 GN=LOC107219446 PE=3 SV=1
MVNVMKGILVECDAAMKQFLLHLDETFALGKKFIIQDLDERHLFISADILETLQTKVDDLMDQISFPLADK
>tr|A0A6J1PHV7|A0A6J1PHV7_9HYME/1-71 [subseq from] General transcription and DNA repair factor IIH subunit TFB5 OS=Temnothorax curvispinosus OX=300111 GN=LOC112452719 PE=3 SV=1
MVNVTKGILVECDAAMKQFLLHLDETSALGRKFIIQDLDERHLFISADILETLQAKVDDLMDQISFPLAEK
>tr|A0A158NVT3|A0A158NVT3_ATTCE/1-71 [subseq from] General transcription and DNA repair factor IIH subunit TFB5 OS=Atta cephalotes OX=12957 GN=105624909 PE=3 SV=1
MVNVTKGILVECDAAMKQFLLHLDETSALGRKFIIQDLDEKHLFISADILETLQAKVDDLMDQISFPLAEK
>tr|A0A6P3X2Z3|A0A6P3X2Z3_DINQU/1-71 [subseq from] General transcription and DNA repair factor IIH subunit TFB5 OS=Dinoponera quadriceps OX=609295 GN=LOC106743425 PE=3 SV=1
MVNVTKGILVECDAAMKQFLLHLDDTSALGKKFIIQDLDERHLFISADILETLQAKVDDLMDQISFPLAEK
>tr|A0A6P8YW56|A0A6P8YW56_THRPL/1-71 [subseq from] General transcription and DNA repair factor IIH subunit TFB5 OS=Thrips palmi OX=161013 GN=LOC117646995 PE=3 SV=1
MVNVVKGVLVECDQAMKQFLLHLDETMALGCRFIIQNLDDTHLFISADILTTLQSRIDDLMDQVSFPLVEK
>tr|A0A6H5IDQ3|A0A6H5IDQ3_9HYME/1-67 [subseq from] General transcription and DNA repair factor IIH subunit TFB5 OS=Trichogramma brassicae OX=86971 GN=TBRA_LOCUS8091 PE=3 SV=1
MVNLLKGILVECDEAMKQFLLHLDENLTLGKKFIIQDLDDTHLFISADILDALRARIDELMDKISFP----
>tr|A0A2A3E8L1|A0A2A3E8L1_APICC/1-71 [subseq from] General transcription and DNA repair factor IIH subunit TFB5 OS=Apis cerana cerana OX=94128 GN=APICC_10143 PE=3 SV=1
MVNVTKGILVECDAAMKQFLLHLDETFALGRKFIIQDLDERHLFISADILDTLQTKVDDLMDQISFPLAEK
>tr|A0A6J3L8A7|A0A6J3L8A7_9HYME/1-71 [subseq from] General transcription and DNA repair factor IIH subunit TFB5 OS=Bombus vosnesenskii OX=207650 GN=LOC117239743 PE=3 SV=1
MVNVTKGILVECDAAMKQFLLHLDETFALGRKFIIQDLDERHLFISADILDTLQAKVDDLMDQISFPLAEK
>tr|A0A6P3D8B0|A0A6P3D8B0_BOMTE/1-71 [subseq from] General transcription and DNA repair factor IIH subunit TFB5 OS=Bombus terrestris OX=30195 GN=LOC100649205 PE=3 SV=1
MVNVTKGILVECDAAMKQFLLHLDETFALGRKFIIQDLDERHLFISADILDTLQTKVDDLMDQISFPLAEK
>tr|A0A6P3DSG5|A0A6P3DSG5_BOMIM/1-71 [subseq from] General transcription and DNA repair factor IIH subunit TFB5 OS=Bombus impatiens OX=132113 GN=LOC100741189 PE=3 SV=1
MVNVTKGILVECDAAMKQFLLHLDETFALGRKFIIQDLDERHLFISADILDTLQAKVDDLMDQISFPLAEK
>tr|A0A6P8LXS3|A0A6P8LXS3_9HYME/1-71 [subseq from] General transcription and DNA repair factor IIH subunit TFB5 OS=Bombus bifarius OX=103933 GN=LOC117207304 PE=3 SV=1
MVNVTKGILVECDAAMKQFLLHLDETFALGRKFIIQDLDERHLFISADILDTLQAKVDDLMDQISFPLAEK
>tr|A0A7M7R493|A0A7M7R493_APIME/1-71 [subseq from] General transcription and DNA repair factor IIH subunit TFB5 OS=Apis mellifera OX=7460 GN=408269 PE=3 SV=1
MVNVTKGILVECDAAMKQFLLHLDETFALGRKFIIQDLDERHLFISADILDTLQTKVDDLMDQISFPLAEK
>tr|V9IK41|V9IK41_APICE/1-71 [subseq from] General transcription and DNA repair factor IIH subunit TFB5 OS=Apis cerana OX=7461 GN=ACCB12717 PE=2 SV=1
MVNVTKGILVECDAAMKQFLLHLDETFALGRKFIIQDLDERHLFISADILDTLQTKVDDLMDQISFPLAEK
>tr|E0VKS5|E0VKS5_PEDHC/1-71 [subseq from] General transcription and DNA repair factor IIH subunit TFB5 OS=Pediculus humanus subsp. corporis OX=121224 GN=8235602 PE=3 SV=1
MVHVMKGVLVECDQAMKQFLLHLDETLALGKKFIIQDLDDTHLFISSDILYILQTKVDDLIDQISAPVTEK
>tr|B3S7I9|B3S7I9_TRIAD/1-70 [subseq from] General transcription and DNA repair factor IIH subunit TFB5 OS=Trichoplax adhaerens OX=10228 GN=TRIADDRAFT_30732 PE=3 SV=1
MVNVLKGVLVECDPTVKQYLLHLDETNALGQKFVIEDLDDQHVFVTAEIKDTLMKKIDAMMEQLSYSSSD-
>tr|A0A6J1TRI6|A0A6J1TRI6_FRAOC/1-71 [subseq from] General transcription and DNA repair factor IIH subunit TFB5 OS=Frankliniella occidentalis OX=133901 GN=LOC113217567 PE=3 SV=1
MVNVVKGVLVECDQAMKQFLLHLDETMALGCRFIIQNLDETHLFISADILTTLQSRIDDLMDQVSFPLVEK
>tr|A0A3B5KFL2|A0A3B5KFL2_TAKRU/17-78 [subseq from] General transcription and DNA repair factor IIH subunit TFB5 OS=Takifugu rubripes OX=31033 GN=LOC115248780 PE=3 SV=1
---------TTFDPAMKEFLLHLDETMALGRKFILKDLDETHLFILAEVVQTLQERVGELMDQNSFPITQK
>tr|A0A834KI41|A0A834KI41_VESGE/1-71 [subseq from] Uncharacterized protein OS=Vespula germanica OX=30212 GN=HZH68_005655 PE=4 SV=1
MVNVLKGILVECDAAMKQFLLHLDETLALGRKFIIQDLDERHLFISIDILETLQAKVDDLMDQISFPLAEK
>tr|A0A834UCA8|A0A834UCA8_VESPE/1-71 [subseq from] Uncharacterized protein OS=Vespula pensylvanica OX=30213 GN=H0235_006160 PE=4 SV=1
MVNVLKGILVECDAAMKQFLLHLDETLALGRKFIIQDLDERHLFISIDILETLQAKVDDLMDQISFPLAEK
>tr|A0A0L8HLX9|A0A0L8HLX9_OCTBM/1-68 [subseq from] General transcription and DNA repair factor IIH subunit TFB5 OS=Octopus bimaculoides OX=37653 GN=OCBIM_22011509mg PE=3 SV=1
MVNVIKGVLTECDPAMKQFLLQLDDRNTLGKKFIIQDLDDTHLFISADILETLKSQINDLMNKLTYPL---
>tr|A0A3L8DK21|A0A3L8DK21_OOCBI/1-71 [subseq from] General transcription and DNA repair factor IIH subunit TFB5 OS=Ooceraea biroi OX=2015173 GN=DMN91_007299 PE=3 SV=1
MVNVTKGILVECDAAMKQFLLHLDETSALGRKFIIQDLDERHLFISIDILETLQTKVDDLMDQISFPLAEK
>tr|A0A6P7GCC9|A0A6P7GCC9_DIAVI/17-87 [subseq from] General transcription and DNA repair factor IIH subunit TFB5 OS=Diabrotica virgifera virgifera OX=50390 GN=LOC114336359 PE=3 SV=1
MVNVMKGVLVKCDPAMKQFLLHLDETLKLGRKFIIQDLDEHHLFISADILDTLQVKIDDLMDQISFPLAEK
>tr|A0A1S4EKT1|A0A1S4EKT1_DIACI/1-69 [subseq from] General transcription and DNA repair factor IIH subunit TFB5 OS=Diaphorina citri OX=121845 GN=LOC108253394 PE=3 SV=1
MVNVMKGVLIECDKPMKQFLLHLDETNTLGRRFIIQDLDETHLFISSDVIELLMTRVDDLLDQISFPIN--
>tr|A0A210PKF8|A0A210PKF8_MIZYE/1-71 [subseq from] General transcription and DNA repair factor IIH subunit TFB5 OS=Mizuhopecten yessoensis OX=6573 GN=KP79_PYT02516 PE=3 SV=1
MVNVTKGILVECDPAMKQFLLHLDETDAFKTKFVLQDLDETHLFISADILGTLQNRIDDIMDRLSFPLVEK
>tr|A0A6M2DGL6|A0A6M2DGL6_9NEOP/17-86 [subseq from] General transcription and DNA repair factor IIH subunit TFB5 (Fragment) OS=Xenopsylla cheopis OX=163159 PE=3 SV=1
MVNVKKGILVECDQAMKQFLLHLDETQALGSRFIIEDLDETHLFISAEILETLQTKIDDLMDQISFPLHE-
>tr|A0A443S472|A0A443S472_9ACAR/1-67 [subseq from] General transcription and DNA repair factor IIH subunit TFB5 OS=Leptotrombidium deliense OX=299467 GN=B4U80_04227 PE=3 SV=1
MVNVQKGVLIECDPQMKQFLLHLDESNVLGTKFIIQDLDQTHLFVSADIIEKLKNQIDHLMDQiNIF-----
>tr|A0A556V2H0|A0A556V2H0_BAGYA/592-649 [subseq from] Protein SERAC1 OS=Bagarius yarrelli OX=175774 GN=Baya_12187 PE=3 SV=1
-------------SCRMQFLLYLDETSALGKKFIIQDLDDTHVFILAEVVHILQERVGELMDQNSFPITQK
>tr|A0A6A4JRH7|A0A6A4JRH7_APOLU/1-71 [subseq from] General transcription and DNA repair factor IIH subunit TFB5 OS=Apolygus lucorum OX=248454 GN=GE061_12042 PE=3 SV=1
MVNVSKGSLVKCDPAMKEFLIHLDETMAIGRKFIIQDLDETHLFISSDVIETLYNRIDELMDKISFPMTEK
>tr|A0A7M7LTR0|A0A7M7LTR0_NASVI/1-70 [subseq from] General transcription and DNA repair factor IIH subunit TFB5 OS=Nasonia vitripennis OX=7425 PE=3 SV=1
MVNVQKGILVECDEAMKQFLLHLDETFALGKKFIIQDLDERHLFISQDILDTLQTKVDDLMDRISFPITE-
>tr|A0A834HNV1|A0A834HNV1_RHYFE/1-71 [subseq from] Uncharacterized protein OS=Rhynchophorus ferrugineus OX=354439 GN=GWI33_020880 PE=4 SV=1
MVNVMKGVLVRCDQAMKQFLLHLDETVKLGRKFIIQDLDENHLFISADILDTLQAKIDDLMDQISFPLAEK
>tr|A0A7I8VMK5|A0A7I8VMK5_9ANNE/1-67 [subseq from] General transcription and DNA repair factor IIH subunit TFB5 OS=Dimorphilus gyrociliatus OX=2664684 GN=DGYR_LOCUS5176 PE=3 SV=1
MVNVNKGVLVECDPAMKVFLLNLDETEALGCRFVLQNLDDTHLFITTEILSVLQDRVDDLMDKLSFP----
>tr|T1KC04|T1KC04_TETUR/1-64 [subseq from] General transcription and DNA repair factor IIH subunit TFB5 OS=Tetranychus urticae OX=32264 PE=3 SV=1
MVNVMKGILIECDAQMKQFLLHLDETNALGTKFIIQDLDATHLFVSPEIIETLKNKIDDLMDQI-------
>tr|A0A069DNG0|A0A069DNG0_9HEMI/1-69 [subseq from] General transcription and DNA repair factor IIH subunit TFB5 OS=Panstrongylus megistus OX=65343 PE=2 SV=1
MVNVTKGVLVKCDPAMKQLLIHLDETLAIGKKFIIQDLDDDHLFISAEVIDTLSSRIDDIMDKISVSAA--
>tr|T2MBD4|T2MBD4_HYDVU/1-68 [subseq from] General transcription and DNA repair factor IIH subunit TFB5 OS=Hydra vulgaris OX=6087 GN=GTF2H5 PE=2 SV=1
MVNVLKGVLVECDPTVKQFLLHMDEKGVLGQKFVIEDLDSTHLFVAANIIKTLESKLWELMDKLSFPV---
>tr|A0A670IY56|A0A670IY56_PODMU/1-65 [subseq from] General transcription and DNA repair factor IIH subunit TFB5 OS=Podarcis muralis OX=64176 PE=3 SV=1
MVSVLKGILIECDPATKQFLLYLDESNTLREKFSIQD------FVLAEMVYFLQERMGELMDQTSFPITQK
>tr|A0A7R9MD35|A0A7R9MD35_9ACAR/1-66 [subseq from] General transcription and DNA repair factor IIH subunit TFB5 OS=Oppiella nova OX=334625 GN=ONB1V03_LOCUS14570 PE=3 SV=1
MVHVQKGILIECDPQMKQFLLHLDETNALGTRFIIQDLDSTHLFISSDIIDSLKNQIDDLMDQISF-----
>tr|A0A023FB01|A0A023FB01_TRIIF/1-69 [subseq from] General transcription and DNA repair factor IIH subunit TFB5 OS=Triatoma infestans OX=30076 PE=2 SV=1
MVNVTKGVLVKCDPAMKQLLIHLDETLAIGKKFIIQDLDEDHLFISAEVIDTLSSRIDDIMDKISVSAA--
>tr|A0A0V0GBT2|A0A0V0GBT2_TRIDM/1-69 [subseq from] General transcription and DNA repair factor IIH subunit TFB5 OS=Triatoma dimidiata OX=72491 PE=3 SV=1
MVNVTKGVLVKCDPAMKQLLIHLDETLAIGKKFIIQDLDEDHLFISAEVIDTLSSRIDDIMDKISVSAA--
>tr|A0A077Z2F5|A0A077Z2F5_TRITR/1-65 [subseq from] General transcription and DNA repair factor IIH subunit TFB5 OS=Trichuris trichiura OX=36087 GN=TTRE_0000247101 PE=3 SV=1
MVNVTKGVLVTCDPAMKQFLLHLDETIALGFKFILKDLDDTHVFISADSVNTLSQKIDTLMESLS------
>tr|A0A0P4VSF1|A0A0P4VSF1_9HEMI/1-69 [subseq from] General transcription and DNA repair factor IIH subunit TFB5 OS=Rhodnius neglectus OX=72488 PE=2 SV=1
MVNVTKGVLVKCDPAMKQLLIHLDETLAIGKKFIIQDLDEDHLFISAEVIDTLTSRIDDIMDKISVSAA--
>tr|R4G845|R4G845_RHOPR/1-69 [subseq from] General transcription and DNA repair factor IIH subunit TFB5 OS=Rhodnius prolixus OX=13249 PE=2 SV=1
MVNVTKGVLVKCDPAMKQLLIHLDETLAIGKKFIIQDLDEDHLFISAEVIDTLTSRIDDIMDKISVSAA--
>tr|A0A1D1VX04|A0A1D1VX04_RAMVA/1-67 [subseq from] General transcription and DNA repair factor IIH subunit TFB5 OS=Ramazzottius varieornatus OX=947166 GN=RvY_15588-1 PE=3 SV=1
MVNVSKGVLVKCDPAMKQFLIFLDEKEELGKRFIIQDIDDEHLFISKDVQEMLKERLDSLMDKISIS----
>tr|C1BVP4|C1BVP4_LEPSM/1-65 [subseq from] General transcription and DNA repair factor IIH subunit TFB5 OS=Lepeophtheirus salmonis OX=72036 GN=TF2H5 PE=2 SV=1
MVNVTRGVLVECDPAMKQFLLYLDERAELGTRFVVQDLDATHLFISPEILPKLQDRIDDLMDKIS------
>tr|Q5EHY9|Q5EHY9_GEKJA/1-72 [subseq from] General transcription and DNA repair factor IIH subunit TFB5 OS=Gekko japonicus OX=146911 PE=2 SV=1
MVNVLKGILIECDPAMKQSCCTWMSPMPWGKKFIITRLGmKTHVFVLAEMVNCLQEKVGELMDQNSFPITQK
>tr|C1C1D9|C1C1D9_CALCM/1-65 [subseq from] General transcription and DNA repair factor IIH subunit TFB5 OS=Caligus clemensi OX=344056 GN=TF2H5 PE=2 SV=1
MVNATRGVLVECDPAMKQFLLYLDEKEQLGSRFVVQDLDSRHLFISPEILPKLQDRIDDLMDKIS------
>tr|A0A7J7J0Z2|A0A7J7J0Z2_BUGNE/1-70 [subseq from] General transcription and DNA repair factor IIH subunit TFB5 OS=Bugula neritina OX=10212 GN=EB796_021820 PE=3 SV=1
MVNVMKGVLVKCDSAMKQFLLHLDETNAFNCKFVLADLDDTHLFISSEIIPRLQAEIDDLMEKLSFPITK-
>tr|A0A0N4UW90|A0A0N4UW90_ENTVE/1-63 [subseq from] General transcription and DNA repair factor IIH subunit TFB5 OS=Enterobius vermicularis OX=51028 GN=EVEC_LOCUS1449 PE=3 SV=1
MVNVKKGVLIECDPAMRQLLVHLDEQRILGMKFVVKELDDTHIFVDREIIPILEQKIDELMDS--------
>tr|A0A8B6CJV3|A0A8B6CJV3_MYTGA/1-71 [subseq from] TFIIH basal transcription factor complex TTD-A subunit OS=Mytilus galloprovincialis OX=29158 GN=MGAL_10B093253 PE=4 SV=1
MVNVTKGILVECDPAMKQFLLHLDDTEAFGRKFVIQDLGENCLFISSDILETLQDKIDDIMDRLSFPLAEK
>tr|A0A2G9UG89|A0A2G9UG89_TELCI/1-68 [subseq from] General transcription and DNA repair factor IIH subunit TFB5 OS=Teladorsagia circumcincta OX=45464 GN=TELCIR_08923 PE=3 SV=1
MVNVKKGVLITCDPAMRQLLMHLDESRTLGSKFIVKELDETHLFIDREIVKILEEKLDQLMEQMNPEL---
>tr|A0A0N4W1W8|A0A0N4W1W8_HAEPC/1-70 [subseq from] General transcription and DNA repair factor IIH subunit TFB5 OS=Haemonchus placei OX=6290 GN=HPLM_LOCUS3664 PE=3 SV=1
MVNVKKGVLVTCDPAMRQLLMHLDESRTLGSKFIVKELDETHLFIDREIVKILEEKLDQLMEQMNPELSE-
>tr|A0A7I4YB80|A0A7I4YB80_HAECO/1-70 [subseq from] General transcription and DNA repair factor IIH subunit TFB5 OS=Haemonchus contortus OX=6289 PE=3 SV=1
MVNVKKGVLVTCDPAMRQLLMHLDESRTLGSKFIVKELDETHLFIDREIVKILEEKLDQLMEQMNPELSE-
>tr|A0A553PH68|A0A553PH68_TIGCA/1-66 [subseq from] General transcription and DNA repair factor IIH subunit TFB5 OS=Tigriopus californicus OX=6832 GN=TCAL_06360 PE=3 SV=1
MVNVIKGVLVTCDPAMKQFLLHLDEKMALGTRFIQQDLDDTHLFISEDAVGQLKNQIDDLMDKISI-----
>tr|A0A158PGD7|A0A158PGD7_ANGCS/1-69 [subseq from] General transcription and DNA repair factor IIH subunit TFB5 OS=Angiostrongylus costaricensis OX=334426 GN=ACOC_LOCUS5113 PE=3 SV=1
MVNVKKGVLVTCDPAMRQLLMHLDESRTLGSKFIVKELDETHLFIDREIVKILEEKLDHLMEQMNPELN--
>tr|A0A1W0WJM0|A0A1W0WJM0_HYPDU/1-68 [subseq from] General transcription and DNA repair factor IIH subunit TFB5 OS=Hypsibius dujardini OX=232323 GN=BV898_10428 PE=3 SV=1
MVNVSKGVLVKCDPAMKQFLIHLDDREELGRKFIIQNIDDDHLFISKDAVETLKDRLDALMDKISISA---
>tr|A0A016VHN8|A0A016VHN8_9BILA/1-68 [subseq from] General transcription and DNA repair factor IIH subunit TFB5 OS=Ancylostoma ceylanicum OX=53326 GN=Acey_s0009.g524 PE=3 SV=1
MVNVKKGVLVTCDPAMRQLLMHLDESRTLGSKFIVKELDETHLFIDREIVRILEEKLDHLMEQMNPEL---
>tr|A0A0B1RWC0|A0A0B1RWC0_OESDE/1-68 [subseq from] General transcription and DNA repair factor IIH subunit TFB5 OS=Oesophagostomum dentatum OX=61180 GN=OESDEN_08573 PE=3 SV=1
MVNVKKGVLVTCDPAMRQLLMHLDESRTLGSKFIVKELDETHLFIDREIVRILEEKLDHLMEQMNPEL---
>tr|A0A0C2GZH3|A0A0C2GZH3_9BILA/1-68 [subseq from] General transcription and DNA repair factor IIH subunit TFB5 OS=Ancylostoma duodenale OX=51022 GN=ANCDUO_07179 PE=3 SV=1
MVNVKKGVLVTCDPAMRQLLMHLDESRTLGSKFIVKELDETHLFIDREIVRILEEKLDHLMEQMNPEL---
>tr|A0A0V0T2L8|A0A0V0T2L8_9BILA/1-64 [subseq from] General transcription and DNA repair factor IIH subunit TFB5 OS=Trichinella murrelli OX=144512 GN=GTF2H5 PE=3 SV=1
MVNVSKGVLVTCDPAMKQFLLHLDEKMLIGFKFIIRDIDETHVFITSEAVATLMQRIDALMESL-------
>tr|A0A0M3IHY0|A0A0M3IHY0_ASCLU/1-63 [subseq from] General transcription and DNA repair factor IIH subunit TFB5 OS=Ascaris lumbricoides OX=6252 PE=3 SV=1
MVNVKKGVLVRCDPAMRQLLVHLDESRALGSKFVVKELDETHIFVDKEIVPILEQKLDQLMES--------
>tr|F1LCI9|F1LCI9_ASCSU/1-63 [subseq from] General transcription and DNA repair factor IIH subunit TFB5 OS=Ascaris suum OX=6253 PE=2 SV=1
MVNVKKGVLVRCDPAMRQLLVHLDESRALGSKFVVKELDETHIFVDKEIVPILEQKLDQLMES--------
>tr|A0A044UTR4|A0A044UTR4_ONCVO/1-69 [subseq from] General transcription and DNA repair factor IIH subunit TFB5 OS=Onchocerca volvulus OX=6282 PE=3 SV=1
MVNVKKGVLVRCDPAMRQLLVYLDESRTLGSKFVVKELDETHIVVDKEIVPILEQKIDQMMDSLSPDLS--
>tr|A0A0N4V6N8|A0A0N4V6N8_ENTVE/1-65 [subseq from] General transcription and DNA repair factor IIH subunit TFB5 OS=Enterobius vermicularis OX=51028 GN=EVEC_LOCUS5540 PE=3 SV=1
MVNVKKGVLIQCDPAMRQLLVHLDEQRSLGTKFVVKELDETHIFVDREIVPVLEAKIDQLMDSLA------
>tr|A0A0N5A8D1|A0A0N5A8D1_9BILA/1-65 [subseq from] General transcription and DNA repair factor IIH subunit TFB5 OS=Syphacia muris OX=451379 PE=3 SV=1
MVNVKKGVLIQCDPAMRQLLVHLDEQRSLGTKFVVKELDETHIFVDREIVPVLEAKIDQLMDSLA------
>tr|A0A1I7VU04|A0A1I7VU04_LOALO/1-68 [subseq from] General transcription and DNA repair factor IIH subunit TFB5 OS=Loa loa OX=7209 PE=3 SV=1
MVNVKKGVLVRCDPAMRQLLVYLDESRALGSKFVVKELDETHILVDKEIVPILEQKLDQMMESLSPDL---
>tr|C1BPT5|C1BPT5_CALRO/1-65 [subseq from] General transcription and DNA repair factor IIH subunit TFB5 OS=Caligus rogercresseyi OX=217165 GN=TF2H5 PE=2 SV=1
MVNATRGVLVNCDPAMKQFLLYLDEKEELGSRFVVKDLDPNHLFISPEILPKLQDRIDDLMDKFS------
>tr|A0A3S3NL85|A0A3S3NL85_9ACAR/1-56 [subseq from] Transmembrane protein-like protein OS=Dinothrombium tinctorium OX=1965070 GN=B4U79_10997 PE=3 SV=1
MVHVMKGVLIECDPQMKQFLLFLDESNALGTKFIIQDLDATHLFVSADIIETLKNP---------------
>tr|C1BN47|C1BN47_CALRO/1-64 [subseq from] General transcription and DNA repair factor IIH subunit TFB5 OS=Caligus rogercresseyi OX=217165 GN=TF2H5 PE=2 SV=1
MVNATRGVLVNCDPAMKQFLLYLDEKEELGSRFVVKDLDPNHLFISPEILPKLQDRIDDLMDKF-------
>tr|A0A182E1L6|A0A182E1L6_ONCOC/15-82 [subseq from] General transcription and DNA repair factor IIH subunit TFB5 OS=Onchocerca ochengi OX=42157 GN=NOO_LOCUS1855 PE=3 SV=1
MVNVKKGVLVRCDPAMRQLLVYLDESRTLGSKFVVKELDETHIVVDKEIVPILEQKIDQMMDSLSPDL---
>tr|A0A6H5FVS8|A0A6H5FVS8_9HEMI/1-71 [subseq from] General transcription and DNA repair factor IIH subunit TFB5 OS=Nesidiocoris tenuis OX=355587 GN=NTEN_LOCUS676 PE=3 SV=1
MVKVTRGTLVKCDPAMKEFLIHLDETMAIGTKFIIEDLDEQHLFIQTDAIETLMARVDDLMDKISFPMTEK
>tr|A0A0N4TBW1|A0A0N4TBW1_BRUPA/1-71 [subseq from] General transcription and DNA repair factor IIH subunit TFB5 OS=Brugia pahangi OX=6280 GN=BPAG_LOCUS5663 PE=3 SV=1
MVNVKKGVLVRCDPAMRQLLVYLDESRTLGSKFVVKELDETHILVDKEIVPILEQKLDQMMESLSPDLTDK
>tr|A0A0R3QB07|A0A0R3QB07_9BILA/1-71 [subseq from] General transcription and DNA repair factor IIH subunit TFB5 OS=Brugia timori OX=42155 GN=BTMF_LOCUS2840 PE=3 SV=1
MVNVKKGVLVRCDPAMRQLLVYLDESRTLGSKFVVKELDETHILVDKEIVPILEQKLDQMMESLSPDLTDK
>tr|A0A1I9G749|A0A1I9G749_BRUMA/1-71 [subseq from] General transcription and DNA repair factor IIH subunit TFB5 OS=Brugia malayi OX=6279 GN=Bm6839 PE=3 SV=1
MVNVKKGVLVRCDPAMRQLLVYLDESRTLGSKFVVKELDETHILVDKEIVPILEQKLDQMMESLSPDLTDK
>tr|A0A183I8E5|A0A183I8E5_9BILA/1-71 [subseq from] General transcription and DNA repair factor IIH subunit TFB5 OS=Onchocerca flexuosa OX=387005 GN=OFLC_LOCUS16007 PE=3 SV=1
MVNVKKGVLVTCDPAMRQLLVYLDESRTLGSKFVVKELDETHIVVDKEIVPILEQKIDQMMESLSPDLTDK
>tr|J9EKT5|J9EKT5_WUCBA/1-71 [subseq from] General transcription and DNA repair factor IIH subunit TFB5 OS=Wuchereria bancrofti OX=6293 GN=WBA_LOCUS1376 PE=3 SV=1
MVNVKKGVLVRCDPAMRQLLVYLDESRTLGSKFVVKELDETHILIDKEIVPILEQKLDQMMESLSPDLTDK
>tr|A0A498SGC1|A0A498SGC1_ACAVI/46-110 [subseq from] General transcription and DNA repair factor IIH subunit TFB5 OS=Acanthocheilonema viteae OX=6277 GN=NAV_LOCUS3027 PE=3 SV=1
MVNVKKGVLVRCDPAMRQLLVYLDESRALGSKFIVKDLDETHIIVDKEIVPTLEQKLDQMMESLS------
>tr|A0A1I9G738|A0A1I9G738_BRUMA/15-85 [subseq from] General transcription and DNA repair factor IIH subunit TFB5 OS=Brugia malayi OX=6279 GN=Bm6839 PE=3 SV=1
MVNVKKGVLVRCDPAMRQLLVYLDESRTLGSKFVVKELDETHILVDKEIVPILEQKLDQMMESLSPDLTDK
>tr|A0A0M3JD54|A0A0M3JD54_ANISI/1-64 [subseq from] General transcription and DNA repair factor IIH subunit TFB5 OS=Anisakis simplex OX=6269 GN=ASIM_LOCUS5337 PE=3 SV=1
MVNVKKGTLVRCDPAMRQLLVHLDESRALGSKFVVKELDETHIFVDKEIIPILEQKLDQLMETL-------
>tr|A0A7R9C1N4|A0A7R9C1N4_9CRUS/1-65 [subseq from] General transcription and DNA repair factor IIH subunit TFB5 OS=Notodromas monacha OX=399045 GN=NMOB1V02_LOCUS13223 PE=3 SV=1
MVQVSKGVLVTCDPPMRQFLIWLDEKEKLGRKFILLDLDSTHLFISADVVNELMEKVDEWMDRIS------
>tr|A0A0R3RFA6|A0A0R3RFA6_9BILA/1-63 [subseq from] General transcription and DNA repair factor IIH subunit TFB5 OS=Elaeophora elaphi OX=1147741 PE=3 SV=1
MVNVKKGVLVRCDPAMRQLLVYLDESRTLGSKFVVKELDETHVIVDKEIVPILEQKLDQMMES--------
>tr|A0A183GUG7|A0A183GUG7_HELPZ/183-248 [subseq from] Uncharacterized protein OS=Heligmosomoides polygyrus OX=6339 PE=3 SV=1
MVNVKKGVLVTCDPAMRQLLVHLDESRTLGSKFIVKELDETHLFIDREIVKILEEKLDQLMEQMNP-----
>tr|A0A3P8DZ23|A0A3P8DZ23_HELPZ/183-248 [subseq from] Uncharacterized protein OS=Heligmosomoides polygyrus OX=6339 GN=HPBE_LOCUS26336 PE=3 SV=1
MVNVKKGVLVTCDPAMRQLLVHLDESRTLGSKFIVKELDETHLFIDREIVKILEEKLDQLMEQMNP-----
>tr|A0A4E9FHC4|A0A4E9FHC4_BRUMA/1-69 [subseq from] General transcription and DNA repair factor IIH subunit TFB5 OS=Brugia malayi OX=6279 GN=Bm6839 PE=3 SV=1
MVNVKKGVLVRCDPAMRQLLVYLDESRTLGSKFVVKELDETHILVDKEIVPILEQKLDQMMESLSPDLT--
>tr|A0A5S6PTZ8|A0A5S6PTZ8_BRUMA/1-69 [subseq from] General transcription and DNA repair factor IIH subunit TFB5 OS=Brugia malayi OX=6279 PE=3 SV=1
MVNVKKGVLVRCDPAMRQLLVYLDESRTLGSKFVVKELDETHILVDKEIVPILEQKLDQMMESLSPDLT--
>tr|A0A183UGH5|A0A183UGH5_TOXCA/1-63 [subseq from] General transcription and DNA repair factor IIH subunit TFB5 OS=Toxocara canis OX=6265 GN=TCNE_LOCUS7595 PE=3 SV=1
MVNVKKGVLVRCDPAMRQLLVHLDESRALGSKFVVKELDEMHIFVDKEIVPILEQKLDQLMES--------
>tr|A0A183BB56|A0A183BB56_9TREM/1-69 [subseq from] General transcription and DNA repair factor IIH subunit TFB5 OS=Echinostoma caproni OX=27848 GN=ECPE_LOCUS16441 PE=3 SV=1
MVNVHKGVLVKCDPAMKQFLLHLAENLILGKNFVHTDLDDHHLFIDPDILGKLQERVDQLMESLSFPMT--
>tr|A0A7R8ZNQ0|A0A7R8ZNQ0_9CRUS/1-69 [subseq from] General transcription and DNA repair factor IIH subunit TFB5 OS=Cyprideis torosa OX=163714 GN=CTOB1V02_LOCUS9232 PE=3 SV=1
MVNVVKGILVTCDPPMRHFLLHLDETQTFGFRFVLQDLDETHLFVSEEALPLIQSKVDELLDKMALPLN--
>tr|A0A091K2N6|A0A091K2N6_COLST/1-42 [subseq from] General transcription and DNA repair factor IIH subunit TFB5 (Fragment) OS=Colius striatus OX=57412 GN=N325_09036 PE=3 SV=1
------------DPAMKQFLLYLDESNALGKKFIIQDLDETHVFVLAELVNFLQ-----------------
>tr|A0A182WTG4|A0A182WTG4_ANOQN/1-51 [subseq from] HIT-type domain-containing protein OS=Anopheles quadriannulatus OX=34691 PE=3 SV=1
MVNVMKGVLVECDPAMKQFLLHLDETQSLGKKFIIQDLDEKHLFISVEIVE--------------------
>tr|W2SYT6|W2SYT6_NECAM/170-235 [subseq from] 39S ribosomal protein L22, mitochondrial OS=Necator americanus OX=51031 GN=NECAME_12729 PE=3 SV=1
MVNVKKGVLVTCDPAMRQLLMHLDESRTLGSKFIVKELDETHLFIDREIVKILEEKLDHLMEQMNP-----
>tr|A0A0D6LRB0|A0A0D6LRB0_9BILA/197-262 [subseq from] 39S ribosomal protein L22, mitochondrial OS=Ancylostoma ceylanicum OX=53326 GN=ANCCEY_06320 PE=3 SV=1
MVNVKKGVLVTCDPAMRQLLMHLDESRTLGSKFIVKELDETHLFIDREIVRILEEKLDHLMEQMNP-----
>tr|A0A183EZV3|A0A183EZV3_9BILA/1-70 [subseq from] General transcription and DNA repair factor IIH subunit TFB5 OS=Gongylonema pulchrum OX=637853 GN=GPUH_LOCUS26493 PE=3 SV=1
MVNVKKGVLIRCDPAMRQLLAHLDESRALDSKFIVKELDETHIFVDKEIIPVLEQKLDQFMEAMAPDLIE-
>tr|A0A183KKC5|A0A183KKC5_9TREM/1-69 [subseq from] General transcription and DNA repair factor IIH subunit TFB5 OS=Schistosoma curassoni OX=6186 GN=SCUD_LOCUS15486 PE=3 SV=1
MVNVHKGILVKCDPAMKQFLLHLAENLVLGKNFVHTDLDDYHLFIDADILSKLQEKVDGLMESLSFPMT--
>tr|A0A183N785|A0A183N785_9TREM/1-69 [subseq from] General transcription and DNA repair factor IIH subunit TFB5 OS=Schistosoma margrebowiei OX=48269 GN=SMRZ_LOCUS24160 PE=3 SV=1
MVNVHKGILVKCDPAMKQFLLHLAENLVLGKNFVHTDLDDYHLFIDADILSKLQEKVDGLMESLSFPMT--
>tr|A0A183PEK8|A0A183PEK8_9TREM/1-69 [subseq from] General transcription and DNA repair factor IIH subunit TFB5 OS=Schistosoma mattheei OX=31246 GN=SMTD_LOCUS12796 PE=3 SV=1
MVNVHKGILVKCDPAMKQFLLHLAENLVLGKNFVHTDLDDYHLFIDADILSKLQEKVDGLMESLSFPMT--
>tr|A0A183Q9Y1|A0A183Q9Y1_9TREM/1-69 [subseq from] General transcription and DNA repair factor IIH subunit TFB5 OS=Schistosoma rodhaini OX=6188 PE=3 SV=1
MVNVHKGILVKCDPAMKQFLLHLAENLVLGKNFVHTDLDDYHLFIDADILSKLQEKVDGLMESLSFPMT--
>tr|A0A430Q8B9|A0A430Q8B9_SCHBO/1-69 [subseq from] General transcription and DNA repair factor IIH subunit TFB5 OS=Schistosoma bovis OX=6184 GN=DC041_0002722 PE=3 SV=1
MVNVHKGILVKCDPAMKQFLLHLAENLVLGKNFVHTDLDDYHLFIDADILSKLQEKVDGLMESLSFPMT--
>tr|A0A2H1CIR6|A0A2H1CIR6_FASHE/1-69 [subseq from] General transcription and DNA repair factor IIH subunit TFB5 OS=Fasciola hepatica OX=6192 GN=D915_003616 PE=3 SV=1
MVNVHKGVLVRCDPAMKQFLLHLAENLVLGKNFVHTDLDDHHLFIDPDILGRLQERVDQLMESLSFPMT--
>tr|A0A368G635|A0A368G635_ANCCA/223-288 [subseq from] 39S ribosomal protein L22, mitochondrial OS=Ancylostoma caninum OX=29170 GN=ANCCAN_15592 PE=3 SV=1
MVNVKKGVLVTCDPAMRQLLMHLDESRTLGSKFIVKELDETHLFIDREIVRILEEKLDHLMEQMNP-----
>tr|A0A1S0U9Z3|A0A1S0U9Z3_LOALO/101-167 [subseq from] General transcription and DNA repair factor IIH subunit TFB5 OS=Loa loa OX=7209 GN=LOAG_00967 PE=3 SV=1
MVNVKKGVLVRCDPAMRQLLVYLDESRALGSKFVVKELDETHILVDKEIVPILEQKLDQMMESLSPD----
>tr|A0A095B475|A0A095B475_SCHHA/1-69 [subseq from] General transcription and DNA repair factor IIH subunit TFB5 (Fragment) OS=Schistosoma haematobium OX=6185 GN=MS3_0017102 PE=3 SV=1
MVNVHKGILVKCDPAMKQFLLHLAENLVLGKNFVHTDLDDYHLFIDADILSKLQEKIDGLMESLSFPMT--
>tr|A0A131ZTG2|A0A131ZTG2_SARSC/34-99 [subseq from] General transcription and DNA repair factor IIH subunit TFB5 (Fragment) OS=Sarcoptes scabiei OX=52283 GN=QR98_0004520 PE=3 SV=1
MVQVQNGILVTCDPAMKQFLLHLDDTKALGQRFVLQDLDPTHLLISSDILEVLKAKIDDLMDQISF-----
>tr|A0A7R9JXU7|A0A7R9JXU7_TIMGE/3-64 [subseq from] General transcription and DNA repair factor IIH subunit TFB5 OS=Timema genevievae OX=629358 GN=TGEB3V08_LOCUS5290 PE=3 SV=1
---------VPSDQAMKQFLLHLDETIALGRKFIIQDLDETHLFISADIVETLQARVDDLMDQISFPLSDK
>tr|A0A7R8VAX8|A0A7R8VAX8_TIMDO/3-64 [subseq from] General transcription and DNA repair factor IIH subunit TFB5 OS=Timema douglasi OX=61478 GN=TDIB3V08_LOCUS1115 PE=3 SV=1
---------VHSDQAMKQFLLHLDETIALGRKFIIQDLDETHLFISADIVETLQARIDDLMDQISFPLSDK
>tr|A0A7R9AWX4|A0A7R9AWX4_TIMSH/25-87 [subseq from] General transcription and DNA repair factor IIH subunit TFB5 OS=Timema shepardi OX=629360 GN=TSIB3V08_LOCUS5194 PE=3 SV=1
--------SVDYDQAMKQFLLHLDETIALGRKFIIQDLDETHLFISADIVETLQARVDDLMDQISFPLSDK
>tr|C1BNA1|C1BNA1_CALRO/1-65 [subseq from] General transcription and DNA repair factor IIH subunit TFB5 OS=Caligus rogercresseyi OX=217165 GN=TF2H5 PE=2 SV=1
MVNATRGVLVNCDPAMKQSLLYLDEKEELGSRFVVKDLDPNHLFISPEILPKLQDRIDDLMDKFS------
>tr|T1G436|T1G436_HELRO/1-68 [subseq from] General transcription and DNA repair factor IIH subunit TFB5 OS=Helobdella robusta OX=6412 GN=20215834 PE=3 SV=1
MVYVLKGVLVECDPPMKQLLLKLNETKALGETFVLSDLDDSHLFIDSRFVKALQDKIDETMDKIHFPL---
>tr|A0A0N5CYM3|A0A0N5CYM3_THECL/1-68 [subseq from] General transcription and DNA repair factor IIH subunit TFB5 OS=Thelazia callipaeda OX=103827 GN=TCLT_LOCUS5541 PE=3 SV=1
MVNVKKGVLVRCDPAMRQLLVHLDESRALGSKFVVKELDETHIVVDKDIIPILEQKLDQLMESLSPDL---
>tr|A0A0N4Y7P9|A0A0N4Y7P9_NIPBR/214-279 [subseq from] 39S ribosomal protein L22, mitochondrial OS=Nippostrongylus brasiliensis OX=27835 GN=NBR_LOCUS12196 PE=3 SV=1
MVNVKRGVLVTCDPAMRQLLVHLDESRTLGSKFIVKELDETHLFIDREIVKILEEKLDQLMEQMNP-----
>tr|A0A0R3WXT1|A0A0R3WXT1_HYDTA/1-69 [subseq from] General transcription and DNA repair factor IIH subunit TFB5 OS=Hydatigena taeniaeformis OX=6205 GN=TTAC_LOCUS5555 PE=3 SV=1
MVNVIKGVLVKCDPAMKQFLTYLSENLVLGSRFVLSDLDESHIFIDPVVLSGLQAQVDDLMEKLSFPLV--
>tr|A0A5S6R2A0|A0A5S6R2A0_TRIMR/1003-1066 [subseq from] Uncharacterized protein OS=Trichuris muris OX=70415 PE=3 SV=1
MVNVTKGILVTCDPAMKQFLLHLDETIALGFKFILKDLDETHVFISADSVSTLSQKIDTLMESL-------
>tr|A0A3M7Q2R6|A0A3M7Q2R6_BRAPC/1-67 [subseq from] General transcription and DNA repair factor IIH subunit TFB5 OS=Brachionus plicatilis OX=10195 GN=BpHYR1_037427 PE=3 SV=1
MVKVVKGTLVECDSTMKQFLLYLDEKGEVGGKFVLEDLDETHLLIESDFVERLKEKIDDLMDKHTYA----
>tr|A0A7R9GP48|A0A7R9GP48_TIMCR/7-67 [subseq from] General transcription and DNA repair factor IIH subunit TFB5 OS=Timema cristinae OX=61476 GN=TCEB3V08_LOCUS380 PE=3 SV=1
----------QVDQAMKQFLLHLDETIALGRKFIIQDLDETHLFISADIVETLQARVDDLMDQISFPLSDK
>tr|A0A5J4N622|A0A5J4N622_9TREM/26-94 [subseq from] General transcription and DNA repair factor IIH subunit TFB5 (Fragment) OS=Paragonimus westermani OX=34504 GN=DEA37_0011404 PE=3 SV=1
MVNVHKGVLVKCDPAMKHFLLHLADNLVLGKNFVHTDLDDYHLFIDADILGKLQERVDNLMDSLSFPMT--
>tr|A0A813MC39|A0A813MC39_9BILA/1-66 [subseq from] Hypothetical protein OS=Brachionus calyciflorus OX=104777 GN=OXX778_LOCUS1866 PE=4 SV=1
MVKVVKGTLVECDSTMKQFLLYLDDTGEVGGKFVLEDLDDTHLLIDSDCVERLKEKIDDLMDKHTY-----
>tr|W6U520|W6U520_ECHGR/1-69 [subseq from] General transcription and DNA repair factor IIH subunit TFB5 OS=Echinococcus granulosus OX=6210 GN=EGR_08922 PE=3 SV=1
MVNVIKGVLVKCDPAMKQFLTYLSENLIIGSRFVLSDLDDSHIFIDPVVLPRLQAKVDDLMEKLSFPLV--
>tr|G4VM34|G4VM34_SCHMA/1-68 [subseq from] General transcription and DNA repair factor IIH subunit TFB5 OS=Schistosoma mansoni OX=6183 PE=3 SV=1
MVNVHKGILVKCDPAMKQFLLHLAENLVLGKNFVHTDLDDYHLFIDADILSKLQEKVDGLMESLSFPM---
>tr|A0A1I7ZAI7|A0A1I7ZAI7_9BILA/1-65 [subseq from] General transcription and DNA repair factor IIH subunit TFB5 OS=Steinernema glaseri OX=37863 PE=3 SV=1
MVNVKKAVLVQCDPAMRQLLLHLDEARTLGSRFIVKDLDETHVLIDSDIVNTLEQKLDSIMESLS------
>tr|A0A0B2VTK7|A0A0B2VTK7_TOXCA/62-124 [subseq from] General transcription and DNA repair factor IIH subunit TFB5 OS=Toxocara canis OX=6265 GN=GTF2H5 PE=3 SV=1
MVNVKKGVLVRCDPAMRQLLVHLDESRALGSKFVVKELDEMHIFVDKEIVPILEQKLDQLMES--------
>tr|A0A0N4U1J7|A0A0N4U1J7_DRAME/1-63 [subseq from] General transcription and DNA repair factor IIH subunit TFB5 OS=Dracunculus medinensis OX=318479 GN=DME_LOCUS4844 PE=3 SV=1
MVNVKRGVLIKCDPAMRQLLAHLDESRALSTKFVVKELDETHIFVDKEIIPILEQKLDQFMDA--------
>tr|Q5BS73|Q5BS73_SCHJA/1-69 [subseq from] General transcription and DNA repair factor IIH subunit TFB5 OS=Schistosoma japonicum OX=6182 PE=2 SV=1
MVNVHKGILVKCDPAMKQFLLHLAENLILGKNFVHTDLDDYHLFIDADILCKLQEKVDGLMESLSFPMT--
>tr|A0A183T2Y7|A0A183T2Y7_SCHSO/1-69 [subseq from] General transcription and DNA repair factor IIH subunit TFB5 OS=Schistocephalus solidus OX=70667 GN=SSLN_LOCUS10835 PE=3 SV=1
MVNVHKGVLIRCDPAMKQFLIHLSENLILGTQFLYNDLDDCHIFIDPEVLPKLQEQVDNLMEKLSFPLA--
>tr|A0A1E5UZY7|A0A1E5UZY7_9POAL/1-54 [subseq from] General transcription and DNA repair factor IIH subunit TFB5 OS=Dichanthelium oligosanthes OX=888268 GN=BAE44_0020509 PE=3 SV=1
MVNAIKGLFISCDVPMAQFIVNLNASMPASERFIVHMLDPTHMFVQPHVADMIR-----------------
>tr|A0A1E5UZY7|A0A1E5UZY7_9POAL/59-124 [subseq from] General transcription and DNA repair factor IIH subunit TFB5 OS=Dichanthelium oligosanthes OX=888268 GN=BAE44_0020509 PE=3 SV=1
MINAYRGLFISCDVPMAQFILDLNASMPESERFIVRMLDPTHMYVLPYVEQMIKSKVEEFRKHNSY-----
>tr|A0A0R3UJG6|A0A0R3UJG6_9CEST/1-68 [subseq from] General transcription and DNA repair factor IIH subunit TFB5 OS=Mesocestoides corti OX=53468 GN=MCOS_LOCUS7652 PE=3 SV=1
MVNVIKGVLVKCDPAMKQFLIHLSENLTIGTRFVLTDLDDCHLFIDPEVLPRLQAKIDDLMEKLSFPI---
>tr|A0A7R9DTS0|A0A7R9DTS0_TIMCR/1-59 [subseq from] General transcription and DNA repair factor IIH subunit TFB5 OS=Timema cristinae OX=61476 GN=TCEB3V08_LOCUS13796 PE=3 SV=1
------------DQAMKQFLLHLDETIALGRKFIIQDLDETHLFISADIVETLQARVDDLMDQISFPLSDK
>tr|A0A0R3W706|A0A0R3W706_TAEAS/1-69 [subseq from] General transcription and DNA repair factor IIH subunit TFB5 OS=Taenia asiatica OX=60517 GN=TASK_LOCUS6019 PE=3 SV=1
MVNVIKGVLVKCDPAMKQFLTYLSENLIIGSRFVLSDLDESHIFIDPVVLPRLQAKVDDLMEKLSFPLV--
>tr|A0A836JVD1|A0A836JVD1_9HYME/3-71 [subseq from] TF2H5 factor (Fragment) OS=Acromyrmex charruanus OX=2715315 GN=Gtf2h5 PE=4 SV=1
--NIRTKLYVFSDAAMKQFLLHLDETSALGRKFIIQDLDEKHLFISADILETLQAKVDDLMDQISFPLAEK
>tr|F4WTE0|F4WTE0_ACREC/3-71 [subseq from] General transcription and DNA repair factor IIH subunit TFB5 (Fragment) OS=Acromyrmex echinatior OX=103372 GN=G5I_09098 PE=3 SV=1
--NIRTKLYVFSDAAMKQFLLHLDETSALGRKFIIQDLDEKHLFISADILETLQAKVDDLMDQISFPLAEK
>tr|A0A7J5YK96|A0A7J5YK96_DISMA/3-51 [subseq from] General transcription and DNA repair factor IIH subunit TFB5 (Fragment) OS=Dissostichus mawsoni OX=36200 GN=F7725_019635 PE=3 SV=1
------------DPAMKQFLLFLDEKMALGKKFILKDLDDTHLFILEEVVKTLQERVGEKE----------
>tr|A0A6P5WAI5|A0A6P5WAI5_DROOB/4-61 [subseq from] General transcription and DNA repair factor IIH subunit TFB5 OS=Drosophila obscura OX=7282 GN=LOC111082195 PE=3 SV=1
------------DPAMKQFLLHLDEKLALGRKFIIQDLDESHLFISTDIVEVLQARVDDLMDRISFPLHD-
>tr|Q16KR9|Q16KR9_AEDAE/4-66 [subseq from] General transcription and DNA repair factor IIH subunit TFB5 OS=Aedes aegypti OX=7159 GN=AAEL012891 PE=3 SV=1
--------YTEFDPAMKQFLLHLDETQSLGRKFIIQDLDERHLFISTDIIETLQARVDDLMDRISVSLHEK
>tr|A0A7R9ILR1|A0A7R9ILR1_9NEOP/167-226 [subseq from] Hypothetical protein OS=Timema tahoe OX=61484 GN=TTEB3V08_LOCUS8638 PE=3 SV=1
-----------SDQAMKQFLLHLDETIALGRKFIIQDLDETHLFISADIVETLQARVDDLMDQISFPLSDK
>tr|A0A7R9H3C3|A0A7R9H3C3_TIMPO/119-179 [subseq from] General transcription and DNA repair factor IIH subunit TFB5 OS=Timema poppense OX=170557 GN=TPSB3V08_LOCUS5850 PE=3 SV=1
----------TSDQAMKQFLLHLDETIALGRKFIIQDLDETHLFISADIVETLQARIDDLMDQISFPLSDK
>tr|A0A6J3LBY6|A0A6J3LBY6_9HYME/23-86 [subseq from] General transcription and DNA repair factor IIH subunit TFB5 OS=Bombus vosnesenskii OX=207650 GN=LOC117239743 PE=3 SV=1
-------TCVQTDAAMKQFLLHLDETFALGRKFIIQDLDERHLFISADILDTLQAKVDDLMDQISFPLAEK
>tr|A0A7M3Q212|A0A7M3Q212_SPIER/1-69 [subseq from] General transcription and DNA repair factor IIH subunit TFB5 OS=Spirometra erinaceieuropaei OX=99802 GN=SERJ2_LOCUS4043 PE=3 SV=1
MVNVHKGILIKCDPAMKQFLIHLSENLILGTQFLYNDLDECHIFIDPEVLPRLQEQVDNLMEKLSFPLA--
>tr|A0A7R9I4P4|A0A7R9I4P4_9NEOP/219-278 [subseq from] Hypothetical protein OS=Timema bartmani OX=61472 GN=TBIB3V08_LOCUS8780 PE=3 SV=1
-----------SDQAMKQFLLHLDETIALGRKFIIQDLDETHLFISADIVETLQARVDDLMDQISFPLSDK
>tr|A0A6A0GSN3|A0A6A0GSN3_HYAAZ/1-67 [subseq from] General transcription and DNA repair factor IIH subunit TFB5 OS=Hyalella azteca OX=294128 GN=HAZT_HAZT001075 PE=3 SV=1
MVNVIKGMLIKCDPVMKQLLLHLDETLALGSKFVIANLDDCHLFVSQDVYESLKVRIDELYEKVYYN----
>tr|A0A7R9EB68|A0A7R9EB68_9NEOP/145-204 [subseq from] Hypothetical protein OS=Timema monikensis OX=170555 GN=TMSB3V08_LOCUS7234 PE=3 SV=1
-----------HDQAMKQFLLHLDETIALGRKFIIQDLDETHLFISADIVETLQARVDDLMDQISFPLSDK
>tr|A0A6P3X2Z9|A0A6P3X2Z9_DINQU/22-82 [subseq from] General transcription and DNA repair factor IIH subunit TFB5 OS=Dinoponera quadriceps OX=609295 GN=LOC106743425 PE=3 SV=1
----------FSDAAMKQFLLHLDDTSALGKKFIIQDLDERHLFISADILETLQAKVDDLMDQISFPLAEK
>tr|A0A5B7EY97|A0A5B7EY97_PORTR/1-62 [subseq from] General transcription and DNA repair factor IIH subunit TFB5 OS=Portunus trituberculatus OX=210409 GN=GTF2H5 PE=3 SV=1
MVNVMKGILIKCDPVMKQFLLHLDETMKLGSKFVLVDLDECHLFVQPEVYNSLKNLIDEQYE---------
>tr|A0A822AZH9|A0A822AZH9_9BILA/1-68 [subseq from] Hypothetical protein OS=Rotaria sp. Silwood1 OX=2762511 GN=NZN594_LOCUS42016 PE=4 SV=1
MVNVVKGALIKCDPAVKQYLVYLDETLAFGEKFILHNLDEQHLFVQTSAVPMIKEKLQEQIDKISYDS---
>tr|E2BCQ0|E2BCQ0_HARSA/1-59 [subseq from] General transcription and DNA repair factor IIH subunit TFB5 (Fragment) OS=Harpegnathos saltator OX=610380 GN=EAI_04398 PE=3 SV=1
------------DAAMKQFLLHLDDTSALGKKFIIQDLDERHLFISADILDTLQAKVDDLMDQISFPLAEK
>tr|A0A154PFS8|A0A154PFS8_DUFNO/4-63 [subseq from] General transcription and DNA repair factor IIH subunit TFB5 (Fragment) OS=Dufourea novaeangliae OX=178035 GN=WN55_01811 PE=3 SV=1
-----------SDAAMKEFLLHLDETFALGRKFIIQDLDDRHLFISADILDTLQTKVDDLMDQISFPLAEK
>tr|A0A4S2LNB9|A0A4S2LNB9_OPIFE/13-80 [subseq from] General transcription and DNA repair factor IIH subunit TFB5 (Fragment) OS=Opisthorchis felineus OX=147828 GN=CRM22_005970 PE=3 SV=1
MVNVHKGILVKCDPAMKHFLLHLAENLVLGKNFVHTDLDDYHLFIDPDILGKLQEHVDQLMESLSFPM---
>tr|A0A2A2JMS6|A0A2A2JMS6_9BILA/1-63 [subseq from] Uncharacterized protein OS=Diploscapter pachys OX=2018661 GN=WR25_03880 PE=3 SV=1
MVNVKKGILVTCDPAMRQLLIHLDESLTLGSKFIYKELDETHLFIDKEIVPILEEKLDQIMEQ--------
>tr|A0A814PBD9|A0A814PBD9_9BILA/1-68 [subseq from] Hypothetical protein OS=Rotaria sp. Silwood1 OX=2762511 GN=CBO169_LOCUS24171 PE=4 SV=1
MVNVVKGSLIKCDPAVKQYLVYLDETLAFGEKFILHNLDEQHLFVQTSAVPMIKEKLQEQIDKISYDS---
>tr|A0A821GSG3|A0A821GSG3_9BILA/1-68 [subseq from] Hypothetical protein OS=Rotaria sp. Silwood2 OX=2762512 GN=NCT539_LOCUS11765 PE=4 SV=1
MVNVVKGSLIKCDPAVKQYLVYLDETLAFGEKFILHNLDEQHLFVQTSAVPMIKEKLQEQIDKISYDS---
>tr|E2AL75|E2AL75_CAMFO/1-59 [subseq from] General transcription and DNA repair factor IIH subunit TFB5 (Fragment) OS=Camponotus floridanus OX=104421 GN=EAG_04655 PE=3 SV=1
------------DAAMKQFLLHLDETSALGRKFIIQDLDERHLFISADILDTLQAKVDDLMDQISFTYAEK
>tr|A0A2A2KFI6|A0A2A2KFI6_9BILA/1-63 [subseq from] Uncharacterized protein OS=Diploscapter pachys OX=2018661 GN=WR25_21083 PE=3 SV=1
MVNVKKGILVTCDPAMRQLLIHLDESLTLGSKFIYKELDETHLFIDKEIVPVLEEKLDQIMEQ--------
>tr|A0A0R3TL15|A0A0R3TL15_RODNA/1-63 [subseq from] General transcription and DNA repair factor IIH subunit TFB5 OS=Rodentolepis nana OX=102285 GN=HNAJ_LOCUS7898 PE=3 SV=1
MVNVIKGVLIKCDPAMKQFLCHLSNNLALGTQFVLSDLDECHLFVDQGVVGRLQSKVDELLEK--------
>tr|A0A1Q3G2M8|A0A1Q3G2M8_CULTA/40-101 [subseq from] General transcription and DNA repair factor IIH subunit TFB5 (Fragment) OS=Culex tarsalis OX=7177 PE=3 SV=1
---------FDSDPAMKQFLLHLDETQSLGRKFIIQDLDERHLFISTDIIDTLQARVDDLMDRISVSLHEK
>tr|A0A2A6BJ18|A0A2A6BJ18_PRIPA/7-69 [subseq from] Rev-1 OS=Pristionchus pacificus OX=54126 GN=PRIPAC_44171 PE=3 SV=1
MVNVKKGLMVTCDPAMKQLLIHLDETRALGSKFIVKELDDTHIFVDKEIQEVLDNKLDDLMEA--------
>tr|H3EKM6|H3EKM6_PRIPA/7-69 [subseq from] Rev-1 OS=Pristionchus pacificus OX=54126 GN=WBGene00099865 PE=3 SV=2
MVNVKKGLMVTCDPAMKQLLIHLDETRALGSKFIVKELDDTHIFVDKEIQEVLDNKLDDLMEA--------
>tr|A0A820ED65|A0A820ED65_9BILA/1-68 [subseq from] Hypothetical protein OS=Rotaria sordida OX=392033 GN=FNK824_LOCUS38323 PE=4 SV=1
MVNVVKGSLIKCDPAVKQYLVYLDETLAFGEKFILHNLDEQHLFVQISAVPMIKEKLQEQIDKISYDS---
>tr|A0A0R3SVG7|A0A0R3SVG7_HYMDI/1-63 [subseq from] General transcription and DNA repair factor IIH subunit TFB5 OS=Hymenolepis diminuta OX=6216 GN=HDID_LOCUS9567 PE=3 SV=1
MVNVIKGVLIKCDPAMKQFLCHLSDNLVLGTQFVLSDLDECHLFVDQGIVGRLQSKVDELLEK--------
>tr|A0A1I7UJX5|A0A1I7UJX5_9PELO/1-63 [subseq from] General transcription and DNA repair factor IIH subunit TFB5 OS=Caenorhabditis tropicalis OX=1561998 PE=3 SV=1
MVNVKKGVLVTSDPAFRQLLIHLDDSRQLGSKFIIRELDDTHLFIEKEIVPMLESKVEQIMEN--------
>tr|G0MYS7|G0MYS7_CAEBE/1-63 [subseq from] General transcription and DNA repair factor IIH subunit TFB5 OS=Caenorhabditis brenneri OX=135651 GN=CAEBREN_17850 PE=3 SV=1
MVNVKKGVLVTSDPAFRQLLIHLDDSRQLGSKFIIRELDDTHLFIEKEIVPMLESKVEQIMEN--------
>tr|A0A0L7R3I1|A0A0L7R3I1_9HYME/6-65 [subseq from] General transcription and DNA repair factor IIH subunit TFB5 OS=Habropoda laboriosa OX=597456 GN=WH47_10016 PE=3 SV=1
-----------SDAAMKQFLLHLDETFALGRKFIIQDLDERHLFISSDILDTLQTKVDDLMDQISFPLAEK
>tr|A0A151IZ41|A0A151IZ41_9HYME/120-179 [subseq from] General transcription and DNA repair factor IIH subunit TFB5 OS=Trachymyrmex cornetzi OX=471704 GN=ALC57_14146 PE=3 SV=1
-----------SDAAMKQFLLHLDETSALGRKFIIQDLDEKHLFISADILETLQAKVDDLMDQISFPLAEK
>tr|A0A151WPV5|A0A151WPV5_9HYME/119-178 [subseq from] General transcription and DNA repair factor IIH subunit TFB5 OS=Trachymyrmex zeteki OX=64791 GN=ALC60_10953 PE=3 SV=1
-----------SDAAMKQFLLHLDETSALGRKFIIQDLDEKHLFISADILETLQAKVDDLMDQISFPLAEK
>tr|A0A814TN74|A0A814TN74_9BILA/1-68 [subseq from] Hypothetical protein OS=Didymodactylos carnosus OX=1234261 GN=GPM918_LOCUS21784 PE=4 SV=1
MVNVSKGSLITCDAAVKQYLIHLDETNEFGMKFILHHLDENHLFVATSAVPLIKERLNKLMDSISYDL---
>tr|Q9N390|Q9N390_CAEEL/1-63 [subseq from] General transcription and DNA repair factor IIH subunit TFB5 OS=Caenorhabditis elegans OX=6239 GN=gtf-2h5 PE=1 SV=1
MVNVKKGVLVTSDPAFRQLLIHLDDSRQLGSKFIVRELDDTHLFIEKEIVPMLENKVEQIMEN--------
>tr|A0A195C7F8|A0A195C7F8_9HYME/107-166 [subseq from] General transcription and DNA repair factor IIH subunit TFB5 (Fragment) OS=Cyphomyrmex costatus OX=456900 GN=ALC62_13152 PE=3 SV=1
-----------SDAAMKQFLLHLDETSALGRKFIIQDLDEKHLFISADILETLQAKVDDLMDQISFPLAEK
>tr|A0A336M347|A0A336M347_CULSO/362-421 [subseq from] Lipoyl synthase, mitochondrial OS=Culicoides sonorensis OX=179676 GN=CSON010867 PE=3 SV=1
-----------DDPAMKQFLLHLDEKLALGRKFIIQDLDERHVFISSDIVELLQAKVDDLMDQISFPLHEK
>tr|A0A2G5UME0|A0A2G5UME0_9PELO/1-63 [subseq from] General transcription and DNA repair factor IIH subunit TFB5 OS=Caenorhabditis nigoni OX=1611254 GN=Cni-Y55B1AL.2 PE=3 SV=1
MVNVKKGVLVTSDPAFRQLLFHLDESRQLGSKFIVRELDDTHLFIEKDIVPMLESKVEQIMEN--------
>tr|A0A084W3Y0|A0A084W3Y0_ANOSI/1-56 [subseq from] General transcription and DNA repair factor IIH subunit TFB5 OS=Anopheles sinensis OX=74873 GN=ZHAS_00012838 PE=3 SV=1
---------------MKQFLLHLDETQSLGKKFIIQDLDEKHLFISVEIVEVLQARVDDLMDRISFPLHEK
>tr|A0A2J7Q961|A0A2J7Q961_9NEOP/1-54 [subseq from] General transcription and DNA repair factor IIH subunit TFB5 OS=Cryptotermes secundus OX=105785 GN=GTF2H5 PE=3 SV=1
---------------MKQFLLHLDETLALGKKFILQDLDETHLFILSDILETLQSRVDDLMDQINFPLA--
>tr|E3ML48|E3ML48_CAERE/1-63 [subseq from] General transcription and DNA repair factor IIH subunit TFB5 OS=Caenorhabditis remanei OX=31234 GN=CRE_25692 PE=3 SV=1
MVNVKKGVLVTSDPAFRQLLIHLDDSRQLGSKFIVRELDDTHLFIEKEIVPSLESKVEQIMEN--------
>tr|A8XLJ7|A8XLJ7_CAEBR/1-63 [subseq from] General transcription and DNA repair factor IIH subunit TFB5 OS=Caenorhabditis briggsae OX=6238 GN=gtf-2h5 PE=3 SV=1
MVNVKKGVLVTSDPAFRQLLIHLDDSRQLGSKFIVRELDDTHLFIEKDIVPMLESKVEQIMEN--------
>tr|A0A4S2KUV9|A0A4S2KUV9_9HYME/3-61 [subseq from] HIT-type domain-containing protein OS=Temnothorax longispinosus OX=300112 GN=DBV15_06456 PE=3 SV=1
------------DAAMKQFLLHLDETSALGRKFIIQDLDERHLFISADILETLQAKVDDLMDQISFPLAEK
>tr|E4WRP0|E4WRP0_OIKDI/1-69 [subseq from] General transcription and DNA repair factor IIH subunit TFB5 OS=Oikopleura dioica OX=34765 GN=GSOID_T00000417001 PE=3 SV=1
MVNVENGKLVTCDPALKQFLLNLDEKREFgGRRFILKDLDETHLFVTADCDTWLKGRLADLMTENSFPI---
>tr|A0A0M8ZS80|A0A0M8ZS80_9HYME/1-56 [subseq from] General transcription and DNA repair factor IIH subunit TFB5 OS=Melipona quadrifasciata OX=166423 GN=WN51_04409 PE=3 SV=1
---------------MKQFLLHLDETFALGRKFIIQDLDERHLFISADILDILQSKVDDLMDQISFPLAEK
>tr|A0A833SB71|A0A833SB71_9HYME/1-56 [subseq from] Uncharacterized protein OS=Frieseomelitta varia OX=561572 GN=E2986_13812 PE=4 SV=1
---------------MKQFLLHLDETFALGRKFIIQDLDERHLFISADILDILQSKVDDLMDQISFPLAEK
>tr|A0A818SV91|A0A818SV91_9BILA/200-266 [subseq from] Hypothetical protein OS=Rotaria sp. Silwood1 OX=2762511 GN=DUG663_LOCUS23700 PE=4 SV=1
MVNVVKGALIKCDPAVKQYLVYLDETLAFGEKFILHNLDEQHLFVQTSAVPMIKEKLQEQIDKISYD----
>tr|A0A1I8C050|A0A1I8C050_MELHA/1-69 [subseq from] General transcription and DNA repair factor IIH subunit TFB5 OS=Meloidogyne hapla OX=6305 PE=3 SV=1
MVNVKRGIVIKCDPAMRQFLKHLNETKAFGRPFIINELDETRLFVERDIIPQIEQRIDQLLDSLTPDMT--
>tr|A0A814CCP2|A0A814CCP2_9BILA/1-70 [subseq from] Hypothetical protein OS=Adineta steineri OX=433720 GN=IZO911_LOCUS14463 PE=4 SV=1
MVNVVKGALLKCDPAIIQYLIYLDETLAFGEKFILNRLDEQHLFVQSTAVTMIKQKLQEQIDKISYDSTQ-
>tr|A0A836EQ28|A0A836EQ28_9HYME/1-56 [subseq from] TF2H5 factor (Fragment) OS=Pseudoatta argentina OX=621737 GN=Gtf2h5 PE=4 SV=1
---------------MKQFLLHLDETSALGRKFIIQDLDEKHLFISADILETLQAKVDDLMDQISFPLAEK
>tr|A0A836ETY3|A0A836ETY3_9HYME/1-56 [subseq from] TF2H5 factor (Fragment) OS=Acromyrmex insinuator OX=230686 GN=Gtf2h5 PE=4 SV=1
---------------MKQFLLHLDETSALGRKFIIQDLDEKHLFISADILETLQAKVDDLMDQISFPLAEK
>tr|A0A836FD86|A0A836FD86_9HYME/1-56 [subseq from] TF2H5 factor (Fragment) OS=Acromyrmex heyeri OX=230685 GN=Gtf2h5 PE=4 SV=1
---------------MKQFLLHLDETSALGRKFIIQDLDEKHLFISADILETLQAKVDDLMDQISFPLAEK
>tr|A0A813R317|A0A813R317_9BILA/1-70 [subseq from] Hypothetical protein OS=Adineta steineri OX=433720 GN=IZO911_LOCUS5603 PE=4 SV=1
MVNVVKGALLKCDPAIIQYLIYLDETLAFGEKFILNRLDEQHLFVQSTAVTMIKQKLQEQIDKISYDSTQ-
>tr|A0A0B1PLI1|A0A0B1PLI1_9BILA/552-605 [subseq from] Uncharacterized protein OS=Trichuris suis OX=68888 GN=D918_08459 PE=3 SV=1
----------NCDPAMKQFLLHLDETIALGFKFILKDLDDTHVFISADSVNTLSQKIDTLMESL-------
>tr|A0A0N4TEK5|A0A0N4TEK5_BRUPA/1-48 [subseq from] General transcription and DNA repair factor IIH subunit TFB5 OS=Brugia pahangi OX=6280 GN=BPAG_LOCUS6606 PE=3 SV=1
MVNVKKGVLVRCDPAMRQLLVYLDESRTLGSKFVVKELDETHILVDKE-----------------------
>tr|A0A819DEY7|A0A819DEY7_9BILA/200-266 [subseq from] Hypothetical protein OS=Rotaria sp. Silwood1 OX=2762511 GN=NZO219_LOCUS35285 PE=4 SV=1
MVNVVKGSLIKCDPAVKQYLVYLDETLAFGEKFILHNLDEQHLFVQTSAVPMIKEKLQEQIDKISYD----
>tr|A0A7R9P7S2|A0A7R9P7S2_TIMCA/1-56 [subseq from] (California timema) hypothetical protein OS=Timema californicum OX=61474 GN=TCMB3V08_LOCUS5902 PE=3 SV=1
---------------MKQFLLHLDETIALGRKFIIQDLDETHLFISADIVETLQARVDDLMDQISFPLSDK
>tr|A0A822A1H8|A0A822A1H8_9BILA/274-340 [subseq from] Hypothetical protein OS=Rotaria sp. Silwood1 OX=2762511 GN=BAC187_LOCUS34258 PE=4 SV=1
MVNVVKGSLIKCDPAVKQYLVYLDETLAFGEKFILHNLDEQHLFVQTSAVPMIKEKLQEQIDKISYD----
>tr|A0A821ZIK5|A0A821ZIK5_9BILA/257-323 [subseq from] Hypothetical protein OS=Rotaria sp. Silwood1 OX=2762511 GN=NFQ510_LOCUS33024 PE=4 SV=1
MVNVVKGSLIKCDPAVKQYLVYLDETLAFGEKFILHNLDEQHLFVQTSAVPMIKEKLQEQIDKISYD----
>tr|A0A6V7UIZ7|A0A6V7UIZ7_9BILA/1-63 [subseq from] General transcription and DNA repair factor IIH subunit TFB5 OS=Meloidogyne enterolobii OX=390850 GN=MENT_LOCUS13079 PE=3 SV=1
MVNVKRGIVIKCDPAMRQFLKHLNETKAFGRAFIINELDETRLFVERDIIPQIEQRIDQLLDS--------
>tr|A0A232EMN4|A0A232EMN4_9HYME/69-126 [subseq from] General transcription and DNA repair factor IIH subunit TFB5 OS=Trichomalopsis sarcophagae OX=543379 GN=TSAR_014863 PE=3 SV=1
------------DEAMKQFLLHLDETFALGKKFIIQDLDERHLFISQDILDTLQTKVDDLMDRISFPITE-
>tr|A0A4Z2DK51|A0A4Z2DK51_SCHJA/1-56 [subseq from] General transcription and DNA repair factor IIH subunit TFB5 (Fragment) OS=Schistosoma japonicum OX=6182 GN=EWB00_000331 PE=3 SV=1
MVNVHKGILVKCDPAMKQFLLHLAENLILGKNFVHTDLDDYHLFIDADILCKLQEK---------------
>tr|T1KN77|T1KN77_TETUR/1-59 [subseq from] General transcription and DNA repair factor IIH subunit TFB5 OS=Tetranychus urticae OX=32264 PE=3 SV=1
MVNVMKGILIECDAQMKQFLLH-----SLGTKFINQDLDATHLFVSPEIIETLKNKIDDLMDQI-------
>tr|A0A674PPK5|A0A674PPK5_TAKRU/1-26 [subseq from] General transcription and DNA repair factor IIH subunit TFB5 OS=Takifugu rubripes OX=31033 PE=3 SV=1
MVNVHKGVLLECDPAMKEFLLHLDET---------------------------------------------
>tr|A0A674PPK5|A0A674PPK5_TAKRU/28-50 [subseq from] General transcription and DNA repair factor IIH subunit TFB5 OS=Takifugu rubripes OX=31033 PE=3 SV=1
------------------------------------------------VVQTLQERVGELMDQNSFPITQK
>tr|A0A1X7U3Z1|A0A1X7U3Z1_AMPQE/1-68 [subseq from] General transcription and DNA repair factor IIH subunit TFB5 OS=Amphimedon queenslandica OX=400682 GN=100640296 PE=3 SV=1
MVQVTKGVLLKCsDTAIKEFIRYLDEKQLLGKRFIIKDLDDHHLFISEGVANHLQGQLDDLMLRNSYS----
>tr|A0A026WPZ3|A0A026WPZ3_OOCBI/1-56 [subseq from] General transcription and DNA repair factor IIH subunit TFB5 OS=Ooceraea biroi OX=2015173 GN=X777_01765 PE=3 SV=1
---------------MKQFLLHLDETSALGRKFIIQDLDERHLFISIDILETLQTKVDDLMDQISFPLAEK
>tr|T1JPK8|T1JPK8_STRMM/15-71 [subseq from] General transcription and DNA repair factor IIH subunit TFB5 OS=Strigamia maritima OX=126957 PE=3 SV=1
------------DASMKQLLLHLDETNQLGRKFVIQDLDPTHLFISADIIESLQAHIDDLMDRLAFVIF--
>tr|A0A0N5BCZ0|A0A0N5BCZ0_STREA/1-65 [subseq from] General transcription and DNA repair factor IIH subunit TFB5 OS=Strongyloides papillosus OX=174720 PE=3 SV=1
MVNVSKGVFLTTDPAVREFLIYLDRNRELGRPFIIQKLSDRHLLIEADMLPILKERFDKLMEANS------
>tr|A0A194Q8S7|A0A194Q8S7_PAPXU/1-51 [subseq from] General transcription and DNA repair factor IIH subunit TFB5 OS=Papilio xuthus OX=66420 GN=RR46_04799 PE=3 SV=1
---------------MKQFLLHLDETLALGRKFILQDLDETHLFISSDIVETLQARVDDLMDQLSI-----
>tr|A0A194RMS3|A0A194RMS3_PAPMA/1-51 [subseq from] General transcription and DNA repair factor IIH subunit TFB5 OS=Papilio machaon OX=76193 GN=RR48_10574 PE=3 SV=1
---------------MKQFLLHLDETLALGRKFILQDLDETHLFISSDIVETLQARVDDLMDQLSI-----
>tr|A0A0V0TZR7|A0A0V0TZR7_9BILA/2-56 [subseq from] General transcription and DNA repair factor IIH subunit TFB5 OS=Trichinella murrelli OX=144512 GN=GTF2H5 PE=3 SV=1
---------VDVDPAMKQFLLHLDEKMLIGFKFIIRDIDETHVFITSEAVATLMQRIDALMESL-------
>tr|A0A815FWS9|A0A815FWS9_9BILA/1-67 [subseq from] Hypothetical protein OS=Rotaria magnacalcarata OX=392030 GN=CJN711_LOCUS18414 PE=4 SV=1
MVNVVKGSLIKCDPAVKQYLVYLDERLVFGEKFILHNLDEQHLFVQTSAVPTIKIKLQEQIDKISYD----
>tr|A0A0K0FQ83|A0A0K0FQ83_STRVS/1-65 [subseq from] General transcription and DNA repair factor IIH subunit TFB5 OS=Strongyloides venezuelensis OX=75913 PE=3 SV=1
MVNVSKGVFLTTDPAVREFLIYLDRNRELGRPFILQKLSDRHLLIEADMLPVLKERFDKLMEANS------
>tr|A0A0K0E1V0|A0A0K0E1V0_STRER/1-65 [subseq from] General transcription and DNA repair factor IIH subunit TFB5 OS=Strongyloides stercoralis OX=6248 PE=3 SV=1
MVNVSKGVFITTDPAVREFLIYLDRNRELGRPFIIQKLNDRYLLIESDMLSVLKERFDKLMESNS------
>tr|A0A0V0Y9X2|A0A0V0Y9X2_TRIPS/646-700 [subseq from] Acyl-CoA dehydrogenase family member 9, mitochondrial OS=Trichinella pseudospiralis OX=6337 GN=ACAD9 PE=3 SV=1
---------RNCDPAMKQFLLYLDEKMLIGFKFIIRDIDETHVFITSEAVAILMQKIDALMESL-------
>tr|A0A0V1FUU5|A0A0V1FUU5_TRIPS/653-707 [subseq from] Acyl-CoA dehydrogenase family member 9, mitochondrial OS=Trichinella pseudospiralis OX=6337 GN=ACAD9 PE=3 SV=1
---------RNCDPAMKQFLLYLDEKMLIGFKFIIRDIDETHVFITSEAVAILMQKIDALMESL-------
>tr|A0A0V1MDI6|A0A0V1MDI6_9BILA/660-713 [subseq from] Acyl-CoA dehydrogenase family member 9, mitochondrial OS=Trichinella papuae OX=268474 GN=ACAD9 PE=3 SV=1
----------NCDPAMKQFLLYLDEKMLIGFKFIIRDIDETHVFITAEAVATLMQKIDALMESL-------
>tr|A0A0V1MEF7|A0A0V1MEF7_9BILA/530-583 [subseq from] Acyl-CoA dehydrogenase family member 9, mitochondrial (Fragment) OS=Trichinella papuae OX=268474 GN=ACAD9 PE=3 SV=1
----------NCDPAMKQFLLYLDEKMLIGFKFIIRDIDETHVFITAEAVATLMQKIDALMESL-------
>tr|A0A0D2U0B7|A0A0D2U0B7_CAPO3/2-66 [subseq from] General transcription and DNA repair factor IIH subunit TFB5 OS=Capsaspora owczarzaki (strain ATCC 30864) OX=595528 GN=CAOG_000252 PE=3 SV=1
--HVHKGVLIECDAAIKQFLLHLDSQQPSETRFIIADVDETHLFVDPPSLPMLQTKLDEMLDKNNFT----
>tr|A0A0V1H6V0|A0A0V1H6V0_9BILA/647-700 [subseq from] Acyl-CoA dehydrogenase family member 9, mitochondrial OS=Trichinella zimbabwensis OX=268475 GN=ACAD9 PE=3 SV=1
----------NCDPAMKQFLLYLDEKMLIGFKFIIRDIDETHVFITAEAVATLMQKIDALMESL-------
>tr|A0A6A5BX61|A0A6A5BX61_NAEFO/1-68 [subseq from] General transcription and DNA repair factor IIH subunit TFB5 OS=Naegleria fowleri OX=5763 GN=FDP41_011603 PE=3 SV=1
MVNAIGGVLIECDPAIKQFILFLNKKH--GNRIVLFDLDETHIFVEENQTELIQQELDKLIEENAYTCNQ-
>tr|A0A7R8H9Y8|A0A7R8H9Y8_LEPSM/32-84 [subseq from] General transcription and DNA repair factor IIH subunit TFB5 OS=Lepeophtheirus salmonis OX=72036 GN=LSAA_10438 PE=3 SV=1
----TPSVLVECDPAMKQFLLYLDERAELGTRFVVQDLDATHLFISPEILPKLQDLR--------------
>tr|A0A814AXK2|A0A814AXK2_9BILA/294-363 [subseq from] Hypothetical protein OS=Adineta steineri OX=433720 GN=BJG266_LOCUS11500 PE=4 SV=1
MVNVVKGALLKCDPAIIQYLIYLDETLAFGEKFILNRLDEQHLFVQSTAVTMIKQKLQEQIDKISYDSTQ-
>tr|A0A813X0H9|A0A813X0H9_9BILA/352-421 [subseq from] Hypothetical protein OS=Adineta steineri OX=433720 GN=QVE165_LOCUS7311 PE=4 SV=1
MVNVVKGALLKCDPAIIQYLIYLDETLAFGEKFILNRLDEQHLFVQSTAVTMIKQKLQEQIDKISYDSTQ-
>tr|A0A6A5H8N2|A0A6A5H8N2_CAERE/896-958 [subseq from] Uncharacterized protein OS=Caenorhabditis remanei OX=31234 GN=GCK72_011844 PE=3 SV=1
MVNVKKGVLVTSDPAFRQLLIHLDDSRQLGSKFIVRELDDTHLFIEKEIVPSLESKVEQIMEN--------
>tr|A0A2P4VYW0|A0A2P4VYW0_CAERE/746-808 [subseq from] Helicase ATP-binding domain-containing protein OS=Caenorhabditis remanei OX=31234 GN=FL81_09942 PE=3 SV=1
MVNVKKGVLVTSDPAFRQLLIHLDDSRQLGSKFIVRELDDTHLFIEKEIVPSLESKVEQIMEN--------
>tr|A0A0V0RNV7|A0A0V0RNV7_9BILA/647-700 [subseq from] Acyl-CoA dehydrogenase family member 9, mitochondrial OS=Trichinella nelsoni OX=6336 GN=Acad9 PE=3 SV=1
----------NCDPAMKQFLLHLDEKMLIGFKFIIRDIDETHVFITSEAVSTLMQRIDALMESL-------
>tr|E9HCW2|E9HCW2_DAPPU/1-72 [subseq from] General transcription and DNA repair factor IIH subunit TFB5 OS=Daphnia pulex OX=6669 GN=DAPPUDRAFT_328340 PE=3 SV=1
MVNATEGVLVECaDAAMKQLLLHLDEKLPPDKKFILHDLDETHVFIASKHLEFLQSEIDCFMDSVSFPLAEK
>tr|A0A1Y1ILP3|A0A1Y1ILP3_KLENI/1-66 [subseq from] General transcription and DNA repair factor IIH subunit TFB5 OS=Klebsormidium nitens OX=105231 GN=KFL_004810010 PE=3 SV=1
MVNALKGILIECDIPMKQFIVSINDQLPNAQKFIIYDLDDTHLFVQPHVADMLQNKVKDFLDKITY-----
>tr|B0X6B1|B0X6B1_CULQU/1-56 [subseq from] General transcription and DNA repair factor IIH subunit TFB5 OS=Culex quinquefasciatus OX=7176 GN=6048230 PE=3 SV=1
---------------MKQFLLHLDETQSLGRKFIIQDLDERHLFISTDIIETLQARVDDLMDRISVSLHEK
>tr|Q16KR6|Q16KR6_AEDAE/1-56 [subseq from] General transcription and DNA repair factor IIH subunit TFB5 OS=Aedes aegypti OX=7159 GN=AAEL012900 PE=3 SV=1
---------------MKQFLLHLDETQSLGRKFIIQDLDERHLFISTDIIETLQARVDDLMDRISVSLHEK
>tr|A0A388M9E4|A0A388M9E4_CHABU/3-67 [subseq from] General transcription and DNA repair factor IIH subunit TFB5 OS=Chara braunii OX=69332 GN=CBR_g51826 PE=3 SV=1
-ISAIKGVIIECDIPMKQYILRMNSEMPNSQKFVLRDLDDTHLFVQANMVTLIKRKVEEFMESNTY-----
>tr|A0A6V7UKN9|A0A6V7UKN9_9BILA/1-63 [subseq from] Hypothetical protein OS=Meloidogyne enterolobii OX=390850 GN=MENT_LOCUS14301 PE=3 SV=1
MVNVKRGIVIKCDPAMRQFLKHLNETKAFGRAFIINELDETRLFVERDIIPQIEQRIDQLLDS--------
>tr|A0A0V1DF66|A0A0V1DF66_TRIBR/234-291 [subseq from] Acyl-CoA dehydrogenase family member 9, mitochondrial (Fragment) OS=Trichinella britovi OX=45882 GN=ACAD9 PE=3 SV=1
------QMVIQFDPAMKQFLLHLDEKMLIGFKFIIRDIDETHVFITSEAVATLMQRIDALMESL-------
>tr|A0A0N4ZQJ3|A0A0N4ZQJ3_PARTI/1-65 [subseq from] General transcription and DNA repair factor IIH subunit TFB5 OS=Parastrongyloides trichosuri OX=131310 PE=3 SV=1
MVNVSKGVFITTDPAVREFLIHLDRNRELGRPFIIQKLSDRHLLIDSDMLPILKERFDKLMEANS------
>tr|A0A0V1PGF7|A0A0V1PGF7_9BILA/219-276 [subseq from] Acyl-CoA dehydrogenase family member 9, mitochondrial OS=Trichinella sp. T8 OX=92180 GN=ACAD9 PE=3 SV=1
------QMVIQFDPAMKQFLLHLDEKMLIGFKFIIRDIDETHVFITSEAVATLMQRIDALMESL-------
>tr|A0A7R9M3Z4|A0A7R9M3Z4_9ACAR/1-53 [subseq from] General transcription and DNA repair factor IIH subunit TFB5 (Fragment) OS=Medioppia subpectinata OX=1979941 GN=OSB1V03_LOCUS23530 PE=3 SV=1
---------------MKQFLLHLDETNALGTRFIIQDLDSTHLFISSDIIDSLKNQIDDLMDQISFSS---
>tr|A0A1Y3EHD8|A0A1Y3EHD8_9BILA/617-670 [subseq from] Acyl-CoA dehydrogenase, middle domain protein OS=Trichinella nativa OX=6335 GN=D917_02852 PE=3 SV=1
----------NCDPAMKQFLLHLDEKMLIGFKFIIRDIDETHVFITSEAVATLMQRIDALMESL-------
>tr|A0A834VA67|A0A834VA67_SARSC/1-53 [subseq from] Zinc finger HIT domain-containing protein 1 OS=Sarcoptes scabiei OX=52283 GN=SSS_8256 PE=4 SV=1
MVQVQNGILVTCDPAMKQFLLHLDDTKALGQRFVLQDLDPTHLLISSDILELI------------------
>tr|A0A0V0ZPK5|A0A0V0ZPK5_9BILA/666-719 [subseq from] Acyl-CoA dehydrogenase family member 9, mitochondrial OS=Trichinella patagoniensis OX=990121 GN=ACAD9 PE=3 SV=1
----------NCDPAMKQFLLHLDEKMLIGFKFIIRDIDETHVFITSEAVATLMQRIDALMESL-------
>tr|A0A0V0WYI2|A0A0V0WYI2_9BILA/666-719 [subseq from] Acyl-CoA dehydrogenase family member 9, mitochondrial OS=Trichinella sp. T6 OX=92179 GN=ACAD9 PE=3 SV=1
----------NCDPAMKQFLLHLDEKMLIGFKFIIRDIDETHVFITSEAVATLMQRIDALMESL-------
>tr|A0A0V1BH10|A0A0V1BH10_TRISP/643-696 [subseq from] Acyl-CoA dehydrogenase family member 9, mitochondrial OS=Trichinella spiralis OX=6334 GN=ACAD9 PE=3 SV=1
----------NCDPAMKQFLLHLDEKMLIGFKFIIRDIDETHVFITSEAVATLMQRIDALMESL-------
>tr|A0A0V1BG97|A0A0V1BG97_TRISP/648-701 [subseq from] Acyl-CoA dehydrogenase family member 9, mitochondrial OS=Trichinella spiralis OX=6334 GN=ACAD9 PE=3 SV=1
----------NCDPAMKQFLLHLDEKMLIGFKFIIRDIDETHVFITSEAVATLMQRIDALMESL-------
>tr|A0A0V1BGF8|A0A0V1BGF8_TRISP/646-699 [subseq from] Acyl-CoA dehydrogenase family member 9, mitochondrial OS=Trichinella spiralis OX=6334 GN=ACAD9 PE=3 SV=1
----------NCDPAMKQFLLHLDEKMLIGFKFIIRDIDETHVFITSEAVATLMQRIDALMESL-------
>tr|A0A090KX93|A0A090KX93_STRRB/1-65 [subseq from] General transcription and DNA repair factor IIH subunit TFB5 OS=Strongyloides ratti OX=34506 GN=SRAE_1000031200 PE=3 SV=1
MVNVSKGIFITTDPAVREFLIYLDRNRELGRPFIIQKLSDRYLLIESDMLPILKERFDKLMEANS------
>tr|A0A0V1DFQ6|A0A0V1DFQ6_TRIBR/697-754 [subseq from] Acyl-CoA dehydrogenase family member 9, mitochondrial (Fragment) OS=Trichinella britovi OX=45882 GN=ACAD9 PE=3 SV=1
------QMVIQFDPAMKQFLLHLDEKMLIGFKFIIRDIDETHVFITSEAVATLMQRIDALMESL-------
>tr|A0A0V1DGY1|A0A0V1DGY1_TRIBR/701-758 [subseq from] Acyl-CoA dehydrogenase family member 9, mitochondrial (Fragment) OS=Trichinella britovi OX=45882 GN=ACAD9 PE=3 SV=1
------QMVIQFDPAMKQFLLHLDEKMLIGFKFIIRDIDETHVFITSEAVATLMQRIDALMESL-------
>tr|A0A819G6C0|A0A819G6C0_9BILA/1-48 [subseq from] Hypothetical protein OS=Rotaria sordida OX=392033 GN=FNK824_LOCUS19215 PE=4 SV=1
MVNVVKGALIKCDPAVKQYLVYLDETLAFGEKFILHNLDEQHLFVQTS-----------------------
>tr|A0A0V1PGD0|A0A0V1PGD0_9BILA/730-787 [subseq from] Acyl-CoA dehydrogenase family member 9, mitochondrial OS=Trichinella sp. T8 OX=92180 GN=ACAD9 PE=3 SV=1
------QMVIQFDPAMKQFLLHLDEKMLIGFKFIIRDIDETHVFITSEAVATLMQRIDALMESL-------
>tr|A0A0V1PGE9|A0A0V1PGE9_9BILA/760-817 [subseq from] Acyl-CoA dehydrogenase family member 9, mitochondrial OS=Trichinella sp. T8 OX=92180 GN=ACAD9 PE=3 SV=1
------QMVIQFDPAMKQFLLHLDEKMLIGFKFIIRDIDETHVFITSEAVATLMQRIDALMESL-------
>tr|A0A0B7BFK8|A0A0B7BFK8_9EUPU/30-66 [subseq from] General transcription and DNA repair factor IIH subunit TFB5 (Fragment) OS=Arion vulgaris OX=1028688 GN=ORF184824 PE=3 SV=1
MVNVTKGVLVECDPAMKQFLLHLDEKNEFGRKFVLQD----------------------------------
>tr|A0A068WMF6|A0A068WMF6_ECHGR/21-83 [subseq from] General transcription and DNA repair factor IIH subunit TFB5 OS=Echinococcus granulosus OX=6210 GN=EgrG_000167000 PE=3 SV=1
------SSYAKCDPAMKQFLTYLSENLIIGSRFVLSDLDDSHIFIDPVVLPRLQAKVDDLMEKLSFPLV--
>tr|A0A814SFP3|A0A814SFP3_9BILA/1-49 [subseq from] Hypothetical protein OS=Rotaria sordida OX=392033 GN=ZHD862_LOCUS19987 PE=4 SV=1
MVNVVKGALIKCDPAVKQYLVYLDKTLAFGEKFILHNLDEQHLFVQTSA----------------------
>tr|A0A087VZQ9|A0A087VZQ9_ECHMU/23-83 [subseq from] General transcription and DNA repair factor IIH subunit TFB5 OS=Echinococcus multilocularis OX=6211 GN=EmuJ_000167000 PE=3 SV=1
--------YAKCDPAMKQFLTYLSENLIIGSRFVLSDLDDSHIFIDPVVLPRLQAKVDDLMEKLSFPLV--
>tr|A0A820CMB0|A0A820CMB0_9BILA/1-49 [subseq from] Hypothetical protein OS=Rotaria sordida OX=392033 GN=JBS370_LOCUS37282 PE=4 SV=1
MVNVVKGALIKCDPAVKQYLVYLDKTLAFGEKFILHNLDEQHLFVQTSA----------------------
>tr|A0A329S139|A0A329S139_9STRA/4-67 [subseq from] General transcription and DNA repair factor IIH subunit TFB5 OS=Phytophthora cactorum OX=29920 GN=PC110_g14265 PE=3 SV=1
---ANKGVLVKCDPATKQYLLHLNET-AVQQRFVIEDLDDTHLFIVPDLkvIAFIEKKMDEWNEKNTY-----
>tr|A0A177T3P8|A0A177T3P8_9BASI/3-66 [subseq from] General transcription and DNA repair factor IIH subunit TFB5 OS=Tilletia caries OX=13290 GN=A4X03_g9269 PE=3 SV=1
---AIQGVLLTCDPALKQLILHLDAA-ATNNRFVLQDLDATHLFINAKFIEYIREHLEEELEKNTYTM---
>tr|A0A177VJS4|A0A177VJS4_9BASI/3-66 [subseq from] General transcription and DNA repair factor IIH subunit TFB5 OS=Tilletia controversa OX=13291 GN=A4X06_g4555 PE=3 SV=1
---AIQGVLLTCDPALKQLILHLDAA-ATNNRFVLQDLDATHLFINAKFIEYIREHLEEELEKNTYTM---
>tr|A0A4V6XWK0|A0A4V6XWK0_STECR/1-66 [subseq from] General transcription and DNA repair factor IIH subunit TFB5 OS=Steinernema carpocapsae OX=34508 GN=L596_007511 PE=3 SV=1
MVNVKRAVLIKCDPAMRQLIVHLDEQRLVNsSKFIIKELDETHILIDANSVQALEQKLDAVMESLA------
>tr|A0A183J989|A0A183J989_9BILA/1-54 [subseq from] General transcription and DNA repair factor IIH subunit TFB5 OS=Soboliphyme baturini OX=241478 GN=SBAD_LOCUS12437 PE=3 SV=1
---------------MKQFLLHLDRTNALGSAFIIKDLDDCHLFVSAEVLKILNEKIDALMESLSPDLA--
>tr|A0A1I7Z0U2|A0A1I7Z0U2_9BILA/1-62 [subseq from] General transcription and DNA repair factor IIH subunit TFB5 OS=Steinernema glaseri OX=37863 PE=3 SV=1
MVNVKKTMLVRCDPAMRQLLMHLDEDRILGHHFIVKNLDDRHVLIEADSAKELADKLESLLE---------
>tr|A0A077WW44|A0A077WW44_9FUNG/1-65 [subseq from] General transcription and DNA repair factor IIH subunit TFB5 OS=Lichtheimia ramosa OX=688394 GN=LRAMOSA04057 PE=3 SV=1
MVKAVKGVLLECDPTVKQIVLNLNERG----NFVIEDLDETHLFVEASCVQELQYELDRILDENSYTIS--
>tr|A0A0P9F1W1|A0A0P9F1W1_RHOGW/1-67 [subseq from] General transcription and DNA repair factor IIH subunit TFB5 (Fragment) OS=Rhodotorula graminis (strain WP1) OX=578459 GN=RHOBADRAFT_65375 PE=3 SV=1
MVKATRGVLVTCDPAVKQILLQLDQEERPSQRFLIADLDETHVLIAPDAVERVRENLEEVLEKNHYN----
>tr|A0A833SW74|A0A833SW74_PHYIN/4-67 [subseq from] Transcription factor TFIIH complex subunit Tfb5 OS=Phytophthora infestans OX=4787 GN=GN244_ATG07751 PE=4 SV=1
---ANKGVLVKCDPATKQYLLHLNET-AVQQRFVIEDLDDTHLFIVPDskVIAFIEKKMDEWNEKNTY-----
>tr|A0A081ARF5|A0A081ARF5_PHYPR/4-67 [subseq from] General transcription and DNA repair factor IIH subunit TFB5 OS=Phytophthora parasitica P1976 OX=1317066 GN=F444_04216 PE=3 SV=1
---ANKGVLVKCDPATKQYLLHLNET-AVQQRFVIEDLDDTHLFIVPDpkVIAFIEKKMDEWNEKNTY-----
>tr|A0A225W0M0|A0A225W0M0_9STRA/4-67 [subseq from] General transcription and DNA repair factor IIH subunit TFB5 OS=Phytophthora megakarya OX=4795 GN=PHMEG_00016147 PE=3 SV=1
---ANKGVLVKCDPATKQYLLHLNET-AVQQRFVIEDLDDTHLFIVPDpkVIAFIEKKMDEWNERNTY-----
>tr|W2JK12|W2JK12_PHYPR/4-67 [subseq from] General transcription and DNA repair factor IIH subunit TFB5 OS=Phytophthora parasitica OX=4792 GN=L914_03990 PE=3 SV=1
---ANKGVLVKCDPATKQYLLHLNET-AVQQRFVIEDLDDTHLFIVPDpkVIAFIEKKMDEWNEKNTY-----
>tr|W2QK98|W2QK98_PHYPN/4-67 [subseq from] General transcription and DNA repair factor IIH subunit TFB5 OS=Phytophthora parasitica (strain INRA-310) OX=761204 GN=PPTG_08184 PE=3 SV=1
---ANKGVLVKCDPATKQYLLHLNET-AVQQRFVIEDLDDTHLFIVPDpkVIAFIEKKMDEWNEKNTY-----
>tr|W2XJL9|W2XJL9_PHYPR/4-67 [subseq from] General transcription and DNA repair factor IIH subunit TFB5 OS=Phytophthora parasitica CJ01A1 OX=1317063 GN=F441_04117 PE=3 SV=1
---ANKGVLVKCDPATKQYLLHLNET-AVQQRFVIEDLDDTHLFIVPDpkVIAFIEKKMDEWNEKNTY-----
>tr|A0A507BZ06|A0A507BZ06_9FUNG/15-83 [subseq from] General transcription and DNA repair factor IIH subunit TFB5 OS=Synchytrium microbalum OX=1806994 GN=SmJEL517_g02869 PE=3 SV=1
-VRALVGVIIECDPAAKQIIKKIHDENPLNEKFIVSDLDETHLFVKGDmgLLQDVQRKLDQILEQNTYRI---
>tr|M2VWH3|M2VWH3_GALSU/1-66 [subseq from] General transcription and DNA repair factor IIH subunit TFB5 OS=Galdieria sulphuraria OX=130081 GN=Gasu_48900 PE=3 SV=1
MVNLLRGVLITCDIPMKQFILKLDEDQAP-NRFVIANLDETSLFIQSWALKLVQEKLEELYEENYFQ----
>tr|A0A177TKN9|A0A177TKN9_9BASI/3-65 [subseq from] General transcription and DNA repair factor IIH subunit TFB5 OS=Tilletia indica OX=43049 GN=A4X13_g3889 PE=3 SV=1
---AIQGVLLTCDPALKQLILHLDA--AAPSRFVLQDLDATHLFINAKFIEYIREHLDEELEKNTYTM---
>tr|A0A177UZW7|A0A177UZW7_9BASI/3-65 [subseq from] General transcription and DNA repair factor IIH subunit TFB5 OS=Tilletia walkeri OX=117179 GN=A4X09_g1643 PE=3 SV=1
---AIQGVLLTCDPALKQLILHLDA--AAPSRFVLQDLDATHLFINAKFIEYIREHLDEELEKNTYTM---
>tr|L8HDL6|L8HDL6_ACACA/1-62 [subseq from] General transcription and DNA repair factor IIH subunit TFB5 OS=Acanthamoeba castellanii str. Neff OX=1257118 GN=ACA1_068690 PE=3 SV=1
MVHATKGVLVTCDATMKQFLLFLDKEH----HFIIKDLDETHLLVDAAKATLIQEKMNEMYEENTY-----
>tr|W2LR96|W2LR96_PHYPR/4-67 [subseq from] General transcription and DNA repair factor IIH subunit TFB5 OS=Phytophthora parasitica OX=4792 GN=L917_03884 PE=3 SV=1
---ANKGVLVKCDPATKQYLLHLNETT-VQQRFVIEDLDDTHLFIVPDpkVIAFIEKKMDEWNEKNTY-----
>tr|W2ZTE0|W2ZTE0_PHYPR/4-67 [subseq from] General transcription and DNA repair factor IIH subunit TFB5 OS=Phytophthora parasitica P10297 OX=1317064 GN=F442_04133 PE=3 SV=1
---ANKGVLVKCDPATKQYLLHLNETT-VQQRFVIEDLDDTHLFIVPDpkVIAFIEKKMDEWNEKNTY-----
>tr|A0A1Y2H0E8|A0A1Y2H0E8_9FUNG/1-65 [subseq from] General transcription and DNA repair factor IIH subunit TFB5 OS=Lobosporangium transversale OX=64571 GN=BCR41DRAFT_420037 PE=3 SV=1
MVKAVKGVVVECDTSVKQIILGLNEKG----KFIIEDLDDTHVFVDASCIEQLRFDIDEILNENTYNVE--
>tr|A0A1X2IIA1|A0A1X2IIA1_9FUNG/1-66 [subseq from] General transcription and DNA repair factor IIH subunit TFB5 OS=Absidia repens OX=90262 GN=BCR42DRAFT_413831 PE=3 SV=1
MVKAVKGALIECDSTVKQIVLNLNKR----SNFIIEDLDETHLFIEASWVDQLKQQLDQILDENAYTITN-
>tr|A0A086TKD1|A0A086TKD1_9FUNG/1-64 [subseq from] General transcription and DNA repair factor IIH subunit TFB5 OS=Podila verticillata NRRL 6337 OX=1069443 GN=MVEG_11617 PE=3 SV=1
MVKAVKGVVIECDTSVKQIILGLNEKS----HFIIEDLDDTHVFVDAGCIDQLREDIDQILNENTYKV---
>tr|A0A163M8B9|A0A163M8B9_ABSGL/1-65 [subseq from] General transcription and DNA repair factor IIH subunit TFB5 OS=Absidia glauca OX=4829 GN=ABSGL_08058.1 scaffold 9578 PE=3 SV=1
MVKAVKGVLIECDTTVKQIVLNLNKR---G-NFVIEDLDETHLFIEASWVDHLKQQLDQILDENAYTIS--
>tr|A0A1S8W6I9|A0A1S8W6I9_9FUNG/1-63 [subseq from] General transcription and DNA repair factor IIH subunit TFB5 OS=Batrachochytrium salamandrivorans OX=1357716 GN=BSLG_01001 PE=3 SV=1
MVRAVKGVLLECDQAVKQIIKDLDNQ----YHFIIEDLDDNHLFIEAAKVDMVQERLEEILEENTYR----
>tr|K3WGI0|K3WGI0_GLOUD/4-67 [subseq from] General transcription and DNA repair factor IIH subunit TFB5 OS=Globisporangium ultimum (strain ATCC 200006 / CBS 805.95 / DAOM BR144) OX=431595 PE=3 SV=1
---VNKGVLVKCDPATKQYLLHLNET-AVQHRFVIEDLDETHLFVVPDpkVIAFIEKKMDEWNEKNTY-----
>tr|A0A176VIU0|A0A176VIU0_MARPO/1-67 [subseq from] General transcription and DNA repair factor IIH subunit TFB5 OS=Marchantia polymorpha subsp. ruderalis OX=1480154 GN=AXG93_411s1120 PE=3 SV=1
MVEAVKGLLISCDIPMAQFIINLNNSMPNAQKFILEILDDTHMFVQPHMAETIQYRVQEFRDSNTFE----
>tr|A0A2R6WHZ9|A0A2R6WHZ9_MARPO/1-67 [subseq from] General transcription and DNA repair factor IIH subunit TFB5 OS=Marchantia polymorpha OX=3197 GN=MARPO_0088s0021 PE=3 SV=1
MVEAVKGLLISCDIPMAQFIINLNNSMPNAQKFILEILDDTHMFVQPHMAETIQYRVQEFRDSNTFE----
>tr|A0A3L6T2W5|A0A3L6T2W5_PANMI/1-67 [subseq from] General transcription and DNA repair factor IIH subunit TFB5 OS=Panicum miliaceum OX=4540 GN=C2845_PM05G10030 PE=3 SV=1
MVNAIKGLFISCDVPMAQFIVNLNASMPASERFIVHMLDPTHMFVQPHVTEMIRSKIGEFRDQNSYE----
>tr|A0A068SFM5|A0A068SFM5_9FUNG/115-179 [subseq from] General transcription and DNA repair factor IIH subunit TFB5 OS=Lichtheimia corymbifera JMRC:FSU:9682 OX=1263082 GN=LCOR_11850.1 PE=3 SV=1
MVKAVKGVLLECDPTVKQIVLNLNERG----NFVIEDLDETHLFVEASCVQELQYELDRILDENSYTIS--
>tr|A0A2T7E761|A0A2T7E761_9POAL/1-67 [subseq from] General transcription and DNA repair factor IIH subunit TFB5 OS=Panicum hallii var. hallii OX=1504633 GN=GQ55_3G083800 PE=3 SV=1
MVNAIKGLFISCDIPMAQFIVNLNASMPASERFIVHMLDPTHMFVQPHVAEMIRSKIGEFRDQNSYE----
>tr|A0A2T8KHQ6|A0A2T8KHQ6_9POAL/1-67 [subseq from] General transcription and DNA repair factor IIH subunit TFB5 OS=Panicum hallii OX=206008 GN=PAHAL_3G088800 PE=3 SV=1
MVNAIKGLFISCDIPMAQFIVNLNASMPASERFIVHMLDPTHMFVQPHVAEMIRSKIGEFRDQNSYE----
>tr|A0A3L6R6R7|A0A3L6R6R7_PANMI/1-67 [subseq from] General transcription and DNA repair factor IIH subunit TFB5 OS=Panicum miliaceum OX=4540 GN=C2845_PM06G09440 PE=3 SV=1
MVNAIKGLFISCDIPMAQFIVNLNASMPASERFIVHMLDPTHMFVQPHVAEMIRSKIGEFRDQNSYE----
>tr|A0A835F1H0|A0A835F1H0_9POAL/1-67 [subseq from] Uncharacterized protein OS=Digitaria exilis OX=1010633 GN=HU200_020163 PE=4 SV=1
MVNAIKGLFISCDIPMAQFIVNLNASMPASERFIVHMLDPTHMFVQPHVAEMIRSKIGEFRDQNSYE----
>tr|A0A3S3QT84|A0A3S3QT84_9MAGN/1-67 [subseq from] General transcription and DNA repair factor IIH subunit TFB5 OS=Cinnamomum micranthum f. kanehirae OX=337451 GN=CKAN_01835300 PE=3 SV=1
MVNAIKGLFISCDIPMAQFIVNLNASLPASQKFIVHMLDNTHMFVQPHVAEMIRSRIAEFRDQNSYE----
>tr|A0A3M6VCY5|A0A3M6VCY5_9STRA/4-67 [subseq from] General transcription and DNA repair factor IIH subunit TFB5 OS=Peronospora effusa OX=542832 GN=DD237_007616 PE=3 SV=1
---ANKGVLVKCDPATKQYLLHLNET-AVQQRFVIEDLDDIHLFIVPDpkVIAFIEKKMDEWNEKNTY-----
>tr|A0A6A3NBH6|A0A6A3NBH6_9STRA/4-67 [subseq from] General transcription and DNA repair factor IIH subunit TFB5 OS=Phytophthora rubi OX=129364 GN=PR001_g6232 PE=3 SV=1
---ANKGVLVKCDPATKQYLLHLNET-AVQQRFVIEDLDDRHLFIVPDpkVIAFIEKKMDEWNEKNTY-----
>tr|A0A6A3Y0E4|A0A6A3Y0E4_9STRA/4-67 [subseq from] General transcription and DNA repair factor IIH subunit TFB5 OS=Phytophthora fragariae OX=53985 GN=PF001_g17237 PE=3 SV=1
---ANKGVLVKCDPATKQYLLHLNET-AVQQRFVIEDLDDRHLFIVPDpkVIAFIEKKMDEWNEKNTY-----
>tr|G4ZN93|G4ZN93_PHYSP/4-67 [subseq from] General transcription and DNA repair factor IIH subunit TFB5 OS=Phytophthora sojae (strain P6497) OX=1094619 GN=PHYSODRAFT_333915 PE=3 SV=1
---ANKGVLVKCDPATKQYLLHLNET-AVQQRFVIEDLDDRHLFIVPDpkVIAFIEKKMDEWNEKNTY-----
>tr|A0A5D6Y653|A0A5D6Y653_9STRA/4-67 [subseq from] General transcription and DNA repair factor IIH subunit TFB5 OS=Pythium brassicum OX=1485010 GN=PybrP1_007473 PE=3 SV=1
---ANKGVLVKCDPATKQYLLHLNET-AVQHRFVIEDLDETHLFIVPDpkVIAFIEKKMDEWNERNTY-----
>tr|A0A1I7S1U1|A0A1I7S1U1_BURXY/1-64 [subseq from] General transcription and DNA repair factor IIH subunit TFB5 OS=Bursaphelenchus xylophilus OX=6326 GN=BXYJ_LOCUS2789 PE=3 SV=1
MVNMKMATLITCDPAMLQLIRHMDKTQELSYKFIIKQLDETHILVDRDAVTHLKQRVDSFMDQL-------
>tr|A0A4U6V6E6|A0A4U6V6E6_SETVI/1-67 [subseq from] General transcription and DNA repair factor IIH subunit TFB5 OS=Setaria viridis OX=4556 GN=SEVIR_3G068800v2 PE=3 SV=1
MVNAIKGLFISCDIPMAQFIINLNASMPPSERFIVHMLDPTHMFVQPHVAEMIRSKIGEFRDQNSYE----
>tr|K3ZBI0|K3ZBI0_SETIT/1-67 [subseq from] General transcription and DNA repair factor IIH subunit TFB5 OS=Setaria italica OX=4555 GN=SETIT_3G067700v2 PE=3 SV=1
MVNAIKGLFISCDIPMAQFIINLNASMPPSERFIVHMLDPTHMFVQPHVAEMIRSKIGEFRDQNSYE----
>tr|V9FP06|V9FP06_PHYPR/4-67 [subseq from] General transcription and DNA repair factor IIH subunit TFB5 OS=Phytophthora parasitica P1569 OX=1317065 GN=F443_04155 PE=3 SV=1
---ANKGVLVKCGPATKQYLLHLNET-AVQQRFVIEDLDDTHLFIVPDpkVIAFIEKKMDEWNEKNTY-----
>tr|A9RU41|A9RU41_PHYPA/1-67 [subseq from] General transcription and DNA repair factor IIH subunit TFB5 OS=Physcomitrium patens OX=3218 GN=PHYPA_001577 PE=3 SV=1
MVNAIKGILVTCDIPMAQLLISINDSMPNAHKFIVYMLDDTHIYVQPDVGKMLQSKLQEFRDQNTYE----
>tr|A0A3F2RMR8|A0A3F2RMR8_9STRA/4-67 [subseq from] General transcription and DNA repair factor IIH subunit TFB5 OS=Phytophthora kernoviae OX=325452 GN=BBI17_008447 PE=3 SV=1
---ANKGVLVKCDPATKQYLLHLNET-AVQQRFVIEDLDDGHLFIVPDpkVIAFIEKKMDEWNEKNTY-----
>tr|A0A6B0RW92|A0A6B0RW92_9CETA/81-121 [subseq from] General transcription and DNA repair factor IIH subunit TFB5 OS=Bos mutus OX=72004 GN=E5288_WYG001147 PE=3 SV=1
MVSVLQGVLTGCDPAMGLFLLYLDESNAPGKKLIIEDIDEP------------------------------
>tr|A0A7N0UKV9|A0A7N0UKV9_KALFE/1-67 [subseq from] General transcription and DNA repair factor IIH subunit TFB5 OS=Kalanchoe fedtschenkoi OX=63787 PE=3 SV=1
MVNAIKGLLISCDIPMAQFIINLNSSLPASQKFIIYKLDNTHLFVQPTVGEMIRSAISEFRDQNSYE----
>tr|A0A6P5GTH1|A0A6P5GTH1_ANACO/1-67 [subseq from] General transcription and DNA repair factor IIH subunit TFB5 OS=Ananas comosus OX=4615 GN=LOC109726119 PE=3 SV=1
MVNAIKGLFISCDIPMAQFIVNLNNSMPPSEKFIVHMLDSTHIFVQPHVAEMIRSKIAEFRDQNSYE----
>tr|A0A2T0A8C5|A0A2T0A8C5_RHOTO/1-65 [subseq from] General transcription and DNA repair factor IIH subunit TFB5 OS=Rhodosporidium toruloides OX=5286 GN=AAT19DRAFT_14620 PE=3 SV=1
MVKATRGVLVTCDPAVKQILLQLDE-NAGRHRFIIADLDETHVLISPDAVERVKDELEEALEANHW-----
>tr|A0A024G2R4|A0A024G2R4_9STRA/4-67 [subseq from] General transcription and DNA repair factor IIH subunit TFB5 OS=Albugo candida OX=65357 GN=BN9_017050 PE=3 SV=1
---ANKGVLVKCDPPTKQYLLHLNETG-VQHRFVIEDLDDSHLFIIPDpkVITFIKKKVDEWNEKNTY-----
>tr|A0A1Q3BQT2|A0A1Q3BQT2_CEPFO/1-67 [subseq from] General transcription and DNA repair factor IIH subunit TFB5 OS=Cephalotus follicularis OX=3775 GN=CFOL_v3_13858 PE=3 SV=1
MVNATKGLLITCDIPMAQFIINLNNSLPASQKFIIHILDGTHLFVQPHMAEMIRSAVAEFRDQNSYE----
>tr|A0A811JUD1|A0A811JUD1_9BILA/60-122 [subseq from] Hypothetical protein OS=Bursaphelenchus okinawaensis OX=465554 GN=BOKJ2_LOCUS1751 PE=4 SV=1
MVNVKMATLITCDPAMLQLIRHMDKTQELSYKFIIKQLDDTHILVDRDAVQHLKQKVDTFMDQ--------
>tr|A0A833VQY3|A0A833VQY3_9POAL/1-67 [subseq from] General transcription factor IIH subunit 5 OS=Carex littledalei OX=544730 GN=FCM35_KLT18597 PE=4 SV=1
MVNAIKGIFISCDIPMAQFIVNLNNSMPANEKFIVHMLDSTHMFVQPHVEVMIRSKISEFRDQNSYE----
>tr|A0A2I0WER9|A0A2I0WER9_9ASPA/1-67 [subseq from] General transcription and DNA repair factor IIH subunit TFB5 OS=Dendrobium catenatum OX=906689 GN=MA16_Dca020139 PE=3 SV=1
MVNAIKGIFISCDVPMAQFIVNMNASLPASQKFIVHILDSTHMFVQPHVVEMIRSKIAEFREQNTYE----
>tr|A0A835C3E9|A0A835C3E9_9POAL/1-67 [subseq from] Uncharacterized protein OS=Digitaria exilis OX=1010633 GN=HU200_024742 PE=4 SV=1
MVNAIKGLFISCDVPMAQFIINLNASMPASERFIVHMLDPTHMFVHPHVAEMIRSKIAEFRDQNSYE----
>tr|J3M391|J3M391_ORYBR/57-123 [subseq from] General transcription and DNA repair factor IIH subunit TFB5 OS=Oryza brachyantha OX=4533 PE=3 SV=1
MVNAIKGLFISCDVPMAQFIVNLNASMPASEKFILQTFDPTHMFVQPHVAEMIRSKIAEFRDQNSYE----
>tr|A0A1X0RNC6|A0A1X0RNC6_RHIZD/1-65 [subseq from] General transcription and DNA repair factor IIH subunit TFB5 OS=Rhizopus microsporus OX=58291 GN=BCV71DRAFT_189181 PE=3 SV=1
MVKAVKGVLLECDSTVKQIVLNLNKR---G-NFVIEDLDDTHLFIEASWVDQLKYELDKILDENSYTIS--
>tr|A0A2G4T2W3|A0A2G4T2W3_RHIZD/1-65 [subseq from] General transcription and DNA repair factor IIH subunit TFB5 OS=Rhizopus microsporus ATCC 52813 OX=1340429 GN=RHIMIDRAFT_199311 PE=3 SV=1
MVKAVKGVLLECDSTVKQIVLNLNKR---G-NFVIEDLDDTHLFIEASWVDQLKYELDKILDENSYTIS--
>tr|A0A367IUS7|A0A367IUS7_RHIAZ/1-65 [subseq from] General transcription and DNA repair factor IIH subunit TFB5 OS=Rhizopus azygosporus OX=86630 GN=CU097_004346 PE=3 SV=1
MVKAVKGVLLECDSTVKQIVLNLNKR---G-NFVIEDLDDTHLFIEASWVDQLKYELDKILDENSYTIS--
>tr|A0A1X2HID9|A0A1X2HID9_SYNRA/1-66 [subseq from] General transcription and DNA repair factor IIH subunit TFB5 OS=Syncephalastrum racemosum OX=13706 GN=BCR43DRAFT_488167 PE=3 SV=1
MVKAVTGVLLECDTTVKQIVLNLNKTS----NFVIEDLDETHLFIDAKAVSQLQYELDRILDENSYTITD-
>tr|A0A1I8CKE3|A0A1I8CKE3_9BILA/1-66 [subseq from] General transcription and DNA repair factor IIH subunit TFB5 OS=Rhabditophanes sp. KR3021 OX=114890 PE=3 SV=1
MVNITKGVFITTDPAVREFLIHLDDCKAiLNSKFIIQKLDEKHLFIDGSMERELRDQFETLLEKNC------
>tr|A0A6T6HXU1|A0A6T6HXU1_9STRA/38-103 [subseq from] General transcription and DNA repair factor IIH subunit TFB5 OS=Craspedostauros australis OX=1486917 GN=CAUS1442_LOCUS14042 PE=3 SV=1
-----AGYLITCDVPTKQYIQYLNEMKAVDKKFIIEDLDATHLLVKKKARAEIERRVESWMDENVFSAVEK
>tr|A0A0P1AJL5|A0A0P1AJL5_PLAHL/4-65 [subseq from] General transcription and DNA repair factor IIH subunit TFB5 OS=Plasmopara halstedii OX=4781 PE=3 SV=1
---ANKGVLVKCDAATKQYLLHLNET-AVQQRFVIEDLDDTHLFIVPDpkVIAFIGKKMDEWNEKN-------
>tr|A0A0D9ZT96|A0A0D9ZT96_9ORYZ/1-67 [subseq from] General transcription and DNA repair factor IIH subunit TFB5 OS=Oryza glumipatula OX=40148 PE=3 SV=1
MVNAIKGLFISCDVPMAQFIVNLNASMPASDKFILHMLDPTHMFVQPHVADMIRSKISEFRDQNSYE----
>tr|A0A6J1DFN4|A0A6J1DFN4_MOMCH/1-67 [subseq from] General transcription and DNA repair factor IIH subunit TFB5 OS=Momordica charantia OX=3673 GN=LOC111020387 PE=3 SV=1
MVNAIKGLFISCDVPMAQFIINYNASLPASQRFIIHILDNTHMFVQPQVAGMIQNAISEFRDQNSYE----
>tr|I1PRR7|I1PRR7_ORYGL/1-67 [subseq from] General transcription and DNA repair factor IIH subunit TFB5 OS=Oryza glaberrima OX=4538 PE=3 SV=1
MVNAIKGLFISCDVPMAQFIVNLNASMPASDKFILHMLDPTHMFVQPHVADMIRSKISEFRDQNSYE----
>tr|A0A565AP03|A0A565AP03_9BRAS/1-67 [subseq from] General transcription and DNA repair factor IIH subunit TFB5 OS=Arabis nemorensis OX=586526 GN=ANE_LOCUS1536 PE=3 SV=1
MVNAIKGVFISCDIPMAQFIVNMNNSMPSSQKFIIHILDSTHLFVQPHVEGMIRSAVAEFRDQNSYE----
>tr|A0A835FM16|A0A835FM16_9POAL/1-67 [subseq from] Uncharacterized protein OS=Digitaria exilis OX=1010633 GN=HU200_008351 PE=4 SV=1
MVNAIKGLFISCDVPMAQFIVNLNASMPASERFIVHMLDPTHMFVHPHVAEMIRSKIAEFRDQNSYE----
>tr|C5YX58|C5YX58_SORBI/1-67 [subseq from] General transcription and DNA repair factor IIH subunit TFB5 OS=Sorghum bicolor OX=4558 GN=SORBI_3009G115800 PE=3 SV=1
MVNAIKGLFISCDVPMAQFIVNLNASMPASERFIVHMLDPTHMFVQPHVAEMIRSKIAEFWDQNSYE----
>tr|A0A316UHT0|A0A316UHT0_9BASI/3-68 [subseq from] General transcription and DNA repair factor IIH subunit TFB5 OS=Jaminaea rosea OX=1569628 GN=BDZ90DRAFT_234511 PE=3 SV=1
---AIRSTLLTCDAALKQLLLSLEESRPNNARFVIEDLDETHLLVDSSMVDEIRSLLQEELDKNSWSLQ--
>tr|A0A4U5MIQ9|A0A4U5MIQ9_STECR/1-54 [subseq from] General transcription and DNA repair factor IIH subunit TFB5 OS=Steinernema carpocapsae OX=34508 GN=L596_021437 PE=3 SV=1
---------MECDPATRQRLVYLDKSRELGSKFIITDLDETHVLIEPDKVDSLVQKLESIMES--------
>tr|A0A061B5V9|A0A061B5V9_RHOTO/1-65 [subseq from] General transcription and DNA repair factor IIH subunit TFB5 OS=Rhodosporidium toruloides OX=5286 GN=RHTO0S_10e06788g PE=3 SV=1
MVKATRGVLVTCDPAVKQILLQLDEK-AGRHRFIIADLDETHVLISPDAVERVKDELEEALEANHW-----
>tr|A0A168K8W8|A0A168K8W8_MUCCL/1-65 [subseq from] General transcription and DNA repair factor IIH subunit TFB5 OS=Mucor lusitanicus CBS 277.49 OX=747725 GN=MUCCIDRAFT_145125 PE=3 SV=1
MVKAVKGVLLECDSTVKQIVLNLNKR---G-NFVIEDLDDTHLFIEASWVEQLKYELDKILDENSYTVS--
>tr|M7WQA0|M7WQA0_RHOT1/1-65 [subseq from] General transcription and DNA repair factor IIH subunit TFB5 OS=Rhodosporidium toruloides (strain NP11) OX=1130832 GN=RHTO_08055 PE=3 SV=1
MVKATRGVLVTCDPAVKQILLQLDEK-AGRHRFIIADLDETHVLISPDAVERVKDELEEALEANHW-----
>tr|A0A834LI31|A0A834LI31_RHOSS/23-88 [subseq from] Uncharacterized protein OS=Rhododendron simsii OX=118357 GN=RHSIM_Rhsim07G0100800 PE=4 SV=1
MVNAIKGLLISCDIPMAQFIINLDNSLPPSQKFIIHNLDSTHLFVQPHVSEMIRSAIAEFRDQISY-----
>tr|A0A078GXZ6|A0A078GXZ6_BRANA/1-67 [subseq from] General transcription and DNA repair factor IIH subunit TFB5 OS=Brassica napus OX=3708 GN=BnaC05g09430D PE=3 SV=1
MVNAIKGVFITCDIPMAQFIVNMNNSMPSSQKFIIHVLDSTHLFVQPHVEQMIRSAVAEFRDQNSYE----
>tr|A0A0D3C9M7|A0A0D3C9M7_BRAOL/1-67 [subseq from] General transcription and DNA repair factor IIH subunit TFB5 OS=Brassica oleracea var. oleracea OX=109376 GN=106293750 PE=3 SV=1
MVNAIKGVFITCDIPMAQFIVNMNNSMPSSQKFIIHVLDSTHLFVQPHVEQMIRSAVAEFRDQNSYE----
>tr|A0A3P5YDW0|A0A3P5YDW0_BRACM/1-67 [subseq from] General transcription and DNA repair factor IIH subunit TFB5 OS=Brassica campestris OX=3711 GN=BRAA06T24109Z PE=3 SV=1
MVNAIKGVFITCDIPMAQFIVNMNNSMPSSQKFIIHVLDSTHLFVQPHVEQMIRSAVAEFRDQNSYE----
>tr|A0A3P6FA22|A0A3P6FA22_BRAOL/1-67 [subseq from] General transcription and DNA repair factor IIH subunit TFB5 OS=Brassica oleracea OX=3712 GN=BOLC5T29822H PE=3 SV=1
MVNAIKGVFITCDIPMAQFIVNMNNSMPSSQKFIIHVLDSTHLFVQPHVEQMIRSAVAEFRDQNSYE----
>tr|M4DTC0|M4DTC0_BRARP/1-67 [subseq from] General transcription and DNA repair factor IIH subunit TFB5 OS=Brassica rapa subsp. pekinensis OX=51351 PE=3 SV=1
MVNAIKGVFITCDIPMAQFIVNMNNSMPSSQKFIIHVLDSTHLFVQPHVEQMIRSAVAEFRDQNSYE----
>tr|A0A6J0P178|A0A6J0P178_RAPSA/1-67 [subseq from] General transcription and DNA repair factor IIH subunit TFB5 OS=Raphanus sativus OX=3726 GN=LOC108861043 PE=3 SV=1
MVNAIKGVFITCDIPMAQFIVNMNNSMPSSQKFIIHVLDSTHLFVQPHVEQMIRSAVAEFRDQNSYE----
>tr|A0A0E0LMI0|A0A0E0LMI0_ORYPU/1-67 [subseq from] General transcription and DNA repair factor IIH subunit TFB5 OS=Oryza punctata OX=4537 PE=3 SV=1
MVNAIKGLFISCDVPMAQFIVNLNASMPASDKFILHMLDPTHMFVQPHVAEMIRSKISEFRDQNSYE----
>tr|A0A2S3HD22|A0A2S3HD22_9POAL/1-67 [subseq from] General transcription and DNA repair factor IIH subunit TFB5 OS=Panicum hallii OX=206008 GN=PAHAL_3G308200 PE=3 SV=1
MVNAIKGLFISCDVPMAQFIVNLNASMPASEQFIVHMLDPTHMFVHPHVAEMIRSKIAEFRDQNSYE----
>tr|A0A067F8T9|A0A067F8T9_CITSI/1-67 [subseq from] General transcription and DNA repair factor IIH subunit TFB5 OS=Citrus sinensis OX=2711 GN=CISIN_1g0351902mg PE=3 SV=1
MVNAIKGLFISCDIPMAQFIINMNASMPQSQKFIIHILDSTHLFVQPNMAEMIRSAIAEFRDQNSYE----
>tr|A0A2H5NTY2|A0A2H5NTY2_CITUN/1-67 [subseq from] General transcription and DNA repair factor IIH subunit TFB5 OS=Citrus unshiu OX=55188 GN=CUMW_074400 PE=3 SV=1
MVNAIKGLFISCDIPMAQFIINMNASMPQSQKFIIHILDSTHLFVQPNMAEMIRSAIAEFRDQNSYE----
>tr|A0A0K6FUE3|A0A0K6FUE3_9AGAM/42-105 [subseq from] General transcription and DNA repair factor IIH subunit TFB5 OS=Rhizoctonia solani OX=456999 GN=RSOLAG22IIIB_04085 PE=3 SV=1
---AFKGVLLTCDPAVKQILLILDKTPGQG-GFIIKDIDDTHVLVRADDVKRIRIALEQELEKNTYTL---
>tr|A0A7S4JQJ4|A0A7S4JQJ4_9STRA/41-102 [subseq from] General transcription and DNA repair factor IIH subunit TFB5 OS=Odontella aurita OX=265563 GN=OAUR00152_LOCUS31900 PE=3 SV=1
-----SGYLLTCDPPAKQFIRHLNETKSIDKKFIIEDLDATHLLIDGKARGEIMRKVEQWMDENVFT----
>tr|A0A5J9U3X2|A0A5J9U3X2_9POAL/1-68 [subseq from] General transcription and DNA repair factor IIH subunit TFB5 OS=Eragrostis curvula OX=38414 GN=EJB05_34454 PE=3 SV=1
MVNAIKGLFISCDVPMAQFIVNLNASMPASERFIVHMLDPTHMFVQPHVAEFIRSKIAEFRDQNSYEK---
>tr|A0A2R5GWW8|A0A2R5GWW8_9STRA/1-70 [subseq from] General transcription and DNA repair factor IIH subunit TFB5 OS=Hondaea fermentalgiana OX=2315210 GN=FCC1311_086592 PE=3 SV=1
MVNAVAGSLLTCsDAATLQYVLFLENEGSLGKSFVYQKLDETHLFVDSAYVDQILAKIDEFSDRNAYELD--
>tr|A0A7I8KQG8|A0A7I8KQG8_SPIIN/1-67 [subseq from] General transcription and DNA repair factor IIH subunit TFB5 OS=Spirodela intermedia OX=51605 GN=SI8410_07010511 PE=3 SV=1
MVNAIKGLFITCDIPMAQFIINFNASLPASQKFILQILDDTHLFVQPHAGEMIKSRMSEFREQNTYE----
>tr|A0A6P6A3I1|A0A6P6A3I1_DURZI/1-67 [subseq from] General transcription and DNA repair factor IIH subunit TFB5 OS=Durio zibethinus OX=66656 GN=LOC111305776 PE=3 SV=1
MVNATKGLFISCDIPMAQFIINLNASMPASQKFIIHVLDSTHFFVQPDVAGMIRSAISEFRDQNSYE----
>tr|V4KZY1|V4KZY1_EUTSA/1-67 [subseq from] General transcription and DNA repair factor IIH subunit TFB5 OS=Eutrema salsugineum OX=72664 GN=EUTSA_v10009271mg PE=3 SV=1
MVNAIKGVFISCDIPMAQFIVNMNSSMPSSQKFIIHVLDGTHLFVQPHVEQMIRSTISEFRDQNSYE----
>tr|B6SX64|B6SX64_MAIZE/1-67 [subseq from] General transcription and DNA repair factor IIH subunit TFB5 OS=Zea mays OX=4577 GN=ZEAMMB73_Zm00001d035693 PE=2 SV=1
MVNAIKGLFISCDVPMAQFIVNLNASMPPSERFIVHMLDPTNMFVQPHVAHMIRSKIGEFRDQNSYE----
>tr|A0A7S1ZNH1|A0A7S1ZNH1_TRICV/99-161 [subseq from] General transcription and DNA repair factor IIH subunit TFB5 OS=Trieres chinensis OX=1514140 GN=OSIN01602_LOCUS12546 PE=3 SV=1
-----SGFLLTCDPPAKQFIRHLNETKSVDKKFIIEDLDATHLLVDGKAKREILRKVEEWMDENVFTS---
>tr|A0A1B9GL30|A0A1B9GL30_9TREE/10-74 [subseq from] General transcription and DNA repair factor IIH subunit TFB5 OS=Kwoniella heveanensis BCC8398 OX=1296120 GN=I316_06586 PE=3 SV=1
-VQVKTGVLVTCDSAAKQILLHLDSQRDGPRKFLVRDIDETHVMIKREFVEEIKELLQDELEKNTY-----
>tr|A0A1B9HR11|A0A1B9HR11_9TREE/10-74 [subseq from] General transcription and DNA repair factor IIH subunit TFB5 OS=Kwoniella heveanensis CBS 569 OX=1296119 GN=I317_00601 PE=3 SV=1
-VQVKTGVLVTCDSAAKQILLHLDSQRDGPRKFLVRDIDETHVMIKREFVEEIKELLQDELEKNTY-----
>tr|A0A5J4YTF2|A0A5J4YTF2_PORPP/1-65 [subseq from] General transcription and DNA repair factor IIH subunit TFB5 OS=Porphyridium purpureum OX=35688 GN=FVE85_4874 PE=3 SV=1
MVNATYGTLVTCDEPMKQFLRHLDEQHAP-NRFIICDLDETHVLVHTWALDLIREELEKLYEENHY-----
>tr|A0A6U3NKI7|A0A6U3NKI7_9STRA/44-107 [subseq from] General transcription and DNA repair factor IIH subunit TFB5 OS=Ditylum brightwellii OX=49249 GN=DBRI1063_LOCUS268 PE=3 SV=1
-----SGFLLTCDPPVKQFIRHMNETRSADKKFIIEDLDATHLLIDGKARKEILRKVEEWMDDNVFSNV--
>tr|G2Q7D8|G2Q7D8_MYCTT/1-60 [subseq from] General transcription and DNA repair factor IIH subunit TFB5 OS=Myceliophthora thermophila (strain ATCC 42464 / BCRC 31852 / DSM 1799) OX=573729 GN=MYCTH_2116689 PE=3 SV=1
MVKAVRGVLVECEPAIKSILVHIDSTH--HHEFIIEDLDETHLFVKETMLQVLKQKLEERLK---------
>tr|L8IFP2|L8IFP2_9CETA/389-429 [subseq from] General transcription factor IIH subunit 5 OS=Bos mutus OX=72004 GN=M91_10616 PE=3 SV=1
MVSVLQGVLTGCDPAMGLFLLYLDESNAPGKKLIIEDIDEP------------------------------
>tr|A0A0E9NGS9|A0A0E9NGS9_SAICN/15-81 [subseq from] General transcription and DNA repair factor IIH subunit TFB5 OS=Saitoella complicata (strain BCRC 22490 / CBS 7301 / JCM 7358 / NBRC 10748 / NRRL Y-17804) OX=698492 GN=G7K_3210-t1 PE=3 SV=1
MVRATKGLLISCDPTVKTIILQMDEER--GNKLIVHDLDDDHVMIDRDMLDEVRARVEKQMEENTYNLQ--
>tr|A0A2P5C8V3|A0A2P5C8V3_PARAD/1-67 [subseq from] General transcription and DNA repair factor IIH subunit TFB5 OS=Parasponia andersonii OX=3476 GN=PanWU01x14_173300 PE=3 SV=1
MVNATKGLFISCDIPMAQFIINMNAALPQSQKFIIQVLDSTHLFVQPNVAEMIRSAVAEFRDQNSYE----
>tr|A0A2P5F568|A0A2P5F568_TREOI/1-67 [subseq from] General transcription and DNA repair factor IIH subunit TFB5 OS=Trema orientale OX=63057 GN=TorRG33x02_111680 PE=3 SV=1
MVNATKGLFISCDIPMAQFIINMNAALPQSQKFIIQVLDSTHLFVQPNVAEMIRSAVAEFRDQNSYE----
>tr|A0A5B0P722|A0A5B0P722_PUCGR/1-76 [subseq from] General transcription and DNA repair factor IIH subunit TFB5 OS=Puccinia graminis f. sp. tritici OX=56615 GN=PGT21_023306 PE=3 SV=1
MVKAHKGVLVTCDPAAKQLILKLNDQpdHqisefGLVTPFIIQELDDTHLMVTQECVNALKKQLEAELEKNTFTLD--
>tr|A0A5P1FPT9|A0A5P1FPT9_ASPOF/1-67 [subseq from] General transcription and DNA repair factor IIH subunit TFB5 OS=Asparagus officinalis OX=4686 GN=A4U43_C01F13170 PE=3 SV=1
MVNAIKGLFISCDVPMAQLIINMNSSLPASQKFIVHMLDSTHMFVQPHVAEMIQTKIAEYRDQNTYE----
>tr|A0A7N0VA71|A0A7N0VA71_KALFE/1-67 [subseq from] General transcription and DNA repair factor IIH subunit TFB5 OS=Kalanchoe fedtschenkoi OX=63787 PE=3 SV=1
MVNAIKGLFISCDIPMAQFIINLHSSLPASQKFIIYKLDNTHLFVQPTVGEMIRSAISEFRDQNSYE----
>tr|A0A7N2N1X8|A0A7N2N1X8_QUELO/1-67 [subseq from] General transcription and DNA repair factor IIH subunit TFB5 OS=Quercus lobata OX=97700 PE=3 SV=1
MVNATKGLFISCDIPMAQFIINYNASLPASQKFIIQVLDSTHLFVQPHVAEMIRSAIAEFRDQNSYE----
>tr|A0A804HSC0|A0A804HSC0_MUSAM/1-67 [subseq from] Uncharacterized protein OS=Musa acuminata subsp. malaccensis OX=214687 GN=103983883 PE=4 SV=1
MVNAMKGLLISCDIPMTQFIISFNASLPPSQRFILHVLDNTHMFVQPHVAEMIRSKISEFRDQNSYE----
>tr|A0A811RY85|A0A811RY85_9POAL/1-67 [subseq from] Hypothetical protein OS=Miscanthus lutarioriparius OX=422564 GN=NCGR_LOCUS56577 PE=4 SV=1
MVNAIKGLFISCDIPMAQFIVNLNASMPPSERFIVHMLDPTNMFVQPHVAHMIRSKIGEFRDQNSYE----
>tr|C5YYE2|C5YYE2_SORBI/1-67 [subseq from] General transcription and DNA repair factor IIH subunit TFB5 OS=Sorghum bicolor OX=4558 GN=SORBI_3009G008600 PE=3 SV=1
MVNAIKGLFISCDIPMAQFIVNLNASMPPSERFIVHMLDPTNMFVQPHVAHMIRSKIGEFRDQNSYE----
>tr|H6QQV2|H6QQV2_PUCGT/1-76 [subseq from] General transcription and DNA repair factor IIH subunit TFB5 OS=Puccinia graminis f. sp. tritici (strain CRL 75-36-700-3 / race SCCL) OX=418459 GN=PGTG_21254 PE=3 SV=1
MVKAHKGVLVTCDPAAKQLILKLNDQpdHqisefGLVTPFIIQELDDTHLMVTQECVNALKKQLEAELEKNTFTLD--
>tr|A0A267ETI3|A0A267ETI3_9PLAT/1-53 [subseq from] General transcription and DNA repair factor IIH subunit TFB5 (Fragment) OS=Macrostomum lignano OX=282301 GN=BOX15_Mlig017474g1 PE=3 SV=1
-------------PAMKQLLLHLSESHALGKAFVVADLDEEHLFVETAMVDKIKEKLASEMDRISY-----
>tr|A0A447BZV7|A0A447BZV7_PODCO/3-61 [subseq from] General transcription and DNA repair factor IIH subunit TFB5 OS=Podospora comata OX=48703 GN=PODCO_202040 PE=3 SV=1
--RAIRGVLIECEPAIKSILIHIDS-TQLNNDAIIEDLDETHLMVKEQMVKTLQARLDEKLK---------
>tr|B2B4Q0|B2B4Q0_PODAN/3-61 [subseq from] General transcription and DNA repair factor IIH subunit TFB5 OS=Podospora anserina (strain S / ATCC MYA-4624 / DSM 980 / FGSC 10383) OX=515849 GN=PODANS_2_2040 PE=3 SV=1
--RAIRGVLIECEPAIKSILIHIDS-TQLNNDAIIEDLDETHLMVKEQMVKTLQARLDEKLK---------
>tr|A0A2D4BZM8|A0A2D4BZM8_PYTIN/4-67 [subseq from] General transcription and DNA repair factor IIH subunit TFB5 OS=Pythium insidiosum OX=114742 GN=PINS_007616 PE=3 SV=1
---ANKGVLVKCDPATKQYLLHLNET-AVQHRFVIEXLDETHLFIVPDpkVIAFIEKKMDEWNETNTY-----
>tr|A0A068UMV8|A0A068UMV8_COFCA/1-67 [subseq from] General transcription and DNA repair factor IIH subunit TFB5 OS=Coffea canephora OX=49390 GN=GSCOC_T00030350001 PE=3 SV=1
MVNAIKGLMISCDVPMAQFIINMNAALPQSQKFIIHVLDSTHLFVRSDVAGMIRSAIAEFREQNTYE----
>tr|A0A1C7NDR9|A0A1C7NDR9_9FUNG/1-64 [subseq from] General transcription and DNA repair factor IIH subunit TFB5 OS=Choanephora cucurbitarum OX=101091 GN=TFB5 PE=3 SV=1
MVKAVKGVLLECDSTVKQIVLNLNKR---G-NFIIEDLDETHLFIEASWVEQLKYELDKILDENSYTV---
>tr|A0A6P6TPT9|A0A6P6TPT9_COFAR/1-67 [subseq from] General transcription and DNA repair factor IIH subunit TFB5 OS=Coffea arabica OX=13443 GN=LOC113703348 PE=3 SV=1
MVNAIKGLMISCDVPMAQFIINMNAALPQSQKFIIHVLDSTHLFVRSDVAGMIRSAIAEFREQNTYE----
>tr|A0A397YVL2|A0A397YVL2_BRACM/1-67 [subseq from] General transcription and DNA repair factor IIH subunit TFB5 OS=Brassica campestris OX=3711 GN=BRARA_F00857 PE=3 SV=1
MVNAIKGVFITCDIPMAQFIVNMNNSMPSSQKFIIHVLDSTHLFVQPHVEQMIRSAVADFRDQNSYE----
>tr|A0A444CMR8|A0A444CMR8_ENSVE/1-67 [subseq from] General transcription and DNA repair factor IIH subunit TFB5 OS=Ensete ventricosum OX=4639 GN=BHM03_00014089 PE=3 SV=1
MVNAMKGLLISCDVPMAQFIISFNASLPPSQRFILHALDNTHMFVQPHVAEMIRSKITEFRDQNTYE----
>tr|A0A5J9U463|A0A5J9U463_9POAL/1-66 [subseq from] General transcription and DNA repair factor IIH subunit TFB5 OS=Eragrostis curvula OX=38414 GN=EJB05_34455 PE=3 SV=1
MVNAIKGLFISCDEPMAQFIVNLNASMPASERFIVQMLDPTHMFVLPHVAEMIKSKVDVFRKQNSY-----
>tr|A0A6J0ZXR3|A0A6J0ZXR3_9ROSI/1-67 [subseq from] General transcription and DNA repair factor IIH subunit TFB5 OS=Herrania umbratica OX=108875 GN=LOC110413078 PE=3 SV=1
MVNATKGLFISCDIPMAQFIVNLNASMPASQKFIIHVLDNTHFFVQPHVAEMIRSAISEFRDQNSYE----
>tr|A0A835ZC95|A0A835ZC95_9STRA/8-67 [subseq from] TFIIH subunit TTDA/Tfb5 OS=Tribonema minus OX=303371 GN=JKP88DRAFT_217813 PE=4 SV=1
----RKGVLITCDVPTKQFILHLNSKQAQG--FIINDLDETHLFVEASAVHEIREQLERLQEMNVY-----
>tr|A0A0D9X0N0|A0A0D9X0N0_9ORYZ/256-322 [subseq from] Uncharacterized protein OS=Leersia perrieri OX=77586 PE=3 SV=1
MVNAIKGLFISCDVPMAQFIVNLNASMPASEKFIVHMLDPTHMFVQPHVVEMIRSKISEFRDQNSYE----
>tr|A0A2R6QK02|A0A2R6QK02_ACTCC/1-66 [subseq from] General transcription and DNA repair factor IIH subunit TFB5 OS=Actinidia chinensis var. chinensis OX=1590841 GN=CEY00_Acc12664 PE=3 SV=1
MVNAVKGLLISCDIPMAQFIINMDNSLPASQKFIIHVLDNTHLFVQPHVTEMIRSAIAEFREQISY-----
>tr|A0A811RP30|A0A811RP30_9POAL/1-67 [subseq from] Hypothetical protein OS=Miscanthus lutarioriparius OX=422564 GN=NCGR_LOCUS55592 PE=4 SV=1
MVNAIKGWFISCDVPMAQFIVNLNASMPASERFIVHMLDPTHMFVQPHVAEMIRSKIAEFRDQNSYE----
>tr|A0A6A4LTL5|A0A6A4LTL5_9ERIC/74-139 [subseq from] General transcription and DNA repair factor IIH subunit TFB5 (Fragment) OS=Rhododendron williamsianum OX=262921 GN=C3L33_08627 PE=3 SV=1
MVNAIKGLLISCDIPMAQFIINLDNSLPPSQKFIIHNLDSTHLFVQPHVSEMIRSAIAEFRDQISY-----
>tr|A0A0N7KKA8|A0A0N7KKA8_ORYSJ/12-78 [subseq from] General transcription and DNA repair factor IIH subunit TFB5 OS=Oryza sativa subsp. japonica OX=39947 GN=OsJ_17460 PE=3 SV=1
MVNAIKGLFISCDVPMAQFIVNLNASMPASDKFILHMLDPTHMFVQPHVAEMIRGKISEFRDQNSYE----
>tr|B8AYY2|B8AYY2_ORYSI/12-78 [subseq from] General transcription and DNA repair factor IIH subunit TFB5 OS=Oryza sativa subsp. indica OX=39946 GN=OsI_18797 PE=3 SV=1
MVNAIKGLFISCDVPMAQFIVNLNASMPASDKFILHMLDPTHMFVQPHVAEMIRGKISEFRDQNSYE----
>tr|B9FMY7|B9FMY7_ORYSJ/12-78 [subseq from] General transcription and DNA repair factor IIH subunit TFB5 OS=Oryza sativa subsp. japonica OX=39947 GN=Os05g0198700 PE=3 SV=1
MVNAIKGLFISCDVPMAQFIVNLNASMPASDKFILHMLDPTHMFVQPHVAEMIRGKISEFRDQNSYE----
>tr|S2JH62|S2JH62_MUCC1/1-65 [subseq from] General transcription and DNA repair factor IIH subunit TFB5 OS=Mucor circinelloides f. circinelloides (strain 1006PhL) OX=1220926 GN=HMPREF1544_03465 PE=3 SV=1
MVKAVKGVLLECDSTVKQIVLNLNKR---G-NFVIEDLDETHLFIEASWVEQLKYELDKILDENSYTVS--
>tr|A0A835UT30|A0A835UT30_VANPL/35-100 [subseq from] Uncharacterized protein OS=Vanilla planifolia OX=51239 GN=HPP92_014385 PE=4 SV=1
MVNAIKGLFISCDIPMAQFIVNLNASLPASQRFIVHMLDNTHMFVQPHVADMIRSKISEFRDQNTY-----
>tr|A0A197JND2|A0A197JND2_9FUNG/1-67 [subseq from] General transcription and DNA repair factor IIH subunit TFB5 OS=Linnemannia elongata AG-77 OX=1314771 GN=K457DRAFT_22686 PE=3 SV=1
MVKAVKGTIIECDTSVKQIIIGLNEK----YQFIIEDLDDTHVYIDTTYVEQLRHDIDEILNENTYKVEEK
>tr|A0A498K949|A0A498K949_MALDO/1-67 [subseq from] General transcription and DNA repair factor IIH subunit TFB5 OS=Malus domestica OX=3750 GN=DVH24_030294 PE=3 SV=1
MVNAVKGLFISCDIPMAQFIINYDNSLPASQRFIIHVLDSTHLFVQPHAAEMIRSAIAEFRDQNSYE----
>tr|A0A540M5Z4|A0A540M5Z4_MALBA/1-67 [subseq from] General transcription and DNA repair factor IIH subunit TFB5 OS=Malus baccata OX=106549 GN=C1H46_020212 PE=3 SV=1
MVNAVKGLFISCDIPMAQFIINYDNSLPASQRFIIHVLDSTHLFVQPHAAEMIRSAIAEFRDQNSYE----
>tr|A0A5N5HYA4|A0A5N5HYA4_9ROSA/1-67 [subseq from] General transcription and DNA repair factor IIH subunit TFB5 OS=Pyrus ussuriensis x Pyrus communis OX=2448454 GN=D8674_028816 PE=3 SV=1
MVNAVKGLFISCDIPMAQFIINYDNSLPASQRFIIHVLDSTHLFVQPHAAEMIRNAIAEFRDQNSYE----
>tr|A0A5N5I419|A0A5N5I419_9ROSA/1-67 [subseq from] General transcription and DNA repair factor IIH subunit TFB5 OS=Pyrus ussuriensis x Pyrus communis OX=2448454 GN=D8674_028835 PE=3 SV=1
MVNAVKGLFISCDIPMAQFIINYDNSLPASQRFIIHVLDSTHLFVQPHAAEMIRSAIAEFRDQNSYE----
>tr|A0A6D2JC29|A0A6D2JC29_9BRAS/1-67 [subseq from] General transcription and DNA repair factor IIH subunit TFB5 OS=Microthlaspi erraticum OX=1685480 GN=MERR_LOCUS26369 PE=3 SV=1
MVNAIKGVFISCDIPMAQFIVNMNNGLAPSQRFIIHVLDTTHLFVQPQVEQMIRAAIAEFRDQNSYE----
>tr|A0A835NB47|A0A835NB47_9ROSI/1-67 [subseq from] Uncharacterized protein OS=Salix dunnii OX=1413687 GN=SADUNF_Sadunf01G0092400 PE=4 SV=1
MVNATKGLLISCDIPMAQFIINLNASLPASQKFIIHILDSTHMFVQSHVSDMIRSAISDFREQNSYE----
>tr|D7KNC2|D7KNC2_ARALL/1-67 [subseq from] General transcription and DNA repair factor IIH subunit TFB5 OS=Arabidopsis lyrata subsp. lyrata OX=81972 GN=ARALYDRAFT_471390 PE=3 SV=1
MVNAIKGVFISCDIPMTQFIVNMNNSMPPSQKFIIHVLDSTHLFVQPHVEQMIRSAISDFRDQNSYE----
>tr|A0A7J6WWS9|A0A7J6WWS9_THATH/1-67 [subseq from] General transcription and DNA repair factor IIH subunit TFB5 OS=Thalictrum thalictroides OX=46969 GN=FRX31_009299 PE=3 SV=1
MVNATKGLLISCDIPMAQFIINMNASLPASQRFIIHVLDNTHLFVQPNVEQMIRSAISEFRDQNSYE----
>tr|A0A0K9PGN8|A0A0K9PGN8_ZOSMR/1-66 [subseq from] General transcription and DNA repair factor IIH subunit TFB5 OS=Zostera marina OX=29655 GN=ZOSMA_26G01510 PE=3 SV=1
MVNAIKGVFISCDIPMAQLIVSLNTALPVSQKFIVHLLDDTHMFVQPHVLEMIKSRIQEFRDQITY-----
>tr|A0A167QQ08|A0A167QQ08_PHYB8/1-65 [subseq from] General transcription and DNA repair factor IIH subunit TFB5 OS=Phycomyces blakesleeanus (strain ATCC 8743b / DSM 1359 / FGSC 10004 / NBRC 33097 / NRRL 1555) OX=763407 GN=PHYBLDRAFT_106019 PE=3 SV=1
MVKAVKGVLVECDSTVKQIVLNLNKR----SNFVIEDLDETHLFIEASSVPQLRYELDKVLDENSYTIS--
>tr|A0A4Q1BRR8|A0A4Q1BRR8_TREME/10-74 [subseq from] General transcription and DNA repair factor IIH subunit TFB5 OS=Tremella mesenterica OX=5217 GN=M231_02065 PE=3 SV=1
-VKLTSGVLITCDSAAKQILLHIDSQRDGPSKFILRDIDETHVLVKKEHIEIMKDLLQVELEQNTY-----
>tr|A0A0Q3J5Z4|A0A0Q3J5Z4_BRADI/52-118 [subseq from] General transcription and DNA repair factor IIH subunit TFB5 (Fragment) OS=Brachypodium distachyon OX=15368 GN=BRADI_2g39330v3 PE=3 SV=1
MVNAIKGLFISCDVPMAQFIVNLNASMPASEKFIVHMLDPTHMFVQPHVGEMIRSKIAEFRDQNSYE----
>tr|A0A0K0DFI5|A0A0K0DFI5_ANGCA/1-36 [subseq from] General transcription and DNA repair factor IIH subunit TFB5 OS=Angiostrongylus cantonensis OX=6313 PE=3 SV=1
MVNVKKGVLVTCDPAMRQLLVHLDESRTLGSKFIVK-----------------------------------
>tr|A0A843VJH3|A0A843VJH3_COLES/79-144 [subseq from] Uncharacterized protein OS=Colocasia esculenta OX=4460 GN=Taro_025094 PE=4 SV=1
MVNAIKGLFISCDIPMAQFIINMNASLPASQRFILHILDDTHMFVQPHFGEMIKSRISEFRDQNTY-----
>sp|Q6NNM0|TFB5_ARATH/1-67 [subseq from] General transcription and DNA repair factor IIH subunit TFB5 OS=Arabidopsis thaliana OX=3702 GN=TFB5 PE=3 SV=1
MVNAIKGVFVSCDIPMTQFIVNMNNSMPPSQKFIIHVLDSTHLFVQPHVEQMIRSAISDFRDQNSYE----
>tr|A0A178WKZ4|A0A178WKZ4_ARATH/1-67 [subseq from] General transcription and DNA repair factor IIH subunit TFB5 OS=Arabidopsis thaliana OX=3702 GN=AXX17_At1g12810 PE=3 SV=1
MVNAIKGVFVSCDIPMTQFIVNMNNSMPPSQKFIIHVLDSTHLFVQPHVEQMIRSAISDFRDQNSYE----
>tr|A0A6N2L689|A0A6N2L689_SALVM/1-67 [subseq from] General transcription and DNA repair factor IIH subunit TFB5 OS=Salix viminalis OX=40686 GN=SVIM_LOCUS124569 PE=3 SV=1
MVNATKGLLISCDIPMAQFIINLNASLPASQKFIIHILDNTHMFVQSHASDMIRSAISDFREQNSYE----
>tr|A0A836DHV2|A0A836DHV2_9ROSI/1-67 [subseq from] Transcription and DNA repair factor IIH OS=Salix suchowensis OX=1278906 GN=IMY05_016G0098700 PE=4 SV=1
MVNATKGLLISCDIPMAQFIINLNASLPASQKFIIHILDNTHMFVQSHASDMIRSAISDFREQNSYE----
>tr|A0A059C1G8|A0A059C1G8_EUCGR/1-67 [subseq from] General transcription and DNA repair factor IIH subunit TFB5 OS=Eucalyptus grandis OX=71139 GN=EUGRSUZ_E00483 PE=3 SV=1
MVNATKGLFISCDIPMAQFIINFNASLPASQKFIIHVLDNTHLFVQPHMADMLRNAIAEFREQNSYE----
>tr|A0A061GBT2|A0A061GBT2_THECC/1-67 [subseq from] General transcription and DNA repair factor IIH subunit TFB5 OS=Theobroma cacao OX=3641 GN=TCM_047020 PE=3 SV=1
MVNATKGLFISCDIPMAQFIVNLNASMPASQKFIIHVLDNTHFFVQPHAAEMIRSAISEFRDQNSYD----
>tr|A0A0C3QRF2|A0A0C3QRF2_9AGAM/3-64 [subseq from] General transcription and DNA repair factor IIH subunit TFB5 OS=Tulasnella calospora MUT 4182 OX=1051891 GN=M407DRAFT_19668 PE=3 SV=1
---AIKGVLLTCDSAVKQILLTLNEKEA----FIVEDLDETHVIIAPDKVERVRQALASELEKNAFSLE--
>tr|A0A1A5ZVH0|A0A1A5ZVH0_9TREE/11-75 [subseq from] General transcription and DNA repair factor IIH subunit TFB5 OS=Kwoniella dejecticola CBS 10117 OX=1296121 GN=I303_07715 PE=3 SV=1
-VKITSGVLVTCDSAAKQILLHLDSSRDGPYKFMIRDVDETHMIIKREYVEEIKELLQDELEKNTY-----
>tr|I1PT75|I1PT75_ORYGL/73-139 [subseq from] General transcription and DNA repair factor IIH subunit TFB5 OS=Oryza glaberrima OX=4538 PE=3 SV=1
MVNAIKGLFISCDVPMAQFIVNLNASMPASDKFILHMLDPTHMFVQPHVAEMIRGKISEFRDQNSFE----
>tr|A0A0P0X7S6|A0A0P0X7S6_ORYSJ/62-128 [subseq from] General transcription and DNA repair factor IIH subunit TFB5 OS=Oryza sativa subsp. japonica OX=39947 GN=Os07g0573600 PE=3 SV=1
MVNAIKGLFISCDVPMAQFIVNLNASMPASDKFILHMLDPTHMFVQPHVAEMIRSKISEFRDQNSYE----
>tr|A0A5N6R5H8|A0A5N6R5H8_9ROSI/19-85 [subseq from] General transcription and DNA repair factor IIH subunit TFB5 OS=Carpinus fangiana OX=176857 GN=FH972_012029 PE=3 SV=1
MVNAIKGLFISCDIPMAQFIISMNASLPASQKFIIYVLDNTHLFVQPHVTEMIRSAMSEFRDQNSYE----
>tr|B8B7Q3|B8B7Q3_ORYSI/62-128 [subseq from] General transcription and DNA repair factor IIH subunit TFB5 OS=Oryza sativa subsp. indica OX=39946 GN=OsI_26568 PE=3 SV=1
MVNAIKGLFISCDVPMAQFIVNLNASMPASDKFILHMLDPTHMFVQPHVAEMIRSKISEFRDQNSYE----
>tr|Q6ZL18|Q6ZL18_ORYSJ/62-128 [subseq from] General transcription and DNA repair factor IIH subunit TFB5 OS=Oryza sativa subsp. japonica OX=39947 GN=Os07g0573600 PE=2 SV=1
MVNAIKGLFISCDVPMAQFIVNLNASMPASDKFILHMLDPTHMFVQPHVAEMIRSKISEFRDQNSYE----
>tr|A0A383WPN6|A0A383WPN6_TETOB/1-67 [subseq from] General transcription and DNA repair factor IIH subunit TFB5 OS=Tetradesmus obliquus OX=3088 GN=BQ4739_LOCUS19449 PE=3 SV=1
MVNATSGALLTCDVPTKEFLVWLNNQNkATKRAFIIKELDDTHLLVKEDMVEFVQEQVKAFNNKNVY-----
>tr|I1QEH5|I1QEH5_ORYGL/63-129 [subseq from] General transcription and DNA repair factor IIH subunit TFB5 OS=Oryza glaberrima OX=4538 PE=3 SV=1
MVNAIKGLFISCDVPMAQFIVNLNASMPASDKFILHMLDPTHMFVQPHVAEMIRSKISEFRDQNSYE----
>tr|I0Z2U2|I0Z2U2_COCSC/1-63 [subseq from] General transcription and DNA repair factor IIH subunit TFB5 OS=Coccomyxa subellipsoidea (strain C-169) OX=574566 GN=COCSUDRAFT_83653 PE=3 SV=1
----MRGVLLQCDVPTKEFILSLNDSKPTNERFVILDLDDTRLFVQPTVVEWLEKRLKEFNEENTYQ----
>tr|A0A067CMJ0|A0A067CMJ0_SAPPC/7-71 [subseq from] General transcription and DNA repair factor IIH subunit TFB5 OS=Saprolegnia parasitica (strain CBS 223.65) OX=695850 GN=SPRG_04362 PE=3 SV=1
--DASAGVLVKCDPPTKQYLKHLNAAPG-QKKFIIQDLDDTHLFIDPSpvVIEFIKKKIDEWNDANTY-----
>tr|A0A1J6IBM1|A0A1J6IBM1_NICAT/1-66 [subseq from] General transcription and DNA repair factor IIH subunit TFB5 OS=Nicotiana attenuata OX=49451 GN=TFB5 PE=3 SV=1
MVNAIKGLYISCDVPMAQFIINMNAALPQSQKFIIQVLDNTHLFVRSDVAGMIRSAIAEFREANTY-----
>tr|A0A1S3WZX5|A0A1S3WZX5_TOBAC/1-66 [subseq from] General transcription and DNA repair factor IIH subunit TFB5 OS=Nicotiana tabacum OX=4097 GN=LOC107759640 PE=3 SV=1
MVNAIKGLYISCDVPMAQFIINMNAALPQSQKFIIQVLDNTHLFVRSDVAGMIRSAIAEFREANTY-----
>tr|A0A1U7XCF6|A0A1U7XCF6_NICSY/1-66 [subseq from] General transcription and DNA repair factor IIH subunit TFB5 OS=Nicotiana sylvestris OX=4096 GN=LOC104232593 PE=3 SV=1
MVNAIKGLYISCDVPMAQFIINMNAALPQSQKFIIQVLDNTHLFVRSDVAGMIRSAIAEFREANTY-----
>tr|A0A1U8GHG0|A0A1U8GHG0_CAPAN/1-66 [subseq from] General transcription and DNA repair factor IIH subunit TFB5 OS=Capsicum annuum OX=4072 GN=LOC107866623 PE=3 SV=1
MVNAVKGLYVSCDIPMAQFIINMNASLPQSQKFIIHVLDNTHLFVRSDMAGMIRSAIAEFRDANTY-----
>tr|A0A2G2XKX9|A0A2G2XKX9_CAPBA/1-66 [subseq from] General transcription and DNA repair factor IIH subunit TFB5 OS=Capsicum baccatum OX=33114 GN=CQW23_00517 PE=3 SV=1
MVNAVKGLYVSCDIPMAQFIINMNASLPQSQKFIIHVLDNTHLFVRSDMAGMIRSAIAEFRDANTY-----
>tr|A0A2G9IBG1|A0A2G9IBG1_9LAMI/1-66 [subseq from] General transcription and DNA repair factor IIH subunit TFB5 OS=Handroanthus impetiginosus OX=429701 GN=CDL12_00143 PE=3 SV=1
MVNAIKGLYISCDIPMAQFIINMNASLPQSQKFIIHVLDNTHIFVRSDVAGMIRSAIASFREQNTY-----
>tr|A0A2X0N1I8|A0A2X0N1I8_9BASI/1-71 [subseq from] General transcription and DNA repair factor IIH subunit TFB5 OS=Microbotryum silenes-dioicae OX=796604 GN=BQ5605_C007g04571 PE=3 SV=1
MVKAVKGTLVTCDPAAREILLQLDDLEAsqGGQRFVVQKLDETHILIATDSVeSVLQQLQLELEKNNYVSL---
>tr|U5GZ13|U5GZ13_USTV1/1-71 [subseq from] General transcription and DNA repair factor IIH subunit TFB5 OS=Microbotryum lychnidis-dioicae (strain p1A1 Lamole / MvSl-1064) OX=683840 GN=MVLG_00420 PE=3 SV=1
MVKAVKGTLVTCDPAAREILLQLDDLEAsqGGQRFVVQKLDETHILIATDSVeSVLQQLQLELEKNNYVSL---
>tr|A0A0B0P2C6|A0A0B0P2C6_GOSAR/1-67 [subseq from] General transcription and DNA repair factor IIH subunit TFB5 OS=Gossypium arboreum OX=29729 GN=LOC108477341 PE=3 SV=1
MVNATKGLFVSCDIPMAQFIVNLNASLPAAHKFIIHVLDSTHFFVQPDVAGMIRSAISEFRDQNSYE----
>tr|A0A0D2Q0M7|A0A0D2Q0M7_GOSRA/1-67 [subseq from] General transcription and DNA repair factor IIH subunit TFB5 OS=Gossypium raimondii OX=29730 GN=B456_008G240500 PE=3 SV=1
MVNATKGLFVSCDIPMAQFIVNLNASLPAAHKFIIHVLDSTHFFVQPDVAGMIRSAISEFRDQNSYE----
>tr|A0A1D5T1R1|A0A1D5T1R1_WHEAT/1-67 [subseq from] General transcription and DNA repair factor IIH subunit TFB5 OS=Triticum aestivum OX=4565 PE=3 SV=1
MVNAIKGLFISCDIPMAQFIVNMNASMPASEKFIVHILDPTHMFIQPNMGDYIKSKMAEFRDQNSYE----
>tr|A0A1U8MCL0|A0A1U8MCL0_GOSHI/1-67 [subseq from] General transcription and DNA repair factor IIH subunit TFB5 OS=Gossypium hirsutum OX=3635 GN=LOC107936378 PE=3 SV=1
MVNATKGLFVSCDIPMAQFIVNLNASLPAAHKFIIHVLDSTHFFVQPDVAGMIRSAISEFRDQNSYE----
>tr|A0A2I4GUJ2|A0A2I4GUJ2_JUGRE/1-67 [subseq from] General transcription and DNA repair factor IIH subunit TFB5 OS=Juglans regia OX=51240 GN=LOC109010990 PE=3 SV=1
MVNATKGLFISCDIPMAQFIINLNASLPASQKFIIYVLDNTHLFVQTHVAEMIRSAMADFRDQNSYE----
>tr|A0A2P5YM35|A0A2P5YM35_GOSBA/1-67 [subseq from] General transcription and DNA repair factor IIH subunit TFB5 OS=Gossypium barbadense OX=3634 GN=ES319_A12G232400v1 PE=3 SV=1
MVNATKGLFVSCDIPMAQFIVNLNASLPAAHKFIIHVLDSTHFFVQPDVAGMIRSAISEFRDQNSYE----
>tr|A0A3B5XUT6|A0A3B5XUT6_WHEAT/1-67 [subseq from] General transcription and DNA repair factor IIH subunit TFB5 OS=Triticum aestivum OX=4565 PE=3 SV=1
MVNAIKGLFISCDIPMAQFIVNMNASMPASEKFIVHILDPTHMFIQPNIGDYIKSKMAEFRDQNSYE----
>tr|A0A446IIB0|A0A446IIB0_TRITD/1-67 [subseq from] General transcription and DNA repair factor IIH subunit TFB5 OS=Triticum turgidum subsp. durum OX=4567 GN=TRITD_1Av1G005370 PE=3 SV=1
MVNAIKGLFISCDIPMAQFIVNMNASMPASEKFIVHILDPTHMFIQPNMGDYIKSKMAEFRDQNSYE----
>tr|A0A452XLQ3|A0A452XLQ3_AEGTS/1-67 [subseq from] General transcription and DNA repair factor IIH subunit TFB5 OS=Aegilops tauschii subsp. strangulata OX=200361 PE=3 SV=1
MVNAIKGLFISCDIPMAQFIVNMNASMPASEKFIVHILDPTHMFIQPNMGDYIKSKMAEFRDQNSYE----
>tr|A0A5D2ECQ7|A0A5D2ECQ7_GOSDA/1-67 [subseq from] General transcription and DNA repair factor IIH subunit TFB5 OS=Gossypium darwinii OX=34276 GN=ES288_A12G253100v1 PE=3 SV=1
MVNATKGLFVSCDIPMAQFIVNLNASLPAAHKFIIHVLDSTHFFVQPDVAGMIRSAISEFRDQNSYE----
>tr|A0A5D2N127|A0A5D2N127_GOSTO/1-67 [subseq from] General transcription and DNA repair factor IIH subunit TFB5 OS=Gossypium tomentosum OX=34277 GN=ES332_A12G254000v1 PE=3 SV=1
MVNATKGLFVSCDIPMAQFIVNLNASLPAAHKFIIHVLDSTHFFVQPDVAGMIRSAISEFRDQNSYE----
>tr|A0A5D2SIV1|A0A5D2SIV1_GOSMU/1-67 [subseq from] General transcription and DNA repair factor IIH subunit TFB5 OS=Gossypium mustelinum OX=34275 GN=E1A91_A12G239200v1 PE=3 SV=1
MVNATKGLFVSCDIPMAQFIVNLNASLPAAHKFIIHVLDSTHFFVQPDVAGMIRSAISEFRDQNSYE----
>tr|N1QWS2|N1QWS2_AEGTA/1-67 [subseq from] General transcription and DNA repair factor IIH subunit TFB5 OS=Aegilops tauschii OX=37682 GN=F775_28146 PE=3 SV=1
MVNAIKGLFISCDIPMAQFIVNMNASMPASEKFIVHILDPTHMFIQPNMGDYIKSKMAEFRDQNSYE----
>tr|A0A367KWQ9|A0A367KWQ9_RHIST/16-79 [subseq from] General transcription and DNA repair factor IIH subunit TFB5 OS=Rhizopus stolonifer OX=4846 GN=CU098_012387 PE=3 SV=1
MVKAVKGVLLECDSTVKQIVLNLNKR---G-NFIIEDLDETHLFIESSWVDQLKYELDKILDENSYTV---
>tr|A0A1B9HUG6|A0A1B9HUG6_9TREE/11-75 [subseq from] General transcription and DNA repair factor IIH subunit TFB5 OS=Kwoniella pini CBS 10737 OX=1296096 GN=I206_07304 PE=3 SV=1
-VKMTSGVLVTCDSAAKQILLHLDSSREGLYKFMIRDVDETHLIIKREYVDEIKELLQDELEKNTY-----
>tr|A0A2V3IN38|A0A2V3IN38_9FLOR/47-113 [subseq from] General transcription and DNA repair factor IIH subunit TFB5 OS=Gracilariopsis chorda OX=448386 GN=BWQ96_06776 PE=3 SV=1
MVTATAGVLISCDIPVKQFLLHVDEKDT-G-KFIISDLDETHVLVKESALDYIKSQLDKLYEENQYTFI--
>tr|A0A4U0W178|A0A4U0W178_9BASI/1-63 [subseq from] General transcription and DNA repair factor IIH subunit TFB5 OS=Rhodotorula sp. CCFEE 5036 OX=1965284 GN=B0A53_02904 PE=3 SV=1
MVKATRGVLVTCDAAVKQILLQLDE-NAGRRRFIIADLDETHVLISPDAVERVRAELEDALEAN-------
>tr|A0A2G3DBT0|A0A2G3DBT0_CAPCH/1-66 [subseq from] General transcription and DNA repair factor IIH subunit TFB5 OS=Capsicum chinense OX=80379 GN=BC332_00506 PE=3 SV=1
MVNAVKGLYLSCDIPMAQFIINMNASLPQSQKFIIHVLDNTHLFVRSDMAGMIRSAIAEFRDANTY-----
>tr|A0A830B3Y5|A0A830B3Y5_9LAMI/1-66 [subseq from] General transcription factor iih subunit 5 OS=Phtheirospermum japonicum OX=374723 GN=PHJA_000326000 PE=4 SV=1
MVNAIKGLYISCDIPMAQFIINMNATFPQSQKFIIHVLDNTHIFVRSDMAGMIRSEIASFREQNTY-----
>tr|J3MMA7|J3MMA7_ORYBR/15-81 [subseq from] General transcription and DNA repair factor IIH subunit TFB5 OS=Oryza brachyantha OX=4533 PE=3 SV=1
MVNAIKGLFISCDVPMAQFIVNLNASMPASEKFILHMLDPTNMFVQPHVAEMIRSKISEFRDQNSYE----
>tr|A0A6P3YWZ6|A0A6P3YWZ6_ZIZJJ/1-67 [subseq from] General transcription and DNA repair factor IIH subunit TFB5 OS=Ziziphus jujuba OX=326968 GN=LOC107406407 PE=3 SV=1
MVNATKGLFISCDVPMAQFIINLNSTLPASQKFIIHILDSTHMFVQPHAAEMIRSAVSDFRDQNSYE----
>tr|D7TWE3|D7TWE3_VITVI/1-67 [subseq from] General transcription and DNA repair factor IIH subunit TFB5 OS=Vitis vinifera OX=29760 GN=VIT_02s0025g05150 PE=3 SV=1
MVNATKGLFISCDIPMAQFIINMNASMPASQKFIIHVLDSTHLFVQPHVAEMIRSAISEFREQNSYE----
>tr|A0A811RZ04|A0A811RZ04_9POAL/1-67 [subseq from] Hypothetical protein OS=Miscanthus lutarioriparius OX=422564 GN=NCGR_LOCUS58106 PE=4 SV=1
MVNAIKGLFISCDVPMAQFIVNLNASMPASERFIVHMLDPTRMFVQPHVAEMIRSKIAEFRDQNSYE----
>tr|A0A2T7EEQ9|A0A2T7EEQ9_9POAL/1-67 [subseq from] General transcription and DNA repair factor IIH subunit TFB5 OS=Panicum hallii var. hallii OX=1504633 GN=GQ55_3G297500 PE=3 SV=1
MVNAIKGLFISCDVPMAQFIVNLNASMPASERFIVHMLDPTQMFVHPHVAEMIRSKIAEFRDQNSYE----
>tr|A0A2X0KCR4|A0A2X0KCR4_9BASI/1-71 [subseq from] General transcription and DNA repair factor IIH subunit TFB5 OS=Microbotryum saponariae OX=289078 GN=BZ3500_MVSOF-1268-A1-R1_CHR1-1G01063 PE=3 SV=1
MVKAVKGTLVTCDPAAREILLQLDDLEAShgGQRFVVQKLDETHILIASDGVeSVLQQLQLELEKNNYVSL---
>tr|A0A1Y1WTV6|A0A1Y1WTV6_9FUNG/1-66 [subseq from] General transcription and DNA repair factor IIH subunit TFB5 OS=Anaeromyces robustus OX=1754192 GN=BCR32DRAFT_236123 PE=3 SV=1
MVKAQKGALIEVsDPTVKSVLLELDEEH----HFIIKDLDDTHVFVNSIAVEMIREKLDKIMEDNTYKIL--
>tr|D8QJR0|D8QJR0_SCHCM/3-68 [subseq from] General transcription and DNA repair factor IIH subunit TFB5 OS=Schizophyllum commune (strain H4-8 / FGSC 9210) OX=578458 GN=SCHCODRAFT_61863 PE=3 SV=1
---AIRGVLLTCDPAVKQILLILNEKyNSSGGGFIIEDLDDWHIVIKADEeMRVRRELETE-LEKNTYTL---
>tr|A0A3L6EC40|A0A3L6EC40_MAIZE/85-151 [subseq from] General transcription and DNA repair factor IIH subunit TFB5 OS=Zea mays OX=4577 GN=Zm00014a_033145 PE=3 SV=1
MVNAIKGLFISCDVPMAQFIVNLNASMPPSERFIVHMLDPTNMFVQPHVAHMIRSKIGEFRDQNSYE----
>tr|A0A0D0Y9R8|A0A0D0Y9R8_9TREE/8-72 [subseq from] General transcription and DNA repair factor IIH subunit TFB5 OS=Cryptococcus gattii EJB2 OX=1296103 GN=I306_03404 PE=3 SV=1
-VKITSGVLVTCDSAAKQILLHLDSMRDGPDKFVIRDVDENHVMVKKECVEMIKDELQNELEKNTY-----
>tr|A0A4D8YXL2|A0A4D8YXL2_SALSN/1-66 [subseq from] General transcription and DNA repair factor IIH subunit TFB5 OS=Salvia splendens OX=180675 GN=TTDA PE=3 SV=1
MVNAIKGLYISCDIPMAQFIINMNASLPQSQKFIIQVLDNTHLFVRPDMGGMIKSAIATFREQNTY-----
>tr|A0A1U8BJU2|A0A1U8BJU2_NELNU/1-67 [subseq from] General transcription and DNA repair factor IIH subunit TFB5 OS=Nelumbo nucifera OX=4432 GN=LOC104611842 PE=3 SV=1
MVNATKGIFISCDIPMAQFIINLNATQPASSKFIIHVLDSTHLFVQPNVTEMIRSAISEFRDLNSYE----
>tr|A0A287EHV9|A0A287EHV9_HORVV/1-67 [subseq from] General transcription and DNA repair factor IIH subunit TFB5 OS=Hordeum vulgare subsp. vulgare OX=112509 PE=3 SV=1
MVNAIKGLFISCDIPMAQFIVNMNASMPASDKFIVHILDPTHMFIQPNMGDYIKSKMAEFRDQNSYE----
>tr|A0A3B5YQV6|A0A3B5YQV6_WHEAT/1-67 [subseq from] General transcription and DNA repair factor IIH subunit TFB5 OS=Triticum aestivum OX=4565 PE=3 SV=1
MVNAIKGLFISCDIPMAQFIVNMNASMPASEKFIMHILDPTHMFIQPNMGDYIKSKMAEFRDQNSYE----
>tr|A0A446JH85|A0A446JH85_TRITD/1-67 [subseq from] General transcription and DNA repair factor IIH subunit TFB5 OS=Triticum turgidum subsp. durum OX=4567 GN=TRITD_1Bv1G006070 PE=3 SV=1
MVNAIKGLFISCDIPMAQFIVNMNASMPASEKFIMHILDPTHMFIQPNMGDYIKSKMAEFRDQNSYE----
>tr|S8EFJ5|S8EFJ5_9LAMI/1-67 [subseq from] General transcription and DNA repair factor IIH subunit TFB5 (Fragment) OS=Genlisea aurea OX=192259 GN=M569_03416 PE=3 SV=1
MVNAVKGIYITCDVPMAQYIIHINNSLPQSQRFIIHVLDSTHLFVRSDVGTMIRSTIASFRDQNTYE----
>tr|A0A067BT76|A0A067BT76_SAPPC/7-70 [subseq from] General transcription and DNA repair factor IIH subunit TFB5 OS=Saprolegnia parasitica (strain CBS 223.65) OX=695850 GN=SPRG_16993 PE=3 SV=1
--DASAGVLVKCDPPTKQYLKHLNAAPG-QKKFIIQDLDDTHLFIDPSpvVIEFIKKKIDEWNDANT------
>tr|A0A074ZCI3|A0A074ZCI3_9TREM/58-112 [subseq from] Uncharacterized protein OS=Opisthorchis viverrini OX=6198 GN=T265_07453 PE=3 SV=1
------------DPAMKHFLLHLAENLVLGKNFVHTDLDDYHLFIDPDILGKLQEHVDQLMESLSFP----
>tr|A0A7S3RC68|A0A7S3RC68_9SPIT/9-77 [subseq from] General transcription and DNA repair factor IIH subunit TFB5 OS=Strombidinopsis acuminata OX=141414 GN=SACU0126_LOCUS943 PE=3 SV=1
---ATSGVLLTCDcPAMKQFVLKVDEEkrSSLADSFVLRDLDDTHLLLRndAQILALIHRRIDELQDSNSYE----
>tr|F2EI33|F2EI33_HORVV/2-68 [subseq from] General transcription and DNA repair factor IIH subunit TFB5 (Fragment) OS=Hordeum vulgare subsp. vulgare OX=112509 PE=2 SV=1
MVNAIKGLFISCDIPMAQFIVNMNASMPASDKFIVHILDPTHMFIQPNMGDYIKSKMAEFRDQNSYE----
>tr|A0A167GJM2|A0A167GJM2_CALVF/3-64 [subseq from] General transcription and DNA repair factor IIH subunit TFB5 OS=Calocera viscosa (strain TUFC12733) OX=1330018 GN=CALVIDRAFT_542494 PE=3 SV=1
---AYKGALLTCDAAVKQILLMMDES----EKFIIQDLDDTHLIVQMDQLERVQRMLEVELEKNTYSLD--
>tr|A0A1V9Z0E0|A0A1V9Z0E0_9STRA/7-71 [subseq from] General transcription and DNA repair factor IIH subunit TFB5 OS=Achlya hypogyna OX=1202772 GN=ACHHYP_04672 PE=3 SV=1
--DASAGVLVKCDPPTKQYLKHLNATPG-QKKFIIQDLDDTHLFIDPNpaVIAYINKKIDEWNDANTY-----
>tr|A0A4P9WW91|A0A4P9WW91_9FUNG/1-67 [subseq from] General transcription and DNA repair factor IIH subunit TFB5 OS=Caulochytrium protostelioides OX=1555241 GN=CAUPRSCDRAFT_6134 PE=3 SV=1
MVQAVRGVLLQMDAAIKQIILEINDQS--PQPFILEDLDDEHVFVQEESVDLVRAKLDEILEKNTYKVD--
>tr|A0A6V7Q0C5|A0A6V7Q0C5_ANACO/496-562 [subseq from] WPP domain-containing protein OS=Ananas comosus var. bracteatus OX=296719 GN=CB5_LOCUS19588 PE=3 SV=1
MVNAIKGLFISCDIPMAQFIVNLNNSMPPSEKFIVHMLDSTHIFVQPHVAEMIRSKIAEFRDQNSYE----
>tr|A0A484L3I0|A0A484L3I0_9ASTE/1-67 [subseq from] General transcription and DNA repair factor IIH subunit TFB5 OS=Cuscuta campestris OX=132261 GN=CCAM_LOCUS12550 PE=3 SV=1
MVSAVKGLFITCDIPMAQFIINMNKSLPQSQKFILHILDDTHLFVRSDVGGMIRSAVSDFRDSNSYE----
>tr|A0A1J3CV61|A0A1J3CV61_NOCCA/1-67 [subseq from] General transcription and DNA repair factor IIH subunit TFB5 OS=Noccaea caerulescens OX=107243 GN=GA_TR2437_c0_g1_i1_g.7959 PE=3 SV=1
MVNAIKGVFISCDIPMAQFIVNMNNGMPPSQRFIIHVLDSTHLFVQPHVEQMIRAAIAEFRDQNSYE----
>tr|A0A2Z7D468|A0A2Z7D468_9LAMI/1-66 [subseq from] General transcription and DNA repair factor IIH subunit TFB5 OS=Dorcoceras hygrometricum OX=472368 GN=F511_09749 PE=3 SV=1
MVNAIKGLYITCDIPMAQFIINMNASLPQSQKFIIHVLDNTHLFVRSDMAGMIRSAIATFREQNTY-----
>tr|A0A427Y908|A0A427Y908_9TREE/10-73 [subseq from] General transcription and DNA repair factor IIH subunit TFB5 OS=Apiotrichum porosum OX=105984 GN=EHS24_000121 PE=3 SV=1
--KASNGTLITCDSAAKQILIHLDAQRDGPQKFIIRDVDDTHVLIKSIYVDMVRTSLQEELEKNTY-----
>tr|A0A4U6VG11|A0A4U6VG11_SETVI/1-67 [subseq from] General transcription and DNA repair factor IIH subunit TFB5 OS=Setaria viridis OX=4556 GN=SEVIR_3G275300v2 PE=3 SV=1
MVNAIKGLFISCDIPMAQFIVNLNASMPALERFIVHMLDPTHMFVHPHVAEMIRSKIAEFRNQNSYE----
>tr|X1PYI8|X1PYI8_9ZZZZ/173-203 [subseq from] Uncharacterized protein OS=marine sediment metagenome OX=412755 GN=S12H4_01136 PE=4 SV=1
---------------LKSDLSYIDETPSYGGTIRAMVIDDTHIYVG-------------------------
>tr|X1PYI8|X1PYI8_9ZZZZ/214-248 [subseq from] Uncharacterized protein OS=marine sediment metagenome OX=412755 GN=S12H4_01136 PE=4 SV=1
---------------LKSDLSYIDETPSYGDDIRAIAIDDTHIYVGGDTT---------------------
>tr|A0A6I9TE83|A0A6I9TE83_SESIN/2-67 [subseq from] General transcription and DNA repair factor IIH subunit TFB5 OS=Sesamum indicum OX=4182 GN=LOC105164192 PE=3 SV=1
MVNATKGLYISCDVPMAQFIINMNASLPQSQKFIIHVLDNTHIFVRSDVAGMIRSAIATFREQNTY-----
>tr|A0A446BHU8|A0A446BHU8_9PEZI/1-58 [subseq from] General transcription and DNA repair factor IIH subunit TFB5 OS=Thermothielavioides terrestris OX=2587410 GN=TT172_LOCUS4480 PE=3 SV=1
MVRAIRGVLIECEPAIKSIIVHLDSAN---NDIIIEDLDETHLVVKENMVQVLKQKLEDRL----------
>tr|X1T4N9|X1T4N9_9ZZZZ/173-207 [subseq from] Uncharacterized protein (Fragment) OS=marine sediment metagenome OX=412755 GN=S12H4_15188 PE=4 SV=1
---------------LKSDLSYIDETPSYGDDIRAIAIDDTHIYVGGDTT---------------------
>tr|X1T4N9|X1T4N9_9ZZZZ/214-248 [subseq from] Uncharacterized protein (Fragment) OS=marine sediment metagenome OX=412755 GN=S12H4_15188 PE=4 SV=1
---------------LKSDLSYIDETPSYGGDIYTIAIDDTHIYVGGDTT---------------------
>tr|A0A5J9U9S3|A0A5J9U9S3_9POAL/124-191 [subseq from] General transcription and DNA repair factor IIH subunit TFB5 (Fragment) OS=Eragrostis curvula OX=38414 GN=EJB05_36690 PE=3 SV=1
MVNAIKGLFISCDVPMAQFIVNLNASMPPSERFIVHMLDPTHMFVQPHIAEFIRSKIAEFRDQNSYEK---
>tr|A0A5N5P4N5|A0A5N5P4N5_9ROSI/54-120 [subseq from] General transcription and DNA repair factor IIH subunit TFB5 OS=Salix brachista OX=2182728 GN=DKX38_000865 PE=3 SV=1
MVNATKGLLISCDIPMAQFIINLNASLPASQKFIIHILDNTHMFVQSHASDMIRSAISDFREQNSYE----
>tr|A0A1B9GG57|A0A1B9GG57_9TREE/11-75 [subseq from] General transcription and DNA repair factor IIH subunit TFB5 OS=Kwoniella bestiolae CBS 10118 OX=1296100 GN=I302_01571 PE=3 SV=1
-VKMTSGVLVTCDSAAKQILLHLDSMRDGPYKFMIRDVDETHIMIKREYVEEIKELLQDELEKNTY-----
>tr|A0A1B9IGW9|A0A1B9IGW9_9TREE/11-75 [subseq from] General transcription and DNA repair factor IIH subunit TFB5 OS=Kwoniella mangroviensis CBS 10435 OX=1331196 GN=L486_07898 PE=3 SV=1
-VKMTSGVLVTCDSAAKQILLHLDSMRDGPYKFMIRDVDETHIMIKREYVEEIKELLQDELEKNTY-----
>tr|A0A0V0H3E0|A0A0V0H3E0_SOLCH/1-66 [subseq from] General transcription and DNA repair factor IIH subunit TFB5 OS=Solanum chacoense OX=4108 PE=3 SV=1
MVNAVKGLYLSCDIPMTQFIINMNASLPQSQKFIIHVLDNTHLFVRSDMAGMIRSAISDFRDANTY-----
>tr|A0A3Q7IPH3|A0A3Q7IPH3_SOLLC/1-66 [subseq from] General transcription and DNA repair factor IIH subunit TFB5 OS=Solanum lycopersicum OX=4081 PE=3 SV=1
MVNAVKGLYLSCDIPMAQFIINMNASLPQSQKFIIHVLDNTHLFVRSDMAGMIRSAISDFRDANTY-----
>tr|A0A6N2AWS8|A0A6N2AWS8_SOLCI/1-66 [subseq from] General transcription and DNA repair factor IIH subunit TFB5 OS=Solanum chilense OX=4083 GN=EJD97_020649 PE=3 SV=1
MVNAVKGLYLSCDIPMAQFIINMNASLPQSQKFIIHVLDNTHLFVRSDMAGMIRSAISDFRDANTY-----
>tr|A0A803R4T8|A0A803R4T8_CANSA/1-67 [subseq from] General transcription and DNA repair factor IIH subunit TFB5 OS=Cannabis sativa OX=3483 PE=3 SV=1
MVNATKGLFITCDIPMAQFIINMNAALPASQKFIIHVLDNTHLFVQPHAAEMIRSAVQEFRDQNSYE----
>tr|A0A803R4U9|A0A803R4U9_CANSA/1-67 [subseq from] General transcription and DNA repair factor IIH subunit TFB5 OS=Cannabis sativa OX=3483 PE=3 SV=1
MVNATKGLFITCDIPMAQFIINMNAALPASQKFIIHVLDNTHLFVQPHAAEMIRSAVQEFRDQNSYE----
>tr|A0A803R4V9|A0A803R4V9_CANSA/1-67 [subseq from] General transcription and DNA repair factor IIH subunit TFB5 OS=Cannabis sativa OX=3483 PE=3 SV=1
MVNATKGLFITCDIPMAQFIINMNAALPASQKFIIHVLDNTHLFVQPHAAEMIRSAVQEFRDQNSYE----
>tr|A0A830BA26|A0A830BA26_9LAMI/1-66 [subseq from] General transcription factor iih subunit 5 OS=Phtheirospermum japonicum OX=374723 GN=PHJA_000598900 PE=4 SV=1
MVNAIKGLYISCDIPMAQFIINMNALLPQSQKFIIHVLDNTHIFVRSDMAGMIRSEIASFREQNTY-----
>tr|M0ZXG6|M0ZXG6_SOLTU/1-66 [subseq from] General transcription and DNA repair factor IIH subunit TFB5 OS=Solanum tuberosum OX=4113 GN=102604697 PE=3 SV=1
MVNAVKGLYLSCDIPMTQFIINMNASLPQSQKFIIHVLDNTHLFVRSDMAGMIRSAISDFRDANTY-----
>tr|M1BNA4|M1BNA4_SOLTU/1-66 [subseq from] General transcription and DNA repair factor IIH subunit TFB5 OS=Solanum tuberosum OX=4113 PE=3 SV=1
MVNAVKGLYLSCDIPMAQFIINMNASLPQSQKFIIHVLDNTHLFVRSDMAGMIRSAISDFRDANTY-----
>tr|A0A2I0JIS7|A0A2I0JIS7_PUNGR/1-67 [subseq from] General transcription and DNA repair factor IIH subunit TFB5 OS=Punica granatum OX=22663 GN=LOC116210888 PE=3 SV=1
MVNATKGLFISCDIPMAQFIVNLNATMPASQKFIIRVLDSTHLFVQPNVADMIKNAIADFREQNSYE----
>tr|A0A4D9ARJ0|A0A4D9ARJ0_SALSN/19-84 [subseq from] General transcription and DNA repair factor IIH subunit TFB5 OS=Salvia splendens OX=180675 GN=TTDA PE=3 SV=1
MVNAIKGLYISCDIPMAQFIINMNASLPQSQKFIIQVLDNTHLFVRPDMGGMIKSAIATFREQNTY-----
>tr|A0A6J1FX17|A0A6J1FX17_CUCMO/1-67 [subseq from] General transcription and DNA repair factor IIH subunit TFB5 OS=Cucurbita moschata OX=3662 GN=LOC111448261 PE=3 SV=1
MVNAIKGLFISCDIPMGQFIINYNASLPASHRFIIHILDNTHMFVQPNVADMIRNAMSEFRDQNSYE----
>tr|A0A6J1L2N1|A0A6J1L2N1_CUCMA/1-67 [subseq from] General transcription and DNA repair factor IIH subunit TFB5 OS=Cucurbita maxima OX=3661 GN=LOC111498544 PE=3 SV=1
MVNAIKGLFISCDIPMGQFIINYNASLPASHRFIIHILDNTHMFVQPNVADMIRNAMSEFRDQNSYE----
>tr|B9N3L1|B9N3L1_POPTR/1-67 [subseq from] General transcription and DNA repair factor IIH subunit TFB5 OS=Populus trichocarpa OX=3694 GN=POPTR_001G116000 PE=3 SV=1
MVNATKGLFISCDIPMAQFIINLNASLPASQKFIIHILDSTHMFVQPHVSDMIRSAISDFREQNSYE----
>tr|G0SDQ1|G0SDQ1_CHATD/1-57 [subseq from] General transcription and DNA repair factor IIH subunit TFB5 OS=Chaetomium thermophilum (strain DSM 1495 / CBS 144.50 / IMI 039719) OX=759272 GN=CTHT_0052580 PE=1 SV=1
MVRAIRGVLIECEPAIKSIIVHLDSIN---HDFIIEDLDDHHLVVKENMVQILKQKLEDR-----------
>tr|A0A397IQH3|A0A397IQH3_9GLOM/1-67 [subseq from] General transcription and DNA repair factor IIH subunit TFB5 OS=Diversispora epigaea OX=1348612 GN=Glove_214g30 PE=3 SV=1
MVKAVKGVILKCDPTVKQVIYKLNEKERDKFQLIIEDLDENHLFIDSSKVDYIKTEVEKLLEENTYK----
>tr|A0A7S1GLB6|A0A7S1GLB6_CYCTE/34-99 [subseq from] General transcription and DNA repair factor IIH subunit TFB5 OS=Cyclophora tenuis OX=216820 GN=CTEN0397_LOCUS7135 PE=3 SV=1
-----SGYLISCDVPTKQFIQHLNELKPVDKKFVLAELDSTHLLVKAKARHEITRKVEEWMNENVFSSVEK
>tr|A0A4P9X8X7|A0A4P9X8X7_9FUNG/1-66 [subseq from] General transcription and DNA repair factor IIH subunit TFB5 OS=Caulochytrium protostelioides OX=1555241 GN=CXG81DRAFT_25544 PE=3 SV=1
MVQAVRGVLLQMDAAIKQIILEINDQS--PQPFILEDLDDEHVFVQEESVDLVRAKLDEILEKNTYKV---
>tr|A0A0C9UMR3|A0A0C9UMR3_SPHS4/3-63 [subseq from] General transcription and DNA repair factor IIH subunit TFB5 OS=Sphaerobolus stellatus (strain SS14) OX=990650 GN=M422DRAFT_235485 PE=3 SV=1
---AIKGVLLNCDPAVKQLLVNMDEKS----SFIIQDLDDNHLLIKADEEDRVRRELEVELERNTYSL---
>tr|A0A0D9ZVE7|A0A0D9ZVE7_9ORYZ/170-236 [subseq from] Uncharacterized protein OS=Oryza glumipatula OX=40148 PE=3 SV=1
MVNAIKGLFISCDVPMAQFIVNLNASMPASDKFILHMLDPTHMFVQPHVAEMIRGKISEFRDQNSYE----
>tr|A0A0D3GSN8|A0A0D3GSN8_9ORYZ/349-415 [subseq from] Uncharacterized protein OS=Oryza barthii OX=65489 PE=3 SV=1
MVNAIKGLFISCDVPMAQFIVNLNASMPASDKFILHMLDPTHMFVQPHVAEMIRSKISEFRDQNSYE----
>tr|A0A0E0I2N0|A0A0E0I2N0_ORYNI/349-415 [subseq from] Uncharacterized protein OS=Oryza nivara OX=4536 PE=3 SV=1
MVNAIKGLFISCDVPMAQFIVNLNASMPASDKFILHMLDPTHMFVQPHVAEMIRSKISEFRDQNSYE----
>tr|A0A0E0QA66|A0A0E0QA66_ORYRU/349-415 [subseq from] Uncharacterized protein OS=Oryza rufipogon OX=4529 PE=3 SV=1
MVNAIKGLFISCDVPMAQFIVNLNASMPASDKFILHMLDPTHMFVQPHVAEMIRSKISEFRDQNSYE----
>tr|A0A1U8B8G2|A0A1U8B8G2_NELNU/32-97 [subseq from] General transcription and DNA repair factor IIH subunit TFB5 OS=Nelumbo nucifera OX=4432 GN=LOC104611842 PE=3 SV=1
MVNATKGIFISCDIPMAQFIINLNATQPASSKFIIHVLDSTHLFVQPNVTEMIRSAISEFRDLNSY-----
>tr|A0A2P6P7U2|A0A2P6P7U2_ROSCH/1-67 [subseq from] General transcription and DNA repair factor IIH subunit TFB5 OS=Rosa chinensis OX=74649 GN=RchiOBHm_Chr7g0201071 PE=3 SV=1
MVNATKGLFISCDIPMAQFIINYNNSLPPSQKFIIHVLDGTHLFVQQHAAEMIRSAISEFRDQNSYE----
>tr|A0A815FYS3|A0A815FYS3_9BILA/1-45 [subseq from] Hypothetical protein OS=Rotaria sordida OX=392033 GN=RFH988_LOCUS31301 PE=4 SV=1
MVNVVKGALIKCDPAVKH---YLDETLAFGEKFILHNLDEQHLFVQTS-----------------------
>tr|F1A1C1|F1A1C1_DICPU/1-69 [subseq from] General transcription and DNA repair factor IIH subunit TFB5 OS=Dictyostelium purpureum OX=5786 GN=DICPUDRAFT_42067 PE=3 SV=1
MVHVYKGLFLECDPPTKQFVEYISKQE----HFEVIVLDETHLFLQAadeKIINTIQRRIDDLQNQNTYSVFD-
>tr|A0A200QB45|A0A200QB45_9MAGN/24-90 [subseq from] General transcription and DNA repair factor IIH subunit TFB5 OS=Macleaya cordata OX=56857 GN=BVC80_1827g56 PE=3 SV=1
MVNATKGLFISCDIPMAQFIINLNATLPASQKFIIHVLDGTHLFVQPHAAGMIRTAINEFRDQNSYE----
>tr|A0A3P7JGJ7|A0A3P7JGJ7_STRVU/188-223 [subseq from] 39S ribosomal protein L22, mitochondrial OS=Strongylus vulgaris OX=40348 GN=SVUK_LOCUS14891 PE=3 SV=1
MVNVKKGVLVTCDPAMRQLLMHLDESRTLGSKFIVK-----------------------------------
>tr|A0A7E4VCM3|A0A7E4VCM3_PANRE/12-71 [subseq from] General transcription and DNA repair factor IIH subunit TFB5 OS=Panagrellus redivivus OX=6233 PE=3 SV=1
---CQKGIYVTCDSSMRELIKYLDANRTLGCTFVIEELDDTHLFLDAKKIpdleKILEQRREE------------
>tr|M0Y7F9|M0Y7F9_HORVV/1-67 [subseq from] General transcription and DNA repair factor IIH subunit TFB5 OS=Hordeum vulgare subsp. vulgare OX=112509 PE=3 SV=1
MVNAIKGLFISCDIPMAQFIVNMNASMPASDKFIMHILDPTHMFIQPNMGDYIRSKMTEFRDQNSYE----
>tr|A0A834LV90|A0A834LV90_RHOSS/13-77 [subseq from] Uncharacterized protein OS=Rhododendron simsii OX=118357 GN=RHSIM_Rhsim02G0196200 PE=4 SV=1
MVNAIKGLLISCDIPMAQFIINLDNSLPPSQKFIIHILDSTHLFVQPHVSEMIRSSKGTLQEKHL------
>tr|A0A175VRQ7|A0A175VRQ7_9PEZI/1-58 [subseq from] General transcription and DNA repair factor IIH subunit TFB5 OS=Madurella mycetomatis OX=100816 GN=MMYC01_209350 PE=3 SV=1
MVRAIRGVLIECEPAIKSIIVHLDSAN---NDIIIEDLDEQHLVVKENMVHVLKQKLEERL----------
>tr|A0A4T0G194|A0A4T0G194_WALIC/1-64 [subseq from] General transcription and DNA repair factor IIH subunit TFB5 OS=Wallemia ichthyophaga OX=245174 GN=E3P86_03804 PE=3 SV=1
MVKASKGILISCDPAVKQIILNLNDR----KRFIIQDLDLQHILVSPDSVQTIKFEVEKELERNTFQI---
>tr|R9A973|R9A973_WALI9/1-64 [subseq from] General transcription and DNA repair factor IIH subunit TFB5 OS=Wallemia ichthyophaga (strain EXF-994 / CBS 113033) OX=1299270 GN=J056_003243 PE=3 SV=1
MVKASKGILISCDPAVKQIILNLNDR----KRFIIQDLDLQHILVSPDSVQTIKFEVEKELERNTFQI---
>tr|A0A316UNP0|A0A316UNP0_9BASI/3-67 [subseq from] General transcription and DNA repair factor IIH subunit TFB5 OS=Jaminaea rosea OX=1569628 GN=BDZ90DRAFT_221448 PE=3 SV=1
---AIRSTLLTCDAALKHLLLSLEESRPNNARFVIEDLDETHLPVDSSMVDEIRALLQEELDKNSWTL---
>tr|A0A267EEZ8|A0A267EEZ8_9PLAT/1-51 [subseq from] General transcription and DNA repair factor IIH subunit TFB5 OS=Macrostomum lignano OX=282301 GN=BOX15_Mlig020674g1 PE=3 SV=1
---------------MKQLLLHLSESHALGKAFVVADLDEEHLFVETAMVDKIKEKLASEMDRISY-----
>tr|A0A078GXR4|A0A078GXR4_BRANA/24-90 [subseq from] General transcription and DNA repair factor IIH subunit TFB5 OS=Brassica napus OX=3708 GN=BnaC08g15600D PE=3 SV=1
MVNAIKGVFISCDIPMGQLIVNMNNSMPSSQRFIIHVLDSTHLFVLPHVEQMIRSAIAEFRNQNSYE----
>tr|A0A5A7QJV2|A0A5A7QJV2_STRAF/51-117 [subseq from] General transcription and DNA repair factor IIH subunit TFB5 OS=Striga asiatica OX=4170 GN=STAS_21064 PE=3 SV=1
MVNAIKGLYISCDVPMAQFIINMNAALPQSQKFIIHVLDNTHIFVRSDVAGMIRSAIATFREQNTYE----
>tr|T0RRE0|T0RRE0_SAPDV/7-71 [subseq from] General transcription and DNA repair factor IIH subunit TFB5 OS=Saprolegnia diclina (strain VS20) OX=1156394 GN=SDRG_09647 PE=3 SV=1
--DASAGVLVKCDPPTKQYLKHLNAVPG-QKKFIIQDLDETHLFIDPSpvVMEFIKKKIDEWNDANTY-----
>tr|A0A1E1KX74|A0A1E1KX74_9HELO/2-58 [subseq from] General transcription and DNA repair factor IIH subunit TFB5 OS=Rhynchosporium agropyri OX=914238 GN=RAG0_09824 PE=3 SV=1
-TRAIRGILVECDPSIKSIILKIDALASSGHKFVVNDLDDQTLVINADMLGLLKQELD-------------
>tr|A0A5J9SL22|A0A5J9SL22_9POAL/1-66 [subseq from] General transcription and DNA repair factor IIH subunit TFB5 OS=Eragrostis curvula OX=38414 GN=EJB05_34456 PE=3 SV=1
MVDAFKGVLVSCDVPMAQFIVNLNASMPASERFIIRMLDPTHMLVLPHVAGMIKSKVEEFRKHNTY-----
>tr|A0A1E1JQK5|A0A1E1JQK5_9HELO/2-58 [subseq from] General transcription and DNA repair factor IIH subunit TFB5 OS=Rhynchosporium commune OX=914237 GN=RCO7_01075 PE=3 SV=1
-TRAIRGILVECDPSIKSIILKIDALASSGHKFVVDDLDDQTLVINADMLGLLKQELD-------------
>tr|A0A1E1LXP0|A0A1E1LXP0_RHYSE/2-58 [subseq from] General transcription and DNA repair factor IIH subunit TFB5 OS=Rhynchosporium secalis OX=38038 GN=RSE6_01346 PE=3 SV=1
-TRAIRGILVECDPSIKSIILKIDALASSGHKFVVDDLDDQTLVINADMLGLLKQELD-------------
>tr|A0A0K9QEE1|A0A0K9QEE1_SPIOL/1-66 [subseq from] General transcription and DNA repair factor IIH subunit TFB5 OS=Spinacia oleracea OX=3562 GN=SOVF_188500 PE=3 SV=1
MVNATRGLFISCDIPMAQFIISMNNSKPSNQKFIIHVLDDTHLFVQSHASEMIRIAIAEFRETNTY-----
>tr|Q5KNI4|Q5KNI4_CRYNJ/8-72 [subseq from] General transcription and DNA repair factor IIH subunit TFB5 OS=Cryptococcus neoformans var. neoformans serotype D (strain JEC21 / ATCC MYA-565) OX=214684 GN=CNA06380 PE=3 SV=2
-VKITSGVLVTCDSAAKQILLHLDSMRDGPHKFVIRDVDENRVMVKKEYVEMLKDELQNELEKNTY-----
>tr|A0A4V6A5H3|A0A4V6A5H3_POPAL/39-105 [subseq from] General transcription and DNA repair factor IIH subunit TFB5 OS=Populus alba OX=43335 GN=D5086_0000226160 PE=3 SV=1
MVNATKGLFISCDIPMAQFIINLNASLPASQKFIIHVLDSTHMFVQPHVSDMIRSAISDFREQNSYE----
>tr|A0A2G5BAV2|A0A2G5BAV2_COERN/1-63 [subseq from] General transcription and DNA repair factor IIH subunit TFB5 OS=Coemansia reversa (strain ATCC 12441 / NRRL 1564) OX=763665 GN=COEREDRAFT_43344 PE=3 SV=1
MVKAVKGTFIECDSAAREVLLKLNSK----EKFIIEDLDSTHLFINSTHLKRIQVVLDELMDANTYK----
>tr|A0A3P6G839|A0A3P6G839_BRAOL/1-67 [subseq from] General transcription and DNA repair factor IIH subunit TFB5 OS=Brassica oleracea OX=3712 GN=BOLC8T49170H PE=3 SV=1
MVNAIKGAFISCDIPMGQLIVNMNNSMPSSQRFIIHVLDSTHLFVLPHVEQMIRSAIAEFRNQNSYE----
>tr|A0A0L6VL57|A0A0L6VL57_9BASI/38-112 [subseq from] General transcription and DNA repair factor IIH subunit TFB5 OS=Puccinia sorghi OX=27349 GN=VP01_1420g1 PE=3 SV=1
MVKAQKGVLVTCDPAAKQLIVKLNDQPdqpisefGLVTPFIVQELDETHLLVTLECVNALKRQLEAELEKNTFTL---
>tr|A0A067K1B6|A0A067K1B6_JATCU/1-67 [subseq from] General transcription and DNA repair factor IIH subunit TFB5 OS=Jatropha curcas OX=180498 GN=JCGZ_20740 PE=3 SV=1
MVNATKGLFVSCDIPMAQFIINMNASLPASQKFIIHILDNTRLFVQPHAAEMIRSAISEFRDQNSYE----
>tr|A0A7E4VD23|A0A7E4VD23_PANRE/37-95 [subseq from] General transcription and DNA repair factor IIH subunit TFB5 OS=Panagrellus redivivus OX=6233 PE=3 SV=1
---CQKGIYVTCDSSMRELIKYLDANRTLGCTFVIEELDDTHLFLDAKKIpdleKILEQRRE-------------
>tr|A0A1S3BK87|A0A1S3BK87_CUCME/1-66 [subseq from] General transcription and DNA repair factor IIH subunit TFB5 OS=Cucumis melo OX=3656 GN=LOC103490941 PE=3 SV=1
MVNAIKGMFISCDVPMAQFIINYNASLPASHRFIIHILDNTHMFVQPHVADMIRNAISEFRDQISY-----
>tr|A0A834TB09|A0A834TB09_9FABA/1-66 [subseq from] General transcription and DNA repair factor IIH subunit TFB5-like OS=Senna tora OX=362788 GN=G2W53_024303 PE=4 SV=1
MVNATKGVFISCDIPMAQYIINMNASLPASEKFIIHVLDNTHIFVQPHVEHMIRSQIAKFREDNTY-----
>tr|A0A397UW33|A0A397UW33_9GLOM/1-63 [subseq from] General transcription and DNA repair factor IIH subunit TFB5 OS=Gigaspora rosea OX=44941 GN=C2G38_2202669 PE=3 SV=1
MVKAVKGTIVKCDPAVKQVIISLDKK----EKVIIEDLDENHLLIDTSRVDYIKKEVEKLLEENTYK----
>tr|A0A3P7LTH5|A0A3P7LTH5_CYLGO/289-324 [subseq from] 39S ribosomal protein L22, mitochondrial OS=Cylicostephanus goldi OX=71465 GN=CGOC_LOCUS8805 PE=3 SV=1
MVNVKKGVLVTCDPAMRQLLMHLDESRTLGSKFIVK-----------------------------------
>tr|A0A7S3PU34|A0A7S3PU34_9STRA/28-88 [subseq from] General transcription and DNA repair factor IIH subunit TFB5 OS=Chaetoceros debilis OX=122233 GN=CDEB00056_LOCUS592 PE=3 SV=1
------GYLLTCDAPTKQFIKTLDESKTNDKKFIIEDLDPTHLLIKGRARAEILRKVEDWMDSNVFT----
>tr|A0A420YNF7|A0A420YNF7_9PEZI/3-54 [subseq from] General transcription and DNA repair factor IIH subunit TFB5 OS=Coniochaeta pulveracea OX=177199 GN=RTF1 PE=3 SV=1
--RAIRGVLIECEPAIKAIIVMLDRAN---NNFIVEDLDDTHLVVQESMLTLLKQQL--------------
>tr|A0A1Y1WI32|A0A1Y1WI32_9FUNG/1-64 [subseq from] General transcription and DNA repair factor IIH subunit TFB5 OS=Linderina pennispora OX=61395 GN=DL89DRAFT_221057 PE=3 SV=1
MVKAVKGTLIECDPAAREVLLKVNQK----EKFIIEELDSTHLFITSSHLERVRGVLDQLMNDNTYKI---
>tr|A0A5C3FN33|A0A5C3FN33_PSEA2/3-63 [subseq from] General transcription and DNA repair factor IIH subunit TFB5 OS=Pseudozyma antarctica OX=84753 GN=PSANT_03326 PE=3 SV=1
---AYKGMLLTCDAAVKQLILSLDERN----RFIIMDLDDTHLLISPERIDWLRSELELELEKNTYTL---
>tr|A0A5M6C330|A0A5M6C330_9TREE/11-76 [subseq from] General transcription and DNA repair factor IIH subunit TFB5 OS=Kwoniella shandongensis OX=1734106 GN=CI109_001973 PE=3 SV=1
-VKVTSGVLVTCDSAAKQILLHLDSMREGPYKFIIRDFnDDTHVLVKREYVEDIKELLQNELEKNTY-----
>tr|A0A180H0R2|A0A180H0R2_PUCT1/1-75 [subseq from] General transcription and DNA repair factor IIH subunit TFB5 OS=Puccinia triticina (isolate 1-1 / race 1 (BBBD)) OX=630390 GN=PTTG_25699 PE=3 SV=1
MVRAHKGVLVTCDPAAKQLIEKLNDQpghevSefGLVTPFIIQQLDETHLLVTHECVNALRKQLEAELEKNTFTL---
>tr|A0A1X6PEZ7|A0A1X6PEZ7_PORUM/4-65 [subseq from] General transcription and DNA repair factor IIH subunit TFB5 OS=Porphyra umbilicalis OX=2786 GN=BU14_0077s0054 PE=3 SV=1
---ATHGVLVTCDVPVKQFLLKLDNDRAP-DRFIVAKLDETHLFIHAWAVDMIKDQLERLFAENQY-----
>tr|A0A2N0SJK0|A0A2N0SJK0_9GLOM/1-63 [subseq from] General transcription and DNA repair factor IIH subunit TFB5 (Fragment) OS=Rhizophagus irregularis OX=588596 GN=RhiirA1_407472 PE=3 SV=1
MVKVLKGVIIKCDSTVKQVIYKLNER----KQIIIEDLDDTHLFINEKELEEVKIEVEKLLEENTYK----
>tr|H6QQV3|H6QQV3_PUCGT/1-64 [subseq from] General transcription and DNA repair factor IIH subunit TFB5 OS=Puccinia graminis f. sp. tritici (strain CRL 75-36-700-3 / race SCCL) OX=418459 GN=PGTG_21254 PE=3 SV=1
MVKAHKGVLVTCDPAAKQLILKLNDQpdHqisefGLVTPFIIQELDDTHLMVTQECVNALKKQL--------------
>tr|A0A015KCY5|A0A015KCY5_RHIIW/1-63 [subseq from] General transcription and DNA repair factor IIH subunit TFB5 OS=Rhizophagus irregularis (strain DAOM 197198w) OX=1432141 GN=RirG_023770 PE=3 SV=1
MVKVLKGVIIKCDSTVKQVIYKLNER----KQIIIEDLDDTHLFINEKELEEVKIEVEKLLEENTYK----
>tr|A0A2I1ELV5|A0A2I1ELV5_9GLOM/1-63 [subseq from] General transcription and DNA repair factor IIH subunit TFB5 OS=Rhizophagus irregularis OX=588596 GN=RhiirA4_546170 PE=3 SV=1
MVKVLKGVIIKCDSTVKQVIYKLNER----KQIIIEDLDDTHLFINEKELEEVKIEVEKLLEENTYK----
>tr|A0A372RV60|A0A372RV60_9GLOM/1-63 [subseq from] General transcription and DNA repair factor IIH subunit TFB5 OS=Rhizophagus sp. MUCL 43196 OX=1803374 GN=C1646_809205 PE=3 SV=1
MVKVLKGVIIKCDSTVKQVIYKLNER----KQIIIEDLDDTHLFINEKELEEVKIEVEKLLEENTYK----
>tr|A0A444YZH1|A0A444YZH1_ARAHY/1-66 [subseq from] General transcription and DNA repair factor IIH subunit TFB5 OS=Arachis hypogaea OX=3818 GN=Ahy_B05g074686 PE=3 SV=1
MVNAIKGVFISCDIPMAQYIINMNASLPASDKFIIHILDSTHMFVQPQVEQMIRSQIAKFREDNTY-----
>tr|A0A445J9X9|A0A445J9X9_GLYSO/1-66 [subseq from] General transcription and DNA repair factor IIH subunit TFB5 OS=Glycine soja OX=3848 GN=D0Y65_019623 PE=3 SV=1
MVNATKGVFISCDIPMAQYIINMNASLPASDKFIIHILDNTHMFVQPHVEQMIRSRIAKFREDNTY-----
>tr|A0A6P4CBT3|A0A6P4CBT3_ARADU/1-66 [subseq from] General transcription and DNA repair factor IIH subunit TFB5 OS=Arachis duranensis OX=130453 GN=LOC107473579 PE=3 SV=1
MVNAIKGVFISCDIPMAQYIINMNASVPASDKFIIHILDSTHMFVQPQVEQMIRSQIAKFREDNTY-----
>tr|F4RHZ9|F4RHZ9_MELLP/1-63 [subseq from] General transcription and DNA repair factor IIH subunit TFB5 OS=Melampsora larici-populina (strain 98AG31 / pathotype 3-4-7) OX=747676 GN=MELLADRAFT_85226 PE=3 SV=1
MVRAVKGVLLTCDPAVKQLILSLNDkpansisTNGLVPPFIVQDLDDTHLLVTQDCIGPLRAE---------------
>tr|I1KQC7|I1KQC7_SOYBN/1-66 [subseq from] General transcription and DNA repair factor IIH subunit TFB5 OS=Glycine max OX=3847 GN=100785713 PE=3 SV=1
MVNATKGVFISCDIPMAQYIINMNASLPASDKFIIHILDNTHMFVQPHVEQMIRSRIAKFREDNTY-----
>tr|U9TFZ2|U9TFZ2_RHIID/1-63 [subseq from] General transcription and DNA repair factor IIH subunit TFB5 OS=Rhizophagus irregularis (strain DAOM 181602 / DAOM 197198 / MUCL 43194) OX=747089 GN=GLOIN_2v1617732 PE=3 SV=1
MVKVLKGVIIKCDSTVKQVIYKLNER----KQIIIEDLDDTHLFINEKELEEVKIEVEKLLEENTYK----
>tr|W4GA36|W4GA36_9STRA/9-71 [subseq from] General transcription and DNA repair factor IIH subunit TFB5 OS=Aphanomyces astaci OX=112090 GN=H257_09890 PE=3 SV=1
----IQGVLVTCDPPTKQYLRHLNLTPG-KKKFIIQDLDDHHLFIDPDpaIVMYINEMIDKWNDKNTY-----
>tr|A0A061H0Z6|A0A061H0Z6_9BASI/3-63 [subseq from] General transcription and DNA repair factor IIH subunit TFB5 OS=Anthracocystis flocculosa PF-1 OX=1277687 GN=PFL1_06557 PE=3 SV=1
---AIKGMLLTCDPAAKQLLLTLDER----MRFIIMDLDETHLLVSPDKVEWMRTELESELEKNTYTL---
>tr|A0A4D9CZD8|A0A4D9CZD8_9STRA/22-82 [subseq from] General transcription and DNA repair factor IIH subunit TFB5 OS=Nannochloropsis salina CCMP1776 OX=1027361 GN=NSK_005156 PE=3 SV=1
----RKGVLVTCDVPMKQLIKHLDPGN----RAIIQDLDETHLFVDANAVSTIKREIESFVDKHVYAPT--
>tr|A0A5C3FA43|A0A5C3FA43_9BASI/3-63 [subseq from] General transcription and DNA repair factor IIH subunit TFB5 OS=Anthracocystis flocculosa OX=84751 GN=PSFLO_06099 PE=3 SV=1
---AIKGMLLTCDPAAKQLLLTLDER----MRFIIMDLDETHLLVSPDKVEWMRTELESELEKNTYTL---
>tr|A0A165BQX9|A0A165BQX9_EXIGL/3-65 [subseq from] General transcription and DNA repair factor IIH subunit TFB5 OS=Exidia glandulosa HHB12029 OX=1314781 GN=EXIGLDRAFT_780148 PE=3 SV=1
---AIKGVLLTCDSAVKQLLIMMDERSSGSATFIIQDLDEHHLLIKADEHErVKRELEAE-LEKNSY-----
>tr|A2D7B4|A2D7B4_TRIVA/8-70 [subseq from] General transcription and DNA repair factor IIH subunit TFB5 OS=Trichomonas vaginalis OX=5722 GN=TVAG_119680 PE=3 SV=1
-----NGEFIECtDPAIREYLIFLNSKEPAEHKFIITDIDDRYLFIKAGVSDKLKEKINLLVTSNTFS----
>tr|B5Y3U5|B5Y3U5_PHATC/39-101 [subseq from] General transcription and DNA repair factor IIH subunit TFB5 OS=Phaeodactylum tricornutum (strain CCAP 1055/1) OX=556484 GN=PHATR_36847 PE=3 SV=1
------GYLVSCDVPTKQFIQHLNDLKPVDKKFILQDLDATHLLVELKARDEIRRKVEEWEDSNVFSSV--
>tr|D8QJY9|D8QJY9_SCHCM/3-70 [subseq from] General transcription and DNA repair factor IIH subunit TFB5 OS=Schizophyllum commune (strain H4-8 / FGSC 9210) OX=578458 GN=SCHCODRAFT_61920 PE=3 SV=1
---AIRGVLLTCDPAVKQILLILNEkynSSGGGGGFIIEDLDDWHIVIKADEEGRVRRELEAELEKNTYTL---
>tr|K1VH13|K1VH13_TRIAC/9-71 [subseq from] General transcription and DNA repair factor IIH subunit TFB5 OS=Trichosporon asahii var. asahii (strain CBS 8904) OX=1220162 GN=A1Q2_02297 PE=3 SV=1
---AQSGSLITCDSAAKQILLHLDSQRTGNYKFISADIDETHLLVRTEAVEEIKAALQEELEKNTY-----
>tr|A0A0C3B0A1|A0A0C3B0A1_9AGAM/3-67 [subseq from] General transcription and DNA repair factor IIH subunit TFB5 OS=Serendipita vermifera MAFF 305830 OX=933852 GN=M408DRAFT_75062 PE=3 SV=1
---AVKGVLITCDAAVKQILLQMNERRREDNYFVIEDLDQTHLLIKADEEEGMRQELEVELEKNTYSM---
>tr|A0A1E3IMS2|A0A1E3IMS2_9TREE/9-73 [subseq from] General transcription and DNA repair factor IIH subunit TFB5 OS=Cryptococcus depauperatus CBS 7841 OX=1295531 GN=L203_01816 PE=3 SV=1
-VKIQQGVLITCDSAAKQILLHLDSLRDGPFKFVLRDIDENHVLIKKEHVEEIKDALQQELEKNTY-----
>tr|A0A1E3J5B8|A0A1E3J5B8_9TREE/9-73 [subseq from] General transcription and DNA repair factor IIH subunit TFB5 OS=Cryptococcus depauperatus CBS 7855 OX=1295532 GN=L204_03728 PE=3 SV=1
-VKIQQGVLITCDSAAKQILLHLDSLRDGPFKFVLRDIDENHVLIKKEHVEEIKDALQQELEKNTY-----
>tr|A0A6G0Z3I1|A0A6G0Z3I1_APHCR/1-40 [subseq from] General transcription and DNA repair factor IIH subunit TFB5 OS=Aphis craccivora OX=307492 GN=FWK35_00005599 PE=3 SV=1
---------------MKQFLLQLDQTNALGKKFILQELDEEHLFVSTDVLDTLED----------------
>tr|A0A066V778|A0A066V778_TILAU/3-63 [subseq from] General transcription and DNA repair factor IIH subunit TFB5 OS=Tilletiaria anomala (strain ATCC 24038 / CBS 436.72 / UBC 951) OX=1037660 GN=K437DRAFT_229255 PE=3 SV=1
---AVKGTLLTCDPAVKQLILVINEQM----VFVIEDLDETHLLIDPSMVEAMRIRLDDELEKNTYTL---
>tr|A0A1Y1VFP7|A0A1Y1VFP7_9FUNG/1-66 [subseq from] General transcription and DNA repair factor IIH subunit TFB5 OS=Piromyces finnis OX=1754191 GN=BCR36DRAFT_348033 PE=3 SV=1
MVKAQKGALIEVsDPTVKSVLLELDDEH----HFIIKDLDETHVFVNSIAVDMIRDKLDKIMEDNTYKIL--
>tr|A0A0D0VC40|A0A0D0VC40_9TREE/8-72 [subseq from] General transcription and DNA repair factor IIH subunit TFB5 OS=Cryptococcus gattii VGII Ram5 OX=1296110 GN=I313_01639 PE=3 SV=1
-VKITSGVLVTCDSAAKQILLHLDSMRDGPDKFVIRDVDENRVMIKKECVEMIKDELQNELEKNTY-----
>tr|A0A0L6DJ23|A0A0L6DJ23_CRYGR/8-72 [subseq from] General transcription and DNA repair factor IIH subunit TFB5 OS=Cryptococcus gattii serotype B (strain R265) OX=294750 GN=CNBG_9115 PE=3 SV=1
-VKITSGVLVTCDSAAKQILLHLDSMRDGPDKFVIRDVDENRVMIKKECVEMIKDELQNELEKNTY-----
>tr|A0A135RV38|A0A135RV38_9PEZI/3-59 [subseq from] General transcription and DNA repair factor IIH subunit TFB5 OS=Colletotrichum salicis OX=1209931 GN=CSAL01_13536 PE=3 SV=1
--RAIRGVLIECDPSIKSIIVNIDSNN---HDYIIEDLDDQHVVVKENMVGMLKRQLDERLK---------
>tr|A0A1G4AV43|A0A1G4AV43_9PEZI/3-59 [subseq from] General transcription and DNA repair factor IIH subunit TFB5 OS=Colletotrichum orchidophilum OX=1209926 GN=CORC01_11746 PE=3 SV=1
--RAIRGVLIECDPSIKSIIVNIDSNN---HDYIIEDLDDQHVVVKENMVGMLKRQLDERLK---------
>tr|A0A314YPF5|A0A314YPF5_PRUYE/1-67 [subseq from] General transcription and DNA repair factor IIH subunit TFB5 OS=Prunus yedoensis var. nudiflora OX=2094558 GN=Pyn_06463 PE=3 SV=1
MVNATKGLFISCDIPMAQFIINYNNTLPPSQQFIIHVLDSTHLFVQPHAAEMIRSAISEFRDQNSYE----
>tr|A0A6P5S6Y4|A0A6P5S6Y4_PRUAV/1-67 [subseq from] General transcription and DNA repair factor IIH subunit TFB5 OS=Prunus avium OX=42229 GN=LOC110753654 PE=3 SV=1
MVNTTKGLFISCDIPMAQFIINYNNTLPPSQQFIIHVLDSTHLFVQPHAAEMIRSAISEFRDQNSYE----
>tr|A0A854QR39|A0A854QR39_CRYNV/8-72 [subseq from] TFIIH basal transcription factor complex TTD-A subunit OS=Cryptococcus neoformans var. grubii Tu259-1 OX=1230072 GN=C361_00673 PE=4 SV=1
-VKITSGVLVTCDSAAKQILLHLDSMRDGPSKFVIRDVDENRVMIKKEYVEMIKDELQTELEKNTY-----
>tr|J9VFB7|J9VFB7_CRYNH/8-72 [subseq from] General transcription and DNA repair factor IIH subunit TFB5 OS=Cryptococcus neoformans var. grubii serotype A (strain H99 / ATCC 208821 / CBS 10515 / FGSC 9487) OX=235443 GN=CNAG_00659 PE=3 SV=1
-VKITSGVLVTCDSAAKQILLHLDSMRDGPSKFVIRDVDENRVMIKKEYVEMIKDELQTELEKNTY-----
>tr|A0A010RKP9|A0A010RKP9_9PEZI/3-59 [subseq from] General transcription and DNA repair factor IIH subunit TFB5 OS=Colletotrichum fioriniae PJ7 OX=1445577 GN=CFIO01_08911 PE=3 SV=1
--RAIRGVLIECDPSIKSIIVNIDSNN---HDYIIEDLDDQHVVVKENMVGLLKRQLDERLK---------
>tr|A0A135TU46|A0A135TU46_9PEZI/3-59 [subseq from] General transcription and DNA repair factor IIH subunit TFB5 OS=Colletotrichum simmondsii OX=703756 GN=CSIM01_04713 PE=3 SV=1
--RAIRGVLIECDPSIKSIIVNIDSNN---HDYIIEDLDDQHVVVKENMVGLLKRQLDERLK---------
>tr|A0A368QJA0|A0A368QJA0_SETIT/1-67 [subseq from] General transcription and DNA repair factor IIH subunit TFB5 OS=Setaria italica OX=4555 GN=SETIT_3G268300v2 PE=3 SV=1
MVNAIKWLFISCDIPMAQFIVNLNASMPALERFIVHMLDPTHMFVHPHVAEMIRSKIAEFRNQNSYE----
>tr|A0A5C3KI85|A0A5C3KI85_9AGAR/3-63 [subseq from] General transcription and DNA repair factor IIH subunit TFB5 OS=Coprinopsis marcescibilis OX=230819 GN=FA15DRAFT_674279 PE=3 SV=1
---AIKGILMTCDPAVKQILLFFNEDH----SFIIEDLDDYHVVIRADEERKVRSMLEAKLESNTYSL---
>tr|A0A5E8B4L0|A0A5E8B4L0_9ASCO/2-63 [subseq from] General transcription and DNA repair factor IIH subunit TFB5 OS=Saprochaete ingens OX=2606893 GN=SAPINGB_P001214 PE=3 SV=1
-PSAIKGVLIECDPSIRALILHIDTKT---HGVIIQELDDTHLLVDENRVEYIKSELNRLLAKNTF-----
>tr|G7Y4A7|G7Y4A7_CLOSI/1-53 [subseq from] General transcription and DNA repair factor IIH subunit TFB5 OS=Clonorchis sinensis OX=79923 GN=CLF_100809 PE=3 SV=1
---------------MKHFLLHLAENLVLGKNFVHTDLDDYHLFIDPDILGKLQEHVDQLMESLSFPM---
>sp|Q55CT8|TF2H5_DICDI/1-69 [subseq from] General transcription factor IIH subunit 5 OS=Dictyostelium discoideum OX=44689 GN=gtf2h5 PE=3 SV=1
MVHVYKGLFLECDPPTKQFVEYISKQE----HFEVIVLDETHLFLQGgdeKVINSIQRRIDDLQNQNTYSVFD-
>tr|A0A2Z6SHB2|A0A2Z6SHB2_9GLOM/1-63 [subseq from] General transcription and DNA repair factor IIH subunit TFB5 OS=Rhizophagus clarus OX=94130 GN=RclHR1_06050005 PE=3 SV=1
MVKVLKGVILKCDSTVKQVIYKLNER----KQIIIEDLDDTHLFINEKELEEVKIEVEKLLEENTYK----
>tr|A0A397TAH6|A0A397TAH6_9GLOM/1-63 [subseq from] General transcription and DNA repair factor IIH subunit TFB5 OS=Glomus cerebriforme OX=658196 GN=C1645_816867 PE=3 SV=1
MVKVLKGVILKCDSTVKQVIYKLNER----KQIIIEDLDDTHLFINEKELEEVKIEVEKLLEENTYK----
>tr|A0A4Q4VB75|A0A4Q4VB75_9PEZI/3-57 [subseq from] General transcription and DNA repair factor IIH subunit TFB5 OS=Monosporascus sp. MG133 OX=2211645 GN=DL767_006017 PE=3 SV=1
-VIVVKGVLVECDPSIKSIILNLDHEN---NAYVIEDLDETHLLVKE---NTLQELKAKLED---------
>tr|A0A2N8UGN4|A0A2N8UGN4_9BASI/3-63 [subseq from] General transcription and DNA repair factor IIH subunit TFB5 OS=Sporisorium reilianum f. sp. reilianum OX=72559 GN=SRS1_14337 PE=3 SV=1
---AYKGMLLTCDAAVKQLILSLDERN----RFIIMDLDDTHLLISPDRIDWLRAELDVELEKNTYTL---
>tr|E7A2N7|E7A2N7_SPORE/3-63 [subseq from] General transcription and DNA repair factor IIH subunit TFB5 OS=Sporisorium reilianum (strain SRZ2) OX=999809 GN=sr14337 PE=3 SV=1
---AYKGMLLTCDAAVKQLILSLDERN----RFIIMDLDDTHLLISPDRIDWLRAELDVELEKNTYTL---
>tr|A0A396HTQ0|A0A396HTQ0_MEDTR/1-66 [subseq from] General transcription and DNA repair factor IIH subunit TFB5 OS=Medicago truncatula OX=3880 GN=MtrunA17_Chr5g0423231 PE=3 SV=1
MVNATKGVFISCDIPMAQFIIKMNASFPTSDKFIIHILDSTHMFVQPHVEQMIRSQIAKFREDNTY-----
>tr|L8WQ29|L8WQ29_THACA/110-156 [subseq from] RNA polymerase II transcription factor B subunit 5 OS=Thanatephorus cucumeris (strain AG1-IA) OX=983506 GN=AG1IA_07097 PE=3 SV=1
---AFKGVLLTCDPAVKQILLILDKMPGQG-GFIIKDIDDTHVLVRADDVK--------------------
>tr|A0A445JA01|A0A445JA01_GLYSO/19-84 [subseq from] General transcription and DNA repair factor IIH subunit TFB5 OS=Glycine soja OX=3848 GN=D0Y65_019623 PE=3 SV=1
MVNATKGVFISCDIPMAQYIINMNASLPASDKFIIHILDNTHMFVQPHVEQMIRSRIAKFREDNTY-----
>tr|A0A507DNV6|A0A507DNV6_9FUNG/28-89 [subseq from] General transcription and DNA repair factor IIH subunit TFB5 OS=Synchytrium endobioticum OX=286115 GN=SeMB42_g00839 PE=3 SV=1
--RAVAGYIIECDPAAKQILKKVHEESSVNERFIVEDLDETHLLVKDDMDRIREaaRQLDQILE---------
>tr|A0A6J5XDK0|A0A6J5XDK0_PRUAR/1-67 [subseq from] General transcription and DNA repair factor IIH subunit TFB5 OS=Prunus armeniaca OX=36596 GN=ORAREDHAP_LOCUS31754 PE=3 SV=1
MVNATKGLFVSCDIPMAQFIINYNNTLPPSQQFIIHVLDSTHLFVQPHAAGMIRSAISEFRDQNSYE----
>tr|M5WS43|M5WS43_PRUPE/1-67 [subseq from] General transcription and DNA repair factor IIH subunit TFB5 OS=Prunus persica OX=3760 GN=PRUPE_5G081100 PE=3 SV=1
MVNATKGLFVSCDIPMAQFIINYNNTLPPSQQFIIHVLDSTHLFVQPHAAEMIRSAISEFRDQNSYE----
>tr|A0A6J0KQQ5|A0A6J0KQQ5_RAPSA/1-67 [subseq from] General transcription and DNA repair factor IIH subunit TFB5 OS=Raphanus sativus OX=3726 GN=LOC108820845 PE=3 SV=1
MVNAIKGVFISCDIPMAQLIVNINNSMPSSQRFIIHVLDSTHLFVQPHVEQMIRSAIAKFRNQNSYE----
>tr|A0A093VIJ7|A0A093VIJ7_TALMA/3-64 [subseq from] General transcription and DNA repair factor IIH subunit TFB5 OS=Talaromyces marneffei PM1 OX=1077442 GN=GQ26_0080660 PE=3 SV=1
--RAVKGVLVECDPSVKAIILKYDEEK---HDYIVEDLDDDRHLVIKEsQLQNLKERLGQELDQKVM-----
>tr|A0A2H3IHK3|A0A2H3IHK3_9EURO/3-64 [subseq from] General transcription and DNA repair factor IIH subunit TFB5 OS=Penicillium sp. 'occitanis' OX=290292 GN=PENO1_033910 PE=3 SV=1
--RAVKGVLVECDPSVKAIILKYDEEK---HDYIVEDLDDDRHLVIKEsQLQNLKERLGQELDQKVM-----
>tr|A0A364LBN9|A0A364LBN9_9EURO/3-64 [subseq from] General transcription and DNA repair factor IIH subunit TFB5 OS=Talaromyces amestolkiae OX=1196081 GN=BHQ10_009252 PE=3 SV=1
--RAVKGVLVECDPSVKAIILKYDEEK---HDYIVEDLDDDRHLVIKEsQLQNLKERLGQELDQKVM-----
>tr|A0A507DBJ0|A0A507DBJ0_9FUNG/33-94 [subseq from] General transcription and DNA repair factor IIH subunit TFB5 OS=Synchytrium endobioticum OX=286115 GN=SeLEV6574_g01804 PE=3 SV=1
--RAVAGYIIECDPAAKQILKKVHEESSVNERFIVEDLDETHLLVKDDMDRIREaaRQLDQILE---------
>tr|A0A6V8HGW3|A0A6V8HGW3_9EURO/3-64 [subseq from] General transcription and DNA repair factor IIH subunit TFB5 OS=Talaromyces cellulolyticus OX=1472165 GN=TCE0_041f13976 PE=3 SV=1
--RAVKGVLVECDPSVKAIILKYDEEK---HDYIVEDLDDDRHLVIKEsQLQNLKERLGQELDQKVM-----
>tr|A0A7C8KVH7|A0A7C8KVH7_TALMA/3-64 [subseq from] General transcription and DNA repair factor IIH subunit TFB5 OS=Talaromyces marneffei OX=37727 GN=EYB25_009271 PE=3 SV=1
--RAVKGVLVECDPSVKAIILKYDEEK---HDYIVEDLDDDRHLVIKEsQLQNLKERLGQELDQKVM-----
>tr|B6QVV2|B6QVV2_TALMQ/3-64 [subseq from] General transcription and DNA repair factor IIH subunit TFB5 OS=Talaromyces marneffei (strain ATCC 18224 / CBS 334.59 / QM 7333) OX=441960 GN=PMAA_014590 PE=3 SV=1
--RAVKGVLVECDPSVKAIILKYDEEK---HDYIVEDLDDDRHLVIKEsQLQNLKERLGQELDQKVM-----
>tr|A0A445D304|A0A445D304_ARAHY/1-66 [subseq from] General transcription and DNA repair factor IIH subunit TFB5 OS=Arachis hypogaea OX=3818 GN=Ahy_A05g023316 PE=3 SV=1
MVNAIKGVFISCDIPMAQYIINMNASLPASDKFIIHILDSTHMFVQPQVELMIRSQIAKFREDNTY-----
>tr|A0A6P4DDK6|A0A6P4DDK6_ARADU/1-66 [subseq from] General transcription and DNA repair factor IIH subunit TFB5 OS=Arachis duranensis OX=130453 GN=LOC107490174 PE=3 SV=1
MVNAIKGVFISCDIPMAQYIINMNASLPASDKFIIHILDSTHMFVQPQVELMIRSQIAKFREDNTY-----
>tr|A5E1M2|A5E1M2_LODEL/4-64 [subseq from] General transcription and DNA repair factor IIH subunit TFB5 OS=Lodderomyces elongisporus (strain ATCC 11503 / CBS 2605 / JCM 1781 / NBRC 1676 / NRRL YB-4239) OX=379508 GN=LELG_03509 PE=3 SV=1
---ASKGVLVKCDPSIKALIIQIDADS---PGIILEELDDTHLLIQQDKVNVVKNELNKLLSKNIYN----
>sp|Q6C1B5|TFB5_YARLI/4-64 [subseq from] General transcription and DNA repair factor IIH subunit TFB5 OS=Yarrowia lipolytica (strain CLIB 122 / E 150) OX=284591 GN=TFB5 PE=3 SV=1
---ATRGVLIECDPSIKALIVNIDSSQ---HNIILDELDDTHLMIHPSMVEVVKQKLNKMLAENTYN----
>tr|A0A151T3A0|A0A151T3A0_CAJCA/1-66 [subseq from] General transcription and DNA repair factor IIH subunit TFB5 OS=Cajanus cajan OX=3821 GN=KK1_016008 PE=3 SV=1
MVNATKGVFISCDIPMAQYIINMNASMPASDKFIIHILDNTHMFVQPHVEQMIRSQIAKFREDNTY-----
>tr|A0A1H6PZA3|A0A1H6PZA3_YARLL/4-64 [subseq from] General transcription and DNA repair factor IIH subunit TFB5 OS=Yarrowia lipolytica OX=4952 GN=B0I71DRAFT_131623 PE=3 SV=1
---ATRGVLIECDPSIKALIVNIDSSQ---HNIILDELDDTHLMIHPSMVEVVKQKLNKMLAENTYN----
>tr|A0A6A5MI68|A0A6A5MI68_LUPAL/1-66 [subseq from] General transcription and DNA repair factor IIH subunit TFB5 OS=Lupinus albus OX=3870 GN=Lal_00016002 PE=3 SV=1
MVNATKGVFISCDIPMAQYIINMNASLPASDKFIIHILDSTHIFVQPHVEQMIRSQIAKFREDNTY-----
>tr|A0A6D2IY63|A0A6D2IY63_9BRAS/1-72 [subseq from] General transcription and DNA repair factor IIH subunit TFB5 OS=Microthlaspi erraticum OX=1685480 GN=MERR_LOCUS21403 PE=3 SV=1
MVNAIKGIFISCDVPMGQFISHLNSSLLAPEKFIIQVLkpDTTCMFVKPHAEEMIQSEITKFRDQNSFAKQQ-
>tr|A0A067MLJ0|A0A067MLJ0_9AGAM/3-62 [subseq from] General transcription and DNA repair factor IIH subunit TFB5 OS=Botryobasidium botryosum FD-172 SS1 OX=930990 GN=BOTBODRAFT_30551 PE=3 SV=1
---ALKGVLVTCDAAVKQILLHMNTE----QHFIIQDLDDTHLVIKGEELERIRRALDVELEKNTYS----
>tr|A0A427Y2C5|A0A427Y2C5_9TREE/12-75 [subseq from] General transcription and DNA repair factor IIH subunit TFB5 OS=Saitozyma podzolica OX=1890683 GN=EHS25_005059 PE=3 SV=1
-VRVTTGSLVTCDSAAKQILLHIDSMRDGPNKFILRDVDDTHVLVKTANLEQIKDLLQDELEKNT------
>tr|A0A4U6XA81|A0A4U6XA81_9PEZI/3-59 [subseq from] General transcription and DNA repair factor IIH subunit TFB5 OS=Colletotrichum tanaceti OX=1306861 GN=TFB5 PE=3 SV=1
--RAIRGVLIECDPSIKSIIVNIDSNN---HDYIIEDLDDQHVVVKENMVAALKKQLDERLK---------
>tr|A0A834HBA1|A0A834HBA1_RHOSS/59-120 [subseq from] Uncharacterized protein OS=Rhododendron simsii OX=118357 GN=RHSIM_Rhsim02G0194900 PE=4 SV=1
-------VLIPCcsDIPMAQFIINLDNSLPPSQKFIIHILDSTHLFVQPHVSEMIRSAIAEFRDQNSYE----
>tr|A0A0A0L4F5|A0A0A0L4F5_CUCSA/1-66 [subseq from] General transcription and DNA repair factor IIH subunit TFB5 OS=Cucumis sativus OX=3659 GN=Csa_3G036500 PE=3 SV=1
MVNAIKGMFISCDIPMAQFIINYNASLPASHRFIIHILDNTHMFVQPHVADMIRNAISEFREQISY-----
>tr|A0A1S1VXK7|A0A1S1VXK7_9PEZI/3-59 [subseq from] General transcription and DNA repair factor IIH subunit TFB5 OS=Colletotrichum incanum OX=1573173 GN=CSPAE12_04257 PE=3 SV=1
--RAIRGVLIECDPSIKSIIVNIDSNN---HDYIIEDLDDQHVVVKENMVAALKRQLDERLK---------
>tr|A0A4T0VKM8|A0A4T0VKM8_9PEZI/3-59 [subseq from] General transcription and DNA repair factor IIH subunit TFB5 OS=Colletotrichum higginsianum OX=80884 GN=CH35J_010375 PE=3 SV=1
--RAIRGVLIECDPSIKSIIVNIDSNN---HDYIIEDLDDQHVVVKENMVAALKRQLDERLK---------
>tr|E3QDX8|E3QDX8_COLGM/3-59 [subseq from] General transcription and DNA repair factor IIH subunit TFB5 OS=Colletotrichum graminicola (strain M1.001 / M2 / FGSC 10212) OX=645133 GN=GLRG_04210 PE=3 SV=1
--RAIRGVLIECDPSIKSIIVNIDSNN---HDYIIEDLDDQHVVVKENMVAALKRQLDERLK---------
>tr|H1VKC5|H1VKC5_COLHI/3-59 [subseq from] General transcription and DNA repair factor IIH subunit TFB5 OS=Colletotrichum higginsianum (strain IMI 349063) OX=759273 GN=CH063_11185 PE=3 SV=1
--RAIRGVLIECDPSIKSIIVNIDSNN---HDYIIEDLDDQHVVVKENMVAALKRQLDERLK---------
>sp|Q4WYX0|TFB5_ASPFU/3-63 [subseq from] General transcription and DNA repair factor IIH subunit tfb5 OS=Neosartorya fumigata (strain ATCC MYA-4609 / Af293 / CBS 101355 / FGSC A1100) OX=330879 GN=tfb5 PE=3 SV=1
--RAIKGVLIECDPSVKAIILKYDEES---HDYIVEDLDDDRHLVIKEsQLQNLKERLGRELDEKV------
>tr|A0A0J5PCV8|A0A0J5PCV8_ASPFM/3-63 [subseq from] General transcription and DNA repair factor IIH subunit TFB5 OS=Aspergillus fumigatus Z5 OX=1437362 GN=Y699_09422 PE=3 SV=1
--RAIKGVLIECDPSVKAIILKYDEES---HDYIVEDLDDDRHLVIKEsQLQNLKERLGRELDEKV------
>tr|A0A0S7DN63|A0A0S7DN63_9EURO/3-63 [subseq from] General transcription and DNA repair factor IIH subunit TFB5 OS=Aspergillus lentulus OX=293939 GN=ALT_003450 PE=3 SV=1
--RAIKGVLIECDPSVKAIILKYDEES---HDYIVEDLDDDRHLVIKEsQLQNLKERLGRELDEKV------
>tr|A0A229WSP4|A0A229WSP4_ASPFM/3-63 [subseq from] General transcription and DNA repair factor IIH subunit TFB5 OS=Neosartorya fumigata OX=746128 GN=CDV57_00742 PE=3 SV=1
--RAIKGVLIECDPSVKAIILKYDEES---HDYIVEDLDDDRHLVIKEsQLQNLKERLGRELDEKV------
>tr|A0A397GFN1|A0A397GFN1_9EURO/3-63 [subseq from] General transcription and DNA repair factor IIH subunit TFB5 OS=Aspergillus thermomutatus OX=41047 GN=TFB5 PE=3 SV=1
--RAIKGVLIECDPSVKAIILKYDEES---HDYIVEDLDDDRHLVIKEsQLQNLKERLGRELDEKV------
>tr|A0A397GUN0|A0A397GUN0_9EURO/3-63 [subseq from] General transcription and DNA repair factor IIH subunit TFB5 OS=Aspergillus turcosus OX=1245748 GN=TFB5 PE=3 SV=1
--RAIKGVLIECDPSVKAIILKYDEES---HDYIVEDLDDDRHLVIKEsQLQNLKERLGRELDEKV------
>tr|B0XZX2|B0XZX2_ASPFC/3-63 [subseq from] General transcription and DNA repair factor IIH subunit TFB5 OS=Neosartorya fumigata (strain CEA10 / CBS 144.89 / FGSC A1163) OX=451804 GN=AFUB_034680 PE=3 SV=1
--RAIKGVLIECDPSVKAIILKYDEES---HDYIVEDLDDDRHLVIKEsQLQNLKERLGRELDEKV------
>tr|A0A1J7IB74|A0A1J7IB74_LUPAN/1-66 [subseq from] General transcription and DNA repair factor IIH subunit TFB5 OS=Lupinus angustifolius OX=3871 GN=TanjilG_21928 PE=3 SV=1
MVNATKGVFISCDIPMAQYIINMNASFPASDKFIIHIVDSTHMFVQPHVEQMIRSQIAKFREDNTY-----
>tr|A0A135UKF3|A0A135UKF3_9PEZI/3-54 [subseq from] General transcription and DNA repair factor IIH subunit TFB5 (Fragment) OS=Colletotrichum nymphaeae SA-01 OX=1460502 GN=CNYM01_14339 PE=3 SV=1
--RAIRGVLIECDPSIKSIIVNIDSNN---HDYIIEDLDDQHVVVKENMVGLLKRQL--------------
>tr|A0A152A4L3|A0A152A4L3_9MYCE/1-67 [subseq from] General transcription and DNA repair factor IIH subunit TFB5 OS=Tieghemostelium lacteum OX=361077 GN=DLAC_02293 PE=3 SV=1
MVHVFKGLFLECDPPTKQFLLFVSKQ----EHFELIDIDETHLFLQGgneSTIATIQRCIDELQNRNTYSV---
>tr|A0A0L0G2E7|A0A0L0G2E7_9EUKA/7-68 [subseq from] General transcription and DNA repair factor IIH subunit TFB5 OS=Sphaeroforma arctica JP610 OX=667725 GN=SARC_04724 PE=3 SV=1
----FKGMLVECDAAMKEYLIWVNEKE--GTKFIINsELDETHILIDPSRKEYVKSKMDYLMNQLSFS----
>tr|A0A4Q4UG88|A0A4Q4UG88_9PEZI/3-57 [subseq from] General transcription and DNA repair factor IIH subunit TFB5 OS=Monosporascus sp. GIB2 OX=2211647 GN=DL765_003336 PE=3 SV=1
-ITLVKGVLVECDPSIKSIILNLDhESNA----YVIEDLDETHLLVKE---NTLQELKAKLED---------
>tr|A0A4Q4Y112|A0A4Q4Y112_9PEZI/3-57 [subseq from] General transcription and DNA repair factor IIH subunit TFB5 OS=Monosporascus sp. 5C6A OX=2211642 GN=DL771_007393 PE=3 SV=1
-ITLVKGVLVECDPSIKSIILNLDhESNA----YVIEDLDETHLLVKE---NTLQELKAKLED---------
>tr|A0A0W8CLW9|A0A0W8CLW9_PHYNI/33-91 [subseq from] General transcription and DNA repair factor IIH subunit TFB5 OS=Phytophthora nicotianae OX=4790 GN=AM587_10001189 PE=3 SV=1
--------RVDHDPATKQYLLHLNET-AVQQRFVIEDLDDTHLFIVPDpkVIAFIEKKMDEWNEKNTY-----
>tr|Q55Z69|Q55Z69_CRYNB/8-63 [subseq from] General transcription and DNA repair factor IIH subunit TFB5 OS=Cryptococcus neoformans var. neoformans serotype D (strain B-3501A) OX=283643 GN=CNBA6190 PE=3 SV=1
-VKITSGVLVTCDSAAKQILLHLDSMRDGPHKFVIRDVDENRVMVKKEYVEMLKDEL--------------
>tr|G4TW76|G4TW76_SERID/69-134 [subseq from] General transcription and DNA repair factor IIH subunit TFB5 OS=Serendipita indica (strain DSM 11827) OX=1109443 GN=PIIN_09559 PE=3 SV=1
--KAVKGVLITCDAAVKQILLQMNERRRDEDRFVIEDLDQTHLLIKADGEENMRAELESELEKNTYSL---
>tr|A0A835HTL9|A0A835HTL9_9MAGN/23-89 [subseq from] Uncharacterized protein OS=Coptis chinensis OX=261450 GN=IFM89_004777 PE=4 SV=1
MVNATKGLVISSDIPMVQFIINYNSSLPASQRFILHVLDNTHLFVLPNVGEMIRSAISEFRDQNSYE----
>tr|A0A0L9T9U7|A0A0L9T9U7_PHAAN/1-66 [subseq from] General transcription and DNA repair factor IIH subunit TFB5 OS=Phaseolus angularis OX=3914 GN=LR48_Vigan325s004100 PE=3 SV=1
MVNATKGVFISCDIPMAQYIINMNASFPASDKFIIHVLDSTHMFVQPHVEGMIRSQIAKFREDNTY-----
>tr|A0A1S3UQH9|A0A1S3UQH9_VIGRR/1-66 [subseq from] General transcription and DNA repair factor IIH subunit TFB5 OS=Vigna radiata var. radiata OX=3916 GN=LOC106767754 PE=3 SV=1
MVNATKGVFISCDIPMAQYIINMNASFPASDKFIIHVLDSTHMFVQPHVEGMIRSQIAKFREDNTY-----
>tr|A8NMB1|A8NMB1_COPC7/3-63 [subseq from] General transcription and DNA repair factor IIH subunit TFB5 OS=Coprinopsis cinerea (strain Okayama-7 / 130 / ATCC MYA-4618 / FGSC 9003) OX=240176 GN=CC1G_09807 PE=3 SV=1
---AIKGVLLTCDPAVKQILLAMNEK----QNFIIEDLDDYHLVIKADdEMRVRRELEAE-LEKNTYSL---
>tr|A0A066XE40|A0A066XE40_COLSU/3-59 [subseq from] General transcription and DNA repair factor IIH subunit TFB5 OS=Colletotrichum sublineola OX=1173701 GN=CSUB01_07955 PE=3 SV=1
--RAIRGVLIECDPSIKSIIVNIDSNN---HDYIIEDLDDQHVVVKENMVASLKRQLDERLK---------
>tr|A0A1Q8RNS9|A0A1Q8RNS9_9PEZI/3-59 [subseq from] General transcription and DNA repair factor IIH subunit TFB5 OS=Colletotrichum chlorophyti OX=708187 GN=CCHL11_05331 PE=3 SV=1
--RAIRGVLIECDPSIKSIIVNIDSNN---HDYIIEDLDDQHVVVKENMVASLKRQLDERLK---------
>tr|A0A086J5B3|A0A086J5B3_9MICR/1-57 [subseq from] General transcription and DNA repair factor IIH subunit TFB5 OS=Nematocida sp. 1 ERTm6 OX=1138374 GN=NESG_00409 PE=3 SV=1
MVKAIKGTLIECDPSVKQIVIRLNREH----NFIIQEIDDNTLFVDSKYISKIEEETARML----------
>tr|H8ZFI3|H8ZFI3_NEMS1/1-57 [subseq from] General transcription and DNA repair factor IIH subunit TFB5 OS=Nematocida sp. 1 (strain ERTm2 / ATCC PRA-371) OX=944018 GN=NERG_02354 PE=3 SV=1
MVKAIKGTLIECDPSVKQIVIRLNREH----NFIIQEIDDNTLFVDSKYISKIEEETARML----------
>tr|A0A316ZCG4|A0A316ZCG4_9BASI/3-63 [subseq from] General transcription and DNA repair factor IIH subunit TFB5 OS=Tilletiopsis washingtonensis OX=58919 GN=FA09DRAFT_295836 PE=3 SV=1
---AIKGSLLTCDPAVKQLILQLNER----MRFVIQDLDETHLLVSTDRVEWMRIELETELEKNTWSI---
>tr|A0A1J3GF90|A0A1J3GF90_NOCCA/28-96 [subseq from] General transcription and DNA repair factor IIH subunit TFB5 (Fragment) OS=Noccaea caerulescens OX=107243 GN=LE_TR4499_c2_g1_i1_g.15038 PE=3 SV=1
MVNSIKGIFISCDVPMAQFIAHLNSSLPSSQKFIIQvlKLDTTCMFVKPHAEEMVQSEITKFRDQNSFA----
>tr|A0A4Y7TAI0|A0A4Y7TAI0_9AGAR/3-63 [subseq from] General transcription and DNA repair factor IIH subunit TFB5 OS=Coprinellus micaceus OX=71717 GN=FA13DRAFT_1792067 PE=3 SV=1
---AIRGILLTCDPAVKQILLALNEQ----KSFIIEDLDDYHLVIRADDEVAIRRMLEDELEKNTYTL---
>tr|A0A3N4LEI8|A0A3N4LEI8_9PEZI/3-62 [subseq from] General transcription and DNA repair factor IIH subunit TFB5 OS=Morchella conica CCBAS932 OX=1392247 GN=P167DRAFT_570589 PE=3 SV=1
--RAVKGVLVECDPSIKAIILKIDEDHH--HAFIVEDLDEDHLVVKEAKLAELKERLEKILEKT-------
>tr|A0A1Y2E1C9|A0A1Y2E1C9_9PEZI/3-59 [subseq from] General transcription and DNA repair factor IIH subunit TFB5 OS=Pseudomassariella vexata OX=1141098 GN=BCR38DRAFT_484780 PE=3 SV=1
--RAIRGVLIECDPSIKSIIMNINESEA--NAYVIEDLDDSHLVVQESKVQDLKRRLDDHL----------
>tr|A0A1K0G562|A0A1K0G562_9BASI/3-63 [subseq from] General transcription and DNA repair factor IIH subunit TFB5 OS=Ustilago bromivora OX=307758 GN=UBRO_10009 PE=3 SV=1
---AYKGMLLTCDAAVKQLILSLDERN----RFIIMDLDETHLLISPDRIDWLRSELEVELEKNTYTL---
>tr|I2FYP8|I2FYP8_USTH4/3-63 [subseq from] General transcription and DNA repair factor IIH subunit TFB5 OS=Ustilago hordei (strain Uh4875-4) OX=1128400 GN=UHOR_10009 PE=3 SV=1
---AYKGMLLTCDAAVKQLILSLDERN----RFIIMDLDETHLLISPDRIDWLRSELEVELEKNTYTL---
>tr|A0A0S3QWJ7|A0A0S3QWJ7_PHAAN/7-72 [subseq from] General transcription and DNA repair factor IIH subunit TFB5 OS=Vigna angularis var. angularis OX=157739 GN=Vigan.01G014300 PE=3 SV=1
MVNATKGVFISCDIPMAQYIINMNASFPASDKFIIHVLDSTHMFVQPHVEGMIRSQIAKFREDNTY-----
>tr|R7Z3N3|R7Z3N3_CONA1/1-56 [subseq from] General transcription and DNA repair factor IIH subunit TFB5 OS=Coniosporium apollinis (strain CBS 100218) OX=1168221 GN=W97_07789 PE=3 SV=1
MVKALKGVLVQCDPSIKAILLKIDADS--GNEYIIEDLDEETLFVKESKVASLKEKLK-------------
>tr|G7K0H7|G7K0H7_MEDTR/1-66 [subseq from] General transcription and DNA repair factor IIH subunit TFB5 OS=Medicago truncatula OX=3880 GN=11406059 PE=2 SV=1
MVNATKGVFISCDIPMAQYIVNMNASLPASDKFIIHILDSTHMFVQPHVEQMIRSQIAKFREDNTY-----
>tr|M1VAQ5|M1VAQ5_CYAM1/1-60 [subseq from] General transcription and DNA repair factor IIH subunit TFB5 OS=Cyanidioschyzon merolae (strain 10D) OX=280699 GN=CYME_CMQ378C PE=3 SV=1
MVHATKGYLVRCDVPMKQLLLHLDRE----EHFIICDLDEKHLFVKEDALSLIQQSVEALYDEV-------
>tr|A0A4S4ECM4|A0A4S4ECM4_CAMSI/140-210 [subseq from] ATP-dependent Clp protease proteolytic subunit OS=Camellia sinensis var. sinensis OX=542762 GN=TEA_022792 PE=3 SV=1
MVNVIKGQFISCDIPMAQFIINMNKSLPTSQKFIIHVLDNTHLFVQPHATEMIRSAIAEFeqTDENLFMLN--
>tr|A0A251VGB7|A0A251VGB7_HELAN/1-66 [subseq from] General transcription and DNA repair factor IIH subunit TFB5 OS=Helianthus annuus OX=4232 GN=HannXRQ_Chr02g0046221 PE=3 SV=1
MVHAAKGIFISCDIPMAQFIINYNASLPQSQKFIIHILDGTHLFVSSNVEGMIRSAIQEFREKNTY-----
>tr|G7K0H6|G7K0H6_MEDTR/1-66 [subseq from] General transcription and DNA repair factor IIH subunit TFB5 OS=Medicago truncatula OX=3880 GN=MTR_5g055880 PE=3 SV=1
MVNATKGVFISCDIPMAQFIIKMNASFPTSDKFIIHILDSTHMFVQPHVEQMIRSQIAKFREDNTY-----
>tr|A0A5Q4BYU6|A0A5Q4BYU6_9PEZI/3-57 [subseq from] General transcription and DNA repair factor IIH subunit TFB5 OS=Colletotrichum shisoi OX=2078593 GN=TFB5 PE=3 SV=1
--RAIRGVLIECDPSIKSIIVNIDSNN---HDYIIEDLDDQHVVVKENMVAALKKHLEEV-----------
>tr|A0A6J5UT26|A0A6J5UT26_PRUAR/1-67 [subseq from] General transcription and DNA repair factor IIH subunit TFB5 OS=Prunus armeniaca OX=36596 GN=CURHAP_LOCUS32113 PE=3 SV=1
MVNATKGLFVSCDIPMAQFIINYNNTLPPSQQFIIHVLDSTHLFVQPHAAEMIRCAISEFRDQNSYE----
>tr|C5YYE3|C5YYE3_SORBI/63-126 [subseq from] General transcription and DNA repair factor IIH subunit TFB5 (Fragment) OS=Sorghum bicolor OX=4558 GN=SORBI_3009G008701 PE=3 SV=2
MANAIRGVFISCDAPMAEFVAMLNESMPESERFILYRLDDTHMYVLPQAAAMIRREITEFSKRN-------
>tr|A0A0G4LFQ0|A0A0G4LFQ0_9PEZI/3-59 [subseq from] General transcription and DNA repair factor IIH subunit TFB5 OS=Verticillium longisporum OX=100787 GN=BN1708_012961 PE=3 SV=1
--RAIRGVLVECDPSIKSIIVNIDSSN---HDFIIEDLDDQRVVVKENMVGELKRRLDDRLK---------
>tr|A0A2J8FDA8|A0A2J8FDA8_VERDA/3-59 [subseq from] General transcription and DNA repair factor IIH subunit TFB5 OS=Verticillium dahliae OX=27337 GN=VD0003_g8150 PE=3 SV=1
--RAIRGVLVECDPSIKSIIVNIDSSN---HDFIIEDLDDQRVVVKENMVGELKRRLDDRLK---------
>tr|A0A3M9XZI0|A0A3M9XZI0_9PEZI/3-59 [subseq from] General transcription and DNA repair factor IIH subunit TFB5 OS=Verticillium nonalfalfae OX=1051616 GN=TFB5 PE=3 SV=1
--RAIRGVLVECDPSIKSIIVNIDSSN---HDFIIEDLDDQRVVVKENMVGELKRRLDDRLK---------
>tr|A0A6G1NJZ8|A0A6G1NJZ8_VERDA/3-59 [subseq from] General transcription and DNA repair factor IIH subunit TFB5 OS=Verticillium dahliae VDG1 OX=1027910 GN=VdG1_08223 PE=3 SV=1
--RAIRGVLVECDPSIKSIIVNIDSSN---HDFIIEDLDDQRVVVKENMVGELKRRLDDRLK---------
>tr|C9S6B2|C9S6B2_VERA1/3-59 [subseq from] General transcription and DNA repair factor IIH subunit TFB5 OS=Verticillium alfalfae (strain VaMs.102 / ATCC MYA-4576 / FGSC 10136) OX=526221 GN=VDBG_00532 PE=3 SV=1
--RAIRGVLVECDPSIKSIIVNIDSSN---HDFIIEDLDDQRVVVKENMVGELKRRLDDRLK---------
>tr|G2WRF8|G2WRF8_VERDV/3-59 [subseq from] General transcription and DNA repair factor IIH subunit TFB5 OS=Verticillium dahliae (strain VdLs.17 / ATCC MYA-4575 / FGSC 10137) OX=498257 GN=VDAG_00141 PE=3 SV=1
--RAIRGVLVECDPSIKSIIVNIDSSN---HDFIIEDLDDQRVVVKENMVGELKRRLDDRLK---------
>tr|A0A369JWK6|A0A369JWK6_HYPMA/3-63 [subseq from] General transcription and DNA repair factor IIH subunit TFB5 OS=Hypsizygus marmoreus OX=39966 GN=TFB5 PE=3 SV=1
---AIRGVLLTCDPAVKQILLTMNEKE----SFIIEDLDDHHLVIKADEEyRVRKELEAE-LEKNTYSL---
>tr|A0A7H8QU74|A0A7H8QU74_9EURO/3-63 [subseq from] General transcription and DNA repair factor IIH subunit TFB5 OS=Talaromyces rugulosus OX=121627 GN=TRUGW13939_04671 PE=3 SV=1
--RAVRGVLVECDPSVKAIILKYDEER---HDYIVEDLDDDRHLVIKEnQLQHLKERLGQELDQKV------
>sp|Q4P985|TFB5_USTMA/3-63 [subseq from] General transcription and DNA repair factor IIH subunit TFB5 OS=Ustilago maydis (strain 521 / FGSC 9021) OX=237631 GN=TFB5 PE=3 SV=3
---AYKGMLLTCDAAVKQLILSLDERN----RFIIMDLDETHLLISPDRIDWLRAELEVELEKNTYTL---
>tr|A0A0F7S5S8|A0A0F7S5S8_9BASI/3-63 [subseq from] General transcription and DNA repair factor IIH subunit TFB5 OS=Sporisorium scitamineum OX=49012 GN=SSCI37840.1 PE=3 SV=1
---AYKGMLLTCDAAVKQLILSLDERN----RFIIMDLDETHLLISPDRIDWLRAELEVELEKNTYTL---
>tr|A0A1S3YB23|A0A1S3YB23_TOBAC/1-66 [subseq from] General transcription and DNA repair factor IIH subunit TFB5 OS=Nicotiana tabacum OX=4097 GN=LOC107774236 PE=3 SV=1
MVKASKGLFISCDVPMAQFIINVNAALPQSQKFILHVLDNTHLFVQSDVAGMIRSAIAEFREANTY-----
>tr|A0A1U7YCH1|A0A1U7YCH1_NICSY/1-66 [subseq from] General transcription and DNA repair factor IIH subunit TFB5 OS=Nicotiana sylvestris OX=4096 GN=LOC104246667 PE=3 SV=1
MVKASKGLFISCDVPMAQFIINVNAALPQSQKFILHVLDNTHLFVQSDVAGMIRSAIAEFREANTY-----
>tr|A0A218WH44|A0A218WH44_PUNGR/492-558 [subseq from] Uncharacterized protein OS=Punica granatum OX=22663 GN=CDL15_Pgr017766 PE=3 SV=1
MVNATKGLFISCDIPMAQFIVNLNATMPASQKFIIRVLDSTHLFVQPNVADMIKNAIADFREQNSYE----
>tr|A0A5C3EA93|A0A5C3EA93_9BASI/3-63 [subseq from] General transcription and DNA repair factor IIH subunit TFB5 OS=Ustilago trichophora OX=86804 GN=UTRI_04120 PE=3 SV=1
---AYKGLLLTCDAAVKQLILSLDERN----RFIIMDLDETHLLISPDRIDWLRSELEIELEKNTYTL---
>tr|V7AUY0|V7AUY0_PHAVU/1-66 [subseq from] General transcription and DNA repair factor IIH subunit TFB5 OS=Phaseolus vulgaris OX=3885 GN=PHAVU_009G128900g PE=3 SV=1
MVNATKGVFISCDVPMAQYIINMNASLPASDKFIIHVLDSTHMFVQPHVELMIRSQIAKFREDNTY-----
>tr|V7CSU2|V7CSU2_PHAVU/1-66 [subseq from] General transcription and DNA repair factor IIH subunit TFB5 OS=Phaseolus vulgaris OX=3885 GN=PHAVU_002G322200g PE=3 SV=1
MVNATKGIFISCDVPMAQYIINMNASMPASDKFIIHVLDSTHMFVQPHVELMIRSQIAKFREDNTY-----
>tr|A0A178BAQ2|A0A178BAQ2_9PLEO/1-61 [subseq from] General transcription and DNA repair factor IIH subunit TFB5 OS=Stagonospora sp. SRC1lsM3a OX=765868 GN=IQ06DRAFT_343601 PE=3 SV=1
MVKAIKGVLVKCDASIKSMLVQIDSQN--NNDFIIEEMDEEHLLVKETKINELKSRLNSLMKS--------
>tr|A0A5C3MR36|A0A5C3MR36_9AGAM/3-65 [subseq from] General transcription and DNA repair factor IIH subunit TFB5 OS=Heliocybe sulcata OX=5364 GN=OE88DRAFT_1705897 PE=3 SV=1
---AIRGVLLTCDSAVKQILLTINERE--GNSFIIEDLDDHHLVIKADEEyRVRKELEAE-LEKNTYSL---
>tr|A0A6A6FQZ8|A0A6A6FQZ8_9PEZI/3-58 [subseq from] General transcription and DNA repair factor IIH subunit TFB5 OS=Cercospora zeae-maydis SCOH1-5 OX=717836 GN=CERZMDRAFT_94292 PE=3 SV=1
--RAMAGVLVQCDPSIKAIIVRIDQQNQ--HSFIIEDIDDEHVLVHAKKHDELKMRLKDT-----------
>tr|L2FMH0|L2FMH0_COLFN/3-58 [subseq from] General transcription and DNA repair factor IIH subunit TFB5 OS=Colletotrichum fructicola (strain Nara gc5) OX=1213859 GN=TFB5 PE=3 SV=1
--RAIRGVLIECDPSIKSIIVNIDAAN---HDYIIEDLDDQHVVVKENMVAALKRQLDDKL----------
>tr|T0JQH2|T0JQH2_COLGC/3-58 [subseq from] General transcription and DNA repair factor IIH subunit TFB5 OS=Colletotrichum gloeosporioides (strain Cg-14) OX=1237896 GN=CGLO_15693 PE=3 SV=1
--RAIRGVLIECDPSIKSIIVNIDAAN---HDYIIEDLDDQHVVVKENMVAALKRQLDDKL----------
>tr|A0A0W8CAN2|A0A0W8CAN2_PHYNI/75-132 [subseq from] General transcription and DNA repair factor IIH subunit TFB5 OS=Phytophthora nicotianae OX=4790 GN=AM587_10002277 PE=3 SV=1
---------IVTDPATKQYLLHLNET-AVQQRFVIEDLDDTHLFIVPDpkVIAFIEKKMDEWNEKNTY-----
>tr|A0A484G865|A0A484G865_COLOR/3-55 [subseq from] General transcription and DNA repair factor IIH subunit TFB5 OS=Colletotrichum orbiculare (strain 104-T / ATCC 96160 / CBS 514.97 / LARS 414 / MAFF 240422) OX=1213857 GN=TFB5 PE=3 SV=1
--RAIRGVLIECDPSIKSIIVNIDSAN---HDYIIEDLDDSHVVVKENMVASLKHQLD-------------
>tr|A0A4R8QRA3|A0A4R8QRA3_9PEZI/3-55 [subseq from] General transcription and DNA repair factor IIH subunit TFB5 OS=Colletotrichum spinosum OX=1347390 GN=TFB5 PE=3 SV=1
--RAIRGVLIECDPSIKSIIVNIDSAN---HDYIIEDLDDSHVVVKENMVASLKHQLD-------------
>tr|A0A4R8RNP8|A0A4R8RNP8_COLTR/3-55 [subseq from] General transcription and DNA repair factor IIH subunit TFB5 OS=Colletotrichum trifolii OX=5466 GN=TFB5 PE=3 SV=1
--RAIRGVLIECDPSIKSIIVNIDSAN---HDYIIEDLDDSHVVVKENMVASLKHQLD-------------
>tr|A0A4R8T7K1|A0A4R8T7K1_9PEZI/3-55 [subseq from] General transcription and DNA repair factor IIH subunit TFB5 OS=Colletotrichum sidae OX=1347389 GN=TFB5 PE=3 SV=1
--RAIRGVLIECDPSIKSIIVNIDSAN---HDYIIEDLDDSHVVVKENMVASLKHQLD-------------
>tr|A0A0D0VPJ0|A0A0D0VPJ0_CRYGA/8-63 [subseq from] General transcription and DNA repair factor IIH subunit TFB5 OS=Cryptococcus gattii CA1280 OX=1296109 GN=I312_02168 PE=3 SV=1
-VKITSGVLVTCDSAAKQILLHLDSMRDGPDKFVIRDVDENRVMIKKECVEMIKDEL--------------
>tr|A0A0D2XN00|A0A0D2XN00_FUSO4/3-61 [subseq from] General transcription and DNA repair factor IIH subunit TFB5 OS=Fusarium oxysporum f. sp. lycopersici (strain 4287 / CBS 123668 / FGSC 9935 / NRRL 34936) OX=426428 GN=FOXG_05329 PE=3 SV=1
--RAIRGVLIECDPSIKSIIVSIDSAN---HDYIIEDLDDERVVVKETMVSTLKHKLEERLKEN-------
>tr|A0A0F2LX34|A0A0F2LX34_SPOSC/1-60 [subseq from] General transcription and DNA repair factor IIH subunit TFB5 OS=Sporothrix schenckii 1099-18 OX=1397361 GN=SPSK_05738 PE=3 SV=1
MVRAIRGVLVECDPAIKAIIVNIDSER---HDFIIEDLDENRLVINENMMETLKRRLGERLKE--------
>tr|A0A0I9ZMQ2|A0A0I9ZMQ2_GIBFU/3-61 [subseq from] General transcription and DNA repair factor IIH subunit TFB5 OS=Gibberella fujikuroi OX=5127 GN=CEK26_008466 PE=3 SV=1
--RAIRGVLIECDPSIKSIIVSIDSAN---HDYIIEDLDDERVVVKETMVSTLKHKLEERLKEN-------
>tr|A0A1B7Y629|A0A1B7Y629_COLHI/3-57 [subseq from] General transcription and DNA repair factor IIH subunit TFB5 OS=Colletotrichum higginsianum (strain IMI 349063) OX=759273 GN=CH63R_08926 PE=3 SV=1
--RAIRGVLIECDPSIKSIIVNIDSNN---HDYIIEDLDDQHVVVKENMVAALKRQLDEV-----------
>tr|A0A1E4TNS3|A0A1E4TNS3_PACTA/3-64 [subseq from] General transcription and DNA repair factor IIH subunit TFB5 OS=Pachysolen tannophilus NRRL Y-2460 OX=669874 GN=PACTADRAFT_5115 PE=3 SV=1
--RAIKGTLIQCDPSVKALILSIDHDK---HDIVIDDLDETHLLVDQSKINYVKQELNRLLSENTYN----
>tr|A0A1L7TAP7|A0A1L7TAP7_FUSMA/3-61 [subseq from] General transcription and DNA repair factor IIH subunit TFB5 OS=Fusarium mangiferae OX=192010 GN=FMAN_07547 PE=3 SV=1
--RAIRGVLIECDPSIKSIIVSIDSAN---HDYIIEDLDDERVVVKETMVSTLKHKLEERLKEN-------
>tr|A0A1L7VRT9|A0A1L7VRT9_FUSPR/3-61 [subseq from] General transcription and DNA repair factor IIH subunit TFB5 OS=Fusarium proliferatum (strain ET1) OX=1227346 GN=FPRO_07941 PE=3 SV=1
--RAIRGVLIECDPSIKSIIVSIDSAN---HDYIIEDLDDERVVVKETMVSTLKHKLEERLKEN-------
>tr|A0A2H3HBV2|A0A2H3HBV2_FUSOX/3-61 [subseq from] General transcription and DNA repair factor IIH subunit TFB5 OS=Fusarium oxysporum f. sp. radicis-cucumerinum OX=327505 GN=AU210_007855 PE=3 SV=1
--RAIRGVLIECDPSIKSIIVSIDSAN---HDYIIEDLDDERVVVKETMVSTLKHKLEERLKEN-------
>tr|A0A2H3SMN4|A0A2H3SMN4_FUSOX/3-61 [subseq from] General transcription and DNA repair factor IIH subunit TFB5 OS=Fusarium oxysporum OX=5507 GN=BFJ68_g7689 PE=3 SV=1
--RAIRGVLIECDPSIKSIIVSIDSAN---HDYIIEDLDDERVVVKETMVSTLKHKLEERLKEN-------
>tr|A0A2K0W4I7|A0A2K0W4I7_GIBNY/3-61 [subseq from] General transcription and DNA repair factor IIH subunit TFB5 OS=Gibberella nygamai OX=42673 GN=FNYG_09490 PE=3 SV=1
--RAIRGVLIECDPSIKSIIVSIDSAN---HDYIIEDLDDERVVVKETMVSTLKHKLEERLKEN-------
>tr|A0A0C2EPE7|A0A0C2EPE7_9PEZI/1-60 [subseq from] General transcription and DNA repair factor IIH subunit TFB5 OS=Sporothrix brasiliensis 5110 OX=1398154 GN=SPBR_08022 PE=3 SV=1
MVRAIRGVLVECDPAIKAIIVNIDSER---HDFIIEDLDENRLVINENMMETLKRRLGERLKE--------
>tr|A0A365MU94|A0A365MU94_GIBIN/3-61 [subseq from] General transcription and DNA repair factor IIH subunit TFB5 OS=Gibberella intermedia OX=948311 GN=BFJ72_g1623 PE=3 SV=1
--RAIRGVLIECDPSIKSIIVSIDSAN---HDYIIEDLDDERVVVKETMVSTLKHKLEERLKEN-------
>tr|A0A366Q9S9|A0A366Q9S9_GIBMO/3-61 [subseq from] General transcription and DNA repair factor IIH subunit TFB5 OS=Gibberella moniliformis OX=117187 GN=FVER53263_02801 PE=3 SV=1
--RAIRGVLIECDPSIKSIIVSIDSAN---HDYIIEDLDDERVVVKETMVSTLKHKLEERLKEN-------
>tr|A0A3L6NN60|A0A3L6NN60_FUSOX/3-61 [subseq from] General transcription and DNA repair factor IIH subunit TFB5 OS=Fusarium oxysporum f. sp. cepae OX=396571 GN=BFJ65_g6126 PE=3 SV=1
--RAIRGVLIECDPSIKSIIVSIDSAN---HDYIIEDLDDERVVVKETMVSTLKHKLEERLKEN-------
>tr|A0A4V1S000|A0A4V1S000_FUSOX/3-61 [subseq from] General transcription and DNA repair factor IIH subunit TFB5 OS=Fusarium oxysporum f. sp. narcissi OX=451672 GN=BFJ63_vAg10273 PE=3 SV=1
--RAIRGVLIECDPSIKSIIVSIDSAN---HDYIIEDLDDERVVVKETMVSTLKHKLEERLKEN-------
>tr|A0A550C832|A0A550C832_9AGAR/3-74 [subseq from] General transcription and DNA repair factor IIH subunit TFB5 OS=Auriculariopsis ampla OX=97359 GN=BD626DRAFT_406779 PE=3 SV=1
---AIKGVLLTCDPAVKQILLILNEkSNSSGgMKmwrggFIIDDLDDWHIVIKADEeMRVRRELETE-LEKNTYTL---
>tr|A0A559L221|A0A559L221_FUSOX/3-61 [subseq from] General transcription and DNA repair factor IIH subunit TFB5 OS=Fusarium oxysporum f. sp. cubense OX=61366 GN=TFB5 PE=3 SV=1
--RAIRGVLIECDPSIKSIIVSIDSAN---HDYIIEDLDDERVVVKETMVSTLKHKLEERLKEN-------
>tr|N1RDF3|N1RDF3_FUSC4/3-61 [subseq from] General transcription and DNA repair factor IIH subunit TFB5 OS=Fusarium oxysporum f. sp. cubense (strain race 4) OX=2502994 GN=FOC4_g10013768 PE=3 SV=1
--RAIRGVLIECDPSIKSIIVSIDSAN---HDYIIEDLDDERVVVKETMVSTLKHKLEERLKEN-------
>tr|N4U169|N4U169_FUSC1/3-61 [subseq from] General transcription and DNA repair factor IIH subunit TFB5 OS=Fusarium oxysporum f. sp. cubense (strain race 1) OX=1229664 GN=FOC1_g10012765 PE=3 SV=1
--RAIRGVLIECDPSIKSIIVSIDSAN---HDYIIEDLDDERVVVKETMVSTLKHKLEERLKEN-------
>tr|S0E805|S0E805_GIBF5/3-61 [subseq from] General transcription and DNA repair factor IIH subunit TFB5 OS=Gibberella fujikuroi (strain CBS 195.34 / IMI 58289 / NRRL A-6831) OX=1279085 GN=FFUJ_07370 PE=3 SV=1
--RAIRGVLIECDPSIKSIIVSIDSAN---HDYIIEDLDDERVVVKETMVSTLKHKLEERLKEN-------
>tr|U7Q453|U7Q453_SPOS1/1-60 [subseq from] General transcription and DNA repair factor IIH subunit TFB5 OS=Sporothrix schenckii (strain ATCC 58251 / de Perez 2211183) OX=1391915 GN=HMPREF1624_00104 PE=3 SV=1
MVRAIRGVLVECDPAIKAIIVNIDSER---HDFIIEDLDENRLVINENMMETLKRRLGERLKE--------
>tr|W7M6A4|W7M6A4_GIBM7/3-61 [subseq from] General transcription and DNA repair factor IIH subunit TFB5 OS=Gibberella moniliformis (strain M3125 / FGSC 7600) OX=334819 GN=FVEG_02801 PE=3 SV=1
--RAIRGVLIECDPSIKSIIVSIDSAN---HDYIIEDLDDERVVVKETMVSTLKHKLEERLKEN-------
>tr|W9I7W3|W9I7W3_FUSOX/3-61 [subseq from] General transcription and DNA repair factor IIH subunit TFB5 OS=Fusarium oxysporum NRRL 32931 OX=660029 GN=FOYG_08147 PE=3 SV=1
--RAIRGVLIECDPSIKSIIVSIDSAN---HDYIIEDLDDERVVVKETMVSTLKHKLEERLKEN-------
>tr|W9K7H4|W9K7H4_FUSOX/3-61 [subseq from] General transcription and DNA repair factor IIH subunit TFB5 OS=Fusarium oxysporum Fo47 OX=660027 GN=FOZG_11110 PE=3 SV=1
--RAIRGVLIECDPSIKSIIVSIDSAN---HDYIIEDLDDERVVVKETMVSTLKHKLEERLKEN-------
>tr|W9PID1|W9PID1_FUSOX/3-61 [subseq from] General transcription and DNA repair factor IIH subunit TFB5 OS=Fusarium oxysporum f. sp. pisi HDV247 OX=1080344 GN=FOVG_06197 PE=3 SV=1
--RAIRGVLIECDPSIKSIIVSIDSAN---HDYIIEDLDDERVVVKETMVSTLKHKLEERLKEN-------
>tr|X0A6U4|X0A6U4_FUSOX/3-61 [subseq from] General transcription and DNA repair factor IIH subunit TFB5 OS=Fusarium oxysporum f. sp. melonis 26406 OX=1089452 GN=FOMG_06723 PE=3 SV=1
--RAIRGVLIECDPSIKSIIVSIDSAN---HDYIIEDLDDERVVVKETMVSTLKHKLEERLKEN-------
>tr|X0C8Y7|X0C8Y7_FUSOX/3-61 [subseq from] General transcription and DNA repair factor IIH subunit TFB5 OS=Fusarium oxysporum f. sp. raphani 54005 OX=1089458 GN=FOQG_07001 PE=3 SV=1
--RAIRGVLIECDPSIKSIIVSIDSAN---HDYIIEDLDDERVVVKETMVSTLKHKLEERLKEN-------
>tr|X0IDL4|X0IDL4_FUSOX/3-61 [subseq from] General transcription and DNA repair factor IIH subunit TFB5 OS=Fusarium oxysporum f. sp. conglutinans race 2 54008 OX=1089457 GN=FOPG_04966 PE=3 SV=1
--RAIRGVLIECDPSIKSIIVSIDSAN---HDYIIEDLDDERVVVKETMVSTLKHKLEERLKEN-------
>tr|X0JZ73|X0JZ73_FUSC4/3-61 [subseq from] General transcription and DNA repair factor IIH subunit TFB5 OS=Fusarium odoratissimum NRRL 54006 OX=1089451 GN=FOIG_07191 PE=3 SV=1
--RAIRGVLIECDPSIKSIIVSIDSAN---HDYIIEDLDDERVVVKETMVSTLKHKLEERLKEN-------
>tr|X0M3A9|X0M3A9_FUSOX/3-61 [subseq from] General transcription and DNA repair factor IIH subunit TFB5 OS=Fusarium oxysporum f. sp. vasinfectum 25433 OX=1089449 GN=FOTG_02962 PE=3 SV=1
--RAIRGVLIECDPSIKSIIVSIDSAN---HDYIIEDLDDERVVVKETMVSTLKHKLEERLKEN-------
>sp|P0C0X3|TFB5_CANAL/4-64 [subseq from] General transcription and DNA repair factor IIH subunit TFB5 OS=Candida albicans (strain SC5314 / ATCC MYA-2876) OX=237561 GN=TFB5 PE=3 SV=1
---ASKGVLVQCDPSIKALIIQIDSSSS---GIILEELDETHLLIQHDKVNFVKSELNRLLSKNIYN----
>tr|A0A1E3QJL1|A0A1E3QJL1_9ASCO/1-64 [subseq from] General transcription and DNA repair factor IIH subunit TFB5 OS=Babjeviella inositovora NRRL Y-12698 OX=984486 GN=BABINDRAFT_163195 PE=3 SV=1
MVRAVKCVLVQCDPSIKALILDIDR---LSQTIVIQDLDDTHLVIDSSKVQHVKNELNRLLTKNVYN----
>tr|A0A1L0BHK8|A0A1L0BHK8_9ASCO/3-63 [subseq from] General transcription and DNA repair factor IIH subunit TFB5 OS=[Candida] intermedia OX=45354 GN=SAMEA4029009_CIC11G00000000403 PE=3 SV=1
--TATKGVLVKCDPSIRALILQIDST---SRGIVIQELDNTHLMIKQDMVQFVKDELNRLLSKNIY-----
>tr|A0A5C3EAZ0|A0A5C3EAZ0_9BASI/3-63 [subseq from] General transcription and DNA repair factor IIH subunit TFB5 OS=Ustilago trichophora OX=86804 GN=UTRI_04120_B PE=3 SV=1
---AYKGLLLTCDAAVKQLILSLDERN----RFIIMDLDETHLLISPDRIDWLRAELEIELEKNTYTL---
>tr|C4YDU0|C4YDU0_CANAW/4-64 [subseq from] General transcription and DNA repair factor IIH subunit TFB5 OS=Candida albicans (strain WO-1) OX=294748 GN=CAWG_00688 PE=3 SV=1
---ASKGVLVQCDPSIKALIIQIDSSSS---GIILEELDETHLLIQHDKVNFVKSELNRLLSKNIYN----
>tr|A0A1S2Z754|A0A1S2Z754_CICAR/1-66 [subseq from] General transcription and DNA repair factor IIH subunit TFB5 OS=Cicer arietinum OX=3827 GN=LOC101507280 PE=3 SV=1
MVNATKGVFISCDIPMAQYIINMNASLPASDKFIIHILDSTHMFVQPHVELMIRSQIAKFREDNTY-----
>tr|A0A166H649|A0A166H649_9AGAM/3-63 [subseq from] General transcription and DNA repair factor IIH subunit TFB5 OS=Fibularhizoctonia sp. CBS 109695 OX=436010 GN=FIBSPDRAFT_829339 PE=3 SV=1
---AIKGVLFTCDPAVKQILLVMNEK----QPFIIEDLDDYHLIIKADDEYRVRSELDTELEKNTYSL---
>tr|A0A409VTI5|A0A409VTI5_9AGAR/31-92 [subseq from] General transcription and DNA repair factor IIH subunit TFB5 OS=Panaeolus cyanescens OX=181874 GN=CVT24_001460 PE=3 SV=1
--KAIKGVLLICDPAVKQILLMMNEK----RSFIIEDLDDHHLVIKADEEFTVRKDLEAELEKNTYSL---
>tr|L2GMB0|L2GMB0_VITCO/1-58 [subseq from] General transcription and DNA repair factor IIH subunit TFB5 OS=Vittaforma corneae (strain ATCC 50505) OX=993615 GN=VICG_00998 PE=3 SV=1
MVKAVKGSLIETEPSIKEVILKLGEN----EKFVIEEIDDCRIFITQEAAAGIKERVSKIMS---------
>tr|A0A421JS29|A0A421JS29_9ASCO/4-64 [subseq from] General transcription and DNA repair factor IIH subunit TFB5 OS=Spathaspora sp. JA1 OX=2028339 GN=JA1_001734 PE=3 SV=1
---ASKGVLIQCDPSIRALILQIDSES---PGIVLEELDDTHLLIQFDKVDVVKSELNKLLSKNIYN----
>tr|B9HR23|B9HR23_POPTR/1-67 [subseq from] General transcription and DNA repair factor IIH subunit TFB5 OS=Populus trichocarpa OX=3694 GN=POPTR_009G138800 PE=3 SV=1
MVNATKGLFISCDIPMVQFIINLNASLPALQKFVIHILDSSHMFVQPHVSEMIRSATADFREQNSYE----
>tr|A0A0C2X6N8|A0A0C2X6N8_AMAMU/3-63 [subseq from] General transcription and DNA repair factor IIH subunit TFB5 OS=Amanita muscaria Koide BX008 OX=946122 GN=M378DRAFT_162506 PE=3 SV=1
---AIKGVLLTCDPAVKQILLSMNEK----QNFIIEDLDDYHLVIKADEEYRVRKDLEVELEKNTYSL---
>tr|A0A0D0YUU4|A0A0D0YUU4_9TREE/8-63 [subseq from] General transcription and DNA repair factor IIH subunit TFB5 OS=Cryptococcus gattii VGIV IND107 OX=1296105 GN=I308_02866 PE=3 SV=1
-VKITSGVLVTCDSAAKQILLHLDSVRDGPDKFVIRDVDENRVMIKKECVEMIKDEL--------------
>tr|A0A0P1BNE3|A0A0P1BNE3_9BASI/3-63 [subseq from] General transcription and DNA repair factor IIH subunit TFB5 OS=Ceraceosorus bombacis OX=401625 PE=3 SV=1
---AIKGSLLTCDPAVKQLILAINER----VRFVIQDLDETHLLISTDKVEWMRIELDSELEKNTWSI---
>tr|A0A316W5G3|A0A316W5G3_9BASI/3-63 [subseq from] General transcription and DNA repair factor IIH subunit TFB5 OS=Ceraceosorus guamensis OX=1522189 GN=IE81DRAFT_347061 PE=3 SV=1
---AIKGSLLTCDPAVKQLILAINER----VRFVIQDLDETHLLISTDKVEWMRIELDSELEKNTWSI---
>tr|A0A445KSZ9|A0A445KSZ9_GLYSO/46-111 [subseq from] General transcription and DNA repair factor IIH subunit TFB5 OS=Glycine soja OX=3848 GN=D0Y65_013213 PE=3 SV=1
MVNATKGVFISCDIPMAQYIINMNASLPASDKFIIHILDNTHMFVQPHVEQMIRSQIAKFREDNTY-----
>tr|I1K5J5|I1K5J5_SOYBN/46-111 [subseq from] General transcription and DNA repair factor IIH subunit TFB5 OS=Glycine max OX=3847 GN=100795164 PE=3 SV=1
MVNATKGVFISCDIPMAQYIINMNASLPASDKFIIHILDNTHMFVQPHVEQMIRSQIAKFREDNTY-----
>tr|K5WQM3|K5WQM3_AGABU/3-63 [subseq from] General transcription and DNA repair factor IIH subunit TFB5 OS=Agaricus bisporus var. burnettii (strain JB137-S8 / ATCC MYA-4627 / FGSC 10392) OX=597362 GN=AGABI1DRAFT_115178 PE=3 SV=1
---AIKGVLFFCDPAVKQILLVMNEKQ----SFIIEDLDDHHLVIKADEEYRVRRELETELEKNTYSL---
>tr|A0A0G2FGJ3|A0A0G2FGJ3_9PEZI/5-63 [subseq from] General transcription and DNA repair factor IIH subunit TFB5 OS=Diaporthe ampelina OX=1214573 GN=UCDDA912_g06342 PE=3 SV=1
---AIRGVLVECDPSIKSIIVNIDTK--SGHEYIIDDLDDEHVVIKETMLqklkQMLEDRLRET-----------
>tr|A0A436ZRV0|A0A436ZRV0_9PEZI/1-61 [subseq from] General transcription and DNA repair factor IIH subunit TFB5 OS=Arthrobotrys flagrans OX=97331 GN=DFL_009490 PE=3 SV=1
MVRAIKGVLVECDPSIKAIILDIDSKT---HDFIVENLDESHLIIkdnkVAELKRMLEERLNEH-----------
>tr|A0A6A5U012|A0A6A5U012_9PLEO/1-61 [subseq from] General transcription and DNA repair factor IIH subunit TFB5 OS=Byssothecium circinans OX=147558 GN=CC80DRAFT_492005 PE=3 SV=1
MVKATRGTLVKCDASIKAMLVDIDNKN--NNDFIIEELDEEHIFVKETKVNALKNRLQQMMKD--------
>tr|A0A6U2NLD3|A0A6U2NLD3_9STRA/64-128 [subseq from] General transcription and DNA repair factor IIH subunit TFB5 OS=Leptocylindrus danicus OX=163516 GN=LDAN0321_LOCUS8554 PE=3 SV=1
-----SGFLLTCDAPTKQFIRHLNDKKTITDKFILEDLDSTHLLVDGRAREEIMDAVEKWMDSSVFSIVE-
>tr|A0A7C8NAD5|A0A7C8NAD5_ORBOL/1-61 [subseq from] General transcription and DNA repair factor IIH subunit TFB5 OS=Orbilia oligospora OX=2813651 GN=TWF102_007565 PE=3 SV=1
MVRAIKGVLVECDPSIKAIILDIDSKT---HDFIVENLDESHLIIkdnkVAELKRMLEERLNEH-----------
>tr|A0A1E7FGR1|A0A1E7FGR1_9STRA/38-101 [subseq from] General transcription and DNA repair factor IIH subunit TFB5 OS=Fragilariopsis cylindrus CCMP1102 OX=635003 GN=FRACYDRAFT_237737 PE=3 SV=1
-----AGYLISCDVPTKQFIQHMNDIRTQDKKFILEDLDAEHLLIKAKARPEIEAKVERWMDDNVFSAI--
>tr|A0A0F9XQM6|A0A0F9XQM6_TRIHA/3-61 [subseq from] General transcription and DNA repair factor IIH subunit TFB5 OS=Trichoderma harzianum OX=5544 GN=CI102_4549 PE=3 SV=1
--RAIRGVLIECDPSIKSIIVNIDSVN---HDFIIEDLDEERVVVKENMVHLLKQKLEDRLKEN-------
>tr|A0A0G4LRK3|A0A0G4LRK3_9PEZI/27-82 [subseq from] General transcription and DNA repair factor IIH subunit TFB5 OS=Verticillium longisporum OX=100787 GN=BN1708_004170 PE=3 SV=1
--RAIRGVLVECDPSIKSIIVNIDSSN---HDFIIEDLDDQRVVVKENMVGELKRRLDDRL----------
>tr|A0A0W7VZ64|A0A0W7VZ64_9HYPO/3-61 [subseq from] General transcription and DNA repair factor IIH subunit TFB5 OS=Trichoderma gamsii OX=398673 GN=TGAMA5MH_04854 PE=3 SV=1
--RAIRGVLIECDPSIKSIIVNIDSVN---HDFIIEDLDEERVVVKENMVHLLKQKLEDRLKEN-------
>tr|A0A1T3CSS0|A0A1T3CSS0_9HYPO/3-61 [subseq from] General transcription and DNA repair factor IIH subunit TFB5 OS=Trichoderma guizhouense OX=1491466 GN=A0O28_0024240 PE=3 SV=1
--RAIRGVLIECDPSIKSIIVNIDSVN---HDFIIEDLDEERVVVKENMVHLLKQKLEDRLKEN-------
>tr|A0A226A0D3|A0A226A0D3_CRYNV/30-84 [subseq from] General transcription and DNA repair factor IIH subunit TFB5 OS=Cryptococcus neoformans var. grubii c45 OX=1230068 GN=C356_00679 PE=3 SV=1
-VKITSGVLVTCDSAAKQILLHLDSMRDGPSKFVIRDVDENRVMIKKEYVEMIKDE---------------
>tr|A0A395NUL1|A0A395NUL1_TRIAR/3-61 [subseq from] General transcription and DNA repair factor IIH subunit TFB5 OS=Trichoderma arundinaceum OX=490622 GN=TARUN_2460 PE=3 SV=1
--RAIRGVLIECDPSIKSIIVNIDSVN---HDFIIEDLDEERVVVKENMVHLLKQKLEDRLKEN-------
>tr|G9PBD6|G9PBD6_HYPAI/3-61 [subseq from] General transcription and DNA repair factor IIH subunit TFB5 OS=Hypocrea atroviridis (strain ATCC 20476 / IMI 206040) OX=452589 GN=TRIATDRAFT_82169 PE=3 SV=1
--RAIRGVLIECDPSIKSIIVNIDSVN---HDFIIEDLDEERVVVKENMVHLLKQKLEDRLKEN-------
>sp|Q4HYI0|TFB5_GIBZE/3-61 [subseq from] General transcription and DNA repair factor IIH subunit TFB5 OS=Gibberella zeae (strain ATCC MYA-4620 / CBS 123657 / FGSC 9075 / NRRL 31084 / PH-1) OX=229533 GN=TFB5 PE=3 SV=3
--RAIRGVLIECDPSIKSIIVSIDSAN---HDYIIEDLDDERVVVKENMVSMLKAKLEDRLKEN-------
>tr|A0A0M8MYW6|A0A0M8MYW6_9HYPO/3-61 [subseq from] General transcription and DNA repair factor IIH subunit TFB5 OS=Escovopsis weberi OX=150374 GN=ESCO_005042 PE=3 SV=1
--RAIRGVLIECDPSIKSIIVSIDSDN---HDFIIEDLDEERVVVKENMVHLLKKKLEDRLKEN-------
>tr|A0A0M9EQ59|A0A0M9EQ59_FUSLA/3-61 [subseq from] General transcription and DNA repair factor IIH subunit TFB5 OS=Fusarium langsethiae OX=179993 GN=FLAG1_09585 PE=3 SV=1
--RAIRGVLIECDPSIKSIIVSIDSAN---HDYIIEDLDDERVVVKENMVSMLKAKLEDRLKEN-------
>tr|A0A1B8B8D2|A0A1B8B8D2_FUSPO/3-61 [subseq from] General transcription and DNA repair factor IIH subunit TFB5 OS=Fusarium poae OX=36050 GN=FPOA_02907 PE=3 SV=1
--RAIRGVLIECDPSIKSIIVSIDSAN---HDYIIEDLDDERVVVKENMVSMLKAKLEDRLKEN-------
>tr|A0A1I9F447|A0A1I9F447_GIBZE/3-61 [subseq from] General transcription and DNA repair factor IIH subunit TFB5 OS=Gibberella zeae (strain ATCC MYA-4620 / CBS 123657 / FGSC 9075 / NRRL 31084 / PH-1) OX=229533 PE=3 SV=1
--RAIRGVLIECDPSIKSIIVSIDSAN---HDYIIEDLDDERVVVKENMVSMLKAKLEDRLKEN-------
>tr|A0A2L2TZX1|A0A2L2TZX1_9HYPO/3-61 [subseq from] General transcription and DNA repair factor IIH subunit TFB5 OS=Fusarium venenatum OX=56646 PE=3 SV=1
--RAIRGVLIECDPSIKSIIVSIDSAN---HDYIIEDLDDERVVVKENMVSMLKAKLEDRLKEN-------
>tr|A0A2T4GHT8|A0A2T4GHT8_FUSCU/3-61 [subseq from] General transcription and DNA repair factor IIH subunit TFB5 OS=Fusarium culmorum OX=5516 GN=FCULG_00009742 PE=3 SV=1
--RAIRGVLIECDPSIKSIIVSIDSAN---HDYIIEDLDDERVVVKENMVSMLKAKLEDRLKEN-------
>tr|A0A366RZL0|A0A366RZL0_9HYPO/3-61 [subseq from] General transcription and DNA repair factor IIH subunit TFB5 OS=Fusarium coffeatum OX=231269 GN=FIESC28_04469 PE=3 SV=1
--RAIRGVLIECDPSIKSIIVSIDSAN---HDYIIEDLDDERVVVKENMVSMLKAKLEDRLKEN-------
>tr|A0A395MNY7|A0A395MNY7_9HYPO/3-61 [subseq from] General transcription and DNA repair factor IIH subunit TFB5 OS=Fusarium flagelliforme OX=2675880 GN=FIE12Z_6099 PE=3 SV=1
--RAIRGVLIECDPSIKSIIVSIDSAN---HDYIIEDLDDERVVVKENMVSMLKAKLEDRLKEN-------
>tr|A0A395SQQ5|A0A395SQQ5_FUSSP/3-61 [subseq from] General transcription and DNA repair factor IIH subunit TFB5 OS=Fusarium sporotrichioides OX=5514 GN=FSPOR_1381 PE=3 SV=1
--RAIRGVLIECDPSIKSIIVSIDSAN---HDYIIEDLDDERVVVKENMVSMLKAKLEDRLKEN-------
>tr|A0A395TBL1|A0A395TBL1_9HYPO/3-61 [subseq from] General transcription and DNA repair factor IIH subunit TFB5 OS=Fusarium longipes OX=694270 GN=FLONG3_152 PE=3 SV=1
--RAIRGVLIECDPSIKSIIVSIDSAN---HDYIIEDLDDERVVVKENMVSMLKAKLEDRLKEN-------
>tr|A0A679NLF1|A0A679NLF1_GIBZA/3-61 [subseq from] General transcription and DNA repair factor IIH subunit TFB5 OS=Gibberella zeae OX=5518 GN=FGRAMCML3066_01t07027.1 PE=3 SV=1
--RAIRGVLIECDPSIKSIIVSIDSAN---HDYIIEDLDDERVVVKENMVSMLKAKLEDRLKEN-------
>tr|A0A7S8I8Q5|A0A7S8I8Q5_FUSPS/3-61 [subseq from] General transcription and DNA repair factor IIH subunit TFB5 OS=Fusarium pseudograminearum OX=101028 GN=HYE68_008152 PE=3 SV=1
--RAIRGVLIECDPSIKSIIVSIDSAN---HDYIIEDLDDERVVVKENMVSMLKAKLEDRLKEN-------
>tr|K3VMK0|K3VMK0_FUSPC/3-61 [subseq from] General transcription and DNA repair factor IIH subunit TFB5 OS=Fusarium pseudograminearum (strain CS3096) OX=1028729 GN=FPSE_03877 PE=3 SV=1
--RAIRGVLIECDPSIKSIIVSIDSAN---HDYIIEDLDDERVVVKENMVSMLKAKLEDRLKEN-------
>tr|A0A0W8CIA5|A0A0W8CIA5_PHYNI/158-214 [subseq from] General transcription factor IIH subunit 5 OS=Phytophthora nicotianae OX=4790 GN=AM587_10005669 PE=3 SV=1
----------KLDPATKQYLLHLNET-AVQQRFVIEDLDDTHLFIVPDpkVIAFIEKKMDEWNEKNTY-----
>tr|A0A151GTL4|A0A151GTL4_9HYPO/3-61 [subseq from] General transcription and DNA repair factor IIH subunit TFB5 OS=Drechmeria coniospora OX=98403 GN=DCS_01601 PE=3 SV=1
--RAIRGVLIECDPSIKSIIVNIDSDN---HEFIIEDLDEERVVVKENMVPLLKQKLEDRLKEN-------
>tr|A0A3M2RXV5|A0A3M2RXV5_9HYPO/3-61 [subseq from] General transcription and DNA repair factor IIH subunit TFB5 OS=Fusarium kuroshium OX=2010991 GN=CDV36_010416 PE=3 SV=1
--RAIRGVLIECDPSIKSIIVSIDSTN---HDYIIEDLDDERVVVKENMVSMLKAKLEDRLKEN-------
>tr|A0A428NIB5|A0A428NIB5_9HYPO/3-61 [subseq from] General transcription and DNA repair factor IIH subunit TFB5 OS=Fusarium sp. AF-6 OX=1325737 GN=CEP53_013296 PE=3 SV=1
--RAIRGVLIECDPSIKSIIVSIDSTN---HDYIIEDLDDERVVVKENMVSMLKAKLEDRLKEN-------
>tr|A0A428PT68|A0A428PT68_9HYPO/3-61 [subseq from] General transcription and DNA repair factor IIH subunit TFB5 OS=Fusarium sp. AF-8 OX=1325734 GN=CEP54_009034 PE=3 SV=1
--RAIRGVLIECDPSIKSIIVSIDSTN---HDYIIEDLDDERVVVKENMVSMLKAKLEDRLKEN-------
>tr|A0A428RXI1|A0A428RXI1_9HYPO/3-61 [subseq from] General transcription and DNA repair factor IIH subunit TFB5 OS=Fusarium ambrosium OX=131363 GN=CDV31_016948 PE=3 SV=1
--RAIRGVLIECDPSIKSIIVSIDSTN---HDYIIEDLDDERVVVKENMVSMLKAKLEDRLKEN-------
>tr|A0A428SDU5|A0A428SDU5_9HYPO/3-61 [subseq from] General transcription and DNA repair factor IIH subunit TFB5 OS=Fusarium floridanum OX=1325733 GN=CEP51_002004 PE=3 SV=1
--RAIRGVLIECDPSIKSIIVSIDSTN---HDYIIEDLDDERVVVKENMVSMLKAKLEDRLKEN-------
>tr|A0A428SQB7|A0A428SQB7_9HYPO/3-61 [subseq from] General transcription and DNA repair factor IIH subunit TFB5 OS=Fusarium sp. AF-4 OX=1325735 GN=CEP52_014102 PE=3 SV=1
--RAIRGVLIECDPSIKSIIVSIDSTN---HDYIIEDLDDERVVVKENMVSMLKAKLEDRLKEN-------
>tr|A0A430LTJ1|A0A430LTJ1_9HYPO/3-61 [subseq from] General transcription and DNA repair factor IIH subunit TFB5 OS=Fusarium euwallaceae OX=1147111 GN=BHE90_006450 PE=3 SV=1
--RAIRGVLIECDPSIKSIIVSIDSTN---HDYIIEDLDDERVVVKENMVSMLKAKLEDRLKEN-------
>tr|A1CLF5|A1CLF5_ASPCL/3-63 [subseq from] General transcription and DNA repair factor IIH subunit TFB5 OS=Aspergillus clavatus (strain ATCC 1007 / CBS 513.65 / DSM 816 / NCTC 3887 / NRRL 1 / QM 1276 / 107) OX=344612 GN=ACLA_042010 PE=3 SV=1
--RAVRGVLIECDPSVKAIILKYDEER---HDYIVEDLDDDRHLVIKEsQLQNLKERLGRELDEKV------
>tr|A0A060TID9|A0A060TID9_BLAAD/3-64 [subseq from] General transcription and DNA repair factor IIH subunit TFB5 OS=Blastobotrys adeninivorans OX=409370 GN=GNLVRS02_ARAD1D45782g PE=3 SV=1
--SAVRGMLVECDPSIHALILNIDSR---SHDIIIEELDETHLLIDATKMDYLKNELNSMLDENTFN----
>tr|C5MHD9|C5MHD9_CANTT/4-64 [subseq from] General transcription and DNA repair factor IIH subunit TFB5 OS=Candida tropicalis (strain ATCC MYA-3404 / T1) OX=294747 GN=CTRG_05493 PE=3 SV=1
---ASKGVLVQCDPSIKALIIQIDSTS---PGIILEELDDTHLLIQHDKVDIVKAELNRLLSKNIYN----
>tr|X8J6V6|X8J6V6_9AGAM/11-68 [subseq from] General transcription and DNA repair factor IIH subunit TFB5 OS=Rhizoctonia solani AG-3 Rhs1AP OX=1086054 GN=RSOL_217070 PE=3 SV=1
---------ISSDPAVKQILLILDKTPGQG-GFIIKDIDDTHVLVRADDVKRIRIALEQELEKNTYTL---
>tr|A0A1Y2WJR4|A0A1Y2WJR4_9PEZI/1-61 [subseq from] General transcription and DNA repair factor IIH subunit TFB5 OS=Hypoxylon sp. CI-4A OX=1001833 GN=M426DRAFT_7094 PE=3 SV=1
MVRAIKGTLVECDPSIKSIIVSLDSEH---NEYIIEDLDETHLVIKDNMVAKLKGELDKRLKEN-------
>tr|A0A2P5ID54|A0A2P5ID54_9PEZI/5-57 [subseq from] General transcription and DNA repair factor IIH subunit TFB5 OS=Diaporthe helianthi OX=158607 GN=DHEL01_v201193 PE=3 SV=1
---AIRGVLVECDPSIKSIIVNIDTK--SGHEYIIDDLDDEHVVIKETMLQKLKQTLE-------------
>tr|A0A178WF85|A0A178WF85_ARATH/1-69 [subseq from] General transcription and DNA repair factor IIH subunit TFB5 OS=Arabidopsis thaliana OX=3702 GN=AXX17_At1g56190 PE=3 SV=1
MVNSIKGVFISCDVPMAQFIAHLNNSLPASQKFIIQvlKLDTTSMFVKPYAEEMIRDAVIKFRDENSYA----
>tr|A0A2I0S4A0|A0A2I0S4A0_9PEZI/3-56 [subseq from] General transcription and DNA repair factor IIH subunit TFB5 OS=Cercospora zeina OX=348901 GN=BST61_czeina10g000540 PE=3 SV=1
--RAMAGVLVQCDPSIKAIIVRIDQQNQ--HSFIIEDIDDEHVLVHAKKHDEVKMRLK-------------
>tr|A0A7U2F6E6|A0A7U2F6E6_PHANO/1-62 [subseq from] General transcription and DNA repair factor IIH subunit TFB5 OS=Phaeosphaeria nodorum (strain SN15 / ATCC MYA-4574 / FGSC 10173) OX=321614 GN=JI435_201600 PE=3 SV=1
MVKAIRGSLVKCDASIKAMLVDIDSKN--NNEFIIEELDEEHILVKETKINELKARLNEMMRQR-------
>tr|B3H572|B3H572_ARATH/1-69 [subseq from] General transcription and DNA repair factor IIH subunit TFB5 OS=Arabidopsis thaliana OX=3702 GN=At1g62886 PE=3 SV=1
MVNSIKGVFISCDVPMAQFIAHLNNSLPASQKFIIQvlKLDTTSMFVKPYAEEMIRDAVIKFRDENSYA----
>tr|A0A0C9XZQ5|A0A0C9XZQ5_9AGAR/3-63 [subseq from] General transcription and DNA repair factor IIH subunit TFB5 OS=Laccaria amethystina LaAM-08-1 OX=1095629 GN=K443DRAFT_676886 PE=3 SV=1
---AIKGILFTCDPAVKQILLSMNEKS----SFIIEDLDDHHLVIKADEEYRVRRELEVELEKNTYSM---
>tr|A0A177EG41|A0A177EG41_9MICR/1-56 [subseq from] General transcription and DNA repair factor IIH subunit TFB5 OS=Nematocida sp. ERTm5 OX=1805481 GN=NEIG_00409 PE=3 SV=1
MVKAIKGALIECDPSIKQIIIRLNRE----SNFIIQEIDDNTLFIDNKYIRKIEEETERM-----------
>tr|A0A5C5G0H0|A0A5C5G0H0_9BASI/1-43 [subseq from] General transcription and DNA repair factor IIH subunit TFB5 (Fragment) OS=Rhodotorula diobovata OX=5288 GN=DMC30DRAFT_348749 PE=3 SV=1
------------DPAVKQILLQLDEENSRSKRFVIADLDETHVLIAPDAVERVRE----------------
>tr|A0A4Q4TQK0|A0A4Q4TQK0_9PEZI/12-64 [subseq from] General transcription and DNA repair factor IIH subunit TFB5 OS=Monosporascus ibericus OX=155417 GN=DL764_002342 PE=3 SV=1
---AVRGVLVECDPSIKSIILNLDhESNA----YVIEDLDETHLLVKE---NTLQELKAKLED---------
>tr|A0A4Q4VEA0|A0A4Q4VEA0_9PEZI/12-64 [subseq from] General transcription and DNA repair factor IIH subunit TFB5 OS=Monosporascus sp. MC13-8B OX=2211646 GN=DL766_004446 PE=3 SV=1
---AVRGVLVECDPSIKSIILNLDhESNA----YVIEDLDETHLLVKE---NTLQELKAKLED---------
>tr|A0A4Q4X1F1|A0A4Q4X1F1_9PEZI/12-64 [subseq from] General transcription and DNA repair factor IIH subunit TFB5 OS=Monosporascus sp. mg162 OX=1081914 GN=DL768_001299 PE=3 SV=1
---AVRGVLVECDPSIKSIILNLDhESNA----YVIEDLDETHLLVKE---NTLQELKAKLED---------
>tr|A0A136J1F8|A0A136J1F8_9PEZI/1-58 [subseq from] General transcription and DNA repair factor IIH subunit TFB5 OS=Microdochium bolleyi OX=196109 GN=Micbo1qcDRAFT_163509 PE=3 SV=1
MVRAIRGVLVECDPSIKSIIIAIDSEH---NEYIIEDLDESHLVIQERMVPQLKKKLEERL----------
>tr|A0A1E3PHL8|A0A1E3PHL8_9ASCO/3-64 [subseq from] General transcription and DNA repair factor IIH subunit TFB5 OS=Nadsonia fulvescens var. elongata DSM 6958 OX=857566 GN=NADFUDRAFT_51511 PE=3 SV=1
--RAIRGVLIECDPSIRALILNIDSKT---HDIIIEELDDTHLMIDESKVDYVKVQLNKLLAENTFQ----
>tr|A0A2A9PBZ7|A0A2A9PBZ7_9HYPO/3-61 [subseq from] General transcription and DNA repair factor IIH subunit TFB5 OS=Ophiocordyceps unilateralis OX=268505 GN=XA68_13294 PE=3 SV=1
--RAIRGVLIECDPSIKSIIVNIDSAN---HDFIIEDLDEERVVVKENMVALLKQKLEDRLKEN-------
>tr|A0A369HG35|A0A369HG35_9HYPO/3-61 [subseq from] General transcription and DNA repair factor IIH subunit TFB5 OS=Ophiocordyceps camponoti-saundersi (nom. inval.) OX=2039874 GN=CP533_6191 PE=3 SV=1
--RAIRGVLIECDPSIKSIIVNIDSAN---HDFIIEDLDEERVVVKENMVALLKQKLEDRLKEN-------
>tr|A0A024S122|A0A024S122_HYPJR/3-61 [subseq from] General transcription and DNA repair factor IIH subunit TFB5 OS=Hypocrea jecorina (strain ATCC 56765 / BCRC 32924 / NRRL 11460 / Rut C-30) OX=1344414 GN=M419DRAFT_133172 PE=3 SV=1
--RAIRGVLIECDPSIKSIIVNIDSVN---HDFIIEDLDEERVVVKENMVQLLKQKLEDRLKEN-------
>tr|A0A2T3Z7V7|A0A2T3Z7V7_9HYPO/3-61 [subseq from] General transcription and DNA repair factor IIH subunit TFB5 OS=Trichoderma asperellum CBS 433.97 OX=1042311 GN=M441DRAFT_27389 PE=3 SV=1
--RAIRGVLIECDPSIKSIIVNIDSVN---HDFIIEDLDEERVVVKENMVQLLKQKLEDRLKEN-------
>tr|A0A2T4BHB8|A0A2T4BHB8_9HYPO/3-61 [subseq from] General transcription and DNA repair factor IIH subunit TFB5 OS=Trichoderma citrinoviride OX=58853 GN=BBK36DRAFT_64212 PE=3 SV=1
--RAIRGVLIECDPSIKSIIVNIDSVN---HDFIIEDLDEERVVVKENMVQLLKQKLEDRLKEN-------
>tr|A0A2T4BZC2|A0A2T4BZC2_TRILO/3-61 [subseq from] General transcription and DNA repair factor IIH subunit TFB5 OS=Trichoderma longibrachiatum ATCC 18648 OX=983965 GN=M440DRAFT_1423662 PE=3 SV=1
--RAIRGVLIECDPSIKSIIVNIDSVN---HDFIIEDLDEERVVVKENMVQLLKQKLEDRLKEN-------
>tr|A0A6V8QYI2|A0A6V8QYI2_9HYPO/3-61 [subseq from] General transcription and DNA repair factor IIH subunit TFB5 OS=Trichoderma asperellum OX=101201 GN=TASIC1_0007036800 PE=3 SV=1
--RAIRGVLIECDPSIKSIIVNIDSVN---HDFIIEDLDEERVVVKENMVQLLKQKLEDRLKEN-------
>tr|G0RTB2|G0RTB2_HYPJQ/3-61 [subseq from] General transcription and DNA repair factor IIH subunit TFB5 OS=Hypocrea jecorina (strain QM6a) OX=431241 GN=TRIREDRAFT_110931 PE=3 SV=1
--RAIRGVLIECDPSIKSIIVNIDSVN---HDFIIEDLDEERVVVKENMVQLLKQKLEDRLKEN-------
>tr|A0A022Q5B8|A0A022Q5B8_ERYGU/4-67 [subseq from] General transcription and DNA repair factor IIH subunit TFB5 OS=Erythranthe guttata OX=4155 GN=MIMGU_mgv11b014646mg PE=3 SV=1
--NPVKGLYISCDIPMTQFIINMNASLPQSQKFIIHVLDNTHLFVRSDMGGMIKSAIATFREANTY-----
>tr|A0A544ZTZ0|A0A544ZTZ0_9PEZI/3-56 [subseq from] General transcription and DNA repair factor IIH subunit TFB5 OS=Golovinomyces magnicellulatus OX=62714 GN=Golomagni_07132 PE=3 SV=1
--RAIRGVLIECDPSIKSIIVNIDSDN---HDFIIEDLDDERVVVKENMVPLLKQKLED------------
>tr|A0A553HZP9|A0A553HZP9_9PEZI/1-60 [subseq from] General transcription and DNA repair factor IIH subunit TFB5 OS=Xylaria flabelliformis OX=2512241 GN=FHL15_005680 PE=3 SV=1
MVRAIKGTLVECDPSIKSIIINIDKEK---NDYIIEDLDDSHLLIkdvmVAQLKAKLEERLKE------------
>tr|W9IE10|W9IE10_FUSOX/3-60 [subseq from] General transcription and DNA repair factor IIH subunit TFB5 OS=Fusarium oxysporum NRRL 32931 OX=660029 GN=FOYG_08147 PE=3 SV=1
--RAIRGVLIECDPSIKSIIVSIDSAN---HDYIIEDLDDERVVVKETMVSTLKHKLEEVSSI--------
>tr|A0A0J9UU81|A0A0J9UU81_FUSO4/3-60 [subseq from] General transcription and DNA repair factor IIH subunit TFB5 OS=Fusarium oxysporum f. sp. lycopersici (strain 4287 / CBS 123668 / FGSC 9935 / NRRL 34936) OX=426428 GN=FOXG_05329 PE=3 SV=1
--RAIRGVLIECDPSIKSIIVSIDSAN---HDYIIEDLDDERVVVKETMVSTLKHKLEEVRSI--------
>tr|A0A1B7SK45|A0A1B7SK45_9ASCO/2-64 [subseq from] General transcription and DNA repair factor IIH subunit TFB5 OS=Ogataea polymorpha OX=460523 GN=OGAPODRAFT_48301 PE=3 SV=1
-ARAVKGTLVQCDPSIKALIVKIDSD---SRDIVIEELDDTHLLVDPSKIAYIKQELNKILSKNAYN----
>tr|A0A2U1NL58|A0A2U1NL58_ARTAN/1-65 [subseq from] General transcription and DNA repair factor IIH subunit TFB5 OS=Artemisia annua OX=35608 GN=CTI12_AA251020 PE=3 SV=1
MVHPAKGIFISCDIPMAQFIINYNNSLPQSQKFILHILDDSHLFVSSNVDGMIRSAIQEFRDKIT------
>tr|A0A317XPM2|A0A317XPM2_9BASI/3-63 [subseq from] General transcription and DNA repair factor IIH subunit TFB5 OS=Testicularia cyperi OX=1882483 GN=BCV70DRAFT_176133 PE=3 SV=1
---AYKGLLLTCDAAVKQLILSIDERS----RFIIMDLDDTHLLVSPDRIVWLRSELELELEKNTYTL---
>tr|B8MTE2|B8MTE2_TALSN/3-60 [subseq from] General transcription and DNA repair factor IIH subunit TFB5 OS=Talaromyces stipitatus (strain ATCC 10500 / CBS 375.48 / QM 6759 / NRRL 1006) OX=441959 GN=TSTA_002530 PE=3 SV=1
--RAVKGVLVECDPSVKAIILKYDEER---HDYIVEDLDDDRHLVIKEsQLQNLKERLGQVSF---------
>tr|F9FRA5|F9FRA5_FUSOF/3-60 [subseq from] General transcription and DNA repair factor IIH subunit TFB5 OS=Fusarium oxysporum (strain Fo5176) OX=660025 GN=FOXB_08935 PE=3 SV=1
--RAIRGVLIECDPSIKSIIVSIDSAN---HDYIIEDLDDERVVVKETMVSTLKHKLEEVRSI--------
>tr|I3EGT3|I3EGT3_NEMP3/1-56 [subseq from] General transcription and DNA repair factor IIH subunit TFB5 OS=Nematocida parisii (strain ERTm3) OX=935791 GN=NEQG_01120 PE=3 SV=1
MVKAIKGALIECDPSIKQIIIRLNRE----SNFIIQEIDDNTLFIDNKYIRRIEEETERM-----------
>tr|I3ES25|I3ES25_NEMP1/1-56 [subseq from] General transcription and DNA repair factor IIH subunit TFB5 OS=Nematocida parisii (strain ERTm1 / ATCC PRA-289) OX=881290 GN=NEPG_00206 PE=3 SV=1
MVKAIKGALIECDPSIKQIIIRLNRE----SNFIIQEIDDNTLFIDNKYIRRIEEETERM-----------
>tr|W9JYZ1|W9JYZ1_FUSOX/3-60 [subseq from] General transcription and DNA repair factor IIH subunit TFB5 OS=Fusarium oxysporum Fo47 OX=660027 GN=FOBC_08536 PE=3 SV=1
--RAIRGVLIECDPSIKSIIVSIDSAN---HDYIIEDLDDERVVVKETMVSTLKHKLEEVRSI--------
>tr|W9PIM8|W9PIM8_FUSOX/3-60 [subseq from] General transcription and DNA repair factor IIH subunit TFB5 OS=Fusarium oxysporum f. sp. pisi HDV247 OX=1080344 GN=FOVG_06197 PE=3 SV=1
--RAIRGVLIECDPSIKSIIVSIDSAN---HDYIIEDLDDERVVVKETMVSTLKHKLEEVRSI--------
>tr|X0A5J3|X0A5J3_FUSOX/3-60 [subseq from] General transcription and DNA repair factor IIH subunit TFB5 OS=Fusarium oxysporum f. sp. melonis 26406 OX=1089452 GN=FOMG_06723 PE=3 SV=1
--RAIRGVLIECDPSIKSIIVSIDSAN---HDYIIEDLDDERVVVKETMVSTLKHKLEEVRSI--------
>tr|X0CJ76|X0CJ76_FUSOX/3-60 [subseq from] General transcription and DNA repair factor IIH subunit TFB5 OS=Fusarium oxysporum f. sp. raphani 54005 OX=1089458 GN=FOQG_07001 PE=3 SV=1
--RAIRGVLIECDPSIKSIIVSIDSAN---HDYIIEDLDDERVVVKETMVSTLKHKLEEVRSI--------
>tr|X0JA81|X0JA81_FUSOX/3-60 [subseq from] General transcription and DNA repair factor IIH subunit TFB5 OS=Fusarium oxysporum f. sp. conglutinans race 2 54008 OX=1089457 GN=FOPG_04966 PE=3 SV=1
--RAIRGVLIECDPSIKSIIVSIDSAN---HDYIIEDLDDERVVVKETMVSTLKHKLEEVRSI--------
>tr|X0KY62|X0KY62_FUSC4/3-60 [subseq from] General transcription and DNA repair factor IIH subunit TFB5 OS=Fusarium odoratissimum NRRL 54006 OX=1089451 GN=FOIG_07191 PE=3 SV=1
--RAIRGVLIECDPSIKSIIVSIDSAN---HDYIIEDLDDERVVVKETMVSTLKHKLEEVRSI--------
>tr|X0M3J1|X0M3J1_FUSOX/3-60 [subseq from] General transcription and DNA repair factor IIH subunit TFB5 OS=Fusarium oxysporum f. sp. vasinfectum 25433 OX=1089449 GN=FOTG_02962 PE=3 SV=1
--RAIRGVLIECDPSIKSIIVSIDSAN---HDYIIEDLDDERVVVKETMVSTLKHKLEEVRSI--------
>tr|A0A0P7BDB1|A0A0P7BDB1_9HYPO/3-61 [subseq from] General transcription and DNA repair factor IIH subunit TFB5 OS=Neonectria ditissima OX=78410 GN=AK830_g1795 PE=3 SV=1
--RAIRGVLIECDPSIKSIIVNIDSDS---HDFIIEDLDDERVVVKENMVALLKQKLEDRLKEN-------
>tr|A0A2H3C3T5|A0A2H3C3T5_9AGAR/3-63 [subseq from] General transcription and DNA repair factor IIH subunit TFB5 OS=Armillaria solidipes OX=1076256 GN=ARMSODRAFT_76599 PE=3 SV=1
---AIRGVLLTCDAAVKQILLAMNER----QTFIIEDLDDNHLLIKQEMEYYVRKELEAELEKNTYSL---
>tr|A0A1Y2VI34|A0A1Y2VI34_9PEZI/1-61 [subseq from] General transcription and DNA repair factor IIH subunit TFB5 OS=Hypoxylon sp. CO27-5 OX=1001938 GN=M434DRAFT_392856 PE=3 SV=1
MVRAIKGTLVECDPSIKSIIISIDSEE---NEYIIEDLDETHLVIKDNMVAQLKTELDKRLKEN-------
>tr|A0A507QTK6|A0A507QTK6_MONPU/3-63 [subseq from] General transcription and DNA repair factor IIH subunit TFB5 OS=Monascus purpureus OX=5098 GN=TFB5 PE=3 SV=1
--RAVRGVLIECDPSVKAIILKYDEER---HDYVVEDLDDERHLVIKEsQLQNLKERLGRELDEKV------
>tr|A0A0H2S2W3|A0A0H2S2W3_9AGAM/3-61 [subseq from] General transcription and DNA repair factor IIH subunit TFB5 OS=Schizopora paradoxa OX=27342 GN=SCHPADRAFT_899848 PE=3 SV=1
---AIKGVLLTCDSALKQILLTMNEKQ----SFIIEDLDDNHVVIKADEEYRVRLEVEAELEKNSF-----
>tr|A0A0B7JZR2|A0A0B7JZR2_BIOOC/3-61 [subseq from] General transcription and DNA repair factor IIH subunit TFB5 OS=Bionectria ochroleuca OX=29856 GN=BN869_000004022_1 PE=3 SV=1
--RAIRGVLIECDPSIKSIIVNIDSKN---HDFIIEDLDEERVVVKENMVGELKRRLEDRLKEN-------
>tr|A0A2C5Y5P3|A0A2C5Y5P3_9HYPO/3-61 [subseq from] General transcription and DNA repair factor IIH subunit TFB5 OS=Ophiocordyceps australis OX=1399860 GN=CDD81_7328 PE=3 SV=1
--RAIRGVLIECDPSIKSIIVNIDSTN---HDFIIEDLDEERIVVKENMVPLLKQKLEDRLKEN-------
>tr|A0A507ENL9|A0A507ENL9_9FUNG/12-70 [subseq from] General transcription and DNA repair factor IIH subunit TFB5 OS=Spizellomyces sp. 'palustris' OX=117820 GN=SpCBS45565_g05539 PE=3 SV=1
-----------SDPAVKQIVIDLDNKREeNGqARFIFESLDETHLFIDASVVEWLKQKLDEILEENAYRF---
>tr|W1QE38|W1QE38_OGAPD/2-64 [subseq from] General transcription and DNA repair factor IIH subunit TFB5 OS=Ogataea parapolymorpha (strain ATCC 26012 / BCRC 20466 / JCM 22074 / NRRL Y-7560 / DL-1) OX=871575 GN=HPODL_05230 PE=3 SV=1
-ARAVKGTLVQCDPSIKALIVKIDSD---SRDIVIEELDDTHLLVDPSKIVYIKQELNKILSKNAYN----
>tr|A0A0A1UY65|A0A0A1UY65_9HYPO/3-61 [subseq from] General transcription and DNA repair factor IIH subunit TFB5 OS=Metarhizium robertsii OX=568076 GN=X797_004427 PE=3 SV=1
--RAIRGVLIECDPSIKSIIVNIDSDN---HDFIIEDLDEERVVVKENMVPLLKQKLEDRLKEN-------
>tr|A0A0B4FUP5|A0A0B4FUP5_METAF/3-61 [subseq from] General transcription and DNA repair factor IIH subunit TFB5 (Fragment) OS=Metarhizium anisopliae (strain ARSEF 549) OX=1276135 GN=MAN_01041 PE=3 SV=1
--RAIRGVLIECDPSIKSIIVNIDSDN---HDFIIEDLDEERVVVKENMVPLLKQKLEDRLKEN-------
>tr|A0A0B4GL25|A0A0B4GL25_METGA/3-61 [subseq from] General transcription and DNA repair factor IIH subunit TFB5 OS=Metarhizium guizhouense (strain ARSEF 977) OX=1276136 GN=MGU_05063 PE=3 SV=1
--RAIRGVLIECDPSIKSIIVNIDSDN---HDFIIEDLDEERVVVKENMVPLLKQKLEDRLKEN-------
>tr|A0A0D9NPV8|A0A0D9NPV8_METAN/3-61 [subseq from] General transcription and DNA repair factor IIH subunit TFB5 OS=Metarhizium anisopliae BRIP 53293 OX=1291518 GN=H634G_08692 PE=3 SV=1
--RAIRGVLIECDPSIKSIIVNIDSDN---HDFIIEDLDEERVVVKENMVPLLKQKLEDRLKEN-------
>tr|A0A2H3GVA7|A0A2H3GVA7_GIBZA/3-61 [subseq from] General transcription and DNA repair factor IIH subunit TFB5 OS=Gibberella zeae OX=5518 GN=FGRA07_10141 PE=3 SV=1
--RAIRGVLIECDPSIKSIIVSIDSVN---HDYIIEDLDDERVVVKENMVSMLKAKLEDRLKEN-------
>tr|A0A316TZR9|A0A316TZR9_9BASI/3-64 [subseq from] General transcription and DNA repair factor IIH subunit TFB5 OS=Pseudomicrostroma glucosiphilum OX=1684307 GN=BCV69DRAFT_273506 PE=3 SV=1
---AIPGALLTCDPAAKQLILSIDER----LHFVIVDLDSTHLLVRKDMVEVMRVELEAELEKNSWTME--
>tr|E9ESZ4|E9ESZ4_METRA/3-61 [subseq from] General transcription and DNA repair factor IIH subunit TFB5 OS=Metarhizium robertsii (strain ARSEF 23 / ATCC MYA-3075) OX=655844 GN=MAA_03038 PE=3 SV=2
--RAIRGVLIECDPSIKSIIVNIDSDN---HDFIIEDLDEERVVVKENMVPLLKQKLEDRLKEN-------
>tr|A0A063BX09|A0A063BX09_USTVR/3-61 [subseq from] General transcription and DNA repair factor IIH subunit TFB5 OS=Ustilaginoidea virens OX=1159556 GN=UV8b_3711 PE=3 SV=1
--RAIRGVLIECDPSIKSIIVNIDSEN---HDFIIEDLDEERVVVKENMVPLLKQKLEDRLKEN-------
>tr|A0A2S5B661|A0A2S5B661_9BASI/522-564 [subseq from] Geranylgeranyl transferase type-2 subunit alpha OS=Rhodotorula taiwanensis OX=741276 GN=BMF94_4576 PE=3 SV=1
------CVLVTCDPAVKQILLQLDENSG-RRRFIISDLDETHVLISPDAV---------------------
>tr|A0A0F8DHP1|A0A0F8DHP1_CERFI/3-60 [subseq from] General transcription and DNA repair factor IIH subunit TFB5 OS=Ceratocystis fimbriata f. sp. platani OX=88771 GN=TFB5 PE=3 SV=1
--RAIRGVLVECDPSIKSIIVNIDSAR---HDFIIEDLDENRVVIKENMVAVLKEKLEQRLKE--------
>tr|A0A2C5XF30|A0A2C5XF30_9PEZI/3-60 [subseq from] General transcription and DNA repair factor IIH subunit TFB5 OS=Ceratocystis fimbriata CBS 114723 OX=1035309 GN=TFB5 PE=3 SV=1
--RAIRGVLVECDPSIKSIIVNIDSAR---HDFIIEDLDENRVVIKENMVAVLKEKLEQRLKE--------
>tr|A0A0J9X4I1|A0A0J9X4I1_GEOCN/2-63 [subseq from] General transcription and DNA repair factor IIH subunit TFB5 OS=Geotrichum candidum OX=1173061 GN=BN980_GECA01s09679g PE=3 SV=1
-PSAIKGVLIECDPSIRALVLNIDAK---THDIIIEELDETHLMVDENKVEYIKSELNKLLAKNTF-----
>tr|A0A4Q2DX58|A0A4Q2DX58_9AGAR/3-50 [subseq from] General transcription and DNA repair factor IIH subunit TFB5 OS=Candolleomyces aberdarensis OX=2316362 GN=EST38_g2030 PE=3 SV=1
---AIKGILFTCDPAVKQILLAMNEKQ----SFIIEDLDDYHVVIKADDEYRVRK----------------
>tr|A0A225AKX3|A0A225AKX3_9EURO/6-63 [subseq from] General transcription and DNA repair factor IIH subunit TFB5 OS=Talaromyces atroroseus OX=1441469 GN=UA08_06802 PE=3 SV=1
------GVLVECDPSVKAIILKYDEEK---HDYIVEDLDDDRHLVIKEsQLQNLKERLGQELDQKVM-----
>tr|A0A4P9ZR15|A0A4P9ZR15_9FUNG/1-58 [subseq from] General transcription and DNA repair factor IIH subunit TFB5 (Fragment) OS=Dimargaris cristalligena OX=215637 GN=BJ085DRAFT_21025 PE=3 SV=1
------GVLIECDTTAKQVLKKLNND----YHFIIADLDDTHLFVNGDYVAMLKAELDRVINENTFKI---
>tr|A0A0L0NCL3|A0A0L0NCL3_TOLOC/3-56 [subseq from] General transcription and DNA repair factor IIH subunit TFB5 OS=Tolypocladium ophioglossoides (strain CBS 100239) OX=1163406 GN=TOPH_03645 PE=3 SV=1
--RAIRGVLIECDPSIKSIIVNIDSDN---HEFIIEDLDDERVVVKENMVPLLKQKLED------------
>tr|G7DZN5|G7DZN5_MIXOS/1-49 [subseq from] General transcription and DNA repair factor IIH subunit TFB5 OS=Mixia osmundae (strain CBS 9802 / IAM 14324 / JCM 22182 / KY 12970) OX=764103 GN=Mo02706 PE=3 SV=1
MVKALKGSLLTCDAAVKQIILQLDERD----KFIIADLDETHLLVATERVEDI------------------
>tr|A0A830CRT1|A0A830CRT1_9LAMI/1-67 [subseq from] General transcription factor iih subunit 5 OS=Phtheirospermum japonicum OX=374723 GN=PHJA_002002200 PE=4 SV=1
MVNSIKGLYISCDIPMAQLIINMNASFPQLRKCIIHVLDNTHIFVRLDMAGMIRSEIEAFREQNTYA----
>tr|A0A162JC14|A0A162JC14_METRR/3-61 [subseq from] General transcription and DNA repair factor IIH subunit TFB5 OS=Metarhizium rileyi (strain RCEF 4871) OX=1081105 GN=NOR_05077 PE=3 SV=1
--RAIRGVLIECDPSIKSIIVNIDSDN---HDFIIEDLDEERVVVKENMVPLLKQKLEDRLREN-------
>tr|A0A5C6G9A2|A0A5C6G9A2_9HYPO/3-61 [subseq from] General transcription and DNA repair factor IIH subunit TFB5 OS=Metarhizium rileyi OX=1649241 GN=TFB5 PE=3 SV=1
--RAIRGVLIECDPSIKSIIVNIDSDN---HDFIIEDLDEERVVVKENMVPLLKQKLEDRLREN-------
>tr|Q0DK33|Q0DK33_ORYSJ/57-112 [subseq from] General transcription and DNA repair factor IIH subunit TFB5 OS=Oryza sativa subsp. japonica OX=39947 GN=Os05g0198700 PE=3 SV=2
MVNAIKGLFISCDVPMAQFIVNLNASMPASDKFILHMLDPTHMFVQPHVAEMIREE---------------
>tr|A0A1E3P626|A0A1E3P626_WICAA/3-64 [subseq from] General transcription and DNA repair factor IIH subunit TFB5 OS=Wickerhamomyces anomalus (strain ATCC 58044 / CBS 1984 / NCYC 433 / NRRL Y-366-8) OX=683960 GN=WICANDRAFT_61295 PE=3 SV=1
--RAIKGVLVECDPSIRALIIKIDSDS---HDIVIQELDDTHLLIDQKKVDFVKAELNRMLAKNTYN----
>tr|A0A1M2VEP0|A0A1M2VEP0_TRAPU/3-63 [subseq from] General transcription and DNA repair factor IIH subunit TFB5 OS=Trametes pubescens OX=154538 GN=TRAPUB_3180 PE=3 SV=1
---AIRGVLLTCDSAVKQILLTLNER----ENFIIEDLDDFHVVIKADEeYRVRRELEAE-LEKNTYSL---
>tr|Q2HGD7|Q2HGD7_CHAGB/5-54 [subseq from] General transcription and DNA repair factor IIH subunit TFB5 OS=Chaetomium globosum (strain ATCC 6205 / CBS 148.51 / DSM 1962 / NBRC 6347 / NRRL 1970) OX=306901 GN=CHGG_00717 PE=3 SV=1
--------VRECEPAIKSILVHIDSTH--HHEFIIEDLDDTHLFVKEAMLQVLKSKLEEV-----------
>tr|A0A2W1E1W2|A0A2W1E1W2_9PLEO/1-61 [subseq from] General transcription and DNA repair factor IIH subunit TFB5 OS=Pyrenophora tritici-repentis OX=45151 GN=A1F97_09537 PE=3 SV=1
MVKATRGILVKCDASIKAMLVDIDSK--SGNEYIIEELDEEHILVKETRINELKARLNQMMKE--------
>tr|A0A6S6V3S9|A0A6S6V3S9_9PLEO/1-61 [subseq from] General transcription and DNA repair factor IIH subunit TFB5 OS=Pyrenophora teres f. maculata OX=97480 GN=PTMSG1_00355 PE=3 SV=1
MVKATRGILVKCDASIKAMLVDIDSK--SGNEYIIEELDEEHILVKETRINELKARLNQMMKE--------
>tr|A0A6S6VUJ6|A0A6S6VUJ6_9PLEO/1-61 [subseq from] General transcription and DNA repair factor IIH subunit TFB5 OS=Pyrenophora teres f. teres OX=97479 GN=PTTW11_00374 PE=3 SV=1
MVKATRGILVKCDASIKAMLVDIDSK--SGNEYIIEELDEEHILVKETRINELKARLNQMMKE--------
>tr|E3RJC4|E3RJC4_PYRTT/1-61 [subseq from] General transcription and DNA repair factor IIH subunit TFB5 OS=Pyrenophora teres f. teres (strain 0-1) OX=861557 GN=PTT_08246 PE=3 SV=1
MVKATRGILVKCDASIKAMLVDIDSK--SGNEYIIEELDEEHILVKETRINELKARLNQMMKE--------
>tr|G3AMY6|G3AMY6_SPAPN/4-64 [subseq from] General transcription and DNA repair factor IIH subunit TFB5 OS=Spathaspora passalidarum (strain NRRL Y-27907 / 11-Y1) OX=619300 GN=SPAPADRAFT_55858 PE=3 SV=1
---ASKGVLVQCDPSIRALILQIDAES---PGIVLEELDDTHLLIQHDKVQIVKNELNKLLSKNIYN----
>tr|A0A5C3LWF0|A0A5C3LWF0_9AGAR/4-63 [subseq from] General transcription and DNA repair factor IIH subunit TFB5 OS=Crucibulum laeve OX=68775 GN=BDQ12DRAFT_608546 PE=3 SV=1
----IIGILLTCDPAVKQILLSMNEKH----SFIIEDLDDHHLVIKADEEyRVRKELEAE-LEKNTYSL---
>tr|A0A367YFY0|A0A367YFY0_9ASCO/4-64 [subseq from] General transcription and DNA repair factor IIH subunit TFB5 OS=Candida viswanathii OX=5486 GN=TFB5 PE=3 SV=1
---ASKGVLVQCDPSIKALIIQIDSTS---PGIILEELDETHLLIQHDKVDVVKAELNRLLSKNIYN----
>tr|A0A443I0T7|A0A443I0T7_BYSSP/3-63 [subseq from] General transcription and DNA repair factor IIH subunit TFB5 OS=Byssochlamys spectabilis OX=264951 GN=C8Q69DRAFT_504343 PE=3 SV=1
--RAVKGVLIECDPSVKAIILKYDEER---HDYIVEDLDDDRHLVIKEsqLLN-LKARLGRELDEKV------
>tr|A0A369GN02|A0A369GN02_9HYPO/8-66 [subseq from] General transcription and DNA repair factor IIH subunit TFB5 (Fragment) OS=Ophiocordyceps camponoti-leonardi (nom. inval.) OX=2039875 GN=CP532_5749 PE=3 SV=1
--RAIRGVLIECDPSIKSIIVNIDSAN---HDFIIEDLDEERVVVKENMVPELKRRLEDRLKEN-------
>tr|M1W2N9|M1W2N9_CLAP2/3-61 [subseq from] General transcription and DNA repair factor IIH subunit TFB5 OS=Claviceps purpurea (strain 20.1) OX=1111077 GN=CPUR_05874 PE=3 SV=1
--RAIRGVLVECDPSIKSIIVNIDSEN---HDFIIEDLDEERVVVKENMVALLKQKLEDRLKEN-------
>tr|A0A1I8CJM7|A0A1I8CJM7_9BILA/5-70 [subseq from] General transcription and DNA repair factor IIH subunit TFB5 OS=Rhabditophanes sp. KR3021 OX=114890 PE=3 SV=1
MVNIIEGVPLTTDPAFHEFLIHFNDNElILDSKFIIQRLDKKHLFIDGAMNRELPKQFKTLMEKNS------
>tr|G9MJ43|G9MJ43_HYPVG/3-55 [subseq from] General transcription and DNA repair factor IIH subunit TFB5 OS=Hypocrea virens (strain Gv29-8 / FGSC 10586) OX=413071 GN=TRIVIDRAFT_167757 PE=3 SV=1
--RAIRGVLIECDPSIKSIIVNIDSVN---HDFIIEDLDEERVVVKENMVHLLKQKLE-------------
>tr|A0A423W5K6|A0A423W5K6_9PEZI/3-56 [subseq from] General transcription and DNA repair factor IIH subunit TFB5 OS=Valsa sordida OX=252740 GN=VSDG_04312 PE=3 SV=1
--RAIRGVLVECDPSIKSIIVNIDDKN--GHEYIIDNLDEQHVVIKETMLQKLKQMLE-------------
>tr|A0A6A5QB29|A0A6A5QB29_AMPQU/1-62 [subseq from] General transcription and DNA repair factor IIH subunit TFB5 OS=Ampelomyces quisqualis OX=50730 GN=BDU57DRAFT_524643 PE=3 SV=1
MVKAIRGSLVKCDASIKAMLVDIDSKN--NNEYIIEELDEEHILVKETKINELKARLNEMMRQR-------
>tr|A0A194VCR8|A0A194VCR8_9PEZI/3-55 [subseq from] General transcription and DNA repair factor IIH subunit TFB5 OS=Valsa mali var. pyri OX=694573 GN=VP1G_08910 PE=3 SV=1
--RAIRGVLVECDPSIKSIIVNIDDKN--GHEYIIDNLDEQHVVIKETMLQKLKQML--------------
>tr|A0A194WDD6|A0A194WDD6_9PEZI/3-55 [subseq from] General transcription and DNA repair factor IIH subunit TFB5 OS=Valsa mali OX=105487 GN=VM1G_09873 PE=3 SV=1
--RAIRGVLVECDPSIKSIIVNIDDKN--GHEYIIDNLDEQHVVIKETMLQKLKQML--------------
>tr|A0A6A5SWE8|A0A6A5SWE8_9PLEO/1-61 [subseq from] General transcription and DNA repair factor IIH subunit TFB5 OS=Clathrospora elynae OX=706981 GN=EJ02DRAFT_423170 PE=3 SV=1
MVKAIRGTLVKCDASIKAMLVDIDSKN--NNEFIIEELDEEHILVKETKVNELKGRLNQMMRE--------
>tr|A0A2P4ZVI7|A0A2P4ZVI7_9HYPO/45-103 [subseq from] General transcription and DNA repair factor IIH subunit TFB5 OS=Trichoderma gamsii OX=398673 GN=TGAM01_v202794 PE=3 SV=1
--RAIRGVLIECDPSIKSIIVNIDSVN---HDFIIEDLDEERVVVKENMVHLLKQKLEDRLKEN-------
>tr|A0A5C2RZV3|A0A5C2RZV3_9APHY/3-63 [subseq from] General transcription and DNA repair factor IIH subunit TFB5 OS=Lentinus tigrinus ALCF2SS1-6 OX=1328759 GN=L227DRAFT_656122 PE=3 SV=1
---AIRGVLLTCDSAVKQILLTMNEKQ----SFIIEDLDDFHVVIKADEeYRVRRELEAE-LEKNTYSL---
>tr|A0A5C2TUJ7|A0A5C2TUJ7_9APHY/3-63 [subseq from] General transcription and DNA repair factor IIH subunit TFB5 OS=Lentinus tigrinus ALCF2SS1-7 OX=1328758 GN=L226DRAFT_609978 PE=3 SV=1
---AIRGVLLTCDSAVKQILLTMNEKQ----SFIIEDLDDFHVVIKADEeYRVRRELEAE-LEKNTYSL---
>tr|G8BFV3|G8BFV3_CANPC/4-64 [subseq from] General transcription and DNA repair factor IIH subunit TFB5 OS=Candida parapsilosis (strain CDC 317 / ATCC MYA-4646) OX=578454 GN=CPAR2_203800 PE=3 SV=1
---ASKGVLVKCDPSIKALIIQIDSVN---PGIVLEELDDTHLLIQQDKVETIKNELNKMLSKNIYN----
>tr|A0A086SYT2|A0A086SYT2_ACRC1/3-61 [subseq from] General transcription and DNA repair factor IIH subunit TFB5 OS=Acremonium chrysogenum (strain ATCC 11550 / CBS 779.69 / DSM 880 / IAM 14645 / JCM 23072 / IMI 49137) OX=857340 GN=ACRE_070150 PE=3 SV=1
--RAIRGVLIECDPSIKSIIVNIDSDR---HEFIIEDLDEERVVVKENMVAALKQKLEERLREN-------
>tr|A0A103XFY7|A0A103XFY7_CYNCS/84-149 [subseq from] General transcription and DNA repair factor IIH subunit TFB5 (Fragment) OS=Cynara cardunculus var. scolymus OX=59895 GN=Ccrd_007966 PE=3 SV=1
MVHAAKGIFISCDIPMAQFIINYNASLPQSQKFIIHILDGTHLFVSSNVDGMIRSAIQEFREKNTY-----
>tr|A0A7C8VRN1|A0A7C8VRN1_ORBOL/1-61 [subseq from] General transcription and DNA repair factor IIH subunit TFB5 OS=Orbilia oligospora OX=2813651 GN=TWF970_001862 PE=3 SV=1
MVRAIKGVLVECDPSIKAIILDIDSKT---HDIIVENLDESHLIIkdnkVAELKRILEERLNEH-----------
>tr|G1X8G9|G1X8G9_ARTOA/1-61 [subseq from] General transcription and DNA repair factor IIH subunit TFB5 OS=Arthrobotrys oligospora (strain ATCC 24927 / CBS 115.81 / DSM 1491) OX=756982 GN=AOL_s00075g168 PE=3 SV=1
MVRAIKGVLVECDPSIKAIILDIDSKT---HDIIVENLDESHLIIkdnkVAELKRILEERLNEH-----------
>tr|A0A0U1LYL0|A0A0U1LYL0_TALIS/26-83 [subseq from] General transcription and DNA repair factor IIH subunit TFB5 OS=Talaromyces islandicus OX=28573 GN=PISL3812_05447 PE=3 SV=1
-----PGVLVECDPSVKAIILKYDEER---HDYIVEDLDDDRHLVIKEnQLQHLKERLGQELDQKV------
>tr|A0A7S0UMS4|A0A7S0UMS4_9STRA/71-135 [subseq from] General transcription and DNA repair factor IIH subunit TFB5 OS=Pseudo-nitzschia delicatissima OX=44447 GN=PDEL1432_LOCUS1855 PE=3 SV=1
----IAGYLISCDVPTKQYIQHLNDLKTQDKKFILEDLDAEHLLIKTKARAEIDKKVEQWMDANVFSAI--
>tr|A0A0K8LAC9|A0A0K8LAC9_9EURO/2-59 [subseq from] General transcription and DNA repair factor IIH subunit TFB5 OS=Aspergillus udagawae OX=91492 GN=AUD_3858 PE=3 SV=1
-----TGVLIECDPSVKAIILKYDEES---HDYIVEDLDDDRHLVIKEsQLQNLKERLGRELDEKV------
>tr|A0A0F4ZJP9|A0A0F4ZJP9_9PEZI/3-59 [subseq from] General transcription and DNA repair factor IIH subunit TFB5 OS=Thielaviopsis punctulata OX=72032 GN=TD95_005295 PE=3 SV=1
--RAIRGVLVECDPSIKSIIVNIDSAR---HDYIIEDLDETRVVIKENMVDSLKEKLEQRLK---------
>tr|A0A1V1TJI4|A0A1V1TJI4_9FUNG/1-58 [subseq from] General transcription and DNA repair factor IIH subunit TFB5 OS=fungal sp. No.14919 OX=1813822 GN=ANO14919_104810 PE=3 SV=1
MVRAIKGTLVECDPSIKSIIINIDSEN---NDYIIMDLDESHLLIKDVMVAQLKAKLEERL----------
>tr|A0A439DE19|A0A439DE19_9PEZI/1-58 [subseq from] General transcription and DNA repair factor IIH subunit TFB5 OS=Xylaria grammica OX=363999 GN=EKO27_g2438 PE=3 SV=1
MVRAIKGTLVECDPSIKSIIINIDSEN---NDYIIMDLDESHLLIKDVMVAQLKAKLEERL----------
>tr|A0A167WK77|A0A167WK77_CORFA/3-61 [subseq from] General transcription and DNA repair factor IIH subunit TFB5 OS=Cordyceps fumosorosea (strain ARSEF 2679) OX=1081104 GN=ISF_04605 PE=3 SV=1
--RAIRSVLIECDPSIKSIIVNIDSEN---HDFIIEDLDDERVVVKENMVPLLKQKLEDRLKEN-------
>tr|A0A0A1TIS1|A0A0A1TIS1_9HYPO/3-61 [subseq from] General transcription and DNA repair factor IIH subunit TFB5 OS=Torrubiella hemipterigena OX=1531966 GN=VHEMI06163 PE=3 SV=1
--RAIRGVLIECDPSIKSIIVNIDSDN---HDFIIEDLDEERVVVKENMVALLKSKLEDRLKEN-------
>tr|A0A166CSS5|A0A166CSS5_9AGAM/4-65 [subseq from] General transcription and DNA repair factor IIH subunit TFB5 OS=Sistotremastrum suecicum HHB10207 ss-3 OX=1314776 GN=SISSUDRAFT_1005634 PE=3 SV=1
--KAVKGVLLTCDAAVKQILLVMNEA----QSFIIEDLDDFHLLIKQDEEDRIRRQLETELEKNTYSL---
>tr|A0A1S2Z4Y0|A0A1S2Z4Y0_CICAR/62-127 [subseq from] General transcription and DNA repair factor IIH subunit TFB5 OS=Cicer arietinum OX=3827 GN=LOC101491331 PE=3 SV=1
MVNATKGVFISCDIPMAQYIINMNASLPASDKFIIHILDSTHMFVQPHVELMIRSQIAKFREDNTY-----
>tr|A0A0L0P0Z5|A0A0L0P0Z5_CANAR/4-63 [subseq from] General transcription and DNA repair factor IIH subunit TFB5 OS=Candida auris OX=498019 GN=QG37_03460 PE=3 SV=1
---ASKGVLVQCDPSIRALILQLDLKN---RGIVLEELDNNHLMIKQDTVQYVKEELNRLLSQNIY-----
>tr|A0A4V1XT49|A0A4V1XT49_9PEZI/33-86 [subseq from] General transcription and DNA repair factor IIH subunit TFB5 OS=Monosporascus sp. CRB-8-3 OX=2211644 GN=DL769_006647 PE=3 SV=1
--NPCQGVLVECDPSIKSIILNLDhESNA----YVIEDLDETHLLVKE---NTLQELKAKLED---------
>tr|A0A5C3QC37|A0A5C3QC37_9AGAR/3-63 [subseq from] General transcription and DNA repair factor IIH subunit TFB5 (Fragment) OS=Pterula gracilis OX=1884261 GN=BDV98DRAFT_574093 PE=3 SV=1
---AIKGILFTCDSAVKQILLAMNER----ENFIIEDLDDQHVVIKADEEGRVRRELDVELEKNTFSV---
>tr|A0A6G1K0L8|A0A6G1K0L8_9PLEO/1-61 [subseq from] General transcription and DNA repair factor IIH subunit TFB5 OS=Pleomassaria siparia CBS 279.74 OX=1314801 GN=K504DRAFT_74720 PE=3 SV=1
MVKATRGTLVKCDASIKAMLLDIDSKN--GNDFIIEDLDEEHILVKETKIAQLKQRLQSMMKE--------
>tr|A0A2G5IDX9|A0A2G5IDX9_CERBT/3-58 [subseq from] General transcription and DNA repair factor IIH subunit TFB5 OS=Cercospora beticola OX=122368 GN=CB0940_11764 PE=3 SV=1
--RAMAGVLVQCDPSIKAIVMRIDQQNQ--HSFVIEEIDDEHILVHAKKHDELKMRLKDT-----------
>tr|A0A3A2ZJT7|A0A3A2ZJT7_9EURO/3-63 [subseq from] General transcription and DNA repair factor IIH subunit TFB5 OS=Aspergillus sclerotialis OX=2070753 GN=PHISCL_06007 PE=3 SV=1
--RAVRGVLIECDPSVKAIILKYDEER---HDYVVEDLDDDRHLVIKEsQVQNLKARLGKELDEKV------
>tr|A0A1G4IWP5|A0A1G4IWP5_9SACH/4-64 [subseq from] General transcription and DNA repair factor IIH subunit TFB5 OS=Lachancea sp. CBS 6924 OX=433476 GN=LAFA_0C05072G PE=3 SV=1
---ARKGALIQCDPSIRALILQMDTDR---NNIILEELDDTHLLVDPAKVDFIKAELNRLMSQNIYD----
>tr|A0A6G1L3T0|A0A6G1L3T0_9PEZI/3-58 [subseq from] General transcription and DNA repair factor IIH subunit TFB5 OS=Teratosphaeria nubilosa OX=161662 GN=EJ03DRAFT_353119 PE=3 SV=1
--RAVQGVLVECDPSIKAILVKIDNDGE--HAYIIEDIDDEHLLVKKEKHEELKELLKER-----------
>tr|A0A2H3JEI8|A0A2H3JEI8_WOLCO/3-63 [subseq from] General transcription and DNA repair factor IIH subunit TFB5 OS=Wolfiporia cocos (strain MD-104) OX=742152 GN=WOLCODRAFT_109677 PE=3 SV=1
---AIKGVLLTCDSAVKQILLTMNEKQ----SFIIEDLDDHHVVIKADEEWRVRKDLEAELEKNTYSL---
>tr|A0A5B8MG37|A0A5B8MG37_9CHLO/8-73 [subseq from] General transcription and DNA repair factor IIH subunit TFB5 OS=Chloropicon primus OX=1764295 GN=A3770_02p16820 PE=3 SV=1
MVQAMKGVLLKGDIPLKQFVISLNEARIPSERFIIADLDERTLLIQPQAEAFLQEKLQVFVDENQY-----
