# Supplementary material for: Visualization of stepwise derepression of TFIIH in global genome nucleotide excision repair
Source: Sci Adv. 2026 Jul 23;12(30):eaeb3506. doi: 10.1126/sciadv.aeb3506 (PMC13394385; doi:10.1126/sciadv.aeb3506)
Supplement: Supplementary file 3 — Data S1 [file sciadv.aeb3506_data_s1.zip › msas/fold_tfiih_mat1_xpcc_dna_paired_msa_chains_d.a3m]

>query
MESTPSRGLNRVHLQCRNLQEFLGGLSPGVLDRLYGHPATCLAVFRELPSLAKNWVMRMLFLEQPLPQAAVALWVKKEFSKAQEESTGLLSGLRIWHTQLLPGGLQGLILNPIFRQNLRIALLGGGKAWSDDTSQLGPDKHARDVPSLDKYAEERWEVVLHFMVGSPSAAVSQDLAQLLSQAGLMKSTEPGEPPCITSAGFQFLLLDTPAQLWYFMLQYLQTAQSRGMDLVEILSFLFQLSFSTLGKDYSVEGMSDSLLNFLQHLREFGLVFQRKRKSRRYYPTRLAINLSSGVSGAGGTVHQPGFIVVETNYRLYAYTESELQIALIALFSEMLYRFPNMVVAQVTRESVQQAIASGITAQQIIHFLRTRAHPVMLKQTPVLPPTITDQIRLWELERDRLRFTEGVLYNQFLSQVDFELLLAHARELGVLVFENSAKRLMVVTPAGHSDVKRFWKRQKHSS
>sp|P60027|TF2H4_PANTR/1-462 [subseq from] General transcription factor IIH subunit 4 OS=Pan troglodytes OX=9598 GN=GTF2H4 PE=3 SV=1
MESTPSRGLNRVHLQCRNLQEFLGGLSPGVLDRLYGHPATCLAVFRELPSLAKNWVMRMLFLEQPLPQAAVALWVKKEFSKAQEESTGLLSGLRIWHTQLLPGGLQGLILNPIFRQNLRIALLGGGKAWSDDTSQLGPDKHARDVPSLDKYAEERWEVVLHFMVGSPSAAVSQDLAQLLSQAGLMKSTEPGEPPCITSAGFQFLLLDTPAQLWYFMLQYLQTAQSRGMDLVEILSFLFQLSFSTLGKDYSVEGMSDSLLNFLQHLREFGLVFQRKRKSRRYYPTRLAINLSSGVSGAGGTVHQPGFIVVETNYRLYAYTESELQIALIALFSEMLYRFPNMVVAQVTRESVQQAIASGITAQQIIHFLRTRAHPVMLKQTPVLPPTITDQIRLWELERDRLRFTEGVLYNQFLSQVDFELLLAHARELGVLVFENSAKRLMVVTPAGHSDVKRFWKRQKHSS
>sp|Q92759|TF2H4_HUMAN/1-462 [subseq from] General transcription factor IIH subunit 4 OS=Homo sapiens OX=9606 GN=GTF2H4 PE=1 SV=1
MESTPSRGLNRVHLQCRNLQEFLGGLSPGVLDRLYGHPATCLAVFRELPSLAKNWVMRMLFLEQPLPQAAVALWVKKEFSKAQEESTGLLSGLRIWHTQLLPGGLQGLILNPIFRQNLRIALLGGGKAWSDDTSQLGPDKHARDVPSLDKYAEERWEVVLHFMVGSPSAAVSQDLAQLLSQAGLMKSTEPGEPPCITSAGFQFLLLDTPAQLWYFMLQYLQTAQSRGMDLVEILSFLFQLSFSTLGKDYSVEGMSDSLLNFLQHLREFGLVFQRKRKSRRYYPTRLAINLSSGVSGAGGTVHQPGFIVVETNYRLYAYTESELQIALIALFSEMLYRFPNMVVAQVTRESVQQAIASGITAQQIIHFLRTRAHPVMLKQTPVLPPTITDQIRLWELERDRLRFTEGVLYNQFLSQVDFELLLAHARELGVLVFENSAKRLMVVTPAGHSDVKRFWKRQKHSS
>tr|A0A096NLW3|A0A096NLW3_PAPAN/1-462 [subseq from] General transcription factor IIH subunit 4 OS=Papio anubis OX=9555 GN=GTF2H4 PE=3 SV=1
MESTPSRGLNRVHLQCRNLQEFLGGLSPGVLDRLYGHPATCLAVFRELPSLAKNWVMRMLFLEQPLPQAAVALWVKKEFSKAQEESTGLLSGLRIWHTQLLPGGLQGLILNPIFRQNLRIALLGGGKAWSDDTSQLGPDKHARDVPSLDKYAEERWEVVLHFMVGSPSAAVSQDLAQLLSQAGLMKSTEPGEPPCITSAGFQFLLLDTPAQLWYFMLQYLQTAQSRGMDLVEILSFLFQLSFSTLGKDYSVEGMSDSLLNFLQHLREFGLVFQRKRKSRRYYPTRLAINLSSGVSGAGGTVHQPGFIVVETNYRLYAYTESELQIALIALFSEMLYRFPNMVVAQVTRESVQQAIASGITAQQIIHFLRTRAHPVMLKQTPVLPPTITDQIRLWELERDRLRFTEGVLYNQFLSQVDFELLLAHARELGVLVFENSAKRLMVVTPAGHSDVKRFWKRQKHSS
>tr|A0A0D9R7H6|A0A0D9R7H6_CHLSB/1-462 [subseq from] General transcription factor IIH subunit 4 OS=Chlorocebus sabaeus OX=60711 GN=GTF2H4 PE=3 SV=1
MESTPSRGLNRVHLQCRNLQEFLGGLSPGVLDRLYGHPATCLAVFRELPSLAKNWVMRMLFLEQPLPQAAVALWVKKEFSKAQEESTGLLSGLRIWHTQLLPGGLQGLILNPIFRQNLRIALLGGGKAWSDDTSQLGPDKHARDVPSLDKYAEERWEVVLHFMVGSPSAAVSQDLAQLLSQAGLMKSTEPGEPPCITSAGFQFLLLDTPAQLWYFMLQYLQTAQSRGMDLVEILSFLFQLSFSTLGKDYSVEGMSDSLLNFLQHLREFGLVFQRKRKSRRYYPTRLAINLSSGVSGAGGTVHQPGFIVVETNYRLYAYTESELQIALIALFSEMLYRFPNMVVAQVTRESVQQAIASGITAQQIIHFLRTRAHPVMLKQTPVLPPTITDQIRLWELERDRLRFTEGVLYNQFLSQVDFELLLAHARELGVLVFENSAKRLMVVTPAGHSDVKRFWKRQKHSS
>tr|A0A1U9X7S4|A0A1U9X7S4_HUMAN/1-462 [subseq from] General transcription factor IIH subunit 4 OS=Homo sapiens OX=9606 PE=3 SV=1
MESTPSRGLNRVHLQCRNLQEFLGGLSPGVLDRLYGHPATCLAVFRELPSLAKNWVMRMLFLEQPLPQAAVALWVKKEFSKAQEESTGLLSGLRIWHTQLLPGGLQGLILNPIFRQNLRIALLGGGKAWSDDTSQLGPDKHARDVPSLDKYAEERWEVVLHFMVGSPSAAVSQDLAQLLSQAGLMKSTEPGEPPCITSAGFQFLLLDTPAQLWYFMLQYLQTAQSRGMDLVEILSFLFQLSFSTLGKDYSVEGMSDSLLNFLQHLREFGLVFQRKRKSRRYYPTRLAINLSSGVSGAGGTVHQPGFIVVETNYRLYAYTESELQIALIALFSEMLYRFPNMVVAQVTRESVQQAIASGITAQQIIHFLRTRAHPVMLKQTPVLPPTITDQIRLWELERDRLRFTEGVLYNQFLSQVDFELLLAHARELGVLVFENSAKRLMVVTPAGHSDVKRFWKRQKHSS
>tr|A0A2J8SJA2|A0A2J8SJA2_PONAB/1-462 [subseq from] General transcription factor IIH subunit 4 OS=Pongo abelii OX=9601 GN=GTF2H4 PE=3 SV=1
MESTPSRGLNRVHLQCRNLQEFLGGLSPGVLDRLYGHPATCLAVFRELPSLAKNWVMRMLFLEQPLPQAAVALWVKKEFSKAQEESTGLLSGLRIWHTQLLPGGLQGLILNPIFRQNLRIALLGGGKAWSDDTSQLGPDKHARDVPSLDKYAEERWEVVLHFMVGSPSAAVSQDLAQLLSQAGLMKSTEPGEPPCITSAGFQFLLLDTPAQLWYFMLQYLQTAQSRGMDLVEILSFLFQLSFSTLGKDYSVEGMSDSLLNFLQHLREFGLVFQRKRKSRRYYPTRLAINLSSGVSGAGGTVHQPGFIVVETNYRLYAYTESELQIALIALFSEMLYRFPNMVVAQVTRESVQQAIASGITAQQIIHFLRTRAHPVMLKQTPVLPPTITDQIRLWELERDRLRFTEGVLYNQFLSQVDFELLLAHARELGVLVFENSAKRLMVVTPAGHSDVKRFWKRQKHSS
>tr|A0A2K5KFA2|A0A2K5KFA2_COLAP/1-462 [subseq from] General transcription factor IIH subunit 4 OS=Colobus angolensis palliatus OX=336983 PE=3 SV=1
MESTPSRGLNRVHLQCRNLQEFLGGLSPGVLDRLYGHPATCLAVFRELPSLAKNWVMRMLFLEQPLPQAAVALWVKKEFSKAQEESTGLLSGLRIWHTQLLPGGLQGLILNPIFRQNLRIALLGGGKAWSDDTSQLGPDKHARDVPSLDKYAEERWEVVLHFMVGSPSAAVSQDLAQLLSQAGLMKSTEPGEPPCITSAGFQFLLLDTPAQLWYFMLQYLQTAQSRGMDLVEILSFLFQLSFSTLGKDYSVEGMSDSLLNFLQHLREFGLVFQRKRKSRRYYPTRLAINLSSGVSGAGGTVHQPGFIVVETNYRLYAYTESELQIALIALFSEMLYRFPNMVVAQVTRESVQQAIASGITAQQIIHFLRTRAHPVMLKQTPVLPPTITDQIRLWELERDRLRFTEGVLYNQFLSQVDFELLLAHARELGVLVFENSAKRLMVVTPAGHSDVKRFWKRQKHSS
>tr|A0A2K5NWU4|A0A2K5NWU4_CERAT/1-462 [subseq from] General transcription factor IIH subunit 4 OS=Cercocebus atys OX=9531 GN=GTF2H4 PE=3 SV=1
MESTPSRGLNRVHLQCRNLQEFLGGLSPGVLDRLYGHPATCLAVFRELPSLAKNWVMRMLFLEQPLPQAAVALWVKKEFSKAQEESTGLLSGLRIWHTQLLPGGLQGLILNPIFRQNLRIALLGGGKAWSDDTSQLGPDKHARDVPSLDKYAEERWEVVLHFMVGSPSAAVSQDLAQLLSQAGLMKSTEPGEPPCITSAGFQFLLLDTPAQLWYFMLQYLQTAQSRGMDLVEILSFLFQLSFSTLGKDYSVEGMSDSLLNFLQHLREFGLVFQRKRKSRRYYPTRLAINLSSGVSGAGGTVHQPGFIVVETNYRLYAYTESELQIALIALFSEMLYRFPNMVVAQVTRESVQQAIASGITAQQIIHFLRTRAHPVMLKQTPVLPPTITDQIRLWELERDRLRFTEGVLYNQFLSQVDFELLLAHARELGVLVFENSAKRLMVVTPAGHSDVKRFWKRQKHSS
>tr|A0A2K5PW83|A0A2K5PW83_CEBIM/1-462 [subseq from] General transcription factor IIH subunit 4 OS=Cebus imitator OX=2715852 GN=GTF2H4 PE=3 SV=1
MESTPSRGLNRVHLQCRNLQEFLGGLSPGVLDRLYGHPATCLAVFRELPSLAKNWVMRMLFLEQPLPQAAVALWVKKEFSKAQEESTGLLSGLRIWHTQLLPGGLQGLILNPIFRQNLRIALLGGGKAWSDDTSQLGPDKHARDVPSLDKYAEERWEVVLHFMVGSPSAAVSQDLAQLLSQAGLMKSTEPGEPPCITSAGFQFLLLDTPAQLWYFMLQYLQTAQSRGMDLVEILSFLFQLSFSTLGKDYSVEGMSDSLLNFLQHLREFGLVFQRKRKSRRYYPTRLAINLSSGVSGAGGTVHQPGFIVVETNYRLYAYTESELQIALIALFSEMLYRFPNMVVAQVTRESVQQAIASGITAQQIIHFLRTRAHPVMLKQTPVLPPTITDQIRLWELERDRLRFTEGVLYNQFLSQVDFELLLAHARELGVLVFENSAKRLMVVTPAGHSDVKRFWKRQKHNS
>tr|A0A2K5UIS5|A0A2K5UIS5_MACFA/1-462 [subseq from] General transcription factor IIH subunit 4 OS=Macaca fascicularis OX=9541 GN=EGM_13425 PE=3 SV=1
MESTPSRGLNRVHLQCRNLQEFLGGLSPGVLDRLYGHPATCLAVFRELPSLAKNWVMRMLFLEQPLPQAAVALWVKKEFSKAQEESTGLLSGLRIWHTQLLPGGLQGLILNPIFRQNLRIALLGGGKAWSDDTSQLGPDKHARDVPSLDKYAEERWEVVLHFMVGSPSAAVSQDLAQLLSQAGLMKSTEPGEPPCITSAGFQFLLLDTPAQLWYFMLQYLQTAQSRGMDLVEILSFLFQLSFSTLGKDYSVEGMSDSLLNFLQHLREFGLVFQRKRKSRRYYPTRLAINLSSGVSGAGGTVHQPGFIVVETNYRLYAYTESELQIALIALFSEMLYRFPNMVVAQVTRESVQQAIASGITAQQIIHFLRTRAHPVMLKQTPVLPPTITDQIRLWELERDRLRFTEGVLYNQFLSQVDFELLLAHARELGVLVFENSAKRLMVVTPAGHSDVKRFWKRQKHSS
>tr|A0A2K5UIY7|A0A2K5UIY7_MACFA/1-462 [subseq from] General transcription factor IIH subunit 4 OS=Macaca fascicularis OX=9541 GN=GTF2H4 PE=3 SV=2
MESTPSRGLNRVHLQCRNLQEFLGGLSPGVLDRLYGHPATCLAVFRELPSLAKNWVMRMLFLEQPLPQAAVALWVKKEFSKAQEESTGLLSGLRIWHTQLLPGGLQGLILNPIFRQNLRIALLGGGKAWSDDTSQLGPDKHARDVPSLDKYAEERWEVVLHFMVGSPSAAVSQDLAQLLSQAGLMKSTEPGEPPCITSAGFQFLLLDTPAQLWYFMLQYLQTAQSRGMDLVEILSFLFQLSFSTLGKDYSVEGMSDSLLNFLQHLREFGLVFQRKRKSRRYYPTRLAINLSSGVSGAGGTVHQPGFIVVETNYRLYAYTESELQIALIALFSEMLYRFPNMVVAQVTRESVQQAIASGITAQQIIHFLRTRAHPVMLKQTPVLPPTITDQIRLWELERDRLRFTEGVLYNQFLSQVDFELLLAHARELGVLVFENSAKRLMVVTPAGHSDVKRFWKRQKHSS
>tr|A0A2K6ACK3|A0A2K6ACK3_MANLE/1-462 [subseq from] General transcription factor IIH subunit 4 OS=Mandrillus leucophaeus OX=9568 GN=GTF2H4 PE=3 SV=1
MESTPSRGLNRVHLQCRNLQEFLGGLSPGVLDRLYGHPATCLAVFRELPSLAKNWVMRMLFLEQPLPQAAVALWVKKEFSKAQEESTGLLSGLRIWHTQLLPGGLQGLILNPIFRQNLRIALLGGGKAWSDDTSQLGPDKHARDVPSLDKYAEERWEVVLHFMVGSPSAAVSQDLAQLLSQAGLMKSTEPGEPPCITSAGFQFLLLDTPAQLWYFMLQYLQTAQSRGMDLVEILSFLFQLSFSTLGKDYSVEGMSDSLLNFLQHLREFGLVFQRKRKSRRYYPTRLAINLSSGVSGAGGTVHQPGFIVVETNYRLYAYTESELQIALIALFSEMLYRFPNMVVAQVTRESVQQAIASGITAQQIIHFLRTRAHPVMLKQTPVLPPTITDQIRLWELERDRLRFTEGVLYNQFLSQVDFELLLAHARELGVLVFENSAKRLMVVTPAGHSDVKRFWKRQKHSS
>tr|A0A2K6BAD9|A0A2K6BAD9_MACNE/37-498 [subseq from] General transcription factor IIH subunit 4 OS=Macaca nemestrina OX=9545 GN=GTF2H4 PE=3 SV=1
MESTPSRGLNRVHLQCRNLQEFLGGLSPGVLDRLYGHPATCLAVFRELPSLAKNWVMRMLFLEQPLPQAAVALWVKKEFSKAQEESTGLLSGLRIWHTQLLPGGLQGLILNPIFRQNLRIALLGGGKAWSDDTSQLGPDKHARDVPSLDKYAEERWEVVLHFMVGSPSAAVSQDLAQLLSQAGLMKSTEPGEPPCITSAGFQFLLLDTPAQLWYFMLQYLQTAQSRGMDLVEILSFLFQLSFSTLGKDYSVEGMSDSLLNFLQHLREFGLVFQRKRKSRRYYPTRLAINLSSGVSGAGGTVHQPGFIVVETNYRLYAYTESELQIALIALFSEMLYRFPNMVVAQVTRESVQQAIASGITAQQIIHFLRTRAHPVMLKQTPVLPPTITDQIRLWELERDRLRFTEGVLYNQFLSQVDFELLLAHARELGVLVFENSAKRLMVVTPAGHSDVKRFWKRQKHSS
>tr|A0A2K6K3A9|A0A2K6K3A9_RHIBE/1-462 [subseq from] General transcription factor IIH subunit 4 OS=Rhinopithecus bieti OX=61621 GN=GTF2H4 PE=3 SV=1
MESTPSRGLNRVHLQCRNLQEFLGGLSPGVLDRLYGHPATCLAVFRELPSLAKNWVMRMLFLEQPLPQAAVALWVKKEFSKAQEESTGLLSGLRIWHTQLLPGGLQGLILNPIFRQNLRIALLGGGKAWSDDTSQLGPDKHARDVPSLDKYAEERWEVVLHFMVGSPSAAVSQDLAQLLSQAGLMKSTEPGEPPCITSAGFQFLLLDTPAQLWYFMLQYLQTAQSRGMDLVEILSFLFQLSFSTLGKDYSVEGMSDSLLNFLQHLREFGLVFQRKRRSRRYYPTRLAINLSSGVSGAGGTVHQPGFIVVETNYRLYAYTESELQIALIALFSEMLYRFPNMVVAQVTRESVQQAIASGITAQQIIHFLRTRAHPVMLKQTPVLPPTITDQIRLWELERDRLRFTEGVLYNQFLSQVDFELLLAHARELGVLVFENSAKRLMVVTPAGHSDVKRFWKRQKHSS
>tr|A0A2K6RUV3|A0A2K6RUV3_RHIRO/1-462 [subseq from] General transcription factor IIH subunit 4 OS=Rhinopithecus roxellana OX=61622 GN=GTF2H4 PE=3 SV=1
MESTPSRGLNRVHLQCRNLQEFLGGLSPGVLDRLYGHPATCLAVFRELPSLAKNWVMRMLFLEQPLPQAAVALWVKKEFSKAQEESTGLLSGLRIWHTQLLPGGLQGLILNPIFRQNLRIALLGGGKAWSDDTSQLGPDKHARDVPSLDKYAEERWEVVLHFMVGSPSAAVSQDLAQLLSQAGLMKSTEPGEPPCITSAGFQFLLLDTPAQLWYFMLQYLQTAQSRGMDLVEILSFLFQLSFSTLGKDYSVEGMSDSLLNFLQHLREFGLVFQRKRRSRRYYPTRLAINLSSGVSGAGGTVHQPGFIVVETNYRLYAYTESELQIALIALFSEMLYRFPNMVVAQVTRESVQQAIASGITAQQIIHFLRTRAHPVMLKQTPVLPPTITDQIRLWELERDRLRFTEGVLYNQFLSQVDFELLLAHARELGVLVFENSAKRLMVVTPAGHSDVKRFWKRQKHSS
>tr|A0A2K6UA34|A0A2K6UA34_SAIBB/1-462 [subseq from] General transcription factor IIH subunit 4 OS=Saimiri boliviensis boliviensis OX=39432 GN=GTF2H4 PE=3 SV=1
MESTPSRGLNRVHLQCRNLQEFLGGLSPGVLDRLYGHPATCLAVFRELPSLAKNWVMRMLFLEQPLPQAAVALWVKKEFSKAQEESTGLLSGLRIWHTQLLPGGLQGLILNPVFRQNLRIALLGGGKAWSDDTSQLGPDKHARDVPSLDKYAEERWEVVLHFMVGSPSAAVSQDLAQLLSQAGLMKSTEPGEPPCITSAGFQFLLLDTPAQLWYFMLQYLQTAQSRGMDLVEILSFLFQLSFSTLGKDYSVEGMSDSLLNFLQHLREFGLVFQRKRKSRRYYPTRLAINLSSGVSGAGGTVHQPGFIVVETNYRLYAYTESELQIALIALFSEMLYRFPNMVVAQVTRESVQQAIASGITAQQIIHFLRTRAHPVMLKQTPVLPPTITDQIRLWELERDRLRFTEGVLYNQFLSQVDFELLLAHARELGVLVFENSAKRLMVVTPAGHSDVKRFWKRQKHSS
>tr|A0A2R9BWT9|A0A2R9BWT9_PANPA/1-462 [subseq from] General transcription factor IIH subunit 4 OS=Pan paniscus OX=9597 GN=GTF2H4 PE=3 SV=1
MESTPSRGLNRVHLQCRNLQEFLGGLSPGVLDRLYGHPATCLAVFRELPSLAKNWVMRMLFLEQPLPQAAVALWVKKEFSKAQEESTGLLSGLRIWHTQLLPGGLQGLILNPIFRQNLRIALLGGGKAWSDDTSQLGPDKHARDVPSLDKYAEERWEVVLHFMVGSPSAAVSQDLAQLLSQAGLMKSTEPGEPPCITSAGFQFLLLDTPAQLWYFMLQYLQTAQSRGMDLVEILSFLFQLSFSTLGKDYSVEGMSDSLLNFLQHLREFGLVFQRKRKSRRYYPTRLAINLSSGVSGAGGTVHQPGFIVVETNYRLYAYTESELQIALIALFSEMLYRFPNMVVAQVTRESVQQAIASGITAQQIIHFLRTRAHPVMLKQTPVLPPTITDQIRLWELERDRLRFTEGVLYNQFLSQVDFELLLAHARELGVLVFENSAKRLMVVTPAGHSDVKRFWKRQKHSS
>tr|A0A663DI67|A0A663DI67_PANTR/1-462 [subseq from] General transcription factor IIH subunit 4 OS=Pan troglodytes OX=9598 GN=CK820_G0006786 PE=3 SV=1
MESTPSRGLNRVHLQCRNLQEFLGGLSPGVLDRLYGHPATCLAVFRELPSLAKNWVMRMLFLEQPLPQAAVALWVKKEFSKAQEESTGLLSGLRIWHTQLLPGGLQGLILNPIFRQNLRIALLGGGKAWSDDTSQLGPDKHARDVPSLDKYAEERWEVVLHFMVGSPSAAVSQDLAQLLSQAGLMKSTEPGEPPCITSAGFQFLLLDTPAQLWYFMLQYLQTAQSRGMDLVEILSFLFQLSFSTLGKDYSVEGMSDSLLNFLQHLREFGLVFQRKRKSRRYYPTRLAINLSSGVSGAGGTVHQPGFIVVETNYRLYAYTESELQIALIALFSEMLYRFPNMVVAQVTRESVQQAIASGITAQQIIHFLRTRAHPVMLKQTPVLPPTITDQIRLWELERDRLRFTEGVLYNQFLSQVDFELLLAHARELGVLVFENSAKRLMVVTPAGHSDVKRFWKRQKHSS
>tr|A0A6D2X0M5|A0A6D2X0M5_PONAB/1-462 [subseq from] General transcription factor IIH subunit 4 OS=Pongo abelii OX=9601 GN=CR201_G0042356 PE=3 SV=1
MESTPSRGLNRVHLQCRNLQEFLGGLSPGVLDRLYGHPATCLAVFRELPSLAKNWVMRMLFLEQPLPQAAVALWVKKEFSKAQEESTGLLSGLRIWHTQLLPGGLQGLILNPIFRQNLRIALLGGGKAWSDDTSQLGPDKHARDVPSLDKYAEERWEVVLHFMVGSPSAAVSQDLAQLLSQAGLMKSTEPGEPPCITSAGFQFLLLDTPAQLWYFMLQYLQTAQSRGMDLVEILSFLFQLSFSTLGKDYSVEGMSDSLLNFLQHLREFGLVFQRKRKSRRYYPTRLAINLSSGVSGAGGTVHQPGFIVVETNYRLYAYTESELQIALIALFSEMLYRFPNMVVAQVTRESVQQAIASGITAQQIIHFLRTRAHPVMLKQTPVLPPTITDQIRLWELERDRLRFTEGVLYNQFLSQVDFELLLAHARELGVLVFENSAKRLMVVTPAGHSDVKRFWKRQKHSS
>tr|A0A6J3H847|A0A6J3H847_SAPAP/7-468 [subseq from] General transcription factor IIH subunit 4 OS=Sapajus apella OX=9515 GN=GTF2H4 PE=3 SV=1
MESTPSRGLNRVHLQCRNLQEFLGGLSPGVLDRLYGHPATCLAVFRELPSLAKNWVMRMLFLEQPLPQAAVALWVKKEFSKAQEESTGLLSGLRIWHTQLLPGGLQGLILNPIFRQNLRIALLGGGKAWSDDTSQLGPDKHARDVPSLDKYAEERWEVVLHFMVGSPSAAVSQDLAQLLSQAGLMKSTEPGEPPCITSAGFQFLLLDTPAQLWYFMLQYLQTAQSRGMDLVEILSFLFQLSFSTLGKDYSVEGMSDSLLNFLQHLREFGLVFQRKRKSRRYYPTRLAINLSSGVSGAGGTVHQPGFIVVETNYRLYAYTESELQIALIALFSEMLYRFPNMVVAQVTRESVQQAIASGITAQQIIHFLRTRAHPVMLKQTPVLPPTITDQIRLWELERDRLRFTEGVLYNQFLSQVDFELLLAHARELGVLVFENSAKRLMVVTPAGHSDVKRFWKRQKHSS
>tr|A0A6J3HAE1|A0A6J3HAE1_SAPAP/1-462 [subseq from] General transcription factor IIH subunit 4 OS=Sapajus apella OX=9515 GN=GTF2H4 PE=3 SV=1
MESTPSRGLNRVHLQCRNLQEFLGGLSPGVLDRLYGHPATCLAVFRELPSLAKNWVMRMLFLEQPLPQAAVALWVKKEFSKAQEESTGLLSGLRIWHTQLLPGGLQGLILNPIFRQNLRIALLGGGKAWSDDTSQLGPDKHARDVPSLDKYAEERWEVVLHFMVGSPSAAVSQDLAQLLSQAGLMKSTEPGEPPCITSAGFQFLLLDTPAQLWYFMLQYLQTAQSRGMDLVEILSFLFQLSFSTLGKDYSVEGMSDSLLNFLQHLREFGLVFQRKRKSRRYYPTRLAINLSSGVSGAGGTVHQPGFIVVETNYRLYAYTESELQIALIALFSEMLYRFPNMVVAQVTRESVQQAIASGITAQQIIHFLRTRAHPVMLKQTPVLPPTITDQIRLWELERDRLRFTEGVLYNQFLSQVDFELLLAHARELGVLVFENSAKRLMVVTPAGHSDVKRFWKRQKHSS
>tr|G1R0S8|G1R0S8_NOMLE/1-462 [subseq from] General transcription factor IIH subunit 4 OS=Nomascus leucogenys OX=61853 GN=GTF2H4 PE=3 SV=1
MESTPSRGLNRVHLQCRNLQEFLGGLSPGVLDRLYGHPATCLAVFRELPSLAKNWVMRMLFLEQPLPQAAVALWVKKEFSKAQEESTGLLSGLRIWHTQLLPGGLQGLILNPIFRQNLRIALLGGGKAWSDDTSQLGPDKHARDVPSLDKYAEERWEVVLHFMVGSPSAAVSQDLAQLLSQAGLMKSTEPGEPPCITSAGFQFLLLDTPAQLWYFMLQYLQTAQSRGMDLVEILSFLFQLSFSTLGKDYSVEGMSDSLLNFLQHLREFGLVFQRKRKSRRYYPTRLAINLSSGVSGAGGTVHQPGFIVVETNYRLYAYTESELQIALIALFSEMLYRFPNMVVAQVTRESVQQAIASGITAQQIIHFLRTRAHPVMLKQTPVLPPTITDQIRLWELERDRLRFTEGVLYNQFLSQVDFELLLAHARELGVLVFENSAKRLMVVTPAGHSDVKRFWKRQKHSS
>tr|G3REB5|G3REB5_GORGO/1-462 [subseq from] General transcription factor IIH subunit 4 OS=Gorilla gorilla gorilla OX=9595 GN=GTF2H4 PE=3 SV=1
MESTPSRGLNRVHLQCRNLQEFLGGLSPGVLDRLYGHPATCLAVFRELPSLAKNWVMRMLFLEQPLPQAAVALWVKKEFSKAQEESTGLLSGLRIWHTQLLPGGLQGLILNPIFRQNLRIALLGGGKAWSDDTSQLGPDKHARDVPSLDKYAEERWEVVLHFMVGSPSAAVSQDLAQLLSQAGLMKSTEPGEPPCITSAGFQFLLLDTPAQLWYFMLQYLQTAQSRGMDLVEILSFLFQLSFSTLGKDYSVEGMSDSLLNFLQHLREFGLVFQRKRKSRRYYPTRLAINLSSGVSGAGGTVHQPGFIVVETNYRLYAYTESELQIALIALFSEMLYRFPNMVVAQVTRESVQQAIASGITAQQIIHFLRTRAHPVMLKQTPVLPPTITDQIRLWELERDRLRFTEGVLYNQFLSQVDFELLLAHARELGVLVFENSAKRLMVVTPAGHSDVKRFWKRQKHSS
>tr|G7MRG6|G7MRG6_MACMU/1-462 [subseq from] General transcription factor IIH subunit 4 (Fragment) OS=Macaca mulatta OX=9544 GN=EGK_14685 PE=3 SV=1
MESTPSRGLNRVHLQCRNLQEFLGGLSPGVLDRLYGHPATCLAVFRELPSLAKNWVMRMLFLEQPLPQAAVALWVKKEFSKAQEESTGLLSGLRIWHTQLLPGGLQGLILNPIFRQNLRIALLGGGKAWSDDTSQLGPDKHARDVPSLDKYAEERWEVVLHFMVGSPSAAVSQDLAQLLSQAGLMKSTEPGEPPCITSAGFQFLLLDTPAQLWYFMLQYLQTAQSRGMDLVEILSFLFQLSFSTLGKDYSVEGMSDSLLNFLQHLREFGLVFQRKRKSRRYYPTRLAINLSSGVSGAGGTVHQPGFIVVETNYRLYAYTESELQIALIALFSEMLYRFPNMVVAQVTRESVQQAIASGITAQQIIHFLRTRAHPVMLKQTPVLPPTITDQIRLWELERDRLRFTEGVLYNQFLSQVDFELLLAHARELGVLVFENSAKRLMVVTPAGHSDVKRFWKRQKHSS
>tr|K7CWY8|K7CWY8_PANTR/1-462 [subseq from] General transcription factor IIH subunit 4 OS=Pan troglodytes OX=9598 GN=GTF2H4 PE=2 SV=1
MESTPSRGLNRVHLQCRNLQEFLGGLSPGVLDRLYGHPATCLAVFRELPSLAKNWVMRMLFLEQPLPQAAVALWVKKEFSKAQEESTGLLSGLRIWHTQLLPGGLQGLILNPIFRQNLRIALLGGGKAWSDDTSQLGPDKHARDVPSLDKYAEERWEVVLHFMVGSPSAAVSQDLAQLLSQAGLMKSTEPGEPPCITSAGFQFLLLDTPAQLWYFMLQYLQTAQSRGMDLVEILSFLFQLSFSTLGKDYSVEGMSDSLLNFLQHLREFGLVFQRKRKSRRYYPTRLAINLSSGVSGAGGTVHQPGFIVVETNYRLYAYTESELQIALIALFSEMLYRFPNMVVAQVTRESVQQAIASGITAQQIIHFLRTRAHPVMLKQTPVLPPTITDQIRLWELERDRLRFTEGVLYNQFLSQVDFELLLAHARELGVLVFENSAKRLMVVTPAGHSDVKRFWKRQKHSS
>tr|Q53HH3|Q53HH3_HUMAN/1-462 [subseq from] General transcription factor IIH subunit 4 (Fragment) OS=Homo sapiens OX=9606 PE=2 SV=1
MESTPSRGLNRVHLQCRNLQEFLGGLSPGVLDRLYGHPATCLAVFRELPSLAKNWVMRMLFLEQPLPQAAVALWVKKEFSKAQEESTGLLSGLRIWHTQLLPGGLQGLILNPIFRQNLRIALLGGGKAWSDDTSQLGPDKHARDVPSLDKYAEERWEVVLHFMVGSPSAAVSQDLAQLLSQAGLMKSTEPGEPPCITSAGFQFLLLDTPAQLWYFMLQYLQTAQSRGMDLVEILSFLFQLSFSTLGKDYSVEGMSDSLLNFLQHLREFGLVFQRKRKSRRYYPTRLAINLSSGVSGAGGTVHQPGFIVVETNYRLYAYTESELQIALIALFSEMLYRFPNMVVAQVTRESVQQAIASGITAQQIIHFLRTRAHPVMLKQTPVLPPTITDQIRLWELGRDRLRFTEGVLYNQFLSQVDFELLLAHARELGVLVFENSAKRLMVVTPAGHSDVKRFWKRQKHSS
>tr|Q5TM73|Q5TM73_MACMU/1-462 [subseq from] General transcription factor IIH subunit 4 OS=Macaca mulatta OX=9544 GN=GTF2H4 PE=2 SV=1
MESTPSRGLNRVHLQCRNLQEFLGGLSPGVLDRLYGHPATCLAVFRELPSLAKNWVMRMLFLEQPLPQAAVALWVKKEFSKAQEESTGLLSGLRIWHTQLLPGGLQGLILNPIFRQNLRIALLGGGKAWSDDTSQLGPDKHARDVPSLDKYAEERWEVVLHFMVGSPSAAVSQDLAQLLSQAGLMKSTEPGEPPCITSAGFQFLLLDTPAQLWYFMLQYLQTAQSRGMDLVEILSFLFQLSFSTLGKDYSVEGMSDSLLNFLQHLREFGLVFQRKRKSRRYYPTRLAINLSSGVSGAGGTVHQPGFIVVETNYRLYAYTESELQIALIALFSEMLYRFPNMVVAQVTRESVQQAIASGITAQQIIHFLRTRAHPVMLKQTPVLPPTITDQIRLWELERDRLRFTEGVLYNQFLSQVDFELLLAHARELGVLVFENSAKRLMVVTPAGHSDVKRFWKRQKHSS
>tr|U3C5X6|U3C5X6_CALJA/1-462 [subseq from] General transcription factor IIH subunit 4 OS=Callithrix jacchus OX=9483 GN=GTF2H4 PE=2 SV=1
MESTPSRGLNRVHLQCRNLQEFLGGLSPGVLDRLYGHPATCLAVFRELPSLAKNWVMRMLFLEQPLPQAAVALWVKKEFSKAQEESTGLLSGLRIWHTQLLPGGLQGLILNPIFRQNLRIALLGGGKAWSDDTSQLGPDKHARDVPSLDKYAEERWEVVLHFMVGSPSAAVSQDLAQLLSQAGLMKSAEPGEPPCITSAGFQFLLLDTPAQLWYFMLQYLQTAQSRGMDLVEILSFLFQLSFSTLGKDYSVEGMSDSLLNFLQHLREFGLVFQRKRKSRRYYPTRLAINLSSGVSGAGGTVHQPGFIVVETNYRLYAYTESELQIALIALFSEMLYRFPNMVVAQVTRESVQQAIASGITAQQIIHFLRTRAHPVMLKQTPVLPPTITDQIRLWELERDRLRFTEGVLYNQFLSQVDFELLLAHARELGVLVFENSAKRLMVVTPAGHSDVKRFWKRQKHSS
>tr|A0A2K5D7B9|A0A2K5D7B9_AOTNA/1-462 [subseq from] General transcription factor IIH subunit 4 OS=Aotus nancymaae OX=37293 GN=GTF2H4 PE=3 SV=1
MESTPSRGLNRVHLQCRNLQEFLGGLSPGVLDRLYGHPATCLAVFRELPSLAKNWVMRMLFLEQPLPQAAVALWVKKEFSKAQEESTGLLSGLRIWHTQLLPGGLQGLILNPIFRQNLRIALLGGGKAWSDDTSQLGPDKHARDVPSLDKYAEERWEVVLHFMVGSPSAAVSQDLAQLLSQAGLMKSTEPGEPPCITSAGFQFLLLDTPAQLWYFMLQYLQTAQSRGMDLVEILSFLFQLSFSTLGKDYSVEGMSDSLLNFLQHLREFGLVFQRKRKSRRYYPTRLAINLSSGVSGAGGTVHQPGFIVVETNCRLYAYTESELQIALIALFSEMLYRFPNMVVAQVTRESVQQAIASGITAQQIIHFLRTRAHPVMLKQTPVLPPTITDQIRLWELERDRLRFTEGVLYNQFLSQVDFELLLAHARELGVLVFENSAKRLMVVTPAGHSDVKRFWKRQKHSS
>tr|A0A2K6G4I8|A0A2K6G4I8_PROCO/1-463 [subseq from] General transcription factor IIH subunit 4 OS=Propithecus coquereli OX=379532 GN=GTF2H4 PE=3 SV=1
MESTPSRgGLNRVHLQCRNLQEFLGGLSPGVLDRLYGHPATCLAVFRELPSLAKNWVMRMLFLEQPLPQAAVALWVKKEFSKAQEESTGLLSGLRIWHTQLLPGGLQGLILNPIFRQNLRIALLGGGKAWSDDTSQLGPDKHARDVPSLDKYAEERWEVVLHFMVGSPSAAVSQDLAQLLSQAGLMKSTEPGEPPCITSAGFQFLLLDTPAQLWYFMLQYLQTAQSRGMDLVEILSFLFQLSFSTLGKDYSVEGMSDSLLNFLQHLREFGLVFQRKRKSRRYYPTRLAINLSSGVSGAGGTVHQPGFIVVETNYRLYAYTESELQIALIALFSEMLYRFPNMVVAQVTRESVQQAIASGITAQQIIHFLRTRAHPVMLKQTPVLPPTITDQIRLWELERDRLRFTEGVLYNQFLSQVDFELLLAHARELGVLVFENSAKRLMVVTPAGHSDVKRFWKRQKHSS
>tr|A0A2Y9JYR0|A0A2Y9JYR0_ENHLU/1-463 [subseq from] General transcription factor IIH subunit 4 OS=Enhydra lutris kenyoni OX=391180 GN=LOC111152186 PE=3 SV=1
MESTPSRgGLNRVHLQCRNLQEFLGGLSPGVLDRLYGHPATCLAVFRELPSLAKNWVMRMLFLEQPLPQAAVALWVKKEFSKAQEESTGLLSGLRIWHTQLLPGGLQGLILNPIFRQNLRIALLGGGKAWSDDTSQLGPDKHARDVPSLDKYAEERWEVVLHFMVGSPSAAVSQDLAQLLSQAGLMKSTEPGEPPCITSAGFQFLLLDTPAQLWYFMLQYLQTAQSRGMDLVEILSFLFQLSFSTLGKDYSVEGMSDSLLNFLQHLREFGLVFQRKRKSRRYYPTRLAINLSSGVSGAGGTAHQPGFIVVETNYRLYAYTESELQIALIALFSEMLYRFPNMVVAQVTRESVQQAIASGITAQQIIHFLRTRAHPVMLKQTPVLPPTITDQIRLWELERDRLRFTEGVLYNQFLSQVDFELLLAHARELGVLVFENSAKRLMVVTPAGHSDVKRFWKRQKHSS
>tr|A0A6P4TQT9|A0A6P4TQT9_PANPR/1-463 [subseq from] General transcription factor IIH subunit 4 OS=Panthera pardus OX=9691 GN=GTF2H4 PE=3 SV=1
MESTPSRgGLNRVHLQCRNLQEFLGGLSPGILDRLYGHPATCLAVFRELPSLAKNWVMRMLFLEQPLPQAAVALWVKKEFSKAQEESTGLLSGLRIWHTQLLPGGLQGLILNPIFRQNLRIALLGGGKAWSDDTSQLGPDKHARDVPSLDKYAEERWEVVLHFMVGSPSAAVSQDLAQLLSQAGLMKSTEPGEPPCITSAGFQFLLLDTPAQLWYFMLQYLQTAQSRGMDLVEILSFLFQLSFSTLGKDYSVEGMSDSLLNFLQHLREFGLVFQRKRKSRRYYPTRLAINLSSGVSGAGGTAHQPGFIVVETNYRLYAYTESELQIALIALFSEMLYRFPNMVVAQVTRESVQQAIASGITAQQIIHFLRTRAHPVMLKQTPVLPPTITDQIRLWELERDRLRFTEGVLYNQFLSQVDFELLLAHARELGVLVFENSAKRLMVVTPAGHSDVKRFWKRQKHSS
>tr|A0A2Y9JZI1|A0A2Y9JZI1_ENHLU/46-508 [subseq from] General transcription factor IIH subunit 4 OS=Enhydra lutris kenyoni OX=391180 GN=LOC111152186 PE=3 SV=1
MESTPSRgGLNRVHLQCRNLQEFLGGLSPGVLDRLYGHPATCLAVFRELPSLAKNWVMRMLFLEQPLPQAAVALWVKKEFSKAQEESTGLLSGLRIWHTQLLPGGLQGLILNPIFRQNLRIALLGGGKAWSDDTSQLGPDKHARDVPSLDKYAEERWEVVLHFMVGSPSAAVSQDLAQLLSQAGLMKSTEPGEPPCITSAGFQFLLLDTPAQLWYFMLQYLQTAQSRGMDLVEILSFLFQLSFSTLGKDYSVEGMSDSLLNFLQHLREFGLVFQRKRKSRRYYPTRLAINLSSGVSGAGGTAHQPGFIVVETNYRLYAYTESELQIALIALFSEMLYRFPNMVVAQVTRESVQQAIASGITAQQIIHFLRTRAHPVMLKQTPVLPPTITDQIRLWELERDRLRFTEGVLYNQFLSQVDFELLLAHARELGVLVFENSAKRLMVVTPAGHSDVKRFWKRQKHSS
>tr|A0A2Y9HMA3|A0A2Y9HMA3_NEOSC/1-463 [subseq from] General transcription factor IIH subunit 4 OS=Neomonachus schauinslandi OX=29088 GN=GTF2H4 PE=3 SV=1
MESTPSRgGLNRVHLQCRNLQEFLGGLSPGVLDRLYGHPATCLAVFRELPSLAKNWVMRMLFLEQPLPQAAVALWVKKEFSKAQEESTGLLSGLRIWHTQLLPGGLQGLILNPIFRQNLRIALLGGGKAWSDDTSQLGPDKHARDVPSLDKYAEERWEVVLHFMVGSPSAAVSQDLAQLLSQAGLMKSTEPGEPPCITSAGFQFLLLDTPAQLWYFMLQYLQTAQSRGMDLVEILSFLFQLSFSTLGKDYSVEGMSDSLLNFLQHLREFGLVFQRKRKSRRYYPTRLAINLSSGVSGAGGTSHQPGFIVVETNYRLYAYTESELQIALIALFSEMLYRFPNMVVAQVTRESVQQAIASGITAQQIIHFLRTRAHPVMLKQTPVLPPTITDQIRLWELERDRLRFTEGVLYNQFLSQVDFELLLAHARELGVLVFENSAKRLMVVTPAGHSDVKRFWKRQKHSS
>tr|I3NFM8|I3NFM8_ICTTR/1-463 [subseq from] General transcription factor IIH subunit 4 OS=Ictidomys tridecemlineatus OX=43179 GN=GTF2H4 PE=3 SV=1
MESTPARgGLNRVHLQCRNLQEFLGGLSPGVLDRLYGHPATCLAVFRELPSLAKNWVMRMLFLEQPLPQAAVALWVKKEFSKAQEESTGLLSGLRIWHTQLLPGGLQGFILNPIFRQNLRIALLGGGKAWSDDTSQLGPDKHARDVPSLDKYAEERWEVVLHFMVGSPSAAVSQDLAQLLSQAGLMKSTEPGEPPCITSAGFQFLLLDTPAQLWYFMLQYLQTAQSRGMDLVEILSFLFQLSFSTLGKDYSVEGMSDSLLNFLQHLREFGLVFQRKRKSRRYYPTRLAINLSSGVSGAGGTVHQPGFIVVETNYRLYAYTESELQIALIALFSEMLYRFPNMVVAQVTRESVQQAIASGITAQQIIHFLRTRAHPVMLKQTPVLPPTITDQIRLWELERDRLRFTEGVLYNQFLSQVDFELLLAHARELGVLVFENSAKRLMVVTPAGHSDVKRFWKRQKHSS
>tr|A0A384C8K2|A0A384C8K2_URSMA/1-463 [subseq from] General transcription factor IIH subunit 4 OS=Ursus maritimus OX=29073 GN=GTF2H4 PE=3 SV=1
MESTPSRgGLNRVHLQCRNLQEFLGGLSPGVLDRLYGHPATCLAVFRELPSLAKNWVMRVLFLEQPLPQAAVALWVKKEFSKAQEESTGLLSGLRIWHTQLLPGGLQGLILNPIFRQNLRIALLGGGKAWSDDTSQLGPDKHARDVPSLDKYAEERWEVVLHFMVGSPSAAVSQDLAQLLSQAGLMKSTEPGEPPCITSAGFQFLLLDTPAQLWYFMLQYLQTAQSRGMDLVEILSFLFQLSFSTLGKDYSVEGMSDSLLNFLQHLREFGLVFQRKRKSRRYYPTRLAINLSSGVSGAGGTAHQPGFIVVETNYRLYAYTESELQIALIALFSEMLYRFPNMVVAQVTRESVQQAIASGITAQQIIHFLRTRAHPVMLKQTPVLPPTITDQIRLWELERDRLRFTEGVLYNQFLSQVDFELLLAHARELGVLVFENSAKRLMVVTPAGHSDVKRFWKRQKHSS
>tr|A0A3Q7XKM3|A0A3Q7XKM3_URSAR/1-463 [subseq from] General transcription factor IIH subunit 4 OS=Ursus arctos horribilis OX=116960 GN=GTF2H4 PE=3 SV=1
MESTPSRgGLNRVHLQCRNLQEFLGGLSPGVLDRLYGHPATCLAVFRELPSLAKNWVMRVLFLEQPLPQAAVALWVKKEFSKAQEESTGLLSGLRIWHTQLLPGGLQGLILNPIFRQNLRIALLGGGKAWSDDTSQLGPDKHARDVPSLDKYAEERWEVVLHFMVGSPSAAVSQDLAQLLSQAGLMKSTEPGEPPCITSAGFQFLLLDTPAQLWYFMLQYLQTAQSRGMDLVEILSFLFQLSFSTLGKDYSVEGMSDSLLNFLQHLREFGLVFQRKRKSRRYYPTRLAINLSSGVSGAGGTAHQPGFIVVETNYRLYAYTESELQIALIALFSEMLYRFPNMVVAQVTRESVQQAIASGITAQQIIHFLRTRAHPVMLKQTPVLPPTITDQIRLWELERDRLRFTEGVLYNQFLSQVDFELLLAHARELGVLVFENSAKRLMVVTPAGHSDVKRFWKRQKHSS
>tr|A0A1U7TU08|A0A1U7TU08_CARSF/1-463 [subseq from] General transcription factor IIH subunit 4 OS=Carlito syrichta OX=1868482 GN=GTF2H4 PE=3 SV=1
MESTPSRgGLNRVHLQCRNLQEFLGGLSPGVLDRLYGHPATCLAVFRELPSLAKNWVMRMLFLEQPLPQAAVALWVKKEFSKAQEESTGLLSGLRIWHTQLLPGGLQGLILNPIFRQNLRIALLGGGKAWSDDTSQLGPDKHARDVPSLDKYAEERWEVVLHFMVGSPSAAVSQDLAQLLSQAGLMKSTEPGEPPCITSAGFQFLLLDTPAQLWYFMLQYLQTAQSRGMDLVEILSFLFQLSFSTLGKDYSVEGMSDSLLNFLQHLREFGLVFQRKRKSRRYYPTRLAINLSSGVSGAGGTVHQPGFIVVETNYRLYAYTESELQIALIALFSEMLYRFPNMVVAQVTRESVQQAIASGITAQQIIHFLRTRAHPVMLKQTPVLPPTITDQIRLWELERDRLRFTEGVLYNQFLSQVDFELLLARARELGVLIFENSAKRLMVVTPAGHSDVKRFWKRQKHSS
>tr|D2I123|D2I123_AILME/1-463 [subseq from] General transcription factor IIH subunit 4 (Fragment) OS=Ailuropoda melanoleuca OX=9646 GN=GTF2H4 PE=3 SV=1
MESTPSRgGLNRVHLQCRNLQEFLGGLSPGVLDRLYGHPATCLAVFRELPSLAKNWVMRMLFLEQPLPQAAVALWVKKEFSKAQEESTGLLSGLRIWHTQLLPGGLQGLILNPIFRQNLRIALLGGGKAWSDDTSQLGPDKHARDVPSLDKYAEERWEVVLHFMVGSPSAAVSQDLAQLLSQAGLMKSAEPGEPPCITSAGFQFLLLDTPAQLWYFMLQYLQTAQSRGMDLVEILSFLFQLSFSTLGKDYSVEGMSDSLLNFLQHLREFGLVFQRKRKSRRYYPTRLAINLSSGVSGAGGTAHQPGFIVVETNYRLYAYTESELQIALIALFSEMLYRFPNMVVAQVTRESVQQAIASGITAQQIIHFLRTRAHPVMLKQTPVLPPTITDQIRLWELERDRLRFTEGVLYNQFLSQVDFELLLAHARELGVLVFENSAKRLMVVTPAGHSDVKRFWKRQKHSS
>tr|A0A667HJ83|A0A667HJ83_LYNCA/1-463 [subseq from] General transcription factor IIH subunit 4 OS=Lynx canadensis OX=61383 GN=GTF2H4 PE=3 SV=1
MESTPSRgGLNRVHLQCRNLQEFLGGLSPGILDRLYGHPATCLAVFRELPSLAKNWVMRMLFLEQPLPQAAVALWVKKEFSKAQEESTGLLSGLRIWHTQLLPGGLQGLILNPIFRQNLRIALLGGGKAWSDDTSQLGPDKHARDVPSLDKYAEERWEVVLHFMVGSPSAAVSQDLAQLLSQAGLMKSTEPGEPPCITSAGFQFLLLDTPAQLWYFMLQYLQTAQSRGMDLVEILSFLFQLSFSTLGKDYSVEGMSDSLLNFLQHLREFGLVFQRKRKSRRYYPTRLAINLSSGVSGAGGTAHQPGFIVVETNYRLYAYTESELQIALIALFSEMLYRFPNMVVAQVTRESVQQAIASGITAQQIIHFLRTRAHPVMLKQSPVLPPTITDQIRLWELERDRLRFTEGVLYNQFLSQVDFELLLAHARELGVLVFENSAKRLMVVTPAGHSDVKRFWKRQKHSS
>tr|A0A6I9ZH24|A0A6I9ZH24_ACIJB/2-464 [subseq from] General transcription factor IIH subunit 4 OS=Acinonyx jubatus OX=32536 GN=GTF2H4 PE=3 SV=1
MESTPSRgGLNRVHLQCRNLQEFLGGLSPGILDRLYGHPATCLAVFRELPSLAKNWVMRMLFLEQPLPQAAVALWVKKEFSKAQEESTGLLSGLRIWHTQLLPGGLQGLILNPIFRQNLRIALLGGGKAWSDDTSQLGPDKHARDVPSLDKYAEERWEVVLHFMVGSPSAAVSQDLAQLLSQAGLMKSTEPGEPPCITSAGFQFLLLDTPAQLWYFMLQYLQTAQSRGMDLVEILSFLFQLSFSTLGKDYSVEGMSDSLLNFLQHLREFGLVFQRKRKSRRYYPTRLAINLSSGVSGAGGTAHQPGFIVVETNYRLYAYTESELQIALIALFSEMLYRFPNMVVAQVTRESVQQAIASGITAQQIIHFLRTRAHPVMLKQSPVLPPTITDQIRLWELERDRLRFTEGVLYNQFLSQVDFELLLAHARELGVLVFENSAKRLMVVTPAGHSDVKRFWKRQKHSS
>tr|A0A6P6HBT3|A0A6P6HBT3_PUMCO/2-464 [subseq from] General transcription factor IIH subunit 4 OS=Puma concolor OX=9696 GN=GTF2H4 PE=3 SV=1
MESTPSRgGLNRVHLQCRNLQEFLGGLSPGILDRLYGHPATCLAVFRELPSLAKNWVMRMLFLEQPLPQAAVALWVKKEFSKAQEESTGLLSGLRIWHTQLLPGGLQGLILNPIFRQNLRIALLGGGKAWSDDTSQLGPDKHARDVPSLDKYAEERWEVVLHFMVGSPSAAVSQDLAQLLSQAGLMKSTEPGEPPCITSAGFQFLLLDTPAQLWYFMLQYLQTAQSRGMDLVEILSFLFQLSFSTLGKDYSVEGMSDSLLNFLQHLREFGLVFQRKRKSRRYYPTRLAINLSSGVSGAGGTAHQPGFIVVETNYRLYAYTESELQIALIALFSEMLYRFPNMVVAQVTRESVQQAIASGITAQQIIHFLRTRAHPVMLKQSPVLPPTITDQIRLWELERDRLRFTEGVLYNQFLSQVDFELLLAHARELGVLVFENSAKRLMVVTPAGHSDVKRFWKRQKHSS
>tr|M3WNZ7|M3WNZ7_FELCA/1-463 [subseq from] General transcription factor IIH subunit 4 OS=Felis catus OX=9685 GN=GTF2H4 PE=3 SV=1
MESTPSRgGLNRVHLQCRNLQEFLGGLSPGILDRLYGHPATCLAVFRELPSLAKNWVMRMLFLEQPLPQAAVALWVKKEFSKAQEESTGLLSGLRIWHTQLLPGGLQGLILNPIFRQNLRIALLGGGKAWSDDTSQLGPDKHARDVPSLDKYAEERWEVVLHFMVGSPSAAVSQDLAQLLSQAGLMKSTEPGEPPCITSAGFQFLLLDTPAQLWYFMLQYLQTAQSRGMDLVEILSFLFQLSFSTLGKDYSVEGMSDSLLNFLQHLREFGLVFQRKRKSRRYYPTRLAINLSSGVSGAGGTAHQPGFIVVETNYRLYAYTESELQIALIALFSEMLYRFPNMVVAQVTRESVQQAIASGITAQQIIHFLRTRAHPVMLKQSPVLPPTITDQIRLWELERDRLRFTEGVLYNQFLSQVDFELLLAHARELGVLVFENSAKRLMVVTPAGHSDVKRFWKRQKHSS
>tr|A0A673SVV6|A0A673SVV6_SURSU/1-463 [subseq from] General transcription factor IIH subunit 4 OS=Suricata suricatta OX=37032 GN=GTF2H4 PE=3 SV=1
MESIPSRgGLNRVHLQCRNLQEFLGGLSPGVLDRLYGHPATCLAVFRELPSLAKNWVMRMLFLEQPLPQAAVALWVKKEFSKAQEESTGLLSGLRIWHTQLLPGGLQGLILNPIFRQNLRIALLGGGKAWSDDTSQLGPDKHARDVPSLDKYAEERWEVVLHFMVGSPSAAVSQDLAQLLSQAGLMKSTEPGEPPCITSAGFQFLLLDTPAQLWYFMLQYLQTAQSRGMDLVEILSFLFQLSFSTLGKDYSVEGMSDSLLNFLQHLREFGLVFQRKRKSRRYYPTRLAINLSSGVSGAGGTAHQPGFIVVETNYRLYAYTESELQIALIALFSEMLYRFPNMVVAQVTRESVQQAIASGITAQQIIHFLRTRAHPVMLKQTPVLPPTITDQIRLWELERDRLRFTEGVLYNQFLSQVDFELLLAHARELGVLVFENSAKRLMVVTPAGHSDVKRFWKRQKHSS
>tr|A0A6G1B8T5|A0A6G1B8T5_CROCR/1-463 [subseq from] General transcription factor IIH subunit 4 (Fragment) OS=Crocuta crocuta OX=9678 GN=Ddr1_0 PE=3 SV=1
MESTPSRgGLNRVHLQCRNLQEFLGGLSPGVLDRLYGHPATCLAVFRELPSLAKNWVMRMLFLEQPLPQAAVALWVKKEFTKAQEESTGLLSGLRIWHTQLLPGGLQGLILNPIFRQNLRIALLGGGKAWSDDTSQLGPDKHARDVPSLDKYAEERWEVVLHFMVGSPSAAVSQDLAQLLSQAGLMKSTEPGEPPCITSAGFQFLLLDTPAQLWYFMLQYLQTAQSRGMDLVEILSFLFQLSFSTLGKDYSVEGMSDSLLNFLQHLREFGLVFQRKRKSRRYYPTRLAINLASGVSGAGGTVHQPGFIVVETNYRLYAYTESELQIALIALFSEMLYRFPNMVVAQVTRESVQQAIASGITAQQIIHFLRTRAHPVMLKQSPVLPPTITDQIRLWELERDRLRFTEGVLYNQFLSQVDFELLLAHARELGVLVFENSAKRLMVVTPAGHSDVKRFWKRQKHSS
>tr|G3TMA9|G3TMA9_LOXAF/1-463 [subseq from] General transcription factor IIH subunit 4 OS=Loxodonta africana OX=9785 GN=GTF2H4 PE=3 SV=1
MESTPSRgGLNRVHLQCRNLQEFLGGLSPGVLDRLYGHPATCLAVFRELPSLAKNWVMRMLFLEQPLPQAAVALWVKKEFSKAQEESTGLLSGLRIWHTQLLPGGLQGLILNPIFRQNLRIALLGGGKAWSDDTSQLGPDKHARDVPSLDKYAEERWEVVLHFMVGSPSAAVSQDLAQLLSQAGLMKSAEPGEPPCITSAGFQFLLLDTPAQLWYFMLQYLQTAQSRGMDLVEILSFLFQLSFSTLGKDYSVEGMSDSLLNFLQHLREFGLVFQRKRKSRRYYPTRLAINLSSGVSGAGGTAHQPGFIIVETNYRLYAYTESELQIALIALFSEMLYRFPNMVVAQVTRESVQQAIASGITAQQIIHFLRTRAHPVMLKQTPVLPPTITDQIRLWELERDRLRFTEGVLYNQFLSQVDFELLLAHARELGVLVFENSAKRLMVVTPAGHSDVKRFWKRQKHSS
>tr|A0A2U3WJS7|A0A2U3WJS7_ODORO/1-463 [subseq from] General transcription factor IIH subunit 4 OS=Odobenus rosmarus divergens OX=9708 GN=GTF2H4 PE=3 SV=1
MESTPSRgGLNRVHLQCRNLQEFLGSLSPGVLDRLYGHPATCLAVFRELPSLAKNWVMRMLFLEQPLPQAAVALWVKKEFSKAQEESTGLLSGLRIWHTQLLPGGLQGLILNPIFRQNLRIALLGGGKAWSDDTSQLGPDKHARDVPSLDKYAEERWEVVLHFMVGSPSAAVSQDLAQLLSQAGLMKSTEPGEPPCITSAGFQFLLLDTPAQLWYFMLQYLQTAQSRGMDLVEILSFLFQLSFSTLGKDYSVEGMSDSLLNFLQHLREFGLVFQRKRKSRRYYPTRLAINLSSGVSGAGGTAHQPGFIVVETNYRLYAYTESELQIALIALFSEMLYRFPNMVVAQVTRESVQQAIASGITAQQIIHFLRTRAHPVMLKQTPVLPPTITDQIRLWELERDRLRFTEGVLYNQFLSQVDFELLLAHARELGVLVFENSAKRLMVVTPAGHSDVKRFWKRQKHSS
>tr|A0A3Q7QM79|A0A3Q7QM79_CALUR/2-464 [subseq from] General transcription factor IIH subunit 4 OS=Callorhinus ursinus OX=34884 GN=GTF2H4 PE=3 SV=1
MESTPSRgGLNRVHLQCRNLQEFLGSLSPGVLDRLYGHPATCLAVFRELPSLAKNWVMRMLFLEQPLPQAAVALWVKKEFSKAQEESTGLLSGLRIWHTQLLPGGLQGLILNPIFRQNLRIALLGGGKAWSDDTSQLGPDKHARDVPSLDKYAEERWEVVLHFMVGSPSAAVSQDLAQLLSQAGLMKSTEPGEPPCITSAGFQFLLLDTPAQLWYFMLQYLQTAQSRGMDLVEILSFLFQLSFSTLGKDYSVEGMSDSLLNFLQHLREFGLVFQRKRKSRRYYPTRLAINLSSGVSGAGGTAHQPGFIVVETNYRLYAYTESELQIALIALFSEMLYRFPNMVVAQVTRESVQQAIASGITAQQIIHFLRTRAHPVMLKQTPVLPPTITDQIRLWELERDRLRFTEGVLYNQFLSQVDFELLLAHARELGVLVFENSAKRLMVVTPAGHSDVKRFWKRQKHSS
>tr|A0A6J2DWE8|A0A6J2DWE8_ZALCA/2-464 [subseq from] General transcription factor IIH subunit 4 OS=Zalophus californianus OX=9704 GN=GTF2H4 PE=3 SV=1
MESTPSRgGLNRVHLQCRNLQEFLGSLSPGVLDRLYGHPATCLAVFRELPSLAKNWVMRMLFLEQPLPQAAVALWVKKEFSKAQEESTGLLSGLRIWHTQLLPGGLQGLILNPIFRQNLRIALLGGGKAWSDDTSQLGPDKHARDVPSLDKYAEERWEVVLHFMVGSPSAAVSQDLAQLLSQAGLMKSTEPGEPPCITSAGFQFLLLDTPAQLWYFMLQYLQTAQSRGMDLVEILSFLFQLSFSTLGKDYSVEGMSDSLLNFLQHLREFGLVFQRKRKSRRYYPTRLAINLSSGVSGAGGTAHQPGFIVVETNYRLYAYTESELQIALIALFSEMLYRFPNMVVAQVTRESVQQAIASGITAQQIIHFLRTRAHPVMLKQTPVLPPTITDQIRLWELERDRLRFTEGVLYNQFLSQVDFELLLAHARELGVLVFENSAKRLMVVTPAGHSDVKRFWKRQKHSS
>tr|A0A250YIH4|A0A250YIH4_CASCN/1-463 [subseq from] General transcription factor IIH subunit 4 OS=Castor canadensis OX=51338 GN=GTF2H4 PE=3 SV=1
MESSPVRgGLNRVHLQCRNLQEFLGGLSPGILDRLYGHPATCLAVFRELPSLAKNWVMRMLFLEQPLPQAAVALWVKKEFSKAQEESTGLLSGLRIWHTQLLPGGLQGLILNPIFRQNLRIALLGGGKAWSDDTSQLGPDKHARDVPSLDKYAEERWEVVLHFMVGSPSAAVSQDLAQLLSQAGLMKSTEPGEPPCITSAGFQFLLLDTPAQLWYFMLQYLQTAQSRGMDLVEILSFLFQLSFSTLGKDYSVEGMSDSLLNFLQHLREFGLVFQRKRKSRRYYPTRLAINLSSGVSGAGGTVHQPGFIVVETNYRLYAYTESELQIALIALFSEMLYRFPNMVVAQVTRESVQQAIASGITAQQIIHFLRTRAHPVMLKQTPVLPPTITDQIRLWELERDRLRFTEGVLYNQFLSQVDFELLLAHARELGVLVFENSAKRLMVVTPAGHSDVKRFWKRQKHSS
>tr|A0A3Q2KYN3|A0A3Q2KYN3_HORSE/1-463 [subseq from] General transcription factor IIH subunit 4 OS=Equus caballus OX=9796 GN=GTF2H4 PE=3 SV=1
MESTPSRgGLNRVHLQCRNLQEFLGSLSPGVLDRLYGHPATCLAVFRELPSLAKNWVMRMLFLEQPLPQAAVALWVKKEFSKAQEESTGLLSGLRIWHTQLLPGGLQGLILNPVFRQNLRIALLGGGKAWSDDTSQLGPDKHARDVPSLDKYAEERWEVVLHFMVGSPSAAVSQDLAQLLSQAGLMKSTEPGEPPCITSAGFQFLLLDTPAQLWYFMLQYLQTAQSRGMDLVEILSFLFQLSFSTLGKDYSVEGMSDSLLNFLQHLREFGLVFQRKRKSRRYYPTRLAINLSSGVSGAGGTAHQPGFIVVETNYRLYAYTESELQIALIALFSEMLYRFPNMVVAQVTRESVQQAIASGITAQQIIHFLRTRAHPVMLKQTPVLPPTITDQIRLWELERDRLRFTEGVLYNQFLSQVDFELLLAHARELGVLVFENSAKRLMVVTPAGHSDVKRFWKRQKHSS
>tr|A0A5N3W071|A0A5N3W071_MUNRE/1-463 [subseq from] General transcription factor IIH subunit 4 OS=Muntiacus reevesi OX=9886 GN=FD755_022123 PE=3 SV=1
MESTPSRgGLNRVHLQCRNLQEFLGGLSPGVLDRLYGHPATCLAVFRELPSLAKNWVMRMLFLEQPLPQAAVALWVKKEFSKAQEESTGLLSGLRIWHTQLLPGGLQGLILNPIFRQNLRIALLGGGKAWSDDTSQLGPDKHARDVPSLDKYAEERWEVVLHFMVGSPSAAVSQDLAQLLSQAGLMKSAEPGEPPCITSAGFQFLLLDTPAQLWYFMLQYLQTAQSRGMDLVEILSFLFQLSFSTLGKDYSVEGMSDSLLNFLQHLREFGLVFQRKRKSRRYYPTRLAINLSSGVSGAGGTAHQPGFIVVETNYRLYAYTESELQIALIALFSEMLYRFPNMVVAQVTRESVQQAIASGITAQQIIHFLRTRAHPVMLKQTPVLPPTITDQIRLWELERDRLRFTEGVLYNQFLSQVDFELLLAHARELGVLVFENSAKRLMVVTPAGHSDVKRFWKRQKHNS
>tr|A0A5N3WFF2|A0A5N3WFF2_MUNMU/1-463 [subseq from] General transcription factor IIH subunit 4 OS=Muntiacus muntjak OX=9888 GN=FD754_004628 PE=3 SV=1
MESTPSRgGLNRVHLQCRNLQEFLGGLSPGVLDRLYGHPATCLAVFRELPSLAKNWVMRMLFLEQPLPQAAVALWVKKEFSKAQEESTGLLSGLRIWHTQLLPGGLQGLILNPIFRQNLRIALLGGGKAWSDDTSQLGPDKHARDVPSLDKYAEERWEVVLHFMVGSPSAAVSQDLAQLLSQAGLMKSAEPGEPPCITSAGFQFLLLDTPAQLWYFMLQYLQTAQSRGMDLVEILSFLFQLSFSTLGKDYSVEGMSDSLLNFLQHLREFGLVFQRKRKSRRYYPTRLAINLSSGVSGAGGTTHQPGFIVVETNYRLYAYTESELQIALIALFSEMLYRFPNMVVAQVTRESVQQAIASGITAQQIIHFLRTRAHPVMLKQTPVLPPTITDQIRLWELERDRLRFTEGVLYNQFLSQVDFELLLAHARELGVLVFENSAKRLMVVTPAGHSDVKRFWKRQKHNS
>tr|A0A6J0YSE8|A0A6J0YSE8_ODOVR/1-463 [subseq from] General transcription factor IIH subunit 4 OS=Odocoileus virginianus texanus OX=9880 GN=GTF2H4 PE=3 SV=1
MESTPSRgGLNRVHLQCRNLQEFLGGLSPGVLDRLYGHPATCLAVFRELPSLAKNWVMRMLFLEQPLPQAAVALWVKKEFSKAQEESTGLLSGLRIWHTQLLPGGLQGLILNPIFRQNLRIALLGGGKAWSDDTSQLGPDKHARDVPSLDKYAEERWEVVLHFMVGSPSAAVSQDLAQLLSQAGLMKSAEPGEPPCITSAGFQFLLLDTPAQLWYFMLQYLQTAQSRGMDLVEILSFLFQLSFSTLGKDYSVEGMSDSLLNFLQHLREFGLVFQRKRKSRRYYPTRLAINLSSGVSGAGGTAHQPGFIVVETNYRLYAYTESELQIALIALFSEMLYRFPNMVVAQVTRESVQQAIASGITAQQIIHFLRTRAHPVMLKQTPVLPPTITDQIRLWELERDRLRFTEGVLYNQFLSQVDFELLLAHARELGVLVFENSAKRLMVVTPAGHSDVKRFWKRQKHNS
>tr|A0A452FP19|A0A452FP19_CAPHI/1-463 [subseq from] General transcription factor IIH subunit 4 OS=Capra hircus OX=9925 GN=GTF2H4 PE=3 SV=1
MESTPSRgGLNRVHLQCRNLQEFLGGLSPGILDRLYGHPATCLAVFRELPSLAKNWVMRMLFLEQPLPQAAVALWVKKEFSKAQEESTGLLSGLRIWHTQLLPGGLQGLILNPIFRQNLRIALLGGGKAWSDDTSQLGPDKHARDVPSLDKYAEERWEVVLHFMVGSPSAAVSQDLAQLLSQAGLMKSAEPGEPPCITSAGFQFLLLDTPAQLWYFMLQYLQTAQSRGMDLVEILSFLFQLSFSTLGKDYSVEGMSDSLLNFLQHLREFGLVFQRKRKSRRYYPTRLAINLSSGVSGAGGTAHQPGFIVVETNYRLYAYTESELQIALIALFSEMLYRFPNMVVAQVTRESVQQAIASGITAQQIIHFLRTRAHPVMLKQTPVLPPTITDQIRLWELERDRLRFTEGVLYNQFLSQVDFELLLAHARELGVLVFENSAKRLMVVTPAGHSDVKRFWKRQKHNS
>tr|A0A6P3EJD6|A0A6P3EJD6_SHEEP/1-463 [subseq from] General transcription factor IIH subunit 4 OS=Ovis aries OX=9940 GN=GTF2H4 PE=3 SV=1
MESTPSRgGLNRVHLQCRNLQEFLGGLSPGILDRLYGHPATCLAVFRELPSLAKNWVMRMLFLEQPLPQAAVALWVKKEFSKAQEESTGLLSGLRIWHTQLLPGGLQGLILNPIFRQNLRIALLGGGKAWSDDTSQLGPDKHARDVPSLDKYAEERWEVVLHFMVGSPSAAVSQDLAQLLSQAGLMKSAEPGEPPCITSAGFQFLLLDTPAQLWYFMLQYLQTAQSRGMDLVEILSFLFQLSFSTLGKDYSVEGMSDSLLNFLQHLREFGLVFQRKRKSRRYYPTRLAINLSSGVSGAGGTAHQPGFIVVETNYRLYAYTESELQIALIALFSEMLYRFPNMVVAQVTRESVQQAIASGITAQQIIHFLRTRAHPVMLKQTPVLPPTITDQIRLWELERDRLRFTEGVLYNQFLSQVDFELLLAHARELGVLVFENSAKRLMVVTPAGHSDVKRFWKRQKHNS
>tr|A0A7F8RUU8|A0A7F8RUU8_LEPWE/1-463 [subseq from] General transcription factor IIH subunit 4 OS=Leptonychotes weddellii OX=9713 GN=GTF2H4 PE=3 SV=1
MESTPSRgGLNRVHLQCRNLQEFLGGLSPGVLDRLYGHPATCLAVFRELPSLAKNWVMRMLFLEQPLPQAAVALWVKKEFSKAQEESTGLLSGLRIWHTQLLPGGLQGLILNPIFRQNLRIALLGGGKAWSDDTSQLGPDKHARDVPSLDKYAEERWEVVLHFMVGSPSAAVSQDLAQLLSQAGLMKSTEPGEPPCITSAGFQFLLLDTPAQLWYFMLQYLQTAQSRGMDLVEILSFLFQLSFSTLGKDYSVEGMSDSLLNFLQHLREFGLVFQRKRKSRRYYPTRLAINLSSGVSGAGGTSHQPGFIVVETNYRLYAYTESELQIALIALFSEMLYRFPNMVVAQVTRESVQQAIASGITAQQIIHFLRTRAHPVMLKQMPVLPPTITDQIRLWELERDRLRFTEGVLYNQFLSQVDFELLLAHARELGVLVFENSAKRLMVVTPAGHSDVKRFWKRQKHSS
>tr|Q6MG20|Q6MG20_RAT/1-463 [subseq from] General transcription factor IIH subunit 4 OS=Rattus norvegicus OX=10116 GN=Gtf2h4 PE=1 SV=1
MEITPARgGLNRAHLQCRNLQEFLGGLSPGVLDRLYGHPATCLAVFRELPSLAKNWVMRMLFLEQPLPQAAVALWVKKEFSKAQEESTGLLSGLRIWHTQLLPGGLQGLILNPVFRQNLRIALLGGGKAWSDDTSQLGPDKHARDVPSLDKYAEERWEVVLHFMVGSPSAAVSQDLAQLLSQAGLMKSTEPGEPPCITSAGFQFLLLDTPAQLWYFMLQYLQTAQSRGMDLVEILSFLFQLSFSTLGKDYSVEGMSDSLLNFLQHLREFGLVFQRKRKSRRYYPTRLAINLSSGVSGAGGTVHQPGFIVVETNYRLYAYTESELQIALIALFSEMLYRFPNMVVAQVTRESVQQAIASGITAQQIIHFLRTRAHPVMLKQTPVLPPTITDQIRLWELERDRLRFTEGVLYNQFLSQVDFELLLAHARELGVLVFENSAKRLMVVTPAGHSDVKRFWKRQKHSS
>tr|A0A3Q7RKK4|A0A3Q7RKK4_VULVU/1-463 [subseq from] General transcription factor IIH subunit 4 OS=Vulpes vulpes OX=9627 GN=GTF2H4 PE=3 SV=1
MESTPARgGLNRVHLQCRNLQEFLGGLSPGVLDRLYGHPATCLAVFRELPFLAKNWVMRMLFLEQPLPQAAVALWVKKEFSKAQEESTGLLSGLRIWHTQLLPGGLQGLILNPIFRQNLRIALLGGGKAWSDDTSQLGPDKHARDVPSLDKYAEERWEVVLHFMVGSPSAAVSQDLAQLLSQAGLMKSTEPGEPPCITSAGFQFLLLDTPAQLWYFMLQYLQTAQSRGMDLVEILSFLFQLSFSTLGKDYSVEGMSDSLLNFLQHLREFGLVFQRKRKSRRYYPTRLAINLSSGVSGAGGTAHQPGFIIVETNYRLYAYTESELQIALIALFSEMLYRFPNMVVAQVTRESVQQAIASGITAQQIIHFLRTRAHPVMLKQTPVLPPTITDQIRLWELERDRLRFTEGVLYNQFLSQVDFELLLAHARELGVLVFENSAKRLMVVTPAGHSDVKRFWKRQKHSS
>tr|F1PGI3|F1PGI3_CANLF/1-463 [subseq from] General transcription factor IIH subunit 4 OS=Canis lupus familiaris OX=9615 GN=GTF2H4 PE=3 SV=2
MESTPARgGLNRVHLQCRNLQEFLGGLSPGVLDRLYGHPATCLAVFRELPFLAKNWVMRMLFLEQPLPQAAVALWVKKEFSKAQEESTGLLSGLRIWHTQLLPGGLQGLILNPIFRQNLRIALLGGGKAWSDDTSQLGPDKHARDVPSLDKYAEERWEVVLHFMVGSPSAAVSQDLAQLLSQAGLMKSTEPGEPPCITSAGFQFLLLDTPAQLWYFMLQYLQTAQSRGMDLVEILSFLFQLSFSTLGKDYSVEGMSDSLLNFLQHLREFGLVFQRKRKSRRYYPTRLAINLSSGVSGAGGTAHQPGFIIVETNYRLYAYTESELQIALIALFSEMLYRFPNMVVAQVTRESVQQAIASGITAQQIIHFLRTRAHPVMLKQTPVLPPTITDQIRLWELERDRLRFTEGVLYNQFLSQVDFELLLAHARELGVLVFENSAKRLMVVTPAGHSDVKRFWKRQKHSS
>tr|A0A671DIN0|A0A671DIN0_RHIFE/1-463 [subseq from] General transcription factor IIH subunit 4 OS=Rhinolophus ferrumequinum OX=59479 GN=GTF2H4 PE=3 SV=1
MESIPSRgGLNRVHLQCRNLQEFLGGLSPGVLDRLYGHPATCLAVFRELPPLAKNWVMRMLFLEQPLPQAAVALWVKKEFSKAQEESTGLLSGLRIWHTQLLPGGLQGLILNPIFRQNLRIALLGGGKAWSDDTSQLGPDKHARDVPSLDKYAEERWEVVLHFMVGSPSAAVSQDLAQLLSQAGLMKSTEPGEPPCITSAGFQFLLLDTPAQLWYFMLQYLQTAQSRGMDLVEILSFLFQLSFSTLGKDYSVEGMSDSLLNFLQHLREFGLVFQRKRKSRRYYPTRLAINLSSGVSGAGGTAHQPGFIVVETNYRLYAYTESELQIALIALFSEMLYRFPNMVVAQVTRESVQQAIASGITAQQIIHFLRTRAHPVMLKQTPVLPPTITDQIRLWELERDRLRFTEGVLYNQFLSQVDFELLLAHARELGVLVFENSAKRLMVVTPAGHSDVKRFWKRQKHSS
>tr|A0A6I9IPB7|A0A6I9IPB7_VICPA/1-463 [subseq from] General transcription factor IIH subunit 4 OS=Vicugna pacos OX=30538 GN=GTF2H4 PE=3 SV=1
MESTPSRgGLNRVHLQCRNLQEFLGSLSPGVLDRLYGHPATCLAVFRELPSLAKNWVMRMLFLEQPLPQAAVALWVKKEFSKAQEESTGLLSGLRIWHTQLLPGGLQGLILNPIFRQNLRIALLGGGKAWSDDTSQLGPDKHARDVPSLDKYAEERWEVVLHFMVGSPSAAVSQDLAQLLSQAGLMKSAEPGEPPCITSAGFQFLLLDTPAQLWYFMLQYLQTAQSRGMDLVEILSFLFQLSFSTLGKDYSVEGMSDSLLNFLQHLREFGLVFQRKRKSRRYYPTRLAINLSSGVSGAGGTAHQPGFIVVETNYRLYAYTESELQIALIALFSEMLYRFPNMVVAQVTRESVQQAIASGITAQQIIHFLRTRAHPVMLKQTPVLPPTITDQIRLWELERDRLRFTEGVLYNQFLSQVDFELLLAHARELGVLVFENSAKRLMVVTPAGHSDVKRFWKRQKHSS
>tr|A0A6P5RA20|A0A6P5RA20_MUSCR/1-463 [subseq from] General transcription factor IIH subunit 4 OS=Mus caroli OX=10089 GN=Gtf2h4 PE=3 SV=1
MEITPSRgGLNRAHLQCRNLQEFLGGLSPGVLDRLYGHPATCLAVFRELPSLAKNWVMRMLFLEQPLPQAAVALWVKKEFSKAQEESTGLLSGLRIWHTQLLPGGLQGLILNPVFRQNLRIALLGGGKAWSDDTSQLGPDKHARDVPSLDKYAEERWEVVLHFMVGSPSAAVSQDLAQLLSQAGLMKSTEPGEPPCITSAGFQFLLLDTPAQLWYFMLQYLQTAQSRGMDLVEILSFLFQLSFSTLGKDYSVEGMSDSLLNFLQHLREFGLVFQRKRKSRRYYPTRLAINLSSGVSGAGGTVHQPGFIVVETNYRLYAYTESELQIALIALFSEMLYRFPNMVVAQVTRESVQQAIASGITAQQIIHFLRTRAHPVMLKQNPVLPPTITDQIRLWELERDRLRFTEGVLYNQFLSQVDFELLLAHARELGVLVFENSAKRLMVVTPAGHSDVKRFWKRQKHSS
>tr|H0WCN9|H0WCN9_CAVPO/1-463 [subseq from] General transcription factor IIH subunit 4 OS=Cavia porcellus OX=10141 GN=GTF2H4 PE=3 SV=1
MESTPTRgGLNRVHLQCRNLQEFLGGLSPGVLDRLYGHPATCLAVFRELPSLAKNWVMRMLFLEQPLPQAAVALWVKKEFSKAQEESTGLLSGLRIWHTQLLPGGLQGLILNPIFRQNLRIALLGGGKAWSDDTSQLGPDKHARDVPSLDKYAEERWEVVLHFMVGSPSAAVSQDLAQLLSQAGLMRSTEPGEPPCITSAGFQFLLLDTSAQLWYFMLQYLQTAQSRGMDLVEILSFLFQLSFSTLGKDYSVEGMSDSLLNFLQHLREFGLVFQRKRKSRRYYPTRLAINLSSGVSGAGGTVHQPGFIVVETNYRLYAYTESELQIALIALFSEMLYRFPNMVVAQVTRESVQQAIASGITAQQIIHFLRTRAHPVMLKQTPVLPPTITDQIRLWELERDRLRFTEGVLYNQFLSQVDFELLLAHARELGVLVFENSAKRLMVVTPAGHSDVKRFWKRQKHNS
>tr|A0A2Y9EC57|A0A2Y9EC57_TRIMA/1-463 [subseq from] General transcription factor IIH subunit 4 OS=Trichechus manatus latirostris OX=127582 GN=LOC101343306 PE=3 SV=1
MESTPSRgGLNRVHLQCRNLQEFLGGLSPGVLDRLYGHPATCLAVFRELPSLAKNWVMRMLFLEQPLPQAAVALWVKKEFSKAQEESTGLLSGLRIWHTQLLPGGLQGLILNPIFRQNLRIALLGGGKAWSDDTSQLGPDKHARDVPSLDKYAEERWEVVLHFMVGSPSAAVSQDLAQLLSQAGLMKSAEPGEPPCITSAGFQFLLLDTPAQLWYFMLQYLQTAQSRGMDLVEILSFLFQLSFSTLGKDYSVEGMSDSLLNFLQHLREFGLVFQRKRKSRRYYPTRLAINLSSGVSGAGGTANQPGFIIVETNYRLYAYTESELQIALIALFSEMLYRFPNMVVAQVTRESVQQAIASGITAQQIIHFLRTRAHPVMLKQTPVLPPTITDQIRLWELERDRLRFTEGVLYNQFLSQVDFELLLAHARELGVLVFENSAKRLMVVTPAGHSDVKRFWKRQKHSS
>tr|A0A286X794|A0A286X794_CAVPO/23-485 [subseq from] General transcription factor IIH subunit 4 OS=Cavia porcellus OX=10141 GN=GTF2H4 PE=3 SV=1
MESTPTRgGLNRVHLQCRNLQEFLGGLSPGVLDRLYGHPATCLAVFRELPSLAKNWVMRMLFLEQPLPQAAVALWVKKEFSKAQEESTGLLSGLRIWHTQLLPGGLQGLILNPIFRQNLRIALLGGGKAWSDDTSQLGPDKHARDVPSLDKYAEERWEVVLHFMVGSPSAAVSQDLAQLLSQAGLMRSTEPGEPPCITSAGFQFLLLDTSAQLWYFMLQYLQTAQSRGMDLVEILSFLFQLSFSTLGKDYSVEGMSDSLLNFLQHLREFGLVFQRKRKSRRYYPTRLAINLSSGVSGAGGTVHQPGFIVVETNYRLYAYTESELQIALIALFSEMLYRFPNMVVAQVTRESVQQAIASGITAQQIIHFLRTRAHPVMLKQTPVLPPTITDQIRLWELERDRLRFTEGVLYNQFLSQVDFELLLAHARELGVLVFENSAKRLMVVTPAGHSDVKRFWKRQKHNS
>tr|A0A384B3D3|A0A384B3D3_BALAS/1-463 [subseq from] General transcription factor IIH subunit 4 OS=Balaenoptera acutorostrata scammoni OX=310752 GN=GTF2H4 PE=3 SV=1
MESTPSRgGLNRVHLQCRNLQEFLGSLSPGVLDRLYGHPATCLAVFRELPSLAKNWVMRMLFLEQPLPQAAVALWVKKEFSKAQEESTGLLSGLRIWHTQLLPGGLQGLILNPIFRQNLRIALLGGGKAWSDDTSQLGPDKHARDVPSLDKYAEERWEVVLHFMVGSPSAAVSQDLAQLLSQAGLMKSAEPGEPPCITSAGFQFLLLDTPAQLWYFMLQYLQTAQSRGMDLVEILSFLFQLSFSTLGKDYSVEGMSDSLLNFLQHLREFGLVFQRKRKSRRYYPTRLAINLSSGVSGAGGTVHQPGFIVVETNYRLYAYTESELQIALIALFSEMLYRFPNMVVAQVTRESVQQAIASGITAQQIIHFLRTRAHPVMLKQTPVLPPTITDQIRLWELERDRLRFTEGVLYNQFLSQVDFELLLAHARELGVLVFENSAKRLMVVTPAGHGDVKRFWKRQKHNS
>tr|A0A5F9CZ15|A0A5F9CZ15_RABIT/41-503 [subseq from] General transcription factor IIH subunit 4 OS=Oryctolagus cuniculus OX=9986 GN=GTF2H4 PE=3 SV=1
MESTPSRgGLNRVHLQCRNLQEFLGSLSPGVLDRLYGHPATCLAVFRELPSLAKNWVMRMLFLEQPLPQAAVALWVKKEFSKAQEQSTGLLSGLRIWHTQLLPGGLQGLILNPVFRQNLRVALLGGGKAWSDDTSQLGPDKHARDVPSLDKYAEERWEVVLHFMVGSPSAAVSQDLAQLLSQAGLMKSAEPGEPPCITSAGFQFLLLDTPAQLWYFMLQYLQTAQSRGMDLVEILSFLFQLSFSTLGKDYSVEGMSDSLLNFLQHLREFGLVFQRKRKSRRYYPTRLAINLSSGVSGAGGTVHQPGFIVVETNYRLYAYTESELQIALIALFSEMLYRFPNMVVAQVTRESVQQAIASGITAQQIIHFLRTRAHPVMLKQTPVLPPTITDQIRLWELERDRLRFTEGVLYNQFLSQVDFELLLAHARELGVLVFENSAKRLMVVTPAGHSDVKRFWKRQKHSS
>tr|A0A811YJ58|A0A811YJ58_NYCPR/1-463 [subseq from] (raccoon dog) hypothetical protein OS=Nyctereutes procyonoides OX=34880 GN=NYPRO_LOCUS10378 PE=4 SV=1
MESSPARgGLNRVHLQCRNLQEFLGGLSPGVLDRLYGHPATCLAVFRELPFLAKNWVMRMLFLEQPLPQAAVALWVKKEFSKAQEESTGLLSGLRIWHTQLLPGGLQGLILNPIFRQNLRIALLGGGKAWSDDTSQLGPDKHARDVPSLDKYAEERWEVVLHFMVGSPSAAVSQDLAQLLSQAGLMKSTEPGEPPCITSAGFQFLLLDTPAQLWYFMLQYLQTAQSRGMDLVEILSFLFQLSFSTLGKDYSVEGMSDSLLNFLQHLREFGLVFQRKRKSRRYYPTRLAINLSSGVSGAGGTAHQPGFIIVETNYRLYAYTESELQIALIALFSEMLYRFPNMVVAQVTRESVQQAIASGITAQQIIHFLRTRAHPVMLKQTPVLPPTITDQIRLWELERDRLRFTEGVLYNQFLSQVDFELLLAHARELGVLVFENSAKRLMVVTPAGHSDVKRFWKRQKHSS
>sp|O70422|TF2H4_MOUSE/1-463 [subseq from] General transcription factor IIH subunit 4 OS=Mus musculus OX=10090 GN=Gtf2h4 PE=1 SV=1
MEITPARgGLNRAHLQCRNLQEFLGGLSPGVLDRLYGHPATCLAVFRELPSLAKNWVMRMLFLEQPLPQAAVALWVKKEFSKAQEESTGLLSGLRIWHTQLLPGGLQGLILNPVFRQNLRIALLGGGKAWSDDTSQLGPDKHARDVPSLDKYAEERWEVVLHFMVGSPSAAVSQDLAQLLSQAGLMKSTEPGEPPCITSAGFQFLLLDTPAQLWYFMLQYLQTAQSRGMDLVEILSFLFQLSFSTLGKDYSVEGMSDSLLNFLQHLREFGLVFQRKRKSRRYYPTRLAINLSSGVSGAGGTVHQPGFIVVETNYRLYAYTESELQIALIALFSEMLYRFPNMVVAQVTRESVQQAIASGITAQQIIHFLRTRAHPVMLKQNPVLPPTITDQIRLWELERDRLRFTEGVLYNQFLSQVDFELLLAHARELGVLVFENSAKRLMVVTPAGHSDVKRFWKRQKHSS
>tr|Q542U3|Q542U3_MOUSE/1-463 [subseq from] General transcription factor IIH subunit 4 OS=Mus musculus OX=10090 GN=Gtf2h4 PE=1 SV=1
MEITPARgGLNRAHLQCRNLQEFLGGLSPGVLDRLYGHPATCLAVFRELPSLAKNWVMRMLFLEQPLPQAAVALWVKKEFSKAQEESTGLLSGLRIWHTQLLPGGLQGLILNPVFRQNLRIALLGGGKAWSDDTSQLGPDKHARDVPSLDKYAEERWEVVLHFMVGSPSAAVSQDLAQLLSQAGLMKSTEPGEPPCITSAGFQFLLLDTPAQLWYFMLQYLQTAQSRGMDLVEILSFLFQLSFSTLGKDYSVEGMSDSLLNFLQHLREFGLVFQRKRKSRRYYPTRLAINLSSGVSGAGGTVHQPGFIVVETNYRLYAYTESELQIALIALFSEMLYRFPNMVVAQVTRESVQQAIASGITAQQIIHFLRTRAHPVMLKQNPVLPPTITDQIRLWELERDRLRFTEGVLYNQFLSQVDFELLLAHARELGVLVFENSAKRLMVVTPAGHSDVKRFWKRQKHSS
>tr|A0A7J8GPL2|A0A7J8GPL2_MOLMO/1-463 [subseq from] General transcription factor IIH subunit 4 OS=Molossus molossus OX=27622 GN=HJG59_006054 PE=3 SV=1
MESTPSRgGLNRAHLQCRNLQEFLGGLSPGVLDRLYGHPATCLAVFRELPSLAKNWVMRMLFLEQPLPQAAVALWVKKEFSKAQEESTGLLSGLRIWHTQLLPGGLQGLILNPIFRQNLRIALLGGGKAWSDDTSQLGPDKHARDVPSLDKYAEERWEVVLHFMVGSPSAAVSQDLAQLLSQAGLMKSAEPGEPPCITSAGFQFLLLDTPAQLWYFMLQYLQTAQSRGMDLVEILSFLFQLSFSTLGKDYSVEGMSDSLLNFLQHLREFGLVFQRKRKSRRYYPTRLAINLSSGVSGAGGTAHQPGFIVVETNYRLYAYTESELQIALIALFSEMLYRFPNMVVAQVTRESVQQAIASGITAQQIIHFLRTRAHPVMLKQTPVLPPTITDQIRLWELERDRLRFTEGVLYNQFLSQVDFELLLAHARELGVLVFENAAKRLMVVTPAGHGDVKRFWKRQKHSS
>tr|A0A6I9MEB6|A0A6I9MEB6_PERMB/1-463 [subseq from] General transcription factor IIH subunit 4 OS=Peromyscus maniculatus bairdii OX=230844 GN=Gtf2h4 PE=3 SV=1
MESTPARgGLNRAHLQCRNLQEFLGGLSPGVLDRLYGHPATCLAVFRELPSLAKNWVMRMLFLEQPLPQAAVALWVKKEFSKAQEESTGLLSGLRIWHTQLLPGGLQGLILNPIFRQNLRIALLGGGKAWSDDTSQLGPDKHARDVPSLDKYAEERWEVVLHFMVGSPSAAVSQDLAQLLSQAGLMKSAEPGEPPCITSAGFQFLLLDTSAQLWYFMLQYLQTAQSRGMDLVEILSFLFQLSFSTLGKDYSVEGMSDSLLNFLQHLREFGLVFQRKRKSRRYYPTRLAINLSSGVSGAGGTVHQPGFIVVETNYRLYAYTESELQIALIALFSEMLYRFPNMVVAQVTRESVQQAIASGITAQQIIHFLRTRAHPVMLKQTPVLPPTITDQIRLWELERDRLRFTEGVLYNQFLSQVDFELLLAHARELGVLVFENSAKRLMVVTPAGHSDVKRFWKRQKHSS
>tr|A0A4X1VHW7|A0A4X1VHW7_PIG/1-463 [subseq from] General transcription factor IIH subunit 4 OS=Sus scrofa OX=9823 GN=GTF2H4 PE=3 SV=1
MESTPSRgGLNRVHLQCRNLQEFLGGLSPVVLDRLYGHPATCLAVFRELPSLAKNWVMRMLFLEQPLPQAAVALWVKKEFSKAQEESTGLLSGLRIWHTQLLPGGLQGLILNPIFRQNLRIALLGGGKAWSDDTSQLGPDKHARDVPSLDKYAEERWEVVLHFMVGSPSAAVSQDLAQLLSQAGLMKSAEPGEPPCITSAGFQFLLLDTPAQLWYFMLQYLQTAQSRGMDLVEILSFLFQLSFSTLGKDYSVEGMSDSLLNFLQHLRELGLVFQRKRKSRRYYPTRLAINLSSGVSGAGGTVHQPGFIVVETNYRLYAYTESELQIALIALFSEMLYRFPNMVVAQVTRESVQQAIASGITAQQIIHFLRTRAHPVMLKQTPVLPPTITDQIRLWELERDRLRFTEGVLYNQFLSQVDFELLLAHARELGVLVFENSAKRLMVVTPAGHSDVKRFWKRQKHSS
>tr|Q767M2|Q767M2_PIG/1-463 [subseq from] General transcription factor IIH subunit 4 OS=Sus scrofa OX=9823 GN=TFIIH PE=3 SV=1
MESTPSRgGLNRVHLQCRNLQEFLGGLSPVVLDRLYGHPATCLAVFRELPSLAKNWVMRMLFLEQPLPQAAVALWVKKEFSKAQEESTGLLSGLRIWHTQLLPGGLQGLILNPIFRQNLRIALLGGGKAWSDDTSQLGPDKHARDVPSLDKYAEERWEVVLHFMVGSPSAAVSQDLAQLLSQAGLMKSAEPGEPPCITSAGFQFLLLDTPAQLWYFMLQYLQTAQSRGMDLVEILSFLFQLSFSTLGKDYSVEGMSDSLLNFLQHLRELGLVFQRKRKSRRYYPTRLAINLSSGVSGAGGTVHQPGFIVVETNYRLYAYTESELQIALIALFSEMLYRFPNMVVAQVTRESVQQAIASGITAQQIIHFLRTRAHPVMLKQTPVLPPTITDQIRLWELERDRLRFTEGVLYNQFLSQVDFELLLAHARELGVLVFENSAKRLMVVTPAGHSDVKRFWKRQKHSS
>tr|A0A2Y9EPR2|A0A2Y9EPR2_PHYMC/1-463 [subseq from] General transcription factor IIH subunit 4 OS=Physeter macrocephalus OX=9755 GN=GTF2H4 PE=3 SV=1
MESTPSRgGLNRVHLQCRNLQEFLGSLSPGVLDRLYGHPATCLAVFRELPSLAKNWVMRMLFLEQPLPQAAVALWVKKEFSKAQEESTGLLSGLRIWHTQLLPGGLQGLILNPIFRQNLRIALLGGGKAWSDDTSQLGPDKHARDVPSLDKYAEERWEVVLHFMVGSPSAAVSQDLAQLLSQAGLMKSAEPGEPPCITSAGFQFLLLDTPAQLWYFMLQYLQTAQSRGMDLVEILSFLFQLSFSTLGKDYSVEGMSDSLLNFLQHLREFGLVFQRKRKSRRYYPTRLAINLSSGVSGAGGTAHQPGFIVVETNYRLYAYTESELQIALIALFSEMLYRFPNMVVAQVTRESVQQAIASGITAQQIIHFLRTRAHPVMLKQTPVLPPTITDQIRLWELERDRLRFTEGVLYNQFLSQVDFELLLAHARELGVLVFENSAKRLMVVTPAGHGDVKRFWKRQKHNS
>tr|A0A835ZP47|A0A835ZP47_SHEEP/938-1400 [subseq from] Uncharacterized protein (Fragment) OS=Ovis aries OX=9940 GN=JEQ12_010545 PE=4 SV=1
MESTPSRgGLNRVHLQCRNLQEFLGGLSPGILDRLYGHPATCLAVFRELPSLAKNWVMRMLFLEQPLPQAAVALWVKKEFSKAQEESTGLLSGLRIWHTQLLPGGLQGLILNPIFRQNLRIALLGGGKAWSDDTSQLGPDKHARDVPSLDKYAEERWEVVLHFMVGSPSAAVSQDLAQLLSQAGLMKSAEPGEPPCITSAGFQFLLLDTPAQLWYFMLQYLQTAQSRGMDLVEILSFLFQLSFSTLGKDYSVEGMSDSLLNFLQHLREFGLVFQRKRKSRRYYPTRLAINLSSGVSGAGGTAHQPGFIVVETNYRLYAYTESELQIALIALFSEMLYRFPNMVVAQVTRESVQQAIASGITAQQIIHFLRTRAHPVMLKQTPVLPPTITDQIRLWELERDRLRFTEGVLYNQFLSQVDFELLLAHARELGVLVFENSAKRLMVVTPAGHSDVKRFWKRQKHNS
>tr|W5PMM3|W5PMM3_SHEEP/1-464 [subseq from] General transcription factor IIH subunit 4 OS=Ovis aries OX=9940 GN=GTF2H4 PE=3 SV=1
MESTPSRgGLNRVHLQCRNLQEFLGGLSPGILDRLYGHPATCLAVFRELPSLAKNWVMRMLFLEQPLPQAAVALWVKKEFSKAQEESTGLLSGLRIWHTQLLPGGLQGLILNPIFRQNLRIALLGGGKAWSDDTSQLGPDKHARDVPSLDKYAEERWEVVLHFMVGSPSAAVSQDLAQLLSQAGLMKSsAEPGEPPCITSAGFQFLLLDTPAQLWYFMLQYLQTAQSRGMDLVEILSFLFQLSFSTLGKDYSVEGMSDSLLNFLQHLREFGLVFQRKRKSRRYYPTRLAINLSSGVSGAGGTAHQPGFIVVETNYRLYAYTESELQIALIALFSEMLYRFPNMVVAQVTRESVQQAIASGITAQQIIHFLRTRAHPVMLKQTPVLPPTITDQIRLWELERDRLRFTEGVLYNQFLSQVDFELLLAHARELGVLVFENSAKRLMVVTPAGHSDVKRFWKRQKHNS
>tr|A0A4W2C4W4|A0A4W2C4W4_BOBOX/1-463 [subseq from] General transcription factor IIH subunit 4 OS=Bos indicus x Bos taurus OX=30522 GN=GTF2H4 PE=3 SV=1
MESTPSRgGLNRVHLQCRNLQEFLGGLSPGILDRLYGHPATCLAVFRELPSLAKNWVMRMLFLEQPLPQAAVALWVKKEFSKAQEESTGLLSGLRIWHTQLLPGGLQGLILNPIFRQNLRIALLGGGKAWSDDTSQLGPDKHARDVLSLDKYAEERWEVVLHFMVGSPSAAVSQDLAQLLSQAGLMKSAEPGEPPCITSAGFQFLLLDTPAQLWYFMLQYLQTAQSRGMDLVEILSFLFQLSFSTLGKDYSVEGMSDSLLNFLQHLREFGLVFQRKRKSRRYYPTRLAINLSSGVSGAGGTAHQPGFIVVETNYRLYAYTESELQIALIALFSEMLYRFPNMVVAQVTRESVQQAIASGITAQQIIHFLRTRAHPVMLKQTPVLPPTITDQIRLWELERDRLRFTEGVLYNQFLSQVDFELLLAHARELGVLVFENSAKRLMVVTPAGHSDVKRFWKRQKHNS
>tr|A0A6P3IMM8|A0A6P3IMM8_BISBI/1-463 [subseq from] General transcription factor IIH subunit 4 OS=Bison bison bison OX=43346 GN=GTF2H4 PE=3 SV=1
MESTPSRgGLNRVHLQCRNLQEFLGGLSPGILDRLYGHPATCLAVFRELPSLAKNWVMRMLFLEQPLPQAAVALWVKKEFSKAQEESTGLLSGLRIWHTQLLPGGLQGLILNPIFRQNLRIALLGGGKAWSDDTSQLGPDKHARDVLSLDKYAEERWEVVLHFMVGSPSAAVSQDLAQLLSQAGLMKSAEPGEPPCITSAGFQFLLLDTPAQLWYFMLQYLQTAQSRGMDLVEILSFLFQLSFSTLGKDYSVEGMSDSLLNFLQHLREFGLVFQRKRKSRRYYPTRLAINLSSGVSGAGGTAHQPGFIVVETNYRLYAYTESELQIALIALFSEMLYRFPNMVVAQVTRESVQQAIASGITAQQIIHFLRTRAHPVMLKQTPVLPPTITDQIRLWELERDRLRFTEGVLYNQFLSQVDFELLLAHARELGVLVFENSAKRLMVVTPAGHSDVKRFWKRQKHNS
>tr|A0A6P5DSV1|A0A6P5DSV1_BOSIN/1-463 [subseq from] General transcription factor IIH subunit 4 OS=Bos indicus OX=9915 GN=GTF2H4 PE=3 SV=1
MESTPSRgGLNRVHLQCRNLQEFLGGLSPGILDRLYGHPATCLAVFRELPSLAKNWVMRMLFLEQPLPQAAVALWVKKEFSKAQEESTGLLSGLRIWHTQLLPGGLQGLILNPIFRQNLRIALLGGGKAWSDDTSQLGPDKHARDVLSLDKYAEERWEVVLHFMVGSPSAAVSQDLAQLLSQAGLMKSAEPGEPPCITSAGFQFLLLDTPAQLWYFMLQYLQTAQSRGMDLVEILSFLFQLSFSTLGKDYSVEGMSDSLLNFLQHLREFGLVFQRKRKSRRYYPTRLAINLSSGVSGAGGTAHQPGFIVVETNYRLYAYTESELQIALIALFSEMLYRFPNMVVAQVTRESVQQAIASGITAQQIIHFLRTRAHPVMLKQTPVLPPTITDQIRLWELERDRLRFTEGVLYNQFLSQVDFELLLAHARELGVLVFENSAKRLMVVTPAGHSDVKRFWKRQKHNS
>tr|L8HWF1|L8HWF1_9CETA/1-463 [subseq from] General transcription factor IIH subunit 4 OS=Bos mutus OX=72004 GN=M91_10387 PE=3 SV=1
MESTPSRgGLNRVHLQCRNLQEFLGGLSPGILDRLYGHPATCLAVFRELPSLAKNWVMRMLFLEQPLPQAAVALWVKKEFSKAQEESTGLLSGLRIWHTQLLPGGLQGLILNPIFRQNLRIALLGGGKAWSDDTSQLGPDKHARDVLSLDKYAEERWEVVLHFMVGSPSAAVSQDLAQLLSQAGLMKSAEPGEPPCITSAGFQFLLLDTPAQLWYFMLQYLQTAQSRGMDLVEILSFLFQLSFSTLGKDYSVEGMSDSLLNFLQHLREFGLVFQRKRKSRRYYPTRLAINLSSGVSGAGGTAHQPGFIVVETNYRLYAYTESELQIALIALFSEMLYRFPNMVVAQVTRESVQQAIASGITAQQIIHFLRTRAHPVMLKQTPVLPPTITDQIRLWELERDRLRFTEGVLYNQFLSQVDFELLLAHARELGVLVFENSAKRLMVVTPAGHSDVKRFWKRQKHNS
>tr|A0A7J7QX36|A0A7J7QX36_PIPKU/1-463 [subseq from] General transcription factor IIH subunit 4 OS=Pipistrellus kuhlii OX=59472 GN=mPipKuh1_005974 PE=3 SV=1
MESTPSRgGLNRAHLQCRNLQEFLGGLSPGVLDRLYGHPATCLAVFRELPSLAKNWVMRMLFLEQPLPQAAVALWVKKEFSKAQEESTGLLSGLRIWHTQLLPGGLQGLILNPVFRQNLRIALLGGGKAWSDDTSQLGPDKHARDVPSLDKYAEERWEVVLHFMVGSPSAAVSQDLAQLLSQAGLMKSAEPGEPPCITSAGFQFLLLDTPAQLWYFMLQYLQTAQSRGMDLVEILSFLFQLSFSTLGKDYSVEGMSDSLLNFLQHLREFGLVFQRKRKSRRYYPTRLAINLSAGVSGAGGTAHQPGFIVVETNYRLYAYTESELQIALIALFSEMLYRFPNMVVAQVTRESVQQAIASGITAQQIIHFLRTRAHPVMLKQTPVLPPTITDQIRLWELERDRLRFTEGVLYNQFLSQVDFELLLAHARELGVLVFENAAKRLMVVTPAGHGDVKRFWKRQKHSS
>tr|A0A6I9KPA1|A0A6I9KPA1_CHRAS/1-463 [subseq from] General transcription factor IIH subunit 4 OS=Chrysochloris asiatica OX=185453 GN=GTF2H4 PE=3 SV=1
MESTPSRgGLNRVHLQCRNLQEFLGGLSPGVLDRLYGHPATCLAVFRELPPLAKNWVMRMLFLEQPLPQAAVALWVKKDFNKAQEESTGLLSGLRIWHTQLLPGGLQGLILNPVFRQNLRIALLGGGKAWSDDTSQLGPDKHARDVPSLDKYAEERWEVVLHFMVGSPSAAVSQDLAQLLSQAGLMKSAEPGEPPCITSAGFQFLLLDTPAQLWYFMLQYLQTAQSRGMDLVEILSFLFQLSFSTLGKDYSVEGMSDSLLNFLQHLREFGLVFQRKRKSRRYYPTRLAINLSSGVSGVGGTAHQPGFIVVETNYRLYAYTESELQIALIALFSEMLYRFPNMVVAQVTRESVQQAIASGITAQQIIHFLRTRAHPVMLKQTPVLPPTITDQIRLWELERDRLRFTEGVLYNQFLSQVDFELLLAHARELGVLVFENSAKRLMVVTPAGHSDVKRFWKRQKHSS
>tr|A0A7J7RKF1|A0A7J7RKF1_MYOMY/1-463 [subseq from] General transcription factor IIH subunit 4 OS=Myotis myotis OX=51298 GN=mMyoMyo1_006077 PE=3 SV=1
MESTPSRgGLNRAHLQCRNLQEFLGGLSPGVLDRLYGHPATCLAVFRELPSLAKNWVMRMLFLEQPLPQAAVALWVKKEFSKAQEESTGLLSGLRIWHTQLLPGGLQGLILNPVFRQNLRTALLGGGKAWSDDTSQLGPDKHARDVPALDKYAEERWEVVLHFMVGSPSAAVSQDLAQLLSQAGLMKSAEPGEPPCITSAGFQFLLLDTPAQLWYFMLQYLQTAQSRGMDLVEILSFLFQLSFSTLGKDYSVEGMSDSLLNFLQHLREFGLVFQRKRKSRRYYPTRLAINLSSGVSGAGGTVHQPGFIVVETNYRLYAYTESELQIALIALFSEMLYRFPNMVVAQVTRESVQQAIASGITAQQIIHFLRTRAHPVMLKQTPVLPPTITDQIRLWELERDRLRFTEGVLYNQFLSQVDFELLLAHARELGVLVFENAAKRLMVVTPAGHGDVKRFWKRQKHSS
>tr|A0A6P3RJ66|A0A6P3RJ66_PTEVA/1-463 [subseq from] General transcription factor IIH subunit 4 OS=Pteropus vampyrus OX=132908 GN=GTF2H4 PE=3 SV=1
MESIPPRGvLNRVHLQCRNLQEFLGGLSPGVLDRLYGHPATCLAVFRELPSLAKNWVMRMLFLDQPLPQAAVALWVKKEFSKAQEESTGLLSSLRIWHTQLLPGGLQGLILNPIFRQNLRIALLGGGKAWSDDTSQLGPDKHARDVPSLDKYAEERWEVVLHFMVGSPSAAVSQDLAQLLSQAGLMKSTEPGEPPCITSAGFQFLLLDTPAQLWYFMLQYLQTAQSRGMDLVEILSFLFQLSFSTLGKDYSVEGMSDSLLNFLQHLREFGLVFQRKRKSRRYYPTRLAINLSSGVSGAGGTAHQPGFIVVETNYRLYAYTESELQIALIALFSEMLYRFPNMVVAQVTRESVQQAIASGITAQQIIHFLRTRAHPVMLKQTPVLPPTITDQIRLWELERDRLRFTEGVLYNQFLSQVDFELLLAHARELGVLVFENSAKRLMVVTPAGHSDVKRFWKRQKHSS
>tr|A6H7G8|A6H7G8_BOVIN/1-463 [subseq from] General transcription factor IIH subunit 4 OS=Bos taurus OX=9913 GN=GTF2H4 PE=2 SV=1
MESTPSRgGLNRVHLQCRNLQEFLGGLSPGILDRLYGHPATCLAVFRELPSLAKNWVMRMLFLEQPLPQAAVALWVKKEFSKAQEESTGLLSGLRIWHTQLLPGGLQGLILNPIFRQNLRIALLGGGKAWSDDTSQLGPDKHARDVLSLDKYAEERWEVVLHFMVGSPSAAVSQDLAQLLSQAGLMKSAEPGEPPCITSAGFQFLLLDTPAQLWYFMLQYLQTAQSRGMDLVEILSFLFQLSFSTLGKDYSVEGMSDSLLNFLQHLREFGLVFQRKRKSRRYYPTRLAINLSSGVSGAGGTAHQPGFIVVETNYRLYAYTESELQIALIALFSEMLYRFPNMVVAQVTRESVQQAIASGITAQQIIHFLRTRAHPVMLKQTPVLPPTITDQIRLWELERDRLRFTEGVLYNQFLSQVDFELLLAHARELGVLMFENSAKRLMVVTPAGHSDVKRFWKRQKHNS
>tr|H0Y290|H0Y290_OTOGA/4-458 [subseq from] General transcription factor IIH subunit 4 OS=Otolemur garnettii OX=30611 GN=GTF2H4 PE=3 SV=1
-------GLNRVHLQCRNLQEFLGSLSPGVLDRLYGHPATCLAVFRELPSLAKNWVMRMLFLEQPLPQAAVALWVKKEFSKAQEESTGLLSGLRIWHTQLLPGGLQGLILNPIFRQNLRIALLGGGKAWSDDTSQLGPDKHARDVPSLDKYAEERWEVVLHFMVGSPSAAVSQDLAQLLSQAGLMKSTEPGEPPCITSAGFQFLLLDTPAQLWYFMLQYLQTAQSRGMDLVEILSFLFQLSFSTLGKDYSVEGMSDSLLNFLQHLREFGLVFQRKRKSRRYYPTRLAINLSSGVSGAGGTVHQPGFIVVETNYRLYAYTESELQIALIALFSEMLYRFPNMVVAQVTRESVQQAIASGITAQQIIHFLRTRAHPVMLKQTPVLPPTITDQIRLWELERDRLRFTEGVLYNQFLSQVDFELLLAHARELGVLVFENSAKRLMVVTPAGHSDVKRFWKRQKHSS
>tr|A0A1U7R7I7|A0A1U7R7I7_MESAU/1-463 [subseq from] General transcription factor IIH subunit 4 OS=Mesocricetus auratus OX=10036 GN=Gtf2h4 PE=3 SV=1
MDITPARgGLNRVHLQCRNLQEFLGGLSPGVLDRLYGHPATCLAVFRELPSLAKNWVMRMLFLEQPLPQAAVALWVKKEFSKAQEESTGLLSGLRIWHTQLLPGGLQGLILNPIFRQNLRIALLGGGKAWSDDTSQLGPDKHARDVPSLDKYAEERWEVVLHFMVGSPSAAVSQDLAQLLSQAGLMKSAEPGEPPCITSAGFQFLLLDTSAQLWYFMLQYLQTAQSRGMDLVEILSFLFQLSFSTLGKDYSVEGMSDSLLNFLQHLREFGLVFQRKRKSRRYYPTRLAINLSSGVSGAGGTVHQPGFIVVETNYRLYAYTESELQIALIALFSEMLYRFPNMVVAQVTRESVQQAIASGITAQQIIHFLRTRAHPVMLKQTPVLPPTITDQIRLWELERDRLRFTEGVLYNQFLSQVDFELLLAHARELGVLVYENSAKRLMVVTPAGHSDVKRFWKRQKHSS
>tr|A0A340WQA5|A0A340WQA5_LIPVE/1-463 [subseq from] General transcription factor IIH subunit 4 OS=Lipotes vexillifer OX=118797 GN=GTF2H4 PE=3 SV=1
MESTPSRgGLSRVHLQCRNLQEFLGSLSPGVLDRLYGHPATCLAVFRELPSLAKNWVMRMLFLEQPLPQAAVALWVKKEFSKAQEESTGLLSGLRIWHTQLLPGGLQGLILNPIFRQNLRIALLGGGKAWSDDTSQLGPDKHARDVPSLDKYAEERWEVVLHFMVGSPSAAVSQDLAQLLSQAGLMKSAEPGEPPCITSAGFQFLLLDTPAQLWYFMLQYLQTAQSRGMDLVEILSFLFQLSFSTLGKDYSVEGMSDSLLNFLQHLREFGLVFQRKRKSRRYYPTRLAINLSSGVSGAGGTAHQPGFIVVETNYRLYAYTESELQIALIALFSEMLYRFPNMVVAQVTRESVQQAIASGITAQQIIHFLRTRAHPVMLKQTPVLPPTITDQIRLWELERDRLRFTEGVLYNQFLSQVDFELLLAHARELGVLVFENSAKRLMVVTPAGHGDVKRFWKRQKHNS
>tr|A0A341AWI0|A0A341AWI0_NEOAA/1-463 [subseq from] General transcription factor IIH subunit 4 OS=Neophocaena asiaeorientalis asiaeorientalis OX=1706337 GN=GTF2H4 PE=3 SV=1
MESTPSKgGLSRVHLQCRNLQEFLGSLSPGVLDRLYGHPATCLAVFRELPSLAKNWVMRMLFLEQPLPQAAVALWVKKEFSKAQEESTGLLSGLRIWHTQLLPGGLQGLILNPIFRQNLRIALLGGGKAWSDDTSQLGPDKHARDVPSLDKYAEERWEVVLHFMVGSPSAAVSQDLAQLLSQAGLMKSAEPGEPPCITSAGFQFLLLDTPAQLWYFMLQYLQTAQSRGMDLVEILSFLFQLSFSTLGKDYSVEGMSDSLLNFLQHLREFGLVFQRKRKSRRYYPTRLAINLSSGVSGAGGTAHQPGFIVVETNYRLYAYTESELQIALIALFSEMLYRFPNMVVAQVTRESVQQAIASGITAQQIIHFLRTRAHPVMLKQTPVLPPTITDQIRLWELERDRLRFTEGVLYNQFLSQVDFELLLAHARELGVLVFENSAKRLMVVTPAGHGDVKRFWKRQKHNS
>tr|A0A7J8K9B6|A0A7J8K9B6_ROUAE/1-463 [subseq from] General transcription factor IIH subunit 4 OS=Rousettus aegyptiacus OX=9407 GN=HJG63_006032 PE=3 SV=1
MESIPPRGvLNRVHLQCRNLQEFLGGLSPSILDRLYGHPATCLAVFRELPSLAKNWVMRMLFLEQPLPQAAVALWVKKEFSKAQEESTGLLSSLRIWHTQLLPGGLQGLILNPIFRQNLRIALLGGGKAWSDDTSQLGPDKHARDVPSLDKYAEERWEVVLHFMVGSPSAAVSQDLAQLLSQAGLMKSTEPGEPPCITSAGFQFLLLDTPAQLWYFMLQYLQTAQSRGMDLVEILSFLFQLSFSTLGKDYSVEGMSDSLLNFLQHLREFGLVFQRKRKSRRYYPTRLAINLSSGVSGAGGTAHQPGFIVVETNYRLYAYTESELQIALIALFSEMLYRFPNMVVAQVTRESVQQAIASGITAQQIIHFLRTRAHPVMLKQTPVLPPTITDQIRLWELERDRLRFTEGVLYNQFLSQVDFELLLAHARELGVLVFENSAKRLMVVTPAGHSDVKRFWKRQKHSS
>tr|A0A3L7ILC1|A0A3L7ILC1_CRIGR/2-464 [subseq from] General transcription factor IIH subunit 4 (Fragment) OS=Cricetulus griseus OX=10029 GN=CgPICR_019481 PE=3 SV=1
MEITPARgGLNRAHLQCRNLQEFLGGLSPGVLDRLYGHPATCLAVFRELPSLAKNWVMRMLFLEQPLPQAAVALWVKKEFSKAQEESTGLLSGLRIWHTQLLPGGLQGLILNPIFRQNLRIALLGGGKAWSDDTSQLGPDKHARDVPSLDKYAEERWEVVLHFMVGSPSAAVSQDLAQLLSQAGLMKSAEPGEPPCITSAGFQFLLLDTSAQLWYFMLQYLQTAQSRGMDLVEILSFLFQLSFSTLGKDYSVEGMSDSLLNFLQHLREFGLVFQRKRKSRRYYPTRLAINLSSGVSGAGGSVHQPGFIVVETNYRLYAYTESELQIALIALFSEMLYRFPNMVVAQVTRESVQQAIASGITAQQIIHFLRTRAHPVMLKQTPVLPPTITDQIRLWELERDRLRFTEGVLYNQFLSQVDFELLLAHARELGVLVFENSAKRLMVVTPAGHSDVKRFWKRQKHSS
>tr|G3HQP3|G3HQP3_CRIGR/1-463 [subseq from] General transcription factor IIH subunit 4 OS=Cricetulus griseus OX=10029 GN=I79_013148 PE=3 SV=1
MEITPARgGLNRAHLQCRNLQEFLGGLSPGVLDRLYGHPATCLAVFRELPSLAKNWVMRMLFLEQPLPQAAVALWVKKEFSKAQEESTGLLSGLRIWHTQLLPGGLQGLILNPIFRQNLRIALLGGGKAWSDDTSQLGPDKHARDVPSLDKYAEERWEVVLHFMVGSPSAAVSQDLAQLLSQAGLMKSAEPGEPPCITSAGFQFLLLDTSAQLWYFMLQYLQTAQSRGMDLVEILSFLFQLSFSTLGKDYSVEGMSDSLLNFLQHLREFGLVFQRKRKSRRYYPTRLAINLSSGVSGAGGSVHQPGFIVVETNYRLYAYTESELQIALIALFSEMLYRFPNMVVAQVTRESVQQAIASGITAQQIIHFLRTRAHPVMLKQTPVLPPTITDQIRLWELERDRLRFTEGVLYNQFLSQVDFELLLAHARELGVLVFENSAKRLMVVTPAGHSDVKRFWKRQKHSS
>tr|A0A1A6H7J6|A0A1A6H7J6_NEOLE/1-463 [subseq from] General transcription factor IIH subunit 4 OS=Neotoma lepida OX=56216 GN=A6R68_14856 PE=3 SV=1
MESTPARgGLNRAHLQCKNLQEFLGGLSPGVLDRXYGHPATCLAVFRELPSLAKNWVMRMLFLEQPLPQAAVALWVKKEFSKAQEESTGLLSGLRIWHTQLLPGGLQGLILNPVFRQNLRIALLGGGKAWSDDTSQLGPDKHARDVPSLDKYAEERWEVVLHFMVGSPSAAVSQDLAQLLSQAGLMKSTEPGEPPCITSAGFQFLLLDTSAQLWYFMLQYLQTAQSRGMDLVEILSFLFQLSFSTLGKDYSVEGMSDSLLNFLQHLREFGLVFQRKRKSRRYYPTRLAINLSSGVSGAGGTVNQPGFIVVETNYRLYAYTESELQIALIALFSEMLYRFPNMVVAQVTRESVQQAIASGITAQQIIHFLRTRAHPVMLKQTPVLPPTITDQIRLWELERDRLRFTEGVLYNQFLSQVDFELLLAHARELGVLVFENSAKRLMVVTPAGHSDVKRFWKRQKHSS
>tr|A0A387LA49|A0A387LA49_PSECS/1-463 [subseq from] General transcription factor IIH subunit 4 OS=Pseudorca crassidens OX=82174 GN=GTF2H4 PE=3 SV=1
MESTPSRgGLSRVHLQCRNLQEFLGSLSPGVLDRLYGHPATCLAVFRELPSLAKNWVMRMLFLEQPLPQAAVALWVKKEFSKAQEESTGLLSGLRIWHTQLLPGGLQGLILNPIFRQNLRIALLGGGKAWSDDTSQLGPDKHARDVPSLDKYAEERWEVVLHFMVGSPSAAVSQDLAQLLSQAGLMKSAEPGEPPCITSAGFQFLLLDTPAQLWYFMLQYLQTAQSRGMDLVEILSFLFQLSFSTLGKDYSVEGMSDSLLNFLQHLREFGLVFQRKRKSRRYYPTRLAINLSSGVSGAGGTAHHPGFIVVETNYRLYAYTESELQIALIALFSEMLYRFPNMVVAQVTRESVQQAIASGITAQQIIHFLRTRAHPVMLKQTPVLPPTITDQIRLWELERDRLRFTEGVLYNQFLSQVDFELLLAHARELGVLVFENSAKRLMVVTPAGHGDVKRFWKRQKHNS
>tr|A0A6B0S5U3|A0A6B0S5U3_9CETA/955-1417 [subseq from] Multifunctional fusion protein OS=Bos mutus OX=72004 GN=E5288_WYG005277 PE=3 SV=1
MESTPSRgGLNRVHLQCRNLQEFLGGLSPGILDRLYGHPATCLAVFRELPSLAKNWVMRMLFLEQPLPQAAVALWVKKEFSKAQEESTGLLSGLRIWHTQLLPGGLQGLILNPIFRQNLRIALLGGGKAWSDDTSQLGPDKHARDVLSLDKYAEERWEVVLHFMVGSPSAAVSQDLAQLLSQAGLMKSAEPGEPPCITSAGFQFLLLDTPAQLWYFMLQYLQTAQSRGMDLVEILSFLFQLSFSTLGKDYSVEGMSDSLLNFLQHLREFGLVFQRKRKSRRYYPTRLAINLSSGVSGAGGTAHQPGFIVVETNYRLYAYTESELQIALIALFSEMLYRFPNMVVAQVTRESVQQAIASGITAQQIIHFLRTRAHPVMLKQTPVLPPTITDQIRLWELERDRLRFTEGVLYNQFLSQVDFELLLAHARELGVLVFENSAKRLMVVTPAGHSDVKRFWKRQKHNS
>tr|A0A2Y9MIQ2|A0A2Y9MIQ2_DELLE/1-463 [subseq from] General transcription factor IIH subunit 4 OS=Delphinapterus leucas OX=9749 GN=GTF2H4 PE=3 SV=1
MESTPSKgGLSRVHLQCRNLQEFLGSLSPGVLDRLYGHPATCLAVFRELPSLAKNWVMRMLFLEQPLPQAAVALWVKKEFSKAQEESTGLLSGLRIWHTQLLPGGLQGLILNPIFRQNLRIALLGGGKAWSDDTSQLGPDKHARDVPSLDKYAEERWEVVLHFMVGSPSAAVSQDLAQLLSQAGLMKSAEPGEPPCITSAGFQFLLLDTPAQLWYFMLQYLQTAQSRGMDLVEILSFLFQLSFSTLGKDYSVEGMSDSLLNFLQHLREFGLVFQRKRKSRRYYPTRLAINLSSGVSGAGGTAHQPGFIVMETNYRLYAYTESELQIALIALFSEMLYRFPNMVVAQVTRESVQQAIASGITAQQIIHFLRTRAHPVMLKQTPVLPPTITDQIRLWELERDRLRFTEGVLYNQFLSQVDFELLLAHARELGVLVFENSAKRLMVVTPAGHGDVKRFWKRQKHNS
>tr|G5C3C7|G5C3C7_HETGA/1-463 [subseq from] General transcription factor IIH subunit 4 OS=Heterocephalus glaber OX=10181 GN=GW7_04757 PE=3 SV=1
MESAPTRgGLSRVHLQCRNLQEFLGGLSPGVLDRLYGHPATCLAVFRELPSLAKNWVMRMLFLEQPLPQAAVALWVKKEFSKAQEESTGLLSGLRIWHTQLLPGGLQGLILNPIFRQNLRIALLGGGKAWSDDTSQLGPDKHARDVPSLDKYAEERWEVVLHFMVGSPSAAVSQDLAQLLSQAGLMKSAEPGEPPCITSAGFQFLLLDTPAQLWYFMLQYLQTAQSRGMDLVEILSFLFQLSFSTLGRDYSVEGMSDSLLNFLQHLREFGLVFQRKRKSRRYYPTRLAINLSSGVSGAGGSVHQPGFIVVETNYRLYAYTESELQVALIALFSEMLYRFPNVVVAQVTRESVQQAIGSGITAQQIIHFLRTRAHPVMLKQTPVLPPTITDQIRLWELERDRLRFTEGVLYNQFLSQVDFELLLAHARELGVLVFENSAKRLMVVTPAGHSDVKRFWKRQKHSS
>tr|A0A1S3ABF2|A0A1S3ABF2_ERIEU/1-466 [subseq from] General transcription factor IIH subunit 4 OS=Erinaceus europaeus OX=9365 GN=GTF2H4 PE=3 SV=1
MENIPTKgGLNRVHLQCRNLQEFLGGLSPGVLDRLYGHPATCLAVFRELPSLAKNWVMRMLFLEQPLPQAAVALWVKKEFTKAQEESTGLLSGLHIWHTQLLPGGLQGLILNPIFRQNLRIALLGGGKAWSDDTSQLGPDKHARDVPSLDKYAEERWEVVLHFMVGSPSAAVSQDLAQLLSQAGLMKSTEPGEPPCITSAGFQFLLLDTPAQLWYFMLQYLQTAQSRGMDLVEILSFLFQLSFSTLGKDYSVEGMSDSLLNFLQHLREFGLVFQRKRKSRRYYPTRLAINLSSGVsgvSGAGGTVHQPGFIVVETNYRLYAYTESELQIALIALFSEMLYRFPNMVVAQVTRESVQQAIASGITAQQIIHFLRTRAHPVMLKQTPVLPPTITDQIRLWELERDRLRFTEGVLYNQFLSQVDFELLLAHARELGVLVFENSAKRLMVVTPAGHSDVKRFWKRQKHSS
>tr|A0A485MYW7|A0A485MYW7_LYNPA/46-505 [subseq from] General transcription factor IIH subunit 4 OS=Lynx pardinus OX=191816 GN=LYPA_23C000318 PE=3 SV=1
MESTPSRgGLNRVHLQCRNLQEFLGGLSPGILDRLYGHPATCLAVFRELPSLAKNWVMRMLFLEQPLPQAAVALWVKKEFSKAQEESTGLLSGLRIWHTQLLPGGLQGLILNPIFRQNLRIALLGGGKAWSDDTSQLGPDKHARDVPSLDKYAEERWEVVLHFMVGSPSAAVSQDLAQLLSQAGLMKSTEPGEPPCITSAGFQFLLLDTPAQLWYFMLQYLQTAQSRGMDLVEILSFLFQLSFSTLGKDYSVEGMSDSLLNFLQHLREFGLVFQRKRKSRRYYPTRLAINLSSGVSGAGGTAHQPGFIVVETNYRLYAYTESELQIALIALFSEMLYRFPNMVVAQVTRESVQQAIASGITAQQIIHFLRTRAHPVMLKQSPVLPPTITDQIRLWELERDRLRFTEGVLYNQFLSQVDFELLLAHARELGVLVFENSAKRLMVVTPAGHSDVKRFWKRQN---
>tr|Q3UEU9|Q3UEU9_MOUSE/1-463 [subseq from] General transcription factor IIH subunit 4 OS=Mus musculus OX=10090 GN=Gtf2h4 PE=2 SV=1
MEITPARgGLNRAHLQCRNLQEFLGGLSPGVLDRLYGHPATCLAVFRELPSLAKNWVMRMLFLEQPLPQAAVALWVKKEFSKAQEESTGLLSGLRIWHTQLLPGGLQGLILNPVFRQNLRIALLGGGKAWSDDTSQLGPDKHARDVPSLDKYAEERWEVVLHFMVGSPSAAVSQDLAQLLSQAGLMKSTEPGEPPCITSAGFQFLLLDMPAQLWYFMLQYLQTAQSRGMDLVEILSFLFQLSFSTLGKDYSVEGMSDSLLNFLQHLREFGLVFQRKRKSRRYYPTRLAINLSSGVSGAGGTVHQPGFIVVETNYRLYAYTESELQIALIALFSEMLYRFPNMVVAQVTRESVQQVIASGITAQQIIHFLRTRAHPVMLKQNPVLPPTITDQIRLWELERDRLRFTEGVLYNQFLSQVVFELLLAHARELGVLVFENSAKRLMVVTPAGHSDVKRFWKRQKHSS
>tr|A0A6P6EZ31|A0A6P6EZ31_OCTDE/1-462 [subseq from] General transcription factor IIH subunit 4 OS=Octodon degus OX=10160 GN=Gtf2h4 PE=3 SV=1
MESAPPRaGLSRVHLQCRNLQEFLGSLSPGVLDRLYGHPATCLAVFRELPPLAKNWVMRMLFLEQPLPQAAVALWVKKEFSKAQEESTGLLSGLRIWHTQLLPGGLQGLILNPIFRQNLRIALLGGGKAWSDDTSQLGPDKHARDVPSLDKYAEERWEVVLHFMVGSPSAAVSQDLAQLLSQAGLMKSTEPGEPPCITSAGFQFLLLDTSAQLWYFMLQYLQTAQSRGMDLVEILSFLFQLSFSTLGKDYSVEGMSDSLLNFLQHLREFGLVFQRKRKSRRYYPTRLAINLSSGVSGAGGTVHQPGFIVVETNYRLYAYTESELQIALIALFSEMLYRFPNMVVAQVTRESVQQAIASGITAQQIIHFLRTRAHPVMLKQTPVLPPTITDQIRLWELERDRLRFTEGVLYNQFLSQVDFELLLAHARELGVLLFENSAKRLMVVTPAGHSDVKRFWKRQKHS-
>tr|K9IK63|K9IK63_DESRO/1-463 [subseq from] General transcription factor IIH subunit 4 OS=Desmodus rotundus OX=9430 PE=2 SV=1
MENPPSKvGLDRAHLQCRNLQEFLGGLSPGVLDRLYGHPATCLAVFRELPSLAKSWVMRMLFLEQPLPQAAVALWVKKEFSKAQEESTGLLSSLRIWHTQLLPGGLQGLILNPIFRQNLRIALLGGGKAWSDDTSQLGPDKHTRDVPSLDKYAEERWEVVLHFMVGSPDAAVSQDLAQLLIQAGLMKSAEPGEPPCITSAGFQFLLLDTPAQLWYFMLQYLQTAQSRGMDLVEILSFLFQLSFSTLGKDYSVEGMSDSLLNFLQHLREFGLVFQRKRKSRRYYPTRLAINLSSGVSGAGGTAHQPGFIVVETNYRLYAYTESELQIALIALFSEMLYRFPNMVVAQVTRESVQQAIASGITAQQIIHFLRTRAHPVMLKQTPVLPPTITDQIRLWELERDRLRFTEGVLYNQFLSQVDFELLLAHARELGVLVFENSAKRLMVVTPAGHGDVKRFWKRQKHSS
>tr|A0A6J2LBP4|A0A6J2LBP4_9CHIR/1-463 [subseq from] General transcription factor IIH subunit 4 OS=Phyllostomus discolor OX=89673 GN=GTF2H4 PE=3 SV=1
MESTPSKvGLNRAHLQCRNLQEFLGGLNPGVLDRLYGHPATCLAVFRELPSLAKSWVMRMLFLEQPLPQAAVALWVKKEFSKAQEDSTGLLSSLRIWHTQLLPGGLQGLILNPIFRQNLRIALLGGGKAWSDDTSQLGPDKHTRDVPSLDKYAEERWEVVLHFMVGSPDAAVSQDLAQLLIQAGLMKSAEPGEPPCITSAGFQFLLLDTPAQLWYFMLQYLQTAQSRGMDLVEILSFLFQLSFSTLGKDYSVEGMSDSLLNFLQHLREFGLVFQRKRKSRRYYPTRLAINLSSGVSGAGGTAHQAGFIVVETNYRLYAYTESELQIALIALFSEMLYRFPNMVVAQVTRESVQQAIASGITAQQIIHFLRTRAHPVMLKQTPVLPPTITDQIRLWELERDRLRFTEGVLYNQFLSQVDFELLLAHARELGVLVFENSAKRLMVVTPAGHGDVKRFWKRQKHSS
>tr|G1DFR2|G1DFR2_CAPHI/1-462 [subseq from] General transcription factor IIH subunit 4 OS=Capra hircus OX=9925 GN=GTF2H4 PE=2 SV=1
MESTPSRgGLNRVHLQCRNLQEFLGGLSPGILDRLYGHPATCLAVFRELPSLAKNWVMRMLFLEQPLPQAAVALWVKKEFSKAQEESTGLLSGLRIWHAQLLPGGLQGLILNPIFRQNLRIALLGGGKAWSDDTSQLGPDKHARDVPSLDKYAEERWEVVLHFMVGSPSVAVSQDLAQLLSQAGLMKSAEPGEPPCITSAGFQFLLLDTPAHLWYFMLQYLQTAQSRGMDLVEILSFLFQLSFSTLGKDYSVEGMSDSLLNFLQHLREFGLVFQRKRKSRRYYPTRLAINLSSGVSGAGGTAHQPGFIVVETNYRLYAYTEPELQIARIALFSEMLYRFPNMVVPQVTRGSVQQAIASGITAQQIVHFLRTRADPVMLKQTPVLPPTITDQIRLWELERDRLRFTEGVLYNQFLSQVDFELLLAHARELGVLVFENSAKRLMVVTPAGHSDVKRFWKRQKDN-
>tr|F7F0D8|F7F0D8_MONDO/15-477 [subseq from] General transcription factor IIH subunit 4 OS=Monodelphis domestica OX=13616 GN=GTF2H4 PE=3 SV=2
MEGTPPRtGLHRGQLQCRNLQEFLGGLSPGVLDRLYGHPATCLAVFRELPSLAKNWVMRMLFLEQPLPQAAVALWVKKEFSKAQEESTGLLSGLRIWHTQLLPGGLQGLILNPVFRQNLRVALLGGGKAWSDDTSQLGPDKHARDVPSLDKYAEERWEVILHFMVGSPSAAVSQDLAQLLSQAGLMKSSEPGEPPCITSAGFQFLLLDTPAQLWYFMLQYLQTAQSRGMDLVEILSFLFQLSFSTLGKDYSVEGMSDSLLNFLQHLREFGLVFQRKRKSRRYYPTRLAINLSSGVTGAGGTAHQPGFIVVETNYRLYAYTESELQIALIALFSEMLYRFPNMVVAQITRESVQQAIANGITAQQIIHFLKTRAHPVMLKQIPVLPPTITDQIRLWELERDRLRFSEGVLYNQFLSQVDFELLLSHARELGVLVFENTAKRLMVVTPAGHSDVKRFWKRQKHSS
>tr|A0A2K6K3B7|A0A2K6K3B7_RHIBE/1-459 [subseq from] General transcription factor IIH subunit 4 OS=Rhinopithecus bieti OX=61621 GN=GTF2H4 PE=3 SV=1
MESTPSRGLNRVHLQCRNLQEFLGGLSPGVLDRLYGHPATCLAVFRELPSLAKNWVMRMLFLEQPLPQAAVALWVKKEFSKAQEESTGLLSGLRIWHTQLLPGGLQGLILNPIFRQNLRIALLGGGKAWSDDTSQLGPDKHARDVPSLDKYAEERWEVVLHFMVGSPSAAVSQDLAQLLSQAGLMKSTEPGEPPCITSAGFQFLLLDTPAQLWYFMLQYLQTAQSRGMDLVEILSFLFQLSFSTLGKDYSVEGMSDSLLNFLQHLREFGLVFQRKRRSRRYYPTRLAINLSSGVSGAGGTVHQPGFIVVETNYRLYAYTESELQIALIALFSEMLYRFPNMVVAQVTRESVQQAIASGITAQQV--FLLGRANPCSL-QTPVLPPTITDQIRLWELERDRLRFTEGVLYNQFLSQVDFELLLAHARELGVLVFENSAKRLMVVTPAGHSDVKRFWKRQKHSS
>tr|A0A2K6RUW4|A0A2K6RUW4_RHIRO/1-459 [subseq from] General transcription factor IIH subunit 4 OS=Rhinopithecus roxellana OX=61622 GN=GTF2H4 PE=3 SV=1
MESTPSRGLNRVHLQCRNLQEFLGGLSPGVLDRLYGHPATCLAVFRELPSLAKNWVMRMLFLEQPLPQAAVALWVKKEFSKAQEESTGLLSGLRIWHTQLLPGGLQGLILNPIFRQNLRIALLGGGKAWSDDTSQLGPDKHARDVPSLDKYAEERWEVVLHFMVGSPSAAVSQDLAQLLSQAGLMKSTEPGEPPCITSAGFQFLLLDTPAQLWYFMLQYLQTAQSRGMDLVEILSFLFQLSFSTLGKDYSVEGMSDSLLNFLQHLREFGLVFQRKRRSRRYYPTRLAINLSSGVSGAGGTVHQPGFIVVETNYRLYAYTESELQIALIALFSEMLYRFPNMVVAQVTRESVQQAIASGITAQQV--FLLGRANPCSL-QTPVLPPTITDQIRLWELERDRLRFTEGVLYNQFLSQVDFELLLAHARELGVLVFENSAKRLMVVTPAGHSDVKRFWKRQKHSS
>tr|A0A2K5KFA3|A0A2K5KFA3_COLAP/1-459 [subseq from] General transcription factor IIH subunit 4 OS=Colobus angolensis palliatus OX=336983 PE=3 SV=1
MESTPSRGLNRVHLQCRNLQEFLGGLSPGVLDRLYGHPATCLAVFRELPSLAKNWVMRMLFLEQPLPQAAVALWVKKEFSKAQEESTGLLSGLRIWHTQLLPGGLQGLILNPIFRQNLRIALLGGGKAWSDDTSQLGPDKHARDVPSLDKYAEERWEVVLHFMVGSPSAAVSQDLAQLLSQAGLMKSTEPGEPPCITSAGFQFLLLDTPAQLWYFMLQYLQTAQSRGMDLVEILSFLFQLSFSTLGKDYSVEGMSDSLLNFLQHLREFGLVFQRKRKSRRYYPTRLAINLSSGVSGAGGTVHQPGFIVVETNYRLYAYTESELQIALIALFSEMLYRFPNMVVAQVTRESVQQAIASGITAQQVF--PLGRANPCSL-QTPVLPPTITDQIRLWELERDRLRFTEGVLYNQFLSQVDFELLLAHARELGVLVFENSAKRLMVVTPAGHSDVKRFWKRQKHSS
>tr|A0A2K5NX37|A0A2K5NX37_CERAT/1-459 [subseq from] General transcription factor IIH subunit 4 OS=Cercocebus atys OX=9531 GN=GTF2H4 PE=3 SV=1
MESTPSRGLNRVHLQCRNLQEFLGGLSPGVLDRLYGHPATCLAVFRELPSLAKNWVMRMLFLEQPLPQAAVALWVKKEFSKAQEESTGLLSGLRIWHTQLLPGGLQGLILNPIFRQNLRIALLGGGKAWSDDTSQLGPDKHARDVPSLDKYAEERWEVVLHFMVGSPSAAVSQDLAQLLSQAGLMKSTEPGEPPCITSAGFQFLLLDTPAQLWYFMLQYLQTAQSRGMDLVEILSFLFQLSFSTLGKDYSVEGMSDSLLNFLQHLREFGLVFQRKRKSRRYYPTRLAINLSSGVSGAGGTVHQPGFIVVETNYRLYAYTESELQIALIALFSEMLYRFPNMVVAQVTRESVQQAIASGITAQQVF--PLGRANPCSL-QTPVLPPTITDQIRLWELERDRLRFTEGVLYNQFLSQVDFELLLAHARELGVLVFENSAKRLMVVTPAGHSDVKRFWKRQKHSS
>tr|A0A2K6ACQ4|A0A2K6ACQ4_MANLE/1-459 [subseq from] General transcription factor IIH subunit 4 OS=Mandrillus leucophaeus OX=9568 GN=GTF2H4 PE=3 SV=1
MESTPSRGLNRVHLQCRNLQEFLGGLSPGVLDRLYGHPATCLAVFRELPSLAKNWVMRMLFLEQPLPQAAVALWVKKEFSKAQEESTGLLSGLRIWHTQLLPGGLQGLILNPIFRQNLRIALLGGGKAWSDDTSQLGPDKHARDVPSLDKYAEERWEVVLHFMVGSPSAAVSQDLAQLLSQAGLMKSTEPGEPPCITSAGFQFLLLDTPAQLWYFMLQYLQTAQSRGMDLVEILSFLFQLSFSTLGKDYSVEGMSDSLLNFLQHLREFGLVFQRKRKSRRYYPTRLAINLSSGVSGAGGTVHQPGFIVVETNYRLYAYTESELQIALIALFSEMLYRFPNMVVAQVTRESVQQAIASGITAQQVF--PLGRANPCSL-QTPVLPPTITDQIRLWELERDRLRFTEGVLYNQFLSQVDFELLLAHARELGVLVFENSAKRLMVVTPAGHSDVKRFWKRQKHSS
>tr|A0A2K6BAE3|A0A2K6BAE3_MACNE/1-459 [subseq from] General transcription factor IIH subunit 4 OS=Macaca nemestrina OX=9545 GN=GTF2H4 PE=3 SV=1
MESTPSRGLNRVHLQCRNLQEFLGGLSPGVLDRLYGHPATCLAVFRELPSLAKNWVMRMLFLEQPLPQAAVALWVKKEFSKAQEESTGLLSGLRIWHTQLLPGGLQGLILNPIFRQNLRIALLGGGKAWSDDTSQLGPDKHARDVPSLDKYAEERWEVVLHFMVGSPSAAVSQDLAQLLSQAGLMKSTEPGEPPCITSAGFQFLLLDTPAQLWYFMLQYLQTAQSRGMDLVEILSFLFQLSFSTLGKDYSVEGMSDSLLNFLQHLREFGLVFQRKRKSRRYYPTRLAINLSSGVSGAGGTVHQPGFIVVETNYRLYAYTESELQIALIALFSEMLYRFPNMVVAQVTRESVQQAIASGITAQQVF--PLGRANPCSL-QTPVLPPTITDQIRLWELERDRLRFTEGVLYNQFLSQVDFELLLAHARELGVLVFENSAKRLMVVTPAGHSDVKRFWKRQKHSS
>tr|A0A6P5J6K9|A0A6P5J6K9_PHACI/2-463 [subseq from] General transcription factor IIH subunit 4 OS=Phascolarctos cinereus OX=38626 GN=LOC110199367 PE=3 SV=1
MEGTPPRtGLNRGQLQCRNLQEFLRGLSPGVLDRLYGHPATCLAVFRELPSLAKNWVMRMLFLEQPLPQAAVALWVKKEFSKAQEESTGLLSGLRIWHTQLLPGGLQGLILNPVFRQNLRVALLGGGKAWSDDTSQLGPDKHARDVPSLDKYAEERWEVILHFMVGSPSAAVSQDLAQLLSQAGLMKSSEPGEPPCITSAGFQFLLLDTPAQLWYFMLQYLQTAQSRGMDLVEILSFLFQLSFSTLGKDYSVEGMSDSLLNFLQHLREFGLVFQRKRKSRRYYPTRLAINLSSGVTGAGGTAHQPGFIVVETNYRLYAYTESELQIALIALFSEMLYRFPNMVVAQVTRESVQQAIANGITAQQIIHFLKTRAHPVMLKQTPVLPPTITDQIRLWELERDRLRFSEGVLYNQFLSQVDFELLLSHARELGVLVFENTAKRLMVVTPAGHSDVKRFWKRQKHN-
>tr|A0A7N4NHU0|A0A7N4NHU0_SARHA/6-464 [subseq from] General transcription factor IIH subunit 4 OS=Sarcophilus harrisii OX=9305 GN=GTF2H4 PE=3 SV=1
---LPRTGLNRGQLQCRNLQEFLRGLSPVVLDRLYGHPATCLAVFRELPSLAKNWVMRMLFLEQPLPQAAVALWVKKEFSKAQEESTGLLSGLRIWHTQLLPGGLQGFILNPVFRQNLRVALLGGGKAWSDDTSQLGPDKHARDVPSLDKYAEERWEVILHFMVGSPSAAVSQDLAQLLSQAGLMKSSEPGEPPCITSAGFQFLLLDTPAQLWYFMLQYLQTAQSRGMDLVEILSFLFQLSFSTLGKDYSVEGMSDSLLNFLQHLREFGLVFQRKRKSRRYYPTRLAINLSSGVTGAGGTAHQPGFIVVETNYRLYAYTESELQIALIALFSEMLYRFPNMVVAQVTRESVQQAIANGITAQQIIHFMKTRAHPVMLKQTPVLPPTITDQIRLWELERDRLRFSEGVLYNQFLSQVDFELLLSHARELGVLVFENTAKRLMVVTPAGHSDVKRFWKRQKHSS
>tr|A0A7N4PQY7|A0A7N4PQY7_SARHA/5-463 [subseq from] General transcription factor IIH subunit 4 OS=Sarcophilus harrisii OX=9305 GN=GTF2H4 PE=3 SV=1
---LPRTGLNRGQLQCRNLQEFLRGLSPVVLDRLYGHPATCLAVFRELPSLAKNWVMRMLFLEQPLPQAAVALWVKKEFSKAQEESTGLLSGLRIWHTQLLPGGLQGFILNPVFRQNLRVALLGGGKAWSDDTSQLGPDKHARDVPSLDKYAEERWEVILHFMVGSPSAAVSQDLAQLLSQAGLMKSSEPGEPPCITSAGFQFLLLDTPAQLWYFMLQYLQTAQSRGMDLVEILSFLFQLSFSTLGKDYSVEGMSDSLLNFLQHLREFGLVFQRKRKSRRYYPTRLAINLSSGVTGAGGTAHQPGFIVVETNYRLYAYTESELQIALIALFSEMLYRFPNMVVAQVTRESVQQAIANGITAQQIIHFMKTRAHPVMLKQTPVLPPTITDQIRLWELERDRLRFSEGVLYNQFLSQVDFELLLSHARELGVLVFENTAKRLMVVTPAGHSDVKRFWKRQKHSS
>tr|A0A6A1Q6D8|A0A6A1Q6D8_BALPH/2-453 [subseq from] General transcription factor IIH subunit 4 (Fragment) OS=Balaenoptera physalus OX=9770 GN=E2I00_002837 PE=3 SV=1
MESTPSRgGLNRVHLQCRNLQEFLGSLSPGVLDRLYGHPATCLAVFRELPSLAKNWVMRMLFLEQPLPQAAVALWVKKEFSKAQEESTGLLSGLRIWHTQLLPGGLQGLILNPIFRQNLRIALLGGGKAWSDDTSQLGPDKHARDVPSLDKYAEERWEVVLHFMVGSPSAAVSQDLAQLLSQAGLMKSAEPGEPPCITSAGFQFLLLDTPAQLWYFMLQYLQTAQSRGMDLVEILSFLFQLSFSTLGKDYSVEGMSDSLLNFLQHLREFGLVFQRKRKSRRYYPTRLAINLSSGVSGAGGTVHQPGFIVVETNYRLYAYTESELQIALIALFSEMLYRFPNMVVAQVTRESVQQAIASGITAQQIIHFLRTRAHPVMLKQTPVLPPTITDQIRLWELERDRLRFTEGVLYNQFLSQVDFELLLAHARELGVLVFENSAKRLMVVTPAGHGDT-----------
>tr|A0A2I3HKD8|A0A2I3HKD8_NOMLE/1-462 [subseq from] General transcription factor IIH subunit 4 OS=Nomascus leucogenys OX=61853 GN=GTF2H4 PE=3 SV=1
MESTPSRGLNRVHLQCRNLQEFLGGLSPGVLDRLYGHPATCLAVFRELPSLAKNWVMRMLFLEQPLPQAAVALWVKKEFSKAQEESTGLLSGLRIWHTQLLPGGLQGLILNPIFRQNLRIALLGGGKAWSDDTSQLGPDKHARDVPSLDKYAEERWEVVLHFMVGSPSAAVSQDLAQLLSQAGLMKSTEPGEPPCITSAGFQFLLLDTPAQLWYFMLQYLQTAQNECMGLgVDGLCFGPQLETS-VPQDYSVEGMSDSLLNFLQHLREFGLVFQRKRKSRRYYPTRLAINLSSGVSGAGGTVHQPGFIVVETNYRLYAYTESELQIALIALFSEMLYRFPNMVVAQVTRESVQQAIASGITAQQIIHFLRTRAHPVMLKQTPVLPPTITDQIRLWELERDRLRFTEGVLYNQFLSQVDFELLLAHARELGVLVFENSAKRLMVVTPAGHSDVKRFWKRQKHSS
>tr|A0A2K6G4H0|A0A2K6G4H0_PROCO/1-458 [subseq from] General transcription factor IIH subunit 4 OS=Propithecus coquereli OX=379532 GN=GTF2H4 PE=3 SV=1
MESTPSRgGLNRVHLQCRNLQEFLGGLSPGVLDRLYGHPATCLAVFRELPSLAKNWVMRMLFLEQPLPQAAVALWVKKEFSKAQEESTGLLSGLRIWHTQLLPGGLQGLILNPIFRQNLRIALLGGGKAWSDDTSQLGPDKHARDVPSLDKYAEERWEVVLHFMVGSPSAAVSQDLAQLLSQAGLMKSTEPGEPPCITSAGFQFLLLDTPAQLWYFMLQYLQTAQSRGMDLVEILSFLFQLSFSTLGKDYSVEGMSDSLLNFLQHLREFGLVFQRKRKSRRYYPTRLAINLSSGVSGAGGTVHQPGFIVVETNYRLYAYTESELQIALIALFSEMLYRFPNMVVAQVTRESVQQAIASGITAQQVSPL-----GGALALQTPVLPPTITDQIRLWELERDRLRFTEGVLYNQFLSQVDFELLLAHARELGVLVFENSAKRLMVVTPAGHSDVKRFWKRQKHSS
>tr|A0A061IKW4|A0A061IKW4_CRIGR/18-469 [subseq from] General transcription factor IIH subunit 4 OS=Cricetulus griseus OX=10029 GN=H671_1g3175 PE=3 SV=1
MEITPARgGLNRAHLQCRNLQEFLGGLSPGVLDRLYGHPATCLAVFRELPSLAKNWVMRMLFLEQPLPQAAVALWVKKEFSKAQEESTGLLSGLRIWHTQLLPGGLQGLILNPIFRQNLRIALLGGGKAWSDDTSQLGPDKHARDVPSLDKYAEERWEVVLHFMVGSPSAAVSQDLAQLLSQAGLMKSAEPGEPPCITSAGFQFLLLDTSAQLWYFMLQYLQTAQSRGMDLVEILSFLFQLSFSTLGKDYSVEGMSDSLLNFLQHLREFGLVFQRKRKSRRYYPTRLAINLSSGVSGAGGSVHQPGFIVVETNYRLYAYTESELQIALIALFSEMLYRFPNMVVAQVTRESVQQAIASGITAQQIIHFLRTRAHPVMLKQTPVLPPTITDQIRLWELERDRLRFTEGVLYNQFLSQVDFELLLAHARELGVLVFENSAKRLMVVTPAGHSDS-----------
>tr|A0A6P4TQD8|A0A6P4TQD8_PANPR/1-450 [subseq from] General transcription factor IIH subunit 4 OS=Panthera pardus OX=9691 GN=GTF2H4 PE=3 SV=1
MESTPSRgGLNRVHLQCRNLQEFLGGLSPGILDRLYGHPATCLAVFRELPSLAKNWVMRMLFLEQPLPQAAVALWVKKEFSKAQEESTGLLSGLRIWHTQLLPGGLQGLILNPIFRQNLRIALLGGGKAWSDDTSQLGPDKHARDVPSLDKYAEERWEVVLHFMVGSPSAAVSQDLAQLLSQAGLMKSTEPGEPPCITSAGFQFLLLDTPAQLWYFMLQYLQTAQSRGMDLVEILSFLFQLSFSTLGKDYSVEGMSDSLLNFLQHLREFGLVFQRKRKSRRYYPTRLAINLSSGVSGAGGTAHQPGFIVVETNYRLYAYT-------------EMLYRFPNMVVAQVTRESVQQAIASGITAQQIIHFLRTRAHPVMLKQTPVLPPTITDQIRLWELERDRLRFTEGVLYNQFLSQVDFELLLAHARELGVLVFENSAKRLMVVTPAGHSDVKRFWKRQKHSS
>tr|A0A6I9ZGY7|A0A6I9ZGY7_ACIJB/2-451 [subseq from] General transcription factor IIH subunit 4 OS=Acinonyx jubatus OX=32536 GN=GTF2H4 PE=3 SV=1
MESTPSRgGLNRVHLQCRNLQEFLGGLSPGILDRLYGHPATCLAVFRELPSLAKNWVMRMLFLEQPLPQAAVALWVKKEFSKAQEESTGLLSGLRIWHTQLLPGGLQGLILNPIFRQNLRIALLGGGKAWSDDTSQLGPDKHARDVPSLDKYAEERWEVVLHFMVGSPSAAVSQDLAQLLSQAGLMKSTEPGEPPCITSAGFQFLLLDTPAQLWYFMLQYLQTAQSRGMDLVEILSFLFQLSFSTLGKDYSVEGMSDSLLNFLQHLREFGLVFQRKRKSRRYYPTRLAINLSSGVSGAGGTAHQPGFIVVETNYRLYAYT-------------EMLYRFPNMVVAQVTRESVQQAIASGITAQQIIHFLRTRAHPVMLKQSPVLPPTITDQIRLWELERDRLRFTEGVLYNQFLSQVDFELLLAHARELGVLVFENSAKRLMVVTPAGHSDVKRFWKRQKHSS
>tr|F7DHD0|F7DHD0_ORNAN/1-463 [subseq from] General transcription factor IIH subunit 4 OS=Ornithorhynchus anatinus OX=9258 GN=GTF2H4 PE=3 SV=2
MESGPLRtGLHRGKLQCRNLQEFLGGLSPGILDRLYGHPATCLAVFRELPSLAKNWVMRMLFLEQPLPQAAVALWVKKEFNKAQEESTGLLSRLRLWHTQQLPGGLQGLILNPIFRQNLRVALLGGGQAWSDDTSQLGPDKHARDVPSLDKYAEERWEVILHFMVGSPSAAVSQDLAQLLSQAGLMKSSEPGDPPCITSAGFQFLLLDTPAQLWYFMLQYLQTAQTRGMDLVEILSFLFQLSFSTLGKDYSVEGMSDSLLSFLQHLREFGLVFQRKRKSRRYYPTRLAINLSSGVSGATGTAHQPGFIVVETNYRLYAYTESELQIALIALFSEMLYRFPNMVVAQVTRESVQQAIASGITAQQIIHFLRTRAHPVMLKQNPVLPPTITDQIRLWELERDRLRFSEGVLYNQFLSQVDFELLLSHARELGVLVFENPAKRLIVVTPAGHGDVKRFWKRQKNSS
>tr|A0A3Q7QME1|A0A3Q7QME1_CALUR/2-449 [subseq from] General transcription factor IIH subunit 4 OS=Callorhinus ursinus OX=34884 GN=GTF2H4 PE=3 SV=1
MESTPSRgGLNRVHLQCRNLQEFLGSLSPGVLDRLYGHPATCLAVFRELPSLAKNWVMRMLFLEQPLPQAAVALWVKKEFSKAQEESTGLLSGLRIWHTQLLPGGLQGLILNPIFRQNLRIALLGGGKAWSDDTSQLGPDKHARDVPSLDKYAEERWEVVLHFMVGSPSAAVSQDLAQLLSQAGLMKSTEPGEPPCITSAGFQFLLLDTPAQLWYFMLQYLQTAQ---------------LSFSTLGKDYSVEGMSDSLLNFLQHLREFGLVFQRKRKSRRYYPTRLAINLSSGVSGAGGTAHQPGFIVVETNYRLYAYTESELQIALIALFSEMLYRFPNMVVAQVTRESVQQAIASGITAQQIIHFLRTRAHPVMLKQTPVLPPTITDQIRLWELERDRLRFTEGVLYNQFLSQVDFELLLAHARELGVLVFENSAKRLMVVTPAGHSDVKRFWKRQKHSS
>tr|A0A6J2DYK6|A0A6J2DYK6_ZALCA/2-449 [subseq from] General transcription factor IIH subunit 4 OS=Zalophus californianus OX=9704 GN=GTF2H4 PE=3 SV=1
MESTPSRgGLNRVHLQCRNLQEFLGSLSPGVLDRLYGHPATCLAVFRELPSLAKNWVMRMLFLEQPLPQAAVALWVKKEFSKAQEESTGLLSGLRIWHTQLLPGGLQGLILNPIFRQNLRIALLGGGKAWSDDTSQLGPDKHARDVPSLDKYAEERWEVVLHFMVGSPSAAVSQDLAQLLSQAGLMKSTEPGEPPCITSAGFQFLLLDTPAQLWYFMLQYLQTAQ---------------LSFSTLGKDYSVEGMSDSLLNFLQHLREFGLVFQRKRKSRRYYPTRLAINLSSGVSGAGGTAHQPGFIVVETNYRLYAYTESELQIALIALFSEMLYRFPNMVVAQVTRESVQQAIASGITAQQIIHFLRTRAHPVMLKQTPVLPPTITDQIRLWELERDRLRFTEGVLYNQFLSQVDFELLLAHARELGVLVFENSAKRLMVVTPAGHSDVKRFWKRQKHSS
>tr|A0A452C3C3|A0A452C3C3_BALAS/1-448 [subseq from] General transcription factor IIH subunit 4 OS=Balaenoptera acutorostrata scammoni OX=310752 GN=GTF2H4 PE=3 SV=1
MESTPSRgGLNRVHLQCRNLQEFLGSLSPGVLDRLYGHPATCLAVFRELPSLAKNWVMRMLFLEQPLPQAAVALWVKKEFSKAQEESTGLLSGLRIWHTQLLPGGLQGLILNPIFRQNLRIALLGGGKAWSDDTSQLGPDKHARDVPSLDKYAEERWEVVLHFMVGSPSAAVSQDLAQLLSQAGLMKSAEPGEPPCITSAGFQFLLLDTPAQLWYFMLQYLQTAQ---------------LSFSTLGKDYSVEGMSDSLLNFLQHLREFGLVFQRKRKSRRYYPTRLAINLSSGVSGAGGTVHQPGFIVVETNYRLYAYTESELQIALIALFSEMLYRFPNMVVAQVTRESVQQAIASGITAQQIIHFLRTRAHPVMLKQTPVLPPTITDQIRLWELERDRLRFTEGVLYNQFLSQVDFELLLAHARELGVLVFENSAKRLMVVTPAGHGDVKRFWKRQKHNS
>tr|G1QD76|G1QD76_MYOLU/1-464 [subseq from] General transcription factor IIH subunit 4 OS=Myotis lucifugus OX=59463 GN=GTF2H4 PE=3 SV=1
MESTPSRgGLNRAHLQCRNLQEFLGGLSPGVLDRLYGHPATCLAVFRELPSLAKNWVMRMLFLEQPLPQAAVALWVKKEFSKAQEESTGLLSGLRIWHTQLLPGGLQGLILNPVFRQNLRTALLGGGKAWSDDTSQLGPDKHARDVPSLDKYAEERWEVVLHFMVGSPSAAVSQDLAQLLSQAGLMKSAEPGEPPCITSAGFQFLLLDTP-QLWYFMLQYLQTAQXRNLSIDPALSVtgVSDPSWLPLPQDYSVEGMSDSLLNFLQHLREFGLVFQRKRKSRRYYPTRLAINLSSGVSGAGGTAHQPGFIVVETNYRLYAYTESELQIALIALFSEMLYRFPNMVVAQVTRESVQQAIASGITAQQIIHFLRTRAHPVMLKQTPVLPPTITDQIRLWELERDRLRFTEGVLYNQFLSQVDFELLLAHARELGVLVFENAAKRLMVVTPAGHGDVKRFWKRQKHSS
>tr|A0A341AV40|A0A341AV40_NEOAA/1-448 [subseq from] General transcription factor IIH subunit 4 OS=Neophocaena asiaeorientalis asiaeorientalis OX=1706337 GN=GTF2H4 PE=3 SV=1
MESTPSKgGLSRVHLQCRNLQEFLGSLSPGVLDRLYGHPATCLAVFRELPSLAKNWVMRMLFLEQPLPQAAVALWVKKEFSKAQEESTGLLSGLRIWHTQLLPGGLQGLILNPIFRQNLRIALLGGGKAWSDDTSQLGPDKHARDVPSLDKYAEERWEVVLHFMVGSPSAAVSQDLAQLLSQAGLMKSAEPGEPPCITSAGFQFLLLDTPAQLWYFMLQYLQTAQ---------------LSFSTLGKDYSVEGMSDSLLNFLQHLREFGLVFQRKRKSRRYYPTRLAINLSSGVSGAGGTAHQPGFIVVETNYRLYAYTESELQIALIALFSEMLYRFPNMVVAQVTRESVQQAIASGITAQQIIHFLRTRAHPVMLKQTPVLPPTITDQIRLWELERDRLRFTEGVLYNQFLSQVDFELLLAHARELGVLVFENSAKRLMVVTPAGHGDVKRFWKRQKHNS
>tr|A0A2Y9MLP2|A0A2Y9MLP2_DELLE/1-448 [subseq from] General transcription factor IIH subunit 4 OS=Delphinapterus leucas OX=9749 GN=GTF2H4 PE=3 SV=1
MESTPSKgGLSRVHLQCRNLQEFLGSLSPGVLDRLYGHPATCLAVFRELPSLAKNWVMRMLFLEQPLPQAAVALWVKKEFSKAQEESTGLLSGLRIWHTQLLPGGLQGLILNPIFRQNLRIALLGGGKAWSDDTSQLGPDKHARDVPSLDKYAEERWEVVLHFMVGSPSAAVSQDLAQLLSQAGLMKSAEPGEPPCITSAGFQFLLLDTPAQLWYFMLQYLQTAQ---------------LSFSTLGKDYSVEGMSDSLLNFLQHLREFGLVFQRKRKSRRYYPTRLAINLSSGVSGAGGTAHQPGFIVMETNYRLYAYTESELQIALIALFSEMLYRFPNMVVAQVTRESVQQAIASGITAQQIIHFLRTRAHPVMLKQTPVLPPTITDQIRLWELERDRLRFTEGVLYNQFLSQVDFELLLAHARELGVLVFENSAKRLMVVTPAGHGDVKRFWKRQKHNS
>tr|L5KHW8|L5KHW8_PTEAL/1-447 [subseq from] General transcription factor IIH subunit 4 OS=Pteropus alecto OX=9402 GN=PAL_GLEAN10001347 PE=3 SV=1
MESIPPRGvLNRVHLQCRNLQEFLGGLSPGVLDRLYGHPATCLAVFRELPSLAKNWVMRMLFLDQPLPQAAVALWVKKEFSKAQEESTGLLSSLRIWHTQLLPGGLQGLILNPIFRQNLRIALLGGGKAWSDDTSQLGPDKHARDVPSLDKYAEERWEVVLHFMVGSPSAAVSQDLAQLLSQAGLMKSTEPGEPPCITSAGFQFLLLDTPAQLWYFMLQYLQTAQSRGMDLVEILSFLFQLSFSTLGKDYSVEGMSDSLLNFLQHLREFGLVFQRKRKSRRYYPTRLAINLSSGVSGAGGTAHQPGFIVVETNYRLYAYTESELQIALIALFSEMLYRFPNMVVAQVTRESVQQAIASGITAQ----------------QTPVLPPTITDQIRLWELERDRLRFTEGVLYNQFLSQVDFELLLAHARELGVLVFENSAKRLMVVTPAGHSDVKRFWKRQKHSS
>tr|A0A2Y9MSD0|A0A2Y9MSD0_DELLE/1-447 [subseq from] General transcription factor IIH subunit 4 OS=Delphinapterus leucas OX=9749 GN=GTF2H4 PE=3 SV=1
MESTPSKgGLSRVHLQCRNLQEFLGSLSPGVLDRLYGHPATCLAVFRELPSLAKNWVMRMLFLEQPLPQAAVALWVKKEFSKAQEESTGLLSGLRIWHTQLLPGGLQGLILNPIFRQNLRIALLGGGKAWSDDTSQLGPDKHARDVPSLDKYAEERWEVVLHFMVGSPSAAVSQDLAQLLSQAGLMKSAEPGEPPCITSAGFQFLLLDTPAQLWYFMLQYLQTAQSRGMDLVEILSFLFQLSFSTLGKDYSVEGMSDSLLNFLQHLREFGLVFQRKRKSRRYYPTRLAINLSSGVSGAGGTAHQPGFIVMETNYRLYAYTESELQIALIALFSEMLYRFPNMVVAQVTRESVQQAIASGITAQ----------------QTPVLPPTITDQIRLWELERDRLRFTEGVLYNQFLSQVDFELLLAHARELGVLVFENSAKRLMVVTPAGHGDVKRFWKRQKHNS
>tr|A0A7N5JSM6|A0A7N5JSM6_AILME/1-248 [subseq from] General transcription factor IIH subunit 4 OS=Ailuropoda melanoleuca OX=9646 GN=GTF2H4 PE=3 SV=1
MESTPSRgGLNRVHLQCRNLQEFLGGLSPGVLDRLYGHPATCLAVFRELPSLAKNWVMRMLFLEQPLPQAAVALWVKKEFSKAQEESTGLLSGLRIWHTQLLPGGLQGLILNPIFRQNLRIALLGGGKAWSDDTSQLGPDKHARDVPSLDKYAEERWEVVLHFMVGSPSAAVSQDLAQLLSQAGLMKSAEPGEPPCITSAGFQFLLLDTPAQLWYFMLQYLQTAQSRGMDLVEILSFLFQLSFSTLGK-----------------------------------------------------------------------------------------------------------------------------------------------------------------------------------------------------------------------
>tr|A0A7N5JSM6|A0A7N5JSM6_AILME/248-435 [subseq from] General transcription factor IIH subunit 4 OS=Ailuropoda melanoleuca OX=9646 GN=GTF2H4 PE=3 SV=1
----------------------------------------------------------------------------------------------------------------------------------------------------------------------------------------------------------------------------------------------------------------------------------KRKSRRYYPTRLAINLSSGVSGAGGTAHQPGFIVVETNYRLYAYTESELQIALIALFSEMLYRFPNMVVAQVTRESVQQAIASGITAQQIIHFLRTRAHPVMLKQTPVLPPTITDQIRLWELERDRLRFTEGVLYNQFLSQVDFELLLAHARELGVLVFENSAKRLMVVTPAGHSDVKRFWKRQKHSS
>tr|A0A7J7EIP3|A0A7J7EIP3_DICBM/1-248 [subseq from] General transcription factor IIH subunit 4 OS=Diceros bicornis minor OX=77932 GN=HPG69_012661 PE=3 SV=1
MESTPSRgGLNRVHLQCRNLQEFLGGLSPGVLDRLYGHPATCLAVFRELPSLAKNWVMRMLFLEQPLPQAAVALWVKKEFSKAQEESTGLLSSLRIWHTQLLPGGLQGLILNPIFRQNLRIALLGGGKAWSDDTSQLGPDKHARDVPSLDKYAEERWEVVLHFMVGSPSAAVSQDLAQLLSQAGLMKSTEPGEPPCITSAGFQFLLLDTPAQLWYFMLQYLQTAQSRGMDLVEILSFLFQLSFSTLGK-----------------------------------------------------------------------------------------------------------------------------------------------------------------------------------------------------------------------
>tr|A0A7J7EIP3|A0A7J7EIP3_DICBM/248-434 [subseq from] General transcription factor IIH subunit 4 OS=Diceros bicornis minor OX=77932 GN=HPG69_012661 PE=3 SV=1
----------------------------------------------------------------------------------------------------------------------------------------------------------------------------------------------------------------------------------------------------------------------------------KRKSRRYYPTRLAINLSSGVSGAGGTAHQPGFIVVETNYRLYAYTESELQIALIALFSEMLYRFPNLVVAQVTRESVQQAIASGITAQQIIHFLRTRAHPVMLKQTPVLPPTITDQIRLWELERDRLRFTEGVLYNQFLSQVDFELLLAHARELGVLVFENSAKRLMVVTPAGHSDVKRFWKRQKHS-
>tr|A0A6J3BAP4|A0A6J3BAP4_VICPA/1-248 [subseq from] General transcription factor IIH subunit 4 OS=Vicugna pacos OX=30538 GN=GTF2H4 PE=3 SV=1
MESTPSRgGLNRVHLQCRNLQEFLGSLSPGVLDRLYGHPATCLAVFRELPSLAKNWVMRMLFLEQPLPQAAVALWVKKEFSKAQEESTGLLSGLRIWHTQLLPGGLQGLILNPIFRQNLRIALLGGGKAWSDDTSQLGPDKHARDVPSLDKYAEERWEVVLHFMVGSPSAAVSQDLAQLLSQAGLMKSAEPGEPPCITSAGFQFLLLDTPAQLWYFMLQYLQTAQSRGMDLVEILSFLFQLSFSTLGK-----------------------------------------------------------------------------------------------------------------------------------------------------------------------------------------------------------------------
>tr|A0A6J3BAP4|A0A6J3BAP4_VICPA/248-435 [subseq from] General transcription factor IIH subunit 4 OS=Vicugna pacos OX=30538 GN=GTF2H4 PE=3 SV=1
----------------------------------------------------------------------------------------------------------------------------------------------------------------------------------------------------------------------------------------------------------------------------------KRKSRRYYPTRLAINLSSGVSGAGGTAHQPGFIVVETNYRLYAYTESELQIALIALFSEMLYRFPNMVVAQVTRESVQQAIASGITAQQIIHFLRTRAHPVMLKQTPVLPPTITDQIRLWELERDRLRFTEGVLYNQFLSQVDFELLLAHARELGVLVFENSAKRLMVVTPAGHSDVKRFWKRQKHSS
>tr|A0A1D5Q0M1|A0A1D5Q0M1_MACMU/1-453 [subseq from] General transcription factor IIH subunit 4 OS=Macaca mulatta OX=9544 GN=GTF2H4 PE=3 SV=2
MESTPSRGLNRVHLQCRNLQEFLGGLSPGVLDRLYGHPATCLAVFRELPSLAKNWVMRMLFLEQPLPQAAVALWVKKEFSKAQEESTGLLSGLRIWHTQLLPGGLQGLILNPIFRQNLRIALLGGGKAWSDDTSQLGPDKHARDVPSLDKYAEERWEVSGL--------ALHGGLPQCSCQPGLgsAPHTEPGEPPCITSAGFQFLLLDTPAQLWYFMLQYLQTAQSRGMDLVEILSFLFQLSFSTLGKDYSVEGMSDSLLNFLQHLREFGLVFQRKRKSRRYYPTRLAINLSSGVSGAGGTVHQPGFIVVETNYRLYAYTESELQIALIALFSEMLYRFPNMVVAQVTRESVQQAIASGITAQQVF--PLGRANPCSL-QTPVLPPTITDQIRLWELERDRLRFTEGVLYNQFLSQVDFELLLAHARELGVLVFENSAKRLMVVTPAGHSDVKRFWKRQKHSS
>tr|S9YD05|S9YD05_CAMFR/915-1359 [subseq from] General transcription factor IIH subunit 4 OS=Camelus ferus OX=419612 GN=CB1_000383001 PE=3 SV=1
MESTPSRgGLNRVHLQCRNLQEFLGSLSPGVLDRLYGHPATCLAVFRELPSLAKNWVMRMLFLEQPLPQAAVALWVKKEFSKAQEESTGLLSGLRIWHTQLLPGGLQGLILNPIFRQNLRIALLGGGKAWSDDTSQLGPDKHARDVPSLDKYAEERWEVVLHFMVGSPSAAVSQDLAQLLSQAGLMKSAEPGEPPCITSAGFQFLLLDTPAQLWYFMLQYLQTAQSRGMDLVEILSFLFQLSFSTLGKVSQGPGL------------------GAWRKSRRYYPTRLAINLSSGVSGAGGTAHQPGFIVVETNYRLYAYTESELQIALIALFSEMLYRFPNMVVAQVTRESVQQAIASGITAQQIIHFLRTRAHPVMLKQTPVLPPTITDQIRLWELERDRLRFTEGVLYNQFLSQVDFELLLAHARELGVLVFENSAKRLMVVTPAGHSDVKRFWKRQKHSS
>tr|A0A7J7RL07|A0A7J7RL07_MYOMY/1-248 [subseq from] General transcription factor IIH subunit 4 OS=Myotis myotis OX=51298 GN=mMyoMyo1_006077 PE=3 SV=1
MESTPSRgGLNRAHLQCRNLQEFLGGLSPGVLDRLYGHPATCLAVFRELPSLAKNWVMRMLFLEQPLPQAAVALWVKKEFSKAQEESTGLLSGLRIWHTQLLPGGLQGLILNPVFRQNLRTALLGGGKAWSDDTSQLGPDKHARDVPALDKYAEERWEVVLHFMVGSPSAAVSQDLAQLLSQAGLMKSAEPGEPPCITSAGFQFLLLDTPAQLWYFMLQYLQTAQSRGMDLVEILSFLFQLSFSTLGK-----------------------------------------------------------------------------------------------------------------------------------------------------------------------------------------------------------------------
>tr|A0A7J7RL07|A0A7J7RL07_MYOMY/248-435 [subseq from] General transcription factor IIH subunit 4 OS=Myotis myotis OX=51298 GN=mMyoMyo1_006077 PE=3 SV=1
----------------------------------------------------------------------------------------------------------------------------------------------------------------------------------------------------------------------------------------------------------------------------------KRKSRRYYPTRLAINLSSGVSGAGGTVHQPGFIVVETNYRLYAYTESELQIALIALFSEMLYRFPNMVVAQVTRESVQQAIASGITAQQIIHFLRTRAHPVMLKQTPVLPPTITDQIRLWELERDRLRFTEGVLYNQFLSQVDFELLLAHARELGVLVFENAAKRLMVVTPAGHGDVKRFWKRQKHSS
>tr|A0A4U1EGS5|A0A4U1EGS5_MONMO/2-437 [subseq from] General transcription factor IIH subunit 4 (Fragment) OS=Monodon monoceros OX=40151 GN=EI555_011118 PE=3 SV=1
MESTPSKgGLSRVHLQCRNLQEFLGSLSPGVLDRLYGHPATCLAVFRELPSLAKNWVMRMLFLEQPLPQAAVALWVKKEFSKAQEESTGLLSGLRIWHTQLLPGGLQGLILNPIFRQNLRIALLGGGKAWSDDTSQLGPDKHARDVPSLDKYAEERWEVVLHFMVGSPSAAVSQDLAQLLSQAGLMKSAEPGEPPCITSAGFQFLLLDTPAQLWYFMLQYLQTAQSRGMDLVEILSFLFQLSFSTLGKDYSVEGMSDSLLNFLQHLREFGLVFQRKRKSRRYYPTRLAINLSSGVSGAGGTAHQPGFIVVETNYRLYAYTESELQIALIALFSEMLYRFPNMVVAQVTRESVQQAIASGITAQ----------------QTPVLPPTITDQIRLWELERDRLRFTEGVLYNQFLSQVDFELLLAHARELGVLVFENSAKRLMVVTPAGHGDC-----------
>tr|S7NKV5|S7NKV5_MYOBR/1-98 [subseq from] General transcription factor IIH subunit 4 OS=Myotis brandtii OX=109478 GN=D623_10009032 PE=3 SV=1
----------------------------------------------------------------------------------------------------------------------------------------------------------------------------------------------------------------------------------------------------------------------------------------------------------------------------------------------------MVVAQVTRESVQQAITSGITPQQIIHFLRTRAHPVMLKQTPVLPPTITDQIRLWELERDRLRFTEGVLYNQFLSQVDFELLLAHARELGVLVFENASS------------------------
>tr|S7NKV5|S7NKV5_MYOBR/116-465 [subseq from] General transcription factor IIH subunit 4 OS=Myotis brandtii OX=109478 GN=D623_10009032 PE=3 SV=1
----------------------------------------------------------------------------------------------------------------LRRKNLRTALLGGGKAWSDDTSQLGPDKYARDVPSLDKYAEERWEVVLHFMVGSPSAAVSQDLAQLLSQAGLMKSAEPGEPPCITSAGFQFLLLDTPAQLWYFMLQYLQMAQSRGMDLVEILSFLFQLSFSTLGKDYSVEGMSDSLLNFLQHLREFGLVFQRKRKSRRYYPTRLAINLLSGVSGAGGTAHQPGFIVVETNYRLYACTESELQIALIALFSEMLYRFPSMVVAQVTRESVQQAITSGITPQQIIHFLRTRAHPVMLKQTPVLPPTITDQIRLWELERDRLRFTEGVLYNQFLSQVDFELLLAHARELGVLVFENAAKRLMVVTPAGHRDVKRFWKWQKHSS
>tr|A0A4X2JY16|A0A4X2JY16_VOMUR/14-433 [subseq from] General transcription factor IIH subunit 4 OS=Vombatus ursinus OX=29139 GN=GTF2H4 PE=3 SV=1
------------------------------------------ASYRELPSLAKNWVMRMLFLEQPLPQAAVALWVKKEFSKAQEESTGLLSGLRIWHTQLLPGGLQGLILNPVFRQNLRVALLGGGKAWSDDTSQLGPDKHARDVPSLDKYAEERWEVILHFMVGSPSAAVSQDLAQLLSQAGLMKSSEPGEPPCITSAGFQFLLLDTPAQLWYFMLQYLQTAQSRGMDLVEILSFLFQLSFSTLGKDYSVEGMSDSLLNFLQHLREFGLVFQRKRKSRRYYPTRLAINLSSGVTGAGGTAHQPGFIVVETNYRLYAYTESELQIALIALFSEMLYRFPNMVVAQVTRESVQQAIANGITAQQIIHFLKTRAHPVMLKQTPVLPPTITDQIRLWELERDRLRFSEGVLYNQFLSQVDFELLLSHARELGVLVFENTAKRLMVVTPAGHSDVKRFWKRQKHSS
>tr|A0A6J0SJX9|A0A6J0SJX9_9SAUR/16-470 [subseq from] General transcription factor IIH subunit 4 OS=Pogona vitticeps OX=103695 GN=GTF2H4 PE=3 SV=1
-------KLQRVQLKCKNLHEFLRGLSPGILDRLYNHPATCLAVFRELPGLAKNYVMRMLFLEQPLPQAAVATWVKKEYAKEQEESSDVLLGLRLWHTQLLPGGLQGLFLNPIFKENLRIALLGGGKAWSDDTSQLGPDKHARDVPSLDKYAEERWEVILHFMVGSPSAAVSQDLAQLLIEAGLMKSSEPGEPPCITSSGFQFLLLDTSSQLWYFMLQYLQSAENRGMDLVEILSFLFQLSFSTLGKDYSVEGMSDSLLNFLQHLREFGLVFQRKRKSRRYYPTRLAINLSSGISGTTVDTHNQGFIVVETNYRIYAYTDSELQIALIALFSEMLYRFPNLVVAQVTRESVQQAIANGITADQIIHFLRTRAHAVMLKQTPVLPPTITDQIRLWELERDRLRFSEGVLYNQFLSQVDFELLRDHARELGVLVFENPAKRLMVVTPAGHSDVKRFWKRQKHSS
>tr|S7MNY1|S7MNY1_MYOBR/1-248 [subseq from] General transcription factor IIH subunit 4 OS=Myotis brandtii OX=109478 GN=D623_10004997 PE=3 SV=1
MESTPSRgGLNRAHLQCRNLQEFLGGLSPGVLDRLYGHPATCLAVFRELPSLAKNWVMRMLFLEQPLPQAAVALWVKKEFSKAQEESTGLLSGLRIWHTQLLPGGLQGLILNPVFRQNLRTALLGGGKAWSDDTSQLGPDKHARDVPSLDKYAEERWEVVLHFMVGSPSAAVSQDLAQLLSQAGLMKSAEPGEPPCITSAGFQFLLLDTPAQLWYFMLQYLQTAQSRGMDLVEILSFLFQLSFSTLGK-----------------------------------------------------------------------------------------------------------------------------------------------------------------------------------------------------------------------
>tr|S7MNY1|S7MNY1_MYOBR/248-434 [subseq from] General transcription factor IIH subunit 4 OS=Myotis brandtii OX=109478 GN=D623_10004997 PE=3 SV=1
----------------------------------------------------------------------------------------------------------------------------------------------------------------------------------------------------------------------------------------------------------------------------------KRKSRRYYPTRLAINLSSGVSGAGGTAHQPGFIVVETNYRLYAYTESELQIALIALFSEMLYRFPSMVVAQVTRESVQQAIASGITAQQIIHFLRTRAHPVMLKQTPVLPPTITDQIRLWELERDRLRFTEGVLYNQFLSQVDFELLLAHARELGVLVFENAAKRLMVVTPAGHGDVKRFWKRQKHS-
>tr|A0A5F9D5G7|A0A5F9D5G7_RABIT/1-47 [subseq from] General transcription factor IIH subunit 4 OS=Oryctolagus cuniculus OX=9986 GN=GTF2H4 PE=3 SV=1
MESTPSRgGLNRVHLQCRNLQEFLGSLSPGVLDRLYGHPATCLAVFR--------------------------------------------------------------------------------------------------------------------------------------------------------------------------------------------------------------------------------------------------------------------------------------------------------------------------------------------------------------------------------------------------------------------------------
>tr|A0A5F9D5G7|A0A5F9D5G7_RABIT/47-428 [subseq from] General transcription factor IIH subunit 4 OS=Oryctolagus cuniculus OX=9986 GN=GTF2H4 PE=3 SV=1
--------------------------------------------------------------------------------RAQEQSTGLLSGLRIWHTQLLPGGLQGLILNPVFRQNLRVALLGGGKAWSDDTSQLGPDKHARDVPSLDKYAEERWEVVLHFMVGSPSAAVSQDLAQLLSQAGLMKSAEPGEPPCITSAGFQFLLLDTPAQLWYFMLQYLQTAQSRGMDLVEILSFLFQLSFSTLGKDYSVEGMSDSLLNFLQHLREFGLVFQRKRKSRRYYPTRLAINLSSGVSGAGGTVHQPGFIVVETNYRLYAYTESELQIALIALFSEMLYRFPNMVVAQVTRESVQQAIASGITAQQIIHFLRTRAHPVMLKQTPVLPPTITDQIRLWELERDRLRFTEGVLYNQFLSQVDFELLLAHARELGVLVFENSAKRLMVVTPAGHSDVKRFWKRQKHSS
>tr|A0A4D9DH62|A0A4D9DH62_9SAUR/7-460 [subseq from] General transcription factor IIH subunit 4 OS=Platysternon megacephalum OX=55544 GN=DR999_PMT21366 PE=3 SV=1
--------LQRVQLKCKNLHEFLRGLSPGILDRLYNHPATCLAVFRELPGLAKNYVLRMLFLEQPLPQAAVALWVKKEYGKEQEESSDVLLGLRLWHTQLLPGGLQGLVLNPIFKENLRIALLGGGKAWSDDTSQLGPDKHARDVPSLDKYAEERWEVILHFMVGSPSAAVSQDLAQLLIQAGLMKSSEPGEPPCITSAGFQFLLLDTSSQLWYFMLQYLQSAETRGMDLVEILSFLFQLSFSTLGKDYSVEGMSDSLLNFLQHLREFGLVFQRKRKSRRYYPTRLAINLSSGISGTTTDTHNQGFVVVETNYRVYAYTDSELQIALIALFSEMQYRFPNLVVAHVTRESVQQAIANGITAEQIIHFLRTRAHPVMLRQTPVLPPTITDQIRLWELERDRLRFSEGVLYNQFLSQVDFELLRNHARDLGVLVFENPAKRLMVVTPAGHSDVKRFWKRQKQSS
>tr|A0A1U7SWC7|A0A1U7SWC7_ALLSI/7-459 [subseq from] General transcription factor IIH subunit 4 OS=Alligator sinensis OX=38654 GN=GTF2H4 PE=3 SV=1
--------LQKVQLKCKNLHEFLRGLNLGTLDRLYNHPATCLAVFRELPGLAKNYVMRMLFLEQPLPQAAVAFWVKKEYVKEQEESSDVLSGLRLWHTQLLPGGLQGLVLNPIFKENLRIALLGGGKAWSDDTSQLGPDKHARDVPSLDKYAEERWEVILHFMVGSPSAAVSQDLAQLLIQAGLMKSTEPGEPPCITSAGFQFLLLDTSSQLWYFMLQYLQTAETRGMDLVEILSFLFQLSFSTLGKDYSVEGMSDSLLTFLQHLREFGLVFQRKRKSRRYYPTRLAINLSSGISGTTVDTHNQGFIIVETNYRIYAYTDSELQIALIALFSEMLYRFPNLVVAQVTRDSVQQAIANGITADQIIHFLRTRAHPVMLKQIPVLPPTITDQIRLWELERDRLRFSEGVLYNQFLSQVDFELLRNHARDLGVLVFENPAKRLMVVTPAGHSDVKRFWKRQKHS-
>tr|A0A3Q1MXD9|A0A3Q1MXD9_BOVIN/1-47 [subseq from] General transcription factor IIH subunit 4 OS=Bos taurus OX=9913 GN=GTF2H4 PE=3 SV=1
MESTPSRgGLNRVHLQCRNLQEFLGGLSPGILDRLYGHPATCLAVFR--------------------------------------------------------------------------------------------------------------------------------------------------------------------------------------------------------------------------------------------------------------------------------------------------------------------------------------------------------------------------------------------------------------------------------
>tr|A0A3Q1MXD9|A0A3Q1MXD9_BOVIN/47-428 [subseq from] General transcription factor IIH subunit 4 OS=Bos taurus OX=9913 GN=GTF2H4 PE=3 SV=1
--------------------------------------------------------------------------------RAQEESTGLLSGLRIWHTQLLPGGLQGLILNPIFRQNLRIALLGGGKAWSDDTSQLGPDKHARDVLSLDKYAEERWEVVLHFMVGSPSAAVSQDLAQLLSQAGLMKSAEPGEPPCITSAGFQFLLLDTPAQLWYFMLQYLQTAQSRGMDLVEILSFLFQLSFSTLGKDYSVEGMSDSLLNFLQHLREFGLVFQRKRKSRRYYPTRLAINLSSGVSGAGGTAHQPGFIVVETNYRLYAYTESELQIALIALFSEMLYRFPNMVVAQVTRESVQQAIASGITAQQIIHFLRTRAHPVMLKQTPVLPPTITDQIRLWELERDRLRFTEGVLYNQFLSQVDFELLLAHARELGVLMFENSAKRLMVVTPAGHSDVKRFWKRQKHNS
>tr|A0A670ISC5|A0A670ISC5_PODMU/6-460 [subseq from] General transcription factor IIH subunit 4 OS=Podarcis muralis OX=64176 GN=GTF2H4 PE=3 SV=1
-------KLQRVQLKCKNLHEFLRGLSPGILDRLYNHPATCLAVFRELPGLAKNYVMRMLFLEQPLPQAAVASWVKKEFTKEQDESSDVLLGLRLWHTQLLPGGLQGIVLNPIFKENLRIALLGGGKAWSDDTGQLGPDKHARDVPSLDKYAEERWEVILHFMVGSPSAAVSQDLAQLLIEAGLMKSSEPGEPPCITSSGFQFLLLDTSSQLWYFMLQYLQSAETRGMDLVEILSFLFQLSFSTLGKDYSVEGMSESLLNFLQHLREFGLVFQRKRKSRRYYPTRLAINLSSGISGTAVDTHYQGFIIVETNYRIYAYTDSELQIALIALFSEMLYRFPNLVVAQVTRESVQQAIANGITADQIIHFLRTRAHSVMLKQTPVLPPTITDQIRLWELERDRLRFSEGVLYNQFLSQVDFELLRNHAKELGVLVFENPAKRLMVVTPAGHSDVKRFWKRQKHSS
>tr|A0A452GV68|A0A452GV68_9SAUR/7-460 [subseq from] General transcription factor IIH subunit 4 OS=Gopherus agassizii OX=38772 PE=3 SV=1
--------LQKVQLKCKNLHEFLRGLSPGILDRLYNHPATCLAVFRELPGLAKNYVMRMLFLEQPLPQAAVALWVKKEYVKEQEESSDVLLGLRLWHTQLLPGGLQGLVLNPIFKENLRIALLGGGKAWSDDTSQLGPDKHARDVPSLDKYAEERWEVILHFMVGSPSAAVSQDLAQLLIQAGLMKSSEPGEPPCITSAGFQFLLLDTSSQLWYFMLQYLQSAETRGMDLVEILSFLFQLSFSTLGKDYSVEGMSDSLLNFLQHLREFGLVFQRKRKSRRYYPTRLAINLSSGISGTTTDTHNQGFVVVETNYRVYAYTDSELQIALIALFSEMQYRFPNLVVAHVTRESVQQAIANGITAEQIIHFLRTRAHPVMLRQTPVLPATITDQIRLWELERDRLRFSEGVLYNQFLSQVDFELLRNHARDLGVLVFENPAKRLMVVTPAGHSDVKRFWKRQKQSS
>tr|G1KK03|G1KK03_ANOCA/6-460 [subseq from] General transcription factor IIH subunit 4 OS=Anolis carolinensis OX=28377 GN=gtf2h4 PE=3 SV=1
-------KLQKVHLKCKNLHEFLRGLSPGVLDRLYNHPATCLAVFRELPGLAKNYVMRMLLLEQPLPQAAVASWVKKEYTKEQEESSDILLGLRLWHKQLLPGGLQGIVLNPIFKENLRVALLGGGKAWSDDTSQLGPDKHARDVPSLDKYAEERWEVILDFMVGSPSAAVSQDLAQLLTEAGLMKSSEPGEPPCITSSGFQFLLLDTSSQLWYFMLQYLQSAETRGMDLVEILSFLFQLSFSTLGKDYSVEGMSESLLNFLQHLREFGLVFQRKRKSRRYYPTRLAINLSSGISGITIDTRNQGFIIVETNYRIYAYTDSELQIALIALFSEMLYRFPNLVVAQVTRESVQQAIANGITADQIIHFLRTRAHPVMLKQTPVLPPTITDQIRLWELERDRLRFSEGVLYNQFLSQVDFELLRDHARELGVLIFENPSKRLMVVTPAGHSDVKRFWKRQKHSS
>tr|A0A6J1VET3|A0A6J1VET3_9SAUR/8-461 [subseq from] General transcription factor IIH subunit 4 OS=Notechis scutatus OX=8663 GN=GTF2H4 PE=3 SV=1
--------LQRVQLKCKNLHEYLRGLSPGILDRLYNHPATCLAVLRELPGLAKNYVMRMLFLEQPLRQAAVALWVKKEYVKEQEESSDILLGLRLWHTQLLPGGLEGIVLNPIFKENLRIALLGGGKAWSDDTSQLGPDKHARDVPSLDKYAEERWEVILHFMVGSPSAAVSQDLAQLLIEAGLMKSSEPGEPPCITSSGFQFLLLDTSSQLWYFMLQYLQSAETRGMDLVEILSFLFQLSFSTLGKDYSVEGMSDSLLNFLQHLREFGLVFQRKRKSRRYYPTRLAINLSSGISGTTVDTHNQGFIVVETNYRIYAYTDSELQIALIALFSEMLYRFPNLVVAQVTRESTQQAIANGITADQIIHFLRTRAHAVMLKQTPVLPPTITDQIRLWELERDRLRFSEGVLYNQFLSQVDFELLRDHAKELGVLVFENPIKRLMVVTPAGHSDVKRFWKRQKHSS
>tr|A0A6P9CCA7|A0A6P9CCA7_PANGU/8-461 [subseq from] General transcription factor IIH subunit 4 OS=Pantherophis guttatus OX=94885 GN=GTF2H4 PE=3 SV=1
--------LQRVQLKCKNLHEYLRGLSPGILDRLYNHPATCLAVLRELPGLAKNYVMRMLFLEQPLRQAAVALWVKKEYVKEQEESSDILLGLRLWHTQLLPGGLEGIVLNPIFKENLRIALLGGGKAWSDDTSQLGPDKHARDVPSLDKYAEERWEVILHFMVGSPSAAVSQDLAQLLIEAGLMKSSEPGEPPCITSSGFQFLLLDTSSQLWYFMLQYLQSAETRGMDLVEILSFLFQLSFSTLGKDYSVEGMSDSLLNFLQHLREFGLVFQRKRKSRRYYPTRLAINLSSGISGTTVDTHNQGFIVVETNYRIYAYTDSELQIALIALFSEMLYRFPNLVVAQVTRESTQQAIANGITADQIIHFLRTRAHAVMLKQTPVLPPTITDQIRLWELERDRLRFSEGVLYNQFLSQVDFELLRDHAKELGVLVFENPIKRLMVVTPAGHSDVKRFWKRQKHSS
>tr|A0A670YWE4|A0A670YWE4_PSETE/8-461 [subseq from] General transcription factor IIH subunit 4 OS=Pseudonaja textilis OX=8673 GN=GTF2H4 PE=3 SV=1
--------LQRVQLKCKNLHEYLRGLSPGILDRLYNHPATCLAVLRELPGLAKNYVMRMLFLEQPLRQAAVALWVKKEYVKEQEESSDILLGLRLWHTQLLPGGLEGIVLNPIFKENLRIALLGGGKAWSDDTSQLGPDKHARDVPSLDKYAEERWEVILHFMVGSPSAAVSQDLAQLLIEAGLMKSSEPGEPPCITSSGFQFLLLDTSSQLWYFMLQYLQSAETRGMDLVEILSFLFQLSFSTLGKDYSVEGMSDSLLNFLQHLREFGLVFQRKRKSRRYYPTRLAINLSSGISGTTVDTHNQGFIMVETNYRIYAYTDSELQIALIALFSEMLYRFPNLVVAQVTRESTQQAIANGITADQIIHFLRTRAHAVMLKQTPVLPPTITDQIRLWELERDRLRFSEGVLYNQFLSQVDFELLRDHAKELGVLVFENPIKRLMVVTPAGHSDVKRFWKRQKHSS
>tr|A0A2D4MX47|A0A2D4MX47_9SAUR/3-456 [subseq from] General transcription factor IIH subunit 4 OS=Micrurus spixii OX=129469 PE=3 SV=1
--------LQRVQLKCKNLHEYLRGLSPGILDRLYNHPATCLAVLRELPGLAKNYVMRMLFLEQPLRQAAVALWVKKEYVKEQEESSDILLGLRLWHTQFLPGGLEGIVLNPIFKENLRIALLGGGKAWSDDTSQLGPDKHARDVPSLDKYAEERWEVILHFMVGSPSAAVSQDLAQLLIEAGLMKSSEPGEPPCITSSGFQFLLLDTSSQLWYFMLQYLQSAETRGMDLVEILSFLFQLSFSTLGKDYSVEGMSDSLLNFLQHLREFGLVFQRKRKSRRYYPTRLAINLSSGISGTTVDTHNQGFIVVETNYRIYAYTDSELQIALIALFSEMLYRFPNLVVAQVTRESTQQAIANGITADQIIHFLRTRAHAVMLKQTPVLPPTITDQIRLWELERDRLRFSEGVLYNQFLSQVDFELLRDHAKELGVLVFENPIKRLMVVTPAGHSDVKRFWKRQKHSS
>tr|A0A6J1VEG1|A0A6J1VEG1_9SAUR/8-460 [subseq from] General transcription factor IIH subunit 4 OS=Notechis scutatus OX=8663 GN=GTF2H4 PE=3 SV=1
--------LQRVQLKCKNLHEYLRGLSPGILDRLYNHPATCLAVLRELPGLAKNYVMRMLFLEQPLRQAAVALWVKKEYVKEQEESSDILLGLRLWHTQLLPGGLEGIVLNPIFKENLRIALLGGGKAWSDDTSQLGPDKHARDVPSLDKYAEERWEVILHFMVGSPSAAVSQDLAQLLIEAGLMKS-EPGEPPCITSSGFQFLLLDTSSQLWYFMLQYLQSAETRGMDLVEILSFLFQLSFSTLGKDYSVEGMSDSLLNFLQHLREFGLVFQRKRKSRRYYPTRLAINLSSGISGTTVDTHNQGFIVVETNYRIYAYTDSELQIALIALFSEMLYRFPNLVVAQVTRESTQQAIANGITADQIIHFLRTRAHAVMLKQTPVLPPTITDQIRLWELERDRLRFSEGVLYNQFLSQVDFELLRDHAKELGVLVFENPIKRLMVVTPAGHSDVKRFWKRQKHSS
>tr|A0A6P9CDX3|A0A6P9CDX3_PANGU/8-460 [subseq from] General transcription factor IIH subunit 4 OS=Pantherophis guttatus OX=94885 GN=GTF2H4 PE=3 SV=1
--------LQRVQLKCKNLHEYLRGLSPGILDRLYNHPATCLAVLRELPGLAKNYVMRMLFLEQPLRQAAVALWVKKEYVKEQEESSDILLGLRLWHTQLLPGGLEGIVLNPIFKENLRIALLGGGKAWSDDTSQLGPDKHARDVPSLDKYAEERWEVILHFMVGSPSAAVSQDLAQLLIEAGLMKS-EPGEPPCITSSGFQFLLLDTSSQLWYFMLQYLQSAETRGMDLVEILSFLFQLSFSTLGKDYSVEGMSDSLLNFLQHLREFGLVFQRKRKSRRYYPTRLAINLSSGISGTTVDTHNQGFIVVETNYRIYAYTDSELQIALIALFSEMLYRFPNLVVAQVTRESTQQAIANGITADQIIHFLRTRAHAVMLKQTPVLPPTITDQIRLWELERDRLRFSEGVLYNQFLSQVDFELLRDHAKELGVLVFENPIKRLMVVTPAGHSDVKRFWKRQKHSS
>tr|A0A481BPA4|A0A481BPA4_PIG/1-408 [subseq from] General transcription factor IIH subunit 4 OS=Sus scrofa OX=9823 PE=3 SV=1
MESTPSRgGLNRVHLQCRNLQEFLGGLSPVVLDRLYGHPATCLAVFRELPSLAKNWVMRMLFLEQPLPQAAVALWVKKEFSKAQEESTGLLSGLRIWHTQLLPGGLQGLILNPIFRQNLRIALLGGGKAWSDDTSQLGPDKHARDVPSLDKYAEERWEVVLHFMVGSPSAAVSQDLAQLLSQAGLMKSAEPGEPPCITSAGFQFLLLDTPAQLWYFMLQYLQTAQSRGMDLVEILSFLFQLSFSTLGKDYSVEGMSDSLLNFLQHLRELGLVFQRKRKSRRYYPTRLAINLSSGVSGAGGTVHQPGFIVVETNYRLYAYTESELQIALIALFSEMLYRFPNMVVAQVTRESVQQAIASGITAQQIIHFLRTRAHPVMLKQTPVLPPTITDQIRLWELERDRLRFTEGE-------------------------------------------------------
>tr|A0A6J0YRV5|A0A6J0YRV5_ODOVR/1-406 [subseq from] General transcription factor IIH subunit 4 OS=Odocoileus virginianus texanus OX=9880 GN=GTF2H4 PE=3 SV=1
--------------------------------------------------------MRMLFLEQPLPQAAVALWVKKEFSKAQEESTGLLSGLRIWHTQLLPGGLQGLILNPIFRQNLRIALLGGGKAWSDDTSQLGPDKHARDVPSLDKYAEERWEVVLHFMVGSPSAAVSQDLAQLLSQAGLMKSAEPGEPPCITSAGFQFLLLDTPAQLWYFMLQYLQTAQSRGMDLVEILSFLFQLSFSTLGKDYSVEGMSDSLLNFLQHLREFGLVFQRKRKSRRYYPTRLAINLSSGVSGAGGTAHQPGFIVVETNYRLYAYTESELQIALIALFSEMLYRFPNMVVAQVTRESVQQAIASGITAQQIIHFLRTRAHPVMLKQTPVLPPTITDQIRLWELERDRLRFTEGVLYNQFLSQVDFELLLAHARELGVLVFENSAKRLMVVTPAGHSDVKRFWKRQKHNS
>tr|A0A091DQI6|A0A091DQI6_FUKDA/1-412 [subseq from] General transcription factor IIH subunit 4 OS=Fukomys damarensis OX=885580 GN=H920_13538 PE=3 SV=1
MESTPTRgGLNRVHLQCRNLQEFLRGLSPGILDRLYGHPATCLAVFRELPSLAKNWVMRMLFLEQPLPQAAVALWVKKEFSKAQEESTGLLSGLRIWHTQLLPGGLQGLILNPIFRQNLRIALLGGGKAWSDDTSQLGPDKHARDVPSLDKYAEERWEVVLHFMVGSPSAAVSQDLAQLLSQAGLMKSTEAGEPPCITSAGFQFLLLDTSAQLWYFMLQYLQTAQSRGMDLVEILSFLFQLSFSTLGKDYSVEGMSDSLLNFLQHLREFGLVFQRKRKSRRYYPTRLAINLSSGVSGAGGTVHQPGFIVVETNYRLYAYTESELQIALIALFSEMLYRFPNMVVAQVTRESVQQAIASGITAQQIIHFLRTRAHPVMLKQTPVLPPTITDQIRLWELERDRLRFTEGEWLPA---------------------------------------------------
>tr|A0A1S3GEZ5|A0A1S3GEZ5_DIPOR/1-410 [subseq from] General transcription factor IIH subunit 4 OS=Dipodomys ordii OX=10020 GN=Vars2 PE=3 SV=1
MENTPARgGLNRVHLQCKNLQEFLGGLSPGVLDRLYGHPATCLAVFRELPSLAKNWVMRMLFLEQPLPQAAVALWVKKEFSKAQEESTGLLSGLRIWHTQLLPGGLQGLILNPIFRQNLRIALLGGGKAWSDDTSQLGPDKHARDVPSLDKYAEERWEVVLHFMVGSPSAAVSQDLAQLLSQAGLMKSSEPGEPPCITSAGFQFLLLDTPAQLWYFMLQYLQTAQSRGMDLVEILSFLFQLSFSTLGKDYSVEGMSDSLLNFLQHLREFGLVFQRKRKSRRYYPTRLAINLSSGVSGAaGGPVHQPGFIVVETNYRLYAYTESELQIALIALFSEMLYRFPNMVVAQVTRESVQQAIASGITAQQIIHFLRTRAHPVMLKQTPVLPPTITDQIRLWELERDRLRFTEGKW------------------------------------------------------
>tr|V8P5U3|V8P5U3_OPHHA/8-463 [subseq from] General transcription factor IIH subunit 4 (Fragment) OS=Ophiophagus hannah OX=8665 GN=GTF2H4 PE=3 SV=1
--------LQRVQLKCKNLHEYLRGLSPGILDRLYNHPATCLAVLRELPGLAKNYVMRMLFLEQPLRQAAVALWVKKEYVKEQEESSDILLGLRLWHTQLLPGGLEGIVLNPIFKENLRIALLGGGKAWSDDTSQLGPDKHARDVPSLDKYAEERprmdIHVILHFMVGSPSAAVSQDLAQLLIEAGLMKSSEPGEPPCITSSGFQFLLLDTSSQLWYFMLQYLQSAETRGMDLVEILSFLFQLSFSTLGKDYSVEGMSDSLLNFLQHLREFGLVFQRKRKSRRYYPTRLAINLSSGISGTTVDTHNQGFIVVETNYRIYAYT--ELQIALIALFSEMLYRFPNLVVAQVTRESTQQAIANGITADQIIHFLRTRAHAVMLKQTPVLPPTITDQIRLWELERDRLRFSEGVLYNQFLSQVDFELLRDHAKELGVLVFENPIKRLMVVTPAGHSDVKRFWKRQKHSS
>tr|A0A6P8NMG5|A0A6P8NMG5_GEOSA/3-455 [subseq from] General transcription factor IIH subunit 4 OS=Geotrypetes seraphini OX=260995 GN=GTF2H4 PE=3 SV=1
--------LNRVQLKCKNLHEFLQELTPAILDRLYNHPATCLAVFRELPGLAKNYVMRMLFLDQPLPQATVGLWVKKENQKEHEENTQVLSGLRLWHTQQLPGGLQGLILNPIFKENLRVALLGGGKAWADDTSILGPDKHARDVPSLDKYAEERWEVILHFMVGSPSAAVSQDLAQLLIQAGLMKS-EPGEPPCISSAGFQFLLLDTSSQLWYFMLQYLKSAESRGMDLVEILSFLFQLSFSTLGKDYSVEGMGDSLLTFLQHLREFGLVFQRKRKSRRFYPTRLAINLASGISGTSVDIHNQGFIIMETNYRIYAYTESELQIALIALFSEMLYRFPNLVVAHLTRESIQQAIANGITAEQVIHFLRTRAHPVMLKQTPVLPPTITDQIRLWELEKDRLCFSEGVLYNQFLSQVDFELLRNYARDLGVLVFENPSKRLMVVTPGGHADVKRFWKRQKQSS
>tr|A0A6I8PUZ2|A0A6I8PUZ2_XENTR/2-461 [subseq from] General transcription factor IIH subunit 4 OS=Xenopus tropicalis OX=8364 GN=gtf2h4 PE=3 SV=1
-QSSPLIGLQRVQLKCKNLHEFLQELSPGVLDQLYNHPATCLAVFRELPGLAKNYVMRMLFLEQPLPQAAVALWVKKENFKEHEENTQVLTGLRLWHTQQLPGGLQGLILNPIFRENLKIALLGGGKPWADDGCLLGPDKHGKDVVSLDKYAEERWEVILHFMVGSPSAAVSQDLAQLLIQAGLMKS-ESGEAPCISSAGFQFLLLDTPSQLWYFMLQYLKSAESRGMILVEILSFMFQLSFSTLGKDYSVEGMSDSLLTFLQHLREFGLVFQRKRKSRRYYPTRLAINLASGISGSVVDSHKQGFIVVETNYRIYAYTDSELQIALIALFSEMLYRFPNLVVAQVTRENVQQAIGNGITAEQIIHFLRTRAHPVMLQQNPVLPPTITDQIRLWELERDRLRFSEGVLYNQFLSQVDFELLRNYARDLGVLVFENPAKRVMVVTPGGHSDVKRFWKRQKHSS
>tr|A0A6J3H9M4|A0A6J3H9M4_SAPAP/7-131 [subseq from] General transcription factor IIH subunit 4 OS=Sapajus apella OX=9515 GN=GTF2H4 PE=3 SV=1
MESTPSRGLNRVHLQCRNLQEFLGGLSPGVLDRLYGHPATCLAVFRELPSLAKNWVMRMLFLEQPLPQAAVALWVKKEFSKAQEESTGLLSGLRIWHTQLLPGGLQGLILNPIFRQNLRIALLGG-------------------------------------------------------------------------------------------------------------------------------------------------------------------------------------------------------------------------------------------------------------------------------------------------------------------------------------------------
>tr|A0A6J3H9M4|A0A6J3H9M4_SAPAP/132-406 [subseq from] General transcription factor IIH subunit 4 OS=Sapajus apella OX=9515 GN=GTF2H4 PE=3 SV=1
-------------------------------------------------------------------------------------------------------------------------------------------------------------------------------------------TEPGEPPCITSAGFQFLLLDTPAQLWYFMLQYLQTAQSRGMDLVEILSFLFQLSFSTLGKDYSVEGMSDSLLNFLQHLREFGLVFQRKRKSRRYYPTRLAINLSSGVSGAGGTVHQPGFIVVETNYRLYAYTESELQIALIALFSEMLYRFPNMVVAQVTRESVQQAIASGITAQQIIHFLRTRAHPVMLKQTPVLPPTITDQIRLWELERDRLRFTEGVLYNQFLSQVDFELLLAHARELGVLVFENSAKRLMVVTPAGHSDVKRFWKRQKHSS
>tr|Q6INF9|Q6INF9_XENLA/3-455 [subseq from] General transcription factor IIH subunit 4 OS=Xenopus laevis OX=8355 GN=gtf2h4.S PE=1 SV=1
--------LQRVHLKCKNLHEFLQELSPGVLDRLYNHPATCLAVFRELPGLAKNYVMRMLFLEQPLPQAAVALWVKKENFNEHEENTQVLTGLRLWHTQQLPGGLQGLILNPIFRENLKIALLGGGKAWADDGCLLGPDKHGKDVVSLDKYAEERWEVILHFMVGSPSAAVSQDLAQLLIQAGLMKN-ESGEAPCISSAGFQFLLLDTPSQLWYFMLQYLKSAESRGMNLVEILSFMFQLSFSTLGKDYSVEGMSDSLLTFLQHLREFGLVFQRKRKSRRYYPTRLAINLASGISGSVVDSHKQGFIVVETNYRIYAYTDSELQIALIALFSEMLYRFPNLVVAQVTRENVQQAIGNGITAEQIIHFLRTRAHPVMLQQNPALPPTITDQIRLWELERDRLRFSEGVLYNQFLSQVDFELLRNYARDLGVLVFENPAKRVMVVTPGGHSDVKRFWKRQKQSS
>tr|Q5FV97|Q5FV97_XENTR/3-455 [subseq from] General transcription factor IIH subunit 4 OS=Xenopus tropicalis OX=8364 GN=gtf2h4 PE=2 SV=1
--------LQRVQLKCKNLHEFLQELSPGVLDQLYNHPATCLAVFRELPGLAKNYVMRMLFLEQPLPQAAVALWVKKENFKEHEENTQVLTGLRLWHTQQLPGGLQGLILNPIFRENLKIALLGGGKPWADDGCLLGPDKHGKDVVSLDKYAEERWEVILHFMVGSPSAAVSQDLAQLLIQAGLMKS-ESGEAPCISSAGFQFLLLDTPSQLWYFMLQYLKSAESRGMILVEILSFMFQLSFSTLGKDYSVEGMSDSLLTFLQHLREFGLVFQRKRKSRRYYPTRLAINLASGISGSVVDSHKQGFIVVETNYRIYAYTDSELQIALIALFSEMLYRFPNLVVAQVTRENVQQAIGNGITAEQIIHFLRTRAHPVMLQQNPVLPPTITDQIRLWELERDRLRFSEGVLYNQFLSQVDFELLRNYARDLGVLVFENPAKRVMVVTPGGHSDVKRFWKRQKHSS
>tr|A0A3Q0FRN9|A0A3Q0FRN9_ALLSI/27-444 [subseq from] General transcription factor IIH subunit 4 OS=Alligator sinensis OX=38654 GN=GTF2H4 PE=3 SV=1
-------------------------------------------KLRELPGLAKNYVMRMLFLEQPLPQAAVAFWVKKEYVKEQEESSDVLSGLRLWHTQLLPGGLQGLVLNPIFKENLRIALLGGGKAWSDDTSQLGPDKHARDVPSLDKYAEERWEVILHFMVGSPSAAVSQDLAQLLIQAGLMKSTEPGEPPCITSAGFQFLLLDTSSQLWYFMLQYLQTAETRGMDLVEILSFLFQLSFSTLGKDYSVEGMSDSLLTFLQHLREFGLVFQRKRKSRRYYPTRLAINLSSGISGTTVDTHNQGFIIVETNYRIYAYTDSELQIALIALFSEMLYRFPNLVVAQVTRDSVQQAIANGITADQIIHFLRTRAHPVMLKQIPVLPPTITDQIRLWELERDRLRFSEGVLYNQFLSQVDFELLRNHARDLGVLVFENPAKRLMVVTPAGHSDVKRFWKRQKHS-
>tr|A0A6P7XCF1|A0A6P7XCF1_9AMPH/3-454 [subseq from] General transcription factor IIH subunit 4 OS=Microcaecilia unicolor OX=1415580 GN=GTF2H4 PE=3 SV=1
--------LNRVQLKCKNLHEFLQELSPAILDRLYNHPATCLAVFRA-AGLAKNYVMRMLFLDQPLPQATVALWXKKENQKEHEENTQVLSGLRLWHTQQLPGGLXGLILNPIFKENLRVALLGGGKAWADDASVLGPDKNARDVPSLDKYAEERWEVILHFMVGSPSAAVSQDLAQLLVQAGLMKS-EPGEPPCISSAGFQFLLLDTSSQLWYFMLQYLKSAESRGMDLVEILSFLFQLSFSTLGKDYSVEGMGDSLLTFLQHLREFGLVFQRKRKSRRFNPTRLAINLASGISGTSVDIHNQGFIIVETNYRIYAYTESELQIALIALFSEMLYRFPNLIVAHLTRESIQQAIANGITAEQVIHFLRTRAHPVMLKQTPVLPPTITDQIRLWELEKDRLRFSEGVLYNQFLSQVDFELLRNYARDXGVLVFENPSKRLMVVTPGGHADVKRFWKRQKQSS
>tr|A0A674JHW1|A0A674JHW1_TERCA/17-450 [subseq from] General transcription factor IIH subunit 4 OS=Terrapene carolina triunguis OX=2587831 GN=GTF2H4 PE=3 SV=1
----------------------------AVLSSAPGGLSLCFVFRSELPGLAKNYVMRMLFLEQPLPQAAVALWVKKEYVKEQEESSDVLLGLRLWHTQLLPGGLQGLVLNPIFKENLRIALLGGGKAWSDDTSQLGPDKHARDVPSLDKYAEERWEVILHFMVGSPSAAVSQDLAQLLSQAGLMKSSEPGEPPCITSAGFQFLLLDTSSQLWYFMLQYLQSAETRGMDLVEILSFLFQLSFSTLGKDYSVEGMSDSLLNFLQHLREFGLVFQRKRKSRRYYPTRLAINLSSGISGTTTDTHNQGFVVVETNYRVYAYTDSELQIALIALFSEMQYRFPNLVVAHVTRESVQQAIANGITAEQIIHFLRTRAHPVMLRQTPVLPPTITDQIRLWELERDRLRFSEGVLYNQFLSQVDFELLRNHARDLGVLVFENPAKRLMVVTPAGHSDVKRFWKRQKQSS
>tr|B4DNU0|B4DNU0_HUMAN/7-385 [subseq from] General transcription factor IIH subunit 4 OS=Homo sapiens OX=9606 PE=2 SV=1
MESTPSRGLNRVHLQCRNLQEFLGGLSPGVLDRLYGHPATCLAVFRELPSLAKNWVMRMLFLEQPLPQAAVALWVKKEFSKAQEESTGLLSGLRIWHTQLLPGGLQGLILNPIFRQNLRIALLGGGKAWSDDTSQLGPDKHARDVPSLDKYAEERWEVVLHFMVGSPSAAVSQDLAQLLSQAGLMKSTEPGEPPCITSAGFQFLLLDTPAQLWYFMLQYLQTAQSRGMDLVEILSFLFQLSFSTLGKDYSVEGMSDSLLNFLQHLREFGLVFQRKRKSRRYYPTRLAINLSSGVSGAGGTVHQPGFIVVETNYRLYAYTESELQIALIALFSEMLYRFPNMVVAQVTRESVQQAIASGITAQQIIHFLRTRAHPVMLKQ-----------------------------------------------------------------------------------
>tr|A0A481BRU2|A0A481BRU2_PIG/23-405 [subseq from] General transcription factor IIH subunit 4 OS=Sus scrofa OX=9823 PE=3 SV=1
-------------------------------------------------------------------------------SRAQEESTGLLSGLRIWHTQLLPGGLQGLILNPIFRQNLRIALLGGGKAWSDDTSQLGPDKHARDVPSLDKYAEERWEVVLHFMVGSPSAAVSQDLAQLLSQAGLMKSAEPGEPPCITSAGFQFLLLDTPAQLWYFMLQYLQTAQSRGMDLVEILSFLFQLSFSTLGKDYSVEGMSDSLLNFLQHLRELGLVFQRKRKSRRYYPTRLAINLSSGVSGAGGTVHQPGFIVVETNYRLYAYTESELQIALIALFSEMLYRFPNMVVAQVTRESVQQAIASGITAQQIIHFLRTRAHPVMLKQTPVLPPTITDQIRLWELERDRLRFTEGVLYNQFLSQVDFELLLAHARELGVLVFENSAKRLMVVTPAGHSDVKRFWKRQKHSS
>tr|A0A821BJ65|A0A821BJ65_9NEOB/3-453 [subseq from] (mimic poison frog) hypothetical protein OS=Ranitomeya imitator OX=111125 GN=RIMITATOR_LOCUS74616 PE=4 SV=1
--------LQRVQLKCKNLHEFLQELSPGVLDRLYNHPATCLAVFRELPGLAKNYVMRMLFLEQPLPQAAVALWVKKESHKEHEENTQILSGLRLWHTQQLPGGLQGLILNPIFRENLKIALLGGGKAWADDGNLLGPDKHGKDVLSLDKYAESRWEVILQFMVGSPSATVSQDLAQLLIQAGLMKS-DAGEAPSISSAGFQFLLLDTASQLWYFMLQYLKSAESREMNLVEILSFMFQLSFSTLGKDYSVEGMSDSLLTFLQHLREFGLVFQRKRKSRRYYPTRLAINLASGISGTSLDSNKQGFIVVETNYRIHAYTDSELQIALIALFSEMLYRFPNLVVAQVTRESVQQAIGNGITAEQIIHFLRTRAHPVMLQQNPVLPPTITDQVRLWELEKDRLRFSEGVLYNQFLSQVDFELLRNYARDLGVLVFENPARRVMVVTPAGHSDVKRFWKRQKN--
>tr|A0A2F0B9B5|A0A2F0B9B5_ESCRO/2-381 [subseq from] General transcription factor IIH subunit 4 (Fragment) OS=Eschrichtius robustus OX=9764 GN=ESR_04289 PE=3 SV=1
MESTPSRgGLNRVHLQCRNLQEFLGSLSPGVLDRLYGHPATCLAVFRELPSLAKNWVMRMLFLEQPLPQAAVALWVKKEFSKAQEESTGLLSGLRIWHTQLLPGGLQGLILNPIFRQNLRIALLGGGKAWSDDTSQLGPDKHARDVPSLDKYAEERWEVVLHFMVGSPSAAVSQDLAQLLSQAGLMKSAEPGEPPCITSAGFQFLLLDTPAQLWYFMLQYLQTAQSRGMDLVEILSFLFQLSFSTLGKDYSVEGMSDSLLNFLQHLREFGLVFQRKRKSRRYYPTRLAINLSSGVSGAGGTVHQPGFIVVETNYRLYAYTESELQIALIALFSEMLYRFPNMVVAQVTRESVQQAIASGITAQQIIHFLRTRAHPVMLKQ-----------------------------------------------------------------------------------
>tr|A0A480WMY8|A0A480WMY8_PIG/1-382 [subseq from] General transcription factor IIH subunit 4 OS=Sus scrofa OX=9823 PE=3 SV=1
MESTPSRgGLNRVHLQCRNLQEFLGGLSPVVLDRLYGHPATCLAVFRELPSLAKNWVMRMLFLEQPLPQAAVALWVKKEFSKAQEESTGLLSGLRIWHTQLLPGGLQGLILNPIFRQNLRIALLGGGKAWSDDTSQLGPDKHARDVPSLDKYAEERWEVVLHFMVGSPSAAVSQDLAQLLSQAGLMKSAEPGEPPCITSAGFQFLLLDTPAQLWYFMLQYLQTAQSRGMDLVEILSFLFQLSFSTLGKDYSVEGMSDSLLNFLQHLRELGLVFQRKRKSRRYYPTRLAINLSSGVSGAGGTVHQPGFIVVETNYRLYAYTESELQIALIALFSEMLYRFPNMVVAQVTRESVQQAIASGITAQQIIHFLRTRAHPVMLKQVR---------------------------------------------------------------------------------
>tr|A0A672TZ45|A0A672TZ45_STRHB/5-461 [subseq from] General transcription factor IIH subunit 4 OS=Strigops habroptila OX=2489341 GN=GTF2H4 PE=3 SV=1
----APPRLQRGQLQCKNLHEFLRGLSPPVLDRLYGHPATCLAVFRELPALAQAGIMRMLFLEQPLPQAAVGLWVKKEHSKEQAQSREVLLGLRLWHPHTLPGGLPGVALHPGFRHNLRLALLGGGKAWSDDTSQLGPDRHARDVPALDRYAEERWEVILHFMVGSPSAAVSQDLAQLLVQAGLMKS-EGGEAPCITSAGFQFLLLDTPAQLWYFILQYLRGAEARGMDLVEILSFLFQLSFSTLGKDYSVEGMSESLLSFLQHLREFGLVFQRKRKSRRFYPTRLAIALASGPSGAPQEPGARGFILVETNYRIYAYTDSELQVALIALFSELLYRFPNLVVAQVTRDSVQAAIANGITADQIIHFLRTRAHPVMAKQTPVLPPTITDQIRLWELERDRLRFSEGVLYNQFLSQVDFEVLRDHARALGVLVFEHPGRRLMVVTPGGHPDVKRFWKRQKHSS
>tr|A0A7J8K962|A0A7J8K962_ROUAE/1-381 [subseq from] General transcription factor IIH subunit 4 OS=Rousettus aegyptiacus OX=9407 GN=HJG63_006032 PE=3 SV=1
MESIPPRGvLNRVHLQCRNLQEFLGGLSPSILDRLYGHPATCLAVFRELPSLAKNWVMRMLFLEQPLPQAAVALWVKKEFSKAQEESTGLLSSLRIWHTQLLPGGLQGLILNPIFRQNLRIALLGGGKAWSDDTSQLGPDKHARDVPSLDKYAEERWEVVLHFMVGSPSAAVSQDLAQLLSQAGLMKSTEPGEPPCITSAGFQFLLLDTPAQLWYFMLQYLQTAQSRGMDLVEILSFLFQLSFSTLGKDYSVEGMSDSLLNFLQHLREFGLVFQRKRKSRRYYPTRLAINLSSGVSGAGGTAHQPGFIVVETNYRLYAYTESELQIALIALFSEMLYRFPNMVVAQVTRESVQQAIASGITAQQIIHFLRTRAHPVMLKQV----------------------------------------------------------------------------------
>tr|A0A3Q0FV19|A0A3Q0FV19_ALLSI/1-405 [subseq from] General transcription factor IIH subunit 4 OS=Alligator sinensis OX=38654 GN=GTF2H4 PE=3 SV=1
--------------------------------------------------------MRMLFLEQPLPQAAVAFWVKKEYVKEQEESSDVLSGLRLWHTQLLPGGLQGLVLNPIFKENLRIALLGGGKAWSDDTSQLGPDKHARDVPSLDKYAEERWEVILHFMVGSPSAAVSQDLAQLLIQAGLMKSTEPGEPPCITSAGFQFLLLDTSSQLWYFMLQYLQTAETRGMDLVEILSFLFQLSFSTLGKDYSVEGMSDSLLTFLQHLREFGLVFQRKRKSRRYYPTRLAINLSSGISGTTVDTHNQGFIIVETNYRIYAYTDSELQIALIALFSEMLYRFPNLVVAQVTRDSVQQAIANGITADQIIHFLRTRAHPVMLKQIPVLPPTITDQIRLWELERDRLRFSEGVLYNQFLSQVDFELLRNHARDLGVLVFENPAKRLMVVTPAGHSDVKRFWKRQKHS-
>tr|A0A151M5U1|A0A151M5U1_ALLMI/1-403 [subseq from] General transcription factor IIH subunit 4 OS=Alligator mississippiensis OX=8496 GN=GTF2H4 PE=3 SV=1
----------------------------------------------------------MLFLEQPLPQAAVAFWVKKEYVKEQEESSDVLSGLRLWHTQLLPGGLQGLVLNPIFKENLRIALLGGGKAWSDDTSQLGPDKHARDVPSLDKYAEERWEVILHFMVGSPSAAVSQDLAQLLIQAGLMKSTEPGEPPCITSAGFQFLLLDTSSQLWYFMLQYLQTAETRGMDLVEILSFLFQLSFSTLGKDYSVEGMSDSLLTFLQHLREFGLVFQRKRKSRRYYPTRLAINLSSGISGTTVDTHNQGFIIVETNYRIYAYTDSELQIALIALFSEMLYRFPNLVVAQVTRDSVQQAIANGITADQIIHFLRTRAHPVMLKQIPVLPPTITDQIRLWELERDRLRFSEGVLYNQFLSQVDFELLRNHARDLGVLVFENPAKRLMVVTPAGHSDVKRFWKRQKHS-
>tr|A0A3Q3F8L6|A0A3Q3F8L6_9LABR/4-452 [subseq from] General transcription factor IIH subunit 4 OS=Labrus bergylta OX=56723 PE=3 SV=1
----------RVQLQCKNLHEYLKELTPEILDRLYNHPATCLAVYRELPSLAKNYVMRMLFLDQPLPQAAVALWVKKDSQKDHDECVSVLAGLRLWHSQQLQGGLQGYILNPIFKENLRIALLGGGKAWADEGASLGPDRHARDIESLDKYAMERWEVILQFMVGSPSAAVSQDLAQLLVQAGLMKS-EAGEAPYITSAGFQFLLLDTASQLWYFTLQYLKTAQSRGMDLVEILSFLFQLSFSTLGRDYSVEGMSESLLTFLQHLREFGLVFQRKRKSRRYYPTRLAITLAAGVTTTTPGTGDPGYIVVETNYRIYAYTNSELQIALVALFSEMLYRFPNVVVAHVTRESVQQAIANGITAQQIIHFLRTRAHPVMLKQTPVLPPTITDQIRLWELERDRLQFTEGVLYNQFLSQVDFEVLRDRAQGLGCLVWQDVAHRVMVVSPQGHSEVKRFWKRQKT--
>tr|A0A667XBE9|A0A667XBE9_9TELE/11-469 [subseq from] General transcription factor IIH subunit 4 OS=Myripristis murdjan OX=586833 GN=gtf2h4 PE=3 SV=1
---------LRVQLQCKNLHEYLKELSPEILDRLYNHPATCLAVYRELPALAKNYVMRMLFLDQPLPQAAVALWVKKDSQRDHDECVSVLSGLRLWHSQQLQGGLQGYILNPVFKDNLRIALLGGGRAWADEGSTLGPDRHARDIESLDRYAMERWEVILHFMVGSPSAAVSQDLAQLLIQAGLMRS-EPGEAPCITSAGFQFLLLDTASQLWYFTLQYLNTVQSRGMDLVEILSFLFQLSFSTLGRDYSVEGMSESLLIFLQHLREFGLVFQRKRKSRRYYPTRLAITLAAGVTTNSSSssnmsitpgTGDTGFIVVETNYRIYAYTNSELQIALVALFSEMLYRFPNVVVAQVTRESVQQAIANGITAQQIIHFLRTRAHPVMLKQTPVLPPTITDQIRLWELERDRLQFTEGVLYNQFLSQADFEVLRDRAQGLGCLVWQNVAHRVMVVTPQGHSEVKRFWKRQKS--
>tr|A0A667X3T9|A0A667X3T9_9TELE/21-478 [subseq from] General transcription factor IIH subunit 4 OS=Myripristis murdjan OX=586833 GN=gtf2h4 PE=3 SV=1
----------RVQLQCKNLHEYLKELSPEILDRLYNHPATCLAVYRELPALAKNYVMRMLFLDQPLPQAAVALWVKKDSQRDHDECVSVLSGLRLWHSQQLQGGLQGYILNPVFKDNLRIALLGGGRAWADEGSTLGPDRHARDIESLDRYAMERWEVILHFMVGSPSAAVSQDLAQLLIQAGLMRS-EPGEAPCITSAGFQFLLLDTASQLWYFTLQYLNTVQSRGMDLVEILSFLFQLSFSTLGRDYSVEGMSESLLIFLQHLREFGLVFQRKRKSRRYYPTRLAITLAAGVTTNSSSssnmsitpgTGDTGFIVVETNYRIYAYTNSELQIALVALFSEMLYRFPNVVVAQVTRESVQQAIANGITAQQIIHFLRTRAHPVMLKQTPVLPPTITDQIRLWELERDRLQFTEGVLYNQFLSQADFEVLRDRAQGLGCLVWQNVAHRVMVVTPQGHSEVKRFWKRQKS--
>tr|A0A667WW75|A0A667WW75_9TELE/4-461 [subseq from] General transcription factor IIH subunit 4 OS=Myripristis murdjan OX=586833 GN=gtf2h4 PE=3 SV=1
----------RVQLQCKNLHEYLKELSPEILDRLYNHPATCLAVYRELPALAKNYVMRMLFLDQPLPQAAVALWVKKDSQRDHDECVSVLSGLRLWHSQQLQGGLQGYILNPVFKDNLRIALLGGGRAWADEGSTLGPDRHARDIESLDRYAMERWEVILHFMVGSPSAAVSQDLAQLLIQAGLMRS-EPGEAPCITSAGFQFLLLDTASQLWYFTLQYLNTVQSRGMDLVEILSFLFQLSFSTLGRDYSVEGMSESLLIFLQHLREFGLVFQRKRKSRRYYPTRLAITLAAGVTTNSSSssnmsitpgTGDTGFIVVETNYRIYAYTNSELQIALVALFSEMLYRFPNVVVAQVTRESVQQAIANGITAQQIIHFLRTRAHPVMLKQTPVLPPTITDQIRLWELERDRLQFTEGVLYNQFLSQADFEVLRDRAQGLGCLVWQNVAHRVMVVTPQGHSEVKRFWKRQKS--
>tr|A0A3B4D9J3|A0A3B4D9J3_PYGNA/4-456 [subseq from] General transcription factor IIH subunit 4 OS=Pygocentrus nattereri OX=42514 PE=3 SV=1
----------RVQLQCKNLHEYLRELSPEILDRLYNHPATCLAVYRELPSLAKNYVMRMLFLDHPLPQAAVALWVKKDSQKDHDQCVSVLTGLRLWHNQQLQGGLQGIVLNPVFKDNLRIAVLGGGKAWADEGSSLGPDRHARDVESLDRYAMERWEVILHFMVGSPSAAVSQDLAQLLIQAGLMKS-EAGEAPCITSAGFQFLLLDTASQLWYITLQYLKTVQSRGMDLVEILSFLFQLSFSTLGRDYSVEGMSESLQTFLQHLREFGLVFQRKRKSRRYYPTRLAITLAAGVTAnpssATPGTGESGFIVVETNYRVYAYTNSELQIALVALFSEMLYRFPNVVVAQITRESVQQAIANGITAQQIIHFLRTRAHPVMLKQTPVLPPTITDQIRLWELERDRLQFTEGVLYNQFLSQADFEVLRDRAQGLGVLVWQNAPHRVMVVTPHGHSEVKRFWKRQKS--
>tr|A0A7N6A070|A0A7N6A070_ANATE/5-459 [subseq from] General transcription factor IIH subunit 4 OS=Anabas testudineus OX=64144 PE=3 SV=1
----PGRGTTNRDLQCKNLHEYLRELSPEILDRLYNHPATCLAVYRELPSLAKNYVMRMLFLDQPLPQAAVALWVKKDSQKDHDECVSVLAGLRLWHSQQLQGGLQGYILNPVFKDNLRIALLGGGRAWADEGSTLGPDRHARDIESLDRYAMERWEVILHFMVGSPSAAVSQDLAQLLVQAGLMKS-EAGEAPYITSAGFQFLLLDTASQLWYFTLQYLKTAQSRGMDLVEILSFLFQLSFSTLGRDYSVEGMSESLLTFLQHLREFGLVFQRKRKSRRYYPTRLAITLAAGVTITSASSSSTSFIVVETNYRIYAYTNSELQIALVALFSEMLYRFPNVVVAQITRESVQQAIANGITAQQIIHFLRTRAHPIMLKQTPVLPPTITDQIRLWELERDRLQFTEGVLYNQFLSQADFEVLRDRAQGLDCLVWQDVVHRVMVVTPQGHSEVKRFWKRQKS--
>tr|A0A672Z472|A0A672Z472_9TELE/5-454 [subseq from] General transcription factor IIH subunit 4 OS=Sphaeramia orbicularis OX=375764 GN=gtf2h4 PE=3 SV=1
----YSNGMNlRVQLQCKNLHEYLRELSPEILDRLYNHPATCLAVYRELPSLAKNYVMRMLFLDQPLPQAAVALWVKKDSQKDHDECVSVLAGLRLWHSQQLQGGLQGYILNPVFKDNLRIALLGGGRAWADEGSSLGPDRHARDIESLDRYAMERWEVILHFMVGSPSAAVSQDLAQLLVQAGLMKS-ESGEAPYITSAGFQFLLLDTASQLWYFTLQYLKSAQSRGMDLVEILSFLFQLSFSTLGRDYSVEGMSESLLTFLQHLREFGLVFQRKRKSRRYYPTRLAITLAAGVTS------NTGFIVVETNYRIYAYTNSELQIALVALFSEMLYRFPNVVVAQVTRESVQQAIANGITAQQIIHFLRTRAHPVMLKQTPVLPPTITDQIRLWELERDRLQFTEGVLYNQFLSQTDFEVLRDRAQGLGCLVWQDVTHRVMVVTPQGHSEVKRFWKRQKS--
>tr|A0A6P6NTP6|A0A6P6NTP6_CARAU/4-464 [subseq from] General transcription factor IIH subunit 4 OS=Carassius auratus OX=7957 GN=LOC113090813 PE=3 SV=1
----------RVQLQCKNLHEYLKELSPEILDRLYNHPATCLAVYRELPSLAKNYVMRMLFLDHPLPQAAVALWVKKDSQKDHDQCVSVLTGLRLWHSQHLQGGLQGFVLNPVFKDNLRTALLGGGKPWADEGSNLGPDRHVRDVESLDRYAMERWEVILHFMVGSPSAAVSQDLAQLLIQAGLMKS-ETGEAPCITSAGFQFLLLDTASQLWYFTLQYLKTAQSRGMDLVEILSFLFQLSFSTLGRDYSVEGMSESLLTFLQHLREFGLVFQRKRKSRRYYPTRLAITLAAGVtvnpaSGSastalGATagTGDTGFIVVETNYRLYAYTNSELQIALVALFSEMLYRFPNLVVAQVTRESVQQAIANGITAQQIIHFLRTRAHPVMLKQTPVLPPTITDQIRLWELEKDRLQFTEGVLYNQFLSQVDFEVLRDRAQGLGVLVWQNPAHRVMVVTPHGHSEVKRFWKRQKS--
>tr|A0A3Q1I8P9|A0A3Q1I8P9_ANATE/13-461 [subseq from] General transcription factor IIH subunit 4 OS=Anabas testudineus OX=64144 PE=3 SV=2
----------RVQLQCKNLHEYLRELSPEILDRLYNHPATCLAVYRELPSLAKNYVMRMLFLDQPLPQAAVALWVKKDSQKDHDECVSVLAGLRLWHSQQLQGGLQGYILNPVFKDNLRIALLGGGRAWADEGSTLGPDRHARDIESLDRYAMERWEVILHFMVGSPSAAVSQDLAQLLVQAGLMKS-EAGEAPYITSAGFQFLLLDTASQLWYFTLQYLKTAQSRGMDLVEILSFLFQLSFSTLGRDYSVEGMSESLLTFLQHLREFGLVFQRKRKSRRYYPTRLAITLAAGVTITSASSSSTSFIVVETNYRIYAYTNSELQIALVALFSEMLYRFPNVVVAQITRESVQQAIANGITAQQIIHFLRTRAHPIMLKQTPVLPPTITDQIRLWELERDRLQFTEGVLYNQFLSQADFEVLRDRAQGLDCLVWQDVVHRVMVVTPQGHSEVKRFWKRQKS--
>tr|A0A4W6D5Y1|A0A4W6D5Y1_LATCA/4-446 [subseq from] General transcription factor IIH subunit 4 OS=Lates calcarifer OX=8187 GN=gtf2h4 PE=3 SV=1
----------RVQLQCKNLHEYLRELSPEILDRLYNHPATCLAVYRELPSLAKNYVMRMLFLDQPLPQAAVALWVKKDSQKDHDECVSVLAGLRLWHSQQLQGGLQGYILNPVFKDNLRIALLGGGRAWADEGSTLGPDRHARDIESLDRYALERWEVILHFMVGSPSAAVSQDLAQLLVQAGLMKS-EAGEAPYITSAGFQFLLLDTASQLWYFTLQYLKTAQSRGMDLVEILSFLFQLSFSTLGRDYSVEGMSESLLTFLQHLREFGLVFQRKRKSRRYYPTRLAITLAAGVTT------NAGFIVVETNYRIYAYTNSELQIALVALFSEMLYRFPNVVVAQVTRESVQQAIANGITAQQIIHFLRTRAHPVMLKQTPVLPPTITDQIRLWELERDRLQFTEGVLYNQFLSQADFEVLRDRAQGLGCLVWQDVAHRVMVVTPQGHSEVKRFWKRQKS--
>tr|A0A672Z477|A0A672Z477_9TELE/10-455 [subseq from] General transcription factor IIH subunit 4 OS=Sphaeramia orbicularis OX=375764 GN=gtf2h4 PE=3 SV=1
-------GNLRVQLQCKNLHEYLRELSPEILDRLYNHPATCLAVYRELPSLAKNYVMRMLFLDQPLPQAAVALWVKKDSQKDHDECVSVLAGLRLWHSQQLQGGLQGYILNPVFKDNLRIALLGGGRAWADEGSSLGPDRHARDIESLDRYAMERWEVILHFMVGSPSAAVSQDLAQLLVQAGLMKS-ESGEAPYITSAGFQFLLLDTASQLWYFTLQYLKSAQSRGMDLVEILSFLFQLSFSTLGRDYSVEGMSESLLTFLQHLREFGLVFQRKRKSRRYYPTRLAITLAAGVTS------NTGFIVVETNYRIYAYTNSELQIALVALFSEMLYRFPNVVVAQVTRESVQQAIANGITAQQIIHFLRTRAHPVMLKQTPVLPPTITDQIRLWELERDRLQFTEGVLYNQFLSQTDFEVLRDRAQGLGCLVWQDVTHRVMVVTPQGHSEVKRFWKRQKS--
>tr|A0A3B3SI22|A0A3B3SI22_9TELE/4-461 [subseq from] General transcription factor IIH subunit 4 OS=Paramormyrops kingsleyae OX=1676925 PE=3 SV=1
----------RVQLQCKNLHEYLRELSPDILDRLYNHPATCLAVYRELPPLAKNYVMRMLFLDQPLPQAAIALWVKKDSQKEHDQCVSVLSGLRLWHGQQLQGGLQGNILNPIFKDNLRVALLGGGKAWADEGSSLGPDRHARDVDSLDRYALERWEVILHFMVGSPSAAVSQDLAQLLIQAGLMRS-EAGEAPCITSAGFQFLLLDTASQLWYFTLQYLKTAQSRGMDLVEILSFLFQLSFSTLGRDYSVEGMSESLLTFLQHLREFGLVFQRKRKSRRYYPTRLAITLAAGVTAntasAPTTSLTPgtgdsGFIVVETNYRIYAYTNSELQIALVALFSEMLYRFPNVVVAHITRESVQQAIANGITAQQIIHFLRTRAHPVMLKQTPVLPPTITDQIRLWELERDRLSFTEGVLYNQFLSQADFEVLRDRAQGLGVLVWQNAPHRVMVVTPHGHSEVKRFWKRQKS--
>tr|A0A7J6BZM3|A0A7J6BZM3_9TELE/4-464 [subseq from] General transcription factor IIH subunit 4 OS=Onychostoma macrolepis OX=369639 GN=G5714_018427 PE=3 SV=1
----------RVQLQCKNLHEYLKELSPEILDRLYNHPATCLAVYRELPSLAKNYVMRMLFLDHPLPQAAVALWVKKDSQKDHDQCVSVLTGLRLWHSQHLQGGLQGFVLNPVFKDNLRIALLGGGKSWADEGSNLGPDRHARDVDSLDRYAMERWEVILHFMVGSPSAAVSQDLAQLLIQAGLMKS-EVGEAPCITSAGFQFLLLDTASQLWYFTLQYLKTAQSRGMDLVEILSFLFQLSFSTLGRDYSVEGMSESLLTFLQHLREFGLVFQRKRKSRRYYPTRLAITLAAGVtlnpaSGSassalGATpgTGDTGFIIVETNYRVYAYTNSELQIALVALFSEMLYRFPNLVVAQVTRESVQQAIANGITAQQIIHFLRTRAHPVMLKQTPTLPPTITDQIRLWELEKDRLQFTEGVLYNQFLSQADFEVLRDRAQGLGVLVWQNPAHRVMVVTPHGHSEVKRFWKRQKS--
>tr|A0A7N5ZWX7|A0A7N5ZWX7_ANATE/4-452 [subseq from] General transcription factor IIH subunit 4 OS=Anabas testudineus OX=64144 PE=3 SV=1
----------RVQLQCKNLHEYLRELSPEILDRLYNHPATCLAVYRELPSLAKNYVMRMLFLDQPLPQAAVALWVKKDSQKDHDECVSVLAGLRLWHSQQLQGGLQGYILNPVFKDNLRIALLGGGRAWADEGSTLGPDRHARDIESLDRYAMERWEVILHFMVGSPSAAVSQDLAQLLVQAGLMKS-EAGEAPYITSAGFQFLLLDTASQLWYFTLQYLKTAQSRGMDLVEILSFLFQLSFSTLGRDYSVEGMSESLLTFLQHLREFGLVFQRKRKSRRYYPTRLAITLAAGVTITSASSSSTSFIVVETNYRIYAYTNSELQIALVALFSEMLYRFPNVVVAQITRESVQQAIANGITAQQIIHFLRTRAHPIMLKQTPVLPPTITDQIRLWELERDRLQFTEGVLYNQFLSQADFEVLRDRAQGLDCLVWQDVVHRVMVVTPQGHSEVKRFWKRQKS--
>tr|A0A5A9NQZ0|A0A5A9NQZ0_9TELE/4-464 [subseq from] General transcription factor IIH subunit 4 OS=Triplophysa tibetana OX=1572043 GN=E1301_Tti013050 PE=3 SV=1
----------RVQLQCKNLHEYLKELSPEILDRLYNHPATCLAVYRELPSLGKNYVMRMLFLDHPLPQAAVALWVKKDSQKDHDQCVSVLTGLRLWHSQQLQGGLQGFVLNPVFKDNLRIALLGGGKSWADEGSSLGPDRHARDVESLDRYAMERWEVILHFMVGSPSAAVSQDLAQLLNQAGLMRS-EPGEAPCITSAGFQFLLLDTASQLWYFTLQYLKTAQSRGMDLVEILSFLFQLSFSTLGRDYSVEGMSESLLTFLQHLREFGLVFQRKRKSRRYYPTRLAITLAAGItanpsSGSassalGATpgTGDTGFIVVETNYRVYAYTNSELQIALVALFSEMLYRFPNVVVAQVTRESVQQAIANGITAQQIIHFLRTRAHPVMVKQTPALPPTITDQIRLWELEKDRLQFTEGVLYNQFLSQADFEVLRDRAQGLGVLVWQNPAHRVMVVSPHGHSEVKRFWKRQKS--
>tr|A0A665VAJ5|A0A665VAJ5_ECHNA/11-453 [subseq from] General transcription factor IIH subunit 4 OS=Echeneis naucrates OX=173247 PE=3 SV=1
----------RVQLQCKNLHEYLRELSPDLLDRLYNHPATCLAVYRELPSLAKNYVMRMLFLDQPLPKAAVALWVKKDSQKHHDECVSVLSGLRLWHSQQLQGGLQGYILNPVFKDNLRIALLGGGRAWADEGSTLGPDRHARDIESLDRYAMERWEVILHFMVGSPSAAVSQDLAQLLVQAGLMKS-ETGEAPYITSAGFQFLLLDTASQLWYFTLQYLKTAQSRGMDLVEILSFLFQLSFSTLGRDYSVEGMSESLLTFLQHLREFGLVFQRKRKSRRYYPTRLAITLAAGVTT------NAGFIVVETNYRIYAYTNSELQIALVALFSEMLYRFPNVVVAQVTRESVQQAIANGITAQQIIHFLRTRAHPVILKQTPVLPPTITDQIRLWELERDRLQFTEGVLYNQFLSQADFEVLRDRAQGLGCLVWQDVPRRVMVVTPQGHSEVKRFWKRQKS--
>tr|V9KXE1|V9KXE1_CALMI/2-449 [subseq from] General transcription factor IIH subunit 4 (Fragment) OS=Callorhinchus milii OX=7868 PE=2 SV=1
---------QKVKLKCKNLHEFMRDLRPGVLDKLYNHPATCLAVFRELPVLARNYVLRLLFVEQPIPEAAVSFWVKKENHSELTHCVNTLTSLRLWLPQQLPGGLQGLLLNPIFRHNLRIALLGGGKVWADDTSQLGPDKHARDIVSLDKYSLERWEVILHFMVGSANAAVSQDLSQLLIQAGLMKS-EPGDSPCITSAGFQFLLLDTSSQLWYFMLQYLQTAEARGMDLVEILSFVFQLSFSTLGKDYTVEGMNDSLLTFLQHLREFGLVFQRKRKSRRFYPTRLAINLASGVSASARDVHQTGYIIVETNYRIYAYTDSELQIALVALFADMLYRFPNVIVAQLTREGVQQAIANGITADQIIHFLRTRAHAVMLKQTPILPTTITDQIKLWELERDRLRFSEGVLYNQFLSQMDYEVVRDFANDLAVLVWENPAKRLMVVTPEGHPDVKRFWKRQ----
>tr|Q1LWR3|Q1LWR3_DANRE/4-464 [subseq from] General transcription factor IIH subunit 4 OS=Danio rerio OX=7955 GN=gtf2h4 PE=1 SV=1
----------RVQLQCKNLHEYLKELTPEILDRLYNHPATCLAVYRELPPLAKNYVMRMLFLDHPLPQAAVALWVKKDSQKDHDQCVSVLTGLRLWHSQHLQGGLQGFVLNPVFKDNLRIALLGGGKPWADEGANLGPDRHARDVESLDRYAMERWEVILHFMVGSPSAAVSQDLAQLLIQAGLMKS-ETGEAPCITSAGFQFLLLDTASQLWYFTLQYLKTAQSRGMDLVEILSFLFQLSFSTLGRDYSVEGMSESLLTFLQHLREFGLVFQRKRKSRRYYPTRLAITLAAGVtanpaSGSAssalGAIpgtGDTGFIVVETNYRIYAYTNSELQIALVALFSEMLYRFPNLVVAQVTRESVQQAISNGITAQQIIHFLRTRAHPVMLKQTPVLPPTITDQIRLWELEKDRLQFTEGVLYNQFLSQADFEVLRDRAQGLGVLVWQNPAHRVMVVTPHGHSEVKRFWKRQKS--
>tr|A0A286YAJ0|A0A286YAJ0_DANRE/22-482 [subseq from] General transcription factor IIH subunit 4 OS=Danio rerio OX=7955 GN=gtf2h4 PE=1 SV=1
----------RVQLQCKNLHEYLKELTPEILDRLYNHPATCLAVYRELPPLAKNYVMRMLFLDHPLPQAAVALWVKKDSQKDHDQCVSVLTGLRLWHSQHLQGGLQGFVLNPVFKDNLRIALLGGGKPWADEGANLGPDRHARDVESLDRYAMERWEVILHFMVGSPSAAVSQDLAQLLIQAGLMKS-ETGEAPCITSAGFQFLLLDTASQLWYFTLQYLKTAQSRGMDLVEILSFLFQLSFSTLGRDYSVEGMSESLLTFLQHLREFGLVFQRKRKSRRYYPTRLAITLAAGVtanpaSGSAssalGAIpgtGDTGFIVVETNYRIYAYTNSELQIALVALFSEMLYRFPNLVVAQVTRESVQQAISNGITAQQIIHFLRTRAHPVMLKQTPVLPPTITDQIRLWELEKDRLQFTEGVLYNQFLSQADFEVLRDRAQGLGVLVWQNPAHRVMVVTPHGHSEVKRFWKRQKS--
>tr|A0A671NUS2|A0A671NUS2_9TELE/17-478 [subseq from] General transcription factor IIH subunit 4 OS=Sinocyclocheilus anshuiensis OX=1608454 GN=LOC107694346 PE=3 SV=1
---------LRVQLQCKNLHEYLKELSPEILDRLYNHPATCLAVYRELPSLAKNYVMRMLFLDHPLPQAAVALWVKKDSQKDHDQCVSVLTGLRLWHSQHLQGGLQGFVLNPVFKDNLRIALLGGGKPWADEGGNLGPDRHARDVESLDRYAMERWEVILHFMVGSPSAAVSQDLAQLLIQAGLMKS-EAGDAPCITSAGFQFLLLDTASQLWYFTLQYLKTAQSRGMDLVEILSFLFQLSFSTLGRDYSVEGMSESLLTFLQHLREFGLVFQRKRKSRRYYPTKLAITLAAGVTvnPASGTAstalgatsgtGDTGFIIVETNYRVYAYTNSELQIALVALFSEMLYRFPNLVVAHVTRESVQQAIANGITAQQIIHFLRTRAHPVMLKQTPILPPTITDQIRLWELEKDRLQFTEGVLYNQFLSQADFEVLRDRAQGLGVLVWQNPAHRVMVVTPHGHSEVKRFWKRQKS--
>tr|M7AT78|M7AT78_CHEMY/31-385 [subseq from] General transcription factor IIH subunit 4 OS=Chelonia mydas OX=8469 GN=UY3_15046 PE=3 SV=1
--------LQRVQLKCKNLHEFLRGLSPGILDRLYNHPATCLAVFRELPGLAKNYVMRMLFLEQPLPQAAVALWVKKEYVKEQEESSDVLLGLRLWHTQLLPGGLQGLVLNPIFKENLRIALLGGGKAWSDDTSQLGPDKHARDVPSLDKYAEERWEVILHFMVGSPSAAVSQDLAQLLIQAGLMKSSEPGEPPCITSPAFQFLLLDTSSQLWYFMLQYLQSAETRGMDLVEILSFLFQLSFSTLGKDYSVEGMSDSLLNFLQHLREFGLVFQRKRKSRRYYPTRLAINLSSGISGTTTDTHNQGFIVVETNYRVYAYTDSELQIALIALFSEMQYRFPNLVVAHVTRESVQQAIANGITAEQ---------------------------------------------------------------------------------------------------
>tr|M7AT78|M7AT78_CHEMY/393-450 [subseq from] General transcription factor IIH subunit 4 OS=Chelonia mydas OX=8469 GN=UY3_15046 PE=3 SV=1
--------------------------------------------------------------------------------------------------------------------------------------------------------------------------------------------------------------------------------------------------------------------------------------------------------------------------------------------------------------------------------------------------------------------TGVLYNQFLSQVDFELLRNHARDLGVLVFENPAKRLMVVTPAGHSDVKRFWKRQKQSS
>tr|A0A6A5DZ03|A0A6A5DZ03_PERFL/22-482 [subseq from] General transcription factor IIH subunit 4 OS=Perca fluviatilis OX=8168 GN=PFLUV_G00152060 PE=3 SV=1
----------RVHLQCKNLHEYLRELSPEILDRLYNHPATCLAVYRDLPSLAKNYVMRMLFLDQPLPQAALALWVKIDSQKDHEECVSVLAGLRLWHSQQLQGGLQGYILNPVFKDNLRIALLGGGKAWADEGSSLGPDRHARDIESLDRYAIERWEVILHFMVGSPCAAVSQDLAQLLVQAGLMKS-EAGEAPYITSAGFQFLLLDTASQLWYFTLQYLKTAQSRGMELVEILSFLFQLSFSTLGRDYSVEGMSESLLTFLQHLREFGLVFQRKRKSRRYYPTRLAITLAAGVttsssSSSSSTLASPpgtgdtGFIVVETNYRIYAYTDSELQIALVALFSEMLYRFPNVVVAQVTRESVQQAIANGITAQQIIHFLRTRAHPVMLKQTPVLPPTITDQIRLWELERDRLRFSEGVLYNQFLSQVDFEVLRDRAQGLGCLVWQDVAHRVMVVSPQGHSEVKRFWKRQKSS-
>tr|L9KYR6|L9KYR6_TUPCH/1-124 [subseq from] General transcription factor IIH subunit 4 OS=Tupaia chinensis OX=246437 GN=TREES_T100003945 PE=3 SV=1
MESTPSRgGLNRVHLQCRNLQEFLGGLSSGVLDRLYGHPATCLAVFRELPSLAKNWVMRMLFLEQPLPQAAVALWVKKEFSKAQEESTGLLSGLRIWHTQLLPGGLQGLILNPIFRQNLRIALL---------------------------------------------------------------------------------------------------------------------------------------------------------------------------------------------------------------------------------------------------------------------------------------------------------------------------------------------------
>tr|L9KYR6|L9KYR6_TUPCH/129-180 [subseq from] General transcription factor IIH subunit 4 OS=Tupaia chinensis OX=246437 GN=TREES_T100003945 PE=3 SV=1
---------------------------------------------------------------------------------------------------------------------------------------------------------------------------------------------------------QFLLLDTPAQLWYFMLQYLQTAQSRGMDLVEILSFLFQLSFSTLGKRRGERG-----------------------------------------------------------------------------------------------------------------------------------------------------------------------------------------------------------------
>tr|L9KYR6|L9KYR6_TUPCH/186-410 [subseq from] General transcription factor IIH subunit 4 OS=Tupaia chinensis OX=246437 GN=TREES_T100003945 PE=3 SV=1
-----------------------------------------------------------------------------------------------------------------------------------------------------------------------------------------------------------------------------------MDLVEILSFLFQLSFSTLGKDYSVEGMSDSLLNFLQHLREFGLVFQRKRKSRRYYPTRLAINLSSGVSGAGGTAHQPGFIVVETNYRLYAYTESELQIALIALFSEMLYRFPNMVVAQVTRESVQQAIASGITAQQIIHFLRTRAHPVMLKQTPVLPPTITDQIRLWELERDRLRFTEGVLYNQFLSQVDFELLLAHARELGVLVFENSAKRLMVVTPAGHSDPE----------
>tr|A0A673I8C2|A0A673I8C2_9TELE/17-478 [subseq from] General transcription factor IIH subunit 4 OS=Sinocyclocheilus rhinocerous OX=307959 GN=LOC107754832 PE=3 SV=1
---------LRVQLQCKNLHEYLKELSPEILDRLYNHPATCLAVYRELPSLAKNYVMRMLFLDHPLPQAAVALWVKKDSQKDHDQCVSVLTGLRLWHSQHLQGGLQGFVLNLVFKDNLRIALLGGGKPWADEGSNLGPDRHARDVESLDRYAMERWEVILHFMVGSPSAAVSQDLAQLLIQAGLMKS-EAGDAPCITSAGFQFLLLDTASQLWYFTLQYLKTAQSRGMDLVEILSFLFQLSFSTLGRDYSVEGMSESLLTFLQHLREFGLVFQRKRKSRRYYPTRLAITLAAGVTvnPASGTAstalgatsgtGDTGFIVVETNYRVYAYTNSELQIALVALFSEMLYRFPNLVVAHVTRESVQQAIANGITAQQIIHFLRTRAHPVMLKQTPILPPTITDQIRLWELEKDRLQFTEGVLYNQFLSQADFEVLRDRAQGLGVLVWQNPAHRVMVVTPHGHSEVKRFWKRQKS--
>tr|A0A671NXV2|A0A671NXV2_9TELE/13-473 [subseq from] General transcription factor IIH subunit 4 OS=Sinocyclocheilus anshuiensis OX=1608454 GN=LOC107694346 PE=3 SV=1
----------RVQLQCKNLHEYLKELSPEILDRLYNHPATCLAVYRELPSLAKNYVMRMLFLDHPLPQAAVALWVKKDSQKDHDQCVSVLTGLRLWHSQHLQGGLQGFVLNPVFKDNLRIALLGGGKPWADEGGNLGPDRHARDVESLDRYAMERWEVILHFMVGSPSAAVSQDLAQLLIQAGLMKS-EAGDAPCITSAGFQFLLLDTASQLWYFTLQYLKTAQSRGMDLVEILSFLFQLSFSTLGRDYSVEGMSESLLTFLQHLREFGLVFQRKRKSRRYYPTKLAITLAAGVTvnPASGTAstalgatsgtGDTGFIIVETNYRVYAYTNSELQIALVALFSEMLYRFPNLVVAHVTRESVQQAIANGITAQQIIHFLRTRAHPVMLKQTPILPPTITDQIRLWELEKDRLQFTEGVLYNQFLSQADFEVLRDRAQGLGVLVWQNPAHRVMVVTPHGHSEVKRFWKRQKS--
>tr|A0A3N0XZA4|A0A3N0XZA4_ANAGA/78-538 [subseq from] General transcription factor IIH subunit 4 OS=Anabarilius grahami OX=495550 GN=DPX16_17444 PE=3 SV=1
----------RVQLQCKNLHEFLKELSPEILDRLYNHPATCLAVYRELPALAKNYVMRMLFLDHPLPQAAVALWVKKDSQKDHDHCVSVLTGLRLWHSQQLQGGLQGFVLNPVFKDNLRIALLGGGKPWADEGSNLGPDRHARDVESLDRYAMERWEVILHFMVGSPSAAVSQDLAQLLTQAGLMKS-EVGEAPCITSAGFQFLLLDTASQLWYFTLQYLKTAQSRGMDLVEILSFLFQLSFSTLGRDYSVEGMSESLLTFLQHLREFGLVFQRKRKSRRYYPTRLAITLSAGVtaspvSGSacsalGATpgTGDTGFIVVETNYRVYAYTNSELQIALVALFSEMLYRFPNLVVAQVTRESVQQAISNGITAQQIIHFLETRAHPVMLKQSPILPPTIKDQIRLWELEKDRLQFTEGVLYNQFLSQADFEVLRDRAQGLGVLVWQNPAHRVMVVTPHGHSEVKRFWKRQKS--
>tr|Q6P2T8|Q6P2T8_DANRE/4-464 [subseq from] General transcription factor IIH subunit 4 OS=Danio rerio OX=7955 GN=gtf2h4 PE=2 SV=1
----------RVQLQCKNLHEYLKELTPEILDRLYNHPATCLAVYRELPPLAKNYVMRMLFLDHPLPQAAVALWVKKGSQKDHDQCVSVLTGLRLWHSQHLQGGLQGFVLNPVFKDNLRIALLGGGKPWADEGANLGPDRHARDVESLDRYAMERWEVILHFMVGSPSAAVSQDLAQLLIQAGLMKS-ETGEAPCITSAGFQFLLLDTASQLWYFTLQYLKTAQSRGMDLVEILSFLFQLSFSTLGRDYSVEGMSESLLTFLQHLREFGLVFQRKRKSRRYYPTRLAITLAAGVtanpaSGSAssalGAIpgtGDTGFIVVETNYRIYAYTNSELQIALVALFSEMLYRFPNLVVAQVTRESVQQAISNGITAQQIIHFLRTRAHPVMLKQTPVLPPTITDQIRLWELEKDRLQFTEGVLYNQFLSQADFEVLRDRAQGLGVLVWQNPAHRVMVVTPHGHSEVKRFWKRQKS--
>tr|A0A673I523|A0A673I523_9TELE/4-464 [subseq from] General transcription factor IIH subunit 4 OS=Sinocyclocheilus rhinocerous OX=307959 GN=LOC107754832 PE=3 SV=1
----------RVQLQCKNLHEYLKELSPEILDRLYNHPATCLAVYRELPSLAKNYVMRMLFLDHPLPQAAVALWVKKDSQKDHDQCVSVLTGLRLWHSQHLQGGLQGFVLNLVFKDNLRIALLGGGKPWADEGSNLGPDRHARDVESLDRYAMERWEVILHFMVGSPSAAVSQDLAQLLIQAGLMKS-EAGDAPCITSAGFQFLLLDTASQLWYFTLQYLKTAQSRGMDLVEILSFLFQLSFSTLGRDYSVEGMSESLLTFLQHLREFGLVFQRKRKSRRYYPTRLAITLAAGVTvnPASGTAstalgatsgtGDTGFIVVETNYRVYAYTNSELQIALVALFSEMLYRFPNLVVAHVTRESVQQAIANGITAQQIIHFLRTRAHPVMLKQTPILPPTITDQIRLWELEKDRLQFTEGVLYNQFLSQADFEVLRDRAQGLGVLVWQNPAHRVMVVTPHGHSEVKRFWKRQKS--
>tr|A0A673I548|A0A673I548_9TELE/29-489 [subseq from] General transcription factor IIH subunit 4 OS=Sinocyclocheilus rhinocerous OX=307959 GN=LOC107754832 PE=3 SV=1
----------RVQLQCKNLHEYLKELSPEILDRLYNHPATCLAVYRELPSLAKNYVMRMLFLDHPLPQAAVALWVKKDSQKDHDQCVSVLTGLRLWHSQHLQGGLQGFVLNLVFKDNLRIALLGGGKPWADEGSNLGPDRHARDVESLDRYAMERWEVILHFMVGSPSAAVSQDLAQLLIQAGLMKS-EAGDAPCITSAGFQFLLLDTASQLWYFTLQYLKTAQSRGMDLVEILSFLFQLSFSTLGRDYSVEGMSESLLTFLQHLREFGLVFQRKRKSRRYYPTRLAITLAAGVTvnPASGTAstalgatsgtGDTGFIVVETNYRVYAYTNSELQIALVALFSEMLYRFPNLVVAHVTRESVQQAIANGITAQQIIHFLRTRAHPVMLKQTPILPPTITDQIRLWELEKDRLQFTEGVLYNQFLSQADFEVLRDRAQGLGVLVWQNPAHRVMVVTPHGHSEVKRFWKRQKS--
>tr|A0A5N5JEX7|A0A5N5JEX7_PANHP/4-464 [subseq from] General transcription factor IIH subunit 4 OS=Pangasianodon hypophthalmus OX=310915 GN=PHYPO_G00171000 PE=3 SV=1
----------RVQLQCKNLHEYLKELSPDILDRLYNHPATCLAVYRELPSLAKNYVMRMLFLEHALPQAAVALWVKKDSQKDHDQCVSVLTGLRLWHSQQLQGGLQGIVLNPVFKDNLRIAVLGGGKPWADEGSSLGPDRHARDVESLDRYAMERWEVILHFMVGSPSAAVSQDLAQLLIQAGLMKS-EAGEAPCITSAGFQFLLLDTASQLWYFTLQYLKTVQSRGMDLVEILSFLFQLSFSTLGRDYSVEGMSESLLTFLQHLREFGLVFQRKRKSRRYYPTRLAITLAAGVtanpssssSSAALTaspgTGDSGFIVVETNYRVYAYTNSELQIALVALFSEMLYRFPNVVVAQITRESVQQAIANGITAQQIIHFMRTRAHPVMLKQTPVLPPTITDQIRLWELERDRLQFTEGVLYNQFLSQADFEVLRDRAQGLGVLVWQNPQHRVMVVTPHGHSEVKRFWKRQKS--
>tr|A0A665VAF8|A0A665VAF8_ECHNA/4-462 [subseq from] General transcription factor IIH subunit 4 OS=Echeneis naucrates OX=173247 PE=3 SV=1
----------RVQLQCKNLHEYLRELSPDLLDRLYNHPATCLAVYRELPSLAKNYVMRMLFLDQPLPKAAVALWVKKDSQKHHDECVSVLSGLRLWHSQQLQGGLQGYILNPVFKDNLRIALLGGGRAWADEGSTLGPDRHARDIESLDRYAMERWEVILHFMVGSPSAAVSQDLAQLLVQAGLMKS-ETGEAPYITSAGFQFLLLDTASQLWYFTLQYLKTAQSRGMDLVEILSFLFQLSFSTLGRDYSVEGMSESLLTFLQHLREFGLVFQRKRKSRRYYPTRLAITLAAGVTTSPVSSYsklapTPgagdaGFIVVETNYRIYAYTNSELQIALVALFSEMLYRFPNVVVAQVTRESVQQAIANGITAQQIIHFLRTRAHPVILKQTPVLPPTITDQIRLWELERDRLQFTEGVLYNQFLSQADFEVLRDRAQGLGCLVWQDVPRRVMVVTPQGHSEVKRFWKRQKS--
>tr|A0A665VAT3|A0A665VAT3_ECHNA/23-481 [subseq from] General transcription factor IIH subunit 4 OS=Echeneis naucrates OX=173247 PE=3 SV=1
----------RVQLQCKNLHEYLRELSPDLLDRLYNHPATCLAVYRELPSLAKNYVMRMLFLDQPLPKAAVALWVKKDSQKHHDECVSVLSGLRLWHSQQLQGGLQGYILNPVFKDNLRIALLGGGRAWADEGSTLGPDRHARDIESLDRYAMERWEVILHFMVGSPSAAVSQDLAQLLVQAGLMKS-ETGEAPYITSAGFQFLLLDTASQLWYFTLQYLKTAQSRGMDLVEILSFLFQLSFSTLGRDYSVEGMSESLLTFLQHLREFGLVFQRKRKSRRYYPTRLAITLAAGVTTSPVSSYsklapTPgagdaGFIVVETNYRIYAYTNSELQIALVALFSEMLYRFPNVVVAQVTRESVQQAIANGITAQQIIHFLRTRAHPVILKQTPVLPPTITDQIRLWELERDRLQFTEGVLYNQFLSQADFEVLRDRAQGLGCLVWQDVPRRVMVVTPQGHSEVKRFWKRQKS--
>tr|A0A6P6RHZ6|A0A6P6RHZ6_CARAU/5-465 [subseq from] General transcription factor IIH subunit 4 OS=Carassius auratus OX=7957 GN=LOC113119523 PE=3 SV=1
----------RVQLQCKNLHEYLKELSPEILDKLYNHPATCLAVYRELPSLAKNYVMRMLFLDHPLPQAAVALWVKKDSQKDHDKCVSVLIGLRLWHSQHLQGGLQGFVLNPVFKDNLRVALLGGGKPWTDEGSNLGPDRHARDVESLDRYAMERWEVILHFMVGSPSAAVSQDLAQLLTQAGLMKS-EAGEAPCITSAGFQFLLLDTASQLWYFTLQYLKTAQSRGMDLVEILSFLFQLSFSTLGRDYSVEGMSESLLTFLQHLREFGLVFQRKRKSRRYYPTRLAITLAAGVTvntatGSastalGATagTGDTGFIVVETNYRVYAYTNSELQIALVALFSEMLYRFPNLVVAQVTRESVQQAIANGITAQQIIHFLSTRAHPVMLKQSPILPPTITDQIRLWELEKDRLQFTEGVLYNQFLSQADFEVLRDRAQGLGVLVWQNPAHRVMVVSPHGHSEVKRFWKRQKS--
>tr|H3CBX4|H3CBX4_TETNG/12-459 [subseq from] General transcription factor IIH subunit 4 OS=Tetraodon nigroviridis OX=99883 PE=3 SV=1
----------HVQLQCKNLHQYLKELSPEVLDRLYNHPATCLAVYRELPSLSKNFVMRMLFLEQPLPQAAVALWVGKDSQRDHDECVCVLAGLRLWHSQHLQGGLQGYVLNPVFKENLKTALLGGGRAWAEEGGALGPDRHARDIGSLDRYATERWEVILHFMVGSPCAAVSQDLAQLLVHAGLMKSSEAGEPPYITSAGFQFLLLDTASQLWYFTLQYLKTAQARGMDLVEILSFLFQLSFSTLGRDYSVEGMSDSLLTFLQHLREFGLVFQRKRKSRRYYPTRLAITLATGVTS--SSLHTTGFIVVETNYRIYAYTSSELQIALVALFSEMLYRFPNVVVAQVTRESVQQAIANGITAQQIIHFLRTRAHPVMLRQTPVLPPTITDQIRLWELERDRLQFTEGVLYNQFLSQTDFEVLRDRAQSLGCLLWQDAAHRVMVVTLWGHSEVKKFWKRQKA--
>tr|A0A4W6D556|A0A4W6D556_LATCA/4-291 [subseq from] General transcription factor IIH subunit 4 OS=Lates calcarifer OX=8187 GN=gtf2h4 PE=3 SV=1
----------RVQLQCKNLHEYLRELSPEILDRLYNHPATCLAVYRELPSLAKNYVMRMLFLDQPLPQAAVALWVKKDSQKDHDECVSVLAGLRLWHSQQLQGGLQGYILNPVFKDNLRIALLGGGRAWADEGSTLGPDRHARDIESLDRYALERWEVILHFMVGSPSAAVSQDLAQLLVQAGLMKS-EAGEAPYITSAGFQFLLLDTASQLWYFTLQYLKTAQSRGMDLVEILSFLFQLSFSTLGRDYSVEGMSESLLTFLQHLREFGLVFQRKRKSRRYYPTRLAITLAAGVTTSSS-------------------------------------------------------------------------------------------------------------------------------------------------------------------
>tr|A0A4W6D556|A0A4W6D556_LATCA/303-472 [subseq from] General transcription factor IIH subunit 4 OS=Lates calcarifer OX=8187 GN=gtf2h4 PE=3 SV=1
-------------------------------------------------------------------------------------------------------------------------------------------------------------------------------------------------------------------------------------------------------------------------------------------------SSSNLASTPGT-GDAGFIVVETNYRIYAYTNSELQIALVALFSEMLYRFPNVVVAQVTRESVQQAIANGITAQQIIHFLRTRAHPVMLKQTPVLPPTITDQIRLWELERDRLQFTEGVLYNQFLSQADFEVLRDRAQGLGCLVWQDVAHRVMVVTPQGHSEVKRFWKRQKS--
>tr|G3N9C4|G3N9C4_GASAC/4-455 [subseq from] General transcription factor IIH subunit 4 OS=Gasterosteus aculeatus OX=69293 PE=3 SV=1
----------RVQLQCKNLHEYLRELSPDVLDRLYNHPATCLAVYRELPPLAKNYVMRMLFLDQPLPQAALALWVKVDSQKDHEECVSVLAGLRLWHSQQLQGGLQGYILNPVFKDNLRIALLGGGKAWADEGSTLGPDRHARDIESLDRYAMERWEVILHFMVGSPCAAVSQDLAQLLVQAGLMKS-EAGEAPYITSAGFQFLLLDTASQLWYFTLQYLKTAQTRGMDLVEILSFLFQLSFSTLGRDYSVEGMSESLLTFLQHLREFGLVFQRKRKSRRYYPTRLAITLAAGVTTSSSssisVAGDAGFIVVETNYRIYAYTDSELQIALVALFSEMLYRFPNVVVAHVTRESVQQAIANGITAQQIIHFLRTRAHPVMLKQTPVLPPTITDQIQLWELERDRLQFTEGVLYNQFLSQADFEVLRDRAQGLGCLVWQDVAHRVMVVSPHGHSEVKRFWKRQK---
>tr|A0A7N6B0F6|A0A7N6B0F6_ANATE/22-481 [subseq from] General transcription factor IIH subunit 4 OS=Anabas testudineus OX=64144 PE=3 SV=1
----------RVQLQCKNLHEYLRELSPEILDRLYNHPATCLAVYRELPSLAKNYVMRMLFLDQPLPQAAVALWVKKDSQKDHDECVSVLAGLRLWHSQQLQGGLQGYILNPVFKDNLRIALLGGGRAWADEGSTLGPDRHARDIESLDRYAMERWEVILHFMVGSPSAAVSQDLAQLLVQAGLMKS-EAGEAPYITSAGFQFLLLDTASQLWYFTLQYLKTAQSRGMDLVEILSFLFQLSFSTLGRDYSVEGMSESLLTFLQHLREFGLVFQRKRKSRRYYPTRLAITLAAGVtitsaS-SSSTsmASTPgtgdaGFIVVETNYRIYAYTNSELQIALVALFSEMLYRFPNVVVAQITRESVQQAIANGITAQQIIHFLRTRAHPIMLKQTPVLPPTITDQIRLWELERDRLQFTEGVLYNQFLSQADFEVLRDRAQGLDCLVWQDVVHRVMVVTPQGHSEVKRFWKRQKS--
>tr|A0A672N0S4|A0A672N0S4_SINGR/17-478 [subseq from] General transcription factor IIH subunit 4 OS=Sinocyclocheilus grahami OX=75366 GN=LOC107584303 PE=3 SV=1
---------LRVQLQCKNLHEYLKELSPEILDRLYNHPATCLAVYRELPSLAKNYVMRMLFLDHPLPQAAVALWVKKDSQKDHDQCVSVLTGLRLWHSQHLQGGLQGFVLNPVFKDNLRIALLGGGKPWADEGGNLGPDRHARDVESLDRYAMERWEVILHFMVGSPSAAVSQDLSQLLIQAGLMKS-EAGDAPCITSAGFQFLLLDTASQLWYFTLQYLKTAQSRGMDLVEILSFLFQLSFSTLGRDYSVEGMSESLLTFLQHLREFGLVFQRKRKSRRYYPTRLAITLAAGVTvnPASGTAstalgatsgtGDTGFIVVETNYRVYAYTNSELQIALVALFSEMLYRFPNLVVAHVTRESVQQAIANGITAQQIIHFLRTRAHPVMLKQTPILPSTITDQIRLWELEKDRLQFTEGVLYNQFLSQADFEVLRDRAQGLGVLVWQNPAHRVIVVTPHGHSEVKRFWKRQKS--
>tr|A0A3Q1I8M8|A0A3Q1I8M8_ANATE/4-463 [subseq from] General transcription factor IIH subunit 4 OS=Anabas testudineus OX=64144 PE=3 SV=1
----------RVQLQCKNLHEYLRELSPEILDRLYNHPATCLAVYRELPSLAKNYVMRMLFLDQPLPQAAVALWVKKDSQKDHDECVSVLAGLRLWHSQQLQGGLQGYILNPVFKDNLRIALLGGGRAWADEGSTLGPDRHARDIESLDRYAMERWEVILHFMVGSPSAAVSQDLAQLLVQAGLMKS-EAGEAPYITSAGFQFLLLDTASQLWYFTLQYLKTAQSRGMDLVEILSFLFQLSFSTLGRDYSVEGMSESLLTFLQHLREFGLVFQRKRKSRRYYPTRLAITLAAGVtitsaS-SSSTsmASTPgtgdaGFIVVETNYRIYAYTNSELQIALVALFSEMLYRFPNVVVAQITRESVQQAIANGITAQQIIHFLRTRAHPIMLKQTPVLPPTITDQIRLWELERDRLQFTEGVLYNQFLSQADFEVLRDRAQGLDCLVWQDVVHRVMVVTPQGHSEVKRFWKRQKS--
>tr|A0A6P8TRZ2|A0A6P8TRZ2_GYMAC/4-457 [subseq from] General transcription factor IIH subunit 4 OS=Gymnodraco acuticeps OX=8218 GN=LOC117539108 PE=3 SV=1
----------RVQLQCKNLHEYLRELSPEVLDRLYDHPATCLAVYRELPSLAKNYVMRMLFLDQPLPQAALALWVKIDSQKDHDECVSVLAGLRLWHSQQLQGGLQGYILNPVFKDNLRIALLGGGKAWADEGSSLGPDRHARDILSLDRYAMERWEVILQFMVGSPGAAVSQDIALLLVQAGLMKS-EAGEAPYITSAGFQFLLLDTASQLWYFTLQYLNTAQSRGMELVEILSFLFQLSFSTLGRDYSVEGMSDSLLTFLQHLREFGLVFQRKRKSRRYYPTRLAITLAAGVTSTSSTLATPgtgdaGFIVVETNYRLYAYTDSELQIALVALFSEMLYRFPNVVVAQVTRESVQQAIANGITAQQIIHFLRTRAHPVMLKQTPVLPPTITDQIRLWELERDRLTFTEGVLYNQFLSQVDFEVLRDRAQGMGCLVWQDVAHRVLVVSPQGHSEVKRFWKRQKS--
>tr|A0A3B4DAW1|A0A3B4DAW1_PYGNA/4-469 [subseq from] General transcription factor IIH subunit 4 OS=Pygocentrus nattereri OX=42514 PE=3 SV=1
----------RVQLQCKNLHEYLRELSPEILDRLYNHPATCLAVYRELPSLAKNYVMRMLFLDHPLPQAAVALWVKKDSQKDHDQCVSVLTGLRLWHNQQLQGGLQGIVLNPVFKDNLRIAVLGGGKAWADEGSSLGPDRHARDVESLDRYAMERWEVILHFMVGSPSAAVSQDLAQLLIQAGLMKS-EAGEAPCITSAGFQFLLLDTASQLWYITLQYLKTVQSRGMDLVEILSFLFQLSFSTLGRDYSVEGMSESLQTFLQHLREFGLVFQRKRKSRRYYPTRLAITLAAGVtanpsssssssS----SssaalsatpgTGESGFIVVETNYRVYAYTNSELQIALVALFSEMLYRFPNVVVAQITRESVQQAIANGITAQQIIHFLRTRAHPVMLKQTPVLPPTITDQIRLWELERDRLQFTEGVLYNQFLSQADFEVLRDRAQGLGVLVWQNAPHRVMVVTPHGHSEVKRFWKRQKS--
>tr|A0A7J6ACP5|A0A7J6ACP5_AMEME/4-465 [subseq from] General transcription factor IIH subunit 4 OS=Ameiurus melas OX=219545 GN=AMELA_G00173040 PE=3 SV=1
----------RVQLQCKNLHEYLKELSPDILDRLYNHPATCLAVYRELPSLAKNYVMRMLFLDHPLPQAAVALWVKIDSQKDHDQCVSVLTGLRLWHSQQLQGGLQGIVLNPVFKDNLRIALLGGGKPWADEGSSLGPDRHARDVESLDRYAMERWEVILHFMVGSPSAAVSQDLAQLLTQAGLMKS-EAGEAPCITSAGFQFLLLDTTSQLWYFTLQYLKTVQSRGMDLVEILSFLFQLSFSTLGRDYSVEGMSESLLMFLQHLREFGLVFQRKRKSRRYYPTRLAISLAAGVtaspssSSSSSTALNPspgtgdsGFIVVETNYRVYAYTNSELQIALVALFSEMLYRFPNVVVAQVTRESVQQAIANGITAQQIIHFLRTRAHPVMLKQTPALPPTITDQIRLWELERDRLQFTEGVLYNQFLSQADFEVLRDRAQGLGVLVWQNPQHRVMVVSPHGHSEVKRFWKRQKS--
>tr|A0A2D0S338|A0A2D0S338_ICTPU/4-465 [subseq from] General transcription factor IIH subunit 4 OS=Ictalurus punctatus OX=7998 GN=gtf2h4 PE=3 SV=1
----------RVQLQCKNLHEYLKELSPDILDRLYNHPATCLAVYRELPSLAKNYVMRMLFLDHPLPQAAVALWVKIDSQKDHDQCVSVLTGLRLWHSQQLQGGLQGIVLNPVFKDNLRIALLGGGKPWADEGNSLGPDRHARDVESLDRYAMERWEVILHFMVGSPSAAVSQDLAQLLIQAGLMK-TEAGEAPCITSAGFQFLLLDTASQLWYFTLQYLKTVQSRGMDLVEILSFLFQLSFSTLGRDYSVEGMSESLLMFLQHLREFGLVFQRKRKSRRYYPTRLAISLAAGVtanpssSSSSSTALNPspgtgdcGFIVVETNYRVYAYTNSELQIALVALFSEMLYRFPNVVVAQVTRESVQQAIANGITAQQIIHFLRTRAHPVMLKQTPALPPTITDQIRLWELERDRLQFTEGVLYNQFLSQADFEVLRDRAQGLGVLVWQNPQHRVMVVTPHGHSEVKRFWKRQKS--
>tr|A0A553N457|A0A553N457_9TELE/60-520 [subseq from] General transcription factor IIH subunit 4 OS=Danionella translucida OX=623744 GN=DNTS_026367 PE=3 SV=1
----------RVQLQCKNLHEYLKELSPEILDRLYNHPATCLAVYRELPSLAKNYVMRMLFLDHPLPQAAVALWVKKDSQKDHDQCVTVLMGLRLWHSQQLQGGLQGFVLNPVFKENLRIALLGGGKPWSDEGANLGPDRHARDVESLDRYAMERWEVILHFMVGSPSAAVSQDLAQLLIHAGLMKS-EVGEAPCITSAGFQFLLLDTASQLWYFTLQYLKTAQSRGMDLVEILSFLFQLSFSTLGRDYSVEGMSESLLTFLQHLREFGLVFQRKRKSRRYYPTRLAITLAAGVtvNAASGSassslgatpgTGDTGFIVVETNYRVYAYTNSELQIALVALFSEMLYRFPNLVVAQVTRESVQQAISNGITAQQIIHFLRTRAHPVMLKQMPVLPPTITDQIRLWELEKDRLQFSEGVLYNQFLSQADFEVLRDRAQGLGVLVWQNPAHRVMVVTPHGHGEVKRFWKRQKS--
>tr|H3AK09|H3AK09_LATCH/9-461 [subseq from] General transcription factor IIH subunit 4 OS=Latimeria chalumnae OX=7897 GN=GTF2H4 PE=3 SV=1
-------KLQKVQLKCKNLHEFLKELSPAVLDRLYNHPATCLAVFRELPSLARNYVMRMLFLDQPIPQTAVALWVKKEKHKDHDDSTAMLMGLRLWHTQLLPGGLQGLILNPIFKENLRISLLGGGKAWADDTSQLGPDKHARDVDSLDKYAMERWEVILHFMVGSPSAAVSQDLAQLLIQAGLMKRQKFSEAPASISKTFLIFL-----SFFFFMYPHTFTGCIGKMDLVEILSFLFQLSFSTLGKDYSVEGMGDSLLTFLQHLREFGLVFQRKRKSRRYYPTRLAINLASGVSGVlGGTsdAHSQGFVVVETNYRIYAYTESELQIALIALFSEMLYRFPNMVVAQLSRESVQQAIANGITAEQIIHFLRSRAHSVMLKHTPVLPPTITDQVRLWELERDRLQFSEGVLYNQFLSQVDFELLRNYARDLGVLVWENPTKRLMVVTPGGHSDVKRFWKRQKHSS
>tr|A0A673I5T1|A0A673I5T1_9TELE/5-467 [subseq from] General transcription factor IIH subunit 4 OS=Sinocyclocheilus rhinocerous OX=307959 GN=LOC107754832 PE=3 SV=1
----PARGL-RVQLQCKNLHEYLKELSPEILDRLYNHPATCLAVYRELPSLAKNYVMRMLFLDHPLPQAAVALWVKKDN---HDQCVSVLTGLRLWHSQHLQGGLQGFVLNLVFKDNLRIALLGGGKPWADEGSNLGPDRHARDVESLDRYAMERWEVILHFMVGSPSAAVSQDLAQLLIQAGLMKS-EAGDAPCITSAGFQFLLLDTASQLWYFTLQYLKTAQSRGMDLVEILSFLFQLSFSTLGRDYSVEGMSESLLTFLQHLREFGLVFQRKRKSRRYYPTRLAITLAAGVTvnPASGTAstalgatsgtGDTGFIVVETNYRVYAYTNSELQIALVALFSEMLYRFPNLVVAHVTRESVQQAIANGITAQQIIHFLRTRAHPVMLKQTPILPPTITDQIRLWELEKDRLQFTEGVLYNQFLSQADFEVLRDRAQGLGVLVWQNPAHRVMVVTPHGHSEVKRFWKRQKS--
>tr|A0A674MKK5|A0A674MKK5_TAKRU/4-458 [subseq from] General transcription factor IIH subunit 4 OS=Takifugu rubripes OX=31033 GN=LOC101074720 PE=3 SV=1
---SPARGLH-VQLQCKNLHQYLKELSPDILDRLYNHPATCLAVYRELPSLAKNFVMRMLFLDQPLPQAAVSLWVNKDNQKDHDECVSVLAGLRLWHSQHLQGGLQGYILNPVFKDNLKIALLGGGRAWADEGGTLGPDRHARDIGSLDRYATERWEVILHFMVGSPCAAVSQDLAQLLVHAGLMKS-EAGEPPYITSAGFQFLLLDTASQLWYFTLQYLKTAQSRGMDLVEILSFLFQLSFSTLGRDYSVEGMSDSLLTFLQHLREFGLVFQRKRKSRRYYPTRLAITLATASLASTPGSGDSGFIVVETNYRIYAYTNSELQIALVALFSEMLYRFPNVVVAQVTRESVQQAIANGITAQQIIHFLRTRAHPVMLRQTPFLPPTITDQIRLWELERDRLQFTEGVLYNQFLSQTDFEVLRDRAKSLGCLVWQDAAHRVMVVTLWGHSEVKKFWKRQKS--
>tr|A0A672N590|A0A672N590_SINGR/4-464 [subseq from] General transcription factor IIH subunit 4 OS=Sinocyclocheilus grahami OX=75366 GN=LOC107584303 PE=3 SV=1
----------RVQLQCKNLHEYLKELSPEILDRLYNHPATCLAVYRELPSLAKNYVMRMLFLDHPLPQAAVALWVKKDSQKDHDQCVSVLTGLRLWHSQHLQGGLQGFVLNPVFKDNLRIALLGGGKPWADEGGNLGPDRHARDVESLDRYAMERWEVILHFMVGSPSAAVSQDLSQLLIQAGLMKS-EAGDAPCITSAGFQFLLLDTASQLWYFTLQYLKTAQSRGMDLVEILSFLFQLSFSTLGRDYSVEGMSESLLTFLQHLREFGLVFQRKRKSRRYYPTRLAITLAAGVTvnPASGTAstalgatsgtGDTGFIVVETNYRVYAYTNSELQIALVALFSEMLYRFPNLVVAHVTRESVQQAIANGITAQQIIHFLRTRAHPVMLKQTPILPSTITDQIRLWELEKDRLQFTEGVLYNQFLSQADFEVLRDRAQGLGVLVWQNPAHRVIVVTPHGHSEVKRFWKRQKS--
>tr|A0A672Z483|A0A672Z483_9TELE/5-468 [subseq from] General transcription factor IIH subunit 4 OS=Sphaeramia orbicularis OX=375764 GN=gtf2h4 PE=3 SV=1
----------RVQLQCKNLHEYLRELSPEILDRLYNHPATCLAVYRELPSLAKNYVMRMLFLDQPLPQAAVALWVKKDSQKDHDECVSVLAGLRLWHSQQLQGGLQGYILNPVFKDNLRIALLGGGRAWADEGSSLGPDRHARDIESLDRYAMERWEVILHFMVGSPSAAVSQDLAQLLVQAGLMKS-ESGEAPYITSAGFQFLLLDTASQLWYFTLQYLKSAQSRGMDLVEILSFLFQLSFSTLGRDYSVEGMSESLLTFLQHLREFGLVFQRKRKSRRYYPTRLAITLAAGVTSSssssssssssstlGSTpgAGDTGFIVVETNYRIYAYTNSELQIALVALFSEMLYRFPNVVVAQVTRESVQQAIANGITAQQIIHFLRTRAHPVMLKQTPVLPPTITDQIRLWELERDRLQFTEGVLYNQFLSQTDFEVLRDRAQGLGCLVWQDVTHRVMVVTPQGHSEVKRFWKRQKS--
>tr|A0A1S3M5U3|A0A1S3M5U3_SALSA/4-460 [subseq from] General transcription factor IIH subunit 4 OS=Salmo salar OX=8030 GN=gtf2h4 PE=3 SV=1
----------RVQLQCKNLHEYLKELSPEILDRLYNHPATCLAVYRELPPLAKNYVMRMLFLDQPLPQAAVALWVKKDSEKDHDQCVSVLSGLRLWHSQQLQGGLQGNILNPVFKDNLRIALLGGGKSWADQGDSLGPDRHARDVESLDKYALERWEVVLHFMVGCPSAAVSQDLSQLLIQAGLMR-TEAGDAPCITSAGFQFLLLDTASQLWYFTLQYLNTAQTRGMDLVEILSFLFQLSFSTLGRDYSVEGMSESLLTFLQHLREFGLVFQRKRKSRRYYPTRLAITLSAGVSAnssstaMGATpgTGDSGFIVVETNYRLYAYTNSELQIALVALFSECLYRFPNVVVAQVTRESVQQAIANGITAQQILHFLRTRAHPVMLKQNPVLPPTITDQIRLWELERDRLQFSEGVLYNQFLSQADFEVLRDRAQGLGCLVWQNVAHRVIVVSPQGHGEVKRFWKRQKS--
>tr|A0A674DMR9|A0A674DMR9_SALTR/4-460 [subseq from] General transcription factor IIH subunit 4 OS=Salmo trutta OX=8032 GN=gtf2h4 PE=3 SV=1
----------RVQLQCKNLHEYLKELSPEILDRLYNHPATCLAVYRELPPLAKNYVMRMLFLDQPLPQAAVALWVKKDSEKDHDQCVSVLSGLRLWHSQQLQGGLQGNILNPVFKDNLRIALLGGGKSWADQGDSLGPDRHARDVESLDKYALERWEVVLHFMVGCPSAAVSQDLSQLLIQAGLMR-TEAGDAPCITSAGFQFLLLDTASQLWYFTLQYLNTAQTRGMDLVEILSFLFQLSFSTLGRDYSVEGMSESLLTFLQHLREFGLVFQRKRKSRRYYPTRLAITLSAGVSAnssstaMGATpgTGDSGFIVVETNYRLYAYTNSELQIALVALFSECLYRFPNVVVAQVTRESVQQAIANGITAQQILHFLRTRAHPVMLKQNPVLPPTITDQIRLWELERDRLQFSEGVLYNQFLSQADFEVLRDRAQGLGCLVWQNVAHRVIVVSPQGHGEVKRFWKRQKS--
>tr|A0A671VA83|A0A671VA83_SPAAU/15-475 [subseq from] General transcription factor IIH subunit 4 OS=Sparus aurata OX=8175 PE=3 SV=1
----------RVQLQCKNLHEYLRELSPEILDRLYNHPATCLAVYRELPSLAKNYVIRMLFLDQPLPQAAVALWVKKDSQKDHDECVSVLAGLRLWHSQQLQGGLQGYILNPVFKDNLRIALLGGGKAWADDGSTLGPDRHARDIDSLDRYAMERWEVILHFMVGSPSAAVSQDLAQLLVQAGLMKS-EAGEAPYITSAGFQFLLLDTASQLWYFTLQYLKTAQSRGMDLVEILSFLFQLSFSTLGRDYSVEGMSESLLTFLQHLREFGLVFQRKRKSRRYYPTRLAITLAAGVTTSSSsssssSCNLPstpgagdvGYIVVETNYRIYAYTNSELQIALVALFSELLYRFPNVVVGQVTRESVQQAIANGITAQQIIHFLRTRAHPVLLRQTPVLPPTITDQIRLWELERDRLQFTEGVLYNQFLSQADFEVLRDRAQGLGCLVWQDVAHRVMVVTPQGHSEVKRFWKRQK---
>tr|A0A673I5U6|A0A673I5U6_9TELE/4-465 [subseq from] General transcription factor IIH subunit 4 OS=Sinocyclocheilus rhinocerous OX=307959 GN=LOC107754832 PE=3 SV=1
---TPS---SRVQLQCKNLHEYLKELSPEILDRLYNHPATCLAVYRELPSLAKNYVMRMLFLDHPLPQAAVALWVKKDN---HDQCVSVLTGLRLWHSQHLQGGLQGFVLNLVFKDNLRIALLGGGKPWADEGSNLGPDRHARDVESLDRYAMERWEVILHFMVGSPSAAVSQDLAQLLIQAGLMKS-EAGDAPCITSAGFQFLLLDTASQLWYFTLQYLKTAQSRGMDLVEILSFLFQLSFSTLGRDYSVEGMSESLLTFLQHLREFGLVFQRKRKSRRYYPTRLAITLAAGVTvnPASGTAstalgatsgtGDTGFIVVETNYRVYAYTNSELQIALVALFSEMLYRFPNLVVAHVTRESVQQAIANGITAQQIIHFLRTRAHPVMLKQTPILPPTITDQIRLWELEKDRLQFTEGVLYNQFLSQADFEVLRDRAQGLGVLVWQNPAHRVMVVTPHGHSEVKRFWKRQKS--
>tr|W5LF36|W5LF36_ASTMX/4-465 [subseq from] General transcription factor IIH subunit 4 OS=Astyanax mexicanus OX=7994 PE=3 SV=2
----------RVQLQCKNLHEYLRELSPDILDRLYNHPATCLAVYRELPSLAKNYVMRMLFLDHPLPQAAVALWVKKDSQKDHDQCVSVLTGLRLWHNQQLQGGLQGIVLNPVFKDNLRIALLGGGKAWADEGSSLGPDRHARDVESLDRYAMERWEVILHFMVGSPSAAVSQDLAQLLIQAGLMKS-EAGDAPCITSAGFQFLLLDTASQLWYITLQYLNTVQSRGMDLVEILSFLFQLSFSTLGRDYSVEGMSESLQTFLQHLREFGLVFQRKRKSRRYYPTRLAITLAAGVtansssSSSSSTavsamsgTGESGFIVVETNYRVYAYTDSELQIALVALFSEMLYRLSNVVVAQVTRESVQQAIANGITAQQIIHFLRTRAHPVMLKQTPVLPPTITDQIRLWELERDRLQFTEGVLYNQFLSQADFEVLRDRAQGLGVLVWQNAPHRVMVVTPHGHSEVKRFWKRQKS--
>tr|A0A4V6AVA4|A0A4V6AVA4_COLLU/150-613 [subseq from] General transcription factor IIH subunit 4 OS=Collichthys lucidus OX=240159 GN=D9C73_022857 PE=3 SV=1
----------RVQLQCKNLHEYLRELSPEILDRLYNHPATCLAVYRELPSLAKNYVMRMLFLDQPLPLAAVALWVKKDSQKDHDECVSVLAGLRLWHSQQLQGGLQGYVLNPVFKDNLRIALLGGGKAWADEGSTLGPDRHARDIESLDRYAMERWEVILHFMVGSPSAAVSQDLAQLLVQAGLMKS-EAGEAPYITSAGFQFLLLDTASQLWYFTLQYLKTAQSRGMDLVEILSFLFQLSFSTLGRDYSVEGMSESLLTFLQHLREFGLVFQRKRKSRRYYPTRLAITLSAGVTSTSSssssTssssslascagAGDAGYIVVETNYRIYAYTNSELQIALVALFSEMLYRFPNVVVAQVTRESVQQAIANGITAQQIIHFLRTRAHPVMLKQTPALPPTITDQIRLWELERDRLQFTEGVLYNQFLSQADFEVLRDRAQGLGCLVWQDVAHRVMVVTPQGHSEVKRFWKRQKS--
>tr|A0A4U5VKB9|A0A4U5VKB9_COLLU/150-614 [subseq from] General transcription factor IIH subunit 4 OS=Collichthys lucidus OX=240159 GN=D9C73_022853 PE=3 SV=1
----------RVQLQCKNLHEYLRELSPEILDRLYNHPATCLAVYRELPSLAKNYVMRMLFLDQPLPLAAVALWVKKDSQKDHDECVSVLAGLRLWHSQQLQGGLQGYVLNPVFKDNLRIALLGGGKAWADEGSTLGPDRHARDIESLDRYAMERWEVILHFMVGSPSAAVSQDLAQLLVQAGLMKS-EAGEAPYITSAGFQFLLLDTASQLWYFTLQYLKTAQSRGMDLVEILSFLFQLSFSTLGRDYSVEGMSESLLTFLQHLREFGLVFQRKRKSRRYYPTRLAITLSAGVTSTSSsssssTssssslascagAGDAGYIVVETNYRIYAYTNSELQIALVALFSEMLYRFPNVVVAQVTRESVQQAIANGITAQQIIHFLRTRAHPVMLKQTPALPPTITDQIRLWELERDRLQFTEGVLYNQFLSQADFEVLRDRAQGLGCLVWQDVAHRVMVVTPQGHSEVKRFWKRQKS--
>tr|A0A556TP17|A0A556TP17_BAGYA/122-583 [subseq from] General transcription factor IIH subunit 4 OS=Bagarius yarrelli OX=175774 GN=Baya_2450 PE=3 SV=1
----------RVQLQCKNLHEYLKELSPDILDRLYNHPATCLAVYRELPSLAKNYAMRMLFLDHPLSQAAVGLWVKKDSQKDHDQCVSMLTGLRLWHSQQLQGGLQGIDLNPVFKNNLRIALLGGGKPWADEGSSLGPDRHARDVESLDRYAMERWEVILHFMVGSPSAAVSQDLAQLLIQAGLMKS-EAGEAPCITSAGFQFLLLDTASQLWYFTLQYLKTVQSRGMDLVEILSFLFQLSFSTLGRDYSVEGMSESLLTFLQHLREFGLVFQRKRKSRRYYPTRLAITLAAGVtansssSSSSSTALNPssgtgdsGFIVVETNYRVYAYTNSELQIALVALFSEMLYRFPNVVVAQVTRESVQQAIANGITAQQIIHFLRTRAHPIMLKQTPVLPPTITDQIRLWELERDRLQFTEGVLYNQFLSQADFEVLRDRAQGLGVLVWQNPQHRVMVVTPHGHSEVKRFWKRQKS--
>tr|H2UH34|H2UH34_TAKRU/13-461 [subseq from] General transcription factor IIH subunit 4 OS=Takifugu rubripes OX=31033 GN=LOC101074720 PE=3 SV=3
----------HVQLQCKNLHQYLKELSPDILDRLYNHPATCLAVYRELPSLAKNFVMRMLFLDQPLPQAAVSLWVNKDNQKDHDECVSVLAGLRLWHSQHLQGGLQGYILNPVFKDNLKIALLGGGRAWADEGGTLGPDRHARDIGSLDRYATERWEVILHFMVGSPCAAVSQDLAQLLVHAGLMKS-EAGEPPYITSAGFQFLLLDTASQLWYFTLQYLKTAQSRGMDLVEILSFLFQLSFSTLGRDYSVEGMSDSLLTFLQHLREFGLVFQRKRKSRRYYPTRLAITLATASLASTPGSGDSGFIVVETNYRIYAYTNSELQIALVALFSEMLYRFPNVVVAQVTRESVQQAIANGITAQQIIHFLRTRAHPVMLRQTPFLPPTITDQIRLWELERDRLQFTEGVLYNQFLSQTDFEVLRDRAKSLGCLVWQDAAHRVMVVTLWGHSEVKKFWKRQKS--
>tr|A0A3B4UAE7|A0A3B4UAE7_SERDU/4-466 [subseq from] General transcription factor IIH subunit 4 OS=Seriola dumerili OX=41447 PE=3 SV=1
----------RVQLQCKNLHEYLRELSPDILDRLYNHPATCLAVYRELPSLAKNYVMRMLFLDQPLPQAAVALWVKKDSHKDHDECVSVLAGLRLWHSQQLQGGLQGYILNPVFKDNLRIALLGGGRAWADEGSTLGPDRHARDIESLDRYAMERWEVILHFMVGSPSAAVSQDLAQLLVQAGLMKS-EAGEAPYITSAGFQFLLLDTASQLWYFTLQYLKTAQSRGMDLVEILSFLFQLSFSTLGRDYSVEGMSESLLTFLQHLREFGLVFQRKRKSRRYYPTRLAITLAAGVttsspssssSSSSNlastpSTGDAGFIVVETNYRIYAYTNSELQIALVALFSEMLYRFPNVVVAQVTRESVQQAIANGITAQQIIHFLRTRAHSVMHKQTPVLPPTITDQIRLWELERDRLQFTEGVLYNQFLSQADFEVLRDRAQGLGCLVWQDVAHRVMVVTPQGHSEVKRFWKRQKS--
>tr|A0A6J2QMX4|A0A6J2QMX4_COTGO/4-459 [subseq from] General transcription factor IIH subunit 4 OS=Cottoperca gobio OX=56716 GN=gtf2h4 PE=3 SV=1
----------RVQLQCKNLHEYLRELSPEILDRLYNHPATCLAVYRELPSLAKNYVMRMLFLDQPLPQAALALWVKIDSQKDHDECVSVLAGLRLWHNQQLQGGLQGYILNPVFKENLRIALLGGGKSWADEGSTLGPDRHARDIESLDRYAIERWEVILQFMVGSPCAAVSPDLAQLLVQAGLMKS-EAGEAPYITSAGFQFLLLDTASQLWYFTLQYLKTAQSRGMELVEILSFLFQLSFSTLGRDYSVEGMSESLLTFLQHLREFGLVFQRKRKSRRYYPTRLAITLAAGVTTSSSsTmVSTPgtgdaGFIVVETNYRIYAYTDSELQIALVALFSEMLYRFPNVVVAHVTRESVQQAIANGITAQQIIHFLRTRAHPVMLKQTPVLPPTITDQIRLWELERDRLQFTEGVLYNQFLSQVDFEVLRDRAQGLGCLVWQDVAHRVMVVSPQGHSEVKRFWKRQKS--
>tr|A0A672N0F8|A0A672N0F8_SINGR/2-467 [subseq from] General transcription factor IIH subunit 4 OS=Sinocyclocheilus grahami OX=75366 GN=LOC107584303 PE=3 SV=1
-ETTPSFFL-RVQLQCKNLHEYLKELSPEILDRLYNHPATCLAVYRELPSLAKNYVMRMLFLDHPLPQAAVALWVKKDN---HDQCVSVLTGLRLWHSQHLQGGLQGFVLNPVFKDNLRIALLGGGKPWADEGGNLGPDRHARDVESLDRYAMERWEVILHFMVGSPSAAVSQDLSQLLIQAGLMKS-EAGDAPCITSAGFQFLLLDTASQLWYFTLQYLKTAQSRGMDLVEILSFLFQLSFSTLGRDYSVEGMSESLLTFLQHLREFGLVFQRKRKSRRYYPTRLAITLAAGVTvnPASGTAstalgatsgtGDTGFIVVETNYRVYAYTNSELQIALVALFSEMLYRFPNLVVAHVTRESVQQAIANGITAQQIIHFLRTRAHPVMLKQTPILPSTITDQIRLWELEKDRLQFTEGVLYNQFLSQADFEVLRDRAQGLGVLVWQNPAHRVIVVTPHGHSEVKRFWKRQKS--
>tr|A0A3B3Z818|A0A3B3Z818_9GOBI/5-448 [subseq from] General transcription factor IIH subunit 4 OS=Periophthalmus magnuspinnatus OX=409849 PE=3 SV=1
----------RVQLQCKNLHEYLRELSPELLDRLYNHPATCLAVYRsELPSLAKNYVMRMLFLDQPLPQAAVALWVKKDSQKDHDECVSILSGLRLWHSLQLQGGLQGYSLNPVFKENLRIALLGGGKAWADEGSSLGPDRHARDIESLDKYALERWEVILHFMVGSPSAAVSQDLAQLLVQAGLMRS-EAGEAPYITSAGFQFLLLDTASQLWYFTLQYLKSAQSRGMDLVEILSFLFQLSFSTLGRDYSVEGMSESLLTFLQHLREFGLVFQRKRKSRRYYPTRLAITLAAGVTS------NTGFIVVETNYRIYAYTNSELQIALVALFSEMLYRFSNLVVAQVTRESVQQAIANGITAQQIIHFLKTRAHPVMLKQTPVLPPTITDQIRLWELERDRLQFTEGVLYNQFLSQADFEMLRDRAQSLGCLVWQDAPHRVMVVTPQGHSEVKRFWKRQRS--
>tr|A0A3P8YPF0|A0A3P8YPF0_ESOLU/4-459 [subseq from] General transcription factor IIH subunit 4 OS=Esox lucius OX=8010 PE=3 SV=1
----------RVQLQCKNLHEYLKELSPTILDKLYNHPATCLAVYRELPPLAKNYVMRMLFLDQPLPQAALALWVKKDSQKDHDECVSVLSGLRLCHTQQLQGGLQGNILNPIFKDNLRIALLGGGRAWADQGDSLGPDRHARDVESLDKYALERWEVILHFMVGSPSAAVSQDLSQLLIQAGLMRA-EVGDAPCITSAGFQFLLLDTASQLWYFTLQYLNTAQTRGMDLVEILSFLFQLSFSTLGRDYSVEGMSESLLTFLQHLREFGLVFQRKRKSRRYYPTRLAITLSAGTtansSSATGVVPgtgDSGFIVVETNYRLYAYTNSELQIALVALFSECLYRFPNVVVAQVTRESVQQAIANGITAQQILHFLRTRAHPVMLKQNPVLPPTITDQIRLWELERDRLQFTEGVLYNQFLSQADFEVLRDRAQGMGCLVWQNVTHRVMVVSPQGHSEVKRFWKRQKS--
>tr|A0A674N7X0|A0A674N7X0_TAKRU/5-452 [subseq from] General transcription factor IIH subunit 4 OS=Takifugu rubripes OX=31033 GN=LOC101074720 PE=3 SV=1
-----------VQLQCKNLHQYLKELSPDILDRLYNHPATCLAVYRELPSLAKNFVMRMLFLDQPLPQAAVSLWVNKDNQKDHDECVSVLAGLRLWHSQHLQGGLQGYILNPVFKDNLKIALLGGGRAWADEGGTLGPDRHARDIGSLDRYATERWEVILHFMVGSPCAAVSQDLAQLLVHAGLMKS-EAGEPPYITSAGFQFLLLDTASQLWYFTLQYLKTAQSRGMDLVEILSFLFQLSFSTLGRDYSVEGMSDSLLTFLQHLREFGLVFQRKRKSRRYYPTRLAITLATASLASTPGSGDSGFIVVETNYRIYAYTNSELQIALVALFSEMLYRFPNVVVAQVTRESVQQAIANGITAQQIIHFLRTRAHPVMLRQTPFLPPTITDQIRLWELERDRLQFTEGVLYNQFLSQTDFEVLRDRAKSLGCLVWQDAAHRVMVVTLWGHSEVKKFWKRQKS--
>tr|A0A672N581|A0A672N581_SINGR/5-467 [subseq from] General transcription factor IIH subunit 4 OS=Sinocyclocheilus grahami OX=75366 GN=LOC107584303 PE=3 SV=1
----PAHGL-RVQLQCKNLHEYLKELSPEILDRLYNHPATCLAVYRELPSLAKNYVMRMLFLDHPLPQAAVALWVKKDN---HDQCVSVLTGLRLWHSQHLQGGLQGFVLNPVFKDNLRIALLGGGKPWADEGGNLGPDRHARDVESLDRYAMERWEVILHFMVGSPSAAVSQDLSQLLIQAGLMKS-EAGDAPCITSAGFQFLLLDTASQLWYFTLQYLKTAQSRGMDLVEILSFLFQLSFSTLGRDYSVEGMSESLLTFLQHLREFGLVFQRKRKSRRYYPTRLAITLAAGVTvnPASGTAstalgatsgtGDTGFIVVETNYRVYAYTNSELQIALVALFSEMLYRFPNLVVAHVTRESVQQAIANGITAQQIIHFLRTRAHPVMLKQTPILPSTITDQIRLWELEKDRLQFTEGVLYNQFLSQADFEVLRDRAQGLGVLVWQNPAHRVIVVTPHGHSEVKRFWKRQKS--
>tr|A0A672MWU3|A0A672MWU3_SINGR/7-465 [subseq from] General transcription factor IIH subunit 4 OS=Sinocyclocheilus grahami OX=75366 GN=LOC107584303 PE=3 SV=1
---------SRVQLQCKNLHEYLKELSPEILDRLYNHPATCLAVYRELPSLAKNYVMRMLFLDHPLPQAAVALWVKKDN---HDQCVSVLTGLRLWHSQHLQGGLQGFVLNPVFKDNLRIALLGGGKPWADEGGNLGPDRHARDVESLDRYAMERWEVILHFMVGSPSAAVSQDLSQLLIQAGLMKS-EAGDAPCITSAGFQFLLLDTASQLWYFTLQYLKTAQSRGMDLVEILSFLFQLSFSTLGRDYSVEGMSESLLTFLQHLREFGLVFQRKRKSRRYYPTRLAITLAAGVTvnPASGTAstalgatsgtGDTGFIVVETNYRVYAYTNSELQIALVALFSEMLYRFPNLVVAHVTRESVQQAIANGITAQQIIHFLRTRAHPVMLKQTPILPSTITDQIRLWELEKDRLQFTEGVLYNQFLSQADFEVLRDRAQGLGVLVWQNPAHRVIVVTPHGHSEVKRFWKRQKS--
>tr|A0A6J2WKV8|A0A6J2WKV8_CHACN/4-466 [subseq from] General transcription factor IIH subunit 4 OS=Chanos chanos OX=29144 GN=gtf2h4 PE=3 SV=1
----------RVQLQCKNLHEYLKELSPDILDRLYNHPATCLAVYRELMPLAKIYVMRMLFLDHPLPQAAVALWVKKDNQKDNDQCVSVLMGLRLWHSQQLQGGLQGIVLNPVFKENLRIALLGGGKAWADEGSSLGPDRHARDVESLDRYAMERWEVILHFMVGSPSAAVSQDLAQLLIQAGLMRS-EAGDAPCITSAGFQFLLLDTASQLWYLTLQYLNTAQSRGMDLVEILSFLFQLSFSTLGRDYSVEGMSESLLTFLQHLREFGLVFQRKRKSRRYYPTRLAITLAAGVaenstshvnptsSAVGSTpgTGDSGFIVVETNYRLYAYTNSELQIALVALFSEMLYRFPNVVVAQITRESVQQAITNGITAQQIIHFLRTRAHPVMLKQTPVLPPTITDQIRLWELEKDRLQFTEGVLYNQFLSQADFEVLRDRAQGLGVLVWQNAPHRVMVVTPQGHSEVKRFWKRQKS--
>tr|A0A668SNC2|A0A668SNC2_OREAU/4-451 [subseq from] General transcription factor IIH subunit 4 OS=Oreochromis aureus OX=47969 PE=3 SV=1
---VPTMKL-RVQLQCKNLHEYLKELSPEILDRLYNHPATCLAVYRELPSLAKNYVMRMLFLDQPLPQAAVALWVKKDSQKDHDECVSVLAGLRLWHSQQLQGGLQGYILNPVFKDNLKTALLGGGRAWADEGSTLGPDRHARDIESLDRYAMERWEIILQFMVGSPS-AVSQDLAQLLVQAGLMKS-EAGEAPYITSAGFQFLLLDTASQLWYFTLQYLKTAQSRGMDLVEILSFLFQLSFSSLGRDYSVEGMSESLLTFLQHLREFGLVFQRKRKSRRYYPTRLAITLAAGVTS------NAGFIVVETNYRIYAYTNSELQIALVALFSEMLYRFPNVVVAQLTRESVQQAIANGITAQQIIHFLRTRAHPVMLTQTPVLPPTITDQIRLWELERDRLQFTEGVLYNQFLSQADFEVLRDRAQGLGCLVWQDVAHRVMVVTPQGHSEVKRFWKRQRS--
>tr|A0A3Q3R7P8|A0A3Q3R7P8_MONAL/4-459 [subseq from] General transcription factor IIH subunit 4 OS=Monopterus albus OX=43700 PE=3 SV=1
----------RVQLQCKNLHEYLRELSPEILYRLYNHPATCLAVYRELPSLAKNYVMRMLFLDQPLPQAAVALWVKKDSQKDHNECVSVLAGLRLWHSQQLQGGLQGYMLNPVFKDNLRIALLGGGRAWADEGSALGPDRHARDIESLDRYAMERWEVILHFMVGSPSAAVSPDLAQLLVQADLMKS-EAGEAPYITSAGFQFLLLDTASQLWYFTLQYLKTAQSRGMDLVEILSFLFQLSFSTLGRDYSVEGMSKSLLIFLQHLREFGLVFQRKRKSRRYYPTRLAITLAAGVTmnsssdlASTSVTGDAGFIVVETNYRIYAYTNSELQIALVALFSEMLYRFPNVVVAQVTRESVQQAIANGITAQQIIHFLRTRAHPVMLKQTPVLPPTITDQIRLWELERDRLHFSEGVLYNQFLSQADFEVLRDRAQDLDCLVWQDVAHRMMVVTPQGHGEVKRFWKRQKS--
>tr|A0A668SM70|A0A668SM70_OREAU/4-445 [subseq from] General transcription factor IIH subunit 4 OS=Oreochromis aureus OX=47969 PE=3 SV=1
----------RVQLQCKNLHEYLKELSPEILDRLYNHPATCLAVYRELPSLAKNYVMRMLFLDQPLPQAAVALWVKKDSQKDHDECVSVLAGLRLWHSQQLQGGLQGYILNPVFKDNLKTALLGGGRAWADEGSTLGPDRHARDIESLDRYAMERWEIILQFMVGSPS-AVSQDLAQLLVQAGLMKS-EAGEAPYITSAGFQFLLLDTASQLWYFTLQYLKTAQSRGMDLVEILSFLFQLSFSSLGRDYSVEGMSESLLTFLQHLREFGLVFQRKRKSRRYYPTRLAITLAAGVTS------NAGFIVVETNYRIYAYTNSELQIALVALFSEMLYRFPNVVVAQLTRESVQQAIANGITAQQIIHFLRTRAHPVMLTQTPVLPPTITDQIRLWELERDRLQFTEGVLYNQFLSQADFEVLRDRAQGLGCLVWQDVAHRVMVVTPQGHSEVKRFWKRQRS--
>tr|A0A669DKK7|A0A669DKK7_ORENI/4-445 [subseq from] General transcription factor IIH subunit 4 OS=Oreochromis niloticus OX=8128 GN=gtf2h4 PE=3 SV=1
----------RVQLQCKNLHEYLKELSPEILDRLYNHPATCLAVYRELPSLAKNYVMRMLFLDQPLPQAAVALWVKKDSQKDHDECISVLAGLRLWHSQQLQGGLQGYILNPVFKDNLKTALLGGGRAWADEGSTLGPDRHARDIESLDRYAMERWEIILQFMVGSPS-AVSQDLAQLLVQAGLMKS-EAGEAPYITSAGFQFLLLDTASQLWYFTLQYLKTAQSRGMDLVEILSFLFQLSFSSLGRDYSVEGMSESLLTFLQHLREFGLVFQRKRKSRRYYPTRLAITLAAGVTS------NAGFIVVETNYRIYAYTNSELQIALVALFSEMLYRFPNVVVAQLTRESVQQAIANGITAQQIIHFLRTRAHPVMLTQTPVLPPTITDQIRLWELERDRLQFTEGVLYNQFLSQADFEVLRDRAQGLGCLVWQDVAHRVMVVTPQGHSEVKRFWKRQRS--
>tr|A0A668SM97|A0A668SM97_OREAU/22-477 [subseq from] General transcription factor IIH subunit 4 OS=Oreochromis aureus OX=47969 PE=3 SV=1
----------RVQLQCKNLHEYLKELSPEILDRLYNHPATCLAVYRELPSLAKNYVMRMLFLDQPLPQAAVALWVKKDSQKDHDECVSVLAGLRLWHSQQLQGGLQGYILNPVFKDNLKTALLGGGRAWADEGSTLGPDRHARDIESLDRYAMERWEIILQFMVGSPS-AVSQDLAQLLVQAGLMKS-EAGEAPYITSAGFQFLLLDTASQLWYFTLQYLKTAQSRGMDLVEILSFLFQLSFSSLGRDYSVEGMSESLLTFLQHLREFGLVFQRKRKSRRYYPTRLAITLAAGVTSSSSAsnlSSSPgtgdaGFIVVETNYRIYAYTNSELQIALVALFSEMLYRFPNVVVAQLTRESVQQAIANGITAQQIIHFLRTRAHPVMLTQTPVLPPTITDQIRLWELERDRLQFTEGVLYNQFLSQADFEVLRDRAQGLGCLVWQDVAHRVMVVTPQGHSEVKRFWKRQRS--
>tr|A0A668SND5|A0A668SND5_OREAU/4-459 [subseq from] General transcription factor IIH subunit 4 OS=Oreochromis aureus OX=47969 PE=3 SV=1
----------RVQLQCKNLHEYLKELSPEILDRLYNHPATCLAVYRELPSLAKNYVMRMLFLDQPLPQAAVALWVKKDSQKDHDECVSVLAGLRLWHSQQLQGGLQGYILNPVFKDNLKTALLGGGRAWADEGSTLGPDRHARDIESLDRYAMERWEIILQFMVGSPS-AVSQDLAQLLVQAGLMKS-EAGEAPYITSAGFQFLLLDTASQLWYFTLQYLKTAQSRGMDLVEILSFLFQLSFSSLGRDYSVEGMSESLLTFLQHLREFGLVFQRKRKSRRYYPTRLAITLAAGVTSSSSAsnlSSSPgtgdaGFIVVETNYRIYAYTNSELQIALVALFSEMLYRFPNVVVAQLTRESVQQAIANGITAQQIIHFLRTRAHPVMLTQTPVLPPTITDQIRLWELERDRLQFTEGVLYNQFLSQADFEVLRDRAQGLGCLVWQDVAHRVMVVTPQGHSEVKRFWKRQRS--
>tr|A0A2U9BMC6|A0A2U9BMC6_SCOMX/4-464 [subseq from] General transcription factor IIH subunit 4 OS=Scophthalmus maximus OX=52904 GN=SMAX5B_021349 PE=3 SV=1
----------RVQLQCKNLHGYLKELSPDVLDRLYNHPATCLAVYRELPSLAKNYVMRMLFLDQPLPQAAVALWVKKDSQRDHDECVSVLAGLSLWHSRQLQGGLQGYTLNPVFKDNLRIALLGGGRAWADEGSTLGPDRHARDIESLDRYAMERWEVILHFMVGSPSAAVSQDLAQLLVQAGLMKS-EAGEAPYITSAGFQFLLLDTASQLWYFTLQYLKTAQSRGMDLVEILSFLFQLSFSTLGRDYSVEGMSESLLTFLQHLREFGLVFQRKRKSRRYYPTRLAITLAAGVTTStscasscSNLTSTPgsgdaGFIVVETNYRIYAYTNSELQIALVALFSEMLYHFPNVVVAQVTRESVQQAIANGITAQQIIHFLRTRAHPVMLKQTPVLPPTITDQIRLWELERDRLQFTEGVLYNQFLSQADFEVLRDRAQGLGCLVWQDVAHRVMVVTSQGHSEVKRFWKRQKS--
>tr|A0A3B4FVK3|A0A3B4FVK3_9CICH/4-459 [subseq from] General transcription factor IIH subunit 4 OS=Pundamilia nyererei OX=303518 PE=3 SV=1
----------RVQLQCKNLHEYLKELSPEILDRLYNHPATCLAVYRELPSLAKNYVMRMLFLDQPLPQAAVALWVKKDSQKDHDECVSVLAGLRLWHSQQLQGGLQGYILNPVFKDNLRTALLGGGRAWADEGSTLGPDRHARDIESLDRYAMERWEIILQFMVGSPS-AVSQDLAQLLVQAGLMKS-EAGEAPYITSAGFQFLLLDTASQLWYFTLQYLKTAQSRGMDLVEILSFLFQLSFSSLGRDYSVEGMSESLLTFLQHLREFGLVFQRKRKSRRYYPTRLAITLAAGVASSSSSsnlASSPgtgdaGFIVVETNYRIYAYTNSELQIALVALFSEMLYRFPNVVVAQLTRESVQQAIANGITAQQIIHFLRTRAHPVMLTRTPVLPPTITDQIRLWELERDRLQFTEGVLYNQFLSQADFEVLRDRAQGLGCLVWQDVAHRVMVVTPQGHSEVKRFWKRQRS--
>tr|A0A3P8QEU3|A0A3P8QEU3_ASTCA/4-459 [subseq from] General transcription factor IIH subunit 4 OS=Astatotilapia calliptera OX=8154 PE=3 SV=1
----------RVQLQCKNLHEYLKELSPEILDRLYNHPATCLAVYRELPSLAKNYVMRMLFLDQPLPQAAVALWVKKDSQKDHDECVSVLAGLRLWHSQQLQGGLQGYILNPVFKDNLRTALLGGGRAWADEGSTLGPDRHARDIESLDRYAMERWEIILQFMVGSPS-AVSQDLAQLLVQAGLMKS-EAGEAPYITSAGFQFLLLDTASQLWYFTLQYLKTAQSRGMDLVEILSFLFQLSFSSLGRDYSVEGMSESLLTFLQHLREFGLVFQRKRKSRRYYPTRLAITLAAGVASSSSSsnlASSPgtgdaGFIVVETNYRIYAYTNSELQIALVALFSEMLYRFPNVVVAQLTRESVQQAIANGITAQQIIHFLRTRAHPVMLTRTPVLPPTITDQIRLWELERDRLQFTEGVLYNQFLSQADFEVLRDRAQGLGCLVWQDVAHRVMVVTPQGHSEVKRFWKRQRS--
>tr|A0A3P9CMK1|A0A3P9CMK1_9CICH/4-459 [subseq from] General transcription factor IIH subunit 4 OS=Maylandia zebra OX=106582 PE=3 SV=1
----------RVQLQCKNLHEYLKELSPEILDRLYNHPATCLAVYRELPSLAKNYVMRMLFLDQPLPQAAVALWVKKDSQKDHDECVSVLAGLRLWHSQQLQGGLQGYILNPVFKDNLRTALLGGGRAWADEGSTLGPDRHARDIESLDRYAMERWEIILQFMVGSPS-AVSQDLAQLLVQAGLMKS-EAGEAPYITSAGFQFLLLDTASQLWYFTLQYLKTAQSRGMDLVEILSFLFQLSFSSLGRDYSVEGMSESLLTFLQHLREFGLVFQRKRKSRRYYPTRLAITLAAGVASSSSSsnlASSPgtgdaGFIVVETNYRIYAYTNSELQIALVALFSEMLYRFPNVVVAQLTRESVQQAIANGITAQQIIHFLRTRAHPVMLTRTPVLPPTITDQIRLWELERDRLQFTEGVLYNQFLSQADFEVLRDRAQGLGCLVWQDVAHRVMVVTPQGHSEVKRFWKRQRS--
>tr|A0A3Q3BJZ2|A0A3Q3BJZ2_HAPBU/4-459 [subseq from] General transcription factor IIH subunit 4 OS=Haplochromis burtoni OX=8153 PE=3 SV=1
----------RVQLQCKNLHEYLKELSPEILDRLYNHPATCLAVYRELPSLAKNYVMRMLFLDQPLPQAAVALWVKKDSQKDHDECVSVLAGLRLWHSQQLQGGLQGYILNPVFKDNLRTALLGGGRAWADEGSTLGPDRHARDIESLDRYAMERWEIILQFMVGSPS-AVSQDLAQLLVQAGLMKS-EAGEAPYITSAGFQFLLLDTASQLWYFTLQYLKTAQSRGMDLVEILSFLFQLSFSSLGRDYSVEGMSESLLTFLQHLREFGLVFQRKRKSRRYYPTRLAITLAAGVASSSSSsnlASSPgtgdaGFIVVETNYRIYAYTNSELQIALVALFSEMLYRFPNVVVAQLTRESVQQAIANGITAQQIIHFLRTRAHPVMLTRTPVLPPTITDQIRLWELERDRLQFTEGVLYNQFLSQADFEVLRDRAQGLGCLVWQDVAHRVMVVTPQGHSEVKRFWKRQRS--
>tr|I3JAT2|I3JAT2_ORENI/22-477 [subseq from] General transcription factor IIH subunit 4 OS=Oreochromis niloticus OX=8128 GN=gtf2h4 PE=3 SV=2
----------RVQLQCKNLHEYLKELSPEILDRLYNHPATCLAVYRELPSLAKNYVMRMLFLDQPLPQAAVALWVKKDSQKDHDECISVLAGLRLWHSQQLQGGLQGYILNPVFKDNLKTALLGGGRAWADEGSTLGPDRHARDIESLDRYAMERWEIILQFMVGSPS-AVSQDLAQLLVQAGLMKS-EAGEAPYITSAGFQFLLLDTASQLWYFTLQYLKTAQSRGMDLVEILSFLFQLSFSSLGRDYSVEGMSESLLTFLQHLREFGLVFQRKRKSRRYYPTRLAITLAAGVTSSSSVSNlssSPgtgdaGFIVVETNYRIYAYTNSELQIALVALFSEMLYRFPNVVVAQLTRESVQQAIANGITAQQIIHFLRTRAHPVMLTQTPVLPPTITDQIRLWELERDRLQFTEGVLYNQFLSQADFEVLRDRAQGLGCLVWQDVAHRVMVVTPQGHSEVKRFWKRQRS--
>tr|A0A669DR79|A0A669DR79_ORENI/4-459 [subseq from] General transcription factor IIH subunit 4 OS=Oreochromis niloticus OX=8128 GN=gtf2h4 PE=3 SV=1
----------RVQLQCKNLHEYLKELSPEILDRLYNHPATCLAVYRELPSLAKNYVMRMLFLDQPLPQAAVALWVKKDSQKDHDECISVLAGLRLWHSQQLQGGLQGYILNPVFKDNLKTALLGGGRAWADEGSTLGPDRHARDIESLDRYAMERWEIILQFMVGSPS-AVSQDLAQLLVQAGLMKS-EAGEAPYITSAGFQFLLLDTASQLWYFTLQYLKTAQSRGMDLVEILSFLFQLSFSSLGRDYSVEGMSESLLTFLQHLREFGLVFQRKRKSRRYYPTRLAITLAAGVTSSSSVSNlssSPgtgdaGFIVVETNYRIYAYTNSELQIALVALFSEMLYRFPNVVVAQLTRESVQQAIANGITAQQIIHFLRTRAHPVMLTQTPVLPPTITDQIRLWELERDRLQFTEGVLYNQFLSQADFEVLRDRAQGLGCLVWQDVAHRVMVVTPQGHSEVKRFWKRQRS--
>tr|A0A3P8WS22|A0A3P8WS22_CYNSE/4-459 [subseq from] General transcription factor IIH subunit 4 OS=Cynoglossus semilaevis OX=244447 PE=3 SV=1
----------RVQLQCKNLHEYLRELSPDILDRLYNHPATCLAVYRELPSLAKTYVMRMLFLDQPLPQAGVALWVKKDSQKDHDECVSMLTGLRLWHSQQLQGGLQGYILNLVFKDNLRIALLGGGKAWADEGSALGPDRHARDIDSLDHYAMERWEVILHFMVGSTSAAVSQDLAQLLVQAGLMKS-ESGEAPYITSAGFQFLLLDTASQLWYITLQYLKTAQTRGMDLVEILSFLFQLSFSTLGRDYSVEGMSESLLTFLQHLREFGLVFQRKRKSRRYYPTRLAINVAAGVTTSAtnsSTSFTPtgdaGYIIVETNYRVYAYTNSELQIALVALFSEMLYRFPNVVVAHVTRESVQQAISNGITAQQIIHFLRTRAHPVLLKQTPVLPPTVTDQIRLWELERDRLQFTEGVLYNQFLSQADFEVLRDRAQGLGCLVWQDVAHRVLVVTPQGHSEVKRFWKRQKS--
>tr|A0A3Q3WER9|A0A3Q3WER9_MOLML/5-458 [subseq from] General transcription factor IIH subunit 4 OS=Mola mola OX=94237 PE=3 SV=1
-----------VQLQCKNLHQYLRELSPEILDRLYNHPATCLAVYRELPSLAKSFVMRMLFLDQPLPQAAVALWVNKDCQRDHDECVSVLAGLRLWHSQQLQGGLLGYILNPIFKDNLRITLLGGGRAWADEGSTLGPDRHARDIESLDRYATERWEVILHFMVGSACAAVSQDLAQLLIQAGLMKS-EAGEAPYITSSGFQFLLLDTASQLWYFTLQYIKTAQSRGMDLVEILSFLFQLSFSTLGRDYSVEGMSDSLLSFLQHLREFGLVFQRKRKSRRYYPTRLAITLAAGITSSsscsslASTPGDAGFIVVETNYRIYAYTNSELQIALVALFSEMLYHFTNVVVAQITRESVQQAIANGITAQQIIHFLRTRAHPIMLKQTPVLPPTITDQIRLWELERDRLQFTEGVLYNQFLSQADFEVLRDRAQGLGCLVWQDVAHRVMVVTPQGHSEVKRFWKRQKS--
>tr|A0A4Z2BMS3|A0A4Z2BMS3_9TELE/5-463 [subseq from] General transcription factor IIH subunit 4 OS=Takifugu bimaculatus OX=433685 GN=fugu_018489 PE=3 SV=1
-----------VQLQCKNLHQYLKELSPDILDRLYNHPATCLAVYRELPSLAKNFVMRMLFLDQPLPQAAVSLWVNKDNQKDHDECVSVLAGLRLWHSQHLQGGLQGYILNPVFKDNLKIALLGGGRAWADEGGTLGPDRHARDIGSLDRYATERWEVILHFMVGSPCAAVSQDLAQLLVHAGLMKS-EAGEPPYITSAGFQFLLLDTASQLWYFTLQYLKTAQSRGMDLVEILSFLFQLSFSTLGRDYSVEGMSDSLLTFLQHLREFGLVFQRKRKSRRYYPTRLAITLATGDSSSSlhtptaSLASTPgsgdsGFIVVETNYRIYAYTNSELQIALVALFSEMLYRFPNVVVAQVTRESVQQAIANGITAQQIIHFLRTRAHPVMLRQTPFLPPTITDQIRLWELERDRLQFTEGVLYNQFLSQTDFEVLRDRAKSLGCLVWQDAAHRVMVVTLWGHSEVKKFWKRQKS--
>tr|A0A5C6NG44|A0A5C6NG44_9TELE/5-463 [subseq from] General transcription factor IIH subunit 4 OS=Takifugu flavidus OX=433684 GN=D4764_21G0007480 PE=3 SV=1
-----------VQLQCKNLHQYLKELSPDILDRLYNHPATCLAVYRELPSLAKNFVMRMLFLDQPLPQAAVSLWVNKDNQKDHDECVSVLAGLRLWHSQHLQGGLQGYILNPVFKDNLKIALLGGGRAWADEGGTLGPDRHARDIGSLDRYATERWEVILHFMVGSPCAAVSQDLAQLLVHAGLMKS-EAGEPPYITSAGFQFLLLDTASQLWYFTLQYLKTAQSRGMDLVEILSFLFQLSFSTLGRDYSVEGMSDSLLTFLQHLREFGLVFQRKRKSRRYYPTRLAITLATGDSSSSlhtptaSLASTPgsgdsGFIVVETNYRIYAYTNSELQIALVALFSEMLYRFPNVVVAQVTRESVQQAIANGITAQQIIHFLRTRAHPVMLRQTPFLPPTITDQIRLWELERDRLQFTEGVLYNQFLSQTDFEVLRDRAKSLGCLVWQDAAHRVMVVTLWGHSEVKKFWKRQKS--
>tr|H2UH33|H2UH33_TAKRU/5-463 [subseq from] General transcription factor IIH subunit 4 OS=Takifugu rubripes OX=31033 GN=LOC101074720 PE=3 SV=2
-----------VQLQCKNLHQYLKELSPDILDRLYNHPATCLAVYRELPSLAKNFVMRMLFLDQPLPQAAVSLWVNKDNQKDHDECVSVLAGLRLWHSQHLQGGLQGYILNPVFKDNLKIALLGGGRAWADEGGTLGPDRHARDIGSLDRYATERWEVILHFMVGSPCAAVSQDLAQLLVHAGLMKS-EAGEPPYITSAGFQFLLLDTASQLWYFTLQYLKTAQSRGMDLVEILSFLFQLSFSTLGRDYSVEGMSDSLLTFLQHLREFGLVFQRKRKSRRYYPTRLAITLATGDSSSSlhtptaSLASTPgsgdsGFIVVETNYRIYAYTNSELQIALVALFSEMLYRFPNVVVAQVTRESVQQAIANGITAQQIIHFLRTRAHPVMLRQTPFLPPTITDQIRLWELERDRLQFTEGVLYNQFLSQTDFEVLRDRAKSLGCLVWQDAAHRVMVVTLWGHSEVKKFWKRQKS--
>tr|A0A671VE59|A0A671VE59_SPAAU/9-445 [subseq from] General transcription factor IIH subunit 4 OS=Sparus aurata OX=8175 PE=3 SV=1
--------GLRVQLQCKNLHEYLRELSPEILDRLYNHPATCLAVYRELPSLAKNYVIRMLFLDQPLPQAAVALWVKKDSQKDHDECVSVLAGLRLWHSQQLQGGLQGYILNPVFKDNLRIALLGGGKAWADDGSTLGPDRHARDIDSLDRYAMERWEVILHFMVGSPSAAVSQDLAQLLVQAGLMKS-EAGEAPYITSAGFQFLLLDTASQLWYFTLQYLKTAQSRGMDLVEILSFLFQLSFSTLGRDYSVEGMSESLLTFLQHLREFGLVFQRKRKSRRYYPTRLAITLAAGVT-------------TKTNYRIYAYTNSELQIALVALFSELLYRFPNVVVGQVTRESVQQAIANGITAQQIIHFLRTRAHPVLLRQTPVLPPTITDQIRLWELERDRLQFTEGVLYNQFLSQADFEVLRDRAQGLGCLVWQDVAHRVMVVTPQGHSEVKRFWKRQK---
>tr|A0A3P9AAZ8|A0A3P9AAZ8_ESOLU/6-465 [subseq from] General transcription factor IIH subunit 4 OS=Esox lucius OX=8010 PE=3 SV=1
----PSGCLN--HLQCKNLHEYLKELSPTILDKLYNHPATCLAVYRELPPLAKNYVMRMLFLDQPLPQAALALWVKKDSQKDHDECVSVLSGLRLCHTQQLQGGLQGNILNPIFKDNLRIALLGGGRAWADQGDSLGPDRHARDVESLDKYALERWEVILHFMVGSPSAAVSQDLSQLLIQAGLMRA-EVGDAPCITSAGFQFLLLDTASQLWYFTLQYLNTAQTRGMDLVEILSFLFQLSFSTLGRDYSVEGMSESLLTFLQHLREFGLVFQRKRKSRRYYPTRLAITLSAGTtansSSATGVVPgtgDSGFIVVETNYRLYAYTSILLVIALVALFSECLYRFPNVVVAQVTRESVQQAIANGITAQQILHFLRTRAHPVMLKQNPVLPPTITDQIRLWELERDRLQFTEGVLYNQFLSQADFEVLRDRAQGMGCLVWQNVTHRVMVVSPQGHSEVKRFWKRQKS--
>tr|A0A3P8QFR5|A0A3P8QFR5_ASTCA/4-461 [subseq from] General transcription factor IIH subunit 4 OS=Astatotilapia calliptera OX=8154 PE=3 SV=1
----------RVQLQCKNLHEYLKELSPEILDRLYNHPATCLAVYRELPSLAKNYVMRMLFLDQPLPQAAVALWVKKDSQKDHDECVSVLAGLRLWHSQQLQGGLQGYILNPVFKDNLRTALLGGGRAWADEGSTLGPDRHARDIESLDRYAMERWEIILQFMVGSPS-AVSQDLAQLLVQAGLMKS-EAGEAPYITSAGFQFLLLDTASQLWYFTLQYLKTAQSRGMDLVEILSFLFQLSFSSLGRDYSVEGMSESLLTFLQHLREFGLVFQRKRKSRRYYPTRLAITLAAGVASSSSSsnlASSPgtgdaGFIVVETNYRIYAYTNSELQIALVALFSEMLYRFPNVVVAQLTRESVQQAIANGITAQQIIHFLRTRAHPVMLTRTPVLPPTITDQIRLWELERDRLQFTEGVLYNQFLSQADFEVLRDRAQGLGCLVWQDVAHRVMVVTPQGHSEVKRFWKQVKmHS-
>tr|A0A3P9CP62|A0A3P9CP62_9CICH/4-461 [subseq from] General transcription factor IIH subunit 4 OS=Maylandia zebra OX=106582 PE=3 SV=1
----------RVQLQCKNLHEYLKELSPEILDRLYNHPATCLAVYRELPSLAKNYVMRMLFLDQPLPQAAVALWVKKDSQKDHDECVSVLAGLRLWHSQQLQGGLQGYILNPVFKDNLRTALLGGGRAWADEGSTLGPDRHARDIESLDRYAMERWEIILQFMVGSPS-AVSQDLAQLLVQAGLMKS-EAGEAPYITSAGFQFLLLDTASQLWYFTLQYLKTAQSRGMDLVEILSFLFQLSFSSLGRDYSVEGMSESLLTFLQHLREFGLVFQRKRKSRRYYPTRLAITLAAGVASSSSSsnlASSPgtgdaGFIVVETNYRIYAYTNSELQIALVALFSEMLYRFPNVVVAQLTRESVQQAIANGITAQQIIHFLRTRAHPVMLTRTPVLPPTITDQIRLWELERDRLQFTEGVLYNQFLSQADFEVLRDRAQGLGCLVWQDVAHRVMVVTPQGHSEVKRFWKQVKmHS-
>tr|A0A3Q3MRA3|A0A3Q3MRA3_9TELE/4-458 [subseq from] General transcription factor IIH subunit 4 OS=Mastacembelus armatus OX=205130 PE=3 SV=1
----------RVQLQCKNLHEYLRELGPDILDRLYNHPATCLAVYRELPSLAKNYVMRMLFLDQPFPQAALALWVKKDIQKDHDEWVSVLAGLRLWHNQQLQGGLQGYSLNPVFKHNLRIALLGGGRAWADEGSTLGPDRHARDIDSLDRYAMERWEVILHFMVGSPSAAVSQDLAQLLVQADLMKS-EAGEAPYITSAGFQFLLLDTASQLWYFTLQYLKTAQSRGMDLVEILSFLFQLSFSTLGRDYSVEGMSESLLTFLQHLREFGLVFQRKRKSRRYYPTRLAITLAAGVTTRSSSdlastpgIGDAGFIVVETNYRIYAYTNSELQIALVALFSEMLYRFPNVVVAQITRESVQQAIANGITAQQIIHFLRTRAHSIMLKQTPVLPPTITDQIRLWELERDRLQFTEGVLYNQFLSQADFEVLRDRAQGLDCLVWQDVAHRVMVVTLKGHSEVKRFWKQQK---
>tr|A0A7D9N0C6|A0A7D9N0C6_XENTR/3-240 [subseq from] General transcription factor IIH subunit 4 OS=Xenopus tropicalis OX=8364 GN=gtf2h4 PE=3 SV=2
--------LQRVQLKCKNLHEFLQELSPGVLDQLYNHPATCLAVFRELPGLAKNYVMRMLFLEQPLPQAAVALWVKKENFKEHEENTQVLTGLRLWHTQQLPGGLQGLILNPIFRENLKIALLGGGKPWADDGCLLGPDKHGKDVVSLDKYAEERWEVILHFMVGSPSAAVSQDLAQLLIQAGLMKS-ESGEAPCISSAGFQFLLLDTPSQLWYFMLQYLKSAESRGMILVEILSFMFQLSFSTLGK-----------------------------------------------------------------------------------------------------------------------------------------------------------------------------------------------------------------------
>tr|A0A7D9N0C6|A0A7D9N0C6_XENTR/240-427 [subseq from] General transcription factor IIH subunit 4 OS=Xenopus tropicalis OX=8364 GN=gtf2h4 PE=3 SV=2
----------------------------------------------------------------------------------------------------------------------------------------------------------------------------------------------------------------------------------------------------------------------------------KRKSRRYYPTRLAINLASGISGSVVDSHKQGFIVVETNYRIYAYTDSELQIALIALFSEMLYRFPNLVVAQVTRENVQQAIGNGITAEQIIHFLRTRAHPVMLQQNPVLPPTITDQIRLWELERDRLRFSEGVLYNQFLSQVDFELLRNYARDLGVLVFENPAKRVMVVTPGGHSDVKRFWKRQKHSS
>tr|A0A1A7XAZ9|A0A1A7XAZ9_9TELE/4-454 [subseq from] General transcription factor IIH subunit 4 OS=Iconisemion striatum OX=60296 GN=GTF2H4 PE=3 SV=1
----------RVQLQCKNLHEYLKELSPDVLDRLYNHPATCLAVYRELPKLAQNYVVRMLFLDQPLPQAAVALWMRKEGQSNHDECVSVLTGLRLWHSQQLQGGLQGYTLNPVFKENLRTALLGGGTAWAEEQSALGPDRHARDIESLDRYAMERWEVILQFMVGSPC-AVSQDLSQLLVQAGLMKS-EAGEAPYITSAGFQFLLLDTASQLWYFTLQYLRTAQSRGMDLVEILSFLFQLSFSTLGRDYSVEGMSESLLTFLQHLREFGLVFQRKRKSRRYYPTRLAITLAAGVSSSSSLspeTADTGFIVVETNYRIYAYTNSELQIALVALFSEMLYRFPNVVVAQLTRESVQQAIASGITAQQIIHFLKTRAHPVILKQTPVLPPTITDQIRLWELERDRLQFTEGVLYNQFLSQVDFEVLRDRAQGLGCLVWQDVAHRVMVVTPEGHSEVKRFWKRQRS--
>tr|A0A6P7HNM8|A0A6P7HNM8_9TELE/4-467 [subseq from] General transcription factor IIH subunit 4 OS=Parambassis ranga OX=210632 GN=gtf2h4 PE=3 SV=1
----------RVQLQCKNLHEYLRELSPDILDRLYNHPATCLAVYRELPSLAKNYMMRMLFLDQPLPQAAVALWVKKESQKDHDECVSVLAGLRLWHSQQLQGGLQGYILNPVFKDNLRTALLGGGRVWADEGSSLGPDRHARDIESLDRYAMERWEVILQFMVGSPS-AVSQDLAQLLVQAGLMKS-EAGEAPYITSAGFQFLLLDTASQLWYFTLQYLKTAQSRGMDLVEILSFLFQLSFSTLGRDYSVEGMSESLLTFLQHLREFGLVFQRKRKSRRYYPTRLAITLAAGVTTSSSslspssssTtsslASTPgtgdtGFIVVETNYRIYAYTNSELQIALVALFSEMLYRFPNVVVAQLTRESVQQAIANGIAAQQIIHFLRTRAHPIMLKQTPVLPPTITDQIRLWELERDRLRFTEGVLYNQFLSQADFEVLRDRAQGLGCLVWQDVAHRVMVVTPQGHSEVKRFWKRQR---
>tr|A0A3B4ZGI0|A0A3B4ZGI0_9TELE/4-461 [subseq from] General transcription factor IIH subunit 4 OS=Stegastes partitus OX=144197 PE=3 SV=1
----------RVQLQCKNLHEYLRELSPEILDRLYNHPATCLAVYRELPSLAKNYVMRMLFLDQPLPQAAVALWVKKDSQKDHDECVSVLAGLRLWHSQQLQGGLQGYILNPVFKDNLRTALLGGGRAWAEEGSSLGPDRHARDIDSLDRYAMERWEVILQFMVGSPS-AVSQDLAHLLVQAGLMKS-EAGEAPYITSAGFQFLLLDTASQLWYFTLQYLKTAQSRGMDLVEILSFLFQLSFSTLGRDYSVEGMSESLLTFLQHLREFGLVFQRKRKSRRYYPTRLAITLAAGVATSSSSsssnlastpgTGEAGFIVVETNYRIYAYTNSELQIALVALFSEMLYRFPNVVVAQLTRESVQQAIANGITAQQIIHFLRTRAHPVMLTQTPVLPPTITDQIRLWELERDRLQFTEGVLYNQFLSQADFEVLRDRAQGLDCLVWQDVAHRVMVVTPQGHSEVKRFWKRQRS--
>tr|A0A6P7NXM9|A0A6P7NXM9_BETSP/4-466 [subseq from] General transcription factor IIH subunit 4 OS=Betta splendens OX=158456 GN=gtf2h4 PE=3 SV=1
----------RVQLQCKNLHEYLRELSPDVLDRLYNHPATCLAVYRELPPLAKNYVMRMVFLGRPLPQAAVALWVKKDSKKDHDKCVSALSGLRLWHSQQLPGGLQGYILNPVFKDNLKIGLLGGGRAWVDEGSTLGPDRHARDIESLDRYAMERWEVILHFMVGSPNAAVSQDLAQLLVQAGLMKS-EAGEAPYITSAGFQFLLLDTASQLWYFTLQYLKTAQSRGMDLVEILSFLFQLSFSTLGRDYSVEGMSELLLTFLQHLREFGLVFQRKRKSRRYYPTRLAITLAAGVTTTTTTtttfsssscmtstlsTGETGFIVVETNYRIYAYTNSELQIALVALFSEMLYRFPNVVVAQITRESVQQAIANGITAQQIIHFLRTRAHPVLLKQTPVLPPTITDQIRLWELERDRLKFTEGVLYNQFLSQADFEVLRDQAQSLSCLVWQDVTHRVMVVTPQGHSEVKRFWKRQK---
>tr|A0A1A8JPX5|A0A1A8JPX5_NOTKU/4-454 [subseq from] General transcription factor IIH subunit 4 OS=Nothobranchius kuhntae OX=321403 GN=GTF2H4 PE=3 SV=1
----------RVQLQCKNLHEYMKELSPDVLDRLFNHPATCLAVYRELPKLAQNYVIRMLFLDQPLPQAAVALWMKKEGQRDHDECVSVLTGLRLWHSQQLQGGLQGYTLNPVFKDNLRTALLGGGTAWAEEQSALGPDRHARDIESLDRYAMERWEVILQFMVGSPC-AVSQDLSQLLVQAGLMKS-EAGEAPYITSAGFQFLLLDTASQLWYFTLQYLRTAQSRGMDLVEILSFLFQLSFSTLGRDYSVEGMSESLLTFLQHLREFGLVFQRKRKSRRYYPTRLAITLAAGVSSSSSSpaeTADTGFIVVETNYRIYAYTNSELQIALVALFCEMLYRFPNVVVAQLTRESVQQAIANGITAQQIIHFLKTRAHPVILKQTPVLPPTITDQIRLWELERDRLQFTEGVLYNQFLSQVDFEVLRDRAQGLGCLVWQDVAHRVMVVTPEGHSEVKRFWKRQRS--
>tr|A0A1A8NPD1|A0A1A8NPD1_9TELE/4-454 [subseq from] General transcription factor IIH subunit 4 OS=Nothobranchius pienaari OX=704102 GN=GTF2H4 PE=3 SV=1
----------RVQLQCKNLHEYMKELSPDVLDRLFNHPATCLAVYRELPKLAQNYVIRMLFLDQPLPQAAVALWMKKEGQRNHDECVSVLTGLRLWHSQQLQGGLQGYTLNPVFKDNLRTALLGGGTAWAEEQSALGPDRHARDIESLDRYAMERWEVILQFMVGSPC-AVSQDLSQLLVQAGLMKS-EAGEAPYITSAGFQFLLLDTASQLWYFTLQYLRTAQSRGMDLVEILSFLFQLSFSTLGRDYSVEGMSESLLTFLQHLREFGLVFQRKRKSRRYYPTRLAITLAAGVSSSSSSpaeTADTGFIVVETNYRIYAYTNSELQIALVALFCEMLYRFPNVVVAQLTRESVQQAIANGITAQQIIHFLKTRAHPVILKQTPVLPPTITDQIRLWELERDRLQFTEGVLYNQFLSQVDFEVLRDRAQGLGCLVWQDVAHRVMVVTPEGHSEVKRFWKRQRS--
>tr|A0A3Q2ZEE0|A0A3Q2ZEE0_KRYMA/5-461 [subseq from] General transcription factor IIH subunit 4 OS=Kryptolebias marmoratus OX=37003 PE=3 SV=1
----------RVQLQCKNLHEYLRELSPDVLDRLYNHPATCLAVFRELPSLAKNYVMRMLFLDQPLPQAAVALWVRKDSQRDHDECVSVLTGLRLWHSQQLQGGLQGYTLNPVFKDNLRTALLGGGTAWADEGSTLGPDRHARDIDSLDRYALERWEVILQFMVGSPC-AVSQDLAQLLVQAGLMRS-EAGEAPYITSAGFQFLLLDTASQLWYFTLQYLKTAQSRGMDLVEILSFLFQLSFSTLGRDYSVEGMSESLLTFLQHLREFGLVFQRKRKSRRYYPTRLAITLAAGVTSNSSSssnlsstqgAGDAGFIVVETNYRVYAYTNSELQIALVALFSEMLYRFPNVVVAQLTRESVQQAIANGITAQQIIHFLRTRAHSVMLTQTPVLPPTITDQIRLWELERDRLQFTEGVLYNQFLSQVDFEVLRDRAQGLGCLVWQDVAHRVMVVTPEGHSEVKRFWKRQRS--
>tr|A0A1A8EWX7|A0A1A8EWX7_9TELE/4-454 [subseq from] General transcription factor IIH subunit 4 OS=Nothobranchius korthausae OX=1143690 GN=GTF2H4 PE=3 SV=1
----------RVQLQCKNLHEYLKELSPDVLDRLFNHPATCLAVYRELPKLAQNYVIRMLFLDQPLPQAAVALWMKKEGQRDHDECVSVLTGLRLWHSQQLQGGLQGYTLNPVFKDNLRTALLGGGTAWAEEQSALGPDRHARDIESLDRYAMERWEVILQFMVGSPC-AVSQDLSQLLVQAGLMKS-EAGEAPYITSAGFQFLLLDTASQLWYFTLQYLRTAQSRGMDLVEILSFLFQLSFSTLGRDYSVEGMSESLLTFLQHLREFGLVFQRKRKSRRYYPTRLAITLAAGVSSSSSSpaeTADTGFIVVETNYRIYAYTNSELQIALVALFCEMLYRFPNVVVAQLTRESVQQAIANGITAQQIIHFLKTRAHPVILKQTPVLPPTITDQIRLWELERDRLQFSEGVLYNQFLSQVDFEVLRDRAQGLGCLVWQDVAHRVMVVTPEGHSEVKRFWKRQRS--
>tr|A0A1A8DL39|A0A1A8DL39_9TELE/4-454 [subseq from] General transcription factor IIH subunit 4 OS=Nothobranchius kadleci OX=1051664 GN=GTF2H4 PE=3 SV=1
----------RVQLQCKNLHEYMKELSPDVLDRLFNHPATCLAVYRELPKLAQNYVIRMLFLDQPLPQAAVALWMKKDGQRDHDECVSVLTGLRLWHSQQLQGGLQGYTLNPVFKDNLRTALLGGGTAWAEEQSALGPDRHARDIESLDRYAMERWEVILQFMVGSPC-AVSQDLSQLLVQAGLMKS-EAGEAPYITSAGFQFLLLDTASQLWYFTLQYLRTAQSRGMDLVEILSFLFQLSFSTLGRDYSVEGMSESLLTFLQHLREFGLVFQRKRKSRRYYPTRLAITLAAGVSSSSSSpaeTADTGFIVVETNYRIYAYTNSELQIALVALFCEMLYRFPNVVVAQLTRESVQQAIANGITAQQIIHFLKTRAHPVILKQTPVLPPTITDQIRLWELERDRLQFTEGVLYNQFLSQVDFEVLRDRAQGLGCLVWQDVAHRVMVVTPEGHSEVKRFWKRQRS--
>tr|A0A1A8USR5|A0A1A8USR5_NOTFU/4-454 [subseq from] General transcription factor IIH subunit 4 OS=Nothobranchius furzeri OX=105023 GN=GTF2H4 PE=3 SV=1
----------RVQLQCKNLHEYMKELSPDVLDRLFNHPATCLAVYRELPKLAQNYVIRMLFLDQPLPQAAVALWMKKDGQRDHDECVSVLTGLRLWHSQQLQGGLQGYTLNPVFKDNLRTALLGGGTAWAEEQSALGPDRHARDIESLDRYAMERWEVILQFMVGSPC-AVSQDLSQLLVQAGLMKS-EAGEAPYITSAGFQFLLLDTASQLWYFTLQYLRTAQSRGMDLVEILSFLFQLSFSTLGRDYSVEGMSESLLTFLQHLREFGLVFQRKRKSRRYYPTRLAITLAAGVSSSSSSpaeTADAGFIVVETNYRIYAYTNSELQIALVALFCEMLYRFPNVVVAQLTRESVQQAIANGITAQQIIHFLKTRAHPVILKQTPVLPPTITDQIRLWELERDRLQFTEGVLYNQFLSQVDFEVLRDRAQGLGCLVWQDVAHRVMVVTPEGHSEVKRFWKRQRS--
>tr|A0A3Q2R1S2|A0A3Q2R1S2_FUNHE/4-444 [subseq from] General transcription factor IIH subunit 4 OS=Fundulus heteroclitus OX=8078 PE=3 SV=1
----------RVQLQCKNLHEYLRELNPEILDRLYNHPATCLAVYRELPSLAKNYVMRMLFLDQPLPQAAVALWVKKDSQRDHDDCVSVLTGLRLWHSHHLQGGLQGYILNPVFKDNLGTALLGGGAQWADEGSTLGPDRHARDIESLDRYAMERWEVILQFMVGSPS-AVSQDLAQLLIQAGLMKS-EAGEAPYITSAGFQFLLLDTASQLWYFTLQYLKTAQSRGMDLVEILSFLFQLSFSTLGRDYSVEGMSESLLTFLQHLREFGLVFQRKRKSRRYYPTRLAITLAAGVT------NNAGFIVVETNYRIYAYTDSELQIALVALFSEMLYRFPNVVVAQLTRESVQQAIANGITAQQIIHFLRTRAHPVLLTQTPVLPPTITDQIRLWELERDRLQFTEGVLYNQFLSQADFEVLRDRAQGLGCLVWQDVAHRVMVVTPHGHSEVKRFWKRQR---
>tr|A0A672H761|A0A672H761_SALFA/4-464 [subseq from] General transcription factor IIH subunit 4 OS=Salarias fasciatus OX=181472 GN=gtf2h4 PE=3 SV=1
----------RVQLQCKNLHEYLKELNPEVLDRLYNHPATCLAVYRELPSLAKNYVMRMLFLDQPLPQAAVALWVRKDSHRDHEDCVSVLSGLRLWHSQQLQGGLQGYTLNPVFKDNLRTALLGGGRAWADEGSALGPDRHARDIESLDRYATERWEVILQFMVGSPS-AVSQDLAQLLVQAGLMKS-EVGEAPYITSAGFQFLLLDTASQLWYFTLQYLKTAQSRGMDLVEILSFLFQLSFSTLGRDYSVEGMSESLLTFLQHLREFGLVFQRKRKSRRYYPTRLAITLAAGItstasssssssssSSSSSSSGDSGYIVVETNYRLYAYTDSELQIALVALFSEMLYRFPNVVVAQLTRESVQQAIANGITAQQIIHFLRTRAHPVMLSQSPVLPPTITDQIRLWELERDRLQFTEGVLYNQFLSQADFEVLRDRAQGLGCLVWQDVSHRVMVVTPQGHSEVKRFWKRQRS--
>tr|A0A3Q1FKZ5|A0A3Q1FKZ5_9TELE/5-462 [subseq from] General transcription factor IIH subunit 4 OS=Acanthochromis polyacanthus OX=80966 PE=3 SV=1
----------RVQLQCKNLHEYLRELSPEILDRLYNHPATCLAVYRELPSLAKNYVMRMLFLDQPLPQAAVALWVKKDSQKDHDECVSVLAGLRLWHSQQLQGGLQGYILNPVFKDNLRTALLGGGTAWAEEGSTLGPDRHARDIESLDRYAMERWEVILQFMVGSPS-AVSQDLAHLLVQAGLMKS-EAGEAPYITSAGFQFLLLDTASQLWYFTLQYLKTAQSRGMDLVEILSFLFQLSFSTLGRDYSVEGMSESLLTFLQHLREFGLVFQRKRKSRRYYPTRLAITLAAGVTTSSSTSSsnlastpgpvEAGFIVVETNYRIYAYTNSELQIALVALFSEMLYRFPNVVVAQLTRESVQQAIANGITAQQIIHFLRTRAHPVMLAQTPVLPSTITDQIRLWELERDRLQFTEGVLYNQFLSQADFEVLRDRAQGLDCLVWQDVAHRVMVVTPQGHSEVKRFWKRQRS--
>tr|A0A3P8SLV8|A0A3P8SLV8_AMPPE/5-462 [subseq from] General transcription factor IIH subunit 4 OS=Amphiprion percula OX=161767 PE=3 SV=1
----------RVQLQCKNLHEYLRELSPEILDRLYNHPATCLAVYRELPSLAKNYVMRMLFLDQPLPQAAVALWVKKDSQKDHDECVSVLGGLRLWHSQQLQGGLQGYILNPVFKDNLRTALLGGGTAWAEEGSTLGPDRHARDIESLDRYAMERWEVILQFMVGSPS-AVSQDLAHLLVQAGLMKS-EAGEAPYITSAGFQFLLLDTASQLWYFTLQYLKTAQSRGMDLVEILSFLFQLSFSTLGRDYSVEGMSESLLTFLQHLREFGLVFQRKRKSRRYYPTRLAITLAAGVTTSSSTTSsnlastpatvEAGFIVVETNYRIYAYTNSELQIALVALFSEMLYRFPNVVVAQLTRESVQQAIANGITAQQIIHFLRTRAHPVMLAQTPVLPSTITDQIRLWELERDRLQFTEGVLYNQFLSQADFEVLRDRAQGLDCLVWQDVAHRVMVVTPQGHSEVKRFWKRQRS--
>tr|A0A3Q1CIJ2|A0A3Q1CIJ2_AMPOC/5-462 [subseq from] General transcription factor IIH subunit 4 OS=Amphiprion ocellaris OX=80972 PE=3 SV=1
----------RVQLQCKNLHEYLRELSPEILDRLYNHPATCLAVYRELPSLAKNYVMRMLFLDQPLPQAAVALWVKKDSQKDHDECVSVLGGLRLWHSQQLQGGLQGYILNPVFKDNLRTALLGGGTAWAEEGSTLGPDRHARDIESLDRYAMERWEVILQFMVGSPS-AVSQDLAHLLVQAGLMKS-EAGEAPYITSAGFQFLLLDTASQLWYFTLQYLKTAQSRGMDLVEILSFLFQLSFSTLGRDYSVEGMSESLLTFLQHLREFGLVFQRKRKSRRYYPTRLAITLAAGVTTSSSTTSsnlastpatvEAGFIVVETNYRIYAYTNSELQIALVALFSEMLYRFPNVVVAQLTRESVQQAIANGITAQQIIHFLRTRAHPVMLAQTPVLPSTITDQIRLWELERDRLQFTEGVLYNQFLSQADFEVLRDRAQGLDCLVWQDVAHRVMVVTPQGHSEVKRFWKRQRS--
>tr|A0A672H6V8|A0A672H6V8_SALFA/9-469 [subseq from] General transcription factor IIH subunit 4 OS=Salarias fasciatus OX=181472 GN=gtf2h4 PE=3 SV=1
----------GVQLQCKNLHEYLKELNPEVLDRLYNHPATCLAVYRELPSLAKNYVMRMLFLDQPLPQAAVALWVRKDSHRDHEDCVSVLSGLRLWHSQQLQGGLQGYTLNPVFKDNLRTALLGGGRAWADEGSALGPDRHARDIESLDRYATERWEVILQFMVGSPS-AVSQDLAQLLVQAGLMKS-EVGEAPYITSAGFQFLLLDTASQLWYFTLQYLKTAQSRGMDLVEILSFLFQLSFSTLGRDYSVEGMSESLLTFLQHLREFGLVFQRKRKSRRYYPTRLAITLAAGItstasssssssssSSSSSSSGDSGYIVVETNYRLYAYTDSELQIALVALFSEMLYRFPNVVVAQLTRESVQQAIANGITAQQIIHFLRTRAHPVMLSQSPVLPPTITDQIRLWELERDRLQFTEGVLYNQFLSQADFEVLRDRAQGLGCLVWQDVSHRVMVVTPQGHSEVKRFWKRQRS--
>tr|A0A3Q2R412|A0A3Q2R412_FUNHE/4-460 [subseq from] General transcription factor IIH subunit 4 OS=Fundulus heteroclitus OX=8078 PE=3 SV=1
----------RVQLQCKNLHEYLRELNPEILDRLYNHPATCLAVYRELPSLAKNYVMRMLFLDQPLPQAAVALWVKKDSQRDHDDCVSVLTGLRLWHSHHLQGGLQGYILNPVFKDNLGTALLGGGAQWADEGSTLGPDRHARDIESLDRYAMERWEVILQFMVGSPS-AVSQDLAQLLIQAGLMKS-EAGEAPYITSAGFQFLLLDTASQLWYFTLQYLKTAQSRGMDLVEILSFLFQLSFSTLGRDYSVEGMSESLLTFLQHLREFGLVFQRKRKSRRYYPTRLAITLAAGVTNSSSSsssniasipgTKDAGFIVVETNYRIYAYTDSELQIALVALFSEMLYRFPNVVVAQLTRESVQQAIANGITAQQIIHFLRTRAHPVLLTQTPVLPPTITDQIRLWELERDRLQFTEGVLYNQFLSQADFEVLRDRAQGLGCLVWQDVAHRVMVVTPHGHSEVKRFWKRQR---
>tr|A0A834FPI3|A0A834FPI3_ORYME/4-458 [subseq from] General transcription factor IIH subunit 4 OS=Oryzias melastigma OX=30732 GN=FQA47_023685 PE=4 SV=1
----------RVQLQCKNLHEYLRELSPDILDRLYNHPATCLAVCRELPLLAKNYVMRMLFLEQPLPQAAVALWVRKDGQRDHDECVSVLTGLRLWHSQQLQGGLQGYILNPVFKHNLRIAVLGGGKVWADEGITLGPDRHARDIESLDRYAMERWEVILQFMVGSPS-AVSQDLAQLLVQAGLMKS-EAGEAPYITSAGFQFLLLDTASQLWYLTLQYLNTAQSRGMDLVEILSFLFQLSFSTLGRDYSVEGMSESLLTFLQHLREFGLVFQRKRKSRRYYPTRLAITLAAGVSSspASNVTNTPgtgdaGFIVVETNYRVYAYTSSELQIALVALFSEMLYRFSNVVVAQLTRESVQQAIANGITAQQIIHFLRTRAHPVMLKQSPVLPPTITDQIRLWELERDRLQFTEGVLYNQFLSQADFEMLRDRAQGLGCLVWQDASLRAMVVTPQGHGEVKKFWKRQRS--
>tr|A0A3P9LAJ2|A0A3P9LAJ2_ORYLA/4-458 [subseq from] General transcription factor IIH subunit 4 OS=Oryzias latipes OX=8090 PE=3 SV=1
----------RVQLQCKNLHEYLRELGPDVLDRLYNHPATCLAVCRELPLLAKNYVMRMLFLEQPLPQAAVALWVRKDGQRDHDECVSVLTGLRLWHSQQLQGGLQGYILNPVFKDNLRIALLGGGKVWADEGIILGPDRHARDIESLDRYAMERWEVILQFMVGSPS-AVSQDLAQLLVQAGLMKS-EAGEAPYITSAGFQFLLLDTASQLWYLTLQYLNTAQSRGMELVEILSFLFQLSFSTLGRDYSVEGMSESLLTFLQHLREFGLVFQRKRKSRRYYPTRLAITLAAGVSSNSpsNMTNTPgtgdtGFIVVETNYRIYAYTNSELQIALVALFSEMLYRFPNVVVAHLTRESVQQAIANGITAQQIIHFLRTRAHPVMLKQSPALPPTITDQIRLWELERDRLQFTEGVLYNQFLSQADFEVLRDRAQGLGCLVWQDSSHRAMVVTPQGHSEVKKFWKRQRS--
>tr|A0A3B3BP05|A0A3B3BP05_ORYME/4-458 [subseq from] General transcription factor IIH subunit 4 OS=Oryzias melastigma OX=30732 PE=3 SV=1
----------RVQLQCKNLHEYLRELSPDILDRIYNHPATCLAVCRELPLLAKNYVMRMLFLEQPLPQAAVALWVRKDGQRDHDECVSVLTGLRLWHSQQLQGGLQGYILNPVFKHNLRIAVLGGGKVWADEGITLGPDRHARDIESLDRYAMERWEVILQFMVGSPS-AVSQDLAQLLVQAGLMKS-EAGEAPYITSAGFQFLLLDTASQLWYLTLQYLNTAQSRGMDLVEILSFLFQLSFSTLGRDYSVEGMSESLLTFLQHLREFGLVFQRKRKSRRYYPTRLAITLAAGVSSspASNVTNTPgtgdaGFIVVETNYRVYAYTSSELQIALVALFSEMLYRFSNVVVAQLTRESVQQAIANGITAQQIIHFLRTRAHPVMLKQSPVLPPTITDQIRLWELERDRLQFTEGVLYNQFLSQADFEMLRDRAQGLGCLVWQDASLRAMVVTPQGHGEVKKFWKRQRS--
>tr|A0A3B4UAM1|A0A3B4UAM1_SERDU/4-444 [subseq from] General transcription factor IIH subunit 4 OS=Seriola dumerili OX=41447 PE=3 SV=1
----------RVQLQCKNLHEYLRELSPDILDRLYNHPATCLAVYRELPSLAKNYVMRMLFLDQPLPQAAVALWVKKDSHKDHDECVSVLAGLRLWHSQQLQGGLQGYILNPVFKDNLRIALLGGGRAWADEGSTLGPDRHARDIESLDRYAMERWEVILHFMVGSPSAAVSQDLAQLLVQAGLMKS-EAGEAPYITSAGFQFLLLDTASQLWYFTLQYLKTAQSRGMDLVEILSFLFQLSFSTLGRDYSVEGMSESLLTFLQHLREFGLVFQRKRKSRRYYPTRLAITLAAGVTT------NAGFIVVETNYRIYAYTNSELQIALVALFSEMLYRFPNVVVAQVTRESVQQAIANGITAQQVLNDC--THPPVHLSHTPVLPPTITDQIRLWELERDRLQFTEGVLYNQFLSQADFEVLRDRAQGLGCLVWQDVAHRVMVVTPQGHSEVKRFWKRQKS--
>tr|A0A3S2MGC2|A0A3S2MGC2_ORYJA/24-478 [subseq from] General transcription factor IIH subunit 4 OS=Oryzias javanicus OX=123683 GN=OJAV_G00108710 PE=3 SV=1
----------RVQLQCKNLHEYLRELSPDILDRLYNHPATCLAVCRELPLLAKNYVTRMLFLEQPLPQAAVALWVRKDGQRDHDECVSVLTGLRLWHSQQLQGGLQGYILNPVFKDNLRIALLGGGKVWADEGITLGPDRHARDIESLDRYAMERWEVILQFMVGSPS-AVSQDLAQLLVQAGLMKS-EAGEAPYITSAGFQFLLLDTASQLWYLTLQYLNTAQSRGMDLVEILSFLFQLSFSTLGRDYSVEGMSESLLTFLQHLREFGLVFQRKRKSRRYYPTRLAITLAAGVSSspASNVTNTPgtgdaGFIVVETNYRIYAYTSSELQIALVALFSEMLYRFSNVVVAQLTRESVQQAIANGITAQQIIHFLRTRAHPVMLKQNPVLPPTITDQIRLWELERDRLQFTEGVLYNQFLSQADFEMLRDRAQGLGCLVWQDASLRAMVVTPQGHGEVKKFWKRQRS--
>tr|A0A3B5L1Z6|A0A3B5L1Z6_9TELE/4-444 [subseq from] General transcription factor IIH subunit 4 OS=Xiphophorus couchianus OX=32473 PE=3 SV=1
----------RVQLQCKNLHEYLRELNPEILDRLYNHPATCLAVYRELPSLAKNYVMRMLFLDQPLPQAAVALWVQKNSQRDHDDCVTVLTGLRLWHSQHLQGGLQGYILNPVFKDNLGTALLGGGAQWADEGSSLGPDRHARDIESLDRYAMERWEVILQFMVGSPS-AVSQDLAQLLIQAGLMRS-EAGEAPYITSAGFQFLLLDTASQLWYFTLQYLKTAQSRGMDLVEILSFLFQLSFSTLGRDYSVEGMSESLLTFLQHLREFGLVFQRKRKSRRYYPTRLAITLAAGVTTNG------GFIVVETNYRLYAYTDSELQIALVALFSEMLYRFPNVVVAQLTRESVQQAIANGITAQQIIHFLRTRAHPVLLTQTPVLPPTITDQIRLWELERDRLQFTEGVLYNQFLSQADFEVLRDRAQGLGCLVWQDVAHRVMVVTSQGHSEVKRFWKRQR---
>tr|A0A3B5QUW2|A0A3B5QUW2_XIPMA/4-444 [subseq from] General transcription factor IIH subunit 4 OS=Xiphophorus maculatus OX=8083 PE=3 SV=1
----------RVQLQCKNLHEYLRELNPEILDRLYNHPATCLAVYRELPSLAKNYVMRMLFLDQPLPQAAVALWVQKNSQRDHDDCVTVLTGLRLWHSQHLQGGLQGYILNPVFKDNLGTALLGGGAQWADEGSSLGPDRHARDIESLDRYAMERWEVILQFMVGSPS-AVSQDLAQLLIQAGLMRS-EAGEAPYITSAGFQFLLLDTASQLWYFTLQYLKTAQSRGMDLVEILSFLFQLSFSTLGRDYSVEGMSESLLTFLQHLREFGLVFQRKRKSRRYYPTRLAITLAAGVTTNG------GFIVVETNYRLYAYTDSELQIALVALFSEMLYRFPNVVVAQLTRESVQQAIANGITAQQIIHFLRTRAHPVLLTQTPVLPPTITDQIRLWELERDRLQFTEGVLYNQFLSQADFEVLRDRAQGLGCLVWQDVAHRVMVVTSQGHSEVKRFWKRQR---
>tr|A0A3P9HQ73|A0A3P9HQ73_ORYLA/4-458 [subseq from] General transcription factor IIH subunit 4 OS=Oryzias latipes OX=8090 PE=3 SV=1
----------RVQLQCKNLHEYLRELGPDVLDRLYNHPATCLAVCRELPLLAKNYVMRMLFLEQPLPQAAVALWVRKDGQRDHDECVSVLTGLRLWHSQQLQGGLQGYILNPVFKDNLRIALLGGGKVWADEGIILGPDRHARDIESLDRYAMERWEVILQFMVGSPS-AVSQDLAQLLVQAGLMKS-EAGEAPYITSAGFQFLLLDTASQLWYLTLQYLNTAQSRGMELVEILSFLFQLSFSTLGRDYSVEGMSESLLTFLQHLREFGLVFQRKRKSRRYYPTRLAITLAAGVSSNSpsNMTNTPgtgdaGFIVVETNYRIYAYTNSELQIALVALFSEMLYRFPNVVVAHLTRESVQQAIANGITAQQIIHFLRTRAHPVMLKQSPALPPTITDQIRLWELERDRLQFTEGVLYNQFLSQADFEVLRDRAQGLGCLVWQDASHRAMVVTPQGHSEVKKFWKRQRS--
>tr|H2M4Q1|H2M4Q1_ORYLA/4-458 [subseq from] General transcription factor IIH subunit 4 OS=Oryzias latipes OX=8090 GN=gtf2h4 PE=3 SV=2
----------RVQLQCKNLHEYLRELGPDVLDRLYNHPATCLAVCRELPLLAKNYVMRMLFLEQPLPQAAVALWVRKDGQRDHDECVSVLTGLRLWHSQQLQGGLQGYILNPVFKDNLRIALLGGGKVWADEGIILGPDRHARDIESLDRYAMERWEVILQFMVGSPS-AVSQDLAQLLVQAGLMKS-EAGEAPYITSAGFQFLLLDTASQLWYLTLQYLNTAQSRGMELVEILSFLFQLSFSTLGRDYSVEGMSESLLTFLQHLREFGLVFQRKRKSRRYYPTRLAITLAAGVSSNSpsNMTNTPgtgdaGFIVVETNYRIYAYTNSELQIALVALFSEMLYRFPNVVVAHLTRESVQQAIANGITAQQIIHFLRTRAHPVMLKQSPALPPTITDQIRLWELERDRLQFTEGVLYNQFLSQADFEVLRDRAQGLGCLVWQDASHRAMVVTPQGHSEVKKFWKRQRS--
>tr|A0A2I4CQE7|A0A2I4CQE7_9TELE/4-463 [subseq from] General transcription factor IIH subunit 4 OS=Austrofundulus limnaeus OX=52670 GN=gtf2h4 PE=3 SV=1
----------RVQLQCKNLHEYLRELSPEVLDRLYNHPATCLAVFRELPSLAKNYVMRMLFLDHPLPQAGVALWVRKDSQRDHDECVSVLGGLRLWHSKQLQGGLQGYTLNPVFKDNLRTALLGGGTAWADEGSSLGPDRHARDIESLDRYALERWEVILQFMVGSPC-AVSQDLAQLLVQAGLMKS-EAGEAPYITSAGFQFLLLDTASQLWYFTLQYLKSAQSRGMDLVEILSFLFQLSFSTLGRDYSVEGMSESLLTFLQHLREFGLVFQRKRKSRRYYPTRLAITLAAGVTSTTSSsssssslssnqgTGDAGFIVVETNYRVYAYTNSELQIALVALFSEMLYRFPNVVVAQLTRESVQQAIANGITAQQIIHFLKTRAHPVMLTQTPVLPPTITDQIRLWELERDRLQFSEGVLYNQFLSQVDFEVLRDRAQGLGCLVWQDVAHRVMVVTPEGHSEVKRFWKRQRS--
>tr|M4AGE2|M4AGE2_XIPMA/4-461 [subseq from] General transcription factor IIH subunit 4 OS=Xiphophorus maculatus OX=8083 PE=3 SV=1
----------RVQLQCKNLHEYLRELNPEILDRLYNHPATCLAVYRELPSLAKNYVMRMLFLDQPLPQAAVALWVQKNSQRDHDDCVTVLTGLRLWHSQHLQGGLQGYILNPVFKDNLGTALLGGGAQWADEGSSLGPDRHARDIESLDRYAMERWEVILQFMVGSPS-AVSQDLAQLLIQAGLMRS-EAGEAPYITSAGFQFLLLDTASQLWYFTLQYLKTAQSRGMDLVEILSFLFQLSFSTLGRDYSVEGMSESLLTFLQHLREFGLVFQRKRKSRRYYPTRLAITLAAGVTTSSAStsstniasipgTKDGGFIVVETNYRLYAYTDSELQIALVALFSEMLYRFPNVVVAQLTRESVQQAIANGITAQQIIHFLRTRAHPVLLTQTPVLPPTITDQIRLWELERDRLQFTEGVLYNQFLSQADFEVLRDRAQGLGCLVWQDVAHRVMVVTSQGHSEVKRFWKRQR---
>tr|A0A6G1QZB9|A0A6G1QZB9_9TELE/4-482 [subseq from] General transcription factor IIH subunit 4 OS=Channa argus OX=215402 GN=EXN66_Car000990 PE=3 SV=1
----------RVQLQCKNLHEYLRELSPEILDRLYNHPATCLAVYRELPCLAKNYVMRMLFLDQPLPQAALALWVKKDSQKDHDECVSVLAGLRLWHSQQLQGGLQGYILNPVFKENLRIALLGGGKAWADEGSSLGPDRHARDIKSLDRYAMERWEVILQFMVGSPSSAVSQDLAQLLVQAGLMKS-EAGEAPYITSAGFQFLLLDTASQLWYFTLQYLKTAQSRGMDLVEILSFLFQLSFSTLGRDYSVEGMSESLLTFLQHLREFGLVFQRKRKSRRYYPTRLAITLAAGVTTGSSTssssssnlASLPgtgdeGFIVVETNYRIYAYTNSELQIALVALFSEMLYRFPNVVVAQVTRESVQQAIANGITAQQIIHFLRTRAHSVMLKQTPVLPPAITDQIRLWELERDRLQFTEGVLYNQFLSQADFEVLRDRAQcsaetvcyssiElvvlqgLDCLVWQDVAHRVMVVTPQGHSEVKRFWKRQKS--
>tr|A0A315VCQ8|A0A315VCQ8_GAMAF/4-461 [subseq from] General transcription factor IIH subunit 4 OS=Gambusia affinis OX=33528 GN=CCH79_00019491 PE=3 SV=1
----------RVQLQCKNLHEYLRELNPEILDRLYNHPATCLAVYRELPSLAKNYVMRMLFLDQPLPQAAVALWVQKNSQRDHDDCVAVLTGLRLWHSQHLQGGLQGYILNPVFKDNLGTALLGGGAQWADEGSSLGPDRHARDIESLDRYAMERWEVILQFMVGSPS-AVSRDLSELLIQAGLMRS-EAGEAPYITSAGFQFLLLDTASQLWYFTLQYLKTAQSRGMDLVEILSFLFQLSFSTLGRDYSVEGMSESLLTFLQHLREFGLVFQRKRKSRRYYPTRLAITLAAGVTTSSdspsstNTASIPgtkdaGFIVVETNYRLYAYTDSELQIALVALFSEMLYRFPNVVVAQLTRESVQQAIANGITAQQIIHFLRTRAHPVLLTQTPVLPPTITDQIRLWELERDRLQFTEGVLYNQFLSQADFEVLRDRAQGLGCLVWQDVAHRVMVVTSQGHSEVKRFWKRQR---
>tr|H3BYT4|H3BYT4_TETNG/5-470 [subseq from] General transcription factor IIH subunit 4 OS=Tetraodon nigroviridis OX=99883 PE=3 SV=1
-----------VQLQCKNLHQYLKELSPEVLDRLYNHPATCLAVYRELPSLSKNFVMRMLFLEQPLPQAAVALWVGKDSQRDHDECVCVLAGLRLWHSQHLQGGLQGYVLNPVFKENLKTALLGGGRAWAEEGGALGPDRHARDIGSLDRYATERWEVILHFMVGSPCAAVSQDLAQLLVHAGLMKS-EAGEPPYITSAGFQFLLLDTASQLWYFTLQYLKTAQARGMDLVEILSFLFQLSFSTLGRDYSVEGMSDSLLTFLQHLREFGLVFQRKRKSRRYYPTRLAITLATGVTssslhtaaapepgpgpgpGPGPGSAETGFIVVETNYRIYAYTSSELQIAL-ALFSEMLYRFPNVVVAQVTRESVQQAIANGSApSSQIIHFLRTRAHPVMLRQTPVLPPTITDQIRLWELERDRLQFTEGVLYNQFLSQTDFEVLRDRAQSLGCLLWQDAAHRVMVVTLWGHSEVKKFWKRQKA--
>tr|A0A4W4F1M8|A0A4W4F1M8_ELEEL/30-445 [subseq from] General transcription factor IIH subunit 4 OS=Electrophorus electricus OX=8005 GN=gtf2h4 PE=3 SV=1
------------------------------------------FLFRELPALAKNYVMRMLFLDHPLPQAAVALWVKKDCQKDHDRCVSVLTGLRLWHSQQLQGGLQGMVLNPVFKDNLRTALLGGGKTWADEGSGLGPDRHARDVESLDRYAMERWEVILHFMVGSPSAAVSQDLARLLIQAGLMRS-EAGEAPCITSAGFQFLLLDTASQLWYITLQYLNTAQSRGMDLVEILSFLFQLSFSTLGRDYSVEGMSESLLTFLQHLREFGLVFQRKRKSRRYYPTRLAITLAAAVNGTPGTAD-SGFIVVETNYRVYAYTNSELQIALVALFSEMLYRFPNVVVAQVTRESVQQAIANGITAQQIIHFLRTRAHPVMLKQTPVLPPTITDQIRLWELERDRLQFTEGVLYNQFLSQADFEVLRDRAQGLGVLVWQNAPHRVMVVTPHGHSEVKRFWKRQKS--
>tr|A0A4W4EZB4|A0A4W4EZB4_ELEEL/40-455 [subseq from] General transcription factor IIH subunit 4 OS=Electrophorus electricus OX=8005 GN=gtf2h4 PE=3 SV=1
------------------------------------------FLFRELPALAKNYVMRMLFLDHPLPQAAVALWVKKDCQKDHDRCVSVLTGLRLWHSQQLQGGLQGMVLNPVFKDNLRTALLGGGKTWADEGSGLGPDRHARDVESLDRYAMERWEVILHFMVGSPSAAVSQDLARLLIQAGLMRS-EAGEAPCITSAGFQFLLLDTASQLWYITLQYLNTAQSRGMDLVEILSFLFQLSFSTLGRDYSVEGMSESLLTFLQHLREFGLVFQRKRKSRRYYPTRLAITLAAAVNGTPGTAD-SGFIVVETNYRVYAYTNSELQIALVALFSEMLYRFPNVVVAQVTRESVQQAIANGITAQQIIHFLRTRAHPVMLKQTPVLPPTITDQIRLWELERDRLQFTEGVLYNQFLSQADFEVLRDRAQGLGVLVWQNAPHRVMVVTPHGHSEVKRFWKRQKS--
>tr|A0A7J8GPD6|A0A7J8GPD6_MOLMO/50-388 [subseq from] General transcription factor IIH subunit 4 OS=Molossus molossus OX=27622 GN=HJG59_006054 PE=3 SV=1
---------------------------------------------------------------------------------------------------------------------------SGGKAWSDDTSQLGPDKHARDVPSLDKYAEERWEVVLHFMVGSPSAAVSQDLAQLLSQAGLMKSAEPGEPPCITSAGFQFLLLDTPAQLWYFMLQYLQTAQSRGMDLVEILSFLFQLSFSTLGKDYSVEGMSDSLLNFLQHLREFGLVFQRKRKSRRYYPTRLAINLSSGVSGAGGTAHQPGFIVVETNYRLYAYTESELQIALIALFSEMLYRFPNMVVAQVTRESVQQAIASGITAQQIIHFLRTRAHPVMLKQTPVLPPTITDQIRLWELERDRLRFTEGVLYNQFLSQVDFELLLAHARELGVLVFENAAKRLMVVTPAGHGDVKRFWKRQKHSS
>tr|A0A4W5PEF3|A0A4W5PEF3_9TELE/10-463 [subseq from] General transcription factor IIH subunit 4 OS=Hucho hucho OX=62062 PE=3 SV=1
--------GLRVQLQCKNLHEYLKELSPEILDRLYNHPATCLAVYRELPPLAKNYVMRMLFLDQPLPQAAVALWVKKDSEKDHEQCVSVLSGLRLWHSQQLQGGLQGNVLNPVFKDNLRIALLGGGKSWADQGDSLGPDRHARDVESLDKYALERWEVVLHFMVGCPSAAVSQDLSQLLIQAGLMR-IEAGDAPCITSAGFQFLLLDTASQLWYFTLQYLNTAQTRGMDLVEILSFLFQLSFSTLGRDYSVEGMSESLLTFLQHLREFGLVFQRKRKSRRYYPTRLAITLSAGVSanssstamGAAPGTGDSGFIVVETNYRLYAYTNSELQIALVALFSECLYRFPNVVVAQVTRESVQQAIANGITAQQP-----TPTYSLCVSQNPVLPPTITDQIRLWELERDRLQFSEGVLYNQFLSQADFEVLRDRAQGLGCLVWQNVAHRVIVVSPQGHGEVKRFWKRQKS--
>tr|A0A4W5PGV1|A0A4W5PGV1_9TELE/4-455 [subseq from] General transcription factor IIH subunit 4 OS=Hucho hucho OX=62062 PE=3 SV=1
----------RVQLQCKNLHEYLKELSPEILDRLYNHPATCLAVYRELPPLAKNYVMRMLFLDQPLPQAAVALWVKKDSEKDHEQCVSVLSGLRLWHSQQLQGGLQGNVLNPVFKDNLRIALLGGGKSWADQGDSLGPDRHARDVESLDKYALERWEVVLHFMVGCPSAAVSQDLSQLLIQAGLMR-IEAGDAPCITSAGFQFLLLDTASQLWYFTLQYLNTAQTRGMDLVEILSFLFQLSFSTLGRDYSVEGMSESLLTFLQHLREFGLVFQRKRKSRRYYPTRLAITLSAGVSanssstamGAAPGTGDSGFIVVETNYRLYAYTNSELQIALVALFSECLYRFPNVVVAQVTRESVQQAIANGITAQQP-----TPTYSLCVSQNPVLPPTITDQIRLWELERDRLQFSEGVLYNQFLSQADFEVLRDRAQGLGCLVWQNVAHRVIVVSPQGHGEVKRFWKRQKS--
>tr|A0A663ETS4|A0A663ETS4_AQUCH/26-427 [subseq from] General transcription factor IIH subunit 4 OS=Aquila chrysaetos chrysaetos OX=223781 GN=LOC115337540 PE=3 SV=1
--------------------------------------------PRELPGLAQAGVMRMLFLEQPLPQAAVTLWVKKEHSKEQAESQEVLLALRLWHPHTLPGGLPGVALHPNFRQNLRVALLGGGKAWSDDTSQLGPDKHARDVPALDKYAEERWEVILHFMVGSPSAAVSQDLAQLLIQAGLMKS-EGGEAPCITSAGFQFLLLDTPAQLWYFVLQYLRGAEARGMDLVEILSFLFQLSFSTLGKDYSVEGMSESLLTFLQHLREFGLVFQRKRKSRRFYPTRLAIALASGTSG--------------TNYRIYAYTDSELQIALIALFSELLYRFPNLVVAQVTRDSVQAAIANGITADQIIHFLRTRAHPVMAKQTPVLPPTITDQIRLWELERDRLRFSEGVLYNQFLSQVDFEVLRDHARALGVLVFENPGRRLMVVTPGGHPDVKRFWKRQKHS-
>tr|A0A3B4ZIU3|A0A3B4ZIU3_9TELE/4-443 [subseq from] General transcription factor IIH subunit 4 OS=Stegastes partitus OX=144197 PE=3 SV=1
----------RVQLQCKNLHEYLRELSPEILDRLYNHPATCLAVYRELPSLAKNYVMRMLFLDQPLPQAAVALWVKKDSQKDHDECVSVLAGLRLWHSQQLQGGLQGYILNPVFKDNLRTALLGGGRAWAEEGSSLGPDRHARDIDSLDRYAMERWEVILQFMVGSPS-AVSQDLAHLLVQAGLMKS-EAGEAPYITSAGFQFLLLDTASQLWYFTLQYLKTAQSRGMDLVEILSFLFQLSFSTLGRDYSVEGMSESLLTFLQHLREFGLVFQRKRKSRRYYPTRLAITLAAGVA------TKAGFIVVETNYRIYAYTNSELQIALVALFSEMLYRFPNVVVAQLTRESVQQAIANGITAQQVVHHYTPP--GTLQFTTPVLPPTITDQIRLWELERDRLQFTEGVLYNQFLSQADFEVLRDRAQGLDCLVWQDVAHRVMVVTPQGHSEVKRFWKRQRS--
>tr|A0A3Q2Z4P2|A0A3Q2Z4P2_HIPCM/4-439 [subseq from] General transcription factor IIH subunit 4 OS=Hippocampus comes OX=109280 PE=3 SV=1
----------RVQLQCKNLHEYLRELSPEILDRLYNHPATCLAVYRELPSLAKNYVMRMLFLDQPLPQAAVALWVNKESQKNHDECVSVLAGLRLWHSQQLQGGLQGYILNPVFKDNLRIALLGGGQAWADEGSSLGPDRHARDIESLDRYAMERWEVILHFMVGSPSAAVSQDLAQLLIQAGLMKS-EAGEAPSITSAGFQFLLLDTASQLWYFTLQYLKTAQSRGMGLVEILSFLFQLSFSTLGRDYSVEGMSESLLIFLQHLREFGLVFQRKRKSRRYYPTRLAISLAAGITS--------SFIVVETNYRIYAYTNSELQISLVALFSEMLYRFPNVVVAQVTRESVQQAIANGITAQQYLLH-RT----SLALQTPVLPPTITDQIRLWELERDRLQFTEGVLYNQFLSQADFEVLRDRAQGLDCLVWQDVAHRVMVVTPHGHSEVKRFWKQQKS--
>tr|A0A402FVG0|A0A402FVG0_9SAUR/4-39 [subseq from] General transcription factor IIH subunit 4 OS=Paroedura picta OX=143630 GN=parPi_0023987 PE=3 SV=1
---------------------------------------------SELPGLAKNYVMRMLFLEQPLPQAAVASWVKKEFVK---------------------------------------------------------------------------------------------------------------------------------------------------------------------------------------------------------------------------------------------------------------------------------------------------------------------------------------------------------------------------------------------
>tr|A0A402FVG0|A0A402FVG0_9SAUR/51-387 [subseq from] General transcription factor IIH subunit 4 OS=Paroedura picta OX=143630 GN=parPi_0023987 PE=3 SV=1
-----------------------------------------------------------------------------------------------------------------------------GKAWSDDTSQLGPDKHARDVPSLDKYAEERWEVILHFMVGSPSAAVSQDLAQLLIEAGLMKSSEPGEPPCITSSGFQFLLLDTSSQLWYFMLQYLQSAETRGMDLVEILSFLFQLSFSTLGKDYSVEGMSDSLLNFLQHLREFGLVFQRKRKSRRYYPTRLAINLSSGISGMTVDTHNQGFIVVETNYRIYAYTDSELQIALIALFSEMLYRFPNLVVAQVTRESVQQAIANGITADQIIHFLRTRAHSVMLKQTPVLPPTITDQIRLWELERDRLRFSEGVLYNQFLSQVDFELLRDHARELGVLVFENPSRRLMVVTPAGHSDVKRFWKRQKHSS
>tr|A0A6Q2XY89|A0A6Q2XY89_ESOLU/4-425 [subseq from] General transcription factor IIH subunit 4 OS=Esox lucius OX=8010 PE=3 SV=1
----------RVQLQCKNLHEYLKELSPTILDKLYNHPATCLAVYRELPPLAKNYVMRMLFLDQPLPQAALALWVKKDSQKDHDECVSVLSGLRLCHTQQLQGGLQGNILNPIFKDNLRIALLGGGRAWADQGDSLGPDRHARDVESLDKYALERWEVILHFMVGSPSAAVSQDLSQLLIQAGLMRA-EVGDAPCITSAGFQFLLLDTASQLWYFTLQYLNTAQTRGMDLVEILSFLFQLSFSTLGRDYSVEGMSESLLTFLQHLREFGLVFQRKRKSRRYYPTRLAITLSAGTtansSSATGVVPgtgDSGFIVVETNYRLYAYTNSELQIALVALFSECLYRFPNVVVAQVTRESVQQAIANGITAQQILHFLRTRAHPVMLKQNPVLPPTITDQIRLWELERDRLQFTEGVLYNQFLSQADFEVLRDRAQ------------------------------------
>tr|A0A672Z526|A0A672Z526_9TELE/4-435 [subseq from] General transcription factor IIH subunit 4 OS=Sphaeramia orbicularis OX=375764 GN=gtf2h4 PE=3 SV=1
----------RVQLQCKNLHEYLRELSPEILDRLYNHPATCLAVYRELPSLAKNYVMRMLFLDQPLPQAAVALWVKKDSQKDHDECVSVLAGLRLWHSQQLQGGLQGYILNPVFKDNLRIALLGGGRAWADEGSSLGPDRHARDIESLDRYAMERWEVILHFMVGSPSAAVSQDLAQLLVQAGLMKS-ESGEAPYITSAGFQFLLLDTASQLWYFTLQYLKSAQVPAY-----YPFV-----RTL-QDYSVEGMSESLLTFLQHLREFGLVFQRKRKSRRYYPTRLAITLAAGVTS------NTGFIVVETNYRIYAYTNSELQIALVALFSEMLYRFPNVVVAQVTRESVQQAIANGITAQQIIHFLRTRAHPVMLKQTPVLPPTITDQIRLWELERDRLQFTEGVLYNQFLSQTDFEVLRDRAQGLGCLVWQDVTHRVMVVTPQGHSEVKRFWKRQKS--
>tr|A0A3Q2WJZ2|A0A3Q2WJZ2_HAPBU/4-448 [subseq from] General transcription factor IIH subunit 4 OS=Haplochromis burtoni OX=8153 PE=3 SV=1
----------RVQLQCKNLHEYLKELSPEILDRLYNHPATCLAVYRELPSLAKNYVMRMLFLDQPLPQAAVALWVKKDSQKDHDECVSVLAGLRLWHSQQLQGGLQGYILNPVFKDNLRTALLGGGRAWADEGSTLGPDRHARDIESLDRYAMERWEIILQFMVGSPS-AVSQDLAQLLVQAGLMKS-EAGEAPYITSAGFQFLLLDTASQLWYFTLQYLKTAQSRGMDLVEILSFLFQLSFSSLGRDYSVEGMSESLLTFLQHLREFGLVFQRKRKSRRYYPTRLAITLAAGVASSSSSsnlASSPgtgdaGFIVVETNYRIYAYTNSELQIALVALFSEMLYRFPNVVVAQLTRESVQQAIANGITAQQV-----------LLHWTPVLPPTITDQIRLWELERDRLQFTEGVLYNQFLSQADFEVLRDRAQGLGCLVWQDVAHRVMVVTPQGHSEVKRFWKRQRS--
>tr|A0A672Z2X6|A0A672Z2X6_9TELE/7-459 [subseq from] General transcription factor IIH subunit 4 OS=Sphaeramia orbicularis OX=375764 GN=gtf2h4 PE=3 SV=1
----------RVQLQCKNLHEYLRELSPEILDRLYNHPATCLAVYRELPSLAKNYVMRMLFLDQPLPQAAVALWVKKDSQKDHDECVSVLAGLRLWHSQQLQGGLQGYILNPVFKDNLRIALLGGGRAWADEGSSLGPDRHARDIESLDRYAMERWEVILHFMVGSPSAAVSQDLAQLLVQAGLMKS-ESGEAPYITSAGFQFLLLDTASQLWYFTLQYLKSAQVPAY-----YPFV-----RTL-QDYSVEGMSESLLTFLQHLREFGLVFQRKRKSRRYYPTRLAITLAAGVTSSssssssssssstlGSTpgAGDTGFIVVETNYRIYAYTNSELQIALVALFSEMLYRFPNVVVAQVTRESVQQAIANGITAQQIIHFLRTRAHPVMLKQTPVLPPTITDQIRLWELERDRLQFTEGVLYNQFLSQTDFEVLRDRAQGLGCLVWQDVTHRVMVVTPQGHSEVKRFWKRQKS--
>tr|A0A672Z2Y1|A0A672Z2Y1_9TELE/4-456 [subseq from] General transcription factor IIH subunit 4 OS=Sphaeramia orbicularis OX=375764 GN=gtf2h4 PE=3 SV=1
----------RVQLQCKNLHEYLRELSPEILDRLYNHPATCLAVYRELPSLAKNYVMRMLFLDQPLPQAAVALWVKKDSQKDHDECVSVLAGLRLWHSQQLQGGLQGYILNPVFKDNLRIALLGGGRAWADEGSSLGPDRHARDIESLDRYAMERWEVILHFMVGSPSAAVSQDLAQLLVQAGLMKS-ESGEAPYITSAGFQFLLLDTASQLWYFTLQYLKSAQVPAY-----YPFV-----RTL-QDYSVEGMSESLLTFLQHLREFGLVFQRKRKSRRYYPTRLAITLAAGVTSSssssssssssstlGSTpgAGDTGFIVVETNYRIYAYTNSELQIALVALFSEMLYRFPNVVVAQVTRESVQQAIANGITAQQIIHFLRTRAHPVMLKQTPVLPPTITDQIRLWELERDRLQFTEGVLYNQFLSQTDFEVLRDRAQGLGCLVWQDVTHRVMVVTPQGHSEVKRFWKRQKS--
>tr|A0A7N6BDN3|A0A7N6BDN3_ANATE/4-323 [subseq from] General transcription factor IIH subunit 4 OS=Anabas testudineus OX=64144 PE=3 SV=1
----------RVQLQCKNLHEYLRELSPEILDRLYNHPATCLAVYRELPSLAKNYVMRMLFLDQPLPQAAVALWVKKDSQKDHDECVSVLAGLRLWHSQQLQGGLQGYILNPVFKDNLRIALLGGGRAWADEGSTLGPDRHARDIESLDRYAMERWEVILHFMVGSPSAAVSQDLAQLLVQAGLMKS-EAGEAPYITSAGFQFLLLDTASQLWYFTLQYLKTAQSRGMDLVEILSFLFQLSFSTLGRDYSVEGMSESLLTFLQHLREFGLVFQRKRKSRRYYPTRLAITLAAGVtitsaS-SSSTsmASTPgtgdaGFIVVETNYRIYAYTS----------------------------------------------------------------------------------------------------------------------------------------------
>tr|A0A7N6BDN3|A0A7N6BDN3_ANATE/389-497 [subseq from] General transcription factor IIH subunit 4 OS=Anabas testudineus OX=64144 PE=3 SV=1
----------------------------------------------------------------------------------------------------------------------------------------------------------------------------------------------------------------------------------------------------------------------------------------------------------------------------SLSDSELQIALVALFSEMLYRFPNVVVAQITRESVQQAIANGITAQQIIHFLRTRAHPIMLKQTPVLPPTITDQIRLWELERDRLQFTEGVLYNQFLSQADFEVLRDRA-------------------------------------
>tr|A0A674DLZ2|A0A674DLZ2_SALTR/4-462 [subseq from] General transcription factor IIH subunit 4 OS=Salmo trutta OX=8032 GN=gtf2h4 PE=3 SV=1
----------RVQLQCKNLHEYLKELSPEILDRLYNHPATCLAVYRELPPLAKNYVMRMLFLDQPLPQAAVALWVKKDSEKDHDQCVSVLSGLRLWHSQQLQGGLQGNILNPVFKDNLRIALLGGGKSWADQGDSLGPDRHARDVESLDKYALERWEVVLHFMVGCPSAAVSQDLSQLLIQAGLMR-TEAGDAPCITSAGFQFLLLDTASQLWYFTLQYLNTAQTRGMDLVEILSFLFQLSFSTLGRDYSVEGMSESLLTFLQHLREFGLVFQRKRKSRRYYPTRLAITLSAGVSAnssstaMGATpgTGDSGFIVVETNYRLYAYTNSELQIALVALFSECLYRFPNVVVAQVTRESVQQAIANGITAQQVdTHTLlsPTLTYSVCVSQNPVLPPTITDQIRLWELERDRLHINMGCIYNAFTLSVSVC-LCSIFQGLGCLVWQNVAHRVIVVSPQGHGEVKRFWKRQKS--
>tr|A0A3Q2ZE13|A0A3Q2ZE13_KRYMA/4-445 [subseq from] General transcription factor IIH subunit 4 OS=Kryptolebias marmoratus OX=37003 PE=3 SV=1
----------RVQLQCKNLHEYLRELSPDVLDRLYNHPATCLAVFRlELPSLAKNYVMRMLFLDQPLPQAAVALWVRKDSQRDHDECVSVLTGLRLWHSQQLQGGLQGYTLNPVFKDNLRTALLGGGTAWADEGSTLGPDRHARDIDSLDRYALERWEVILQFMVGSPC-AVSQDLAQLLVQAGLMRS-EAGEAPYITSAGFQFLLLDTASQLWYFTLQYLKTAQSRGMDLVEILSFLFQLSFSTLGRDYSVEGMSESLLTFLQHLREFGLVFQRKRKSRRYYPTRLAITLAAGVTSNSSSssnlsstqgAGDAGFIVVETNYRVYAYTNSELQIALVALFSEMLYRFPNVVVAQLTRESVQQAIANGITAQQIIHFLRTRAHSVMLTQTPVLPPTITDQIRLWELERDRLQFTEGVLYNQFLL------IIT------SVVFP----SVMVVTPEGHSEVKRFWKRQRS--
>tr|A0A3Q2Q3J7|A0A3Q2Q3J7_FUNHE/4-426 [subseq from] General transcription factor IIH subunit 4 OS=Fundulus heteroclitus OX=8078 PE=3 SV=1
----------RVQLQCKNLHEYLRELNPEILDRLYNHPATCLAVYRELPSLAKNYVMRMLFLDQPLPQAAVALWVKKDSQRDHDDCVSVLTGLRLWHSHHLQGGLQGYILNPVFKDNLGTALLGGGAQWADEGSTLGPDRHARDIESLDRYAMERWEVILQFMVGSPS-AVSQDLAQLLIQAGLMKS-EAGEAPYITSAGFQFLLLDTASQLWYFTLQYLKTAQSRGMDLVEILSFLFQLSFSTLGRDYSVEGMSESLLTFLQHLREFGLVFQRKRKSRRYYPTRLAITLAAGVTNSSSSsssniasipgTKDAGFIVVETNYRIYAYTDSELQIALVALFSEMLYRFPNVVVAQLTRESVQQAIANGITAQQIIHFLRTRAHPVLLTQTPVLPPTITDQIRLWELERDRLQFTEGVLYNQFLSQADFEVLRDRA-------------------------------------
>tr|A0A6Q2WPK2|A0A6Q2WPK2_ESOLU/4-216 [subseq from] General transcription factor IIH subunit 4 OS=Esox lucius OX=8010 PE=3 SV=1
----------RVQLQCKNLHEYLKELSPTILDKLYNHPATCLAVYRELPPLAKNYVMRMLFLDQPLPQAALALWVKKDSQKDHDECVSVLSGLRLCHTQQLQGGLQGNILNPIFKDNLRIALLGGGRAWADQGDSLGPDRHARDVESLDKYALERWEVILHFMVGSPSAAVSQDLSQLLIQAGLMRA-EVGDAPCITSAGFQFLLLDTASQLWYFTLQYLNTAQ----------------------------------------------------------------------------------------------------------------------------------------------------------------------------------------------------------------------------------------------
>tr|A0A6Q2WPK2|A0A6Q2WPK2_ESOLU/216-436 [subseq from] General transcription factor IIH subunit 4 OS=Esox lucius OX=8010 PE=3 SV=1
------------------------------------------------------------------------------------------------------------------------------------------------------------------------------------------------------------------------------------------------------QDYSVEGMSESLLTFLQHLREFGLVFQRKRKSRRYYPTRLAITLSAGTtansSSATGVVPgtgDSGFIVVETNYRLYAYTNSELQIALVALFSECLYRFPNVVVAQVTRESVQQAIANGITAQQILHFLRTRAHPVMLKQNPVLPPTITDQIRLWELERDRLQFTEGVLYNQFLSQADFEVLRDRAQGMGCLVWQNVTHRVMVVSPQGHSEVKRFWKRQKS--
>tr|A0A5J5CY59|A0A5J5CY59_9PERO/111-559 [subseq from] General transcription factor IIH subunit 4 OS=Etheostoma spectabile OX=54343 GN=FQN60_007658 PE=3 SV=1
----------RVHLQCKNLHEYLRELSPEILDRLYNHPATCLAVYRDLPSLAKNYVMRMLFLDQPLPQAALALWVKIDSQKDHDECVSVLAGLRLWHSQQLQGGLQGYILNPVFKDNLRIALLGGGKAWADEGSSLGPDRHARDIESLDRYAIERWEVILHFMVGSPCAALCQcyrmHVAHVVLSCALF-VSEAGEAPYITSAGFQFLLLDTASQL--------------GMELVEILSFLFQLSFSTLGRDYSVEGMSESLLTFLQHLREFGLVFQRKRKSRRYYPTRLAITLAAGVttsSSSSSTLASPpgtgdtGFIVVETNYRIYAYTNSELQIALVALFSEMLYRFPNVVVAQVTRESVQQAIANGITAQQIIHFLRTRAHPVMLKQTPVLPPTITDQIRLWELERDRLRFSEGVLYNQFLSQVDFEVLRDRAQGLGCLVWQDVAQRVMVVSPQGHSEVKRFWKRQKSS-
>tr|A0A6G0HTR3|A0A6G0HTR3_LARCR/4-159 [subseq from] General transcription factor IIH subunit 4 OS=Larimichthys crocea OX=215358 GN=D5F01_LYC19862 PE=3 SV=1
----------RVQLQCKNLHEYLRELSPEILDRLYNHPATCLAVYRELPSLAKNYVMRMLFLDQPLPLAAVALWVKKDSQKDHDECVSVLAGLRLWHSQQLQGGLQGYVLNPVFKDNLRIALLGGGKAWADEGSSLGPDRHARDIESLDRYAMERWEVILHFMRGR--------------------------------------------------------------------------------------------------------------------------------------------------------------------------------------------------------------------------------------------------------------------------------------------------------
>tr|A0A6G0HTR3|A0A6G0HTR3_LARCR/160-263 [subseq from] General transcription factor IIH subunit 4 OS=Larimichthys crocea OX=215358 GN=D5F01_LYC19862 PE=3 SV=1
-----------------------------------------------------------------------------------------------------------------------------------------------------------------------------------------------EAPYITSAGFQFLLLDTASQLWYFTLQYLKTAQSRGMDLVEILSFLFQLSFSTLGRDYSVEGMSESLLTFLQHLREFGLVFQRKRKSRRYYPTRLAITLAAGVT-----------------------------------------------------------------------------------------------------------------------------------------------------------------------
>tr|A0A6G0HTR3|A0A6G0HTR3_LARCR/288-445 [subseq from] General transcription factor IIH subunit 4 OS=Larimichthys crocea OX=215358 GN=D5F01_LYC19862 PE=3 SV=1
--------------------------------------------------------------------------------------------------------------------------------------------------------------------------------------------------------------------------------------------------------------------------------------------------------------DAGYIVVETNYRIYAYTNSELQIALVALFSEMLYRFPNVVVAQVTRESVQQAIANGITAQQIIHFLRTRAHPVMLKQTPALPPTITDQIRLWELERDRLQFTEGVLYNQFLSQADFEVLRDRAQGLGCLVWQDVAHRVMVVTPQGHSEVKRFWKRQKS--
>tr|A0A672Z2Y7|A0A672Z2Y7_9TELE/5-183 [subseq from] General transcription factor IIH subunit 4 OS=Sphaeramia orbicularis OX=375764 GN=gtf2h4 PE=3 SV=1
----------RVQLQCKNLHEYLRELSPEILDRLYNHPATCLAVYRELPSLAKNYVMRMLFLDQPLPQAAVALWVKKDSQKDHDECVSVLAGLRLWHSQQLQGGLQGYILNPVFKDNLRIALLGGGRAWADEGSSLGPDRHARDIESLDRYAMERWEVILHFMVGSPSAAVSQDLAQLLVQAGLMKSID---------------------------------------------------------------------------------------------------------------------------------------------------------------------------------------------------------------------------------------------------------------------------------
>tr|A0A672Z2Y7|A0A672Z2Y7_9TELE/189-417 [subseq from] General transcription factor IIH subunit 4 OS=Sphaeramia orbicularis OX=375764 GN=gtf2h4 PE=3 SV=1
---------------------------------------------------------------------------------------------------------------------------------------------------------------------------------------------------------------------------------QGMDLVEILSFLFQLSFSTLGRDYSVEGMSESLLTFLQHLREFGLVFQRKRKSRRYYPTRLAITLAAGVTS------NTGFIVVETNYRIYAYTNSELQIALVALFSEMLYRFPNVVVAQVTRESVQQAIANGITAQQIIHFLRTRAHPVMLKQTPVLPPTITDQIRLWELERDRLQFTEGVLYNQFLSQTDFEVLRDRAQGLGCLVWQDVTHRVMVVTPQGHSEVKRFWKRQKS--
>tr|A0A5F9DLM6|A0A5F9DLM6_RABIT/1-321 [subseq from] General transcription factor IIH subunit 4 OS=Oryctolagus cuniculus OX=9986 GN=GTF2H4 PE=3 SV=1
MESTPSRgGLNRVHLQCRNLQEFLGSLSPGVLDRLYGHPATCLAVFRELPSLAKNWVMRMLFLEQPLPQAAVALWVKKEFSKAQEQSTGLLSGLRIWHTQLLPGGLQGLILNPVFRQNLRVALLGGGKAWSDDTSQLGPDKHARDVPSLDKYAEERWEVVLHFMVGSPSAAVSQDLAQLLSQAGLMKSAEPGEPPCITSAGFQFLLLDTPAQLWYFMLQYLQTAQSRGMDLVEILSFLFQLSFSTLGKDYSVEGMSDSLLNFLQHLREFGLVFQRKRKSRRYYPTRLAINLSSGVSGAGGTVHQPGFIVVETNYRLYAYTG----------------------------------------------------------------------------------------------------------------------------------------------
>tr|A0A3B3VJA4|A0A3B3VJA4_9TELE/4-71 [subseq from] General transcription factor IIH subunit 4 OS=Poecilia latipinna OX=48699 PE=3 SV=1
----------RVQLQCKNLHEYLRELNPEILDRLYNHPATCLAVYRELPSLAKNYVMRMLFLDQPLPQAAVALWVQKN------------------------------------------------------------------------------------------------------------------------------------------------------------------------------------------------------------------------------------------------------------------------------------------------------------------------------------------------------------------------------------------------
>tr|A0A3B3VJA4|A0A3B3VJA4_9TELE/73-416 [subseq from] General transcription factor IIH subunit 4 OS=Poecilia latipinna OX=48699 PE=3 SV=1
-----------------------------------------------------------------------------------------------------------YILNPVFKDNLGTALLGGGAQWADEGSSLGPDRHARDIESLDRYAMERWEVILQFMVGSPS-AVSQDLAQLLIQAGLMRS-EAGEAPYITSAGFQFLLLDTASQLWYFTLQYLKSAQSRGMDLVEILSFLFQLSFSTLGRDYSVEGMSESLLTFLQHLREFGLVFQRKRKSRRYYPTRLAITLAAGVTT------NAGFIVVETNYRLYAYTDSELQIALVALFSEMLYRFSNVVVAQLTRESVQQAIANGITAQQIIHFLRTRAHPVLLTQTPVLPPTITDQIRLWELERDRLQFTEGVLYNQFLSQADFEVLRDRAQGLGCLVWQDVAHRVMVVTSHGHSEVKRFWKRQR---
>tr|A0A669BHV3|A0A669BHV3_ORENI/4-426 [subseq from] General transcription factor IIH subunit 4 OS=Oreochromis niloticus OX=8128 GN=gtf2h4 PE=3 SV=1
----------RVQLQCKNLHEYLKELSPEILDRLYNHPATCLAVYRELPSLAKNYVMRMLFLDQPLPQAAVALWVKKDSQKDHDECISVLAGLRLWHSQQLQGGLQGYILNPVFKDNLKTALLGGGRAWADEGSTLGPDRHARDIESLDRYAMERWEIILQFMVGSPS-AVSQDLAQLLVQAGLMKS-EAGEAPYITSAGFQFLLLDTASQLWYFTLQYLKTAQSRGMDLVEILSFLFQLSFSSLGRDYSVEGMSESLLTFLQHLREFGLVFQRKRKSRRYYPTRLAITLAAGVTS------NAGFIVVETNYRIYAYTNSELQIALVALFSEMLYRFPNVVVAQLTRESVQQAIANGITAQQYP-------HPLL------------YQIRLWELERDRLQFTEGVLYNQFLSQADFEVLRDRAQGLGCLVWQDVAHRVMVVTPQGHSEVKRFWKRQRS--
>tr|A0A3P9Q4N4|A0A3P9Q4N4_POERE/4-431 [subseq from] General transcription factor IIH subunit 4 OS=Poecilia reticulata OX=8081 PE=3 SV=1
----------RVQLQCKNLHEYLRELNPEILDRLYNHPATCLAVYRELPSLAKNYVMRMLFLDQPLPQAAVALWVQKNSQRDHDDCVSVLTGLRLWHSQHLQGGLQGYILNPVFKDNLGTALLGGGAQWADEGSSLGPDRHARDIESLDRYAMERWEVILQFMVGSPS-AVSQDLAQLLIQAGLMRS-EAGEAPYITSAGFQFLLLDTASQLWYFTLQYLKTAQVT-------------YSVCSYGHDYSVEGMSESLLTFLQHLREFGLVFQRKRKSRRYYPTRLAITLAAGVTT------NAGFIVVETNYRLYAYTDSELQIALVALFSELLYRFSNVVVAQLTRESVQQAIANGITAQQIIHFLRTRAHPVLLTQTPVLPPTITDQIRLWELERDRLQFTEGVLYNQFLSQADFEVLRDRAQGLGCLVWQDVAHRVMVVTSHGHSEVKRFWKRQR---
>tr|A0A672LMX4|A0A672LMX4_SINGR/4-334 [subseq from] General transcription factor IIH subunit 4 OS=Sinocyclocheilus grahami OX=75366 GN=LOC107595596 PE=3 SV=1
----------RVQLQCKNLHEYLKELSPEILDRLYNHPATCLAVYRALPSLANNYVMHLLFLDHPLPQAAVALWVKKDSQKDHDQCVSVLTGLRLWHSQHLQGGLQGFVLNPVFKDNLRIALLGGGKPWADEGSNLSPDRHGRDVESLDRYAMERWEVILHFMVGSPSAAVSQDLAQLLIQAGLMKS-EAGEAPCITSAGCQFLLLDTASQLWYFTLQYIKTAQSRGMDLVEILSFLFQLSFSTLGKDYSVEGMSESLLTFLQHLRELGLVFQRKRKSRRYYPTRLAITLAAGVtvnpasgsSALGATpgTGDTGFIVVETNYRVYAYTNSELQIALVALFT----------------------------------------------------------------------------------------------------------------------------------
>tr|A0A672LMX4|A0A672LMX4_SINGR/337-435 [subseq from] General transcription factor IIH subunit 4 OS=Sinocyclocheilus grahami OX=75366 GN=LOC107595596 PE=3 SV=1
-------------------------------------------------------------------------------------------------------------------------------------------------------------------------------------------------------------------------------------------------------------------------------------------------------------------------------------------------------------------------RRIIHFLRTRAHPVMLKQTPVLPPTITDQIRLWELEKDRLQFTEGMLYNQFLSQADFEVLRDRAQGLGVLVWQNPAHRVIVVTPHGHSEVKRFWKRQKS--
>tr|A0A3Q3KFT0|A0A3Q3KFT0_MONAL/4-40 [subseq from] General transcription factor IIH subunit 4 OS=Monopterus albus OX=43700 PE=3 SV=1
----------RVQLQCKNLHEYLRELSPEILYRLYNHPATCLAVYRD-------------------------------------------------------------------------------------------------------------------------------------------------------------------------------------------------------------------------------------------------------------------------------------------------------------------------------------------------------------------------------------------------------------------------------
>tr|A0A3Q3KFT0|A0A3Q3KFT0_MONAL/42-424 [subseq from] General transcription factor IIH subunit 4 OS=Monopterus albus OX=43700 PE=3 SV=1
-----------------------------------------------------------------------------------NECVSVLAGLRLWHSQQLQGGLQGYMLNPVFKDNLRIALLGGGRAWADEGSALGPDRHARDIESLDRYAMERWEVILHFMVGSPSAAVSPDLAQLLVQADLMKS-EAGEAPYITSAGFQFLLLDTASQLWYFTLQYLKTAQSRGMDLVEILSFLFQLSFSTLGRDYSVEGMSKSLLIFLQHLREFGLVFQRKRKSRRYYPTRLAITLAAGVTmnsssdlASTSVTGDAGFIVVETNYRIYAYTNSELQIALVALFSEMLYRFPNVVVAQVTRESVQQAIANGITAQQIIHFLRTRAHPVMLKQTPVLPPTITDQIRLWELERDRLHFSEGVLYNQFLSQADFEVLRDRAQDLDCLVWQDVAHRMMVVTPQGHGEVKRFWKRQKS--
>tr|A0A7N9AXY4|A0A7N9AXY4_9TELE/4-40 [subseq from] General transcription factor IIH subunit 4 OS=Mastacembelus armatus OX=205130 PE=3 SV=1
----------RVQLQCKNLHEYLRELGPDILDRLYNHPATCLAVYRD-------------------------------------------------------------------------------------------------------------------------------------------------------------------------------------------------------------------------------------------------------------------------------------------------------------------------------------------------------------------------------------------------------------------------------
>tr|A0A7N9AXY4|A0A7N9AXY4_9TELE/42-423 [subseq from] General transcription factor IIH subunit 4 OS=Mastacembelus armatus OX=205130 PE=3 SV=1
-----------------------------------------------------------------------------------DEWVSVLAGLRLWHNQQLQGGLQGYSLNPVFKHNLRIALLGGGRAWADEGSTLGPDRHARDIDSLDRYAMERWEVILHFMVGSPSAAVSQDLAQLLVQADLMKS-EAGEAPYITSAGFQFLLLDTASQLWYFTLQYLKTAQSRGMDLVEILSFLFQLSFSTLGRDYSVEGMSESLLTFLQHLREFGLVFQRKRKSRRYYPTRLAITLAAGVTTRSSSdlastpgIGDAGFIVVETNYRIYAYTNSELQIALVALFSEMLYRFPNVVVAQITRESVQQAIANGITAQQIIHFLRTRAHSIMLKQTPVLPPTITDQIRLWELERDRLQFTEGVLYNQFLSQADFEVLRDRAQGLDCLVWQDVAHRVMVVTLKGHSEVKRFWKQQK---
>tr|A0A672H6Z1|A0A672H6Z1_SALFA/12-466 [subseq from] General transcription factor IIH subunit 4 OS=Salarias fasciatus OX=181472 GN=gtf2h4 PE=3 SV=1
----------RVQLQCKNLHEYLKELNPEVLDRLYNHPATCLAVYRWDAQLRDADAV-------PGPAAPPgrRGPVGQE-GQDHEDCVSVLSGLRLWHSQQLQGGLQGYTLNPVFKDNLRTALLGGGRAWADEGSALGPDRHARDIESLDRYATERWEVILQFMVGSPS-AVSQDLAQLLVQAGLMKS-EVGEAPYITSAGFQFLLLDTASQLWYFTLQYLKTAQSRGMDLVEILSFLFQLSFSTLGRDYSVEGMSESLLTFLQHLREFGLVFQRKRKSRRYYPTRLAITLAAGItstasssssssssSSSSSSSGDSGYIVVETNYRLYAYTDSELQIALVALFSEMLYRFPNVVVAQLTRESVQQAIANGITAQQIIHFLRTRAHPVMLSQSPVLPPTITDQIRLWELERDRLQFTEGVLYNQFLSQADFEVLRDRAQGLGCLVWQDVSHRVMVVTPQGHSEVKRFWKRQRS--
>tr|A0A3Q2UQD5|A0A3Q2UQD5_FUNHE/4-408 [subseq from] General transcription factor IIH subunit 4 OS=Fundulus heteroclitus OX=8078 PE=3 SV=1
----------RVQLQCKNLHEYLRELNPEILDRLYNHPATCLAVYRELPSLAKNYVMRMLFLDQPLPQAAVALWVKKDSQRDHDDCVSVLTGLRLWHSHHLQGGLQGYILNPVFKDNLGTALLGGGAQWADEGSTLGPDRHARDIESLDRYAMERWEVILQFMVGSPS-AVSQDLAQLLIQAGLMKS-EAGEAPYITSAGFQFLLLDTASQLWYFTLQYLKTAQSRGMDLVEILSFLFQLSFSTLGRDYSVEGMSESLLTFLQHLREFGLVFQRKRKSRRYYPTRLAITLAAGVTNSSSSsssniasipgTKDAGFIVVETNYRIYAYTDSELQIALVALFSEMLYRFPNVVVAQLTRESVQQAIANGITAQQIIHFLRTRAHPVLLTQTPVLPPTITDQIRLWELERDRLQFTEGF-------------------------------------------------------
>tr|A0A498MU93|A0A498MU93_LABRO/106-504 [subseq from] General transcription factor IIH subunit 4 OS=Labeo rohita OX=84645 GN=ROHU_025124 PE=3 SV=1
---------------------------------------TCIH-CRELPSLAKNYVMRMLFLDHPLPQAAVALWVKKDSQKDHDQCVSVLTGLRLWHSQHLQGGLQGFVLNPVFKDNLRIALLGGGKPWADEGSNLGPDRHARDVESLDRYAMERWEVILHFMVGSPSAAVSQDLAQLLIQAGLMKS-EAGEAPCITSAGFQFLLLDTASQLWYFTLQYLKTAQSRGMDLVEILSFLFQLSFSTLGRDYSVEGMSESLLTFLQHLREFGLVFQRKRKSRRYYPTRLAITLAAGVtvnpsSGSassalGATpgTGDTGFIVVETNYRVYAYTNSELQIALVALFSEMLYRFPNLVVAQVTRESVQQAITNGITAQQIIHFLRTRAHPVMLKQTPVLPPTITDQIRLWELEKDRLQFTEGVLYNQFLSQADFEVLRDRAQEA----------------------------------
>tr|A0A087Y352|A0A087Y352_POEFO/4-465 [subseq from] General transcription factor IIH subunit 4 OS=Poecilia formosa OX=48698 PE=3 SV=2
----------RVQLQCKNLHEYLRELNPEILDRLYNHPATCLAVYRELPSLAKNYVMRMLFLDQPLPQAAVALWVQKNSQSHHGDWFCVLEYVAIWHYGH--HIYQAVIWRYVFDffSGLGdGVLLHRGAQWADEGSSLGPDRHARDIESLDRYAMERWEVILQFMVGSPS-AVSQDLAQLLIQAGLMRSiSEAGEAPYITSAGFQFLLLDTASQLWYFTLQYLKTAQqSRGMDLVEILSFLFQLSFSTLGRDYSVEGMSESLLTFLQHLREFGLVFQRKRKSRRYYPTRLAITLAAGVTTSSASpsstniasipgTRDAGFIVVETNYRLYAYTDSELQIALVALFSEMLYRFSNVVVAQLTRESVQQAIANGITAQQIIHFLRTRAHPVLLTQTPVLPPTITDQIRLWELERDRLQFTEGVLYNQFLSQADFEVLRDRAQGLGCLVWQDVAHRVMVVTSHGHSEVKRFWKRQR---
>tr|A0A7J5XBU2|A0A7J5XBU2_DISMA/4-40 [subseq from] General transcription factor IIH subunit 4 OS=Dissostichus mawsoni OX=36200 GN=F7725_025605 PE=3 SV=1
----------RVQLQCKNLHEYLRELSPEVLDRLYDHPATCLAVYRD-------------------------------------------------------------------------------------------------------------------------------------------------------------------------------------------------------------------------------------------------------------------------------------------------------------------------------------------------------------------------------------------------------------------------------
>tr|A0A7J5XBU2|A0A7J5XBU2_DISMA/42-437 [subseq from] General transcription factor IIH subunit 4 OS=Dissostichus mawsoni OX=36200 GN=F7725_025605 PE=3 SV=1
-----------------------------------------------------------------------------------DECVSVLAGLRLWHSQQLQGGLQGYILNPVFKDNLRIALLGGGKAWADEGSSLGPDRHARDILSLDRYAMERWEVILQFMVGSPGAAVSQDLALLLVQAGLMKS-EAGEAPYITSAGFQFLLLDTASQLWYFTLQYLNTAQSRGMELVEILSFLFQLSFSTLGRDYSVEGMSDSLLTFLQHLREFGLVFQRKvrehplplcqtplppRKSRRYYPTRLAITLAAGVTSTSSTLATPgtgdaGFIVVETNYRLYAYTDSELQIALVALFSEMLYRFPNVVVAQVTRESVQQAIANGITAQQIIHFLRTRAHPVMLKQTPVLPPTITDQIRLWELERDRLTFTEGVLYNQFLSQVDFEVLRDRAQGLGCLVWQDVAHRVLVVSPQGHSEVKRFWKRQKS--
>tr|A0A4W4F1U3|A0A4W4F1U3_ELEEL/21-443 [subseq from] General transcription factor IIH subunit 4 OS=Electrophorus electricus OX=8005 GN=gtf2h4 PE=3 SV=1
------------------------------------------FLFRELPALAKNYVMRMLFLDHPLPQAAVALWVKKDCQKDHDRCVSVLTGLRLWHSQQLQGGLQGMVLNPVFKDNLRTALLGGGKTWADEGSGLGPDRHARDVESLDRYAMERWEVILHFMVGSPSAAVSQDLARLLIQAGLMRS-EAGEAPCITSAGFQFLLLDTASQLWYITLQYLNTAQVQPPEILPLTVSLF-----CLLQDYSVEGMSESLLTFLQHLREFGLVFQRKRKSRRYYPTRLAITLAAGItanpsssssSAVNGTpgTADSGFIVVETNYRVYAYTNSELQIALVALFSEMLYRFPNVVVAQVTRESVQQAIANGITAQQIIHFLRTRAHPVMLKQTPVLPPTITDQIRLWELERDRLQFTEGVLYNQFLSQADFEVLRDRAQGLGVLVWQNAPHRVMVVTPHGHSEVKRFWKRQKS--
>tr|A0A4W4F0D8|A0A4W4F0D8_ELEEL/49-471 [subseq from] General transcription factor IIH subunit 4 OS=Electrophorus electricus OX=8005 GN=gtf2h4 PE=3 SV=1
------------------------------------------FLFRELPALAKNYVMRMLFLDHPLPQAAVALWVKKDCQKDHDRCVSVLTGLRLWHSQQLQGGLQGMVLNPVFKDNLRTALLGGGKTWADEGSGLGPDRHARDVESLDRYAMERWEVILHFMVGSPSAAVSQDLARLLIQAGLMRS-EAGEAPCITSAGFQFLLLDTASQLWYITLQYLNTAQVQPPEILPLTVSLF-----CLLQDYSVEGMSESLLTFLQHLREFGLVFQRKRKSRRYYPTRLAITLAAGItanpsssssSAVNGTpgTADSGFIVVETNYRVYAYTNSELQIALVALFSEMLYRFPNVVVAQVTRESVQQAIANGITAQQIIHFLRTRAHPVMLKQTPVLPPTITDQIRLWELERDRLQFTEGVLYNQFLSQADFEVLRDRAQGLGVLVWQNAPHRVMVVTPHGHSEVKRFWKRQKS--
>tr|A0A3Q2R2C3|A0A3Q2R2C3_FUNHE/4-238 [subseq from] General transcription factor IIH subunit 4 OS=Fundulus heteroclitus OX=8078 PE=3 SV=1
----------RVQLQCKNLHEYLRELNPEILDRLYNHPATCLAVYRELPSLAKNYVMRMLFLDQPLPQAAVALWVKKDSQRDHDDCVSVLTGLRLWHSHHLQGGLQGYILNPVFKDNLGTALLGGGAQWADEGSTLGPDRHARDIESLDRYAMERWEVILQFMVGSPS-AVSQDLAQLLIQAGLMKS-EAGEAPYITSAGFQFLLLDTASQLWYFTLQYLKTAQSRGMDLVEILSFLFQLSFSTLGR-----------------------------------------------------------------------------------------------------------------------------------------------------------------------------------------------------------------------
>tr|A0A3Q2R2C3|A0A3Q2R2C3_FUNHE/238-432 [subseq from] General transcription factor IIH subunit 4 OS=Fundulus heteroclitus OX=8078 PE=3 SV=1
----------------------------------------------------------------------------------------------------------------------------------------------------------------------------------------------------------------------------------------------------------------------------------RRKSRRYYPTRLAITLAAGVTNSSSSsssniasipgTKDAGFIVVETNYRIYAYTDSELQIALVALFSEMLYRFPNVVVAQLTRESVQQAIANGITAQQIIHFLRTRAHPVLLTQTPVLPPTITDQIRLWELERDRLQFTEGVLYNQFLSQADFEVLRDRAQGLGCLVWQDVAHRVMVVTPHGHSEVKRFWKRQR---
>tr|A0A3B3YNW3|A0A3B3YNW3_9TELE/4-418 [subseq from] General transcription factor IIH subunit 4 OS=Poecilia mexicana OX=48701 PE=3 SV=1
----------RVQLQCKNLHEYLRELNPEILDRLYNHPATCLAVYRELPSLAKNYVMRMLFLDQPLPQAAVALWVQKNSQR----------------LVLCPGDKHALQINPIQT----------SAQWADEGSSLGPDRHARDIESLDRYAMERWEVILQFMVGSPS-AVSQDLAQLLIQAGLMRS-EAGEAPYITSAGFQFLLLDTASQLWYFTLQYLKTAQSRGMDLVEILSFLFQLSFSTLGRDYSVEGMSESLLTFLQHLREFGLVFQRKRKSRRYYPTRLAITLAAGVTTNG------GFIVVETNYRLYAYTDSELQIALVALFSEMLYRFSNVVVAQLTRESVQQAIANGITAQQIIHFLRTRAHPVLLTQTPVLPPTITDQIRLWELERDRLQFTEGVLYNQFLSQADFEVLRDRAQGLGCLVWQDVAHRVMVVTSHGHSEVKRFWKRQR---
>tr|A0A3Q2R413|A0A3Q2R413_FUNHE/4-40 [subseq from] General transcription factor IIH subunit 4 OS=Fundulus heteroclitus OX=8078 PE=3 SV=1
----------RVQLQCKNLHEYLRELNPEILDRLYNHPATCLAVYRD-------------------------------------------------------------------------------------------------------------------------------------------------------------------------------------------------------------------------------------------------------------------------------------------------------------------------------------------------------------------------------------------------------------------------------
>tr|A0A3Q2R413|A0A3Q2R413_FUNHE/43-425 [subseq from] General transcription factor IIH subunit 4 OS=Fundulus heteroclitus OX=8078 PE=3 SV=1
------------------------------------------------------------------------------------DCVSVLTGLRLWHSHHLQGGLQGYILNPVFKDNLGTALLGGGAQWADEGSTLGPDRHARDIESLDRYAMERWEVILQFMVGSPS-AVSQDLAQLLIQAGLMKS-EAGEAPYITSAGFQFLLLDTASQLWYFTLQYLKTAQSRGMDLVEILSFLFQLSFSTLGRDYSVEGMSESLLTFLQHLREFGLVFQRKRKSRRYYPTRLAITLAAGVTNSSSSsssniasipgTKDAGFIVVETNYRIYAYTDSELQIALVALFSEMLYRFPNVVVAQLTRESVQQAIANGITAQQIIHFLRTRAHPVLLTQTPVLPPTITDQIRLWELERDRLQFTEGVLYNQFLSQADFEVLRDRAQGLGCLVWQDVAHRVMVVTPHGHSEVKRFWKRQR---
>tr|A0A7L2J7Y6|A0A7L2J7Y6_CINMU/10-127 [subseq from] General transcription factor IIH subunit 4 (Fragment) OS=Cinclus mexicanus OX=161649 GN=Gtf2h4 PE=3 SV=1
---------PRAHLQCKNLQEFLRGLSPPTLDRLYGHPATCLAVFRELPGLAQAGIMRMLFLEQPLPQAAVGLWVKKENSREQQQSQEVLLELRLWHPHTLPGGLPGVALNPNFRQNLRVALLGGVN-----------------------------------------------------------------------------------------------------------------------------------------------------------------------------------------------------------------------------------------------------------------------------------------------------------------------------------------------
>tr|A0A7L2J7Y6|A0A7L2J7Y6_CINMU/159-446 [subseq from] General transcription factor IIH subunit 4 (Fragment) OS=Cinclus mexicanus OX=161649 GN=Gtf2h4 PE=3 SV=1
------------------------------------------------------------------------------------------------------------------------------------------------------------------------------------------SSEGGEPPCITSAGFQFLLLDTPAQLWFFILQYLRGAEARGMDLVEILSFLFQLSFSTLGKDYSVEGMSESLLTFLQHLREFGLVFQRKRKSRRFYPTRLAIALASGTSGTSsGTLgtslgtslgTEPdshGFVLVETNYRIYAYTDSELQVALIALFSELLYRFPNLVVAQVTRDSVQAAIANGITAEQIIHFLRTRAHPVMAKQSPVLPPTITDQIRLWELERDRLRFSDGVLYNQFLSQVDFEVLRDHARALGVLVFENPGRRLMVVTPAGHPDVKRFWKRQKHN-
>tr|A0A6G0HTU9|A0A6G0HTU9_LARCR/4-404 [subseq from] General transcription factor IIH subunit 4 OS=Larimichthys crocea OX=215358 GN=D5F01_LYC19849 PE=3 SV=1
----------RVQLQCKNLHEYLRELSPEILDRLYNHPATCLAVYRELPSLAKNYVMRMLFLDQPLPLAAVALWVKKDSQKDHDECVSVLAGLRLWHSQQLQGGLQGYVLNPVFKDNLRIALLGGGKAWADEGSSLGPDRHARDIESLDRYAMERWEVILHFMVGSPSAAVSQDLAQLLVQAGLMKS-EAGEAPYITSAGFQFLLLDTASQLWYFTLQYLKTAQSRGMDLVEILSFLFQLSFSTLGRDYSVEGMSESLLTFLQHLREFGLVFQRKRKSRRYYPTRLAITLAAGVtststssSSSSSTssssnlassagAGDAGYIVVETNYRIYAYTNSELQIALVALFSEMLYRFPNVVVAQVTRESVQQAIANGITAQQIIHFLRTRAHPVMLKQTPALPPTITDQIRLG--------------------------------------------------------------------
>tr|A0A3B3XBQ4|A0A3B3XBQ4_9TELE/4-73 [subseq from] General transcription factor IIH subunit 4 OS=Poecilia mexicana OX=48701 PE=3 SV=1
----------RVQLQCKNLHEYLRELNPEILDRLYNHPATCLAVYRELPSLAKNYVMRMLFLDQPLPQAAVALWVQKNSQ----------------------------------------------------------------------------------------------------------------------------------------------------------------------------------------------------------------------------------------------------------------------------------------------------------------------------------------------------------------------------------------------
>tr|A0A3B3XBQ4|A0A3B3XBQ4_9TELE/75-417 [subseq from] General transcription factor IIH subunit 4 OS=Poecilia mexicana OX=48701 PE=3 SV=1
-----------------------------------------------------------------------------------------------------------------------------GAQWADEGSSLGPDRHARDIESLDRYAMERWEVILQFMVGSPS-AVSQDLAQLLIQAGLMRS-EAGEAPYITSAGFQFLLLDTASQLWYFTLQYLKTAQSRGMDLVEILSFLFQLSFSTLGRDYSVEGMSESLLTFLQHLREFGLVFQRKRKSRRYYPTRLAITLAAGVTTSSASpsstniasipgTKDGGFIVVETNYRLYAYTDSELQIALVALFSEMLYRFSNVVVAQLTRESVQQAIANGITAQQIIHFLRTRAHPVLLTQTPVLPPTITDQIRLWELERDRLQFTEGVLYNQFLSQADFEVLRDRAQGLGCLVWQDVAHRVMVVTSHGHSEVKRFWKRQR---
>tr|A0A672H728|A0A672H728_SALFA/4-38 [subseq from] General transcription factor IIH subunit 4 OS=Salarias fasciatus OX=181472 GN=gtf2h4 PE=3 SV=1
----------RVQLQCKNLHEYLKELNPEVLDRLYNHPATSLVSF---------------------------------------------------------------------------------------------------------------------------------------------------------------------------------------------------------------------------------------------------------------------------------------------------------------------------------------------------------------------------------------------------------------------------------
>tr|A0A672H728|A0A672H728_SALFA/65-453 [subseq from] General transcription factor IIH subunit 4 OS=Salarias fasciatus OX=181472 GN=gtf2h4 PE=3 SV=1
----------------------------------------------------------------------------------HEDCVSVLSGLRLWHSQQLQGGLQGYTLNPVFKDNLRTALLGGGRAWADEGSALGPDRHARDIESLDRYATERWEVILQFMVGSPS-AVSQDLAQLLVQAGLMKS-EVGEAPYITSAGFQFLLLDTASQLWYFTLQYLKTAQSRGMDLVEILSFLFQLSFSTLGRDYSVEGMSESLLTFLQHLREFGLVFQRKRKSRRYYPTRLAITLAAGItstasssssssssSSSSSSSGDSGYIVVETNYRLYAYTDSELQIALVALFSEMLYRFPNVVVAQLTRESVQQAIANGITAQQIIHFLRTRAHPVMLSQSPVLPPTITDQIRLWELERDRLQFTEGVLYNQFLSQADFEVLRDRAQGLGCLVWQDVSHRVMVVTPQGHSEVKRFWKRQRS--
>tr|A0A3Q1D2Z6|A0A3Q1D2Z6_AMPOC/3-449 [subseq from] General transcription factor IIH subunit 4 OS=Amphiprion ocellaris OX=80972 PE=3 SV=1
--PTPSRlGLGQVTLQCKNLHEYLRELSPEILDRLYNHPATCLAVYRELPSLAKNYVMRMLFLDQPLPQAAVALWVKKDSQKDHDECVSVLGGLRLWHSQQLQGGLQGYILNPVFKDNLRTALLGGGTAWAEEGSTLGPDRHARDIESLDRYAMERWEVILQFMVGSPS-AVSQDLAHLLVQAGLMKS-EAGEAPYITSAGFQFLLLDTASQLWYFTLQYLKTAQSRGMDL----------------QDYSVEGMSESLLTFLQHLREFGLVFQRKRKSRRYYPTRLAITLAAGVTTSSSTTSsnlastpatvEAGFIVVETNYRIYAYTNSELQIALVALFSEMLYRFPNVVVAQLTRESVQQAIANGITAQQVLsHYTLTHCY--L---NLVLPSTITDQIRLWELERDRLQFTEGVLYNQFLSQADFEVLRDRAQGLDCLVWQDVAHRVMVVTPQGHSEVKRFWKRQRS--
>tr|A0A6A4TYY0|A0A6A4TYY0_SCOMX/82-492 [subseq from] General transcription factor IIH subunit 4 OS=Scophthalmus maximus OX=52904 GN=F2P81_001334 PE=3 SV=1
----------RVQLQCKNLHGYLKELSPDVLDRLYNHPATCLAVYRELPSLAKNYVMRMLFLDQPLPQAAVALWVKKDSQRDHDECVSVLAGLSLWHSRQLQGGLQGYTLNPVFKDNLRIALLGGGRAWADEGSTLGPDRHARDIESLDRYAMERWEVILHFMVGSPSAAVSQDLAQLLVQAGLMKS-EAGEAPYITSAGFQFLLLDTASQLWYFTLQYLKTAQSRGMDLVEILSFLFQLSFSTLGRDYSVEGMSESLLTFLQHLREFGLVFQRKRKSRRYYPTRLAITLAAGVTTStscasscSNLTSTPgsgdaGFIVVETNYRIYAYTNSELQIALVALFSEMLYHFPNVVVAQVTRESVQQAIANGITAQ----------------QTPVLPPTITDQIRLWELERDRLQFTEGVLYNQFLSQADFEVLRDRAQ------------------------------------
>tr|A0A4W4E432|A0A4W4E432_ELEEL/30-401 [subseq from] General transcription factor IIH subunit 4 OS=Electrophorus electricus OX=8005 GN=LOC113569258 PE=3 SV=1
------------------------------------------FLFRELPALAKNYVMRMLFLDHPLPQAAVALWVKKDCQKDHDRCVSVLTGLRLWHSQQLQGGLQGMVLNPVFKDNLRTALLGGGKTWADEGSGLGPDRHARDVESLDRYAMERWEVILHFMVGSPSAAVSQDLARLLIQAGLMRS-EAGEAPCITSAGFQFLLLDTASQLWYITLQYLNTAQSRGMDLVEILSFLFQLSFSTLGRDYSVEGMSESLLTFLQHLREFGLVFQRKRKSRRYYPTRLAITLAAAVNGTPGTAD-SGFIVVETNYRVYAYTNSELQIALVALFSEMLYRFPNVVVAQVTRESVQQAIANGITAQQIIHFLRTRAHPVMLKQTPVLPPTITDQIRLWELERDRLQFTEGMNVcGRLLAK-----------------------------------------------
>tr|A0A4W4E679|A0A4W4E679_ELEEL/40-410 [subseq from] General transcription factor IIH subunit 4 OS=Electrophorus electricus OX=8005 GN=LOC113569258 PE=3 SV=1
------------------------------------------FLFRELPALAKNYVMRMLFLDHPLPQAAVALWVKKDCQKDHDRCVSVLTGLRLWHSQQLQGGLQGMVLNPVFKDNLRTALLGGGKTWADEGSGLGPDRHARDVESLDRYAMERWEVILHFMVGSPSAAVSQDLARLLIQAGLMRS-EAGEAPCITSAGFQFLLLDTASQLWYITLQYLNTAQSRGMDLVEILSFLFQLSFSTLGRDYSVEGMSESLLTFLQHLREFGLVFQRKRKSRRYYPTRLAITLAAAVNGTPGTAD-SGFIVVETNYRVYAYTNSELQIALVALFSEMLYRFPNVVVAQVTRESVQQAIANGITAQQIIHFLRTRAHPVMLKQTPVLPPTITDQIRLWELERDRLQFTEGMNVcGRLLA------------------------------------------------
>tr|A0A1S3I9V8|A0A1S3I9V8_LINUN/10-458 [subseq from] General transcription factor IIH subunit 4 OS=Lingula unguis OX=7574 GN=LOC106161714 PE=3 SV=1
--------------VSKDLHDYLGSLSPGILNRLYSYPATCLAVFRELPCLARHYVMRILFVEQPVPQAVVSSWVENKHQEEHQQACQVLSELRVWQNHQLPGGLTGWMLNETYRWNLKTALLGGGTSWTS--AILEPDKYAKDIPFLDSYAMERWECVLHFMVASKEAvsGVSRDVVDILLHGDLMRVDESDSQPMITASGFQFLLMDTASQVWFFMLQYLDTVESRGMDIVEALSFLFQLSFSTLGKDYSTEGMSESQLKFLQHLREFGLVFQRKRKAQRFYPTRLAVNLATGVSKTStaTDMHRPGYIVVETNYRVYAYTESSLQYALLALFCEMLYRFPNFVVAQVTRDSVRQALMSGISAEQIINFLRSHAHPESLKQNPVIPSTITDQIRLWELERDRFKFTDGVLYNQFLSQTDFELLRDYARDIDVLVWENPQKRTMVVTRGGHDDVKKFWKRQRSS-
>tr|A0A3Q2GAS3|A0A3Q2GAS3_CYPVA/4-370 [subseq from] General transcription factor IIH subunit 4 OS=Cyprinodon variegatus OX=28743 PE=3 SV=1
----------RVQLQCKNLHEYLRELNPDILDRLFNHPATCLAVYRELPSLAKNYVMRMLFLDQPLPQAAVALWVKKDSQKDHDDCVSVLTGLRLWHSQHLQGGLQGYILNPVFKENLGTALLGGGTQWADEGSSLGPDRHARDIESLDRYAMERWEVILQFMVGSPS-AVSQDLAQLLIQAGLMKS-EAGEAPYITSAGFQFLLLDTASQLWYFTLQYLKTAQSRGMDLVEILSFLFQLSFSTLGRDYSVEGMSESLLTFLQHLREFGLVFQRKRKSRRYYPTRLAITLAAGVTNSSSSssssniasvpgTKDAGFIVVETNYRIYAYTDSELQIALVALFSEMLYRFPNVVVAQLTRESVQQAIANGITAQQVPCFL----------------------------------------------------------------------------------------------
>tr|A0A3Q2GAS3|A0A3Q2GAS3_CYPVA/371-428 [subseq from] General transcription factor IIH subunit 4 OS=Cyprinodon variegatus OX=28743 PE=3 SV=1
------------------------------------------------------------------------------------------------------------------------------------------------------------------------------------------------------------------------------------------------------------------------------------------------------------------------------------------------------------------------------------------------------------------YFSGVLYNQFLSQADFEVLRDRAQGLGCLVWQDVAHRVMVVTPHGHSEVKRFWKRQRS--
>tr|A0A7J7RL05|A0A7J7RL05_MYOMY/1-300 [subseq from] General transcription factor IIH subunit 4 OS=Myotis myotis OX=51298 GN=mMyoMyo1_006077 PE=3 SV=1
------------------------------------------------------------------------------------------------------------------------------------------------------------------MVGSPSAAVSQDLAQLLSQAGLMKSAEPGEPPCITSAGFQFLLLDTPAQLWYFMLQYLQTAQSRGMDLVEILSFLFQLSFSTLGKDYSVEGMSDSLLNFLQHLREFGLVFQRKRKSRRYYPTRLAINLSSGVSGAGGTVHQPGFIVVETNYRLYAYTESELQIALIALFSEMLYRFPNMVVAQVTRESVQQAIASGITAQQIIHFLRTRAHPVMLKQTPVLPPTITDQIRLWELERDRLRFTEGVLYNQFLSQVDFELLLAHARELGVLVFENAAKRLMVVTPAGHGDVKRFWKRQKHSS
>tr|A0A4Z2BMJ8|A0A4Z2BMJ8_9TELE/3-389 [subseq from] General transcription factor IIH subunit 4 OS=Takifugu bimaculatus OX=433685 GN=fugu_018564 PE=3 SV=1
-----------------------------------------------------------------------------------DECVSVLAGLRLWHSQHLQGGLQGYILNPVFKDNLKIALLGGGRAWADEGGTLGPDRHARDIGSLDRYATERWEVILHFMVGSPCAAVSQDLAQLLVHAGLMKS-EAGEPPYITSAGFQFLLLDTASQLWYFTLQYLKTAQSRGMDLVEILSFLFQLSFSTLGRDYSVEGMSDSLLTFLQHLREFGLVFQRKRKSRRYYPTRLAITLATGDSSSSlhtptaSLASTPgsgdsGFIVVETNYRIYAYTNSELQIALVALFSEMLYRFPNVVVAQVTRESVQQAIANGITAQQIIHFLRTRAHPVMLRQTPFLPPTITDQIRLWELERDRLQFTEGVLYNQFLSQTDFEVLRDRAKSLGCLVWQDAAHRVMVVTLWGHSEVKKFWKRQKS--
>tr|A0A3M6UX15|A0A3M6UX15_POCDA/14-466 [subseq from] General transcription factor IIH subunit 4 OS=Pocillopora damicornis OX=46731 GN=pdam_00000134 PE=3 SV=1
------------HLQCRDLHQYLGSLPSGILDRLYNHPAICLAVFRELPELAKQFVMRTLFADQPVPETLVAAWVKTDYQKHYIGSINRLKSLRIWKES--SGGIPNrLEMNATFRGNLKIALCGGGNPWIGSGEQPERDKHARDIPFLDNYSMERWESVLHFMTGytssEESAAVSQDVVRVLVLSGLMKCETPGASPVISPAGFQFLLMDTASQVWYFMIQYLETVEARGMDLVECLSFLFQISFASLGKDYSTEGMSDSQLKFLQHLREFGLVFQRKRKSRRYYPTRLAINLASAGIGSStvSNTDQKGFIVVETNYRLYAYTSSSLQVALVGLFAEILCRFPNMCVGALTRDSVQQALSSGISAEQILHFLRTRAHPEMLKKNPIIPPTISDQIRLWELERSRMKFTEGVLYNQFLSQADFETLKKYAEDLGVLMWANSSKRVIVVSRSGHDDVKRFWKRQKN--
>tr|A0A6P7SKC6|A0A6P7SKC6_OCTVU/9-455 [subseq from] General transcription factor IIH subunit 4 OS=Octopus vulgaris OX=6645 GN=LOC115213563 PE=3 SV=1
------------KLECKDLYGYLRTLPANVLDKLYNHPATCLAVFRELPELAKHCVMRILFVEQPVPQAVVAHWVANKHHEEQKQAMAAVTDLRVWHEQPLPGGMMGFILNQTFRMNMKTALLGGGQPWTGGG-SLPPDKHAKDIAFLDNYAQDRWECVLHFMVGS-SDCVSRDIKWVLLHAGLMKAESEDQAPVITPNGFQFLLMDTSSQVWFFMLQYLNTLATRGMDLVESLSFLFQLSFSIFGKDYTTEGMSEAQLRLLQHLREFGLVYQRKRKSQRYYPTKLAINLAAGLSQVSDNAIRQGFIVVETNYRVYAYTDSQLQIALLALFTEMIYRFPNMVVGQITRDSVRSALSCGISADQIIHFLKSHAHEKMLEKMPVIPPTVTDQIRLWELERDRFKFTDGVLYNQFLSQSDFELLRDYARDLGVLVWDKPSKRVMVVARNGHDEVKRFWKRQKHS-
>tr|A0A834AM39|A0A834AM39_9CHIR/1-300 [subseq from] General transcription factor IIH subunit 4 OS=Phyllostomus discolor OX=89673 GN=HJG60_006004 PE=4 SV=1
------------------------------------------------------------------------------------------------------------------------------------------------------------------MVGSPDAAVSQDLAQLLIQAGLMKSAEPGEPPCITSAGFQFLLLDTPAQLWYFMLQYLQTAQSRGMDLVEILSFLFQLSFSTLGKDYSVEGMSDSLLNFLQHLREFGLVFQRKRKSRRYYPTRLAINLSSGVSGAGGTAHQAGFIVVETNYRLYAYTESELQIALIALFSEMLYRFPNMVVAQVTRESVQQAIASGITAQQIIHFLRTRAHPVMLKQTPVLPPTITDQIRLWELERDRLRFTEGVLYNQFLSQVDFELLLAHARELGVLVFENSAKRLMVVTPAGHGDVKRFWKRQKHSS
>tr|A0A0L8G4D3|A0A0L8G4D3_OCTBM/8-455 [subseq from] General transcription factor IIH subunit 4 OS=Octopus bimaculoides OX=37653 GN=OCBIM_22000590mg PE=3 SV=1
-----------GKLECKDLYGYLRTLPANVLDKLYNHPATCLAVFRELPELAKHCVMRILFVEQPVPQAVVAHWVANKHHEEQKQAMTAVTDLRVWHEQPLPGGMMGFILNQTFRMNMKTALLGGGQPWTGGG-SLPPDKHVKDIAFLDNYAQDRWECVLHFMVGS-SDCVSRDIKWVLLHAGLMKAESEDQAPVITPNGFQFLLMDTSSQVWFFMLQYLNTLATRGMDLVESLSFLFQLSFSIFGKDYTTEGMSEAQLRLLQHLREFGLVYQRKRKSQRYYPTKLAINLAAGLSQVSDNAIRQGFIVVETNYRVYAYTDSQLQIALLALFTEMIYRFPNMVVGQITRDSVRSALSCGISADQIIHFLKSHAHEKMLEKMPVIPPTVTDQIHLWELERDRFKFTDGVLYNQFLSQSDFELLRDYARDLGVLVWDKPSKRVMVVARNGHDEVKRFWKRQKHS-
>tr|A0A671R6N3|A0A671R6N3_9TELE/5-339 [subseq from] General transcription factor IIH subunit 4 OS=Sinocyclocheilus anshuiensis OX=1608454 GN=LOC107677462 PE=3 SV=1
--------------ECKNLQEYLKELSPEILDRLYNHPATCLAVYRELPSLAKNYVMRLLFLDHPLPQAAVTLWVKKDSQKDHDQCVSVLTGLRLWHSQHLQGGLQGFVLNPVFKDNLRITNVhfVGGKPWADEGSNLSPDRHGRDVESLDRYAMERWEVILHFMVGSPSAAVSQDLAQLLIQAGLMKS-EAGEAPCITSAGFQFLLLDTASQLWYFTLQYITTAQSRGMYLVEILSFLFQLSFSTLGRDYSVEGMSESLLTFLQHLREFGLVFQRKRKSRRYYPTRLAITLAAGVtvnpasgsSALGATpgTGDAGFIVVEINYRVYAYTSMSyTSYTLTCLKCNTLYK-----------------------------------------------------------------------------------------------------------------------------
>tr|A0A671R6N3|A0A671R6N3_9TELE/342-433 [subseq from] General transcription factor IIH subunit 4 OS=Sinocyclocheilus anshuiensis OX=1608454 GN=LOC107677462 PE=3 SV=1
--------------------------------------------------------------------------------------------------------------------------------------------------------------------------------------------------------------------------------------------------------------------------------------------------------------------------------------------------------------------------------CTSTHPVMLKQTPVLPPTITDQIRLWELEKDRLQFTEGMLYNQFLSQADFEVLRDRAQDLGVLVWQNPAHRVIVVTPHGHSEVKRFWKRQKS--
>tr|A0A0P7UKN4|A0A0P7UKN4_SCLFO/1-167 [subseq from] General transcription factor IIH subunit 4 OS=Scleropages formosus OX=113540 GN=Z043_112346 PE=3 SV=1
--------------------------------------------------------MRMLFLDQALPEAATSLWVKKDGQKEHDHCVSVLRGLRLWHSQQLQGGLQGIVLNPIFKDNLRIAVLGGGKAWADEGSILGPDRHARDVESLDRYAMERWEVILHFMVGSPSAAVSQDLAQLLTQAGLMRS-EAGEAPCITSAGFQFLLLDTASQLWYFILQYLNTAQ----------------------------------------------------------------------------------------------------------------------------------------------------------------------------------------------------------------------------------------------
>tr|A0A0P7UKN4|A0A0P7UKN4_SCLFO/166-388 [subseq from] General transcription factor IIH subunit 4 OS=Scleropages formosus OX=113540 GN=Z043_112346 PE=3 SV=1
-----------------------------------------------------------------------------------------------------------------------------------------------------------------------------------------------------------------------------------------------------AQDYSVEGMSESLLTFLQHLREFGLVFQRKRKSRRYYPTRLAITLAAGVTANSSSASMPvtpgtgdsGFIIVETNYRLYAYTNSELQIALVALFSEMLYRFPNVVVAQVTRESVQQAIANGITAHQIIHFLRTRAHPVMLKQTPVLPPTITDQIRLWELERDRLSFTEGVLYNQFLSQADFEVLRDRAQELGVLVWQNAPHRVMVVTPHGHSEVKRFWKRQKS--
>tr|A0A2U9BLX1|A0A2U9BLX1_SCOMX/4-119 [subseq from] General transcription factor IIH subunit 4 OS=Scophthalmus maximus OX=52904 GN=SMAX5B_021349 PE=3 SV=1
----------RVQLQCKNLHGYLKELSPDVLDRLYNHPATCLAVYRELPSLAKNYVMRMLFLDQPLPQAAVALWVKKDSQRDHDECVSVLAGLSLWHSRQLQGGLQGYTLNPVFKDNLRIALLGGE------------------------------------------------------------------------------------------------------------------------------------------------------------------------------------------------------------------------------------------------------------------------------------------------------------------------------------------------
>tr|A0A2U9BLX1|A0A2U9BLX1_SCOMX/119-402 [subseq from] General transcription factor IIH subunit 4 OS=Scophthalmus maximus OX=52904 GN=SMAX5B_021349 PE=3 SV=1
--------------------------------------------------------------------------------------------------------------------------------------------------------------------------------------------EAGEAPYITSAGFQFLLLDTASQLWYFTLQYLKTAQSRGMDLVEILSFLFQLSFSTLGRDYSVEGMSESLLTFLQHLREFGLVFQRKRKSRRYYPTRLAITLAAGVTTStscasscSNLTSTPgsgdaGFIVVETNYRIYAYTNSELQIALVALFSEMLYHFPNVVVAQVTRESVQQAIANGITAQQIIHFLRTRAHPVMLKQTPVLPPTITDQIRLWELERDRLQFTEGVLYNQFLSQADFEVLRDRAQGLGCLVWQDVAHRVMVVTSQGHSEVKRFWKRQKS--
>tr|C3YTK8|C3YTK8_BRAFL/8-451 [subseq from] General transcription factor IIH subunit 4 OS=Branchiostoma floridae OX=7739 GN=BRAFLDRAFT_57175 PE=3 SV=1
------------KLDCKDLHGYLKTLGSSLLDELYGRPATCLAVFRELTDLAKHYVMRLLFLEQAVPQAVVGSWVTSGNHSEHLRAVSQLSELRVWHEHQISGGLAGWILSPTFRANLRTALLGGGKPWFS-VVQLPPDKHAKDVAALDTYSLERWEVLLNFIVGSGEAQVSKDIMEILIKSGLMKSEEGSLHPTITPAGFQFLLMDTPSQVWYIILQYLDTMQSRGLNLVEALQFLFQISFSTLGKDYPTEGMSDSMQQFLQHLRELGLVNQRKRKSGRFYPTRLAIHLASGISDVEKDFHKEGYLVVESNYRIYAYTDSELQVALIGLFSEILYRFPNMVVANLTRDSVQEAVVRGITADQILHFLRVNAHPKALHRVPIVPPTISDQIRLWEMERDRLTFTEGVLYNQFLSQPDFEMLRNYAKDLGVLLWENNPKRLMVVSKAGHDDVKRYWKT-----
>tr|A0A6J7ZX88|A0A6J7ZX88_MYTCO/6-455 [subseq from] General transcription factor IIH subunit 4 OS=Mytilus coruscus OX=42192 GN=MCOR_911 PE=3 SV=1
------------KLDCKNLHGYLKTLPWHVLDKLYSHPATCLAVFRQLPDLSKHYVMRMLFIEQHVSQSVVNLWVNSKYQDEQKQAITALTDLRVWHEETMTGGLQGWKMNQTFRKNMKIALLGGGNPWTSG-EQLPPDKHSKDIPFLDKYALERWECVLHFMVGSTEGteGVSRDIIDVLLHAGLMKSDSMEPLPSITPEGFQFLLMETGSQVWYFVLQYLETVEQRGMDLIECLSFLFQLSFSTLGKDYSTEGMTENQLKFLQHLREFGLVYQRKRKSNRYYPTLLAINLASGLSGLSSDSQRSGYLVVETNYRVYAYTDSPLQVALLALFCEMLYRFPTMSIGNLTRTSIRDALARGITAEQMVNFLRSHVHPMMLKNNPVIPPAITDQIRLWELERNRFKFTDGVLYSQFLSQTDFELLRDYAKDLGVCVWDSPEKRVMVVTRFGHDDVKRFWKRQKQS-
>tr|A0A8B6F9C8|A0A8B6F9C8_MYTGA/6-456 [subseq from] Transcription initiation factor TFIIH subunit 4 OS=Mytilus galloprovincialis OX=29158 GN=MGAL_10B046205 PE=4 SV=1
------------KLDCKNLHGYLKTLPWHVLDKLYSHPATCLAVFRQLPDLSKHYVMRMLFIEQHVSQSVVNLWVNSKYQDEQKQAVTALTDLRVWHEETMTGGLQGWKMNQTFRKNMKIALLGGGNPWTSGGEQLAPDKHSKDIPFLDKYALERWECVLHFMVGSTEGteGVSRDIIDVLLHAGLMKSDSLEPLPSITPEGFQFLLMETGSQVWYFVLQYLETVEQRGMDLIECLSFLFQLSFSTLGKDYSTEGMTENQLKFLQHLREFGLVYQRKRKSNRYYPTLLAINLASGLSGLSSDSQRSGYLVVETNYRVYAYTDSPLQVALLALFCEMLYRFPTMSIGNLTRTSIRDALARGITAEQMVNFLRSHVHPMMLKNNPVIPPAITDQIRLWELERNRFKFTDGVLYSQFLSQTDFELLRDYAKDLGVCVWDSPEKRVMVVTRFGHDDVKKFWKRNKPS-
>tr|A0A673HCC7|A0A673HCC7_9TELE/37-457 [subseq from] General transcription factor IIH subunit 4 OS=Sinocyclocheilus rhinocerous OX=307959 PE=3 SV=1
-------------------------IHPEILDRLYNHPATCLTVYRELPSLAKNYVMRLLFLDHPLPQAAVALWVKKDSQKDHDQCVSVLTGLRLWNSQHLQGGLQGFVLNPVFKDNLRIALLGGGKPWADEGSNLSPDRHGRDVESLDRYAMERWEVILHFMVGSPSAAVSQDLAQLLIQAGLMKS-EAGEAPCITSAGFQFLLLDTASQLWYFTLQFAHL-------LIKIFCF---------------VGMSESLLTFLQHLREFGLVFQRKRKSGRYYPTRLAITLAAGVtvnpaSGSSALGATPGtgdtsFAIHCTRSVLHlSLTDSELQIALVALFSEMLYRFPNLVVAQVTRESVQQAIANGITAQQIIHFLRTRAHPVMLKQTPVLPPTITDQIRLWELEKDRLQFTEGMLYNQFLSQADFEVLRG--QGSGVLVWQNPAHRVMVVTPHGHSEVKRFWKRQKS--
>tr|A0A3Q1FQ71|A0A3Q1FQ71_9TELE/4-215 [subseq from] General transcription factor IIH subunit 4 OS=Acanthochromis polyacanthus OX=80966 PE=3 SV=1
----------RVQLQCKNLHEYLRELSPEILDRLYNHPATCLAVYRELPSLAKNYVMRMLFLDQPLPQAAVALWVKKDSQKDHDECVSVLAGLRLWHSQQLQGGLQGYILNPVFKDNLRTALLGGGTAWAEEGSTLGPDRHARDIESLDRYAMERWEVILQFMVGSPS-AVSQDLAHLLVQAGLMKS-EAGEAPYITSAGFQFLLLDTASQLWYFTLQYLKTAQ----------------------------------------------------------------------------------------------------------------------------------------------------------------------------------------------------------------------------------------------
>tr|A0A3Q1FQ71|A0A3Q1FQ71_9TELE/215-422 [subseq from] General transcription factor IIH subunit 4 OS=Acanthochromis polyacanthus OX=80966 PE=3 SV=1
------------------------------------------------------------------------------------------------------------------------------------------------------------------------------------------------------------------------------------------------------QDYSVEGMSESLLTFLQHLREFGLVFQRKRKSRRYYPTRLAITLAAGVTTSSSTSSsnlastpgpvEAGFIVVETNYRIYAYTNSELQIALVALFSEMLYRFPNVVVAQLTRESVQQAIANGITAQ----------------QTPVLPSTITDQIRLWELERDRLQFTEGVLYNQFLSQADFEVLRDRAQGLDCLVWQDVAHRVMVVTPQGHSEVKRFWKRQRS--
>tr|A0A6P5A266|A0A6P5A266_BRABE/7-451 [subseq from] General transcription factor IIH subunit 4 OS=Branchiostoma belcheri OX=7741 GN=LOC109484536 PE=3 SV=1
-----------KKLECKDLHGYLKTLGASLLDELYGRPATCLAVFRELSELAKHYVMRLLFLEQAVPQAVVGSWVASGNHNEHLRAVSQLTELRVWHEHQISGGLAGWILSPTFRANLRTALLGGGKPWFS-AVQLPPDKHAKDVAALDTYSLERWEVLLNFIVGSGEAQVSKDIMEILVRSGLMKSEEGSLHPTITPAGFQFLLMDTPSQVWYIILQYLDTMQSRGLNLVEALQFLFQISFSTLGKDYPTEGMSDSMQQFLQHLRELGLVNQRKRKSGRFYPTRLAIHLASGISDVEKDFHKEGYLVVESNYRIYAYTDSELQVALIGLFSEILYRFPNLVVANLTRDSVQEAVVRGITAEQILHFLRVNAHPKALHRIPIVPPTISDQIRLWEMERDRLTFTEGVLYNQFLSQPDFEMLRNYAKDQGVLLWENNSKRYMVVSKGGHDDVKRYWKT-----
>tr|V3ZW01|V3ZW01_LOTGI/9-458 [subseq from] General transcription factor IIH subunit 4 OS=Lottia gigantea OX=225164 GN=LOTGIDRAFT_219068 PE=3 SV=1
------------KLDCKDLHSYLKTLPSPVLDRLYNHPATCLAVFRELPDLGRQYVMRTLFVEQPVSQAVIGQWVNNKFINDHRYACKALTELRVWYEQPIPGGQPGWVLNQTFRNNTRVALLGGGKPWIGGRST-TVDKYAKDILFLDKYAQERWECVLHFMVGSSEGieGVSRDIIEVLNNSGLMRVDATDPNPTITPAGFQFLLMDTASQVWYFMLQYLETVEHRGMDLVECLSFLFQLSFSTLGQDYTTDGMSESQLKFLQHLREFGLVYQRKRKSQRYYPTCLAINLASGLSNVSTGQEKTGFIIVETNYRVYAYTDSPLKIALLAIFCDMLYRFPTMVVCNLSRTSVREALIRGITAEQILNFLRSHAHPKMLADTPVLPPTITDQVRLWELERDRLKFNDGVLYSQFNSQADYELLSDYAKDLGVLVWENATKRVMVVTKSGHDDVKKFWKRQKNS-
>tr|A0A210QIC0|A0A210QIC0_MIZYE/10-465 [subseq from] General transcription factor IIH subunit 4 OS=Mizuhopecten yessoensis OX=6573 GN=KP79_PYT03585 PE=3 SV=1
-----------KTLDCKDLHSYLKTLPPDILDNLYNHPATCLAVFRELPELSKHYVMRMLFVEQAVSQTVIALWVTNKHQDlicfsEHKTSARVLSELRVWQEQSVVGDLPGWTLSPTFRQNMRVALLGGERAWIGG-GALVPDKHAKDIPFLDKYALERWECVLHFMVGSSEGtdGVGNDIIDVLLHSGLMKS-EPNEPlPSITPAGFQFLLMDTSSQVWYFMLQYLETLESREMDLTQCLSFLFQLSFSTLGKDYSTDGMTEQQLRFLQHLREFGLVYQRKRKAMRYYPSRLAVNLASGVTSLNTDTNQQGYLMVETNYRVYAYTDSPLKVALVALFCEMLYRFPNMAVGNLSRESVREALVRGIPAEQIISFLRSHAHPKMLKQKPVLPPTITDQIRLWEMERDRFKFTDGVLYSQFNSQSDFELLRDYAKDLDVLTWENPSKRVMVVSRSGHDDVRRFWIRQRQS-
>tr|A0A0B7A7M5|A0A0B7A7M5_9EUPU/10-456 [subseq from] General transcription factor IIH subunit 4 (Fragment) OS=Arion vulgaris OX=1028688 GN=ORF97774 PE=3 SV=1
------------KLTCKDLHSYLRTLSPTILDRLYCHPATCLAVFRDLPELSRHSVMRILFVEQAVAQAVVQQWSTAPAAE-QFEAAAALVELRVWYEHPLPGGMPGWLLNHVFRASLLTALLGGGNPWIGN-KDLTPDKYSKDIPFLDKYALERWECVLHFMVGSNEGtdGVNRDITDVLLHSGLMRVD-EGEP-SITAEGFQFLLLDTSSQVWFFLLQYLDTVQSRNMDLVECLTFLFQLSFSTLGKDYCTEGMSENQLRFLQHLREFGLVYQRKRKSHRYYPTRLAVNIASGLSKTNIDTHRPGFIVVETNYRVYAYTDSPLQVALLALFCETLYRFPNMVVANLARTSVRAALSRGITADQILHFLRSHAHPEMLKKTPVLPATVSDQIKLWELERDRFKFSDGVMYNQFLSQSDFELLRNYAKDIGVLVWEMAEKRVIIVTKSGHDDVKKFWKRQKSS-
>tr|A0A3Q4G0N4|A0A3Q4G0N4_NEOBR/4-226 [subseq from] General transcription factor IIH subunit 4 OS=Neolamprologus brichardi OX=32507 PE=3 SV=1
----------RVQLQCKNLHEYLKELSPEILDRLYNHPATCLAVYRELPSLAKNYVMRMLFLDQPLPQAAVALWVKKDSQKDHDECVSVLAGLRLWHSQQLQGGLQGYVLNPVFKDNLRTALLGGGRAWADEGSTLGPDRHARDIESLDRYAMERWEIILQFMVGSPS-AVSQDLAQLLVQAGLMKS-EAGEAPYITSAGFQFLLLDTASQLWYFTLQYLKTAQVR-LSLVERLSL----------------------------------------------------------------------------------------------------------------------------------------------------------------------------------------------------------------------------------
>tr|A0A3Q4G0N4|A0A3Q4G0N4_NEOBR/234-426 [subseq from] General transcription factor IIH subunit 4 OS=Neolamprologus brichardi OX=32507 PE=3 SV=1
-------------------------------------------------------------------------------------------------------------------------------------------------------------------------------------------------------------------------------------------------------------------------------FSCQLKSRRYYPTRLAITLAAGVASSSSSnlassagTGDAGFIVVETNYRIYAYTNSELQIALVALFSEMLYRFPNVVVAQLTRESVQQAIANGITAQQVLL---HWAHILFHSPTPVLPPTITDQIRLWELERDRLQFTEGVLYNQFLSQADFEVLRDRAQGLGCLVWQDVAHRVMVVTPQGHSEVKRFWKRQRS--
>tr|A0A067R066|A0A067R066_ZOONE/14-463 [subseq from] General transcription factor IIH subunit 4 OS=Zootermopsis nevadensis OX=136037 GN=L798_09653 PE=3 SV=1
----------SKNLQCKNLHDYLKTLPTEILDRLYNHPTTCLAVYRELPEIAQHYVIRILFVEQPVPQAVVASWVSQAYSKEHNEVAQVLSSLRVWQEAAIPGGLPGWIMNSAFKRNMKIALLGGGKPWSM-SSQLETDSKPRDIPYLDSYAMERWECVLHYMVGSQQqEGISADAVRILLHAGLMKRDEDDGSPVITREGFQFLLLDTPSQVWYFILQYLDTVESRGLDLVDCLTFLFQLSFSTMGKDYSTEGMSDGLLVFLQHLREFGLVYQRKRKAGRFYPTRLALNIASGQSRSQLDMNREGYIVVETNYRVYAYTDSNLQVALLGLFCELMYRFPNLAVGILTRDSVRQALKSGITAEQIVGFLRLHAHHRMVAvGPPVLPPTVVDQIKLWENERNRFTFSEGILYSQFLSQADFEVLRDHAQDLGVLTWQNPQRRTMVVTRSGHEEVKRFWKRYS---
>tr|A0A7M7PMH7|A0A7M7PMH7_STRPU/12-465 [subseq from] General transcription factor IIH subunit 4 OS=Strongylocentrotus purpuratus OX=7668 PE=3 SV=1
----------SRKLDCKDLHGYLRTLQGSVLDRLYNHPATCLAVFRELPVLGKHCIMRVLFIDTPIPQAAVTSWIQSNQQEQLHAALKTLTDLRLFRDQSLPGGLPGWLLNLTFRTNLKTALIGGGKPWaiSGKGGKGGKDKKVKETATLDKYSSERWECVLHFLVGSSKAVdtLSRDIATVLTHSGLMRLGESGGTPVITPSGFQFLLLDTPSQVWFFMLQYLETSQARGLDIVDALSFLFQLSFSTLGKDYSSEGMTEQQLHFLQHLRELGLVFQRKRKSMRYYPTRLAINLASGVSSMAKDDHKDGFIVVETNFRIYAYTESDLQVEILGLFCSMMYRFPNLSVAALTRESVQLAISNGITAEQILSFLRTHAHPNMRLKTPIVPPTISDQVRLWELERDRLSFTQGIIYNEFLSLHDFEVLRDYAKDLGVLIWDSTARRIMIVSPAGHDSVKKYWKRLKK--
>tr|A0A3Q4G0E3|A0A3Q4G0E3_NEOBR/10-232 [subseq from] General transcription factor IIH subunit 4 OS=Neolamprologus brichardi OX=32507 PE=3 SV=1
----------RVQLQCKNLHEYLKELSPEILDRLYNHPATCLAVYRELPSLAKNYVMRMLFLDQPLPQAAVALWVKKDSQKDHDECVSVLAGLRLWHSQQLQGGLQGYVLNPVFKDNLRTALLGGGRAWADEGSTLGPDRHARDIESLDRYAMERWEIILQFMVGSPS-AVSQDLAQLLVQAGLMKS-EAGEAPYITSAGFQFLLLDTASQLWYFTLQYLKTAQVR-LSLVERLSL----------------------------------------------------------------------------------------------------------------------------------------------------------------------------------------------------------------------------------
>tr|A0A3Q4G0E3|A0A3Q4G0E3_NEOBR/240-421 [subseq from] General transcription factor IIH subunit 4 OS=Neolamprologus brichardi OX=32507 PE=3 SV=1
-------------------------------------------------------------------------------------------------------------------------------------------------------------------------------------------------------------------------------------------------------------------------------FSCQLKSRRYYPTRLAITLAAGVAS------NAGFIVVETNYRIYAYTNSELQIALVALFSEMLYRFPNVVVAQLTRESVQQAIANGITAQQVLL---HWAHILFHSPTPVLPPTITDQIRLWELERDRLQFTEGVLYNQFLSQADFEVLRDRAQGLGCLVWQDVAHRVMVVTPQGHSEVKRFWKQVKmHS-
>tr|R7TCL4|R7TCL4_CAPTE/7-462 [subseq from] General transcription factor IIH subunit 4 OS=Capitella teleta OX=283909 GN=CAPTEDRAFT_18660 PE=3 SV=1
------AKLTTKHLKCKTLHEYLKGMPQNTLTKLYNHPATCLAIFRELPSLSKHYVLRILFVEQPVSHSVVSSWVNSSNQTEHTAAVKSLSDLCVWQDHCLPGGLPGYLLSDVFRTNLKVALLGGGSPWAG-SGALGDDKHSKDVAFLEQYSMERWECVLHYMAGSKEgvSGVSRDVVHILLHSGLMKTEQSSPDPCITPAGFQFLLLDTSTQVWFFMIEYLNTVESRKMDLVECLSFLFQLSFSTLGKDYSTESMTSNQQRFLQHLREFGLVYQRKRSSQRFYPTRLAVNLATGSKGGdSETASEDGFIVVETNYRVYAYTNSSLKVALISLFCSMMYRFPNMAVGVVSRDSVREALSRGITAEQIINFLRNHAHPHTQKRKPILPPTVSDQIRLWELERDRFHFNEGVLYNQFLSQTDFEVLRDYAKDLGVLSYENIPRRLMVVTRAGHDDVKRFWKRHKH--
>tr|A0A2C9KJJ6|A0A2C9KJJ6_BIOGL/8-454 [subseq from] General transcription factor IIH subunit 4 OS=Biomphalaria glabrata OX=6526 GN=106072025 PE=3 SV=1
-------------LLCKDLHSYLRSLPPTVLDRLYCHPATCLAVFRDIPELARHYVMRLLFVDQAVAQAVVQQWSTAP-AEEQFEAAAALVELRVWYEKPLPGGMPGWLLNHIFRTNLMTALLGGGTPWIGN-KDLTPDKYTKDIPFLDKYALERWECVLHFMVGSNEGtdGVNKDITDVLLYSGLMRV-DDGEP-SITAEGFQFLLLDTSAQVWFFLLQYLDTVQTRGMDLVECLTFLFQLSFSTLGKDYCTEGMSENQLRFLQHLREFGLVYQRKRKSHRYYPTRLAVNIVSGLSKTKIDTHRPGFIVVETNYRVYAYTDSPLQVALLALFCEMLYRFPNMVAANLSRGSVREALARGITADQIIHFLHSHAHPEMLKRNPVIPSTVKDQIKLWELERHRFKFNDGVMYNQFLSQADFELLRNYAKDTGVLVWEMPEKRVLIVTKSGHDDVKRFWKRLKASS
>tr|A0A7M7NS63|A0A7M7NS63_STRPU/12-465 [subseq from] General transcription factor IIH subunit 4 OS=Strongylocentrotus purpuratus OX=7668 PE=3 SV=1
----------SRKLDCKDLHGYLRTLQGSVLDRLYNHPATCLAVFRELPVLGKHCIMRVLFIDTPIPQAAVTSWIQSNQQEQLHAALKTLTDLRLFRDQSLPGGLPGWLLNLTFRTNLKTALIGGGKPWaiSGKGGKGGKDKKVKETATLDKYSSERWECVLHFLVGSSKAVdtLSRDIATVLTHSGLMRLGESGGTPVITPSGFQFLLLDTPSQVWFFMLQYLETSQARGLDIVDALSFLFQLSFSTLGKDYSSEGMTEQQLHFLQHLRELGLVFQRKRKSMRYYPTRLAINLASGVSSMAKDDHKDGFIVVETNFRVYAYTESDLQVEILGLFCSMMYRFPNLSVAALTRESVQLAISNGITAEQILSFLRTHAHPNMRLKTPIVPPTISDQVRLWELERDRLSFTQGIIYNEFLSLHDFEVLRDYAKDLGVLIWDSTARRIMIVSPAGHDSVKKYWKRLKK--
>tr|A0A1B6MGU7|A0A1B6MGU7_9HEMI/16-463 [subseq from] General transcription factor IIH subunit 4 (Fragment) OS=Graphocephala atropunctata OX=36148 GN=g.17273 PE=3 SV=1
-----------KSLQCKNLHDYLKTLSKEILERLYNHPTTCLAVYRELPAIAKHYVIRLLFVEQPVPQAVIASWVSQAYAKDHNEVTKVLCELRIWQEASIPGGLAGWSLNPTFKRNAKIAINGGGKPWTL-SAQLEADPKFRDISYLDKYAMERWECVLHYMVGSQQqEGISADAVRILLHAGLMKRDEDDGSPVITREGFQFLLLDTPAQVWYFILQYLDTVESRGLDLVECLTFLFQLSFSTLGKDYSTEGMSEGLLMFLQHLREFGLVYQRKRKEKRFYPTRLALNMASGQTGSPTDLQREGYIIVETNYRVYAYTDSNLKVALLALFCEMLYRFPNLAVGILTRDSVRMALRSGITAQQMVGFLRLHAHPRMLAAgPPTLPPTVVDQIQLWENERDRFIFTEGVLYSQFLSQADFDILRDYAQDLGVLTWQNERRRTMVVTKQGHDEVKKFWKRH----
>tr|A0A1E1XG20|A0A1E1XG20_9ACAR/4-451 [subseq from] General transcription factor IIH subunit 4 (Fragment) OS=Amblyomma aureolatum OX=187763 PE=2 SV=1
-------------LKCRDLHAYLKTLSAATLDKLYTHPATCLAVFRELPIISRHYIMRLLFVEQPVPQAVVSSWNEQKYVKDHLEALEALTTLHIWMDASLPGGLPGWSLSAVFRKNMQIALLGGGKPWAVY-NSLEKDKHGRDAAFLDQYAAERWECVLHFMVGCHtTEGISADAVRILLHAGLMKSEEgEGSSPLITMEGFQFLLMDTPSQVWHFVLQYLDTIESRGLDLVECLTFLFQLSFLTLGKDYSTEGMSESLLVFLQHLREFGLVYQRKRRSGRFYPTRLAINLASGLKETSLRSYEAGYIVVETNYRVYAYTNSQLQVALLALFCELLYRFPNLVVARLTRESVRQALRSGITSNQIIKFLRMYAHPEALKRTPVIPATIMDQLRLWELERDRFVFREGVLYSQFISQSDFQLLRNYASDLGVLIWDNPSKRVMVVNRNGHDEVKRFWKRHRQ--
>tr|A0A131XJI6|A0A131XJI6_9ACAR/3-455 [subseq from] General transcription factor IIH subunit 4 OS=Hyalomma excavatum OX=257692 PE=2 SV=1
--------LNPAGLKCRDLHAYLKTLSPATLDKLYTHPATCLAVFRELPIISRHYIMRLLFVEQPVPQAVVSSWNEQKYVKDHLEALEALTALHIWTDSSLPGGLPGWSLSAVFRKNIQIALLGGGKPWAV-YSVLEKDKHGRDAAFLDQYAAERWECVLHFMVGCHtTEGISADTVRILLHAGLMKSEEgEGTSPLITMEGFQFLLMDTASQVWHFVLQYLDTLESRGLNLVECLTFLFQLSFLTLGKDYSTEGMSESLLVFLQHLREFGLVYQRKRRSGRFYPTRLAINLASGLKETTLRSYEAGYIMVETNYRVYAYTNSQLQVALLALFCELLYRFPNLVVARLTRESVRQALRSGITSNQIIKFLRMYAHPEALKQTPVIPATIMDQLRLWEMERDRFVFREGVLYSQFISQSDFQLLRNYASELGVLIWDNPSKRVMVVNRNGHDEVKKFWKRHRQ--
>tr|A0A3B4UB60|A0A3B4UB60_SERDU/4-372 [subseq from] General transcription factor IIH subunit 4 OS=Seriola dumerili OX=41447 PE=3 SV=1
----------RVQLQCKNLHEYLRELSPDILDRLYNHPATCLAVYRELPSLAKNYVMRMLFLDQPLPQAAVALWVKKDSHKDHDECVSVLAGLRLWHSQQLQGGLQGYILNPVFKDNLRIALLGGGRAWADEGSTLGPDRHARDIESLDRYAMERWEVILHFMVGSPSAAVSQDLAQLLVQAGLMKS-EAGEAPYITSAGFQFLLLDTASQLWYFTLQYLKTAQSRGMDLVEILSFLFQLSFSTLGRDYSVEGMSESLLTFLQHLREFGLVFQRKRKSRRYYPTRLAITLAAGVttsspssssSSSSNlastpSTGDAGFIVVETNYRIYAYTNSELQIALVALFSEMLYRFPNVVVAQVTRESVQQAIANGITAQQEVH------------------------------------------------------------------------------------------------
>tr|A0A3B4UAI4|A0A3B4UAI4_SERDU/40-408 [subseq from] General transcription factor IIH subunit 4 OS=Seriola dumerili OX=41447 PE=3 SV=1
----------RVQLQCKNLHEYLRELSPDILDRLYNHPATCLAVYRELPSLAKNYVMRMLFLDQPLPQAAVALWVKKDSHKDHDECVSVLAGLRLWHSQQLQGGLQGYILNPVFKDNLRIALLGGGRAWADEGSTLGPDRHARDIESLDRYAMERWEVILHFMVGSPSAAVSQDLAQLLVQAGLMKS-EAGEAPYITSAGFQFLLLDTASQLWYFTLQYLKTAQSRGMDLVEILSFLFQLSFSTLGRDYSVEGMSESLLTFLQHLREFGLVFQRKRKSRRYYPTRLAITLAAGVttsspssssSSSSNlastpSTGDAGFIVVETNYRIYAYTNSELQIALVALFSEMLYRFPNVVVAQVTRESVQQAIANGITAQQEVH------------------------------------------------------------------------------------------------
>tr|A0A1E1XPS9|A0A1E1XPS9_9ACAR/1-448 [subseq from] General transcription factor IIH subunit 4 (Fragment) OS=Amblyomma sculptum OX=1581419 PE=2 SV=1
-------------LKCRDLHAYLKTLAAATLDKLYTHPATCLAVFRELPIISRHYIMRLLFVEQPVPQAVVSSWNEQKYVKDHLEALEALTALHIWMDASLPGGLPGWSLSVVFRKNIQIALLGGGKPWAV-YNPLEKDKHGRDAAFLDQYAAERWECVLHFMVGCHtTEGISADAVRILLHAGLMKSEEgEGSPPLITMEGFQFLLMDTPSQVWHFVLQYLDTIESRGLNLVECLTFLFQLSFLTLGKDYSTEGMSESLLVFLQHLREFGLVYQRKRRSGRFYPTRLAINLASGLKETSLRSYEAGYIVVETNYRVYAYTNSQLQVALLALFCELLYRFPNLVVARLTRESVRQALRSGITSNQIIKFLRMYAHPEALKRTPVIPATIMDQLRLWELERDRFVFREGVLYSQFISQSDFQLLRNYASDLGVLIWDNPSKRVMVVNRNGHDEVKRFWKRHRQ--
>tr|L7M5B7|L7M5B7_RHIPC/7-455 [subseq from] General transcription factor IIH subunit 4 OS=Rhipicephalus pulchellus OX=72859 PE=2 SV=1
------------GLKCRDLHAYLKTLSPATLDKLYTHPATCLAVFRELPKISRHYIMRLLFVEQPVPQAVVSSWNEQKYVKDHLEALEALTALHIWTDASLPGGLPGWSLSAVFRKNIQIALLGGGKPWAV-YSALEKDKHGRDAAFLDQYAAERWECVLHFMVGCHtTEGISADAVRILLHAGLMKSDEgEGSSPLITMEGFQFLLMDTASQVWHFVLQYLDTLESRGLNLVECLTFLFQLSFLTLGKDYSTEGMSESLLVFLQHLREFGLVYQRKRRSGRFYPTRLAINLASGLKETTLRSFEAGYIMVETNYRVYAYTNSQLQVALLALFCELLYRFPNLVVARLTRESVRQALRSGITSNQIIKFLRMYAHPEALKQTPVIPATIMDQLRLWEMERDRFVFREGVLYSQFISQSDFQLLRNYASELGVLIWDNPSKRVMVVNRNGHDEVKKFWKRHRQ--
>tr|A0A131YRK0|A0A131YRK0_RHIAP/7-455 [subseq from] General transcription factor IIH subunit 4 OS=Rhipicephalus appendiculatus OX=34631 PE=3 SV=1
------------GLKCRDLHAYLKTLSPTTLDKLYTHPATCLAVFRELPIISRHYIMRLLFVEQPVPQAVVSSWNEQKFVKDHLEALEALTALHIWTDASLPGGLPGWSLSAVFRKNIQIALLGGGKPWAV-YSALEKDKHGRDAAFLDQYAAERWECVLHFMVGCHtTEGISADAVRILLHAGLMKSEEgEGSSPLITMEGFQFLLMDTASQVWHFVLQYLDTLESRGLNLVECLTFLFQLSFLTLGKDYSTEGMSESLLVFLQHLREFGLVYQRKRRSGRFYPTRLAINLASGLKETTLRSFEAGYIMVETNYRVYAYTNSQLQVALLALFCELLYRFPNLVVARLTRESVRQALRSGITSNQIIKFLRMYAHPEALKQTPVIPATIMDQLRLWEMERDRFVFREGVLYSQFISQSDFQLLRNYASELGVLIWDNPSKRVMVVNRNGHDEVKKFWKRHRQ--
>tr|A0A224ZAR2|A0A224ZAR2_9ACAR/7-455 [subseq from] General transcription factor IIH subunit 4 OS=Rhipicephalus zambeziensis OX=60191 PE=3 SV=1
------------GLKCRDLHAYLKTLSPATLDKLYTHPATCLAVFRELPIISRHYIMRLLFVEQPVPQAVVSSWNEQKFVKDHLEALEALTTLHIWTDASLPGGLPGWSLSAVFRKNIQIALLGGGKPWAV-YSALEKDKHGRDAAFLDQYAAERWECVLHFMVGCHtTEGISADAVRILLHAGLMKSEEgEGSSPLITMEGFQFLLMDTASQVWHFVLQYLDTLESRGLNLVECLTFLFQLSFLTLGKDYSTEGMSESLLVFLQHLREFGLVYQRKRRSGRFYPTRLAINLASGLKETTLRSFEAGYIMVETNYRVYAYTNSQLQVALLALFCELLYRFPNLVVARLTRESVRQALRSGITSNQIIKFLRMYAHPEALKQTPVIPATIMDQLRLWEMERDRFVFREGVLYSQFISQSDFQLLRNYASELGVLIWDNPSKRVMVVNRNGHDEVKKFWKRHRQ--
>tr|A0A2R5LGB0|A0A2R5LGB0_9ACAR/4-451 [subseq from] General transcription factor IIH subunit 4 (Fragment) OS=Ornithodoros turicata OX=34597 PE=3 SV=1
-------------LRCQDLHSYLKTLPPATLEKLYAHPATCLAVFREVPAMGRHYIMRLLFVEQAVPQAVVSSWNEQKYVKEHLECLDSLSALHLWSETSLPGGLPGWTLSPTFRANIRIALLGGGQPWSV-YSALEKDKHVRDANFLDQYALERWECVLHFMVGCHSkEGISADAVRILLHAGLMKLDDtEGSSPLITTEGFQFLLMDTASQVWYFVLQYLGTIQSRGMDLVECLTFLFQLSFLTLGRDYSTEGMSESLLLFLQHLREFGLVYQRKRRSGRFYPTRLAINLASGLKNARLNTADSGYIVVETNYRVYAYTCSQLQVALLGLFCEMMYRFPNLVVGVITRESVRQALRSGITAQQIINFLQMHAHPVARKEDPVVPPTILDQLRLWELERDRFTFTGGVLYSQFISQGDFQMLRNYASDLGVLIWDNPSKRVMVVSRNGHDDVKRFWKRHRQ--
>tr|A0A7R9K107|A0A7R9K107_TIMGE/19-470 [subseq from] General transcription factor IIH subunit 4 OS=Timema genevievae OX=629358 GN=TGEB3V08_LOCUS7082 PE=3 SV=1
-------VLQSKNLLCKNLHDYLKLLPPDVLNKLYNHPATCLAVFRELPEIARHYVIRILFVEQPVPQAVVASWVAQAYCKEHVNVTRSLSDLQVWQEAAIPGGLPGWILNTTFKKNMKIALLGRGKAWSM-SSQLEADTRPRDIQYLDKYAMERWECVLHYMVGSQQqEGISADAVRILLHAGLMKRDEEDGSPVITREGFQFLLLDTPSQVWYFILQYLDTVEARGLDLVDCLTFLFQLSFSTISKDYSTEGMSEGLLVFLQHLREFGLVYQRKRKAGRFYPTRLALNIVSGQNKSQTELNRDGYIVVETNYRIYAYTDSNLQVALLGLFCELMYRFPNLAVGILTRESVRQALRSGITAEQIVGFLRLHAHPRLLAAgPPTLPPTIVDQIKLWENERERFTYTEGVLYSQFLSQADFEVLRDHALDLGVLTWQNIPRRTMVVTKSGHEDVKRFWKRY----
>tr|A0A293LHM0|A0A293LHM0_ORNER/14-462 [subseq from] General transcription factor IIH subunit 4 (Fragment) OS=Ornithodoros erraticus OX=265619 PE=3 SV=1
------------SLRCQDLHCYLKTLPSATLEKLYAHPATCLAVFREVPAMARHYIMRLLFVEQAVPQAVVSSWNDQKYVKEHLECLDSLSTLHLWSETSLPGGLPGWTLSPTFRANIRIALLGGGLPWSV-YSVLEKDKHVRDANFLDQYALERWECVLHFMVGCHSkEGISADAVRILLHAGLMKSDDtEGSSPLITTEGFQFLLMDTSSQVWYFVLQYLGTIQSRGLDLVECLTFLFQLSFLTLGRDYSTEGMSESLLLFLQHLREFGLVYQRKRRSGRFYPTRLAINLASGLKDSKLNIADSGYIVVETNYRVYAYTCSQLQVALLALFCEMMYRFPNLVVGMITRESVRQALRSGITAQQIINFLKMHAHPVAQKENPVVPPTILDQLRLWELERDRFTFTGGVLYSQFISQGDFQMLRNYAYDLGVLIWDNPSKRVMVVSRSGHDDVKRFWKRHRQ--
>tr|A7SBP9|A7SBP9_NEMVE/16-469 [subseq from] General transcription factor IIH subunit 4 OS=Nematostella vectensis OX=45351 GN=v1g244165 PE=3 SV=1
------------HLQRKDLYEYLSGLPVGILDRLFCHPATCLTVFRELPELAKHFVMRTLFADQPVPESIVSTWVKSAYYKYNIGSLNTLKQLRIWRE--VPSGVHkRYEMNATFRTNMKAALCGGGKSWMGSTQHLGPDKHTREPDFLDKYAIERWESVLHFMTGSTEMAdnaggVSQDVVKVLVLSGLMKCESPGSNPIISPAGFQFLLLDRPSQVWYFMLQCLETVEARGMDLVECLSLLFQLSFSSPGKDYPTDGLTDSQMKFLQQLREIGLVFQRKRKSRRYYPTKLSVNLTAAGKGINTTDSQieAGFIIIETNYRVYAYTESCLQVSLIGLFCEILCRFPNLCVASLTRESCQQALASGISAEQILNFLQTRAHPEMLKRTPIIPSTISDQVRLWEMERSRMKFTEGVLYNQFLSQADFEMLRKYAEDLGVLIWANSTKRVVVVSRSGHDDVKRFWKRQRQ--
>tr|A0A131Y1W6|A0A131Y1W6_IXORI/9-457 [subseq from] General transcription factor IIH subunit 4 OS=Ixodes ricinus OX=34613 PE=2 SV=1
------------SLKCNDLHAYLKTLSPATLDQLYTHPATCLAVFRELPIISRHYIMRLMFVDQPVPQAVVSSWNEQKYVKEHLESLEALTALHIWADSSLPGGLPGWSLSGVFRKNIQIALLGGGQPWAV-YSTLEKDKHGRDAQFLDRYAMERWECVLHFMVGCHTkEGISADAVRILLHAGLMKSEeEEGSAPLITMEGFQFLLMDTASQVWHFVLQYLDTLESRGLNLVECLTFLFQLSFLTLGKDYSTEGMSESLLVFLQHLREFGLVYQRKRRSGRFYPTRLAINLASGLKETNLRSYESGYIVVETNYRVYAYTDSQLQVALLALFCELMYRFPNLVVGVLTRESVRQALRSGITSNQIIKFLQMHAHPEAQKQSPVIPPTIMDQLRLWELERDRFNFREGVLYSQFISQSDFQLLRNYASDLGVLIWDNPSKRVMVVNRNGHDEVKRFWKRHRQ--
>tr|A0A4D5RZJ3|A0A4D5RZJ3_IXOSC/9-457 [subseq from] General transcription factor IIH subunit 4 (Fragment) OS=Ixodes scapularis OX=6945 PE=3 SV=1
------------SLKCNDLHAYLKTLSPATLDQLYTHPATCLAVFRELPIISRHYIMRLMFVDQPVPQAVVSSWNEQKYVKEHLESLEALTALHIWADSSLPGGLPGWSLSGVFRKNIQIALLGGGQPWAV-YSTLEKDKHGRDAQFLDRYAMERWECVLHFMVGCHTkEGISADAVRILLHAGLMKSEeEEGSAPLITMEGFQFLLMDTASQVWHFVLQYLDTLESRGLNLVECLTFLFQLSFLTLGKDYSTEGMSESLLVFLQHLREFGLVYQRKRRSGRFYPTRLAINLASGLKETNLRSYEAGYIVVETNYRVYAYTDSQLQVALLALFCELMYRFPNLVVGVLTRESVRQALRSGITSNQIIRFLQMHAHPEAQKQSPVVPPTIMDQLRLWELERDRFNFREGVLYSQFISQSDFQLLRNYASDLGVLIWDNPSKRVMVVNRNGHDEVKRFWKRHRQ--
>tr|A0A6B0VC00|A0A6B0VC00_IXORI/9-457 [subseq from] General transcription factor IIH subunit 4 OS=Ixodes ricinus OX=34613 PE=3 SV=1
------------SLKCNDLHAYLKTLSPATLDQLYTHPATCLAVFRELPIISRHYIMRLMFVDQPVPQAVVSSWNEQKYVKEHLESLEALTALHIWADSSLPGGLPGWSLSVVFRKNIQIALLGGGQPWAV-YSTLEKDKHGRDAQFLDRYAMERWECVLHFMVGCHTkEGISADAVRILLHAGLMKSEeEEGSAPLITMEGFQFLLMDTASQVWHFVLQYLDTLESRGLNLVECLTFLFQLSFLTLGKDYSTEGMSESLLVFLQHLREFGLVYQRKRRSGRFYPTRLAINLASGLKETNLRSYESGYIVVETNYRVYAYTDSQLQVALLALFCELMYRFPNLVVGVLTRESVRQALRSGITSNQIIKFLQMHAHPEAQKQSPVIPPTIMDQLRLWELERDRFNFREGVLYSQFISQSDFQLLRNYASDLGVLIWDNPSKRVMVVNRNGHDEVKRFWKRHRQ--
>tr|A0A6M2CSY7|A0A6M2CSY7_RHIMP/7-455 [subseq from] General transcription factor IIH subunit 4 OS=Rhipicephalus microplus OX=6941 PE=3 SV=1
------------GLKCRDLHAYLKTLSPATLDNLYTHPATCLAVFRELPSISRHYIMRLLFVEQPVPQAVVSSWNEQKYVKDHLEALEALTALHIWTDASLPGGLPGWSLSAVFRKHIQIALLGGGKQWAVY-NALEKDKHGRDAAFLDQYAAERWECVLHFMVGCHtTEGISVDAVRTLLHAGLMKSEEgEGSSPLITMEGFQFLLMDTASQVWHFVLQYLDTLESRGLNLVECLTFLFQLSFLTLGKDYSTEGMSESLLVFLQHLREFGLVYQRKRRSGRFYPTRLAINLASGLKETTLRSFEAGYIMVETNYRVYAYTNSPLQVALLALFCELLYRFPNLVVARLTRESVRQALRSGITSNQIIKFLRMYAHPEALKQTPVIPATIMDQLRLWEMERDRFVFREGVLYSQFISQTDFQLLRNYASELGVLIWDNPSKRVMVVNRNGHDEVKKFWKRHRQ--
>tr|A0A6P7VQ62|A0A6P7VQ62_IXOSC/9-457 [subseq from] General transcription factor IIH subunit 4 OS=Ixodes scapularis OX=6945 GN=LOC8035432 PE=3 SV=1
------------SLKCNDLHAYLKTLSPATLDQLYTHPATCLAVFRELPIISRHYIMRLMFVDQPVPQAVVSSWNEQKYVKEHLESLEALTALHIWADSSLPGGLPGWSLSGVFRKNIQIALLGGGQPWAV-YSTLEKDKHGRDAQFLDRYAMERWECVLHFMVGCHTkEGISADAVRILLHAGLMKSEeEEGSAPLITMEGFQFLLMDTASQVWHFVLQYLDTLESRGLNLVECLTFLFQLSFLTLGKDYSTEGMSESLLVFLQHLREFGLVYQRKRRSGRFYPTRLAINLASGLKETNLRSYEAGYIVVETNYRVYAYTDSQLQVALLALFCELMYRFPNLVVGVLTRESVRQALRSGITSNQIIRFLQMHAHPEAQKQSPVVPPTIMDQLRLWELERDRFNFREGVLYSQFISQSDFQLLRNYASDLGVLIWDNPSKRVMVVNRNGHDEVKRFWKRHRQ--
>tr|A0A1B6H6W5|A0A1B6H6W5_9HEMI/15-464 [subseq from] General transcription factor IIH subunit 4 OS=Homalodisca liturata OX=320908 GN=g.8441 PE=3 SV=1
----------SKSLQCKNLHDYLKTLPKEVLERLYNHPTTCLAVYRELPAIAKHYVIRLLFVEQPVPQAVIASWVSQAYAKDHNEVTKVLCELRIWQEASIPGGLAGWSLNPTFKKNAKIAINGGGKPSALS-TQLEAGPKFRDISYLDKYAMERWECVLHYMVGSQQqEGISVDAVRILLHAGLMKRDEDDGSPVITREGFQFLLLDTPAQVWYFILQYLDTVEARGLDLVECLTFLFQLSFSTLGKDYSTEGMSEGLLMFLQHLREFGLVYQRKRKEKRFYPTRLALNMASGQTGSPTDLQREGYIIVETNYRVYAYTDSNLKVALLALFCEMLYRFPNLAVGILTRDSVRMALRSGITAQQMVGFLRLHAHPRMLAAgPPTLPPTVVDQIQLWENERDRFVFTEGVLYSQFLSQADFDILRDYAQDLGVLTWQNDRRRTMVVTKQGHDEVKKFWKRHS---
>tr|A0A6J1S0P4|A0A6J1S0P4_FRAOC/15-462 [subseq from] General transcription factor IIH subunit 4 OS=Frankliniella occidentalis OX=133901 GN=LOC113202652 PE=3 SV=1
------------TFQCKNLHDYLKTLPASTLDRLYNHPTTCLAVYRELPEIGRHYVIRILFVEQPVPQAVVASWLSQENSKEHNEVTKVLKELQVWQEAPIPGGLPGWILNPIFKKNCRMALLGGGRANC-IQSQLDADSKPRDIPFLDQYATERWECVLHYMVGSQQqEGISADAVRLLLHARLMKRDEEDGSPVITREGFQFLLMDTAQQVWHFILQYLDTVQEHNLDLVECLTFLFQLSFSTLGKDYSTQGMSEAMLKFLQHLREFGLVYQRKRKGGRFYPTRLALNIAAGQTSAPGDIERVGYIVVETNYRVYAYTDSNLQVALVALFCEMMYRFPNLAVGILTRDSVRQALRSGITAEQMINFLRLHAHPRMVANgPPVLPPTVVDQIKLWENERDRFNFSEGVLYSQFLSQQDFQVLRDHAQDQGVLIWQNERQRTMVVTKGGHDDVKRFWKRYN---
>tr|A0A7R9EE39|A0A7R9EE39_9NEOP/18-470 [subseq from] General transcription factor IIH subunit 4 OS=Timema monikensis OX=170555 GN=TMSB3V08_LOCUS8554 PE=3 SV=1
------LVLQSKNLLCKNLHDYLKLLPADVLNKLYNHPATCLAVFRELPEIARHYVIRILFVEQPVPQAVVASWVAQAYCKEHVTVTRSLSDLQVWQEAAIPGGLPGWILNTTFKKNMKIALLGRGKAWSM-SSQLEADTRPRDIEYLDKYAMERWECVLHYMVGSQQqEGISADAVRILLHAGLMKRDEEDGSPVITREGFQFLLLDTPSQVWYFILQYLDTVEARGLDLVDCLTFLFQLSFSTISKDYSTEGMSEGLLVFLQHLREFGLVYQRKRKAGRFYPTRLALNIVSGQNKSQTELNRDGYIVVETNYRIYAYTDSNLQVALLGLFCELMYRFPNLAVGILTRESVRQALRSGITAEQIVGFLRLHAHPRLLAAgPPTLPPTIVDQIKLWENERERFTYTEGVLYSQFLSQADFEVLRDHALDLGVLTWQNIPRRTMVVTKSGHEDVKRFWKRY----
>tr|A0A7R8VDE3|A0A7R8VDE3_TIMDO/83-535 [subseq from] General transcription factor IIH subunit 4 OS=Timema douglasi OX=61478 GN=TDIB3V08_LOCUS2649 PE=3 SV=1
------LVLQSKNLLCKNLHDYLKLLPADVLNKLYNHPATCLAVFRELPEIARHYVIRILFVEQPVPQAVVASWVAQAYCKEHVNVTRSLSDLQVWQEAAIPGGLPGWILNTTFKKNMKIALLGRGKAWSM-SSQLEADTRPRDIQYLDKYAMERWECVLHYMVGSQQqEGISADAVRILLHAGLMKRDEEDGSPVITREGFQFLLLDTPSQVWYFILQYLDTVEARGLDLVDCLTFLFQLSFSTISKDYSTEGMSEGLLVFLQHLREFGLVYQRKRKAGRFYPTRLALNIVSGQNKSQTELNRDGYIVVETNYRIYAYTDSNLQVALLGLFCELMYRFPNLAVGILTRESVRQALRSGITAEQIVGFLRLHAHPRLLAAgPPTLPPTIVDQIKLWENERERFTYTEGVLYSQFLSQADFEVLRDHALDLGVLTWQNIPRRTMVVTKSGHEDVKRFWKRY----
>tr|A0A7R9FXW0|A0A7R9FXW0_TIMSH/20-470 [subseq from] General transcription factor IIH subunit 4 (Fragment) OS=Timema shepardi OX=629360 GN=TSIB3V08_LOCUS3491 PE=3 SV=1
--------LQSKNLLCKNLHDYLKLLPADVLNKLYNHPATCLAVFRELPEIARHYVIRILFVEQPVPQAVVASWVAQAYCKEHVNVTRSLSDLQVWQEAAIPGGLPGWILNTTFKKNMKIALLGRGKAWSM-SSQLEADTRPRDIQYLDKYAMERWECVLHYMVGSQQqEGISADAVRILLHAGLMKRDEEDGSPVITREGFQFLLLDTPSQVWYFILQYLDTVEARGLDLVDCLTFLFQLSFSTISKDYSTEGMSEGLLVFLQHLREFGLVYQRKRKAGRFYPTRLALNIVSGQNKSQTELNRDGYIVVETNYRIYAYTDSNLQVALLGLFCELMYRFPNLAVGILTRESVRQALRSGITAEQIVGFLRLHAHPRLLAAgPPTLPPTIVDQIKLWENERERFTYTEGVLYSQFLSQADFEVLRDHALDLGVLTWQNIPRRTMVVTKSGHEDVKRFWKRY----
>tr|A0A482XEL1|A0A482XEL1_LAOST/6-465 [subseq from] General transcription factor IIH subunit 4 OS=Laodelphax striatellus OX=195883 GN=LSTR_LSTR007262 PE=3 SV=1
-KSTPRLNLKSKTLQCKNLHDYLKTLQTGVLDRLYNHPTTCLAVFKELPDIAKHYVIRMLFVEQPVPQAVIASWVSQLHAQEHKEVASTLSELRVWQEASIQGGLPGWILNPTFKKNAKIALLGGGRAWSM-SAQLEADAKPRDVSYLDKYAMERWECVLHYMVGSQQqEGISADAVRILLHAGLMKRDEEDGSPVITREGFQFLLLDTPAQVWYFILQYLDTVESRGLNLVECLTFHIQLSFSTLGKDYSTDGMSEGLLMFLQHLREFGLVYQRKRKAGRFYPTQLALNMASGDNRsvSHGSA-REGYIVVETNYRVYAYTDSNLQVALLGLFCEMMYRFPNLAVGILTRDSVRMALRSGVTAAQMVGFLRLHAHPRMVQAgPPTLPPTIVDQIQLWQNERDRFLFTEGVLYSQFLSQADFEVLRDYAQDIGVLTWQNDKRRTMVVTKQGHDEVKKFWKRHS---
>tr|A0A0K8RIL9|A0A0K8RIL9_IXORI/9-457 [subseq from] General transcription factor IIH subunit 4 OS=Ixodes ricinus OX=34613 PE=2 SV=1
------------SLKCNDLHAYLKTLSPATLDQLYTHPATCLAVFRELPIISRHYIMRLMFVDQPVPQAVVSSWNEQKYVKEHLESLEALTALHIWADSSLPGGLPGWSLSVVFRKNIQIALLGGGQPWAV-YSTLEKDKHGRDAQFLDRYAMERWECVLHFMVGCHTkEGISADAVRILLHAGLMKSEeEEGSAPLITMEGFQFLLMDTASQVWHFVLQYLDTLESRGLNLVECLTFLFQLSFLTLGKDYSTEGMSESLLVFLQHLREFGLVYQRKRRSGRFYPTRLAINLASGLKETNLRSYESGYIVVETNYRVYAYTDSQLQVALLALFCELMYRLPNLVVGVLTRESVRQALRSGITSNQIIKFLQMHAHPEAQKQSPVIPPTIMDQLRLWELERDRFNFREGVLYSQFISQSDFQLLRNYASDLGVLIWDNPSKRVMVVNRNGHDEVKRFWKRHRQ--
>tr|A0A6P8Z2F1|A0A6P8Z2F1_THRPL/16-462 [subseq from] General transcription factor IIH subunit 4 OS=Thrips palmi OX=161013 GN=LOC117648318 PE=3 SV=1
-------------FQCKNLHDYLKTLPGSTLDKLYNHPTTCLAVYRELPEIGRHYVIRILFVEQPVPQAVVASWLAQEHSKEHTEVIKVLSELRVWQEAAIPGGLPGWILNPIFKKNCRMALLGGGKANC-IHSQLDADSKPRDIPFLDQYATERWECVLHYMVGSQQqEGISADAVRLLLHARLMKRDEDDGSPVITREGFQFLLMDTAQQVWHFILQYLDTVHEHNLDLVECLTFLFQLSFSTLGKDYTTQGMSEAMLKFLQHLREFGLVYQRKRKGGRFYPTRLALNIAAGRTSAPGDMEHLGYIVVETNYRVYAYTDSNLQVALVALFCEMMYRFPNLSVGILTRDSVRQALRSGITAEQMINFLRLHAHPRMIAQApPVLPPTVVDQIKLWENERDRFNFSEGVLYSQFLSQQDFQVLRDHAQEKGVLIWQNERTRTMVVTKGGHDDVKRFWKRYN---
>tr|A0A2I3T3L1|A0A2I3T3L1_PANTR/30-300 [subseq from] General transcription factor IIH subunit 4 OS=Pan troglodytes OX=9598 GN=GTF2H4 PE=3 SV=1
MESTPSRGLNRVHLQCRNLQEFLGGLSPGVLDRLYGHPATCLAVFRELPSLAKNWVMRMLFLEQPLPQAAVALWVKKEFSKAQEESTGLLSGLRIWHTQLLPGGLQGLILNPIFRQNLRIALLGGGKAWSDDTSQLGPDKHARDVPSLDKYAEERWEVVLHFMVGSPSAAVSQDLAQLLSQAGLMKSTEPGEPPCITSAGFQFLLLDTPAQLWYFMLQYLQTAQSRGMDLVEILSFLFQLSFSTLGKDYSVEGMSDSLLNFLQHLQEISAL-----------------------------------------------------------------------------------------------------------------------------------------------------------------------------------------------
>tr|A0A2R9C084|A0A2R9C084_PANPA/30-300 [subseq from] General transcription factor IIH subunit 4 OS=Pan paniscus OX=9597 GN=GTF2H4 PE=3 SV=1
MESTPSRGLNRVHLQCRNLQEFLGGLSPGVLDRLYGHPATCLAVFRELPSLAKNWVMRMLFLEQPLPQAAVALWVKKEFSKAQEESTGLLSGLRIWHTQLLPGGLQGLILNPIFRQNLRIALLGGGKAWSDDTSQLGPDKHARDVPSLDKYAEERWEVVLHFMVGSPSAAVSQDLAQLLSQAGLMKSTEPGEPPCITSAGFQFLLLDTPAQLWYFMLQYLQTAQSRGMDLVEILSFLFQLSFSTLGKDYSVEGMSDSLLNFLQHLQEISAL-----------------------------------------------------------------------------------------------------------------------------------------------------------------------------------------------
>tr|A0A2I3N3V3|A0A2I3N3V3_PAPAN/37-307 [subseq from] General transcription factor IIH subunit 4 OS=Papio anubis OX=9555 GN=GTF2H4 PE=3 SV=1
MESTPSRGLNRVHLQCRNLQEFLGGLSPGVLDRLYGHPATCLAVFRELPSLAKNWVMRMLFLEQPLPQAAVALWVKKEFSKAQEESTGLLSGLRIWHTQLLPGGLQGLILNPIFRQNLRIALLGGGKAWSDDTSQLGPDKHARDVPSLDKYAEERWEVVLHFMVGSPSAAVSQDLAQLLSQAGLMKSTEPGEPPCITSAGFQFLLLDTPAQLWYFMLQYLQTAQSRGMDLVEILSFLFQLSFSTLGKDYSVEGMSDSLLNFLQHLQEISAL-----------------------------------------------------------------------------------------------------------------------------------------------------------------------------------------------
>tr|G7P4M6|G7P4M6_MACFA/37-307 [subseq from] General transcription factor IIH subunit 4 OS=Macaca fascicularis OX=9541 GN=GTF2H4 PE=2 SV=2
MESTPSRGLNRVHLQCRNLQEFLGGLSPGVLDRLYGHPATCLAVFRELPSLAKNWVMRMLFLEQPLPQAAVALWVKKEFSKAQEESTGLLSGLRIWHTQLLPGGLQGLILNPIFRQNLRIALLGGGKAWSDDTSQLGPDKHARDVPSLDKYAEERWEVVLHFMVGSPSAAVSQDLAQLLSQAGLMKSTEPGEPPCITSAGFQFLLLDTPAQLWYFMLQYLQTAQSRGMDLVEILSFLFQLSFSTLGKDYSVEGMSDSLLNFLQHLQEISAL-----------------------------------------------------------------------------------------------------------------------------------------------------------------------------------------------
>tr|A0A814PJG2|A0A814PJG2_9BILA/4-328 [subseq from] Hypothetical protein OS=Adineta steineri OX=433720 GN=IZO911_LOCUS23305 PE=4 SV=1
--------------QFANLQEYISSLPTNVTQNIYGHPASCLAIFRELPVLARTIIMRFICLpnsEltgqpQPISQGVASSWINPSHQNTYKNITRMLVKLGIWNEV----GTD-WQLDATFRNNLTGAIFGGTTNWLDETDSVStPsERSIKKLEELNTYSSTRWDCVLQYLVNPDRGQITRDTIDVFVHAKLLKrnddtSSASTDPYQITGTGFQFLLMNRRTQVWFFIINSLETRQQRGEDISEHLIFLFQLSFATFGKDYSCEKFSATKENFLQHLRELGLIWQKTRKIKRYFPTKLAIELASGLAtttyGEhGNDEIQSGFLVVETNYRVYAYTTSGLA------------------------------------------------------------------------------------------------------------------------------------------
>tr|A0A814PJG2|A0A814PJG2_9BILA/336-492 [subseq from] Hypothetical protein OS=Adineta steineri OX=433720 GN=IZO911_LOCUS23305 PE=4 SV=1
---------------------------------------------------------------------------------------------------------------------------------------------------------------------------------------------------------------------------------------------------------------------------------------------------------GNDEIQSGFLVVETNYRVYAYTNNDLYLRITALFCKMLYRFPNMSVGLITRQSIRKALSNEISADLILNFLKSHAHPQMrkrlLENKPLIPTTISDQIRLWEMERDRIVDQEGMLYSQFNSANDFELIEKYAKDLNVLLWSNSQKRCVIVSKAGHEE------------
>tr|A0A814PJG2|A0A814PJG2_9BILA/492-685 [subseq from] Hypothetical protein OS=Adineta steineri OX=433720 GN=IZO911_LOCUS23305 PE=4 SV=1
----------------------------------------------------------------------------------------------------------------------------------------------------------------------------------------------------------------------------------------------------------------------------------ERKIKRYFPTKLAIELASGLAtttyGEhGNDEIQSGFLVVETNYRVYAYTNNDLYLRITALFCKMLYRFPNMSVGLITRQSIRKALSNEISADLILNFLKSHAHPQMrkrlLENKPLIPTTISDQIRLWEMERDRIVDQEGMLYSQFNSANDFELIEKYAKDLNVLLWSNSQKRCVIVSKAGHEEVKRFWKMQR---
>tr|A0A6I9YWL1|A0A6I9YWL1_9SAUR/1-300 [subseq from] General transcription factor IIH subunit 4 OS=Thamnophis sirtalis OX=35019 GN=GTF2H4 PE=3 SV=1
------------------------------------------------------------------------------------------------------------------------------------------------------------------MVGSPSAAVSQDLAQLLTEAGLMKSSEPGEPPCITSSGFQFLLLDTSSQLWYFMLQYLQSAETRGMDLVEILSFLFQLSFSTLGKDYSVEGMSDSLLNFLQHLREFGLVFQRKRKSRRYYPTRLAINLSSGISGTTVDTHNQGFIVVETNYRIYAYTDSELQIALIALFSEMLYRFPNLVVAQVTRESTQQAIANGITADQIIHFLRTRAHAVMLKQTPVLPPTITDQIRLWELERDRLRFSEGVLYNQFLSQVDFELLRDHAKELGVLVFENPIKRLMVVTPAGHSDVKRFWKRQKHSS
>tr|A0A812AM43|A0A812AM43_SEPPH/9-446 [subseq from] TFIIH4 OS=Sepia pharaonis OX=158019 GN=SPHA_1425 PE=4 SV=1
------------KLDCKDLYGYLRTLPPNILDKLYNHPATCLAVFRELPELAKHCVMRILFVEQAVPQAVVAHWVSSKYHEEHKLAMAALTDLRVWHEQPLPGGMLGFILNQTFRSNMKIALLGGGEPWTGG-GPLPPDKHAKDAQFLDNYAQERWECVLYYMVGS-SECVSRDIKGVLLHAGLMKAESEEATPTITPLGFQFLLMESSSQVWFFMLQYLDTLTTRGMDLVESLSFLFQLSFSIFGKDYATEGMSEAQLRLLQHLREFGLVYQRKRKSQRYYPTRLAINLASGLSQFStmAAAAQKGFIVVETNYRLYAYTNSQLQIALIALFCEMLYRFPNMVVGNITRDSIHSALSCGITGDQIISYLKTHAHEQISLKNPVLPPTVTDQIHLWEMERDRFRFTDGVLYNQFLSQSDFELLRDYAKDLGVLVWDKPARRVMVVARKGHDE------------
>tr|A0A2I3G471|A0A2I3G471_NOMLE/30-299 [subseq from] General transcription factor IIH subunit 4 OS=Nomascus leucogenys OX=61853 GN=GTF2H4 PE=3 SV=1
-RSTPSRGLNRVHLQCRNLQEFLGGLSPGVLDRLYGHPATCLAVFRELPSLAKNWVMRMLFLEQPLPQAAVALWVKKEFSKAQEESTGLLSGLRIWHTQLLPGGLQGLILNPIFRQNLRIALLGGGKAWSDDTSQLGPDKHARDVPSLDKYAEERWEVVLHFMVGSPSAAVSQDLAQLLSQAGLMKSTEPGEPPCITSAGFQFLLLDTPAQLWYFMLQYLQTAQSRGMDLVEILSFLFQLSFSTLGKDYSVEGMSDSLLNFLQHLQEISAL-----------------------------------------------------------------------------------------------------------------------------------------------------------------------------------------------
>tr|A0A1B6C308|A0A1B6C308_9HEMI/13-464 [subseq from] General transcription factor IIH subunit 4 OS=Clastoptera arizonana OX=38151 GN=g.5776 PE=3 SV=1
--------LKNKSLHCKNLYDYLKTLSASTLERLYNHPTTCLAIYRELPPIAKHYVIRLLYVEQPVPQAVIASWVSQAFSKDHNAVTQILSELKVWQEANIPGGLLGWILNPVFKKNAKIAINGGGRPWTM-SAQLEADAKPRDIGYLDKYAMERWECVLHYMVGSQQqEGISADAVRILLHASLMKRDEEDGSPVITREGFQFLLLDTAAQVWYFILQYLDTVESRGLDLVECLTFLFQLSFSTLGKDYSTDGMSESLLVFLQHLREFGLVYQRKRKAGRFYPTRLALNMASGLTKTSNDVVREGYIIVETNYRVYAYTNSNLQVALLGLFCEMLYRFPNLAVGILTRDSVRLALRSGITAQQIVGFLRLHAHPRMIATgPPTLPSTVVDQIQLWENERNRFTFTEGVLYSQFLSQADFELLRDYAQDLGVLTWQNDKRRTIVVTKQGHEEVRKFWKRHS---
>tr|A0A2I2ZF97|A0A2I2ZF97_GORGO/29-298 [subseq from] General transcription factor IIH subunit 4 OS=Gorilla gorilla gorilla OX=9595 GN=GTF2H4 PE=3 SV=1
-RSTPSRGLNRVHLQCRNLQEFLGGLSPGVLDRLYGHPATCLAVFRELPSLAKNWVMRMLFLEQPLPQAAVALWVKKEFSKAQEESTGLLSGLRIWHTQLLPGGLQGLILNPIFRQNLRIALLGGGKAWSDDTSQLGPDKHARDVPSLDKYAEERWEVVLHFMVGSPSAAVSQDLAQLLSQAGLMKSTEPGEPPCITSAGFQFLLLDTPAQLWYFMLQYLQTAQSRGMDLVEILSFLFQLSFSTLGKDYSVEGMSDSLLNFLQHLQEISAL-----------------------------------------------------------------------------------------------------------------------------------------------------------------------------------------------
>tr|A0A4W4E6A4|A0A4W4E6A4_ELEEL/21-399 [subseq from] General transcription factor IIH subunit 4 OS=Electrophorus electricus OX=8005 GN=LOC113569258 PE=3 SV=1
------------------------------------------FLFRELPALAKNYVMRMLFLDHPLPQAAVALWVKKDCQKDHDRCVSVLTGLRLWHSQQLQGGLQGMVLNPVFKDNLRTALLGGGKTWADEGSGLGPDRHARDVESLDRYAMERWEVILHFMVGSPSAAVSQDLARLLIQAGLMRS-EAGEAPCITSAGFQFLLLDTASQLWYITLQYLNTAQVQPPEILPLTVSLF-----CLLQDYSVEGMSESLLTFLQHLREFGLVFQRKRKSRRYYPTRLAITLAAGItanpsssssSAVNGTpgTADSGFIVVETNYRVYAYTNSELQIALVALFSEMLYRFPNVVVAQVTRESVQQAIANGITAQQIIHFLRTRAHPVMLKQTPVLPPTITDQIRLWELERDRLQFTEGMNVcGRLLAK-----------------------------------------------
>tr|A0A4W4E5B8|A0A4W4E5B8_ELEEL/49-426 [subseq from] General transcription factor IIH subunit 4 OS=Electrophorus electricus OX=8005 GN=LOC113569258 PE=3 SV=1
------------------------------------------FLFRELPALAKNYVMRMLFLDHPLPQAAVALWVKKDCQKDHDRCVSVLTGLRLWHSQQLQGGLQGMVLNPVFKDNLRTALLGGGKTWADEGSGLGPDRHARDVESLDRYAMERWEVILHFMVGSPSAAVSQDLARLLIQAGLMRS-EAGEAPCITSAGFQFLLLDTASQLWYITLQYLNTAQVQPPEILPLTVSLF-----CLLQDYSVEGMSESLLTFLQHLREFGLVFQRKRKSRRYYPTRLAITLAAGItanpsssssSAVNGTpgTADSGFIVVETNYRVYAYTNSELQIALVALFSEMLYRFPNVVVAQVTRESVQQAIANGITAQQIIHFLRTRAHPVMLKQTPVLPPTITDQIRLWELERDRLQFTEGMNVcGRLLA------------------------------------------------
>tr|A0A7R9LDM4|A0A7R9LDM4_9ACAR/6-124 [subseq from] General transcription factor IIH subunit 4 OS=Oppiella nova OX=334625 GN=ONB1V03_LOCUS2011 PE=3 SV=1
-----------ASIQCDNLIQYLCQLGRPLMDKLYTNSSTSLAVFRELPDLAKHYVMRLLFVEQPIPQAVIASWVKH-ISE-HNESSEVLTKLNVWKSQTLPTGLPGWLLNQSFRDSLKTALLGGRKQLTTD------------------------------------------------------------------------------------------------------------------------------------------------------------------------------------------------------------------------------------------------------------------------------------------------------------------------------------------
>tr|A0A7R9LDM4|A0A7R9LDM4_9ACAR/136-249 [subseq from] General transcription factor IIH subunit 4 OS=Oppiella nova OX=334625 GN=ONB1V03_LOCUS2011 PE=3 SV=1
---------NTATIACDNLIQYLCQLGRPLMDKLYTNSSTSLAVFRELPDLAKHYVMRLLFVEQPIPQAVIASWVKH-ISQ-HNESSEVLTKLNVWKSQTLPTGLPGWLLNQSFRDSLKTALLGG-------------------------------------------------------------------------------------------------------------------------------------------------------------------------------------------------------------------------------------------------------------------------------------------------------------------------------------------------
>tr|A0A7R9LDM4|A0A7R9LDM4_9ACAR/273-425 [subseq from] General transcription factor IIH subunit 4 OS=Oppiella nova OX=334625 GN=ONB1V03_LOCUS2011 PE=3 SV=1
----------------------------------------------------------------------------------------------------------------------------RGEQWSV-YRELSKDKHSPDVDSLDSYANKRWESILHFMVERrhrETDVISNETKNVLLHANLIRLDDPNGIPDITANGFQFLLMDISSQVWHFLLKYLDTIQSKGLDLAEALIFLFQLSFLSLGKDYSTEGMSDSNLALLQNLREFGLVYQRK-------------------------------------------------------------------------------------------------------------------------------------------------------------------------------------------
>tr|A0A7R9LDM4|A0A7R9LDM4_9ACAR/444-632 [subseq from] General transcription factor IIH subunit 4 OS=Oppiella nova OX=334625 GN=ONB1V03_LOCUS2011 PE=3 SV=1
-------------------------------------------------------------------------------------------------------------------------------------------------------------------------------------------------------------------------------------------------------------------------------YRKQRKDGRFYPTRLAINLVSGLKDTSLHSKRSGFIIVETNYRVYAYTDSTIQIALLAIFTEMQYRFPKFVLGVITRESVRQAFKCGITAKQIVNFLVMHSHPQLHNQNPIIPGTVVDQISLWEQERDRLIYKDGVLYSQFNSQPDFDLLKKYANDLGVLIWSNPQRRVMVVSHGGHDEVRRFWKRHKK--
>tr|A0A6S7HMH1|A0A6S7HMH1_PARCT/15-466 [subseq from] General transcription factor IIH subunit 4 OS=Paramuricea clavata OX=317549 GN=PACLA_6A071474 PE=3 SV=1
------------HLKCKDLHQYLQGLPVSVLDKLYGHPATCFAVFRELPELAKHFVMRTLFAEQPLPETLVNAWVKKEQQNFCTGALNRLKQLRIWR--VVTGWSQTrYELNPTFRSNLKIALCGGGQPWCGVADDLGPDRHSKDKEFLDKYALERWEAVLHFMTGSspPdgTVGISADVVQVLLVSGLMKSDEQEQSPMITPSGFQFLLMDASSQIWYFMLKYLDMVEARGMNLVECLSFLFQLNFSTFGKDYPTDNMSDSQLRFLQHLREIGLVFQRKRKSRRYYPTKLVINLAAAGSGSMTTASEgvEGFIVVETNYRVYVYTDSPLQVALVGLFAEIICRFPKFCVAVLTRGSVSQALLSGITADQVLHFLRTRAHPEMLKKTPVIPANIADQIRLWELEKCRMQMTEGVLYNQFLSMSDFETLRKYAEDLGVLIWANSNKRVMIVSKSGHDDVKKFWKRQK---
>tr|A0A6P8GVI9|A0A6P8GVI9_CLUHA/2-348 [subseq from] General transcription factor IIH subunit 4 OS=Clupea harengus OX=7950 GN=gtf2h4 PE=3 SV=1
----------------------------------------------------------------------------------------------------------------------------GGKAWSDEGSSMGPDRHARDVESLDRYAMERWEVILHFMVGSPSAAVSQDLAQLLSQAGLMRS-EVGDAPCITSSGFQFLLLDTASQLWYLTLQYLNTAQTRGMDLVEILSFLFQLSFSTLGRDYSVEGMSESLLTFLQHLREFGLVFQRKRKSRRYYPTRLAITLSAGVtttnlsltpmSGIGPTpgTGDSGFIIVETNYRLYAYTNSELQIALVALFSEMLYRFPDVVVATVTRESVQQAIANGITAQQIIHFLRTRAHPVMVKQTPVLPSTITDQIRLWELERDRLQFTEGVLYNQFLSQADFEVLRDRAQGLGVLVWQNPANRVMVVSPNGHSEVKKFWKRQKS--
>tr|A0A6I9YVG5|A0A6I9YVG5_9SAUR/1-299 [subseq from] General transcription factor IIH subunit 4 OS=Thamnophis sirtalis OX=35019 GN=GTF2H4 PE=3 SV=1
------------------------------------------------------------------------------------------------------------------------------------------------------------------MVGSPSAAVSQDLAQLLTEAGLMKS-EPGEPPCITSSGFQFLLLDTSSQLWYFMLQYLQSAETRGMDLVEILSFLFQLSFSTLGKDYSVEGMSDSLLNFLQHLREFGLVFQRKRKSRRYYPTRLAINLSSGISGTTVDTHNQGFIVVETNYRIYAYTDSELQIALIALFSEMLYRFPNLVVAQVTRESTQQAIANGITADQIIHFLRTRAHAVMLKQTPVLPPTITDQIRLWELERDRLRFSEGVLYNQFLSQVDFELLRDHAKELGVLVFENPIKRLMVVTPAGHSDVKRFWKRQKHSS
>tr|A0A4Y2M2A2|A0A4Y2M2A2_ARAVE/9-454 [subseq from] General transcription factor IIH subunit 4 OS=Araneus ventricosus OX=182803 GN=GTF2H4_3 PE=3 SV=1
------------SLKCKDLHDYLKTLSAATLEKLYNHPATCLAVFRELPTLSKHYVTRLLFVEQPVPQAVIGSWLHQQYVKQHLEAVEALCELHLYVEYPVPGGLPGWILNTTFRKNLKVALLGGGKTWAV-CANLEKDKHARDVNFLDSYAMERWEALLHFMVGSQQSenTVSSDAIKVLLHSGLMKKE--NESNIITTEGFQFLLMTTASQVWHFMLQYLDTVEERGLNLVDCLTFLFQLSFLTLGKDYSTGDMNESMLVFVQHLRELGIVYQRKRRSGRFYPTRLAINLASGLKEVNLDVNKAGYIVVETNYRVYAYTDSHLQIALIALFCEMMYRFPNFSVGVFTRESVREALKSGITADQIIKFLQMHAHPEMLKQKPTLPPTVVDQIRLWEMERDRFKFTEGVLYSQFLSQSDFELLCNYAQDLGVLIFSNPARRVMLVSKSGHDDVKRFWKRHR---
>tr|K7FGW7|K7FGW7_PELSI/7-275 [subseq from] General transcription factor IIH subunit 4 OS=Pelodiscus sinensis OX=13735 GN=GTF2H4 PE=3 SV=1
--------LQRVQLKCKNLHEFLRGLSPGILDRLYNHPATCLAVFRELPGLAKNYVMRMLFLEQPLPQAAVALWVKKEHVKWQEESWELLLGLRLWHTQLLPGGLQGLVLNPIFKENLRVALLGGVGTRCYASLRRDGSPRAELQPFLGRveYnmALRGWaQVILHFMVGSPSAAVSQDLAQLLIQAGLMKSSEPGEPPCITSAG-------TRPQLWYFMLQYLQSAETRGMDLVEILSFLFQLSppfFNKLFQDYSVEGMSDSLLNFLQHLREFGLVFQRKV------------------------------------------------------------------------------------------------------------------------------------------------------------------------------------------
>tr|K7FGW7|K7FGW7_PELSI/332-438 [subseq from] General transcription factor IIH subunit 4 OS=Pelodiscus sinensis OX=13735 GN=GTF2H4 PE=3 SV=1
-------------------------------------------------------------------------------------------------------------------------------------------------------------------------------------------------------------------------------------------------------------------------------------------------------------------------------------------------------------------GPGLCSIDIIHFLRTRAHPVMLRQTPVLPPTITDQIRLWEMERDRLRFSEGVLYNQFLSQVDFELLRNHARDLGVLVFENPAKRLMVVTPAGHSDVKRFWKRQKQSS
>tr|G9K3L6|G9K3L6_MUSPF/1-265 [subseq from] General transcription factor IIH subunit 4 (Fragment) OS=Mustela putorius furo OX=9669 PE=2 SV=1
MESTPSRgGLNRVHLQCRNLQEFLGGLSPGVLDRLYGHPATCLAVFRELPSLAKNWVMRMLFLEQPLPQAAVALWVKKEFSKAQEESTGLLSGLRIWHTQLLPGGLQGLILNPIFRQNLRIALLGGGKAWSDDTSQLGPDKHARDVPSLDKYAEERWEVVLHFMVGSPSAAVSQDLAQLLSQAGLMKSTEPGEPPCITSAGFQFLLLDTPAQLWYFMLQYLQTAQSRGMDLVEILSFLFQLSFSTLGKDYSVEGMSDSLLNFLQH------------------------------------------------------------------------------------------------------------------------------------------------------------------------------------------------------
>tr|A0A6J1RAY7|A0A6J1RAY7_9HYME/27-478 [subseq from] General transcription factor IIH subunit 4 OS=Temnothorax curvispinosus OX=300111 GN=LOC112466289 PE=3 SV=1
---------RPTGLQCKNLHEYLKSRTPDTLNKLYHKPPICLAVFRELPVIAKHYVMRLLFVEQPVPQAVIASWCSKLYFEEHQKVVQILNELYVWKEASIPGGLPGWILNNTFKKNLKIVLLGGGKPWTM-SNQLETDSKPRDVAFLDSYALERWECVLHYMVGSQQqEGISADAVRILLHAGLMKRDEADGSPIITQAGFQFLLLDTASQVWYFILQYLDTIEARGLDLVECLTFLFQLNFSTLGKDYSTEGMSEGLLTFLQHLREFGLVYQRKRKAGRFYPTRLALNIATGETKpLTRDTDKEGYIVVETNYRVYAYTNSNLQVALLGLFCEMLYRFPNLVVSILTRDSVRQALKSGITASQIVGYLQQHAHSKMIEAgPPILPPTITDQIKLWENERNRFSFSEGVLYSQFLSQTDFEVLRDHAVSTGVLIWESERKRTMVVTKAGHDDVKKFWKRYS---
>tr|A0A158P1W3|A0A158P1W3_ATTCE/14-463 [subseq from] General transcription factor IIH subunit 4 OS=Atta cephalotes OX=12957 GN=105627099 PE=3 SV=1
-----------NSLQCTNLQEYLKSRSPDTLNKLYHKPPICLAVFRELPVIAKHYVMRLLFVEQPVPQAVIASWCSKLYFEEHQKVVQVLNELYVWKEASIPGGLPGWTLNSTFKKNLKIVLLGGGKPWTM-SNQLETDSKPRDVAFLDSYALERWECVLHYMVGSQQqEGISADAVRILLHAGLMKRDEADGSPIITQAGFQFLLLDTASQVWYFILQYLDTIEARGLDLVECLTFLFQLNFSTLGKDYSTEGMSEGLLTFLQHLREFGLVYQRKRKAGRFYPTRLALNIATGETKpLTRDTDKEGYIIVETNYRIYAYTNSNLQVALLGLFCEMLYRFPNVVVSILTRDSVRQALKSGITASQIVGYLRQHAHSKMIEAgPPILPPTIVDQIKLWENERNRFLFSEGVLYSQFLSQTDFEVLRDHAVSIGVLIWQSERKRTMVVTKAGHDDVKKFWKRYS---
>tr|A0A195AVR0|A0A195AVR0_9HYME/14-463 [subseq from] General transcription factor IIH subunit 4 OS=Atta colombica OX=520822 GN=ALC53_13355 PE=3 SV=1
-----------NSLQCTNLQEYLKSRSPDTLNKLYHKPPICLAVFRELPVIAKHYVMRLLFVEQPVPQAVIASWCSKLYFEEHQKVVQVLNELYVWKEASIPGGLPGWTLNSTFKKNLKIVLLGGGKPWTM-SNQLEIDSKPRDVAFLDSYALERWECVLHYMVGSQQqEGISADAVRILLHAGLMKRDEADGSPIITQAGFQFLLLDTASQVWYFILQYLDTIESRGLDLVECLTFLFQLNFSTLGKDYSTEGMSEGLLTFLQHLREFGLVYQRKRKAGRFYPTRLALNIATGETKpLTRDTDKEGYIIVETNYRVYAYTNSNLQVALLGLFCEMLYRFPNVVVSILTRDSVRQALKSGITASQIVGYLRQHAHSKMIEAgPPILPPTIVDQIKLWENERNRFLFSEGVLYSQFLSQTDFEVLRDHAVSIGVLIWQSERKRTMVVTKAGHDDVKKFWKRYS---
>tr|A0A4S2JM66|A0A4S2JM66_9HYME/27-478 [subseq from] General transcription factor IIH subunit 4 OS=Temnothorax longispinosus OX=300112 GN=DBV15_03282 PE=3 SV=1
---------RPTGLQCKNLHEYLKSRTPDTLNKLYHKPPICLAVFRELPVIAKHYVMRLLFVEQPVPQAVIASWCSKLYFEEHQKVVQILNELYVWKEASIPGGLPGWILNNTFKKNLKIVLLGGGKPWTM-SNQLETDSKPRDVAFLDSYALERWECVLHYMVGSQQqEGISADAVRILLHAGLMKRDEADGSPIITQAGFQFLLLDTASQVWYFILQYLDTIEARGLDLVECLTFLFQLNFSTLGKDYSTEGMSEGLLTFLQHLREFGLVYQRKRKAGRFYPTRLALNIATGETKpLTRDTDKEGYIVVETNYRVYAYTNSNLQVALLGLFCEMLYRFPNLVVSILTRDSVRQALKSGITASQIVGYLQQHAHSKMIEAgPPILPPTITDQIKLWENERNRFSFSEGVLYSQFLSQTDFEVLRDHAVSTGVLIWESERKRTMVVTKAGHDDVKKFWKRYS---
>tr|A0A836JU00|A0A836JU00_9HYME/14-463 [subseq from] TF2H4 factor (Fragment) OS=Acromyrmex heyeri OX=230685 GN=Gtf2h4 PE=4 SV=1
-----------NSLQCTNLQEYLKSRSPDILNKLYHKPPICLAVFRELPVIAKHYVMRLLFVEQPVPQAVIASWCSKLYFEEHQKVVQVLNELYVWKEASIPGGLPGWTLNSTFKKNLKIVLLGGGKPWTM-SNQLETDSKPRDVAFLDSYALERWECVLHYMVGSQQqEGISADAVRILLHAGLMKRDEADGSPIITQAGFQFLLLDTASQVWYFILQYLDTIEARGLDLVECLTFLFQLNFSTLGKDYSTEGMSEGLLTFLQHLREFGLVYQRKRKAGRFYPTRLALNIATGETKpLTRDTDKEGYIIVETNYRVYAYTNSNLQVALLGLFCEMLYRFPNVVVSILTRDSVRQALKSGITASQIVGYLRQHAHSKMIEAgPPILPPTIVDQIKLWENERNRFLFSEGVLYSQFLSQTDFEVLRDHAVSTGVLIWQSERKRTMVVTKAGHDDVKKFWKRYS---
>tr|A0A836JW52|A0A836JW52_9HYME/14-463 [subseq from] TF2H4 factor (Fragment) OS=Acromyrmex charruanus OX=2715315 GN=Gtf2h4 PE=4 SV=1
-----------NSLQCTNLQEYLKSRSPDILNKLYHKPPICLAVFRELPVIAKHYVMRLLFVEQPVPQAVIASWCSKLYFEEHQKVVQVLNELYVWKEASIPGGLPGWTLNSTFKKNLKIVLLGGGKPWTM-SNQLETDSKPRDVAFLDSYALERWECVLHYMVGSQQqEGISADAVRILLHAGLMKRDEADGSPIITQAGFQFLLLDTASQVWYFILQYLDTIEARGLDLVECLTFLFQLNFSTLGKDYSTEGMSEGLLTFLQHLREFGLVYQRKRKAGRFYPTRLALNIATGETKpLTRDTDKEGYIIVETNYRVYAYTNSNLQVALLGLFCEMLYRFPNVVVSILTRDSVRQALKSGITASQIVGYLRQHAHSKMIEAgPPILPPTIVDQIKLWENERNRFLFSEGVLYSQFLSQTDFEVLRDHAVSTGVLIWQSERKRTMVVTKAGHDDVKKFWKRYS---
>tr|A0A151WNZ1|A0A151WNZ1_9HYME/14-463 [subseq from] General transcription factor IIH subunit 4 OS=Trachymyrmex zeteki OX=64791 GN=ALC60_11323 PE=3 SV=1
-----------NSLQCTNLQEYLKSRSPDTLNKLYHKPPICLAVFRELPVIAKHYVMRLLFVEQPVPQAVIASWCSKLYFEEHQKVVQVLNELYVWKEASIPGGLPGWILNNTFKKNLKIVLLGGGKPWTM-SNQLETDSKPRDVAFLDSYALERWECVLHYMVGSQQqEGISADAVRILLHAGLMKRDEADGSPIITQAGFQFLLLDTASQVWYFILQYLDTIEARGLDLVECLTFLFQLNFSTLGKDYSTEGMSEGLLTFLQHLREFGLVYQRKRKAGRFYPTRLALNIATGETKpLTRDTDKEGYIIVETNYRVYAYTNSNLQVALLGLFCEMLYRFPNVVVSILTRDSVRQALKSGITASQIVGYLRQHAHGKMIEAgPPILPPTIVDQIKLWENERNRFLFSEGVLYSQFLSQTDFEVLRDHAVSTGVLIWQSERKRTMVVTKAGHDDVKKFWKRYS---
>tr|A0A814XGL5|A0A814XGL5_9BILA/4-459 [subseq from] Hypothetical protein OS=Adineta steineri OX=433720 GN=VCS650_LOCUS26463 PE=4 SV=1
--------------QFANLQEYISSLPTNVTQNIYGHPASCLAIFRELPVLARTIIMRFICLpnsEltgqpQPISQGVASSWINPSHQNTYKNITRMLVKLGIWNEV----GTD-WQLDATFRNNLTGAIFGGTTNWLDETDSVStPsERSIKKLEELNTYSSTRWDCVLQYLVNPDRGQITRDTIDVFVHAKLLKrnddtSSASTDPYQITGTGFQFLLMNRRTQVWFFIINSLETRQQRGEDISEHLIFLFQLSFATFGKDYSCEKFSATKENFLQHLRELGLIWQKTRKIKRYFPTKLAIELASGLAtttyGEhGNDEIQSGFLVVETNYRVYAYTNNDLYLRITALFCKMLYRFPNMSVGLITRQSIRKALSNEISADLILNFLKSHAHPQMrkrlLENKPLIPTTISDQIRLWEMERDRIVDQEGMLYSQFNSANDFELIEKYAKDLNVLLWSNSQKRCVIVSKAGHEER-----------
>tr|A0A814XGL5|A0A814XGL5_9BILA/458-651 [subseq from] Hypothetical protein OS=Adineta steineri OX=433720 GN=VCS650_LOCUS26463 PE=4 SV=1
----------------------------------------------------------------------------------------------------------------------------------------------------------------------------------------------------------------------------------------------------------------------------------ERKIKRYFPTKLAIELASGLAtttyGEhGNDEIQSGFLVVETNYRVYAYTNNDLYLRITALFCKMLYRFPNMSVGLITRQSIRKALSNEISADLILNFLKSHAHPQMrkrlLENKPLIPTTISDQIRLWEMERDRIVDQEGMLYSQFNSANDFELIEKYAKDLNVLLWSNSQKRCVIVSKAGHEEVKRFWKMQR---
>tr|A0A154PDQ4|A0A154PDQ4_DUFNO/11-463 [subseq from] General transcription factor IIH subunit 4 OS=Dufourea novaeangliae OX=178035 GN=WN55_01020 PE=3 SV=1
--------LRPTGLQCKNLQEYLKSRPPDVLNKLYHNPPICLAVFRELPVIAKHYVMRLLFVEQPVPQAVIASWCSKLYFEEHQKVVSILNELNVWKEASIPGGLPGWILNSTFKKNLKIVLLGGGKPWTM-SNQMETDSKPRDVAFLDSYALERWECVLHYMVGSQQqEGISADAVRILLHAGLMKRDEADGSPVITQAGFQFLLLETASQVWYFILQYLDTIEARGLDLVECLTFLFQLNFSTLGKDYSTEGMSEGLLTFLQHLREFGLVYQRKRKAGRFYPTRLALNIATGQNKQlSRDPDKEGYIVVETNYRVYAYTNSNLQVALLGLFCEMLYRFPNLVVSILTRDSVRQALKSGITAAQIVGYLQQHAHSKMIEAgPPVLPPTIVDQIKLWENERNRFVFSEGVLYSQFHSQTDFEVLRDHALSTGVLIWQSDRKRTMVVTKAGHDDVKKFWKRYS---
>tr|A0A0A9Y7B7|A0A0A9Y7B7_LYGHE/15-462 [subseq from] General transcription factor IIH subunit 4 OS=Lygus hesperus OX=30085 GN=GTF2H4_0 PE=3 SV=1
------------SLQCSNLYEYLKTLPTPVLDKLYSYPIICLAVYRDLPDVAKHYVIRILFVEQPVPQAVIGSWVTQNYSKEASEVAQVLSDLHVWHETSIPGGLPAWELNPIFKKNFKNSMLGGGRTWGTK-ANLETDSRARDVDYLDKYAMERWECVLHYMVGSKQqEGISADAVRILLHAGLMKRDDEDGSPVITKEGFQFLLLDTPEQVWYFMLQYLDTVPSRNLDLVQCLAFLFQLSFSTLGKDYCTDGMPEEMLTFLQHLREFGLVYQRKRKGGKFYPTRLALNITNRSSAGRAAQQKEGFIVVESNYRIYAYTDSNLKVALIGLFTELLYRFPNMVVGTLTRDSICMALRSGITAEQIINFLRLHAHPRLIaKGPPILPPTITDQINLWEKERDRFTFTDGILYSQFLSHSDFSILRDFAQEHGLLVWQNDQKRTMVVTKDGHDEVKRFWKK--HS-
>tr|A0A6A4JSS1|A0A6A4JSS1_APOLU/15-462 [subseq from] General transcription factor IIH subunit 4 OS=Apolygus lucorum OX=248454 GN=GE061_19398 PE=3 SV=1
------------SLQCSNLYEYLKTLPTPVLDKLYSYPIICLAVYRDLPDVAKHYVIRILFVEQPVPQAVIGSWVTQNYSKEASEVAQVLSDLHVWHETSIPGGLPAWELNPIFKKNFKNSMLGGGRTWGTK-ANLETDSKARDVDYLDKYAMERWECVLHYMVGSKQqEGISADAVRILLHAGLMKRDDDDGSPVITKEGFQFLLLDTPEQVWYFMLQYLDTVPSRNLDLVQCLAFLFQLSFSTLGKDYCTDGMPEEMLTFLQHLREFGLVYQRKRKGGKFYPTRLALNITNRSSAGRAAEQREGFIVVESNYRIYAYTDSNLKVALIGLFTELLYRFPNMVVGTLTRDSICMALRSGITAEQIINFLRLHAHPRLVaKGPPILPPTITDQINLWEKERDRFTFTDGILYSQFLSHSDFSILRDFAQEHGLLVWQNDQKRTMVVTKDGHDEVKRFWKK--HS-
>tr|A0A195DMQ2|A0A195DMQ2_9HYME/14-463 [subseq from] General transcription factor IIH subunit 4 OS=Trachymyrmex cornetzi OX=471704 GN=ALC57_13738 PE=3 SV=1
-----------NSLQCTNLQDYLKSRSPDTLNKLYHKPPICLAVFRELPVIAKHYVMRLLFVEQPVPQAVIASWCSKLYFEEHQKVVQVLNELYVWKEASIPGGLPGWTLNNTFKKNLKIVLLGGGKPWTM-SNQLETDSKPRDVAFLDSYALERWECVLHYMVGSQQqEGISADAVRILLHAGLMKRDEADGSPIITQAGFQFLLLDTASQVWYFILQYLDTIEARGLDLVECLTFLFQLNFSTLGKDYSTEGMSEGLLTFLQHLREFGLVYQRKRKAGRFYPTRLALNIATGETKpLTRDTDKEGYIIVETNYRVYAYTNSNLQVALLGLFCEMLYRFPNVVVSILTRDSVRQALKSGITASQIVGYLRQHAHSKMIEAgPPILPPTIVDQIKLWENERNRFLFSEGVLYSQFLSQTDFEVLRDHAVSTGVLIWQSERKRTMVVTKAGHDDVKKFWKRYS---
>tr|A0A0M8ZZ27|A0A0M8ZZ27_9HYME/12-463 [subseq from] General transcription factor IIH subunit 4 OS=Melipona quadrifasciata OX=166423 GN=WN51_14110 PE=3 SV=1
---------RPTGLQCKNLQEYLKSRPPEVLNKLYHNPPICLAVFRELPVIAKHYVMRLLFVEQPVPQAVIASWCSKLHFEEHQKVVLILNELNVWKEASIPGGLPGWILNTTFKKNLKIVLLGGGKPWTM-SNQLEIDSKPRDVAFLDSYALERWECVLHYMVGSQQqEGISADAVRILLHAGLMKRDEADGSPVITQAGFQFLLLETALQVWYFILQYLDTIEARGLDLVECLTFLFQLNFSTLGKDYSTEGMSEGLLTFLQHLREFGLVYQRKRKAGRFYPTRLALNIATGQNKPlSRDPEKEGYIVVETNYRVYAYTNSNLQVALLGLFCEMLYRFPNLVVSILTRDSVRQALKSGITAAQIVGYLQQHAHSKMIEAgPPILPPTIVDQIKLWENERNRFIFSEGVLYSQFLSQTDFEVLRDHALSTGVLIWQSERKRTMVVTKAGHDDVKKFWKRYS---
>tr|A0A833RP58|A0A833RP58_9HYME/12-463 [subseq from] Uncharacterized protein OS=Frieseomelitta varia OX=561572 GN=E2986_05120 PE=4 SV=1
---------RPTGLQCKNLQEYLKSRPPEVLNKLYHNPPICLAVFRELPVIAKHYVMRLLFVEQPVPQAVIASWCSKLHFEEHQKVVLILNELNVWKEASIPGGLPGWILNTTFKKNLKIVLLGGGKPWTM-SNQLEIDSKPRDVAFLDSYALERWECVLHYMVGSQQqEGISADAVRILLHAGLMKRDEADGSPVITQAGFQFLLLETALQVWYFILQYLDTIEARGLDLVECLTFLFQLNFSTLGKDYSTEGMSEGLLTFLQHLREFGLVYQRKRKAGRFYPTRLALNIATGQNKPlSRDPEKEGYIVVETNYRVYAYTNSNLQVALLGLFCEMLYRFPNLVVSILTRDSVRQALKSGITAAQIVGYLQQHAHSKMIEAgPPILPPTIVDQIKLWENERNRFIFSEGVLYSQFLSQTDFEVLRDHALSTGVLIWQSERKRTMVVTKAGHDDVKKFWKRYS---
>tr|E2AJG8|E2AJG8_CAMFO/15-463 [subseq from] General transcription factor IIH subunit 4 OS=Camponotus floridanus OX=104421 GN=EAG_13888 PE=3 SV=1
------------SLQCKNLHEYLKSRSSDILNKLYHKPPICLAVFRELPIIAKHYVMRLLFVEQPVPQAVIASWCSKLYFEEHQKVVQVLNDLYVWKEASIPGGLPGWILNNIFKKNLKIVLLGGGKPWTM-SNQLETDSKPRDVAFLDSYALERWECVLHYMVGSQQqEGISADAVRILLHAGLMKRDEADGSPIITQAGFQFLLLDTASQVWYFILQYLDTIEARGLDLVECLTFLFQLNFSTLGKDYSTEGMSEGLLTFLQHLREFGLVYQRKRKAGRFYPTRLALNIATGENKpLAKDTDKEGYIVVETNYRVYAYTNSNLQVALLGLFCEMLYRFPNVVVSILTRDSIRQALKSGITASQIVGYLQQHVHSKMIERgPPILPPTIVDQIKLWENERNRFLFSEGVLYSQFLSQTDFEVLRDHALSTGVLIWQSERKRTMVVTKTGHDDVKKFWKRYS---
>tr|A0A6J3L1P2|A0A6J3L1P2_9HYME/12-463 [subseq from] General transcription factor IIH subunit 4 OS=Bombus vosnesenskii OX=207650 GN=LOC117237798 PE=3 SV=1
---------RPAGLQCKNLQEYLKSRPPEVLNKLYHNPPICLAVFRELPVIAKHYVMRLLFVEQPVPQAVIASWCSKLHFEEHQKVVLILNELNVWKEASIPGGLPGWILNTTFKKNLKIVLLGGGKPWTM-SNQLETDSKPRDVAFLDSYALERWECVLHYMVGSQQqEGISADAVRILLHAGLMKRDEADGSPVITQAGFQFLLLETASQVWYFILQYLDTIEARGLDLVECLTFLFQLNFSTLGKDYSTEGMSEGLSTFLQHLREFGLVYQRKRKAGRFYPTRLALNIATGQNKPlSRDPEKEGYIVVETNYRVYAYTNSNLQVALLGLFCEMLYRFPNLVVSILTRDSVRQALKSGITAAQIVGYLQQHAHGKMIEAgPPVLPPTIVDQIKLWENERNRFIFSEGVLYSQFLSQTDFEVLRDHALSTGVLIWQNERKRTIVVTKAGHDDVKKFWKRYS---
>tr|A0A6P8MIU1|A0A6P8MIU1_9HYME/12-463 [subseq from] General transcription factor IIH subunit 4 OS=Bombus bifarius OX=103933 GN=LOC117210403 PE=3 SV=1
---------RPAGLQCKNLQEYLKSRPPEVLNKLYHNPPICLAVFRELPVIAKHYVMRLLFVEQPVPQAVIASWCSKLHFEEHQKVVLILNELNVWKEASIPGGLPGWILNTTFKKNLKIVLLGGGKPWTM-SNQLETDSKPRDVAFLDSYALERWECVLHYMVGSQQqEGISADAVRILLHAGLMKRDEADGSPVITQAGFQFLLLETASQVWYFILQYLDTIEARGLDLVECLTFLFQLNFSTLGKDYSTEGMSEGLSTFLQHLREFGLVYQRKRKAGRFYPTRLALNIATGQNKPlSRDPEKEGYIVVETNYRVYAYTNSNLQVALLGLFCEMLYRFPNLVVSILTRDSVRQALKSGITAAQIVGYLQQHAHGKMIEAgPPVLPPTIVDQIKLWENERNRFIFSEGVLYSQFLSQTDFEVLRDHALSTGVLIWQNERKRTIVVTKAGHDDVKKFWKRYS---
>tr|A0A6P3DWU5|A0A6P3DWU5_BOMIM/13-463 [subseq from] General transcription factor IIH subunit 4 OS=Bombus impatiens OX=132113 GN=LOC100747453 PE=3 SV=1
----------PAGLQCKNLQEYLKSRPPEVLNKLYHNPPICLAVFRELPVIAKHYVMRLLFVEQPVPQAVIASWCSKLHFEEHQKVVLILNELNVWKEASIPGGLPGWILNTTFKKNLKIVLLGGGKPWTM-SNQLETDSKPRDVAFLDSYALERWECVLHYMVGSQQqEGISADAVRILLHAGLMKRDEADGSPVITQAGFQFLLLETASQVWYFILQYLDTIEARGLDLVECLTFLFQLNFSTLGKDYSTEGMSEGLSTFLQHLREFGLVYQRKRKAGRFYPTRLALNIATGQNKPlSRDPEKEGYIVVETNYRVYAYTNSNLQVALLGLFCEMLYRFPNLVVSILTRDSVRQALKSGITAAQIVGYLQQHAHGKMIEAgPPVLPPTIVDQIKLWENERNRFIFSEGVLYSQFLSQTDFEVLRDHALSTGVLIWQNERKRTIVVTKAGHDDVKKFWKRYS---
>tr|A0A6I9W7A9|A0A6I9W7A9_9HYME/15-463 [subseq from] General transcription factor IIH subunit 4 OS=Pogonomyrmex barbatus OX=144034 GN=LOC105427761 PE=3 SV=1
------------GLQCKNLHEYLKSRTPETLNKLYHKPPICLAVFRELPVIAKHYVMRLLFVEQPVPQAVIASWCSKLYFEEHQKVVQVLNELFVWKEASIPGGLPGWILNNTFKKNLKIVLLGGGKPWTM-SNQLETDSKPRDVAFLDSYALERWECVLHYMVGSQQqEGISADAVRILLHAGLMKRDEADGSPVITQAGFQFLLLDTASQVWYFILQYLDTIEARGLDLVECLTFLFQLNFSTLGKDYSTEGMSEGLLTFLQHLREFGLVYQRKRKAGRFYPTRLALNIATGETKpLSRDTDKEGYIIVETNYRVYAYTNSNLQVALLGLFCEMLYRFPNVVVSILTRDSVRQALKSGITASQIVGYLQQHAHSQMIEAgPPILPPTIVDQIKLWENERNRFLFSEGVLYSQFLSQTDFEVLRDHAVSTGVLIWQSERKRTMVVTKAGHDDVKKFWKRYS---
>tr|A0A6P3D4X4|A0A6P3D4X4_BOMTE/12-463 [subseq from] General transcription factor IIH subunit 4 OS=Bombus terrestris OX=30195 GN=LOC100648701 PE=3 SV=1
---------RPAGLQCKNLQEYLKSRPPEVLNKLYHNPPICLAVFRELPVIAKHYVMRLLFVEQPVPQAVIASWCSKLHFEEHQKVVLILNELNVWKEASIPGGLPGWILNTTFKKNLKIVLLGGGKPWTM-SNQLETDSKPRDVAFLDSYALERWECVLHYMVGSQQqEGISADAVRILLHAGLMKRDEADGSPVITQAGFQFLLLETASQVWYFILQYLDTIEARGLDLVECLTFLFQLNFSTLGKDYSTEGMSEGLSTFLQHLREFGLVYQRKRKAGRFYPTRLALNIATGQNKPlSRDPEKEGYIVVETNYRVYAYTNSNLQVALLGLFCEMLYRFPNLVVSILTRDSVRQALKSGITAAQIVGYLQQHAHGKMIEAgPPVLPPTIVDQIKLWENERNRFIFNEGVLYSQFLSQTDFEVLRDHALSTGVLIWQNERKRTIVVTKAGHDDVKKFWKRYS---
>tr|E0VYT4|E0VYT4_PEDHC/15-462 [subseq from] General transcription factor IIH subunit 4 OS=Pediculus humanus subsp. corporis OX=121224 GN=8233263 PE=3 SV=1
-----------KNLRCKYLHEYLQTLPLATLEQLYNHPTTCLAVFRELPQIARHYVSRLLFVEQPVPQAVIASWISQTHSKEHLTATKVLTDLRVWQEAAIPGGLPGWILNSVFKKNMKISLLGGGRPWTM-SAQLEPDTKPRDIPYLDNYAMERWECVLHYMVGSQAqEGISADAVRILLHANLMKRDEEDGSCVITREGFQFLLLDTASQVWYFMLQYLDTVSARNLDLVECLTFLFQLSFSTLGKDYSTIGMSEGLLVFLQHLREFGLIYQRKRRGGRFYPTRLALNIACGENKSLQQMNKEGYIIIETNYRVYAYTDSNLQVALLGLFCEMLYRFPNLSVGLITRDSVRQAFKSGITAEQIVGFLRLHAHPRMIAVgPPTLPPTVVDQIKLWENELNRLVYSDGVLYSQFLSQADFEALRDRANELGVLVWENDKKRTMVVTKSGHDDVKKFWKSY----
>tr|A0A026WC09|A0A026WC09_OOCBI/15-463 [subseq from] General transcription factor IIH subunit 4 OS=Ooceraea biroi OX=2015173 GN=DMN91_004902 PE=3 SV=1
------------GLQSKNLQEYLKSRSPDTLNKLYHKPPICLAVFRELPVIAKHYVMRLLFVEQPVPQAVIASWCSKLYFEEHQKVVQILNELYVWKEASIPGGLPGWILNNTFKKNLKIVLLGGGKPWTM-SNQLETDSKPRDVAFLDSYALERWECVLHYMVGSQQqEGISADAVRILLHAGLMKRDEADGSPVITQAGFQFLLLDTASQVWYFILQYLDTLEARGLDLVECLTFLFQLNFSTLGKDYSTEGMSEGLLTFLQHLREFGLVYQRKRKAGRFYPTRLALNIATGENKPlTRDTDKEGYIVVETNYRVYAYTNSNLQVALLGLFCEMLYRFPNLVVSILTRDSVRQALKSGITAVQIVGYLQQHAHSKMIEAgPPVLPPTIVDQIKLWENERNRFLFSEGVLYSQFLSQTDFEVLRDHALSTGVLIWQNERKRTMVVTKAAHDDVKKFWKRYS---
>tr|A0A7M7TFF2|A0A7M7TFF2_APIME/12-463 [subseq from] General transcription factor IIH subunit 4 OS=Apis mellifera OX=7460 GN=412010 PE=3 SV=1
---------RPTGLQCKNLQEYLKSRPSEVLNKLYHNPPICLAVFRELPVIAKHYVMRLLFVEQPVPQAVIASWCSKLHFEEHQKVVLVLNELNVWNEASIPGGLPGWILNTTFKKNLKIVLLGGGKPWTM-SNQLETDSKPRDVAFLDSYALERWECVLHYMVGSQQqEGISADAVRILLHAGLMKRDEADGSPVITQAGFQFLLLETASQVWYFILQYLDTIEARGLDLVECLTFLFQLNFSTLGKDYSTEGMSEGLLTFLQHLREFGLVYQRKRKAGRFYPTRLALNIATGQNKPlSRDPEKEGYIVVETNYRVYAYTNSNLQVALLGLFCEMLYRFPNLVVSILTRDSVRQALKSGITATQIVGYLQQHAHSKMIEAgPPILPPTIVDQIKLWENERNRFIFSEGVLYSQFLSQTDFEVLRDHALSTGVLIWQSERKRTMVVTKAGHDDVKKFWKRYS---
>tr|A0A836FP10|A0A836FP10_9HYME/14-462 [subseq from] TF2H4 factor (Fragment) OS=Pseudoatta argentina OX=621737 GN=Gtf2h4 PE=4 SV=1
-----------NSLQCTNLQEYLKSRSSDILNKLYHKPPICLAVFRELPVIAKHYVMRLLFVEQPVPQAVIASWCSKLYFEEHQKVVQVLNELYVWKEASIPGGLPGWTLNSTFKKNLKIVLLGGGKPWTM-SNQLETDSKPRDVAFLDSYALERWECVLHYMVGSQQqEGISADAVRILLHAGLMKRDEADGSPIITQAGFQFLLLDTALQVWYFILQYLDTIEARGLDLVECLTFLFQLNFSTLGKDYSTEGMSEGLLTFLQHLREFGLVYQRKRKAGRFYPTRLALNIATGETKPLTRDTDKGYIIVETNYRVYAYTNSNLQVALLGLFCEMLYRFPNVVVSILTRDSVRQALKSGITASQIVGYLRQHAHSKMIEAgPPILPPTIIDQIKLWENERNRFLFSEGVLYSQFLSQTDFEVLRDHAVSTGVLIWQSERKRTMVVTKAGHDDVKKFWKRYS---
>tr|A0A151I7U4|A0A151I7U4_9HYME/14-463 [subseq from] General transcription factor IIH subunit 4 OS=Cyphomyrmex costatus OX=456900 GN=ALC62_15161 PE=3 SV=1
-----------NSLQCTNLQEYLKSRSSDTLNKLYHKPPICLAVFRELPVIAKHYVMRLVFVEQPVPQAVIASWCSKLYFEEHQKVVQILNELYVWKEASIPGGLPGWILNNTFKKNLKIVLLGGGKPWTM-SNQLEIDSKPRDVAFLDSYALERWECVLHYMVGSQQqEGISADAVRILLHAGLMKRDEADGSPIITQAGFQFLLLDTASQVWYFILQYLDTIEARGLDLVECLTFLFQLNFSTLGKDYSTEGMSEGLLTFLQHLREFGLVYQRKRKAGRFYPTRLALNIATGETKpLTRDIDKEGYIVVETNYRVYAYTNSNLQVALLGLFCEMLYRFPNLVVSILTRDSVRQALKSGITASQIVGYLQQHAHSKMIEAgPPILPPTIVDQIKLWENERNRFVFSEGVLYSQFLSQTDFEVLRDHAVSTGVLIWQSERKRTMVVTKAGHDDVKKFWKRYS---
>tr|A0A2A3EBW6|A0A2A3EBW6_APICC/12-463 [subseq from] General transcription factor IIH subunit 4 OS=Apis cerana cerana OX=94128 GN=APICC_03639 PE=3 SV=1
---------RPTGLQCKNLQEYLKSRPSEVLNKLYHNPPICLAVFRELPVIAKHYVMRLLFVEQPVPQAVIASWCSKLHFEEHQKVVLILNELNVWNEASIPGGLPGWILNITFKKNLKIVLLGGGKPWTM-SNQLETDSKPRDVAFLDSYALERWECVLHYMVGSQQqEGISADAVRILLHAGLMKRDEADGSPVITQAGFQFLLLETASQVWYFILQYLDTIEARGLDLVECLTFLFQLNFSTLGKDYSTEGMSEGLLTFLQHLREFGLVYQRKRKAGRFYPTRLALNIATGQNKPlSRDPEKEGYIVVETNYRVYAYTNSNLQVALLGLFCEMLYRFPNLVVSILTRDSVRQALKSGITATQIVGYLQQHAHSKMIEAgPPILPPTIVDQIKLWENERNRFIFSEGVLYSQFLSQTDFEVLRDHALSTGVLIWQSERKRTMVVTKAGHDDVKKFWKRYS---
>tr|A0A195ER83|A0A195ER83_9HYME/14-463 [subseq from] General transcription factor IIH subunit 4 OS=Trachymyrmex septentrionalis OX=34720 GN=ALC56_15113 PE=3 SV=1
-----------NSLQCTNLQEYLKSRSPETLNKLYHKPPICLAVFRELPIIAKHYVMRLLFVEQPVPQAVIASWCSKLYFEEHQKVVQVLNELYVWKEASIPGGLPGWTLNNTFKKNLKIVLLGGGKPWTM-SNQLETDSKPRDVAFLDSYALERWECVLHYMVGSQQqEGISADAVRILLHAGLMKRDEADGSPIITQAGFQFLLLDTASQVWYFILQYLDTIEARGLDLVECLTFLFQLNFSTLGKDYSTEGMSEGLLTFLQHLREFGLVYQRKRKAGRFYPTRLALNIATGETKpLTRDTDNEGHIIVETNYRVYAYTNSNLQVALLGLFCEMVYRFPNVVVSILTRDSVRQALKSGITASQIVGYLRQHAHSKMIEAgPPILPPTIVDQIKLWENERNRFLFSEGVLYSQFLSQTDFEVLRDHAVSTGVLIWQSERKRTMVVTKAGHDDVKKFWKRYS---
>tr|A0A834N904|A0A834N904_VESVU/13-463 [subseq from] Uncharacterized protein OS=Vespula vulgaris OX=7454 GN=HZH66_006675 PE=4 SV=1
----------PTGLQCKNLHEYLKSRPPEVLSKLYHNPPICLAVFRELPVIAKHYIMRLLFVEQAVPQAVIASWCSKLYLEDHQKVVVILKELNIWRETSLPGGLPGWIVHASFKKNLKIVLLGGGKPWTM-SNQLETDSKPRDVAFLDAYALERWECVLHYMVGSQQqEGISADAVRILLHAGLMKRDEADGSPVITQAGFQFLLLDTASQVWYFILQYLDTIEARGLNLVECLTFLFQLNFSTLGKDYSTEGMSEGLLTFLQHLREFGLVYQRKRKAGRFYPTRLALNIATGQNKPlAKESGKEGYIVVETNYRVYAYTNSNLQVALLGLFCEMLYRFPNLVVSILTRDSVRQALKSGITAAQIIGYLQQHAHNKMLEAgPPILPPTIVDQIKLWENERNRFLFSEGVLYSQFLSQTDFEVLRNHALSTGVLIWQNDRKRTMVVTKAGHDDVKKFWKRYS---
>tr|A0A6P8IFE8|A0A6P8IFE8_ACTTE/13-464 [subseq from] General transcription factor IIH subunit 4 OS=Actinia tenebrosa OX=6105 GN=LOC116300693 PE=3 SV=1
-----------RHLQLKDLDDYLCDLPVTTLDRLYNHPATCMTVFRELPELARHYVLRTLFTDQPIPESLFTTWIKKDYYNHHVGSVKKLKALRIWK-ETTAGGPNRCEMNSTFQYNLKMAICGGGRPWIDSATTLEPDKRNREPDFLDKYATERWETVLYFMTGSydnSETGVSQDVIRILVLSGLMKCESPGSSPVISPAGFQFLLMDRSSQVWYFMLQYLETVEARGMDLVECLSFLFQLSFSTPGKDYPTDGLTECQLKMLQHLREIGLVFQRKRTSKRYYPTKLAVDFtfSSSEKSSQLSKTQDGFIVIETNYRVYAYTDSSLQVALVGLFCEILCRFPNLCVAVLTRESCHQALSSGISAEQILHFLQTRAHPEMQKKTPIIPPTISDQVRLWEMERSRMKFTEGVLYNQFLSQDDFDTLRKYAEDLGVLIWANSLKRVVVVSRSGHDDVKRFWKRHK---
>tr|A0A0P4VQN4|A0A0P4VQN4_9HEMI/5-450 [subseq from] General transcription factor IIH subunit 4 (Fragment) OS=Rhodnius neglectus OX=72488 PE=2 SV=1
-------------LRCSNLYEYLKTLPNSTLDKLYTFPVICLAVYRDLPSIAKHYVIRILYVEQPVPQAVIASWIAQGYAKEHVDVVKVLSDLHVWHEESIPGGLLAWVLNPVFKKNFKIAMLGGGKTWGT-RANLEVDTKARDIDYLDKYAMERWECVIHYMVGSNqQEGISADAVRILLHAGLMARDEDDGSPVITREGFQFLLLDTPAQVWYFMLQYLDTVESRGLDLVQCLAFLFQLSFTILGKDYSTDGMSEGLLTFLQHLREFGLVYQRKRKGGKFYPTRLALNLTAGKNAI-SPGSKEGYIVVESNYRVYAYTDSNLKVALVGLFTEMLYRFPNMCVGTLTRDSVCMALKSGITAEQIIGFLINHAHPRLLaKGPPILPPTVTDQINLWEKERDRFAFTDGVLYSQFLSHSDYAVLKDYATELGVVVWQSDKKRTIVVTKQGHDEVKKFWKKHS---
>tr|E2B8N7|E2B8N7_HARSA/9-463 [subseq from] General transcription factor IIH subunit 4 OS=Harpegnathos saltator OX=610380 GN=EAI_17197 PE=3 SV=1
-------NLLRPnGLQCKNLHEYLKSRPPDILNKLYHKPPICLAVFRELPIIAKHYVMRLLFVEQPVPQAVIASWCSKLYFEEHQKVVQILNELYVWKEASIPGGLPGWILNNTFKKNLKIVLLGGGRPWTM-SNQLETDSKPRDVAFLDSYALERWECVLHYMVGSQQqEGISADAVRILLHAGLMKRDETDGSPIITQAGFQFLLLDTASQVWYFILQYLDTIEARGLDLIECLTFLFQLNFSTLGKDYSTEGMSEGLLTFLQHLREFGLVYQRKRKAGRFYPTRLALNIATGETKpLTRDTDKEGYIVVETNYRVYAYTNSNLQVALLGLFCEMIYRFPNLVVSILTRDSVRQALKSGITATQIVGYLQQHAHSKTIEAgPPILPPTIVDQIMLWENERNRFLFSEGVLYSQFLSQTDFEVLRDHALTTGVLIWQNERKRTIVVTKAGHDDIKKFWKRYS---
>tr|A0A6P7FT03|A0A6P7FT03_DIAVI/16-471 [subseq from] General transcription factor IIH subunit 4 OS=Diabrotica virgifera virgifera OX=50390 GN=LOC114333691 PE=3 SV=1
--------IKQSNLECKNLYDYLKSRPPNVLERLYNHPTICLAVYRELPDLARQYVIRLLFVEQPVPQAVVASWGSQTFSKEHTYATKVLAELTLWQEAAIPGGLLGWILSPMFKRNLKIALLGGGKAWSM-SSALEVDSKARDVAFLDTYSQERWECVLHYMVGSQQqEGISADAVRILLHAGLMKRDEDDGTLVITRQGFQFLLLDRQAQVWHFLLQYLDTVEERGLDLVECLTFLFQLSFSTLGKDYSTEGMSPGLLIFLQHLREFGLVYQRKRKAGRFYPTRLALNITSSQNKVTADIEEdrPkGYIVVETNYRVYAYTDSNLQVALIALFTELMYRFPNLVVGVITRDSIRQALKGGITADQVIGFLKQHAHPQMLDAeaKQPLPPTVVDQIKLWELERNRLTYNEGVLYSQFLSQADFNVLKEYTESNGVLIWCNKEKRTLVINKSAHDDVKKFWKRYS---
>tr|A0A836EV71|A0A836EV71_9HYME/14-463 [subseq from] TF2H4 factor (Fragment) OS=Acromyrmex insinuator OX=230686 GN=Gtf2h4 PE=4 SV=1
-----------NSLQCTNLQEYLKSRSPDTLNKLYHKPPICLAVFCELPVIAKHYVMRLLFVEQPVPQAVIASWCSKLYFEEHQKVVQVLNELYVWKEASIPGGLPGWTLSSTFKKNLKIVLLGGGKPWTM-SNQLETDSKPRDVAFLDSYALERWECVLHYMVGSQQqEGISADAVRILLHAGLMKRDEADGSPIITQAGFQFLLLDTASQVWYFILQYLDTIEARGLDLVECLTFLFQLNFSTLGKDYSTEGMSEGLLTFLQHLREFGLVYQRKRKAGRFYPTRLALNIATGETKpLTRDTDKEGYIIVETNYRVYAYTNSNLQVALLGLFCEMLYRFPNVVVSILTRDSVRQALKSGITASQIVGYLRQHAHSKMIEAgPPILPPTIVDQIKLWENERNRFLFSEGVLYSQFLSQTDFEVLRDHAVSTGVLIWQSERKRTMVVTKTGHDDVKKFWKRYS---
>tr|A0A834KCY4|A0A834KCY4_VESGE/13-463 [subseq from] Uncharacterized protein OS=Vespula germanica OX=30212 GN=HZH68_007416 PE=4 SV=1
----------PTGLQCKNLHEYLKSRPPEVLSKLYHNPPICLAVFRELPVIAKHYIMRLLFVEQAVPQAVIASWCSKLYLEDHQKVVVILKELNIWRETSLPGGLPGWIVHASFKKNLKIVLLGGGKPWTM-SNQLETDSKPRDVAFLDAYALERWECVLHYMVGSQQqEGISADAVRILLHAGLMKRDEADGSPVITQAGFQFLLLDTASQVWYFILQYLDTIEARGLNLVECLTFLFQLNFSTLGKDYSTEGMSEGLLTFLQHLREFGLVYQRKRKAGRFYPTRLALNIATGQNKPlAKESGKEGYIVVETNYRVYAYTNSNLQVALLGLFCEMLYRFPNLVVSILTRDSVRQALKSGITAAQIIGYLQQHAHNKMLEAgPPTLPPTIVDQIKLWENERNRFLFSEGVLYSQFLSQTDFEVLRNHALSTGVLIWQNDRKRTMVVTKAGHDDVKKFWKRYS---
>tr|A0A834UA27|A0A834UA27_VESPE/13-463 [subseq from] Uncharacterized protein OS=Vespula pensylvanica OX=30213 GN=H0235_007957 PE=4 SV=1
----------PTGLQCKNLHEYLKSRPPEVLSKLYHNPPICLAVFRELPVIAKHYIMRLLFVEQAVPQAVIASWCSKLYLEDHQKVVVILKELNIWRETSLPGGLPGWIVHASFKKNLKIVLLGGGKPWTM-SNQLETDSKPRDVAFLDAYALERWECVLHYMVGSQQqEGISADAVRILLHAGLMKRDEADGSPVITQAGFQFLLLDTASQVWYFILQYLDTIEARGLNLVECLTFLFQLNFSTLGKDYSTEGMSEGLLTFLQHLREFGLVYQRKRKAGRFYPTRLALNIATGQNKPlAKESGKEGYIVVETNYRVYAYTNSNLQVALLGLFCEMLYRFPNLVVSILTRDSVRQALKSGITAAQIIGYLQQHAHNKMLEAgPPTLPPTIVDQIKLWENERNRFLFSEGVLYSQFLSQTDFEVLRNHALSTGVLIWQNDRKRTMVVTKAGHDDVKKFWKRYS---
>tr|T1HG45|T1HG45_RHOPR/1-446 [subseq from] General transcription factor IIH subunit 4 (Fragment) OS=Rhodnius prolixus OX=13249 PE=3 SV=1
-------------LRCSNLYEYLKTLPNSTLDKLYTFPVICLAVYRDLPSIAKHYVIRILYVEQPVPQAVIASWIAQGYAKEHVDVVKVLSDLHVWHEESIPGGLLAWVLNPVFKKNFKIAMLGGGKTWGT-RANLEVDTKARDIDYLDKYAMERWECVIHYMVGSNqQEGISADAVRILLHAGLMARDEDDGSPVITREGFQFLLLDTPAQVWYFMLQYLDTVESRGLDLVQCLAFLFQLSFTILGKDYSTDGMSEGLLTFLQHLREFGLVYQRKRKGGKFYPTRLALNLTAGKNAI-SPGSKEGYIVVESNYRVYAYTDSNLKVALVGLFTEMLYRFPNMCVGTLTRDSVCMALKSGITAEQIIGFLINHAHPRLLaKGPPILPPTVTDQINLWEKERDRFAFTDGVLYSQFLSHSDYAVLKDYATELGVVVWQSDKKRTIVVTKQGHDEVKKFWKKHS---
>tr|G3MFM8|G3MFM8_AMBMU/8-435 [subseq from] General transcription factor IIH subunit 4 (Fragment) OS=Amblyomma maculatum OX=34609 PE=2 SV=1
------------GLKCRDLHAYLKTLSAATLDKLYTHPATCLAVFRELPIISRQYIMRLLFVEQPVPQAVISSWNEQKYVKDHLEALEALTALHIWTDASLPGGLPGWSLSAVFRKNIQIALLGGGKPWAV-YNPLEKDKHGRDATFLDQYAVERWECVLHFMVGCHtTEGISADAVRILLHAGLMKSEEgEGSSPLITMEGFQFLLMDTPSQVWHFVLQYLDTIESRGLNLVECLTFLFQLSFLTLGKDYSTEGMSESLLVFLQHLREFGLVYQRKRRSGRFYPTRLAINLASGLRETNLRSYEAGYIMVETNYRVYAYTNSQLQVALLALFCELLYRFPNLVVARLTRESVRQALRSGITSNQIIKFLRMYAHPEALKQTPVIPATIMDQLRLWELERDRFVYREGVLYSQFISQSDFQLLRNYASDLGVLIWDNPSKR-----------------------
>tr|A0A4Y7NK39|A0A4Y7NK39_9CRUS/7-458 [subseq from] General transcription factor IIH subunit 4 OS=Moina brachiata OX=675436 GN=EOG090X04KD PE=2 SV=1
------------TLDCKDLHSYLKTLPAGTLDRLYNHPATCLAVFRELPELSRHYIMRILFVDQAVPKAIMGSWISSNNTKELEELFKLLGELRIWHTVEMAGGLEGLLLNPAFRRNLKGALLGGGNEWSIKP-PAEPDPKSRDIGFLDAYAIERWECVLHFMVGSRQhDAISSDALQLLHHAGLMKKENGDSQMTITRDGFQFLLMDTSSQVWYFLLQYLDTATARNLDLVECLGFLFQLSFSTLGQDYSTDNMSESLSRFLQHLREFGLVFQRKRKAGRFYPTRLALDIAAGPKKAmLGSMsslsPTTGYIIVETNYRVYAYTDSTLQVALIALFCELMYRFPNLVVGIITRESIRQALRSGITAEQIVSFLRQHSHPERYKTPPILPPTIADQIKLWSLERDRFTYKDGVLYNQFDSQADFDVLKNYAQERGVLVWHSVTGRKMVVTRNGHDEVKKFWKRHS---
>tr|A0A2P8ZEZ1|A0A2P8ZEZ1_BLAGE/12-456 [subseq from] General transcription factor IIH subunit 4 OS=Blattella germanica OX=6973 GN=Gtf2h4 PE=3 SV=1
------KFMQRKNLQCKDLHEYLKLLPSHTLDRLYNHPTTCLAVYRELPEIAQHYVIRILFVEQPVPQAVVASWISQSYAKEHLEVSTILSDLRVWQEAAIPGGLPGWILNSVFKKNMKIALLGGGKPWSM-SGQLESDSKPRDVPYLDSYAIERWECVLHYMVGSQQqEGISADAVRILLHAGLMKRDEEDGSAVITREGFQFLLLDTGAQVWYFILQYLDTVETRGLDLVECLTFLFQLSFSTIGKDYSTEGMSEGLLVFLQHLREFGLVYQRKRKAGRFYPTRLALNIVSGQNKSQIEMNKTGYIVVETNYRVYAYTDSNLQVALL--------GFPNLAVGILTRDSVRQALKSGITAEQIVGFLRLHAHSRMVAMgPPVLPPTVVDQIQLWENERNRFVFSEGILYSQFLSQADFEVLRDHALDLGVLTWQNPQRRTMVVTRSGHEEVKRFWKRY----
>tr|A0A0V0G7D6|A0A0V0G7D6_TRIDM/5-450 [subseq from] General transcription factor IIH subunit 4 (Fragment) OS=Triatoma dimidiata OX=72491 PE=3 SV=1
-------------LHCSNLYEYLKTLQSSTLDKLYTFPVICLAVYRDLPSIAKHYVIRILYVEQPVPQAVIASWITQGYAKQHADVVKVLCDLHVWHEESIPGGLLAWVLNPVFKKNFKIAMLGGGKTWGT-RANLEVDTKARDIDYLDKYAMERWECVIHYMVGSNqQEGISADAVRILLHAGLMARDEDDGSPVITREGFQFLLLDTPAQVWYFMLQYLDTVESRGLDLVQCLAFLFQLSFTILGKDYSTDGMSEGLLTFLQHLREFGLVYQRKRKGGKFYPTRLALNLTAGKNAI-SPGSKEGYIIVESNYRVYAYTDSNLKVALVGLFTEMLYRFPNMCVGTLTRDSVCMALKSGITAEQIIGFLQNHAHPRLIaKGSPILPPTVTDQVNLWEKERDRFTFNDGVLYSQFLSHSDYAVLKDYATELGVVIWQSDKKRTIVVTKQGHDEVKKFWKKHS---
>tr|A0A6P3XNN5|A0A6P3XNN5_DINQU/15-463 [subseq from] General transcription factor IIH subunit 4 OS=Dinoponera quadriceps OX=609295 GN=LOC106747090 PE=3 SV=1
------------GLRCKNLHEYLKSRPPDTLNKLYHKPPICLAVYRELPIIAKHYVMRLLFVEQPVPQAVIASWCSKLYFEEHQKVVQILNELYVWKEASIPGGLPGWILNNTFKKNLKIVLLGGGRPWTM-SNQLETDSKPRDVAFLDSYALERWECVLHYMVGSQQqEGISADAVRILLHAGLMKRDETDGSPVITQAGFQFLLLDTASQVWYFILQYLDTIEARGLDLVECLTFLFQLNFSTLGKDYSTEGMSEGLLTFLQHLREFGLVYQRKRKAGRFYPTRLALNIATGETKpLTRDTDKEGYIVVETNYRVYAYTNSNLQVALLGLFCEMLYRFPNLVVSILTRDSVRQALKSGITATQIVGYLQQHAHGKMIEAgPPVLPPTIVDQIMLWENERNRFLFSEGVLYSQFLSQTDFEVLRDHALTTGVLIWQNERKRTIVVTKVGHDDIKKFWKRYS---
>tr|A0A8B6F8C7|A0A8B6F8C7_MYTGA/1-407 [subseq from] Transcription initiation factor TFIIH subunit 4 OS=Mytilus galloprovincialis OX=29158 GN=MGAL_10B046205 PE=4 SV=1
--------------------------------------------------------MRMLFIEQHVSQSVVNLWVNSKYQDEQKQAVTALTDLRVWHEETMTGGLQGWKMNQTFRKNMKIALLGGGNPWTSGGEQLAPDKHSKDIPFLDKYALERWECVLHFMVGSTEGteGVSRDIIDVLLHAGLMKSDSLEPLPSITPEGFQFLLMETGSQVWYFVLQYLETVEQRGMDLIECLSFLFQLSFSTLGKDYSTEGMTENQLKFLQHLREFGLVYQRKRKSNRYYPTLLAINLASGLSGLSSDSQRSGYLVVETNYRVYAYTDSPLQVALLALFCEMLYRFPTMSIGNLTRTSIRDALARGITAEQMVNFLRSHVHPMMLKNNPVIPPAITDQIRLWELERNRFKFTDGVLYSQFLSQTDFELLRDYAKDLGVCVWDSPEKRVMVVTRFGHDDVKKFWKRNKPS-
>tr|A0A6J0BAC3|A0A6J0BAC3_NEOLC/12-463 [subseq from] General transcription factor IIH subunit 4 OS=Neodiprion lecontei OX=441921 GN=LOC107217928 PE=3 SV=1
---------RPTGLQCKDLHEYLKTRPPETLNKLYHNPPICLAVFRELPEIARHYVMRLLFVEQPVPQAVIASWCSKLHTDEHQKVVKILNELNIWKEASIPGGLPGWILNSTLKKNLKIVLLGGGKPWTM-SNQLETDNKPRDVAFLDTYALERWECVLHYMVGSQQqEGISADAVRILLHAGLMKRDEEDGSPVITQAGFQFLLLDTASQVWYFILQYLDTIEARGLDLVVCLTFLFQLNFSTLGKDYSTEGMSEGLLTFLQHLREFGLVYQRKRKAGRFYPTRLALNIATGQNKpLSSDLEKEGYIVVETNYRVYAYTNSNLQVALLGLFCEMLYRFPNLVVSILTRDSVRQALKSGITAEQIVGYLHQHAHPKMIALgPPTLPPTIVDQIKLWENERNRFIFSEGVLYSQFLSQTDFEVLRDHALTTQVLIWQSERKRTMVVTKAGHDDVKKFWKRYS---
>tr|A0A069DU73|A0A069DU73_9HEMI/5-450 [subseq from] General transcription factor IIH subunit 4 (Fragment) OS=Panstrongylus megistus OX=65343 PE=2 SV=1
-------------LHCSNLYEYLKTLQSSTLDKLYTFPVICLAVYRDLPSIAKHYVIRILYVEQPVPQAVIASWITQGYAKQHADVVKVLCDLHVWHEESIPGGLLAWVLNPVFKKNFKIAMLGGGKTWGT-RANLEVDAKARDIDYLDKYAMERWECVIHYMVGSNqQEGISADAVRILLHAGLMARDEDDGSPVITREGFQFLLLDTPAQVWYFMLQYLDTVESRGLDLVQCLAFLFQLSFTILGKDYSTDGMSEGLLTFLQHLREFGLVYQRKRKGGKFYPTRLALNLTAGKNAI-SPGSKEGYIIVESNYRVYAYTDSNLKVALVGLFTEMLYRFPNMCVGTLTRDSVCMALKSGITAEQIIGFLQNHAHPRLIaRGPPILPPTVTDQVNLWEKERDRFTFNDGVLYSQFLSHSDYAVLKDYATELGVVIWQSDKKRTIVVTKQGHDEVKKFWKKHS---
>tr|A0A224XC95|A0A224XC95_9HEMI/5-450 [subseq from] General transcription factor IIH subunit 4 (Fragment) OS=Panstrongylus lignarius OX=156445 PE=3 SV=1
-------------LHCSNLYEYLKTLQSSTLDKLYTFPVICLAVYRDLPSIAKHYVIRILYVEQPVPQAVIASWIAQGYAKQHADVVKVLCDLHVWHEESIPGGLLAWVLNPVFKKNFKIAMLGGGKTWGT-RANLEVDTKARDIEYLDKYAMERWECVIHYMVGSNqQEGISADAVRILLHAGLMARDEDDGSPVITREGFQFLLLDTPAQVWYFMLQYLDTVESRGLDLVQCLAFLFQLSFTILGKDYSTDGMSEGLLTFLQHLREFGLVYQRKRKGGKFYPTRLALNLTAGKNAI-SPGSKEGYIIVESNYRVYAYTDSNLKVALVGLFTEMLYRFPNMCVGTLTRDSVCMALKSGITAEQIIGFLQNHAHPRLIaRGPPILPPTVTDQVNLWEKERDRFTFNDGVLYSQFLSHSDYAVLKDYATELGVVIWQSDKKRTIVVTKQGHDEVKKFWKKHS---
>tr|A0A2T7NMQ8|A0A2T7NMQ8_POMCA/1-405 [subseq from] General transcription factor IIH subunit 4 OS=Pomacea canaliculata OX=400727 GN=C0Q70_18274 PE=3 SV=1
--------------------------------------------------------MRLLFVEQPVSQAVVGQWVNRGAEEL-HQITSPLTELRVWHFQSLAGGMPGWILNPVFRENMKTALLGGGQPWTG-RSPLTPDKHARDVAFLDKYALERWECVLHFMVGSTegSDGVNRDIIDVLVNSGLMAKEDGEALPNITPEGFQFLLLDTGSQVWYFLLEYLRTVESRGLDLLTCLPFLFQLSFSTLGKDYSTEGMREPELRFLQHLREFGLVYQRKRKSQRYYPTRLAINVASGLKSVTSDTHRPGFLVVETNYRIYAYTDSPLQVALLGLFCELLYRFPNMVVANLTRDSVRAALARGITAEQILNYLRSHAHPEMMKKNPVIPPTISDQIRLWELERARLTFTEGILYNQFLSQADFEMLRDYAKEMDVLVWEMPEKRVMVVTKDGHDDVKRFWKRQRQS-
>tr|A0A0S7KYU7|A0A0S7KYU7_9TELE/1-343 [subseq from] General transcription factor IIH subunit 4 (Fragment) OS=Poeciliopsis prolifica OX=188132 GN=TF2H4 PE=3 SV=1
-----------------------------------------------------------------------------------------------------------------------------GAQWADEGSSLGPDRHARDVESLDRYAMERWEVILQFMVGSPS-AVSQDLAQLLIQAGLMRS-EAGEAPYITSAGFQFLLLDTASQLWYFTLQYLKTAQSRGMDLVEILSFLFQLSFSTLGRDYSVEGMSESLLTFLQHLREFGLVFQRKRKSRRYYPTRLAITLAAGVTTSSAStsstnitsvpgTKDAGFIVVETNYRLYAYTDSELQIALVALFSEMLYRFPNVVVAQLTRESVQQAIANGITAQQIIHFLRTRAHPVLLTQTPALPPTITDQIRLWELERDRLQFTEGVLYNQFLSQADFEVLRDRAQGLGCLVWQDVAHRVMVVTSQGHSEVKRFWKRQR---
>tr|A0A023F391|A0A023F391_TRIIF/5-451 [subseq from] General transcription factor IIH subunit 4 (Fragment) OS=Triatoma infestans OX=30076 PE=2 SV=1
-------------LRCSNLYEYLKTLQSSTLDKLYTFPVICLAVYRDLPSIAKHYVIRILYVEQPVPQAVIASWIAQGYAKEHADVVKVLCDLHVWHEESIPGGLLAWVLNPVXXXNFKIAMLGGGKTWGT-RANLEVDTKARDIDYLDKYAMERWECVIHYMVGSNqQEGISADAVRILLHAGLMARDEDDGSPVITREGFQFLLLDTPAQVWYFMLQYLDTVESRGLDLVQCLAFLFQLSFTILGKDYSTDGMSEGLLTFLQHLREFGLVYQRKRKGGKFYPTRLALNLTAGKNAV-SPGSKEGYIIVESNYRVYAYTDSNLKVALVGLFTEMLYRFPNMCVGTLTRDSVCMALKSGITAEQIIGFLQNHAHPRLIaRGPPILPPTVTDQIKLWEKERDRFTFNEGVLYSQFLSHSDYAVLKDYATELGVVIWQSDKKRTIVVTKQGHDEVKKFWKRHSK--
>tr|A0A7J6YNV2|A0A7J6YNV2_9COLE/21-473 [subseq from] General transcription factor IIH subunit 4 OS=Lamprigera yunnana OX=370605 GN=FQA39_LY08311 PE=3 SV=1
-----------TNLECKNLYDYLTTRPQNVLERLYNHPTICLAVYRELPELARQYVIRILFVEQPVPQAVVASWGHQAFSKEHIYVSKVLSDLFVWQEASIPGGLQGWILSPTFKRNLKIALLGGGKPWSM-SSALDPDNKARDVAFLDSYSAERWECVLHYMVGSQQqEGISADAVRILLHAGLMKRDEEDGSPVITRQGFQFLLLDRQAQVWHFVLQYLDTVEQRGLDLAECLMFLFQISFSTLGKDYSTEGMSQRLLVFLQHLREFGLVYQRKRKAGRFYPTRLALNITCSQSKGTQVLEEdvpKGYIVVETNYRVYAYTDSNLQVALLGLFTDLLYRFPNVVVGILTRESIRQALRGGITAEQIIGYLKQHAHPQMLQSdlSHALPPTVVDQIKLWELERNRLVYSDGVLYSQFLSQADFNVLREYAQSSGYLIWSNKEKRTMVVNKSGHDDVKKFWKRYS---
>tr|A0A6J2YLR8|A0A6J2YLR8_SITOR/17-472 [subseq from] General transcription factor IIH subunit 4 OS=Sitophilus oryzae OX=7048 GN=LOC115889141 PE=3 SV=1
--------ITQSNLECKNLYDYLKTRPPNTLERLYNHPAICLAVYRELPELARQYVIRILFVEQPVPQAVVASWGSQSFAREHNYVTKVLTELNVWMEGSLPGGLIGWILSPTFKRNLKIALLGGGKQWSM-SSALEPDKNARDVSFLDTYSSERWECVLHYMVGSQQqEGISADAVRILLHAKLMKRDEEDGSPVITRQGFQFLLLDRQAQVWHFLLQYLDTVEQRGLDLVECLTFLFQLSFSTLGKDYSTEGMSAGLLIFLQHLREFGLVYQRKRKAGRFYPTRLALNITNSQNKNAPLLEEdspKGYIIVETNYRVYAYTDSNLQVALIALFTELMYRFPNLVVGIITRDSIRQALRGGITADQIIGYLKQHAHPQMLAadQKQTLPPTVVDQIKLWELERNRLTYHEGVLYSQFLSQADFNVLKEYAQSNGVLIWCNKEKRTLVVNKNAHDEVKKFWKKYS---
>tr|A0A7M7HBL3|A0A7M7HBL3_NASVI/13-463 [subseq from] General transcription factor IIH subunit 4 OS=Nasonia vitripennis OX=7425 GN=100118816 PE=3 SV=1
----------PTGLQCKNLHEYLKSRSPEVLSKLYNNPPICLAVYRELPEIARHYVMRLLFVEQPVPQAVIASWCSKLHVENHLNVVQVMNELNIWKEAAIPGGLPGWILNATFRKNLKIVLLGGGAPWTM-SKQLEIDSKPRDIAFLDSYALERWECVLHYMVGSQQqEGISADAVRILLHAGLMKRDEEDGSPVITQAGFQFLLLDTSAQVWYFILQYLDTVEARGLDLVECLTFLFQLNFSTLGKDYSTQGMSDGLLMFLQHLREFGLVYQRKRKAGRFYPTRLALNIATGQDKpISRDLEKERFVIVETNYRVYAYTNSNLQVALIGLFCELLYRFPNLVVAILTRDSVRAALKSGITAVQIVGYLNQHAHNKMIDPgPPTLPPTIVDQIKLWENERNRFIFSEGVLYSQFHSQIDFEVLRDHAVSLGVMIWQSDRKRTMVVTKTGHDDVKKFWKRYS---
>tr|U4UR34|U4UR34_DENPD/17-472 [subseq from] General transcription factor IIH subunit 4 OS=Dendroctonus ponderosae OX=77166 GN=D910_09929 PE=3 SV=1
--------ITQTNLECKNLYEYLKNQPQNVLDRLYNHPAICLAVYRELPELARQYVIRILFVEQPVPQAVVASWGSQASSKEHNYVTKVLTDLNVWIEDSLPGGLIGWMLSPTFKKNLKAALLGGGKPWSM-SSALDADKNARDVGFLDSYSSERWECVLHYMVGSQQqEGISADAVRILLHAGLMKRDEEDGSPVITRQGFQFLLLDRHAQVWHFLLQYLDTVQQRGLDLVECLTFLFQLSFSTLGKDYSTEGLSPGLLIFLQHLREFGLVYQRKRKAGRFYPTRLALNITNSQNKNAPILEEdspKGYIVVETNYRVYAYTDSNLQVALIALFTELMYRFPNLVVGVITRDSIRQALRGGITADQIIGYLKQHAHERMLTAdTkQPLPPTVVDQIKLWELERNRLTYNEGVLYSQFLSQADFNVLKEYAQSNGVLIWCNKEKRTLVINKNAHDDVKKFWKKYS---
>tr|A0A4Y7NHF6|A0A4Y7NHF6_9CRUS/7-460 [subseq from] General transcription factor IIH subunit 4 OS=Megafenestra aurita OX=2291010 GN=EOG090X04KD PE=2 SV=1
------------TLDCKDLHSYLKTLPAGTLDRLYNHPATCLAVFRELPELSRHYIMRILFVDQAVPKAIMGSWVSPNHTKELDDVVKLLTELRVWQAVEMQGGLKGWLLNPTFRRNLKGALLGGGNEWSMKLP-SDVDPKARDIAFLDAYAMERWECVLHFMVGSHQhEVISSDALQLLHHAGLMKKEAGENQMTITKDGFQFLLMDTSAQVWYFLLQYLDTATARNLDLVECLGFLFQLSFSTLGQDYSTDTMSESLLRFLQHLREFGLVYQRKRKAGRFYPTRLALDIASGPKKSmlnsmNATsSPNAGYIVVETNYRVYAYTDSSLQVALIALFCELIYRFPNLVVGIITRESIRQALRSGITAEQIVSFLRQHAHSECYKEPPVLPSTIADQIKLWAIERDRFNYKDGVLYNQFDSQADFEILKNYAQDRGVLVWHNTNGRKMVVTKNGHDDVKKFWKRHSK--
>tr|A0A4Y7NLV3|A0A4Y7NLV3_9CRUS/7-460 [subseq from] General transcription factor IIH subunit 4 OS=Simocephalus serrulatus OX=117539 GN=EOG090X04KD PE=2 SV=1
------------TLDCKDLHSYLKTLPAGTLDRLYNHPATCLAVFRELPELSRHYIMRILFVDQAVPKAIMGSWVSSNHTKELDDVVKLLTELRVWQAVEMQGGLKGWLLNPTFRRNLKGALLGGGNEWSMKL-PTDTDPKARDISFLDAYAMERWECVLHFMVGSHQhEVISSDALQLLHHAGLMKKETGENQMTITKDGFQFLLMDTSAQVWYFLLQYLDTATARNLDLVECLGFLFQLSFSTLGQDYSTDTMSESLLRFLQHLREFGLVYQRKRKAGRFYPTRLALDIASGPKKSmlnsMTTTsnSNSGYIVVETNYRVYAYTDSSLQVALIALFCELIYRFPNLVVGIITRESIRQALRSGITAEQIVSFLRQHAHSECYKEPPVLPSTIADQIKLWALERDRFIYKDGVLYNQFDSQADFEILKNYAQDRGVLVWHNTNGRKMVVTKNGHDDVKKFWKRHSK--
>tr|N6TTI5|N6TTI5_DENPD/17-472 [subseq from] General transcription factor IIH subunit 4 (Fragment) OS=Dendroctonus ponderosae OX=77166 GN=109546892 PE=3 SV=1
--------ITQTNLECKNLYEYLKNQPQNVLDRLYIHPAICLAVYRELPELARQYVIRILFVEQPVPQAVVASWGSQASSKEHNYVTKVLTDLNVWIEDSLPGGLIGWMLSPTFKKNLKAALLGGGKPWSM-SSALDADKNARDVGFLDSYSSERWECVLHYMVGSQQqEGISADAVRILLHAGLMKRDEEDGSPVITRQGFQFLLLDRHAQVWHFLLQYLDTVQQRGLDLVECLTFLFQLSFSTLGKDYSTEGLSPGLLIFLQHLREFGLVYQRKRKAGRFYPTRLALNITNSQNKNAPILEEdspKGYIVVETNYRVYAYTDSNLQVALIALFTELMYRFPNLVVGVITRDSIRQALRGGITADQIIGYLKQHAHERMLTAdTkQPLPPTVVDQIKLWELERNRLTYNEGVLYSQFLSQADFNVLKEYAQSNGVLIWCNKEKRTLVINKNAHDDVKKFWKKYS---
>tr|A0A7R8X6Q8|A0A7R8X6Q8_9CRUS/355-802 [subseq from] General transcription factor IIH subunit 4 OS=Darwinula stevensoni OX=69355 GN=DSTB1V02_LOCUS3770 PE=3 SV=1
----------SKHLKCKNLHEYLRTLPHEILEQVYRSPATCLAVFRDLPKLGKHFVMRLLFVEQPVVRTVISSWVSQNLVKEMMEAFETLTVLRIWSP--IKKSVQEFMLNPTFQKNLRVALLKSNTSWTLL-EKEEPDPYPRTVEFLDKYAMERWECMLHYMVDCQqQEGVSAGAIKVLLHAGLMRPSETDGTPAITADGFQFLLLDTPSQVWYFMLEYLGTLEARGMNLTECLNFLFQLSFSTLGMDYSTDGLSETTLGFLQHLREFGLVYQRKRSSGRFYPTRLALNIARGHNKVIGDGHRPGYIMLETNYRVYAYTDSELQIALLGIFSEVMCRFPNLTVCVLTRESVREALRSGITADQILSFLRLHAHPQMLKHNPVIPPTIADQIRLWEIERDRFTFAEGVLYNHFLSQSDFELLRNYSRDLGVLIWDNEQKRTMVVTRVGHDDVKRFWKRQSR--
>tr|A0A7J6ZH50|A0A7J6ZH50_9COLE/21-473 [subseq from] General transcription factor IIH subunit 4 OS=Abscondita terminalis OX=2069292 GN=FQR65_LT03200 PE=3 SV=1
-----------TNLECKNLYDYLTTRPQNVLERLYNHPTICLAVYRELPELARQYVIRILFVEQPVPQAVVASWGHQAFSKEHVYVSKVLSDLFVWQEASIPGGLPGWILSATFKRNLKIALLGGGKPWSM-SSALDPDNKARDITFLDAYSAERWECVLHYMVGSQQqEGISADAVRILLHAGLMKRDEEDGSPVITRQGFQFLLLDRQAQVWHFVLQYLDTVEQRGLDLAECLTFLFQLSFSTLGKDYSTEGMNQRLLVFLQHLREFGLVYQRKRKAGRFYPTRLALNITSSQNKGVQVLEEdvpKGYIVVETNYRVYAYTDSNLQVALLGLFTDLLYRFPNVVVGILTRDSIRQALRGGITAEQIIGYLTQHAHPQMLQNeiSHALPPTVVDQIKLWELERNRLVYSDGVLYSQFLSQADFNVLREYAQSSGYLIWSNKEKRTMVVNKSGHDDVKKFWKRYS---
>tr|A0A1W4XA12|A0A1W4XA12_AGRPL/16-472 [subseq from] General transcription factor IIH subunit 4 OS=Agrilus planipennis OX=224129 GN=LOC108739663 PE=3 SV=1
-------RLQPANLECKNLHDYLKTRSPAVLERLYNHPTICLAVYRELPELARQYVIRILFVEQPVPQAVIASWGHQKYAKEHSHVCNVLSELSVWQEASIRGGLAGWLLSPTFKRNLKIALLGGGKPWTM-SSALDPDNKARDVAFLDAYSAERWECVLHYMVGSQQqEGISADAVRILLHAGLMKRDEEDGSPVITRQGFQFLLLDRQAQVWHFILQYLDTVEQRGLDLVECLTFLFQLSFSTLGKDYSTEGMSAGLLIFLQHLREFGLVYQRKRKAGRFYPTRLALNITC-LQDKGAIVLEedtpKGYIIVETNYRIYAYTDSNLQVALIGLFTELLYRFPNVVVGVLTRDSVRQALKGGITADQIIGYLTQHAHTQMLTNeTkSPLPLTVIDQIKLWELERNRLVYSEGVLYSQFLSQADFNVLKEYAQTSGYLIWCNKEKRTMVVSKAGHDDVKKFWKRYS---
>tr|A0A2R7WBZ7|A0A2R7WBZ7_ONCFA/30-487 [subseq from] General transcription factor IIH subunit 4 OS=Oncopeltus fasciatus OX=7536 GN=OFAS_OFAS009755 PE=3 SV=1
-EEDPVNGILRhKALQCANLYEYLITLPEDVLETLYAYPIICLAVYRDLPDLGKHHVMRILFVEQAVPQAVIASWVGQEYSKEHVEVSKILSKLKVWHEASIPGGLPAWSLNHTFKQKLKVAMFGGGSSWGCNPN-MEADNKARDVEYLDKYAMERWECVLHYMVGSQQqEGISPDAVRILLHAGLMKRDEEDGSPVITRDGFQFLLLDTPAQVWYFMLQYLDTVYTRGMDLAQCLAFLFQLSFSILGKDYSTEGLSEGLLTFLQHLREFGLVYQRKRKGGKFYPTRLALNMTRQ-KGKSELSNHEGFVIVESNYRVYAYTDSNLKVALIGLFTELLYRFPNMCVGTLTRDSVCMALRSGITSEQIIRFLTLHAHPLLIaKGGPVIPPTISDQIRLWEKERDRFNFTEGVLYSQFLSHSDFSILRDYAAEQNCLIWHCDKRRTMVVTKQGHDDVRKYWKKH----
>tr|A0A1Y1LPE6|A0A1Y1LPE6_PHOPY/21-473 [subseq from] General transcription factor IIH subunit 4 OS=Photinus pyralis OX=7054 PE=3 SV=1
-----------TNLECKNLYDYLTTRPQNVLEKLYNRPTICLAVYRELPELARQYVIRILFVEQPVPQAVVASWGHQAFSKEHVYVSKVLSNLYVWQEASIPGGLQGWILSSTFKHNLKIALLGGGKPWSM-SSALDPDNKARDVAFLDGYSAERWECVLHYMVGSQQqEGISADAVRILLHAGLMKRDESDGSPVITRQGFQFLLLDRQAQVWHFVLQYLDTVEQRGLDLAECLTFLFQLSFSTLGKDYSTEGMSPRLLIFLQHLREFGLVYQRKRKAGRFYPTRLALNITSSQSKGTQVLEEdvpKGYIVVETNYRVYAYTDSNLQVALLGLFTDLLYRFPNVVVGILTRDSIRQALRGGITAEQIIGYLTQHAHPQMLQSEvgSALPPTVIDQIKLWELERNRLVYSDGVLYSQFLSQADFNVLREYAQSSGYLIWSNKEKRTMVVNKSGHDDVKKFWKRYS---
>tr|A0A4Y7LU29|A0A4Y7LU29_9CRUS/7-460 [subseq from] General transcription factor IIH subunit 4 OS=Ceriodaphnia reticulata OX=302197 GN=EOG090X04KD PE=2 SV=1
------------TLDCKDLHSYLKTLPAGTLDRLYNHPATCLAVFRELPELSRLYIMRILFVDQAVPKAIMGSWVAPNSTKELDDVVKLLTELRVWQAVEMQGGLKGWLLNPTFRRNLKGALLGGGNEWSMKL-PADVDPKARDIPFLDAYAMERWECVLHFMVGSHQhEVISSDALQLLHHAGLMKKEAGENQMTITKDGFQFLLMDTSAQVWYFLLQYLDTATARNLDLVECLGFLFQLSFSTLGQDYSTDSMSESLLRFLQHLREFGLVYQRKRKAGRFYPTRLALDIAFGPKksmlNSMNSASNPnaGYIIVETNYRVYAYTDSSLQVALIALFCELIYRFPNLVVGIITRESIRQALRSGITAEQIVSFLKQHAHSECYKEPPVLPSTIADQIKLWAIERDRFIYKEGVLYNQFDSQADFEILKNYAQDRGVLVWHNINGRKMVVTKNGHDEVKKFWKRHSK--
>tr|A0A6L2PFB9|A0A6L2PFB9_COPFO/164-575 [subseq from] General transcription factor IIH subunit 4 OS=Coptotermes formosanus OX=36987 GN=Cfor_10148 PE=3 SV=1
---------------------------------------------GELPEIARHYVIRILFVEQPVPQAVVASWVSQAYAKEHNEVAQVLSGLRVWQEAAIPGGLPGWIMNSAFKRNMKIALLGGGKPWSM-SSQMETDSKPRDIPYLDSYAMERWECVLHYMVGSQQqEGISADAVRILLHAGLMKRDEEDGSPVITREGFQFLLLDTPSQVWYFILQYLDTVESRGLDLVECLTFLFQLSFSTMGKDYSTEGMSDGLLVFLQHLREFGLVYQRKRKAGRFYPTRLALNIASGQNKSQVDLNRDGYIVVETNYRVYAYTDSNLQVALLGLFCELM--FPNLAVGILTRDSVRQALKSGITAEQIVGFLRLHAHPRMLAiGPPVLPPTIVDQIKLWENERNRFTFSEGILYSQFLSQADFEVLRDHAQDLGVLTWQNPQRRTMVVTRAGHEEVKRFWKRY----
>tr|A0A6H5INN3|A0A6H5INN3_9HYME/15-463 [subseq from] General transcription factor IIH subunit 4 OS=Trichogramma brassicae OX=86971 GN=TBRA_LOCUS11601 PE=3 SV=1
------------VLQCKDLHEYLKTRTPEMLSKLYDNPPICLAVYRELPELARNYVVRLLFVEQPVPQAVVASWCSKLHVEDHMKVVTVMSDLSIWKEVAIPGGLPGWVLNSTFRKNLKIVLLGGGQPWTM-SNQLDADSKPRDIAYLDSYALERWECVLHYMVGSQQqEGISIDAVRVLLQAGLMVRDEDENVPTITQAGFQFLLLDTAAQVWYFILQYLDTVEAKGLDLVECLSFLFQLNFSTLGKDYSTEGMSDGLLTFLQHLREFGLVYQRKRKAGRFYPTRLALNIATGQNKpLAHDLEKDRYIIVETNYRINAYTDSNLQVALIGLFTSLVYRFPNLVVGVLTRDSVRQAFKIGITAEQIIGYLKQHAHPNMIAGgPPILPPTIVDQIKLWENERNRFSFTDGVLYNSFLSQTDFEVLRDYAQSVSALTWHSDKKRAMVITREGHDDVKKYWKRYS---
>tr|A0A3B4XU87|A0A3B4XU87_SERLL/4-303 [subseq from] General transcription factor IIH subunit 4 OS=Seriola lalandi dorsalis OX=1841481 PE=3 SV=1
----------RVQLQCKNLHEYLRELSPDILDKLYNHPATCLAVYRELPSLAKNYVMRMLFLDQPLPQAAVALWVKKDSQKDHDECVSVLAGLRLWHSQQLQGGLQGYILNPVFKDNLRIALLGGGRAWADEGSTLGPDRHARDIESLDRYAMERWEVILHFMVGSPSAAVSQDLAQLLVQAGLMKS-EAGEAPYITSAGFQFLLLDTASQLWYFTLQYLKTAQV---PVSRLLTFLFQ-SFSTnIWNISRHDGLSYTEWRDNVLVSRNTSVFRQQRKSRRYYPTRLAITLAAGVTT------NAGFIVVETNYRIYAYTS----------------------------------------------------------------------------------------------------------------------------------------------
>tr|A0A3B4XU87|A0A3B4XU87_SERLL/332-425 [subseq from] General transcription factor IIH subunit 4 OS=Seriola lalandi dorsalis OX=1841481 PE=3 SV=1
------------------------------------------------------------------------------------------------------------------------------------------------------------------------------------------------------------------------------------------------------------------------------------------------------------------------------------------------------------------------------FLLLCLHPPCRLQTPVLPPTITDQIRLWELERDRLQFTEGVLYNQFLSQADFEVLRDRAQGLGCLVWQDVAHRVMVVTPQGHSEVKRFWKRQKS--
>tr|A0A087TI21|A0A087TI21_STEMI/3-433 [subseq from] General transcription factor IIH subunit 4 (Fragment) OS=Stegodyphus mimosarum OX=407821 GN=X975_20125 PE=3 SV=1
-------GIKTQALKCKDLHDYLKTLSAATLEKLYNHPATCLAVFRELPTLAKHYITRLLFVEQPVPQAVIGSWLGQQFVKEHLEAVESLCELHLYKEYPVPGGLPGWALNATFRKNLKIALLGGGKPWAV-CANLEKDKHARDIKFLDSYAMERWEALLHFMVGSKQAenTVSNDAIKVLLHSGLMRKE--NDLNIITTEGFQFLLMTTASQVWHFMLQYLDTIEERGLNLVDCLTFLFQLSFLTLGKDYSTGEMNESMLMFLQHLRELGIVYQRKRRSGRFYPTRLAINLASGLKEVNLDVNKTGYIVVETNYRVYAYTDSHLQIALIALFCEMMYRFPNFSVGVFTRESVREALKSGITADQIIKFLQMHAHPEMLKQKPVLPPTVVDQIRLWEMERDRFKFTEGVLYSQFLSQSDFELLCNYAQDLGVLIFSNPSRR-----------------------
>tr|A0A4Y7NK04|A0A4Y7NK04_9CRUS/7-466 [subseq from] General transcription factor IIH subunit 4 OS=Scapholeberis mucronata OX=202097 GN=EOG090X04KD PE=2 SV=1
------------TLDCKDLHSYLKTLPAGTLDRLYNHPATCLAVFRELPELSRHYIMRILFVDQAVPKAIMGSWVKPSHAKELDEVVKLLTELRVWQAVEMQGGLKGWLLNPTFRRNLKGALLGGGNEWSMKIP-ADADPKAKDVSFLDEYALERWECVLHFMTGSHKhEVISSDALQLLHHAGLMKKeagdnqTTKSSQMTITKDGFQFLLMDTSAQVWYFLLQYLDTATARNLDLVECLGFLFQLSFSTLGQDYSTDAMSESLLRFLQHLREFGLVYQRKRKAGRFYPTRLALDIASGPKKSmlnsMNRTSSPnaGYIIVETNYRVYAYTDSDLQVALIGLFCELIYRFPNLVVGIITRESIRQALRSGITAEQIVSFLKQHAHSECYKEPPVLPSTIADQIKLWAIERDRFIYKDGVLYNQFESQADFEILKNYAQEKGVLVWHNISGRKMVVTKNGHDEVKKFWKRHSK--
>tr|A0A653D401|A0A653D401_CALMS/16-471 [subseq from] General transcription factor IIH subunit 4 OS=Callosobruchus maculatus OX=64391 GN=CALMAC_LOCUS14242 PE=3 SV=1
--------LTQHNLVCKDLYDYLKTCPPNILEKLYNHPTICLAVYRELPELARQYVIRILFVEQPVPQAVVASWGSQSFSKEHIYISKVLTELSLWQEAAIPGGLLGWILSPTFKRNLKIALLGGGKAWTM-SSALEADSKARDVAFLDGYSQERWECVLHYMVGSQQqEGISADAVRILLHAGLMKRDEEDGSPVITRRGFQFLLLDRQSQVWHFLLQYLDTVEERGLDLVECLTFLFQLSFSTLGKDYSTEGMSPGLLVFLQHLREFGLVYQRKRKAGRFYPTRLALNITNTRNKPTQDIEEdapKGYVIVETNYRVYAYTDSNLQVALISLFTELIYRFPNLVVGVITRDSVRQALRGGITADQIIGYLKQHAHPQTYtsESKNPLPPTVVDQIKLWELERNRLTYSEGVLYSQFLSQADFNVLKEYAKTNGWLIWCNKEKRTLVINKSAHDDVKKFWKRYS---
>tr|A0A6F9DE44|A0A6F9DE44_9ASCI/3-462 [subseq from] General transcription factor IIH subunit 4 OS=Phallusia mammillata OX=59560 GN=Gtf2h4 PE=2 SV=1
-------SIERVKLECKDLHDYLCSLPPVLLDSLYEHPATCMAVFRELPELAKYYVMRVLFVEQPITKAAALSWITNDAKQDHTNAIKALCDLHVWNESQLQGGLSStFTLSSVFRRNLKKALLGGGEAWSS-TEHLGPDKYVKDETALEKYAAERWEVLLHYLVGSESTAvISQDLKDLLLQSRLMRQGEeNGRSySIITAKGFQFLLLDTASQVWFFILEYLNWVRDRGMNLVSILRFLFELSFSSVGKDLPTDGRDEHVLQCLQHFREMGLVMQRKRKSRRFYPTHLAINLVNK-TGAGssssAASGNKGFIIAETNSRVYAYTESELQYAILSLFCEMIYRFPNVCVLQLTRESVQTAVVNGITADQILHYIKANAHADMLKHDPVIPPTLADQIRLWAMERDRLSFREGVLYNQFLTQSDYEVLRNYAKDLGALIWENAIKRNMIVTREAHDQVKKFWKRYKKD-
>tr|A0A164RYY7|A0A164RYY7_9CRUS/7-460 [subseq from] General transcription factor IIH subunit 4 OS=Daphnia magna OX=35525 GN=APZ42_026818 PE=3 SV=1
------------TLDCKDLHSYLKTLTATVLDRLYNHPATCLAVFRELPELSRLYIMRILFVDQAVPKAIMGSWVSPNSAKELEDIVKLLTELRLWQEVEMQGGLKGWLLNPTFRRNLKGALLGGGNEWSMKP-PTDADPKARGIAILDEYAMGRWECVLHFMVGSHQhEVISSDALQILQHAGLMKK-EPGENQlTITRDGFQFLLMDTSAQVWYFLLQYLDTATARGLDLIDCLGFLFQLSFSTLGQDYSTDSMSDGLQKFLQHLREFGLVYQRKRKDGRFYPTRLALDIASGPKKsmlnamtATSSNQNSGYIVVETNYRVYAYTDSSLQVALIALFCELMYRFPNLVVGIITRESVRQALRSGITADQIVSFLRQHAHPECYKEPPVLPSTIADQIKLWAIERDRFVYKDGVLYNQFDSQADFEILKNYAQERGVLVWHTTHGRKMVVTKEGHEEVRKFWKRHS---
>tr|A0A7I8W0F6|A0A7I8W0F6_9ANNE/10-456 [subseq from] General transcription factor IIH subunit 4 OS=Dimorphilus gyrociliatus OX=2664684 GN=DGYR_LOCUS9546 PE=3 SV=1
------------RLNCKDLISYLKTLPPFILEELYNNPATCLAVFRNLPEVARHYVMRLLFVESPVSQDVIKHWVVKGEVEKHEKSIEALKELQVWDHSPIPGGLPGWKLKPTFRQNFKVVMLGGGTSWTRG-SALEPDKYTKDVDSLEKYAIDRWECVLNFLVGSPSSRemLTADIINLIEYSGLMTNSENN--HYITPAGFQFLLMDTASQVWYLILQYLDTVEDRRMNLVETLTFLFEISFASLGKEYSAEKLTDGQSRFLQHLRELGLIHQRKRKSGRFYPTRLAIDLANGCSNTISeTV--NGFIVVETNYKIYAYTNSPLHTALLALFSDILCRFPGFVVSNLTRESVRNALAHGITAYQIINYLKSYAHPQMLKNKPILPPTITDQIRIWELERDRISYNEGVLYNQFLSQNDFEILKEHARERGVLIWSNTAKRMMVVSLEGHDDVRRFWKKRKQD-
>tr|A0A4Y7M0I5|A0A4Y7M0I5_9CRUS/7-460 [subseq from] General transcription factor IIH subunit 4 OS=Daphnia barbata OX=414587 GN=EOG090X04KD PE=2 SV=1
------------TLDCKDLHSYLKTLPASVLDRLYNHPATCLAVFRELPELSRLYIMRILFVDQAVPKAIMGSWVSPNSAKELEDIVKLLTELRLWQEVEMQGGLKGWLLNPTFRRNLKGALLGGGNEWSMKP-PTDVDPKARGIAILDEYAMGRWECVLHFMVGSHQhEVISSDALQILQHAGLMKK-EPGENQlTITKDGFQFLLMDTSAQVWYFLLQYLDTATARGLDLIECLGFLFQLSFSTLGQDYSTDSMSDGLQKFLQHLREFGLVYQRKRKDGRFYPTRLALDIASGPKKSmlstmTSTSpnQSTGYIVVETNYRVYAYTDSSLQVALIALFCELIYRFPNLVVGIITRESIRQALRSGITADQIVSFLRQHAHPECYKEPPVLPSTIADQIKLWAIERDRFVYRDGVLYNQFESQADFEMLKNYAQEKAVLVWHTSNGRKMVVTKEGHEEVRKFWKRHS---
>tr|A0A1Z5LAW3|A0A1Z5LAW3_ORNMO/2-411 [subseq from] General transcription factor IIH subunit 4 (Fragment) OS=Ornithodoros moubata OX=6938 PE=3 SV=1
---------------------------------------------------GRHYIMRLLFVEQAVPQAVVSSWNDQKYVKEHLECLDSLSALHLWSETSLPGGLPGWTLSPTFRANLRIALLGGGQPWSV-YSALEKDKHVRDANFLDQYALERWECVLHFMVGCHSkEGISADAVRILLHAGLMKMEEaEGSSPLITTEGFQFLLMDTASQVWYFVLQYLGTIQSRGLDLVECLTFLFQLSFLTLGRDYSTEGMSESLLLFLQHLREFGLVYQRKRRSGRFYPTRLAINLASGLKNARLNTADAGYIVVETNYRVYAYTCSQLQVALLALFCEMMYRFPNLVVGVITRESVRQALRSGITAQQIINFLHMHAHPIARRKDPVVPPTILDQLRLWELERDRFTFTGGVLYSQFISQSDFQMLRNYASDLGVLIWDNPSKRVMVVSRNGHDDVKRFWKRHRQ--
>tr|A0A310SPQ2|A0A310SPQ2_9HYME/12-458 [subseq from] General transcription factor IIH subunit 4 OS=Eufriesea mexicana OX=516756 GN=WN48_01355 PE=3 SV=1
---------RPTGLQCKNLQEYLKSRPPEVLNKLYHNPPICLAVFRELPVIAKHYVMRLLFVEQPVPQAVIASWCSKLHFEEHQKVVLILNELNVWKEASIPGGLPGWILNTTFKKNLKIVLLGGGKPWTM-SNQLETDSKPRDVAFLDSYALERWECVLHYMVGSQQqEGISADAVRILLHAGLMKRDEADGSPVITQAGFQFLLLETASQVWYFILQYLDTIEARGLDLVECLTFLFQLNFSTLGKDYSTEGMSEGLLTFLQHLREFGLVYQRKRKAG-----RLALNIATGQNKPlSRDPEKEGYIVVETNYRVYAYTNSNLQVALLGLFCEMLYRFPNLVVSILTRDSVRQALKSGITAAQIVGYLQQHAHSKMIEAgPPVLPPTIVDQIKLWENERNRFIFSEGVLYSQFLSQTDFEVLRDHALSTGNQIFCFHRKRTMVVTKAGHDDVKKFWKRYS---
>tr|D6WU09|D6WU09_TRICA/13-469 [subseq from] General transcription factor IIH subunit 4 OS=Tribolium castaneum OX=7070 GN=TcasGA2_TC015892 PE=3 SV=1
-------FLKPTNLECKNLYDYLKTRSSATLEKLYNHPTICLAVYRELPELARQYVIRILFVEQPVPQAVVASWGAQAFSKEHVYVSKVLSELSVWQEAAIPGGLLGWILSVTFKKNLKIALLGGGKPWSM-SSALEVDSKARDVSFLDAYSLERWECVLHYMVGSQQqEGISADAVRILLHAGLMKRDEEDGSPVITRQGFQFLLLDRQAQVWHFLLQYLDTVEQRGLSLVECLTFLFQLSFSTLGKDYSTEGMSPGLLIFLQHLREFGLVYQRKRKAGRFYPTRLALNITCSQGPETRILEEdtPkGYIIVETNYRVYAYTDSNLQVALIGLFTELMYRFPNLVVGVITRDSIRQALKGGITADQIIGYLKQHAHPQMLEGEakHPLPPTVVDQIKLWEIERNRLTYSEGVLYSQFLSQADFNILKEYAQSNGHLIWCNKEKRTLIINKSAHDDVKKFWKRYS---
>tr|A0A4Y7M044|A0A4Y7M044_9CRUS/7-460 [subseq from] General transcription factor IIH subunit 4 OS=Daphnia dolichocephala OX=2282166 GN=EOG090X04KD PE=2 SV=1
------------TLDCKDLHSYLKTLPASVLDRLYNHPATCLAVFRELPELSRLYIMRILFVDQAVPKAIMGSWVSPNSAKELEDIVKLLTELRLWQEVEMQGGLKGWLLNPTFRRNLKGALLGGGNEWSMKP-LTDADPKARGIAILDEYAMGRWECVLHFMVGSHQhEVISSDALQILQHAGLMKKESGENQLTITRDGFQFLLMDTSAQVWYFLLQYLDTATARGLDLIECLGFLFQLSFSTLGQDYSTDRMSDGLQKFLQHLREFGLVYQRKRKDGRFYPTRLALDIASGPKKSmlntmtsTSSNQSTGYIVVETNYRVYAYTDSSLQVALIALFCELMYRFPNLVVGIITRESIRQALRSGITADQIVSFLRQHAHPECYKEPPVLPSTIADQIKLWAIERDRFVYRDGVLYNQFESQADFEMLKNYAQEKAVLVWHTSNGRKMVVTKEGHEEVRKFWKRHS---
>tr|A0A2C9KJH0|A0A2C9KJH0_BIOGL/1-404 [subseq from] General transcription factor IIH subunit 4 OS=Biomphalaria glabrata OX=6526 GN=106072025 PE=3 SV=1
--------------------------------------------------------MRLLFVDQAVAQAVVQQWSTAP-AEEQFEAAAALVELRVWYEKPLPGGMPGWLLNHIFRTNLMTALLGGGTPWIGN-KDLTPDKYTKDIPFLDKYALERWECVLHFMVGSNEGtdGVNKDITDVLLYSGLMRV-DDGEP-SITAEGFQFLLLDTSAQVWFFLLQYLDTVQTRGMDLVECLTFLFQLSFSTLGKDYCTEGMSENQLRFLQHLREFGLVYQRKRKSHRYYPTRLAVNIVSGLSKTKIDTHRPGFIVVETNYRVYAYTDSPLQVALLALFCEMLYRFPNMVAANLSRGSVREALARGITADQIIHFLHSHAHPEMLKRNPVIPSTVKDQIKLWELERHRFKFNDGVMYNQFLSQADFELLRNYAKDTGVLVWEMPEKRVLIVTKSGHDDVKRFWKRLKASS
>tr|A0A4Y7M1Y0|A0A4Y7M1Y0_9CRUS/7-460 [subseq from] General transcription factor IIH subunit 4 OS=Daphnia hispanica OX=575233 GN=EOG090X04KD PE=2 SV=1
------------TLDCKDLHSYLKTLPATVLDRLYNHPATCLAVFRELPELSRLYIMRILFVDQAVPKAIMGSWVSPNSAKELEDIVKLLSDLRLWQEVEMQGGLKGWLLNPTFRRNLKGALLGGGNEWSMKP-PTDTDPKARGITILDEYAMGRWECVLHFMVGSHQhEVISSDALQILQHAGLMKK-EVGEnQLTITRDGFQFLLMDTSAQVWYFLLQYLDTATARGLDLIDCLGFLFQLSFSTLGQDYSTDSMSDGLQKFLQHLREFGLVYQRKRKDGRFYPTRLALDIASGPKKsmlntmrATSSNQSSGYIIVETNYRVYAYTDSSLQVALIALFCELMYRFPNLVVGIITRESIRQALRSGITADQIVSFLRQHAHPECYKEPPVLPSTIADQIKLWAIERDRFIYKDGVLYNQFDSQADFEILKNYAQERGVLVWHTIHGRKMVVTKEGHEEVRKFWKRHS---
>tr|A0A4Y7M9C2|A0A4Y7M9C2_9CRUS/7-458 [subseq from] General transcription factor IIH subunit 4 OS=Daphnia longispina OX=42846 GN=EOG090X04KD PE=2 SV=1
------------TLDCKDLHSYLKTLQASVLDRLYNHPATCLAVFRELPELSRIYIMRILFVDQAVPKAIMGSWVSPNSAKELEDIVKLLTELRVWQEVDMQGGLKGWLLNPTFRKNLKGALLGGGNEWSMKP-PTDVDPKARGISVLDEYAMGRWECVLHYMVGSQQqEVISSDALQILQHAGLMKK-EPGENQlSITKDGFQFLLMDTSAQVWYFLLQYLDTATARGLDLIDCLGFLFQLSFSTLGQDYSTDTMTEGLQKFLQHLREFGLVYQRKRKDGRFYPTRLALDIASGpkksmVNTLNASSQTTGYIVVETNYRVYAYTDSSLQVALIALFCELIYRFPNLVVGIITRESVRQALRSGITADQIVSFLRQHAHSECYKEPPVLPSTIADQIKLWAIERDRFIYKDGVLYNQFDSQADFEILRNYAQERGVLVWHTNNGRKMVVTKEGHDEVRKFWKRHS---
>tr|L5LPF7|L5LPF7_MYODS/81-158 [subseq from] General transcription factor IIH subunit 4 OS=Myotis davidii OX=225400 GN=MDA_GLEAN10024277 PE=3 SV=1
--------------------------------------------------------------------------------------------PRIRHTQLLPGGLQGLILNPVFHQNLRTALLGGGKAWSDDTSQLGPDKHARDVPSLDKYAEERWEVVLHFMAGSPSAA----------------------------------------------------------------------------------------------------------------------------------------------------------------------------------------------------------------------------------------------------------------------------------------------------
>tr|L5LPF7|L5LPF7_MYODS/159-294 [subseq from] General transcription factor IIH subunit 4 OS=Myotis davidii OX=225400 GN=MDA_GLEAN10024277 PE=3 SV=1
----------------------------------------------------------------------------------------------------------------------------------------------------------------------------------------------------------FLLLDTPAQLWYFMLQHLQTAQSRGMDLVEILSFLFQLSFSSLGKDYSVEGMSDS-------RREFGLVFQRKRKSRRYYPTRLAISLSSGVSGAGGTAHQPGFIVVETNYQLYAYTESELQIALIALFSEMLYRFPNMVVAQ---------------------------------------------------------------------------------------------------------------------
>tr|L5LPF7|L5LPF7_MYODS/293-376 [subseq from] General transcription factor IIH subunit 4 OS=Myotis davidii OX=225400 GN=MDA_GLEAN10024277 PE=3 SV=1
-----------------------------------------------------------------------------------------------------------------------------------------------------------------------------------------------------------------------------------------------------------------------------------------------------------------------------------------------------------------------------------------AQTPVLPPTITDQIRLWELERDRLLFTEGVLYNQFLSQVDFDLLLARAWELGALVFENMAKQLMVVTPAGHREVKRFWKQQKHS-
>tr|A0A7R9CU22|A0A7R9CU22_TIMCR/18-258 [subseq from] General transcription factor IIH subunit 4 OS=Timema cristinae OX=61476 GN=TCEB3V08_LOCUS6508 PE=3 SV=1
------LVLQSKNLLCKNLHDYLKLLPADVLNKLYNHPATCLAVFRELPEIARHYVIRILFVEQPVPQAVVASWVAQAYCKEHVTVTRSLSDLQVWQEAAIPGGLPGWILNTTFKKNMKIALLGRGKAWSM-SSQLEADTRPRDIQYLDKYAMERWECVLHYMVGSQQqEGISADAVRILLHAGLMKRDEEDGSPVITREGFQFLLLDTPSQVWYFILQYLDTVEARGLDLVDCLTFLFQLSFSTISK-----------------------------------------------------------------------------------------------------------------------------------------------------------------------------------------------------------------------
>tr|A0A7R9CU22|A0A7R9CU22_TIMCR/258-358 [subseq from] General transcription factor IIH subunit 4 OS=Timema cristinae OX=61476 GN=TCEB3V08_LOCUS6508 PE=3 SV=1
----------------------------------------------------------------------------------------------------------------------------------------------------------------------------------------------------------------------------------------------------------------------------------KRKAGRFYPTRLALNIVSGQNKSQTELNRDGYIVVETNYRIYAYTDSNLQVALLGLFCELMYRFPNLAVGILTRESVRQALRSGITAEQIVGFLRLHAHPP---------------------------------------------------------------------------------------
>tr|A0A7R9CU22|A0A7R9CU22_TIMCR/361-475 [subseq from] General transcription factor IIH subunit 4 OS=Timema cristinae OX=61476 GN=TCEB3V08_LOCUS6508 PE=3 SV=1
--------------------------------------------------------------------------------------------------------------------------------------------------------------------------------------------------------------------------------------------------------------------------------------------------------------------------------------------------------ILTRESVRQALRSGITAEQIVGFLRLHAHPRLLAAgPPTLPPTIVDQIKLWENERERFTYTEGVLYSQFLSQADFEVLRDHALDLGVLTWQNIPRRTMVVTKSGHEDVKRFWKRY----
>tr|A0A7R9I0A8|A0A7R9I0A8_9NEOP/70-484 [subseq from] General transcription factor IIH subunit 4 OS=Timema bartmani OX=61472 GN=TBIB3V08_LOCUS5106 PE=3 SV=1
--------------------------------------------SRGPYQIARHYVIRILFVEQPVPQAVVASWVAQAYCKEHVYVTRSLSDLQVWQEAAIPGGLPGWILNTTFKKNMKIALLGRGKAWSM-SSQLEADTRPRDIQYLDKYAMERWECVLHYMVGSQQqEGISADAVRILLHAGLMKRDEEDGSPVITREGFQFLLLDTPSQVWYFILQYLDTVEARGLDLVDCLTFLFQLSFSTISKDYSTEGMSEGLLVFLQHLREFGLVYQRKRKAGRFYPTRLALNIVSGQNKSQTELNRDGYIVVETNYRIYAYTDSNLQVALLGLFCELMYRFPNLAVGILTRESVRQALRSGITAEQIVGFLRLHAHPRLLAAgPPTLPPTIVDQIKLWENERERFTYTEGVLYSQFLSQADFEVLRDHALDLGVLTWQNIPRRTMVVTKSGHEDVKRFWKRY----
>tr|A0A7R9FLW0|A0A7R9FLW0_9NEOP/73-484 [subseq from] General transcription factor IIH subunit 4 OS=Timema tahoe OX=61484 GN=TTEB3V08_LOCUS3235 PE=3 SV=1
-----------------------------------------------PYQIARHYVIRILFVEQPVPQAVVASWVAQAYCKEHVYVTRSLSDLQVWQEAAIPGGLPGWILNTTFKKNMKIALLGRGKAWSM-SSQLEADTRPRDIQYLDKYAMERWECVLHYMVGSQQqEGISADAVRILLHAGLMKRDEEDGSPVITREGFQFLLLDTPSQVWYFILQYLDTVEARGLDLVDCLTFLFQLSFSTISKDYSTEGMSEGLLVFLQHLREFGLVYQRKRKAGRFYPTRLALNIVSGQNKSQTELNRDGYIVVETNYRIYAYTDSNLQVALLGLFCELMYRFPNLAVGILTRESVRQALRSGITAEQIVGFLRLHAHPRLLAAgPPTLPPTIVDQIKLWENERERFTYTEGVLYSQFLSQADFEVLRDHALDLGVLTWQNIPRRTMVVTKSGHEDVKRFWKRY----
>tr|A0A4Y7M1C8|A0A4Y7M1C8_9CRUS/16-469 [subseq from] General transcription factor IIH subunit 4 OS=Daphnia atkinsoni OX=342845 GN=EOG090X04KD PE=2 SV=1
------------TLDCKDLHSYLKTLPATVLDRLYNHPATCLAVFRELPELSRLYIMRILFVDQAVPKAIMGSWVSPNSAKELEDIVKLLTELRLWQEVEMQGGLKGWLLNPTFRRNLKGALLGGGNDWSMKP-PTDTDPKARGIAILDEYAMGRWECVLHFMVGSHQhEVISSDALQILQHAGLMKK-EPGENQlTITRDGFQFLLMDTSAQVWYFLLQYLDTATARGLDLIDCLGFLFQLSFSTLGQDYSTDLMTEGLQKFLQHLREFGLVYQRKRKDGRFYPTRLALDIASGPKKsmlntmkATSSNQSSGYIIVETNYRVYAYTDSSLQVALIALFCELMYRFPNLVVGIITRESIRQALRSGITADQIVSFLRQHAHPECYKEPPVLPSTIADQIKLWAIERDRFIYKDGVLYNQFDSQADFEILKNYAQERGVLVWHTIQGRKMVVTKEGHEEVRKFWKRHS---
>tr|A0A811W6P8|A0A811W6P8_PLUXY/8-478 [subseq from] (diamondback moth) hypothetical protein OS=Plutella xylostella OX=51655 GN=PLXY1_LOCUS2847 PE=4 SV=1
--SSKSQNLNPsPTLQCKDLHEYLKSRSPQFLETLYNYPTICLAVYRELPELARHFVIRLLFVEQPVPQAVVASWVSQAHAKEQNKSCETLSELSVWQEAPIPGGLPGWILSQSFKKNLKVALLGGGRPWSA-SSSLEPDGRARDVSFLDAYALDRWQCVLHYMVGSAqTEGISADAVRILLHAKLMTRDAEDGSAVITRAGFQFLLLSTPKQVWLFLQHYLHTAEKRSLSAAECLAFLYQLSFSTLGKDYSTEGMSNNMLVFLQHLREFGLVYQRKRKAGRFYPTRLALNITCVRDGAASVAplaeQAKGYILVETNYRVYAYSQSTLQVALLGLFTELIYRFPNLVVGVLTRESVRLALRGGITAQQIIHYLDQHAHPQMLnsetggiRSSSLLPPTVVDQIKLWESERNRFTYTEGVVYNQFLSQADFAVLRDYAKSAGVLTWQNERSRTMVVTRAGHDDVKKFWKRYSKS-
>tr|E9GEV1|E9GEV1_DAPPU/7-458 [subseq from] General transcription factor IIH subunit 4 OS=Daphnia pulex OX=6669 GN=EOG090X04KD PE=2 SV=1
------------TLDCKDLHSYLKTLPAAVLDRLYNHPATCLAVFRELPELSRIYIMRILFVDQAVPKAIMGSWVSPNSARELEDIVKLLTDLRVWQEVEMQGGLKGWLLNPTFRRNLKGALLGGGNEWSMKPN-TDADPKARGIAVLDEYAMGRWECVLHFMVGSHQhEAISSDALQILQHAGLMKK-EPGENQlSITKDGFQFLLMDTSAQVWYFLLQYLDTANSRNLDLIDCLGFLFQLSFSTLGQDYSTDSMNDGLQKFLQHLREFGLVYQRKRKDGRFYPTRLALDIAAGpkksmLNSLNASSQTTGYIVVETNYRVYAYTDSSLQVALIALFCELIYRFPNLVVGIITRESVREALKRGITADQIVSFLRQHAHSECYKEPPVLPSTIADQIKLWAIERDRFLYKDGVLYNQFDSQADFEILRNYAQERGLLVWHTLNGRKMVVTKEGHDEVRKFWKRHS---
>tr|A0A3S3PQF5|A0A3S3PQF5_9ACAR/5-453 [subseq from] General transcription factor IIH subunit 4 OS=Dinothrombium tinctorium OX=1965070 GN=B4U79_13311 PE=3 SV=1
-----------TSIRCQNFREYLSQMNALTLDKLYAESAICLAVFRELPPLAKHYTSRLLFVEQPIPTAVINSWVTQSALKEHNETIEMLKSLRIWSDAQVPGGLPAFLVNSTFRNSLKVALLGGGDPWIIKQT-KDKDKHERDITFLDNYALERWECILHFMVGSQNTgeGISADTIQTLVKAGLTRYETKDTSPSLTAEGFQFLLMDTFSQVWYFVIQYLANLEAKGLNLVECLSFLFQLSFLTLGKSYSTEGMNDSLLAFLQNLRELGLIYQRKRKDGRFYPTRLIINLTKGHKEP-LNVSKQGYIVVETNYRVYAYTDSPLQIALLALFTEMQYRFPKFCLGILTRDSVRQAFRSGITADQITNFLKQHAHPSMSNTPTILPPTVIDQIRLWELERDRFLFHEGILYSQFLSQNDFEILKTYASDAGHLIWDNPAKRVMVVSPSGHDDVRRFWKRHKK--
>tr|A0A4Y7MXP3|A0A4Y7MXP3_9CRUS/7-458 [subseq from] General transcription factor IIH subunit 4 OS=Daphnia pulicaria OX=35523 GN=EOG090X04KD PE=2 SV=1
------------TLDCKDLHSYLKTLPAAVLDRLYNHPATCLAVFRELPELSRIYIMRILFVDQAVPKAIMGSWVSPNSARELEDIVKLLTELRVWQEVEMQGGLKGWLLNPTFRRNLKGALLGGGNEWSMKPN-TDADPKARGIAVLDEYAMGRWECVLHFMVGSHQhEAISSDALQILQHAGLMKK-EPGDSQlSITKDGFQFLLMDTSAQVWYFLLQYLDTANSRNLDLIDCLGFLFQLSFSTLGQDYSTDSMNDGLQKFLQHLREFGLVYQRKRKDGRFYPTRLALDIAAGpkksmLNSLNASSQATGYIVVETNYRVYAYTDSSLQVALIALFCELIYRFPNLVVGIITRESVREALKRGITADQIVSFLRQHAHSECYKEPPVLPSTIADQIKLWAIERDRFLYKDGVLYNQFDSQADFEILRNYAQERGLLVWHTLNGRKMVVTKEGHDEVRKFWKRHS---
>tr|A0A4Y7MRW9|A0A4Y7MRW9_DAPPU/7-458 [subseq from] General transcription factor IIH subunit 4 OS=Daphnia pulex OX=6669 GN=EOG090X04KD PE=2 SV=1
------------TLDCKDLHSYLKTLPAAVLDRLYNHPATCLAVFRELPELSRIYIMRILFVDQAVPKAIMGSWVSPNSARELEDIVKLLTELRVWQEVEMQGGLKGWLLNPTFRRNLKGALLGGGNEWSMKPN-TDADPKARGIAVLDEYAMGRWECVLHFMVGSHQhEAISSDALQILQHAGLMKK-EPGDNQlSITKDGFQFLLMDTSAQVWYFLLQYLDTANSRNLDLIDCLGFLFQLSFSTLGQDYSTDSMNDGLQKFLQHLREFGLVYQRKRKDGRFYPTRLALDIAAGpkksmLNSLNASSQATGYIVVETNYRVYAYTDSSLQVALIALFCELIYRFPNLVVGIITRESVREALKRGITADQIVSFLRQHAHSECYKEPPVLPSTIADQIKLWAIERDRFLYKDGVLYNQFDSQADFEILRNYAQERGLLVWHTLNGRKMVVTKEGHDEVRKFWKRHS---
>tr|F4W639|F4W639_ACREC/14-446 [subseq from] General transcription factor IIH subunit 4 OS=Acromyrmex echinatior OX=103372 GN=G5I_00932 PE=3 SV=1
-----------NSLQCTNLQEYLKSRSPDTLNKLYHKPPICLAVFCELPVIAKHYVMRLLFVEQPVPQAVIASWCSKLYFEEHQKVVQVLNELYVWKEASIPGGLPGWTLNSTFKKNLKIVLLGGGKPWTM-SNQLETDSKPRDVAFLDSYALERWECVLHYMVGSQQqEGISADAVRILLHAGLMKRDEADGSPIITQAGFQFLLLDTASQVWYFILQYLDTIEARGLDLVECLTFLFQLNFSTLGKDYSTEGMSEGLLTFLQHLREFGLVYQRKRKAGRFYPTRLALNIATGETKpLTRDTDKEGYIIVETNYRVYAYTNSNLQVALLGLFCEMLYRFPNVVVSILTRDSVRQALKSGITASQIVGYLRQHAHSKMIEAgPPILPPTIVDQIKLWENERNRFLFSEGVLYSQFLSQTDFEVLRDHAVSTGVLIWQSERRSTLL--------------------
>tr|A0A6L5CQ55|A0A6L5CQ55_9INSE/51-482 [subseq from] General transcription factor IIH subunit 4 OS=Ephemera danica OX=1049336 GN=B566_EDAN012719 PE=3 SV=1
-------------------------------------------CFRELPEIAKHYVLRILFVEQAVPQAVVSSWVSQAYSKDHSTVVDVLTELRVWQEASLPGGLTGWILNPTFKKNMKIALLGGGKPWSL-SAQLESDAKPRDIPYLDKYATERWECVLHYMVGSQQqqqeGGISADAVRILLHAGLMKCDEdEGGSPCITREGFQFLLLDSASQVWYFLLQYLDTVESRGMDLVSCLAFLFQLSFSTLGKDYSTEGMSEGLLTFLQHLREFGLVYQRKRKAGRFYPTRLALDIASGRSRATSNLSKAGYIVVETNYRVYAYTENNLQVALLGLFTELLLRLPNLSVGVLTRDSVRQALRSGITAQQIIGFLSQHAHPEMLKETPVLPPTVVDQpkigffsscsfddIQLWENERERFTDMEGVLYNQFLSQADYTVLRDHARTLEVLIWCNDAKRTVLVTKEGHEDVRKFWKRY----
>tr|A0A6J2KDD8|A0A6J2KDD8_BOMMA/5-473 [subseq from] General transcription factor IIH subunit 4 OS=Bombyx mandarina OX=7092 GN=LOC114249034 PE=3 SV=1
---SKSKSLNlnpSPTLQCKDLHEYLKSRSPQFLETLYNYPTICLAVYRELPELARHFVIRLLFVEQPVPQAVVTSWVSQTYAKEQAKACTTLSELSVWQEAPIPGGMPGWMLAQSFKKNLKVSLLGGGRAWSM-SSSLEPDGKARDVSFLDAYALERWECVLHYMVGSAqTEGISADAVRILLHAGLMTRDAEDGSAVITRAGFQFLLLSTPKQVWLFLQHYLHTAERRSLSAAECLAFLYQLSFSTLGKDYSTEGMSNNMLVFLQHLREFGLVYQRKRKAGRFYPTRLALNILRVRCAAplEAAAGARGHLVLETNYRVYGYTSSDLQVALLGLFTELIYRFPNVVVGVVSRESVRQALRGGITAEQIIHYLEQHAHPQMLKSetggirsASMLPPTVVDQIRLWESERNRCVYTEGVVYNQFLSQADFVVLRDHARAAGVLSWQHERARTMVVTRAGHDDVKKFWKRYSK--
>tr|A0A4C1UIX6|A0A4C1UIX6_EUMVA/11-476 [subseq from] General transcription factor IIH subunit 4 OS=Eumeta variegata OX=151549 GN=GTF2H4 PE=3 SV=1
------SNLNPsPTLQCKDLHEYLKSRSPQFLETLYNYPTICLAVYRELPELARHFVIRLLFVEQPVPQAVVASWVSQAYSKEQNKACEALSELSVWQEAPIPGGLPGWILAQSFKKNLKVALLGGGRPWSM-SSSLEPDGKARDIAFLDAYALERWECVLHYMVGSQQtEGISADAVRILLHAGLMTRDAEDGSAVITRAGFQFLLLSTAKQVWLFLQHYLHTAEKRSLSAAECLAFLYQLSFSTLGKDYSTEGLSNNMLVFLQHLREFGLVYQRKRKAGRFYPTRLALNIACVRGGAapleptGGSKH--GHILLETNYRVYAYTDSTLQIALLGLFTQLLYRFPNLVVGVLTRESVRQALRGGITAAQLIHYLEQHAHPQMLKSetggirsSSMLPPTVVDQIKLWESERNRFTYTEGVVYNQFLSQTDFVVLRDYARAQNVLTWQNERTRTMVVTRAGHDDVKKFWKRYSK--
>tr|A0A0L7R9A6|A0A0L7R9A6_9HYME/12-439 [subseq from] General transcription factor IIH subunit 4 OS=Habropoda laboriosa OX=597456 GN=WH47_09258 PE=3 SV=1
---------RPTGLQCKNLQEYLKSRPSEVLNKLFHNPPICLAVFRELPVIAKHYVMRLLFVEQPVPQAVIASWCSKLHFEEHQKVVSILNELNVWKEASIPGGLPGWILNTTFKKNLKIVLLGGGKPWTM-SNQLETDSKPRDVAFLDSYALERWECVLHYMVGSQQqEGISADAVRILLHAGLMKRDEADGSPVITQAGFQFLLLETASQVWYFILQYLDTIEARGLDLVECLTFLFQLNFSTLGKDYSTEGMSEGLLTFLQHLREFGLVYQRKRKAGRFYPTRLALNIATGQNKPlSRDPEKEGYIVVETNYRVYAYTNSNLQVALLGLFCEMLYRFPNLVVSILTRDSVRQALKSGITAAQIVGYLQQHAHSKMIEAgPPVLPPTIVDQIKLWENERNRFIFSEGVLYSQFLSQTDFEVLRDHALSTGVLIWQS---------------------------
>tr|A0A4Y7NBA9|A0A4Y7NBA9_9CRUS/12-460 [subseq from] General transcription factor IIH subunit 4 OS=Daphnia sinensis OX=1820382 GN=EOG090X04KD PE=2 SV=1
------------TLDCKDLHEYLKTLSATVLDRLYNHPATCLAVFRELPELSRLYIMRILFVDQAVPKAIMGSWVSPNSAKELEDIVKLLTELRLWQEVEMQGGLKGWLLNPTFRRNLKGALLGGGNEWSMKP-PTDADPKARGIAILDEYAMGRWECVLHFMVGSHQhEVISSDALQILQHAGLMKK-EPGENQlTITRDGFQFLLMDTSAQVWYFLLQYLDTATARGLDLIDCLGFLFQLSFSTLGQDYSTDSMSDGLQKFLQHLREFGL-----RKDGRFYPTRLALDIASGPKKsmlntmAATSLNQsSGYIVVETNYRVYAYTDSSLQVALIALFCELMYRFPNLVVGIITRESVRQALRSGITADQIVSFLRQHAHPECYKEPPVLPSTIADQIKLWAIERDRFVYKEGVLYNQFDSQADFEILKNYAQERGVLVWHTTHGRKMVVTKEGHEEVRKFWKRHS---
>tr|A0A4Y7NGI7|A0A4Y7NGI7_9CRUS/7-455 [subseq from] General transcription factor IIH subunit 4 OS=Daphnia sinensis OX=1820382 GN=EOG090X04KD PE=2 SV=1
------------TLDCKDLHEYLKTLSATVLDRLYNHPATCLAVFRELPELSRLYIMRILFVDQAVPKAIMGSWVSPNSAKELEDIVKLLTELRLWQEVEMQGGLKGWLLNPTFRRNLKGALLGGGNEWSMKP-PTDADPKARGIAILDEYAMGRWECVLHFMVGSHQhEVISSDALQILQHAGLMKK-EPGENQlTITRDGFQFLLMDTSAQVWYFLLQYLDTATARGLDLIDCLGFLFQLSFSTLGQDYSTDSMSDGLQKFLQHLREFGL-----RKDGRFYPTRLALDIASGPKKsmlntmAATSLNQsSGYIVVETNYRVYAYTDSSLQVALIALFCELMYRFPNLVVGIITRESVRQALRSGITADQIVSFLRQHAHPECYKEPPVLPSTIADQIKLWAIERDRFVYKEGVLYNQFDSQADFEILKNYAQERGVLVWHTTHGRKMVVTKEGHEEVRKFWKRHS---
>tr|A0A4Y7N677|A0A4Y7N677_9CRUS/12-460 [subseq from] General transcription factor IIH subunit 4 OS=Daphnia sinensis OX=1820382 GN=EOG090X04KD PE=2 SV=1
------------TLDCKDLHEYLKTLSATVLDRLYNHPATCLAVFRELPELSRLYIMRILFVDQAVPKAIMGSWVSPNSAKELEDIVKLLTELRLWQEVEMQGGLKGWLLNPTFRRNLKGALLGGGNEWSMKP-PTDADPKARGIAILDEYAMGRWECVLHFMVGSHQhEVISSDALQILQHAGLMKK-EPGENQlTITRDGFQFLLMDTSAQVWYFLLQYLDTATARGLDLIDCLGFLFQLSFSTLGQDYSTDSMSDGLQKFLQHLREFGL-----RKDGRFYPTRLALDIASGPKKsmlntmAATSLNQsSGYIVVETNYRVYAYTDSSLQVALIALFCELMYRFPNLVVGIITRESVRQALRSGITADQIVSFLRQHAHPECYKEPPVLPSTIADQIKLWAIERDRFVYKEGVLYNQFDSQADFEILKNYAQERGVLVWHTTHGRKMVVTKEGHEEVRKFWKRHS---
>tr|A0A6B0VDA2|A0A6B0VDA2_IXORI/9-79 [subseq from] General transcription factor IIH subunit 4 OS=Ixodes ricinus OX=34613 PE=3 SV=1
------------SLKCNDLHAYLKTLSPATLDQLYTHPATCLAVFRELPIISRHYIMRLMFVDQPVPQAVVSSWNEQKYVNGQ-------------------------------------------------------------------------------------------------------------------------------------------------------------------------------------------------------------------------------------------------------------------------------------------------------------------------------------------------------------------------------------------
>tr|A0A6B0VDA2|A0A6B0VDA2_IXORI/78-413 [subseq from] General transcription factor IIH subunit 4 OS=Ixodes ricinus OX=34613 PE=3 SV=1
-----------------------------------------------------------------------------------------------------------------------------GQPWAV-YSTLEKDKHGRDAQFLDRYAMERWECVLHFMVGCHTkEGISADAVRILLHAGLMKSEeEEGSAPLITMEGFQFLLMDTASQVWHFVLQYLDTLESRGLNLVECLTFLFQLSFLTLGKDYSTEGMSESLLVFLQHLREFGLVYQRKRRSGRFYPTRLAINLASGLKETNLRSYESGYIVVETNYRVYAYTDSQLQVALLALFCELMYRFPNLVVGVLTRESVRQALRSGITSNQIIKFLQMHAHPEAQKQSPVIPPTIMDQLRLWELERDRFNFREGVLYSQFISQSDFQLLRNYASDLGVLIWDNPSKRVMVVNRNGHDEVKRFWKRHRQ--
>tr|A0A433U060|A0A433U060_ELYCH/2-434 [subseq from] General transcription factor IIH subunit 4 (Fragment) OS=Elysia chlorotica OX=188477 GN=EGW08_005047 PE=3 SV=1
-------------LVCKDLHSYLRSLPPSVLDNLYCHPATCLAVYRDLPVLAQHYVMRILFVEQAVAQAVVKQWSTT-SSEEQLEAAAALMELRVWYEQSLPGGMPGWLLNPIFRKNLSTSLLGGGTPWLGN-KNLTPDKYAKDVPFLDKYALERWECVLHFMVGSNegSDGVNKDITDILLHSRLMRL--EGEP-SITAEGFQFLLMDTSSQVWFFLLQYLDTVQTRGMDLVECLTFLFQLSFSTLGKDYSAEDMNENQLRFLQHLREFGLVYQRKRKSHRYYPTRLAINIVSGVSKASVASFSSASLVL------LASLVSPLsPVALIF------LLFPNLAVANLTRASARAAMSRGITAEQILHFLVSHAHPEMMKNTPILPATISDQIKLWELERDRIRFTDGVMYNQFLSQADFELLRNYAKDIDVLVWEMPEKRVIIVTKAGHDDVKKFWKRQRA--
>tr|Q176J9|Q176J9_AEDAE/19-482 [subseq from] General transcription factor IIH subunit 4 OS=Aedes aegypti OX=7159 GN=5567888 PE=3 SV=1
----------PANLECKNLEEYLKSRPPDALEKLYNYPAICLAVYRELPEIARQFVIRILFVEQAIPQAVVSSWGSQVYAKENVLVSRVLTELGVWRTAGLTGGLEAWELCPTFKKNLKIALLGGGRPWSMS-NALDPDQKSRDIEFLDAYAMSRWRCVLHYMVGAGSSkgmegeGISPDAVRILLHANLMKRDETDGSPVITRQGFQFLLLDTQAQVWHFMLQYLDTCEARGLDLAECLSMLFQLSFSTLGRDYSSEGLSQGLLTFLQHLREFGLVYQRKRKEGRFYPTRLAHNITSKnavqtIQEDGSSVQDKGYIIVETNYRVYAYTDSNLQVALLGLFTELLYRFPNLVVGVLTRDSVRQAFRGGITAEQIISYLEQHAHPTMLNMeqainsKSPLPPTVVDQIKLWENERNRFTYTEGVVYNQFLSQGDFNTLRDYAQSIGVMTWQNERTRTMVVTKNGHDDVKRFWKRY----
>tr|A0A7L4E1Y5|A0A7L4E1Y5_HIRRU/1-197 [subseq from] General transcription factor IIH subunit 4 (Fragment) OS=Hirundo rustica OX=43150 GN=Gtf2h4 PE=3 SV=1
-----------------------------------------------------------------------------------------------------------------------------GKAWSDDTAPLGPDRHARDVPALDKYAEERWEVVLHFMVGSPSAAVSQDLAQLLVQAGLMKS-EGGEPPCITSAGFQFLLLDTPAQLWFFILQYLRGAEARGMDLVEILSFLFQLSFSTLGKDYSVEGMSESLLTFLQHLREFGLVFQRKRKSRRFYPTRLAIALASGTAmgTAAGTePDSHGFVLVETNYRIYAYTG----------------------------------------------------------------------------------------------------------------------------------------------
>tr|A0A7L4E1Y5|A0A7L4E1Y5_HIRRU/241-341 [subseq from] General transcription factor IIH subunit 4 (Fragment) OS=Hirundo rustica OX=43150 GN=Gtf2h4 PE=3 SV=1
------------------------------------------------------------------------------------------------------------------------------------------------------------------------------------------------------------------------------------------------------------------------------------------------------------------------------------------------------------------------CHPIIHFLRTRAHPAMAKQTPVLPPTITDQIRLWELERDRLRFSDGVLYNQFLSQVDFEVLRDHARALGVLVFENPARRLMVVTPAGHPDVKRFWKRQKHN-
>tr|A0A2W1BMC3|A0A2W1BMC3_HELAM/17-478 [subseq from] General transcription factor IIH subunit 4 OS=Helicoverpa armigera OX=29058 GN=HaOG204889 PE=3 SV=1
-----------PTLQCKDLHEYLKSRSAQFLETLYNYPTICLAVYRELPELARHFVIRLLFVEQPVPQAVVTSWVSQTFAKEQAKACEALSELSVWQEAPIPGGMPGWMLAQSFKKNLKVALLGGGRPWSM-SSSLEPDGKARDVAFLDAYALERWECVLHYMVGSAqTEGISADAVRILLHAGLMTRDADDGSAVITRAGFQFLLLSTAKQVWLFLQHYLHTAEKRSLSAAECLAFLYQLSFSTLGKDYSTEGMSNNMLVFLQHLREFGLVYQRKRKAGRFYPTRLALNIAAVRGGsAGGAVSaaapaQRGYILVETNYRVYAYTQTSLQVALLGLFTELMYRFPNLVVGVLTRESVRAALRGGITAEQIIHYLDQHSHPQMLKSetggirsSSTLPPTVVDQIKLWETERNRFTYTEGVVYNQFLSQADFVVLRDYARQQGVLTWQSERSRTMVVTRHGHDDVKKFWKRYSK--
>tr|A0A7E5WEM2|A0A7E5WEM2_TRINI/18-474 [subseq from] General transcription factor IIH subunit 4 OS=Trichoplusia ni OX=7111 GN=LOC113501999 PE=3 SV=1
-----------PTLQCKDLHEYLKSRSPQFLETLYNYPTICLAVYRELPELARHFVIRLLFVEQPVPQAVVTSWVSQTYAKEQAKSCEALSELLVWQEAPIPGGMPGWMLAQSFKKNLKVALLGGGRPWSM-SSSLEPDGKARDVAFLDAYALERWECVLHYMVGSAqTEGISADAVRILLHAGLMTRDAEDGSAVITRAGFQFLLLSTSKQVWLFLQHYLHTAEKRSLSAAECLAFLYQLSFSTLGKDYSTEGMSNNMLVFLQHLREFGLVYQRKRKAGRFYPTRLALNMARGDStGppAGvGPGAARGYILVETNYRVYAYTQTSLQVALLGLFTELLYRFPNLVVGVLTRESLRAALRGGITAAQVLRYLQQHAHPRLLAAepgaQPGLPPTVVDQIKLWESERNRFTYTEGVVYNQFLSQADFVVLRDHAKLQGVLTWQNERSRTMVVTRQGHDDVKKFWKRYSK--
>tr|A0A4Y7N365|A0A4Y7N365_9CRUS/5-455 [subseq from] General transcription factor IIH subunit 4 OS=Daphnia similis OX=35528 GN=EOG090X04KD PE=2 SV=1
----------QRTLDCKDLHSYLKTLPATVLDRLYNHPATCLAVFRELPELSRLYIMRILFVDQAVPKAIMGSWVSPNSAKELEDIVKLLTELRLWQEVEMQGGLKGWLLNPTFRRNLKGALLGGGNEWSMKP-PTDADPKARGIAILDEYAMGRWECVLHFMVGSHQhEVISSDALQILQHAGLMKK-EPGENQlTITRDGFQFLLMDTSAQVWYFLLQYLDTATARGLDLIDCLGFLFQLSFSTLGQDYSTDSMSDGLQKFLQHLREFGL-----RKDGRFYPTRLALDIASGPKksmlntmAATSSNQSSGYIVVETNYRVYAYTDSSLQVALIALFCELMYRFPNLVVGIITRESVRQALRSGITADQIVSFLRQHAHPECYKEPPVLPSTIADQIKLWAIERDRFVYKEGVLYNQFDSQADFEILKNYAQERGVLVWHTTHGRKMVVTKEGHEEVRKFWKRHS---
>tr|A0A4Y7LRX2|A0A4Y7LRX2_9CRUS/7-455 [subseq from] General transcription factor IIH subunit 4 OS=Daphnia similis OX=35528 GN=EOG090X04KD PE=2 SV=1
------------TLDCKDLHSYLKTLTATVLDRLYNHPATCLAVFRELPELSRLYIMRILFVDQAVPKAIMGSWVSPNSAKELEDIVKLLTELRLWQEVEMQGGLKGWLLNPTFRRNLKGALLGGGNEWSMKP-PMDADPKARGIAILDEYAMGRWECVLHFMVGSHQhEVISSDALQILQHAGLMKK-EPGENQlTITRDGFQFLLMDTSAQVWYFLLQYLDTATARGLDLIDCLGFLFQLSFSTLGQDYSTDSMSDGLQKFLQHLREFGL-----RKDGRFYPTRLALDIASGPKKsmlntmtATSSNQSSGYIVVETNYRVYAYTDSSLQVALIALFCELMYRFPNLVVGIITRESVRQALRSGITADQIVSFLRQHAHPECYKEPPVLPSTIADQIKLWAIERDRFIYKDGVLYNQFDSQADFEILKNYAQERGVLVWHTTHGRKMVVTKEGHEEVRKFWKRHS---
>tr|A0A4Y7N4E4|A0A4Y7N4E4_9CRUS/7-455 [subseq from] General transcription factor IIH subunit 4 OS=Daphnia similis OX=35528 GN=EOG090X04KD PE=2 SV=1
------------TLDCKDLHSYLKTLPATVLDRLYNHPATCLAVFRELPELSRLYIMRILFVDQAVPKAIMGSWVSPNSAKELEDIVKLLTELRLWQEVEMQGGLKGWLLNPTFRRNLKGALLGGGNEWSMKP-PTDADPKARGIAILDEYAMGRWECVLHFMVGSHQhEVISSDALQILQHAGLMKK-EPGENQlTITRDGFQFLLMDTSAQVWYFLLQYLDTATARGLDLIDCLGFLFQLSFSTLGQDYSTDSMSDGLQKFLQHLREFGL-----RKDGRFYPTRLALDIASGPKksmlntmAATSSNQSSGYIVVETNYRVYAYTDSSLQVALIALFCELMYRFPNLVVGIITRESVRQALRSGITADQIVSFLRQHAHPECYKEPPVLPSTIADQIKLWAIERDRFVYKEGVLYNQFDSQADFEILKNYAQERGVLVWHTTHGRKMVVTKEGHEEVRKFWKRHS---
>tr|A0A7K8SFF8|A0A7K8SFF8_9PASS/1-206 [subseq from] General transcription factor IIH subunit 4 (Fragment) OS=Rhodinocichla rosea OX=58203 GN=Gtf2h4 PE=3 SV=1
---------------------------------------------------------------------------------------------------------------------------GRGKAWSDDTAPLGPDRHARDVPALDKYAEERWEVVLHFMVGSPSAAVSQDLAQLLVQAGLMKS-EGGEPPCITSAGFQFLLLDTPAQLWFFILQYLRGAEARGMDLVEILSFLFQLSFSTLGKDYSVEGMSESLLTFLQHLREFGLVFQRKRKSRRFYPTRLAIALASGTAGtslgtAPGTAlgTEPdghGFILVETNYRIYAYTG----------------------------------------------------------------------------------------------------------------------------------------------
>tr|A0A7K8SFF8|A0A7K8SFF8_9PASS/252-354 [subseq from] General transcription factor IIH subunit 4 (Fragment) OS=Rhodinocichla rosea OX=58203 GN=Gtf2h4 PE=3 SV=1
----------------------------------------------------------------------------------------------------------------------------------------------------------------------------------------------------------------------------------------------------------------------------------------------------------------------------------------------------------------------VPPPQIIHFLRTRAHPVMATQSPVLPPTITDQIRLWELERDRLRFSEGVLYNQFLSQVDFEVLRDHARALGVLVFENPARRLMVVTPAGHPDVKRFWKRQKHN-
>tr|A0A182HD83|A0A182HD83_AEDAL/20-483 [subseq from] General transcription factor IIH subunit 4 OS=Aedes albopictus OX=7160 GN=RP20_CCG027040 PE=3 SV=1
----------PANLECKNLEEYLKSRPPDALEKLYNYPAICLAVYRELPEIARQFVIRILFVEQAIPQAVVSSWGSQVYAKENVLVSRVLTELGVWRSAGLTGGLEAWEICPTFKKNLKIALLGGGRPWSMS-NALDPDQKSRDIEFLDAYAMSRWRCVLHYMVGAGSSkgmegeGISPDAVRILLHANLMKRDESDGSPVITRQGFQFLLLDTQAQVWHFMLQYLDTCEARGLDLAECLSMLFQLSFSTLGRDYSSEGLSQGLLTFLQHLREFGLVYQRKRKEGRFYPTRLAHNITSKnavqtIQEDGSSVQDKGYIIVETNYRVYAYTDSNLQVALLGLFTELLYRFPNLVVGVLTRDSVRQAFRGGITAEQIISYLEQHAHPTMLNMeqainsKSPLPPTVVDQIKLWENERNRFTYTEGVVYNQFLSQGDFNTLRDYAQSIGVMTWQNERTRTMVVTKNGHDDVKRFWKRY----
>tr|A0A4Y7LP63|A0A4Y7LP63_9CRUS/16-464 [subseq from] General transcription factor IIH subunit 4 OS=Daphnia similis OX=35528 GN=EOG090X04KD PE=2 SV=1
------------TLDCKDLHSYLKTLTATVLDRLYNHPATCLAVFRELPELSRLYIMRILFVDQAVPKAIMGSWVSPNSAKELEDIVKLLTELRLWQEVEMQGGLKGWLLNPTFRRNLKGALLGGGNEWSMKP-PMDADPKARGIAILDEYAMGRWECVLHFMVGSHQhEVISSDALQILQHAGLMKK-EPGENQlTITRDGFQFLLMDTSAQVWYFLLQYLDTATARGLDLIDCLGFLFQLSFSTLGQDYSTDSMSDGLQKFLQHLREFGL-----RKDGRFYPTRLALDIASGPKKsmlntmtATSSNQSSGYIVVETNYRVYAYTDSSLQVALIALFCELMYRFPNLVVGIITRESVRQALRSGITADQIVSFLRQHAHPECYKEPPVLPSTIADQIKLWAIERDRFIYKDGVLYNQFDSQADFEILKNYAQERGVLVWHTTHGRKMVVTKEGHEEVRKFWKRHS---
>tr|A0A4Y7MDN5|A0A4Y7MDN5_9CRUS/7-455 [subseq from] General transcription factor IIH subunit 4 OS=Daphnia lumholtzi OX=42856 GN=EOG090X04KD PE=2 SV=1
------------TLDCKDLHSYLKTLPATVLDRLYNHPATCLAVFRELPELSRLYIMRILFVDQAVPKAIMGSWVSPNSAKELEDIVKLLTELRLWQEVEMQGGLKGWLLNPTFRRNLKGALLGGGNEWSMKP-PTDADPKARGIAILDEYAMGRWECVLHFMVGSHQhEVISSDALQILQHAGLMKK-EPGENQlAITRDGFQFLLMDTSAQVWYFLLQYLDTATARGLDLIDCLGFLFQLSFSTLGQDYSTDSMSDGLQKFLQHLREFGL-----RKDGRFYPTRLALDIASGPKksmlntmAATSSNQSSGYIVVETNYRVYAYTDSSLQVALIALFCELMYRFPNLVVGIITRESVRQALRSGITADQIVSFLRQHAHPECYKEPPVLPSTIADQIKLWAIERDRFVYKEGVLYNQFDSQADFEILKNYAQERGVLVWYTTHGRKMVVTKEGHEEVRKFWKRHS---
>tr|A0A4Y7MPF8|A0A4Y7MPF8_9CRUS/7-455 [subseq from] General transcription factor IIH subunit 4 OS=Daphnia magna OX=35525 GN=EOG090X04KD PE=2 SV=1
------------TLDCKDLHSYLKNLPATVLDRLYNHPATCLAVFRELPELSRLYIMRILFVDQAVPKAIMGSWVSPNSAKELEDIVKLLTELRLWQEVEMQGGLKGWLLNPTFRRNLKGALLGGGNEWSMKP-PTDADPKARGIAILDEYAMGRWECVLHFMVGSHQhEVISSDALQILQHAGLMKK-EPGENQlTITRDGFQFLLMDTSAQVWYFLLQYLDTATARGLDLIDCLGFLFQLSFSTLGQDYSTDSMSDGLQKFLQHLREFGL-----RKDGRFYPTRLALDIASGPKKsmlnamtATSSNQNSGYIVVETNYRVYAYTDSSLQVALIALFCELMYRFPNLVVGIITRESVRQALRSGITADQIVSFLRQHAHPECYKEPPVLPSTIADQIKLWAIERDRFVYKDGVLYNQFDSQADFEILKNYAQERGVLVWHTTHGRKMVVTKEGHEEVRKFWKRHS---
>tr|A0A821TM10|A0A821TM10_9NEOP/9-474 [subseq from] Hypothetical protein OS=Pieris macdunnoughi OX=345717 GN=PMACD_LOCUS9220 PE=4 SV=1
-----SSNLNATpSLQCKDLHEYLKSRSSQFLETLYNYPTICLAVYRELPELARHFIIRLLFVEQPVPQAVVASWVTQTHAKEQSKASEALTELSVWHEAPIPGGLPGWLLSQSFKKNLKIALLGGGRPWSMS-QTLEPDGKARDVAFLDAYALERWECVLHYMVGSQQtEGISADAVRILLHAGLMTRDAEDGSAVITKAGFQFLLLSTAKQVWLFLQHYLHTAEKRNLSSAECLAYLYQLSFSTLGKDYSTEGMSNNMLMFLQHLREFGLVYQRKRKAGRFYPTRLALNITCVRDGIAPleAKRSQGYIVVESNYRLYGYTQSTLQVALLGLFTELMYRFPNLVVGVITRESVRQAFRGGISAQQIIKFLEQHSHPQMLcaesggiKTSSLLPPTVVDQIRLWESERNRFTYTEGVVYNQFLSQADFVVLRDYARAQSVLSWQNERTRTMVVTRPGHDDVKKFWKRYSKS-
>tr|A0A1Q3F3U2|A0A1Q3F3U2_CULTA/22-485 [subseq from] General transcription factor IIH subunit 4 OS=Culex tarsalis OX=7177 PE=3 SV=1
----------PANLECKNLEEYLRSRPPDALEKLYNYPAICLAVYRELPEIARQFVIRILFVEQPIPHAVVSSWGSQIYAKENTAVSKVLTELGVWRSTGLTGGLEGWELCSTFKKNLKIALLGGGRPWSMSN-SMDPDQKSRDIEFLDTYAMSRWRCVLHYMVGAGSSkgmegeGISPDAVRILLHANLMKRDETDGSPVITRQGFQFLLLDTQAQVWHFMLEYLDTCEARGLDLAECLSMLFQLSFSTLGRDYSSEGLSQGLLTFLQHLREFGLVYQRKRKEGRFYPTRLAHNITSRnavptIQEDGSVAQDKGYIVVETNYRVYAYTDSNLQVALLGLFTELLYRFPNLVVGVLTRDSVRQAFRGGITAEQIISYLEQHAHPTMhnVEQTintkSALPPTVVDQIKLWENERNRFTYTEGVVYNQFLSQGDFNTLRDYAQSIGVMIWQNERTRTMVVTKNGHDDVKRFWKRY----
>tr|A0A4Y7MJ50|A0A4Y7MJ50_9CRUS/7-455 [subseq from] General transcription factor IIH subunit 4 OS=Daphnia magna OX=35525 GN=EOG090X04KD PE=2 SV=1
------------TLDCKDLHSYLKTLTATVLDRLYNHPATCLAVFRELPELSRLYIMRILFVDQAVPKAIMGSWVSPNSAKELEDIVKLLTELRLWQEVEMQGGLKGWLLNPTFRRNLKGALLGGGNEWSMKP-PTDADPKARGIAILDEYAMGRWECVLHFMVGSHQhEVISSDALQILQHAGLMKK-EPGENQlTITRDGFQFLLMDTSAQVWYFLLQYLDTATARGLDLIDCLGFLFQLSFSTLGQDYSTDSMSDGLQKFLQHLREFGL-----RKDGRFYPTRLALDIASGPKKsmlnamtATSSNQNSGYIVVETNYRVYAYTDSSLQVALIALFCELMYRFPNLVVGIITRESVRQALRSGITADQIVSFLRQHAHPECYKEPPVLPSTIADQIKLWAIERDRFVYKDGVLYNQFDSQADFEILKNYAQERGVLVWHTTHGRKMVVTKEGHEEVRKFWKRHS---
>tr|A0A4Y7MS09|A0A4Y7MS09_DAPPU/7-456 [subseq from] General transcription factor IIH subunit 4 OS=Daphnia pulex OX=6669 GN=EOG090X04KD PE=2 SV=1
------------TLDCKDLHSYLKTLPAAVLDRLYNHPATCLAVFRELPELSRIYIMRILFVDQAVPKAIMGSWVSPNSAKELEDIVKLLTELRVWQEVEMQGGLKGWLLNPTFRRNLKGALLGGGNEWSMKPN-TDADPKARGIAVLDEYAMGRWECVLHFMVGSHQhEAISSDALQILQHAGLMKK-EPGDNQlSITKDGFQFLLMDTSAQVWYFLLQYLDTANSRNLDLIDCLGFLFQLSFSTLGQ--STDSMNDGLQKFLQHLREFGLVYQRKRKDGRFYPTRLALDIAAGpkksmLNSLNASSQATGYIVVETNYRVYAYTDSSLQVALIALFCELIYRFPNLVVGIITRESVREALKRGITADQIVSFLRQHAHSECYKEPPVLPSTIADQIKLWAIERDRFLYKDGVLYNQFDSQADFEILRNYAQERGLLVWHTLNGRKMVVTKEGHDEVRKFWKRHS---
>tr|B0WFU1|B0WFU1_CULQU/24-487 [subseq from] General transcription factor IIH subunit 4 OS=Culex quinquefasciatus OX=7176 GN=6037689 PE=3 SV=1
----------PANLECKNLEEYLRSRPPDALEKLYNYPAICLAVYRELPEIARQFVIRILFVEQPIPHAVVSSWGSQIYAKENTAVSKVLTELGVWRSTGLTGGLEGWELCSTFKKNLKIALLGGGRPWSMS-NALDPDQKSRDIEFLDGYAMSRWRCVLHYMVGAGSSkgmegeGISPDAVRILLHANLMKRDETDGSPVITRQGFQFLLLDTQAQVWHFMLQYLDTCEARGLDLAECLSMLFQLSFSTLGRDYSSEGLSQGLLTFLQHLREFGLVYQRKRKEGRFYPTRLAHNITSRnavptIQEDGSAAQDKGYIVVETNYRVYAYTDSNLQVALLGLFTELLYRFPNLVVGVLTRDSVRQAFRGGITADQIISYLEQHAHPTMhnVEQTintkSALPPTVVDQIKLWENERNRFTYTEGVVYNQFLSQGDFNTLRDYAQSIGVMIWQNERTRTMVVTKNGHDDVKKFWKRY----
>tr|A0A226DPI5|A0A226DPI5_FOLCA/8-461 [subseq from] General transcription factor IIH subunit 4 OS=Folsomia candida OX=158441 GN=Fcan01_18676 PE=3 SV=1
-------------KECKTLLDYLRTLPADVIEELFGFPSPCLAIFRELPKLAQHYVLRILYVEQAVPQAVVASWVSQANVKEHTQAVEALNRIRVWNEASMPGGLPGWILHHLFRHNLKVALLGGGQPWTNTHNMDSSDPKARSIKDLDAYALERWEVMLHYLVEKPQKAdsVSRDTITTLTHAGLMEQ-DANSYPTITNEGFQFLLLDTASQVWYFVCKYLETVRTRNLNLAECLNFLFSLSFGTLGKDYSSEGMSEPMLNFVQHLREFGLIYQRSRKAGRFYPTRLAVNLSSPSRKihLDTDKHKTGFIVLETNFRLYAYTDSDLQLALVRMFTDFLYHFPNLVVGNVSRDSIRQALRNGISADQIISFLKMHVHPEMIKTstTPnnPLPPTVVDQIRLWEMERNRLTFVDSVLYNQFLSQRDYEVVRDYAQDIGVLVHMNDQKRTVVVTKNGHDDVKKFWKRHSK--
>tr|A0A835L2F1|A0A835L2F1_SPOEX/17-487 [subseq from] Uncharacterized protein OS=Spodoptera exigua OX=7107 GN=HW555_008795 PE=4 SV=1
-----------PTLQCKDLHEYLKSRSAQFLETLYNYPTICLAVYRELPELARHFVIRLLFVEQPVPQAVVTSWVSQTFAKEQAKACEALSELSVWQEAPIPGGMPGWMLAQSFKKNLKVALLGGGRAWSM-SSSLEPDGKARDVAFLDAYALERWECVLHYMVGSAqTEGISADAVRILLHAGLMTRDAEDGSAVITRAGFQFLLLSTAKQVWLFLQHYLHTAEKRSLSAAECLAFLYQLSFSTLGKDYSTEGMSNNMLVFLQHLREFGLVYQRKRKAGRFYPTRLALNIAQ-VRGVGATplaapAQARGYIVVETNYRVYAYTQTNLQVALLGLFTELMYRFPNLVVGVLTRESVRQALRGGITAEQIIHYLEQHSHPqascliisqnYMLKSetggirtTSMLPPTVVDQIKLWETERNRFTYTEGVVYNQFLSQADFVVLRDYAKQQGVLTWQNERSRTMVVTRHGHDDVKKFWKRYSKS-
>tr|A0A182RKF3|A0A182RKF3_ANOFN/26-492 [subseq from] General transcription factor IIH subunit 4 OS=Anopheles funestus OX=62324 PE=3 SV=1
-----------ANLECKDLEEYLKSRPPEVLEKLYNYPAICLAVYRELPEIARQFVIRILFVEQPIPQAVVSSWASQVYAKENTSVSQVLTELGVWRSAAYPGGLAAWELCPTFKKNLKIALLGGGRPWSMS-NALDPDQKSRDIDFLDTYAMSRWRCVLHYMVGAGSSkgmegeGISPDAVRILLHANLMKRDETDGSPVITRQGFQFLLLDTQAQVWHFMLQYLDTCEARGLNLPECLSMLFQLSFSTLGRDYSSEGLSTGLLTFLQHLREFGLVYQRKRKEGRFYPTRLAHNITSKNASHATTLAQdqesnatkdKGYIIVETNYRVYAYTDSNLQVALLGLFTELLYRFPNLVVGVLTRDSVRQAFRGGITAEQIISYLEQHAHPTMLtvEQTinskSSLPPTVVDQIKLWENERNRFTYTEGVVYNQFLSQADFITLRDYAQSIGVMIWQNERIRTMVVTKNGHDDVKKFWKRY----
>tr|A0A4Y7MFJ5|A0A4Y7MFJ5_9CRUS/7-455 [subseq from] General transcription factor IIH subunit 4 OS=Daphnia magna OX=35525 GN=EOG090X04KD PE=2 SV=1
------------TLDCKDLHSYLKTLTATVLDRLYNHPATCLAVFRELPELSRLYIMRILFVDQAVPKAIMGSWVSPNSAKELEDIVKLLTELCLWQEVEMQGGLKGWLLNPTFRRNLKGALLGGGNEWSMKP-PTDADPKARGIAILDEYAMGRWECVLHFMVGSHQhEVISSDALQILQHAGLMKK-EPGENQlTITRDGFQFLLMDTSAQVWYFLLQYLDTATARGLDLIDCLGFLFQLSFSTLGQDYSTDSMSDGLQKFLQHLREFGL-----RKDGRFYPTRLALDIASGPKKsmlnamtATSSNQNSGYIIVETNYRVYAYTDSSLQVALIALFCELMYRFPNLVVGIITRESVRQALRSGITADQIVSFLRQHAHPECYKEPPVLPSTIADQIKLWAIERDRFVYKDGVLYNQFDSQADFEILKNYAQERGVLVWHTTHGRKMVVTKEGHEEVRKFWKRHS---
>tr|A0A834XME0|A0A834XME0_9HYME/13-465 [subseq from] Uncharacterized protein OS=Aphidius gifuensis OX=684658 GN=HCN44_008299 PE=4 SV=1
--------LRSTGLKCKDLHEYLKSRSPELLTELYQNPPICLAVFRELPAHARHYVMRLLFIDQSVPTAVVESWCSKLDSEEHRRVIKILCELNIFKESRVPGGLPTWTLNLTFKKNLKIVLLGGGKPWTM-SNQLDTDSKPRDVAFLDSYAIERWECVLHYMVGSKQqEGISADAVRILLHAGLMNRDEEDGSPIITQAGFQFLLLDTASQVWYFILQYLDTIEARGLNLVECLTFLFQLNFSTLGKDYSTEGMTDGLLVFLQHLREFGLVYQRKRKAGRFYPTRLALNIATGQNKpITRDIEKDGYIVVETNYRVYAYTNSDLQVALLGLFCEIMYRFPNLVVSILTRDSVRQALRSGITAAQIVGYLNQHAHSKMIDNgPPTLPPTIVDQIKLWENERNRFTFTGGVLYNTFLSNTEYEVLRDHAQSTNVLIWHNDKTRTVVVSKDSHDDVKKFWKRYS---
>tr|A0A182YBM3|A0A182YBM3_ANOST/25-491 [subseq from] General transcription factor IIH subunit 4 OS=Anopheles stephensi OX=30069 PE=3 SV=1
-----------ANLECKDLEEYLKSRPPEVLEKLYNYPAICLAVYRELPEIARQFVIRILFVEQPIPQAVVSSWATQVYAKENTSVSQVLTELGVWRSAAYPGGLAAWELCPTFKKNLKIALLGGGRPWSMS-NALDPDQKSRDIDFLDTYAMSRWRCVLHYMVGAGSSkgmegeGISPDAVRILLHANLMKRDETDGSPVITRQGFQFLLLDTQAQVWHFMLQYLDTCEARGLNLPECLSMLFQLSFSTLGRDYSSEGLSPGLLTFLQHLREFGLVYQRKRKEGRFYPTRLAHNITSKNASHATTLAQdqesnatkdKGYIIVETNYRVYAYTDSNLQVALLGLFTELLYRFPNLVVGVLTRDSVRQAFRGGITAEQIISYLEQHAHPTMLtvEQTintkSSLPPTVVDQVKLWENERNRFTYTEGVVYNQFLSQADFITLRDYAQSIGVMIWQNERIRTMVVTKNGHDDVKKFWKRY----
>tr|A0A182MCE1|A0A182MCE1_9DIPT/26-492 [subseq from] General transcription factor IIH subunit 4 OS=Anopheles culicifacies OX=139723 PE=3 SV=1
-----------ANLECKDLEEYLKSRPPEVLEKLYNYPAICLAVYRELPEIARQFVIRILFVEQPIPQAVVSSWASQVYAKENTSVSQVLTELGVWRSAAYPGGLAAWELCPTFKKNLKIALLGGGRPWSMS-NALDPDQKSRDIDFLDTYAMSRWRCVLHYMVGAGSSkgmegeGISPDAVRILLHANLMKRDETDGSPVITRQGFQFLLLDTQAQVWHFMLQYLDTCEARGLNLPECLSMLFQLSFSTLGRDYSSEGLSTGLLTFLQHLREFGLVYQRKRKEGRFYPTRLAHNITSKNASHATTLAQdqesnatkdKGYIIVETNYRVYAYTDSNLQVALLGLFTELLYRFPNLVVGVLTRDSVRQAFRGGITADQIISYLEQHAHPTMLtvEQTinskSSLPPTVVDQIKLWENERNRFTYTEGVVYNQFLSQADFITLRDYAQSIGVMIWQNERIRTMVVTKNGHDDVKKFWKRY----
>tr|W5JH20|W5JH20_ANODA/26-492 [subseq from] General transcription factor IIH subunit 4 OS=Anopheles darlingi OX=43151 GN=AND_004615 PE=3 SV=1
-----------ANLECKDLEEYLKSRPPEVLEKLYNYPAICLAVYRELPEVARQFVIRILFVEQPIPQAVVSSWATQVYAKENTSVSQVLSELGVWRSAAYPGGLAAWELCPTFKKNLKIALLGGGRPWSMS-NALDPDQKSRDIDFLDTYAMSRWRCVLHYMVGAGSSkgmegeGISPDAVRILLHANLMKRDENESSPVITRQGFQFLLLDTQAQVWHFMLQYLDTCEARGLSLPECLSMLFQLSFSTLGRDYSSEGLSSGLLTFLQHLREFGLVYQRKRKEGRFYPTRLAHNITSKNATHATTLAQdqesdatrdKGYIIVETNYRVYAYTDSNLQVALLGLFTELLYRFPNLVVGVLTRDSVRQAFRGGITAEQIISYLEQHAHPTMLtveqaiNSRSTLPPTVVDQIKLWENERNRFIYTEGVVYNQFLSQADFITLRDYAQSIGVMIWQNERIRTMVVTKNGHDDVKKFWKRY----
>tr|A0A7M7GCX3|A0A7M7GCX3_NASVI/4-424 [subseq from] General transcription factor IIH subunit 4 OS=Nasonia vitripennis OX=7425 GN=100118816 PE=3 SV=1
----------------------------------------AISVYRELPEIARHYVMRLLFVEQPVPQAVIASWCSKLHVENHLNVVQVMNELNIWKEAAIPGGLPGWILNATFRKNLKIVLLGGGAPWTM-SKQLEIDSKPRDIAFLDSYALERWECVLHYMVGSQQqEGISADAVRILLHAGLMKRDEEDGSPVITQAGFQFLLLDTSAQVWYFILQYLDTVEARGLDLVECLTFLFQLNFSTLGKDYSTQGMSDGLLMFLQHLREFGLVYQRKRKAGRFYPTRLALNIATGQDKpISRDLEKERFVIVETNYRVYAYTNSNLQVALIGLFCELLYRFPNLVVAILTRDSVRAALKSGITAVQIVGYLNQHAHNKMIDPgPPTLPPTIVDQIKLWENERNRFIFSEGVLYSQFHSQIDFEVLRDHAVSLGVMIWQSDRKRTMVVTKTGHDDVKKFWKRYS---
>tr|A0A6J1MQ03|A0A6J1MQ03_BICAN/11-474 [subseq from] General transcription factor IIH subunit 4 OS=Bicyclus anynana OX=110368 GN=LOC112044809 PE=3 SV=1
------SNINPsPTLQCKDLHEYLKSRSAQFLETLYNYPTICLAVYRELPDLARHFVIRLLFVEQPVPQAVVASWVTQTHAKEQSKACEALSELSVWQEAPIPGGLPGWMLSQSFKKNLKVALLGGGRPWSM-SSSLEPDGKARDVAFLDAYALERWECVLHYMVGSAqTEGISADAVRILLHAGLMTRDAEDGSAVITRAGFQFLLLSTAKQVWLFLQHYLHTAEKRSLSAAECLAFLYQLSFSTLGKDYSTEGMSNNMLVFLQHLREFGLVYQRKRKAGRFYPTRLALNITCVKDGITplDTSANSGYIIAETNYRVYAYTQSSLQVALLGLFTELIYRFPNVVVGVLTRESVRAALRGGISAQQIIRYLCQHSHPQMLKadtggvrSTSVLPPTVLDQIQLWESERNRFTYTEGVVYNQFLSQAEFAVLRDYAKGAGVLTWHSERARTMVVTRASHDDVKRFWKRYSK--
>tr|A0A182NZX6|A0A182NZX6_9DIPT/27-493 [subseq from] General transcription factor IIH subunit 4 OS=Anopheles epiroticus OX=199890 PE=3 SV=1
-----------ANLECKDLEEYLKSRPPEVLEKLYNYPAICLAVYRELPEIARQFVIRILFVEQPIPQAVVSSWATQVYAKENTSVSQVLTELGVWRSAAYPGGLAAWELCPTFKKNLKIALLGGGRPWSMS-NALDPDQKSRDIDFLDTYAMSRWRCVLHYMVGAGSSkgmegeGISPDAVRILLHANLMKRDESDGSPVITRQGFQFLLLDTQAQVWHFMLQYLDTCEARGLNLPECLSMLFQLSFSTLGRDYSSEGLSPGLLTFLQHLREFGLVYQRKRKEGRFYPTRLAHNITSKNATHATTLAQdqesnatkdKGYIIVETNYRVYAYTDSNLQVALLGLFTELLYRFPNLVVGVLTRDSVRQAFRGGITAEQIISYLEQHAHPTMLTveQaintKSSLPPTVVDQIKLWENERNRFTYTEGVVYNQFLSQADFITLRDYAQSIGVMIWQNERIRTMVVTKNGHDDVKKFWKRY----
>tr|A0A2M4AHE0|A0A2M4AHE0_9DIPT/26-492 [subseq from] General transcription factor IIH subunit 4 OS=Anopheles triannulatus OX=58253 PE=3 SV=1
-----------ANLECKDLEEYLKSRPPEVLEKLYNYPAICLAVYRELPEVARQFVIRILFVEQPIPQAVVSSWATQVYAKENTSVSQVLSELGVWRSAAYPGGLAAWELCPTFKKNLKIALLGGGRPWSMS-NALDPDQKSRDIDFLDTYAMSRWRCVLHYMVGAGSSkgmegeGISPDAVRILLHANLMKRDENESSPVITRQGFQFLLLDTQAQVWHFMLQYLDTCEARGLSLPECLSMLFQLSFSTLGRDYSSEGLSSGLLTFLQHLREFGLVYQRKRKEGRFYPTRLAHNITSKNATHATTLAQdqesdatrdKGYIIVETNYRVYAYTDSNLQVALLGLFTELLYRFPNLVVGVLTRDSVRQAFRGGITAEQIISYLEQHAHPTMLtveqaiNSRSTLPPTVVDQIKLWENERNRFTYTEGVVYNQFLSQADFITLRDYAQSIGVMIWQNERIRTMVVTKNGHDDVRKFWKRY----
>tr|A0A182FTP8|A0A182FTP8_ANOAL/25-491 [subseq from] General transcription factor IIH subunit 4 OS=Anopheles albimanus OX=7167 PE=3 SV=1
-----------ANLECKDLEEYLKTRPPEVLEKLYNYPAICLAVYRELPEVARQFVIRILFVEQPIPQAVVSSWATQVYAKENTSVAQVLSELGVWRSAAYPGGLAAWELCPTFKKNLKIALLGGGRPWSMS-NALDPDQKSRDIDFLDTYAMSRWRCVLHYMVGAGSSkgmegeGISPDAVRILLHANLMKRDETEGSPVITRQGFQFLLLDTQAQVWHFMLQYLDTCEARGLSLPECLSMLFQLSFSTLGRDYSSEGLSSGLLTFLQHLREFGLVYQRKRKEGRFYPTRLAHNITSKNATHATTLAQdqesdatrdKGYIIVETNYRVYAYTDSNLQVALLGLFTELLYRFPNLVVGVLTRDSVRQAFRGGITAEQIISYLEQHAHPTMLtveqaiNSRSTLPPTVVDQIKLWENERNRFTYTEGVVYNQFLSQADFITLRDYAQSIGVMIWQNERIRTMVVTKNGHDDVKKFWKRY----
>tr|A0A182W221|A0A182W221_9DIPT/26-492 [subseq from] General transcription factor IIH subunit 4 OS=Anopheles minimus OX=112268 PE=3 SV=1
-----------ANLECKDLEEYLKSRPPEVLEKLYNYPAICLAVYRELPEIARQFVIRILFVEQPIPQAVVSSWATQVYAKENTSVSQVLTELGVWRSAAYPGGLAAWELCPTFKKNLKIALLGGGRPWSMS-NALDPDQKSRDIDFLDTYAMSRWRCVLHYMVGAGSSkgmegeGISPDAVRILLHANLMKRDETDGSPVITRQGFQFLLLDTQAQVWHFMLQYFDTCEARGLNLPECLSMLFQLSFSTLGRDYSSEGLSTGLLTFLQHLREFGLVYQRKRKEGRFYPTRLAHNITSKNASHATTLAQdqesnatkdKGYIIVETNYRVYAYTDSNLQVALLGLFTELLYRFPNLVVGVLTRDSVRQAFRGGITADQIISYLEQHAHPTMLtvEQTinskSSLPPTVVDQIKLWENERNRFTYTEGVVYNQFLSQADFITLRDYAQSIGVMIWQNERIRTMVVTKNGHDDVKKFWKRY----
>tr|A0A182HVX2|A0A182HVX2_ANOAR/30-496 [subseq from] General transcription factor IIH subunit 4 OS=Anopheles arabiensis OX=7173 PE=3 SV=1
-----------ANLECKDLEEYLKSRPPEVLEKLYNYPAICLAVYRELPEIARQFVIRILFVEQPIPQAVVSSWATQVYAKENTSVSQVLTELGVWRSAAYPGGLAAWELCPTFKKNLKIALLGGGRPWSMS-NALDPDQKSRDIDFLDTYAMSRWRCVLHYMVGAGSSkgmegeGISPDAVRILLHANLMKRDESDGSPVITRQGFQFLLLDTQAQVWHFMLQYLDTCEARGLNLPECLSMLFQLSFSTLGRDYSSEGLSPGLLTFLQHLREFGLVYQRKRKEGRFYPTRLAHNITSKNATHATTLAQdqesnatkdKGYIIVETNYRVYAYTDSNLQVALLGLFTELLYRFPNLVVGVLSRDSVRQAFRGGITAEQIISYLEQHAHPTMLTveqainSKSSLPPTVVDQIKLWENERNRFTYTEGVVYNQFLSQADFITLRDYAQSIGVMIWQNERIRTMVVTKNGHDDVKKFWKRY----
>tr|A0A182KKF9|A0A182KKF9_ANOCL/30-496 [subseq from] General transcription factor IIH subunit 4 OS=Anopheles coluzzii OX=1518534 PE=3 SV=1
-----------ANLECKDLEEYLKSRPPEVLEKLYNYPAICLAVYRELPEIARQFVIRILFVEQPIPQAVVSSWATQVYAKENTSVSQVLTELGVWRSAAYPGGLAAWELCPTFKKNLKIALLGGGRPWSMS-NALDPDQKSRDIDFLDTYAMSRWRCVLHYMVGAGSSkgmegeGISPDAVRILLHANLMKRDESDGSPVITRQGFQFLLLDTQAQVWHFMLQYLDTCEARGLNLPECLSMLFQLSFSTLGRDYSSEGLSPGLLTFLQHLREFGLVYQRKRKEGRFYPTRLAHNITSKNATHATTLAQdqesnatkdKGYIIVETNYRVYAYTDSNLQVALLGLFTELLYRFPNLVVGVLSRDSVRQAFRGGITAEQIISYLEQHAHPTMLTveqainSKSSLPPTVVDQIKLWENERNRFTYTEGVVYNQFLSQADFITLRDYAQSIGVMIWQNERIRTMVVTKNGHDDVKKFWKRY----
>tr|A0A182VHI5|A0A182VHI5_ANOME/30-496 [subseq from] General transcription factor IIH subunit 4 OS=Anopheles merus OX=30066 PE=3 SV=1
-----------ANLECKDLEEYLKSRPPEVLEKLYNYPAICLAVYRELPEIARQFVIRILFVEQPIPQAVVSSWATQVYAKENTSVSQVLTELGVWRSAAYPGGLAAWELCPTFKKNLKIALLGGGRPWSMS-NALDPDQKSRDIDFLDTYAMSRWRCVLHYMVGAGSSkgmegeGISPDAVRILLHANLMKRDESDGSPVITRQGFQFLLLDTQAQVWHFMLQYLDTCEARGLNLPECLSMLFQLSFSTLGRDYSSEGLSPGLLTFLQHLREFGLVYQRKRKEGRFYPTRLAHNITSKNATHATTLAQdqesnatkdKGYIIVETNYRVYAYTDSNLQVALLGLFTELLYRFPNLVVGVLSRDSVRQAFRGGITAEQIISYLEQHAHPTMLTveqainSKSSLPPTVVDQIKLWENERNRFTYTEGVVYNQFLSQADFITLRDYAQSIGVMIWQNERIRTMVVTKNGHDDVKKFWKRY----
>tr|Q7QH12|Q7QH12_ANOGA/30-496 [subseq from] General transcription factor IIH subunit 4 OS=Anopheles gambiae OX=7165 GN=1270972 PE=3 SV=1
-----------ANLECKDLEEYLKSRPPEVLEKLYNYPAICLAVYRELPEIARQFVIRILFVEQPIPQAVVSSWATQVYAKENTSVSQVLTELGVWRSAAYPGGLAAWELCPTFKKNLKIALLGGGRPWSMS-NALDPDQKSRDIDFLDTYAMSRWRCVLHYMVGAGSSkgmegeGISPDAVRILLHANLMKRDESDGSPVITRQGFQFLLLDTQAQVWHFMLQYLDTCEARGLNLPECLSMLFQLSFSTLGRDYSSEGLSPGLLTFLQHLREFGLVYQRKRKEGRFYPTRLAHNITSKNATHATTLAQdqesnatkdKGYIIVETNYRVYAYTDSNLQVALLGLFTELLYRFPNLVVGVLSRDSVRQAFRGGITAEQIISYLEQHAHPTMLTveqainSKSSLPPTVVDQIKLWENERNRFTYTEGVVYNQFLSQADFITLRDYAQSIGVMIWQNERIRTMVVTKNGHDDVKKFWKRY----
>tr|A0A182N2Z6|A0A182N2Z6_9DIPT/29-495 [subseq from] General transcription factor IIH subunit 4 OS=Anopheles dirus OX=7168 PE=3 SV=1
-----------ANLECKDLEEYLKSRPPEVLEKLYNYPAICLAVYRELPEIARQFVIRILFVEQPIPQAVVSSWATQLCAKENTSVSQVLTELGVWRSAAYPGGLAAWELCPTFKKNLKIALLGGGRPWSMS-NALDPDQKSRDIDFLDTYAMSRWRCVLHYMVGAGSSkgmegeGISPDAVRILLHANLMKRDETDGSPVITRQGFQFLLLDTQAQVWHFMLQYLDTCEARGLSLPECLSMLFQLSFSTLGRDYSSEGLSSGLLTFLQHLREFGLVYQRKRKEGRFYPTRLAHNITSKNASHATTLAQdqesnatkdKGYIIVETNYRVYAYTDSNLQVALLGLFTELLYRFPNLVVGVLTRDSVRQAFRGGITAEQIISYLEQHAHPTMLTveqainSKSSLPPTVVDQIKLWENERNRFTYTEGVVYNQFLSQADFITLRDYAQSIGVMIWQNERIRTMVVTKNGHDDVKKFWKRY----
>tr|A0A182UFC4|A0A182UFC4_9DIPT/30-496 [subseq from] General transcription factor IIH subunit 4 OS=Anopheles melas OX=34690 PE=3 SV=1
-----------ANLECKDLEEYLKSRPPEVLEKLYNYPAICLAVYRELPEIARQFVIRILFVEQPIPQAVVSSWATQVYAKENTSVSQVLTELGVWRSAAYPGGLAAWELCPTFKKNLKIALLGGGRPWSMS-NALDPDQKSRDIDFLDTYAMSRWRCVLHYMVGAGSSkgmegeGISPDAVRILLHANLMKRDESDGSPVITRQGFQFLLLDTQAQVWHFMLQYLDTCEARGLNLPECLSMLFQLSFSTLGRDYSSEGLSPGLLTFLQHLREFGLVYQRKRKEGRFYPTRLAHNITSKNATHATTLAQdqesnatkdKGYIIVETNYRVYAYTDSNLQVALLGLFTELLYRFPNLVVGVLSRDSVRQAFRGGITAEQIISYLEQHAHPTMLTveqainSKSSLPPTVVDQIKLWENERNRFTYTEGVVYNQFLSQADFITLRDYAQSIGVMIWQNERIRTMVVTKNGHDDVKKFWKRY----
>tr|A0A212F2G2|A0A212F2G2_DANPL/18-473 [subseq from] General transcription factor IIH subunit 4 OS=Danaus plexippus plexippus OX=278856 GN=LOC116771924 PE=3 SV=1
------------TLQCKDLHEYLKSRSPQFLETLYNYPTICLAVYRELPELARHFVIRLLFVEQPVPQAVVASWVTQTHAKEQHKACEALSELSVWQEAPIPGGLPGWMLSQSFKKNLKVALLGGGRPWSM-SSSLEPDGKARDVSFLDAYALERWECVLHYMVGSTqTEGISADAVRILLQAGLMNRDAEDGTAVITRAGFQFLLLSTAKQVWLFLQHYLHTAEKRSLSAAECLAFLYQLSFSTLGKDYSTEGMSNNMLVFLQHLREFGLVYQRKRKAGRFYPTRLALNITCVKDGVAplQTAASSGYIIAETNYRVYAYTTSALQVALLGLFTELVYRFPNVVVGVLTRESVRAALRGGISAQQIITYLEQHSHPQMLKSdqggirsSSSLPPTVLDQIRLWESERNRFTYTEGVVYNQFLSQAEFNVLRDYGRSSGALVWAADRTRTMVVARAAHDDVKRYWKRYS---
>tr|A0A182WUK1|A0A182WUK1_ANOQN/87-553 [subseq from] General transcription factor IIH subunit 4 OS=Anopheles quadriannulatus OX=34691 PE=3 SV=1
-----------ANLECKDLEEYLKSRPPEVLEKLYNYPAICLAVYRELPEIARQFVIRILFVEQPIPQAVVSSWATQVYAKENTSVSQVLTELGVWRSAAYPGGLAAWELCPTFKKNLKIALLGGGRPWSMS-NALDPDQKSRDIDFLDTYAMSRWRCVLHYMVGAGSSkgmegeGISPDAVRILLHANLMKRDESDGSPVITRQGFQFLLLDTQAQVWHFMLQYLDTCEARGLNLPECLSMLFQLSFSTLGRDYSSEGLSPGLLTFLQHLREFGLVYQRKRKEGRFYPTRLAHNITSKNATHATTLAQdqesnatkdKGYIIVETNYRVYAYTDSNLQVALLGLFTELLYRFPNLVVGVLSRDSVRQAFRGGITAEQIISYLEQHAHPTMLTveqainSKSSLPPTVVDQIKLWENERNRFTYTEGVVYNQFLSQADFITLRDYAQSIGVMIWQNERIRTMVVTKNGHDDVKKFWKRY----
>tr|A0A1I8MA08|A0A1I8MA08_MUSDO/30-492 [subseq from] General transcription factor IIH subunit 4 OS=Musca domestica OX=7370 GN=101895061 PE=3 SV=1
-----------ANLQCKDFQEYLRTRSPDTLEKLYNYPTICLAVYRELPEIARQFVIRILFVEQPVPQAVVASWGSQYYAKEQASSTNILTELNVWRTTTIPGGLSAWELCPTFKKNLKIALLGGGKPWSMS-HTLEKDSKPRDIAFLDQYAMSRWRCVLHYMVGTGGAnkgqgseVISPDAVRILLHANLMKRDETGI--TITRQGFQFLLLDTQSQVWHFMLMYLDTCEERGLSLPECLSMLFQLSFSTLGRDYSSEGMNPKMLAFLQHLREFGLVFQRKRKEGRFYPTRLALNVTNKAATVPAVVledeksQESGYIVVETNYRVYAYTDSPLQVAVLGLFTELLYRFPNLVVGVLTRDSVRQALRGGITADQIISYLEQYSHPNMkltesaIKSKSPLPPTVVDQIKLWELERNRFTYTEGVVYNQFLSQADFITLRDYAQSINVLVWQNERTRTMVVTKNGHDDVKRFWKKF----
>tr|A0A182Q025|A0A182Q025_9DIPT/78-544 [subseq from] General transcription factor IIH subunit 4 OS=Anopheles farauti OX=69004 PE=3 SV=1
-----------ANLECKDLEEYLKSRPPEVLEKLYNYPAICLAVYRELPEIARQFVIRILFVEQPIPQAVVSSWATQVCAKENTSVSQVLTELGVWRSAAYPGGLAAWELCPTFKKNLKIALLGGGRPWSMS-NALDPDQKSRDIEFLDTYAMSRWRCVLHYMVGAGSSkgmegeGISPDAVRILLHANLMKRDETDGSPVITRQGFQFLLLDTQAQVWHFMLQYLDTCEARGLSLPECLSMLFQLSFSTLGRDYSSEGLSPGLLTFLQHLREFGLVYQRKRKEGRFYPTRLAHNITSKNASHATTLAQdqesnatkdKGYIIVETNYRVYAYTDSNLQVALLGLFTELLYRFPNLVVGVLTRDSVRQAFRGGITAEQIISYLEQHAHPTMLTveqainSKSSLPPTVVDQIKLWENERNRFTYTEGVVYNQFLSQADFITLRDYAQSIGVMIWQNERIRTMVVTKNGHDDVKKFWKRY----
>tr|A0A182JV50|A0A182JV50_9DIPT/28-495 [subseq from] General transcription factor IIH subunit 4 OS=Anopheles christyi OX=43041 PE=3 SV=1
----------PANLECKDLEEYLKSRPPEVLEKLYNYPAICLAVYRELPEIARQFVIRILFVEQPIPQAVVSSWATQVYAKENTSVSQVLTELGVWRSAAYPGGLAAWELCPTFKKNLKIALLGGGRPWSMS-NALDPDQKSRDIDFLDTYAMSRWRCVLHYMVGAGSSkgmegeGISPDAVRILLHANLMKRDETDGSPVITRQGFQFLLLDTQAQVWHFMLQYLDTCEARDLNLPECLSMLFQLSFSTLGRDYSSEGLSPGLLTFLQHLREFGLVYQRKRKEGRFYPTRLAHNITSKNATHATTLAQdqesnatkdKGYIIVETNYRVYAYTDSNLQVALLGLFTELLYRFPNLVVGVLTRDSVRQAFRGGITAEQIISYLEQHAHPTMLTveQAIIskssLPPTVVDQIKLWENERNRFTYTEGVVYNQFLSQADFITLRDYAQSIGVMIWQNERIRTMVVTKNGHDDVKKFWKRY----
>tr|A0A7I0ZFN6|A0A7I0ZFN6_DANPL/145-600 [subseq from] General transcription factor IIH subunit 4 OS=Danaus plexippus plexippus OX=278856 GN=LOC116771924 PE=3 SV=1
------------TLQCKDLHEYLKSRSPQFLETLYNYPTICLAVYRELPELARHFVIRLLFVEQPVPQAVVASWVTQTHAKEQHKACEALSELSVWQEAPIPGGLPGWMLSQSFKKNLKVALLGGGRPWSM-SSSLEPDGKARDVSFLDAYALERWECVLHYMVGSTqTEGISADAVRILLQAGLMNRDAEDGTAVITRAGFQFLLLSTAKQVWLFLQHYLHTAEKRSLSAAECLAFLYQLSFSTLGKDYSTEGMSNNMLVFLQHLREFGLVYQRKRKAGRFYPTRLALNITCVKDGVAplQTAASSGYIIAETNYRVYAYTTSALQVALLGLFTELVYRFPNVVVGVLTRESVRAALRGGISAQQIITYLEQHSHPQMLKSdqggirsSSSLPPTVLDQIRLWESERNRFTYTEGVVYNQFLSQAEFNVLRDYGRSSGALVWAADRTRTMVVARAAHDDVKRYWKRYS---
>tr|A0A182IRW5|A0A182IRW5_9DIPT/24-491 [subseq from] General transcription factor IIH subunit 4 OS=Anopheles atroparvus OX=41427 PE=3 SV=1
----------PANLECKDLEEYLKSRPPEVLEKLYNYPAICLAVYRELPEIARQFVIRILFVEQPIPQAVVSSWATQVYAKENTSVSQVLTELGVWRSAAYPGGLAAWELCPTFKKNLKIALLGGGRPWSMS-NALDPDQKSRDIDFLDTYAMSRWRCVLHYMVGAGSSkgmegeGISPDAVRILLHANLMKRDETDGSPVITRQGFQFLLLDTQAQVWHFMLQYLDTCEARGLSLPECLSMLFQLSFSTLGRDYSSEGLSAGLLTFLQHLREFGLVYQRKRKEGRFYPTRLAHNITSKNATHATTLAQdqeadatkdKGYIIVETNYRVYAYTDSNLQVALLGLFTELLYRFPNLVVGVLSRDSVRQAFRGGITAEQIISYLEQHAHPTMMtveqaiNSKSPLPPTVVDQIKLWENERNRFTYTEGVVYNQFLSQADFITLRDYAQTIGVMIWQNERIRTMVVTKNGHDDVKKFWKRY----
>tr|A0A0L0CDV9|A0A0L0CDV9_LUCCU/21-485 [subseq from] General transcription factor IIH subunit 4 OS=Lucilia cuprina OX=7375 GN=FF38_11952 PE=3 SV=1
-----------ANLQCKDFQEYLRTRSADTLERLYNYPTICLAVYRELPEIARQFIIRILFAEQPVPQAVVASWGSQHYAKEQQVSTNTLSELNVWRTTAIPGGLSAWELCPTFKKNLKIALLGGGKPWSMS-HTLEKDSKPRDIAFLDQYAMSRWRCVLHYMVGTggsgksqESEVISPDAVRILLHANLMKRED--SVITITRQGFQFLLLDTQSQVWHFMLQYLDTCEERGLSLPECLSMLFQLSFSTLGRDYSSEGMSPKMLTFLQHLREFGLVFQRKRKEGRFYPTRLALNVTNKAATVPAVVleeeksQESGYIIVETNYRVYAYTDSPLQVAVLGLFTELLYRFPNLVVGVLTRDSVRQALRGGITADQIISYLEQYSHPNMkltesaIKSKSPLPPTVVDQIKLWELERNRFTYTEGVVYNQFLSQADFVTLRDYAQSISVLVWQNERTRTMVVTKNGHDDVKKYWKRYSK--
>tr|T1KSU7|T1KSU7_TETUR/12-460 [subseq from] General transcription factor IIH subunit 4 OS=Tetranychus urticae OX=32264 GN=107366933 PE=3 SV=1
----------KTSIRASNLGDYVKNLNPPTIDKLYSKSSScCLAIFGQLPPLAKQYVIRLLFVDQGIPKDVISSWVSQSSMQEHLESVKLLSDLRIWSESPIHGGLPGFKLNNTFKNNLQVALLGGGDPWVIKPCD-DKDKHGRDVAFLDQYAMERWECILHFMVGSQgnNESISNDTVKTLVHAGLIKYDSPAQDklPAITADGFQFLLMDTKSQVWYFLLQYLDTVESKGLDLVECLTFLFQISFLTLGKDYSTICLSESMSNFLQHLREFGLIYQRKRKDGRFYPTKLVINLTSA-SNSRTDSRREGFIIVETNYRVFAYTNSSLQMALVALFTEMQYRLPNVGLGLLNRDSVRQALKNGITAEQIINFLRAHAHPKMKK----IPPTVVDQIRLWEIERDRFIFKEGFLYSQFLSQGDFSLLRNYANDAGNLIWDNPSKRVMVVSVAGHEDVRRFWKRHKK--
>tr|A0A1A8Q2N9|A0A1A8Q2N9_9TELE/1-299 [subseq from] General transcription factor IIH subunit 4 OS=Nothobranchius rachovii OX=451742 GN=GTF2H4 PE=3 SV=1
------------------------------------------------------------------------------------------------------------------------------------------------------------------MVGSPC-AVSQDLSQLLVQAGLMKS-EAGEAPYITSAGFQFLLLDTASQLWYFTLQYLRTAQSRGMDLVEILSFLFQLSFSTLGRDYSVEGMSESLLTFLQHLREFGLVFQRKRKSRRYYPTRLAITLAAGVSSSSSSpaeTADTGFIIVETNYRIYAYTNSELQIALVALFCEMLYRFPNVVVAQLTRESVQQAIANGITAQQIIHFLKTRAHPVILKQTPVLPPTITDQIRLWELERDRLQFTEGVLYNQFLSQVDFEVLRDRAQGLGCLVWQDVAHRVMVVTPEGHSEVKRFWKRQRS--
>tr|A0A1D2NLP1|A0A1D2NLP1_ORCCI/32-485 [subseq from] General transcription factor IIH subunit 4 OS=Orchesella cincta OX=48709 GN=Ocin01_00569 PE=3 SV=1
-----------HFAECQTLVDYLKSLPNHVVDDLFGYPAACLAIFRELPKLAQNYVLRILYVEQAIPQAVISTWVSKAHVKEHSDAAEAISSLRVWKEVTMQGGLAGWMLDHKFRHNLKVALLGGGKPWTKS-LNLDADSKPRTIKDLDMYALERWEAMLHFLTEKqqKSDTVSKDTIITLTHAGLMEQDEN-NAPSITNEGFQFLLLDTASQVWYFIVKYLETVEEKGLSTAECLAFLFSLSFATLGRDYGTEGFEDNMQQFMQHLREFGLIYQRTRKAGRFYPTRLSMNLASRNHkiSLDTEKHKTGFIVVETNYRLYAYTDSDLQLALVGMFTQFLFRFPNLVVGVITRDSIRQALRSGISAEQIISFLKMHAHQEMIKTTNVnnpLPPTVVDQIRLWEMERNRLTFTDSVLYNQFLSHRDYEVVRDYAQEIGVLLHGSDQKRTIVVKGTGHDDVKRFWKRHSK--
>tr|A0A1I8P8E8|A0A1I8P8E8_STOCA/30-494 [subseq from] General transcription factor IIH subunit 4 OS=Stomoxys calcitrans OX=35570 GN=106094045 PE=3 SV=1
-----------ANLQCKDFQEYLRTRNPETLEKLYNYPTICLAVYREMPEIARQFVIRILFVEQPVPQAVVASWGSQYYAKEQAVSTSILTELNVWRTTAIPGGLSAWELCPTFKKNLKIALLGGGKPWSMS-HTLEKDSKPRDIAFLDQYAMSRWRCVLHYMVGTGGAnkaqgseVISPDAVRILLHANLMKRDETGI--TITRQGFQFLLLDTQSQVWHFMLMYLDTCEERGLSLPECLSMLFQLSFSTLGRDYSSEGMNAKMLAFLQHLREFGLVFQRKRKEGRFYPTRLALNVTNKAATVPAVIledeksQESGYIVVETNYRVYAYTDSPLQVAVLGLFTELLYRFPNLVVGVLTRDSVRQALRGGITADQIISYLEQYSHPNMkltesaIKSKSPLPPTVVDQIKLWEMERNRFTYTEGVVYNQFLSQADFVTLRDYAQSISVLVWQNERTRTMVVTKNGHDDVKKYWKRYSK--
>tr|A0A437ASH5|A0A437ASH5_CHISP/12-346 [subseq from] General transcription factor IIH subunit 4 OS=Chilo suppressalis OX=168631 GN=evm_014358 PE=3 SV=1
-------NLNPApTLQCKDLHEYLKSRSPQFLETLYNYPTICLAVYRELPELARHFVIRLLFVEQPVPQAVVTSWVSQTYAREQSKACEALSELSVWQEAPIPGGMPGWMLAQSFKKNLKVALLGGGRPWSM-SSSLEPDGKARDVAFLDAYALERWECVLHYMVGSAqTEGISADAVRILLHAGLMTRDAEDGSAVITRAGFQFLLLSTAKQVWLFLQHYLQTAERRSLSAAECLAFLYQLGFSTLGKDYSTEGMSNNMLVFLQHLREFGLVYQRKRKAGRFYPTRLALNIASVRDGPGAleAARSPGYIVVETNYRVYAYTQTALQVALLGLFTELVYRRP---------------------------------------------------------------------------------------------------------------------------
>tr|A0A437ASH5|A0A437ASH5_CHISP/368-403 [subseq from] General transcription factor IIH subunit 4 OS=Chilo suppressalis OX=168631 GN=evm_014358 PE=3 SV=1
---------------------------------------------------------------------------------------------------------------------------------------------------------------------------------------------------------------------------------------------------------------------------------------------------------------AGYIVVETNYRVYAYTQTALQVALLGLFTELVYRRP---------------------------------------------------------------------------------------------------------------------------
>tr|A0A437ASH5|A0A437ASH5_CHISP/425-460 [subseq from] General transcription factor IIH subunit 4 OS=Chilo suppressalis OX=168631 GN=evm_014358 PE=3 SV=1
---------------------------------------------------------------------------------------------------------------------------------------------------------------------------------------------------------------------------------------------------------------------------------------------------------------AGYIVVETNYRVYAYTQTALQVALLGLFTELVYRRP---------------------------------------------------------------------------------------------------------------------------
>tr|A0A437ASH5|A0A437ASH5_CHISP/482-517 [subseq from] General transcription factor IIH subunit 4 OS=Chilo suppressalis OX=168631 GN=evm_014358 PE=3 SV=1
---------------------------------------------------------------------------------------------------------------------------------------------------------------------------------------------------------------------------------------------------------------------------------------------------------------AGYIVVETNYRVYAYTQTALQVALLGLFTELVYRRP---------------------------------------------------------------------------------------------------------------------------
>tr|A0A437ASH5|A0A437ASH5_CHISP/539-572 [subseq from] General transcription factor IIH subunit 4 OS=Chilo suppressalis OX=168631 GN=evm_014358 PE=3 SV=1
---------------------------------------------------------------------------------------------------------------------------------------------------------------------------------------------------------------------------------------------------------------------------------------------------------------AGYIVVETNYRVYAYTQTALQVALLGLFTELVYR-----------------------------------------------------------------------------------------------------------------------------
>tr|A0A0K2TK60|A0A0K2TK60_LEPSM/6-451 [subseq from] General transcription factor IIH subunit 4 OS=Lepeophtheirus salmonis OX=72036 PE=3 SV=1
------------SLSCRNLTDYLKTLSDDTLRSLYNHPATCLVVFRDLPPLGKLFVMRLLYVGQPVPKAVISSWVVSKHNVNADRAVKALTDLRIWSEASMSGGLPAWILQNVFRINLKTALFGGGSPWSM-SAPLDLDPNRRDALFLDQYAMERWDTVLHYMVGSSqQEGISADAVRILLHSNLMRLSDE-DGPIITRTGFQFLLMETPSQVWYFILQYLDTVNARGMDVTECLKLLFQLSFATLGKDYSTANFSQSLLMFLQHLREFGLVYQRKRTSGRFYPTRLVLNIALGEQKAELEKKREGYLVVETNYRVYAYTSSNLQVALIGLFAELLYRFPNLTVAVVSRDSIRQALRAGITADQIIRYLKMHIVPKSQIKNASLPPTIVDQIRLWEEERNRFTFTEGVLYNQFLSHADFELVRNYAENLGVCVWSNSQNRTIVVTKDGHDNVKKFWKRHS---
>tr|A0A484CR55|A0A484CR55_PERFV/1-309 [subseq from] General transcription factor IIH subunit 4 OS=Perca flavescens OX=8167 GN=EPR50_G00152460 PE=3 SV=1
------------------------------------------------------------------------------------------------------------------------------------------------------------------MVGSPCAAVSQDLAQLLVQAGLMKS-EAGEAPYITSAGFQFLLLDTASQLWYFTLQYLKTAQSRGMELVEILSFLFQLSFSTLGRVYSVEGMSESLLTFLQHLREFGLVFQRKRKSRRYYPTRLAITLAAGVttsssSSSSSTLASPpgtgdtGFIVVETNYRIYAYTGSELQIALVALFSEMLYRFPNVVVAQVTRESVQQAIANGITAQQIIHFLRTRAHPVMLKQTPVLPPTITDQIRLWELERDRLRFSEGVLYNQFLSQVDFEVLRDRAQGLGCLVWQDVAHRVMVVSPQGHSEVKRFWKRQKSS-
>tr|A0A1A9Z8Z4|A0A1A9Z8Z4_GLOPL/24-487 [subseq from] General transcription factor IIH subunit 4 OS=Glossina pallidipes OX=7398 PE=3 SV=1
------------NLQCKDFQEYLRTRNADTLEKLYNYPTICLAVYRELPEIARQFVIRILFVEQPVPQAVVTSWGSQHYAKEQAGATSCLSELNVWRVTAIPGGLSAWELCPTFKKNLKIALLGGGRPWSMSH-TMEKDSKPRDIAFLDQYAMSRWRCVLYYMVGTggtnkgqDNEVISPDAVIILLHANLMKRDEAGI--TITRQGFQFLLLDTQSQVWHFMLQYLDTCEERGLSLPECLSMLFQLSFSTLGRDYSSEGMSPKMLTFLQHLREFGLVFQRKRKEGRFYPTRLALNITNKVATAPTIvadeekVQEGGYIIVETNYRVYAYTDSPLQVAVLGLFTELLYRFPNLVVGVLTRDSVRQALRGGITADQIISYLEQYAHPSMkftesaIKSKSPLPPTVVDQIKLWELERNRFTYTEGVVYNQFLSQADFVTLRDYAQSIGVLVWQNERTRTMVVTKNGHDDVKKYWKRYSK--
>tr|A0A1B0AR15|A0A1B0AR15_9MUSC/24-487 [subseq from] General transcription factor IIH subunit 4 OS=Glossina palpalis gambiensis OX=67801 PE=3 SV=1
------------NLQCKDFQEYLRTRNADTLEKLYNYPTICLAVYRELPEIARQFVIRILFVEQPVPQAVVTSWGSQHYAKEQAGATSCLSELNVWRVTAIPGGLSAWELCPTFKKNLKIALLGGGRPWSMSH-TMEKDSKPRDIAFLDQYAMSRWRCVLYYMVGTggtnkgqDNEVISPDAVIILLHANLMKRDEAGI--TITRQGFQFLLLDTQSQVWHFMLQYLDTCEERGLSLPECLSMLFQLSFSTLGRDYSSEGMSPKMLTFLQHLREFGLVFQRKRKEGRFYPTRLALNITNKVATAPTIvadeekVQEGGYIIVETNYRVYAYTDSPLQVAVLGLFTELLYRFPNLVVGVLTRDSVRQALRGGITADQIISYLEQYAHPSMkftesaIKSKSPLPPTVVDQIKLWELERNRFTYTEGVVYNQFLSQADFVTLRDYAQSIGVLVWQNERTRTMVVTKNGHDDVKKYWKRYSK--
>tr|A0A240SWY5|A0A240SWY5_GLOMM/24-487 [subseq from] General transcription factor IIH subunit 4 OS=Glossina morsitans morsitans OX=37546 PE=3 SV=1
------------NLQCKDFQEYLRTRNADTLEKLYNYPTICLAVYRELPEIARQFVIRILFVEQPVPQAVVTSWGSQHYAKEQAGATSCLSELNVWRVTAIPGGLSAWELCPTFKKNLKIALLGGGRPWSMSH-TMEKDSKPRDIAFLDQYAMSRWRCVLYYMVGTggtnkgqDNEVISPDAVIILLHANLMKRDEAGI--TITRQGFQFLLLDTQSQVWHFMLQYLDTCEERGLSLPECLSMLFQLSFSTLGRDYSSEGMSPKMLTFLQHLREFGLVFQRKRKEGRFYPTRLALNITNKVATAPTIvadeekVQEGGYIIVETNYRVYAYTDSPLQVAVLGLFTELLYRFPNLVVGVLTRDSVRQALRGGITADQIISYLEQYAHPSMkftesaIKSKSPLPPTVVDQIKLWELERNRFTYTEGVVYNQFLSQADFVTLRDYAQSIGVLVWQNERTRTMVVTKNGHDDVKKYWKRYSK--
>tr|A0A034VQF4|A0A034VQF4_BACDO/23-488 [subseq from] General transcription factor IIH subunit 4 OS=Bactrocera dorsalis OX=27457 GN=TF2H4 PE=3 SV=1
-----------ANLQCMDLQEYLRTRTAETLEKLYNYPTICLAVYRELPEIARQFVIRILFVEQPVPQAVVASWGSQHYAKEQAASTACLTELNVWRVTAIPGGLSAWELCPTFKKNLKIALLGGGKPWSMS-HTLEKDSKPRDIAFLDTYAMARWRCVLHYMVGTGSSnkaqdseGISPDAVRILLHANLMKRDER-DGITITRQGFQFLLLDTQSQVWHFMLQYLDTCEERGLSLPDCLSMLFQLSFSTLGRDYSSEGMSPKMLTFLQHLREFGLVFQRKRKEGRFYPTRLALNVTNkhaavpAVIAEDDKAQESGYIVVETNYRVYAYTDSPLQVAVLGLFTELLYRFPNLVVGVLTRDSVRQALRGGITADQIVSYLEQYSHPNMkltesaIKSKSPLPPTVVDQIKLWELERNRFTYTEGVVYNQFLSQADFVTLRDYAQSINVLVHMNERTRTMVVTKNGHDDVKRFWKRYSK--
>tr|A0A1A9YG33|A0A1A9YG33_GLOFF/24-487 [subseq from] General transcription factor IIH subunit 4 OS=Glossina fuscipes fuscipes OX=201502 PE=3 SV=1
------------NLQCKDFQEYLRTRNADTLEKLYNYPTICLAVYRELPEIARQFVIRILFVEQPVPQAVVTSWGSQHYAKEQAGATSCLSELNVWRVTAIPGGLSAWELCPTFKKNLKIALLGGGRPWSMSH-TMEKDSKPRDIAFLDQYAMSRWRCVLYYMVGTggtnkgqDNEVISPDAVIILLHANLMKRDEAGI--TITRQGFQFLLLDTQSQVWHFMLQYLDTCEERGLSLPECLSMLFQLSFSTLGRDYSSEGMSPKMLTFLQHLREFGLVFQRKRKEGRFYPTRLALNITNKVAIAPTivadeeKVQEGGYIIVETNYRVYAYTDSPLQVAVLGLFTELLYRFPNLVVGVLTRDSVRQALRGGITADQIISYLEQYAHPSMkftesaIKSKSPLPPTVVDQIKLWELERNRFTYTEGVVYNQFLSQADFVTLRDYAQSIGVLVWQNERTRTMVVTKNGHDDVKKYWKRYSK--
>tr|A0A6H5HGN2|A0A6H5HGN2_9HEMI/17-432 [subseq from] General transcription factor IIH subunit 4 OS=Nesidiocoris tenuis OX=355587 GN=NTEN_LOCUS21251 PE=3 SV=1
------------TLQCSNLYEYLKTLSPAVIDRLYTYPIICLAIYRDLPVVAKHYVIRILFVEQPVPQAEA------------NEVTQVLSDLRVWHETSIPGGLPAWELNPVFKKNFKNSLLGGGRTWGIK-ANLETDSKARDVDYLDKYAMERWECVLHYMVGSKQqEGISVDAVRVLLHAGLMRQDDEDGSPVITKEGFQFLLLDTAEQVWYFMLQYLDTAASRNLDLVNCLAFLFQLSFSTLGKDYCADGMTEEMLTFLQHLREFGLVYQRKRKGGKFYPTRLALNITNRDSSGLAAQRKDGFVVVESNYRIYAYTDSNLQVALIGLFAELLYRFPNMVVGTLTRDSICMALRSGITADQIVNFLRLHAHPRLVaKGPPILPPTITDQINLWEKERDRFGCSDGILYSQFLSHSDFSILRDFAQEHGLLVWQNDQKK-----------------------
>tr|W8C5B7|W8C5B7_CERCA/23-486 [subseq from] General transcription factor IIH subunit 4 OS=Ceratitis capitata OX=7213 GN=TF2H4 PE=2 SV=1
-----------ANLQCMDLQEYLRTRTPETLEKLYNYPTICLAVYRELPEIARQFVIRILFVEQPVPQAVVASWGSQHYAKEQAASASCLTELNVWRVTAIPGGLSAWELCSTFKKNLKIALLGGGKPWSMS-HTLEKDSKPRDIAFLDTYAMARWRCVLHYMVGTGSSnktqdseGISPDAVRILLHANLMKRDER-DGITITRQGFQFLLLDTQSQVWHFMLQYLDTCEERGLSLPDCLSMLFQLSFSTLGRDYSSEGMSAKMLTFLQHLREFGLVFQRKRKEGRFYPTRLALNVTNkhatvpAIINEEDKVQESGYIVVETNYRVYAYTDSPLQVAVLGLFTELLYRFPNLVVGVLTRDSVRQALRGGITAEQIVSYLEQYAHPNMkltesaIKSKSPLPPTVVDQIKLWELERNRFTYTEGVVYNQFLSQADFVTLRDYAQSINVLVHMNERTRTMVVTKNGHDDVKRFWKRY----
>tr|A0A6M2DRY9|A0A6M2DRY9_9NEOP/12-301 [subseq from] General transcription factor IIH subunit 4 OS=Xenopsylla cheopis OX=163159 PE=3 SV=1
----------QATLECKDLHAYLKSRPPELLEKLYNHPAICLAVYRELPELARQYVIRILFVEQPVPQAVVASWGTQAHSKEHLGVSDALTELNVWKIVSIPGGLKAWELTASFKRNLKIVLLGGGRPWS--MSSLDADNKARDTAFLDAYCMQRWECLLHYMVGSNqTEGISADAVRILLHAGLMKRDEDDGAAVISRLGFQFLLLDTPSQVWHFMLKYLDSAESKGLCLIECLGLLFQLSFSTLGRDYSTEGLSQGLLTFLQHLREFGLVYQRKRKDGRFYPTRLAINLTAHRTGSADSL-----------------------------------------------------------------------------------------------------------------------------------------------------------------
>tr|A0A6M2DRY9|A0A6M2DRY9_9NEOP/315-484 [subseq from] General transcription factor IIH subunit 4 OS=Xenopsylla cheopis OX=163159 PE=3 SV=1
------------------------------------------------------------------------------------------------------------------------------------------------------------------------------------------------------------------------------------------------------------------------------------------------------TNEGDTSQKTGYIIVETNYRVYAYTNSSLQVALLGLFTELLYRFPNLVVGVLTRDSVRQALRGGITAEQIINYLELHSHPSMMHESAVnntspLPATVIDQIRLWENERNRFTYTEGVVYNQFLSQVDYNALKDYAQQMEVLVWHNDRTRTCVVTKEGHEPVKKFWKRYS---
>tr|A0A2U9BLS6|A0A2U9BLS6_SCOMX/4-325 [subseq from] General transcription factor IIH subunit 4 OS=Scophthalmus maximus OX=52904 GN=SMAX5B_021349 PE=3 SV=1
----------RVQLQCKNLHGYLKELSPDVLDRLYNHPATCLAVYRELPSLAKNYVMRMLFLDQPLPQAAVALWVKKDSQRDHDECVSVLAGLSLWHSRQLQGGLQGYTLNPVFKDNLRIALLGGGRAWADEGSTLGPDRHARDIESLDRYAMERWEVILHFMVGSPSAAVSQDLAQLLVQAGLMKS-EAGEAPYITSAGFQFLLLDTASQLWYFTLQYLKTAQSRGMDLVEILSFLFQLSFSTLGRDYSVEGMSESLLTFLQHLREFGLVFQRKRKSRRYYPTRLAITLAAGVTTStscasscSNLTSTPgsgdaGFIVVETNYRIYAYTSM---------------------------------------------------------------------------------------------------------------------------------------------
>tr|A0A4Y7LQZ9|A0A4Y7LQZ9_9CRUS/7-461 [subseq from] Multifunctional fusion protein OS=Eubosmina coregoni OX=186181 GN=EOG090X04KD PE=2 SV=1
------------KLDCKDLHSYLKTLPSGTLDRLYNHPATCVAVFRELPELARHYIMRILFVDQAVPKAIMCSWVQPSHNKDLDEIVKLLNELRVWQTVEIRGGIDGWLLNPTFRKNLKGALLGGGNNWSLKIP-SEPDPKARSISQLDAYAMERWECVLHFMVNQhaPldkTKNISYDATQILEHSGLMKRDSSNSEMSITKDGFQFLLMDTSAQVWYFLLQYLDTAPARQLDLVECLGFLFQLSYSTLGQDYSTESMSENMMKFLQHLREFGLVFLRKRKDQRFYPTRLALDIAAGPkkSSSNTTVSQPlsrpdaGYIVVETNYRVYAYTSSALQVALIALFCELMYRFPDLVVGVITRESIRQALRIGITAEQIVSFLRQHAHSQCYTLPKVLPATIADQIKLWSNERDRFTFTEGVLYNQFHSQQDFDVLKGYAQDRGVLIWHSktGAGRQMVVTKEGHEDSKD---------
>tr|A0A7K7NZ11|A0A7K7NZ11_HALAL/2-274 [subseq from] General transcription factor IIH subunit 4 (Fragment) OS=Haliaeetus albicilla OX=8969 GN=Gtf2h4 PE=3 SV=1
--------------------------------------------------------------------------------------------------------------------------------------------------------------------------------------------EGGEAPCITSAGFQFLLLDTPAQLWYFVLQYLRGAEARGMDLVEILSFLFQLSFSTLGKDYSVEGMSESLLTFLQHLREFGLVFQRKRKSRRFYPTRLAIALASGTSGAPPEPDAHGFVLVETNYRIYAYTDSELQIALIALFSELLYRFPNLVVAQVTRDSVQAAIANGITADQIIHFLRTRAHPVMAKQTPVLPPTITDQIRLWELERDRLRFSEGVLYNQFLSQVDFEVLRDHARALGVLVFENPGRRLMVVTPGGHPDVKRFWKRQKHS-
>tr|A0A7R9CNH3|A0A7R9CNH3_TIMPO/261-695 [subseq from] General transcription factor IIH subunit 4 OS=Timema poppense OX=170557 GN=TPSB3V08_LOCUS1623 PE=3 SV=1
------LVLQSKNLLCKNLHDYLKLLPADVLNKLYNHPATCLAVFRELPEIARHYVIRILFVEQPVPQAVVASWVAQAYCKK----------------RAIPGGLPGWILNTTFKKNMKIALLGRGKAWSM-SSQLEADTRPRDIQYLDKYAMERWECVLHYMVGSQQqEGISADAVRILLHAGLMKRKMVAllSPEKVFSSCFWTLR----RKCGTLILQYLDTVEARGLDLVDCLTFLFQLSFSTISKDYSTEGMSEGLLVFLQHLREFGLVYQRKRKAGRFYPTRLALNIVSGQNKSQTELNRDGYIVVETNYRIYAYTDSNLQVALLGLFCELMYRFPNLAVGILTRESVRQALRSGITAEQIVGFLRLHAHPRLLAAgPPTLPPTIVDQIKLWENERERFTYTEGVLYSQFLSQADFEVLRDHALDLGVLTWQNIPRRTMVVTKSGHEDVKRFWKRY----
>tr|A0A060Y436|A0A060Y436_ONCMY/4-188 [subseq from] General transcription factor IIH subunit 4 OS=Oncorhynchus mykiss OX=8022 GN=GSONMT00035871001 PE=3 SV=1
----------RVQLQCKNLHEYLKELSPEILDRLYNHPATCLAVYRELPPLAKNYVMRMLFLDQPLPQAAVALWVKKDSEKDHDQCVSVLSGLRLWHSQQLQGGLQGNILNPIFKDNLRIALLGGGKSWADQGDSLGPDRHARDVESLDKYALERWEVVLHFMVGCPSAAVSQDLSQLLIQAGLMRTLEGTTPPG---------------------------------------------------------------------------------------------------------------------------------------------------------------------------------------------------------------------------------------------------------------------------
>tr|A0A060Y436|A0A060Y436_ONCMY/193-321 [subseq from] General transcription factor IIH subunit 4 OS=Oncorhynchus mykiss OX=8022 GN=GSONMT00035871001 PE=3 SV=1
--------------------------------------------------------------------------------------------------------------------------------------------------------------------------------------------------------------------------------------------------------------------------------------------------------------YSGFIVVETNYRLYAYTNSELQIALVALFSECLYRFPNVVVAQVTRESVQQAIANGITAQQILHFLRTRAHPVMLKQNPVLPPTITDQIRLWELERDRLQFSEGVLYNQFLSQADFEVLRDRAQVRYLV-------------------------------
>tr|A0A7E4RFY1|A0A7E4RFY1_CIMLE/141-575 [subseq from] General transcription factor IIH subunit 4 OS=Cimex lectularius OX=79782 PE=3 SV=1
------------SLQCTNLYEYLKTLPKATLDKL------------DLPDVAKHYVIRLLFVEQPVPQAVIASWLMQNYSKEHNNVANVLSDLHVWQEVSIPGGLPAWFLNPVFKKNFKCALVGGGHNTV-TKANLETDSKARDVDYLDKYAMERWECVLHYMVGSQQqEGISADAVRILLHAGLMRRDEEDGSPVITKEGFQFLLLDTPAQVWYFMLQYLGTVESRGLDLVQCLAFLFQLSFSILGKDYSTDGMNEGLLTFLQHLREFGLVYQRKRKGGKYYPTRLALNITCKNSTSE-ISTKEGYIIVESNYRVYAYTNSNLKVALIGLFTEMLYRFPNMCVGTLTRDSICMALRSGITAEQIIGFLKLHAHPRMLANTgHILPPTITDQINLWEKERDRFQFTEGILYSQFLSHNDFSILRDFALEHNLIIWQDDKKRTMVVSKHGHDEVKKFWKKHS---
>tr|A0A6P8Z353|A0A6P8Z353_DROAB/25-488 [subseq from] General transcription factor IIH subunit 4 OS=Drosophila albomicans OX=7291 GN=LOC117572542 PE=3 SV=1
------------NLECKNFQEYLRTrQTPETLEKFYHYPPICLAVFRELPEIARQFVIRILFIDQPVPQAVVSSWGAQKFAKEQAEATSCLSALNVWRVTAIPGGLAAWELSPTFKKSVRQALMGGGKPWP-MTNTLDKDSKPRDIPFLDSYAMSRWRCVLHYMVGtggrnggSDAEAISPDAVRILLHANLMKRDERGG-ISITRQGFQFLLLDTRAQVWHFMLQYLETCEERGISLPECLSMLFQLSFATLGRDYSSEGMSNQMLTFLQHLREFGLVYQRKRKECRFYPTRLALNVTNKDAATATTaadeerMQERGYIVVETNYRVYAYTDSQLQVAVLGLFTELLYRFPNLVVGVLTRDAVRQALRGGITAEQIVSYLEQYAHPNMklvesaIQSKSCLPPTVVDQIKLWEMERNRFTYTEGVVYNQFLSQNDFVTLRDYAQSINMLVWQNERTRTMVVQKNGHDDVKRYWKKY----
>tr|A0A7K8UPT4|A0A7K8UPT4_OCEOC/2-274 [subseq from] General transcription factor IIH subunit 4 (Fragment) OS=Oceanites oceanicus OX=79653 GN=Gtf2h4 PE=3 SV=1
--------------------------------------------------------------------------------------------------------------------------------------------------------------------------------------------EGGEAPCITSAGFQFLLLDTPAQLWYFILQYLRGAEARGMDLVEILSFLFQLSFSTLGKDYSVEGMSESLLTFLQHLREFGLVFQRKRKSRRFYPTRLAIALASGTSGTPPEPDAHGFVLVETNYRIYAYTDSELQIALIALFSELLYRFPNLVVAQVTRDSVQAAIANGITADQIIHFLRTRAHPIMAKQTPVLPPTITDQIRLWELERDRLRFSEGVLYNQFLSQVDFEVLRDHARALGVLVFENPGRRLMVVTPGGHPDVKRFWKRQKHS-
>tr|A0A7K6QTY7|A0A7K6QTY7_9PASS/2-283 [subseq from] General transcription factor IIH subunit 4 (Fragment) OS=Climacteris rufus OX=47695 GN=Gtf2h4 PE=3 SV=1
--------------------------------------------------------------------------------------------------------------------------------------------------------------------------------------------EGGEPPCITSAGFQFLLLDTPAQLWFFILQYLRGAEARGMDLVEILSFLFQLSFSTLGKDYSVEGMSDSLLTFLQHLREFGLVFQRKRKSRRFYPTRLAIALASGTAGTSGTLgtlgtgPEPdghGFVLVETNYRIYAYTDSELQVALIALFSELLYRFPNLVVAQVTRDSVQAAIANGITAEQIIHFLRTRAHPVMAKQTPVLPPTITDQIRLWELERDRLRFSDGVLYNQFLSQVDFEVLRDHARGLGVLVFENPARRLMVVTPAGHPDVKRFWKRQKHN-
>tr|A0A1A9V4D4|A0A1A9V4D4_GLOAU/24-487 [subseq from] General transcription factor IIH subunit 4 OS=Glossina austeni OX=7395 PE=3 SV=1
------------NLQCKDFQEYLRTRNADTLEKLYNYPTICLAVYRELPEIARQFVIRILFVEQPVPQAVVTSWGSQHYAKEQAGATSCLSELNVWRVTAIPGGLSAWELCPTFKKNLKIALLGGGRPWSMSH-TMEKDSKPRDIAFLDQYAMSRWRCVLYYMVGTggtnkgqDNEVISPDAVIILLHANLMKRDEAGI--TITRQGFQFLLLDTQSQVWHFMLQYLDTCEERGLSLPECLSMLFQLSFSTLGRDYSSEGMSPKMLTFLQHLREFGLVFQRKRKEGRFYPTRLALNITNKVATAPTIvadeekVQEGGYIIVETNYRVYAYTDSPLQVAVLGLFTELLYRFPNLVVGVLTRDSVRQALRGGITADQITSYLEQYAHPSMkftesaIKSKSPLPPSVVDQIKLWELERNRFTYTEGVVYNQFLSQADFVTLRDYAQSIGVLVWQNERTRTMVVTKNGHDDVKKYWKRYSK--
>tr|A0A7R8YP63|A0A7R8YP63_HERIL/11-473 [subseq from] General transcription factor IIH subunit 4 OS=Hermetia illucens OX=343691 GN=HERILL_LOCUS3461 PE=3 SV=1
------------NIEIKDFRQYLREKPADILEKLYNYSSICLAVYRELPEIARQFVIRILFVEQPVPQAVVASWGSKHYAKEQSNACTVLSELNVWRPAAIPGGLPAWELSPTFKKNLKIALLGGGRPWSM-TSFMDGDTKPREISFLDNYAKSRWSCVLHYMVGAsatnPEgEGISPDAVRILLHANLMKRDDSDGSVAITRQGFQFLLLSTQAQVWHFMLQYLDTCEQRGLNLAECLSLLFQISFSTLGRDYSSEGMSQGMLTFLQHLREFGLVYQRRRKECRFYPTRLALNISNLNSSSRnlGTdednAKERGYIVVETNYRIYAYTESTLQTALLTIFADILYRFPNLVVAVLTRESVRQAFRGGITANQIIKYLEQYAHPDMYTETAIvskspLPPTIVDQIKLWENERNRFTYTEGVVYNQFLSQADFITLRDYAQSINVLVWQNERSRTMVVTKNGHEDVKKFWKRYSK--
>tr|A0A336K8B7|A0A336K8B7_CULSO/8-476 [subseq from] General transcription factor IIH subunit 4 OS=Culicoides sonorensis OX=179676 GN=CSON003916 PE=3 SV=1
----KSGGIPKpANIECKNLQEYLKSRPPEVLEKLYNYPAICLAVYRELPEIARQFVIRILFVEQPVPKAVVSSWASQVYAKEHQHSCTVLSDLCIWKTNQIAGGLTAWDLSSVFKKNLKIALLGGGRPWSMVA--IEQEGKTRDIEFLDNYAMSRWRCVLHYMVGAGASktndasteGISPDAVRILLHANLMKRDETDGTPVITRQGFQFLLLDTQAQVWHFMLQYLDTCEQRGLDLAECLSMLFQLSFSTLGRDYSSEGLSQGLLTFLQHLREFGLVYQRKRKEGRFYPTRLALNITCKDSAplmlEEKATQEKGYIVVETNYRIYAYTDSNLQVALLGLFTELLYRFPNLVVGVLTRDSVRQALRGGITADQIVSYLQQHAHSNMVQQADgrknPLPPTVVDQIKLWENERNRFTYTEGVVYNQFMSSHEFNALRDFAQSQQYLLWQNERTRTIVVTKHGHDDVKKFWKRY----
>tr|A0A7K6CXF1|A0A7K6CXF1_9PASS/2-280 [subseq from] General transcription factor IIH subunit 4 (Fragment) OS=Origma solitaria OX=720586 GN=Gtf2h4 PE=3 SV=1
--------------------------------------------------------------------------------------------------------------------------------------------------------------------------------------------EGGEPPCITSAGFQFLLLDTPAQLWFFILQYLRGAEARGMDLVEILSFLFQLSFSTLGKDYSVEGMSESLLTFLQHLREFGLVFQRKRKSRRFYPTRLAIALASGTAGtASGTSlgTEPdghGFVLVETNYRIYAYTDSELQVALIALFSELLYRFPNLVVAQVTRDSVQAAIANGITADQIIHFLRTRAHPVMAKQTPVLPPTITDQIRLWELERDRLRFSDGVLYNQFLSQVDFEVLRDHARNLGVLVFENPARRLMVVTPAGHPDVKRFWKRQKHN-
>tr|A0A1W4VNC4|A0A1W4VNC4_DROFC/30-496 [subseq from] General transcription factor IIH subunit 4 OS=Drosophila ficusphila OX=30025 GN=LOC108096330 PE=3 SV=1
-----------ANLECKDFQEYLRTrQTPETLEKLYNYPPICLAVFRELPEIARQFIIRILFVDQPVPQAVVTSWGAQRCAKEQTEATSCLTALNVWRVTAIPGGLSAWELSPTFKKSVRQVLLGGGKPWP-MTNTLEKDSKPRDIAFLDQYAMSRWRCVLHYMVGtgnrngSDAEAISPDAVRILLHANLMKRDER-DGITITRQGFQFLLLDTRAQVWHFMLQYLDTCEERGISLPECLSMLFQLSFSTLGRDYSSEGMNNQMLTFLQHLREFGLVFQRKRKEGRFYPTRLALNVTSKEAAATASVaseeegtHDSGYIVVETNYRVYAYTDSPLQVAVLGLFTELLYRFPNLVVGVLTRDSVRQALRGGITAEQIVSYLEQYAHPNMrlvesaIQSKSCLPPTVVDQIKLWELERNRFTYTEGVVYNQFLSQTDFVTLRDYAQSIHMLVWQNERTRTMVVQKNGHDDVKRYWKKYSK--
>tr|A0A084W999|A0A084W999_ANOSI/25-488 [subseq from] General transcription factor IIH subunit 4 OS=Anopheles sinensis OX=74873 GN=ZHAS_00014798 PE=3 SV=1
----------PANLECKDLEEYLKSRPPEVLEKLYNYPAICLAVYRELPEIARQFVIRILFVEQPIPQAVVSSWATQVYAKENTSVSQVLLELGVWRSAAYPGGLAAWELCPTFKKNLKIALLGGGRPWSMS-NALDPDQKSRDIDFLDTYAMSRWRCVLHYMVGAGSSkgmegeGISPDAVRILLHANLMKRDETDGSPVITRQGFQFLLLDTQAQVWHFMLQYLDTCEARGLSLPECLSMLFQLSFSTLGRDYSSEGLSAGLLTFLQHLREFGLVYQRKRKEGRFYPTRLAHNITSKNATHATTLAQdqesdatkdKGYIIVETNYRVYAYTDSNLQVALLGLFTELLYRFPNLVVGVLTRDSVRQAFRGGITAEQIISYLEQHAHPTMLNveqainSKSPLPPTVVDQIKLWENERNRFTYTEGVVYNQFLSQADFITLRDYAQSINVMIWQNERIRTMVVTKNGHDDVKKF--------
>tr|A0A7G3AZS9|A0A7G3AZS9_LUTLO/12-485 [subseq from] General transcription factor IIH subunit 4 OS=Lutzomyia longipalpis OX=7200 PE=3 SV=1
------TGLPKAsNLECKDLYEYLQTRSPDVLDRLYNYATICLAVYRELPEIARQFVIRILFVEQPVPQAVVASWGSQLYAKEHAAATAILTDLGVWRAAAIPGGLPAWELSPTYKKNLKIALLGGGKPWSMS-NALESDSKARDVSFLDNYAMSRWRCVLHYMVGacntkaSDGETISPDAVRILLHANLMKREDDGS-CVITKQGFQFLLLDTQAQVWHFMLQYLDTCHQRGLDLGECLSMLFQLSFSTLGRDYSSEGLSAGMLTFLQHLREFGLVYQRKRKAGRFYPTRLALNITNKdaVPivMNEEDAQAPGkrHIVIETNYRVYAYTDSNLLVALLGLFTELLYRFPNLTVGVLTRDSVRSALRGGITAEQIISYLEQHAHPCLLnvvhpassgfRHRSCLPPTIVDQIKLWENERNRFIYTEGVVYNQFLSQADFITLRDYAQSISVLVWQNERTRTMVVTKSGHDDVKKFWKRYS---
[truncated: 2,227,545 more chars]
