# Supplementary material for: Visualization of stepwise derepression of TFIIH in global genome nucleotide excision repair
Source: Sci Adv. 2026 Jul 23;12(30):eaeb3506. doi: 10.1126/sciadv.aeb3506 (PMC13394385; doi:10.1126/sciadv.aeb3506)
Supplement: Supplementary file 3 — Data S1 [file sciadv.aeb3506_data_s1.zip › msas/fold_tfiih_mat1_xpcc_dna_unpaired_msa_chains_i.a3m]

>query
CSHPGGSADGPAKKKVAKVTVKSENLKVIKDEALSDGDDLRDFPSDLKKAHHLKRGATMNEDSNEEEEESENDWEEVEELSEPVLGDVRESTAFSRSLLPVKPVEIEIETPEQAKTRERSEKIKLEFETYLRRAMKRFNKGVHEDTHKVHLLCLLANGFYRNNICSQPDLHAIGLSIIPARFTRVLPRDVDTYYLSNLVKWFIGTFTVNAELSASEQDNLQTTLERRFAIYSARDDEELVHIFLLILRALQLLTRLVLSLQPIPLKSATAKGKKPSKERLTADPGGSSETSSQVLENHTKPKTSKGTKQEETFAKGTCRPSAKGKRNKGGRKKRSKPSSSEEDEGPGDKQEKATQRRPHGRERRVASRVSYKEESGSDEAGSGSDFELSSGEASDPSDEDSEPGPPKQRKAPAPQRTKAGSKSASRTHRGSHRKDPSLPAASSSSSSSKRGKKMCSDGEKAEKRSIAGIDQWLEVFCEQEEKWVCVDCVHGVVGQPLTCYKYATKPMTYVVGIDSDGWVRDVTQRYDPVWMTVTRKCRVDAEWWAETLRPYQSPFMDREKKEDLEFQAKHMDQPLPTAIGLYKNHPLYALKRHLLKYEAIYPETAAILGYCRGEAVYSRDCVHTLHSRDTWLKKARVVRLGEVPYKMVKGFSNRARKARLAEPQLREENDLGLFGYWQTEEYQPPVAVDGKVPRNEFGNVYLFLPSMMPIGCVQLNLPNLHRVARKLDIDCVQAITGFDFHGGYSHPVTDGYIVCEEFKDVLLTAWENEQAVIERKEKEKKEKRALGNWKLLAKGLLIRERLKRRYGPKSEAAAPHTDAGGGLSSDEEEGTSSQAEAARILAASWPQNREDEEKQKLKGGPKKTKREKKAAASHLFPFEQL
>UniRef90_A0A091DAB5/55-925 [subseq from] DNA repair protein complementing XP-C cells n=5 Tax=Bathyergidae TaxID=10167 RepID=A0A091DAB5_FUKDA
-SDPGGPTDGPVKLKVAKVTVKSEKLKAIKDEALSGGEDFRDSSPDLKKAQRPKREAAVDKGSDEEeEEESEDDWEEVEELSGPAPGDAGGS-STSQSVLSLKPVEIEIETPEQAKTREKSEKIKMEFETYLRRMMKRFSKEVQENTHKVHLLCLLANGFYRNGVCSQPDLLAIGLSIIPARFTRVLPQDMDSGYLSSLVKWFIGTFTVNADLSAPNQSSLQTTLERRFAIYSARDEEELVHMFLLILRALQLLTRLVLSLQPLPLKSSMAKGKKLPKERATEDPGDAPGTSSQAEENQPELQTSKGTREWETFPKGPSKAVTKGKRSRaaAGNMKQKEsSSSKSKEAGPGKQQP------QHRRAQRRALRVSYKEESESDLAASSSDFEPSSGETHHSSDESSEPAPRRQKRARAPRRTKAGSKSDSRTQPGSCHQHP----ASSCSLGSKRGKKVSQDDEEAGGGRAAGVDHWLEVFCEKEAKWMCVDCVHGVVDQPQACYRYATKPMTYVVGIDSDGWVRDVTQRYDPAWMTATRKCRVDAEWWDETLRPYQSPFVEREKKEDLEFQAKHLDQPLPSAIGTYKNHPLYALKRHLLKYEAIYPETAAVLGYCRGEAVYSRDCVHTLHSRDTWLKQARVVRLGEVPYKMVKGYSNRARKARLADPQLQNQNDLGLFGHWQTEEYQPPVAVDGKVPRNEFGNVYLFLPSMMPVGCVQLHLPNLHRVARKLDIDCAPAVTGFDFHGGYCHAVTDGYVVCEEFRDVLLTAWENEQALIEKKEKERREKRALGNWKLLARGLLIREKLRMRYGAQSDAAAPHMGAGGGLS-DDEEGTSSQAEVASVLAASWPQNREAEEEQKPE-CPRKTRKAKKEAASHLFPFEKL
>UniRef90_A0A091HGE5/1-833 [subseq from] DNA repair protein complementing XP-C cells (Fragment) n=2 Tax=Calypte anna TaxID=9244 RepID=A0A091HGE5_CALAN
---------------------------------------------------------------NDDDDESEDEWEDVEELQEPATDKLEEADVLPAVSLPSKPVEIEIETPEQLKKRLRGEKRQAEFEAYLRRLMKRFSKEVREDTHKVHLLCLLANGFYRNRICSQPDLHAIGLSVIPTHFTKVPAGRVDLLYLSNLMKWFVGTFTINDELSTEKGEPLQSTLERRFAIYAARDDEELVHIFLIILRALQLLCRLVLSFQPIPLKETSAKGKSSSKRQSLSGTSERQESSATTPKAVAKKCPCKKAKQDEKSSESEDSKELKKPRTAqTKRTCKTKLtSYSQEQkESGNEKSslaEKDVPVRPkNDRRRRVASKVSYKEESGSDE-GSVSDFRISE-EESDVSDEDFETVSKMQKSSLGSQKSKVTAtKspktetSESRLSKNSYQTESMLGKSTAPalpPAQRKRNKIISSDEDdgQQEVRKVMGTDQWLEVFLEPEEKWVCVDCVHGNVGQPQLCFTHATKPLSYVLGFDNGGSVRDVTQRYDPMWMTATRKSRVDPEWWEDTLLPYKSPFVERDIKEENEFQVKLQDQPLPTSIGEYKNHPLYALKRHLLKYQAIYPESAAILGYCRGEAVYSRDCVHTLHSKDTWLKQARVVRIGEVPYKMVKGFSNHARKLRLAEPTNRDREDLALFGRWQTEEYQPPIAVDGKVPRNEYGNVYLFLPSMLPVGCVQLRLPNLNRVARKLDIDCAQAITGFDFHGGYSHPVTDGYVVCEEYKEILIAAWENEQAEVEKKEKEKREKRALGNWKLLTKGLLIRERLKQRYSIKTEPSAPEAEKGSGFSSDEEGGPSSESAVGN-VAISWPQNRQLEKKKEEK-TTKKSKREEKAAAAQLFPFEKL
>UniRef90_A0A093BLU4/3-830 [subseq from] DNA repair protein complementing XP-C cells (Fragment) n=2 Tax=Pterocles gutturalis TaxID=240206 RepID=A0A093BLU4_9AVES
-----------------------------------------------------------------DDDESEDEWEDVEELQEPTTDKLEEAASLPAVVLQSNPVEIEIETPEQLKKRQRSEKRQAEFEMYLRRMMKRFTKAVREDTHKVHLLCLLANGFYRNRICSQPDLHAIGLSIIPTRFTKVPAGQVDLLYLSNLVQWFVGTFTVSDELSTEKGESLQSTLERRFAIYGARDDEELVHMFLIILRALQLMCRLVLSFQPIPLKETSAKGKTlPKRQSLSSTSEG-QEGSATTPKAVAKKCPCRKAKQDENSSESkeDKKPKKrKTAQTKRTQKSKSTTESHEQKESNNEESslaEKDMPVRPkNNRRRRVASKVCYKEESDSDE-GSGSDFEVSE-EESDISDEDFETTSKRQRSSLGSQKSKQtaikspkSETSESRLSRNSYGAEPR-PAKSTApglpHAQKKRNKIISSDEdDEREVRKATGTDQWLEVFLECKDKWVCVDCVHGNIGQPQLCFTYATKPLSYIVGFDNDGNVRDVTQRYDPVWMTATRKSRVDPEWWEDTLQPYKSPHVEREKKEENEFQAKLQDQPLPTAIGEYKNHPLYALKRHLLKYQAIYPESAAILGYCRGEAVYSRDCVHTLHSKDTWLKKARVVRIGEVPYKMVRGFSNQARKARRAEPANQDKEDLALFGRWQTEEYQPPVAVDGKVPRNEYGNVYLFLPSMLPIGCVQLRLPNLNRLARKLDIDCAQAITGFDFHCGYSHPVTDGYVVCEEYKDVLIAAWENEQAEIEKKEKEKREKRALGNWKLLTKGLLIKERLKQRYSVKTELSE--TEKEAGFSSDEEGGPSSET-AVENVAISWPQNRQLEKKEEKK-ATRKSKREQKGEAAQLFPFEKL
>UniRef90_A0A093FWQ7/2-826 [subseq from] DNA repair protein complementing XP-C cells (Fragment) n=2 Tax=Dryobates pubescens TaxID=118200 RepID=A0A093FWQ7_DRYPU
-----------------------------------------------------------------DDDESEDEWEDVEELQEPVT-DKLEAAAFPAEVLPSNPVEIEIETPEQVKKRERSEKMRSEFEIYLRRIRKRFSKEVREDTHKVHLLCLLANGFYRNRICNQPDLHAIGLSVIPIHFTKVTAGQVDLLYLSNLVKWFVGTFTVNDELSTEKGEPLQSTLERRFAIYAARDDEELVHILLIVLRALQLLCRLVLSFQPVPLKETKAKGKISSKRQsLSSTSEGQK-SSASTPKAVAKkcpCRKDEDEKSsESKEDKGPEKP-------KSAQTRKSKliTSSQEEKESNteeGILAGKDVPGRPkNDRRRRVASKVCYKEESGSDE-GSVSEFEVSE-EESNLSDEDFETVSKRRRSSMGSQNSKLTTvkKPKAKTSESRLSKNPCgtepKPAKSRApalpHGQRKRNKIISSDEDDGeqEVRKVMGTDQWLEVFLEREDKWVCVDCVRGSVGQPQQCFKYATKPLSYIVGFDNDGSVRDVTQRYDPVWMTATRKSRVDPEWWEDTLQPYKSPYVERDRKEENEFQVKLQDQPLPTAIGEYKNHPLYALKRHLLKYQAIYPESAAILGYCRGEAVYSRDCVHTLHSRDTWLKQARVVRIGEVPYKMVKGFSNQARKARLAEPANRDKEDLALFGHWQTEEYQPPVAVDGKVPRNEYGNVYLFLPSMLPIGCVQLRLPNLNRLARKLDIDCAQAITGFDFHGGYSHPVTDGYVVCEEYKEILIAAWENEQAEIEKKEKEKREKRALGNWKLLTKGLLIRERLKQRYSIKTEPFAPQTEKGEGFSSDE-GGPSSE-TAVGSTAISWPQNRQLEKKNEEKT-TRKSKREKKGEEAQLFPFEKL
>UniRef90_A0A1S3EQQ5/33-898 [subseq from] DNA repair protein complementing XP-C cells n=2 Tax=Dipodomys TaxID=10016 RepID=A0A1S3EQQ5_DIPOR
-----SDAGGPAKKKEAKATAKAENLKGVKEEDVGDGEDLRDFASDLKKMKQPKRESPVNTGSEEEdDQESEEDWEEVEELGEPVLGDMGENSSFCQSLLPVKPVEIEIETPEQVKTRERSEKIKMEFETYLRRMMKRFSKEVHENTHKVHLLCLLANGFYRNSICQQVDLLAIGLSIIPVRFTRVPPEDVDLSYLSNLMKWFIGTFTVNADLSVSEGDSLQTTLERRFAVYSARDEEELVHIFLLILRALQLLTRLVVSLQPVPLKLSMAKAKKPSSQRSTEGSRGTSEPSTHTPESHTKAKISKRAKHE-----GTGKAGARGKRSKAAAGSKDRRESSSEEE------QREAKRCPHGRARRVASKVSYKEDSASDEAGSSSDFELSSGEDQQSSDEDPRPGSKRQKRAPAPRRTKKGSESESRTPRRSHHKNLGFSAASSSSSSSKRGKKTSNDGEEAEAGRAAGVDQWLEVFCEQEGKWVCVDCVHGVVGQPLVCHRYATKPMAYVVGFDSDGCVRDVTQRYDPAWMTATRKCRVDAEWWAETLRPYQSPFVERERKEDLEFQAKHLDQPLPTAIGTYKNHPLYALKRHLLKYEAIYPETAAVLGYCRGEAVYSRDCVHTLHSKDTWLKQARVVRLGEVPYKMVKGYSNRARKARLAEPHLQDHNDLGLFGHWQTEEYQPPVAVDGKVPRNEFGNVYLFLPCMMPIGCVQLRLPNLHRVARKLDIDCVQAITGFDFHGGYSHPITDGYIVCEEFRDVLLAAWENEQALAEKKEKEKREKRALGNWKLLVRGLLIRERLKLRYGAKSEVVAPHMDGEGGLSSDEEEGTSSQAETARILAASWPQNREAEEEEQKPKCHRTSRRGRKAVAAHLFPFEKL
>UniRef90_A0A1U7UJB4/60-936 [subseq from] DNA repair protein complementing XP-C cells n=1 Tax=Carlito syrichta TaxID=1868482 RepID=A0A1U7UJB4_CARSF
CSDPGGSADGPAKKKVAKVTVKPENLNVIKVEALSDGDDFRNFPSDLKKAHHPKRGATVAEGSDPEDEESEDDWEEVEELSEPVLGDVGENTAFSQSVVPVKPVEIEIETPEQAKTRERSEKIKMEFEAHLRRMMKRFNKEVLEDTHKVHLLCLLANGFYRNSICNQPDLRAIGLSIIPIRFTKVLPQDVDTYYLSNLVKWFIGTFTVNADLSVNEQDGLQTTLERRFAIYSARDDEELVHIFLLILRALQLLTRLVLSLKPIPLKSSAAKRKKSSKERSVEAPGGSSETSSQVLENHGKPRTRKGAKQEETLCKGTGNPRGNGKRSKAGRKKQSEPSSSEEEEGM---REKAVQRRWHGRERRVSSRVSYKEESGSGEAGSSTDFELSSGEAHDPSDEDSEPGPPRRSRISTPQRPKSGSKGASSTQQGSHQKHPGFPAASSSSSRSKKGKKMPSDGEQAERGSPAGVDQWLEVFCVQEEKWICVDCVHGVVGQPLTCYRYATKPVTYVVGIDNDGWVRDVTQRYDPAWMTATRKCRVEAEWWAETLRPYQSPFVEREKKEDSEFQAKHLDQPLPTAIGLYKNHPLYALKRHLLKYEAIYPETAAILGYCRGEAVYSRDCVHTLHSKDTWLKKARVVRLGEVPYKMVKGYSNRARKARLAEPELREHNDLGLFGHWQTEEYQPPVAVDGKVPRNEFGNVYLFLPSMMPVGCVQLNLPNLHRVARKLDIDCVQAITGFDFHGGYSHPVTDGYIVCEEFKDVLLTAWENEQALIEKKEKEKREKRALGNWKLLAKGLLIRERLRLRYGPTSEAAAPHADAGGGLSSDEEEGTSSQAEAAKILAASWPQNREAEAQQTPK-GPKKTRKEKKAAASHLFPFEKL
>UniRef90_A0A2K6GDQ2/59-96 [subseq from] XPC complex subunit, DNA damage recognition and repair factor n=2 Tax=Propithecus coquereli TaxID=379532 RepID=A0A2K6GDQ2_PROCO
CGHPGGAAGGPARKKVAK-----ETLEVVKEEALDDSPDAASF----------------------------------------------------------------------------------------------------------------------------------------------------------------------------------------------------------------------------------------------------------------------------------------------------------------------------------------------------------------------------------------------------------------------------------------------------------------------------------------------------------------------------------------------------------------------------------------------------------------------------------------------------------------------------------------------------------------------------------------------------------------------------------------------------------------------------------------------------------------------
>UniRef90_A0A2K6GDQ2/97-867 [subseq from] XPC complex subunit, DNA damage recognition and repair factor n=2 Tax=Propithecus coquereli TaxID=379532 RepID=A0A2K6GDQ2_PROCO
------------------------------------------------------------------------------ELGEPVPGGAGEGAASPQCPLPTEPVEIEIETPEQARTRERREKIKMEFETHLRRVMKRFSREVHEDTHKVHLLCLLANGFHRNRVCSQPDLRAIGLSIVPTRFTRVPPRDVDNEtpFapTSDTRMWFAGTFTVNADLSADGQDSLQTTLETRFAIYSARDDEELVHIFLLILRALQLLTRLVLSLQPIPLKAPAAKGKKPSKERPTEDPGGSSETSSQVPGNHSQPRPGKGARREGAFSKAAGNPGAKGKRSEAGSRRRGEPSSSEEEGGARGEREAATRPRARGRKRRAARRVSYKEESGSEDggAGSGSEFELPAGAAHDPSDKDSGPGLPRQRRAPAAQRGKAA---ARRGHPGS-------AAAPAGSASSKGGRSTPGDGEAAAGGRPAGVDHWLEVFCEREAKWVCVDCVHGAVGQPATCYRFASKPLSYVVGFEGDGWVRDVTPRYDPAWLTATRRLRVDAAWWAETLRPYRSPCVEREAREDSEFQAKQQDQPLPTAVGLYKNHPLYALKRHLLKYEAIYPESAAVLGYCRGEAVYSRDCVHTLHSRDTWLKKGRVVRLGEAPYKVTSGAQG----AGEAPPRGP-GAQHGAVG----------PAQRGRRPRSSSGTVAAQRPSRLPVR------P------RGSPRGCAAA--GTRGHRARPHS-TDGYVVCEEFRDVLLSAWETEQALAERKERERRERRAVARWAALVKGLLIRERLRLRYGPQvsrDPAAAPHAAAGAGLSSDEDEGPSSRAQAAKVRAASWPQNRAAEEQQAPKS-SRKTRRERQAEAAHLFPFEKL
>UniRef90_A0A2Y9D5Y8/60-936 [subseq from] DNA repair protein complementing XP-C cells isoform X1 n=4 Tax=Afrotheria TaxID=311790 RepID=A0A2Y9D5Y8_TRIMA
CSDPRGPAdDGPTKKKVAKVTAKSRHLKVVKDEAVSDGEDFRNFPAAHKKAHHPKREATIDKDSSEgeDEDESEGDWEEVEELSEPVPGDVGENAVFSKSVLPMNPVEIEIETPEQAKTRERSEKVKMEFETYLRRMMKRFTKEVHEDTHKVHLLCLLANGFYRNRICSQPDLRAIALSIIPTRFTKVPQRDVDVCYLSNLVKWFIGTFTVNADLSYNEQDGLQTTLERRFAIYSARDDEELVHIFLLILRALDLLTRLVMSLQPIPLKLSAAKGKKPSKQRSIEGPGSSSETPSHVPENHTKPKASKGTKQEETFSKDTGNPGAKGKRGKAatGRKKQRAPSSSEE-TGKGEEQQE-NQRKRRGRERHMTSRVSYKEESGSDKANSDSDFELSSGEAHSPSDEDSDPDFLRQKRAPAPKRTKAGSKSDSQTSRQSC---P-NPAASSSSSSNKRGKKIPSGVEEVEGGKAAGVDQWLEVFCDKEEKWVCVDCVHSVVGEPLTCYRYATKPVTYVVGIDSDGWVRDVTQRYDPAWMTMTRKCRVDAKWWAETLRPYQSPFVDREKKEELEFQTKHLDQPLPTAIGTYKNHPLYALKRHLLKYQAIYPETAAILGYCRGEAVYSRDCVHTLHSKDTWLKQARVVRLGEVPYKMVKGYSNRARKARLAEPQLQDYNDLPLFGRWQTEEFQPPVAVDGKVPRNEFGNVYLFLPSMMPVGCVQLNLPNLHRVARKLDIDCVQAITGFDFHGGYSHPVTDGYIICEEYKEVLLDAWEKEQALIEKKEKEKKEKRALGNWKLLAKGLLIRERLKLRYGAKSEAS-LHTDAGGGLSSDEEEGTSSQAEAARILAASWPQNRETEDQTQK--RSKKTRRGKKEAASHLFPFEKL
>UniRef90_A0A2Y9HGC0/60-942 [subseq from] DNA repair protein complementing XP-C cells isoform X1 n=6 Tax=Phocidae TaxID=9709 RepID=A0A2Y9HGC0_NEOSC
CSDPG----GPAKKKVAQVTVKSENPKVVKDEALSDGEEFRDFSSGRKKSHPPQREAAVDKGSCEgdNEEESEDDWEEVEELGEPVPGDVGENAAFSKSVLPVKPVEIEIETPQQAKARERSERIKVEFETYLRRMMKRFGKEVREDTHKVHLLCLLANGFYRSNICSQPDLLAIGLSIIPARFTRVLPQDVDACYLSNLVKWFIGTFTVNADLSTNERDDLQTTLERRFAIYSARDDEELVHIFLLILRALQLQTRLVLSLQPLPLKLPTAKGKKAAKETSAEDPGGSLETCSPVPESQTKPKTSQGTRQEATSSKGPGGPSTKGKRSKAaaAKKKRREPSSSGEEHKAGGRQED-TQRRRPGRERQVASRVSYKEESGSDKGSSGSDFELSSGEAPHSSDEDSEPGLPRQRRAPAPQRTKAGSKSDSRTQRGRHpqhPKHPSFPAASTSSSSskSKRGKKISSDGEGAER-EKAGVDQWLEVFCEQEEKWVCVDCVHGVVGQALACYKYATKPMTYVVGIDGDGWVRDVTQRYDPDWMTVTRKCRVDAKWWAETLRPYQSPLVEREKKEDSEFQAKHLGQPLPTVIGTYKNHPLYALKRHLLKYEAIYPETAAILGYCRGEAVYSRDCVHTLHSRDTWLKQARVVRLGEVPYKMVKGYSNRARKARLTEPQLQDHNDLGLFGEWQTEEYQPPVAVDGKVPRNEFGNVYLFLPSMMPVGCVQLNLPNLHRVARKLDIDCVQAITGFDFHKGYSHPITDGYIVCEEYKDVLLAAWENEQALIEKREKEKREKRALGNWKLLVRGLLIRERLKLRYGDKSEAGAPQAPAGDGLSSDEEEGTSSQAEASRILAASWPQNREAEEEQKPK-CPKKTKREKAAAASHLFPFERL
>UniRef90_A0A3L8SCC1/70-969 [subseq from] DNA repair protein complementing XP-C cells n=3 Tax=Passeroidea TaxID=175121 RepID=A0A3L8SCC1_CHLGU
----------PSKREEAKSQIKESKKnarnkdNSIKEETCSD--SLKHPQTEMKLKTETPVKKEMDEDNtdDDDDDESEDEWEDVEELQEPS-DKLEEATVLPSVGLPSNPVEIEIETPEQVKKRERREKRKAEFEMYLRRMMKRFSKEVREDTHKVHLLCLLANGFYRNRICSQPDLLAIGLSIVPTRFTQVPSGQVGLVYLSNLVKWFVGTFTVNDELSIEKGEPLQATLESRFAIYAAQDDEELVHvrdwelqgwlIFLIILRALQLLCRLVLSFQPIPLKETRPKGKSSSKRLSHSRTHEGWESSATTPKAVAKTSPCKKAKQDEKSseSKENNKEPKKPKTAQTGRTHKSKLTkGSQEQKGSNNETssaEKDVAVRPkNDRRRRVASKVCYKEESGSDE-GSASDFEVSE-EESDLSDEDFESLPKRRRSSQASQNSKLTTIKRSKTETSEtrqaenlHRTE-TKPAKSTTpalpQAQRKRNKIISSDEDdgQQEVRRAMGTDQWLEVFLEPEDKWVCVDCVHGNVGQPQLCFAHATKPLFYVVGFDNDGSVRDVTQRYDPVWMTSTRKSRVDAEWWEETLQPYESPFVERDKKEENEFQVKLQDQPLPTAIGEYKNHPLYALKRHLLKYQAIYPESAAILGYCRGEAVYSRDCIHTLHSRDTWLKQARVVRIGEVPYKMVRGFSNRARKARLAEPEKRDQEDLALFGHWQTEEYQPPIAVDGKVPRNEYGNVYLFLPSMLPVGCVQLKLPNLNRVARKLNIDCAQAITGFDFHGGYSHPVTDGYVVCEEYKEVLVAAWENEQAEIEKKEKEKREKRALGNWKLLTKGLLIRERLKQRYSIKTEPSAPETEKGGGFSSDEEGAASSESTVG-NTAIYWPQNRQLEKQEEIA--AKTSKREKRGEAAQLFPFEKL
>UniRef90_A0A3Q1LPC8/65-942 [subseq from] XPC complex subunit, DNA damage recognition and repair factor n=34 Tax=Pecora TaxID=35500 RepID=A0A3Q1LPC8_BOVIN
CGDAGGSADGPVRRKAAKVSVKSEEPQVIKDEALSDGEDFRDLPSARRKGQPPEREAAADKGSceGDDEEDSEEDWEEVEEVSEPVPGDVGESGAFSASALPVKPVEIEIETPEQVKARERSEKIKMEFETYLRRMMKRFSKEVHEDTHKVHLLCLLANGFYRNSICNQPDLQAIGLSIIPTRFTKVPPRDVDVSYLSNLVKWFIGTFTVNAELSTNEQDGLQTTLERRFAIYSARDDEELVHIFLLLLRALHLPTRLVLSLQPVPLKLSAEKGKKPCKERSTEAPGGSSEAASHA---PGKPSGGSGGEHASSGGAGGARARGKGGKAAAGRRPRGESPSSGEDAGQARGQRRGTQRRAQARRRRVAAKVSYKEESGSDAASSGSDFEPSSEDSCRPSDEDSEPGLPRPRRAPAPQRTKAGSKSRSKSQQGSRGLRPGFVEASASAAGSKRkgGKKPSGDGGKAGRQGAAGVDQWLEVFLEREEKWVCVDCVHGVVGQPLTCYQYATKPVTYVVGIDGAGCVRDVTQRYDPAWLTATRKSRVDAAWWAETLRPYRSPLVDREQREDQEFQAKHLDQPLPTVIGTYKNHPLYALKRHLLKYEAIYPETAAVLGYCRGEAVYSRDCVHTLHSRDTWLKQARVVRLGEVPYKMVKGYSNRARRARQAEPQLHDYNDLGLFGRWQTEEYQPPVAVDGKVPRNEFGNVYLFLPSMMPVGCVQLNLPNLHRVARKLNIDCAQAVTGFDFHKGYCHPITDGYVVCEEYRDVLLTAWENEQALIEKKEKEKREKRALGNWKLLVKGLLIRERLKLRYGAQSEAAAPHTDVGGGLSSDEEEGTSSQAEAARILAASWPQNREAE-KPK---CPRKTRREKKEAAAHLFPFEKL
>UniRef90_A0A3Q7RYR2/66-951 [subseq from] DNA repair protein complementing XP-C cells isoform X1 n=16 Tax=Canidae TaxID=9608 RepID=A0A3Q7RYR2_VULVU
CSGPGGPAHSPAKMKVAKVSVKSENPKIVKDEALSDGEEFRDFASVRKKAHPSQREAAVDKGSceGDDEEESEDEWEEVEELGEPVPGDVGENAAFSKSVLPVKPVEIEIETPQQAKARERSERIKVEFETYLRRMMKRFSKEVREDTHKVHLLCLLANGFYRSNICNQPDLLAIGLSIVPTRFTRVPPQDVDAGYLSNLVKWFVGTFTVNADLSTNEQDGLQTTLERRFAIYSARDDEELVHIFLLILRALQLPTRLVLSLQPLPLKLPTAKGKKATTERSAEDPGSSLETSSPVAEGQTKPKTSKGTRQEDTSSKSRGSTSAKGKKGKAAAvgKRRREPSSSGEEERKAGGQEEETQRRRYGRERQVASRVSYKEESASDKGSSGSDFELSSGEAHHSSDEDSEPVLPRQRRAPGPQRTKVGSRTDSRTQSGRPSKHPGFPAASTSSSSskSKQGKKISSDGEGAERRKAAGVDQWLEVFCEQEEKWVCVDCVHGVVGQALACYKYATKPMTYVVGIDGDGSVRDVTQRYDPAWMTATRKCRVDAKWWAETLRPYQSLLVEREKKEDSEFQAKHLGQPLPTVIGTYKNHPLYALKRHLLKYEAIYPETAAILGYCRGEAVYSRDCVHTLHSRDTWLKQARVVRLGEVPYKMVKGYSNRARKARLAEPQLQDQNDLGLFGKWQTEEYQPPVAVDGKVPRNEFGNVYLFLPSMMPVGCVQLNLPNLHRVARKLDIDCVQAITGFDFHKGYSHPITDGYIVCEEYKDVLLAAWENEQALIEKREKEKREKRALGNWKLLARGLLIRERLKLRYGDESGTGAPQAHAGGGLSSDEEEGTSSQAEASRILAASWPQNREAEEEQKPKC-SKKTKREKKAAASHLFPFEKL
>UniRef90_A0A452J7D9/78-950 [subseq from] XPC complex subunit, DNA damage recognition and repair factor n=27 Tax=Durocryptodira TaxID=1579337 RepID=A0A452J7D9_9SAUR
-----------SRQKGAKSVAKEENNIAVKNKGNhNKGEMCSALSSSSQKEMTLKRQSTIKKEMNEDDDDgSEDEWEDVEELEDPVLDKSGEAAALPALVLPSKPVEIEIETPEQAKKRERREKRKAEFETYLRRMMKRFNKEVHEDTHKVHLLCLLANGFHRNSVCNQPDLQAIGLSVIPTRFTKVPAGRIDVLYLSNLVKWFVATFTINTELSIDDRESLQSTLERRFAIYAARDDEELVHIFLLILRALQLLCRLVLSLRPIPLKEPAGKGKNSCKKHSAKKPKAPSRKSSCKAAKQETLSGSEGDCK-ESNTSGTKRKS-KSKVIKDCQE---QKESSDDESNPGEE-ERAHMPR-NNCPRRVTLKVSYKEESGSDK-GSDSDFEASEEEDSHFSDEDFETVSKKQRRSSGPHKARIAVENSRKTRslesKGPKKSggnEQLLSkAASPGSSNtpRKRNKIISSDdDEEQEVVKVTGTDQWLEIFVEREDRWVCVDCVRGIVGQPSLCFRYATKPVSYIVGIDSNGHVKDITQRYDPAWMTSTRKCRVDPQWWEDTLEPYRSPFVEREKKEEREFLAKLQDQPLPTAIGEYKNHPLYALKRHILKYEAIYPETAAIIGYCRGEAVYSRDCVHTLHSRDTWLKQARVVRIGEVPYKMVKGYSNQARKARLAEPSNREKKDLGLFGLWQTEEYQPPVAVDGRVPRNEYGNVYLFLPCMLPIGCVQLKLPNLHRVARKLDIDCVQAITGFDFHGGYSHPVTDGYIVCEEYKEVLIAAWENEQAEIEKREKEKREKRALGNWKLLAKGLLIRERLKQRYCRKSEASSSMLEKGAGFSSDEEGKPSAET-PAEDVVVSWPQNRQVDEERKEKKG-RRSKREKRGEVAHLFPFEKL
>UniRef90_A0A484H3E1/77-958 [subseq from] DNA repair protein complementing XP-C cells n=12 Tax=Odontoceti TaxID=9722 RepID=A0A484H3E1_SOUCH
---SGGPADGPARKKAAKVTVKSENPPVIKDEALSDGEDSRDFPSALKKVHRPEKEAAADKGGGEggDEEESEEDWEEVEEVSEPVPGDVGESAVFSTSALPVKPVEIEIETPEQVKARERSEKIKTEFETYLRRMMKRFNKEVREDTHKVHLLCLLANGFYRNSICNQPDLRAIGLSIVPTRFTKVPPQDVDVSYLSNLAKWFIGTFTVNADLSTNEQDGLQTTLERRFAIYSARDSEELVHIFLLILRALHLPTRLVLSLQPIPLKLSAAKGKKPSKERSTEGPGGSSETSSQVPGKPSKPETSRGSRREDMSSEGTGSapDKAKGSKAAATRKKRREPSSSRKEEGKAGEQTEGTQRRSRGRERQAAARVSYKEESGSDKASSSSDFELSSSDSHRPSDEDSEPGLPRQRRAAAPQRMKVGSKRESRSQRGSDGQPPGFPEASVSASSSKrkRGKrKMPVDGEEADGRRAAGVDQWLEVFSEQEEKWVCVDCVHGVVGQPLTCYQYATKPVTYIVGIDSDGCLRDVTQRYDPAWMTVTRKCRVDAAWWAETLRPYRSPLVEREQKEDQEFQARHLDQPLPTVIGMYKNHPLYALKRHLLKYEAIYPETAAILGYCRGEAVYSRDCVHTLHSKDTWLKQARVVRLGEVPYKVVKGYSNRARRARLAEPQLQDYNDLGLFGKWQTEEYQPPVAVDGKVPRNEFGNVYLFLPGMMPVGCVQLNLPNLHRVARKLNIDCAQAVTGFDFHKGYSHPITDGYIICEEYKDVLLAAWENEQALIEKKEKEKREKRALGNWKLLVKGLLIRERLRLRYGAQSEEAAPHADAGGGLSSDEEEGTSSPAEVARILAASWPQNREVEEKRKC---PRKSRREEKEAASHLFPCEKL
>UniRef90_A0A5E4CTM2/62-931 [subseq from] DNA repair protein complementing XP-C cells n=13 Tax=Marmotini TaxID=337730 RepID=A0A5E4CTM2_MARMO
-SHPGDSADRPARKKVAQATVTSESL-LVKEEALGEGEEVRGFSRDFKAAR-VKKEAPVDRTSSegEDEEDSEEDWEEVEELSEPGPSDTGGGSASSASAVPVEPVEIEIETPEQAKSRERREKIKMEFETQLRRMMKRFSKEVHENTHKVHLLCLLANGFYRNRVCSQPDLLAIGLSIIPTRFTKVPPHDVDVSFLSNLVKWFIGTFTVNPDLSTNEQDDLQTTLERRFAIYSARDDEELVHIFLLILRALRLLTRLVLSLQPIPLKLSVAKGRRLSKGTCAEGAGDSSEAGSQVPGDPKTPKSSPRAGPGGASSKGPGQRAAKARKTQAARPGRKRGDSSSEEGSQGQRPGKAP-GRPRGRQRRVTSRVSYKEDSGSGRSSSSSDFELSSGEAHGSSGEDSEPAPPKRRKAPAPRRTKSGPQS-------DHCKR---PAASSVSSSLKRGKKATGEAQEAAEaagRGPPGVDQWLEVFCERESRWVCVDCVHGVVGQPPACYRFATRPVAYVVGIDSDGWVRDVTQRYDPAWMTATRKCRVDPEWWAETLRPYQSPQLERDKKEDSEFQAKHLGQPLPTAIGTYKNHPLYALKRHLLKYEAIYPETAAILGYCRGEAVYSRDCVHTLHSKDTWLKQARVVRLGEVPYKMVKGFSNRARKARLAEPQLQDHNDLALFGRWQTEEYQPPVAVDGKVPRNEFGNVYLFLPSMMPIGCVQLNLPNLHRVARKLDIDCVQAVTGFDFHGGYSHPVTEGYIVCEEFKDVLLTAWENEQALIEKREKEKREKRALGHWKLLTKGLLIRERLKLRYGAQKEAVASPADAGGGLSSDEEEGTSSQAEAARILAASWPQNRGAEDEEQKPRRP-QTRRGRKAAAAHLFPFEK-
>UniRef90_A0A5F5XT13/60-861 [subseq from] XPC complex subunit, DNA damage recognition and repair factor n=5 Tax=Felidae TaxID=9681 RepID=A0A5F5XT13_FELCA
CSDPGGPAHSPAKRKAAKVTVKSENAE-VKDEALSDGEDFRDFASAPKKAHHPKREAAVDKGSceGDEEEESDDDWEEVEELSEPVPSDAGENAAFSKSVLPVKPVEIEIETPQQAKARERSERIKMEFETYLRRMMNRFSKEVREDTHKVHLLCLLANGFYRSNICSQPDLLAIGLSIIPARFTKVPPQNVDACYLSNLVKWFIGTFTVNADLSTNEQDGLQTTLERRFAIYSARDDEELVHIFLLILRALQLPTRLVLSLQPVPLKLPTAKGKKASKERSTEGPGGSLETSSPVPENQAKPKSSKGTGQEGTPSAGTGSPSARGKRSKPAavGKKRRGPSSSEEEERKAGGQEEGPRRRRQGRERQVASRVSYKEESGSERGSSGSDFEPSSGEAHHSSDEDSEPGLPRQRRAPGPQRTKAGSKSDSRTHRGRHPRRSGFPAASTSSSSskSKRGKKISSDGEGAQRGTVAGRDQWLEVFCEQEEKWVCVDCVHGVVGQAVACYKYATKPMTYVVGIDGDGWVRDVTQRYDPAWMTTTRKCRVDAKWWAETLRPYQSPLVEREKKEDSEFQEKHLGQPLPTVIGTYKNHPLYALKRHLLKYEAIYPETAAILGYCRGEAVYSRDCVHTLHSRDTWLKQARVVRLGEVPYKMVKGYSNRARKARLAEPQLQDQNDLGLFGRWQTEEYQPPVAVDGKVPRNEFGNVYLFLPSMMPVGCVQLNLPNLHRIARKLDIDCVQAITGFDFHKGYSHPITDGYIVCEEYKDVLLAAWENEQALIEKKEKESAWIPALGTLHLLATPAS------------------------------------------------------------------------------------
>UniRef90_A0A5N3Y0Q1/36-913 [subseq from] XPC complex subunit, DNA damage recognition and repair factor (Fragment) n=5 Tax=Pecora TaxID=35500 RepID=A0A5N3Y0Q1_MUNRE
---AGGSADGPVRRKAAKVSVKSEEPQVIKDEALSDGEDFSDWPSARRKGQPPEREAAADrggcegDAEGDAEEDSEEDWEEVEEVGEPVPGDAGEGAAFSASALPVKPVEIEIETPEQVKARERSEKIKMEFETYLRRMMKRFNKEVHEDTHKVHLLCLLANGFYRNSICNQPDLRAIGLSIIPVRFTKVAPRDVDVLYLSNLVKWFIGTFTVNADLSTNEQDGLQTTLERRFAIYSAKDDEELVHIFLLLLRALDLPTRLVLSLQPIPLKLSAAKGKKPCKGRSTEAPGGSSEASS-----HAPGKPSGGSRGEDASSEGAGGARARGKGKaAAGRRPRAESPSSGEDTGKARGQRRGTQRRALARRRRAAARVSYKEESDSDAASSGSDFEPSSEDSCRPSDEDSEPGLPRPRRAPAPQRTKAGSKSRSKSQHGSRRPPPGVAeaAASAAGSKPKRDKKPSGDGGKAGGQGAAGVDQWLEVFSEREEKWVCVDCVHGVVGQPLTCYQYATKPVTYVVGIDGAGCVRDVTQRYDPAWLTATRKSRVDAAWWAESLRPYRSPLVDREQREDQEFQAKHLDQPLPTVIGTYKNHPLYALKRHLLKYEAIYPETAAVLGYCRGEAVYSRDCVHTLHSRDTWLKQARVVRLGEVPYKMVKGYSNRARRARQAEPQLHDYNDLGLFGRWQTEEYQPPVAVDGKVPRNEFGNVYLFLPSMMPVGCVQLSLPNLHRVARKLNIDCAQAVTGFDFHKGYCHPITDGYVVCEEYRDVLLTAWENEQALVEKKEKEKREKRALGNWKLLVKGLLIRERLKLRYGAQSEAAAPHTDAGGGLSSDEEEGTSSQAEAARILAASWPQNREVEEPK----CPRRTRREKKEAAAHLFPFEKL
>UniRef90_A0A663EPG4/64-905 [subseq from] XPC complex subunit, DNA damage recognition and repair factor n=4 Tax=Neognathae TaxID=8825 RepID=A0A663EPG4_AQUCH
-----NSANKPTKQKGAKSLIK-ENKKITRSKGNHNKEEMcSDSLKPPQKEIKLKRESpvkkEMDEDNTDDDgAESEDEWEDVEELQEPATDKLEEAAVLPAAVLPSNPVEIEIETPEQVKKRERREKRKAEFETYLRRMMKRFSKEVREDTHKVHLLCLLANGFYRNRICSQPDLHAIGLSIIPTHFTKAPAGQVDLLYLSNLVKWFVGTFTVNDELSTEKGEPLQSTLERRFAIYAARDDEELVHIFLIILRALQLLCRLVLSFQPVPLKETRAKGKSSSKRQSLSSTSEGQESSSTTPKAVAKKCPCKKAKQDEKSSESQedKKESKKPKTAQTKRTCKSKLTrGSQEQKESGNEEsslaEKDVPVRPkNDRRRRVASKVCYKEESGSDE-GSVSDFEVSE-EESDLSDEDFGTVSKRWRSSQGSQKSKVTAiKspkpetSESRLSKNSCEAEPR-PAKSTAPalphGQRKRNKIISSDEDdgQQEVRKVMGTDQWLEVFLEREDKWVCVDCVHGNVGQPQLCFTYATKPLSYIVGFDNDGSVRDVTQRYDPVWMTATRKSRVDPEWWEDTLQPYKSPYLERDKKEENEFQVKLQDQPLPTAIGEYKNHPLYALKRHLLKYQAIYPESAAILGYCRGEAVYSRDCVHTLHSKDTWLKQARVVRIGEVPYKMVKGFSNQARKARLAEPANRDKEDLALFGLWQTEEYQPPIAVDGKVPRNEYGNVYLFLPSMLPIGCVQLRLPNLNRLARKLDIDCAQAITGFDFHGGYSHPVTDGYVVCEEYKEVLIAAWENEQAEIEKKEKEKREKRALGNWKLLTKGLLIRERLKQRYSIKTEPSAPMSEKGAGFS---------------------------------------------------------
>UniRef90_A0A663LRG0/67-961 [subseq from] XPC complex subunit, DNA damage recognition and repair factor n=4 Tax=Strigidae TaxID=30459 RepID=A0A663LRG0_ATHCN
-----NSANKPSKQKGAKSLIK-ENKKNTRNKGShnkeeTCSDSLKPPQKEMKRESPVKK--EMDEDNTdSDDDESEDEWEDVDELQEPATDKLEETAVLPAVVLPSNPVEIEIETPEQLKNRERREKRKAEFEMYLRRMMKRFSKEVREDTHKVHLLCLLANGFYRNRICSQPDLHAIGLSIIPTHFTKVSAGQVDLLYLSNLVKWFVGTFTVNDELSTEKGEPLQATLERRFAIYAARDDEELVHIFLIILRALQLLCRLVLSFQPVPLKETKAKGKSSSKRQSLSSTSEAQESSATTPKAAAKKCPCKKAKQDEKS-SGSEEGNKEPKKPKTAQTKRTpkaKltAGNQEQKECINEESslaEKDVPVRPkNDRRRRVASKVCYKEESGSDED-SVSDFEISE-EESDVSDEDFETVSKRQRRSLGSQKPKVTAikslkteTSESRLSRNSCGAEPK-PAKSTApalpHAQKKRNKIISSDEEDGqqEVRKVLGTDQWLEVFLEHEDKWVCVDCVHGNVGQPQLCFTYATKPLSYVVGFDNDGSVRDVTQRYDPVWMTATRKNRVDPEWWEDTLQPYKSPYVERDKKEENEFQVKLQDQPLPTTIGEYKNHPLYALRRHLLKYQAIYPESAAILGYCRGEAVYSRDCVHTLHSKDTWLKQARVVRIGEVPYKMVKGFSNQARKARLAEPANQDREDLALFGRWQTEEYQPPIAVDGKVPRNEYGNVYLFLPSMLPVGCVQLRLPNLNRVARKLDIDCAQAITGFDFHGGYSHPVTDGYVVCEEYKEVLVAAWENEQAEIEKKEKEKREKRALGNWKLLAKGLLIRERLKQRYSIKAEPSAHETEKGAGFSSDEEGGPSSET-AVENTAILWPQNRQLEKKKEEK-TTRKSKREKRGEAAQLFPFEKL
>UniRef90_A0A2Y9RXJ4/60-706 [subseq from] DNA repair protein complementing XP-C cells isoform X2 n=1 Tax=Trichechus manatus latirostris TaxID=127582 RepID=A0A2Y9RXJ4_TRIMA
CSDPRGPAdDGPTKKKVAKVTAKSRHLKVVKDEAVSDGEDFRNFPAAHKKAHHPKREATIDKDSSEgeDEDESEGDWEEVEELSEPVPGDVGENAVFSKSVLPMNPVEIEIETPEQAKTRERSEKVKMEFETYLRRMMKRFTKEVHEDTHKVHLLCLLANGFYRNRICSQPDLRAIALSIIPTRFTKVPQRDVDVCYLSNLVKWFIGTFTVNADLSYNEQDGLQTTLERRFAIYSARDDEELVHIFLLILRALDLLTRLVMSLQPIPLKLSAAKGKKPSKQRSIEGPGSSSETPSHVPENHTKPKASKGTKQEETFSKDTGNPGAKGKRGKAatGRKKQRAPSSSEE-TGKGEEQQE-NQRKRRGRERHMTSRVSYKEESGSDKANSDSDFELSSGEAHSPSDEDSDPDFLRQKRAPAPKRTKAGSKSDSQTSRQSC---P-NPAASSSSSSNKRGKKIPSGVEEVEGGKAAGVDQWLEVFCDKEEKWVCVDCVHSVVGEPLTCYRYATKPVTYVVGIDSDGWVRDVTQRYDPAWMTMTRKCRVDAKWWAETLRPYQSPFVDREKKEELEFQTKHLDQPLPTAIGTYKNHPLYALKRHLLKYQAIYPETAAILGYCRGEAVYSRDCVHTLHSKDTWLKQARVVRLGEVPYKMF-----------------------------------------------------------------------------------------------------------------------------------------------------------------------------------------------------------------------------------------
>UniRef90_A0A671FBU7/60-940 [subseq from] XPC complex subunit, DNA damage recognition and repair factor n=7 Tax=Microchiroptera TaxID=30560 RepID=A0A671FBU7_RHIFE
CSDPGGPADGPAKKKVSKVTVKSENLKVIKDEGFSDGEDFRDFTSACQKAHPPKSEAAKDSCEGDDEEESEDDWEEVEELSEPVPGEAGENAAFSQSVLPVKPVEIEIETPEQAKARERSEKTQMEFETHLRRLMKRFSKEVHEDTHKVHLLCLLANGFYRNNICNQPDLQAIGLSIIPTRFTKVPPQDVDICYLSNLVKWFIGTFTVNADLSTNERDGLQTTLERRFAIYSVQDDEELVHIFLLILRALQLPTRLVLSLQPVPLKLSAAKGKKSSKEGSTEGPGGSSETSSQVPENQTKPKTSRGTRQEDSSSKGTGSPSAKGKRSKAAAvgKKRREPSSSGEEEGKAGEQGKEILGRARGRERRVASRVSYKEESGSERASSGSDFELSGGEAHHPSGEDSEPGPSRQRKA--PQRTKAGRKTDSRTQRGSHPKHPGFPAASTSSSSskSKRGKKMSSGGEQAEGGKAAGVNQWLEVFCEREEKWICVDCVHGVVGQPLTCYQYATKPMTYVVGIDNNGWVRDVTQRYDPAWMTATRKCRVDAKWWAETLRPYQSPLVDREKKEDLEFQAKHLDQPLPTVIGTYKNHPLYALKRHLLKYEAIYPETAAIIGYCRGEAVYSRDCVHTLHSKDTWLKQGRVVRLGEVPYKMVKGYSNRARKARLAQPELQDHNDLGLFGKWQTEEYQPPVAVDGKVPRNEFGNVYLFLPSMMPVGCVQLNLPNLHRVARKLDIDCVQAIIGFDFHNGYSHPVTDGYIVCEEYKDVLLAAWENEQALIEKKEKEKREKRALGNWKLLIKGLLIRERLRLRYGTKSEAGAPHADTGGGLSSDEEEGTSSQAKAARILAASWPQNREAEEEQKPK-CPKKTKREK-AAASHLFPFERL
>UniRef90_A0A672V4V2/70-961 [subseq from] XPC complex subunit, DNA damage recognition and repair factor n=3 Tax=Strigops habroptila TaxID=2489341 RepID=A0A672V4V2_STRHB
------STNKPSKQKGAKSLIK-ENKKTprnkenhYKEEACSDLLKPPQKEIKLKRESPVKK--EMDEDNadDDDDDESEDEWEDVEELQEPATD-KLEAAV--LPVLPSNPVEIEIETPELLKKRERREKWKAAFETYLRRMMKRFTKEVREDTHKVHLLCLLANGFYRNRICSQPELHAIGLSIIPTHFTKVPADQVDLQYLSNLVKWFVGTFTVNDELSTEKGESLQSTLERRFAIYAARDEEELVHIFLIILRALQLVCRLVLSLQPVPLKETKAKGKSSSKKQSLSNTSEGQKSSATTPKAVAKKCPCKKAKQDEKSSEGEE-DNKESKNLKTAQPKRphkSKvteGSQGQKESGDGESSlvEKDVPVRPkNDRRRQVASKVCYKEDSSSDE-GSVSVFELSE-EESDLSDEDFETVSKRQRRSLGSQKAKVTAikspkaeTSESRVSQsssGAEPKPAKSPAPALAPAARKRNKIISSDedGGQQEVRKATGTDQWLEVFLEPEDKWVSVDCVHGNVGQPQLCFTYATKPLSYILGFDNDGSVKDVTQRYDPVWMTATRKSRVDPAWWEETLQPYRSPYVQRDKKEENEFQVKLQDQPLPTAIGEYKNHPLYALKRHLLKYQAIYPESAAILGYCRGEAVYSRDCIHTLHSKDTWLKQARVVRIGEMPYKMVKGFSNQARKARLAEPANQDKEDLALFGRWQTEEFQPPVAVDGKVPRNEYGNVYLFLPCMLPIGCVHLKLPNLNRVARKLDIDCAQAITGFDFHGGYSHPVTDGYVVCEEFKEVLIAAWENEQAEMERKEKERREKRALGNWKLLIKGLLIRERLKQRYS-KTEPPAPVTKKGA-ASSSEGGGPSSEPAVGN-VDLFWPQNRQLEMKKEEK-TTRKSKRERKGEEAHLFPFEKL
>UniRef90_A0A6I9KLU8/51-927 [subseq from] DNA repair protein complementing XP-C cells n=1 Tax=Chrysochloris asiatica TaxID=185453 RepID=A0A6I9KLU8_CHRAS
CSDPGGPAnDGPSKKKVAKRTVKSSHLTVIKDEVLSDGEDFRNSTSALKEAQNPKREATIDQDSSEE-DESEDDWEEVEELREPVSGDVGEDAVISKSVLLVNPVEIEIETPEQAKTRERSEKIKMEFETYLRRMMKRFNKQIHEDTHKVHLLCLLANGFFRNGICNQPDLRAISLSIIPTRFTKVPVRDMDVCYLSNLVKWFIGTFTVNADLSASEEDSLQTTLERRFAIYSARDDEELVHMFLLVLRALHLLTRLVLSLQPIPLKLSAAKGKKPHKERSKEDPGGVSETPSQVPENQSKPKAHKRTKKKETFSKDPGNPSAKGKRGKtaTGRKKQREPRSIEA-EDKGEEPE--IPRQYCVRKRPRASRVSYKEESGSDDTSSDSDFELSGRATHSLSSEDSDPCILRQKRPAFSQRTKAESKSHSCTWSESCSDSQDLPATFSSVWPNKKGRKIPTDGEEVERGKAACVDQWLEVFCEQEEKWVCVDCVHGIVGQPLTCYRYATKPVTYVVGIDGDGWVRDVTQRYDPVWMTATRKCRVDASWWAETLMPYQSPFVDRENKEELEFQAKHLDQPLPTAIGTYKNHPLYALKRHLLKYEAIYPETASILGYCRGEAVYSRDCVHTLHSRDTWLKQARTVRLGEVPYKMVKGYSNRARKARLAEPQLQDQNDLGLFGRWQTEEYQPPVAVDGKVPRNEFGNVYLFLPSMMPVGCVQLNLPNLHRVARKLDIDCVQAITGFDFHGGYSHPVTDGYIICEEHKDVLLDAWEKEQELIEKKEKEKKEKRAIGNWKLLAKGLLIRERLKLRYGAKNEALGPCADAEGALSLDEEEGTSSQAAAARILAASWPQNLELED---LKQKCRKTTRGKKQVAAHLFPFEKL
>UniRef90_A0A4X2L9D3/53-932 [subseq from] XPC complex subunit, DNA damage recognition and repair factor n=5 Tax=Diprotodontia TaxID=38609 RepID=A0A4X2L9D3_VOMUR
-SDPGGPRGGASKKAGVKSEKKSEKRPAVKEEASSEGEDFVDFTSITKKIRP-KTEASVKKDSSRenEEDESEDDWEEVEELKEPVPDETGGTAASFQSTLPAKPVEIEIETPEQLKARERREKRQTELETYLRRMMKRFNKEVREDTHKVHLLCLLANGFFRNNTCNEPDLQAIGLSIIPAHFAKVLPNKVDVPYLSNLVKWFIATFTVNAELSTDERDSLRSTLERRFAIYSAQDNEELVHIFLLILRSLQLLTRLVLSLQPIPLKLLAAKGKKKSQNSSLENPESCSEPPSQKAQTQIRPKTSTGRAAASSK-RAAEGKKPKSQKAAVGSKKHAQCSPSEEEDVVVEKKE---AQRPV-RESRRTSKVSYKEESGSDGAESSSDFELSGENDSHLSDEDSQPGTQRPRRSAPSQRTKAASVGSRRrvsTSAKNKRngSQPSiLPGASPEALGTKKVKIISSDEEEEEEIgKAVGVDQWLEVYCEGEDRWVCVDCVHGVVGQPLTCYKYATKPLSYIIGIDNDGCARDITQRYDPAWMTATRKCRVDSEWWAETLRPYQSPFGARENKEEMEFQAKLQSQPLPTAIGMYKNHPLYALKRHLLKYEAIYPETAAILGYCRGEAVYSRDCVHTLHSRDTWLKEARVVRIGEVPYKMVKGYSNRARKARLADPQYRDQDDLGLFGHWQTEEYQPPVAVDGKVPRNEFGNVYLFVPSMLPIGCVQLKLPNLHRVARKLGIDCVQAITGFDFHCGYSHPVTDGYIVCEEYKDVLLAAWDNEQSLIEQKEKEKREKRVLGHWKLLVKGLLIRERLKLRFGDKGEVAAATSERGAGFSSDE-EGTSSQA-AAQDLAASWPQNRETEEQQKLRR-TRKTKRERREEAKHLFPFEKL
>UniRef90_A0A6J2C3B8/46-930 [subseq from] DNA repair protein complementing XP-C cells isoform X2 n=2 Tax=Caniformia TaxID=379584 RepID=A0A6J2C3B8_ZALCA
CSDPG----GPAKKKAAQVTVKSENPKVVKDEALSDEEEFRDSARARKKAQPLQREAAVAKGrcEGDEEEESEDDWEEVEELGEPVPGDVGENAAFSKSVLPVKPVEIEIETPQQAKARERSERIKVEFETYLRRMMKRFGKEVREDTHKVHLLCLLANGFYRSNICSQPDLLAIGLSIIPAHFTRVPPQDVDACYLSNLVKWFVGTFTVNADLSTNKQDGLQTTLERRFAIYSARDDEELVHIFLLILRALQLQTRLVLSLQPLPLKLPAAKGKKAAKETSAEDPGGSLETCSPVPESQTKPKTSQGTGQEATSSKVSGGPSTKGKRSKAAvvKKKRREPSSSGEEEHKaGGRQE-NTQRRRPGRERQVASRVSYKEESGSDKGSSGSDFELSSAEAPHSSDEDSEPGLSRQRRAPAPQRTKAGSKSDSRTQRGRHpqhPKHPGFPAASTSSSSskSKRGKKISSDGEGAEREKAAGIDQWLEVFCEQEEKWVCVDCVHGVVGQALACYKYATKPMTYVVGIDGDGWVRDVTQRYDPDWMTATRKCRVDAKWWAETLRPYQSPLVEREKKEDSEFQAKHLGQPLPTVIGTYKNHPLYALKRHLLKYEAIYPETAAILGYCRGEAVYSRDCVHTLHSRDTWLKQARVVRLGEVPYKMVKGYSNRARKARLAEPQLQDHNDLGLFGEWQTEEYQPPVAVDGKVPRNEFGNVYLFLPSMMPVGCVQLNLPNLHRVARKLDIDCVQAITGFDFHKGYSHPITDGYIVCEEYKDVLLAAWENEQALIEKREKEKREKRALGNWKLLARGLLIRERLKLRYGDKSEAGAPQAPAGDGLSSDEEEGTSSQAEASRILAASWPQNREAEEEQKLK-CPKKTKREKAAAASHLFPFERL
>UniRef90_A0A6J2M5A7/62-943 [subseq from] DNA repair protein complementing XP-C cells isoform X1 n=14 Tax=Phyllostomidae TaxID=9415 RepID=A0A6J2M5A7_9CHIR
--GPGGPADAPAKKKVAKVTVKSENLKAVKEEDFSDGEDFRDFTSACRKGHHPQREAAVDKDSHEgdDEEESEDDWEEVEELSEPVPGGVGENAAFSQSVLPMKPVEIEIETPEQAKARERSEKIQMEFETSLRRLMKRFSKEVHENTHKVHLLCLLANGFYRNSICNQPDLQAISLSIIPTHFTRVPPQDMDICYLSNLVKWFIGTFTVNSELSISEQDNLQTTLERRFAIYSARDDEELVHILLLILRALQLPTRLVLSLQPIPLKLSAAKGKKP-KERSTEGPGGSSETSSLVSENQTKPKSSRGTRKKNTSSKDASSPSAKGKRGMAAtiRKKQRESSSSGEEEGQAEEQEEETQRHVRGRKLRVASRVSYKEeESGSNKASSASDFELSSGEAHHPSDEDSDPGPSKQRRAPASQGTKAGSKSKSRTQHGSQHKRPGFPAASTNSSStkSKRSKKMSSDGEGTEREKAAGVDQWLEVFCEQEEKWVCVDCVHGVVGQALTCHKYATKPMTYVVGIDNDGWVRDVTQRYDPAWMTVTRKCRVDAKWWAETLRPYQSPLVEREKKEDLEFQAKHLDQPLPCVIGTYKNHPLYALRRHLLKYEAIYPETASIIGYCRGEAVYSRDCVHVLHSRDTWLKQGRVVRLGEVPYKMVKGYSNRARRARLAEPQLQDQNDLGLFGRWQTEEYQPPVAVGGKVPRNEFGNVYLFLPSMMPVGCVQLNLPNLHRVARKLGIDCAQAITGFDFHRGYSHPITDGYVVCEEYKDVLLAAWENEQALIEKKEKEKREKRAVGNWKLLVKGLLIRERLKLRYGDKSEAAVPPA-AEGGLSSDEEEGTSSQAETARILAASWPQNREVKEEQKAK-CPKKTRREK-AAASHLFPFERL
>UniRef90_A0A6P3PXP7/63-942 [subseq from] DNA repair protein complementing XP-C cells isoform X1 n=10 Tax=Pteropodinae TaxID=77225 RepID=A0A6P3PXP7_PTEVA
-SDPGCSTDGRAKKKVAKVTVKSENLKVIKDEAFSDGEDF----SACKKAHHPKREAAMDKGSHEgdDEEESEDDWEEVEELSEPVPGDAGENAAFSQSVLPMKPVEIEIETPEQAKARERSEKIQMEFETNLRRLMKRFNKEVHEDTHKVHLLCLLANGFYRNNICNQPDLQAIGLSIIPARFTRVPPQDVDIYYLSNLVKWFIGTFTVNTDLSTNEQDGLQTTLERRFAIYSARDDEELVHIFLLILRALQLPTRLVLSLQPVPLKLSATKGKKPSKESSTECPGGSAETSSQVPENQTKPKTSRETRQEDTTSKSAGSPSVKGKRSKAAaiKKKQKEPPSSGEEEVKAEKQEKKTQGRVRGQKRRVASRVSYKEESGSDKASSGSDFELSSGEAHHSSSEDCEPGPSRQRRASAPQRTKAGSKSDSRTQHGSHPKHPGFPAASASSSSskSKRGKKMSSDGEETERGKAAGVNQWLEVFCEQEEKWTCVDCVHGVVGQSPTCYRYATKPMTYVVAIDNNGWVRDVTQRYDPAWMTATRKCRVDAKWWAETLRPYQSPLVEREKKEDLEFQAKHLEQPLPTVIGTYKNHPLYALKRHLLKYEAIYPETAAIIGYCRGEAVYSRDCVHILHSRDTWLKQGRVVRLGEVPYKMVKGYSNRARRARLAEPQLQDHNDLGLFGKWQTEEYQPPVAVDGKVPRNEFGNVYLFLPSMMPIGCVQLNLPNLQRVARKLDIDCVQAITGFDFHKGYSHPITEGYIVCEEYKDVLLAAWENEQALIEKKEKEKKEKRALGNWKLLAKGLLIRERLKLRYGAKSEAVAPHTDAGGGLSSDEEEGTSSQAEAARILAASWPQNREAEEEQKPK-YPKRTRREK-ATASHLFPFERL
>UniRef90_A0A6P3V8D2/53-919 [subseq from] DNA repair protein complementing XP-C cells isoform X1 n=3 Tax=Octodon degus TaxID=10160 RepID=A0A6P3V8D2_OCTDE
--DPGGPVDGPVKKKVTKVTVKSENLKVIKDEALSDGEDLRDFSHDLKKAQRPKREVAVDKGHDEgDEEESEDDWEEVEELSGTLPDDAGESSA-SQSVLPLKPVEIEIETPEQAKTRERREKIKMEFESCLRRMMKRFSKEVHENTHKVHLLCLLANGFYRNAVCSQPDLLAIGLSIVPARFTRVPPQDVDLSYLCNLVKWFIGTFTVNADLSVPEQGSLQTTLERRFAIYSARDEEELVHMFLLILRALQLLTRLVLSLQPLPLKSSVAKEKKLPKSKTTEDSGDAPGTSSQAAENQPERQTSKRTMQGKAFLKGPGKADTKGKRRKtaTGSMKQREPSSSEG-EVAGPREQ---PRRS--RARYRAHRVSYKEESGSDPAASSSDFEPSSEEAHFSSDEGSEPAPPRQKRAPNLQWTKVGSKKDSRTRPRSRRQHP----ASSTSLGSKRGKKVSQDNEEAGGKA-TGVDQWLEVFCEKDAKWMCVDCVHGVVDQPRACYRYTTKPVTYVVGIDNNGWVRDVTQRYDPAWMTATRKCRVDAEWWDETLRPYRSPFVEREKKEDLEFQAKHLDQPLPSAIGTYKNHPLYALKRHLLKYEAIYPETAAVLGYCRGEAVYSRDCVHTLHSRDTWLKQARVVRLGEVPYKMVKGYSNRARKARLANPQLQDQNDLGLFGHWQTEEYQPPVAVDGKVPRNEFGNVYLFLPSMMPVGCVQLHLPNLHRVARKLDIDCAPAVTGFDFHGGYCHAVTDGYVVCEEFRDVLLTAWENEQALIEKKEKEKREKRALGNWKLLARGLLIRERLQLRYGAQSDAAAPHTGMGGGLS-DEEEGTSSQAEAARVLAASWPQNREVEEEQKP-ACPRKTRRAKKEAASHLFPFEK-
>UniRef90_A0A6J3DLP5/69-964 [subseq from] DNA repair protein complementing XP-C cells isoform X1 n=11 Tax=Anatidae TaxID=8830 RepID=A0A6J3DLP5_AYTFU
-----KSANKPSKQKGVKLLAK-ENKKITENKGNHSkEQTCSDSLKPPQKETKLKRESSvkkeMDEDNTDDDDESEDEWEDVEELQEPVTDKLEEAAVHSSVALPSNPVEIEIETPEQRKKRERREKRKSEFETYLRRMMKRFSKEVREDTHKVHLLCLLANGFYRNRICSQPDLHAIGLSIIPTHFTKVSAGQVDILYLSNFVKWFIGTFTVNDELSIEKGEPLQSTLERRFAIYAARDDEELVHIFLIILRALQLLCRLVLSLQPVPLKETTAKGKGSSKRQSLSSTSEGRESSGTTPKAVAKKCPCKKAKKDEKS-SGSEEDNKEPEKPRTARTKRthkSKLtSGSQEQKEIGNEEsglgEKDVPVKPkNDRRRRVASKVCYKEESGSDE-GSVSDFEVSE-EESDLSDEDFVTVSKKQRRSLGSQKSKLTSIKSPKTETSESKqsKNCSgvepRPAKSMApalpHASRKRNKIISSDEDDGQQlvRKVVGTDQWLEVYLERENKWVCVDCVHGSVGQPQQCFRYSTKPLYYVVGFDNDGSVKDVTQRYDPVWMTTTRKNRVDPEWWEDTLQPYRSPFVERDEKEEKEFQVKLQDQPLPTAIGEYKNHPLYALKRHLLKYQAIYPESAAILGYCRGEAVYSRDCVHTLHSKDTWLKQARVVRIGEVPYKMVKGYSNQARKARLAEPANRDKEDLALFGRWQTEEYQPPIAVDGKVPRNEYGNVYLFLPSMLPVGCVQLRLPNLNRLARKLDIDCAQAITGFDFHGGYSHPVTDGYVVCEEYKEVLIAAWENEQAEIEKKEKEKREKRALGNWKLLTKGLLIRERLKQRYSIKTESSAPETEKGAGFSSDEEGGPSS-GTAGRDVAISWPQNRQV-EKQKEEQTTKKSKREKKGEAAQLFPFEKL
>UniRef90_A0A6P6CBS0/63-875 [subseq from] DNA repair protein complementing XP-C cells isoform X3 n=2 Tax=Pteropus TaxID=9401 RepID=A0A6P6CBS0_PTEVA
-SDPGCSTDGRAKKKVAKVTVKSENLKVIKDEAFSDGEDF----SACKKAHHPKREAAMDKGSHEgdDEEESEDDWEEVEELSEPVPGDAGENAAFSQSVLPMKPVEIEIETPEQAKARERSEKIQMEFETNLRRLMKRFNKEVHEDTHKVHLLCLLANGFYRNNICNQPDLQAIGLSIIPARFTRVPPQDVDIYYLSNLVKWFIGTFTVNTDLSTNEQDGLQTTLERRFAIYSARDDEELVHIFLLILRALQLPTRLVLSLQPVPLKLSATKGKKPSKESSTECPGGSAETSSQVPENQTKPKTSRETRQEDTTSKSAGSPSVKGKRSKAAaiKKKQKEPPSSGEEEVKAEKQEKKTQGRVRGQKRRVASRVSYKEESGSDKASSGSDFELSSGEAHHSSSEDCEPGPSRQRRASAPQRTKAGSKSDSRTQHGSHPKHPGFPAASASSSSskSKRGKKMSSDGEETERGKAAGVNQWLEVFCEQEEKWTCVDCVHGVVGQSPTCYRYATKPMTYVVAIDNNGWVRDVTQRYDPAWMTATRKCRVDAKWWAETLRPYQSPLVEREKKEDLEFQAKHLEQPLPTVIGTYKNHPLYALKRHLLKYEAIYPETAAIIGYCRGEAVYSRDCVHILHSRDTWLKQGRVVRLGEVPYKMVKGYSNRARRARLAEPQLQDHNDLGLFGKWQTEEYQPPVAVDGKVPRNEFGNVYLFLPSMMPIGCVQLNLPNLQRVARKLDIDCVQAITGFDFHKGYSHPITEGYIVCEEYKDVLLAAWENEQALIEKKEKEKKEKRALGNWKLLAKGLLIRERLKLRYGAKISV---------------------------------------------------------------------
>UniRef90_A0A6P8PD98/104-932 [subseq from] DNA repair protein complementing XP-C cells isoform X1 n=2 Tax=Geotrypetes seraphini TaxID=260995 RepID=A0A6P8PD98_GEOSA
-----------------------------------------------EVSHHALHISGNDSDSGDSEDESEDDWEEVEEL--PVLAPDGSGVAARPELVpPINPVEIEIETPEQAKKRERKEKRKAEFEAYLRRMMNRFNKDVREDTHKVHLLCLLGNGFYRNRVCSLPDLQAVALSIIPANFIKVPVDRVDGLYLSDLLKWFIATFTLNANLSTEENESLQSTLERRFGIYSMRDEGEMVHMLLIILRALQLVCRLVLSLQPLPLKDPPGKGKRSSgaKSSRTGSPGpkGSNKGNKDaVRKNNVrKQKKSRSeeSSEEEADEKPEVQIPSGTKRAAAAPAKNSRRS-SKKQKGSTEGLTKAEA--KNNRRRRVASKVSYAEESGSDDS-TDSDFQFSESEDSNFSDGDYRKPARTQKRSSGTQKVNTARESVG---KAEHPKVQVLPQ----SSSKKRNKIISSD-EEEELRVVAvakGTDQWLEVFLEHDSKWACIDCIHGVVGQPQLCYKLATKPVMYIVGIDNKGYTKDITKRYDTMWMTSTRKRRIDPEWWRETLEAYRSPFTEREKKEDLELHTKLLDQPLPTSITEFKNHPLYALKRHLLKYEAIYPDTAAILGYCRGEAVYARDCVHTLHSRDTWLKDARVVCLGEVPYKMVKGQSNRARKARLADPEKQDASDLALFGLWQTEDYQPPVAVDGKVPRNEYGNVYLFKPSMLPIGCCHLQLSNLHRVARKLDIDCVPAVTGFDFHCGFSHPVTNGYIVCEEHKDALLSAWDNEQANIERKEKEKREKRALSNWKLLVKGLLIRERLKQRFGSKQEATGSAAVAGAEFSSDE-EGAELETTAGH-LTASWPQNRQAEEQKEAK-PLKKSRRQQKGDASHLFPFEKL
>UniRef90_A0A7J7ENE0/51-936 [subseq from] DNA repair protein complementing XP-C cells n=2 Tax=Rhinocerotidae TaxID=9803 RepID=A0A7J7ENE0_DICBM
CSDPGGSADGPAKKKVAAVAVKPEALRTAKEEALGEEGDFRDFASAHKKAHHPKKEATMGKGSHkgDDEEESEDDWEEVEELSEPVPGAIGGNAAFSKSVLPVEPVEIEIETPEQAKARERSEKIKMEFETYLRRMMKRFNKEVREDTHKVHLLCLLANGFYRNSICNQPDLRAIGLSIIPTRFTKMPPQDVDICYLSNLMKWFIGTFTVNADLSTSERDGLQTTLERRFAIYSARDDEELVHIFLLILRALQLPTRLVLSLQPIPLKLSAAKGKKPSKERSTEGPGGSSETSSQVPENQTKPKTSRGTRQEEASSKGTSNPSAKGKRSKAAAvgKTRREPSSSGEEEGKAGEREEQIPRRLRGRVRQVASRVSYKEESGSDKAGSGSDFELSSGEAQRSSDEDSEPGLPRQRRALAPQRAKTDSRSTSRTQRGSHPKHPGFPAASSGSSSskSKRGTKIHSEGEEAEGGKTAGVDQWLEVFCEQEEKWTCVDCVHGVVGQPLTCYRYATKPMTYVVGIDSDGWVRDVTQRYDPAWMTVTRKYRVDAQWWARTLRPYQSPCAEREKKEDLEFQAKHLDQPLPTAIGTYKNHPLYALKRHLLKFEAIYPETAAILGYCRGEAVYSRDCVHTLHSRDTWLKQARVVRLGEVPYKMVKGFSNRARKARLAEPQLHDQNDLGLFGQWQTEEYQPPVAVDGKVPRNEFGNVYLFLPSMMPVGCVQLHLPNLHRVARKLDIDCVQAVTGFDFHGGYCHPVTDGYIVCEEYKDVLLAAWEKEQAVIEKKEKEKKEKRALGNWKLLVRGLLIRERLRLRYGAKCEAAAPHAGAGGGLSSDEEEGTSSQAEAARILAASWPQNREVEEEQKPR-CPKKTKRGKKEAASHLFPFERL
>UniRef90_A0A7J8DEJ9/54-936 [subseq from] XPC complex subunit, DNA damage recognition and repair factor n=4 Tax=Molossus molossus TaxID=27622 RepID=A0A7J8DEJ9_MOLMO
CNDPGGPADGPAKKKVAKVTVKSKNLKVKKDEAFSDGEDFRDFTSVCKKAHHPERESAVDKDSHEgdNEEESEDDWEEVEELSEPMPDDMGENAAFSQSLLPVKPVEIEIETPEQAKARERSEKIQMEFETALRRLMKRFSKEVQEGTHKVHLLCLLANGFYRNSICNQPDLQAISLSIIPTHFTTVLPQDVDICYLSNLMKWFIGTFTVNPDLSISEQDSLQTTLERRFAIYSARDDEELVHIFLLILRALQLPTRLVLSLQPLPLKLSAAKGKKP-KERSPEGPGGSSETSSQVSENQTKPKTSRKNRKEDTSSKGTSRPNAKGKRSKAAAigKKGREPSSSGEEEGKAEEQAEETQRYMRGRKRQVATRVSYKEESGSDKASSGSDFELSSAEARHSSDEDSEPGLPRQRRALAPQRTKAGSKNESRTQCGSHSKHPGFPAASTSSSSskSKRGKKMSSDGEGPEERKAAGIDQWLEVFCEREEKWVCVDCVHGVVGQALTCYRYATKPMTYVVGIDNDGWVRDVTQRYDQAWMTATRKCRVDAKWWAETLRPYQSPLVEREKKEDLEFQAKHLDQPLPTVIGTYKNHPLYALKRHLLKYEALYPETASIIGYCRGEAVYSRDCVHTLHSRDTWLKQGRVVKLGEVPYKMVKGYSNRARKARLAEPQLQDHNDLGLFGKWQTEEYQPPVAVDGKVPRNEFGNVYLFMPRMMPIGCVQMHLPNLQRVARKLGIDCVQAITGFDFHNGYSHPVTDGYIVCEEYKDVLLTAWENEQALIEKKEKEKREKRALGNWKLLVKGLLIRERLKLRYGAKSEAVAPHT-AGGGLSSDEEEGTSSQAEAARILAASWPQNREAKEEQKLK-CPKKTKREK-AATSHLFPFERL
>UniRef90_A0A455AGZ6/2-749 [subseq from] DNA repair protein complementing XP-C cells n=1 Tax=Physeter macrocephalus TaxID=9755 RepID=A0A455AGZ6_PHYMC
--------------------------------------------------------------------------------------------------------------------------------------MKRFNKEVREDTHKVHLLCLLANGFYRNSICNQPDLRAIGLSIVPTRFTKVPPQDVDISYLSHLAKWFIGTFTVNADLSTNEQDGLQTTLERRFAIYSARDNEELVHIFLLILRALHLPTRLVLSLKPIPLKLSAAKGKKPSKERSTEGPGGSSETSSQVPGKPSKPETSRGSRREDTSSEGTGSARAKGKGSKAAavRKKRSEPSSSREEEGKAGGQTEGTQRRSRGRERRAAARVSYREESGSDKASSGSDFELSSSDSHRPSDEDSEPGLPRQRRATAPQSMKVGCKRESRSQRGSHRQPPGFPEASVSASGSkrKRGKhRMPVDGEEADGRRAAGVDQWLEVFSEREEKWVCVDCVHGVVGQPLTCYQYATKPVTYIVGIDGDGWLRDVTQRYDPAWMTATRKCRVDAAWWAEALRPYRSPLVEREQREDQEFQARHLDQPLPTVIGTYKNHPLYALKRHLLKYEAIYPETAAILGYCRGEAVYSRDCVHTLHSRDTWLKQARVVRLGEVPYKVVKGYSNRARRARLAEPQLQDYNDLGLFGKWQTEEYQPPVAVDGKVPRNEFGNVYLFLPGMMPVGCVQLNLPNLHRVARKLNIDCAQAVTGFDFHKGYSHPVTDGYIVCEEYKDVLLTAWENEQALIEKKEKEKREKRALGNWKLLVKGLLIRERLRLRYGAQSEEAAPHADAGGGLSSDEEEGTSSPAEVARILAASWPQNREVEEKRKC---PRKSRREKE-AASHLFPFEKL
>UniRef90_A0A7N5P4H8/60-851 [subseq from] XPC complex subunit, DNA damage recognition and repair factor n=2 Tax=Ailuropoda melanoleuca TaxID=9646 RepID=A0A7N5P4H8_AILME
CGDPGGTAQVPVKKKAAQVTVKSENPKVVKDEALSDGEEFRDFAKGRKKAHPPRREAPVDKGSceGDDEEESEDDWEEVEELGEPVPGDVGEDAAFSKSVLPVKPVEIEIETPQQAKARERSERIKVEFETYLRRMMKRFSKEVREDTHKVHLLCLLANGFYRSHTCSQPDLLAVGLSIIPARFTRVPPQDVDAGYLSNLVKWFIGTFTVNADLSTNEGDGLQTTLERRFAIYSARDDEELVHIFLLILRALQLPTRLVLSLQPLPLKLPAAKGKKAPKEISAESPGGSLETHSPVPESQTKPKTSKGTRQEDTSSKGPGGPSAKGKRSKAAAvgKKRREPSCSGEEEHKAGGQQEDTRRHRHGRERRVASKVSYKEESGSDKISSGSDFELSSGEAHHSSDEDSEPGLSRQRRAPAPQRTKAGSKSDSRTQRGRHSKHPSFPAASTSSSSskSKRGKKISNDGEGAERGKAVGVDQWLEVFCEQEEKWVCVDCVHGVVGQALTCYKYATKPMTYVVGIDGDGWVRDVTQRYDPAWMTVTRKCRVDAKWWAETLRPYQSPLVEREKKEDSEFQAKHLGQPLPTVIGTYKNHPLYVLKRHLLKYEAIYPETAAVLGYCRGEAVYSRDCVHTLHSRDTWLKQARVVRLGEVPYKMVKGYSNRARKARLAEPQLQDHNDLGLFGEWQTEEYQPPVAVDGKVPRNEFGNVYLFLPSMMPVGCVQLSLPNLHRVARKLDIDCAQAITGFDFHKGYSHPITDGYIVCEEYKDVLLAAWENEQALIEKREKEVSRL-ARA----------------------------------------------------------------------------------------------
>UniRef90_A0A834E2Y2/62-332 [subseq from] XPC complex subunit, DNA damage recognition and repair factor n=1 Tax=Phyllostomus discolor TaxID=89673 RepID=A0A834E2Y2_9CHIR
--GPGGPADAPAKKKVAKVTVKSENLKAVKEEDFSDGEDFRDFTSACRKGHHPQREAAVDKDSHEgdDEEESEDDWEEVEELSEPVPGGVGENAAFSQSVLPMKPVEIEIETPEQAKARERSEKIQMEFETSLRRLMKRFSKEVHENTHKVHLLCLLANGFYRNSICNQPDLQAISLSIIPTHFTRVPPQDMDICYLSNLVKWFIGTFTVNSELSISEQDNLQTTLERRFAIYSARDDEELVHILLLILRALQLPTRLVLSLQPIPLKLSAAK----------------------------------------------------------------------------------------------------------------------------------------------------------------------------------------------------------------------------------------------------------------------------------------------------------------------------------------------------------------------------------------------------------------------------------------------------------------------------------------------------------------------------------------------------------------------------------------------------------------------------------
>UniRef90_A0A834E2Y2/331-645 [subseq from] XPC complex subunit, DNA damage recognition and repair factor n=1 Tax=Phyllostomus discolor TaxID=89673 RepID=A0A834E2Y2_9CHIR
-----------------------------------------------------------------------------------------------------------------------------------------------------------------------------------------------------------------------------------------------------------------------------------------------------------------------------------------------------------------------------------------------------------------------------------------------------------------------------------------------------------------------------------------------------------------------------------AKFQAKHLDQPLPCVIGTYKNHPLYALRRHLLKYEAIYPETASIIGYCRGEAVYSRDCVHVLHSRDTWLKQGRVVRLGEVPYKMVKGYSNRARRARLAEPQLQDQNDLGLFGRWQTEEYQPPVAVGGKVPRNEFGNVYLFLPSMMPVGCVQLNLPNLHRVARKLGIDCAQAITGFDFHRGYSHPITDGYVVCEEYKDVLLAAWENEQALIEKKEKEKREKRAVGNWKLLVKGLLIRERLKLRYGDKSEAAVPPA-AEGGLSSDEEEGTSSQAETARILAASWPQNREVKEEQKAK-CPKKTRREK-AAASHLFPFERL
>UniRef90_A0A835NZ03/86-963 [subseq from] DNA repair protein complementing XP-C cells n=13 Tax=Passeriformes TaxID=9126 RepID=A0A835NZ03_9PASS
-------------IKASKKNARNKE-NRIKEETCSDS--LKHPQKELKlkTESPVKKEMDEDNTDNDDDDESEDEWEDVEELQEPATDKLEEAAVLPSVGLPSNPVEIEIETPEQVKKRERREKRQAEFEMYLRRMMKRFSKEVREDTHKVHLLCLLANGFYRNRICSQPDLLAIGLSIVPAHFTQVPAGQVGLVYLSNLVKWFVGTFTVNDELSTEKGEPLQSTLERRFAIYAAQDDEELVHIFLIILRALQLLCRLVLSFQPIPLKETRPKGKNSSKRLSHSSTSEGQESSATTPKAVAKKCPCKTAKQDEKSSEGKennNepkKPWPKTAQTERTHKSKLTKGSQEQKESNNetSSAEKDVPVRPkNDRRRRVASKVCYKEESGSDE-GSASDFEVSEEEESDVSDEDFETVPKRRRSSQNSKLTtVKRSKTETSETRLSKTSCGAKPAKSTTPalpqAQRKKNKIISSDEDdgQQDVRKAMGTDQWLEVFLEPEDKWVCVDCVHGNVGQPQLCFAHATKPLFYVVGFDNDGSVRDVTQRYDPVWMTSTRKSRVDPEWWEETLQPYESPCVERDKKEENEFQVKLQDQPLPTAIGEYKNHPLYALKRHLLKFQAIYPESAAILGYCRGEAVYSRDCIHTLHSRDTWLKQARVVRVGEVPYKMVKGFSNRARKARLAEPANRDREDLALFGRWQTEEYQPPIAVDGKVPRNEYGNVYLFLPSMLPVGCVQLKLPNLNRVARKLNIDCAQAITGFDFHGGYSHPVTDGYVVCEEYKEVLVAAWENEQAEIEKKEKEKREKRALGNWKLLTKGLLIRERLKQRYSIKNEPSAPETEKGGGFSSDEEGAPSSE-SAVGNTAIYWPQNRQLE-KQGEK-TTKKSKREKRGEAAQLFPFEK-
>UniRef90_A0A8B7ALC4/60-937 [subseq from] DNA repair protein complementing XP-C cells isoform X1 n=2 Tax=Orycteropus afer afer TaxID=1230840 RepID=A0A8B7ALC4_ORYAF
CRDPGDPAnEGPTKKKVAKMTVKSRHLRVTKDEALSDGEDFRNLPGALKKAQHPKRETAIDKDSSEgEDDESEDDWEEVEELSEAVTGDMGENATFSKSVLPVNPVEIEIETPEQAKIRERSERVKMEFETCLRRMVKRFNKEVHEDTHKVHLLCLLANGIYRNRICNQPDMRAIGLSIIPTHFTKVPLRDVNVRYLSNLVKWFIGTFTINANLSANEQDSLQTTLERRFAIYSARDDEELVHIFLLILRALHLLTRLVLSLQPIPLKLSTAKGKKPSKERSTENPGSSSETPSQVPENQTKPKASKGTKQEQTFSKSTDNPSAKRKRGKAatGREKQREPSSSEE-ECKGRK-PKETQRQRRGREQRVTSRVSYKEESGSDEASSSSDFELSGGEGHSLSDEDSDPGLRRQRRAPAPQRTKTGSKSDSQTW---HRSYPNPPTASSSSSSNKRSEKIPSGGKEVEGGKATGVDQWLEVFCEQEEKWICVDCVHGVVGQPLTCYKYATKPMTYVVGIDNDGWVRDVTQRYDPAWMTATRKCRVDAKWWAETLRPYQSPFVDREKKEELEFQAKHLDQPLPTAIGTYKNHPLYALKRHLLKYEAIYPETAAILGYCRGEAVYSRDCVHTLHSRDTWLKQARVVRLGEVPYKMVKGYSNRARKARLAEPQLQDHNDLGLFGHWQTEEYQPPVAVDGKVPRNEFGNVYLFLPSMMPIGCVQLNLPNLHRVARKLNIDCVQAITGFDFHGGYSHPVTDGYIICEEYKDVLLAAWENEQALIEKKEKEKKEKRAQGNWKLLTKGLLIREKLKLRYGTKSEAVAPHTDAGCGLSSDEEEGTSSQAEAAMILAASWPQNREAED-QKQK-CPKKTKREKKEAASHLFPFEKL
>UniRef90_A0A8B7VIE8/65-938 [subseq from] DNA repair protein complementing XP-C cells isoform X1 n=3 Tax=Castor canadensis TaxID=51338 RepID=A0A8B7VIE8_CASCN
-------PEHPAKKKVAKMTVRSENLKVVKKAALSDGEDFRDFPGDSKKTKHPKREVALDKD-NDEEEESEDDWEEVEELNEPVLGDMGENSSFSPSVLPVEPVEIEIETPEQAKTRERSEKIKMEFETYLRRMVKRFNREVHEHTHKVHLLCLLANGFYRNNICSQPDLLAIGLSIIPTRFTKVPPRDVDICYLSNLMKWFIGTFTVNVDLSVNEQDSLQTTLERRFAIYSARDEEELVHIFLLILRALQLLTRLVVSLQPIPLKSSMAKAKKPSKERSTAGLGGFSEPSSQVPENHTKPKTSKRTKQEETFSKGTGKPSAKGKRSKvaTGSKKWRESSSSEEDLGGSREQRKETQRRLSGRERRVASGVSYKEESGSEKTGSGSDFELSSGEAHHSSDEDSESGPPRQRRASAPQGTKAVSKSDSRTQSGSHHKQPGFSAVSSRSLSSKRGKKISNEGDIAEGRKTIGVDQWLEVFCEQEAKWICVDCVHGVVGQPLTCYKYATKPMTYAVGIDSNGWVRDVTQRYDPAWMTATRKCRVDAEWWAETLRPYQSPLVEREKKEDLEFQAKHLDQPLPTAIGTYKNHPLYALKRHLLKYEAIYPETAAILGYCRGEAVYSRDCVHTLHSKDTWLKQARVVRLGEVPYKMVKGYSNRARKARLAEPHLQDHNDLGLFGHWQTEEYQPPVAVDGKVPRNEFGNVYLFLPSMMPVGCVQLNLPNLHRVARKLNIDCVQAITGFDFHGGYSHPVTDGYIICEEFKDVLLSAWENEQALIEKKEKEKREKRALGNWKLLVKGLLIRERLKLRYGAKSEAVAPHADAGGGLSSDEEEGTSSQAEAAKILAASWPQNRKTEEEQAP-ECPKTTRRRRKAAAVHLFPFEKL
>UniRef90_A0A4U1EN16/38-919 [subseq from] DNA repair protein complementing XP-C cells n=9 Tax=Cetacea TaxID=9721 RepID=A0A4U1EN16_MONMO
---SGGPADGPARKKAAKVTVKSENPQVIKDEALSDGEDFRDFPSALKKVHRPEKEAAADKGGGEggDEEESEEDWEEVEEVSESVPGDVGESAAFSTSALPVKPVEIEIETPEQVKARERSEKIKTEFETYLRRMMKRFNKEVREDTHKVHLLCLLANGFYRNSICSQPDLRAIGLSIVPTRFTKVPPQDVDVSYLSNLAKWFIGTFTVNADLSSNEQDGLQTTLERRFAIYSARDSEELVHIFLLILRALHLPTRLVLSLQPIPLKLSAAKGKKPSKERSTEGPGGSSETSSQVPGKPSKPETSRGSRQEDMSSEGTGSapDKAKGSKAAATRKKRREPSSSRKEEGKAGGQTEGTQRRLRGRERQAAARVSYKEESGSDKASSSSDFELSSSDSHRPSDEDSEPGLPRQRRAAAPQRMKVGSKRESRSQRGSDRQPPGFPEASVSASGSKrkRGKrKMPVDGEEADGRRAAGVDQWLEVFSEQEEKWVCVDCVHGVVGQPLTCYQYATKPVTYIVGIDSDGWLRDVTQRYDPAWMTVTRKCRVDAAWWAETLRPYRSPLVEREQKEDQEFQARHLDQPLPTVIGMYKNHPLYALKRHLLKYEAIYPETAAILGYCRGEAVYSRDCVHTLHSRDTWLKQARVVRLGEVPYKVVKGYSNRARRARLAEPQLQDYNDLGLFGKWQTEEYQPPVAVDGKVPRNEFGNVYLFLPGMMPVGCVQLNLPNLHRVARKLNIDCAQAVTGFDFHKGYSHPITDGYVVCEEYKDVLLAAWENEQALIEKKEKEKREKRALGNWKLLVKGLLIRERLRLRYGAQSEEAAPHADAGGGLSSDEEEGTSSPAEVARILAASWPQNREVEEKQKC---PRKSRREEKEAASHLFPFEKL
>UniRef90_A0A8B8R9K0/60-867 [subseq from] DNA repair protein complementing XP-C cells isoform X1 n=15 Tax=Camelus TaxID=9836 RepID=A0A8B8R9K0_CAMFR
CGGSGGPADGPARKKVARMTVTSEGPKVVKDEALSDGQDSRGFPSARKKARRPRKEAAVDRGGCEadDEEESEDDWEEVEELGEPGPGDVGENTAFSKSALPVKPVEIEIETPEQVKARERSEKLKMEFEMHLRRLMKRFSKEVHEDTHKVHLLCLLANGFYRNSICNQPDLRAIGLSITPVRFTRVPPQDVDTGYLSNLVKWFIGTFTINEDLSTNEQDDLQTTLERRFAIYSAKNAEELVHIFLLILRALHLPTRLVLSLQPIPLKLPAAKvrflglpeegGKKPSKERAAEGPGASSETYNHVPGRQTKATSSRGSRQEDAPPRGHGSPRAQGSA--AG-QKRGAPSASEER----------PPRRSRGRKRRVASRVSYKEESGSGGASSSSDFELSSGDSLLLSDEDSEPSRPRPRRAPVPPRTERGSRRDvrrdSEPPRGSRPKPSGSPAASASASGRKRGK-----GKKASPReEAAGVDQWLEVFCEREDKWVCVDCVHGVVGQPLTCYQYASKPVTYVVGIDGDGWVRDVTQRYDPAWLTATRRCRVDAAWWAEALRPYRSPLAEREQKEDMEFQAKHLDQPLPTVIGTYKNHPLYALKRHLLKYEAIYPETAAILGYCRGEAVYSRDCVHTLHSRDTWLKQARVVRLGEVPYKMVKGYSNRARRARLAEPQLQDQNDLGLFGRWQTEEYQPPVAVDGKVPRNEFGNVYLFLPSMMPVGCIQLNLPNLHRVARKLGIDCAQAVTGFDFHKGYSHPITDGYIVCEEYRDVLLTAWENEQALMEKKEKEKREKRALGNWKLLVRGLLIRERLRLRYGAQ------------------------------------------------------------------------
>UniRef90_A0A8B9MTY7/67-843 [subseq from] XPC complex subunit, DNA damage recognition and repair factor n=9 Tax=Accipitrinae TaxID=8955 RepID=A0A8B9MTY7_9AVES
------------------------------------------------------------------------------------------------------------------------EKRKAEFETYLRRMMKRFSKEVREDTHKVHLLCLLANGFYRNRICSQPDLHAIGLSIIPTHFTKVPAGQVDLLYLSNLVKWFVGTFTVNDELSIEKGEPLQSTLERRFAIYAARDDEELVHIFLIILRALQLLCRLVLSFQPVPLKETRAKGKSSSKRQSLSSTSGGQESSSTTPKAVAKKCPCKKAKQDEKSSESPedKKESKKPKTAQTKRTCKSKLTrGSQEQKESGNEEsslvEKDVPVRPkNDRRRRVASKVCYKEESGSDE-GSVSDFEVSE-EESDLSDEDFGTVSKRWRSSQGSQKSKVTAiKspkpetSESRLSKNSCEAEPR-PAKSTAPalphGQRKRNKIISSDEDdgQQEVRKVMGTDQWLEVFLEREDKWVCVDCVHGNVGQPQLCFTYATKPLSYIVGFDNDGSVRDVTQRYDPVWMTATRKSRVDPEWWEDTLQPYKSPYLERDKKEENEFQVKLQDQPLPTAIGEYKNHPLYVLKRHLLKYQAIYPESAAILGYCRGEAVYSRDCVHTLHSKDTWLKQARVVRIGEVPYKMVKGFSNQARKARLAEPANRDKEDLALFGLWQTEEYQPPIAVDGKVPRNEYGNVYLFLPSMLPIGCVQLRLPNLNRLARKLDIDCAQAITGFDFHGGYSHPVTDGYVVCEEYKEVLIAAWENEQAEIEKKEKEKREKRALGNWKLLTKGLLIRERLKQRYSIKTEPSALVSEKGAGFSSDEEGGPSAETA-VGNAAISWPQNRQLEKKKEEK-TTRKSKQERKGEAAQLFPFEKL
>UniRef90_A0A8C0D6F3/64-876 [subseq from] XPC complex subunit, DNA damage recognition and repair factor n=1 Tax=Balaenoptera musculus TaxID=9771 RepID=A0A8C0D6F3_BALMU
---SGGPADGPARKKAAKVTVKSENPQVIKDEALSDGEDFREFPSARKKVHRPEKEAAVDKGGGEgdDEEESEEDWEEVEEVSEPMPGDVGESSALSTSSLPVKPVEIEIETPEQLKARERSEKIKTELETHLRRMVKRFNKEVREDTHKVHLLCLLANGFYRNSICNQPGLRAIGLSIIPTRFTKVPPQDVDVSYLSNLVKWFIGTFTVNADLSTNEQDGLQTTLERRFAIYSARDNEELVHIFLLILRALHLPTRLVLSLQPIPLKLPAAKGKKPSKERSTEGPGGSSETSSQVPGKPSKPETSRGSRREDTSSEGAGSARAKGKGSKAAaiRKKRREPSSSREEEGKAGGQTEGAQRRSRGRERRAAARVSYKEESGSDEAGSGSDFELSSSDSHRPSDEDSEPGLSRQRRATAPQRMKVGSKRESRSQRGSHPQPPGFPEASVSASGSKRqrGKrKMPVDGEEADGRRAAGVDQWLEVFSEREEKWLCVDCVHGVVGQPLTCYQHATKPVTYIVGIDGDGWVRDVTQRYDPAWMTATRKCRVDAAWWAEALRPYRSPLVAREQREDQEFQARHLDQPLPTVIGTYKNHPLYALKRHLLKYEAIYPETAAILGYCRGEAVYSRDCVHTLHSRDTWLKQARVVRLGEVPYKVVKGYSNRARRARLAEPQLQDYNDLGLFGKWQTEQYQPPVAVDGKVPRNEFGNVYLFLPGMMPVGCVQLNLPNLHRVARKLNIDCAQAVTGFDFHKGYSHPVTDGYIVCEEYKDVLLTAWENEQALIEKKEKEKREKRALGNWKLLVKGLLIRERLRLRYGAQ------------------------------------------------------------------------
>UniRef90_A0A6J3B9U1/2-275 [subseq from] LOW QUALITY PROTEIN: DNA repair protein complementing XP-C cells n=2 Tax=Camelidae TaxID=9835 RepID=A0A6J3B9U1_VICPA
-------------------TVTSEGPKVVKDEDLSDGQDSRGFPSARKKARRPRKEAAVDRGGCEadDEEESEDDWEEVEELGEPGPGDLGENTAFSESALPVKPVEIEIETPEQVKARERSEKLKMEFETHLRRLMKRFSKEVHEDTHKVHLLCLLANGFYRNSICNQPDLRAIGLSITPVRFTRVPPQDVDTGYLSNLVKWFIGTFTINEDLSTSEQDDLQTTLERRFAIYSAKNAEELVHIFLLILRALHLPTRLVLSLQPIPLKLPAAKGKKPSKERAAEGPGASSEXX--------------------------------------------------------------------------------------------------------------------------------------------------------------------------------------------------------------------------------------------------------------------------------------------------------------------------------------------------------------------------------------------------------------------------------------------------------------------------------------------------------------------------------------------------------------------------------------------------------------
>UniRef90_A0A6J3B9U1/281-799 [subseq from] LOW QUALITY PROTEIN: DNA repair protein complementing XP-C cells n=2 Tax=Camelidae TaxID=9835 RepID=A0A6J3B9U1_VICPA
-------------------------------------------------------------------------------------------------------------------------------------------------------------------------------------------------------------------------------------------------------------------------------------------------------------------------------------------------------------------------XRRVASRVSYKEESGSGGASSSSDFELSSGDSLLPSDEDSEPGLPKPRRAPAPPRTERGSRRDvrrdSEPPRGSRPKPPGSPAASASASGRKRGKgKKASPGEEA-----AGVDQWLEVFCEREDKWVCVDCVHGVVGQPLICYQYASKPVTYVVGIDGDGWVRDVTQRYDPAWLTATRRCRVDAAWWAEALRPYRSPLAERERKEDMEFQAKHLDQPLPTVIGTYKNHPLYALKRHLLKYEAIYPETAAILGYCRGEAVYSRDCVHTLHSRDTWLKQARVVRLGEVPYKMVKGYSNRARRARLAEPQLQDQNDLGLFGRWQTEEYQPPVAVDGKVPRNEFGNVYLFLPSMMPVGCIQLNLPNLHRVARKLGIDCAQAVTGFDFHKGYSHPITDGYIVCEEYRDVLLTAWENEQALVEKKEKEKREKRALGNWKLLVRGLLIRERLQLRYGAQSTAAAPHADAGGGLSSDEEEGTSSQAEAARILAASWPQNREAEEERKGRR-LRKSSREKKEAESHLFPFEKL
>UniRef90_A0A8C0GB39/37-799 [subseq from] XPC complex subunit, DNA damage recognition and repair factor n=2 Tax=Chelonoidis abingdonii TaxID=106734 RepID=A0A8C0GB39_CHEAB
------------------------------------------------------------------------------------------------------------------------EKRKAEFETYLRRMMKRFNKEVHEDTHKVHLLCLLANVFHRNRVCNQPDLQAIGLSVIPTHFTKVPAGRIDVLYLSKLVKWFFATFTINTELSIDDRENLQSTLERRFAIYAARDDEELVHIFLLILRALQLLCRLVLSLRPIPLKEPAGKGKSSCMKYSAKKPKAPSRKSScKAAKQQETLSGSEGDCK-ESNTSGTKRKS-KSKVIKDCQEQ----KESSDDESNLEEEGRAHMPRN-SCRRRVTLKVSYKEESGSDE-GSNSEFEASEEEDSHFSDEDFETVSKKQRRSSGPYKARIAIENSrkprSLESKGPKKSggnEQLLSkAASPGSSNtpRKRNKIISSDdDEEQEVVKVTGTDQWLEIFVEREDRWVCVDCVRGIVDQPSLCFKYATKPISYIVGIDSNGHVKDVTQRYDPAWMTLTRKCRVDPQWWEDTLEPYRSPFVEREKKEEKEFLVKLQDQPLPTAIGEYKNHPLYALKRHILKYEAIYPETAAILGYCRGEAVYSRDCVHTLHSRDTWLKQARVVRIGEVPYKMVIGYSNQARKARLAEPSNREKKDLGLFGLWQTEEYQPPVAVDGRVPRNEYGNVYLFLPSMLPIGCVQLKLPNLHRVARKLDIDCVQAITGFDFHGGYSHPVTDGYIVCEEYKEVLIAAWENEQAEIEKREKEKREKRALGNWKLLAKGLVIRERLKQRYYRKSEASGSMIEKGAGFSSDEEGKPSSETPAE-DVVVSWPQNRQVDEQRKEKKG-RRSKREKRGEEAHLFPFEKL
>UniRef90_A0A8C0GEM1/73-894 [subseq from] XPC complex subunit, DNA damage recognition and repair factor n=6 Tax=Testudinidae TaxID=8487 RepID=A0A8C0GEM1_CHEAB
-----------------------------------------------------------------------------PELEDPVLGKSGEAAALPALVLPSKPVEIEIETPEQAKKRQRREKRKAEFETYLRRMMKRFNKEVHEDTHKVHLLCLLANVFHRNRVCNQPDLQAIGLSVIPTHFTKVPAGRIDVLYLSKLVKWFFATFTINTELSIDDRENLQSTLERRFAIYAARDDEELVHIFLLILRALQLLCRLVLSLRPIPLKEPAGKvGFTGivEEKELTIL-GGKSscmKYSAKKPKAPSRKSSCKAAKQQETLSgsEGDCKESNtSGTKRKSK-SKVIKDcqeqKESSDDESN--LEEEGRAHMPRnSCRRRVTLKVSYKEESGSDE-GSNSEFEASEEEDSHFSDEDFETVSKKQRRSSGPYKARIAIENSrkprSLESKGPKKSggnEQLLSkAASPGSSNtpRKRNKIISSDdDEEQEVVKVTGTDQWLEIFVEREDRWVCVDCVRGIVDQPSLCFKYATKPISYIVGIDSNGHVKDVTQRYDPAWMTLTRKCRVDPQWWEDTLEPYRSPFVEREKKEEKEFLVKLQDQPLPTAIGEYKNHPLYALKRHILKYEAIYPETAAILGYCRGEAVYSRDCVHTLHSRDTWLKQARVVRIGEVPYKMVIGYSNQARKARLAEPSNREKKDLGLFGLWQTEEYQPPVAVDGRVPRNEYGNVYLFLPSMLPIGCVQLKLPNLHRVARKLDIDCVQAITGFDFHGGYSHPVTDGYIVCEEYKEVLIAAWENEQAEIEKREKEKREKRALGNWKLLAKGLVIRERLKQRYYRKSEASGSMIEKGAGFSSDEEGKPSSETPAE-DVVVSWPQNRQVDEQRKEKKG-RRSKREKRGEEAHLFPFEKL
>UniRef90_A0A8C0RM54/135-1020 [subseq from] XPC complex subunit, DNA damage recognition and repair factor n=2 Tax=Canis lupus familiaris TaxID=9615 RepID=A0A8C0RM54_CANLF
CSGPGGPAHSPAKMKVAKVSVKSENPKIVKDEALSDGEEFRDFASVRKKAHPSQREAAVDKGSceGDDEEESEDEWEEVEELGEPVPGDVGENAAFSKSVLPVKPVEIEIETPQQAKARERSERIKVEFETYLRRMMKRFSKEVREDTHKVHLLCLLANGFYRSNICNQPDLLAIGLSIVPTRFTRVPPQDVDAGYLSNLVKWFVGTFTVNADLSTNEQDGLQTTLERRFAIYSARDDEELVHIFLLILRALQLPTRLVLSLQPLPLKLPTAKGKKATTERSAEDPGSSLETSSPVAEGQTKPKTSKGTRQEDTSSKGLGSTSAKGKKGKAAAvgKRRREPSSSGEEERKAGGQEEETQRRRYGRERQVASRVSYKEESASDKGSSGSDFELSSGEAHHSSDEDSEPVLPRQRRAPGPQRTKAGSRTDSRTQSGRSSKHPGFPAASTSSSSskSKQGKKISSDGEGAERRKAAGVDQWLEVFCEQEEKWVCVDCVHGVVGQALACYKYATKPMTYVVGIDGDGSVRDVTQRYDPAWMTATRKCRVDAKWWAETLRPYQSLLVEREKKEDSEFQAKHLGQPLPTVIGTYKNHPLYALKRHLLKYEAIYPETAAILGYCRGEAVYSRDCVHTLHSRDTWLKQARVVRLGEVPYKMVKGYSNRARKARLAEPQLQDQNDLGLFGKWQTEEYQPPVAVDGKVPRNEFGNVYLFLPSMMPVGCVQLNLPNLHRVARKLDIDCVQAITGFDFHKGYSHPITDGYIVCEEYKDVLLAAWENEQALIEKREKEKREKRALGNWKLLARGLLIRERLKLRYGDESGTRAPQAHAGGGLSSDEEEGTSSQAEASRILAASWPQNREAEEEQKPKC-SKKTRREKKAAASHLFPFEKL
>UniRef90_A0A8C0Z8Z6/8-842 [subseq from] XPC complex subunit, DNA damage recognition and repair factor n=6 Tax=Paridae TaxID=9153 RepID=A0A8C0Z8Z6_CYACU
-------------------------------------------------------------DDDDDDDESEDEWEDVEELQEPATGKLEEAAVLPSVGLPSNPVEIEIETPEQVKKRERREKRKAEFEMYLRRMMKRFSKEVREDTHKVHLLCLLANGFYRNRICSQPDLLAVGLSIVPTRFTQVPAGQVGLVYLSNLVKWFVGTFTVNDELSTEKGEPLQSTLERRFAIYAAQDDEELVHIFLIILRALQLLCRLVLSFQPIPLKETRPKGKSSSSKRLSNSSTSEVQEStATTPKAAAKKCPCKKAKQEEKSSESkenSVEPKkPKTAQTEVTHKSKLTKGSQEQKESNNetSSAEKDVPVRPkNDRRRRVASKVCYKEESGSDE-GSASDFEVSE-EESDLSDEDFETVPKKRRSSQASQNSKLTAIKRSKTEtsetmlsKNSYEA-ETKPAKSATSAlpqaQKKRNKIISSDEDdgQQEVRKAMGTDQWLEVFLESEDKWVCVDCVHGNVGQPQLCFAHATKPLFYVVGFDNDGSVRDVTQRYDPVWMTSTRKSRVDPEWWEETLQPYESPYVERDKKEENEFQVKLQDQPLPTAIGEYKNHPLYALKRHLLKFQAIYPETAAILGYCRGEAVYSRDCIHTLHSRDTWLKQARVVRVGEVPYKMVKGFSNRARKARLAEPANRDREDLALFGRWQTEEYQPPIAVDGKVPRNEYGNVYLFLPSMLPVGCVQLKLPNLNRVARKLDIDCAQAITGFDFHGGYSHPVTDGYVVCEEYKEILVAAWENEQAEIEKKEKEKREKRALGNWKLLTKGLLIRERLKQRYSVKTEPSAPETEKGGGFSSDEEGAPSSE-GAVENTAIYWPQNRQLE-KQEEK-ITRKSKREKRGEASQLFPFEKL
>UniRef90_A0A8C2VRR7/1-795 [subseq from] XPC complex subunit, DNA damage recognition and repair factor n=2 Tax=Chinchilla lanigera TaxID=34839 RepID=A0A8C2VRR7_CHILA
------------------------------------------------------------------------------ELSGPAPGDAG-GTSASQSVLPLKPVEIEIETPEQVKTRERREKIKIEFETYLRRMMKRFSKEVRENTHKVHLLCLLANGFYRNSVCRQPDLLAIGLSIVPARFTRVPPQDVDSGFLSSLVKWFIGTFTVNADLSVPEQAGLQTTLERRFAIYSARDEEELVHMFLLILRALQLLTRLVLSLQPLPLKSSLAKVRKLPKDRATKDPGDAPGTSSETPESQPELQTSKGIRQGKAFSRGPDKAGTKGKRRKtaAGSRKHGEPSSSEGEaAGPSEQQP---QQPRRGRAQRRALRVSYKEDSGSNSAASSSDFVPSSGEAHQSSEEGSEPAPPRPRRTRAPQCTKAGSKSDSKTQPGSRRQR----SASCSSLGSKRGKKASQDDEEAGGK-AAGIDQWLEVFCEKEAKWICVDCVHGVVGQPRACYRYATKPMTYVLGIDSNGWVRDVTQRYDPAWMTATRKCRVDAEWWDETLRPYRSPFVEREKKEDLEFQAKHLDQPLPSAIGTYKNHPLYALKRHLLKYEAIYPETAAVLGYCRGEAVYSRDCVHTLHSRDTWLKQARVVRLGEVPYKMVKGFSNRARKARLADPQLQDQNDLGLFGRWQTEEYQPPLAVDGKVPRNEFGNVYLFLPSMMPVGCVQLHLPNLHRVARKLNIDCAPAVTGFDFHGGYCHAVTDGYVVCEEFRDVLLTAWENEQALIEKKEKEKREKRALGNWKLLARGLLIREKLQRRYGAQSDAAAPHTAGGGGLS-DDEEGTSSQAEAARVLAASWPQNREAEEEQKLK-CPRKTRRAKKEAAGHLFPFEKL
>UniRef90_A0A8B7JXK5/40-936 [subseq from] DNA repair protein complementing XP-C cells n=16 Tax=Palaeognathae TaxID=8783 RepID=A0A8B7JXK5_9AVES
-----SSANKPSKQKGVKLLIKEENNKTTKSKGNHSKEaKCSDSLKPPQREINLKRESPVkketDEDNADDDDESEDEWEDVEELQEPVADKLEEVAVVPTAVLPSKPVEIEIETPEQAKKRERREKRKAEFEVYLRRMMKRFNKEVREDTHKVHLLCLLANGFYRNRICSQPDLLAIGLSIIPTHFTKVPAGRVDLLYLSNLVKWFVGTFTVNDELSIEKGEPLQSTLGRRFAIYAARDDEELVHIFLIILRALQLLCRLVLSLQPIPLKETRAKGKGSSKRQSLSSTSEGQESSATTPKAVAKKGFCRKAKQDEK-SSGSEEDNREPKKSNTAQKKRpckSKlTTKSQEQREPSNEDcslgKKDMPVRPkNDRRRRVASKVCYKEESGSDE-GSVSDFKASE-EESSLSDEDFETVPKKQRKSLGSRKSKVTAdKslktktSELRLSKSSHEAEPR-PAKSTATalpkAQRKRNKILSSDEDDGeqELRKVTDTDQWLEVFLEREDKWVCVDCVHGNVGQPQLCFKYATKPLSYIVGVDNDGSVKDVTQRYDPVWMTATRKSRVDSEWWENTLQPYKTPFVERDRKEEREFQVKLQDQPLPTAIGEYKNHPLYALKRHLLKYEAIYPESAAILGYCRGEAVYSRDCVHTLHSKDTWLKQARVVRLGEVPYKMVKGFSNQARKARLAEPANRDKEDLALFGLWQTEEFQPPVAVDGKVPRNEYGNVYLFLPSMLPIGCVQIRLPNLNRVARKLDIDCAQAISGFDFHGGYSHPVTDGYVVCEEYKEVLIAAWENEQAEIEKKEKEKREKRALGNWKLLTKGLLIRERLKQRYRIKTEPSAPEAEKGAGFSSDEEGGPSSETA-VGDVAISWPQNRQV-ERQKEKKTTKKSKREKKGEAAQLFPFEKL
>UniRef90_A0A8C3YN78/60-940 [subseq from] XPC complex subunit, DNA damage recognition and repair factor n=1 Tax=Catagonus wagneri TaxID=51154 RepID=A0A8C3YN78_9CETA
CGDSGGPADSPARKKVTRVTVKSETSQVVKDEALSYGDDFRDFPSTPKKAHLPKKEAALDTGSCEgdAEEESEDDWEEVEELSEPVPGGVGENTGLSKSALSVKPVEIEIETPEQVKARERSEKIKMEFETYLRRMMKRFNKEVHEDTHKVHLLCLLANGFYRNSICSQPDLCAIGLSIIPTRFTKVPPQDVDVYYLSNLVKWFIGTFTVNADLSTNEQDDLQTTLERRFAIYSARDDEELVHIFLLIVRALHLSARLVLSLQPIPLKLSAAKRKKVSKERSTEGPGCSSETSSPGPAEQTKLKSSSGSRRKDPSSEGTSGPQAKGKGSKAAavTKKRREPSSRGEEQGE--AQRPAHELRR--QRRQAATRVSYREENGSDKTNSSSDFELSSGDSHCSSDEDSGPDFPRQRRAPGPPRTKAGRKTDSRSQRGGPPKPLGFPAASSGAlcSKSKGGRKMSMRGEEAGGGKVAGVDQWLEVFCEREDKWVCVDCVHGVVGQPLTCYQHATKPMTYVVGIDGDGWVRDVTQRYDPAWMTATRKCRVDTAWWAETLRPYRSPLLEREQREDQEFQAKHLDQPLPTVIGTYKNHPLYALKRHLLKYEAIYPETAAILGYCRGEAVYSRDCVHTLHSRDTWLKQARVVRLGEVPYKMVKGYSNRARKARMAEPQLRDHNDLALFGQWQTEEYQPPVAVDGKVPRNEFGNVYLFLPSMMPVGCVQLNLPNLQRVARKLNIDCVQAITGFDFHKGYSHPITDGYIVCEEYRDVLLDAWEKEQALIEKKEKEKKEKRALGNWKLLVKGLLIRERLRLRYGAQSETAAPQTDAG-GLSSDEGEGTSSQGEAARILAASWPQNRKAEEERGRK-CPRRTRREKKEAASHLFPFERL
>UniRef90_A0A091XCS7/3-834 [subseq from] DNA repair protein complementing XP-C cells (Fragment) n=37 Tax=Neognathae TaxID=8825 RepID=A0A091XCS7_OPIHO
-----------------------------------------------------------------DDDESEDEWEDVEELQEPATDKLQEAAVLPAVVLPSNPVEIEIETPEQMKNRERREKRKAEFEMYLRRMMKRFSKEVHEDTHKVHLLCLLANGFYRNRICNQPDLHAIGLSIIPTHFTKVPAGQVDLVCLSNLVKWFVGTFTVNDKLSTEKGEALQSALERRFAIYAARDDEELVHIFLIILRALQLLCRLVLSFQPIPLKETRAKEKSSSKRQSLSGTSEgheNSATTPRTVARKCPCrKAKEHEKSSESEEDNKEPKKCKTAQTKRARKSKLTTGSQEQKESSNEEStlaEKDVHVRPkNDRRRRVASKVCYKEESGSDEH-SVSEFEVSE-EESGLSDEDFETVSKRQRRSLGSQKSKMTAVKSPKTEtsesRPSKNSDGAEPrpAKSTApalpQAQKKRNKIISSDEDdgQQEVRKGMGTDQWLEVFLEREDKWVCVDCVHGNVGQPQVCFRYATKPLSYIVGFDNDGSVRDVTQRYDPVWMTATRKTRVDPEWWEDTLQPYRSPCVERDKKEENEFQVKLQDQPLPTAIGEYKNHPLYALKRHLLKYQAIYPESAAILGYCRGEAIYSRDCVHTLHSKDTWLKKARVVRIGEVPYKMVKGFSNQARRARLAEPANREKKDLALFGHWQTEEYQPPIAVDGKVPRNEYGNVYLFLPCMLPIGCVQLRLPNLNRLARKLDIDCAQAITGFDFHGGYSHPVTDGYVVCEEYKEVLTAAWENEQAEIEKKEKEKREKRAVGNWKLLTKGLLIRERLKQRYSIKTEPSAPATEKGAGFSSDEEGGPSSETAVGN-VAVSWPQNRQLEKKKEEK-TTRKSKREKKGEAAQLFPFEKL
>UniRef90_A0A8C4UIB4/12-850 [subseq from] XPC complex subunit, DNA damage recognition and repair factor n=5 Tax=Falco TaxID=8952 RepID=A0A8C4UIB4_FALTI
---------------------------------------------------------EMGEDNtGDDDDESEDEWEDVEELQEPATAKLEEDPVLPAVVLPSNPVEIEIETPEQMKKRERREKRKAEFEMYLRRMMKRFSKEVREDTHKVHLLCLLANGFYRNRICSQPDLHAIGLSIIPTHFTKVPAGQVDLLYLSNLVKWFVGTFTVNDELSTGKGEPLQSTLERRFAIYAARDDEELVHIFLIILRALQLLCRLVLSFQPVPLKETRAKGKSSSKSQsVSGTPEGqeSSATTPKAVAKKSPCKKAKHDEKSSESEKDNKEPKkLKTVQTKRIRKSKLTTGSQEQkESGNGESSlvEKDGPVRPkNNRRRQVASKVCYKEESGSDE-GSDSDFEVSE-EESDLSDEDFETK--RWRSSLGSQKSKVtaiksrktetSESKLSKNSCGPEPRPAKSTAPALPPAQRKRNKIISSDEDdgQQEVRKVMGTDQWLEVFLEREDKWVCVDCVHGNVDQPQLCFTYATKPLFYIVGFDNDGSVRDVTQRYDPVWMTATRKNRVDPEWWEDTLQPYKSPYVERDKKEEKEFQVKLQDQPLPTAIGEYKNHPLYALKRHLLKYQAIYPESAAILGYCRGEAVYSRDCVHTLHSKDTWLKQARVVRIGEVPYKMVKGYSNQARKARLAEPANRDKEDLALFGRWQTEEYQPPVAVDGKVPRNEYGNVYLFLPSMLPIGCVQLRLPNLNRLARKLDIDCAQAITGFDFHGGYSHPVTDGYVVCEEYKEVLIAAWENEQAEIEKKEKEKREKRALGNWKLLTKGLLIRERLKQRYSIKTEPSAPETEKGAAFSSDEEGGPSSETAVGN-VAISWPQNRWLE-KEKEEKTARKSKREKKGEAAQLFPFEKL
>UniRef90_A0A8C5KVZ3/57-919 [subseq from] XPC complex subunit, DNA damage recognition and repair factor n=2 Tax=Jaculus jaculus TaxID=51337 RepID=A0A8C5KVZ3_JACJA
CSHLEGPAGGPAKNKVAKVSVKSGSHKVMQDEALSEGDDFRDFTGNIRKGKHPKREVTVDKGSDKDEEESEDEWEEVEELTEPVLGDS----ASCPSVLPVKPVEIEIETPEQAKTRERSEKIKMEFETYIRRMMKRFNKEVQENTHKVHLLCLLANGFYRSSICSQPDLLAIGLSIIPTHFTKVPPQDVDIHYLCDLVKWFIGTFTVNADLSSSEQDSLQTTLERRFAIYSARDEEELVHIFLLILRSLQLLTRLVVSLQPIPLKLSVAKGKKPSKERSIDGPGASSEPSCHILKSHDKPKTSKRTKQEETFCKGNSKTSAKWKRSKStARDKEPRRLSSSEEDG--E-QPEETQR------RRVASRVSYKEESGSDAAGSGSDFELSSGEAHH-SSEDSEPGPARQKRVVAPQRTKTGSKRNSRTQHGSYCKLSEFPAVSSSLSTSKRSKKISSGGPEEEDRK-AGADQWLEVFCEPEEKWVCVDCVHGVVNQPVVCYRYATKPVTYVVGIDSDGWVRDVTQRYDPAWMTATRKCRVDAEWWTKTLRPYQSPFMKREKKEDLEFQEKHLDQPLPTAIGTYKNHPLYALKRHLLKYEAIYPETAAILGYCRGEAVYSRDCVHTLHSKDTWLKQARVVRLGEVPYKMVKGYSNRARKARLAEPQLQDQNDLGLFGHWQTEEYQPPVAVGGKVPRNEFGNVYLFLPSMMPIGCVQLNLPNLHRVARKLDIDCVQAITGFDFHGGYSHPVTDGYIVCEEFKDVLLAAWENEQALIEKKEKEKKEKRALGNWKLLVKGLLIRERLKLRYGTGAEAEAPHTAVGDGLSSDE-EGTSSKAEAARILAASWPQNREAEE-QKPK-CPRKTRRG-TVAASHLFPFEKL
>UniRef90_A0A8C5T5F6/71-960 [subseq from] XPC complex subunit, DNA damage recognition and repair factor n=13 Tax=Passeriformes TaxID=9126 RepID=A0A8C5T5F6_9PASS
----------PPKQKEAKSQIKESKKnagnkeNCIKEETCSD--SLKHPQKELKFKTESPIKKEMGEDNTDnDDDESEDEWEDVEELQEPATDKLEEATLLPSVGLPSNPVEIEIETPEQVKTRERREKRQAEFEMYLRRMMKRFSKEVREDTHKVHLLCLLANGFYRNRICSQPDLLAIGLSIVPSRFTQVPAGQVGLVYLSNLVKWFVGTFTVNDELSTEKGEPLQSTLERRFAIYAAQDDEELVHIFLIILRALQLLCRLVLSFQPIPLKETKPKGKNSSKRLSRSSTSEGQESSATTPKAVVKKCPYKKAKQDEKSSesKEDNKEPKKPKTAQTERthkSKLTKGSQEQKESSNGsSSAEKDLPVRPkNDRRRRVASKVCYKEESASEE-GSASEFEISE-EESDLSDEDFEAVPKRRRSSLASQKAKVTSIKSPKTETSESRLSKNLcgaePKTaKSSTpvspqAQRKRNKIISSDEDdgQQEVRKAVGTDQWLEVFLEPENKWVCVDCVHGNVGQPQLCFAHATKPLFYVVGFDNDGSVRDVTQRYDPVWMTSTRKNRVDPEWWEETLQPYQSPHVERDKKEENEFQVKLQDQPLPTAIGEYKNHPLYALKRHLLKYQAIYPESAAILGYCRGEAVYSRDCIHTLHSRDTWLKQARVVRIGEVPYKMVKGFSNRARKARLAEPANRDREDLALFGRWQTEEYQPPIAVDGKVPRNEYGNVYLFLPSMMPVGCVQLKLPNLNRVARKLNIDCAQAITGFDFHGGYSHPVTDGYVVCEEHKEVLIAAWENEQAEIEKKEKEKREKRALGNWKLLTKGLLIRERLKQRYSIKTEPSGPETEKGEGFSSDEEGAP-NSESAVENTAMYWPQNRQLE-KQEEK-TTKKSKREKRGEAAQLFPFEKL
>UniRef90_A0A8C6BJ71/78-867 [subseq from] XPC complex subunit, DNA damage recognition and repair factor n=1 Tax=Monodon monoceros TaxID=40151 RepID=A0A8C6BJ71_MONMO
---SGGPADGPARKKAAKVTVKSENPQVIKDEALSDGEDFRDFPSALKKVHRPEKEAAADKGGGEggDEEESEEDWEEVEEVSESVPGDVGESAAFSTSALPVKPVEIEIETPEQVKARERSEKIKTEFETYLRRMMKRFNKEVREDTHKVHLLCLLANGFYRNSICSQPDLRAIGLSIVPTRFTKVPPQDVDVSYLSNLAKWFIGTFTVNADLSSNEQDGLQTTLERRFAIYSARDSEELVHIFLLILRALHLPTRLVLSLQPIPLKLSAAKGKKPSKERSTEGPGGSSETSSQVPGKPSKPETSRGSRQEDMSSEGTGSapDKAKGSKAAATRKKRREPSSSRKEEGKAGGQTEGTQRRLRGRERQAAARVSYKEESGSDKASSSSDFELSSSDSHRPSDEDSEPGLPRQRRAAAPQRMKVGSKRESRSQRGSDRQPPGFPEASVSASGSKrkRGKrKMPVDGEEADGRRAAGVDQWLEVFSEQEEKWVCVDCVHGVVGQPLTCYQYATKPVTYIVGIDSDGWLRDVTQRYDPAWMTVTRKCRVDAAWWAETLRPYRSPLVEREQKEDQEFQARHLDQPLPTVIGMYKNHPLYALKRHLLKYEAIYPETAAILGYCRGEAVYSRDCVHTLHSRDTWLKQARVVRLGEVPYKVVKGYSNRARRARLAEPQLQDYNDLGLFGKWQTEEYQPPVAVDGKVPRNEFGNVYLFLPGMMPVGCVQLNLPNLHRVARKLNIDCAQAVTGFDFHKGYSHPITDGYVVCEEYKDVLLAAWENEQALIEKKEKEVSR-QGLG----------------------------------------------------------------------------------------------
>UniRef90_A0A8C6GQV7/59-860 [subseq from] Xeroderma pigmentosum, complementation group C n=2 Tax=Mus spicilegus TaxID=10103 RepID=A0A8C6GQV7_MUSSI
CSDPGDPTNGAAKKKLAKATAKSKNLKVLKEEALSDGDDFRDSPADCKKAKKHPKIEVV--DQGTDEDDSEDDWLEVEELTEPVL-DMGENSATSPSDLPVKAVEIEIETPQQAKERERSEKIKMEFETYLRRMMKRFNKEVQENMHKVHLLCLLASGFYRNSICRQPDLLAIGLSIIPIRFTKVPLQDRDAYYLSNLVKWFIGTFTVNADLSASEQDDLQTTLERRIAIYSARDNEELVHIFLLILRALQLLTRLVLSLQPIPLKSAVTKGRKSSKETSVEGPGGSSELSSNSPESHNKPTTSRRIK-EETLSEGRGKATARGKRGTGtaGSRQRRKPSCSEG-----EEAEQKVQGRPHARKRRVAAKVSYKEESESDGAGSGSDFEPSSGEGQHSSDEDCEPGPRKQKRASAPQRTKAGSKSASKTQRGSQCEPSSFPEASSSSSGCKRGKKVSSGAEEMADRKPAGVDQWLEVYCEPQAKWVCVDCVHGVVGQPVACYKYATKPMTYVVGIDSDGWVRDVTQRYDPAWMTATRKCRVDAEWWAETLRPYRSLLTEREKKEDQEFQAKHLDQPLPTSISTYKNHPLYALKRHLLKFQAIYPETAAVLGYCRGEAVYSRDCVHTLHSRDTWLKQARVVRLGEVPYKMVKGFSNRARKARLSEPQLHDHNDLGLYGHWQTEEYQPPIAVDGKVPRNEFGNVYLFLPSMMPVGCVQMTLPNLNRVARKLGIDCVQAITGFDFHGGYCHPVTDGYIVCEEFRDVLLTAWENEQAIIEKKEKEKKEKRALGNWKLLVRGLLIRERLKLRYGAK------------------------------------------------------------------------
>UniRef90_A0A7M4FIE2/113-883 [subseq from] XPC complex subunit, DNA damage recognition and repair factor n=1 Tax=Crocodylus porosus TaxID=8502 RepID=A0A7M4FIE2_CROPO
-----------------------------------------------------------------------------------------------------------------------REKRKTEFETYLRRMMKRFNKEVHEDTHKVHLLCLIANGFYRTRICNQPDLQAIGLSIIPNHFTKVPAGRVDVLYLSNLVKWFVGTFTINTELSVEDGENMQCILERRFAIYAARDNEELIHIFLIILRALQLLCRLVLSLQPIPLKEVAGKGKSSSKRPSVS--GVTKEQEGSV-RNPKKSSGPRAKKKEALL--DNARADKKPkksdipgtkrvSKSKMAKHVQEQKESSAEEGSPGEK---EVLRTKNNRRRSVASKVSYKEESGSG-GDSDSEFEASE-EESSVSDEDFEIVPRKQRRSSGPKKPGVTVKSnrkawplESKLPKNSGEAEHALakKAALGSFNSPKKSKIISTDEDDMEQEmvKVTSADQWLEVFVEREDKWVCVDCVRGTVNQPQLCFRYATKPVSYIVGIDNDGCVKDITQRYDPAWMTLTRKYRVDPEWWEETLEPYKSTFVERDKKEEMEFQVKLQDQPLPTAIGEYKNHPLYALKRHLLKYEAIYPETAAILGYCRGEAVYSRDCVHTLHSRDTWLKQARVVRIGEVPYKMVKGYSNHARRARLAEPANRDKDDLALFGLWQTEEYQPPVAVDGKVPRNEYGNVYLFLPCMLPVGCVQLKLPNLNRVARKLGIDCVQAVTGFDFHGGYSHPVTDGYIVCEEYREVLVAAWENEQAEMERKEKEKREKRALGNWKLMVKGLLIRERLKQRYCNKVFET-SGMEKGAGFSSDEEEGPSSETPAE-DVAAFWPLNRQVE-KQDEEKKVRKSKREKKGEAAHLFPFEKL
>UniRef90_A0A8C6MSV0/57-927 [subseq from] Xeroderma pigmentosum, complementation group C n=2 Tax=Mus TaxID=862507 RepID=A0A8C6MSV0_MUSSI
CSDPGDPTNGAAKKKLAKATAKSKNLKVLKEEALSDGDDFRDSPADCKKAKKHPKIEVV--DQGTDEDDSEDDWLEVEELTEPVL-DMGENSATSPSDLPVKAVEIEIETPQQAKERERSEKIKMEFETYLRRMMKRFNKEVQENMHKVHLLCLLASGFYRNSICRQPDLLAIGLSIIPIRFTKVPLQDRDAYYLSNLVKWFIGTFTVNADLSASEQDDLQTTLERRIAIYSARDNEELVHIFLLILRALQLLTRLVLSLQPIPLKSAVTKGRKSSKETSVEGPGGSSELSSNSPESHNKPTTSRRIK-EETLSEGRGKATARGKRGTGtaGSRQRRKPSCSEG-----EEAEQKVQGRPHARKRRVAAKVSYKEESESDGAGSGSDFEPSSGEGQHSSDEDCEPGPRKQKRASAPQRTKAGSKSASKTQRGSQCEPSSFPEASSSSSGCKRGKKVSSGAEEMADRKPAGVDQWLEVYCEPQAKWVCVDCVHGVVGQPVACYKYATKPMTYVVGIDSDGWVRDVTQRYDPAWMTATRKCRVDAEWWAETLRPYRSLLTEREKKEDQEFQAKHLDQPLPTSISTYKNHPLYALKRHLLKFQAIYPETAAVLGYCRGEAVYSRDCVHTLHSRDTWLKQARVVRLGEVPYKMVKGFSNRARKARLSEPQLHDHNDLGLYGHWQTEEYQPPIAVDGKVPRNEFGNVYLFLPSMMPVGCVQMTLPNLNRVARKLGIDCVQAITGFDFHGGYCHPVTDGYIVCEEFRDVLLTAWENEQAIIEKKEKEKKEKRALGNWKLLVRGLLIRERLKLRYGAKSEAAAPHA-AGGGLSSDEEEGTSSQAEAARVLAASWPQNREDPEQK-S-EYTKMTRKRRAAEASHLFPFEKL
>UniRef90_A0A8C6RXD5/62-923 [subseq from] XPC complex subunit, DNA damage recognition and repair factor n=3 Tax=Nannospalax galili TaxID=1026970 RepID=A0A8C6RXD5_NANGA
CSDPGAPADGPVKKKVAKATVKAE--------TLSDGEDVRDFAGHIKKVKHPERE-VMDKDSDEDEEESDGDWEEVEELTDPVL-DMGENSTSSQSVLPVKPVEIEIETPEQAKTRKRREKIKMEFETYLRRMMKRFNKEVHENMHKVHLLCLLANGFYRNSICSQPDLLAIGLSIIPTCFTKVPPQDRDIRYLSNLVKWFIGTFTVNVDLSTSEQDSLQTTLERRFAIYSARNDEEVVHIFLLILRALQLLTRLVLSLQPIPLKSSSTKGRKPSKETCKDGPRDSSEPSRQVPESHNKSKISRTHQQEEPFSKGRGKASAGQKSKTAAYSRQwRGPSFSEEKEL-G--Q--ETRSRSRARVRRVATRVSYKE-SGSDKAGSSSDFELSSEEAHSSSDENSEPGSSRQKRAPAPKRTKARSKGGSRTHRGSHREPPGFPASSS-SSSSNRCKKVSRGGEEAEDRRAAGVDQWLEVFCEPQAKWVCVDCVHGVVDQPLACYKYATKPMTYVVGIDSNGWVRDVTQRYDPAWMTATRKCRVDADWWAKTLRLYQSPFTEREKKEDLEFQAKHLDQPLPTAIGTYKNHPLYALKRHLLKFEAIYPETAAILGYCRGEPVYSRDCVHTLHSRDTWLKQARVVRLGEVPYKMVKGFSNRARKARLAEPQLQDYNDLGLFGHWQTEEYQPPVAVDGKVPRNEFGNVYLFQPSMMPVGCVQMNLPNLHRVARKLGIDCVQAITGFDFHGGYCHPVTEGYIVCEEFKDVLLAAWENEQALIEKKEKEKREKRALGNWKLLVKGLLIKERLKLRYGAKSEPVAPHTGAGGGLSSDEEEGTSSQAETARVLASSWPQNREAEEQQP--KCPKKTRRRAAAAASHLFPFEK-
>UniRef90_A0A6I9L3K5/59-933 [subseq from] DNA repair protein complementing XP-C cells isoform X1 n=8 Tax=Neotominae TaxID=337963 RepID=A0A6I9L3K5_PERMB
CSDPGDPTDGAAKTKVAKATAKSKNLKAPKEEALSDGDDFRDSPGDCKKAKKHAKTEVV-DGGSDEDEDSEDDWEEVEELTEPML-DMGEDSATSQSVLPVKAVEIEIETPEQAKARKRSEKIKMELETYLRRMMKRFNKEVQENMHKVHLLCLLASGFYRNSICRQPDLLAIGLSIIPTRFTKVPLQNRDICFLSNLVKWFIGTFTINADLSASEQDSLQTTLERRIAIYSARDDEELVHIFLLILRALQLLTRLVLSLQPVPLKSSVTKGTKSSTGTSLESPGGSSDPSSNVPESPKRPKTSKRIKEEEASSECSEKADARGKRRSkatAGSGQRRKPSCSEGEEAKPKTQSRARARQ--RRRRRVAAKVSYKEESGSDEAGSGSDFELSSGEGRNSSDEDCEPGPRKQKRTPGPQRTKTRSKSATKTQ----CEPPSFPAASSSSSGSKRGRKVSSGGQVTGERKAAGIDQWLEVFCESQAKWVCVDFVHGVVGQPLTCYKYATKPMTYVVGIDNDGWVRDVTQRYDPAWMTTTRKCRVDSEWWAETLRPYQSPLTEREKKEDQEFQAKHLDEPLPTSIGTYKNHPLYALKRHLLKFQAIYPETAAVLGYCRGEAVYSRDCVHTLHSRDTWLKQARVVRLGEVPYKMVKGFSNRARKARLSEPQLHDYNDLALYGHWQTEEYQPPVAVDGKVPRNEFGNVYLFLPSMMPIGCVQMHLPNLHRVARKLGIDCVQAITGFDFHGGYCHPVTDGYIVCEEFRDVLLTAWENEQAIIEQKEKEKKEKRALGNWKLLARGLLIRERLQLRYGPKSEAGAPHANAGGGLSSDEEEGTSSQAETARVLAASWPQNREAKEEQKPE-YPKMTRKRRAAEASHLFPFEKL
>UniRef90_A0A8D0B5L6/21-872 [subseq from] XPC complex subunit, DNA damage recognition and repair factor n=1 Tax=Salvator merianae TaxID=96440 RepID=A0A8D0B5L6_SALMN
---------------------------------------------TLKKDKSTKKGSTSvkKEDKEDEEDESEEEWEDVEELHEPEIEMLKDIAPpLLPSKNIEKMVEIEIETPEQAKKRERREKRQSEFETYLRRMVKRFNKEVREDTHKVHLLCLLANGFHRNRICMQPDLQAIGLSIIPVRFTKAPAERIDRLYLENLVRWFVATFTINNELSDAEE-GWQATLQRRFAVYAAQNDEELVHIFLLILRALQLLCRLVLSLQPIPLKESAMKVKLSSKKRsrtVSEELNGSAK-KPKVTSGkcRGSPKTKNGAGQKEILSSNQVagdKSNCCGTQRTTNKATASDDAQKKKEFGSGEKE--GLGKPKNDRQRRIASKISYKEESGSGED-SSSEFCASEEeeEESNTSDEDFETPKRKPRSSlglakskPTVSRRQNCVPSTRKILKNSEEIEGSKEkmAPSTXTPLKKRGKIISSDEDEeQQPVNVKGIDQWVEVFLQREDRWVCVDCVNGTVGQALQCYKRATKPVTYIIGIDNNAYVKDVTKRYDPAWMTSTRKHRVDAQWWEDTLEPYKSPFREREEKEEREFSVKLQDQPLPTAIGEYKNHPLYALKRHLLKYEAIYPETAAILGYCRGEAVYSRDCIHTLHSKDTWLKQARVVRIGEVPYKMVKGYSNQARKARMAEPANRDKKDLALFGFWQTEEYQPPVAVDGIVPRNEFGNVYLFQPSMLPIGCVQLKLPNLHRVARKLDIDCVPAVTGFDFHGGYSHPVTEGYVICEEYKEVLVAAWENEEAEREKKEKEKREKRVLGNWKLLVKGLLIKERLKERYSAKNEAVGMMMGKGAEFSSDE-EGPSSQTPAG-DMAVSWPQNRQAEEWNKEGKRTKQTKREKKGEAKHLFPFEQL
>UniRef90_A0A8D0FWR1/19-775 [subseq from] XPC complex subunit, DNA damage recognition and repair factor n=1 Tax=Strix occidentalis caurina TaxID=311401 RepID=A0A8D0FWR1_STROC
------------------------------------------------------------------------------------------------------------------------EKRKAEFEMYLRRMMKRFSKEVREDTHKVHLLCLLANGFYRNRICSQPDLHAIGLSIIPTHFTKVSADQVDLLYLSNLVKWFVGTFTVNDELSTEKGEPLQATLERRFAIYAGRDDEELVHIFLIILRALQLLCRLVLSFQPVPLKETKAKVVWGvwNEEQVTGL----ESRIEKTLKSSGSEEGNKEPKKPKT---AQTKRTPKAKLTTGSQEQ--KEASNEES-SLA---EKDVPVRPkNDRRRRVASKVCYKEESGSDED-SVSDFEVSE-EESDLSDEDFETVSKRQRRSLGSQKSKVTAIKSPKTETSELRlsknscgAEP-RPAKSTApalpHAQRKRNKIISSDEEDGqqEVRKVLGTDQWLEVFLEREDKWVCVDCVHGTVGQPQLCFTYATKPLSYVVGFDNDGSVRDVTQRYDPVWMTATRKSRVDPEWWEDTLQPYKSPYVERDKKEENEFQVKLQDQPLPTAIGEYKNHPLYALRRHLLKYQAIYPESAAILGYCRGEAVYSRDCVHTLHSKDTWLKQARVVRLGEVPYKMVKGFSNQARKARLAEPANQDKEDLALFGRWQTEEYQPPIAVDGKVPRNEYGNVYLFLPSMLPVGCVQLRLPNLNRVARKLDIDCAQAITGFDFHGGYSHPVTDGYVVCEEYKEVLVAAWENEQAEIEKKEKEKREKRALGNWKLLTKGLLIRERLKQRYSVKP--SAHETEKGAGFSSDEEGGPSSET-AIENAAILWPQNRQLEKKKEEK-TTRKSKREKKGEAAQLFPFEKL
>UniRef90_A0A8D0HIA0/5-820 [subseq from] XPC complex subunit, DNA damage recognition and repair factor n=1 Tax=Sphenodon punctatus TaxID=8508 RepID=A0A8D0HIA0_SPHPU
-------------------------------------------------------------------------------LHETTSDKLGEVSALPELMLPNKPVEIEIETPEQAKKRERREKRKVEFETYLRRMMKRFNKEVHEDTHKVHLLCLLANGFYRNRLCNQLDLQAIGLSVIPTHLTKVPVGRVDRLYLSNLVKWFVATFTINGELSVEDGESLQSTLERRFDVYAARDDKELVHIFLLILRALQLLCRLVLSLQPIPLKETTGKGKSSKKcGSIPEEQGGSSKKPKVPSRKCVGKKITQGAAQEETLPRSpqTGKKAGTSGTKKAACKSRAsvgdwKPKESSGDESrPGEKE--GAPRPKNNRQRRVASKVSYKEESGSEE-DSDSEFEAS-EEDSNISDEDFEDSSRKQRRPSGTHKPRAAASsSSsrkavislSKVLKNSDRAECSLGKTASplSSNSIKKSNKiISSDDEEQGVVKATGMDQWLEVFIEREDKWVCVDCVHGVVGQPQLCFKYAMKPVSYIIGIDNDGSIKDVTQRYDPAWMTSTRKCRVDAEWWEDTLEPFRSPFVEREKKEETEFLVKLQEQPLPTAIGEYKNHPLYALKRHVLKYEAIYPETAAILGYCRGEAVYSRDCVHTMHSKDTWLKQARVVRIGEVPYKMVKGYSNQARKARMAEPANRDKKDLPLFGLWQTEEYQPPVAVDGRVPRNEFGNVYLFLPSMLPIGCVQLKLPNLHRVPRKLDIDCVQAITGFDFHGGYSHPVTDGYVVCEEYKEVLIAAWENEEAEREKREKEKREKRALANWKLLTKGLLIRERLKQRYCSKSETAGAVTEGGDGFSSDDEGGPSSEIPAGD-MPVSWPQNRKEEQREEK--QTRKSKREKKGEEKYLFPFEKL
>UniRef90_A0A8C6J7P0/4-803 [subseq from] XPC complex subunit, DNA damage recognition and repair factor n=8 Tax=Psittaciformes TaxID=9223 RepID=A0A8C6J7P0_MELUD
------------------------------------------------------------------------------ELQEPATDNL-EAA--ALPVLPSNPIEIEIETPELLKKRERREKRKAEFEIYLRRMMKRFSKEVREDTHKVHLLCLLANGFYRNRICSQPELHAIGLSIIPTRFTKVPAGQVDLHYLSNLVIWFVGTFTINDELSTDKGESLQSTLERRFAIYAARDEEELVHIFLIILRALQLLCRLVLSLQPVPLKEAKAKVVcvESDKSELTC----SLQVKSSFMKQP-FSSTSQGQKSSAITP----KAAAKKCPCKK-AKQEEKSSEGEEDKKEPEKPKTAQPKRPkNNRRRRVASKVCYKEESDSDE-GSVSDFEVSE-EESDLSDEDFEAVSKRRRSSMGSQKSKVTAiKSPevetsqwriSQNSSGAEPRPANSPSPALASAPKKRNKIISSDEDDgQEVRKATGTDQWLEVFLEPEDKWVCVDCVHGNVGQPQVCFTHATKPLSYVLGFDNDGSVRDVTQRYDPMWMTATRKSRVDPAWWEDTLQPYRSPYVQRDEKEENEFLVKLQDQPLPTAIGEYKNHPLYALKRHLLKYQAIYPESAAILGYCRGEAVYSRDCVHTLHSKDTWLKQARVVRIGEVPYKMVKGFSNQARKARLAEPTNQDKEDLALFGRWQTEEFQPPVAVDGKVPRNEYGNVYLFLPSMLPIGCVQLKLPNLNRVARKLDIDCAQAITGFDFHGGYSHPVIDGYVVCEEFKEVLIAAWENEQAEIERKEQEKREKRALANWKLLIKGLLIRERLKKRYSFKTEPSAPATGKGAGSSSEEGGGPSSELAAGNV-DLFWPQNRQLEMKKEGKT-TRKSKREIKGEEAHLFPFEKL
>UniRef90_A0A8D1EBC7/38-800 [subseq from] DNA repair protein complementing XP-C cells n=6 Tax=Sus scrofa TaxID=9823 RepID=A0A8D1EBC7_PIG
-----------------------------------------------------------------------------------------------------------------------SEKIKMEFETQLRRMMKRFNKEVHEDTHKVHLLCLLANGFYRNSICSQPDLRAIGLSIIPTRFTKVPPQDVDVCYLSNLVKWFIGTFTVNADLSTNEQDGLQTTLERRFAIYSARDDEELVHIFLLIIRALHLSARLVLSLQPIPLKSSAAKGKKASKERSTEGPGCSSETSSPGPAKQTKLKSSSGNRREDPSSEGTSGPRAKGKGSKAaaATKKQREPSSSGEEEGKAAGQQGEARRPARGRRRQAATRVSYKEESGSDKASSSSDFELSSGDSHCPSDEDSEPGLRRQRRAPGLPRTKAGAKSDSRSQRGSHPKPPGFLAASAGLPGSKRkgGKKTSVRGEEADGGKVAGVDHWLEVFCEREDKWVCVDCVHGVVGQPLTCYQYATKPMTYVVGIDGDGWVRDVTQRYDPAWMTATRKCRVDAVWWAETLRPYRSPLLEREQREDQEFQAKHLDQPMPTVIGTYKNHPLYALKRHLLKYEAIYPETAAILGYCRGEAVYSRDCVHTLHSRDTWLKQGRVVRLGEVPYKMVKGYSNRARKARLAEPQLRDHNDLPLFGQWQTEEYQPPVAVDGKVPRNEFGNVYLFLPSMMPVGCVQLNLPNLQRVARKLNIDCVQAITGFDFHKGYSHPITDGYIVCEEYRDILLAAWENEQALIEKKEKEKKEKRTLGNWKLLVKGLLIRERLRLRYGTQSKTAAPHTDTG-GLSSDEEEGTSSQGEAARILAASWPQNREAEEERERK-CPKRTRREKKEAASHLFPFEK-
>UniRef90_A0A8C3JMX2/7-753 [subseq from] XPC complex subunit, DNA damage recognition and repair factor n=1 Tax=Calidris pygmaea TaxID=425635 RepID=A0A8C3JMX2_9CHAR
-----------------------------------------------------------------------------------------------AMVLPSNPVEIEIETPEQMKRRQRREKRNAEFEMYLRRMMKRFSKDVRENTHKVHLLCLLANGFYRNRICSQPDLHAIGLSIIPIHFTKVPAGQVDLPYLSNLVKWFVGTFTVNEELSTEKGEPLQSTLERRFAIYAAQDDEELVHIFLIILRALQLLCRLVLSFQPIPLKET--KAKVDSKHLLL------EYTSSQPLEPK-KRKTAQ-TK-----------RTRKSRLTTGSQE--HKESG-NEESGLAEKDV--PVRPKNDRRRRVASKVCYKEESGSDE-GSGSDFEVSE-EESDLSDEDFETVSKRQRKSRLPKNSY-GAE-----PRSAKSTAPALPPAQ-----RKRNKIISSDEDdgQQEVRKVVGTDQWLEVFLEREDKWVCVDCVHGNVGQPQLCFTYATKPLSYIVGFDNDGSVRDVTQRYDPVWMTTTRKSRVDPEWWEDTLQPYKSPYVERDKKEENEFQVKLQDQPLPTAIGEYKNHPLYALKRHLLKYQAIYPETAAVLGYCRGEAVYSRDCVHTLHSKDTWLKKARVVRIGEVPYKMVKGFSNQARKARLAEPANRDKEDLALFGRWQTEEYQPPIAVDGKVPRNEYGNVYLFLPSMLPVGCVQLRLPNLNRLARKLDIDCAQAITGFDFHGGYSHPVTDGYVVCEEYKEVLIAAWENEQAEIEKKEKEKREKRALGNWKLLTKGLLIRERLKQRYSIKTEPAAPDTQKGAGFSSDEEGGPSSETAV-GNAAISWPQNRQLEKK-KEEETTRKSKREKKGEAAQLFPFEKL
>UniRef90_A0A8D1JWJ7/15-858 [subseq from] DNA repair protein complementing XP-C cells n=1 Tax=Sus scrofa TaxID=9823 RepID=A0A8D1JWJ7_PIG
----------------------------------------RDFTSARKKTHLPKKEAAVDTGAceGDAEEDSEDDWEEVEELTEPVPGGLGENTAFSKSAVPVKPVEIEIETPEQVKARERSEKIKMEFETQLRRMMKRFNKEVHEDTHKVHLLCLLANGFYRNSICSQPDLRAIGLSIIPTRFTKVPPQDVDVCYLSNLVKWFIGTFTVNADLSTNEQDGLQTTLERRFAIYSARDDEELVHIFLLIIRALHLSARLVLSLQPIPLKSSAAKGKKASKERSTEGPGCSSETSSPGPAKQTKLKSSSGNRREDPSSEGTNGPRAKGKGSKAaaATKKQREPSSSGEEEGKAAGQQGEARRPACGRRRQAATRVSYKEESGSDKASSSSDFELSSGDSHCPSDEDSEPGLRRQRRAPGLPRTKAGAKSDSRSQRGSHPKPPGFLAASAGPPGSKRkgGKKTSVRGEEADGGKVAGVDHWLEVFCEREDKWVCVDCVHGVVGQPLTCYQYATKPMTYVVGIDGDGWVRDVTQRYDPAWMTATRKCRVDAVWWAETLRPYRSPLLEREQREDQEFQAKHLDQPMPTVIGTYKNHPLYALKRHLLKYEAIYPETAAILGYCRGEAVYSRDCVHTLHSRDTWLKQGRVVRLGEVPYKMVKGYSNRARKARLAEPQLRDHNDLPLFGQWQTEEYQPPVAVDGKVPRNEFGNVYLFLPSMMPVGCVQLNLPNLQRVARKLNIDCVQAITGFDFHKGYSHPITDGYIVCEEYRDILLAAWENEQALIEKKEKEKKEKRTLGNWKLLVKGLLIRERLRLRYGTQSKTAAPHTDTG-GLSSDEEEGTSSQGEAARILAASWPQNREAEEERERK-CPKRTRREKKEAASHLFPFEK-
>UniRef90_A0A1V4JIH7/85-959 [subseq from] DNA repair protein complementing XP-C cells n=1 Tax=Patagioenas fasciata monilis TaxID=372326 RepID=A0A1V4JIH7_PATFA
-----------------KITINKGND--NKEETCS--DSLKPPQKEIKFKRDSPVKKEMDEENTGDDDESEDEWEDVEELQEPATDKSEEAAVLPAMVLPSNPVEIEIETPEQMKKRQRSEKRKAEFETYLRRIMKRFSKEVREDTHKVHLLCLLANGFYRNRICSQPDLHAIGLSIVPTRFTKVPAHQVNLLHLSNLVKWFVGTFTINAELSTEKGESLQSTLEKRFAIYAARDEEELVHIFLIILRALQLLCRLVLSFQPIPLKETSAKGKSSSNrQSLSSTSEGkkSSAtTPKAVAKKHPcrKAKWEeESSESEEDNKEPKTHKTAQTKRTHKSKLTTGSQKQKESSNRESSLAEKDVPVQPkNDRRRRVASKVCYKEESGSDE-GSGSDFEVSE-EESEVSDEDFETVSKRPRSSLGSQKSKVTvikrpktETSESRLSKNSHGADPK-PAESTAppvpHTQKKRNKIISSDEDDGQQEvRKTGTDQWLEVFLECEDKWVCVDCVRGNVGQPQLCFTYATKPLFYIVGFDNDGSVRDVTQRYDPVWMTATRKSRVDPEWWEETLQPYRSPYVERDKKEENEFQVKLQDQPLPTAIGEYKNHPLYALKRHLLKYQAIYPESAAVLGYCRGEAVYSRDCVHTLHSRDTWLKQARVVRIGEAPYKMVKGFSNQARKARLAEPANRDKEDLALFGRWQTEEYQPPIAVDGKVPRNEYGNVYLFLPSMLPIGCVQLRLPNLNRLARKLDIDCAQAITGFDFHGGYSHPVTDGYVVCEEYKDILLAAWENEQAEMEKKEKEKREKRALGNWKLLTKGLLIRERLKQRYSLKTEPSAPEAEKGAGFSSDEEEGPSSETAVG-NTAIYWPQNRQL-EKTKENNATRKSKREKKGEAAQLFPFEKL
>UniRef90_A0A8D1Q4K9/60-874 [subseq from] DNA repair protein complementing XP-C cells n=26 Tax=Suidae TaxID=9821 RepID=A0A8D1Q4K9_PIG
CGASGGPAAGPARKKVARATVKLETPQVVKDEALSDEDDFRDFTSARKKTHLPKKEAAVDTGAceGDAEEDSEDDWEEVEELTEPVPGGLGENTAFSKSAVPVKPVEIEIETPEQVKARERSEKIKMEFETQLRRMMKRFNKEVHEDTHKVHLLCLLANGFYRNSICSQPDLRAIGLSIIPTRFTKVPPQDVDVCYLSNLVKWFIGTFTVNADLSTNEQDGLQTTLERRFAIYSARDDEELVHIFLLIIRALHLSARLVLSLQPIPLKSSAAKGKKASKERSTEGPGCSSETSSPGPAKQTKLKSSSGNRREDPSSEGTSGPRAKGKGSKAaaATKKQREPSSSGEEEGKAAGQQGEARRPARGRRRQAATRVSYKEESGSDKASSSSDFELSSGDSHCPSDEDSEPGLRRQRRAPGLPRTKAGAKSDSRSQRGSHPKPPGFLAASAGPPGSKRkgGKKTSVRGEEADGGKVAGVDHWLEVFCEREDKWVCVDCVHGVVGQPLTCYQYATKPMTYVVGIDGDGWVRDVTQRYDPAWMTATRKCRVDAVWWAETLRPYRSPLLEREQREDQEFQAKHLDQPMPTVIGTYKNHPLYALKRHLLKYEAIYPETAAILGYCRGEAVYSRDCVHTLHSRDTWLKQGRVVRLGEVPYKMVKGYSNRARKARLAEPQLRDHNDLPLFGQWQTEEYQPPVAVDGKVPRNEFGNVYLFLPSMMPVGCVQLNLPNLQRVARKLNIDCVQAITGFDFHKGYSHPITDGYIVCEEYRDILLAAWENEQALIEKKEKEKKEKRTLGNWKLLVKGLLIRERLRLRYGTQ------------------------------------------------------------------------
>UniRef90_A0A8C8S3C5/77-964 [subseq from] XPC complex subunit, DNA damage recognition and repair factor n=1 Tax=Pelusios castaneus TaxID=367368 RepID=A0A8C8S3C5_9SAUR
-----------SRRKGAQSVAKEENRITVINEGNCNKVELcSALPSSSQKETMSKRQSTIKKEMDEDDDDgdgSEDEWEDVEELEELVPEKSGEAAALPAVVLPSKPVEIEIETPEQAKKRERREKRKAEFETYLRRMMKRFNKEVHEDTHKVHLLCLLANGFYRNRVCSQTDLQAIGLSIIPTHFTKVPADCVDLLYLSNLVKWFVATFTINPELSVDDQESLQSTLERRFAIYAARDDEELVHIFLLILRALQLLCRLVLSLQPIPLKEPARKGKSSSKKLSVSGTSKEQEGSAKKPKAPSRKSSCKGAKQQETLSgsEGADEKlnTSRTKRTSKSKviKNGQKQKESSDDESnLGE--DKEAYRSRSNCQRRVTLKVSYKEESGTDESN-DSEFEASEEEDSHFSDEDFETVSKKQKRSSGTHKARVAVENSRKarplESKGLKNSDgneQLLGkAASpgSSNTLKKRNKIISSDDDDGEQEvvKVTGTDQWLEIFVEREDRWICVDCVHGIVNQPPLCFKYATKPVSYIVGIDTNGHVKDVTQRYDPAWMTLTRKCRVDPQWWEDTLEPYRSPFVEREKKEEREFLVKLQDQPLPTAIGEYKNHPLYALKRHILKYEAIYPETATILGYCRGEAVYSRDCVRTLHSRDTWLKQARVVRIGEVPYKMVKGFSNQARKARLMEPSNREKDDLALFGLWQTEEYQPPVAVDGRVPRNEYGNVYLFLPCMLPVGCVQLRLPNLQKVARKLDIDCVQAITGFDFHGGYSHPVTDGYIVCEEYKEVLIAAWENEQAEIEKKEKEKREKRALGNWKLLAKGLLIREKLKQRYCRKNEASGSMMEKGAGFSSDEEG-EPNTETPAEDMVVFWPQNRQVEEQKKEKGG-RKSKREKKGEASNLFPFEKL
>UniRef90_A0A8D2JQ59/67-928 [subseq from] XPC complex subunit, DNA damage recognition and repair factor n=2 Tax=Sciurus vulgaris TaxID=55149 RepID=A0A8D2JQ59_SCIVU
---RGAVADGPARKKVAKAPVGSADLM-VKEEAVSDGEDSRDFSRDFKKAHPKKEATVKGSSSeGEDEEESEEDWEEVEELGEPVPGDMGESSAFSASVLPAKPVEIEIETPEQAKTRQRSEKIKLEFETYLRRMMKRFNKEVHENTHKVHLLCLLANGFYRNSVCRQPDLLAIGLSIIPTRFTKVPPQDVDLCFLSNLVKWFIGTFTVNPDLSTNEQEGLQTTLERRFAIYSARDNEELVHIFLLILRALQLLTRLVLSLQPIPLKSPVAKGRKLSKERPAERTGGASEASSQVPGTAGTPKSSPAAGG-EAPAQGRNRPRARGRRSRRAVDGGPRGASSSGEEEAGS---RGT--RPRGHGRRVASRVSYKEDSGSEQAGSGSDFELSSGEAQRSSAEDSEPGPPKRRRAPAPPRTKPGSKSDASAPREGHSQGP---VAASRSPGSRRGHKAPGG--AT---EAAGVDQWLEVFCERRAAWVSVDCVHGVVGQPPACYRFASRPLTYVVGIDGDGWVRDVTQRYDPAWMTATRKCRVDPEWWAETLRPYRSPCVEREKKEDQEFQAKHLDQPLPTAIGTYKNHPLYALKRHLLKYEAIYPETAAILGYCRGEAVYSRDCVHTLHSRDTWLKQARVVRLGEVPYKMVKGYSNRARKARLAEPQLQDQNDLGLFGHWQTEEYQPPVAVDGKVPRNEFGNVYLFLPSMMPIGCVQLNLPNLHRVARKLDIDCVQAVTGFDFHGGYSHPVTEGYIVCEEFRDVLLTAWESEQALAEKREKERREKRALGNWKLLVKGLLIRERLKLRYGAKNEAVAPQADAGGGLSSDEEEGTSSQAEAARILAASWPQNREAAEEQKPR-CPGRTARAKRGAASHLFPFEK-
>UniRef90_A0A8D2NEE1/12-761 [subseq from] XPC complex subunit, DNA damage recognition and repair factor n=1 Tax=Zonotrichia albicollis TaxID=44394 RepID=A0A8D2NEE1_ZONAL
------------------------------------------------------------------------------ELQEPATDKLEEAAALPSVGLPSNPVEIEIETPEQVKKRERREKRKAEFEMYLRRMMKRFSKEVREDTHKVHLLCLLANGFYRNRICNQPDLLAIALSIVPVRFTQVPAGQVGLVYLSNLVKWFVGTFTVNDELSTEKGEPLQSTLERRFAIYAAQDEEELVHIFLIILRALQLLCRLVLSFQPIPLKET-----RPKVDLLFK-SSESKENS----KEPKKPKTAQ-TKRTQKLTKGS--------QEQEE---------SKNESSPAEKDV--PVRPKNDRRRRVASKVCYKEESGSDE-GSASDFELSE-EESDVSDEDFESVP-KRRRS---SQTKS----AKST-------TSALPQAK-----KKRNKIISSDEDEgqQEVRKAMGTDQWLEVFLEPEDKWVCVDCVHGNVGQPQLCFAHATKPLFYVVGFDNDGSVRDVTQRYDPVWMTSTRKSRVDPEWWEETLQPYESPYVERDKKEENEFQVKLQDQPLPTAIGEYKNHPLYALKRHLLKFQAIYPETAAILGYCRGEAVYSRDCIHTLHSRDTWLKQARVVRIGEVPYKMVKGFSNRARKARLAEPANRDREDLALFGRWQTEEYQPPIAVDGKVPRNEYGNVYLFLPSMLPVGCVQLKLPNLNRVARKLNIDCAQAVTGFDFHGGYSHPVTDGYVVCEEYKEVLVAAWENEQAEIEKKEKEKREKRALGNWKLLTKGLLIRERLKQRYSIKTEPSAPETEKGGGFSSDEEGAPSSESTVGN-TAMYWPQNRQLEKQEKIK--TKKSKREKRGEAAQLFPFEKL
>UniRef90_A0A8D2Q0W4/58-820 [subseq from] XPC complex subunit, DNA damage recognition and repair factor n=1 Tax=Zosterops lateralis melanops TaxID=1220523 RepID=A0A8D2Q0W4_ZOSLA
------------------------------------------------------------------------------------------------------------------------EKRKAEFEMYLRRMMKRFSKEVREDTHKVHLLCLLANGFYRNRICSQPDLLAIGLSIVPTCFTQVPAGQVGLVYLSNLVKWFVGTFTVNEELSTEKGEPLQSTLERRFAIYTAQDDEELVHIFLIILRALQLLCRLVLSFQPIPLKETRPKGKTSSKRLSHSSTSEGQENSATTPKAVAKKCPCKTAKQDEKSSESkeNNKEPKKPKTAQTERTHKSKPT-------KGSQEQKESIRPKNDRRRRVASKVCYKEESGSDE-GSASDFEVSE-EESDLSDEDFETAPKRRRSSQPSQNSKLTTIKRSKTETSETMLSKNLcgaetkPAKSTDpglpQAQRKRNKIISSDEDdgQQEVRKAMGTDQWLEVFLEPEDKWVCIDCIHGNVGQPQLCFAHATKPLFYVVGFDNDGSVRDVTQRYDPAWMTSTRKSRVDPGWWEETLQPYESPYVERDKKEENEFQVKLQDQPLPTAIGEYKNHPLYALKRHLLKYQAIYPESAAILGYCRGEAVYSRDCIHTLHSRDTWLKQARVVRIGEVPYKMVKGFSNRARKARLAEPANRDREDLALFGRWQTEEYQPPIAVDGKVPRNEYGNVYLFLPSMLPVGCVQLKLPNLNRVARKLNIDCAQAITGFDFHGGYSHPVTDGYVVCEEYKEVLVAAWENEQAEIEKKEKEKREKRALGNWKLLTKGLLIRERLKQRYSIKTEPSAPETEKGEGFSSDEE-GAPSSENAVENTAIYWPQNRQLE-KQEEK-TTKKSKREKRGEAAQLFPFEKL
>UniRef90_A0A8D2Q3G6/19-232 [subseq from] XPC complex subunit, DNA damage recognition and repair factor n=1 Tax=Zosterops lateralis melanops TaxID=1220523 RepID=A0A8D2Q3G6_ZOSLA
-------------------------------------------------------DNTDSDDDGDDDDESEDEWEDVEELQEPDTDKLEEAAILPSVGLPSNPVEIEIETPEQVKKRERREKRKAEFEMYLRRMMKRFSKEVREDTHKVHLLCLLANGFYRNRICSQPDLLAIGLSIVPTCFTQVPAGQVGLVYLSNLVKWFVGTFTVNEELSTEKGEPLQSTLERRFAIYTAQDDEELVHIFLIILRALQLLCRLVLSFQPIPLKETR------------------------------------------------------------------------------------------------------------------------------------------------------------------------------------------------------------------------------------------------------------------------------------------------------------------------------------------------------------------------------------------------------------------------------------------------------------------------------------------------------------------------------------------------------------------------------------------------------------------------------------
>UniRef90_A0A8D2Q3G6/248-758 [subseq from] XPC complex subunit, DNA damage recognition and repair factor n=1 Tax=Zosterops lateralis melanops TaxID=1220523 RepID=A0A8D2Q3G6_ZOSLA
------------------------------------------------------------------------------------------------------------------------------------------------------------------------------------------------------------------------------------------------------------------------------------------------------------------------------------------------------------------PVRPkNDRRRRVASKVCYKEESGSDE-GSASDFEVSE-EESDLSDEDFETAPKRRRSSQPSQNSKL------TTIK---STDPGLPQAQ-----RKRNKIISSDEDdgQQEVRKAMGTDQWLEVFLEPEDKWVCIDCIHGNVGQPQLCFAHATKPLFYVVGFDNDGSVRDVTQRYDPAWMTSTRKSRVDPGWWEETLQPYESPYVERDKKEENEFQVKLQDQPLPTAIGEYKNHPLYALKRHLLKYQAIYPESAAILGYCRGEAVYSRDCIHTLHSRDTWLKQARVVRIGEVPYKMVKGFSNRARKARLAEPANRDREDLALFGRWQTEEYQPPIAVDGKVPRNEYGNVYLFLPSMLPVGCVQLKLPNLNRVARKLNIDCAQAITGFDFHGGYSHPVTDGYVVCEEYKEVLVAAWENEQAEIEKKEKEKREKRALGNWKLLTKGLLIRERLKQRYSIKTEPSAPETEKGEGFSSDEE-GAPSSENAVENTAIYWPQNRQLE-KQEEK-TTKKSKREKRGEAAQLFPFEKL
>UniRef90_A0A8D2QJH0/19-782 [subseq from] XPC complex subunit, DNA damage recognition and repair factor n=1 Tax=Zonotrichia albicollis TaxID=44394 RepID=A0A8D2QJH0_ZONAL
----------------------------------------------------------DN--DDDDDDESEDEWEDVEELQEPATDKLEEAAALPSVGLPSNPVEIEIETPEQVKKRERREKRKAEFEMYLRRMMKRFSKEVREDTHKVHLLCLLANGFYRNRICNQPDLLAIALSIVPVRFTQVPAGQVGLVYLSNLVKWFVGTFTVNDELSTEKGEPLQSTLERRFAIYAAQDEEELVHIFLIILRALQLLCRLVLSFQPIPLKETRPKVDFSSKRLSHSSTSEGQESFATTPKAVAKACPCKKAKQDKKSSesKENSKEPKKPKTAQTKRTQKLTKGSQEQEEskNESSPAEKDVPVRPkNDRRRRVASKVCYKEESGSDE-GSASDFELSE-EESDVSDEDFESVPKRRRSSQASQNSKLTTVKRSKPETSETRQSENLCGAETKSAKSttsalpqakkKRNKIISSDEDEGqqEVRKAMGTDQWLEVFLEPEDKWVCVDCVHGNVGQPQLCFAHATKPLFYVVGFDNDGSVRDVTQRYDPVWMTSTRKSRVDPEWWEETLQPYESPYVERDKKEENEFQVKLQDQPLPTAIGEYKNHPLYALKRHLLKFQAIYPETAAILGYCRGEAVYSRDCIHTLHSRDTWLKQARVVRIGEVPYKMVKGFSNRARKARLAEPANRDREDLALFGRWQTEEYQPPIAVDGKVPRNEYGNVYLFLPSMLPVGCVQLKLPNLNRVARKLNIDCAQAVTGFDFHGGYSHPVTDGYVVCEEYKEVLVAAWENEQAEIEKKEKEKREKRALGNWKLLTKGLLIRERLKQRYSIK------------------------------------------------------------------------
>UniRef90_A0A8J6ADL6/108-190 [subseq from] DNA repair protein complementing XP-C cells n=1 Tax=Galemys pyrenaicus TaxID=202257 RepID=A0A8J6ADL6_GALPY
CNDPGGPADDPAKKKVAKVPLKSENPKVVKDEALSRGEDFRGSPGAHEQAHRPKREAPLDRGShkgdDDDDEESEDEWEEVEA----------------------------------------------------------------------------------------------------------------------------------------------------------------------------------------------------------------------------------------------------------------------------------------------------------------------------------------------------------------------------------------------------------------------------------------------------------------------------------------------------------------------------------------------------------------------------------------------------------------------------------------------------------------------------------------------------------------------------------------------------------------------------------------------------------------------------------
>UniRef90_A0A8J6ADL6/197-941 [subseq from] DNA repair protein complementing XP-C cells n=1 Tax=Galemys pyrenaicus TaxID=202257 RepID=A0A8J6ADL6_GALPY
---------------------------------------------------------------------------------------------------------------------------------------------------QVHLLCLLANGFYRNSVCTQPDLLAIGLSIIPTCFTKVPPQDVDLCHLSNLVKWFIGTFTVNADLSTNEQERLQTTLERRFAIYSARSEEELVHIFLLILRALRLLTRLVLSLQPVPLKLAAAkqtsetdfcvlfKGKKLSKKRPTGGAERASETCSPLPENQAKPKTSKGSGPS------SQGPGVKGKRSQAAavRKKRTEPSSSEEEEEeeEGEVgKSRGTPRRLPGRQRRVAPRVSYKEASGSDEAGDDSDFELSSGDARHPSDEDSEPGAVRKRALALP-RRKAKSQSDSRTPRGNHPQHSGLLEAsaSSSGSKSKRGKQISSEGEEAEGGHAAGVDQWLEVFCEKEEKWMCVDCVHGVVGQPLTCYKYATKPMTYVVGIDSDGWVRDVTQRYDPAWMTATRKCRVDSAWWAETLRAYQSPLVDRAKKEDLEFQAKHLDQPLPTSIGTYKNHPLYALKRHLLKYEAIYPETAAVLGYCRGEAVYSRDCVHTLHSRDTWLKQARVVRLGEVPYKMVKGYSNRARKARLAEPQLQDHNDLGLFGLWQTEEYQPPVAVDGKVPRNEFGNVYLFLPSMMPVGCVQLKLPNLHRVARKLDIDCVQAITGFDFHGGYSHPITDGYIVCEEYKDVLLAAWENEQALIEKKEREKRETRALGNWKLLVRGLLIRERLKLRYGPKSEAAAPHTDAGGGLSSDEEEGTSSQAEAARILAASWPQNREAEEEQKPK-CPKKTKRGKKEAASHLFPFEKL
>UniRef90_A0A8K1GML7/69-963 [subseq from] DNA repair protein complementing XP-C cells n=2 Tax=Passeriformes TaxID=9126 RepID=A0A8K1GML7_9PASS
----------PSKREEAKSQIKESNKNagnkdnCIKEETHSDSLKRPQNEMNLKTKSPVKKemdeDNTDSDDGDDDDDESEDEWEDVEELQEPDTDKLEEAAILPSVGLPSNPVEIEIETPEQVKKRERRERRKAEFEMYLRRMMKRFSKEVREDTHKVHLLCLLANGFYRNRICSQPDLLAIGLSIVPTRFTQVPAGQVGLVYLSNLVKWFVGTFTVNEELSTEKGEPLQSTLERRFAIYTAQDDEELVHIFLIILRALQLLCRLVLSFQPIPLKETRPKGKTSSKRLSHSSTSEGQENSATTPKAVAKKCPCKTAKQDEKSseSKENNKEPKKLKTAQTERTHKSKPTkgSQEQKESSNEtgSAEKDVPVRPkNDRRRRVASKVCYKEESGSDE-GSASDFEVSEGE-SDLSDEDFEIAPKRRRSSQPSQNSKLTTIKRSKTETSETMLSKNLcgaeikPAKSTDpglpQAQRKRNKIISSDEDdgQQEVRKAMGTDQWLEVFLEPEDKWVCVDCIHGNVGQPQLCFAHATKPLFYVVGFDNDGSVRDVTQRYDPAWMTSTRKSRVDPEWWEETLQPYESPYVERDKKEENEFQMKLQDQPLPTAIGEYKNHPLYALKRHLLKYQAIYPESAAILGYCRGEAVYSRDCIHTLHSRDTWLKQARVVRVGEVPYKMVKGFSNRARKARLAEPANRDREDLALFGRWQTEEYQPPIAVDGKVPRNEYGNVYLFLPSMLPVGCVQLKLPNLNRVARKLNIDCAQAITGFDFHGGYSHPVTDGYVVCEEYKEVLVAAWENEQAEIEKKEKEKREKRALGNWKLLTKGLLIRERLKQRYSIKTEPSAPETEKGEGFSSDEE-GAPSSENAVENTAIYWPQNRQLE-KQEEK-TTKKSKREKRGEAAQLFPFEKL
>UniRef90_A0A8U7MHN0/80-972 [subseq from] Uncharacterized protein n=11 Tax=Corvus TaxID=30420 RepID=A0A8U7MHN0_CORMO
---------KPSKQKEAKSQIKESkrngrNkENCIKEETCS--DSLKCLQKEMKTESPVKKEMDEdNtDDgGDDDDDESEDEWEDVEELQEPATGKLEEAAVLPSVGLPRNPVEIEIETPEQMKKRERREKRKAEFEMYLRRMMKRFSKEVREDTHKVHLLCLLANGFYRNRICSQPDLLAVGLSIVPARFTQVPAGHMGLVYLSNLVKWFVGTFTVNDELSTEKGEPLQSTLERRFAIYAAQDDEELVHIFLIILRALQLLCRLVLSFQPIPLKETRPKGKSSSKRLSHSSTSEGQERSAATPKAGAKKCPCKKTKQDEKSSesKEDKKEPKKPKTAQTERTHRSKLTkgSQEQKESnnESSLAEKDVPVRPkNDRRRRVASKVCYKEESGSDD-GSGSNFEISE-EESELSDEDFETVPKRRRSSLAPQNSKVTTIKSPKTETSESRLSKSscgaepKPAKSTTpalpQAQRKRSKIISSDEDdgQQEVRKAMGTDQWLEVFLEPEDKWVCVDCVHGNVGQPQLCFAHATKPLFYVVGFDNNGSVRDVTQRYDPAWMTSTRKSRVDPEWWEETLQPYESPDVERDRKEENEFQVKLQDQPLPTAIGEYKNHPLYALKRHLLKYQAIYPETAAILGYCRGEAVYSRDCIHTLHSRDTWLKQARVVRVGEMPYKMVKGFSNRARKARLAEPENRDREDLALFGHWQTEEYQPPIAVDGKVPRNEYGNVYLFLPSMLPVGCVQLKLPNLNRVARKLNIDCAQAITGFDFHGGYSHPVTDGYVVCEEYKEVLVAAWENEQAEIEKKEKEKREKRALGNWKLLTKGLLIRERLKQRYSIKTEPSAPETDKGGGFSSDEEGAPSSE-SAVGNTAIYWPQNRQLE-KQEEK-TTKKSKREKRGEAAQLFPFEKL
>UniRef90_A0A2I0U0H2/65-973 [subseq from] DNA repair protein complementing XP-C cells n=25 Tax=Neognathae TaxID=8825 RepID=A0A2I0U0H2_LIMLA
------SANKPSKQKGAKSLIKEDK-KItrnkgnrTKDETCSDSLKPPQKEIKLKKESPVKKEMDEDNSDDDDDDESEDEWEDVEELQEPATDKLEEAGVLPPVALPSNPVEIEIETPEQMKRRRRREKRNAEFEMYLRRMMKRFSKDVRENTHKVHLLCLLANGFYRNRICSQPDLHAIGLSIIPIHFTKVRAGQVDVPYLSNLVKWFVGTFTVNEEISTEKGEPLQSTLERRFAIYAARDDEELVHIFLIILRALQLLCRLVLSFQPIPLKETKAKVATVIKVTypvslqVKSSSKRQSlSTSEGQESSATTPKAmakkcpCRKAKQDEKSSESE-EDNKEPKKRKTAQTKRthkSKLTtGSQEQKESGNEEsglaEKDVPVRPkNDRRRRVASKVCYKEESGSDE-GSGSDFKVSE-EESYLSDEDFETVSKRQRSSLGSQKSKVTAikspKtetSESRLPKNSYGAEPR-PAKSTAPalphAQKKRNKIISSDEDdgQQEVRKVVGTDQWLEVFLEREDKWVCVDCVHGNVGQPQLCFTYATKPLSYIVGFDNDGSVRDVTQRYDPVWMTTTRKSRVDPEWWEDTLQPYKSPYVERDKKEENEFQVKLQDQPLPTAIGEYKNHPLYALKRHLLKYQAIYPETAVVLGYCRGEAVYSRDCVHTLHSKDTWLKKARVVRIGEVPYKMVKGFSNQARKARLAEPANRDKEDLALFGRWQTEEYQPPVAVDGKVPRNEYGNVYLFLPSMLPIGCVQLRLPNLNRLARKLDIDCAQAITGFDFHGGYSHPVTDGYVVCEEYKEVLIAAWENEQAEIEKKEKEKREKRALANWKLLTKGLLIRERLKQRYSIKTEPSAPDTQKGAGFSSDEEGGPSSETAV-GNAAISWPQNRQLEKKKE--ETTRKSKREKKGEAAQLFPFEKL
>UniRef90_A0A8C6Z190/57-868 [subseq from] XPC complex subunit, DNA damage recognition and repair factor n=6 Tax=Nothoprocta perdicaria TaxID=30464 RepID=A0A8C6Z190_NOTPE
-------------------------------------------------------------------------SKGKHKLQEPVTD-KLEDAVVPAVVLPSKPVEIEIETPEQAKNRERREKRKAEFEVYLRRMMKRFNKEIREDTHKVHLLCLLANGFYRNRICNQPDLLAIGLSVIPTHFTKVPAGQVDLPRLSNLVKWFVGTFTVNDELSVEKGEPLQATLERRFAIYAARDNEELVHIFLIILRALQLLCRLVLSLQPIPLKETRAKVSFSTSEGQESSATTPKAAAKKgFCGKAKRNEKSSGSEDDNREPKKpSSARTKRPCRSKLTRESQEQRETNNEDCSLGEKDRPA--RPKNDRRRRVASKVCYKEESGSDED-SVSDFEVSEEE-SSLSDEDFETLPKKQRRSLGSQKSKVKADKNSKTKiselrlpKNSQEAEPR-PAKNTAtalpNAQRKRNKIISSDEDgEQELRKATGTDHWLEVFLEREDKWVCVDCVHGSVGQPQLCFKNATKPLSYIVGFDNDGSIKDVTQRYDPVWMTVTRKSRVGSEWWKDTLRPYESPFVERDKKEEMEFQVKLQDQPLPTAIGEYKNHPLYALKRHLLKYEALYPESAAILGYCRGEAVYSRDCVHTLHSKDTWLKQARVVRIGEVPYKMVRGFSNQARKARLMEPANREKQDLALFGRWQTEEFQPPVAVDGKVPRNEYGNVYLFLPSMLPVGCVQLRLPNLNRVARKLDIDCAQAITGFDFHGGYSHPVTDGYVVCEEYKEVLIAAWENEQAEIEKKEKEKREKRALGNWKLLTKGLLIRERLKQRYCSK--LPAPEAEKRAGFSSDEEGGPSSET-AAGDLAASWPQNRQAE-KQKKEKTTRKSRRERKGEAAQLFPFEKL
>UniRef90_D2CPI8/1-508 [subseq from] Xeroderma pigmentosum complementation group C protein (Fragment) n=1 Tax=Homo sapiens TaxID=9606 RepID=D2CPI8_HUMAN
-------------------------------------------------------------------------------------------------------------------------------------------------------------------------------------------------------------------------------------------------------------------------------GKKPSKERLTADPGGSSETSSQVLENHTKPKTSKGTKQEETFAKGTCRPSAKGKRNKGGRKKRSKPSSSEEDEGPGDKQEKATQRRPHGRERRVASRVSYKEESGSDEAGSGSDFELSSGEASDPSDEDSEPGPPKQRKAPAPQRTKAGSKSASRTHRGSHRKDPSLPVASSSSSSSKRGKKMCSDGEKAEKRSIAGIDQWLEVFCEQEEKWVCVDCVHGVVGQPLTCYKYATKPMTYVVGIDSDGWVRDVTQRYDPVWMTVTRKCRVDAEWWAETLRPYQSPFMDREKKEDLEFQAKHMDQPLPTAIGLYKNHPLYALKRHLLKYEAIYPETAAILGYCRGEAVYSRDCVHTLHSRDTWLKKARVVRLGEVPYKMVKGFSNRARKARLAEPQLREENDLGLFGYWQTEEYQPPVAVDGKVPRNEFGNVYLFLPSMMPIGCVQLNLPNLHRVARKLDIDCVQAITGFDFHGGYSHPVTDGYIVCEEFKDVLLTAWENEQAVIERKEKE------------------------------------------------------------------------------------------------------
>UniRef90_A0A091J5M1/2-830 [subseq from] DNA repair protein complementing XP-C cells (Fragment) n=6 Tax=Neognathae TaxID=8825 RepID=A0A091J5M1_EGRGA
----------------------------------------------------------------DDDEESEDEWEDVEELQGPAT-DKLEAAVLPAMVIPSNPVEIEIETPEQVKKRERREKRKAEFEMYLRRMMKRFCKEVREDTHKVHLLCLLANGFYRNRICSQPDLHAIGLSIIPTHFTKVPAGQVDLLYLSKLVKWFVGTFTVNDELSTEKGEPLQSTLERRFAVYAARDDEELVHIFLIILRALQLLCRLVLSFQPIPLKETRAKGKSSCKSQSLSGTSEGQESSATTPKAVAKKCPCRKAKQDEKSSESEE-DNEEPKKRKTAqtkRTRKSKLTtGSQEQKESGNEEislaEKDVPVRPkNDRRRRVASKVCYKEESGSDE-GSVSDFEVSE-EESNVSDEDFETVSKRRRSSLGSQKSKVtaikspkSETSESRLSRNSYGAEPR-PAKSTApplpHAQRKRNKIISSDEDdgQQEVRKVMGTDQWLEVFLEREDKWVCVDCVHGNVGQPQLCFTYATKPLFYIVGFDNDGSVRDVTQRYDPVWMTATRKSRVDPEWWEDTLQPYQSPYVERDKKEENEFQVKLQDQPLPTAIGEYKNHPLYALKRHLLKYQAIYPESAAVLGYCRGEAVYSRDCVHTLHSKDTWLKQARVVRIGEVPYKMVKGFSNQARKARLAEPANRDKEDLALFGRWQTEEYQPPIAVDGKVPRNEYGNVYLFVPSMLPIGCVQLRLPNLNRLARKLDIDCAQAITGFDFHGGYSHPVTDGYVVCEEYKEVLIAAWENEQAEIEKKEKEKREKRALGNWKLLTKGLLIRERLKQRYSIKTEPSAPEAEKGAGFSSDEEGGPSSVGN----VAISWPQNRQLEKKKEEK-TTKKSKREKKGEAAQLFPFEKL
>UniRef90_E1BUG1/7-830 [subseq from] XPC complex subunit, DNA damage recognition and repair factor n=11 Tax=Gallus gallus TaxID=9031 RepID=E1BUG1_CHICK
--------------------------------------------------------------DDDDDDESEDEWEDVEELQEPATDKLEQGAVLPAVVLPSNPVEIEIETPEQLKKRERREKRKAEFETYVRRMIKRFTKEVREDTHKVHLLCLLANGFYRNRICSQPDLHAIGLSIIPIHFTKVPAGQVDLLYISNLVKWFVGTFTVNDELSTEKGEPLQSTLERRFAIYAARDDEELVHIFLIILRALQLLCRLVLSLQPIPLKETKAKEKSTSKKQSLSSTSEGQESSGTTPKAVAKKCPCKKAKRDEK-SSGSEEDNEESKKTKSAQTERthkSKLTAGnrEQKETrnvDSGLREKDVPVRPkNSRWRRVASKVCYKEESGSDE-GSVSDFEIS-GEESDISDEDFETVSKKRRSSQGAQKSKVMTVKSPKSETSESRlSRNSLGVEPRPHAQRKRNKIISSDEDDGQQmvRKVVGTDQWLEVFLEREDRWVCVDCVHGIVGQPQQCFTYATKPLSYIVGFDNDGSVKDVTQRYDPVWMTMTRKKRVDPEWWEDTLQPYKSPFVDRDKKEETEFQVKLQDQPLPTAIGEYKNHPLYALKRHLLKYQAIYPESAAILGYCRGEAVYSRDCVHTLHSKDTWLKQARVVRIGEVPYKMVKGYSNQARKARLAEPANRDKADLALFGRWQTEEYQPPIAVDGKVPRNEYGNVYLFLPSMLPIGCVQLRLPNLNRLARKLDIDCAQAVTGFDFHGGYSHAVTDGYVVCEEYKEVLIAAWENEQAEIEKKEKEKREKRALGNWKLLTKGLLIRERLKQRYSIKVEPSAPETEKGGGFSSDEE-GPSSG-TAGGGMEIFWPRNRQA-EKQKEKA-TRKSKQEKKEEAAQLFPFEKL
>UniRef90_F6VJR1/60-943 [subseq from] XPC complex subunit, DNA damage recognition and repair factor n=7 Tax=Equus TaxID=9789 RepID=F6VJR1_HORSE
CSDPGGSADGPAKKKVAKVTGKSEKLKVIKDEALSD-EDFRDSPSARKKARRPKKEAAMDKGSHggDDEEESEDDWEEVEELSEPVPGDAGENTAFSKSALPVEPVEIEIETPEQAKARERSEKVKMEFETYLRRMVKRFNKEVHEDTHKVHLLCLLANGFYRNSVCNQPDLQAIALSILPARFTRVPPRDVDICHLSDLVKWFIGTFTVNADLSTSERDGLQTTLERRFAIYSARDDQELVHIFLLILRALQLPTRLVLSLQPIPLKLSAAKGKKPSKERSTEGPRGSSETSSQVPENQTKPKTSRGTRQEETSSEGTSNPGTKGKRSKpaaGGR-RRRDPSSSGEEEGEAGAREEHTPRRLRGRERRVASRVSYKEESGSDKAGSGSDFELSSEEAQHSSDEDSEPGLPRRRRARAPQRTKTESKSDSRTQHGRHPKNPGFPATSSSSSSskSKRGKKIHHEGEEAEGGKAAGVDQWLEVFCEQEEKWMCVDCVHGVVGQPLTCYRYATKPMTYVVGIDSDGWVRDVTQRYDPAWMTVTRKCRVDAQWWASTLRPYQSPCVEREKKEDLEFQAKHLDQPLPTAIGTYKNHPLYALKRHLLKFEAIYPETAAILGYCRGEAVYSRDCVHTLHSRDTWLKQARVVRLGEVPYKMVKGFSNRARKARLAEPQLQDQNDLGLFGQWQTEEYQPPVAVDGKVPRNEFGNVYLFLPSMMPVGCVQLNLPNLHRVARKLDIDCVQAVTGFDFHGGYCHPVTDGYIVCEEYKDVLLAAWEKEQALIEKKEKEKKEKRALGNWKLLVKGLLIRERLRLRYGAKCEAAAPHADAGGGLSSDEEEGTSSQAEAARILAASWPQNREAEEEPKPKC--PKTKRGKKAAASHLFPFERL
>UniRef90_F7FCG6/53-927 [subseq from] XPC complex subunit, DNA damage recognition and repair factor n=5 Tax=Didelphinae TaxID=126287 RepID=F7FCG6_MONDO
--DPNGPNQGVSRKSRVKAEATSKNPPRVKEEASSEGEEFTTFTSTPKKIQLVTEASVKQESSEEnDEDESEDDWEEVEELNESVPEEMGEITASLKPILSTKPVEIEIETPEQVKERERREKRQMEFETYLRRMMKRFNKEVHEDTHKVHLLCLLANGFFRNHVCNEPDLQAISLSIIPAHFTKVLPSKVDVPYLSNLVKWFIATFTVNAELSTDDRDSLQSTLARRFAIYSARDNEELVHIFLLILRALQLLTRLVLSLQPIPLKFPATKSKKNSSLKS---SESSSQLPSQKSQTQIRSKTNMGQMAAS--SKKTEeGKKTEPQKAAVGRKKHTQSLPSKEEDMV--IEEEGTQR-P-IRERRRTSKVSYKEESGSGGSASSSDFQLSSENDSQLSNEDSQLGPQRPRRPPLSQKTKAASKSSRKKISSSakNKRvgsQPcTLLAASPEATGTKRGKIISSDDEEEEEiGKTVGVDQWLEVFCEGADKWICLDCVHGVVGQPLTCYKYATKPLSYIIGIDNDGYARDITQRYDPVWMTATRKCRVDSEWWAATMRPYQSPFGAREDKEEMEFQAKLQAQPLPTAIGMYKNHPLYALKRHLLKYEAIYPESAAILGYCRGEAIYSRDCVHTLHSKDTWLKQARVVRIGEIPYKMVKGYSNRARKARLADPQFRDQDDLALFGHWQTEEYQPPVAVDGKVPRNEFGNVYLFLPCMLPIGCVQLKLPNLHRVARKLDIDCVQAITGFDFHGGYSHPVTDGYVVCEEHKEVLLAAWENEQALIEQKEKEKREKRALGHWKLLVKGLLIRERLKRRFGDKGEAAAAPP-EGEGFSSDE-EGTSSQA-AAKNLAASWPQNRETEEQQKLKG-TRKTKREKREEVKHLFPFEKL
>UniRef90_G1KNY5/66-960 [subseq from] XPC complex subunit, DNA damage recognition and repair factor n=2 Tax=Anolis carolinensis TaxID=28377 RepID=G1KNY5_ANOCA
----------NAEQKAKKPRIKEENRTVEKQGSYKKGERSSGLQSSPQKK-GIKKEFTIKK--KEEEEESEDEWEDVEELHEPEIE-LLEKI--AAPTLPKETVEIEIETPEQAKKRERREKRQTEFETYLRRMMKRFNKEVREDTHKVHLLCLLANGFYRNKICCQSDLQAIGLSIIPTRFTKVPEDRVDRVYLSNLVKWFVATFTVNSDLSDNE-EGWQATLERRFAIYAARDEEELVHIFLLILRALQLLCRLVLSVQPIPLKESLEKRNSSSKKCASAAVSTKSRGSAKKP-KIAAPKCtgSHKTKQEAEQEKVSPRSQKEDKKpntseTKGTVNKSPVLSGTqkgnESAHHESNLREKEGLGKPkNDRQRKVASKVSYKEESGSDED-SDSEFSVSEEEEEDSsvSDEDFETPRRKQKSSLGVCKAKGTfehrKRSgplVSKGSRNSKTVDaPTQKTASPcSSNSVKKRNKIISSDEKGESdggeqvtYKLRGTDQWAEVFLEREDRWVCVDCVHGTVGQPSLCFKYATKPVCYIIGIDNTGYVKDITQRYDPAWMTTTRKTRVDPQWWEDTLEPYRTPLVEREKKEDREFIVKHQDQPLPTSIGEYKNHPLYALKRHLLKYEAIYPETAAILGYCRGEAVYSRDCIHTLHSKDTWLKQARVVRIGELPYKMVKGYSNHARKARMAEPANRDKKDLPLFGLWQTEEYQPPIAVDGRVPRNEFGNVYLFQPKMLPIGCVQLKLPNLNRVARKLDIDCVQAVTGFDFHGGYSHPVTEGYVICEEYKEVLVAAWENEEAEREKKEKEKREKRVLGNWKLLVKGLLIRERLKARYSIKNEAAGVVVERGAGFSSDddeEEKGGPSSETPAEDMAISWPQNRQVEEQNKGSKTTRKSRRQKKGEAKHLFPFEKL
>UniRef90_G1N6Y7/35-877 [subseq from] XPC complex subunit, DNA damage recognition and repair factor n=17 Tax=Galliformes TaxID=8976 RepID=G1N6Y7_MELGA
---------------------------------------------------LIK--KEMDEDNTdDDDDESEDEWEDVEELQEPVVDKLEEGAVLPAVVLPSNPVEIEIETPEQLKRRERREKRKAEFETYVRRMIKRFTKEVREDTHKVHLLCLLANGFYRNRICSQPDLHAIGLSIIPIHFTKVPAGQVDLLYISNLVKWFVGTFTVNDELSSEKGEPLQSTLERRFAIYAARDDEELVHIFLIILRALQLLCRLVLSLQPIPLKETKAKEKSTSKKQSLSSTSEgqeSSGTTPKVVAKKCPCKKakrdEKSSGSEEDNEESKKTKSAQTKRTHKSKlttGNKEQKETGNEDSGLGEKDV--PIRPKNSRRRRVASKVCYKEESGSDE-GSVSDFEIS-GEESDISDEDFETVSKKRRSSRGAQKSKVMTmkspKsetSESRLSRCSLGVEPrpAKTAAPSlPRAQRKRNKIISSDEDDGQQmvQKVVGTDQWLEVFLEREDRWVCVDCVHGIVGQPQQCFTYATKPLSYIVGFDNDGSVKDVTQRYDPVWMTTTRKKRVDPEWWEDTLQPYKSPFADRDKKEETEFQVKLQDQPLPTAIGEYKNHPLYALKRHLLKYQAIYPESAAILGYCRGEAVYSRDCVHTLHSKDTWLKQARVVRIGEVPYKMVKGYSNQARKARLAEPANRDKADLALFGRWQTEEYQPPIAVDGKVPRNEYGNVYLFLPSMLPVGCVQLRLPNLNRLARKLDIDCAQAVTGFDFHGGYSHAVTDGYVVCEEYKEVLIAAWENEQAEIEKKEKEKREKRALGNWKLLTKGLLIRERLKQRFSIKAEPSAPETEKGAGFSSDEE-GPNSG-TAGGDMEIFWPRNRQA-EKQKEKT-TRKSKREKKDEAAQLFPFEKL
>UniRef90_G1T0K5/128-1003 [subseq from] XPC complex subunit, DNA damage recognition and repair factor n=4 Tax=Oryctolagus cuniculus TaxID=9986 RepID=G1T0K5_RABIT
CGGAAGAADGPAKKKAATAAVRSENLTAVKEEALSD-DDFRDCPSDLRKAQPPERRAPAGKGSDQgEEEESEDDWEEVEELTEPVLGDVGEPEASSQSTVPVSAVEIEIETPEQAKMREKREKIKMEYETYIRRAMKRFHKEVHENTHKVHLLCLLANGFYRNSVCSQPDLHAIGLSIIPTRFTKVPPGDVDVSYLSNLVKWFIGTFTVNAELSASERDNLQTTLERRFAIYSARDDKELVHIFLLILRALQLLTRLVLSLQPVPLKLSMAKGSRSSKKRPTEDPGGSSETSSQIAENHPKPKTSKAAKGEETFPKGTGRPGARGRRSKAaaGSRQRAESSSSEEEGARKGKQKQETPRRARGRQRRVASRVSYKEESGSDGADSSSDFEPSSG------DDDSEPGPPRQRKTTAPQRTKAGSKCGPRTPSGGRSKHAGIPEASSSSAGGKGSKKLSRDSEEHERGGAAGVDQWLEVFCEQEAKWVCVDCVHGVVGQPLTCYRFATKPLSYVVGFDNEGWVRDVTQRYDPAWMTATRKCRVDAEWWAQTLRPYQSPFVERQKKEDSEFQAKHLDQPLPTSIGTYKNHPLYALKRHLLKYEAIYPETAAILGYCRGEAVYSRDCVHTLHSRDTWLKQARVVRLGEVPYKMVKGFSNRARKARLAEPQLHDQNDLGLFGHWQTEEYQPPVAVDGKVPRNEFGNVYLFLPSMMPIGCVQLNLPNLQRVARKLDIDCVQAVTGFDFHGGYCHPVTEGYVVCEEFKDVLLAAWENEQALIEKKEKEKKEKRALGNWKLLAKGLLIRERLRLRYGAKSEAGAPRSDARGGLSSDEEEGTSSQAEAARILAASWPQNRAAEEEQKPQ-CTKKSKRGKKAEASHLFPFEKL
>UniRef90_A0A6J0HNQ7/89-956 [subseq from] DNA repair protein complementing XP-C cells n=11 Tax=Passeriformes TaxID=9126 RepID=A0A6J0HNQ7_9PASS
-----------------------------KEEMCSDSPKPPQKEMKLKKESPVKKEMSeDNTDNDDDDDESEDEWEDVEELQEPATDKFEEAAVLPAVGLPSKPVEIEIETPEQMKKRERREKRKAEFEAYLRRMMKRFSKEVREDTHKVHLLCLLANGFYRNRICSQPDLLAIGLSVIPTRFTTVPAGKVDLLYLSNLVKWFIGTFTVNDELFTEKGEPLQSTLERRFAIYAAQDDEELVHIFLIILRALQLLCRLVLSFQPIPLKDTRPKGKSSSKRQSLSNTSERQESSATTPKAGAKKCPCKKAKQDEKSSESeeDIRePkKAKTAQTKGTHKSKLAKGSQEQKESSNESslAEKDVPVRPkNDRRRRVASKVCYKEESESDE-GSVSDFEVSE-EESDLSDEDFETVSKRRRSSLASQKAQMTTlkspKtetSESRLSKNSCGSEPKpakSTAPALPAGQKKRNKIISSDEDdgQQELRKATGTDQWLEVFLEREDKWVCVDCVHGNVGQPQLCFTHATKPLFYIVGFDNDGSVRDVTQRYDPVWMTATRKIRVDPEWWEETLQPYESPNVERDKKEETEFQVKLQDQPLPTAIGEYKNHPLYALKRHLLKYQAIYPESAAILGYCRGEAVYSRDCVHTLHSRDTWLKKARVVRIGEVPYKMVKGFSNQARKARLVEPANRDREDLALFGHWQTEEYQPPIAVDGKVPRNEYGNVYLFLPSMLPVGCVQLKLPNLNRVARKLNIDCVQAITGFDFHGGYSHPVTDGYVVCEEYKEVLIAAWENEQAEIEKKEKEKREKRALGNWKLLTKGLLIREKLKKRYSIKTEPSAPETEKGAGFSSDEEGAPSSE-SAVGNAAISWPQNRQLEKKEEEKK-TRKSKRERKGEEAQLFPFEKL
>UniRef90_G3GS15/59-926 [subseq from] DNA repair protein complementing XP-C cells-like n=5 Tax=Cricetinae TaxID=10026 RepID=G3GS15_CRIGR
CSDPGDPTKGPSKKKVAKATAKSENLKAPKEEALSDGDDFRDPPGDCKKSKkHPKR-EVVDEGS-DEDEDSEDDWEEVEELTEPML-DTGENPSTSQSVLPVKAVEIEIETPEQAKARKRSEKIKMELEMYLRRMMKRFNKEVQENMHKVHLLCLLASGFYRNSICRQPDLLAIGLSIIPTRFTKVPLKDRDICFLSNLVKWFIGTFTVNEDLSASEQDSLQTTLERRIAIYSARDEEELVHIFLLILRALQLLTRLVLSLQPIPLKSSVTKGKKSSKETSLESPGGSSEPSSQVLESHNRPKTSKRIKQEETVSEDSDKANTRGKKSKAvDSRQRRKPSCSEGE-----ETKPKTQSRAHARQRRVAAKVSYKEESGSDEDGSGSDFELSSGEGQHSSDEEHKPSPRKQKRTPVPQRTKARSKSASK-----H-QPPGFPVASSSSSGSKRGKKVSSGGEETGDRKAAGVNQWLEVFCEPQAKWVCVDCVHGVVAQPLTCYKYATKPMTYVVGIDSDGWVRDVTQRYDPAWMTATRKCRVDAEWWAETLRPYQSPLKEREKKEDQEFQAKHLDQPLPTSISTYKNHPLYALKRHLLKFQAIYPETAAVLGYCRGEAVYSRDCVHTLHSRDTWLKQARVVRLGEVPYKMVKGFSNRARKARLSEPQLHDYNDLALYGHWQTEEYQPPVAVDGKVPRNEFGNVYLFLPSMMPIGCVQMNLPNLHRVARKLGIDCVQAITGFDFHGGYCHPVTDGYIVCEEFKDVLQAAWENEQDIIEKKEKEKKEKRVLGNWKLLVRGLLIRERLQLRYGAKSEAVAPHANAGGGLSSDEEEGTSSQAEAARVLAASWPQNREAKEEQKPEY-SKMTRKRRAAEASHLFPFEKL
>UniRef90_A0A6G1R8E2/87-955 [subseq from] XPC complex subunit, DNA damage recognition and repair factor (Fragment) n=1 Tax=Hypotaenidia okinawae TaxID=2861861 RepID=A0A6G1R8E2_9GRUI
-----NSANKPSKQKEAKTLIKEhEQITRNKgncNKKETCGDSLKPPQKEkkLKSESPVKK--EMDEDNtgdDDDDDESEDEWEDVEELQEPATDKLEEAAALPAVMLPNKPVEIEIETPEQAKKRERGEKRKAEFEMYLRRMMKRFSKEVREDTHKVHLLCLLGNGFYRNRICNQPDLHAIGLSIIPTHFMKVPAGQVDLFYLSNLVKWFVGTFTVNDELSTEKGESLQSTLERRFAIYAARDDEELVHGKSSSKR--QS----VSSISEGQESSSTT-PKAV-AKKCPCRKAKRDEKSSESEEDNKEPKKSKTAQTRR---------THKSMLTTGSQE--QKVSSNEENN----TVEKDVPVRPkNDRRRRVASKVCYKEESGSDEA-SASDFEISE-EESDLSDEYSEIVPKRQRSSLGSQKSKVTAiktpkpeTSVSRLSKNSCGVEPT-PAKSTAPalphAQRKRNKIISSDEDdgQQEVRKVTGTDQWLEVFLERQDKWVCVDCVHGNVGQPQLCFTHATKPLFYIVGFDNDGSVRDVTQRYDPVWMTTTRKNRVDPEWWEDTLQPYKSPYVERDKKEENEFQVKLQDQPLPTAIGEYKNHPLYALKRHLLKYQAIYPESAAILGYCRGEAVYSRDCVHTLHSKDTWLKQARVVRIGEVPYKMVRGFSNHARKVRLAEPANRDKADLALFGRWQTEEYQPPIAVDGKVPRNEYGNVYLFLPSMLPIGCVQLRLPNLNRLARKLDIDCAQAITGFDFHGGYSHPVTDGYVVCEEYKEVLIAAWENEQAEIEKKEKEKREKRAVGNWKLLTKGLLIRERLKQRYSIKTEPSALGTQKGAGFSSDEEGGPSSE-DAVRNVAMSWPQNCLME-KNKEEKITRKSKREQKGEAAQLFPFEKL
>UniRef90_G3TN09/64-684 [subseq from] XPC complex subunit, DNA damage recognition and repair factor n=1 Tax=Loxodonta africana TaxID=9785 RepID=G3TN09_LOXAF
CSDPGGPAdDGPAKKKVAKATAKSRRLKVIKDEALSDGEDFRNFPGAHKKAKHQKKEAPIDEDSSEgeVEDESEEDWEEVEELSEPVPDDAGENAAFSKSVLPVNPVEIEIETPEQAKTRERSEKAKMEFETYLRRVMKRFTKEVHEDTHKVHLLCLLANGFYRNRICNQPDLRAIGLSIIPTRFTKVPQRDVDVHYLSNLVKWFIGTFTVNTDLSYSEQDGLQTTLERRFAIYSARDDEELVHIFLLILRALHLLTRLVVSLQPIPLKLAAAKGKKPSKERSIEGPGGASETPSHIPENQTKPKARKGTKQEETFSKDTGNPSAKGKRGKAatGRKKQRAPSSSEE-EGKGGEQEE-TQRKRHGRGRRMASRVSYKEESGSDKASSDSDFELSGGEAH-SSDEDSDPDLLRQRRAPAPKRTKAASKSDSRTSRGSCPNPSGFPAASSSSSSKKRAKKVPHGGEEVEREKAAGVDQWLEVFCEQKEEWVCVDCVHGVVGQPLTCYRYATKPMTYVVGIDNDGWVRDVTQRYDPAWMTVTRKCRVDAKWWAETLRPYQSPFVDREKKEDLEFQTKHLDQPLPTAIGTYKNHPLYALKRHLLKYQAIYPETAAVLGYCRGEAVYSR----------------------------------------------------------------------------------------------------------------------------------------------------------------------------------------------------------------------------------------------------------------------
>UniRef90_G3VDT6/53-924 [subseq from] XPC complex subunit, DNA damage recognition and repair factor n=1 Tax=Sarcophilus harrisii TaxID=9305 RepID=G3VDT6_SARHA
-SSPGGPSISASKKVGAKAKKKTENHPSVKEEASSE-EDFTNFKSVPKKEIPLKIEPSVKKDSSEEndEDESEDDWEEVEELTEPGPDEVGETAAPFKPALPAEPVEIEIETPEQAKARERREKRQMEFETYLRRMMKRFNKEVREDTHKVHLLCLLANGFFRNTVCNEPDLQAIGLSIVPAPFTKVLPNKVDESYLSKLVKWFIATFTVNAELSTDERDSLGSTLERRFAIYSAQNDEELVHIFLLILRSLQLLTRLVLSLQPIPLKLLAAKGKKKSQDSSLKNPRSSSQSPSQKIQTQTKAKTSSGQ------AVASCRRAAESKKSAPAKTAvgRKKPA----QASPGEEKEGA--QRPV-REQRRTPKVSYREESGSDGARSSSDSEFSSKDDSGSSDEESRPGPRRTRRPPASQRRGVASGSSppVRRQRPGRPASALLAAPPEACPGTKRGKIISSDEEEEEEeevRKAAGVDQWLEVFCEGEDRWVCVDCVHGVVGQPLACYKYATKPLCYVVGIDNGGCARDVTQRYDPAWMTATRKCRVDSEWWAETLRPYQGPSGARESKEELEFQAKLESQPLPTSIGMYKNHPLYALKRHLLKYEAIYPETAAILGYCRGEAVYSRDCVHTLHSRDTWLKQARVVRLGEVPYKMVKGYSNRARKARLADPQLRDQDDLGLFGHWQTEEYQPPVAVDGKVPRNEFGNVYLFVPSMLPIGCVQLKLPNLHRVARKLGIDCVQAITGFDFHGGYSHPVTDGYIVCEEYKEVLLAAWDNEQSLIEQKEKEKREKRVLGHWKLLVKGLLIRERLKLRFGDKGEAVAATSEGGAEFSSD-EEGTSSQA-AAKNLAASWPQNRETEEQQKLKG-TRKTKREKKEEAKHLFPFEKL
>UniRef90_H0XZL3/63-942 [subseq from] XPC complex subunit, DNA damage recognition and repair factor n=2 Tax=Otolemur garnettii TaxID=30611 RepID=H0XZL3_OTOGA
-SDPAGSAGGPTKKKVAKVMVKSENREVRKDEALSDGDDFRDFPSKLKKTQHPKRGAPVDKGSHkgEDEEESEDDWEEVEELSEPMPGDVGENSTFSQSLLPVKPVEIEIETPEQARTRERSEKIKMEFEMHLRRVMKRFNKEVHEDTHKVHLLCLLANGFYRNSICSQPDLRAIGLSIIPTRFTKVLPRDVDSYYLSNLVKWFIGTFTVNSDLSVSDQDSLQTVLERRFGIYSARNEEELVHIFLLILRALQLLTRLVLSLQPIPLKFSAAKGKKSSKKRSTEDPGVFSETSSQVPEDHTKAKTSKGTKQKETSSKGPGTPGAKGKRSKAGKKKWSESSSSEEEEGTRGRQEEATQRRPRGQKRRVASRVSYKEESGSDHAGSGSDFELSSGEAHHLSDEDSEPGLPRRRKVPTAQRTKAGSKSASRTQPGSHRKHLGLPAAASS-STSKRSKKMSTDGEEAARGSSAGVDQWLEVFCEQEEKWICVDCVHGVVGQPLTCYRYATKPITYVVGIDSDGWVRDVTQRYDPDWMTATRKLRVDAEWWAETLRPYQSPFMEREKKEDLEFQAKHQDQPLPTSVGLYKNHPLYALKRHLLKYEAIYPETAAILGYCRGEAVYSRDCVHTLHSRDTWLKKARVVRLGEVPYKMVKGFSNRARKARHAEPQLHDQNDLGLFGHWQTEEYQPPVAVDGKVPRNEFGNVYLFLPSMMPVGCVQLHLPNLHRVARKLGIDCVQAVTGFDFHGGYSHPVTDGYIVCEEFRDVLLSAWENEQALIEKKEKEKKEKRALGHWKVLVKGLLIRERLKLRYGPKTETAAPHADAGGGLSSDEEEGTSSQAEAARILAASWPQNREAEEKQKPKCS-QKTKREKKAEASHLFPFEKL
>UniRef90_G1PGF9/63-945 [subseq from] XPC complex subunit, DNA damage recognition and repair factor n=17 Tax=Vespertilionidae TaxID=9431 RepID=G1PGF9_MYOLU
CHDPGGSPDGPVKKKVAKVTVKSESLKVKKDEVFSDGEDFRDFTSACKKAYHPKRESAVDKDSHEgddDEEESEDDWEEVEELSELVPDDGAENATFSQSVLPVKPVEIEIETPEQAKARQRSEKIQMEFETALRRLMKRFNKEVHEDTHKVHLLCLLANGFYRNSICNQLDLQAISLSIIPIRFTRVPPQDVDISYLSNLVKWFIGTFTVNSDLSVSEHDSLQTTLERRFAIYSARDDEELVHVFLLMLRALQLPTRLVLSLQPVPLKLSVAKGKKP-KESSTESPEGSSETSSQVSENQTKPKTSRGTRKEGTSSKGTNSPSAKGKRSKAAAvgKKRREPSSSEEEEGKAGEQEE-TQRQLRGRERRVASRVSYKEESGSDKTNSGSDFELSSGEAHPPSDEDSEPGPSRQRRAPAPQRTKAGSKSDSRTRRGSHPKHPDSPAASTSSSSSknKRGKKMSSDGERTEKGKTAGVDQWLEVFCEREEKWVCVDCVHGVVGQAVTCYRYATKPMAYVVGFDNDGWVRDVTQRYDPAWMTATRKCRVDAKWWAETLRPYQSPLVEREKKEDLEFQAKHLDQPLPTVIGTYKNHPLYALKRHLLKYEAIYPETAAIIGYCRGEAVYSRDCVQTLHSRDTWLKQGRVVRLGEVPYKMVKGYSNRARRARLAEPQLQDQNDLGLFGKWQTEEYQPPVAVDGKVPRNEFGNVYLFLPSMMPVGCVQLNLPNLNRVARKLGIDCVPAVTGFDFHKGYSHPITDGYIVCEEYKDVLLAAWENEQALIEKKEKEKREKRALENWKLLAKGLLIRERLKLRYGAKSGAETPHP-AGGGLSSDEEEGTSSQAEAAKILAASWPQNREAKEEQKPR-CPKKTKREK-AEASHLFPFEKL
>UniRef90_K7GA72/78-949 [subseq from] XPC complex subunit, DNA damage recognition and repair factor n=5 Tax=Pelodiscus sinensis TaxID=13735 RepID=K7GA72_PELSI
-----------SRQKGAKSTVKEENNIAVKNEGNLKEEMCSALPSSPQKEMTLKRKSAIKkeidDDEDDDGDESEDEWEDVEELEEKS----GEAAALPALVLPSKPVEIEIETPELAKKRERREKRKAEFETYLRRMMKRFNKEVHEDTHKVHLLCLLANGFHRNRVCNQPDLQAIGLSIIPTHFTKVPAGRVDLLYLSNLVKWFVATFTINTELSVDDRESLQSTLERRFAIYAARDDEELVHIFLLILRALQLMCRLVLSLQPIPLKQPAGKGKSSLKKHSAKTPKAPSRKSSCKQAKQEEMSGSEGADRKGNV--SVTKRSSKSKVVKGGQEQKE------TSDGESYLEeEVGTHRPRNSCRRRATVKVSYKEESGSDE-GSDSEFEASDEEDSHFSDEDFETVCKKQKRSSGPHKARLAvenSRKAksleSKEFKNSGGNEQLLAKAASPGSSnkpKKRNKIISSDDDDGEQEAvkVTGTDQWLEIFVEREDRWVCVDCVHGIVDQPSLCFKYATKPVSYIVGIDTNGHVKDITQRYDPAWMTSTRKYRVDPQWWEDTLELYRSPFVEREKKEDREFLVKLQDRPLPTSIGEYKNHPLYALKRHILKYEAIYPETAAILGYCRGEAVYARDCVHTLHSRDTWLKQARVVRIGEVPYKMVKGFSNQARKARMAEPSNREKEDLALFGLWQTEEYQPPVAVDGRVPRNEYGNVYLFQPCMLPIGCVQLKLPNLHRVARKLDIDCVQAITGFDFHGGYSHPVTDGYIVCEEYREVLIAAWENEQAELEKREKEKREKRALGNWKLLAKGLLIRERLKQRYCKKSEASGSIMENGAGFSSDEEGEPSSKTPAEDV-IVSWPQNRQVEEPRKEKKG-RKSKREKKGEAAHLFPFEKL
>UniRef90_M3VXF2/60-944 [subseq from] XPC complex subunit, DNA damage recognition and repair factor n=28 Tax=Feliformia TaxID=379583 RepID=M3VXF2_FELCA
CSDPGGPAHSPAKRKAAKVTVKSENAE-VKDEALSDGEDFRDFASAPKKAHHPKREAAVDKGSceGDEEEESDDDWEEVEELSEPVPSDAGENAAFSKSVLPVKPVEIEIETPQQAKARERSERIKMEFETYLRRMMNRFSKEVREDTHKVHLLCLLANGFYRSNICSQPDLLAIGLSIIPARFTKVPPQNVDACYLSNLVKWFIGTFTVNADLSTNEQDGLQTTLERRFAIYSARDDEELVHIFLLILRALQLPTRLVLSLQPVPLKLPTAKGKKASKERSTEGPGGSLETSSPVPENQAKPKSSKGTGQEGTPSAGTGSPSARGKRSKPAavGKKRRGPSSSEEEERKAGGQEEGPRRRRQGRERQVASRVSYKEESGSERGSSGSDFEPSSGEAHHSSDEDSEPGLPRQRRAPGPQRTKAGSKSDSRTHRGRHPRRSGFPAASTSSSSskSKRGKKISSDGEGAQRGTVAGRDQWLEVFCEQEEKWVCVDCVHGVVGQAVACYKYATKPMTYVVGIDGDGWVRDVTQRYDPAWMTTTRKCRVDAKWWAETLRPYQSPLVEREKKEDSEFQEKHLGQPLPTVIGTYKNHPLYALKRHLLKYEAIYPETAAILGYCRGEAVYSRDCVHTLHSRDTWLKQARVVRLGEVPYKMVKGYSNRARKARLAEPQLQDQNDLGLFGRWQTEEYQPPVAVDGKVPRNEFGNVYLFLPSMMPVGCVQLNLPNLHRIARKLDIDCVQAITGFDFHKGYSHPITDGYIVCEEYKDVLLAAWENEQALIEKKEKEKREKRALGNWKLLVKGLLIRERLKIRYGDKSEAVTAQAHEGGGLSSDEEEGTSSQAEASRILAASWPQNREAEEEQKPQ-CPKKTKRAKKAAASHLFPFEKL
>UniRef90_P51612/59-930 [subseq from] DNA repair protein complementing XP-C cells homolog n=10 Tax=Tetrapoda TaxID=32523 RepID=XPC_MOUSE
CSDPGDPTNGAAKKKVAKATAKSKNLKVLKEEALSDGDDFRDSPADCKKAKKHPKSKVV--DQGTDEDDSEDDWEEVEELTEPVL-DMGENSATSPSDMPVKAVEIEIETPQQAKERERSEKIKMEFETYLRRMMKRFNKEVQENMHKVHLLCLLASGFYRNSICRQPDLLAIGLSIIPIRFTKVPLQDRDAYYLSNLVKWFIGTFTVNADLSASEQDDLQTTLERRIAIYSARDNEELVHIFLLILRALQLLTRLVLSLQPIPLKSAVTKGRKSSKETSVEGPGGSSELSSNSPESHNKPTTSRRIKEEETLSEGRGKATARGKRGTGtaGSRQRRKPSCSEG-----EEAEQKVQGRPHARKRRVAAKVSYKEESESDGAGSGSDFEPSSGEGQHSSDEDCEPGPRKQKRASAPQRTKAGSKSASKTQRGSQCEPSSFPEASSSSSGCKRGKKVSSGAEEMADRKPAGVDQWLEVYCEPQAKWVCVDCVHGVVGQPVACYKYATKPMTYVVGIDSDGWVRDVTQRYDPAWMTATRKCRVDAEWWAETLRPYRSLLTEREKKEDQEFQAKHLDQPLPTSISTYKNHPLYALKRHLLKFQAIYPETAAVLGYCRGEAVYSRDCVHTLHSRDTWLKQARVVRLGEVPYKMVKGFSNRARKARLSEPQLHDHNDLGLYGHWQTEEYQPPIAVDGKVPRNEFGNVYLFLPSMMPVGCVQMTLPNLNRVARKLGIDCVQAITGFDFHGGYCHPVTDGYIVCEEFRDVLLAAWENEQAIIEKKEKEKKEKRALGNWKLLVRGLLIRERLKLRYGAKSEAAAPHA-AGGGLSSDEEEGTSSQAEAARVLAASWPQNREDPEQK-S-EYTKMTRKRRAAEASHLFPFEKL
>UniRef90_U3DIM7/60-939 [subseq from] DNA repair protein complementing XP-C cells isoform 1 n=6 Tax=Platyrrhini TaxID=9479 RepID=U3DIM7_CALJA
CSDPGVSADGPAKKKVAKVTVKSENLKVIKDEALGDGDDVRDFPSDLKKAHHPKRGATVNEDSNEEEEESEDDWEEVEELSEPMLGDGKESTAFSPSLLPVKPVEIEIETPEQAKTRERSEKIKMEFETYLRRAMKRFNKEVHEDTHKVHLLCLLANGFYRNNICSQPDLHAIGLSIVPSRFTRVLPRDVDTYYLSNLVKWFTGTFTVNADLSACEQDNLQTTLERRFAIYSARDDEELVHIFLLILRALQLLTRLVLSLQPIPLKSAAAKGKKPSKKRLTVDPGGSSESSSQVLENHTKAKTSKGTKQEETFAKGTCKPSAKGK-NKADRKKWCKPSSSEEDEGLGDKQKEATQRRPHGRERRVASRVSYKEESGSDEAGSGSDFELSSGEASDPSNEDSEPGPPKQRKAPAPQRTKAGSKSASKTQCGSHHKDPSLPAASSSSSSSKRGKKMSSDGEKAEQRNLPGVDQWLEVFCEQEEKWICVDCVHGMVGQPLTCYRYATKPMTYVVGIDSDGWVRDVTQRYDPAWMTVTRKCRVDAEWWAETLRPYQSPFLDREKKEDMEFQAKHMDQPLPTAIGLYKNHPLYALKRHLLKYEAIYPETAAILGYCRGEAVYSRDCVHTLHSRDTWLKKARVVRLGEVPYKMVKGYSNRARKARLAEPQLRDENDLGLFGYWQTEEYQPPVAIDGKVPRNEFGNVYLFLPSMMPIGCVQLNLPNLHRVARKLDIDCVQAITGFDFHGGYSHPVTDGYIVCEEFKDVLLTAWENEQAIIEKKEKEKREKRALGNWKLLTKGLLIRERLKRRYGPKSEAAASHSDAGGGLSSDEEEGTSSQAEAARILAASWPQNREDEEKQKLKGGPKKTKRERKAAASHLFPFEKL
>UniRef90_U3J3L5/105-1003 [subseq from] XPC complex subunit, DNA damage recognition and repair factor n=10 Tax=Anatidae TaxID=8830 RepID=U3J3L5_ANAPP
-----KSANKPSKQKGVKLLAK-ENKKITENKGnhskeqtCSDSLKPPQRETKLKRESSVKKEMDeDNTDNDDDDDESEDEWEDVEELQEPVTDKLEEAAVHSSVALPSNPVEIEIETPEQRKKRERREKRKSEFETYLRRMMKRFSKEVREDTHKVHLLCLLANGFYRNRICSQPDLHAIGLSIIPTRFTKVSAGQVDVLYLSNFVKWFIGTFTVNDELSIEKGEPLQSTLERRFAIYAARDDEELVHIFLIILRALQLLCRLVLSLQPVPLKETTAKGKGSSKRQSLSSTSEGRESSGTTPKAVAKKCPCKKAKKDEKS-SGSEEDNKEPEKPRTARTKRthkSKLtSGSQEQKEIGNEEsglgEKDVPVKPkNNRRRRVASKVCYKEESGSDED-SASDFEVSE-EESDLSDEDFVTVSKKQRRSLGSQKSKLTSIKSPKTETSESKqsKNCSgvepRPAKSTAPalphAPRKRNKIISSDEDDGQQlvRKVIGTDQWLEVYLEREDKWVCVDCVHGSVGQPQQCFKYSTKPLYYVVGFDNDGSVKDVTQRYDPVWMTTTRKNRVDPEWWEDTLQPYRSPFVERDEKEEKEFQVKLQDQPLPTAIGEYKNHPLYALKRHLLKYQAIYPESAAILGYCRGEAVYSRDCVHTLHSKDTWLKQARVVRIGEVPYKMVKGYSNQARKARLAEPANRDKEDLALFGRWQTEEYQPPIAVDGKVPRNEYGNVYLFLPSMLPVGCVQLRLPNLNRLARKLDIDCAQAITGFDFHGGYSHPVTDGYVVCEEYKEVLIAAWENEQAEIEKKEKEKREKRALGNWKLLTKGLLIRERLKQRYSIKTEPSAPETEKGAGFSSDEEGGPSS-GTAGRDVAISWPQNRQV-EKQKEEQTTKKSKREKKGEAAQLFPFEKL
>UniRef90_U3KDT5/107-983 [subseq from] XPC complex subunit, DNA damage recognition and repair factor n=12 Tax=Passeriformes TaxID=9126 RepID=U3KDT5_FICAL
---------------ESKKNARNK-ENCIKEETCSDSLKCPQEEVKLKTESSIKKEMdEDNTDNNDDDDESEDEWEDVEELQEPATDKLEEVAVLPSVGLPSNPVEIEIETPEQMKKRERREKRKAEFEMYLRRMMKRFSKEVREDTHKVHLLCLLANGFYRNRICSQPDLLAIGLSIIPTRFTQVPTGQMGLVYLSNLVKWFVGTFTVNDELSTEKGEPLQSTLERRFAIYAAQDDEELVHIFLIILRALQLLCRLVLSFQPVPLKETRPKGKSSSKRLSHSSTSEGQESSATTPKAVAKKCPCKTAKQDEKSSEGKENnKEPKtAQAEKTHKSKSTKGS-QEQKETnneTSSAEEDVPVRPKNSRRRRVASKVCYKEESGSDE-GSASEFEVSE-EESDVSDEDFETVPKRRRSSQASQNSKLTTIKRSKTQTSETKLStnscgaETKPAKDTTpalfQAQRKRNKIISSDEDDghQEVRKAMGTDQWLEVFLEPEDKWVCVDCVHGNVGQPQLCFAHATKPLFYVVGFDNDGNVRDVTQRYDPVWMTSTRKSRVDPEWWEETLQPYQSPYVERDRKEENEFQLKLHDQPLPTAIGEYKNHPLYALKRHLLKFQAIYPESAAILGYCRGEAVYSRDCIHTLHSRDTWLKQARVVRVGEVPYKMVKGFSNRARKARLAEPANRDREDLALFGRWQTEEYQPPIAVDGKVPRNEYGNVYLFLPSMLPIGCVQLKLPNLNRVARKLNIDCAQAITGFDFHGGYSHPVTDGYVVCEEYKDVLVAAWENEQAEIEKKEKEKREKRALGNWKLLTKGLLIRERLKQRYSIKNEPPAPETEKGEGFSSDEEGAPSSE-SAVGNTAMYWPQNRQLE-KQGEKT-AKKSKREKRGEAAQLFPFEKL
>UniRef90_UPI0003289AD2/60-940 [subseq from] DNA repair protein complementing XP-C cells isoform X1 n=1 Tax=Dasypus novemcinctus TaxID=9361 RepID=UPI0003289AD2
CSDPGGPADGPAKKKVAKVTVKSAKPNVIKEEALSDGEDFRSFSSIPKKACHTKRENSIDKGSSEgDEEESEDDWEEVEELSEPVPGDVGESATLSRSVVPVNPVEIEIETPEQAKTRERSEKIKMEFETYLRRIMKRFNKEVHEGTHKVHLLCLLANGFYRNRVCSQPGLHAIALSIIPTHFTKVLPRDMDIAYLSNLLKWFIGTFTVNADISVNEQDSLQTTLERRFAIYSARDDEELVHIFLLILRALQLLSRLVLSLQPIPLKLPATKGKKP-EERPTEVPGGSSEVSSQVPENQTKPKTSKGTKQEETFSKGTGHPRTKGKRGKAttGRKQRREPSSSE-DEDEGGQQEESSQRRRHGRQRRVASTVSYKEDSGSDKADSGSDFELSSGEAHSLSDDNFESDLPRQRRALAPPGTKAASKSDSRTRRKSHTKQPGSQAAPSSSSSSKRSKNFSSNGEEAERGKATGKDQWLEVFCEQEERWVCVDCVHGVVGQPLTCYKYATKPITYVVGIDSDGCARDITQRYDPAWMTATRKGRVNAEWWAETLRPYQSPFVEREKKEELEFQAKHLEQPLPTAIGIYKNHPLYALKRHLLKYEAIYPETAAILGYCRGEAVYSRDCVHTLHSRDTWLKQARVVRLGEVPYKMVKGYSNRARKARLAEPQLRDQNDLGLFGLWQTEEYQPPMAVDGKVPRNEFGNVYLFLPSMMPVGCVQLKLPSINRVARKLDIDCVQAITGFDFHGGYSHPVTDGYIVCEEFKDVLLAAWENEQALIEKKEKEKREKRALGNWKLLVKGLLIRERLKLRYGAKSEATAPHASAGGGLSSDEEEGTSSQVETARILAASWPQNREAEEEPKPK-CPRKTKRGKKEAASHLFPFEKL
>UniRef90_UPI000328E598/60-328 [subseq from] DNA repair protein complementing XP-C cells isoform X2 n=1 Tax=Dasypus novemcinctus TaxID=9361 RepID=UPI000328E598
CSDPGGPADGPAKKKVAKVTVKSAKPNVIKEEALSDGEDFRSFSSIPKKACHTKRENSIDKGSSEgDEEESEDDWEEVEELSEPVPGDVGESATLSRSVVPVNPVEIEIETPEQAKTRERSEKIKMEFETYLRRIMKRFNKEVHEGTHKVHLLCLLANGFYRNRVCSQPGLHAIALSIIPTHFTKVLPRDMDIAYLSNLLKWFIGTFTVNADISVNEQDSLQTTLERRFAIYSARDDEELVHIFLLILRALQLLSRLVLSLQPIPLKLP-------------------------------------------------------------------------------------------------------------------------------------------------------------------------------------------------------------------------------------------------------------------------------------------------------------------------------------------------------------------------------------------------------------------------------------------------------------------------------------------------------------------------------------------------------------------------------------------------------------------------------------
>UniRef90_UPI000328E598/331-646 [subseq from] DNA repair protein complementing XP-C cells isoform X2 n=1 Tax=Dasypus novemcinctus TaxID=9361 RepID=UPI000328E598
------------------------------------------------------------------------------------------------------------------------------------------------------------------------------------------------------------------------------------------------------------------------------------------------------------------------------------------------------------------------------------------------------------------------------------------------------------------------------------------------------------------------------------------------------------------------------------KFQAKHLEQPLPTAIGIYKNHPLYALKRHLLKYEAIYPETAAILGYCRGEAVYSRDCVHTLHSRDTWLKQARVVRLGEVPYKMVKGYSNRARKARLAEPQLRDQNDLGLFGLWQTEEYQPPMAVDGKVPRNEFGNVYLFLPSMMPVGCVQLKLPSINRVARKLDIDCVQAITGFDFHGGYSHPVTDGYIVCEEFKDVLLAAWENEQALIEKKEKEKREKRALGNWKLLVKGLLIRERLKLRYGAKSEATAPHASAGGGLSSDEEEGTSSQVETARILAASWPQNREAEEEPKPK-CPRKTKRGKKEAASHLFPFEKL
>UniRef90_UPI0003316407/58-893 [subseq from] DNA repair protein complementing XP-C cells n=1 Tax=Sorex araneus TaxID=42254 RepID=UPI0003316407
--DPGVPADGPAQKKVAQKTGKAARPQVAGEEGRHRAPPRPRQKAQRPRSET-PPADTGSlDGEDEDEDESEDDWEEVAELAEAGPEPAGGSMAFSS---PAEPVEIEIETPEQAKERERSEKLKTEFETYVRRMMKRFNKEVHENTHKVHLLCLLARGLQRNRVCCQPDLLAIGLSIVPASFTKVPPRDVDIRYLSNLVRWFIGTFTVNAELSTDDHHDLQTTLERRFAIYAARDEEELVYLFLLILRALQLLSRLVLSLQPIPLKVTAAKGKKPAQEGRADSAAGSPAAPSPVAGHQLKPEAA--------GPGGSGRPRAKGKRSKtstAGRKRGAAASSGEEEE-DGE--QEGARRARRGRERRAAARVSYREESGSDAAGSS------SG-------EDAQPSRPRKR------RPKAESSSDSRSP----PPSPGLPAAATGPASSRRGRAAA-RGA-----PGPGTDQWLEVFCEREERWLSVDCVHGVVAEPRACYQHATKPVTYVVGIDSDGHARDVTQRYDPVWMTVTRKSRVDAEWWAETLRPHRSPLVEREKKEDLEFQAKHLDQPLPTAIGTYKNHPLYALKRHLLKYEAIYPETAAVLGYCRGEAVYSRDCVHTLHSRDTWLKQARVVRLGEVPYKMVKGYSNRARKARQAEPQLRDQNDLGLFGRWQTEEYQPPVAVDGKVPRNEFGNVYLFLPSMMPVGCVQLHLPNLHRVARKLDIDCVPAITGFDFHGGYSHPVTDGYIVCEEYKDVLLAAWENEQALLEKKEQEKREKRALGNWKLLVRGLLIRERLRRRYGAKSEPVAPHADAGGGLSSDEEEGTSAQA-AARILAASWPQNRRAEEEQKPE--QPRTKRGRRAAESQLFPFERL
>UniRef90_UPI0003337CE5/60-932 [subseq from] DNA repair protein complementing XP-C cells n=1 Tax=Echinops telfairi TaxID=9371 RepID=UPI0003337CE5
CSDPGApAAAGPAKKRVAKRTVQTRHLEVAKDEALDDGKEFRNSLGPLKVTGHPEREAALDTGSSEgeNEDESDDDWEEVEELNEPVPGDLEDNAVVSKSVLPVNPVEIEIETPEQAKTRERSEKMKMEFETYLRRMMKRFNEGVHKDTHKVHLLCLLANGFYRNRICSQPELCAIGLSIIPPRFTKVPLEDVDVDYLSSLVKWFIGTFTVNAALSTNEQDSLQTTLERRFAIYSARDDEELVHIFLLILRALHLLTRLVLSLQPIPLKSSVAKGKKPSKEGCKEDAGGSSGTSSQSPGNQTKPKTPQGTPPKEPLPKALGKSTAKGKRSKEapGKKQPRQPP-SSEDEGPGGAQKTPRQRR--GRGRQAAARVSYKEESGSDQAsGGGSDFELSSEEAHSLSDEVSDPGVRRQRQAPAPARTKRRSKGDSW--PG------SEPRASSSTSGKKRGQKGCCVGKEIEKRKPAGVDQWLEVFCEQEEKWVCVDCVHGVVDQPLTCYRYATKPMTYVVGIDNDGCVRDVTQRYDPAWMTVTRKGRVESTWWADTLRPYQSPLVDREKKEELEFQAKHLDQPFPSAIGSYKNHPLYALKKHLLKYEAIYPETAAILGYCRGEAIYSRDCVHTLHSRDTWLKQARVVRLGEVPYKMVKGYSNRARKARLAEPQLQEQNDLGLFGKWQTEEYQPPVAVDGKVPRNEFGNVYLFRPCMMPVGCVQLNLPNLQRVARKLDIDCVPAVTGFDFHGGYSHPVTDGYIICEEHKEVLLDAWDREQDLIEKKEKEKKEKRALGNWKLLARGLLIRERLKLRYGTKSEAVAPHIDAGGGLSSDDEAGTSSQAEATRILAASWPQNREAHDQKQ---QCPKTKRKKKEMTSHLFPFEKL
>UniRef90_UPI000334567A/60-935 [subseq from] DNA repair protein complementing XP-C cells n=1 Tax=Condylura cristata TaxID=143302 RepID=UPI000334567A
CSDPRGPADGPAKKKVTKAPAKSENPKLIKDEALSHGEGFRDAPGAPRPeGQATDKGSHQGDDN---DEESEDDWEEVEELSEPVPGDVGENAAFSKSVLPLKPVEIEIETPEQAKARERSEKIKMEFETYLRRMMKRFNKEVHENTHKVHLLCLLANGFYRNSICAQPDLLAIGLSIIPTRFTKVPPRDVDICYLSNLVKWFIGTFTVNADLSTNEQDRLQTTLERRIAIYSARNDEELVHIFLLILRALQLLTRLVVSLQPIPLKLVAAKGKKPSKERSTEGPGSSSETSNPLPENQTKPKTSRGSRREGPSSRG---PSAKGKRSQAAAvgKNRREPSSSEEEEGGVGESEE-TPRRQPSRARRVAPRVSYKEASGSDEAGNDSDFQPSSGDAGPPSDEDSEPGAGSG-RAPALPRRKARSKSDSGTPRGGHPQHPGSPAASASSSSSknKRGKKVSSEGEETEGGKASGVDQWLEVFCEQEEKWMCVDCVHGVVGQPLTCYRYATKPVTYVVGIDNDGWVRDVTQRYDPAWMTATRKCRVDSAWWTETLRAYQSPLVDRAKKEDLEFQAKHLDQPLPTSIGTYKNHPLYALKRHLLKYEAIYPETAAILGYCRGEAVYSRDCVHTLHSRDTWLKQARVVRLGEVPYKMVKGYSNRARKARLAEPQLQDQNDLGLFGRWQTEEYQPPVAVDGKVPRNEFGNVYLFLPSMMPVGCVQLKLPNLHRVARKLDIDCVQAITGFDFHGGYSHPVTDGYIVCEEYKEVLMAAWENEQALIEKKEKEKRETRALGNWKLLARGLLIRERLKLRYGAKSEAMAPHTDAGGGLSSDEEEGTSSQAEAARILAASWPQNREAEE-QKPK-CPNKTKRGKKEAASHLFPFEKL
>UniRef90_A0A091GWT7/3-833 [subseq from] DNA repair protein complementing XP-C cells (Fragment) n=2 Tax=Buceros rhinoceros silvestris TaxID=175836 RepID=A0A091GWT7_BUCRH
-----------------------------------------------------------------DDDESEDEWEDVEELQEPATDKLEEAAVLPAVRLPSKPVEIEIETPEQVKKRERREKRKAEFETYLRRMMKRFSKEVREDTHKVHLLCLLANGFYRNRICSQPDLHAIGLSIIPTRFTKVTAGQVDLLYLSNLVKWFVGTFTINDELSTEKGEPLQSTLERRFAIYAARDEEELVHIFLIILRALQLLCRLVLSFQPVPLKETKAKGISLSKRQsLSSTSEGQKNfaTTPKAVAKKCPCKKAKQDEKSSESEEDTKEPKkPKPAQSKRTRKSKLTTGSQEQKESSNEESslaEKDVPVRPkNNRRRRVASKVCYKEESGSEE-GSVSDFEVSE-EKSDVSDEDFETVSKRRRSSLGSQKSKVTTIKSPKTETAELRQSKNscgaepRPAKSVApalpPAQKKRNKIISSDEDdgQQELRKAMGTDQWLEVFLEREDKWVCVDCVHGNAGQPQLCYTYATKPLFYIVGFDNDGNVRDVTQRYDPVWMTATRKSRVDPEWWEDTLQPYKSPYVERDKKEEYEFQVKLQDQPLPTTIGEYKNHPLYALKRHLLKYQAIYPETAAILGYCRGEAVYSRDCVHTLHSKDTWLKQARVVRIGEVPYKMVKGFSNQARKARLAEPANQDREDLALFGRWQTEEYQPPIAVDGKVPRNEYGNVYLFLPSMLPVGCVQLRLPNLNRLARKLDIDCAQAITGFDFHGGYSHPVTDGYVVCEEYKEVLIAAWENEQAEIEKKEKEKREKRALGNWKLLTKGLLIRERLKQRYSFKLEPSVPETEEGAEFSPDE-GGPSSE-SAVGSMATSWPQNRQSEKKLEEKTN-RKSKREKKGEAAQLFPFEKL
>UniRef90_A0A091P4W5/1-832 [subseq from] DNA repair protein complementing XP-C cells (Fragment) n=2 Tax=Acanthisitta chloris TaxID=57068 RepID=A0A091P4W5_9PASS
---------------------------------------------------------------NDDDDESEDEWEDVEELQEPATEKLEAAAVLPAVGLPAKPVEIEIETPEQMKKRERREKRKAEFDMYLRRMMKRFSKEVHEDTHKVHLLCLLANGFYRNRICSQPDLLAIGLSIIPTHFTEVPAGQVDLVYLSNLVKWFVGTFTVNNELSTEKGEPLQSTLERHFAIYAARDDEELVHIFLIILRALQLLCRLVLSFQPIPLKETRPKGKSSSKGpslRGTSEGQESSATTPKTVAKKCPCKKAKLNeKSSESE-EDNEEPkKPKTAQTKRTHKAKLTEGSQEQKESSNEssLAEKDVPVRPkNNRRRRVASKVCYKEESGSDED-SASDFKVSE-EESDLSDEDFETVSKRRRSSVASQKSKVTTIKSPKTEtsesrlsKNSCAAEPR-PAKSTApvlpQAQRKRNKIISSDEDdgQQEVRKAVGTDQWLEVFLEPEDKWICVDCVHGNVGQPQLCFQHATKPLFYIVGFDNDGSVRDVTQRYDPVWMTATRKSRVDPEWWEETLQPYTSPCVERDKKEENEFQVKLQDQPLPTAIGEYKNHPLYALKRHLLKYQAIYPESAAILGYCRGEAVYSRDCVHTLHSRDTWLKQARVVRIGEVPYKMVKGFSNQARKARLAHPANRDREDLALFGRWQTEEYQPPVAVDGKVPRNEYGNVYLFLPSMLPVGCVQLRIPNLNRVARKLNIDCAQAITGFDFHGGYSHPVTDGYVVCEEYKEVLIAAWENEQAEIEKKEKEKREKRALGNWKLLTKGLLIRERLKQRYSIKTEPSAHETEIGAGFSSDEEGAPSSES-AVGNVDISWPQNRQLEKKQEK--TTKKSKREKKGEAAHLFPFEKL
>UniRef90_UPI0003F0A988/59-931 [subseq from] DNA repair protein complementing XP-C cells isoform X1 n=2 Tax=Elephantulus edwardii TaxID=28737 RepID=UPI0003F0A988
-SDPGEPAdDGPAKKKVAKSTFKSKHLKVIKNEALSDGEDFRNFPGALKKAQHLKREATVDKESSEgEGDESEDDWEEVEELSEPVPGDMGENAIFSKSVLPVNPVEIEIETPEQAKTRERSEKIRMEFETYLQRMIKRFSKEVHEDTHKVHLLCLLANGFYRNRICSQPDLRAIGLSIIPSHFTKVPLKNMNVRFLSNLVKWFIGTFTVNAELSTNEQDSLQTTLEKRFAIYSARDDEELVHIFLLVLRALHLLTRLVLSLQPIPLKLPAAKTKKPSKERSTEGPGCSSKTPSRVPKNQTKPKASQGIKQEETTSQDTGSPGATGKKGKAATGS--------KKQRKGWEQEE-TQQWRRGRRRRVVSRVSYKEESGSDTASSSSDFEISDGEAQSLSDEDSDTGLLKQKRPSAPRRTKPTSKRNSQTKRGSSPDPPDDPAASSSSASNKRGKKIPSDVEEIErgKATAAGVDQWLEVFCEQEEKWVCVDCVHGVVGQPLTCYRYATKPMTYVVGIDNDGWVRDVTQRYDPAWMTATRKCRVDAKWWAETLRPYQSPFVDRENKEELEFQAKHLDQPLPTAVGTYKNHPLYALKRHLLKYEAIYPETAAVLGYCRGEAVYSRDCVHTLHSKDTWLKQARVVRLGEVPYKMVKGFSNRARKARLAEPQLQDHNDLALFGHWQTEEYQPPVAVDGKVPRNEFGNVYLFLPSMMPIGCVQLNLPNLQRVARKLNIDCVQAVTGFDFHGGYSHPVTDGYIICEEYKDVLLDAWEKEQTLIEKKEKEKKEKRALGNWKLLTKGLLIREKLKLRYGSKSEVAAPHTGAGGGLSSDEEEGTSSQAEAAKILAASWPQNREAED-QKQK-GPKKTKREKKAADSHLFPFEKL
>UniRef90_A0A099ZQM8/2-829 [subseq from] DNA repair protein complementing XP-C cells (Fragment) n=4 Tax=Palaeognathae TaxID=8783 RepID=A0A099ZQM8_TINGU
-------------------------------------------------------------------DESEEEWEDVEELQEPAM-DKSEDNVVPAVVLPNKPVEIEIETPEQAKKRERREKRKAEFEVYLRRMMKRFNKEVREDTHKVHLLCLLANGFYRNRTCNQPDLLAIGLSIIPTHFTKMPAGQVDLLCLSNLVKWFVGTFTVNDELSFEKGEPLQATLERRFAIYAARDNEELVHIFLIILRALQLLCRLVLSLQPIPLKETKAKGKGSSKRQSLSSTSeGqeSSATTPKAAAQKgfcRKAKrneKSSGSEDDNPELKkpSTART-KRPCRSKLTTGSQEQQEPSNEDSSPGEKDRPV--RPKNDRRRRVASKVCYKEESGSDED-SVSDFEAS--EESSLSDEDFETLPKKQRRSLGSQKSKVKAdknpKpktSELRLSKNSQEAEPRpakNTAAALPNAQKKRSKIISSDEDEGEQelRKTMGTDQWLEVFLEREDKWVCVDCVHGSVGQPQLCFKNATKPLSYIVGIDNDGSVKDVTQRYDPVWMTVTRKSRVDSGWWKDTLKPYESPFVERDKKEEREFQVKLQDQPLPTAIGEYKNHPLYALKRHLLKYEAIYPESAVILGYCRGEAVYSRDCVHTLHSKDTWLKQARVVRIGEVPYKMVKGFSNQARKARLAEPANRDKEDLALFGLWQTEEFQPPVAVDGKVPRNEYGNVYLFLPSMLPVGCVQLRLPNLNRVARKLDIDCAQAITGFDFHGGYSHPVTDGYVVCEEYKEVLIAAWENEQAEIEKKEKEKREKRALGNWKLLTKGLLIRERLKQRYCIKTELSAPEAEKRARFSSDEEGGPSSET-AAGDLAVSWPQNRQA-EKQKEEKTTRKSKREKKGEAAHLFPFEKL
>UniRef90_UPI0004D09F0C/45-921 [subseq from] DNA repair protein complementing XP-C cells n=1 Tax=Galeopterus variegatus TaxID=482537 RepID=UPI0004D09F0C
-SDPGRPADGPAKMKVAKVTVKSENLMCIKDEALSDRKDFRDLPNDLKKAHRPNREAAVDKGSD---EESEDDWEEVEELSEPVLGETRENAAFSQSVLPVKPVEIEIETPEQAKTRERSERMKMEFETHLRRLMKRFNKEVHEDTHKVHLLCLLANGFYQNSICSQPDLCAIGLSIIPTRFTKVPPRDVDTYYLSNLVKWFIGTFTVNADLSVNEQDSLQTTLERRFAIYSARDEGELVHIFLLILRALQLLTRLVLSLQPIPLRSSAAKGKKPSKEKFTGGSGCSSETSTQVPEKHTKPKTSKGPKQEETFSKGTDNPSVKGKKSKaaSGRKKRRDPSSSEEEEGRWGEQEEETRKLPRGRERRVASRVSYKEESGSDEAGSGSNFELSSGEAYDSSDESSEPGLSRQKMAPAPQRTKAGSKSDSKTQRGNHRKHPCISAASSSSSSSKRGKNISSDIEEAGRgKAAAGVDQWLEVFCEPEEKWVCVDCVHGVVGQPLTCYRYATKPMTYVVGIDSDGWVRDVTQRYDPAWMTATRKVRVDAEWWAETLRPYQSPFMEREKKEDLEFHAKHLDQPLPTAIGLYKNHPLYALKRHLLKYEAIYPETAAILGYCRGEAVYSRDCVHTLHSRDTWLKKARVVRLGEVPYKMVKGFSNRARKARLAEPQLQDYHDLGLFGHWQTEQYQPPVAVDGKVPRNEFGNVYLFRPCMMPVGCVQLNLPNLHRVARKLDIDCVPAITGFDFHGGYSHPVSEGYIICEEFKDVLLTAWENEQALIEKKEKEKREKRALGNWKLLVKGLLIRERLKLRYGPKSEAVAPHADAG-GLSSDEEEGTSSQAEVARILAVSWPQNRESEEKQKLK-CPKKTKKEKKAAASHLFPFEK-
>UniRef90_A0A384CML8/62-945 [subseq from] DNA repair protein complementing XP-C cells n=39 Tax=Caniformia TaxID=379584 RepID=A0A384CML8_URSMA
--DPGGPAQVPAKKKAAQVTVKSENPKVVKDEALSDGEEFRDFAKGRKKAQPPRREAPADKGSceGDDEEESEDDWEEVEELGEPVPGDVGEDAAFSKSVLPVKPVEIEIETPQQAKARERSERIKVEFETYLRRMMKRFSKEVREDTHKVHLLCLLANGFYRSHTCSQPDLLAVGLSIIPARFTRVPPHDVDAGYLSNLVKWFIGTFTVNADLSTNEGDGLQTTLERRFAIYSARDDEELVHIFLLILRALQLPTRLVLSLQPLPLKLPTAKGKKAPKETSAESPGGSLETRSPVPESQTKPETSKGTRQEDTSSKGPGGPSAKGKRSKAAvvGKKRREPSCSGEEEHKAGGQQEDTWRRRHGRERQVASKVSYKEESGSDKVSSGSDFELSSGEAHHSSDEDSEPGLSRQRRAPAPQRTKAGSKNDSRTQRGRHSKHPSFPAASTSSSSnkSKRGKKISSDGEGAERGKAAGVDQWLEVFCEQEEKWVCVDCVHGVVGQALTCYKYATKPMTYVVGIDGDGWVRDVTQRYDPAWMTVTRKCRVDAKWWAETLRPYQSPLVEREKKEDSEFQAKHLGQPLPTVIGTYKNHPLYALKRHLLKYEAIYPETAAILGYCRGEAVYSRDCVHTLHSRDTWLKQARVVRLGEVPYKMVKGYSNRARKARLAEPQLQDHNDLGLFGEWQTEEYQPPVAVDGKVPRNEFGNVYLFLPSMMPVGCVQLNLPNLHRVARKLDIDCVQAITGFDFHKGYSHPITDGYIVCEEYKDVLLAAWENEQALIEKREKEKREKRALGNWKLLVRGLLIRERLKLRYGDKSEAGAPPAPAGGGLSSDEEEGTSSQAEASRILAASWPQNREAEEEQKPK-CPKKTKREKKAAASHLFPFERL
>UniRef90_UPI0004F05B62/74-931 [subseq from] DNA repair protein complementing XP-C cells n=1 Tax=Merops nubicus TaxID=57421 RepID=UPI0004F05B62
---------------------------------------LKPPQKEMKLKGESPIKKEVDEDNmDDDDDESEDEWEDVEELQEPATEKLEESAILPAAVMPSNPVEIEIETPEQMKKRQRREKRNAEFEMYLRRMVKRYSKEVREDTHKVHLLCLLANGFYRNRICSQPDLQAIGLSIIPAHFTKVPAGQVDLLYLSNLVKWFVGTFTVNDELSTEKGEPLQSTLERRFAVYAARDDEELVHIFLIILRALQLLCRLVLSLQPIPLKETKAKGKTSSKRQSLSSTSEGQEVSATTPKAVAKKCPCKRAKQDEKSSESE-EDNKKPKKPKTAQTKRthkSKLTTgnQEqkESSNEGSSVERDVPVRPkNDRRRRVASKVCYKEESGSDE-GSVSDFQD-LEEESDLSDEDFETVSKRRKSSLGSQKSKVTAIKSPKTETsdsGLSKNscgaEP-RPAKSTApalpPAPRKRNKIISSDEDdgQQEVRKATGTDQWLEVFLEREEKWVCVDCVHGTVGQPQLCFTGATKPLTYVLGFENDGSVRDVTQRYDPLWMTATRKSRVDPEWWGDTLQPYRSPCVERDRKEENEFQVKLQDQPLPTAIGEYKNHPLYALKRHLLKYEAIYPESAAILGYCRGEAVYSRDCVHTLHSKDTWLKQARVVRVGEVPYKMVKGFSNQARKLRLAEPANRDRQDLALFGRWQTEEYQPPIAVDGKVPRNEYGNVYLFLPSMLPVGCVQLRLPNLNRLARKLDIDCAQAITGFDFHGGYSHPVTDGYVVCEEYKEVLIAAWENEQAEIEKKEKEKREKRALGNWKLLTKGLLIRERLKQRYSIKTEASAPKAEKGAGFSSDEEEGPSSET-AVESVAISWPQNRQLEKKNE-ETSTRKSKREKRGEAAQLFPFEKL
>UniRef90_UPI00052131F1/30-925 [subseq from] DNA repair protein complementing XP-C cells n=1 Tax=Apaloderma vittatum TaxID=57397 RepID=UPI00052131F1
-----NSADKLSKQKGAKSLIK-ENTKSTRNTGNPSKEEMcSDLSKPAQKKIKLKRESPVKKeidDYNaDDDDESEDEWEDVAELQEPATDKLEEAAVLPGVVLPSNSVEIEIETPEQLKNRLRRERRKAEFEMYLRRMMKRFSKDVRENTHKVHLLCLLANGFYRNRICSQPDLHAIGLSVIPTHFTEVPAGQVDLHYLSKLVKWFIGTFTVSDELSTEKGEPLQSTLEKRFASCAARDDEELVHIFLVILRALQLLCRLVLSWQPVPLKETKAKGRSSPKRRSLSSTSEGQESSAKTAKAVAKIcpckKTKRAEKSSEIE-EDNKQPkKPKTAQTKRTRKSKLTTGSQEQKESSNEESslaEKDVPVRPkNDRRRRVASKVSYKEESGSEE-GSVSDFKVSE-EESDSSHENFEIVSKRQRSLLGSQKSKIMAKKSPKPETSESKlsKNscgaESRPAKSIApalpHAQKKRNKIISSDEDdgQQEERKPMGTDQWLEVFVEREDKWVCVDCVRGVVGQPQLCFTYATKPLSYIVGFDNDGSVRDVTQRYDPVWTTVTRKSRVDAEWWEDTLQPYRSPCVERDKKEDNEFQVKLQDQPLPTAIGEYKNHPLYALQRHLLKYQAIYPESAAVLGYCRGEPVYARECVHTLHSRDTWLKKARVVRIGEEPYKMVKGYSNQARKARLAEPAYRDKKDLALFGLWQTEEYQPPIAVDGKVPRNEYGNVYLFLPSMLPVGCVQLRLPNLNRLARKLDIDCAQAVTGFDFHGGYSHPVTDGYVVCEEYKDVLIAAWENEQAEIEKKEKEKREKRALGNWKLLTKGLLIRERLKQRYSVKTEPSALQTKEGASISSDEEGGLSSET-AVENLALCWPQNRQLEKKKEEK-TTRKCKREKKGEAAQLFPFEKL
>UniRef90_UPI000528B884/13-849 [subseq from] DNA repair protein complementing XP-C cells n=1 Tax=Eurypyga helias TaxID=54383 RepID=UPI000528B884
----------------------------------------------------------VDED-NTDDDESEEEWEDVEELQEPATDKMGEAAVLPAVVLPSNSVEIEIETPEQVKKRQRREKRKAEFEIYLRRMIKRFSKEVHEDKHKVHLLCLLANGFYRNRICSQPDLHAIGLSIIPTHFTKVPASQVDLLYLSNLVKWFVGTFTVNGELSTEKGEPLQSTLERRFAIYSVRDEEELVHIFLILLRALQLLCRLVLSFQPIPLKEVRPKGKSSSKRQSLSSTSAGQESSATTPKAVAKKSPCGKAKQDEKSSESkeDNKEPKKRKtaQTKRTRKSKLTAGSQEQKESSNEESslaEKDVPVRPkNDRRRRVASKVCYKEESGSDE-GSVSDFEVS--EESDLSDEEFETGSKRRRSSLVSQKSKLTAiKspktdtSESKLSKNSYGAGPRpakSTAAALPHAQKKRNKIISSDEDDGeqEVRKVTGTDHWLEVFLEREDKWVCVDCVHASVGQPQLCFTYATKPLSYIVGFDNDGSVRDVTQRYDPAWMTATRKSRVEPEWWEDTLQPYKSPYVERDKKEENEFQVKLQDQPLPTAIGEYKNHPLYALKRHLLKYQAIYPESAAILGYCRGEPVYSRDCVHTLHSKDTWLKQARVVRIGEVPYKMVKGFSNQARKARLAEPANQDREDLALFGRWQTEEYQPPIAVDGKVPRNEYGNVYLFLPSMLPVGCVQLRLPNLNRLARKLDIDCAQAITGFDFHGGYSHPVTDGYVVCEEYKEVLIAAWENEQAEMEKKEKEKREKRALGNWKLLAKGLLIRERLKQRYSTKTELSAPETEKGAGFSSDEEGGPSAEAAVGN-VAVYWPQNRQSE-KNKEERTARKSKREKKGEAAQLFPFEKL
>UniRef90_UPI0005299E63/1-832 [subseq from] DNA repair protein complementing XP-C cells n=1 Tax=Colius striatus TaxID=57412 RepID=UPI0005299E63
----------------------------------------------------------MDEDNTDGDDESEDEWEDVEELQEPATEKSEEAAVLPAVVLPSNPVEIEIETPEQMKKRERREKRKAEFEMYLRRMMKRFSKEVREDTHKVHLLCLLANGFYRNRICSEPDLHAIGLSIIPTHFTKVPTRKVDHLYLSNLVKWFVGTFTVNDELSTEKGESLQSTLERRFAIYAARDDEELVHIFLIILRALQLLCRLVLSFQPVPLKEIKAKGKNPYKRQSFSSTSEGWESSATTPKAVAKKCPCKKTKQDEKSSESKDDNKETKKHTTAQTKKthKSKQGQNESSDEEYSLAEKDVPVRPkNTRRRRVASKVCYKEESGSDES-SGSDFVVSE-EESDLSDHDFEPVSKRQRNSLGSQKPKVMAiKSpkAetselrqSRNSCGTeHKPAPST-AAALPHTQKKRNKIISSDEDDgQEVRKAMGTDQWLEVFLECEDKWVCVDCVHGNVGQPQLCFTYATKPLFYIVGFDNDGNVKDVTQRYDPVWMTVTRKSRVDPEWWEDTLQPYRSPNVERDKKEEIEFQVKLQDQPLPTTIGEYKDHPLYALKRHLLKFQAIYPESAAILGYCRGEAVYSRDCVHTLHSKDTWLKQARVVRIGEVPYKMVKGFSNQARKARLAEPANCDKADLPLFGRWQTEEYQPPVAVDGKVPRNEYGNVYLFLPSMLPVGCVQLRLPNLNRLARKLDIDCAQAITGFDFHGGYSHPVTDGYVVCEEYKDILLAAWENEQAEIEKKEKEKREKRALGNWKLLTKGLLIRERLKQRYSIKTEPAL-ETEKGREFSSDEEEGPSSET-AVESAAISWPQNRQLEKKREEK-ATRKSKREKKGEAAQLFPFEKL
>UniRef90_UPI0005D02BE5/60-679 [subseq from] DNA repair protein complementing XP-C cells isoform X2 n=1 Tax=Homo sapiens TaxID=9606 RepID=UPI0005D02BE5
CSHPGGSADGPAKKKVAKVTVKSENLKVIKDEALSDGDDLRDFPSDLKKAHHLKRGATMNEDSNEEEEESENDWEEVEELSEPVLGDVRESTAFSRSLLPVKPVEIEIETPEQAKTRERSEKIKLEFETYLRRAMKRFNKGVHEDTHKVHLLCLLANGFYRNNICSQPDLHAIGLSIIPARFTRVLPRDVDTYYLSNLVKWFIGTFTVNAELSASEQDNLQTTLERRFAIYSARDDEELVHIFLLILRALQLLTRLVLSLQPIPLKSATAKGKKPSKERLTADPGGSSETSSQVLENHTKPKTSKGTKQEETFAKGTCRPSAKGKRNKGGRKKRSKPSSSEEDEGPGDKQEKATQRRPHGRERRVASRVSYKEESGSDEAGSGSDFELSSGEASDPSDEDSEPGPPKQRKAPAPQRTKAGSKSASRTHRGSHRKDPSLPAASSSSSSSKRGKKMCSDGEKAEKRSIAGIDQWLEVFCEQEEKWVCVDCVHGVVGQPLTCYKYATKPMTYVVGIDSDGWVRDVTQRYDPVWMTVTRKCRVDAEWWAETLRPYQSPFMDREKKEDLEFQAKHMDQPLPTAIGLYKNHPLYALKRHLLKYEAIYPETAAILGYCRGEAVYSRK---------------------------------------------------------------------------------------------------------------------------------------------------------------------------------------------------------------------------------------------------------------------
>UniRef90_UPI0006260136/58-881 [subseq from] DNA repair protein complementing XP-C cells isoform X1 n=2 Tax=Aotus nancymaae TaxID=37293 RepID=UPI0006260136
CRDPGVSADGPAKKKVAKVTIKSENLKVIKDEALSDGDDVRDFPSDLKKAHHLKRGATVNEDSNEEEEESEDDWEEVEELSEPVLGDGKESTAFSPSLLPVKPVEIEIETPEQAKTRERSEKIKMEFETYLRRAMKRFNKEVHEDTHKVHLLCLLANGFYRNNICSQPDLHAIGLSIVPSRFTRVLPQDVDTYYLSNLVKWFIGTFTVNADLSASEQDNLQTTLERRFAIYSARDDEELVHIFLLILRALQLLTRLVLSLQPIPLKSAIAKGKKPSKKKLTVDPGGSSESSSQVLENYTKPKTSKGTKQEETFAKGTCKPSAKGK-NKADRKKRSKPSSSEEDEGLGGKQEEATQRRPHGRERRVASRVSYKEESGSDEAGSGSDFELSSGETSDPSNEDSEPGPPKQRKAPAPQRTKAGSKSASKAQRGSHHEDPSLPAASSSSSSSKRGKKMSSDGEKAEERSLPGVDQWLEVFCEQEEKWICVDCVHGVVGQPLTCYRYATKPMTYVVGIDSDGWVRDVTQRYDPAWMTVTRKCRVDAEWWAETLRPYQSPFLDREKKEDMEFQAKHMDQPLPTAIGLYKNHPLYALKRHLLKYEAIYPETAAILGYCRGEAIYSRDCVHTLHSRDTWLKKARVVRLGEVPYKMVKGYSNRARKARLAQPQLRDENDLGLFGYWQTEEYQPPVAVDGKVPRNEFGNVYLFLPSMMPVGCVQLNLPNLHRVARKLDIDCVQAITGFDFHGGYSHPVTDGYIVCEEFKDVLLTAWENEQAIIEKKEKEKREKRALGSWKLLTKGLLIRERLKRRYGPKIffKKMASYCVAQAGL----------------------------------------------------------
>UniRef90_H0V8A2/54-923 [subseq from] XPC complex subunit, DNA damage recognition and repair factor n=2 Tax=Cavia porcellus TaxID=10141 RepID=H0V8A2_CAVPO
-SDAGGPVDGPVKKKVTKVTVKSENLKAIKDEALSEGEDFRDFSRDLKKAQRPKREAVTDNGGDEgDEEESEDDWEEVEELSGPAQDDMGGSSA-SQSVPPLKPVEIEIETPEQVKTRERREKIKMEFETHLRRMMKRFNKEVHENTHKVHLLCLLANGFYRNSVCSQPDLLAIGLSIVPARFTKVPPEDVDLGYLSNLVKWFIGTFTVNADLSVPEQGNLQTTLEKRFAIYSARDEEELVHMFLLMLRALQLLTRLVLSLQPLPLKPSVDKRKKLPKDKATEDSGDAAGTSSQVPENQPTLQTSKGTRQGKAFPKNK--AGTKGRRTAtTGRTKHREPSSSEGE-AAGPSKQQP-QQLRHSRAQRRTPRVSYKVESGSDPAASSSDFEPSSEEAHCSSDESSEPAPPRQRRPSAPQLKKAGSKNDSRTHPGSRRQHP----ASSSSLGNKRSKKVSQDDEEAGGK-AAGVDQWLEVFCEKEAKWLCVDCVHGVVGQPRACYRYTTKPVTYVVGIDSNGWVRDVTQRYDPAWMTATRKCRVDAEWWDETLRPYQSPFVEREKKEDLEFQAKHLDQPLPSAIGTYKNHPLYALKRHLLKYEAIYPETAAVLGYCRGEAVYSRDCVHTLHSRDTWLKQARVVRLGEVPYKMVKGYSNRARKARLANPQLQDQNDLGLFGHWQTEEYQPPVAVDGKVPRNEFGNVYLFLPSMMPVGCVQLHLPNLHRVARKLDIDCAPAVTGFDFHGGYCHAVTDGYVVCEEFRDVLLTAWENEQALIEKKEKEKREKRALGNWKLLARGLLIRERLRLRYGAQSDTSASHTGTGDGLS-DEEEGTSSQAEAARILAASWPQNREGEEEQKLK-CPRRTRKAKKEAAGHLFPFEKL
>UniRef90_A0A1U7RGZ0/51-935 [subseq from] DNA repair protein complementing XP-C cells isoform X1 n=14 Tax=Crocodylia TaxID=1294634 RepID=A0A1U7RGZ0_ALLSI
------------SQKESKSRGKGKNNKAIKNEGNPKEEEMcSGLPSPSGNGKSLKRESTVKKEMDEnndgsNDDESEDEWEDVEELQETVPDKSEEAVGLPALVLSGKPVEIEIETPQQAKQRERREKRKTEFETYLRRMMKRFNKEVHEDTHKVHLLCLLANGFYRTRICSQPDLQAIGLSIIPNHFTKVPAGRVDVLYLSNLVKWFVGTFTINTELSVEDGENMQCILERRFAIYAARDNEEMIHIFLIILRALQLLCRLVLSLQPIPLKEVAGKGKSSSKRpsvsGMTKEQEGSARNPKKSSGPRAKQKEALlDNAGADKKPKKSDIPGIKrASKSKMAKHVQEQKESSAEEGSPGEKEEV--LRTKNNRRRSVASKVSYKEESGSG-GDSDSEFEASQ-EESSVSDEDFEIVPRKQRRSSGPQKPGVTVKSCrkagpleSKLPKNSGEAEHALAkkASSGSFNSpKKRNKIISTDEDDMepEMVKVTSTDQWLEVFVEREDKWVCVDCVHGTVNQPQLCFRYATKPVSYIVGIDNDGCVKDITQRYDPAWMTLTRKYRVDPEWWEETLQPYKSPFVERDEKEEMEFQVKLQDQPLPTAIGEYKNHPLYALKRHLLKYEALYPETAAILGYCRGEAVYSRDCVHTLHSRDTWLKQGRVVRIGEVPYKMVKGYSNQARKARLAEPANRDKDDLALFGLWQTEEYQPPVAVDGKVPRNEYGNVYLFLPRMLPVGCVQLKLPNLNRVARKLGIDCVQAITGFDFHSGYSHPVTDGYVVCEEYKEVLVAAWENEQAEMERKEKEKREKRALGNWKLMVKGLLIRERLKQRYCNKSETS--RMEKGAGFSSDEEEGPSSETPAE-DVAAFWPLNRQVE-KQFEEKKVRKSKREKKGEAAHLFPFEKL
>UniRef90_UPI000703E94E/61-939 [subseq from] DNA repair protein complementing XP-C cells n=1 Tax=Tupaia chinensis TaxID=246437 RepID=UPI000703E94E
-SDPGGSADGPTKKKVARAAVKSERPKVVKDEAFSDEEDVRDFASDVKKVHHSKREATVDKGSSE-DEDSEGDWEEVEELNEPMLGDAGESAAPSQSAVPVKPLEIEIETPEQARTRERSEKIKMEFEAHLRRMMKRFKKGVHEDTHKVHLLCLLANGFYRNNICCQPDLRAIGLSIIPARFTKVPPRDVDVHYLSSLVKWFIGTFTVNAELSASEEDSLQTTLGRRFAIYSVRDDRELVHIFLLILRALQLLTRLVLSLQPIPLKSSTAKGKKASNKRATEDPGGSPETSSQVSESHSKAKISKGTKEEKASSEGTGEPAARGKRSKaaAGRKKRSGPSSsSEEDEGQQGRQEEEALRRPRARGRRLAPRVSYKEESGSDEAGSSSDFEPSSGEAHPPSDEDSEPSLSRRRKAPASQRTKAGAKSDPKTPGGGRRKPPGSPAACPSSSSSKKGKKTSKDSEEAESKKAAGVDQWLEVFCERDEKWLCVDCVHGVLGQPLTCYRYATKPVTYVVGIDSDGWVRDVTQRYDPAWMTATRKCRVDAEWWAETLRPYQSPFVEREKKEDLEFQAKHLDQPLPTAIGLYKNHPLYALKRHLLKYEAIYPETAAILGYCRGEAVYSRDCVHTLHSKDTWLKQARVVRLGEVPYKMVKGFSNRARKARLAEPQLQDHQDLALFGHWQTEQYQPPVAVGGKVPRNEFGNVYLFLPSMMPVGCVQLNLPNLQRVARKLDIDCVQAITGFDFHGGYSHPVTDGYIVCEEFRDVLLAAWENEQALIEKKEQQKKEKRALGNWKLLTKGLLIRERLKLRYGTKSEVVAPHT--GGGLSSDEEEGTSSQAEAARILAASWPQNREAEEEQKPK-GPRKTKREKKAAASHLFPFEKL
>UniRef90_UPI000750019B/72-955 [subseq from] DNA repair protein complementing XP-C cells n=1 Tax=Gekko japonicus TaxID=146911 RepID=UPI000750019B
------------RKKTTTSKVKAENNIDVEDKEEK-CSGLQ--SSLLQEETVTKRESAIKKREDEEEEESEDEWEDVEELREPEIGILKDISPM--PALPNKTVEIEIETPEQAKKRERREKKKAEFETYLRRMMKRFNKEVHEDMHKVHLLCLLANGFYRNRICSQPDLQAIGLSIIPAHFTKVPTDRVDRLYLSNLVKWFVATFTVNSELSDNE-ESWQSTLERRFAVYAARDDEELVHIFLLILRSLQLLCRLVLSLQPIPLKEPAGKGKPPTKKRsvnLVSEESDSSAKKPRVAPKKCPGlKSKQRAGQEEIASKNVevdRKPNSPEAKRKTSKSRVLRGAQKEKESGDGENNLKGREglgKPKNDRQRRVASKVSYKEESGSDE-GSDSEFRASEHDRDDSSVSDDDFETPNRKHRPSlgtPKaRTAVTNrrKSAPpmlKEPKNSDNAEHLLRKTSpSSSSNPKKGNKIISssDDEEGIQEPVirRGMDQWVEVFAEREGKWVDVNCVHGTVGQPSLCFKYATKPVYYIMGFDNDGCVKDITQRYDPAWMTSTRKSRVDAQWWNDTLEPYRSPFVEREKKEEKEFLAQLQDQPLPTAIGEYKNHPLYALERHLLKYEAIYPESAAVLGYCRGEAVYSRDCVHALHSKDTWLKQARVVRLGEVPYKMVIGYSNQARKARMVEPTNREKKDLGLFGLWQTEEYQPPVAVDGRVPRNEFGNVYLFQPSMLPIGCVQLKLPNLHRVARKLDIDCVPAVTGFDFHGGYSHAVTEGYVICEEYREVLVAAWENEEAEREKKEKEKRDKRVLGNWKLLVKGVLIRERLKKRYSTKNEAADSMMGRETGFSSDE-EGPSSETLAG-DMAVAWPQNRQVEKQSGGEKRNRKSQREKKGEAKHLFPFEKL
>UniRef90_UPI0007A6BA76/60-935 [subseq from] DNA repair protein complementing XP-C cells n=1 Tax=Miniopterus natalensis TaxID=291302 RepID=UPI0007A6BA76
CNDPGASAGGPAKKKVAKVTVKSENLKVKTDEAFSDVGDFRNLTRACKNAHHPKRESPVDEDRHEgdDEEESEDEWEEVEELSEPVPGDVGENAAFSQSVLPLKPVEIEIETPEQAKARERSEKVQMEFETALRRLMKRFNKEVHEDTHKVHLLCLLANGFYRNSICNQPDLQAISLSIIPTRFTKVPPQDVDICYLSNLMKWFIGTFTVNSELSISERDGLQTTLERRFAIYSARDDEELVHIFLLILRALQLPTRLVLSLQPIPLKLSAAKGKKP-KEKSTDGPAGSSETSSQASENQTKPKTSRGTRKESTSSKGPSSPGAAERKSKPaalGKKHREPPS-------GGEEQREGTPRRLCGRRRRVASRVCYKEESGSDKANSGSDFEFSSGEAQHSSDEDSEPGPRRQRRALAPQRTKAGSKSGSKTQCGSYTKHPGSPAASTSSSSskSKRGKKMSSDGEGTERGKAAGTDQWLEVFCEREEKWVCVDCVHGVVDQALTCYRYATKPMTYVVGIDNDGWVRDVTQRYDPAWMTATRKCRVDAKWWAETLRPYQSPLVEREKKEDLEFQAKHLDQPLPTVIGTYKNHPLYALKRHLLKYEAIYPETATIIGYCRGEAVYSRDCVHTLHSRDTWLKQGRVVRLGEVPYKMVKGYSNRARRARLAEPQLQDQNDLGLFGRWQTEEYQPPVAVDGKVPRNEFGNVYLFLPSMMPVGCVQLNLPNLNRVARKLGIDCVPAIIGFDFHNGYSHPVTDGYIVCEEYKDTLLAAWENEQALIEKKEKEKREKRALGNWKLLVKGLLIRERLKLRYGAKSEAVAPHA-AGGGLSSDEEEGTSSQAEAARILAASWPQNREAEE-QKPKC-SKKTKREK-AAASHLFPFERL
>UniRef90_UPI0007DBB105/61-870 [subseq from] DNA repair protein complementing XP-C cells isoform X2 n=2 Tax=Hominoidea TaxID=314295 RepID=UPI0007DBB105
CSHPGGSADGPAKKKVAKVTVKSENLKVIKDEAFSDGDDLRDFPSDLKKAHHLKRGATMNEDSNEEEEESENDWEEVEELSEPVLGDVRESTAFSRSLLPVKPVEIEIETPEQAKTRERSEKIKLEFETYLRRAMKRFNKEVHEDTHKVHLLCLLANGFYRNNICSQPDLHAIGLSIIPARFTRVLPRDVDTYYLSNLVKWFIGTFTVNAELSASEQDNLQTTLERRFAIYSARDDEELVHIFLLILRALQLLTRLVLSLQPIPLKSATAKGKKPSKERLTADPGGSSETSSQVLENHTKPKTSKGTKQEETFAKGTRKPSAKGKRNKGGRKKRSKPSSSEEDEGPGDKQEKATQRRPHGRERRVASRVSYKEESGSDEAGSGSDFELSSGEASDPSDEDSEPGPPKQRKAPAPQRTKAGSKSASRTQRGSHHKDPSLPAASSSSSSSKRGKKMCSDGEKAEKRSIAGIDQWLEVFCEQEEKWVCVDCVHGVVGQPLTCYKYATKPMTYVVGIDSDGWVRDVTQRYDPVWMTVTRKCRVDAEWWAETLRPYQSPFMDREKKEDLEFQAKHMDQPLPTAIGLYKNHPLYALKRHLLKYEAIYPETAAILGYCRGEAVYSRDCVHTLHSRDTWLKKARVVRLGEVPYKMVKGFSNRARKARLAEPQLREENDLGLFGYWQTEEYQPPVAVDGKVPRNEFGNVYLFLPSMMPIGCVQLNLPNLHRVARKLDIDCVQAITGFDFHGGYSHPVTDGYIVCEEFKDVLLTAWENEQAVIERKEKEKREKRALGNWKLLAKALLIRERLKRRYGPKS-----------------------------------------------------------------------
>UniRef90_A0A8B8R9F3/60-839 [subseq from] DNA repair protein complementing XP-C cells isoform X2 n=1 Tax=Camelus ferus TaxID=419612 RepID=A0A8B8R9F3_CAMFR
CGGSGGPADGPARKKVARMTVTSEGPKVVKDEALSDGQDSRGFPSARKKARRPRKEAAVDRGGCEadDEEESEDDWEEVEELGEPGPGDVGENTAFSKSALPVKPVEIEIETPEQVKARERSEKLKMEFEMHLRRLMKRFSKEVHEDTHKVHLLCLLANGFYRNSICNQPDLRAIGLSITPVRFTRVPPQDVDTGYLSNLVKWFIGTFTINEDLSTNEQDDLQTTLERRFAIYSAKNAEELVHIFLLILRALHLPTRLVLSLQPIPLKLPAAKvrflglpeegGKKPSKERAAEGPGASSETYNHVPGRQTKATSSRGSRQEDAPPRGHGSPRAQGSA--AG-QKRGAPSASEER----------PPRRSRGRKRRVASRVSYKEESGSGGASSSSDFELSSGDSLLLSDEDSEPSRPRPRRAPVPPRTERGSRRDvrrdSEPPRGSRPKPSGSPAASASASGRKRGK-----GKKASPReEAAGVDQWLEVFCEREDKWVCVDCVHGVVGQPLTCYQYASKPVTYVVGIDGDGWVRDVTQRYDPAWLTATRRCRVDAAWWAEALRPYRSPLAEREQKEDMEFQAKHLDQPLPTVIGTYKNHPLYALKRHLLKYEAIYPETAAILGYCRGEAVYSRDCVHTLHSRDTWLKQARVVRLGEVPYKMVKGYSNRARRARLAEPQLQDQNDLGLFGRWQTEEYQPPVAVDGKVPRNEFGNVYLFLPSMMPVGCIQLNLPNLHRVARKLGIDCAQAVTGFDFHKGYSHPITDGYIVCEEYRDVLLTAWENEQALMEKKEKENR----------------------------------------------------------------------------------------------------
>UniRef90_UPI000A35A8DF/56-665 [subseq from] DNA repair protein complementing XP-C cells isoform X2 n=1 Tax=Heterocephalus glaber TaxID=10181 RepID=UPI000A35A8DF
--DPGAPADGPVKKKVTKVTVKSEKLKAIKDEPLSDGEDFRDSSRGLKKAQHPKREAAVDKGSDErDEEESEDDWEEVEELSGPAPGDVGESS-TSQSILSLKPVEIEIETPEQVKTRERSEKIKMEFETCLRRMMKRFSREVRENTHKVHLLCLLGNGFYRNGVCSQPDLLAVGLSIIPAHFTRVLPQDVDSGYLSSLLKWFIGTFTVNADLSAPDQSSLQTTLERRFAIYSARDEEELVHVFLLILRALQLLTRLVLSLQPLPLKSSMVKGKKPPQERATEDPGDAPGTSSQAAENQPKLQTSKGTREREAFPKGPGKAVTKGKRSKaaAGSAKQREPSSSESEEaGPGKQQP------RHSRAQRRALRVSYKEESESDLAASSSDFEPSSGEAHHSSDEDSEPAPRRQRRAPAPQRMKAGSKSDSRTQPGSRRQHP----ASSRSPGSKRGKKVSQDDEEAGGGRGAGVDQWLEVFCEKEEKWVCVDCAHGLVGQPQACYRYATKPMTYVVGIDSNGWVRDVTQRYDPAWMTATRKCRVDAEWWDETLRPYRSPFMEREKKEDLEFQAKHLDQPLPSAISTYKNHPLYALKRHLLKYEAIYPETAAVLGYCRGEAVYSR----------------------------------------------------------------------------------------------------------------------------------------------------------------------------------------------------------------------------------------------------------------------
>UniRef90_UPI000A35A8DF/666-793 [subseq from] DNA repair protein complementing XP-C cells isoform X2 n=1 Tax=Heterocephalus glaber TaxID=10181 RepID=UPI000A35A8DF
----------------------------------------------------------------------------------------------------------------------------------------------------------------------------------------------------------------------------------------------------------------------------------------------------------------------------------------------------------------------------------------------------------------------------------------------------------------------------------------------------------------------------------------------------------------------------------------------------------------------------------------------------------------------------------------------------------------------------------------------------------------------------TNGYVVCEEFRDVLLTAWENEQALIEKKEKERREKRALGNWKLLARGLLIRERLRMRYSAQSDAAAPHTGAGGGLS-DNEEGTSSQAEAARVLVASWPQNREAEEEQK----PRKTRRAKKESASHLFPFEKL
>UniRef90_UPI000B4F11BB/61-936 [subseq from] DNA repair protein complementing XP-C cells n=1 Tax=Meriones unguiculatus TaxID=10047 RepID=UPI000B4F11BB
-SDPGDATNGSAKKKVARATAKSERPKALKEEALSDGDDFRDSPGDCKKVKKHPKKEVVD-KSSDEDQDSEDDWEEVEELTEPVL-DMGENSATSLSALPEKAVEIEIETPEQAKARKRSEKIKMELETYVRRMIKRFNKEVQENMHKVHLLCLLASGFYRNNICRQPDLLAIGLSIIPAHFTKVPLQNRDVSYLSKLVKWFIGTFTVNTDLSASKQDSLQTTLERRIAIYSARDNEELVHIFLLILRALQLLTRLVLSLQPISLKSSVTKGKKSPEETSLEGPGGSSKPSSKVSKSHNKPTTSKRIKQEETFSEGNGKADARGERRKAavGNRQQRKPSCSEGEEAKRKIQS---CSHTQKRKRRVAAKVSYKEESGSDEAGSGSDFELSSGEGQHSSDEDSEPGRRRRKRALAPQRTKAGSKSASKTQCRSQREQPSFSAASSGSLGSKRGKKVSSGGEETEDRKASGVDQWLEVFCEPQAKWVCVDCVHGVVGQSVICYKYATKPMTYVVGIDSDGWARDVTQRYDPFWMTATRKFRVNAEWWAETLRPYQSPLTEREKKEDLEFQAKHLEKSLPTSIGTYKDHPLYALKRHLLKFQAIYPETAAVLGYCRGEAVYSRDCVHTLHSRDTWLRQARVVRLGEVPYKMVKGFSNRARRARLSDPQMNDHNDLALYGHWQTEEYQPPVAVDGKVPRNEFGNVYLFLPSMMPIGCVQMNLPNLHRVARKLDIDCVQAITGFDFHGGYCHPVTDGYIVCEEFKDVLLTAWENEQALIEKKEKEKKEKRALGNWKLLVRGLLIRERLRLRYGAKSEAVPSHANAGGGLSSDEEEGTSSQAEAARVLAASWPQNREVKQEQKPE-YPKRTRRRRAAEASHLFPFEKL
>UniRef90_UPI00112D7D64/111-947 [subseq from] LOW QUALITY PROTEIN: DNA repair protein complementing XP-C cells n=1 Tax=Rhinatrema bivittatum TaxID=194408 RepID=UPI00112D7D64
------------------------------------------------HACHIPQETKSGNDpaaSGDSEDESEDDWEEVEELNMSAPNGLG-VAALPELLLPTNPVEIEIETPEQAKKRERREKRKAEFEAYLRRMMNRFNKDVREDTHKVHLLCLLGNGFYQNGVCSLPDLQAVALSIVPAHFTKVPVSVVDVFCLSNLLKWFLATFTLNPELSLDDMESLQSTLERRFGIYSVRDEGEMVQMFLIILRALQLVCRLVLSLQPIPLKEPAGKGKKSTPAKTPdSVPRKSKGIKQEKTLSEDSDEEEANEKPKKQIPLGSRR-AAMAKSNNRSSKKQKGPKKGEK--KPKVKEEVSEPKTDH--QRRLALKVSYVEESGSDDS-SDSDFEFSESEDSNFSDGKYGTPSRMQRRSSGSQKVKAERKSVGKVKTSTPRttisKVPETAEYSkvktlSQDSSKKRNKIISSDEEEVGFVTISeGTDQWLEVFLEREKKWVCIDCIHGVVDQPQQCYKLATKPVTYIVGIDNDGCTKDITQRYDTAWMTSTRKRRVDPEWWRETLEPYRSPFTEQEKKEDLELQAKLLDQPLPTSITEFKNHPLYALKRHLLKYEAIYPDTAAILGYCRGEAVYSRSGVHTLHSRDTWLKDARVVRIGEVPYKMVKGQSNRARKARLSDPEKQDCNDLALFGLWQTEDYQPPVAVDGKVPRNEYGNVYLFKPSMLPIGCSHLQVSNLHRVARKLDIDCVPAITGFDFHCGFSHPVTDGYVVCEEHKEVLLAAWENEQADIERKEKEKREKRALAHWKLLVKGLLIRERLKQRYGSKQEVAASASTGGAGFSSDEEEASL--ETMAGDLTVSWPQNRQAEERKEVKP-QKKSRREKRGEANHLFPFEKL
>UniRef90_UPI001155D087/60-336 [subseq from] DNA repair protein complementing XP-C cells isoform X6 n=1 Tax=Suricata suricatta TaxID=37032 RepID=UPI001155D087
CGDPGGPANSPARKKAAKVTVKSENAE-VKDEALSDGEDLRDFASTPKKAPHPRKEAAVDKGGceGDDEEESEDDWEEVEElslieLSEPVPGDVGENAVFSKSVLPMKPVEIEIETPQQAKARERSERIKMEFETYLRRMMNRFSKEVHEDTHKVHLLCLLANGFYRSSICSQPDLLAVGLSIVPARFTKVPPQDVDICFLSNLVKWFIGTFTVNADLSTNEQDGLQTTLERRFAIYSARDDEELVHIFLLILRALQLSTRLVLSLQPIPLKLPTAK----------------------------------------------------------------------------------------------------------------------------------------------------------------------------------------------------------------------------------------------------------------------------------------------------------------------------------------------------------------------------------------------------------------------------------------------------------------------------------------------------------------------------------------------------------------------------------------------------------------------------------
>UniRef90_UPI001155D087/336-651 [subseq from] DNA repair protein complementing XP-C cells isoform X6 n=1 Tax=Suricata suricatta TaxID=37032 RepID=UPI001155D087
------------------------------------------------------------------------------------------------------------------------------------------------------------------------------------------------------------------------------------------------------------------------------------------------------------------------------------------------------------------------------------------------------------------------------------------------------------------------------------------------------------------------------------------------------------------------------------KFQAKHLGQPLPTVIGTYKNHPLYALKRHLLKYEAIYPETAAILGYCRGEAVYSRDCVHTLHSRDTWLKQARVVRLGEVPYKMVKGYSNRARKARLAEPQLQDQNDLGLFGRWQTEEYQPPVAVDGKVPRNEFGNVYLFLPSMMPVGCVQLNLPNLHRIARKLGIDCVQAVTGFDFHKGYSHPITDGYIVCEEYKDVLLAAWENEQALIEKKEKEKREKRALGSWKLLVRGLLIRERLKLRYGDKSEAAAAQAHVGGGLSSDEEEGTSSQAQASRILAASWPQNREAEAEQKPQ-SPKKTKRERRAAASHLFPFERL
>UniRef90_UPI0016590226/60-811 [subseq from] DNA repair protein complementing XP-C cells isoform X3 n=1 Tax=Halichoerus grypus TaxID=9711 RepID=UPI0016590226
CSDPG----GPAKKKVAQVTVKSENPKVMKDEALSDGEEFRDFASARKKAHPPQREAAVDKGSCEgdNEEESEDDWEEVEELGEPVPGDVGENAAFSKSVLPVKPVEIEIETPQQAKARERSERIKVEFETYLRRMMKRFGKEVREDTHKVHLLCLLANGFYRSNICSQPDLLAIGLSIIPARFTRVLPQDVDAYYLSNLVKWFVGTFTVNADLSTNERNGLQTTLERRFAIYSARDDEELVHIFLLILRALQLQTRLVLSLQPLPLKLPTAKGKKAAKETSAEDPGGSLETCSPVPESQTKPKTSQGTRQEATSSKGPGGPSTKGKRSKAavAKKKRREPSSSGEEHKAGGRQED-TQRRRPGRARQVASRVSYKEESGSDKGSSGSDFELSSGEAPHSSDEDSEPGLPRQRRAPAPQRTKAGSKSDSRTQRGTHPQhptHPSFPAASTSSSSskSKRGKKISSDGERAEREKAAGVDQWLEVFCEQEEKWVCVDCVHGVVGQALACYKYATKPMTYVVGIDGDGWVRDVTQRYDPDWMTATRKCRVDAKWWAETLRPYQSPLVEREKKEDSEFQAKHLGQPLPTVIGTYKNHPLYALKRHLLKYEAIYPETAAILGYCRGEAVYSRDCVHTLHSRDTWLKQARVVRLGEVPYKMVKGYSNRARKARLTEPQLQDHNDLGLFGEWQTEEYQPPVAVDGKVPRNEFGNVYLFLPSMMPVGCVQLNLPNLHRVARKLDIDCVQAITGFDFHKGYSHPM-------------------------------------------------------------------------------------------------------------------------------------
>UniRef90_UPI0017491685/81-773 [subseq from] DNA repair protein complementing XP-C cells isoform X5 n=2 Tax=Vespertilionidae TaxID=9431 RepID=UPI0017491685
--DPGGSPDGPVK-KVAKVTVKSESLKVKKDEVVSDGEDFRDFTSACTKAHHPKRESAVDKDRHEgddDEEESEDDWEEVEELSELVPDDGAENATFSQSVLPVKPVEIEIETPEQAKARERSEKIQMEFETALRRLMKRFNKEVHEDTHKVHLLCLLANGFYRNSVCNQLDLQAISLSIIPVRFTKVPPQDVDISYLSNLVKWFIGTFTVNSDLSISEHDSLQTTLERRFAIYSARDDEELVHIFLLMLRALQLPTRLVLSLQPVPLKLSVAKGKKPKKS-STESPEGSSETSSQVSENQTKPKTSRGTRKEGTSSKGTNSPSTKGKRSKAAAvgKKRREPSSSEEEEGEAGEQEE-TQRQLRGRERRVASRVSYKEESGSDETNSGSDFELSSGEAHHPSDEDSEPGPSRQRRAPAPQRTKAGSKSDSRTQRGSHPKHPDSPAASTSSSSSknKRGKKMTSDGERTEKGKTAGVDQWLEVFCEREEKWVCVDCVHGVVGQAVTCYRYATKPMAYVVGFDNDGWVRDVTQRYDPAWMTATRKCRVDAKWWAETLRPYQSPLVEREKKEDLEFQAKHLDQPLPTVIGTYKNHPLYALKRHLLKYEAIYPETAAIIGYCRGEAVYSRDCVQTLHSRDTWLKQGRVVRLGEVPYKMVKGYSNRARRARLAEPQLQDQNDLGLFGKWQTEEYQPPVAVDGK----------------------------------------------------------------------------------------------------------------------------------------------------------------------------------------------
>UniRef90_UPI001876C7A9/60-943 [subseq from] DNA repair protein complementing XP-C cells isoform X1 n=4 Tax=Manis TaxID=9973 RepID=UPI001876C7A9
CSDPGGPADSPAKKKVAKVTVKSENPKVIKDEALSDEEDFRDFSSSPKKTHHPKKEATVDGGSweGDDEEESEDDWEEVEELSEPVPADVGANAAFSKSVLPMKPVEIEIETPEQVKARKRSEKIKMEFETHLRRMMKRFNKEVHEDTHKVHLLCLLANGLYRSSICSQPDLLAIGLSIIPAHFTGVPPEAMDISYLSNLVKWFIGTFTVNADLSINEQDGLLTTLERRFAIYSARDDEELVHIFLLVLRALQLPTRLVLSLQPIPLKLTSAKGKKPSKERPTEGPGGPSETSSSIPSNQTKAKTSRGTRQEDT-SQGPGDPSAKGKRSKAARVrgRRREPSSSGK-EAEQEEEESEPQSRRKGQEQRVVARLSYREESGSGEASSGSDFEPSSVEG-CPSDEDFEPALPRQRRALAPQRTKQGSRSDSRTPLGSlpKHKPPGFPAVSASPSSSkrKRGKKISSDGEEAKNGKAAGVDQWLEVFCEQEEKWVCVDCVHGVVDQAFTCYRYATRPVMYVVGIDSDGSVRDVTQRYDPVWMTVTCKCRVDAKWWAETLRPYRSPLVEREEEEDLEFQTKHLDQPLPTVIGLYKNHPLYALKRHLLKYEAIYPETATVLGFCRGEAVYSRDCVHTLHSRDTWLKQARVVRLGEVPYKMVKGYSNRARKARLALPELQDQNDLGLFGHWQTEEYQPPVAVDGKVPRNEFGNVYLFLPSMMPIGCVQLNLPNLHRVARRLGIDCVPAVTGFDFHKGYSHPITDGYIVCEEYRDVLLAAWESEQELMEKKEKEKREKRALGNWKLLVKGLLIRERLKLRYGAKNEAVAAQAQAGGGLSSDEEGGSSSQVEATRILAASWPQNREAEE-QKPK-CPRKTRRERKEAASHLFPFERL
>UniRef90_UPI0018904898/60-947 [subseq from] DNA repair protein complementing XP-C cells n=1 Tax=Talpa occidentalis TaxID=50954 RepID=UPI0018904898
CNDPGGPADNPAKKKVAKVpkvikDVKSENPKVIKDEALSHGEDFRDTAGAHRQAHHPKREAPVDKGSHkgddDDDEDSEDDWEEVEELSEPVPGDVGENATFSKSALPVKPVEIEIETPEQAKARERSEKIKMEFETYLRRMMKRYNKEVHENTHKVHLLCLLANGFYRNSVCMQPDLLAIGLSIIPTRFTKVPPQDVDICYLSDLVKWFIGTFTVNAELSTSEQDHLQTTLERRFAIYSAQNDEELVHIFLLILRALQLLTRLVLSLQPIPLKLAAAKGKKPSKEKSTEGAGSSSETSNPLPENQTKPKTSIGTRREGPSSQG---PSAKGKRSRAAGKKRRQPSSSEEEEEEGEVGESeENPRRLPVRERRVAPKVSYKEASGSDEAGNDSDFELSSGGAHHPSDEDSEPGTVRQR-APALPRRKARSQSDSRTPRGSHPQHPGFPAASASssSSQSKRGKKISSEGEEVGGGQAAGVDQWLEVFCEQEEKWMCVDCVHGVVGQPLTCYKYATKPMTYVVGIDSEGWVRDVTQRYDPAWMTATRKCRVDSAWWSETLRAYQSPLVDRAKKEDLEFQAKHLGQPLPTSIGTYKNHPLYALKRHLLKYEAIYPETAAILGYCRGEAVYSRDCVHTLHSRDTWLKQARVVRLGEVPYKMVKGYSNRARKARLAEPELRDQNDLGLFGQWQTEEYQPPVAVDGKVPRNEFGNVYLFLPSMMPVGCVQLRLPNLHRVARKLDIDCVQAITGFDFHGGYSHPVTDGYIVCEEFKDVLLAAWENEQALIEKKEKEKRETRALGNWKLLVRSLLIRERLKLRYGAKSEAAAPHTDAGGGLSSDEEEGTSSQAEAARILAASWPQNREAEEEQKPK-CPKKTKRGKKEAASHLFPFEKL
>UniRef90_UPI00189EB2CB/64-941 [subseq from] DNA repair protein complementing XP-C cells isoform X1 n=2 Tax=Choloepus didactylus TaxID=27675 RepID=UPI00189EB2CB
----RGPADGPAKKKVAKGTAKSKKLKIIKEEALSDGEDCRDFSRTPKKAHHPKRENVIDKGSSEgDDEESEDDWEEVEELNEPVPGDVGENATFSKSFVPVNPVEIEIETPEQAKTREKSEKTKMEFEIYLRRMVKRFHKEVHECTHKVHLLCLLANGFFRNRICSQPSLHAIALSIIPTHFTKVTPRDMDISFLSNLLKWFIGTFTVNADLSVNEQDSLQTTLERRFAIYSARDDEELVHIFLLILRALQLLTRLVLSLQPIPLKLSAAKGKKPSEKKPVSVPASSSETSSQVPQKQTKPKTSKGTKQEKTFSKGPGSASAKGKRGKAstGRKNQREPSTS-EDEGEGGEQEVDSQRRRRVRERRVASRVSYKEESGSDKADSGSDFELSSGEAHHPSDEDFESELPRQRRAPAPQGTKAGSKSDPRTRRKSQSKHPVLPAAPSSSLSSKRSKNFSRDGEEAEGGKAAGIDQWLEVFCEQEERWICVDCVHGVVGQPLTCYKYATKPMTYVVGIDSDGCARDVTQRYDPVWMTVTRKGRVDAKWWAETLRPYQSPFVEREKKEELEFQAKHLDQPLPTAFGIYKNHPLYALKRHLLKYEAIYPETAAILGYCRGEAVYARDCVHTLHSRDTWLKQARVVKLGEVPYKMVKGYSNRARKARLAEPQLRDQNDLGLFGHWQTEEYEPPVAVDGKVPRNEFGNVYLFLPSMMPVGCIQLKLPNLNRVARKLNIDCVQAITGFDFHGGYSHPVTDGYIVCEEFKDVLLAAWENEQALIEKKEKEKREKRALGHWKLLVKGLLIRERLQLRYGAKSEAAAPHAHARGGLSSDEEEGTSSQAEAARILAASWPQNREAEEEQKPK-CPRKTRRAKKAAASHLFPFEKL
>UniRef90_UPI00193DAD1F/61-936 [subseq from] DNA repair protein complementing XP-C cells isoform X3 n=1 Tax=Saimiri boliviensis boliviensis TaxID=39432 RepID=UPI00193DAD1F
CSDPGGSADGPAKKKVAKVTVKSENLKIIKDEALSDGDDVRDFPSDLKKAHHPKRGATLNEDSNEEEEESEDDWEEVEELSEPVLGDGKESTAFSPSLLPVKPVEIEIETPEQAKTRERSEKIKMEFETYLRRAMKRFNKEVHEDTHKVHLLCLLANGFYRNNICSQPDLHAIGLSIVPSRFTRVPPRDVDTYYLSNLVKWFIGTFTVNADLSASEQDNLQATLERRFAIYSARDDEELVHIFLLILRALQLLTRLVLSLQPIPLKSAAAKGKKPSKKRLTADPEGSSESSSQVLENHTKPKTSKGTKQEETFAKGTCKPSAKGK-NKADRKKRSKLSSSEEDEGLGDKQEEATQRRLHGRERRVASRVSYKEESGSDEAGSGSDFELSNGEASDPSNEDSEPCPPKQRKVPAPQGTKAGSKSVSKTQRGSHHKDLSLPVASSGSSNSKRGK-MSSDGEKAEKRSPPGVDQWLEVFCEQEEKWICVDCVHGVVGQPLTCYRYATKPMTYVVGIDSDGWVRDVTQRYDPAWMTVTRKCRVDAEWWAETLRPYQSPFLDREKKEDMEEDV----QILPTCQPL--RHLFYPLLSEDRDHDIITPlgkDVPSPVG-ARVELSHSgRDCVHTLHSRDTWLKKARVVRLGEVPYKMVKGYSNRARKARLAEPQLRDENDLGLFGYWQTEEYQPPVAVDGKVPRNEFGNVYLFLPSMMPVGCVQLNLPHLHRVARKLDIDCVQAITGFDFHGGYSHPVTDGYIVCEEFKDVLLTAWENEQAIIEKKEKEKREKRALGNWKLLTKGLLIRERLKRRYGPKSEAAASHSDAGGGLSSDEEEGTSSQAEAARILAASWPQNRDDEEKQKLKGGPKKTKRERKAAASHLFPFEKL
>UniRef90_A0A2I0LVN4/41-923 [subseq from] Xeroderma pigmentosum, complementation group C (Fragment) n=3 Tax=Columba livia TaxID=8932 RepID=A0A2I0LVN4_COLLI
-----------------KSLIK-ENKKITRNKKNDNkeetcSDSLKPPQKEIKLKRESPVKKEMDEDNAGDDDESEDEWEDVEELQEPATDKLEEAAVLPAMALPSNPVEIEIETPEQMKKRQRSEKRKAEFETYLRRMMKRFSKEVREDTHKVHLLCLLANGFYRNRICSQPDLHAIGLSIIPTRFTKVPADQVNLLYLSNLVKWFVGTFTVNAELSMEKGESLQSTLEKRFAIYAARDEEELVHIFLIILRALQLLCRLVLSFQPIPLKETSAKGKSSSNRQsLSSTYEGkkSSATTPKAVAKKRpcrKAKWEeESSESEEDNKEPKTHKTAQTKRTHKAKLTTGSQKQKESSNRESSLAEKDVPVRPkNDRRRRVASKVCYKEESGSDE-GSGSDFEVSE-EESDVSDEDFETVSKRPRSSLSSQKSKVMAikspKtetSESRLSKNSQEADPK-PAESTAppvpHAQKKRNKIISSDEDDGQQEvRKTGTDQWLEVFLECEDKWVCVDCVHGNVGQPQLCFTYATKPLFYIMGFDNDGSVRDVTQRYDPVWMTATRKSRVDPEWWEETLQPYKTPYVERDKKEENEFQVKLQDQPLPTAIGEYKNHPLYALKRHLLKYQAIYPESAAVLGYCRGEAVYSRDCVHTLHSRDTWLKQARVVRIGEAPYKMVKGFSNQARKARLAEPANRDKEDLALFGRWQTEEYQPPIAVDGKVPRNEYGNVYLFLPSMLPVGCVQLRLPNLNRLARKLDIDCAQAITGFDFHGGYSHPVTDGYVVCEEYKDILLAAWENEQAEMEKKEKEKREKRALGNWKLLTKGLLIRERLKQRYSLKTEPPAPEAQKGDGFSSDEEEGPSSETAVG-NTAIYWPQNRQL-EKTKESNTTRKSKREKKGEAAQLFPFEKL
>UniRef90_UPI001B3491F2/67-945 [subseq from] DNA repair protein complementing XP-C cells isoform X1 n=4 Tax=Ochotona curzoniae TaxID=130825 RepID=UPI001B3491F2
-----ATAGGPAKKKaVATVTVKSERLQAVKAEPLSD-DDFRDCPSDPGKVRRPGRGVPsgkgSDKDEDEEEEESEDDWEEVEELSEPVPGDVGEQPAASRSLVPADAVQIEIETPEQVKIRERSEKMKMEFETYVRRALKRFHKEVQENTHKVHLLCLLANGFYRNRVCSQPDLHAIGLSIVPARFTRVPPGDVDMLYLSNLVKWFVGTFTVNTELSASEHDGLQTTLERRFAIYSARDDEELVHIFLLILRALQLLTRLVLSLQPVPLKPSGAQGSKSSRKRSTEGPGGATETSSPTPETSSQLRTNTTAAAEEASLKGPSKPGTKGKRGKvaAGRRKRQETSSSEEEVGSQEQPKQGGRRKPQGRRRRVASRVSYKEDSGSDGSSSGSDFEPSSGESQQPSDDSSGPGRTRSRKALAPQRAKARPKPGARTQGEGRRKHPALPGESPSSSGGTGSRKTSGDTKGKERGPLAGVDQWLEVFCEQEAKWVCVDCVHGVVGQPLTCYRFATKPLSYVVGIDNEGWARDVTQRYDPAWMTATRKCRVDAEWWAETLRPYRSPLLEREKKEDSEFQAKHLDQPLPTSIGIYKNHPLYALKRHLLKFQAIYPESAAILGYCRGEAVYSRDCVHTLHSRDTWLKQARVVRLGEVPYKMVKGFSNRARKARLAEPQLHNQNDLGLFGRWQTEEYQPPVAVDGKVPRNEFGNVYLFLPSMMPIGCVHLNLPNLHRVARKLDIDCVPAVTGFDFHGGYCHPVTDGYIVCEEFKDVLLAAWENEQALIEKKDKEKKEKRALGNWKLLTKGLLIRERLRLRYGAKSEVVAPHSDARGGLSSDEEEGTSAQAEAARILAASWPQNRAAEEEQKPQGA--KSRRGRKAAASHLFPFEK-
>UniRef90_A0A8J6GUG5/59-931 [subseq from] DNA repair protein complementing XP-C cells-like protein n=11 Tax=Arvicolinae TaxID=39087 RepID=A0A8J6GUG5_MICOH
CSDPGDPGKGPAKKKATKATAKSKNLKAPKEEALSDGedrDDFRESPGDRKKAKKHPKREVVDKDSDE-DEDSEDDWEEVEELAEPVL-DMGENSATSQSVLPVKAVEIEIETPEQAKARKKSEKIKMELETYLRRMLKRFNKEVQENMHKVHLLCLLASGFYRNNICREPDLLAIGLSIIPTRFTKVPLQHRDTTFLSNLVKWFIGTFTVNADLSASEQDSLQTTLERRIAIYSARDEEELVYIFLLILRALQLLTRLVLSLQPIPLKPSVAKGKKLSTETSLESPGGSSETSSKIPESHNTPKTSKRIKQEETFSEDSDRADAGGKRSKAtvGSRQRRKPSCSEGEE-----AKQKTQRRAHTRARRVTAKVSYKE-SGSEDAGSGSDFELSSGEGQHSSDEDGEPYPRKQKRAPVRQRSKARSKSASKTQRG----PPDFPAASSSSSGSKRGKKVSSGGEETRDGKAAGVDQWLEVFCEPQAKWVCVDCVHGVVGQPLTCYRYATKPTTYVVGIDSDGWVRDVTQRYDPAWMTATRKCRVDAEWWTETLRPYQSPFTEREKKEDQEFQAKHLDEPLPTSIGTYKNHPLYALKRHLLKFQAIYPETAAVLGYCRGEAVYSRDCVHTLHSKDTWLKQARVVRLGEVPYKMVKGFSNRARKARLSEPQLHDYNDLALYGHWQTEEYQPPVAVDGKVPRNEFGNVYLFLPSMMPIGCVQMHLPNLHRVARKLGIDCVQAITGFDFHGGYCHPVTDGYVVCEEFRDVLLTAWENEQAIIEKKEKEKKEKRALGNWKLLVRGLLIRERLQLRYGAKSEAVVPHGNAGGGLSSDEEEGTSSQAETARVLAASWPQNREAKEEPKPEY-RKMTRKRRAAEASHLFPFEKL
>UniRef90_UPI001C4DAB9C/149-1044 [subseq from] DNA repair protein complementing XP-C cells isoform X1 n=2 Tax=Sceloporus undulatus TaxID=8520 RepID=UPI001C4DAB9C
------------RQKGKKLNVKEENGTIESQRSCKKADKSCVLQSTPEK-KDIKKEFTIKKREEEEEDESEDEWEDVEELREPEIELLN---KIAAPVLPKESVEIEIETPEQAKKRERREKRQTEFETYLRRMMKRFNKEVREDTHKVHLLCLLANGFHRNKICSQTDLQAIGLSIIPTHFTKVPEGRVDRLYLSNLVKWFIATFTVNGELSDNE-ESWQATLERRFAIYAVRDEEELGHIFLLILRALQLLCRLVLSLQPIPLKESLEKslfqGKSSSKKRTANAVSAESDGTSKRPKLASKKRTGvHKAKQGADQVKASPRSQEEDKKPKPSGTKRtANKSSvlrgaekeKESTNREGHQKEKEGLRRPkNDRQRRVASKVSYKEESGTDED-SDSEFSASEEEEDDSSiSEDFETPRRKQKPSLGTPKAKIGinrQRSGSLVLKGpknSETVDGSLGktATpSSSNSTKKRNKIISSDDEdendEGEQgtAKFKGMDQWVEVFLEREDRWVCVDCIHGTVGQPLLCFKYATKPVSYIVGIDNTGYVKDITQRYDPAWMTSTRKCRVDAQWWEDTLEPYRSPLVEREKKEDREFLVKLQDQPLPTSIGEYKNHPLYALKRHLLKYEAIYPETAAILGYCRGEAVYSRDCIHTLHSKDTWLKQARVVRIGEVPYKMVRGFSNQARKARMAEPANRNKKDLPLFGLWQTEEYQPPIAVDGRVPRNEFGNVYLFQPKMLPIGCVQLKLPNLHRVARKLDIDCVPAVTGFDFHGGFSHAVTEGYIICEEHQEVLVAAWENEESEREKKEKEKREKRVMGNWKLLIKGLLIKERLKERYSIKNEAAGITVERGAGFSSDDdgEEGGPSSQTPAEDIAVFWPQNRQVDEQNKGGKATRKSRREKKGEAKHLFPFEQL
>UniRef90_UPI001CC5E48C/53-925 [subseq from] DNA repair protein complementing XP-C cells n=1 Tax=Dromiciops gliroides TaxID=33562 RepID=UPI001CC5E48C
-SGPGGPRGGASKKAGAKAAEKSRNPPSVKEEASSE-EDFINFTSVDKKEIQAKTEASVKKDSSEEndEDESEDDWEEVEEINEPIPNQMGETTSSFQSTLPTKPVEIEIETPEQAKARERREKRQMEFETYLRRMMKRFNKEVHEDTHKVHLLCLLANGFFRNNICNEPDLQAIGLSIVPAHFTKVLPNKVNVPYLSNLVKWFIATFTVNAELSTDEQDSLCSTLGRRFAVYSARDDEELVHIFLLILRSLQLLTRLVLSLQPIPLKLPAAKGKKKSQESSLENPGSSSQqPPSQKAQTQSRSKTRRGRVA--ASSEGTAEGKTpEPRKAAVGRKKRAQSSSEEEDMAVGK----EGARRPL-RERRGTSQVSYREESGSDGAESSSEFEL-------PSEEDSPPGTQRPRRPPLSQRTKAASAGRGRRASVSakNKRDggqpPLLPEASPEASGTKRGKIISSDDdEKEEIGKAVGVDQWLEVFCEGEDRWVCVDCVHGVVGQPLTCYKYATKPLSYIIGIDNDGCARDITQRYDPAWMTATRKCRVDSEWWAETLRPYQSPFGARENKEEMEFQAKLQSQPLPTAIGMYKNHPLYALKRHLLKYEAIYPETAAVLGYCRGEAVYSRDCVHTLHSRDTWLKQARVVRIGEVPYKMVKGYSNRARKARLADPQFRDQDDLGLFGHWQTEEYQPPVAVDGKVPRNEFGNVYLFMPSMLPIGCVQLKLPNLHRVARKLGIDCVQAITGFDFHGGYSHPVTDGYIVCEEHKEVLLAAWDNEQSLIEQREKEKREKRVLGHWKLLVKGLLIRERLKRRFGNKGEAVPATSDGGAGFSSDE-EGTSSQAV-AKNLAAYWPQNRETEEQQKLKGS-RKTKREKREEAKHLFPFEKL
>UniRef90_UPI001E1C188F/3-758 [subseq from] DNA repair protein complementing XP-C cells isoform X1 n=1 Tax=Desmodus rotundus TaxID=9430 RepID=UPI001E1C188F
------------------------------------------------------------KDSHEgdDEEESEDDWEEVEELSEPAPGGVGENAAFSQSALPVKPVEIEIETPEQAKARERREKIQMEFETSLRRLMKRFNKEVHENTHKVHLLCLLANGFYRNSICSQPDLQAISLSIIPTHFTRVPPQDVDICYLANLVKWFIGTFTVNSELSISEQDNLQTTLERRFAIYSARDDEELVHILLLILRALQLPTRLVLSLQPIPLKLSAAKGKKP-QERSTEGPGGSSETSSLVSENQTKLKTSRGTRKKNT-SKDTSSPSAKGKRGVAAavRKKRRESSSCGEEEGQAEEQEEEAQQHVHGRKLRVASRVSYKEeESGSNKASSASDFELSDGEAHHPSDEDSEPGPSRQRRAPVSQGTKAGSKSKSRTQPGSPRKHPGFPAASTSSSStkSKRSKRMSSDGERTEGGKAAGVDQWLEVFCEQEEKWVCVDCVHGVVGQALTCHRYATKPMTYVVGIDNDGWVRDVTQRYDPAWMTVTRKCRVDANWWAETLRPYQSPLMEREKKEDMEFQAKHLDQPLPSVIGTYKNHPLYALKRHLLKYEAIYPETAAIIGYCRGEAVYSRDCVHILHSRDTWLKQGRVVRLGEVPYKMVKGYSNRARRARLAEPQLQDQNDLGLFGTWQTEEYQPPVAVGGKVPRNEFGNVYLFLPSMMPIGCVQLNLPNLHRVARKLGIDCAQAITGFDFHRGYSYPVTDGYVVCEEYKDVLLAAWENEQALIEKKEKEKREKRAVGNWKLLVKGLLIRERLKLRYGDKKP----------------------------------------------------------------------
>UniRef90_UPI001E26C263/82-934 [subseq from] LOW QUALITY PROTEIN: DNA repair protein complementing XP-C cells n=1 Tax=Lemur catta TaxID=9447 RepID=UPI001E26C263
CSHPEPSAEGPTKKKVAKASAKSKKVKVVKEEGPSDGEDFRDLPSERKRTRHPKRGAPADkgSDKGEDEEESEDDWEEVEELSEPGPGDAGEHATSSQSLLPVTPVEIEIETPEQAKTRERREKVKAEFETHLRRVMKRFSKEVHEDTHKVHLLCLLANGFHRSSVCSRPGLRALGLSLVPPRFATVPPGDADACYLSSLLQWFVGTFTVNPELSASEQDDLQTTLERRFAVCSARDDEELVHMFLVILRALQLLTRLVLSLQPIPLRSSATKGKKPAKERPTEDPGGPAETSGGVRGSRSSAKPSGGAKREEAVSRATGDRGAKGRRSKAGRRSRA-PSCSEEEEGARGRQEEVTRRRLRGRERQAASRVSYKEDSGSGDARSGSDFEPSSGGAGDPSDDDSEPGLA-------RQRTKAGAKSACGPRRGGPRERPGSPAAPAG---------------------PAGVDHWLEVFCEREARWVCVDCVHGTVGQPATCFRYATKPVAYVVGFDGDCWVRDVTPRYDPAWMTATRRLRVDAGWWAETLRPYRGPSTEREEQEDSEFQAKQLQQPLPTAVGSYKNHPLYALKRHLLKYEAVYPDTAAVLGYCRGEAVYSRDCVHTLHSRDTWLKKGRVVRLGEVPYKMVKGYSNRARRARLAEPQLRDHSDLGLFGHWQTEQYQPPVAVDGKVPRNEFGNVYLFLPSMMPVGCVQLHLPQLQRVARRLGVDCAQAVTGFDFHGGYSHPVTDGYIVCEEFRDVLLSAWEEEQALAEKKEKEKREKRALGHWKVLVKGLLIRERLRLRYGPKSEAAAPHAAGGAGLSSDEEEGTSSQAEAARILAASWPQNRDAEEKPKPEC-SRRSRRGKKAEASHLFPFEKL
>UniRef90_UPI001C2E1B31/55-805 [subseq from] DNA repair protein complementing XP-C cells isoform X2 n=2 Tax=Bovidae TaxID=9895 RepID=UPI001C2E1B31
CGDAGSAADGPVTRKAAKVSVKSEEPQAVKDEALSEGEDFRGLLSARRKGQPPEREAAADKGSckGDDEEDSEEDWEEVEEVSEPVPGAVGESAAFSASALPVKPVEIEIETPEQVKARERSEKIKMEFETYLRRMMKRFSKEIHEDTHKVHLLCLLANGFYRNSICNQPDLQAIGLSIIPTRFTKVPPRDVDVSYLSNLVKWFIGTFTVNAELSTNDQDGLQTTLERRFAIYSARDNEELVHIFLLLLRALHLPTRLVLSLQPIPLKLSAAKGKKPSKKRSTEAPGGSSEASS-----HAPGKPSEGSRGDDASSggAGGARATGKGGKAAAGRRPRGESPSSGEDAGQARGQRRGTRRRAQSRRRRAAARVSYKEESGSGAGSSGSDFEPSSEDSCRPSDEDSEPGLPRRRSAPAPQRTKAGSKSRSKSQHGSRHPPPGFAEASASAAGSKleRGKKPSGAGGKAGSgQGAPGVDQWLEVFSEREEKWVCVDCVHGVVGQPLTCYQYATKPVTYVVGIDGTGCVRDVTQRYDPAWLTATRKSRVDAAWWAETLRPYRSPLVDREQREDQEFQAKHLDQPLPTVIGTYKNHPLYALKRHLLKFEAIYPETAAILGYCRGEAVYSRDCVHTLHSRDTWLKQARVVRLGEVPYKMVKGYSNRARRARQAEPQLHDHNDLGLFGRWQTEEYQPPVAVDGKVPRNEFGNVYLFLPSMMPVGCVQLNLPNLHRVARKLNIDCAQAVTGFDFHKGYCHPIR------------------------------------------------------------------------------------------------------------------------------------
>UniRef90_UPI001FB29FFA/62-927 [subseq from] LOW QUALITY PROTEIN: DNA repair protein complementing XP-C cells-like n=1 Tax=Sciurus carolinensis TaxID=30640 RepID=UPI001FB29FFA
-SHPGAAADGPARKKVAKAPVRSADL-IVKEEAVSDGEDSRDFSRDFKKAHP-KREATVKGSSSegEDEEESEEDWEEVEELGEPVPGDVGGSSAFSASVLPAKPVEIEIETPEQAKSRQRSEKIKLELETYLRRMMKRFNKEVHENTHKVHLLCLLANGFYRNSVCRQPDLLAIGLSIIPTRFTKVPPQDVDLCFLSNLVKWFIGTFTVNPELSTNEQEGLQATLERRFAIYSARDDEELVHIFLLILRALQLLTRLVLSLQPIPLKSPVAKGTKLSKERPTERTGGASEASSQVPGTAGTPKSSPAAGG-EAPARGRHQPRARRAEEPAGSGQRTRGERLQ---RGGEAGGPGTL-GLGGRGRRVASRVSYKEDSGRXAGRqAVSDFELSSGEARRSSART--PNPALQSEAgPGAPRTKPGSKSDAAPHVGGHSQGP---VAASSSPGSKRGHTAPR-G-AA---EAAGVDQWLEVFCERRAAWVSVDCVHGVVGQPXACYRFASRPLTYVVGIDSDGWVRDVTQRYDPAWMTATRKCRVDPEWWAETLRPYRSPFVEREKKEDQEFQAKHLDQPLPTAISTYKNHPLYALKRHLLKYQAIYPETAAILGYCRGEAVYSRDCVHTLHSRDTWLKQARVVRLGXVPYKMXKAISNRARKARLAEPQLQAQKRLGLFGHWQTEEYQPPVAVDGKVPRNEFGNVYLFLPSMMPIXCVQLNLPNLHRVARKLDIDCVQAVTGFDFHGGYSHPVTEGYIVCEEFKDVLLTAWENEQALAEKREKERREKRALGNWKLLVKGLLIRERLKLRYGPRSnEAVAPHADAGGGLSSDEEEGTSSQAEAARILAASWPQNRETAEEQKPRC-LGRTGRARRGAASHLFPFEK-
>UniRef90_UPI002019183A/63-931 [subseq from] DNA repair protein complementing XP-C cells n=1 Tax=Perognathus longimembris pacificus TaxID=214514 RepID=UPI002019183A
-----SDAGGPAKKKEAKATGKAGNVKVVKGEAFCEGEDLRDFASDRKKMKQPKRESPVSTDSEEEdEEESEEDWEEVEELGEPVPGDTGENSAFCQSVLPVKPVEIEIETPEQAKARERSEKIKVEFETYLRRMMKRFSKEVHENTHKVHLLCLLANGFYRNGVCRQADLLAIALSIIPVRFTRMHPEDVDLCFLSNLVKWFIGTFTVNADLSVHEGDSLQTTLERRFAIYSARDEEELVLLFLLILRALQLLTRLVVSLQPVPLKLPGAKAKKPSKERSTEGSRGASEPSSCIPENQTKISN--RA-----NREGTGKPGAKGERRKAAAGRRARRASSSEEGQDGPEQQRQAKSCPRGRERRGASRVSYKEESASDKAGSGSDFELSSGEVSQSSDEDSEPGFRRQRRAPGPRRTRAGSKSDARTPRRSRRKHPGFSAASSSSSGSKRGKKTSSDGAEAEAGRAAGVDQWLEVFCEKEGKWVCVDCVHGVVGQPLACHRYATKPMAYVVGFDSDGFARDVTQRYDPAWMTATRKCRIDAEWWAETLRPYRSPFVEREKKEDLEFQAKHLDQPLPTAIGTYKNHPLYALKRHLLKYEAIYPETAAVLGYCRGEAVYSRDCVHTLHSKDTWLKQARVVRLGEVPYKMVKGFSNRARKARLTEPHLQDHNDLGLFGHWQTEEYQPPVAVDGKVPRNEFGNVYLFLPCMMPIGCVQLRLPNLHRVARKLDIDCVQAITGFDFHGGYSHPTTDGYIVCEEFRDVLLAAWENEQALVEKKEKEKREKRAVGNWKLLVRGLLIRERLRRRYGATSEAAAPPEEGEGGLSSDEEEGTSSQAETARILAASWPQNREAEEEQKPK-CPKTSRRGRKAVAAHLFPFEKL
>UniRef90_UPI0020260F4C/126-971 [subseq from] DNA repair protein complementing XP-C cells n=1 Tax=Sphaerodactylus townsendi TaxID=933632 RepID=UPI0020260F4C
-----------------------------------------------------KRKPAIKKRKDEDEEESEDEWEDVEELCEPEIGILKDISPV--PALPNKMVEIEIETPEQAKKRERSEKRQAEFETYLRRMMKRFNKEVHEDMHKVHLLCLLANGFYRNRICSQPDLQAIGLSIIPAHFTKVPTDRVDRLYLSNLVKWFVATFTVNSELSDIE-ENWQSTLERRFAVYAARDDEELVHIFLLILRSLQLLCRLVLSLQPIPLKETLGKGKPPTKKRsvsLVSEKLSNSAKKPRVApKNCSGSKSKQRAGQEETSSKSIeanRKpntPEAKRKISKSTVLKGTQ-KKKESDDGENNLKGREGLGRPkNDRQRRVASKVSYKEESGSDE-GSGSEFHASEEDQDDSSISDDDFANTS-RKLGSSRGTpKARIAFNNRQkSTPSMLKEPKNPdsvehlrktTPSSSSKPPKKSNKIIssSDDEEGSQEPVtqRGVDQWVEVFVEREDKWVDVNCVHGTVGQPPLCFRYATKPVCYIIGFDNDGCVKDVTQRYDPAWMTLTRKRRVDAQWWDDTLNPYRSPFVEREKKEEKAFLAQLQDKPLPTAVGEYKNHPLYALQRHLLKYEAIYPESAAVLGYCRGEAVYSRDCIHTLHSKDTWLKQARVVRLGEVPYKMVKGYSNQARKARMMEPANREKKDLALFGLWQTETYQPPIAVDGRVPRNEFGNVYLFQPSMLPIGCVQLKLPNLHKVARKLDIDCVPAVTGFDFHGGYSHAVTEGYIVCEEYREVLVAAWENEEVEREKKENEKREKRVLGNWKLLVKGVLIRERLRKRYSTKNEAADGMMGAQTGFSSDE-EGPCSKT-GAEDMTVSWPQNREVEKQSREGKRTRKSQREKKGEAKHLFPFEKL
>UniRef90_UPI001A9FD783/62-137 [subseq from] LOW QUALITY PROTEIN: DNA repair protein complementing XP-C cells n=1 Tax=Ictidomys tridecemlineatus TaxID=43179 RepID=UPI001A9FD783
-SRPGDSADRPARKKVARATVTSESVP-VKEEALGEGAEVRGCSRDFRKAR-VKKEAPVDRSSSEgdDDEESEEDWEEI------------------------------------------------------------------------------------------------------------------------------------------------------------------------------------------------------------------------------------------------------------------------------------------------------------------------------------------------------------------------------------------------------------------------------------------------------------------------------------------------------------------------------------------------------------------------------------------------------------------------------------------------------------------------------------------------------------------------------------------------------------------------------------------------------------------------------------
>UniRef90_UPI001A9FD783/137-744 [subseq from] LOW QUALITY PROTEIN: DNA repair protein complementing XP-C cells n=1 Tax=Ictidomys tridecemlineatus TaxID=43179 RepID=UPI001A9FD783
-------------------------------------------------------------------------------------------------------------------------------------------------------------------------------------------------------------------------------------------------IFLLILRALRLLTRLVLSLQPIPLKLSVAKGRGLSKERAAEGAGRSSEAGRRGPENPEAPKSSPRAGPGGASSKGPGQRAAKATKSKAARPGRKRgDSSSDEAEGSQGQRPGKAQGRPRGRQRRVTSRVSYKEDSGSGRSSSSSDFELSSGEARGSSGEDSEPGPPKRRKAPAPRRTKSGPKSD-------HC---QRPAASSASSSRKRGKKAAGEAEEAAEGPAXGVDQWLEVFCERESRWVCVDCVHGVVGQPLACYRFATRPLAYVVGIDSDGWVRDVTQRYDPAWMTATRKCRVDPEWWAETLRPYQSPQLDRDKKEDSEFQAKHLGQPLPTAIGTYKNHPLYALKRHLLKYEAIYPETAAVLGYCRGEAVYSRDCVHTLHSRDTWLKQARVVRLGEVPYKMVKGFSNRARKARQAEPQLQDHHDLALFGRWQTEEYQPPVAVDGKVPRNEFGNVYLFLPSMMPIGCVQLNLPNLHRVARKLDIDCVQAVTGFDFHGGYSHPVTEGYIVCEEFKDVLLTAWENEQALIEKREKEKREKRALGHWKLLTKGLLIRERLKLRYGAQKEAVASPADAGGGLSSDEEEGTSAQAEAARILAASWPQNRGAEEEEQPR-----------------------
>UniRef90_UPI002092EF92/5-714 [subseq from] DNA repair protein complementing XP-C cells isoform X2 n=1 Tax=Marmota marmota marmota TaxID=9994 RepID=UPI002092EF92
-------------------------------------------------------------------------------------------SASSASVVPVEPVEIEIETPEQAKSRQRREKMKMEFETHLRRMMKRFSKEVHENTHKVHLLCLLANGFYRNSVCSQPDLLAIGLSIIPTRFTKVPPHDVDVSFLSNLVKWFIGTFTVNPDLSTNEQDDLQTTLERRFAIYSARDDEELVHIFLLILRALRLLTRLVLSLQPIPLKLSVAKGRRLSKGTCAEGAGDSSEAGSQVPGDPKTPKSSPRAGPGGASSKGPGQRAAKARKTQAARPGRKRGDSSSEEGSQGQRPGKAP-GRPRGRQRRVTSRVSYKEDSGSGRSSSSSDFELSSGEAHGSSGEDSEPGPPKRRKAPAPRKTKSGPQS-------DHCKR---PAASSVSSSRKRGKKATGEAEEAAEaagRGLPGVDQWLEVFCERESRWVCVDCVHGVVGQPPACYRFATRPVAYVVGIDSDGWVRDVTQRYDPAWMTATRKCRVDPEWWAETLRPYQSPQLERDKKEDSEFQAKHLGQPLPTAIGTYKNHPLYALKRHLLKYEAIYPETAAILGYCRGEAVYSRDCVHTLHSKDTWLKQARVVRLGEVPYKMVKGFSNRARKARLAEPQLQDHNDLALFGRWQTEEYQPPVAVDGKVPRNEFGNVYLFLPSMMPIGCVQLNLPNLHRVARKLDIDCVQAVTGFDFHGGYSHPVTEGYIVCEEFKDVLLTAWENEQALIEKREKEKREKRALGHWKLLTKGLLIREKLKLRYGAQ------------------------------------------------------------------------
>UniRef90_UPI00210F9718/10-788 [subseq from] DNA repair protein complementing XP-C cells n=1 Tax=Suncus etruscus TaxID=109475 RepID=UPI00210F9718
---------------------------------------------------------------EEDEEESEDDWEEVEELNEPAPEHVGESTALAKIL---EPVEIEIETPEQLKARERSEKMKTEFETYIRRVMKRFNKEVHENTHKVHLLCLLAHGLQHNYICSQPDLQAIGLSILPASFTKVPPENVDSYFLSNLVKWFIGTFTLNSDLFTDEHHSLQTTLERRFAIYSARTEEELVHIFLLILRALQLMSRLVLSLQPIPLKFTAAKENKPPQERSTNDARGSPETSSP----RAKPKLK---------AKAARQAHAKGKQSKARRRRSPASSSSGEDDDE-EAEQEGTPRRRVPQKRRVAARVSYKEESGSDEAAPDSDPEFSSEEAQ-PS---------RSQ----KQKTEVTSPSDSSTPHGSPAAPRGLPAASTGPVSSRKGRKVPI----AVK--AAGMDQWLEVFCQREEKWLCVDCVHGVVDQPLTCYQYATKPLTYVVGIDSDGRVRDVTQRYDPAWMTATRKCRVDAEWWAETLRPYQSPPIEREKKEDLEFQAKHLDQPLPTSIGTYKNHPLYALKRHLLKYEAIYPESAAILGYCRGEAVYSRDCVHTLHSRDTWLKQARVVRLGELPYKMVKGYSNRIRKARLAEPLLRDQNDLGLFGRWQTEEYQPPVAVDGKVPRNEFGNVYLFKPSMMPIGCVQLHLPNLQRVARKLDIDCVPAITGFDFHGGYSHPVSEGYIVCEEHKDVLLTAWENEQALLEKKEQEKREKRALGNWKLLVRGLLIRERLRLRYGAKNEPMASHSGAGEGLSSDEEEGTSSQA-AAKILAASWPQNRKTEEEQKPE-HPKKTKKGKKEADSHLFPFEKL
>UniRef90_UPI0021E25817/59-933 [subseq from] DNA repair protein complementing XP-C cells isoform X2 n=2 Tax=Acomys russatus TaxID=60746 RepID=UPI0021E25817
CTDPGDPTDGPAKKKVAKATAKSKNLKALKEEALSDGDDFRDPAADCKKAKkHAKREV--ADKGTDEDEDSEDDWEEVEELTEPVL-DMGENSATSWSALPVKAVEIEIETPEQAKERKRSEKIKMELETYLRRMLKRFNKEVQENMHKVHLLCLLASGFYRNSICRQPDLLAIGLSIIPTHFTKVPLQDRDVHYLSNLVKWFIGTFTVNADLSVSEQDSLQTTLERRIAIYSARDNDELVHIFLLILRALQLFTRLVLSLQPIPLKSSVTKGKKSSKETSLEVPGGSSEPSSKVSESYHKPMTSKRIKQEETFSEDSGKADVRGKRSKAavGSRQRRKPSCSEEEEV-----EQKVQSRSRARKRQVAAKVSYKEESGSDEAGSGSEFELSGGEGQQSSEEDRKPGPRRQKRALAPQRTKAGPKSASRTQCRSQREPPSFPAASSSSSGCKRGKKVSSGGEEKEDRKTAGVDQWLEVYCKPQAKWVCVDCVHGVVGQPVVCYKYATKPMTYVVGIDSDGWVRDITQRYDPVWMTATRKCRVDAKWWSESLRPYQSPYTERDKKEDLEFQAKHLDQSLPTSISTYKNHPLYALKRHLLKFQAIYPETAAVLGYCRGEAVYSRDCVHTLHSRDTWLKQARVVRLGEVPYKMVKGFSNRARKARLSEPQLQDYNDLALYGHWQTEEYQPPVAVDGKVPRNEFGNVYLFLPSMMPIGCVQMNLPNLHRVARKLGIDCVQAITGFDFHGGYCHPVTDGYVVCEEFKDVLLAAWEKEQDLIEKKEKEKKEKRALGNWKLLVRGLLIRERLKLRYGAKSEVVAPHANAGGGLSSDEEEGTSSQAEAARVLAASWPQNREVKQEQKPE-NPKMTRRRRAAEASHLFPFEKL
>UniRef90_A0A1S2ZCC6/61-924 [subseq from] DNA repair protein complementing XP-C cells n=1 Tax=Erinaceus europaeus TaxID=9365 RepID=A0A1S2ZCC6_ERIEU
-SDPGGQADSPARKKAAKAPVKPGSPRVAKDKAPGHEEEQRDSPGGRKKAPLLKTEAAVDvgHQEGDGEEESEDDWEEVEELGEPLPAGMGEGVAFSESVLPMKPVEIEIETPEQMKARERSEKIKAEFEMHLRRMMKRFNKEVHENTHKVHLLCLLASGFYRNGICCQPDLQAIGLSIVPAHFTKVPPQDVDLHYLSNLMKWFIGTFTVNADISTDARDGLQTTLERRFAIYSAQDEEELVHIFLLILRALQLLTRLVLSLQPIPLKLPAAKGKKSSKERATEGPGGSSEASSPLPASQSTPETSRGARQEGV-------P-SRGKRS---EEKRQEPSCSKKEEQPRAPR----HLPPRGQGRCGASRVSYREDSDSD-AFSGSDFELSSEDTGHPSDEDSDPRPARPRKTPAPQKAKGGARRDARNPCRSQSGRLGLPAASSSSLDSqhKRRRSVSGAGEVVGNR-AAGVDQWLEVFCEREERWVCVDCVHGVVGQPLACYQYASKPLAYVVGIDNHGWARDVTPRYDPVWMTATRKCRVNPEWWAQTLRPFRSPQLERERKEDLEFQAKHLDQPLPTAVSTYKNHPLYALKRHLLKYEAIYPETATILGYCRGEAVYSRDCVHTLHSRDTWLKQARVVRLGEVPYKMVKGYSNRARKARQAEPQLREQNDLGLFGLWQTEEYQPPVAVDGKVPRNEFGNVYLFLPSMMPIGCVQLRLPNLHRVARKLGIDCVQAITGFDFHGGYSHPVTDGYIVCEEFRDVLLTAWENEQALIEQREKERREKRVLGHWKLLTRGLLIRERLRLRYGAQSEAAGHHTDAGGGLSSDEEEGTSSQAAAARILAASWPRNRAAEEKSTCAVKP---RRAGKEAAAHLFPFEKL
>UniRef90_A0A8B9SFH6/7-719 [subseq from] XPC complex subunit, DNA damage recognition and repair factor n=1 Tax=Apteryx owenii TaxID=8824 RepID=A0A8B9SFH6_APTOW
------------------------------------------------------------------------------------------------AVLPSKPVEIEIETPEQAKKRERREKRKAEFEVYLRRMMKRFNKEVREDTHKVHLLCLLANGFYRNRICSQPDLLAIGLSIIPTHFTKVPAGRVDLLYLSNLVKWFVGTFTVNDELSIEKGEPLQSTLGRRFAIYAARDDEELVHIFLIILRALQLLCRLVLSLQPIPLKETRAKGKGSSKRQsLSSTSEGKakqDEKSSGSEEDNRKPKKSN-TAQK----KRPCK----SKLTTKSQEQR-EP--SNEDCSLGEKDMP--VRPKNDRRRRVASKVCYKEESGSDE-GSVSDFKASEE-ESSLSAEDFETVPKKQRKSLGSRKSKVTAdKslktktSELRLSKSSHEAEPR-PAKSTATalpkAQRKRNKILSSDEDDGeqELRKVTDTDQWLEVFLEREDKWVCVDCVHGNVGQPQLCFKYATKPLSYIVGVDNDGSVKDVTQRYDPVWMTATRKSRVDSEWWENTLQPYKTPFVERDRKEEREFQVKLQDQPLPTAIGEYKNHPLYALKRHLLKYEAIYPESAAILGYCRGEAVYSRDCVHTLHSKDTWLKQARVVRLGEVPYKMVKGFSNQARKARLAEPANRDKEDLALFGLWQTEEFQPPVAVDGKVPRNEYGNVYLFLPSMLPIGCVQLRLPNLNRVARKLDIDCAQAISGFDFHGGYSHPVTDGYVVCEEYKEVLIAAWENEQAEIEKKEKEKREKRALGNWKLLTKGLLIRERLKQRYRIK------------------------------------------------------------------------
>UniRef90_A0A8C3PYF2/4-807 [subseq from] XPC complex subunit, DNA damage recognition and repair factor n=1 Tax=Chrysolophus pictus TaxID=9089 RepID=A0A8C3PYF2_CHRPC
---------------------------------------------------------EMDEDSTVDDDESEDEWEDVEELQEPVIDKLEEDAVLPAVVLPSNPVEIEIETPEQLKRRERREKRKAEFETYVRRMIKRFTKEVREDTHKVHLLCLLANGFYRNRICSQPDLHAIGLSIIPIHFTKVPAGQVDLLYISNLVKWFVGTFTVNEELSTEKGELLQSTLERRFAIYAARDDEELVHIFLIILRALQLLCRLVLSLQPIPLKETKAKEKSTSKKQSLSSTSEGQESSGTTPKVVAKKCPCKKAKRDEK-SSGSEEDNEESKKTKSAQTKRTH---KNENSGLGEKDVP--VRPKNNRRRRVASKVCYKEESGSDE-GSASDFEIS-GEESDISDEDFETVSKKWRSSRGAQKSKVMTmkspKsetSKSRLSRNSSGVEPR-PAKStaptSPHAQRKRNKIISSDEDDGQQmvQKVVGTDQWLEVFLEREDRWVCVDCVHGIVGQPQQCFTYATKPLSYIVGFDNDGSVKDVTQRYDPVWMTTTRKKRVDPEWWEDTLQPYKSPFADRDKKEETEFQVKLQDQPLPTAIGEYKNHPLYALKRHLLKYQAIYPESAAILGYCRGEALV---CVLII-----------------VFAQMVKGYSNQARKARLAEPANRDKADLALFGRWQTEEYQPPIAVDGKVPRNEYGNVYLFLPSMLPVGCVQLRLPNLNRLARKLDIDCAQAVTGFDFHGGYSHAVTDGYVVCEEYKEVLIAAWENEQAEIEKKEKEKREKRALGNWKLLTKGLLIRERLKQRYSIKAEPSAPETEKGAGFSSDEE-GPNSG-TAGGDVEISWPRNRQAE-MQKEK-TTRKSKREKKEEAAQLFPFEKL
>UniRef90_A0A8D2ISS6/18-192 [subseq from] XPC complex subunit, DNA damage recognition and repair factor n=2 Tax=Varanus komodoensis TaxID=61221 RepID=A0A8D2ISS6_VARKO
------------------------------------------------------------------------------------------------PTLPNKTVEIEIETPEQAKKRERREKRQTEFETYLRRMMKRFNKEVREDTHKVHLLCLLANGFHRNRICIQPDLQAIGLSIIPTHFTKVPAARIDRLYLSNLVKWFGATFTINAELSDSEE-SWQATLERRFAVYAARDEEELVHVFLLILRALQLLCRLVLSLQPIPLKESVGKV---------------------------------------------------------------------------------------------------------------------------------------------------------------------------------------------------------------------------------------------------------------------------------------------------------------------------------------------------------------------------------------------------------------------------------------------------------------------------------------------------------------------------------------------------------------------------------------------------------------------------------
>UniRef90_A0A8D2ISS6/198-770 [subseq from] XPC complex subunit, DNA damage recognition and repair factor n=2 Tax=Varanus komodoensis TaxID=61221 RepID=A0A8D2ISS6_VARKO
-----------------------------------------------------------------------------------------------------------------------------------------------------------------------------------------------------------------------------------------------------------------------------------------------------------------------------------GSRRTVNKSPVFKGAQKEEESGNGEihRREKGGPGRPkNDRQRRVASKVSYKEESGSEE-GSDSEFCASEEdeDTSSISDEDFEPPRSKQKSHLAPKTKVAahnrGSsvSSALKTKLETADSRPKKTTSpGSSSPSKKRNKIISSDEdDEGEQRPVqsKGTDQWVEVFLEREERWVCVDCVRGTVGQPLLCFKSATKPVSYILGIDNDGCVKDVTQRYDPAWMTLTRKCRVDAQWWEDTLEPYRSSFVERDKKEERELQAKLQDQPMPTAIGEYKNHPLYALKRHLLKYEAIYPETAAILGYCRGEAVYSRHCIHTLHSKDTWLKQARVVRIGEVPYKMVKGYSNQARKARMAEPANRDKKDLPLFGLWQTEEYQPPVAVDGRVPRNEFGNVYLFQPTMIPVGCVQLKLPNLHRVARKLDIDCVPAVTGFDFHGGYSHPVTEGYVICEEYKEVLVAAWENEEAEREKREKEKREKRVLGNWKLMVKGLLIKERLKQRYSVKNEAAGTTVEKLAGFSSDDDevEGPSSDTPAGD-VAVSWPQNRQVEEQKKGEGRTRKGKREKKGETKHLFPFEKL
>UniRef90_A0A6P7Y927/128-939 [subseq from] DNA repair protein complementing XP-C cells isoform X1 n=3 Tax=Microcaecilia unicolor TaxID=1415580 RepID=A0A6P7Y927_9AMPH
--------------------------------------------------------------SRDSEDESEDDWEEVEELPVSA-PDGLGSAACPELVPSINPVEIEIETPEQAKKRERREKRKAEFEAYLRRMMNRFNKDVREDTHKVHLLCLLGNGFYRNRVCNLPDLQAVALSIIPDNFTKVPVDHVDGLYLSNLLKWFIATFTLNAELSADENESPQSTLERRFGIFSMRDEGEMCHMLLIILRALQLLCRLVLSLQPIPLKEPAGKGKMSprnkSSRTCSAGPRGSNKGKKEAARRNDAGKqenTLSGESSEEeADEKPEMQ-TPSGTKRAAAAAKNSRRC-SKKQAGAGEGESKAEAK--NNRRRRVASKVSYVEESRSED-SSDSDFQFSESEDSNISDGEYGKSSRV-------QKRSSGTQKINAARQSVGKAKPSAETAEQ-TSSKKRNKIVSSDEEEEVRvTAVAeGTDQWVEVFLERDSKWACIDCIHGVVGQPQLCYKLATKPVMYIVGIDNGGYTKDVTQRYDTVWMTSTRKRRIDPEWWRETLEPYRSPFTESEKKEDLELHTKLLDQPLPTSITEFKSHPLYALKRHLLKYEAIYPDTAAILGYCRGEAVYSRDCVQTLHSRDTWLKDARVVRLGEVPYKMVKGQSNRARKARLADPVKQDTNDLALFGLWQTEDYQPPVAVDGKVPRNEYGNVYLFKPSMLPIGCCHLQLPNLHRAARKLDIDCVPAVTGFDFHCGFSHPVTNGYIVCDEHKDVLLSAWENEQANIERKEKEKREKRALSNWKLLVKGLLIQERLKQRYGSKQEATGSAA-AGGAEFSSDEDGAGLE-PAAEHLTVSWPQNRQAEEQKEAR-PVKKSRREQKGNASYLFPFEKL
>UniRef90_A0A8C4XPW1/12-236 [subseq from] XPC complex subunit, DNA damage recognition and repair factor n=1 Tax=Falco tinnunculus TaxID=100819 RepID=A0A8C4XPW1_FALTI
---------------------------------------------------------EMGEDNtGDDDDESEDEWEDVEELQEPATAKLEEDPVLPAVVLPSNPVEIEIETPEQMKKRERREKRKAEFEMYLRRMMKRFSKEVREDTHKVHLLCLLANGFYRNRICSQPDLHAIGLSIIPTHFTKVPAGQVDLLYLSNLVKWFVGTFTVNDELSTGKGEPLQSTLERRFAIYAARDDEELVHIFLIILRALQLLCRLVLSFQPVPLKETRAKGKSSSKSQIR------------------------------------------------------------------------------------------------------------------------------------------------------------------------------------------------------------------------------------------------------------------------------------------------------------------------------------------------------------------------------------------------------------------------------------------------------------------------------------------------------------------------------------------------------------------------------------------------------------------------
>UniRef90_A0A8C4XPW1/244-766 [subseq from] XPC complex subunit, DNA damage recognition and repair factor n=1 Tax=Falco tinnunculus TaxID=100819 RepID=A0A8C4XPW1_FALTI
-------------------------------------------------------------------------------------------------------------------------------------------------------------------------------------------------------------------------------------------------------------------------------------------------------------------------------------------------SQEQKESGNGESslVEKDGPVRPkNNRRRQVASKVCYKEESGSDE-GSDSDFEVSE-EESDLSDEDFET--KRWRSSLGSQKSKLSKNSCGPEPRPAKSTAPALPPAQ-----RKRNKIISSDEDdgQQEVRKVMGTDQWLEVFLEREDKWVCVDCVHGNVDQPQLCFTYATKPLFYIVGFDNDGSVRDVTQRYDPVWMTATRKNRVDPEWWEDTLQPYKSPYVERDKKEEKEFQVKLQDQPLPTAIGEYKNHPLYALKRHLLKYQAIYPESAAILGYCRGEAVYSRDCVHTLHSKDTWLKQARVVRIGEVPYKMVKGYSNQARKARLAEPANRDKEDLALFGRWQTEEYQPPVAVDGKVPRNEYGNVYLFLPSMLPIGCVQLRLPNLNRLARKLDIDCAQAITGFDFHGGYSHPV---YV-----KTVIFSLFNNNPA-------QKREKRALGNWKLLTKGLLIRERLKQRYSIKTEPSAPETEKGAAFSSDEEGGPSSETAVGN-VAISWPQNRWLE-KEKEEKTARKSKREKKGEAAQLFPFEKL
>UniRef90_A0A8C3VAV3/63-791 [subseq from] XPC complex subunit, DNA damage recognition and repair factor n=5 Tax=Passeriformes TaxID=9126 RepID=A0A8C3VAV3_CATUS
------------------------------------------------------------------------------------------------------------------------EKRKAEFEMYLRRMMKRFSKEVREDTHKVHLLCLLANGFYRNRICSQPDLLAIGLSIVPTRFIQVPAGQRGLVYLSNLVKWFVGTFTVNDELSTEKGEPLQSTLERRFAIYAAQDDEELVHIFLIILRALQLLCRLVLSFQPIPLKETR-----PK---VVFVVCVSDEKSSESKENNKDPKTAQT---ERT---------HKSKSTKGSREQK--ESNNETSS-----AEKdVPVRPKNDRRRRVASKVCYKEESGSDE-GSASEFEVSE-EESDLSDEDFETVPKRRRSSQASQNSKLTTIKRSKTETSETRlsKNSSLPQAQ-----RKRNKIISSDEDdgQQEVRKAMGTDQWLEVFLESEDKWVCVDCVHGNVGQPQLCFAHATKPLFYVVGFDNDGSVRDVTQRYDPVWMTSTRKSRVDPEWWEETLQPYESPCVERDKKEQNEFQVKLQDQPLPTAIGEYKNHPLYALKRHLLKFQAIYPESAAILGYCRGEAVYSRDCIHTLHSRDTWLKQARVVRVGEVPYKMVKGFSNRARKARLAEPANRDREDLALFGRWQTEEYQPPIAVDGKVPRNEYGNVYLFLPSMLPVGCVQLKLPNLNRVARKLNIDCAQAVTGFDFHGGYSHPVTDGYVVCEEYKEILVAAWENEQAEIEKKEKEKREKRALGNWKLLTKGLLIRERLKQRYSIKNEPSAAETEKGEGFSSDEEGAPSS-ESAVGSTAIYWPQNRQQ-EKQGEK-TTKKSKREKRGEAAQLFPFEKL
>UniRef90_UPI0004423604/110-944 [subseq from] DNA repair protein complementing XP-C cells isoform X1 n=1 Tax=Python bivittatus TaxID=176946 RepID=UPI0004423604
--------------------------------------------TPLKKETDAKKAI-ITKREEDEDEESEEEWEDVEELCEPEAEMLKEVMA---PKLPNKTVEIEIETPEQANKRERREKQQAEFETYLRRMMKRFNKEVREDTHKVHLLCLLANGFHRNRICLQPDLQAIGLSIIPIRFTKEPVGRINRLFLSNLVNWFTATFTVNNELSNNE--DWQVTLERRFAVYAARDEAELVHIFLLILRALHLLCRLVLSLQPITLKEPSGKGKTSKRGSILVASGTLPDSAkSSVV--ASRKRTGADTPKKPNLSRA-----KRLRKQSPVQRDVQKDTKSENDKRS-LRAKEGLGRPKNDRQRQVASKVSYKEESGNSEDND-SEFcPSEENDDSSISDEDFEI-PRKKLKSPLgTPKTKVAVKKrQQPVSSGSKRSKNSeivggLvektVSPCSSNLSRKKNKIISSDdDEEEEQRSVilRGTDQWVEVFLEREDRWVCVDCVRGSVGQPLLCFKYASKPVCYIIGIDDNGYVKDVTQRYDPAWMTSTRKCRVDAQWWEDTLAPYKSYFVEREEKEEREFLAKLQDQPLPRSISEYKNHPLYALKRHLLKYEAIYPETASILGYCRGEAVYSRDCIHTLHSKDTWLKQARVVRIGEVPYKMVIGYSNQARKARMAEPANRDKKDLPLFGLWQTEEYQPPLAVDGRVPRNEFGNVYLFQPSMLPIGCVQLKLPNLHRVARKLDIDCVPAVTGFDFHGGYSHPVTEGYIICEEYKEVLVAAWENEESEREKREKEKREKRVLGNWKLLAKGLLIKERLEKRYSTKNETRV-MVEKGSGFSSDDEEGPNSETPAG-DMAVSWPQNRQAEEQSERGKRLKKSKREKKGEAKHLFPFEKL
>UniRef90_A0A8D2KSR7/33-811 [subseq from] XPC complex subunit, DNA damage recognition and repair factor n=3 Tax=Varanus komodoensis TaxID=61221 RepID=A0A8D2KSR7_VARKO
-----------------------------------------------------------------------------------------------------------------------REKRQTEFETYLRRMMKRFNKEVREDTHKVHLLCLLANGFHRNRICIQPDLQAIGLSIIPTHFTKVPAARIDRLYLSNLVKWFGATFTINAELSDSEE-SWQATLERRFAVYAARDEEELVHVFLLILRALQLLCRLVLSLQPIPLKESPS-SKKRSVSAVSEELDGSAKKPKVVSRKCKQPcKTEQGADPEKVLASSQdakKNPARPGARRTVNKSPVFKGAQKEEESGNGEihRREKGGPGRPkNDRQRRVASKVSYKEESGSEE-GSDSEFCASEEdeDTSSISDEDFEPPRSKQKSHLAPKTKVAahnrGSsvSSALKTKLETADSRPKKTTSpGSSSPSKKRNKIISSDEdDEGEQRPVqsKGTDQWVEVFLEREERWVCVDCVRGTVGQPLLCFKSATKPVSYILGIDNDGCVKDVTQRYDPAWMTLTRKCRVDAQWWEDTLEPYRSSFVERDKKEERELQAKLQDQPMPTAIGEYKNHPLYALKRHLLKYEAIYPETAAILGYCRGEAVYSRHCIHTLHSKDTWLKQARVVRIGEVPYKMVKGYSNQARKARMAEPANRDKKDLPLFGLWQTEEYQPPVAVDGRVPRNEFGNVYLFQPTMIPVGCVQLKLPNLHRVARKLDIDCVPAVTGFDFHGGYSHPVTEGYVICEEYKEVLVAAWENEEAEREKREKEKREKRVLGNWKLMVKGLLIKERLKQRYSVKNEAAGTTVEKLAGFSSDDDevEGPSSDTPAGD-VAVSWPQNRQVEEQKKGEGRTRKGKREKKGETKHLFPFEKL
>UniRef90_A0A8C3V7H3/5-769 [subseq from] XPC complex subunit, DNA damage recognition and repair factor n=1 Tax=Catharus ustulatus TaxID=91951 RepID=A0A8C3V7H3_CATUS
-----------------------------------------------------------------------------------------------------------------------------EFEMYLRRMMKRFSKEVREDTHKVHLLCLLANGFYRNRICSQPDLLAIGLSIVPTRFIQVPAGQRGLVYLSNLVKWFVGTFTVNDELSTEKGEPLQSTLERRFAIYAAQDDEELVHIFLIILRALQLLCRLVLSFQPIPLKETRPKGKSSSKRLSQSSTSEGQENSATTPKAVAKKCPCKTSKQDEKSSESKeNNKDPKTAQTERTHKSKSTKGSREQKESNNetSSAEKDVPVRPkNDRRRRVASKVCYKEESGSDE-GSASEFEVSE-EESDLSDEDFETVPKRRRSSQASQNSKLTTIKRSKTETSETRLSKNscgaeIkPAKSTTpalpQAQRKRNKIISSDEDdgQQEVRKAMGTDQWLEVFLESEDKWVCVDCVHGNVGQPQLCFAHATKPLFYVVGFDNDGSVRDVTQRYDPVWMTSTRKSRVDPEWWEETLQPYESPCVERDKKEQNEFQVKLQDQPLPTAIGEYKNHPLYALKRHLLKFQAIYPESAAILGYCRGEAVYSRDCIHTLHSRDTWLKQARVVRVGEVPYKMVKGFSNRARKARLAEPANRDREDLALFGRWQTEEYQPPIAVDGKVPRNEYGNVYLFLPSMLPVGCVQLKLPNLNRVARKLNIDCAQAVTGFDFHGGYSHPVTDGYVVCEEYKEILVAAWENEQAEIEKKEKEKREKRALGNWKLLTKGLLIRERLKQRYSIKPSAA--ETEKGEGFSSDEEGAPSS-ESAVGSTAIYWPQNRQQ-EKQGEK-TTKKSKREKRGEAAQLFPFEKL
>UniRef90_A0A7J7UF05/56-326 [subseq from] XPC complex subunit, DNA damage recognition and repair factor n=2 Tax=Myotis myotis TaxID=51298 RepID=A0A7J7UF05_MYOMY
--DPGGSPDGPVK-KVAKVTVKSESLKVKKDEVVSDGEDFRDFTSACTKAHHPKRESAVDKDRHEgddDEEESEDDWEEVEELSELVPDDGAENATFSQSVLPVKPVEIEIETPEQAKARERSEKIQMEFETALRRLMKRFNKEVHEDTHKVHLLCLLANGFYRNSVCNQLDLQAISLSIIPVRFTKVPPQDVDISYLSNLVKWFIGTFTVNSDLSISEHDSLQTTLERRFAIYSARDDEELVHIFLLMLRALQLPTRLVLSLQPVPLKLSVAK----------------------------------------------------------------------------------------------------------------------------------------------------------------------------------------------------------------------------------------------------------------------------------------------------------------------------------------------------------------------------------------------------------------------------------------------------------------------------------------------------------------------------------------------------------------------------------------------------------------------------------
>UniRef90_A0A7J7UF05/326-639 [subseq from] XPC complex subunit, DNA damage recognition and repair factor n=2 Tax=Myotis myotis TaxID=51298 RepID=A0A7J7UF05_MYOMY
------------------------------------------------------------------------------------------------------------------------------------------------------------------------------------------------------------------------------------------------------------------------------------------------------------------------------------------------------------------------------------------------------------------------------------------------------------------------------------------------------------------------------------------------------------------------------------KFQAKHLDQPLPTVIGTYKNHPLYALKRHLLKYEAIYPETAAIIGYCRGEAVYSRDCVQTLHSRDTWLKQGRVVRLGEVPYKMVKGYSNRARRARLAEPQLQDQNDLGLFGKWQTEEYQPPVAVDGKVPRNEFGNVYLFLPSMMPVGCVQLNLPNLNRVARKLGIDCVPAVTGFDFHKGYSHPITDGYIVCEEYKDVLLAAWENEQALIEKKEKEKREKRALENWKLLAKGLLIRERLKLRYGAKSGAETPHP-AGGGLSSDEEEGTSSQAEAAKILAASWPQNREAKEEQKPR-CPKKTKREK-AEASHLFPFERL
>UniRef90_A0A480TY39/60-715 [subseq from] DNA repair protein complementing XP-C cells isoform 5 n=5 Tax=Sus scrofa TaxID=9823 RepID=A0A480TY39_PIG
CGASGGPAAGPARKKVARATVKLETPQVVKDEALSDEDDFRDFTSARKKTHLPKKEAAVDTGAceGDAEEDSEDDWEEVEELTEPVPGGLGENTAFSKSAVPVKPVEIEIETPEQVKARERSEKIKMEFETQLRRMMKRFNKEVHEDTHKVHLLCLLANGFYRNSICSQPDLRAIGLSIIPTRFTKVPPQDVDVCYLSNLVKWFIGTFTVNADLSTNEQDGLQTTLERRFAIYSARDDEELVHIFLLIIRALHLSARLVLSLQPIPLKSSAAKGKKASKQRSTEGPGCSSETSSPGPAKQTKLKSSSGNRREDPSSEGTSGPRAKGKGSKAaaATKKQREPSSSGEEEGKAAGQQGEARRPACGRRRQAATRVSYKEESGSDKASSSSDFELSSGDSHCPSDEDSEPGLRRQRRAPGLPRTKAGAKSDSRSQRGSHPKPPGFLAASAGPPGSKRkgGKKTSVRGEEADGGKVAGVDHWLEVFCEREDKWVCVDCVHGVVGQPLTCYQYATKPMTYVVGIDGDGWVRDVTQRYDPAWMTATRKCRVDAVWWAETLRPYRSPLLEREQREDQEFQAKHLDQPMPTVIGTYKNHPLYALKRHLLKYEAIYPETAAILGYCRGEAVYSRDCVHTLHSRDTWLKQGRVVRLGEVPYKVTVG---------------------------------------------------------------------------------------------------------------------------------------------------------------------------------------------------------------------------------------
>UniRef90_A0A226NAB8/106-860 [subseq from] DNA repair protein complementing XP-C cells n=2 Tax=Odontophoridae TaxID=224313 RepID=A0A226NAB8_CALSU
--------------------------------------------TKLKRESPIKKEmAEDNtDDDDDDDDESEDEWEDVEELQEP--GDkLEEGAVLPAVVLPSNPVEIEIETPEQLKKRERREKRKAEFETYLRRMMKRFTKDVREDTHKVHLLCLLANGFYRNRICSQPDLHAIGLSIIPIHFTKVPAGQVDLLYISNLVKWFVGTFTVNDELSTEKGEPLQSTLERRFAIYAARDDQELVHIFLIILRALQLLCRLVLSLQPVPLKEMKTKEKGTSKKQSLSSTSEGQESSGTTPKAVAKKCPSKKAKWdekssgsEEDNEESEKTKAAQTKRTRKSKlttGNKEQKKSRNEDSGFGEKD--APVRAKNNRRRRVASKVCYKEESGSDD-DSASDFEISSE-ESQLSDEDFESVPKKRRSSRGAQKSKLvtvkSPKsetSESRLSRNSDGVEPR-PAKSTAPtlphAQRKRNKIISSDEDEGQQmaRKVVGTDQWLEVFLEREDKWVCVDCVHGIVAQPQQCFVYATKPLSYVVGFDNDGSVKDVTQRYDPVWMTRTRKNRVDPEWWEDTLQPYRSPFVDRDEKEEKEFQLKLQDQPLPTAIGEYKNHPLYALKRHLLKYQAIYPESAAILGYCRGEAVYSRDCVHTLHSRDTWLKQARVVRIGEVPYKMVKGYSNQARKARLAEPANRDKADLALFGRWQTEEYQPPVAVDGKVPRNEYGNVYLFLPSMLPVGCVQLRLPNLNRLARKLDIDCAPAVTGFDFHGGYSHAVTDGYVVCEEYKEVLIAAWENEQAEIEKKEKET-----------------------------------------------------------------------------------------------------
>UniRef90_A0A226NAB8/860-928 [subseq from] DNA repair protein complementing XP-C cells n=2 Tax=Odontophoridae TaxID=224313 RepID=A0A226NAB8_CALSU
-----------------------------------------------------------------------------------------------------------------------------------------------------------------------------------------------------------------------------------------------------------------------------------------------------------------------------------------------------------------------------------------------------------------------------------------------------------------------------------------------------------------------------------------------------------------------------------------------------------------------------------------------------------------------------------------------------------------------------------------------------------------------------------------------------------------------------------------TEPSAPETEKGAGFSSDEEGGPSSG-TAGGDVDISWPRNRQV-EKQKEKT-TRKSKREKKEAAAQLFPFEKL
>UniRef90_A0A8C6J2S7/10-763 [subseq from] XPC complex subunit, DNA damage recognition and repair factor n=2 Tax=Melopsittacus undulatus TaxID=13146 RepID=A0A8C6J2S7_MELUD
------------------------------------------------------------------------------------------------------------------------NERKAEFEIYLRRMMKRFSKEVREDTHKVHLLCLLANGFYRNRICSQPELHAIGLSIIPTRFTKVPAGQVDLHYLSNLVIWFVGTFTINDELSTDKGESLQSTLERRFAIYAARDEEELVHIFLIILRALQLLCRLVLSLQPVPLKESSAITPKAAAKKCPCKKAKQEEKSSEGEEDKKEPEKPKT-AQP-------KRP-RKSQLTAGSQKQR-EPGNGES-----SLVEKDVPVRPkNNRRRRVASKVCYKEESDSDE-GSVSDFEVSE-EESDLSDEDFEAVSKRRRSSMGSQKSKVTAiKSPevetsqwriSQNSSGAEPRPANSPSPALASAPKKRNKIISSDEDDgQEVRKATGTDQWLEVFLEPEDKWVCVDCVHGNVGQPQVCFTHATKPLSYVLGFDNDGSVRDVTQRYDPMWMTATRKSRVDPAWWEDTLQPYRSPYVQRDEKEENEFLVKLQDQPLPTAIGEYKNHPLYALKRHLLKYQAIYPESAAILGYCRGEAVYSRDCVHTLHSKDTWLKQARVVRIGEVPYKMVKGFSNQARKARLAEPTNQDKEDLALFGRWQTEEFQPPVAVDGKVPRNEYGNVYLFLPSMLPIGCVQLKLPNLNRVARKLDIDCAQAITGFDFHGGYSHPVIDGYVVCEEFKEVLIAAWENEQAEIERKEQEKREKRALANWKLLIKGLLIRERLKKRYSFKTEPSAPATGKGAGSSSEEGGGPSSELAAGNV-DLFWPQNRQLEMKKEGKT-TRKSKREIKGEEAHLFPFEKL
>UniRef90_H0ZDB1/12-743 [subseq from] XPC complex subunit, DNA damage recognition and repair factor n=1 Tax=Taeniopygia guttata TaxID=59729 RepID=H0ZDB1_TAEGU
------------------------------------------------------------------------------ELQEP--SDKLEATVLPSMGLPSNPVEIEIETPEQVKKRETREKRKAEFEMYLRRMMKRFSKEVREDTHKVHLLCLLANGFYRNRICSQPDLLAIALSIVPTRFTQVPAGQVGLVYLSNLVKWFVGTFTVNDELSTEKGEPLQATLERRFAIYAAQDDEELVHIFLIILRALQLLCRLVLSFQPIPLKETRPKGRESS----TTTPKAVAKTCPcKKAKQDEKSSESKENNKEPKKPKtAQTGRTHKSKLTKGSQEQK--GSNNETS-----SAEKDVPVRPkNDRRRRVASKVCYKEESGSDE-GSASDFEVSE-EESDLSDEDFETVPKRRRSSQASQNSKLTTIKRSKTETSETRQAENLhgaetkPAKSTTPAlpqaQRKKNKIISSDEDdgQQEVRRAMGTDQWLEVFLEPEDKWVCVDCVHGNVGQPQLCFAHATKPLFYVVGFDNDGSVRDVTQRYDPVWMTSTRKSRVDPEWWEETLQPYESPFVERDKKEENEFQVKLQDQPLPTSIGEYKNHPLYALKRHLLKYQAIYPESAAILGYCRGEAVYSRDCIHTLHSRDTWLKQARVVRIGEVPYKMVRGFSNRARKARLAEPAIRDQEDLALFGRWQTEEYQPPIAVDGKVPRNEYGNVYLFLPSMLPVGCVQLKLPNLNRVARKLNIDCAQAITGFDFHGGYSHPVTDGYVVCEEYKDVLVAAWENEQAEIEKKEKQKREIRALGNWKLLTKGLLIRERLKQRYSIKV-----------------------------------------------------------------------
>UniRef90_UPI001419F772/132-884 [subseq from] LOW QUALITY PROTEIN: DNA repair protein complementing XP-C cells n=3 Tax=Lacertinae TaxID=162266 RepID=UPI001419F772
----------------------------------------------------TKRARDEEEDgdDDDEDDESEDEWEDVEELHQPEIEILKELPA---PALPNKTVEIEIETPEQAKKRERREKRQAEFETYLRRMMKRFNKGVHEDTHKVHLLCLLANGFHRNRICSQPDLQAIGLSIIPTHFTKVPAGRVDRLFLSNLVKWFVATFTVNGELSDNE-ESWQSTLERRFAVYAARDEEELVHIFLLILRALQLLCRLVLSLQPIPLKVPTGKGKATSsKKRsLSAvseESDGSAKKPKRASKKCAGPVKAKPeAGQEKVLsrSQEADRKSAPTGAKRTVNKPTALRSSHEEEPGVSNLREKGGlGRTKNDRLRKVASKVSYKEESGSDD-GRDSEFHASEEDEdeSSISDXDFETPKRKQRSSLGTPKAKAALNSRRksgpavlNVPKNSRTVESSLGEAAtpgSSNPSKKRNKIISSDEDEGgnvGPGKQRGTDQWLEVFSRTEDKWVSVDCVHGTVGQPLLCFRHATKPVCYIIGIDXNGCVKDVTQRYDTAWMTSTRKCRVDAEWWXDTLEPYRSPFVERERKEEREFLVKLQEQPLPTAIGEYKNHPLYALKRHLLKYEAIYPXTAAILGYCRGEAVFrxessARDCIHTLHSKDTWLKQARVVRIGEVPYKMVIGYSNQARKARMAEPANRDKKDLALFGLWQTEEYXPPVAVDGRVPRNEFGNVYLFQPSMLPIGCVQLKLPNXHRVARKLDIDCVPAVTGXDFHGGYSHPVTEGYVICEEYKEVLVAAWENEEAEREKKEKE------------------------------------------------------------------------------------------------------
>UniRef90_UPI001419F772/909-1013 [subseq from] LOW QUALITY PROTEIN: DNA repair protein complementing XP-C cells n=3 Tax=Lacertinae TaxID=162266 RepID=UPI001419F772
----------------------------------------------------------------------------------------------------------------------------------------------------------------------------------------------------------------------------------------------------------------------------------------------------------------------------------------------------------------------------------------------------------------------------------------------------------------------------------------------------------------------------------------------------------------------------------------------------------------------------------------------------------------------------------------------------------------------------------------------------------------------------------------------------------TEAEKRVLGNWKLLTKGLLINERLKRRYSTKNEAAGAMVTPGGGFSSDEDEGGGepSSETPAGDVEVSWPQNRQLEQEKEGGKRTRKSKREKKAEAKYLFPFEKL
>UniRef90_A0A670XZI6/25-859 [subseq from] XPC complex subunit, DNA damage recognition and repair factor n=12 Tax=Colubroidea TaxID=34989 RepID=A0A670XZI6_PSETE
---------------------------------------------PLKKKTDAKKELIFTKKEEDEDEESEEEWEDVEELCEPEIEMLKEVKAPK---QPNPTVEIEIETPEQAKKREKREKRQAEFEIYLRRMLKRFSKEVREDTHKVHLLCLLANGFHRNRICLQPDLQAVGLSIIPIRFTKDPVDRINRLFLSNLVNWFSATFTINNQLSDSE--DWQVTLERRFAVYAARDEAELVQIFLLILRALHLMCRLVLSLQPIPLKEPPRKGKSSKKS-------------SVLVASGTLPDSAKSTRQctrADT-AKKPSLSRAKRLRKKSPTQEdIWKDIKSENDEKI-LRAEQALGRPKNDRRRQVASKVSYKEESGDSEDNDSEFCPTEENDDTSISDEDFEI-PRKKLKSPlgTPKttlgtlKTKAmvnrkrSVPSVSKRHKDSEIMGSSVDKTvsPCSSNSSKKKNKIISSDEEEEQRAVVsrGTDHWVEVFLEREDRWVCVDCIHGNVGHPLECFKYASKPVCYIIGIDNSGFVKDVTQRYDPGWMTATRKCRVDAQWWEETLEPYKSSFVERDAKEEREFLAKLQDQPLPKSISEYKNHPLYALKRHLLKYEAIYPETASILGYCRGEAVYSRDCIHTLHSKDTWLKQARVVRIGEVPYKMVKGYSNQARKARMAEPANRDKMDLPLFGLWQTEKYQPPLAVDGRVPRNEFGNVYLFQPCMLPIGCVQLNLPSLHRVARKLDIDCVPAVTGFDFHGGYSHPVTEGYIICEEYKEVLVAAWENEESEREKKEKEKREKRVLGNWKLMVKGLLIKERLKKRYSTKNETRVM-MEGESGFSSDDEEGPNSETPA-EDVAVSWPQNRQAEEQGGKGQTTKRSKREKKGEAKHLFPFEKL
>UniRef90_A0A091RD65/2-808 [subseq from] DNA repair protein complementing XP-C cells (Fragment) n=2 Tax=Mesitornis unicolor TaxID=54374 RepID=A0A091RD65_9GRUI
----------------------------------------------------------------DDDDESEDEWENVEEPQEPDIEKLEEAALLPAAVLPSSSVEIEIETPVQRKERLRREKRKAEYDMYLRRIKKRIIKEVREDTHKVHLLCLLGNGFYRNRICSQPDLLAIGLSIIPSHFTDVPAGQVDLPYLSSLVKWFVGTFTVNAELSTEKGEPLQSTLERRFAIYAARDGEELVHIFLVLLRSLQLLCRLVLSFQPIPLKETGAKGKSSSKRHSLS--GTSEEQESTTPKAAAKKCPCSKTKQNENSSE-TKEDNKEPKKRKAAQTRRtpkSKLGtGSQEQKESGNEESgsalKTVVVRPKnSQRRQVASKVCYKEESGTDE-GSGSNFEILE-EDSDLSDDDFEIAPKRRRSSRGSQKSKLTaTKspepkiSQSRLSKNSHGAEPMSAEGTASAlphAQRKRRKIISSdedDGQPAV-RKAMHTDQWLEVFLEHEDKWVCIDCVHGSVGQPQLCFTHATKPLSYIVGFDNDGSVRDVTRRYDPVWMTATRKNRVEPQWWEDTLQPYHSPCVERDEKEENEFQVKLQDQPLPTAIGDYKNHPLYALRRHLLKYEAIYPESAGILGYCRGEAVYPRACVHTLHSKDTWLKQARVVRIGEVPYKVVKGFSNQARKARLQQVVVWDREDLALFGRWQTEEYRPPVAVDGKVPRNEYGNVYLFLPSMLPIGCVQLRLPGLHRVARKLDIDCAQAVTGFDFHCGFSHPVTDGYVVCEEYKEVLIAAWENEQKDIEMKEKEKRERRILGNWKLLTKGLLIRERVKKLYSIKTEPLAPDRDQGPDLSSDEEEGPSSKTAIAN-AAIFWPQNRLLEQKEE-------------------------
>UniRef90_A0A8B9MWA6/7-717 [subseq from] XPC complex subunit, DNA damage recognition and repair factor n=1 Tax=Accipiter nisus TaxID=211598 RepID=A0A8B9MWA6_9AVES
--------------------------------------------------------------------------------------------------------------------SRKAEKRKAEFETYLRRMMKRFSKEVREDTHKVHLLCLLANGFYRNRICSQPDLHAIGLSIIPTHFTKVPAGQVDLLYLSNLVKWFVGTFTVNDELSIEKGEPLQSTLERRFAIYAARDDEELVHIFLIILRALQLLCRLVLSFQPVPLKETRAKGKSSSKRQSLSSTSGGQESSSTTPKAVAKKCPCKKAKQDEKSSESPedKKESKKPKTAQTKRTCKSKLTrGSQEQKESGNEEsslvEKDVPVRPkNDRRRRVASKVCYKEESGSDE-GSVSDFEVSE-EESDLSDEDFGTVSKRWRSSQGSQKSKVTAiKspkpetSESRLSKNSCEAEPR-PAKSTAPalphGQRKRNKIISSDEDdgQQEVRKVMGTDQWLEVFLEREDKWVCVDCVHGNVGQPQLCFTYATKPLSYIVGFDNDGSVRDVTQRYDPVWMTATRKSRVDPEWWEDTLQPYKSPYLERDKKEENEFQVKLQDQPLPTAIGEYKNHPLYVLKRHLLKYQAIYPESAAILGYCRGEAVYSRDCVHTLHSKDTWLKQARVVRIGEVPYKMVKGFSNQARKARLAEPANRDKEDLALFGLWQTEEYQPPIAVDGKVPRNEYGNVYLFLPSMLPIGCVQLRLPNLNRLARKLDIDCAQAITGFDFHGGYSHPVTDGYVVCEEYKEVLIAAWENEQAEIEKKEKEKREKRALGNWKLLTKGLLIRERLKQRYSIK------------------------------------------------------------------------
>UniRef90_A0A670IZB2/42-191 [subseq from] XPC complex subunit, DNA damage recognition and repair factor n=2 Tax=Podarcis muralis TaxID=64176 RepID=A0A670IZB2_PODMU
------------------------------------------------------------------------------------------------------------------------EKRQVEFETYLRRMMKRFNKGVHEDTHKVHLLCLLANGFHRNRICSQPDLQAIGLSIIPAHFTKVPAGRVDRLFLSNLVKWFVATFTVNGELSDNE-ESWQSTLERRFAVYAARDEEELVHIFLLILRALQLLCRLVLSLQPIPLKVSAGK----------------------------------------------------------------------------------------------------------------------------------------------------------------------------------------------------------------------------------------------------------------------------------------------------------------------------------------------------------------------------------------------------------------------------------------------------------------------------------------------------------------------------------------------------------------------------------------------------------------------------------
>UniRef90_A0A670IZB2/214-778 [subseq from] XPC complex subunit, DNA damage recognition and repair factor n=2 Tax=Podarcis muralis TaxID=64176 RepID=A0A670IZB2_PODMU
-----------------------------------------------------------------------------------------------------------------------------------------------------------------------------------------------------------------------------------------------------------------------------------------------------------------------------------------------ALRSAEEEKEPGvsNLRERGGMgRTKNDRLRKVASKVSYKEESGSDN-GRDSEFHASEEDedESSISDEDFETPKRKQRSSLGTPKAKAALnnrrKSgpaVLNVPKNSRTVESSLGEAAtpgSSNLSKKRNKIISSDEDEGgdvGPGKQRGTDQWLEVFLEREDKWVSVDCVHGTVGQPLLCFRHATKPVCYIIGIDNDGCVKDVTQRYDPAWMTSTRKCRVDAEWWEDTLEPYRSPFVEREKKEEREFLVKLQDQPLPTAIGEYKNHPLYALKRHLLKYEAIYPETAAILGYCRGEAVYSRDCIHTLHSKDTWLKQARVVRIGEVPYKMVIGYSNQARKARMAEPANRDKKDLPLFGLWQTEEYQPPVAVDGRVPRNEFGNVYLFQPSMLPIGCVQLKLPNLHRVARKLDIDCVPAVTGFDFHGGYSHPVTEGYVICEEYKEVLVAAWENEEAEREKKEKEKREKRVLGNWKLLTKGLLIKERLKRRYSTKNEAAGAMVTPGGGFSSDEDEGGGepSSETPAGDVDVSWPQNRQLEQEREGGKRTRKSKREKKGEAKYLFPFEKL
>UniRef90_A0A8B9TA10/30-801 [subseq from] XPC complex subunit, DNA damage recognition and repair factor n=1 Tax=Anas platyrhynchos TaxID=8839 RepID=A0A8B9TA10_ANAPL
-----------------------------------------------------------------------------------------------------NPVEIEIETPEQRKKRERREKRKSEFETYLRRMMKRFSKEVREDTHKVHLLCLLANGFYRNRICSQPDLHAIGLSIIPTRFTKVSAGQVDVLYLSNFVKWFIGTFTVNDELSIEKGEPLQSTLERRFAIYA---------IFLIILRALQLLCRLVLSLQPVPLKETTAKGKGSSKRQSLSSTSEGRESSGTTPKAVAKKCPCKKAKKDEKS-SGSEEDNKEPEKPRTARTKRthkSKLtSGSQEQKEIGNEEsglgEKDVPVKPkNDRRRRVASKVCYKEESGSDED-SASDFEVSE-EESDLSDEDFVTVSKKQRRSLGSQKSKLTSIKSPKTETSESKqsKNCSgvepRPAKSTAPalphAPRKRNKIISSDEDDGQQlvRKVIGTDQWLEVYLEREDKWVCVDCVHGTVGQPQQCFKYSTKPLYYVVGFDNDGSVKDVTQRYDPVWMTTTRKNRVDPEWWEDTLQPYRSPFVERDEKEEKEFQVKLQDQPLPTAIGEYKNHPLYALKRHLLKYQAIYPESAAILGYCRGEAVYSRDCVHTLHSKDTWLKQARVVRIGEVPYKMVKGYSNQARKARLAEPANRDKEDLALFGRWQTEEYQPPIAVDGKVPRNEYGN---------------LRLPNLNRLARKLDIDCAQAITGFDFHGGYSHPVTDGYVVCEEYKEVLIAAWENEQAEIEKKEKEKREKRALGNWKLLTKGLLIRERLKQRYSIKTEPSAPETEKGAGFSSDEEGGPSS-GTAGRDVAISWPQNRQV-EKQKEEQTTKKSKREKKGEAAQLFPFEKL
>UniRef90_UPI00051C9830/2-742 [subseq from] DNA repair protein complementing XP-C cells n=1 Tax=Fulmarus glacialis TaxID=30455 RepID=UPI00051C9830
-----------------------------------------------------------DEDNtDDDDDESEDEWEDVEELQEPATDKLEEAGVLPAVVLPSNPVEIEIETPEQMKKRERREKRRAEFEMYLRRMMKRFSKEVREDTHKVHLLCLLANGFYRNRICSQPDLHAIGLSIIPIHFTKVPAGQVDLLYLSNLVKWFVGTFTVNDELSTEKGEPLQSTLERRFAIYAARDNEELVHIFLIILRALQLLCRLVLSFQPIPLKETRAKGKSSSKRQSLSGTSEGQESSATTPKAVAKKCPCRKAKQDEKSSESE-EDNKEPKKHKTAqtkRTRKSKltTGSQEQKESSNEETclvERDVPVRPkNDRRRRVASKVCYKEESGSDE-GSVSDFEVSE-EENDLSDEDFETVSKRQRSSLGSQKSKVTAIkspktetSESRLSKNSYGAKPR-PAKSTApalpHAQRKRNKIISSDEDdgQQEVRKVTGRDQWLEVFLEREDKWVCVDCVHGNVGQPQLCFTYATKPLFYIVGFDNDGSVRDVTQRYDPVWMTATRKSRVDPEWWEDTLQPYKSPCVERDKKEENEFQVKLQDQPLPTAIGEYKNHPLYALKRHLLKYQAIYPESAAVLGYCRGEAVYSRDCVHTLHSRDTWLKQARVVRIGEVPYKMVKGFSNQARKARLAEPANRDKEDLALFGRWQTEDYQPPIAVDGKVPRNEYGNVYLFLPSMLPIGCVQLRLPNLNRLARKLDIDCAQAITGFDFHGGYSHPVTDGYVVCEEYKEVLIAAWENEQAEIEKKEKEVR----------------------------------------------------------------------------------------------------
>UniRef90_UPI00192FA1B9/113-944 [subseq from] DNA repair protein complementing XP-C cells n=2 Tax=Crotalinae TaxID=8710 RepID=UPI00192FA1B9
---------------------------------------------PLKKKTDAKKELIITKREEDEDEESEEEWEDVEELCEPEIEMLKELKA---PKLPNPTVEIEIETPEQAKKRERREKRQAEFETYLRRMVKRFSKEVRENTHKVHLLCLLANGFHRNRICLQPDLQAIGLSIIPIRFTKDSVDRINRLFLSNLVNWFSATFTINDQLSDSE--DWRVTLERRFAVYAARDEAELVQIFLLILRALHLFCRLVLSLQPIPLKEPSGKGKSSKKSSVL--------VTSETLPDSA--KSSRKCTRVDTAKKPSLSR-AKKLRKKSsSQEDIQKDIKSENDK-KSLRAEEGLGRPKNDRRRQVASKVSYKEESGDSENND-SEFcPPEENDDGSISDEDFEIPRKKMKSSlGTPKTTLRTLKTKAIVNRqrsvSKQQKDSEIignsvDKTVSpcSSVPPKKKNKIISSDEEEEQRSVVlkGTDQWVEVFLEREDRWVCVDCMHGNVGHPLECFKYASKPVYYIIGIDDNGSVKDITQRYDPAWMTATRKCRVDAQWWEDTLEPYKSSSVERDTKEEREFLAKLQNQPLPKSVSEYKNHPLYALKRHLLKYEAIYPETASIIGYCRGEAVYSRDCIHTLHSKDTWLKQARVVRIGEVPYKMVIGYSNQARKARMTEPANRDKKDLPLFGLWQTEKYQPPLAVDGRVPRNEFGNVYLFQPSMLPIGCVLLKLPNLHRVARKLDIDCVPAVTGFDFHGGYSHPVTEGYVICEEYKEVLVAAWENEESEREKKEKEKREKRVLGNWKLLVKGLLIKERLKKRYSTKNETRV-MVEGESGFSTDEEEGPNSETPA-EDMAVSWPQNRQVEEQSEKGKTTRKSKREKKGEAKHLFPFEKL
>UniRef90_A0A287DAA8/63-154 [subseq from] XPC complex subunit, DNA damage recognition and repair factor n=1 Tax=Ictidomys tridecemlineatus TaxID=43179 RepID=A0A287DAA8_ICTTR
-SRPGDSADRPARKKVARATVTSESVP-VKEEALGEGAEVRGCSRDFRKAR-VKKEAPVDRSSSEgdDDEESEEDWEEVEGRAPLLVPELGERSA--------------------------------------------------------------------------------------------------------------------------------------------------------------------------------------------------------------------------------------------------------------------------------------------------------------------------------------------------------------------------------------------------------------------------------------------------------------------------------------------------------------------------------------------------------------------------------------------------------------------------------------------------------------------------------------------------------------------------------------------------------------------------------------------------------------------
>UniRef90_A0A287DAA8/243-811 [subseq from] XPC complex subunit, DNA damage recognition and repair factor n=1 Tax=Ictidomys tridecemlineatus TaxID=43179 RepID=A0A287DAA8_ICTTR
------------------------------------------------------------------------------------------------------------------------------------------------------------------------------------------------------------------------------------------------GIFLLILRALRLLTRLVLSLQPIPLKLSVAKGRGLSKERAAEGAGRSSEAGRRGPENPEAPKSSPRA--------GP-----GGASSKGPGQRAAKATKS---KRPGK-----AQGRPRGRQRRVTSRVSYKEDSGSGRSSSSSDFELSSGEARGSSGEDSEPGPPKRRKAPAPRRTKSGPKSD-------HC---QRPAASSASSSRKRGKKAAGEAEE----------AWLEVFCERESRWVCVDCVHGVVGQPLACYRFATRPLAYVVGIDSDGWVRDVTQRYDPAWMTATRKCRVDPEWWAETLRPYQSPQLDRDKKEDSEFQAKHLGQPLPTAIGTYKNHPLYALKRHLLKYEAIYPETAAVLGYCRGEAVYSRDCVHTLHSRDTWLKQARVVRLGEVPYKMVKGFSNRARKARQAEPQLQDHHDLALFGRWQTEEYQPPVAVDGKVPRNEFGNVYLFLPSMMPIGCVQLNLPNLHRVARKLDIDCVQAVTGFDFHGGYSHPVTEGYIVCEEFKDVLLTAWENEQALIEKREKEKREKRALGHWKLLTKGLLIRERLKLRYGAQvSEAVASPADAGGGLSSDEEEGTSAQAEAARILAASWPQNR--------------------------------
>UniRef90_A0A8T2IZR6/260-1074 [subseq from] DNA repair protein complementing XP-C cells n=2 Tax=Hymenochirus boettgeri TaxID=247094 RepID=A0A8T2IZR6_9PIPI
-----------------------------------------------------RTGSTVTKSSD--SEESDDDWEDVEELNGPILNDLRASTSTDL-PVPTQPVQIEIETAEAAKKRIKSEKKKAEFAAYMRRIMNRFSKELREDTHKVHLICLLANGFYRNNVCNLPDLQAIALSVVPVKFTSVPTAQIDLVYMKNLIKWYLGTFTISHEMSVDELEPLSATLERRFGVYGVRDEAEMVHIFLIILRALQLLSRLVLSLQPIPLKDPPAKAKPNAKRK----P--RTKAPKEKLKRSQRAKGKKNVKKEETLLDEDEEE--EDEKLEDCRTG--KGKSNRNQKTVKSKKETSSGNRPKNQlRRKAASKVTYKEDSESCGYSSDSDFSISPSQESEYSEWEEESFEKKRRPS-GPVKdVNKTVKMASPS-APEHKGKCS--TKKDGNQPKKRGKIISTDesdEEQNVKPSVvspIGSDQWVEVYLEKEKKWVSVECVRGTVGQPQICFKTATKPVTYVVGIDNDGYVKDVTRRYDADWMTVTRKRRVDCDWWEETLRPYRSSNFDREDREDTEFEIKLLDQPLPKSITEYKNHPLYALKRHLLKYESIYPETAAIMGYCRGEAVYSRSCVHTLHSRDTWLKQAKVVRLGEVPYKMVKGYSNRARKERMSDPEKRNHNDLSLFGSWQTEDYQPPVAVDGKVPRNEFGNVYLFQSSMLPIGCAHLRVSNLHRVARKLDIDCVQAITGFDFHGGYSHPVTDGYIVCEEHKDILLSAWENEQEEIERKKKEKREKRAMGNWKLLIKGLLIREKLKVRYGNKDLEQPCLSSGANGFSSDEEEKLETPAEDT---TVSWPQNRQTEENMDGKT-KQRSKREKKGEEKHLFPFEKL
>UniRef90_A0A2U3YYA3/22-568 [subseq from] DNA repair protein complementing XP-C cells-like n=1 Tax=Leptonychotes weddellii TaxID=9713 RepID=A0A2U3YYA3_LEPWE
------------------------------------------------------------------------------------------------------------------------------------------------------------------------------------------------------------------------------------------------QIFLLLLRALQLQTRLVLSLQPLPLKLPTAKGKKAAKETSAEDPGGSLETCSPVPESQTKPKTSQGTRQEATSSKGPGGPSTKGKRSKAaaAKKKRREPSSSGEEHKAGGRQED-TQRRRPGRERQVASKVSYKEESGSDKGSSGSDFELSSGEAPHSSDEDSEPGLPRQRRAPAPQRTKAGSKSDSRTQRGRHpqhPKHPSFPAASTSSSSskSKRGKKISSDGEGAEREKAAGVDQWLEVFCEQEEKWVCVDCVHGVVGQALACYKYATKPMTYVVGIDGDGWVRDVTQRYDPDWMTVTRKCRVDAKWWAETLRPYQSPLVEREKKEDSEFQAKHLGQPLPTVIGTYKNHPLYALKRHLLKYEAIYPETAAILGYCRGEAVYSRDCVHTLHSRDTWLKQARVVRLGEVPYKMVKGYSNRARKARLTEPQLQDHNDLGLFGEWQTEEYQPPVAVDGKVPRNEFGNVYLFLPSMMPVGCVQLNLPNLHRVARKLDIDCVQAITGFDFHKGYSHPITDGYIVCEEYKDVLLAAWENEQALIEKREKEVS----------------------------------------------------------------------------------------------------
>UniRef90_UPI001AAD71D6/76-923 [subseq from] DNA repair protein complementing XP-C cells isoform X1 n=1 Tax=Rana temporaria TaxID=8407 RepID=UPI001AAD71D6
-------------------------------TTIKSEDTEREIEALLSLE-GKVLDVTVIEDSSAE--DSDEEWEDVEELNEPTLESLQASTSADREP-SVKPVQIEIETAEAAKKRLMKEKRKAEFAAYLRRMMTRFSKELREDTHKVHLLCLLANGVYRSNTCNSPDLQAVALSVVPAKFANIPAARVDVVYLTNLVKWFASTFTLNPEMSLDEQESLSGTLERRFGVYGVRDAEEMVHLFLILLRALQLLSRLVLSLQPIPLKEPSAKTKRTSTGKSSSKTTKKSSKPrrPSKSKSKAKPLKKKQLKQENAVFGDADedeTPVAAEKSVKEANKS---KKMAKKAQAKSDEEARPRPGPKNKLRRKAASKISYKEESESGAASSGSEFACSDSEAKEDSeDSDSSDAdEPVwKVASPSNQNTKNSAIVPSKSP--GQPKAKSSPKKDD-AQPTGRGKVISSDDDVEEIpPAPRGSDQWLEVYLEKEERWICVDCLHGTVNKPSTCFKAATKPVVYVVGIDNSGHMNDVTRRYDPEWMTKTHKRRVDPEWWEETLMPFRNRDMKLEDREEAEFESKLLDKPLPTSITEYKNHPLYALKRHLLKYEAIYPESAAVLGYCRGEAVYSRSCVQTLHSKDTWLKEARVVRLGEVPYKMVKGQSNRARKARMADPESRDSNDLALFGPWQTEDYQPPVAVDGKVPRNEFGNVYLFKPCMLPIGCVQLQMPNLHRVARKLDIDCVHAITGFDFHGGYSHPVTDGYIVCEEHKDILMGAWENEQVDIERKQKEKREKRVWGNWKLLIKGLLIRERLKARYGNK-DADHSHAAFGGeeGFSSDEEAKPSSETP-AQDTAISWPQNRQTEELQVGK-AKRKSKREKKGEEKHLFPFEKL
>UniRef90_A0A8C3V559/63-766 [subseq from] XPC complex subunit, DNA damage recognition and repair factor n=1 Tax=Catharus ustulatus TaxID=91951 RepID=A0A8C3V559_CATUS
------------------------------------------------------------------------------------------------------------------------EKRKAEFEMYLRRMMKRFSKEVREDTHKVHLLCLLANGFYRNRICSQPDLLAIGLSIVPTRFIQVPAGQRGLVYLSNLVKWFVGTFTVNDELSTEKGEPLQSTLERRFAIYAAQDDEELVHIFLIILRALQLLCRLVLSFQPIPLKETRPKGKSSSKRLSQSSTSEGQENSATTPKAVAKKCPCKTSKQDEKSSESKeNNKDPKTAQTERTHKSKSTKGSREQKESNNetSSAEKDVPVRPkNDRRRRVASKVCYKEESGSDE-GSASEFEVSE-EESDLSDEDFETVPKRRRSSQASQNSKLTTIKRSKTETSETRLSKNscgaeIkPAKSTTpalpQAQRKRNKIISSDEDdgQQEVRKAMGTDQWLEVFLESEDKWVCVDCVHGNVGQPQLCFAHATKPLFYVVGFDNDGSVRDVTQRYDPVWMTSTRKSRVDPEWWEETLQPYESPCVERDKKEQNEFQVKLQDQPLPTAIGEYKNHPLYALKRHLLKFQAIYPESAAILGYCRGEAVYSRDCIHTLHSRDTWLKQARVVRVGEVPYKMVKGFSNRARKARLAEPANRDREDLALFGRWQTEEYQPPIAVDGKVPRNEYGNVYLFLPSMLPVGCVQLKLPNLNRVARKLNIDCAQAVTGFDFHGGYSHPVTDGYVVCEEYKEILVAAWENEQAEIEKKEKEKREKRALGNWKLLTKGLLIRERLKQRYSIKV-----------------------------------------------------------------------
>UniRef90_UPI001CFA0595/117-978 [subseq from] DNA repair protein complementing XP-C cells n=1 Tax=Protopterus annectens TaxID=7888 RepID=UPI001CFA0595
------------------------------------------FPSIPKCEEVYDKDKSIKTE--GDEDESEDEWEDVEDLHE-VVSEVSTGSALTETTLPANPVEIEIETPEQAKKREKREKRKAEFEMYLRRMLNRFKKELRIDTHKVHLLCLIANGIFRNRICNNTNLQAIALSLIPAQFTKLKPARIDLLFLTNLVRWFVSVFSLNTELSVDNRESIQSRLERRLGNYSVKDEEELVHVFLVILRALQLMCRLVLSLQPVPLKEATDKDKKSPGSCSRKSLGSSRKTQSSS-KRTASSKLVKNLKEERSLSDDSEEDAEmeEEKQQtsimKKGATNNSKPRTAaKKIKLPSSiavKSEsKEVGLGPkNDRRRSTASKVCYKEESENDD-NSDSDFELSDADGSSFSDDMGKAFASKQQQTGLQKKkiLKKGknessisGKIVSESSVGSNAavEEPKETLPKVKKLSSKNNKIISSDEDEdgnvlGQTEFAKGVDHWLEVYVEREEKWVCIDCVHGSVSQPQLCYKYATKPIFYIIGIDNEGFVRDITQRYDAAWMTVTRKLRVDPAWWQETLEPYRSPFNKREEKEDLQLQAKLLDQPLPKSINEYKNHPLYSLKRHLLKFQAIYPSTASILGYCRGEAVYARDCVHTLHSRDTWLKEARVVRLGEVPYKMVKGQSNRSRKARLAEPENSDKDDLALFGLWQTEEYQPPVAVDGKVPRNEYGNVYLFKSCMLPIGCVHLQVPSLHRVARKLNIDCAAAITGFDFHAGYSHPVVDGYVVCEEYKDILLTAWENEQAEIERKEKEKREKRVLANWKLLVKGLLIRERLKQRYGNKDGKVRTIGQGGGGFSSDEEEEEeePSSQTAANDASCSWPENRKAEEQESSKIG-RMSKREKKGEEKNLFPFEK-
>UniRef90_UPI000853F350/58-918 [subseq from] DNA repair protein complementing XP-C cells n=1 Tax=Nanorana parkeri TaxID=125878 RepID=UPI000853F350
-----GKTGGaSAEKRTARKTKKTADAAMKEEDTE---KEIKDLLSLEGKV--SVPDVTVIEDSSTE--DSDEEWQEVEELNEPTLESLHASTSADPE-PSTKPVEIEIETAEAAKARLRREKKKAEFAAYLRRMMNRFTKELREDTHKVHLLCLLANGIYRSNTCNSLDLQAVALSVVPAKFVNVPAPRVDVVYLTALVKWFVSTFTLNPEMSLDEQEPLSGTLERRFGVYGVRDGEEMVHLFLILLRALQLLSRLVLSLQPIPLKELPAKMKRKSTERSASKTANKSSKRRRPSNAKSKPRSKKkkKLKQEEEVFGEDDEDEKSGKEAKKTK-KKAKRAQA-----ESDKEAKPRSRPKNQLRRKAASKVSYKDESESEADSSGSEFSC--ADSSEEDSEFSEWEGSVERKAKKPMSLLADFGELPSKSPGQ-PKAKSSPKKPSSTQPTGRGKIISTDDEIEEiPPSPRGSDQWVEVYLQKEEKWVCVDCTHGTVNKPSMCFKAATKPFMYVVGIDNSGHVNDVTRRYDREWMTRTRKQRVDPEWWEETLRPFRNPDMTCEDREEAEFESKLLEQPLPTSITEFKNHPLYALKRHLLKYEAIYPESASILGYCRGEAVYSRSCVQTLHSKDTWLKQARVVRLGEVPYKMVKGHSNRARKARMVDPEKRDSNDLPLFGPWQTEDYQPPVAVDGKVPRNEFGNVYLFKPCMLPIGCVHLQLPNLHRVGRKLDIDCVQAITGFDFHGGYSHPVTDGYIVCEEHKDILLGAWENEQVEIERKQKEKRETRVWGNWKLLIKGLLIRERLKARYGKTDD-DHLHAALGqVGFSSDEEEKPATETP-AQDTAVSWPQNRQAEDLQEGKA-KRKNRREKKGEEKHLFPFEKL
>UniRef90_A0A6I8PUF7/223-1056 [subseq from] DNA repair protein complementing XP-C cells isoform X1 n=7 Tax=Xenopus tropicalis TaxID=8364 RepID=A0A6I8PUF7_XENTR
----------------------------------------------------PRKGATVKESSEsEEAEDSDEEWEDVEELNGSVLDDLQASTSAD-IPLPTQPVEIEIETAEAAKKRLRREKRKEEFAAYLRRLMKK----VREDTHKVHLLCLLANGFYRSNTCNLPDLQAVALSVVPVKFTSVPADRVDVVYLTNLTKWFRGTFTLSHEMSLDESESMSATLERRFGVYGVRDEAEMVHVFLILLRALQLLSRLVLSLQPIPLKDPPAKTKQPRKEKSSTRSSTKPQTAKgKSKSNNRKQVRQKKVKQEDSLSGESEEEEeYPVDCTTSGRGK-GKTTKGKKAVKSADKEEACTGARPKNQLRRkAASKVTYKEESESCGHSSDSDFCLSASQDSDCSEWEEEPLDSKRRRSSGPVKEII--KMERNTNPVAkEQPRAKNPTDSLSSTQpKRRGKIISTDESEmddegtMEKASVVSpivCDQWVEVYLESERKWLCVDCVHWTVGKPQMCFNTATKPVTYVVGIDNAGCVKDVTRRYDVDWMTSTRKRRVEPDWWEETLMPYKNPDADREDREEVELEFKLLDQPLPTSITGYKDHPLYVLKRHLLKYEAIYPETAAILGYCRGEAVYSRSCVHTLHSSDTWLKEARVVRLAEVPYKMVKGYSNRARKARSSDPQKKDHNDLGLYGLWQTEEYQPPLAVDGKVPRNEYGNVYLFQPCMLPIGCAHLRVPNLHRVARKLDIDCVKAITGFDFHGGYSHPVNDGYVVCEEHKDILLAAWENEQADIEQKQKEKREKRALGNWKLLVKGLLIRERLKARYGNKDTE-LPGLSTGtNDFSSDEEEKPKTETP-AQDMAVSWPQNRQAEHTQAEK-TQRKSKKQKKGEENHLFPFEKL
>UniRef90_A0A8C4T638/101-888 [subseq from] XPC complex subunit, DNA damage recognition and repair factor n=5 Tax=Polypteridae TaxID=8289 RepID=A0A8C4T638_ERPCA
--------------------------------------------------------------AEEEEEESEDEWQEVEELTEPVSFESG-VSALSEPVLPSKPVEIEIETPEQARKRQKREKRKAEFETYLRRMMNRFSKDLQVETHKVHLLCLLANGFFRNRVCNEPDLHAIALSIIPTRFTQDVPEKMDLFFLSNLAKWFTSAFVLNPHLSLDENENLQVRLEKRFAQFAARDTNEMTHIFLIILRALRLFCRLVISLQPISIKSLPGK--K----NLSSAN--KEKPEKKELEeSKVNIKK-EDDDMVPLKIQGVNKRAATGTRSKKMAKK-QRPSDCKDDKSQNSK--EALQKTKNNRLRKVASKVSYKEDSD-EQDGSDSDFQLSHGSDSSYSEGEK----EKEKKTVGGSR--GTSIPAKRKSFGKSNK--------EKKESSKQSKVLSEDDEELDKKGMQGTDQWVEVYLERFGKWSCIDCMAPSVNQPQNCFKHATKPVKYIVGFDNNNFVKDVTRRYDPAWMTSTRKLRVSPEWWEETLLYYQSPITEREKKEDQQLQTQLLDQPLPASVSEYKNHPLYALERHILKYEAIYPPTATVLGYCRGEAVYSRDCVHTLHSRDTWLKEAKVVKLGEVPYKMVKGFSNRARKARMMEAESREKNDLGLFGLWQTEEYQPPVAVDGKVPRNDYGNVYLFRPCMLPIGCVHLQVPNLHKVARKLEIDCAPAVTGFDFHCGFSHPVVDGYVVCEEFKEVLLAAWENEQVEIERKQQEKREKRVLANWTLLTKGLLIKERLKKRYQLQSKPEENMGDAaGDGFSSDEEV-PNSQTTAT-DVASSWPQNRQGPEGKE---TLRKTKREKKGEEKHLFPFEKL
>UniRef90_UPI00156045F9/82-932 [subseq from] DNA repair protein complementing XP-C cells-like isoform X1 n=4 Tax=Acipenseroidei TaxID=186622 RepID=UPI00156045F9
--------------------IKHEQKKEPTEIKIEDH-DNKDTMSTLKD-----RLADrVKKES-SEEDSDEYEWEDVEELNEPVSFGS-ATSSLPEPVLPCQPVEIEIETPQQAKKRQRREKRKAEFETYLRRMMNRFNKDVVVDTHKVHLLCLLANGFFWNRMCSEPDLQAIALSIIPEQFTKVTPEHADVIYLSNLIKWFMSAFVLNPELSYNENESRVSALERRFETFAARDHEEMTHLFLIILRALQLFCRLVLSLQPISLKGPPTKSKSRTSNRASRDSPGSSRKTKQAKKKCPVQKKgrAKGVE--ETSSdqesdgaseKGQgaKRaASGQGRSGKGAKKRKSSEEAGSDCNNQQRAAKEGVQRPKNARRRTVASKVSYKEESGNE-NSSDSEFELSSDT--DFSE-GGKSCTPKGKGQKSGPRKKKSVKREKETD---------KPPK--DKRASQKGAEVLSDDDgdvkVVGEVSSRGTDQWLEVYLGRVGKWVCMDCVRPTVNQPQQCYKSATKPIAYIVGIDDDGFVKDITRCYDPAWMMSTRKHRVDVEWWEETLECYRSPVNEREKKEDLELHAQLLDQPLPTSISEYKNHPLYVLNRHLLKYEALYPPTAATLGYCRGEAIYSRDCVHTLHSRDTWLKEARVVRLGEVPYKMVKGFSNRSRKARLVDTESRDKDDLPLFGSWQTEEYQPPVAVDGKVPRNEYGNVYLFKPCMLPIGCVRMQVSNLHKVARKLGIDCAPAVTGFDFHCGFSHPVIEGYVVCEEYKEVLLAAWENEQAEMERKEKEKCEKRVLANWTLLVKGLLIKERLKQRYGNQNEAKVPTgTAEGGGFSSD-EEGPSSQSTA-PDLACFWPQNRQDPEEEgKI---VRKSKWEKRGEQKNLFPFEK-
>UniRef90_UPI00051E3091/15-732 [subseq from] DNA repair protein complementing XP-C cells isoform X4 n=1 Tax=Struthio camelus australis TaxID=441894 RepID=UPI00051E3091
----------------------------------------------LKRESPVKKE--MDkDNADDDDDESEDEWEDVEELQEPVMDKLEEDAVVPAAELPSKPVEIEIETPEQAKKRERREKRKAEFEVYLRRMMKRFNKEVREDTHKVHLLCLLANGFYRNRICSQPDLLAVGLSIIPTRFTKVPAGQVDLLYLSNLVKWFVATFTVNDELSIEKGEPLQSTLERRFAIYAARDEEELVHIFLIILRALQLLCRLVLSLQPVPLKETRAKGKGSSKRQSLSSTSEGQESSATTPSAVAKRGFCRKTRQDEK-SSGSEKDKEPEKPNTAQTKRRCKSKlttESQAQREPGNEDcslgEKDMPVRPkNDRRRRVASKVCYKEESGSDE-GSVSDFEASE-EESSLSDEDFETVPKKQRRSLGSQKSKVTADKSLKTKTSKLRLSknsPeAApkPAKSTATalpnAQRKRNKIISSDEDDGeqEVRKVAATDQWLEVFLEREDKWVCVDCVHGNVGQPQLCFKYATKPLSYIVGVDNDGSVKDVTQRYDPVWMTATRKSRVDPVWWEDTLQPYKSPFMERDQKEEREFQVKLQDQPLPTAIGEYKNHPLYALKRHLLKYEAIYPESAAILGYCRGEAVYSRDCIHTLHSKDTWLKKARVVRIGEVPYKMVKGFSNQARKARLAEPANRDKEDLALFGLWQTEEFQPPVAVDGKVPRNEYGNVYLFLPSMLPIGCVQLRLPNLNRVARKLDIDCAQAISGFDFHGGYSHPV-------------------------------------------------------------------------------------------------------------------------------------
>UniRef90_A0A670XW97/24-790 [subseq from] XPC complex subunit, DNA damage recognition and repair factor n=1 Tax=Pseudonaja textilis TaxID=8673 RepID=A0A670XW97_PSETE
-----------------------------------------------------------------------------------------------------------------------REKRQAEFEIYLRRMLKRFSKEVREDTHKVHLLCLLANGFHRNRICLQPDLQAVGLSIIPIRFTKDPVDRINRLFLSNLVNWFSATFTINNQLSDSE--DWQVTLERRFAVYAARDEAELVQIFLLILRALHLMCRLVLSLQPIPLKEP------PRK----VSIGKSSKKSSVLVASGTLPDSAKSTRQC-TRADTAKKPSlsrAKRLRKKSPTQEdIWKDIKSENDEKI-LRAEQALGRPKNDRRRQVASKVSYKEESGDSEDNDSEFCPTEENDDTSISDEDFEI-PRKKLKSPlgTPKttlgtlKTKAmvnrkrSVPSVSKRHKDSEIMGSSVDKTvsPCSSNSSKKKNKIISSDEEEEQRAVVsrGTDHWVEVFLEREDRWVCVDCIHGNVGHPLECFKYASKPVCYIIGIDNSGFVKDVTQRYDPGWMTATRKCRVDAQWWEETLEPYKSSFVERDAKEEREFLAKLQDQPLPKSISEYKNHPLYALKRHLLKYEAIYPETASILGYCRGEAVYSRDCIHTLHSKDTWLKQARVVRIGEVPYKMVKGYSNQARKARMAEPANRDKMDLPLFGLWQTEKYQPPLAVDGRVPRNEFGNVYLFQPCMLPIGCVQLNLPSLHRVARKLDIDCVPAVTGFDFHGGYSHPVTEGYIICEEYKEVLVAAWENEESEREKKEKEKREKRVLGNWKLMVKGLLIKERLKKRYSTKNETRVM-MEGESGFSSDDEEGPNSETPA-EDVAVSWPQNRQAEEQGGKGQTTKRSKREKKGEAKHLFPFEKL
>UniRef90_A0A0U1RP06/58-674 [subseq from] DNA repair protein-complementing XP-C cells homolog (Fragment) n=1 Tax=Mus musculus TaxID=10090 RepID=A0A0U1RP06_MOUSE
CSDPGDPTNGAAKKKVAKATAKSKNLKVLKEEALSDGDDFRDSPADCKKAKKHPKSKVV--DQGTDEDDSEDDWEEVEELTEPVL-DMGENSATSPSDMPVKAVEIEIETPQQAKERERSEKIKMEFETYLRRMMKRFNKEVQENMHKVHLLCLLASGFYRNSICRQPDLLAIGLSIIPIRFTKVPLQDRDAYYLSNLVKWFIGTFTVNADLSASEQDDLQTTLERRIAIYSARDNEELVHIFLLILRALQLLTRLVLSLQPIPLKSAVTKGRKSSKETSVEGPGGSSELSSNSPESHNKPTTSRRIKEEETLSEGRGKATARGKRGTGtaGSRQRRKPSCSEG-----EEAEQKVQGRPHARKRRVAAKVSYKEESESDGAGSGSDFEPSSGEGQHSSDEDCEPGPRKQKRASAPQRTKAGSKSASKTQRGSQCEPSSFPEASSSSSGCKRGKKVSSGAEEMADRKPAGVDQWLEVYCEPQAKWVCVDCVHGVVGQPVACYKYATKPMTYVVGIDSDGWVRDVTQRYDPAWMTATRKCRVDAEWWAETLRPYRSLLTEREKKEDQEFQAKHLDQPLPTSISTYKNHPLYALKRHLLKFQAIYPETAAVLGYCRGEAVYSRCMRH------------------------------------------------------------------------------------------------------------------------------------------------------------------------------------------------------------------------------------------------------------------
>UniRef90_A0A3M0JCZ8/114-862 [subseq from] DNA repair protein complementing XP-C cells n=1 Tax=Hirundo rustica rustica TaxID=333673 RepID=A0A3M0JCZ8_HIRRU
----------------NKKNARNK-ENCIKEETCSDSLKHPQKEMKLKTESPVKKEMDeDNTDKgDDDDDESEDEWEDVEELQEPATDKLEEAAVLPSVGLPSNPVEIEIETPEQVKKRERRERRKAEFEMYLRRMMKRFSKEVREDTHKVHLLCLLANGFYRNRVCCQPDLLAIGLSIVPTRFTQVPAGQVGLVYLSNLVKWFVGTFTVNDELSTEKGEPLQSALEKRFAIYAAQDDEELVHGKSSSKR-------LSHSSTSEGQESSAATPKAVAK-KCPCKTAKQDEKSSESKENNKEPKKPKTAQ-----TKGTH----KSKPTKGSQEQ--KESSNE--TGSAEK--DGPVRPKNNRRRRVASKVCYKEESGSDE-GSASDFEVSE-EESDLSDEDFETVPKRRRRSQASQNSRLTALKRSKTETSENRLSfgaETKPAKSTApalpQAQRKRNKIISSDEDDGQQgvRKAMGTDQWLEVFLETEDKWVCVDCVHGNVGQPQLCFAHATKPLSYVVGFDNDGSVRDVTQRYDPAWMTSTRKSRVDPEWWEETLQPYESPYVERNKKEENEFQVKLQDQPLPTAIGEYKNHPLYALKRHLLKYQAIYPESAAILGYCRGEAVYSRDCIHTLHSRDTWLKQARVVRIGEVPYKMVRGFSNRARKARRAEPANQDLQDLALFGRWQTEEYQPPIAVDGKVPRNEYGNVYLFLPSMLPVGCVQLKLPNLNRVARKLNIDCAQAITGFDFHAGYSHPVTDGYVVCEEYKEVLVAAWENEQAEIEKKEKET-----------------------------------------------------------------------------------------------------
>UniRef90_A0A3M0JCZ8/862-929 [subseq from] DNA repair protein complementing XP-C cells n=1 Tax=Hirundo rustica rustica TaxID=333673 RepID=A0A3M0JCZ8_HIRRU
-----------------------------------------------------------------------------------------------------------------------------------------------------------------------------------------------------------------------------------------------------------------------------------------------------------------------------------------------------------------------------------------------------------------------------------------------------------------------------------------------------------------------------------------------------------------------------------------------------------------------------------------------------------------------------------------------------------------------------------------------------------------------------------------------------------------------------------------TEPSAPETEKGGGFSSDEEGAP-SSESAVENTAIYWPQNRQLEKQEK---TPKKSKREKRGEAAQLFPFEKL
>UniRef90_A0A670IYR9/40-795 [subseq from] XPC complex subunit, DNA damage recognition and repair factor n=2 Tax=Podarcis muralis TaxID=64176 RepID=A0A670IYR9_PODMU
------------------------------------------------------------------------------------------------------------------------EKRQVEFETYLRRMMKRFNKGVHEDTHKVHLLCLLANGFHRNRICSQPDLQAIGLSIIPAHFTKVPAGRVDRLFLSNLVKWFVATFTVNGELSDNE-ESWQSTLERRFAVYAARDEEELVHGKTSSSK--------KRSLSAVSEESG-GSAKKPKRaSKKCAGPGKVKLEA-------GQEKVLSGSQEADR--KS-SPTGAKRTVNKPT---ALRSAEEEKEPGVSNLRERGGMgRTKNDRLRKVASKVSYKEESGSDN-GRDSEFHASEEDedESSISDEDFETPKRKQRSSLGTPKAKAALnnrrKSgpaVLNVPKNSRTVESSLGEAAtpgSSNLSKKRNKIISSDEDEGgdvGPGKQRGTDQWLEVFLEREDKWVSVDCVHGTVGQPLLCFRHATKPVCYIIGIDNDGCVKDVTQRYDPAWMTSTRKCRVDAEWWEDTLEPYRSPFVEREKKEEREFLVKLQDQPLPTAIGEYKNHPLYALKRHLLKYEAIYPETAAILGYCRGEAVYSRDCIHTLHSKDTWLKQARVVRIGEVPYKMVIGYSNQARKARMAEPANRDKKDLPLFGLWQTEEYQPPVAVDGRVPRNEFGNVYLFQPSMLPIGCVQLKLPNLHRVARKLDIDCVPAVTGFDFHGGYSHPVTEGYVICEEYKEVLVAAWENEEAEREKKEKEKREKRVLGNWKLLTKGLLIKERLKRRYSTKNEAAGAMVTPGGGFSSDEDEGGGepSSETPAGDVDVSWPQNRQLEQEREGGKRTRKSKREKKGEAKYLFPFEKL
>UniRef90_A0A1L8GPS3/237-1062 [subseq from] DNA repair protein complementing XP-C cells isoform X2 n=3 Tax=Xenopus laevis TaxID=8355 RepID=A0A1L8GPS3_XENLA
------------------------------------------------------KVATVEESSvSEEAEDSDEEWEDVEELNGPV--DCLQASTSTDIPLPTQPVEIEIETAESAKKRLSREKRKAEYAAYMRKLLRKFSKEVREDTHKVHLLCLLANGFYRNDTCNLPDLQAVALSVIPVKFTSVPAECVDVVYLTNLMKWFFGTFTLSSEMSLDESEPLSATLERRFGVYGVRDESEMVHVFLVILRALQLMSRLVLSLQPIPLKDKPAKTKKSPKEKSSRRSSTKPQTPKDKTNSSNRqQVRQKKVKQEETLSGESEEENPKHCTTSG--KGKGKTTKEKKGVKSADKEKPGAQPKNQ-LRRKAASKVTYKEESESCGHSSDSDYCLSDAQDSDYSDWEEEPLASKRRRSSGPVKeiikTKRNTNSAAKQPRDKNSPN-------SVTQPKRRGKIISTDDEsemddedKMWKSpllSPTVSDQWVEVYLESEGKWLCVDCMHRTLGKAQDCFKTTTKPVTYVVGIDNAGCVKDVTRRYDSNWMTSTRMRRIDPDWWEKTLMPYKSPNIEREDREDTELDLKLLDQPLPTSFPEYKNHPLYVLKRHLLKYEAIYPETSAVMGYFRGEAVYSRSCVHNLHSSDTWLKEARVVRLAEVPYKMVKGSSNRARKARISDPEKKKYNDLGLFGLWQTEEYQPPVAVDGKVPRNEYGNVYLFQPSMLPIGCVQLRVPNLHRVARKLDIDCVQAITGFDFHCGFSHPVTDGYVVCEEHKDILLSAWENEQANIEQKQKEKREKRALGNWKLLIKGLLIRERLKARYGNKDTDTPGLSTEANDFSSDDEEKQKTETP-AQDMAVSWPQNRQAQA---T-EGKTKSRRQKKGEENHLFPFEKL
>UniRef90_UPI001ABDBA8D/103-917 [subseq from] DNA repair protein complementing XP-C cells isoform X1 n=5 Tax=Bufo TaxID=8383 RepID=UPI001ABDBA8D
-------------------------------------------------------------SGSEDGEDSDEEWEDVEELNAATL-DALQATTSNDSGLPTESVEIEIETPEAAKKRLRREKRKAEFAAYLRRIMNRFSKELREDTHKVHLLCLLANGFFRSDTCNSPDLQAVALSVVPVKFINYTAVRVDVVYLTNLVKWFKSTFTLNPEMSLDDREPISARLERRFGAYGVRDAEEMVHLFLILLRALQLLSRLVLSLQPIPLKELPAKMARSPREKSSKKSNKTAR-SRKSPKGKSKGEPKLKQVKVETISLDSSEDEDEKPSDIMPKKKVRKDKKDKSGEVSEDTKVKASPK--NQRRRKVASKLSYKEESDSQEGSSGSDYSYATSEDSDFSDCDLSI----EKKVKGSSFVKANSRRSgEGTSKsPGHPKAKSSPKDD-NPQIKRRGKIISTDDEEEVGGSAAppppsGSDQWVEVYLEKEQKWVCVDCVDGAVNQPPRCVKAATKPVTYIVGIDNNGHLKDVTRRYDAEWMTSTRKRRIDAEWWEETLMLYKNHNTTREEKEDAEFESKLLDQPLPTSVTEYKNHPLYALKRHLLKYEAIYPDSAAILGYCRGEEVYSRSCVHTLHSIDTWLKEARVVRLGEVPYKMVKGQSNRARKARLADPEKRDSNDLALFGLWQTEEYQPPIAVDGKVPRNEFGNVYLFKPNMLPIGCCHLQVSNLNRVARKLDIDCAPAITGFDFHCGFSHPVTDGYIVCEEYKDVLLAAWENEQVEMERKQKEKREKRVLANWKLLVKGLLIRERLKARYGQKDSEYFSAAATEGGLSSDEEKPAT-ET-PALDTAVSWPQNRKTEEQQGGKA-KRKTKREKRGEENHLFPFEKL
>UniRef90_A0A8J6EQN2/102-917 [subseq from] DNA repair protein complementing XP-C cells n=2 Tax=Eleutherodactylus coqui TaxID=57060 RepID=A0A8J6EQN2_ELECQ
-------------------------------------------------------PVVKEESGLEDGEDSDEEWEDVEELNATTL-DALQATSSNNSVKPTESVEIEIETAEAAKKRLRREKKKAEFAAYLRRMMNRFSKELREDTHKVHLLCLFANGFFRSDTCNSPDLQAVALSVLPVKFTNTPAARIDVVYLTNLVKWFTNTFTLNPDMSLDDQEQLSARLERRFGVYGVRDAEEMVHLFLILVRALQLLSRLVLSLQPIPLKEPPN--KITNKSKVKSNKTGKSQKSPRGISK-AGPKPKK--KKVET----ICLESSEDEDRKPSEDTASKKEVHKEKSGKMSEDTKKRANPKNQLRRKAASKVSYKEESESQVGSSDSDYSCSSSEDSDLSDWDVSiERKVKGYSSSKTNRRRSGEGTPKSPAAPGQPKAKSTPKDN-SSQPKRRGKIISTDEEDEDEVTapppSRGSDQWVEVYLEKEEKWVCVDCVYGTVNQPALCFKAATKPVTYIVGIDNSGHVKDVTRRYDPEWMTSTRKRRVSTEWWEETLTLYRSHSTSCEEKEETEFEAKLLDQPLPTSITEYKSHPLYALKRHLLKYEAIYPESAATLGYCRGEPVYSRSCVHTLHSKDTWLKDARVVRLGEVPYKMVKGQSNRARKARLTEPE-KDTNDLALFGLWQTEEYQPPIAVDGKVPRNDFGNVYLFKPSMLPIGCCHLQVSNLHRVARKLDIDCASAITGFDFHCGFSHPVTDGYIVCEEYKDVLLAAWENEQVEIERKQKEKREKRAMSNWKLLVKGLLIRERLKARYGQKDSDHPTSAAADRGFSSDEEQPAT--ATPALDAPVSWPQNRKAEEQKG-GKAKQKTKRERRGEEKHLFPFEKL
>UniRef90_UPI0006794E28/22-733 [subseq from] DNA repair protein complementing XP-C cells isoform X2 n=1 Tax=Falco peregrinus TaxID=8954 RepID=UPI0006794E28
-----------------------------------------------------K--KEMGEDNtGDDDGESEDEWEDVEELQEPATAKLEEDPVLPAVVLPSNPVEIEIETPEQMKKRERREKRKAEFEMYLRRMMKRFSKEVREDTHKVHLLCLLANGFYRNRICSQPDLHAIGLSIIPTHFTKVPAGQVDLLYLSNLVKWFVGTFTVNDELSTGKGEPLQSTLERRFAIYAARDDEELVHIFLIILRALQLLCRLVLSFQPVPLKETRAKGKSSSKSQSVSGTSEGQESSATTPKAVAKKCPCKKAKHDEkssESEKDNKEPKkLKTVQTKRIHKSKLTTGSQEqKESGNGESSlvEKDGPVRPkNNRRRRVASKVCYKEESGSDE-GSGSDFEVSE-EESDLSDEDFETVSKRWRSSLGSQKSKVTAIKSPKTETSESKlsKNscgPEpRPAKSTAPalppAQRKRNKIISSDEDdgQQEVRKVMGTDQWLEVFLEREDKWVCVDCVHGNVDQPQLCFTYATKPLFYIVGFDNDGSVRDVTQRYDPVWMTATRKNRVDPEWWEDTLQPYKSPYVERDKKEEKEFQVKLQDQPLPTAIGEYKNHPLYALKRHLLKYQAIYPESAAILGYCRGEAVYSRDCVHTLHSKDTWLKQARVVRIGEVPYKMVKGYSNQARKARLAEPANRDKEDLALFGRWQTEEYQPPVAVDGKVPRNEYGNVYLFLPSMLPIGCVQLRLPNLNRLARKLDIDCAQAITGFDFHGGYSHPV-------------------------------------------------------------------------------------------------------------------------------------
>UniRef90_W5NRG3/59-382 [subseq from] XPC complex subunit, DNA damage recognition and repair factor n=1 Tax=Ovis aries TaxID=9940 RepID=W5NRG3_SHEEP
CGDAGSAADGPVTRKAAKVSVKSEEPQAVKDEALSEGEDFRGLLSARRKGQPPEREAAADKGSckGDDEEDSEEDWEEVEEVSEPVPGAVGESAAFSASALPVKPVEIEIETPEQVKARERSEKIKMEFETYLRRMMKRFSKEIHEDTHKVHLLCLLANGFYRNSICNQPDLQAIGLSIIPTRFTKVPPRDVDVSYLSNLVKWFIGTFTVNAELSTNDQDGLQTTLERRFAIYSARDNEELVHIFLLLLRALHLPTRLVLSLQPIPLKLSAAKVTFPGlpEERMGGQGGNLVSAFSPPLEG-SQPVTELGT-------SGVCRRSTKDKKQK-------------------------------------------------------------------------------------------------------------------------------------------------------------------------------------------------------------------------------------------------------------------------------------------------------------------------------------------------------------------------------------------------------------------------------------------------------------------------------------------------------------------------------------------------------------------------
>UniRef90_W5NRG3/387-473 [subseq from] XPC complex subunit, DNA damage recognition and repair factor n=1 Tax=Ovis aries TaxID=9940 RepID=W5NRG3_SHEEP
-----------------------------------------------------------------------------------------------------------------------------------------------------------------------------------------------------------------------------------------------------------------------------FKGKKPSKKRSTEAPGGSSEASS-----HAPGKPSEGSRGDDASSGGAggARARGKGGKAAAGRRPRGESPSSGEDAGQARGQRRGTRRRAP------------------------------------------------------------------------------------------------------------------------------------------------------------------------------------------------------------------------------------------------------------------------------------------------------------------------------------------------------------------------------------------------------------------------------------------------------------------------------------------------------------------------------------------
>UniRef90_W5NRG3/475-855 [subseq from] XPC complex subunit, DNA damage recognition and repair factor n=1 Tax=Ovis aries TaxID=9940 RepID=W5NRG3_SHEEP
----------------------------------------------------------------------------------------------------------------------------------------------------------------------------------------------------------------------------------------------------------------------------------------------------------------------------------------------------------------------------------------------------------------------------------------------------------------RRGKKLSGAGGKAGSgQGAPGVDQWLEVFSEREEKWVCVDCVHGVVGQPLTCYQYATKPRGQRrARAGGFGVLPQLTVRAaGALWLLksSPRSARARAQGFEETLRASA-GERGRVSLWPLQFQAKHLDQPLPTVIGTYKNHPLYALKRHLLKFEAIYPETAAILGYCRGEAVYSRDCVHTLHSRDTWLKQARVVRLGEVPYKMVKGYSNRARRARQAEPQLHDHNDLGLFGRWQTEPRLPPG---------------WCLPAAL-AGTVD------HRPGSPSGPECLGAA-GC-PRGGEQRGQTDGYVVCEEYRDVLLTAWENEQALIEKKEKEKREKRALGNWKLLVKGLLIRERLKLRYGAQSEAAAPHTDAGGGLSSDEEEGTSSQAEAARILAASWPQNR--------------------------------
>UniRef90_A0A5E4CVG0/62-700 [subseq from] BHD_1 domain-containing protein n=2 Tax=Marmota monax TaxID=9995 RepID=A0A5E4CVG0_MARMO
-SHPGDSADRPARKKVAQATVTSESL-LVKEEALGEGEEVRGFSRDFKAAR-VKKEAPVDRTSSegEDEEDSEEDWEEVEELSEPGPSDTGGGSASSASAVPVEPVEIEIETPEQAKSRERREKIKMEFETQLRRMMKRFSKEVHENTHKVHLLCLLANGFYRNRVCSQPDLLAIGLSIIPTRFTKVPPHDVDVSFLSNLVKWFIGTFTVNPDLSTNEQDDLQTTLERRFAIYSARDDEELVHIFLLILRALRLLTRLVLSLQPIPLKLSVAKGRRLSKGTCAEGAGDSSEAGSQVPGDPKTPKSSPRAGPGGASSKGPGQRAAKARKTQAARPGRKRGDSSSEEGSQGQRPGKAP-GRPRGRQRRVTSRVSYKEDSGSGRSSSSSDFELSSGEAHGSSGEDSEPAPPKRRKAPAPRRTKSGPQS-------DHCKR---PAASSVSSSLKRGKKATGEAQEAAEaagRGPPGVDQWLEVFCERESRWVCVDCVHGVVGQPPACYRFATRPVAYVVGIDSDGWVRDVTQRYDPAWMTATRKCRVDPEWWAETLRPYQSPQLERDKKEDSEFQAKHLGQPLPTAIGTYKNHPLYALKRHLLKYEAIYPETAAILGYCRGEAVYSRDCVHTLHSKDTWLKQARVVRLGEVPYKVT-----------------------------------------------------------------------------------------------------------------------------------------------------------------------------------------------------------------------------------------
>UniRef90_F7E3S8/68-905 [subseq from] DNA repair protein complementing XP-C cells n=2 Tax=Ornithorhynchus anatinus TaxID=9258 RepID=F7E3S8_ORNAN
CKGPGDPAGDMAE-KQGKAKAK---LKHLKDEKDKDDDEWAGFSGR-PSA--FRR-EEPREPALKIASSDEDEWEDVEELTDCMPYEKKGSSSSFEPFWSSKPVEIEIETPEQAKLRERREKEQIEFQTYLRRTIKRFHKEVTEDMHKVHLLCLLADGLYRNTVCNMADLQAISFSIIPEEFTTVPPRNVNVFYLSNLVKWFTATFTINPNLPTEGQRSMEYTLSGRFAIYSARDEEELIHMFLLILRSLQFFTRLVLSLQPIPLKLHLAKSKKTSKFNFLEGPGV--YTGKPELADRGEHGTSYFRSLWDDKGPEHSRDPLFMDRSQLDREDWEQPTSSKKCRA--EEMQEAQRTRSATRD-RMTPQVRYKEESDSD-----TDLRLISGDALPNVDYKLATWCPKPKKKPQNSARKLM---A--T-GPLEIKQPTIEAKTPSSSGTRRRKITFTD-EEEEMRRATGTDQWLEVFCSEDDKWVSLDCVHGVVGEPEICFKYASKPVSYILGIDNDGCVQDVTKRYDPAWMTTTCKNRIDSAWLAKTLTPYETPFRARREKEELEFQTKLQDQPLPTAVGEYKNHPLYVLKRHLLKYEAIYPETPHILGYCRGEAVYSRSCVHTLHSKDTWLKQARVVRCGEVPYKMVKGYSNRARKARLADPHGQDQDDLALFGFWQTEPYQPPVAMDGKVPRNAYGNVYLFQPCMLPIGCVHLKLPNLHRVAHILGIDCVQAITGFEFYGGYSHPITDGYIVCEEHKEILIAAWVNEQEIIKQKESEKREKKILNKWVMLMKGLLIRERLKVRYGIKKGLVPPPAKAE-GFSSG-EEGTSSKAEV-KDLAVSGAQNRQAKEVSEEEEMKKTNGK---------------
>UniRef90_A0A8C5Q6F4/145-443 [subseq from] XPC complex subunit, DNA damage recognition and repair factor n=1 Tax=Leptobrachium leishanense TaxID=445787 RepID=A0A8C5Q6F4_9ANUR
---------------------------------------------EIRNLLHLEKVVpdTPGEGGSGSEEDSEDEWEDVEELNGPVVEDLQAA-ASPELEFAAQPVEIEIETAEAARKRLRREKRKAEFEGYLRRMMNRFSKELREDTHKVHLLCLLANGLYRSHTCREPDLLAIALSVVPVKFTTS--ACVDMIYLKNLLTWFVGTFTFNAEMSVQDKEPLASRLERRFGVYGVRDEEEMVHVLLVILRALSLRSRLVLSLQPIPLKEPPAKNKRPSDQTASKSPNKTP--APKKPPKATPRKNRKKVKQEATS-PGESEEEEKPTRsSKTGEHKDRKKVKQEVEEKPV------------------------------------------------------------------------------------------------------------------------------------------------------------------------------------------------------------------------------------------------------------------------------------------------------------------------------------------------------------------------------------------------------------------------------------------------------------------------------------------------------------------------------------------------------
>UniRef90_A0A8C5Q6F4/391-1000 [subseq from] XPC complex subunit, DNA damage recognition and repair factor n=1 Tax=Leptobrachium leishanense TaxID=445787 RepID=A0A8C5Q6F4_9ANUR
-----------------------------------------------------------------------------------------------------------------------------------------------------------------------------------------------------------------------------------------------------------------------PPKATPRKNRKKVKQEAT-SPGESEEEEKPTRSSKTgEHKDRKKVKQeveEKPVRSGVAGECKDHKQEVEEKPVRSSVAGERKDHKKvKPEVEEMPGTRPKNlLRRKVASKVSYKEESVS-VTGSDSDFSFSDSDSDDSYSEDTS----FERKVRVSTIIKEKSMKKLESMTGHHQKSKRSPSDS-SARPQRRGKIISTDEEEEPVvSPTQGSDQWVEVYLEKDGRWVTVDCVHKTVGHPQLCYKNATKPLTYVIAIDNVGCVKDVTRRYDAQWMTNTRKRRVDEDWWEETLKPYKIRSKEQEEKEDAEFEAKMLEQPLPTSITEYKNHPLYVLKRHLLKYEAIYPETAAILGFCRGEAVYARSCVHTLHSRDTWLKEARVARLGEVPYKMVKGQSNRARKARLADPEKKDSPDLALYGLWQTEDYQPPVAVDGKVPRNEFGNVYLFKPSMLPIGCSHLRVPNLHRVARKLDIDCVPAITGFDFHCGFSHPVTDGYIVCEENADVLLAAWDNDQAEMERKQKEKRERRALGNWKLLIKGLLIRERLKARYGKKDLDKTSSTAEDRGFSSDEDNAVETLAQ---DVMVSWPQNREAAGGN----AKPKSKREQKGADKHLFPFEK-
>UniRef90_UPI0018F32BA2/68-907 [subseq from] DNA repair protein complementing XP-C cells isoform X1 n=3 Tax=Tachyglossus aculeatus TaxID=9261 RepID=UPI0018F32BA2
CKDPGDPAEDMAEKQ-GKAKA---KLKHLKDEDKDD-DEWAGFsgrPSALRGEEHSPREAALKITSSEED-----EWEDVEELTDCVPYEKKGSSSFFEPFWSNKPVEIEIETLEQAKIRERREKEQIEFQTYLRRTIKRFHKEVTEDMHKVHLLCLLADGLYQNSVCNMTDLQAISFSVIPEEFTTVPSRNMNVLYLSNLVKWFNATFTINPDLPAEGQRSLEYTLSGRFAIYSARDEEELVYMFLLILRSLQFLARLVLSLQPIPLKLHLAKGKKTSKFNFLEGPGVSTIKPEQADRGE-EQGTSYFRSLwDDKSPELAKDPLCM-DRSNMEREDWEQPTSSKKCR--AEEMEEA-QRTESEEQDPATPQGLYKEESDSD-----NDLRLISGDAIPN--VDYKPGT----WCPKPKK-KSQSSARKLTAAGPlEIKQHTFEAKIPSSSRTRRRKIIFTD-EEEEMRRATGMDQWLEVFCDEEDKWVSLDCVHGMVGQPEICFKYASKPVSYILGLDNDGFVQDVTKRYDPAWMTTTCKNRIDSAWLAKTLTPYESPFTARREKEEWEFQTKLQDQPLPTAIGEYKNHPLYVLKRHLLKYEAIYPETPHILGYCRGEAVYSRSCVHTLHSKDTWLKQARVVRSGEVAYKMVKGYSNRVRKARLADPRGQEQGNLALFGFWQTEPYQPPVAVDGKVPRNAYGNVYLFQPCMLPIGCVHLKLPSLHRVAHILGIDCVQAVSGFEFYGGYSHPVTDGYIVCEEHKEILIAAWVNEQEIIKQKQTEKREKKVLDKWVMLMRGLLIRERLKVRYGVKKGWLPPPEEE---FSS-GEEGTSSKAG-AKDLAVTGAQNRQAKEESKEEKTKKTNEKEG-------------
>UniRef90_A0A7J7WEZ3/54-627 [subseq from] XPC complex subunit, DNA damage recognition and repair factor n=1 Tax=Pipistrellus kuhlii TaxID=59472 RepID=A0A7J7WEZ3_PIPKU
CHDPGGSPDAPAKKKVAKVTVKSANLKVKKDEVLSDGEDFRDFTSTCKKAHHPKRESAVDKDSHEgdddDEEESEDDWEEVEELSELVPGDAAENATFSQSVLPLKPVEIEIETPEQAKARQRSEKIQMEFETALRRMMKRFNKEVHEDTHKVHLLCLLANGFYRNRICNQLDLQAISLSIIPIRFTKVSLQDVDICYLSNLVKWFIGTFTVNSDLSISEQDSLQTTLERRFAIYSARDDEELVHMFLLMLRALQLPTRLVLSLQPVPLKLSAAKGKKP-KERSSEGPDGSSETSSQVSENHPKPKTSRGTRKEGS-SGGTSSPRARGKRSEAtavGR-KRREPSSGGGEEGKAEEQEE-TRRQSHGRERRVASRVSYKEASGSDETDSGSDFELSSGEAHHPSDEDSEPGPSRQRRAPAPQRTKAGSKSDSRARHGSHPQHPDSPAAPTSSSSSknKRGKKMSSDGEGTEKGKTAGVDQWLEVFCEREEKWVCVDCVHGVVGQAVTCYRYATKPMAYVVGFDSDGWVRDVTQRYDPAWMTATRKCRVDAKWWAETLRPYQSPLVEREKKEDLEVRPR------------------------------------------------------------------------------------------------------------------------------------------------------------------------------------------------------------------------------------------------------------------------------------------------------------------------
>UniRef90_A0A8C5Q8G3/268-534 [subseq from] XPC complex subunit, DNA damage recognition and repair factor n=1 Tax=Leptobrachium leishanense TaxID=445787 RepID=A0A8C5Q8G3_9ANUR
---------------------------------------------------------------------------SVSELNGPVVEDLQAA-ASPELEFAAQPVEIEIETAEAARKRLRREKRKAEFEGYLRRMMNRFSKELREDTHKVHLLCLLANGLYRSHTCREPDLLAIALSVVPVKFTTS--ACVDMIYLKNLLTWFVGTFTFNAEMSVQDKEPLASRLERRFGVYGVRDEEEMVHVLLVILRALSLRSRLVLSLQPIPLKEPPAKNKRPSDQTASKSPNKTP--APKKPPKATPRKNRKKVKQEATS-PGESEEEEKPTRsSKTGEHKDRKKVKQEVEEKPV------------------------------------------------------------------------------------------------------------------------------------------------------------------------------------------------------------------------------------------------------------------------------------------------------------------------------------------------------------------------------------------------------------------------------------------------------------------------------------------------------------------------------------------------------
>UniRef90_UPI00064C36E0/67-145 [subseq from] DNA repair protein complementing XP-C cells n=1 Tax=Ochotona princeps TaxID=9978 RepID=UPI00064C36E0
-----ATAGGPAKKKaVDTVTVKSERLQAVKAEALSD-DDFRDCPSDPGKVRRPGRGVPSGKGSdkdDEEEEESEDDWEEVEGCH--------------------------------------------------------------------------------------------------------------------------------------------------------------------------------------------------------------------------------------------------------------------------------------------------------------------------------------------------------------------------------------------------------------------------------------------------------------------------------------------------------------------------------------------------------------------------------------------------------------------------------------------------------------------------------------------------------------------------------------------------------------------------------------------------------------------------------
>UniRef90_UPI00064C36E0/160-323 [subseq from] DNA repair protein complementing XP-C cells n=1 Tax=Ochotona princeps TaxID=9978 RepID=UPI00064C36E0
---------------------------------------------------------------------------------------------------------------------------------------------------------------------------------------------------------------------------------------------------------------------------------------------------------------------------------------------------------------------------------------------------------------------------------------------------------------------------------------------------------------------------------------------------------------------------------------------------------------------------------------------------------------------MMVKGFSNRARKARLAEPQLHNQNDLGLFGRWQTEEYQPPVAVDGKVPRNEFGNVYLFLPSMMPIGCVHLNLPNLHRVARKLDIDCVPAVTGFDFHGGYCHPVTDGYIVCEEFKDVLLAAWENEQALIEKKEKEKKEKRALGNWKLLTKGLLIRERLRLRYGAK------------------------------------------------------------------------
>UniRef90_UPI00064C36E0/357-740 [subseq from] DNA repair protein complementing XP-C cells n=1 Tax=Ochotona princeps TaxID=9978 RepID=UPI00064C36E0
----------------------------------------------------------------------------------------------------------------------RDEKMKMEFETYVRRALKRFHKEVQENKHKVHLLCLLANGFYRNRVCSQPDLHAIGLSIIPARFTRVPPGDVDVLYLSNLMKWFVGTFTVNTELSASEQDSLQTTLERRFAIYSARDDEELVHIFLVILRALQLLTRLVLSLQPVPLKLSGAKGGKSSRKRSTEGPGGATETSSPTPETSSKLRTNTTATAEEASLKGSSKPGTKGKRGKaaAGRRKRQETSSSEEEVGSQEQPKQGGRRKPQGRQRRVASRVSYKEDSGSDGSSSGSDFEPSSGESQQPSDDSSGPGRIRPRKALAHRRAKAGPKPGVRTQGGGHRKHPTLPGASPSSSGGTGSKKTSGDTKGKERGPLAGVDQWLEVFCEQEAKWVCVDCVHGVVGQPLTCH---------------------------------------------------------------------------------------------------------------------------------------------------------------------------------------------------------------------------------------------------------------------------------------------------------------------------------------------------------------------------------------------
>UniRef90_A0A8C6YJ29/32-181 [subseq from] XPC complex subunit, DNA damage recognition and repair factor n=3 Tax=Naja naja TaxID=35670 RepID=A0A8C6YJ29_NAJNA
-----------------------------------------------------------------------------------------------------------------------REKRQAEFEIYLRRMLKRFSKEVREDTHKVHLLCLLANGFHRNRICLQPDLQAVGLSIIPVRFTKDPVDRINRLFLSNLVNWFSATFTINNQLSDSE--DWQVTLERRFAVYAARDEAELVQIFLLILRALHLMCRLVLSLQPIPLKEPPGK----------------------------------------------------------------------------------------------------------------------------------------------------------------------------------------------------------------------------------------------------------------------------------------------------------------------------------------------------------------------------------------------------------------------------------------------------------------------------------------------------------------------------------------------------------------------------------------------------------------------------------
>UniRef90_A0A8C6YJ29/200-637 [subseq from] XPC complex subunit, DNA damage recognition and repair factor n=3 Tax=Naja naja TaxID=35670 RepID=A0A8C6YJ29_NAJNA
---------------------------------------------------------------------------------------------------------------------------------------------------------------------------------------------------------------------------------------------------------------------------------------------------------------------------------------------------------------------------------------------------------------------------------------------------------CSSNSSKKKNKIISSDEEEQRPVISRGTDHWVEVFLEREDRWLCVDCIHGNVGHPLECFKYASKPVCYIIGIDDSGFVKDVTQRYDPGWMTATRKCRVDAQWWEETLEPYKSSFVERDAKEEKEFLAKLQDQPLPKSISEYKNHPLYALKRHLLKYEAIYPDTASILGYCRGEAVYSRDCIHTLHSKDTWLKQARVVRIGEVPYKMVKGYSNQARKARMAEPANRDKMDLPLFGLWQTEKYQPPLAVDGRVPRNEFGNVYLFQPCMLPIGCVQLNLPSLHRVARKLDIDCVPAVTGFDFHGGYSHPVTEGYVICEEYKEVLVAAWENEESEREKKEKEKREKRVLGNWKLLVKGLLIKERLKKRYSTKNETRVM-MEGESGFSSNDDEGPNAETL-AEDVAVSWPQNRQAEEQGEKGRTIKRSKREKQGEAKHLFPFEKL
>UniRef90_A0A2F0B3Y5/6-500 [subseq from] XPC complex subunit, DNA damage recognition and repair factor (Fragment) n=1 Tax=Eschrichtius robustus TaxID=9764 RepID=A0A2F0B3Y5_ESCRO
---------------------------------------------------------------------------------------------------------------------------------------------------------------------------------------------------------------------------------------------------------------------------------------------------------------------------------GKGSKAAAIRKKRREPSSSREDEGKAGGQTEGAQRRSRGRERRAATRVCYKEESGSDEAGSGSDFELSSSDSHRPSDEDSEPGLSRQRRATAPQRMKVGSKRESRSQRGSHPQPPGFPEASVSASGSKRqrGKrKMPVDGEEADGRRAAGVDQWLEVFSEREEKWLCVDCVHGVVGQPLTCYQHATKPVTYIVGIDGDGWVRDVTQRYDPAWMTATRKCRVDAAWWAEALRPYRSPLVAREQREDQEFQARHLDQPLPTVIGTYKNHPLYALKRHLLKYEAIYPETAAILGYCRGEAVYSRDCVHTLHSRDTWLKQARVVRLGEVPYKVVKGYSNRARRARLAEPQLQDYNDLGLFGKWQTEQYQPPVAVDGKVPRNEFGNVYLFLPGMMPVGCIQLNLPNLHRVARKLNIDCAQAVTGFDFHKGYSHPITDGYIVCEEYKDVLLTAWENEQALIEKKEKEKREKRALGNWKLLVKGLLIRERLRLRYGAQRHTA--------------------------------------------------------------------
>UniRef90_A0A667WPU0/66-950 [subseq from] XPC complex subunit, DNA damage recognition and repair factor n=4 Tax=Myripristis murdjan TaxID=586833 RepID=A0A667WPU0_9TELE
---------------AALVSSKYFH-SPVKEEEESDDDDFDDFdlvttPPPAVKAEAVKK--TVKEEEEDEDESEEDDWEEVEELAEP-LGPVEPP----EPVLPSQPVEIEIETPDIMHKRQRREKRKAEFEAYLRRMVNRFNKDLLMDTHKVHLMCLIANGMFRNRVCSEPDLLAVTLSLLPVHFTKVAKGRIDQNYLSGLLKWFGATFTLNPSLPCEERPDLRALLERRLASLSAKNHQEMTHLFLLVLRSLQLFCRLVLSLQPVSLKLPPAKGKGA---KPTAEPQGKTQTGQEASRSsPPEPKVSPGTKRPA--GEG----GAKG--GRGGKKAKKKEVKEEDEEEEVEKSAKAGGQKPKNaKRRSVASKVSYKEESNSegdeEEAGGLSEeeFQASGEEESEDSEGGakSRRGKNGKGKSKAKTSSKNGSNTAPKRRSGGGKKkakndeeeDEEWEGEEGGDEEEEEggGGGGTSKGTKrrsGRKRDGPGADEWLEVYLDKSSCWVCVDVEHGV-GLPLLCSQNATAPVTYVVSVDGDGFLKDLGRKYDPTWMTSSRKRRVDDDWWEETLEPFLGPEDERDMKEDKELHAKLLDKPLPTSIAEYKNHPLYALTRHLLKYEALYPATAAVLGYCRGEPVYSRDCVHTLHSRDTWLKEARTVRLGEEPYKMVRGFSNRSRKARMMSEQ-KDEKDLPLFGEWQTEEYQPPVAVDGKVPRNDYGNVYLFKPCMLPVGCVHLRLPNLHRVARKLDLDAAPAVTGFDFHGGYSHAVTDGYIVCEEHEELLRAAWVEEQEVQKQKEKEKQEKRAIANWTLLVKGLLIRERLQRRYGKKNQGPGglIHTqdrEGAGALSSDEEAGEGGGApgakTAAETLAMSWPQNRQDEQQEDGKsaSGLKKktTKREKRGQEKHLFPFEK-
>UniRef90_UPI001863C08E/63-863 [subseq from] DNA repair protein complementing XP-C cells n=1 Tax=Megalops cyprinoides TaxID=118141 RepID=UPI001863C08E
---------------------------------ISDDDENEDIATPLNE-----GGATMAKvEKKEEEDDSeEEEWEDVEELAEPLCAQ-----AQGEPVLPSQPVEIEIETPEHARKRQRREKREADFNTYLRRMMNRFNKDLQVDTHKVHLLCLVANGMFRNRLCSEPDLLAVGLSMVPAHFTAVTPEQADAAFLSNLLQWFQSTFTLTPDLPQDSGDSPHTVLERRFQTLSARNHQEMTHLFLIVLRSLQLFCRLVLSLQPLPLKLPSAKVGPPH--TVHKKPSDETFPAKQFEKSPTEPKISPGVKRGGDK--------SEGRGGPGGKKPRKNGVKQ-EKE-----AEAAGQRPKNSQRRRVASKVSYKEDSSEGEGSSeGEEFQVPSE----GDSEDSD-GAANRRRS----RKGRGKGAAPR-RRRS-KKETCSEEEEEEEEEEEK-------GR-WRRKGGVGEDEWLEVYLERVGRWVCLDIQRTEVGQVQQCSRQATQPLSYILAVDGDGYLKDLSSRYDPTWMTSSRKRRVEPEWWEEALSGFQGPKSQREQREDQELQAKLLDKPLPTVISEFKNHPLYALKRHLLKYEALYPPTAAILGYCRGEAVYSRDCVHTLHSRDTWLKEARTVRLGEEPYKMVKGFSNRARKARQGSEQ-KDKDDLPLFGVWQTEEYQPPVAVDGKVPRNEYGNVYLFRPCMLPVGCVHVRLPNLHRVARKLDIDCAAAVTGFDFHCGFSHPVTDGYVVCEEHQEVLQAAWENEQEILEKKEREKREKRAVDHWALLVKGLLIRERLKRRYGR-QKAELPQTKEGDGeLSSGEEDNAEADSPAA-TLAASWPQNRQEAETA--GDAKPVSKRDKRGQEKHLFPFEK-
>UniRef90_A0A643BLS4/1-426 [subseq from] Xeroderma pigmentosum, complementation group C (Fragment) n=1 Tax=Balaenoptera physalus TaxID=9770 RepID=A0A643BLS4_BALPH
-------------------------------------------------------------------------------------------------------------------------------------------------------------------------------------------------------------------------------------------------------------------------------GKKPSKERSTEGPGGSSETSSQVPGKPSKPETSRGSRREDTSSEGAGSARAKGKGSKvaAIRKKRREPSSSREEEGKAGGQTEGAQRRSRGRERRAAARVSYKEESGSDEAGSGSDFELSSSDSHRPSDEDSEPGLPRQRRATAPQRMKVGSKRESRSQCGSRPQPPGFPEASVSASGSKRqrGKrKMSVDGEEADGRRAAGVDQWLEVFSEREEKWLCVDCVHGVVGQPLTCYQHATKPVTYIVGIDGDGWVRDVTQRYDPAWMTATRKCRVDAAWWAEALRPYRSPLVAREQREDQEFQARHLDQPLPTVIGTYKNHPLYALKRHLLKYEAIYPETAAILGYCRGEAVYSRDCVHTLHSRDTWLKQARVVRLGEVPYKVVKGYSNRARRARLAEPQLQDYNDLGLFGKWQTEQYQPPVAVDGKL---------------------------------------------------------------------------------------------------------------------------------------------------------------------------------------------
>UniRef90_A0A643BLS4/426-493 [subseq from] Xeroderma pigmentosum, complementation group C (Fragment) n=1 Tax=Balaenoptera physalus TaxID=9770 RepID=A0A643BLS4_BALPH
------------------------------------------------------------------------------------------------------------------------------------------------------------------------------------------------------------------------------------------------------------------------------------------------------------------------------------------------------------------------------------------------------------------------------------------------------------------------------------------------------------------------------------------------------------------------------------------------------------------------------------------------------------------------------------------------------------------------------------------LNLPNLHRVARKLNIDCAQAVTGFDFHKGYSHPVTDGYIVCEEYKDVLLTAWENEQALIEKKEKESEE---------------------------------------------------------------------------------------------------
>UniRef90_A0A643BLS4/491-559 [subseq from] Xeroderma pigmentosum, complementation group C (Fragment) n=1 Tax=Balaenoptera physalus TaxID=9770 RepID=A0A643BLS4_BALPH
-----------------------------------------------------------------------------------------------------------------------------------------------------------------------------------------------------------------------------------------------------------------------------------------------------------------------------------------------------------------------------------------------------------------------------------------------------------------------------------------------------------------------------------------------------------------------------------------------------------------------------------------------------------------------------------------------------------------------------------------------------------------------------------------------------------------------------------------SEEAAPHADAGGGLSSDEEEGTSSPAEAARILAASWPQNREVEEKRKC---PRRSRREEKEAASHLFPFEKL
>UniRef90_A0A6I8NIT4/16-202 [subseq from] DNA repair protein complementing XP-C cells n=1 Tax=Ornithorhynchus anatinus TaxID=9258 RepID=A0A6I8NIT4_ORNAN
--------------------------------------------------------------------------------------------------WSSKPVEIEIETPEQAKLRERREKEQIEFQTYLRRTIKRFHKEVTEDMHKVHLLCLLADGLYRNTVCNMADLQAISFSIIPEEFTTVPPRNVNVFYLSNLVKWFTATFTINPNLPTEGQRSMEYTLSGRFAIYSARDEEELIHMFLLILRSLQFFTRLVLSLQPIPLKLHLAKSKKTSKFNFLEGPG--------------------------------------------------------------------------------------------------------------------------------------------------------------------------------------------------------------------------------------------------------------------------------------------------------------------------------------------------------------------------------------------------------------------------------------------------------------------------------------------------------------------------------------------------------------------------------------------------------------------
>UniRef90_A0A6I8NIT4/250-692 [subseq from] DNA repair protein complementing XP-C cells n=1 Tax=Ornithorhynchus anatinus TaxID=9258 RepID=A0A6I8NIT4_ORNAN
-----------------------------------------------------------------------------------------------------------------------------------------------------------------------------------------------------------------------------------------------------------------------------------------------------------------------------------------------------------------EQTRSATRD-RMTPQVRYKEESDSD-----TDLRLISGDALPNVDYKLATWCPKPKKKPQNSARKLM---A--T-GPLEIKQPTIEAKTPSSSGTRRRKITFTD-EEEEMRRATGTDQWLEVFCSEDDKWVSLDCVHGVVGEPEICFKYASKPVSYILGIDNDGCVQDVTKRYDPAWMTTTCKNRIDSAWLAKTLTPYETPFRARREKEELEFQTKLQDQPLPTAVGEYKNHPLYVLKRHLLKYEAIYPETPHILGYCRGEAVYSRSCVHTLHSKDTWLKQARVVRCGEVPYKMVKGYSNRARKARLADPHGQDQDDLALFGFWQTEPYQPPVAMDGKVPRNAYGNVYLFQPCMLPIGCVHLKLPNLHRVAHILGIDCVQAITGFEFYGGYSHPITDGYIVCEEHKEILIAAWVNEQEIIKQKESEKREKKILNKWVMLMKGLLIRERLKVRYGIK------------------------------------------------------------------------
>UniRef90_UPI00189CB3DE/65-926 [subseq from] DNA repair protein complementing XP-C cells n=1 Tax=Sebastes umbrosus TaxID=72105 RepID=UPI00189CB3DE
-----GKASSKSPKTATAVKTSKYFLSPVKEEQTDSEDDFDmvTSPAPVVTMNAMKT--AKEEEEEEDSEEDEDDWEEVEELSGP-LGPVEPP----EPVLPSQPVQIEIETPEVRKKQK----RQAEFETYLRRMMNRYKKDVLIDTHKVHLMCLIAGGMFRSRQCSEPDLLAITLSLLPAHYSMVAKERIDQNYISGLLKWFRATFTLNSSLPYEERPDPQALLERRLGSLSARNHQEMTHLFLLVLRSLQLFCRLVLSLQPIPLKPPSAKGKGA--KTSTGAPGK-SNTSL---------ETSETTSPEPKVSPGTKRPAGGGKM-KGGRgGKKAKTKDLKEDEEVKEKTITSGGQRPKnSKRRSIASKVSYKDESNSDDENEeeGLSDEEDFQATSEEDSEDSEAGAESTKGRKGKGKSKANSKNTAAPKRGSSGGKKQVKDEDFEEDDEGKGTTSNKTkRRSGKKKEGPGADEWLEVFLEKTSSWVCVHVECG-VGMPHLCSRNATAPMTYVVSVDDDGFVKDLGRKYDPTWLTSSRKRRVDEEWWEETLEPFLGPEDERDRKEDKELQSKLMNKPLPISIAEYKNHPLYALKRHMLKYEAIYPSTAAVLGYCRGEPVYSRDCVHTLHSRDTWLKEARTVRLGEEPFKMVRGFSNRSRKARMASEQ-KEQNDLALFGEWQTEEYQPPIAVDGKVPRNDYGNVYLFKPCMLPVGCIHLRLPNLNRVARKLEMDAAPAVTGFDFHGGYSHAVTDGYIVCEEHEEILRAAWEEEQELQKQKEKEKKEQRVISNWTLLVKGLLIRERLKQRYGKNNQGLL-NGEETGGLSSDEEavvEGGSPSAkTASETLAMSWPQNRQAEEDGgSISGLKKKrtTKREKKGQEKHLFPFEK-
>UniRef90_UPI001C090002/84-926 [subseq from] DNA repair protein complementing XP-C cells n=2 Tax=Alosa TaxID=34772 RepID=UPI001C090002
-----------------------ETMNVDADNNNEDDDDDFIVPA-VAVASGVKKTETKKEEEDDEEceDDSdeDGDWEEVEELTEP-LGPA----APVEPAVPSQPVEIEIETPDIARKRQQKEKRKTEFENYLRRMMNRFNKDLIEDTHKVHLLCLLANGIFRNSVCREPDLIAITLSLLPSHFIAVNPNRVDTLFLNDLLKWFGTTFTVNPELPEEKGQELRTVLERRLGSLTARNHEEMTHLFLLVLRALQLFCRLVLSLQPLPIKPTPAKDKAKTSKS-AADkKTGTSKKSLSDM-SSPEAKVSPGSKRPA-AGRGD------SKTERGGKRPKKRD-GTGEKEGTG-------QRPKNTKRRSVASKVSYKDESSDeemeeeEEAGSEEEFLLSSGGESEEEEQEQRRGGPQKGRGGKGKGAAKGKGRAPRTSSGAKKKMEEEE-EEEEEMGRKRGK----------RRQGKGNDEWLEVYLVEVGRWVCVDVEQG-VGQVQRCSSQATQPISYVVAVDGDGYIKDLSSRYDPTWLTSSRKRRVEGDWWDETLLFYEAPDSEREKKEDNELEARLLSKPLPTAISEYKNHPLYALKRHLLKYEALYPSTAAILGYCRGEPVYSRDCVHTLHSRDTWLKEARTVRLGEVPYKMVKGFSNRSRKARSMAE-QKEEKDLSLFGEWQTEEYQPPLAVDGKVPRNDFGNVYLFKPCMLPIGCAHLRLPNLHRVARKLEIDCALAVTGFDFHGGYSHAVTDGYIVCEEHQEILRAAWENEQEIQQKKEIEKREKRAVANWTLLVKGLLIRERLKRRYGQQGLAqqrsGVEQGEQGGtdGLSSGEEEEAEEEGKGggpsanAPSLASSWPQNRQEEPEEASKQA-SSSKREKRGQQKHLFPFEK-
>UniRef90_UPI001CF70CBB/110-921 [subseq from] DNA repair protein complementing XP-C cells n=2 Tax=Thunnus TaxID=8234 RepID=UPI001CF70CBB
-------------------------------------------------------LKEEEEDEEEDSEEDEDDWEEVEELAEP-LGQVEPA----EPVLPSQPVEIEIESPEVRKKQK----RQAEFEAYLRRMMNRFKKDVLADTHKVHLMCLIASGMFRNRLCSEPDLLAITLSLLPAHFSVVAKERIDQNYISGLLKWFRATFTLNSSLPCEERPDPRALLERRLASLSARNHQEMTHLFLLVLRSLQLFCRLVLSLQPIPLKPPSAKGKGAK-T--SSGAQG---------KN---QGTSKTSPQEPKVSPGTKRAAGGGKGDRGGKKAKRKE-IKDEDEGEEEEAVTSGRQKPKNsKRRSVASKVSYKEESNSE--GEKEDKWLSDEEdfqmTSEEDSEDSEGGAKSKKGTKGKGRSKAKVTTAPKRKSGGGKKQVKIEDECEEGEDGDEEERTTSNGNKrrsGNKREGPGADEWLEVFLEKTSSWVCVDVEHGV-GMPHLCSQNATAPVTYVVSVDGDGFLKDLGRKYDPTWMTSSRKRRVEEEWWEETLEPFLGPEDERDTKEDKEIQNRLLNKPLPISIAEYKNHPLYALKRHMLKYEAIYPPTATVLGYCRGEPVYSRDCVHTLHSRDTWLKEAQTVRLGEEPYKMVKGFSNRSRKARMMS-EMKNENDLALFGEWQTEKYQPPIAVDGKVPRNDYGNVYLFKPCMLPVGCVHVRLPNLHRVARKLNIDAAPAVTGFDFHGGYSHAVTDGYIVCEEHEEVLRAAWVEEQELQKQKEKEKKEKRAISNWTLLVKGLLIRERLKQRYSKKNEDprSLAHTKDGGgenGFSSDEEvvEGGGpGAMTAAETLAMSWPQNRQTEEDGGSVSGLKKPKRQKKGQEKHLFPFEK-
>UniRef90_A0A6P3VWJ1/63-912 [subseq from] DNA repair protein complementing XP-C cells n=1 Tax=Clupea harengus TaxID=7950 RepID=A0A6P3VWJ1_CLUHA
---------SPAKKHTSKYF-QDQLMKE-EREAMSvDAED-DDFTTpTVSVASGAKKTETKKEDEDDEcedDSDEDGDWEEVEELTGP-LGPA----APAEPTIPSQPVEIEIETPEVARKRQQKEKRKTEFESYLRRMMKRFNKDLVEDTHKVHVLCLLANGIFRNHVCREPDLIAITLSLMPSHFTALI-RRVDTIFLNDLLKWFGDTFTLNPELPEETGQGLMAVLERRLGSLTVRNHEEMTHLFLLVLRSLQLFCRLVLSLQPLPIKPPPAKDK-PKTSKSPADKSQS-PGKKRPTEK----SAAEKTSPEAKVSPGSKRPAtgrGEGKTERGGKRPKKKHGT-GEMEGTGQRPKNTT-------RRSVASKVSYKDESSEEEADRSSeeEFQLSSGGESE---EEEEEGGKKKGRAGKGKGVAKGKSRAPRRSSGAKKTKKEI----KSEEEDEEGEEE--TGKK--RREGKGNDEWLEVYLEEAGRWVCVDVEQG-VGQVQKCAAHATRPLVYVVGVDGEGYIKDLSRRYDPTWLTSSRKRRIDQDWWDETLDIYEAPDSEREKKEDNELEAKLLSKALPTSILEYKSHPLYALQRHQLKYEALYPPTAAILGYCRGEPVYSRDCIHTLHSKDTWLKEARTVRLGEVPYKMVRGFSNQSRKARMMS-EHKVEKDLPLFGEWQTEEYQPPVAVDGKVPRNDFGNVYMFKPCMMPIGCVSLRLPNLHRVARKLDIDCALAVTGFDFHGGYSHAVTDGYIVCEEHEEILRAAWENEQEIQQKKEIEKREKRVVSNWTLLVKGLLIRERLKRRYGQQGLTQQPagigQGEQGGvdGLSSGEEaeEVGGGPSTDAPSLASSWPQNRQEEEETPKQSGS---KREKRGQKKHLFPFEK-
>UniRef90_A0A4W6GA82/90-927 [subseq from] XPC complex subunit, DNA damage recognition and repair factor n=2 Tax=Lates calcarifer TaxID=8187 RepID=A0A4W6GA82_LATCA
---------------------------PVKEEVDSEDD-F-DMGTSPPLKLNCKKLEKKEKEEEEDSEEDEDDWEEVEELAEP-LGPVEPP----EPALPSQPVEIEIETPEVRKKQK----RQAEFESYLRRMMNRYKKDLLIDTHKVHLMCLIASGMFRNRLCSEPDLLAITLSLLPSHFGMVAKERIDQNYLSGLLKWFRATFTLNPSLPYEERPDPQALLERRLASLSARNHEEMTHLFLLVLRSLQLFCRLVLSLQPIPFKPPSAKGKGA----ITS-------T----GKSHTNQETSKTTSPEPKVSPGSKRPAGEGKAkgDRGGKKAKTKEIKEEEEEEKAI--TSGGQRPKNSKRRSVASKVTYKEESNSEgeEGLSEEEFQVTSEEDSE--DSESEANSTKGKKGRGKSKAKVtNNKnTAApKRRSGGGKKQ-VKGKGEEEEDDDEEGEGTANNGTKrrsGKKKEGPGADEWLEVYLEKTSSWVCVDVEHGV-GMPHLCSQNATAPVTYVVSVDGDGFVKDLGRKYDPTWMTSSRKRRVDEEWWEETLEPLLGPEDEKDMKEDKELQNKLLSKPLPISITEYKDHPLYALKRHLLKYEAIYPPTATVLGYCRGEPVYSRDCVHTLHSRDTWLKEARTVRLGEEPYKMVKGFSNRSRKARMMSEQ-KDEKDLPLFGEWQTEEYQPPIAVDGKVPRNDYGNVYLFKPCMLPVGCVHLRLPNLHRVARKLDMDAAPAVTGFDFHGGYSHAVTDGYIVCEEHEEVLRAAWVEEQELQKQKEKEKKEKRAISNWTLLVKGLLIRERLKQRYGKKNQGlgSLANGDEAGGFSSDEEavEGGSPGAKtASEILAMSWPQNRQAEEDGGNTSGLKKksmTKREKKGQEKHLFPFEK-
>UniRef90_A0A3B4E5G8/88-880 [subseq from] XPC complex subunit, DNA damage recognition and repair factor n=5 Tax=Serrasalmidae TaxID=42495 RepID=A0A3B4E5G8_PYGNA
---------------------------------------------------------MKEEEDGESEESDEDEWEEVEELPGP-LGPVD--TEL-EPAVPSQPVEIEIETAEAMHKRQRKEKRQAEFETYLRRMMKRFNKELLEDTHKVHLLCLLAGGLFRNRLCCEPDLLAIALSLLPVHFTSVVTERINTGFLEGLLKWFRVTFTLNPELPEEKGVELREVLERRLGSLSARDHQEMTYLFLLVLRSLQLFCRLVLSLQPVPFKQPAKKDKTQS----STSPAA-KNISDEPDEKPEKPKVSPGFKRSSA--------NTATKRQRGGKKQKK-NESGKEDE---EK-EAAVGQRPkNTKRRSIASKVSYKEESSEeeEEASEGEEFQLTSEEESD----DSKDGAKRSKRCSKTKRKDKGKvqRRSSGVKKGAKKEEEDVDYEEEE------QEETKSQG---RRRHGKGDDEWIEVYLDGAKRWVCVDVNQG-VGKPQLCTNQATQPITYVVGVDSDGYLKDLSARYDPTWLTSSRRRRIDSEWWEETLDFYECPDSEREQQEDKELQDKLLDKPLPTSVSEYKNHPLYALERHLLKYEALYPRTAAILGYCRGEAVYSRDCVHTLHSKDTWLKEARTVRLGEEPYKMVKGFSNRSRKARMMSEQ-KDYKDLALFGHWQTEEYQPPLAIDGRVPRNEFGNVYMFKPCMLPVGCVHLRLPSLHRVARKLDLDCAAAVTGFDCHGGYSHAVTDGYIVCEEHQEILKAAWENEQEIQQKKEQEKREKRALSNWTLLVKGLLIKERLQRRYGQQGLAKgtglGQGDEVGAGLSSGEEDEGGA-HTAPPMLAASWPQNRQEEQD---EGGAKKslSRRERRGQDKHLFPFEK-
>UniRef90_UPI001CE0A528/82-928 [subseq from] DNA repair protein complementing XP-C cells n=1 Tax=Siniperca chuatsi TaxID=119488 RepID=UPI001CE0A528
---------------------------SVKEEE-TDSEDDFDMVTSAAPAITVNTKKTEKEQEEEDSEEDADDWEEVEELAE-LLGPDEP----PEPVLPSQPVEIEIETPEVRKKQKR----HAEFETYLRRMMNRYKKDQLIDTHKVHLMCLIASGMFRNRLCSEPDLLAITLSLLPTHFSMVAKEYIDQNYLSGLLKWFRATFTLNPSLFCEERPDPWALLERRLASLSARNHQEMTHLFLLVLRSLQLFCRLVLSLQPIPLKLPSAKGKGA-KTSASA-PGN-GHTSQGtSKTSPPQPKVSPGSKRPA---G-----GLKTKRDRGGKKAKKKE-IKEEDEEEEEKAITSAGQRPkNSKRSSIASNVSYKEESNSEgeneEEGLSDEEEFQATSEKDGADSESRTKSIK-KKGKGKSKTKvANSKNttASKRRSGGDKKQVKEEDRewKEEEEDHDEGEGMTSNGTKrrsGKKKEGPGADEWLEVYLEKTSSWVCVDVEHGV-GMPHLCSQNATAPVTYVVSLDGDGFVKDLGRKYDPTWMTLSRKRRVDEDWWEETLEPFLGPEDERDVTEDKELQNKLLNKPLPISVAEYKNHPLYALKRHLLKYEAIYPSTATVLGYCRGEPVYSRDCVHTLHSRDTWLKEARTVRLGEEPYKMVKGFSNRSRKARMM-SELKDDNDLPLFGEWQTEEYQPPIAVDGKVPRNDYGNVYLFKPCMLPVGCVHLRLPNLHRVARKLNIDAAPAVKGFDFHGGYSHAVTDGYIVCEEHEEVLRAAWVEEQELQKQKEKEKKEKRAISNWTLLVKGLLIREKLKQRYGKKNQglASLAHREEPGGLSSDEEavEGGSPGAKtASETLAVSWPQNRQAEEGiSKLKT-KTTTKREKRGQEKHLFPFEK-
>UniRef90_A0A6J2Q3D7/82-916 [subseq from] DNA repair protein complementing XP-C cells isoform X1 n=2 Tax=Cottoperca gobio TaxID=56716 RepID=A0A6J2Q3D7_COTGO
-----------------------YFLSPVKEEE-TDSEDDSDMVTSAAPVLTMNAGKT--EKEEEDSEEDEDDWEEVEELSGP-LGPVEPP----EPVLPTQPVEIEIETPEVRKKQ----KRQLEFEAYLRRMMNRFKKDVLIDTHKVHLMCLIANGMFRSRLCSEPDLLAITLSLLPTHYSMVAKERIDQNYLSGLLKWFRATFTLNPSLSWEERPDPRALLERRLASLSARNHQEMTHMFLLVLRSLQLFSRLVVSLQPIPLKPPSAKGKGA--RTSTGAP-GKSNTSQQISKTSSETKVSPGTKRPA---GG---GNVKG--GRGGKKAKTKEKK-EEEEEKGKTITSGGQRPKNSKRRSIASKVSYKDESNSE--GEKEEEELSDEEEfQATSEEDSEDsaGGDKSTKRKK-GKGKSQNTSAPKKRNGGGQKQEEGKECEEVE-EKEEGTNKA-KRRSGKKKGGPGADEWLEVYLDKTSSWVCVDVEQGV-EMPHLCSQNATAPVTYVVSVDGDGFVKDLGRKYDPTWLTLSRKRRVEEDWWEETLEPFLGPEYERDKKEDKELQNKLLNKPLPISITEYKNHPMYALKRHLLKYEAIYPSTAAILGYCRGEPVYSRDCVHTLHSRDTWLKEARTVRLGEEPYKMVKGFSNRSRKARMASEQ-REENDLSVFGEWQTEEYQPPLAVDGKVPRNDYGNVYLFKSCMLPVGCVHLKLPNLHRVAKKLEMDIAPAVTGFDFHGGFSHAVTDGYIVCEEHEEILRAAWEEEQHLQKQKEKEKKEKRVISNWTLLVKGLLIRERLNQRYGKMNQGLVQGAETA-GLSSDDEEvveGGSpSAKTASETLAMSWPQNRQAEEDSgSISGLKRKttTKREKRGQEKHLFPFEK-
>UniRef90_A0A6I8PG45/68-824 [subseq from] DNA repair protein complementing XP-C cells n=1 Tax=Ornithorhynchus anatinus TaxID=9258 RepID=A0A6I8PG45_ORNAN
CKGPGDPAGDMAE-KQGKAKAK---LKHLKDEKDKDDDEWAGFSGR-PSA--FRR-EEPREPALKIASSDEDEWEDVEELTDCMPYEKKGSSSSFEPFWSSKPVEIEIETPEQAKLRERREKEQIEFQTYLRRTIKRFHKEVTEDMHKVHLLCLLADGLYRNTVCNMADLQAISFSIIPEEFTTVPPRNVNVFYLSNLVKWFTATFTINPNLPTEGQRSMEYTLSGRFAIYSARDEEELIHMFLLILRSLQFFTRLVLSLQPIPLKLHLAKSKKTSKFNFLEGPGV--YTGKPELADRGEHGTSYFRSLWDDKGPEHSRDPLFMDRSQLDREDWEQPTSSKKCRA--EEMQEAQRTRSATRD-RMTPQVRYKEESDSD-----TDLRLISGDALPNVDYKLATWCPKPKKKPQNSARKLM---A--T-GPLEIKQPTIEAKTPSSSGTRRRKITFTD-EEEEMRRATGTDQWLEVFCSEDDKWVSLDCVHGVVGEPEICFKYASKPVSYILGIDNDGCVQDVTKRYDPAWMTTTCKNRIDSAWLAKTLTPYETPFRARREKEELEFQTKLQDQPLPTAVGEYKNHPLYVLKRHLLKYEAIYPETPHILGYCRGEAVYSRSCVHTLHSKDTWLKQARVVRCGEVPYKMVKGYSNRARKARLADPHGQDQDDLALFGFWQTEPYQPPVAMDGKVPRNAYGNVYLFQPCMLPIGCVHLKLPNLHRVAHILGIDCVQAITGFEFYGGYSHPITDGYIVCEEHKEILIAAWVNEQEIIKQKESEVSG---------------------------------------------------------------------------------------------------
>UniRef90_UPI0020D1AAFD/122-956 [subseq from] DNA repair protein complementing XP-C cells n=3 Tax=Epinephelus TaxID=94231 RepID=UPI0020D1AAFD
-------------------------------QDSEDDFEMVTSPARvvMVKAKQTKKEEREEEEEEEeDSEDDEDDWEEVEELSEPP-GPVEPP----EPVLPSQPVEIEIETPEVRKRKKR----QAEFETYLRRMMNRYKKDVLIDTHKVHLMCLIASGMFRSRLCSEPDLLAITLSLLPSHYSMVAKERIDQNYLSGLLKWFKATFTLNPSLPCEERPDPRALLERRLASLSARNHQEMTHLFLLVLRSLMLFCRLVLSLQPIPLKPPSAKGKGAK-----TSPGAPKKSS-------TSQETSKTTSSKPKVSSGTKRPAGEGKvkGDRGGKKAK-KKEIKEEDEEEEKALTSGGQRPKNSKRRSIASKVSYKEESNSEgeqeEEGlSDEEFQATSEEDSEDSEGGAkstkgKKGKGKSKNTAASKRRSSGGKKQLKDEEGKEQEEDDEEEVTTS-NTTKRG---------GKKKEGPGADEWLEVYLEKTSSWVCVDVEHGV-GMPHLCSKNATAPVTYVVSVDGDGFVKDLGRKYDPTWLTSTRKRRVDEDWWEETLEPLLGPEDERDRREDKELQKKLLSKPLPISITEYKNHPLYALKRHLLKYEAIYPQTATILGYCRGEAVYSRDCVHTLHSRDTWLKEARTVRIGEEPYKMVKGFSNRSRKARMASEQ-KDEKDLALFGEWQTEEYQPPIAVDGKVPRNDYGNVYLFKPCMLPVGCVHLRLSNLNRVARKLSVDAAPAVTGFDFHGGYSHAVTDGYIVCEEHEEILRAAWVEEQELQKQREREKKEKRALSNWTLLVKGLLIKERLKQRYGKKNHGLA-HGEETGGFSSDEErvEGESsSDKTAAETLAMSWPQNRQAEEDGgSISGLKKKttTKREKRGQEKHMFPFEK-
>UniRef90_A0A3P8TB29/117-919 [subseq from] Xeroderma pigmentosum, complementation group C n=4 Tax=Pomacentridae TaxID=30863 RepID=A0A3P8TB29_AMPPE
-------------------------------------------------------------EEEEDSEEDEDDWEEVEELAEP-LGPVEPS----EPVLPSQPVEIEIETPEVRKRQ----KRQAEFETYLRRMMNRYKKDVWIDTHKVHLMCLIASGMFRNRLCSEPDLLAITLSLLPTRYSNVEKGCINLSYLSLLLKWFRQTFTLNPSLPYEECPDPRALLERRLASLSARNHQELTHLFLLILRSLQLFCRLVLSLQPIPLKPPSAKGKAAG----TSPP-----KKSQEMSKSTSPKVSPGTK----------RP-AEGRNIKGGKKAKRKEKKKEEEEEEEKSVSSGGQKPKNSKRRSVASKVSYKEESNSDGDGDEEEERLSEEEFQATSEEDSEDSERG-AKSAKGKKTKRKSEAKGKNSKGTvapKRKSGGgKKQIkdEEEEEDDDEEEGIVNNGTKksGKKKEGPGVDEWLEVYLEKTSSWVCVHVEKG-VGMPHLCSQNATAPVTYVVSVDGDGFLKDLGRKYDPTWMTSSRKRRIDDEWWKETLEPFLGPEDERDIKEEKELQNKLLNKPLPISIGEYKNHPLYALKRHLLKYEAIYPPTATTLGYCRGEPVYSRDCVHTLHSRDTWLKEARTVRLGEEPYKMVKGFSNRSRKARMM-AELKEENDLPLFGEWQTEEYQPPIAVDGKVPRNDYGNVYLFKPCMLPVGCVHLQLPNLHRVARKLNLDAAPAVTGFDFHGGYSHAVTDGYIVCEEHEEVLRAAWVEEQELQKQKEKEKKEKRAISNWTLLVKGLLIRERLKQRYGKKTHGlgTLAHGDDAGGFSSDEdlvEDGSNGAKTASETLAMSWPQNRQAAEEDGGSGsGlKKKtTKREKRGQQQHLFPFEK-
>UniRef90_UPI001B3B1299/118-940 [subseq from] DNA repair protein complementing XP-C cells isoform X1 n=2 Tax=Toxotes jaculatrix TaxID=941984 RepID=UPI001B3B1299
----------------------------------------------------VKEEEEEEEDDDDDSEEDEDDWEEVEELAEPP--DPAE---PSDPLLPSQPVEIEIETPEVRKKQK----RQAEFETYLKRMMNRYKKDLLMDTHKVHLMCLIASGMFRNRLCSEPDLLAITLSLLPAHFGVVAKERMDQNYLSGLLKWFRATFTLNPSLPCEERPDPRALLERRLASLSARNHQEMTHLFLLVLRSLQLFCRLVLSLQAISFKAPSAKGKGA--RTSTGAPGK----------SHTNQEASKTTSPEPKVSPGTKRPAGEGKAkgDRGGKKAKRKDIKEEEEEE--EKTItSGGQRPKNSKRRSVASKVSYKEESNSegDEGLSADEFQATSEEDSEDSDS--EAKSTKGKKGRGKSKAKVSNnKnTAApKRRSGGGKkqvKDEGDKEWEEGEDNDEEAEGTTNNGTKrksGKKKEGPGADEWLEVYLEKTSSWVCVDVEHGV-GMPHLCSQNATAPVTYVVSVDGDGFVKDLGRKYDPTWMTSSRKRRVDEEWWEETLEPFLGPEDERDMKEDKELQNKLLNKPLPISITEYKNHPLYALKRHLLKYEAIYPSTATVLGYCRGEPVYSRDCVHTLHSRDTWLKEARTVRLGEEPYKMVKGFSNRSRKARMM-SELKEENDLPLFGEWQTEEYQPPIAVDGKVPRNDYGNVYLFKPCMLPVGCVHLRLPNLHRVAKKLNMDAAPAVTGFDFHGGYSHAVTDGYIVCEEHEEVLRAAWVEEQELQKQKEKEKREKRAISNWTLLVKGLLIRERLKQRYGKKNQGLGslVQGDNTGGFSSDEEavEGESPGAKtASETLAMSWPQNRQAEEDGGNTSGLKRkstAKREKRGQEKHLFPFEK-
>UniRef90_A0A3Q1HQG8/77-937 [subseq from] Xeroderma pigmentosum, complementation group C n=3 Tax=Anabas testudineus TaxID=64144 RepID=A0A3Q1HQG8_ANATE
---------------IAVKTSKYFQSPVKKEETDSE-DDF-DMVTSAAPVITVnAQKPEKEEEEDEDSEEDEDDWEEVEELAEP-LGPVEPP----EPALPSQPVEIEIETPEIRKRK----KKQAELETYLRRMVNRYKKDVLIDTHKVHLMCLIASGMFRNRLCSKPDLLAITLSLLPSNFCMIDKERIDQNYLSELLKWFRAAFTLNPCLPCEERPDPQTLLERRLTSLSAKNHQEMTHLFLLVLRSLQLFCRLVLSLQPIPLKPPSAKGKGD---KTSAGAQGKSHKAKETsKATSLEPKVSPGTKRP----AGGC--TAKGA--RGGKKPKKK-EIREEDEEEDEKTLTSAgQRPKNSKRRSVASKVRYKEESTSEQEEDLSDdeeFQVASEEDSEDSEGEAKSTKRKvvkgKRKAKGTNKKKAGAPKR-RSGGGKKKiKDEEDKDWEEEEGSDEEGEETTNnitERRSGKNKDGPGADEWLEVYLEKTSSWVCVDVEQG-VGVPHLCYKNATVPVTYVVSVDGDGFVKDLGKKYDPTWMTSSRKRRVDEDWWEETLEPFLGPEDDRDLKEDKELQNKLLNKPMPVSIAEYKNHPLYALKRHLLKYEAIYPETATVLGYCRGEPVYSRDCVHTLHSRDTWLKEARTVRLGEEPYKMVKGFSNRSRKARMVS-EMKDENDLALFGEWQTEEYQPPIAVDGKVPRNDYGNVYLFKPCMLPVGCVHLRLPNLHRVARKLDLDAAPAVTGFDFHGGYSHAVTDGYIVCEEHEEVLRAAWVEEQELQKQKEKEKREKRAISNWTLLVKGLLIRERLKQRYSKKNHGVGNlaCDEDTGGLSSDEEvvEGECSGSkTASETLAMSWPQNRQAEEDGGSASGLKKkttTKREKKGQEKHLFPFEK-
>UniRef90_UPI001C4B2307/105-932 [subseq from] DNA repair protein complementing XP-C cells n=1 Tax=Plectropomus leopardus TaxID=160734 RepID=UPI001C4B2307
---------------------------------------------HVVTVNVKKTEKEEEEEDEDDSEEDEDDWEEVEELSEP-LGPVEPP----EPVLPSQPVEIEIETPEVRKRQ----KRQAEFDSYLRRMMNRYKKDVLIDTHKVHLMCLIASGMFRSRLCSEPDLLAITLSLLPSHYGMVAKERIDQNYLSGLLKWFRATFTLNPSLPCEERPDPRALLERRLASLSAKTHQEMTHLFLLVLRSLQLFCRLVLSLQPIPFKPPSAKGKGA---RASTGASGKSNTNQETSKNiSPKPKVSPGTKR----------PAGEGkmKADRGGKKAKIKEIK-EEDEE--EKPiTSGGQRPKNSKRRSIASKISYKEESNSEgemEEEGLSDEEEFQGPSEEKSD-DSEGGSKstKGKKGKGKSKAKeTNSKNTAAQKRGSGGGKKQVKDGESKeFEEddEEEGVMSNRTKRSGKKKEGPGADEWLEVYLDKTSSWVCVDVEHGV-GMPHLCSQNATAPVTYVVSVDGDGFVKDLGRKYDPTWLTSSRKRRVDEDWWEETLEPFLGPDDERDRKEDKELQNKLLSKPLPISIGEYKNHPLYALKRHLLKYEAIYPSTATVLGYCRGEPVYSRDCVHTLHSRDTWLKEARTVRLGEEPYKMVKGFSNRSRKARMVSEQ-KDENDLALFGEWQTEEYQPPLAVDGKVPRNDYGNVYLFKPCMLPVGCVHLRLPNLNRVARKLNLDAAPAVTGFDFHGGYSHAVTDGYIVCEEHEEILRAAWVEEQELQKQKEKEKKEKRALSNWTLLVKGILIRERLKQRYGKKNQGVgsLAHEGETGGFSSDEEvvEGGSpSAKTAAETLAMSWPQNRQAEEDEgNISGLKKKttTKREKRGQEKHMFPFEK-
>UniRef90_UPI001C42A36C/85-918 [subseq from] DNA repair protein complementing XP-C cells n=1 Tax=Solea senegalensis TaxID=28829 RepID=UPI001C42A36C
---------------------------PVKDKKVDSDDDF-NMVTSLTPVVTVNARKPEKEEEVDDSEDDEDDWEEVEELDEP-LGPVDSS----EPALLAQPVEIEIETPEVRKK----QKKQAEFETYLRRMMNKYQKDVLIDTHKVHLMCLIASGMFCNRLCSEPDLLAITLSLLPTHFGMVAKERIDQNYLSGLLKWFRATFTLNPSLPCEERPDTRVLLERRLASLSARNHQEMTHLFLLVLRSLQLFCRLVLSLQPVSFKFPSAKGKAN---RTSN---GA------AGKSHIIPETSKITSPSPKVSPGTKRPAtgAGPKEDRGGKKAKIKKM--EEEEKA---VTSGGQRPKNSKRRSVASKVSYKEESNSEreeELSDEEEFQATSGEESEDSESEAKPAKKGkgSRKAKVTNNKKTAAPERKRDGGKKQVKDEEWEEGDD-DFIEVEGPKNNTTKRRSGKKTEPGADEWLEVYLEKTSSWVCVDVEHGV-GMPHLCSKNATVPVTYVVSVDDDGFVKDLGRKYDPTWMTLSRKRRVDEEWWEATLAPFQGPEDERDMKEEKELQNKLQNKPLPISVSEYKNHPMYALKRHLLKYEAIYPPTSTVLGYCRGEPVYSRDCVHTLHSRDTWLKEARTVRLGEEPYKMVRGFSNRSRKARVM-SELKEENDLALFGDWQTEEYQPPIAVDGKVPRNDYGNVYLFKPCMLPVGCVHLRLSNLHRVARKLDIDAAPAVTGFDFHGGYSHAVTDGYIVCEEHEEILRAAWQEDQEHQKQKEKEKREKRVISNWTLLVKGLLIRERLKKRYGKKNPGlgSLPHEDNAGGFSSDEEvveEESHAAKTASETLAMSWPQNRQAEEDGGNSSG-LKTKRERRGQEKHMFPFEK-
>UniRef90_I3IZS0/95-929 [subseq from] XPC complex subunit, DNA damage recognition and repair factor n=14 Tax=Pseudocrenilabrinae TaxID=318546 RepID=I3IZS0_ORENI
----------------------------------EDDFDMVTSPPRLLKVNTKKPEKEEEGVGEDSEEEDEDDWEEVEELAEP-LGPLEP----LEPVLPSEPVEIEIETPEVRKRRKK----QAELETYLRRMVNRYKKDLLIDTHKVHLMCLIASGMFRNRLCSEPDLLAITLSLLPAHFTMVAKDRIDQNYLSGLLKWFRATFTLNSSLHCEERPDPQRLLERRLASLSARNHEEMTHLFLLVLRSLQLFCRLVLSLQPIPFKAPSAKAKGARTSAGAPEKSNTSKESS--KTNSPEPKISPGTKRPA---GG-----RKIKGDVGGKKAKKKEKD-EEEE---KKVvVSGGQRPKNSKRRSVASKVSYKEESNSEgeEEGGLSDEDEFQA-TSEDDSEDSESGVKS-KKGNKGKAKGTHSKNtAAPKRRSSgGKKQVKDEEDGDWEEEEEEGEGTTSNGTKrrsGAKREGPGADEWLEVYLEKTSSWVCVDVDHGV-GVPQLCYRNATTPVTYVVSVDGDGFVKDLGKKYDPTWMTSSRKRRVDDDWWEETIEPFLGPEDEKDIKEDKELQKTLLNKPLPVSVAEYKNHPLYALKRHLLKYEAIYPPTATVLGYCRGEPVYSRDCVHTLHSRDTWLKEARTVRLGEEPYKMVKGFSNRSRKARMM-SELKDENDLALFGEWQTEEYQPPIAVDGKVPRNDYGNVYLFKPCMLPVGCVHIRLPNLHRVARKLNIDAAPAVTGFDFHGGYSHAVTDGYIACEEHEEVLRAAWVEEQELQKQKEKEKKEKRAISNWTLLVKGLLIRERLKKRYNKKNQGLGslAHGGDAEGFSSDEEAAevESPGAkTASETLAMSWPQNRQAEEDGGNAGGLKKkkvTKREKKGQEQHLFPFEK-
>UniRef90_A0A4U5UR03/100-957 [subseq from] DNA repair protein complementing XP-C cells n=3 Tax=Sciaenidae TaxID=30870 RepID=A0A4U5UR03_COLLU
------------RGKAAKKTEKEEKKEEEEEDSEEDFDMLTSPPRTWKakKTEkEEEEGEEKEEEEEEDSDEEEDDWEEVEELTEP-LGPVEPPD----LVLPSQPVEIEIETPEVRKKK----KKQAEFEMYLRRMMNRYKKDLLEDTHKVHLMCLIASGMFRNRLCNEPDLLAITLSLLPTHFGSVAKERIDQNYLSGLLKWFRATFTLNPDLAYEERPDLRALLERRLASLSARNHQEMTHLFLLVLRSLQLFCRLVISLQPIPLKLPSAKGKTSA-----GGPEKSSTSQGTSKNSPTEPKVSPGTKR-------TARREKTG-GDRGGKKAKRKEINEEEEEKA---VTSVGQRPKNSKRRSIASKVSYKEESNSEgekeeEEGLSDeeEYQATSEEEEDSAESDSG---AKSTKMKWKNKTKVsNSKSTAapKRRSGGGKKQVK-EEEEEGEEEENKGEGRLSNGTKRrsrKKKEGPGADEWLEVYVEKTSSWICVDVEHGV-GMPQLCSQNATAPVTYVISVDGNGFLKDLGRKYDPTWMTSSRKRRVDEDWWEDTLEPFLGPDDDRDKQEDKELENKLLNKPLPVSVGEYKNHPLYALKRHLLKYEAIYPPTATVLGYCRGEPVYSRDCVQTLHSKDTWLKEARTVRLGEEPYKMVKGFSNRSRKARMMSEQ-KEQNDLALFGEWQTEEYQPPLAVDGKVPRNDYGNVYLFKPCMLPVGCVHLRLPNLHRVARKLDIDAAPAVTGFDFHGGYSHAVTDGYIVCEEHEEILRAAWVEEQELQKQKEKEKREKRVTSNWALLVKGLLIREKLKQRYGKKSQGLAQGEET-GGLSSDEEavEGGSPGAKtASETLAMSWPQNRQAEEDGGsVSGLKKKttTKREKKGQEKHLFPFEK-
>UniRef90_A0A3Q3MLD5/118-907 [subseq from] Xeroderma pigmentosum, complementation group C n=4 Tax=Mastacembelus armatus TaxID=205130 RepID=A0A3Q3MLD5_9TELE
-----------------------------------------------------------EEEEDEDSEEDEGDWEEVEELAEP-LGPVEPP----EPILPSQPVEIEIETPEVRKK----QKKQAEFETYLRRMMNRYKKDVLEDTHKVHLMCLIASGMFRNRLCSEPDLLAVTLSLVPARFTIVAKERMDENYLSGLLKWCVATFTLNPSLPCEERPDPQALLERRLASLSARNHQEMTHLFLLVLRSLQLFCRLVLSLQPIPLK-------PPSGARTSAGTSGKSDTSQKTSEtNSPEPKVSPGTKRPA----GS-R-ESKGA--RGGKKAKK-KEVKEEDEDEEENAVISGRQKPKNlKRRSVASKVSYKEESNSEgEEGltDEEEFQLTSEEASE----DSE-GEDKST---KEKRRSGGTKKQVKEDKDCEDEEDSDEGEKVQ--------NNRTKQRSAKKMDGPGNDEWLEVYLQTGSSWVCMDVEHGV-GMPHLCSENATAPVTYVVSVDGDGFVKDLGRRYDPTWMTSSRKRRVDEDWWEETLEPFLGPEDNRDIKEDKELQNKLLNKPLPVSIVEYKNHPLYALKRHLLKYEAIYPPTAAVLGYCRGEPVYSRDCVHTLHSRDTWLKEARTVRLGEEPYKMVKGFSNRSRKARMM-SELKNENDLPLFGEWQTEEYQPPIAVDGKVPRNDYGNVYLFKPCMLPVGCVHIRLPNLHRVAKKLNMEAAPAVTGFDFHGGYSHAVTDGYIVCEEHEEVLRAAWVEEQELQKQKEKEKKEKRAVSNWTLLVKGLLIRERLKQRYSKKNQGLGslAHGGDTAGFSSDEEvvEGGSPGAKtASETLAMSWPQNRQTEEEGGSSNRlkKKTTKREKRGQEKHLFPFEK-
>UniRef90_W5N634/144-533 [subseq from] Xeroderma pigmentosum, complementation group C n=3 Tax=Lepisosteus oculatus TaxID=7918 RepID=W5N634_LEPOC
----------------------------------------------------------VKKEETDEDEESDEDWEDVEELNEPMCSSL----GPSEPALPSQPVEIEIETPEQAKKRQRRERRKAEFETYLRRMMNRFTKDVLTDTHKVHLLCLLANGFFRNRVCSEPDLQAIALSVVPNHFTRVTPEKADVTFLSNLVKWFTKTFTLNPELSDDDGVSRQATLEGRFGMFSARDHEEMTHLFLIILRALQFFCRLVLSLQPIPLKGPPNKSKskTSSSTSLESPPSaGKTKSSGKSLaqkagkmEQEVEsicdDEnnNNSSISKAESRIAGAKRPvSQKARSGKGAKKLKPeEDAGSSCSEKQGVKKE-ASQKPKNERRRKVASKINYKEDS-EDEDDSASEFELSSDTESSYSE-GEEHGRRRssTGKRQVPQsRTKISQAGRNKSQAGKAGK---------------------------------------------------------------------------------------------------------------------------------------------------------------------------------------------------------------------------------------------------------------------------------------------------------------------------------------------------------------------------------------------------------------------------------------------------------------
>UniRef90_W5N634/555-926 [subseq from] Xeroderma pigmentosum, complementation group C n=3 Tax=Lepisosteus oculatus TaxID=7918 RepID=W5N634_LEPOC
--------------------------------------------------------------------------------------------------------------------------------------------------------------------------------------------------------------------------------------------------------------------------------------------------------------------------------------------------------------------------------------------------------------------------------------------------------------------------------------------------------------------------QTGIKGIDNGGFVKDLTKRYDPTWMTSTRKRRVDEEWWEETLESYKSPFTERDEKEDMELQAKLLDQPLPTAISEYKSHPLYALKRHLLKYEALYPPTAAILGYCRGEAVYSRDCVHTLHSKDTWLKEARVVRLGEVPYKMVKGFSNRARKARLLEAENRNKVDLPLFGHWQTEEYQPPVAVDGKVPRNEYGNVYLFRPCMLPIGCVHLQVPNLHRVARKLNIDCAPAVTGFDFHCGFSHPVIEGYVACEEYKEVLLAAWENEQAELEKKEREKREKRVLSNWTLLVKGLLIRERLKRRYGKQSVAEAQSGEAnveGDGFSSEEEEAGS--LTAATDLTGSWPQNRQAGQEDVV---VRKSKRERRGQQKHLFPFEK-
>UniRef90_A0A6G1Q382/109-930 [subseq from] DNA repair protein complementing XP-C cells n=1 Tax=Channa argus TaxID=215402 RepID=A0A6G1Q382_9TELE
-----------------------------------------------------ESAKKPEKEEEEDSEEDEDDWEEVEELAEP-LGPVEPS----EPELPSQPVEIEIETPEVRKKK----KKQAEFETYLRRMMNRYKKDVLIDTHKVHLLCLIASGMFRNRVCSEPDLLAITLSLLPAHFTMVDREHINQNYLSGLLRWFRATFTLNPSLPCEEHPEPRALLERRLGSLSAKNHQEMTHLFLLVLRSLQLFCRLVLSLQPIPFKPPSAKSKEAR---TSTGAQGKS---------HKGQESSKTPSPLPKVSPGTKRPAAGGMgKGAGGGKKPRKKKIKEEDEEEEEKAVTSVGQRPKNsKRRSVASKISYKEESNSEkEEGLSDDEEFQAGSEEDSEDSEAKAKSSKVKTGKGKSKAKVSNnKnlTASKKRSGGEKKHGKDEDDKEWEEGDEEGEEMTNDKteqRNGKKKAGPGADEWLEVYLEKTSSWVCVDVEHGV-GEPHLCSKNATVPVTYVVSVDGDGFVKDLGRKYDPTWMTLSRKRRVDEDWWQETLESFMGPEDERDIKEDKELQNKLLNKPLPISVVDYKSHPLYALKRHLLKYEAIYPPTATVLGYCRGEPVYSRDCVHILHSRDTWLKEARTVRLGEEPYKMVKGFSNRSRKARMM-SELKDENDLALFGKWQTEEYQPPLAVDGKVPRNDYGNVYLFKPCMLPVGCVHLRLPNLHRVGRKLDIDVAPAVTGFDFHGGYSHAVTDGYIVCEEHEEVLRAAWVEEQELQKQKEKEKKEKRAISNWTLLVKGLLIRERLKQRYSKTKHGlgSVAQGDDIGGLSSDEEvveDGCSGTKTASETLAMSWPQNRQTEEDGgSVCGRRKKkmtTKKEKRGQEKHLFPFEK-
>UniRef90_A0A671TEU7/106-933 [subseq from] XPC complex subunit, DNA damage recognition and repair factor n=2 Tax=Sparidae TaxID=8169 RepID=A0A671TEU7_SPAAU
-------------------------------------------------VNAKKTEKEDEEEEEQEeedsEEDDDDDWEEVEELAEP-LGPVEPP----EPVLPSHSVEIEIETPEVRKK----QKRKAEFESYLRRMMNRYQKDLLIDTHKVHLMCLIAGGMFRNRLCSEPDLLAITLSLLPTHYGMVAKERIDQNYLSGLLKWFRATFTLNPSLPHEERQDPRALLERRLASLSARNHQELTHLFLLVLRSLQLFCRLVLSLQPLPFKPPSAKGKGA-------------KTSAGARKSNTSQDASKTSSPEQKVSPGTKRPAGGGKTkgERGG-KKAKRNEIKEEDKEDEEKIIISGGQRPkNSKRRSIASKVSYKEESNSEEAelSDGEEFQVTSDEDSVDSESGVKSTKKKGKGKGKAKETKSKSTAAPKRRSGggKTRVKEEEEEWVDEEEQEDEGEGTISNGTKrrsGKKKEGPGADEWLEVYLDKSSSWVCVDVEHGV-GMPHLCSQNATAPLTYVVSVDGDGFLKDLGRKYDPTWMTSSRKRRVDEEWWEETLEPFLGPEYDRDLKEDKELQSKLMNKPLPISVGEYKNHPLYALRRHLLKYEAIYPSTATVLGYCRGEPVYSRDCVHTLHSRDTWLKEARTVRLGEEPYKMVKGFSNRSRKARMAS-EAKNENDLALFGEWQTEDYQPPLAVDGKVPRNDYGNVYLFKPCMLPVGCVHLKLPNLHRVARKLGLDAAPAVTGFDFHGGYSHAVTDGYIVCEEHEEILRAAWVEDQELQKQKEKEKREKRATSNWTLLVKGLLIRERLKQRYGKKNQGLSslAQGEETGGLSSDEEvvKGGSPEAKtASETLAMSWPQNRQAEEDGGgVSGLKKKttTKREKKGQEKHLFPFEK-
>UniRef90_A0A8C9TM97/7-196 [subseq from] XPC complex subunit, DNA damage recognition and repair factor n=5 Tax=Scleropages formosus TaxID=113540 RepID=A0A8C9TM97_SCLFO
--------------------------------------------------------------------------------------------LFTTAVLPSQPVEIEIEAPEHSLKRQRREKRKAEFETYLRRMVKRFNKELLVDMHKVHLLCLVANGIFRNRLCSDPDLLAIALSLLPARFTTTPPEDVDTSFLCSLLKWFGATFTMNPELPEKPQESARDVLEKRFGSHCARDHQEMTHLFLIMLRSIRLFCRLVLSLQPVPLKAAPDKVRPFVREKRSA-----------------------------------------------------------------------------------------------------------------------------------------------------------------------------------------------------------------------------------------------------------------------------------------------------------------------------------------------------------------------------------------------------------------------------------------------------------------------------------------------------------------------------------------------------------------------------------------------------------------------
>UniRef90_A0A8C9TM97/196-729 [subseq from] XPC complex subunit, DNA damage recognition and repair factor n=5 Tax=Scleropages formosus TaxID=113540 RepID=A0A8C9TM97_SCLFO
-----------------------------------------------------------------------------------------------------------------------------------------------------------------------------------------------------------------------------------------------------------------------------------------------------------------------------ARSRSSGPERGGKRQRKREKEQKEETEEEKEGVETAAVLKPKNKQRRsVASKVCYKEESSEgEEVSDGEEFRASSAEDSE----DSEAE---VNRR--PGRKGRGRGEASRNQ--DNRKDENSEEEVIKSFKRKRGK---------------GEDEWLEVYLEQAERWVCLDVQQTGVGQPMLCSRQATQPLSYVLAVDGDGCLKDLGCKYDPTWLTSTRKRRVDQEWWEESLQSFRSPASPREEKEDKELQAKLLDKPLPTSIAEYKNHPLYALKRHLLKYEALYPPTAAILGYCRGEAVYSRDCIHTLHSRDTWLKEARTVRLGEVPYKMVKGFSNRSRKARL-EPQNRDIDDLALFGHWQTEEFQPPVAVDGKVPRNEFGNVYLFRACMLPVGCVHMRLPNLHRVARKLDIDCAAAVTGFDFHGGFSHPVTDGYIVCEEYQEVLQAAWENEQELIEKKEREKREKRVLANWALLAKGLLIKERLRKRYGAKGVEQMPGQE---GLSSGEEEEGERQT-AAVDLATYWPQNRQEDQGAEASGQKPITKREKKGQEKHLFPFEK-
>UniRef90_UPI001ED84E0E/85-937 [subseq from] DNA repair protein complementing XP-C cells isoform X1 n=1 Tax=Scatophagus argus TaxID=75038 RepID=UPI001ED84E0E
---------------------------VKEEEADSEDDfDMLTSPPRLGTVNAKKREKEEEEEEEEEdSEEDEDDWEEVEELTEP-LGPVEPP----EPVLPSQSVEIEIETPEVRKKQK----RQAEFETYLRRMMNRYKKDLVIDTHKVHLMCLIASGMFRNRLCSEPDLLAITLSLLPAHFSMVSKERIDHNYLSGLLKWFRATFTLNPSLPCEERPEPQALLERRLASLSAQNHQEMTHLFLLVLRSLELFCRLVLSLQPIPLKLPTTKGKG------TAAAAGKDNTGQENYkTSPPEPKISPGTKRPA---GG-----ERTKGDRGGKKAKRKEIKVEEDEEEKEKVITSGGQRPKnSKRRSIASKVSYKEESNSEgeneEEGLSDEEEFqANSEEEDSADSESEAKSTKKNKRKEKNKSKvtkSKNTQAPKRRSGGGKKmvkEEDQEwEEKEEDEEQREGTKSNGTKRRSgKMKQGPGADEWLEVYLEKTSSWVCVDVEHGV-GMPHLCSQNATKPVSYVVSVDGDGFVKDLGKKYDPTWMTSSRKRRVDDEWWEETLEPFVGPEDERDIKEDKELQNKLLNKPLPVSVAEYKNHPLYALKRHLLKYEAIYPPTATVLGYCRGEPVYSRDCVHTLHSRDTWLKEARTVRLGEEPYKMVKGFSNRSRKARMM-SELKDENDLALFGEWQTEEYQPPIAVDGKVPRNEYGNVYLFKPCMLPVGCVHLRLSNLHRVARKLNLEAAPAVTGFDFHGGYSHAVTDGYIVCEEHEEILRAAWVEDQELQKQKEKEKREKRATSNWTLLVKGLLIREKLKQRYSKKSQGLGSlaEGEETGGLSSDEEAGEggSPGAKtASETLAMSWPQNRQAEEDEgSISGLKKKTmsKREKRGQEKHLFPFEK-
>UniRef90_UPI001FAE9B51/85-923 [subseq from] DNA repair protein complementing XP-C cells n=4 Tax=Pleuronectoidei TaxID=30942 RepID=UPI001FAE9B51
--------------------------KYFQSPVKEEETDSEDFDMVTSRAPVVTVNAKKSQKEeEQDSEEDEDDWEEVEELDEP-LGPAE---AL-EHILPSQPVEIEIETPEVRK----KKKIQAEFESYLRRMMNKCKKDLLIDTHKVHLMCLIASGMFRNRLCSEPDLLAITLSLLPAHYGNVMKERIDQNYLSGLLKWFRATFTLNPSLSCEERPDPRAILERRLASLSARNHQEMTQLFLLVLRSLQLFCRLVLSLQPIPLKPPSAKGKGA-----RTSPGASGKSSSN-------QETSKTTSLQLKVSPGTKRPAAVGKvkGDRGGKKAKRKEKPENE-E---RVITSGGQRPKNSKRRTIASKVSYKEESQSEDEevlSDDDEFKASSEEDSEDSESEAKSSKGKGRKVIN-NKNTAGSGGGKKLVKGEGDKEGEEEEDNDEEGE---G--KTNNGTKrrsGKKTKGPGADEWMEVYLEKTSSWVCVDVEQGV-EMPQLCSQNATSPVTYVVSVDGDGFLKDLGRKYDPTWMTSSRKRRVDEDWWDETLEPFLGPEYERDKREDKELQNKLMNKPLPISIAEYKNHPLYALKRHMLKYEAIYPSTATELGYCRGEPVYSRDCVHTLHSKDTWLKEARTVRIGEEPYKMVRGFSNRSRKARIM-SELKENNDLPLFGEWQTEEYQPPIAVDGKVPRNDFGNVYLFKPCMLPVGCVHLSLPNLHRVARKLDMDAAPAVTGFDFHAGYSHAVTDGYIVCEEHEEILRAAWVEEQDIQRQKEREKREKRAVSNWTLLVKGLLIRERLKQRYGKKNPGLGslSQGDNNVDLSSDEEAGEDESpgAkTASETLAMSWPQNRQAEEEDGgNSSGLKkkqKTKREKKGQDTHLFPFEK-
>UniRef90_UPI000E1BF0CA/2-632 [subseq from] DNA repair protein complementing XP-C cells isoform X4 n=1 Tax=Nothoprocta perdicaria TaxID=30464 RepID=UPI000E1BF0CA
--------------------------------------------------------------------------------------------------------------------------------------MKRFNKEIREDTHKVHLLCLLANGFYRNRICNQPDLLAIGLSVIPTHFTKVPAGQVDLPRLSNLVKWFVGTFTVNDELSVEKGEPLQATLERRFAIYAARDNEELVHIFLIILRALQLLCRLVLSLQPIPLKETRAKGKGSCKRQSLSSTSEGQESSATTPKAAAkkgfcgKAKRNEKSSGSEDDNREPKKPSsARTKrpcRSKLTRESQEQRETNNEDCSLGEKDRPA--RPKNDRRRRVASKVCYKEESGSDED-SVSDFEVSEEE-SSLSDEDFETLPKKQRRSLGSQKSKVKADKNSKTKiselrlpKNSQEAEPR-PAKNTAtalpNAQRKRNKIISSDEDgEQELRKATGTDHWLEVFLEREDKWVCVDCVHGSVGQPQLCFKNATKPLSYIVGFDNDGSIKDVTQRYDPVWMTVTRKSRVGSEWWKDTLRPYESPFVERDKKEEMEFQVKLQDQPLPTAIGEYKNHPLYALKRHLLKYEALYPESAAILGYCRGEAVYSRDCVHTLHSKDTWLKQARVVRIGEVPYKMVRGFSNQARKARLMEPANREKQDLALFGRWQTEEFQPPVAVDGKVPRNEYGNVYLFLPSMLPVGCVQLRLPNLNRVARKLDIDCAQAITGFDFHGGYSHPV-------------------------------------------------------------------------------------------------------------------------------------
>UniRef90_UPI0015AF5AE1/90-861 [subseq from] DNA repair protein complementing XP-C cells isoform X1 n=2 Tax=Anguilla anguilla TaxID=7936 RepID=UPI0015AF5AE1
--------------------------------------------------HFMERAEKLMKVEKEEEEESEdEEWEDVEELIEPSCAQ--EL----LPVLPSQPVEIEIETLDNARKRQRREKREAEFETYLRRMMNRFNKEVIVDTHKVHLLCLVANGIFRNQLCSEPDLLAIGLSVVPVHFTAVTPDQADASFLCGLLKWFQATFTLTPDLPQDQQDSPHAILERSFESLSARNHEEMTHVFLVILRSLQLFCRLVLSLHPIPLKPVSAKNKA----KTSCSPPEK---------SPSQPKHSPGVKRPGGSSA--------GGAGPGGKRQRRNT-AEKEKPGAGGRP-K------NSQRRSVASKVSYKEDSSEGEGSSEEDeFRVSSeAESEDSAETDCRrQGRKGRGKGVAPQRQRSK-------------KE-----TSSEGDEEEEGEEVG---R-SQTKKGKGTDEWLEVYLERVGRWVCLDVQQTGVGQYQQCTRQATQPMSYVLAVDGDGYLKDLSSRYDPTWMTSSRKRRVEPEWWEETLCPFRCPASQRERQEDQELQAKLLDKPLPTAISDFKNHPLYALKRHLLKYEAIYPPTAAILGYCRGEAVYSRDCIHTLHSRDTWLKEARTVRLGEEPYKMVKGFSNRARKARQGTEQ-KDKDDLPLFGHWQTEPYQPPVAVDGKVPRNDYGNVYLFRPCMLPVGCAHLRLPNLHRVARKLDIDCASAVTGFDFHCGFSHPVTDGYVVCEEYQEVLQAAWENEQDILQKKEREKREKRALDHWTLLVKGLLIRERLQRRYGRQRPEQSLSKDEERGLSSGEEDNEGVDTT-AVTLANSWPQNRQDDQERETKP---TTKREKKGQQKHLFPFEK-
>UniRef90_A0A3B3SVT7/83-870 [subseq from] XPC complex subunit, DNA damage recognition and repair factor n=3 Tax=Mormyridae TaxID=31092 RepID=A0A3B3SVT7_9TELE
------------------------------DEDEDDDEDGDAAPHSDNEAAELKVEN-KVEGSD---EDEDEEWEDVEELAD------------TSCVVPSQPVEIEIEAPEHVAKRLKREKRKVEFETYLRRMVNRFNKELFVDMHKVHLLCLVANGMFRSRLCSDPDLLAVALSLLPAHFTTTPPEEVTTPFLCGLLKWFQATFTLTLELPEEPERNPREILERRLGSLSARDHQEMTHLFLIVLRSLRLFCRLVVSLQPIPLKEPPAKNKAK-------SPGGTPQKSP------KEPKASPGTKRS---AGG--RASGAGRNVKRQRKKVEEE--EEEEDGEEQEAEAVTtpTQRPKNKQRRsIASKVYYKEESSEGEEHSEEEEFLVSEEEED-SEGEATRRPDKK--GKGKSRSEASQRQGSRNKGGD-EEEVLM------EFKRK---------------QGKGEDEWLEVHLQQAGEWVCLDVQQGNVGKPLLCSKRATQPLTYVLAVDGDGCLKDLGCRYDPTCMTASRKRRVDQEWWEETLDSFRSRASKREQREDQELQAKLLDKPLPTSITEYKNHPLYALQRHLLKYEAIYPSTAAILGYCRGEPVYSRDCVHTLHSRDTWLKEARTVRLGEVPYKMVKGFSNRSRKARLV-PENRDIDDLPLFGPWQTEEYQPPVAVDGKVPRNDYGNVYMFRPCMLPVGCVHLRLPNLHRVARKLEIDCAAAVTGFDFHGGFSHPVNDGYIVCEEHKEVLLAAWENEQEILEKKEREKREKRVLANWTLLVKGLLIRERLKRRYGAKNKEQAAG---PEGLSSDEEEGDGSQTTAV-DLATSWPQNRQEEPEGATSGRKAASKRDKRGQEKHLFPFEKL
>UniRef90_UPI001BEB4F71/71-936 [subseq from] DNA repair protein complementing XP-C cells n=1 Tax=Chelmon rostratus TaxID=109905 RepID=UPI001BEB4F71
-------------KSTTTTTVKTSKYfqSPVKEEEVDSEDD-FDMEISASSAITEKAKKTEKEEEEQDSEEDEDDWEEVEELTEP-LGPAEP----PEPVLPSQPVEIEIETPEVRKQQK----RQAEFETYLRRMMNRYKKDQLIDTHKVHLMCLIASGMFRNRLCSEPDLLAITLSLLPTHYGMVAKERIDQNYLSGLLKWFRATFTLNPSLPHEERPDPRALLERRLASLSARNHQEMTHLFLLVLRSLQLFSRLVLSLQPIPLKLPSAKGKGA---KTSAGASGKSNTGQGTTKtSCPEPKVSPGTKR----------PAGRGntKGDRGGKKAKRKE-IQEGDEEEEEKAVTSGGQRPkNSKRRSIASKVSYKEESSSEKEEEGlsdeEEFQVNS-EEGDSAGSDSEADFTTKKKGKGKSKAKVtNSKNTAAPKRrsGGGGkvvKEEEQEWK-EEEDDFEEGEgTIRSNGTKrrsGKKKEGPGADEWLEVYLDKTSSWVCVDVEHGV-GMPHLCSQNATAPVTYVVSVDGDGFVKDLGRKYDPTWMTTSRKRRVDEEWWEETLEPFLGPEDERGVKEEKELQSKLLSKPLPISVGEYKNHPLYALKRHLLKYEAIYPSTATVLGYCRGEPVYSRDCVHTLHSKDTWLKEARTVRLGEEPYKMVKGFSNRSRKARMM-SELKDEKDLPLFGEWQTEEYQPPLAVDGKVPRNDYGNVYLFKPCMLPVGCVHLRLPNLHRVGRKLNIDAAPAVTGFDFHGGYSHAVTDGYIVCEEHEEILRAAWAEEQELQKQKEKEKREKRATSNWALLVKGLLIREKLKQRYGKKNQGLGSlgQGKETCGLSSDEEavEGGSPGAKtASETLAMSWPQNRQAEEDGGADSGLKKktTKRQKRGQAEHLFPFEK-
>UniRef90_UPI0012ECBB17/93-942 [subseq from] DNA repair protein complementing XP-C cells isoform X1 n=2 Tax=Anarrhichthys ocellatus TaxID=433405 RepID=UPI0012ECBB17
---------------------------SPEKEEVSDSEEDFDMVTSAAPAIKVNAKETRKEEEEEEEEDSdedEDDWEEVEELSEP-LGPVEPQ----EPVLPSQPVEIEIETPEVRKK----QKKKAEFETYMRRMVNRYKKDVLIDTHKVHVMCLIASGIFRGRLCCEPDLLAITLSLLPTHFSMVAKERIDQNYLSGLHKWFRSTFTLNPCLPCEERQNLRTLLERRLASLSARNHQEMTYLFLLVLRSLQLFCRLVLSLQPIPLKPPSAKGKGA--RTSTGAPGKS-N---------TCQQTSKTTSPEQKVSPGTKRPAGGGKitGDRGGKKAKTKEIKEEHDEVKEKTKTSGGQRPKNSKRRRIASKVSYKEESdsGGEKKEEGLSEEEKFQATSEENSEDSEGGAKSTKWKEGKGKSKAkvtNSKNtAAPKRRSSGGkkqiKDEEGKEWeEEEEDDDDEEGTMHNRTKRRRKNEGPGADEWLEVYLVKTSSWVCVDVEHGV-GMPHLCSQNATAPITYVVSVDGDGFVKDLGRKYDPTTLTSSRKRRVDEDWWEKTLEPFIGPEDERDIKEDKELQNKLLNKPLPISIAEYKNHPMYALKRHILKYEAIYPSSATVLGYCRGEPVYSRDCVHTLHSKDTWLKEARTVRLGEEPSKMVRGFSNRSRKARMASEQ-KEENDLALFGEWQTEEYQPPLAVDGKVPRNDYGNVYLFKPCMLPVGCVHLKLPNLHRVAKKLNMDAAPAVMGFDFHGGYSHAVTDGYIVCEEHEEILRAAWAEDQEIQKQKEKEKKEKRVISNWTLLVKGLLIRERLKQRYGKKNQGLG-FLEGAGGLSSDEEvveAGSPSAKTASETLAMSWPQNRQAEEDgESISGLKKKtTKREKRGQDKHLFPFEK-
>UniRef90_A0A437D6A0/94-918 [subseq from] Xeroderma pigmentosum, complementation group C n=7 Tax=Oryzias TaxID=8089 RepID=A0A437D6A0_ORYJA
-----------------------------------DEFDLVTSPPPIVEANSKKPVKDKEEEEMEEESDSEddDDWEEVEELAEPL-GPS----EASELVLPSQPVEIEIETAEVRKRKKRQE----EFETYLRRMMKRYKKDLLIDTHKVHLLCLLANGIFRNRLCSEPDLLAVTLSLLPAHFCTVDKKCIDQNYLCGLLKWFRSTFTVNPLLPQEEPSDLRALLERRLATFTARDHQEITHLFLLVLRSLQLFCRLVLSLQPVPFKPPSAKSKGVRTSSSTSHKGQTSQETSET--NSPEQKVSPGSKRPPK--------EKKLKESRGGKKAKTKEIKQEE-EKP----VLSGGRRPKNsKRRSVASKVSYKEESnseGDEEEDDGEDFQASSEE--EDSDFESEVKPRKGKMGKGKA-----TVTASKKHVAPKKKNGGKKQVKdEEDSDWEEDDEMVEDeGKRrSVRRGGPGADEWLEVFLEKSSSWVCVDVEHGV-GMPQLCSQNATEPVTYVVAVDGDGFLKDLGRKYDPTWMTTSRKRRVDDDWWEETLQFFLGPEDERDAKEEKELQSKLLNKPLPISVAEYKNHPLYALKRHLLKYEALYPATATVLGYCRGEPVYSRDCVRTLHSRDTWLKEARTVRLGEEPYKMVKGFSNRSRKARMASEQ-KDHKDLGLFGEWQTEEYQPPIAVDGKVPRNEYGNVYLFKPCMLPVGCVHLRLPNLHRVAKKLNLDAAAAVTGFDYHGGYSHAVTDGYIVCEEDEEILRAAWVEDQEIQKKKEKEKKEKRAVANWTLLVKGLLIRERLRQRYQGGGSV-ARE-DDAGGFSSDEEVaaagGDGAGAkTASETLAMSAPQNRQTQEGGGGVGTLKKtTKRGRKAQEEHLFPFEK-
>UniRef90_A0A484D6G4/87-938 [subseq from] DNA repair protein complementing XP-C cells n=9 Tax=Percidae TaxID=8165 RepID=A0A484D6G4_PERFV
---------------------------PVKEEETKSEDDF-DMVTSAASAVTVNAKRTEKE-EEEDSEDDEDDWEEVEELSGP-LGPVEPP----EPVLPSQPLEIEIETPEIRKKKKR----QAEFEMYLRRMMNRYKKDVLIDTHKVHLMCLIASGMFRSRLCSEPDLLAITLSLLPPHFSMVAKQRIDQNYLSGLLKWFRATFTLNPSLPCEERPDPRALLERRLASLSPRNHQEMTHLFLLVLRSLQLFCRLVLSLQPIPLKPPSAKGKGA--RTSTGAPGK-SNTSQ---------QTSKTTSPEPKVSTGTKRPAGGGKINGDGGGKKAKTKDIKEEtAKEKEKVITSGGQRPkNSKRRSIASKVSYKEESDSeaekeDEGLSDEDFQATSEEDSeDPEGgAKStkgKKGKSKSkvnnsKNTAAPKRSGGGKK-QVKDQEGKEWEEEEEDDEEEEEEEGGEGTTSNRTKRRSGKKDGPGADEWLEVYLEKTSSWVCVDVEHGV-EMPHLCSQNATAPVTYVVSVDGDGFVKDLGRKYDPTWLTSSRKRRVDEDWWEEMLEPFLGPEDERDRKEDKELQNKLLNKPLPISIVEYKNHPLYALKRHLLKYEAIYPSTATVLGYCRGEQVYSRDCVHTLHSRDTWLKEARTVRLGEEPYKMVKGFSNRSRKARMATEQ-KDANDLALFGEWQTEEYQPPIAVDGKVPRNDYGNVYLFKPCMLPVGCVHLKLPNLNRVARKLNMDAAPAVTGFDFHGGYSHAVTDGYIVCEEHEEILRAAWGEEQQIQKQKEKEKKEKRVISNWTLLVKGLLIRERLKQRYGKKNQGlgGLAHGEETGGLSSDEEvvEGGSPLAvTASETLAMSWPQNRQAEEEGgSISGLKKKktTKREKRGQEKHLFPFEK-
>UniRef90_UPI001885AD25/107-917 [subseq from] DNA repair protein complementing XP-C cells isoform X1 n=4 Tax=Syngnathus TaxID=103719 RepID=UPI001885AD25
-----------------------------------------------------------KEEEEEESEEEEDDWEEVEELAEPLSP--AES---SEPALPSQPVEIEIETPEVRKK----QKKKAEFEMYLRRMMNRYKKDLLVDTHKVHLMCLLASGMFRNRLCSEPDLLAITLSMLPAHFSAVAKERKDQNYLSGLLKWFQATFTLNPSLPYEERPDPRALLEKRLASLSGKNHQEMTHLFLLVLRSLQLFCRLVLSLQPLPLKPPPAKISSHGKCMLISHQGKGATTSSNAPAKTNQNQVTKISSLEQKVSLGSKRPAeAKSAGDRGGKRAKRKLLKGEEEEEAEKILSPGGPRPKNSKRRSVASKVTYKEESEGEEEVSDEDFQQSGEE----DSEDSEIGSKTAKV----EKGKERGKSKNDRNNTAQKKTSGLGKDEENHEDGEKGQAGSKaKRQSTKKKNGVGADQWVEVFVDKTSSWVCVDVEHGV-GAPQLCSQNATRPITYVVGVDGDGFVKDLGRKYDPTWMTSSRKRRVEEEWWEETLQPFLGPEDEQDIKEEKEMQKKLLNKPLPVSIAEYKDHPLYALKRHLLKYEAIYPDTAAILGYCRGEPVYSRDCVHTLHSKDTWLKEARTVRIGEVPYKMVKGFSNRSRKARMMTEQ-KDDNDLALFGEWQTEVYQPPIAVNGKVPRNDYGNVYLFKASMLPVGCVHLRLSNLHRVAKKLDMDAAPAVTGFDFHGGYSHAVTDGYIVCEENEEILRAAWLEEQELQKQREKEKREKRVISNWTLLVKGLQIRERLKRRYGKKGQAAD--EDKCDGLSSDEggvEEEENSRAKtATETLAMSWPQNRQAkEEKAKeEKAGsfsGQKTKRERRGKEKHLFPFEK-
>UniRef90_A0A8T3D5X0/104-318 [subseq from] Xeroderma pigmentosum group C-complementing protein n=1 Tax=Albula goreensis TaxID=1534307 RepID=A0A8T3D5X0_9TELE
--------------------------------------------------------VEMKVEKEEEEDSDDEEWEDVEELAEPPCAK---SE--AELVLPSQPVEIEIETPDAARKRLRREKREAEFETYLRRMMNRFNKDVLVDTHKVHLLCLVANGIFRNRLCSEPELLAIGLSVLPTHFTVVTPEQADDSFLCRLLKWFQATFILAPDLPQTQGDSPCAALERRFETLSARSHQEMTHLFLVILRSLQLFCRLVLSLHPIPLKPPSAKNKSKT-----------------------------------------------------------------------------------------------------------------------------------------------------------------------------------------------------------------------------------------------------------------------------------------------------------------------------------------------------------------------------------------------------------------------------------------------------------------------------------------------------------------------------------------------------------------------------------------------------------------------------
>UniRef90_A0A8T3D5X0/310-853 [subseq from] Xeroderma pigmentosum group C-complementing protein n=1 Tax=Albula goreensis TaxID=1534307 RepID=A0A8T3D5X0_9TELE
-------------------------------------------------------------------------------------------------------------------------------------------------------------------------------------------------------------------------------------------------------------------------------------------------------------------------------PSAKNKSKTPSSTPEKTPSK--PQVSPGVKRPVESGEAGPGSGGKRQRKISYKEDSSEGEvASDGEEFRMSEE-----GDSDESEGGAKARRS---RKGKGKGKGAAPRRQRS-KK-----EESSEEEEEEEGEEEEVEGRSRRKRSAGeGVDEWLEVYLERAGRWVCLDVQRPDVGQPQQCSRQATQPLSYVLAVDGDGHLKDVSSRYDPTWMTSSRKRRVDPEWWEETLSGFRGPASKRDRQEDQELQANLLDRPLPTVISEFKNHPLYALKRHLLKYEAIYPPTAAILGYCRGEAVYSRDCVHTLHSRDTWLKEARTVRLGEEPYKMVKGFSNRARKARQASEEQRDRDDLGLFGQWQTEEYQPPVAVDGKVPRNEYGNVYLFRPCMLPVGCVHVRLPNLHRVARKLDIDCASAVTGFDFHCGYSHPVTDGYVVCEEYQEVLQAAWENEQEILQKKEREKREKRVLEHWTLLVKGLLIRERLQRRYGRRGPGELLANEGEQGLSSGEEDKEGAET-AAVTLATSWPQNRQEELEEHAR---PITKRERKGLEKGLFPFEKL
>UniRef90_UPI001BD33654/103-917 [subseq from] DNA repair protein complementing XP-C cells isoform X1 n=2 Tax=Cheilinus undulatus TaxID=241271 RepID=UPI001BD33654
-------------------------------------------------TNTKKKEKEENEEEekmeEEDSEESEDDWEEVEELAEP-LGPVEPP----EPVLPSQPVEIEIETPEVRKKQK----RQAEFENYLRRMMNRYKKDILIDTHKVHLMCLIANGMFRNRLCSEPDLLAITLSLLPPRYASVAKERIDQNYLSGLLKWFRATFTLNPSLPCEERPDPWALLGRRLASLSARNHQEMTHLFLLVLRSLQFFCRLVLSLQPIPLKAPPAKGKGPKS-PSTAQR-----------------KSTKNTGKEASNAS--KRPAggGQSKGERGGKKAKTEKI-KEEDEED-EKAKVSVgQRPKNSKRRSIASKVSYKEESNSEEEHeerlSDEDFQASSEEDS----ADSESGAKSTKKNNGKRKVSNNMKTPAPKKRSSggNKQVKEEEQKKEENKTDDEFETNSTKWRSRKKKEGAGADEWLEVYLDKTSSWVCVDVDYG-VGMPQLCSQNATAPVTYVVSVDNDGFIKDLGRKYDPTWMTSSRKRRVEEEWWEETLEPFLGPEDERDKKEEKELQNKLLNKPLPISVGEYKNHPLYALRRHLLKYEAIYPSTATVLGYCRGEPVYSRDCVHTLHSRDTWLKEARTVRLGEEPYKMVKGFSNRSRKARMM-SELKEENDLALFGEWQTEEYQPPIAVEGKVPRNDYGNVYLFKPCMLPVGCVHVRLPNLHRVARKLNIDAASAVTGFDFHGGYSHAVTDGYIVCEEHEEVLRGAWVEEQELQKQKEKEKKEKRAISNWTLLVKGLLIRERLKQRYSKKNQGLASLTqgEETGGFSSDEEavgDGSPGAKTAAETLAMSWPQNRQAEEDEGsISGLKKkaKTKREKRGQEKHMFPFEK-
>UniRef90_G3NQD4/9-838 [subseq from] Xeroderma pigmentosum, complementation group C n=3 Tax=Gasterosteidae TaxID=69291 RepID=G3NQD4_GASAC
-------------------------------------------------------------QEEESEEDDGDDWEEVEELSGP-LGPVET----PEPVLPSQPVQIEIETPEVRKKKKR----QAEFETYMRRMVNRLKKDVLVDTHKVHLLCLIANGMFRGRLCSEPDLLAITLSLLPAHFSMVAKERVDQNYLSGLLKWFTSTFTLNASLSCEESLNPRALLERRLASLSARNHQEMTHLFLLVLRSLRLFCRLVISLQPIPLKTPSAKVRQyRQKPHLVLNGKGAGTSTSAPGKSKTSQQTSKTISPEQKVSPGTKRPAGGGAvrGGHGGKKAKTEEIKEEYDEIKEKTKASGGQRPKNSKRRSVASKVSYKEDSESEgeeeeeeeEEGlSEDDFQATSEEDSEESERGAESAKSKKEKGKGKaNVTKRNNSAAPKRRSGGGKKQMKDEGGEEEDADEEEGAAGNGTKRRsGRKNDGPRADEWLEVYLVKTSSWVCVDTERG-VGMPHLCSQNATAPITYVVSVDGDGFVKDLGRKYDPTWLTSSRKRRVDEEWWEETLQPFLGPEDERDMKEEKELQNKLLNKPLPVSIAEYKNHPLYALKRHLLKYEALYPSTATSLGYCRGEPVYSRDCVHTLHSKDTWLKEARTVRLGEEPYKMVRGFSNRSRKARMASEQ-KEENDLSLFGEWQTEEYQPPLAVGGKVPRNEYGNVYLFKPCMIPVGCVHLKLPNLHRVARKLNMDAAPAVTGFDFHGGYSHAVNDGYIVCEEHEEILRAAWVEDQEIQKQKEKEKKEKRVISNWTVLVKGLLIRERLKQRYGKKNQGLGN-LQETCGLSSDEEvpEAASPSAKtASETLAMSWPQNRQAEEEEDggsisgLKRKTKTTKREKKGQEKHMFPFEK-
>UniRef90_UPI0006D93912/116-264 [subseq from] DNA repair protein complementing XP-C cells n=1 Tax=Latimeria chalumnae TaxID=7897 RepID=UPI0006D93912
----GGAAKGKktrGKKSEEKVAVKQEEEEDVGKSVVSDLAFHREHG-DSEEDSGEDTAVKKSEGDDDDDDESDEEWEEVEELSEPVPEGLAA-AAVLEPGVPTKPVEIEIETPEQAKKRERREKRKAEFETYLRRMVNRFNKELRVETHKQHFV---------------------------------------------------------------------------------------------------------------------------------------------------------------------------------------------------------------------------------------------------------------------------------------------------------------------------------------------------------------------------------------------------------------------------------------------------------------------------------------------------------------------------------------------------------------------------------------------------------------------------------------------------------------------------------------------------------------------------------------------------------
>UniRef90_UPI0006D93912/265-974 [subseq from] DNA repair protein complementing XP-C cells n=1 Tax=Latimeria chalumnae TaxID=7897 RepID=UPI0006D93912
-------------------------------------------------------------------------------------------------------------------------------------------------------------------------------------------------------FRFIAAFSLNPNLSVDEGNNLQSALERSFGNYSIRDEEEMVHVFLIILRALKLMCRLVLSLHPVPLKEVkdqrSSKGKTSS-SASQESPGQSNKAKSASRKSAPSKKrAarmpEKGLsddsdKEDEEPGEE-LRKQApSGAKR-PSTEK-AEPrKSVKRRKATGDHVVKlestveGPQRPKNNRRRRVASKVSYKEDSKSDE-NSDSDFELPGGGDSDFSDDGSGTTWKDKRRASGLQKTttqekrkETGTP-AAKAARSSgvknlKREEESEEECDQGSKTSKKGS-VRDDAEAAKEASggSGGCDQWLEVYLEKMERWVCVDPVRGSVNQAKLCYKHASKPVYYIVGVDNNGYVKDVTRRYDAAWMTITRKQRIDSDWWEETLEPYQNPFVEKESKEEMELQAKLLDQPLPTVIGEYKNHPLYALERHLLKYEAIFPCTAAVLGYCRGEAVYSRDCVHILHSRDTWLKEARVVRLGEVPYKMVKGHSNRARKARVAEPENREKNDLGLFGSWQTEEYQPPVAVDGKVPRNDYGNVYLFKPCMLPVGCVHLHVPSLHKVARKLDIDCVPAVTGFDFHSGYSHPVVDGYIVCEEYQDLLLAAWDKDQAEMEQKKREKREKRVLANWKLLVKSLLIRERLKERYGSKNDKVTALGQAGGsGFSSDEaeEDGPGSQKPA-GDLSCSWPQNRQTTQQE-GK-IVRRSKREKRGEEKHLFPFEK-
>UniRef90_UPI001FEED451/55-902 [subseq from] DNA repair protein complementing XP-C cells n=1 Tax=Tachysurus fulvidraco TaxID=1234273 RepID=UPI001FEED451
---------GQASKKAHKPTD-GQKSKYFSEPLKEEPEDFEDSTMSLPESSVLKSTdYKIKEEKKENEsekSDEDEDWEEVEELAGPL-GPAVED---QEPAVPSQPVEIEIETTEARHKRQKKEKQKAEFETYLRRMMKRFNKDIQEDTHKVHLLCLLASGLFRNRMCCEPDLLAITLSLIPAHFSVIIKKRINTVFLESLLKWFKETFTLNRALPEEKDLGLRELLERRLGSLSARDHQEMTYLFLLVLRSLHIYCRLVLSLQPLPFKPPTKKGKAET----SSSP-PSKEKSNEADKKPPEPKVSTGSKRPSASSTG-------GQPKRGGKRQK----RNVEDGGDKEKEAGVGQRPKNTKRRSTASKVSYKEDSseGEEELSEEDEFHLSSEDDSDNSDCGGKKS-NKNSKAKGKGKSPAPRRSSKIKKR-------T-KEEEEEEEEEDLEEELEWKKQRGKRRQGKGDDEWIEVYLKGAKRWICIDVDQG-VGQPELCSNQATHPITYVVGVDEHGYLRDVSSRYDPTWLTASRKRRIDSEWWEETLRFYESPDSKQKKEEDEELQEKLMGQPLPKAISEYKNHPLYALERHMLKYEALYPSTATILGYCRGEAVYSRDCVHTLHSRDTWLKQARTVRLGEKPYKMVKGFSNRSRKVRMLS-ENKDEKDLPLFGPWQTEEYQPPVAINGKIPRNDFGNVYMFQPCMLPVGCVHLHLPNLNRVARKLNLDCATAVTGFDFHGGYSHAVTDGYIVCKEHEEILKAAWENEQEIQKKKEQEKREKRALTNWKLLVKGLLIKERLQQRYGQQGMAkdtgiAKGGEEAAEGFSSGEEDEGGAQT-APPSLTVSWPQNRQEEPE---EGGAKKsvSKRERRGQQKHLFPFEK-
>UniRef90_A0A3Q2CZW7/96-902 [subseq from] XPC complex subunit, DNA damage recognition and repair factor n=4 Tax=Cyprinodon TaxID=28741 RepID=A0A3Q2CZW7_CYPVA
------------------------------------------------------------QEEDDDDSEDEDDWEEVEELDEP-LGPVEPP----EPILPSQPVEIEIETAEVRKQK----KRKAEFETYLRRMMKRYKKDLLIDTHKVHLLCLLANGMFRNRLCSEPDLLAVALSLLPPHFCKVAKERIDHNYLCGLLKWFRATFTLNPSLPTEERPDPQALLERRLGSLSARDHQEMTHLFLLFLRSLQLFCRLVLSLHPVPFKPPPAKSKGT--RASTSAPGGGQTSQESSKTNSPETKVSP----------GTKRPAGGGkvKGSSGGKKAKRTEMKQEEEERPVL---SGGQRPKNSKRRSIASKVSYKEESNSE-G--GEEEEISDAEEfQETSEDDSEDFettfRPAKRKTgngkSATKKTKTPKRNSSGGKRQVKEEDSELEDGEEEN--EDDGPKSDrRKRRSGQKKEGPGADEWLEVYLDKTSSWVCVDVEHGV-GAPQLCSQNATAPLTYVVAVDGDGRLKDLGRKYDPTWMTTSRKRRVDDEWWEETLEPFMGPEDERDKKEEKELQKKLLNKPLPISIAEYKNHPLYALKRHLLKYEALYPPTASVLGYCRGEPVYSRDCVHTLHSRETWLKEARTVRLGEEPYKMVKGFSNRSRKARMMS-EMKDENDLPLFGEWQTEEYQPPIAVDGKVPRNDYGNVYLFKACMIPVGCVHLRLPNLHRVARKLNLDAAPAVTGFDYHGGYSHAVTDGYIVCEEDEEVLRAAWVEEQEIQRQKEKEKKEKRAIASWTLLVKGLLIRERLKRRYNQKNQGLGSlgaEGDA-EGFSSDEEgvEvEPSGGKTATEALALSWPQNRQAEEDG-SSGKPKRrtTKREKKGQDKHLFPFEK-
>UniRef90_A0A3B3IBU3/97-924 [subseq from] XPC complex subunit, DNA damage recognition and repair factor n=6 Tax=Oryzias latipes TaxID=8090 RepID=A0A3B3IBU3_ORYLA
-----------------------------------DFDLVTSPPRIVKEANHKKPVKDKEEEEEEEEEsDSeddDDDWEEVEELAEP-LGPVEDSEPF----LPTQPVEIEIETVEVRKRKKRQE----EFQTYLRRMMKRYKKDLLIDTHKVHLLCLLANGIFRNSLCSEPDLLAVTLSLIPPHFCTVDKKCIDQNYLCALLKWFRATFTLDPLLPLEEHPEPRILLERRLATFSARDHQEMTHLFLLVLRSLQLFCRLVLSLQPVPFKPPSAKSKGVRTSTTTSEKGQTS------------QETSETNSPEQNVSPGSKRPAKEKKLKERGGGKRTKIkEMKHEEEMPV----LSGGRRPKnSKRRSVASKVNYKEGSNSegdeeDDLGDEEDFQATSEEDSDFERE-VKPrkgkigkGGAAKKKTLAPKKKKNGGQKQVKDEKDSHWEEEEQEEAER----------VEGKGKrRSVRQGGPGADEWLEVFLEKSSSWVCVDVEHGV-GMPHLCSQNATEPVTYVVAVDGNRFLKDLGKKYDPTWMTASRKRRVDDDWWEETLQPFLGPEDERDVKEEKELQSKLLNKPLPVSVAEYKNHPLYALKRHLLKYEALYPATATVLGYCRGEPVYSRDCVHTLHSRDTWLKEARTVRLGEEPYKMVKGFSNRSRKARMASEQ-KDHKDLGLFGDWQTEEYQPPIAVDGKVPRNEYGNVYLFKPCMLPVGCVHLRLPNLHRVAKKLNLDAAAAVTGFDYHGGYSHAVTDGYIVCEEDEEILRAAWVEDQEIQKKKEKEKKEKRAVANWTLLVKGLLIRERLRQRYSQKNQGvgSAAREDNTGGLSSDEEQAGGAK-TASEALAMSWPQNRQTEEGGGGAGTLKKTtRRGRKGQEQNLFPFEK-
>UniRef90_A0A4W4H6U8/27-866 [subseq from] XPC complex subunit, DNA damage recognition and repair factor n=2 Tax=Electrophorus electricus TaxID=8005 RepID=A0A4W4H6U8_ELEEL
------KADDPSERKTSKYFQISGLLKEEADSKSDISEDVGEtFPESTGVDDEMEEDKEEKKNnESEESDDDDEEWEEVEELAAPL-GP--GSTELEP-TFSSQPVQIEIETAEAMHKRQRKEKRQAEFETYLRRMMKRFNKELVEDTHKVHLLCLLASGLFRNRLCCEPELLAITLSLVPVHFTTVVAERINTGFLEGLLKWFQVTFTLNHTLPEDRGMELREVLERRLGSLSVRDHQEMTYVFLLVLRSLRLLCRLVLSLQPLPLKPLTKKDKAQ----TSISPPA-QDKSDKPDEKPPEPKVSPGSKRPSSA-------VSEGKTERGGKRQKKKEQGGE-DMG--------GQRPKNNKRRSVASKVSYKEESSEGEGPSeGEEFRLSGE---DESDE-SEGGVKKSSKNSKAKR--KGKVRVPQRLSGNQKKT------TREEKDKEEGEQE-TKKERGKRREGKGDDEWIEVYLVGAKKWVCVDVNQG-VGKPLQCTNRASQPVTYVVGVDGDGYLKDLSSRYDPTWLTLSRRRRIDSEWWEETLEFYECPDSERKQQEDKEMQDKLLDKPFPTAISEYKNHPLYVLERHLLKYEVIYPRSAATLGYCRGEPVYSRDCVHTLHSKDTWLKEARTVRLGEEPYKMVKGFSNRSRKARQMSEQ-KDENDLALYGRWQTEEYQPPLAIDGKIPRNEFGNVYMFKPCMVPVGCVHLCLPNLHRVARKLDLDCAAAVTGFDFHGGYSHAVTDGYIVCEEHEDILKAAWENEQEIRQKKEQEKREKRAVANWTLLVKGLLIKERLQRRYGQRGLTKGvelGQQDEGrvGGLSSGEEEEGGAQ-DAPPTLAASWPQNRQQELKAGE-TMTSLSNKEERGQQKHLFPFEK-
>UniRef90_A0A8T2LMH4/168-995 [subseq from] DNA repair protein complementing XP-C cells n=2 Tax=Astyanax mexicanus TaxID=7994 RepID=A0A8T2LMH4_ASTMX
------------------------------------------------EEEDQKEVKKEEEDEEEEESDEDEDWEEVEELAGP-LGPVDPE---QEPAVPSQPVEIEIETAEAMKKRQRKEKRQAEFDTYLRRMMKRFSKELLEETHKVHLLCLLASGLFRNRLLCEADLLAVALSLLPPHFTNVLTERISTGFLEVLLKWFKTTFTLNPELPEEQGVELRELLQRRLGSLSARDHQEMTYLFLLVLRSLRLFCRLVLSLQPVPFKPASKKQ---EKRQSSNSPPNKSDKSDKKASD--SNKISPGSKRLLSAASGGS------RRQRGGK--RAKKSDGGEEEKEKEREAMAGGQRPkNSRRRSVASKVSYKEDSSEGEGPSDdEEFQLTSEGESDESGG---GAKRCRRNSKTKGKGKGGGRRGSSGSRKNRKKkqeEEEeeFKEDEEEEEEDEededEEEEEEHEGRRRgrTQRGGKGDDEWIEVYLDSVKGWVCVDVNQG-VGKPQLCTNQASHPVTYVVGVDGEGYLKDLSTRYDPTWLTSSRRRRIDSEWWEETLGFYVSPETEREKKEDKELQDRLLDKPLPTSISQYKNHPLYVLERHLLKYEALYPCTAAILGYCRGEAVYSRDCVHTLHSRDTWLKEARTVRLGEVPYKMVKGFSNRSRKARMMS-ERKDEKDLALFGPWQTEEYQPPLAVDGRVPRNEFGNVYMFKPCMLPVGCAHLRLPSLHRVARKLSLDCAAAITGFDYHGGYAHAVTDGYIVCEEHQEILRAAWENEQEILKQKEQEKREKRAVSNWKLLVKGLLIRDRLQRRYGQQGLAksSALgQEGGAAGLSSGEEEEEEGGAnSAAPSLAVSWPQNRQEEQEQE-KGGAKRsiSKRERRGQEKHLFPFEK-
>UniRef90_A0A6J2W8B0/75-899 [subseq from] DNA repair protein complementing XP-C cells n=1 Tax=Chanos chanos TaxID=29144 RepID=A0A6J2W8B0_CHACN
---------------------------AVKEEPESMSEDGEDVtPPFAESSVEMKEEKEEEEENDEEEEESEedEDWEEVEELAEP-LGPVDPL----ETPIPSQPVEIEIETPDITRRRQKKEKKKAEFEAYLRRMMNRFNKELLEDTHKVHLLCLLANGLFRNNVCSEPDLLAVSLSMLPSHFTTVSLGRINAGFLNGLIKWFGVTFTLNPLLPEEKGMELRDVLEKRLGSLSARDHQEMTHLLLLMLRSLGLFCRLVLSLQPVPLKPPSAKASG---SRRSKSPPQKSPSDS----SSPEPKISPGVKRPAA-----QRGGEKGER--GGKKQKKKAGG--EEVGTG-----AAARPKNTKRRSVASKVSYKEESSEEEeeeRHSEEEFQLSSEDESDDS----GGGAKKASKKKTG-K-GKGKAPAPRRSRGVKKEVKSEEEEDEdEEEVVKKGKRRT------NAKGGEGKDEWLEVYLEGPSKWISVDVDEGVM-EALVCSRRATQPLTYVVGVDGAGYIKDLGSKYDPTWLTSSRKRRVDPDWWEETLEFYECPDSERERQEDKELQDKLLEKPMPTSITEFKNHPLYALKRHLLKYEAIYPPTATILGYCRGEPVYSRDCVHTLHSRDTWLKEARTVRLGEEPYKMVRGFSNRSRKARMMS-ENKEEKDLPLFGHWQTEEYQPPIAINGRVPRNDFGNVYMFKDCMLPVGCVHMRLPNLHRVARKLNIDSAAAVTGFDFHGGYSHAVTDGYIVCEEHEEVLRAAWENEQEILQKKEKEKKEKRAVANWTLLVKGLLIRERLQRRYGQQGMATGaglQQGDKGGvgELSSGEEeEEEGVTATAPPTLASSWPQNRQQEPEEEGSKKP-TTRREKRGQQKHLFPFEK-
>UniRef90_UPI001896CC2A/117-929 [subseq from] DNA repair protein complementing XP-C cells n=1 Tax=Nematolebias whitei TaxID=451745 RepID=UPI001896CC2A
---------------------------------------------------------MEKEEEEEDDSEDEDDWEEVEELAEP-LGPVET----PEPVLPSQPVEIEIETAEVRKQKKR----QAEVETYFRRMMKRFKKDLLIDTHKVHLMCLIANGMFRNRLCSQPDLLAITLSLLPSHFCMVAKERIDQNYLSGLLKWFRATFTLNPSLSCEEGLVPRALLERRLASLSARDHQEMTHIFLLILRSLQLFCRLVLSLQPVPFKPPSAKPKGA--RKLTAA------TESCQKNNCVKPKVSPGSKRPSGG--------RKTKGSSGGKQSKRNETNEEKEEAL---IFSGGQRPKNSKRRSVASKISYREESNSDGDDGNEEEELSDAEEfqatseDDSKDSESEAKSAKRKKGKAKRTAEARiNKNTTAPKRksGGKKQEKAEEeSELEEDQGADKNERAASNKTKpqsGKSKERPGTDEWLEVYLDKTSSWVCVDVQHGV-GLPHLCSQNATAPLTYVVAVDGSGFLKDLGRKYDPTWMTSSRKRRVDDEWWEETLEPFLGPEDERDKKEEKELQNKLQNKPLPVSVAEYKNHPLYALKRHLLKYEALYPPTATVLGYCRGEPVYSRDCVHTLHSRETWLKEARTVRLGEEPFKMVKGFSNRSRKARMMS-ETKNEKDLPLFGEWQTEEYQPPIAVDGKVPRNEYGNVYLFKSCMIPVGCVHVRLPNLHRVARKLDLDAAPAVTGFDYHGGYSHAVTDGYIVCEEDEEILRAAWVEEQEIQKQKEKEKKEKRAVANWTLLVKGLLIRERLKQRYNKKTQGfgSLAHEGDAGGFSSDEEvvEGDTSGAKtASETLAMSWPQNRQAEEDAGCtsKSKKKTTRREKKSQEQHLFPFEK-
>UniRef90_UPI001C051880/104-929 [subseq from] DNA repair protein complementing XP-C cells n=1 Tax=Melanotaenia boesemani TaxID=1250792 RepID=UPI001C051880
---------------------------------------------LLVEANTKKLEKEEQEEMDDDDSEDEDDWEEVEELAEP-LGPVEPP----EPVLPSQPVEIEIETAEVRKQK----KKQAEFETYLRRMMKRYKKDQLIDTHKVHLMCLIANGMFRNSLCNEPDLLAITLSLLPAHFSMMAKERVDQNYLSGLLKWFRATFTLNPSLPCEERPDLRALLEGRLASLSVRDHQEMTHLFLLVLRSLQLFCRLVLSLQPLPFKPSSAKCKGARTSTGTSEKGQTSQETSKT--NSPEQKVSSGSKRSA--EGGDIKGRSRGKKAKG------KEIKEEEE----EKHVFLTGQRPKNsKRRSVASKVSYKEESNSEggEKEEFSDAEEFQGTSEDDSE-GSERGGKstKLKKGKGKaKGTRKKSTPASK-KRSSGRKNVQVKEEEDSESEGwKEddeDEGVTSNitkRRSGKKKDGPGEDEWLEVYLERTSSWVCVDVEQG-VGVPHLCSQNATAPVTYVVAVDGNGFLKDLGKKYDPTWMTSSRKRRVDDEWWEETLEPFLGPEDEKDKKEEKELQNKLLSKPMPTSVAEYKNHPLYALKRHLLKYEALYPSTATVLGYCRGEPVYSRDCVHTLHSRDTWLKEARTVRLGEEPYKMVKGFSNRSRKARMMS-EVKDEKDLPLFGEWQTEEYQPPIAVDGKVPRNEYGNVYLFKPCMIPVGCVHVRLPNLHRVAKKLNLDAVPAVTGFDYHGGYSHAVSDGYIVCEENEDILRAAWVEEQEIQKQKEKEKKEKRAIANWTLLVKGLLIRERLKQRYNKKSEGLGSL-AQGDEFSSDEDMVESAgpEAKtASETLAMSWPQNRQAAEDeeSSSRTKRKTTKREKKGQEQHLFPFEKL
>UniRef90_UPI00148FD2E8/122-934 [subseq from] DNA repair protein complementing XP-C cells n=1 Tax=Notolabrus celidotus TaxID=1203425 RepID=UPI00148FD2E8
------------------------------------------------------NEEEEDDDDHDDDSEDEDDWEEVEELDGP-LGSFEP----PEPVLPSEPVQIEIETPEVRKKQK----RQAEFENYLKRMVNRFKKDQLIDTHKVHLMCLIASGMFRSRLCSEPDLLAITLSLLPSHYAMVPKGRIDQNYLSGLLKWFRATFTLNPSLSCEERPDPWALLGRRLASLSVKNHQEMTHLFLLVLRSLQLFCRLVLSLQPIPLKAPPAKGKEA-KT--NASATGKSKKAA-------GKETSKTSPPEPKVSTGSKRPAGGDKTKGGGGGKKVKMEKVKKDDEEDEKVTMSGGQRPKNSQRRsIASKVSYKEESHSEgekEEdrPSEEEFQMSSEE----DSADSESGAKS-TKRKNGKRKVSNSRSAPAqKKRSSGGKRQEE-EEEEDEEEGEGTKNNTTNRRSGKKNNGPGADEWLEVYLEKTSSWVCVDVERGV-NAPQLCSKHATAPVTYVVSVDGDGFLKDLGRKYDPTWMTSSRKRRVDEEWWEETLGPFMGPEDERDRKEEKELQNKLQNKPLPISVGEYKNHPLYALKRHLLKYEAIYPSTAATLGYCRGEAVYSRDCVHTLHSRDTWLKEARTVRLGEEPYKMVRGFSNRSRKARMVS-EAKEENDLALFGEWQTEEYQPPLAVDGKVPRNDFGNVYLFKPCMLPVGCVHLRLSNLNRVARKLDMDAAPAVTGFDFHGGYSHAVTDGYIVCEEHEEILRAAWVEEQELQRQKEKEKREKRVLSNWTLIVKGLLIREKLKQRYGKKNQGLAGLTEgeETGGLSSDEEavggDGSPGAKTASETLAMSWPQNRQAEEESgSISGLKRTSKREKKGQEKHMFPFEK-
>UniRef90_A0A6P7N517/88-914 [subseq from] DNA repair protein complementing XP-C cells isoform X1 n=2 Tax=Betta splendens TaxID=158456 RepID=A0A6P7N517_BETSP
----------------------------------------TDSEDDKTSAAPVFTGKTGIPDEVEDSEEEDDDWEEVEELTEP-LGPVEPEP-----ALPSQPVEIEIETPEMRKR----QKKQAEFETYLRRMVNRYKKDLLIDTHKVHLLCLLASGMFHSRLCSEPDLLAVTLSLLPAHFCAVDKDRIDQNYLSGLLKWFRATFTLNPSLPCDELPDPRSRLERRLASLSAKTYTEMTHLFLLVLRSLQLFCRLVLSLQPISFKPPSTKGATSASaSEKRPTSQGTSKTPTP------ELKASPGSKRP---AGG---SSAKGAR--GGKKPKKKEIKAEDDEEEV-KVKASTGQRPkNSKRRSVASKVSYKEESDSaGEAMSdDDDFQATSGEESEDSEGEAKS--RKGKTGTSKSKVKVNNKNTaapkKRNSGGSKNvkEEEDQTWEEGEESDGEEGVaETKTERRRGRKKEGRGADEWLEVYVEKTSSWVCVNVEHGV-GVPQLCFKNATAPVTYVVSVDGEGFVKDLGRKYDPNWMTSSRRRRVDEDWWEETLAPFLGPEDERSKREEKELQHKLLNKPMPISIAEYKNHPLYALKRHLLKYEAIYPPTATVLGYCRGEPVYSRDCVHTLHSSDTWLKEARTVRLGEEPYKMVRGFSNRSRKARMMS-EMKEENDLALFGEWQTEEYQPPIAVDGKVPRNDYGNVYLFKPCMLPVGCVHLRLPNLNRVARKLDLDAAPAVTGFDFHGGYSHAVTDGYIVCEEHEEVLRAAWVEEQELQKQKEKEKREKKAISNWTLLVKSLLIRERLKQRYGKNNHglGSAAHSEDAGGLSSDEEVAEAGSKTASETLAMSWPQNRQAEEVGGSPTGLKtKtpTKREKRGQEKHLFPFEK-
>UniRef90_A0A482WA08/188-482 [subseq from] DNA repair protein complementing XP-C cells-like protein n=1 Tax=Asbolus verrucosus TaxID=1661398 RepID=A0A482WA08_9CUCU
-----------------------------------------------------------------------EGWEEVEERQ------------KDKNLIPKEGLQITVEMPGAIKKKK-----GVDLMAAIKRRINRVKKENQVLIHKVHLLCWIAHGNYVSSVINSQSILAVALSLLPSEQCYPAN-RTDLKYLEQILKWYRN-IVENVEKVVPNNKTLEELLAAQIAKKEAYNKKMLVYIFVAILRSLGIQCRLVLSFQLEPLRPPSSELCSLSTKNNATNPEtkSRSKSSSEVKKKEaSKPKIvdqnrSKSTSEIKQKTPSKVKPEKKLQsttklKVEEGKKSRSKNSGetSKADGGESEKRKTVKAKKSPSRSNGNISKAS-------------------------------------------------------------------------------------------------------------------------------------------------------------------------------------------------------------------------------------------------------------------------------------------------------------------------------------------------------------------------------------------------------------------------------------------------------------------------------------------------------------------------------
>UniRef90_A0A482WA08/668-1001 [subseq from] DNA repair protein complementing XP-C cells-like protein n=1 Tax=Asbolus verrucosus TaxID=1661398 RepID=A0A482WA08_9CUCU
----------------------------------------------------------------------------------------------------------------------------------------------------------------------------------------------------------------------------------------------------------------------------------------------------------------------------------------------------------------------------------------------------------------------------------------------------------------RRVQVKKTDSEEESKKKRQGVDVWAEVFLETEEKWISVDVVKGQVHCVSELHTRATHPVSYVVAWNNDNSVKDITSRYCKNFNTVTRRLRIDAKWWQASLKPFTGRKTAKDKEEDEELERQQLEKPLPTSIAEYKDHPLYVLKRHLLKFQAIYPPDAPTLGFIRKEPVYSRQCVYTLHSRDIWLKHAKIVKPGEKPYKIVKA---RPRWDKLSNKVIT-DAELEIFGPWQTEDYVPPTAENGVVPRNAFGNVELFKPCMLPKKTVHLKLPGLNKIAKRMDIDCASAIVGFDFHGGWSHPTYDGFVVCEEYADILVAAWELEQDELGKKEQEKIDKRVY-----------------------------------------------------------------------------------------------
>UniRef90_A0A482WA08/1170-1441 [subseq from] DNA repair protein complementing XP-C cells-like protein n=1 Tax=Asbolus verrucosus TaxID=1661398 RepID=A0A482WA08_9CUCU
---------------------------------------------------------------------------------------------EDKNIIPKEGLQITVEMPGAVKKKKGAD-----LMAAIKRRINRIKKQTQLLIHKVHLLCWIAHGNYISSVINCENILALALSLVPLAADR-----TDLNYLEQVLRWFKNNV-RNKEKAVPKNKTLYELLEAQIIKKEVYNKIMLVYMFVAILRSLGIQCRLVLSFQLEPARPPKsellSLSTKNQKVKSKVDKTSTNETIKLHSKGTRKVKATKATEPKiERTIKTRSKSANETTKNDANKKSA-NKLRIEEHKKTRSK-SSSEETKTHQIERTIKTRSKSAS----------------------------------------------------------------------------------------------------------------------------------------------------------------------------------------------------------------------------------------------------------------------------------------------------------------------------------------------------------------------------------------------------------------------------------------------------------------------------------------------------------------------------
>UniRef90_A0A482WA08/1490-1960 [subseq from] DNA repair protein complementing XP-C cells-like protein n=1 Tax=Asbolus verrucosus TaxID=1661398 RepID=A0A482WA08_9CUCU
----------------------------------------------------------------------------------------------------------------------------------------------------------------------------------------------------------------------------------------------------------------------------------------------------------------------------------------------------------DDSTSKASRKKPYP-TRVYPTRLRTKITSSGDDLAARSPFSPKNKN-SPQTSRDVFPKNETQIdRSKIARKRKSTRESDNDSDYAPEtIKKQQR-EGAASKVKVKSGVQ-ANKGREIAAKKQQDVNIWAEVFVETEQKWITVDVINGQIHCVDEIYNRATHPVSYIVAWNNDNSLKDVTSRYCQNFNTVTRSLRVNPKWWEATLKPFAGAKSAKDMAEDDELEKQQLEKPLPKALKEYKNHPLYVLKRHLLKYEAIYPPEAPILGFVRREPVYPRECVYILHPRDIWLKQAKVVKPGEKPYKIVKG---RPRWDKLSRK-IVTDPEMDIFGPWQIDDYEPPTAENGIVPRNAYGNVELFKPCMLPKKTVHLRLPGLKKIARRMNIDCASAFTGFDYSDGWVHPAYDGYVVCEEYADILVAAWELEQEELEKKEQEKIDKRVYSNWKRLIKGLLIRERLKIKYefGDTSRSGAKKKAKGG------------------------------------------------------------
>UniRef90_UPI001F087A5C/98-923 [subseq from] DNA repair protein complementing XP-C cells isoform X1 n=2 Tax=Hypomesus transpacificus TaxID=137520 RepID=UPI001F087A5C
--------------------------------------------------------AVVLQPVKEEDSEEEEDWEEVEELSEPL-G----PTAPAEPALPSQPVEIEIETPDLIHKRLKREKKKAEFETYLRRMVNRFNKDVVEDTHKVHLMCLLANGMFRNRLCREPDLLAITLSLLPCHFTMVTTERRDQNYLSGLLKWFGATFTLTPELPCEERPDPRAVLERRLGSLTVRDHQEMTHMFLLVLRSLQFFCRLVISLQPLSMKPPATKGKAKSSP-----PGKSPPKKPPKNSPPSDTKPSPGTKRSATGGRGG-RGGKKPKKESTGLKEEEEEE--EEEEEKKERTTVGGGQKPkNSTRRSVASKVSYKEQSSEgEEPSEGEEFQPTSEGESEASEGGARRGKTGKGKGKAPARRKSGGKRNPKCE-GDDE---DCEEEEEEEEEEEEGEAGKAKGAKRgtRKSKGPGADEWLEVYLDKTGSWVCVDVRQG-VGKPQLCSQHASQPLTYVVAVDDEGSLKDLSRKYDPNWMTSSRKRRVDEEWWEETLEPFLGEETERDLQEDKELQARLLDRPLPTSVAEFKNHPLYALDRHLLKYEALYPPTATILGYCRGEPVYSRDCIHTLHSRDTWLKEARTVRLGEEPYKMVRGFSNRSRKARMMSE-EKDKNDLPLFGDWQTEEYQPPIAVDGRVPRNDYGNVYLFKPCMLPVGCVHLRLPNLHRVAKKLEMDCASAITGFDFHGGYSHAVTDGYIVCEEHEEILRAAWVEDQEIQKQKEKEKREKRVVSNWTLLVKGLLIKERLKRRYGhqgPKDggglgQANSQDREGKTGLSSDEEEeedggeasGPAS-QTAAVTLAQSWPQNRQEEQDQGSASGAKKssTKREKRGQQKHMFPFEK-
>UniRef90_A0A2I4AP04/147-961 [subseq from] DNA repair protein complementing XP-C cells n=1 Tax=Austrofundulus limnaeus TaxID=52670 RepID=A0A2I4AP04_9TELE
---------------------------------------------------------AREEEKEEDDSEDGDDWEEVEELAEP-LGPVDPP----EPVLPSQPLEIEIETAEARKQKKR----QAEVDTYLRRMMKRFKKDLLIDTHKVHILCLVANGMFRNRLCSQPDLLAITLSLLPSHFCAVAKERIDQNYLSGLLKWFKATFTLNPSLSCEERLDPQALLERRLASLSAKDHQEMTHIFLLILRSLQLFCRLVLSLQPVPFKPPSAKCKGARKSTSAPERCQSQETSK---TNSAEPKASRSTKRPPGG--GKTKSSTVGK-------GRGKETEEEKEEKPVS---SGGQRPKNSKRRSVASKVSYKEDSNSE--GEGDDEELSDAEefqAtSEGDSEDSEseAESSKRKTGKAKRKARStNNKNATTPKRrsgGKKRKSSEDDSELEESKGDdEDEGVACNKSKRQSGRSKegPGADEWIEVYVNKTSSWVCVDVQQG-VGVPHLCSQNATAPLTYVVAVDGNGFLKDLGRKYDPTWMTSSRKRRVDDEWWEETLQPFLGPEDERDKKEEKELQDKLLNKPLPISVAEYKNHPLYALKRHLLKYEALYPSTATVLGYCRGEPVYSRDCVHTLHSRELWLKEARTVRIGEEPFKMVKGFSNRSRKARMMS-ETKDEKDLPLFGEWQTEEYQPPIAVDGKVPRNEYGNVYLFKACMIPVGCVHVRLPNLHRVARKLNLDAVPAVTGFDYHGGYSHAVTDGYIVCEEDEEILRAAWVEEQEIQKQKQKEKKEKRAIGNWALLVKGLLIKERLKKRYNKKPQGLgnLAHEDDAGGFSSDEEvvEGDASGAKtASETLAMSWPQNRQAEEEDRSgsRSKRKTTRRGKKSQEKHLFPFEK-
>UniRef90_A0A3Q2ZIR5/116-934 [subseq from] XPC complex subunit, DNA damage recognition and repair factor n=2 Tax=Kryptolebias marmoratus TaxID=37003 RepID=A0A3Q2ZIR5_KRYMA
----------------------------------------------------------KKEDGEEEdESEDEDDWEEVEELAEP-LGPVEPP----EPVLPSQPVEIEIETAEVRKQKKR----QAEFETYLRRMVKRYKKDQLIDTHKVHLMCLIANGIFRNRLCSKPDLLAITLSLLPSHFCNVAKERIDQNYLSGLLKWFRATFTLNPSLPYEECPDPQALLERRLASISARDHQEMTHIFLLILRSLQLFCRLVLSLQPVPFKPPSAKCKGTRK--STAAPKRCRKSQETSKTNSAEPKVSPGTKRPSG--------GGKGRGSSGGKKSKRKEMQEEKEEKPVF---SGGQRPKNSKRRSVASKVSYKEESNSEGNDGDEEEELSDAEefqaTSEDSSEDSEseVKSTKVKKGKVQSKANAGNNkntTASKGKSGGRKQEKSEEDSELEeGKEDDEDEGATSNKTKGQSRrsgDGPGADEWLEVYLDKTSSWVCVDVQHGV-GMSHLCSQNATAPVTYVIAVDGNGFLKDLGRKYDPTWMTLSRKRRVDDEWWEETLEPFLGPKDERDKMEEKELQNKLLNKPMPVSVAEFKNHPLYALKRHLLKYEALYPPTAAVLGYCRGEPVYSRDCVHTLHSRETWLKEARTVRLGEEPFKMVKGFSNRSRKARMMS-ETKDEKDLPLFGEWQTEAYQPPIAVDGKVPRNEYGNVYLFKACMIPVGCVHVRLPNLHRVARKLNLDAAPAVTGFDYHGGYSHAVTDGYIVCEEDEEILRAAWVEEQEIQKQKEKEKKEKRAVAHWTLLVKGLLIRERLKRRYNKKPQGLGSLAQGGdaGGFSSDEEviEGDTSGAKtATETLAMSWPQNRQAEEDDGstSRSKKKTTKRGKKSQEQHLFPFEK-
>UniRef90_UPI001E8DBB34/83-929 [subseq from] DNA repair protein complementing XP-C cells n=2 Tax=Micropterus TaxID=27705 RepID=UPI001E8DBB34
---------------------------LKKEETDIDSED--DFDMVTSEAPEAAVNAEKTEKEQEEEEDSEedaDDWEEVEELAEQ-MGPVE----LPEPVLPSQPVEIEIETQEVRKRKKR----QAEFETYLKRMLNRYKKDQLINTHKVHLMCLIANGMFRNRLCSEPLLLAITLSLLPPHFSMVAKEHIDQNYLSRLLKWFRETFTLNPSLSCEECPDPCALLERRLANLSARDHQEMTHLFLLVLRSLHLFSRLVLSLQPISFKLPLAKGKGVT---TSADVPGKS---------HTSHGTSKSSPPESKVSPGTKRPAGglKIKGDSGGKKAKRKVI-KEDDEEEEKKAITSGgQRPKNSKRRSIASKVNYKEESNSEgemeEQGLSDDMELQLTSEEDSEDSDSEAKSTKKKMG---NRNSKGKVAYSKKTTASKRTDKKQVKEEECEWQDDRddAERTTSNGTKhrsGKKKGEHGADEWLEVYLEKNSSWVCVDVEHGV-GMPHLCSQNATVPVTYVVSLDGDGFIKDLGKKYDPTWMTSSRKRRVDEDWWEETLEPFLAPEDERDIMEDKELQNKLLNKPMPISVGEYKNHPLYALKRHLLKYEAIYPSSATVLGYCRGEPVYSRDCVHTLHSRDTWLKEARTVRLGEEPYKKVKGFSNRSRKARMM-SELKDENDLPLFGEWQTEEYQPPIAVDGKVPRNDYGNVYLFKPCMLPVGCVHLRLPNLHRTARKLNIDAAPAVTGFDFHGGYSHAVTDGYIVCEEHEEILRAAWVEEQELQKQKEKEKREKRTISNWALLVKGLLIREKLKQRYGKKNEGlvSLAHREKGAGLSSDEEAvecGSPGAKTASETLAVSWPQNRQAEEGGgSISELKRKtmTKREKRGQEKHLFPFEK-
>UniRef90_A0A673G375/122-897 [subseq from] XPC complex subunit, DNA damage recognition and repair factor n=24 Tax=Cyprinidae TaxID=7953 RepID=A0A673G375_9TELE
--------------------------------------------------------------EDEEESEDEEDWEEVEEMSEP-LGPV-DSTELA---VVSKPVEIEIETPDMVRKRQRKEKRKAEFETYLRRMMKRFNKELLVDTHKVHLLCLLAGGLFRSRLCCEPDLLAVALSILPAHFTTVATKRINSGFLEGLLKWFQMTFTLNPALPEEKGVELSTVLENRIGCLSARDHEEMTNLFLLVLRSLRLFCRLVLSLQPLPLKPPPASKNK-----TT--PTKSSPEKDQSEKPSPEPKISPGTKRPSSA------HNAAVKEQRGGKRKKKKAEGGEKEAAGGQKP-K------NSSRRSVASKVSYKEVSSEEEEE-QSEEEFQPTNEDD--SEDSDGAMKVCRKS----KVK-GKGQASR--RSSEVKQEEeSEEEEEEEEEEKQVKK-----QRRKRKEGKGADEWLEVYLECTGKWVCVDVDQG-VGQPQLCSNQATQPITYVVAVDDEGYLKDLSSRYDPTWLTSSRRRRVDSEWWEETMELYKSPDTERGQKEDQEMQAKLLDKPLPTSISEYKNHPLYALKRHLLKYEAIYPSTAAVLGYCRGEPVYSRDCVHTLHSRDTWLKEARTVRLGEEPYKMVLGFSNRSRKARMISEQ-KDVKDLPLFGVWQTEEYQPPIAVDGKVPRNEFGNVYMFKSCMLPVGCVHLHLPNLHRVARKLNIDCAVAVTGFDYHCGFAHAVNDGYIVCEEHQEILKAAWENEQDIQQKKEQEKREKRVVANWTLLVKGLLIKERLKRRYGQQGLASGaglKQEKEGGaeGLSSDEEEEGGAQT-APPSLTSSWPQNRQEEKI--I---RRVTKQEKRGEEKNLFPFEK-
>UniRef90_A0A3P8Y4L7/5-746 [subseq from] Xeroderma pigmentosum, complementation group C n=5 Tax=Esox lucius TaxID=8010 RepID=A0A3P8Y4L7_ESOLU
-------------------------------------------------------------------------------------------------ALPSQPVEIEIETPDILLKRQRREKRKTEFETYLRRMMNRFNKDVVEDTHKVHLMCLLANGMFRNQLCSTPDLLAITLSLLPTHFNMVAKERIDANYLSGLLKWFETTFTLNPNLSCEEKLDPQALLESRLGSLTARDHQEMTHLFLLVLRSLQLFCRLVLSLQPLSLKAPSAKAKTSG-----SLPGKSPSQKKPAKENRSEHKVSPGT----------KRPAA-GTGQRGAKKSKIKEADPELGVSSGQK-------PKNSKRRSVASKVSYKEESSEGEGPSdGDEFQPTTEENS----EDSE-GAAKPIRCEKGKGGKSQAKMSDPRRGGGKKKVKSEEEGDEDWEGGEEGEAE--EVKGGRRKGEKGADEWLEVYLEKTGCWVCVDVMQG-VGQPQLCARQATHPMTYVVAVDGDGHLKDLGSKYDPTWMTATRKRRVDEEWWEETLGPFLSPESERDIQEDKELQARLLDKPLPTSIAEFKNHPLYALKRHLLKYEALYPPTAATLGYCRGEPVYSRDCIHTLHSRDAWLKEARTVRLGEEPYKMVRGFSNRSRKARIASEQ-KEKDDLPLFGEWQTEEYQPPVAVDGRVPRNDFGNVYLFKPCMLPLGCVHLRLPNLHRVAKKLGMDCALAVTGFDFHSGYSHAVTDGYIVCEEHEEILRAAWVEDQEIQKQKEKEKREKRALSNWTLLVKGLLIRERLHRRYGKKGE---------DGLSS-EEEGEGGPNTAAATLAQAWPQNRQEVQDSGTGAPPKKSKQEKRGQQKHLFPFEK-
>UniRef90_A0A3P8V8B6/94-923 [subseq from] XPC complex subunit, DNA damage recognition and repair factor n=2 Tax=Cynoglossus semilaevis TaxID=244447 RepID=A0A3P8V8B6_CYNSE
--------------------------SAVKDEEDDSEDDFDMVTSPAsKLAARTKRVEKdkeeEDDDSDEddDSDEEEDDWEEVEELDEP-LGPVEAA----EPDLPTQAVEIEIETVEVKKKKKR----QAEYETYMRRMINRYKKDLLMDTHKVHLMCLIGSGMFRNRLCSEPDLLAISLSLLPAHFGKVAKERIDQNYLSGLLKWFRATFTLNPSLPYEERPDPQALLERRLASLSARNHQEMTHLFLLFLRSLLLSCRLVLSLQPVSFKPPSAKAKGGGKS--AGD-SGKSPKNKETSRTTTE----------QKVSPGTKR-AAKSKGDHGGKKAKREDTKEKE-E----KTVKPgGQRPKNSKRRSVASKVSYKEESNSEAEERLSDeeeFQVTSEEDSD--DFESEAKSSKNGKA--KSKVKNNRKTAA-TEKNVKEK---LVKEKEEEEGNEGGE---ASKRRSGKKTGSGADEWLEVYLDKTASWVCVDVEHGV-GVPKLCSQNATAPVTYVVSVDGDGFLKDLGKKYDPTWMTSSRKRRVDDEWWEETLAPFLGPEDERDKKEEKELQNRLLNKPLPISIAEYKNHPLYALKRHLLKYEAIYPSTATVLGYCRGEPVYSRDCVQTLHSRDTWLKEARTVRLGEEPYKMVKGFSNRSRKARIMS-DTKNENDLALFGEWQTEEYQPPIAVDGKVPRNEYGNVYLFKPCMLPVGCVHLRLPNLHRVARKLDLEAAPAVTGFDFHGGYSHAVTDGYIVCEEHEEILRAAWSEDQEFQKQKEKEKKEKRAFSNWKLLVKGLLIRERLKKRYSKKNLGLVHHGDNDVGLSSDEEEVDSKSSptkTASETLAMSWPQNRQTEVGSGNSSGQKKnstTKREKKGQERHLFPFEK-
>UniRef90_A0A3Q3ETD2/85-929 [subseq from] XPC complex subunit, DNA damage recognition and repair factor n=1 Tax=Labrus bergylta TaxID=56723 RepID=A0A3Q3ETD2_9LABR
--------------------------PVKKEDSDSDDFDMVTSRAPAYKHKNAKKTENKEeeEDEEEDSEESGDDWEEVEELSGP-LGPVEPP----EPVLPSQPVEIEIETPEVRKRQ----KRQAEFENYLKRMVNRFKKDQLIDTHKVHLMCLIASGMFRNRLCSEPDLLAITLSLLPPHYAMVAKERIDQNYLSGLLKWFKATFTLNPSLPCEERPDPWALLGRRLASLSAKNHQEMTHLFLLVLRSLQLFCRLVLSLQPIPLKAPSAKSKGD-KSP-ASAPGKSAK--------NTGKGTSKASPSESKVSTGTKRRAGGGktKEDRGGKKAKTNR-IKEEDEEKA--IVSAGQRPKNSKRRSIASKVSYKEESNSEEEkeeGGLSDEEFqaSSEEDSAESESGAKSTKIGKRNVSNSKNTPASKKKSGGGINQVKEEDRK---WENEEEDEEEIKSNTTKRRSGKKKEGPGADEWLEVFLDKTSSWVCVDVEHGV-GMPQLCSQNATAPVTYVVSVDNNGFVKDLGRKYDPTWMTSTRKRRVDEEWWEQTLEPFVGPEDERDRKEEKELQNRLLNRPLPISVGEYKNHPLYALQRHLLKYEAIYPSSATVLGYCRGEPVYSRDCVHTLHSKDTWLKEARTVRLGEEPFKMVRGFSNRSRKARMAS-ELKEEKDLPLFGEWQTEDYQPPLAVDGKVPRNDYGNVYLFKPCMLPVGCVHVRLNNLHRVARKLDMDAAPAVTGFDFHGGYSHAVTDGYIVCEEHEEILRAAWEEDQELQKQKEKEKREKRATSNWTLLVKGLQIRERLKQRYGKKNQGLAclAQGEETGGLSSDEEDaaedGSPGAKTASETLAMSWPQNRQAEEDGgSISGLKKKttTKREKRGQEKHMFPFEK-
>UniRef90_A0A4W3K753/139-956 [subseq from] XPC complex subunit, DNA damage recognition and repair factor n=8 Tax=Callorhinchus milii TaxID=7868 RepID=A0A4W3K753_CALMI
---------------------------------------------------------KVKQEEDDTTEDSEVEWEDVEELHNRISEDAS-ALTFPEPSLPTKSVEIEIEIPGQAKKRRRSENRKAEFEMYLRRMIKRFNTQVRTDTHKVHLLCLLANGIFRNQICNKSELHALGMSLVPADFANVTAHYLDIPCVSNLLKWFLSSFMIDPSPKD-NESNLSSALEKRMASGSARNKEELVYLFLIILRSLKLVCRLVLSLQPIPYKESLEKSKKPSRRRE---------SKKSISTNRSKSRAGTGTTKSQVRQEKTQPCDNEGKSQEILRRE--KTQGFE----HGDNE--ISRRPKNARRRSVASKVFYKEDT-EEETNSDSDFEAeSSDDCSNYSDESSSGnfrGKRNSSKAKSSKEKKQilwETSAAGGVTKGKKVLENSetMqERRNSgTKTSSKFSKLLTdCDGESAtveDKISsLpKGSDQWIEVYVEKEKKWVSVDCVHNFVNRPELFVKYVTKPLWYIVAFDNDCCVKDVTQRYDPAWMTYTRKQRVDPGWWDETLELYKSDCIEREKEEDLELKSKLLDQPLPTSVAEYKNHPLYVLKRHLLKYEIIHPSTAAILGYWRSEAVYSRDCVHTLHSKNTWLKEARAVTNGEVPCKMVKSLSNFARRVRLASAENKDKDDLGLFGYWQTEEYQPPIAIDGKVPRNEFGNVNLFKPCMLPIGCSHLRVPNLSRVARKLNIDCVPAVTGFDTHSGCSHAVVDGYVVCEEYKEVLLDAWHSEQIEIEKKAREKREKRVITNWKLLVKGLLIRERLKQRYSTENNTSSSlSQETGRGFSSDE-EGPASQTPVT-DASHSWPLNRQNALEQPEKM-NRKTKRQKKGEEKHLFPFEK-
>UniRef90_A0A3B4UXQ3/60-818 [subseq from] XPC complex subunit, DNA damage recognition and repair factor n=3 Tax=Seriola dumerili TaxID=41447 RepID=A0A3B4UXQ3_SERDU
-----------------------------------------------------------------------------------------------EPVLPSEPVEIEIETPEVR----RKQKRKAEFETYLRRMMNRHKKDLLIDTHKVHLMCLIASGMFRNRVCSEPDLLAITLSLLPPHFGLVAKERIDHNYLSGLLRWFRATFTLNPSLPCEERPDPRALLERRLASLSARTHQEMTHLFLLVLRSLQLFCRLVLSLQPIPFKPPSAKGKGAT--TSTAVPGKSQETPKT---PSPEPKVSPGSKR----------PaGAKGER--GGKRAKRKDI--KEEEAEEKVKTSGGQRPKNSKRRSVASKVSYREESNSEQEEWLSDEDeFqASEEESEDSEREEKSTKKNNKKTAAPKRRSGGGTK-------------QVKAEGEEEEDGDEGEAKQKSGKKKKRREGPGADEWLEVYLEKTSSWVCVDVEHGV-GMPHLCSQNATAPVTYVVSVDGDGFVKDMGRKYDPTWMTSSRKRRVDDDWWEETLEPFLGPEDERDVQEDKELQKKLLNKPLPISITEYKNHPLYALKRHLLKYEAIFPPTASVLGYCRGEPVYSRDCVHTLHSRDTWLKEARTVRLGEEPYKMVRGFSNRSRKARMMSEQ-KDENDLPLFGEWQTEEYQPPVAVDGKVPRNDYGNVYLFKPCMLPVGCVHLRLPNLHRVARKLDLDAAPAVTGFDFHGGYSHAVTDGYIVCEEHEEVLRAAWVEEQELQKQKEKEKKEKRAISNWTLLVKSLLIGERLKQRYGKKNQGlgGLAHGDDVGGLSSDEEaagEGGGpGAMTASETLAMSWPQNRQAEEDGGSGSGLKKkttTKREKRGQEEHLFPFEK-
>UniRef90_UPI001FB6385E/116-952 [subseq from] DNA repair protein complementing XP-C cells n=1 Tax=Mugil cephalus TaxID=48193 RepID=UPI001FB6385E
----------------------KEKKEEEEEEDSEDDFDMVTSPPRVIKPKKKKEEEEEEDEEEEDSEEDEDDWEEVEELDEPL-GPEEP----PEPVLPSEPVQIEIETPEVRKKLKR----QAELETYLKRMMNRYKKDLLMDTHKVHLMCLVASGMFRNRLCSEPDLVAVTMSLLPPHFGSVAKQRIDERFLSGLLKWFKATFTLNPSLPYEERPDPRALLERRLASLSARDHQEMTHLFLLVLRSLQLFCRLVLSLQPVSFKPPSAKDK-----------GAQSSSAAQKKSQKTSPK-------EPKVSPGTKRPAGEGKTtgGRGGKKAKKKKEVKEEEEEEEEKGVVSGGQRPkNSKRRSVASKVSYKEDSEEEEEEEEDeEEEFEATAEEDSEDSESEAKSAKGKKGKGKSKGTRNKKTVAPKRRSGVKKEEEEEEEEEE---EEEGmEKRRRSGK---KKEGPGADEWLEVYLEKTSSWVCVDVDHGV-GAPHLCYENATAPVTYVVSVDGDGFLKDLGRKYDPKWMTASRKRRLDDDWWEETLEPFLGPEDERDAKEDKELQKKLMNKPLPVSIGEYKNHPLYALKRHLLKYEAIYPATATVLGYCRGEPVYSRDCVHTLHSRDTWLKEARTVRIGEEPYKMVRGFSNRSRKARMM-SELKEENDLPLFGEWQTEEYQPPLAVDGKVPRNDYGNVYLFKPCMLPVGCVHLRLPNLHRVARKLNMDAAPAVTGFDFHGGYSHAVTDGYIVCEEHEEILRAAWVEEQELQKQKEKEKREKRATSNWTLLVKGLLIREKLKQRYGNKSQglggvANANADHAPGGLSSDEEPGAGGGANedtktASETLAMSWPQNRQTQEDEGPKR-RRRNNREKKGQDQHLFPFEK-
>UniRef90_A0A553NN34/77-879 [subseq from] Xeroderma pigmentosum, complementation group C n=1 Tax=Danionella translucida TaxID=623744 RepID=A0A553NN34_9TELE
-----------------------------KPEAS------EDFSDQSKERMITEQLSTSQVKDEDEDSEDEDDWEEVEEMTGP-LGPVDSSE----LAVVSKPVEIEIETPDMIRKRQKKEKRKVEFETYLRRMMKRFNKDQLVDTHKVHLLCLLAGGLFRNKLLCEPDLLAVALSLLPTHFTTVSLKRINNGFLEGLLKWFQVTFTVNPALPEEKDLDFRSLLEKRLGCLSARDHEEMTYLFLLVLRSLRLFCRLVLSLQPIPLKPPPATKSKTTPTKSSSEKDNS-EK------SSPEMKVSPGSK----------RPSAASvplKEGRGGKRKKI---AG---EG-GTNEATGAQKPKNTRRRSVASKVSYKEVSSEGE-GHQSEEEFQPSNEEDG--EDSDGDMKISRKSKVKDKSQASSRS--NTVK---QKERA----VDEVEEEKEGKK--SRGKRKE---GKGADEWMEVYLEGTERWVCLDVDQGVA-QSQLCSNQATHPITYVVGLDAEGYLKDLSSRYDPTWLTSSRRRRIDSEWWEETMELYKSPDTERCQKEDQEMQAKLLDKPLPTSISEYKSHPLYALKRHLLKYEALYPSTAAVLGYCRGEAVYSRDCVHTLHSRDTWLKEARTVRLGEEPYKMVLGFSNRSRKARMISEQ-KDVKDLALFGLWQTEEYQPPIAVDGKVPRNEFGNVYMFKSCMLPIGCVHLHLPSLHRVARKLNIDCAAAVTGFDYHSGFAHAVNDGYIVCEEHEEILKAAWENEQDIQQKKELEKREKRAVANWTLLVKGLLIKERLKRRYGQQGLASGARLKEGKgagaeGLSSDEEKVEGGAESTPPSLASSWPQNRQDEQEEKIV--RRVSKREKRGEEKHLFPFEK-
>UniRef90_A0A6J0UZ60/65-779 [subseq from] DNA repair protein complementing XP-C cells n=1 Tax=Pogona vitticeps TaxID=103695 RepID=A0A6J0UZ60_9SAUR
------------------QKVKEENKTLESQQACKKGKRCSKLQnSPRKKEMNIKNKCTIKKiEEDAEDDESEDEWEDVEELHEPEIELLKEIPA---PTLPNKTVEIEIETPEQAKKRERRERRQSEFETYLRRMMKRFNKEVCEDTHKVHLLCLLANGFHRNKICTQPDLQAIGLSIIPTRFTKTPAGQVNRLYLSNLVKWFVATFTVNDQLSKN-NEGWQATLERHFAVYAARDEEELVHMFLLILRALQLLCRLVLSLQPIPLKGLLGKQKGLSKKRSAGtasvESDGCAKKPKMASKRRTGPAKTKPRANQEKIQLRTpesdEEPNTSGIKRRTNKSPASRGAEAQKGSGPVENNlwEKEGLGRPkNVRQRRVASKVSYKEESGSDES-SDSEFRVSEEDEddSNVSDEDFEMPRRKQRLSQGtPKANTAvnnRQKSVSSVLKGpNHSKAvPGKVATpSSSDSSKKRNKIISSDDNEEEERGVvkvKGTDQWVEVFLEREDRWVCLDCVHGTVGQPLLCFKYATKPVCYIIGLDNNGSVKDVTQRYDPAWMTSTRKSRVDAQWWEDTLEPYRSPFVERDQKEDREFLVKLQDQPLPTAIGEYKNHPLYALKRHLLKYQAIYPETASILGYCRGEAVYSRDCIHTLHSKDTWLKQARVIRIGEVPYKMVRGFSNQARKARMMEPANRDKKDLALFGFWQTEEFQPPVAVDGKVPRNEFGNVYLFQPKMMPIGCV------------------------------------------------------------------------------------------------------------------------------------------------------------------------
>UniRef90_Q1LVE4/69-878 [subseq from] Xeroderma pigmentosum, complementation group C n=5 Tax=Danio rerio TaxID=7955 RepID=Q1LVE4_DANRE
-----------------------------------DSEVKTEEPEDLSdhsEERMIIEDTSLSKQVKEEEEDSedEDDWEEVEEMAGP-LGPVDSS----ELALESKPVEIEIETPDMIRKRQKKEKRKAEFETYLRRMMNRFNKDLLVDTHKVHLLCLMASGLFRNRLLCEPDLLAVALSLLPSHFTTVSLKRINNGFLEGLLKWFQATFTLNPALPEEKEVDLRTVLEKRMGCLSARNHEEMTYLFLLVLRSLRLFCRLVLSLQPLPLKPPPATKSKTT-------PSKSSSEKAQSEKSSPELKVSPGSKRPSS-------ATAAAKEDRGGKRKKK-------TGGGGDKEAAGAQKPKNSRRRSVASKVSYKE-VGSEEEEEQSEEEFQPSNEDD--SEDSDGAVKICRKSKVKSRRSSKVKQEERSEEE---E-----EEEEEEEEEKEVKK-----QRRKKKQGKGADEWLEVYLESSGRWVCVDVDQG-VGQPQLCSDQATLPITYVVGLDDEGFMKDLGSRYDPTWLTSSRRRRVDSEWWEETMELYKSPDTERGQKEDQEMQAKLLDKPLPTSVSEYKNHPLYVLKRHLLKYEALYPATAAVLGYCRGEPVYSRDCVHTLHSRDTWLKEARTVRLGEEPYKMVLGFSNRSRKARMMSEQ-KNVKDLALFGTWQTEEYQPPIAVDGKVPRNEFGNVYMFKSCMLPIGCVHVHLPNLHRVARKLNIDCALAVTGFDYHCGFAHAVNDGYIVCEEHEEILKAAWENEQEIQQKKEQEKREKRAVTNWTLLVKGLLIKERLKRRYGQQGLASGTGLkqgKEGGaeGLSSDEEkEGGAQSAQAPPSLTASWPQNRKEEAEEKIVR--RVSNREKRGEEKHLFPFEK-
>UniRef90_A0A673BPP7/72-856 [subseq from] XPC complex subunit, DNA damage recognition and repair factor n=4 Tax=Sphaeramia orbicularis TaxID=375764 RepID=A0A673BPP7_9TELE
----------------------------------------------------------KEEEEEEDSEEDEDDWEEVEELAEP-LGPVEPS----EPVLPSQPVQIEIETPEVRKRRKR----QAEFENYLRRMMNRYKKDLLVDTHKVHLLCLIANGRFRNRLCCEPDLLAVALSLLPPHFSTVAKDRIDQNYLSGLLKWFRVTFTLNPDLPCEDRPDPRALLERRLASLSARTHQEMTHLFLLVLRSLQLFCRLVLSLQPIPLKPPPAKVSGTSIPNLKVqDP---SETD------PPQQKASPGSKRP---A-----PGAKNPGGRGGKKAKKKGVKEEEEE----EEKTAGGRRtKNLKRRSVASKVSYKEESDSEgEEDEGSEEEEFK-ASSEEEEEEVES--TKGKKAKGKSKRRSGG--GKRQTKDEE-EDDEDE-AT-TTNGAKRRRK---------GRSGPGTDQWLEVYLDKTSTWVCVDVDHGV-GVPQLCSQNATQPLTYVVSVDEDGFVKDLGRKYDPTWMTTSRKRRVDEEWWEETLETLQRPEDERDRREEKELQSRLLNRPLPVSISEYKNHPLYALKRHLLKYEAVYPPSAAVLGYCRGEPVYSRDCVHTLHSRDTWLKEARTVRLGEEPYKMVKGFSNRSRKARMMS-EMKDEKDLPLFGEWQTEEYQPPIAVDGKVPRNDYGNVYLFKPCMLPVGCVHLRLPNLHRVARKLDLDAAPAVTGFDFHGGYSHAVTDGYIVCEEHEEVLRAAWTEDQELQKQKEKEKREKRALSNWTLLVKGLLIRERLKQRYGKKHQGLGAQTKGGedraEGFSSDEEtvEHKSPGAKtASETLAMSWPQNRQTDADGgSTSGTKRKtTKREQRGQEKHMFPFEK-
>UniRef90_A0A315W3L2/89-930 [subseq from] Xeroderma pigmentosum, complementation group C n=5 Tax=Poeciliinae TaxID=586240 RepID=A0A315W3L2_GAMAF
-----------------------------KEEVNSEDDfeMLTAAPAAVKKSTKKPEEEEKEEEeEEEDDSEDEDDWEEVEELAEP-LGPAE----TPEPILPSQPVEIEIETAEVRKQKKR----QAEFETYLRRMMKRYKKDLLINTHKVHLLCLLANGMFRNGLCSEPDLLAVALSLLPPHFCTVARERIDQNYLSGLLKWFTATFTLDPSLPIEERPNAQALLHRRLGSLSARDHQEMTHLFLLFLRSLQLFCRLVLSLHPVSFKPPSSKSKGAKTSTGAAERCQTGQERS--KSNSPETKVSPGTKRQ---AQG-----EKVKGSSGGKKAKRKEMKEEGEEKPV---SSGGQRPKNSKRRSVASKVNYKEESNS-EADEEEEEEASDAEKYQESSEDdFETSTkPARKRTGNGKRSEKNSSTQSALKkRSPGGKQQE-KNEDSEWEEDDEDEGMTSNRVKRrsrQRKDGPGADEWIEVYLVKSSSWVCVDVEHGV-GVPHLCSQNATAPLTYVVAVDGDGFLKDLGRKYDPTWMTASRKRRVDDEWWEDTLEPFMGPEDERDKREEKELQSKLLNKPMPTSIAEYKNHPLYALKRHLLKYEALYPPTAAVLGYCRGEPVYFRDCVHTLHSRETWLKEARTVRLGEEPYKMVKGFSNRSRKARMMS-EMKDENDLPLFGEWQTEEYQPPIAVDGKVPRNDYGNVYLFKACMIPVGCVHLRLPNLHRVARKLDLDAAPAVTGFDYHGGYSHAVTDGYIVCEEDEEVLRAAWVEEQEIQKQKEKEKKEKRAIASWTLLVKGLLIRERLKQRYSQKSQGLgslAPG-EGAGGFSSDEDgvEvDLPGAKTASETLALSWPQNRQAEEdadPGKQKKKKKTAKREKKGQEKHLFPFEK-
>UniRef90_A0A3Q0SN42/71-862 [subseq from] Xeroderma pigmentosum, complementation group C n=3 Tax=Heroini TaxID=318529 RepID=A0A3Q0SN42_AMPCI
----------------------------VKEENDSEDDfDMATSPPPLVRVNTKK----PEKEEEEESEEDEDDWEEVEELAEP-LGPVDPL----EPVLPSQPVEIEIETPEVRKKRKK----QAELETYLRRMVNRYKKDLLIDTHKVHLMCLIASGMFRNRLCSEPDLLAVTLSLLPAHFTMVAKERIDQSYLSGLLKWCVATFTLNPSLPCEERPDPRALLEKRLASVSARNHQEMTHLFLLVLRSLQLFCRLVLSLQPVPLKP-------PSAKVLTSNT---SKESSK--TNSPEPKISPGTKRPA---GG-----RKIKGDVGGKKKRAVVSGG--------------QRPKNSKRRSVASKVSYKEESNSEgeeEEGLSDEDEFQ--ASSENDSEDSESGVK-STK------GKKGKGKDGEWEEGKEEEEE---EG----TTS-KGTKRRS-GPK---KEGPGADEWLEVFLEKTSSWVCVDVDHGV-GMPHLCSQNATSPVTYVVSVDGDGFVKDLGKKYDHTWMTSSRKRRVDDDWWEETLQPFLGPEDERDIKEDKELQNKLLNKPMPVSVAEYKNHPLYALKRHLLKYEAVYPPTATVLGYCRGEPVYSRDCVHTLHSRDTWLKEARTVRLGEEPYKMVKGFSNRSRKARMM-SELKDENDLSLFGEWQTEEYQPPIAVDGKVPRNDYGNVYLFKPCMLPVGCVHIRLPNLHRVARKLNLDAAPAVTGFDFHGGYSHAVTDGYIVCEEHEEILRAAWVEEQELQKQKEKEKKEKRAISNWTLLVKGLLIRERLKQRYNKKNQGLGSLADGGdtGGFSSDEEavEGGSPGAKtASETLAMSWPQNRQAEEDSgSASGLKRKTKREKKGQEQHLFPFEK-
>UniRef90_UPI001FAB4930/122-931 [subseq from] DNA repair protein complementing XP-C cells isoform X1 n=2 Tax=Girardinichthys multiradiatus TaxID=208333 RepID=UPI001FAB4930
------------------------------------------------------------MEDDDDDSEDEDEWEEVEELAGP-LGPVEPP----EPVLPSQPVEIEIETAEVKKQKKR----QAEFETYLRRMMKRYKKDLLIDTHKVHLLCLLANGMFRNKLCSEPDLLAVAMSLLPPHFCKVAKERIDQNYLSGLLKWFRATITFNPSLPTEERPDPRALLERRLGSLSARDHQEMTHLFLLFLRSLQLFCRLVLSLHPVPFKPPSAKSKGPKA-----STG-ATER------YQTNQESSKTNSPETKVSPGAKRPAGSGKIKGGSGGKKAKRKEMK--EGEEGKPvSSGGQRPKNTKRRSIASKVNYKEESNSE--GSE-EEEISDAeEIQETSDDDSEDSETTTKSAKKKMRNRKSTAKTTKTQNTAApkRKSSgGKQQVKDEDSEWEEGKEEDEDvtNNRtkrrsGRKKEGPGADEWLEVYLDKTSSWVCVDVEQG-VGVPHLCSQSATSPLTYVVAVDGDGFLKDLGKKYDPTWMTWSQKSRVDDEWWEETLESFMGPEDDRNKKEEKELQNKLLNKPMPTSIAEYKNHPLYALKRHLLKYEALYPPTATVLGYCRGEPVYSRDCVHTLHSRDLWLKQARTVRLGEEPYKMVKSFSNRSRKARMMS-KMREEKDLPLFGEWQTEEYQPPVAVDGKVPRNDYGNVYLFKACMIPVGCVHLRLPNLHRVAKKLSLDVASAVTGFDYHGGYSHAVTDGYIVCEEDEEVLRAAWVEEQEIQKQKEKEKKEKRAIASWTLLVKGLLIRERLKQRYNQKNQGLgtLVHGEEAGGFSSDEEGGEVDPcgaKTASETLALSWPQNRKEEEDR-SPGKQKKttTKREKKGQEKHLFPFEK-
>UniRef90_A0A6P7IE27/114-951 [subseq from] DNA repair protein complementing XP-C cells n=1 Tax=Parambassis ranga TaxID=210632 RepID=A0A6P7IE27_9TELE
--------------------------KPEKEEEDSEEDfDMVTSPRRLVKVN-IKKPEEEEEEEAGDSEEDEDDWEEVEELSEPLgPGDPP------EPLLPSQPVEIEIETPEVRK----KQKAQAEFETYLRRMMNRYKKDLLMDTHKVHLMCLIASGMFHNSLCSEQDLLAVTLSLLPAHFSTISKERVDQNYLCGLLKWFRTTFTLNPSLPCEERPDPRALLERRLASLSARNHKELTHLFLLILRSLQLFCRLVLSLQPVPFKPPSGKGKGAGRSTGVLEEGHASQETSK--TNSSEPKVSPGTKRPA--AGG----DVKGGRGGGGKKAKKKETKGK----PEEEAERATQTGGHRRKlqkrCSVSSKVCYKET-DSEEDGEGEgihdDEEYQVTSEEDTEEAESEAKTTKSNKGKGKSNNKKTASERRRSGGGKKTvKdeDRQWEEEEEEGMSSNRTKRR--SG---VKKEGPGADEWLEVYLEKTSSWICVDVDHGV-GMPHLCVQSATAPLTYVVSVDGDGSLKDLGRKYDPTWMTSTRKRRVDEDWWEETLQPFLGPEDEKDIKEDKELQNKLLSKPLPVSITEYKNHPLYALKRHLLKYEAIYPPTATVQGYCRGEPVYSRSCVHTLHSRDTWLKEARTVRLGEEPYKMVKGFSNNSRKARKTCE-QKDEKDLPLFGEWQTEEYQPPIAVDGKVPCNDYGNVYLFKPCMLPVGCVHVRLPNLHRVARKLNIDTAAAVTGFDFHGGFSHPVTDGYIVCEEHEEVLRAAWLEEQEIQKQKEKEKREKRAISNWTLLVKGLIIRERLKQRYSKKNQTleSLAREDDNSGLSSDEEpaEGGSGEAKtASETLAMSWPQNRQAEVDGE--SGS-KQKKKKRVQEKHLFPFEK-
>UniRef90_A0A3N0YSM1/103-889 [subseq from] DNA repair protein complementing XP-C cells n=7 Tax=Cyprinoidei TaxID=30727 RepID=A0A3N0YSM1_ANAGA
--------------------------------------------------------------EEEEESEDEEDWEEVEEMAEP-LGPVDSAE----LAVVSKPVEIEIETPDMARKRQRKEKRKEEFETYLSRMMKRFNKELLVDTHKVHLLCLLAGGLFRNRLACEPDLLAVALSILPAHFTTVAIKRINTGFLEGLLKWFQVTFTLNPTLPEEKGVELRMVLEKRIGCLSARDHEEMTYLFLLVLRSLRLYCRLVLSLQPLPLKPPPATKSKTT-------PTKSSPEKDQSEKPSPNLKISPGSKRPSS-------ATAAVKEQRGGKRKKKKEEAVEKEAA-GGLKPK------NSRRRSVASKVSYKEVSSEEE-EEQSDEEFQPPNEDDS--EDS-DGPMKVcRKS--KFKGKGGAPRRSSEVKQEERSEEEEEEEEEEEEEEEEEEEKEVKKQRRKRKEGKGADEWLEVYLESTGRWVCVDVDQG-VGQLQLCSDMATQPITYVVGVDDEGYLKDLSSRYDPTWLTSSRRRRVDSEWWEETMEIFKSPDTKRGQKEDQEMQAKLLDKPLPTSISEYKNHPLYALKRHLLKYEALYPSTAAVLGYCRGEPVYSRDCVQTLHSRDTWLKEARTVRLGEEPYKMVVGFSNRSRKARMMSEQ-KGVKDLALFGVWQTEEYQPPIAVDGKVPRNEFGNVYMFKSCMLPVGCVHLHLPNLHRVSRKLNIDCAAAVTGFDYHCGFAHAVNDGYIVCEEHQEILKAAWENEQEIQQKKEQEKREKRAVANWTLLVKGLFIKERLKRRYGQQGLTSGmglKQGKEGGaeGLSSDEEEEGGAQS-APPSLASSWPQNRQEEQEEKIV--RRVTKREKRGEQKHLFPFEK-
>UniRef90_A0A7J5ZPR3/73-885 [subseq from] Xeroderma pigmentosum, complementation group C n=3 Tax=Ictaluridae TaxID=7996 RepID=A0A7J5ZPR3_AMEME
--------------------YFSEPLKEEPEDIFEDSSMSLPESSVLKGSDYKMKEEKKESDIESDESDDDEDWEEVEELAGPLA----PTEADQEPAVPSQPVEIEIETAEARHKRQKKEKIQAEFEIYLRRMMKRFNKGIQEDTHKVHLLCLLGSGLFRNRLCCEPDLLAITLSLVPTHFTVVIKKRINTVYLEGLLKWFKVTFTLNPALPEEKDVGLRTLLERRLGSLSARDHQEMTYLFLLVLRSLHLYCRLVLSLQPLPLKSSTSMDKAPTSS----SPS-SKVKSNEADKKPPEPKVSPGSK----------RPSsIEGQPKRGGKRQKR----NVEDGGDKEKEAVGGQRPKNTKRRSTASKVSYKEVSsdGEDELSDGEEFKPTREDESDDSECDAKRS-NRYSKAKGKGKSQAPLRSSKP----QKRTKKEEEEDTDEEEEQRKGKKQH-----GRRKQVKGDDEWIEVYLKGAKRWICVDVDQG-VGQPERCSNKATQPITYVVGVDEDGYLKDVSSRYDPTWLTSSRRRRIDSDWWEETLSFYECPDTKQKQEEDQELQDKLIGKPLPKAISEYKNHPLYALERHLLKYEALYPPTAAILGYCRGEAVYSRDCIHTLHSRDIWLKKARTVRLGEEPYKMVKGCSNHSRKARRMS-ENKDKKDLALFGHWQTEEYQPPAAINGKIPRNEFGNVYMFQPCMLPVGCVHVHLPNLNRVARKLNLDCAPAVTGFDFHGGHSHAVIDGYIVCKEHEEILKAAWENEQEIQRKKEKEKREKRALANWKLLVKGLLIKERLQRRYGQQGVAKDTGIAEGAgeaeGFSSgEEDEGGAHT--APPSLAVSWPQNRQEEKE---EGGVKKSV----------------
>UniRef90_H3D3A6/8-797 [subseq from] Xeroderma pigmentosum, complementation group C n=2 Tax=Tetraodon nigroviridis TaxID=99883 RepID=H3D3A6_TETNG
------------------------------------------------------------AEGEQDSEEDEDDWEEVEELSEP-LGPVEA----QEPALPSQSLEIEIETPEVRKERKR----QAEWETYVRRMVNRYKKDLLVDMHKVHLMCLIARGMFQNRLCSQPDLLAITLSLLPTHFSMVAKDRVDQNFLSGLLRWFRTTFTLNPSLPCERRADPRLLLEGRLASLSARNHEEMTHLFLLVLRSLQLFCRLVLSLQPVPLKLPPAKVLTlGSVVHLEVLPCQQqFDILGFILLNHSFSRLLIFVQQG----KSAARTSEKSNAN--QEKRRCDPKQT-GDKRPINGTPSAGQRPKNSTRRSIASKVSYKEESSSDgeeKAASDDDFQVSSEE-EDGVDS--------ENEAIS---TKRAGKRRSKQDSGGKRKQDSRPGNGA-----KRR-----SGRK---KEGLGDDEWLEVYLAKTSSWICVDVEQG-IGMPHLCSQKASSPVTYVVSVDGDGFVKDLGRKYDPTWMTLSRKRRVEEDWWEDTLAPFMGPEDEKDQKEDKELQKTLLNKPLPISVAEYKNHPLYALKRHLLKYEAIYPSTAAVLGYCRGEAVYSRDCVHTLHSRDTWLKEARTVGLGEEPYKMVKGFSNRSRKARMM-SELKNENDLALFGEWQTEEYQPPIAVDGKVPRNDFGNVYLFKPSMLPVGCVHLRLSNLHRVAKKLSIDAAPAVTGFDFHGGYSHAVTDGYIVCEEFEEILQAAWLEEQELLKQKEKEKREKRVTSNWALLVKGLLIREKLKKRYSTKNQGLRTlaDGDEPGGLSSDEEaqEGASPAAKtASETLAMSWPQNRQEEEEKDFVSGlQKKkmTKREKRGQDKHLFPFEK-
>UniRef90_UPI001471352C/70-878 [subseq from] DNA repair protein complementing XP-C cells isoform X1 n=2 Tax=Thalassophryne amazonica TaxID=390379 RepID=UPI001471352C
----------------------------------------------------------MNPKKQEeEESEEDDDWEEVEELAEPLD-----PSKPPEPVLPSQPVEIEIEGPQVRK---R-KKMMVAFEAHLKRMMNRYKKNLLVDTHKVHLMCLIASEMFRNRMCSEPDLLAITLSLLPAHFGMVAKQRIDQNYLSGLLKWFRATFTLNPSLPPDDGTDPRALLERRLASLSFRNHQEMTHLFLLVLRSLQLFCRLVLSLQPVPLKLSSKESKK---FKTSAGSTTKNDTDEGL---------CETSPHESKVSPGTKRPP-RGRKTKGNRgGKKAKRQNIKEDDEEEEKVIPTGRQRPkNAKRRSVASKVSYKEESNSegedDERlSDEEDFQVTNEENSDDSDGETKSTKTTTRKARVckNQSTQAPKRRSDGENKQGMDEDEEMEDFEKENSRIKR--------RSGKKREGPGDDEWLEVYVEKMSSWVCVDVEHGV-GLPHLCFQNATAPVTYVVAVDGNGFIKDLGRKYDPAWMTCSRKRRVNEDWWEETLQPFLGPKDERDKKEDEEVQNKLLNKALPISITEYKNHPMYALKRHLLKYEAIYPTSAAVLGYCRGEPVYSRDCVHTLHSRDTWLKQARTVRLGEEPYKMVKGFSNRSRKARMM-SELKDENDLPLFGEWQTEQYQPPVTVNGKVPRNDYGNVYLYQPCMLPVGCVHLRLPNLHRVAKKLNIDAVPAVTGFDIHNGFSHAVTDGYVVCEEHEEVLRAAWIEEQQIQKEKEKEKREKRVIANWTVLVKGLLIRERLKKRYGKKTQGSrsqisSKDSEMGpNGLSSDEEvdEGGSPEdKSASDTLALSWPQNKQVKEDSGTTSGLKKTRREKKGQEKHLFPFEK-
>UniRef90_A0A4Z2B289/57-921 [subseq from] DNA repair protein complementing XP-C cells n=5 Tax=Takifugu TaxID=31032 RepID=A0A4Z2B289_9TELE
---SKNQATGNKSSKTTKTTTNLETSKYfqssLKEEELDSEEDFDRGKSAAPP-GWVNNKKVEKEDEwEEESEEDEDDWEEVEELMEP-LGPVEPP----EPVLPSQTLQIEIETPEVRKERKR----KAEWETYVRRMVNRYKKDLLVDIHKVHLMCLIASGMFRNRVCSEPDLLAITLSLLPTHFSMVAKERIDQNYLSGLLKWFRATFTLNPSLPCDQQTDPQALLERRLASLSARNHEEMTHLFLLVLRSLQLLCRLIFSLQPIPLKLPSIQ-----EQLLTRRKKGRTQSNHRETRDQSKRESPKQT---E---------EGKKQREQG-KRERQR--DKEEEK----STTLAGQRPKNSKRRSIASKVSYKEESssGADEKlVSDDDFQAPSKEECSVDSESeekSTKRAAGKRKSKS-DWTKTNTAQKQQKSGGNLKQDSReLEEKKemEGGGGGEGGTRTMRSGAKrrsGQKKGGPGDDEWLEVYLAKTSSWICVDVDHGI-GKPHLCSQNATSPVTYVVSVDGDGFVKDLGRKYDPTWMTLSRKRRVDEEWWEETLTPFMGPEDEKDKKEEKELQNTLLNKPLPLSVAEYKNHPLYALKRHLLKYEAVYPSTAAVLGYCRGEAVYSRDCVHTLHSKDTWLKEARTVRLGEEPYKMVKGFSNRSRKARMMS-ETKNENDLALFGEWQTEEYQPPIAVDGKVPRNDYGNVYLFKPCMLPVGCAHLRLSNLHRVAKKLSIDAAPAVTGFDFHGGYSHAVTDGYVVCEEFEEILRAAWVEEQELQKQKEKEKREKRVISNWTLLVKGLLIREKLKRRYSKKNQGLRILADgeEPGGLSSDEEagEGASPAAkNASETLAMSWPQNRQEEEDKDcVSGLQKKkmTKREKKGQDKHLFPFEK-
>UniRef90_M4AY62/103-933 [subseq from] XPC complex subunit, DNA damage recognition and repair factor n=8 Tax=Poeciliinae TaxID=586240 RepID=M4AY62_XIPMA
-----------------------------------------AAPAAVKKSTKKPEEEEEKEEEEEDDSEDEDDWEEVEELAEP-LGPAET----PEPVLSPQPVEIEIETAEVRKQKKR----QAEFETYLRRMMKRYKKDLLIDTHKVHLLCLLANGMFRNRLCSEPDLLAVALSLLPPHFCTVAREHIDQNYLSGLLKWFRATFTLDPSLPTEERPDPQALLQRRLGSLSARDHQEMTHLFLLFLRSLQLFCRLVLSLHPVLFKPPSSKSKGAKTSTGAAERCQTSQESSK--SNSPETKVSPGTKRRA---QGEkVKGSSR------GKKAKRKEMKEEEEEKPV---LSGGQRPKNSKRRSVASKVNYKEESNSE-ADEEEKEEASDAEEyQESSEDDFETStkPARKRTGlgKSSEKTSSTQGALKRRRTGGKQQekneDGEWEEGKEEEDDEDEGTtSNRAKGRSRQRKDGPGADEWIEVYLDKSSSWVCVDVEHGV-GVPHLCSQNATAPLTYVVAVDGDGFLKDLGRKYDPTWMTASRKRRVDDEWWEDTLEPFMGPEDERDKREEKELQSKLLNKPMPTSIAEYKSHPLYALKRHLLKYEALYPPTAAVLGYCRGEPVYSRDCVRTLHSRETWLKEARTVRLGEEPYKMVKGFSNRSRKARMMS-EMKDENDLPLFGEWQTEEYQPPIAVDGKVPRNDYGNVYLFKACMIPVGCVHLRLPNLHRVARKLDLDAAPAVTGFDYHGGYSHAVTDGYIVCEENEEVLRAAWVEEQEIQKQKEKEKKEKRAIASWTLLVKGLLIRERLKQRYSQKSPGLGSLTpgEEAGGFSSDEDgvEvDLPGAKTASETLALSWPQNRQAEEDADpGKQKkKKTTKREKKGQEKHLFPFEK-
>UniRef90_T0M613/63-225 [subseq from] DNA-directed RNA polymerase n=1 Tax=Camelus ferus TaxID=419612 RepID=T0M613_CAMFR
----------------------------------------QGFPSARKKARRPRKEAAVDRGGCEadDEEESEDDWEEVEGALSSCKLPSRLGCGSPNSV---DGVGSGFSLPPLPRicPPCCSEKLKMEFEMHLRRLMKRFSKEVHEDTHKVHLLCLLANGFYRNSICNQPDLRAIGLSITPVRFTRVPPQDVDTGYLSNLVKWK-------------------------------------------------------------------------------------------------------------------------------------------------------------------------------------------------------------------------------------------------------------------------------------------------------------------------------------------------------------------------------------------------------------------------------------------------------------------------------------------------------------------------------------------------------------------------------------------------------------------------------------------------------------------------------------------------------
>UniRef90_T0M613/270-311 [subseq from] DNA-directed RNA polymerase n=1 Tax=Camelus ferus TaxID=419612 RepID=T0M613_CAMFR
--------------------------------------------------------------------------------------------------------------------------------------------------------------------------------------------------------VFIGTFTINEDLSTNEQDDLQTTLERRFAIYSAKNAEELVHY---------------------------------------------------------------------------------------------------------------------------------------------------------------------------------------------------------------------------------------------------------------------------------------------------------------------------------------------------------------------------------------------------------------------------------------------------------------------------------------------------------------------------------------------------------------------------------------------------------------------------------------------------------------
>UniRef90_T0M613/311-557 [subseq from] DNA-directed RNA polymerase n=1 Tax=Camelus ferus TaxID=419612 RepID=T0M613_CAMFR
---------------------------------------------------------------------------------------------------------------------------------------------------------------------------------------------------------------------------------------------------------------------------------------------------------------------------------------------------------------------------------------------------------------------------------------------------------------------------------------------------------------------YASKPVTYVVGIDGDGWVRDVTQRYDPAWLTATRRCRVDAAWWAEALRPYRSPLAEREQKEDMEFQAKHLDQPLPTVIGTYKNHPLYALKRHLLKYEAIYPETAAILGYCRGEAVYSRDCVHTLHSRDTWLKQARVVRLGEVPYKMVKGYSNRARRARLAEPQLQDQNDLGLFGRWQTEEYQPPVAVDGKVPRNEFGNVYLFLPSMMPVGCIQLNLPNLHRVARKLGIDCAQAVTGFDFHKGYSHPM-------------------------------------------------------------------------------------------------------------------------------------
>UniRef90_T0M613/559-588 [subseq from] DNA-directed RNA polymerase n=1 Tax=Camelus ferus TaxID=419612 RepID=T0M613_CAMFR
-----------------------------------------------------------------------------------------------------------------------------------------------------------------------------------------------------------------------------------------------------------------------------------------------------------------------------------------------------------------------------------------------------------------------------------------------------------------------------------------------------------------------------------------------------------------------------------------------------------------------------------------------------------------------------------------------------------------------------------------------------------------------------------------------------------KREKRALGNWKLLVRGLLIRERLRLRYGAQ------------------------------------------------------------------------
>UniRef90_T0M613/637-719 [subseq from] DNA-directed RNA polymerase n=1 Tax=Camelus ferus TaxID=419612 RepID=T0M613_CAMFR
----------------------------------------------------------------------------------------------------------------------------------------------------------------------------------------------------------------------------------------------------------------------------------------------------------------------------------------------------------------------------------------------------------------------------------------------------------------------------------------------------------------------------------------------------------------------------------------------------------------------------------------------------------------------------------------------------------------------------------------------------------------------------------------------------------------------------LLRVRARQRR-PTRTXXXXXXXXGGGLSSDEEEGTSSQAEAARILAASWPQNREAEEERKGRR-LRKSSREKKEAESHLFPFEKL
>UniRef90_A0A1A6H217/40-285 [subseq from] BHD_1 domain-containing protein (Fragment) n=1 Tax=Neotoma lepida TaxID=56216 RepID=A0A1A6H217_NEOLE
CSDPGDPTNGAAKKKVAKATAKSKNLKAPKEEALSDGDNFRDSPGDCKKSKKHPKTEVVDKDSDE-HEDSEDDWEE--------------------SVLPVKAVEIEIETPEQAKARKRSEKIKMELETYLRRMLKRFNKEVQENMHKVHLLCLLASGFYQNSICRQPDLLAIGLSIIPTRFTKVPLQDRDICFLSNLVKWFIGTFTVNADLSATEQDSLQTTLEKRIAIYSARDEEELVHIFLLILRALQLLTRLVLSLQPVPLNN--------------------------------------------------------------------------------------------------------------------------------------------------------------------------------------------------------------------------------------------------------------------------------------------------------------------------------------------------------------------------------------------------------------------------------------------------------------------------------------------------------------------------------------------------------------------------------------------------------------------------------------
>UniRef90_A0A1A6H217/286-604 [subseq from] BHD_1 domain-containing protein (Fragment) n=1 Tax=Neotoma lepida TaxID=56216 RepID=A0A1A6H217_NEOLE
-----------------------------------------------------------------------------------------------------------------------------------------------------------------------------------------------------------------------------------------------------------------------------------------------------VPESHKRPKTSKRIKQEEIFPECSDKANARGKRSKatAGSRQRRKPSCSEGEE---AKQETXSHARARQ-RRRVAAKXSYKEESGSDEAGSGSDFELSSGESQHSSDEDCEPGPQKQKRAPVPQKTKTRSKSASKTQ----CEPPSFPAASSSSSGSKRGRKVSSGGEETRDRKAAGVDQWLEVFCEPQAKWVCVDCVHGVVGQPLTCYKYATKPTTYVVGIDNDGWVRDVTQRYDPAWMTATRKCRVDAEWWAETLRPYQSPLTEREKKEDLEFQAKHLDQPLPTSXGTYKNHPLYALKRHLLKFQAIYPETAAVLGYCRGEAVYS-----------------------------------------------------------------------------------------------------------------------------------------------------------------------------------------------------------------------------------------------------------------------
>UniRef90_A0A4Z2HGG2/121-936 [subseq from] DNA repair protein complementing XP-C cells n=3 Tax=Cottales TaxID=1490021 RepID=A0A4Z2HGG2_9TELE
-----------------------------------------------------------EEDEEEDEDSEEDDWEEVEELSGPL-GPP----GPQEPVLPSQPVEIEIETPEVRKK----QKRKAELETYMRRMVNRYKKDVLIDTHKVHLLCLIASGVFRGRLCTEPDLLAITLSLLPAHFSMVAKERIDHNYLSGLLKWFSSTFTLNPCLPCEEHQNPRALLERRLASLSARNHQEMTLLFLLVLRSLQFFCRLVISLQPIPLKPPSAKGQGAR--TSTGTPK-KS---------NTSQQPSKTACPEQKISPGTKRPAGGGKItgSRGGKKAKTTEIKEEFDKVKKKPKTSGGQRPKNSKRRSIASKVSYKEESESggerEKEGGGLSEEEEFQATSEEDSEDSEGGAKftKWKKGRGKSKPNVTNTAASKERRsdgGNKQfKDEEGKERKEEEDEKEEGTMHNqTNRRRGRKNKGPGADEWLEVFLVKTSSWLCVDVERG-VGMPHLCSQNATAPITYVVSVDGDGFLKDLGRKYDPTWLTFSRKRRVDEEWWEETLGSFLGPEDERDKKEEKELQNRLLNKPLPISITEYKNHPLYALKRHLLKYEAVYPSTATVMGYCRGEPVYSRDCVHTLHSKDTWLKEARTVLLGEEPFKMVRGFSNRSRKARVASEQ-KDENDLALFGEWQTEEYQPPIAVDGKVPRNDYGNVYLFKPCMLPVGCIHLMLPNLHRVAKKLNMDAAPAVLGFDFHAGYSHAVTDGYIVCEEHEEILRAAWLEDQEIQKQKEKEKKENRVISNWTLLVKGLLIRERLKQRYGKKNHGLGSLGE-TGGLSSDEEEveaGSPSTKTASETLAMSWPQNRQAEEEGgSISGLKRKttTKREKRGQEKHLFPFEK-
>UniRef90_A0A8S4BY83/85-291 [subseq from] (Atlantic silverside) hypothetical protein n=1 Tax=Menidia menidia TaxID=238744 RepID=A0A8S4BY83_9TELE
---------------------------PVKEESDSENDfDMVTSPPPINKAKL-STKKSEEELEDDDESEDEDDWEEVEELAEP-MGPVEPP----EPTLPSQPVEIEIETAEARKQK----KRKAEFETYLKRMMKKYKMDLLMDTHKVHLMCLLANGMFRNRLCSEPDLLAITLSLLPPHFSMVAKERIDQGYLSGLLKWFRATFTLNPSLPCEERQNQRALLERQLGSLSARDHQEMTHVG--------------------------------------------------------------------------------------------------------------------------------------------------------------------------------------------------------------------------------------------------------------------------------------------------------------------------------------------------------------------------------------------------------------------------------------------------------------------------------------------------------------------------------------------------------------------------------------------------------------------------------------------------------------
>UniRef90_A0A8S4BY83/313-953 [subseq from] (Atlantic silverside) hypothetical protein n=1 Tax=Menidia menidia TaxID=238744 RepID=A0A8S4BY83_9TELE
-----------------------------------------------------------------------------------------------------------------------------------------------------------------------------------------------------------------------------------------------LQLFLLVLKSLQLFCRLVLSLQPVSFKPSSAKSKGATTSSGAPKKGQKSQESSKI--NSPEQKVS----------PGGKRPAGQNmKGGRGGKKAKRKEMKVEEEEKL---VPSGGQRPKNSKRRSVASKVSYKEDSDSERAAGDEDFTDTEFQGtSEDDSEDSERGaaPRKGKKGKRKEQGEAkeTSKKKPATgKRGSGG-GKKVQVKDEEDSECeageEDDDEVTGGGTKrrSGRKEGPGADEWLEVYLDKASSWVCVDVEHGV-GKPHLCSQNATAPVRYVVAVDGDGFLKDLGRKYDPTWMTSSRKRRVDDEWWEETLEPFLGPEDERDIKEEKELQNKLLNKPLPTSIAEYKNHPLYVLKRHLLKYEALYPETASVLGYCRGEPVYSRDCVHTLHSRDTWLKEARTVRLGEEPYKMVKGFSNRSRKARMMS-EAKDEKDLPLFGDWQTEEYQPPIAVDGKVPRNDYGNVYLFKACMLPVGCVHLRLPNLHRVARKLNLDAAPAVTGFDYHGGYSHAVTDGYIVCEEDEEILRAAWVEEQEIQKQKEKEKKEKRVIANWTLLTKGLLIGERLKQRYSKKGQGLAAQGNDAGGFSSDEEEveGGCPDAkTASETLAMSWPQNRQAEEDGGSTTRPKRkiTKREKKGQEQHLFPFEK-
>UniRef90_UPI000A1C5E03/11-808 [subseq from] DNA repair protein complementing XP-C cells n=1 Tax=Boleophthalmus pectinirostris TaxID=150288 RepID=UPI000A1C5E03
-----------------------------------------------------------KEKEEESDEDDEDDWEEVEELEEP-LGPVDPS-APTHSI-P-ESVEIEIETPEARKRK----KQQAEWEAYLRRMVNRHKKDLLIDTHKVHLLCLVANAQHRNSLCSDPDLLAITLSLLPAHFGNVSKERIDQNYLSGLHKWFKATFTLNPSLSSEDCPSPRSLLERRLASLSAKNHQEMTHLFLLVLRSLQLFCRLVLSLQPVPFKPpSTAKAK-GSKSQSKTN---SQ--QNSVDSSPTEPQVSPGSK----------RPSAGEKKERGGKKAKKKLVKSEEEEeeeeeeeeEEEKKRVKPGQRPKNSKRRSVASKVSYKEESESDGGTDGSEEEFRAVSEEDSEEEEEEK--KTKKKSPKDKKPSKNKTPAPKRRSGGKKQDKEQNHDEDDE------EASVNEPKKRRQKDSPGADEWIEVYLDKPQCWVCVEVDVGV-APPQVISQNATQPLTYVISVNGDGFLKDLGSKYDPTWMTSSRKRRVDDEWWEESLEPFLGPEDERGQQEDKELQSKLRNKPLPVSITEYKNHPLYALKRHLLKYEAIYPETATVLGYCRGEPVYSRDCVHTLHSRDTWLKEARTVRLGEEPYKMVKGFSNRSRKARMMS-ENKNENDLALFGEWQTEEYQPPIAVDGKVPRNDYGNVYLFKPCMLPVGCVHLKLTNLNRVARKLNLDAAPAVTGFDFHGGYSHAVTDGYIVCEEHEEILRAAWVEEQEIYKQKEKEKREKKAISNWTLLTKGLLIRERLKRRYGPLSKESkeGPEGEAG-GFSSDEdhdqEELSPKEKTASEALALSWPQNRQTEEEETSK---TKSKRSKKGQEKHLFPFEK-
>UniRef90_A0A8C4GH74/14-787 [subseq from] Xeroderma pigmentosum, complementation group C n=7 Tax=Moronidae TaxID=42148 RepID=A0A8C4GH74_DICLA
------------------------------------------------------------------------------------------------PVLPSQPVEIEIETPEVRKKQK----RQAEFETYLRRMMNRYKKDQLIDTHKVHLMCLIASGMFRNRLCSEPDLLAITLSLLPTHFGMVSKERIDQNYLSGLLKWFRATFTLNSSLPCEERPDPQALLERRLASLSVRNHQEMTHLFLLVLRSLQLFCRLVLSLQPIPLKL-------PSAKVLTLCQ-GTSKTSS------PEPKVSPGTKRPAG--G------GKTRGDRGGKKAKRKE-IKEEDEEEEEKIITSGGQRPkNSKRRSIASKVSYKEESNSEgeneEKGLSDEEEFqATSEEEDSADSESEAKSTKKKTGTGKSKAKVtNSKNTAAPKRksGGGKtevKEENQEW-EEEGEDEEDEEGTTSNGTKrrsGKKKEGLGADEWLEVYLEKTSTWICVDVEHGV-GMPQLCSQNATAPVTYVVSVDGDGFLKDLGRKYDPTWMTSSRKRRVDEEWWEETLEPFLGPEDERDKKEEKELQNKLLNKPLPISVGEYKNHPLYALKRHLLKYEAIYPSTATVLGYCRGEPVYSRDCVHTLHSKDTWLKEARTVRLGEEPYKMVKGFSNRSRKARMMAEQ-KDDNDLPLFGEWQTEEYQPPIAVDGKVPRNDYGNVYLFKPCMLPVGCVHVRLPNLNRVARKLDIDAAPAVTGFDFHGGYSHAVTDGYIVCEEHEEILRAAWVEEQELQKQKEKEKKEKRATANWTLLVKGLLIREKLKQRYGKKNQGLVQGEE-TGGLSSDEEavEGGSPGAKtASETLAMSWPQNRQAEEDGGsVSGLKKKttTKREKRGQEKHLFPFEK-
>UniRef90_A0A8D3ADY1/244-1020 [subseq from] Xeroderma pigmentosum, complementation group C n=4 Tax=Scophthalmus maximus TaxID=52904 RepID=A0A8D3ADY1_SCOMX
------------------------------------------------------------------------------------------------PALPSQPLEIEIETPEVRKKQK----RQAEFETYLRRMMNKYNKDMLIDTHKVHLMCLIASGMFHNRLCSEQDLLAITLSLLPTHYGMVAKERIDQNYLSGLLKWFRATFTLNPSLPCEERPDPRALLERRLASLSAKNHQEMTHLFLLVLRSLQLFCRLVLSLQPIPFKPPSAKGKGARTSNC------ASEKT------STTQETSKTTSSDTKVSPGTKRPAAGGKAkgSRGGKKAKRKDIK-EEEES----SVKSGGPRPkNSKRRTVASKVSYKEESHS-EGGEGLSDEEEFQVTSDEDSEDSESEAESTKKEKGRGKTKVIKNKNTAVGgGGKKRvKDEGDNEREegEDDGGVEEGTtNNYAKRRRGKKEEGPGADEWLEVYLEKTSSWVCVHVEHGV-AMPHLCSRSATAPVTYVVSVDGDGFVKDLGRKYDPTWMTSSRKRRVDEDWWDETLQPFLGPEDEKDKREEKELQNKLLNKPLPISIAEYKNHPLYALRRHLLKYEAIYPPTASVLGYCRGEPVYSRDCVHTLHSRDTWLKEARTVRLGEEPYKMVKGSSNRSRKARIM-AELKDGNDLPLFGEWQTEEYQPPIAVDGKVPRNDYGNVYLFKPCMLPVGCIHLRLPNLHRVAKKLEMDAAPAVTGFDFHGGFSHAVTDGYIVCEENEEILQAAWLEEQELQKEKEKEKREKRVISNWTLLVKGLLIRERLKQRYGKKNPGlgGLAHGDNTGGLSSDEEEaveGGSPGAkTASETLAMSWPQNRQAEEDGGNSSGlTKKstTKREKRGQEKHMFPFEK-
>UniRef90_A0A672G274/3-736 [subseq from] Xeroderma pigmentosum, complementation group C n=1 Tax=Salarias fasciatus TaxID=181472 RepID=A0A672G274_SALFA
------------------------------------------------------------------------------------------------------------------------------FENYLKRMMNRFKKDLLIDTHKVHLMCLIASGMYRNRLCCEPDLLAITLSLLPAHFGDVAKARIDQNYLSGLLKWFRATFTLNPSLPCDERPDPRALLESRLASVSARNHQEMTHLFLLVLRSLQLFSRLVLSLQPIPFKAPSAKVMKET----SMCPAGI-------TPSPTSPDASKTNSPEPTVSPGTKRPAAGGKVsgERGGKKAKRKEKKGGDEEEPAAP--SGGQRPKNTKRRSVASKVSYKEESNSE-GENEEEGGLSDEEFEAASDDDSDDFESSSKDTKG-KKGKGKGK--SKVSsVASKR-------RSKTTGNGEVGKRK-----SGNKKKGPGADEWLEVYLEKTSSWVCVDVEHGV-GVPHLCSRNATAPVTYVVSVDDDGFVKDLGKKYDPTWMTSSRKRRVDEEWWEETLQPFLGPEDEKDKKEDKELQRRLLNKPMPVSIGEYKNHPLYALKRHLLKYEAIYPPSATVLGYCRGEPVYSRDCVHTLHSRDTWLKEARTVRLGEEPYKMVRGFSNRSRKARMMS-ETKDDKDLPLFGEWQTEEYQPPIAVDGKVPRNDYGNVYLFKPCMLPVGCVHVRLPNLHRVARKLDVDAAPAVTGFDFHGGYSHAVTDGYIVCEEHEEILRAAWVEEQELQKQKEKEKKEKRAVANWTLLVKGLLIRERLKQRYSQKNQALrgLAHGDDAAGFSSDEEkmEGGGPDAKtASETLAMSWPQNRQAEEDGGNSSGLKRkraTKREKKGQEQHLFPFEK-
>UniRef90_A0A3P8QCX2/139-880 [subseq from] Xeroderma pigmentosum, complementation group C n=3 Tax=Haplochromini TaxID=319058 RepID=A0A3P8QCX2_ASTCA
------------------------------------------------------------------------------------------------------------------------QKKQAELETYLRRMVNRYKKDLLIDTHKVHLMCLIASAMFRNRLCSEPDLLAITLSLLPAHFTMAAK-RIDQNYLSGLLKWFRATFTLNSSLPCEEVPDPQRLLERRLASLSARNHEEMTHLFLLVLRSLQLFCRLVLSLQPIPFKAKGARTSAGAPEK-----SNTSKESSK--TNSPEPKISPGTKRP---AGGR---TIKG--DVGGKKAKKKEKDEEE-EK--KVVVSGGQRPKNSKRRSVASKVSYKEESNSEgeEDGGLSDEDEFQ-ATSEDDSEDSESGVksKKGNKGKGKRRSSGGKKQVKDEEDGDLEEEEEEGGEGTTSNGTKR----RS-G---AKREGPGADEWLEVYLEKTASWVCVDVDHGV-GVPQLCYRNATTPVTYVVSVDGDGFVKDLGKKYDPTWMTSSRKRRVDDDWWEETLEPFLGPEDEKDIKEDKELQKTLLNKPLPVSVAEYKNHPLYALKRHLLKYEAIYPPTATVLGYCRGEPVYSRDCVHTLHSRDTWLKEARTVRLGEEPYKMVKGFSNRSRKARMT-SELKDENDLALFGEWQTEEYQPPIAVDGKVPRNDYGNVYLFKPCMLPVGCVHIRLPNLHRVARKLNIDAAPAVTGFDFHGGYSHAVTDGYIACEEHEEVLRAAWVEEQELQKQKEKEKKEKRAISNWTLLVKGLLIRERLKKRYNKKNQGLGslAHGGDAEGFSSDEEaaEGESPGAKtASETLAMSWPQNRQAEEDGGNASGLKKkkvTKREKKGQEQHLFPFEK-
>UniRef90_A0A3Q3JL05/83-828 [subseq from] XPC complex subunit, DNA damage recognition and repair factor n=5 Tax=Monopterus albus TaxID=43700 RepID=A0A3Q3JL05_MONAL
------------------------------------------------------------------------------------------------------------------------KKKQAEFETYMRRMMNRYKKDLLVDTHKVHLLCLIASGMFRNRLCGDPDLLGITLSLLPAHFSMVAKERIDQNYLSGLLKWFVATFTLDPSLPCEECADPRALLERRLTSLSARNHQEMTHLFLLALRSLQLFCRLVLSLQPIPFKPPSGKGARTS-----ASASGK---------SHTDQETSKITSPQSKVSPGTKRPAGglKAKGARGGKRAKKK-EIKEEGEEEEEKALTSRGQRPKNLKRRsVASKVNYKEESHSEgEEGLGDEEEFQITSEEDSEDSESEAKSTKGKMGKG--------KSKAKKNQVTAEEDKEQQEADSGEEGEGTMNKR-TEQRSGKKKEGPGADEWLEVYLEKSSSWICVDVEHGV-RMPHLCSENATAPVTYVVSVDGDGFVKDLGRKYDPTWMTSSRKRRVDEDWWEETLEPFLGPEDERDKKEDKELQNKLLNKPLPTSVVEYKNHPLYALKRHMLKYEAIYPPTATVLGYCRGEPVYSRDCVHTLHSRDTWLKEARTVRLGEEPYKMVRGFSNRSRKARMM-SELKDENDLALFGEWQTEQYQPPISVDGKVPRNDYGNVYLFKPCMLPVGCVHLRLPNLHRVARKLNLDAAPAVTGFDFHGGYSHAVTDGYIVCEEHEEILRAAWVEEQELQKQKEREKREKRVISNWTLLVKGLLIKERLKQRYTKKNQSSgsLAHGDDTTGFSSDEEVGEGgspGPKTASETLAMSWPQNRQTEEEGVSASGLKKdttTKREKRGQAKHLFPFEK-
>UniRef90_A0A1A8AC06/101-330 [subseq from] Xeroderma pigmentosum, complementation group C n=13 Tax=Nothobranchiidae TaxID=405002 RepID=A0A1A8AC06_NOTFU
----------------------------------------------VTVAPPLVKGSSKKLEEEEDGSEDEDDWEEVEELSEP-LGPVDPPEP----DRPSQPVEIEIETPEVRKQRKRQ----AEAEMYLRRMMKRFKKDLLIDTHKVHLLCLIANGMFRNRLCCQPDLLAITLSLLPSHFCAVAKERIDQNYLSGLLKWFRATFTLNPSLASDERLEPRALLERRLASVSAKDHQEMTHLFLLVLRSLQLFCRLRKGTAAPKRRQTSQDTSKPDSSEANISPG--------------------------------------------------------------------------------------------------------------------------------------------------------------------------------------------------------------------------------------------------------------------------------------------------------------------------------------------------------------------------------------------------------------------------------------------------------------------------------------------------------------------------------------------------------------------------------------------------------------------
>UniRef90_A0A1A8AC06/312-899 [subseq from] Xeroderma pigmentosum, complementation group C n=13 Tax=Nothobranchiidae TaxID=405002 RepID=A0A1A8AC06_NOTFU
---------------------------------------------------------------------------------------------------------------------------------------------------------------------------------------------------------------------------------------------------------------------------------------------------------QTSQDTSKPDSSEANISPGKKRWAGGGeiKGRSGGKKANKKEVKEDEEEKPAL---SGGQRPKNSKRRSVASKVSYKEESNSEggeeeEVSDADDFQVTSEDDSEDSGRESK--PSKERKGSTKKKEKQTSgKNTPRRRSgGIKQKD-------SEDEAEKEDDGVASNKtRRSGRRDGPGADEWLEVCLDKTSSWICVDVDHGV-GVPQLCSQNATAPLAYVVAVDGNGFLKDLGKKYDPTWMTSSRKRRVDDEWWEETLEPFMGPEDDRNKKEEKELQNKLLNKPMPTSIAEYKNHPLYALKRHLLKYEALYPSTAAVLGYCRGEPVYSRDCIHTLHSRETWLKEARTVRLGEQPYKMVKGFSNRSRKARMMS-EMKEEKDLPLFGEWQTEEYQPPIAVDGKIPRNEYGNVYLFKACMIPVGCVHVRLPNLHRVARKLGLDAAPAVTGFDYHGGYSHAVTDGYIVCEEDEEVLRAAWVEEQEIQKQKEKEKKEKRAFGNWTLLVKGLLIRERLKQRYNNKSSGlgSTSHAGDAGGFSSDEEveaEGDASKSKtASETLAMSWPQNRQAEEEDGGTSrleKKKPTRREKKGQEKHLFPFEK-
>UniRef90_A0A665T873/23-840 [subseq from] XPC complex subunit, DNA damage recognition and repair factor n=5 Tax=Echeneis naucrates TaxID=173247 RepID=A0A665T873_ECHNA
----------------------------------EDDFDMTTSPPPMVTVNAKKTEKEVKEEEEDDSEEDEDDWEEVEGGRLFC----NGFYLFLQNLLCVYVYMFCF---NHYFWLAR-QKRQAAFETYLRRMMNKYKKDLLIDTHKVHLMCLIASGMFRNRLCSEPDLLAITLSLLPAHFGLVAKERRDQNYLTGLLRWcvFKDTFTLNPSLPYEERPDFQALMERRLASLSARDHQEMTHLFLLVLRSLQLFCRLVLSLQPVPFKPTSVKGKGA-K-TSTVAPGK----------SHTNQETSKTTSPEPRVSPGTKRPAGEGKaKGDGGGKKAKRKEIKEEEEQEEEKAITSGQRPKNSKRRSVASKVSYKEESNSEQEMMLSDeedFLVSSEDEAE--DSDSEnTSPP--------KRRRGGGKNQVKDEEGKDDDN--EEGEGTVNNITK-Q-------KRLKKKQGPGADEWLEVYLDKTSSWVCVDVEHGV-GMPHLCSLNATAPVTYVVSLDGDGFVKDMGRKYDPTWMTSSRKRRVDDDWWEETLEPFLGPEDERDIKEDKELQNRLLNKPLPISIAEYKNHPLYALNRHLLKYEAIYPPTSTVLGYCRGEPVYSRDCVHTLHSRDTWLKEARTVRLGEEPYKMVKGFSNRSRKARMMSEQ-KDEKDLPLFGEWQTEEYQPPIAVDGKVPRNDYGNVYLFKPCMLPIGCVHLRLSNLHRVARKLDIDAAPAVTGFDFHGGYSHAVTDGYIVCEEHEEVLRAAWVEEQELQKQKEKEKREKRAIANWTLLVKGLLIRERLKQRYSRKSQGlgSLAHGDDIGGLSSDEEAGECGSpgvKTASETLAMSWPQNKQVEEDSGNTSGLRRstTKREKRGQEKHLFPFEK-
>UniRef90_UPI00077D195B/2-741 [subseq from] LOW QUALITY PROTEIN: DNA repair protein complementing XP-C cells n=1 Tax=Nothobranchius furzeri TaxID=105023 RepID=UPI00077D195B
---------------------------------------------------------------------------------------------------------------------------------YLRRMMKRFKKDLLIDTHKVHLLCLIANGMFRNRLCCQPDLLAITLSLLPSHFCAVAKERIDQNYLSGLLKWFRATFTLNPSLASDERLEPRALLERRLASVSAKDHQEMTHLFLLVLRSLQLFCRLVLSLQPIPFKPPAAKRKG------TAAPKR-RQTS----QDTSKPDSS-----EANISPGKKRWAGGGeiKGRSGGKKANKKEVKEDEEEKPAL---SGGQRPKNSKRRSVASKVSYKEESNSEggeeeEVSDADDFQVTSEDDSEDSGRESK--PSKERKGSTKKKEKQTSgKNTPRRRSgGIKQKD-------SEDEAEKEDDGVASNKtRRSGRRDGPGADEWLEVCLDKTSSWICVDVDHGV-GVPQLCSQNATAPLAYVVAVDGNGFLKDLGKKYDPTWMTSSRKRRVDDEWWEETLEPFMGPEDDRNKKEEKELQNKLLNKPMPTSIAEYKNHPLYALKRHLLKYEALYPSTAAVLGYCRGEPVYSRDCIHTLHSRETWLKEARTVRLGEQPYKMVKGFSNRSRKARMMS-EMKEEKDLPLFGEWQTEEYQPPIAVDGKIPRNEYGNVYLFKACMIPVGCVHVRLPNLHRVARKLGLDAAPAVTGFDYHGGYSHAVTDGYIVCEEDEEVLRAAWVEEQEIQKQKEKEKKEKRAFGNWTLLVKGLLIRERLKQRYNNKSSGlgSTSHAGDAGGFSSDEEveaEGDASKSKtASETLAMSWPQNRQAEEEDGGTSrleKKKPTRREKKGQEKHLFPFEK-
>UniRef90_A0A8C3AGH5/2-755 [subseq from] Xeroderma pigmentosum, complementation group C n=2 Tax=Cyclopterus lumpus TaxID=8103 RepID=A0A8C3AGH5_CYCLU
-----------------------------------------------------------------------------------------------EPVLPSQPVEIEIETPEVRKKQKR----QAELETYMRRMVNRYKKDVLIDTHKVHLLCLIASGIFRGRQCSEPDLLAITLSLLPTHFSMVAKERIDHNYLTGLLKWcvFSSTFTLNACLPCEERQNPRTLLERRLASLSARNHQEMTHLFLLVLRSLQFFCRLVISLQPIPLKPPSAKGQGA--RTSTGAPG-KSNTSQQ---------PSKTASPEQKISPGTKRPAGGAKitGGRGGKKARTKEIKEECDEVKKKPKTSGGQRPKNSKRRSIASKVSYKEESES---GEEKEEELSEEEEFQaTSEKDSEVSE-------------GGAKS-TKWKKGKR-KSKANANKRRSRTVHNRTKRR--SG---RKNKGPGADEWLEVFLVKTSSWVCVDVERG-VGMPHLCSQNATTPMTYVVSVDGDGFVKDLGRKYDPTWLTSSRKRRVDEEWWEETLGSFLGPEDERDKKEEKELQNKLLNKPLPISITEYKNHPLYALKRHLLKYEAVYPSTATVLGYCRGEPVYSRDCVQTLHSKDTWLKEARTVRLGEEPFKMVRGFSNRSRKARMAS-ERKEENDLALFGEWQTEEYQPPIAVDGKVPRNDYGNVYLFKPCMLPVGCIHLQLPNLHRVARKLNMDAAPAVLGFDFHAGYSHAVTDGYIVCEEHEEILRAAWLEDQEIQKQKEKEKKEKRVLSNWTLLVKGLLIRERLKQRYGKKNHGLGSLAET-GGLSSDEEEveaGNPSAKTASETLAMSWPQNRQAEEDGgSISGLKRKttTKREKRGQEKHLFPFEK-
>UniRef90_A0A401T5H9/120-971 [subseq from] DNA repair protein complementing XP-C cells n=3 Tax=Chiloscyllium TaxID=34767 RepID=A0A401T5H9_CHIPU
------------------------------------------------------ESSSQD---GDSTEDSEDEWEEVEELQTSM-PEEPSASPFPEPTVPAKPLEIEIESPAHAKKRESREKRELQFEDYLRRMINRFTRNLRIDIHKVHLLCLLANGMFRNRMCNEPELQALALSLVPATLAKVPGGRVEIPYISKLLNWFVSSFEIDTSLPNDEADSLSTVLKRRFSSRSTRSEQEMVHLFLIILRTLAMASRLVISFQPVPFKEnLKAKNVRGSKSKDNSQKVGHSvpDTKQEcVPEKGANggvvvklEREQDGAVKLLTEREGKSRPASKRnpaeRANSGGNARRRTKTDKTLDRGSAEsgfEDEecplsktSVSPRPKNERRRRVASKVCYKEEDTEGDDESDSDFEVGNGSDSNSYSDGDKKGKRISSQMKSPQGKQAVESSIFRTPKCEDSEEddfENTPGKTkpckRRSSNSNKAKANSRGGRMIREVSLNskDSDQWIEVYAEIEKKWVAVDCVRNTVNQPELCAKYASKPFSYIISFDNENCVRDVTQRYDGAWMTVTRKHRVDPAWWDQTLAAYRSNHTERERDEDQEMQVKMLSQPLPTSVAEYKNHPLYVLKRHLLKYETLYPPTAAILGYCRTEAVYSRDCVHTLHSKDLWLKEARVVRDGEIPCKMVKSQSNRARRARLASWEDQDKDDLGLFGFWQTEPFSPPIAANGKIPRNEFGNVYLFKPCMLPRGCKHLRVPNINRVARKLNIDCAGAVVGFDFHSGHSHPIIDGYIVCEEHVETLLAACQEEEAEMARREQKKREQRVMGNWKLLVKGLLIRERLKARYSVKDSAALsSSPDVGRGSSLDGKADSNS--TSVSDVTVSWPLNRQEET---VK-GPAKSRKQKKAEEKHLFPFEKL
>UniRef90_A0A6F9AZW4/108-658 [subseq from] Xeroderma pigmentosum, complementation group C n=21 Tax=Salmonidae TaxID=8015 RepID=A0A6F9AZW4_9TELE
-----------------------------------------------------------KEEDDDEDSEEDEDWEEVEELAEP-LGPMEPV----EPALPSQPVEIEIETPDIIHKRQKREKRKAEFETYLRRMMNRFNKDVVEDTHKVHLMCLLANGMFRNRLCSTPDLLAISLSLLPTHFAMVAKERIDISYLSGLLKWFGATFTLNPELPCEERPDPQALLERRLGSVTARDHQEMTHLFLLVLRSLQLFCRLVLSLQPLSLKPPSPKSKA----KNSGSPHRNSPSQkKPPKENPSEPKVSPGTK----------RP-AGGKAERGGKKAKKKE-AGETKKG-----VSVGQKPKNSKRRSIASKVSYKEESSEGEGPSdGEEFQLTNEEDSEDSEGGAKAIRAKKGKGGkSKGKSTAPQKISSRG----NKKVKSEEEDEDWEGNEEEGEAEEEQRMKRgKRKEGKGADEWLEVYLEKTGCWVCVDVLQG-VGQPQLCSKQATHPMTYVVAVDGDGHLKDLGSKYDPTWMTYTRKRRVDEEWWEVTLEPFLGPESDRDVQEDKELQAKLLDKPLPTSIAEFKNHPMYALKRHLLKYEALYPSTAAILGYCRGEPVYSRDCIHTLHSRDTWLKEART----------------------------------------------------------------------------------------------------------------------------------------------------------------------------------------------------------------------------------------------------
>UniRef90_A0A6F9AZW4/657-881 [subseq from] Xeroderma pigmentosum, complementation group C n=21 Tax=Salmonidae TaxID=8015 RepID=A0A6F9AZW4_9TELE
---------------------------------------------------------------------------------------------------------------------------------------------------------------------------------------------------------------------------------------------------------------------------------------------------------------------------------------------------------------------------------------------------------------------------------------------------------------------------------------------------------------------------------------------------------------------------------------------------------------------------------------------------------------------------------------RTKDKDDLPLFGEWQTEEYQPPVAVDGRVPRNDFGNVYLFKPCMLPVGCVHLRLPNLQRVAKKLDMDCASAVTGFDFHGGYSHAVTDGYIVCEEHEEILRAAWAEDQEIQRQKEKEKREKRAVTNWTLLVKSLLIRERLQRRYGKKGPTAGGGLDqlksqdRVGeeGLSS-EEEGEGGPNTASATLAQAWPQNRQEEQDSGTRGASKTTsNREKRGKQKHLFPFEK-
>UniRef90_UPI00202B876F/122-971 [subseq from] DNA repair protein complementing XP-C cells n=2 Tax=Orectolobiformes TaxID=30503 RepID=UPI00202B876F
-----------------------------------------------------KETSSQEDD---STEDSEDEWEEVEELQTS-MPEEPSATPFPESTIPAKPLEIEIESPAYAKKKERREKRELQFEDYLRRMINRFTRNLRIDIHKVHLLCLLANGMFRNRMCNEPELRALALSLVPAELANVPAGCVQIAYISKLLKWFVSSFEIDTSLPNNAADSLLMVLKRRFSSRSARSEQEMVHLFLITLRTLPLASRLVTSLQPVPFKEdSKAKNVRDSKSKDNSRKTGNSapDTKQEsvpekganggvVvkLEREQDGAVKMCTEREDKAHAASKRNPAEHAKGRGTARRRTKnvknldrgsaESGFEDEEYPLSKTSV-SPWPKNDRRRRVASKVCYKEQDSEGDDGSDSDFDVGDGSDSNsSSDRDKRRkRISSQMKSPQGKQTVVSSVFKTPKCEDSEEDDfENIPAKTKPSkRSSKCNKtERSSKGERMiSKVSLnsKGSDQWIEVYVEAEKKWVAVDCIRNTVNQPELCAKLASKPLSYIVSFDTEGCVRDVTQRYDVAWMTTTRKHRVDSAWWDQTLAAYKSSCTERERNEDQEMQAKMLSQPLPMSVAEYKHHPLYVLKRHLLKYEILYPPTAAILGYCKTEAVYSRDCVHTLHSKDIWLKEARVVRDGEVPCKMVKSQSNRARKARSANWEDRDKDDLGLFGYWQTEPFSPPSAVNGKVPRNDFGNVYLFKPCMLPRGCKHLRVPNINRVARKLNIDCAGAVVGFDFHSGHSHPVIDGYIVCEEHVEILLAACQEEEAEMERKEQKKREQRVMGNWKLLVKGLLIREKLKARYNVKDDSAQ---DVGGD-SSVEGK-ARSDATPVTDITSSWPLNRQEE-AVKVTA-KAKSRKQKKGDDKHLFPFEKL
>UniRef90_A0A8C5EGE4/61-811 [subseq from] XPC complex subunit, DNA damage recognition and repair factor n=5 Tax=Gouania willdenowi TaxID=441366 RepID=A0A8C5EGE4_9TELE
----------------------------------------------------------------------------------------------------------------KAEPRPLKQKKKAEFETYLRRMMMRFKKDLHTDTHKVHLMCLIASGMFRNKLCSEPDLLAVTLSLIPAHFSSVSKERMDQHYLSGLLKWFRSTFTLNPSLPSEERPDPRALLERRLSSLSARDHQEMTHLFLLVLRSLQLFCRLVLSLQPIPLKQAATKVKQETS--TTNSP---------------GTKVSPGTKRPAG--------GGKVKAERGGKRVRRKEI-KEEDEDEEDNKPAAKGRpKPKNlKRRSVASKISYKEESNSEEEECErlSDEEFE--AVSDVDSEDSEGGAT-SRAGRSKNKTSAATKRKSGGGKKTVKEEEEwkeVRVEEEEEEMTSSGTKIRRSGGK--KREGPGSDEWLEVYLQKSSSWVCVDVDHGV-GMPHLCSQNATAPLTYVVSVDQEGFVKDLGRKYDPTWMTTSRKRRVDESWWEETLQPLLGPEDEKDVKEEKELQNKLLNKPLPISITEYKNHPLYALKRHLLKYEAIYPPTAAVLGYCRKEPVYSRDCVHTLHSKDTWLKEARTVRLGEEPYKMVKGFSNRSRKARMVSEQ-KEEKDLPLFGDWQTEEYQPPIAVDGKVPRNDYGNVYLFKPCMLPVGCVHLRLPNLHRVARKLDLDAAPAVTGFDFHGGYSHAVSDGYIVCEEHEEILRAAWVEDQENQKQKEREKKEKRATSNWTLLVKGLLIRERLKQRYSKKNQGLASTTggqNADNGFSSDEgpaESGSCGGKTASETLALSWPQNRQKEEDNTGVSGLKkkrKTKREKKGEEQHLFPFEK-
>UniRef90_A0A3Q2PLD0/2-747 [subseq from] XPC complex subunit, DNA damage recognition and repair factor n=3 Tax=Fundulus heteroclitus TaxID=8078 RepID=A0A3Q2PLD0_FUNHE
--------------------------------------------------------------------------------------------------------------------------------------MKRYKKDLLVDTHKVHLLCLLANGMFRNRLCSEPDLLAVALSLLPPHFCKVAKERMDQNYLSGLLKWFRATFTLNPVLPVEERPDPQALLERRLGSLSARDHQEMTHLFLLFLRSLQLFCRLVLSLHPVPFKPPPAKSKGA---R--AS-SGAPERC------QTSQESSKTNSPETKAPAGAKRPAGGGRMKGGSGGKKAKRKEIKEEEEEEEKPVLSRGQRPkNSKRRSVASKVSYKEESNSEggedEEmSDAEEFQESSEDDSD--DFETETKSAKQKKGNGrstAKTTKSKNSGAPKSRSSGGRRQGKDEDSEWEEGKAEEGEEGAPTkRRSGQKKEGPGGGEWLEVYLDKTSAWVCVDVEHGV-GAPQLCSQNATAPLTYVVALDGDGFVKDLGRKYDPTWMTASRKRRVDDEWWEDTLEPFMGPEDERDEKEEKELQNKLLNKPLPISVAQYKNHPLYALKRHLLKYEAIYPSTATVLGYCRGEAVYSRDCVHTLHSRETWLKEARTVRLGEEPYKMVKGFSNRSRKARMMS-EMKEEKDLPLFGEWQTEEYQPPIAVDGKVPRNDYGNVYLFKACMIPVGCVHLRLPNLHRVARKLNLDAAPAVTGFDYHGGYSHAVTDGYIVCEEDEEILRAAWVEDQAIQKQKEKEKKEKRAIASWTLLVKGLLIRERLKQRYSQKSQGlgSLAHAEDAGGFSSDEEgvEGDASGAKtASETLALSWPQNRQAEGDTSPgQQKKKTTKRQKKGQEKHLFPFEK-
>UniRef90_I3IZS1/6-716 [subseq from] XPC complex subunit, DNA damage recognition and repair factor n=2 Tax=Oreochromis TaxID=8139 RepID=I3IZS1_ORENI
------------------------------------------------------------------------------------------------------------------------------------RMVNRYKKDLLIDTHKVHLMCLIASGMFRNRLCSEPDLLAITLSLLPAHFTMVAKDRIDQNYLSGLLKWFRATFTLNSSLHCEERPDPQRLLERRLASLSARNHEEMTHLFLLVLRSLQLFCRLVLSLQPIPFKAPSAKGARTSAGA--PEKSNTSKESSK--TNSPEPKISPGTKRPA---GG-----RKIKGDVGGKKAKKKEKDEEE-EK--KVVVSGGQRPKNSKRRSVASKVSYKEESNSEgeEEGGLSDEDEFQA-TSEDDSEDSESGV----------KSKKGNKGkAKGTHKGT------------TSNGTKRR-----SG---AKREGPGADEWLEVYLEKTSSWVCVDVDHGV-GVPQLCYRNATTPVTYVVSVDGDGFVKDLGKKYDPTWMTSSRKRRVDDDWWEETIEPFLGPEDEKDIKEDKELQKTLLNKPLPVSVAEYKNHPLYALKRHLLKYEAIYPPTATVLGYCRGEPVYSRDCVHTLHSRDTWLKEARTVRLGEEPYKMVKGFSNRSRKARMM-SELKDENDLALFGEWQTEEYQPPIAVDGKVPRNDYGNVYLFKPCMLPVGCVHIRLPNLHRVARKLNIDAAPAVTGFDFHGGYSHAVTDGYIACEEHEEVLRAAWVEEQELQKQKEKEKKEKRAISNWTLLVKGLLIRERLKKRYNKKNQGLGslAHGGDAEGFSSDEEAAevESPGAkTASETLAMSWPQNRQAEEDGGNAGGLKKkkvTKREKKGQEQHLFPFEK-
>UniRef90_A0A3P8Y5I5/1-728 [subseq from] Xeroderma pigmentosum, complementation group C n=1 Tax=Esox lucius TaxID=8010 RepID=A0A3P8Y5I5_ESOLU
-----------------------------------------------------------------------------------------------------------------------------------RRMMNRFNKDVVEDTHKVHLMCLLANGMFRNQLCSTPDLLAITLSLLPTHFNMVAKERIDANYLSGLLKWFETTFTLNPNLSCEEKLDPQALLESRLGSLTARDHQEMTHLFLLVLRSLQLFCRLVLSLQPLSLKAPSAKVHKAKTS--GSLPGKSPSQKKPAKENRS----------EHKVSPGTKRPAA-GTGQRGAKKSKIKEADPELGVSSGQK-------PKNSKRRSVASKVSYKEESSEGEGPSdGDEFQPTTEENS----EDSE-GAAKPIRCEKGKGGKSQAKMSDPRRGGGKKKVKSEEEGDEDWEGGEEGEAE--EVKGGRRKGEKGADEWLEVYLEKTGCWVCVDVMQG-VGQPQLCARQATHPMTYVVAVDGDGHLKDLGSKYDPTWMTATRKRRVDEEWWEETLGPFLSPESERDIQEDKELQARLLDKPLPTSIAEFKNHPLYALKRHLLKYEALYPPTAATLGYCRGEPVYSRDCIHTLHSRDAWLKEARTVRLGEEPYKMVRGFSNRSRKARIASEQ-KEKDDLPLFGEWQTEEYQPPVAVDGRVPRNDFGNVYLFKPCMLPLGCVHLRLPNLHRVAKKLGMDCALAVTGFDFHSGYSHAVTDGYIVCEEHEEILRAAWVEDQEIQKQKEKEKREKRALSNWTLLVKGLLIRERLHRRYGKKGPTAGggleelkrQNREGEDGLSS-EEEGEGGPNTAAATLAQAWPQNRQEVQDSGTGAPPKKSKQEKRGQQKHLFPFEK-
>UniRef90_UPI001B7F387E/129-982 [subseq from] DNA repair protein complementing XP-C cells isoform X1 n=3 Tax=Carcharodon carcharias TaxID=13397 RepID=UPI001B7F387E
-----------------------------------------------------------SSQEDDSTEDSEDDWEEVEELHY-VVPEGPSASPFPETTLPAKTLEIEIESPAHAKKLERREKKQVEFEDYLRRMINRFTRNLRMDIHKVHLLCLLANGLFRNRTCNEPELWAMALSLVPTEIAKVPGGRVKIPYISKLLKWFVSAFEIDPSLPSDEKDSLLTVLKRRFSSRSARNEQEMVHLLLITLRALPLESRLVISLQPVPFKESlKAKNPRGSKSKDSSRQthNSAPDTKHeSVSEKGAKGVAvikQEGEQ-DgsvKTLTKGEDKPQQAAKMsqakhvnrrgNTRGRKSVKNVDGASaesgfEDEqCPMSK-KPETPRPKNDRQRRVASKVSYKEEDTEGDDDSDSDFEVVGGsDTSSDSDEDN-PSSegskrvPSRTKTPQGRQTvQAKSKNT-ILRTPKHEEDSEEDFFESNPGKINLGKRRSSKCNKARSRdekvglmsevSLnsKASDQWIEVYAEAEKKWVAVDCVRNILNQPELCAKHASKPLSYIISFDNESCVRDVTQRYDLAWMTVTRKHRVDPEWWDKTLAAYKSNCTERQKEEDLELQAKLLERPLPTSVGEYKNHPLYVLKRHLLKYEILYPPTAAILGYCKTEAVYSRDCVQTLHSKDLWLKEARVVKDGEIPSKMVKSQSNRARRARSVNWEDRDKDDLGLFGHWQTEPYSPPSAVNGKVPRNDFGNVYLFKPCMLPVGCKCLRVPNINKVARKLNIDCAAAVTGFDFHKGHSHPIVDGYVVCEEYVETLLAACEEEEAEMAKKEQQKREQRVMGNWKLLVKGLLIRERLKARFNTKDVATLNSSqEVGVGCSS-EEGGHTDSAQA-SDLTSSWPLNRQEVR--------TKSKRQRRGEEKHLFPFEKL
>UniRef90_A0A8B7WV51/70-422 [subseq from] DNA repair protein complementing XP-C cells n=1 Tax=Microcebus murinus TaxID=30608 RepID=A0A8B7WV51_MICMU
----GASADGPARKRVARAKAESRSLEAdMKeeaeeeEEAVGDGAEARESPGEPGGTRPPERGPAAAADdeaSgpGEDEEDSEDDWEEVEELGEPAPGDG------ARPASPPRALEIEVETPQQAKARERREKTRRELEGHLRRAVQRIQRDVREDTHKVHLLCLLANGLHRSRVCSQPHLLALGLSLVPERFACVPAADADAAFLSRLTQWFLAAFPLNGELPARPGDGLEATLEGRFAVRAARDHEERVHMFLLVLRALQLAARLVLSLQPVPLKP-PAQGKKTSKARPTQEAGGPGNRPSGPgGKRKSKSKKTGG---LEPPAS--SQGVEAGRGGRGGRRLRRAaasTASYREQSGSEDEEDKA------------------------------------------------------------------------------------------------------------------------------------------------------------------------------------------------------------------------------------------------------------------------------------------------------------------------------------------------------------------------------------------------------------------------------------------------------------------------------------------------------------------------------------------------
>UniRef90_A0A8B7WV51/431-743 [subseq from] DNA repair protein complementing XP-C cells n=1 Tax=Microcebus murinus TaxID=30608 RepID=A0A8B7WV51_MICMU
------------------------------------------------------------------------------------------------------------------------------------------------------------------------------------------------------------------------------------------------------------------------------------------------------------------------------------------------------------------------------------------------------------------------------------------------------------------------------------------------------------------------------------------------------------------------------------QFREKEQAQPLPTAVGLYKNHPLFALRRHLRKFEAIYPDSAAVLGHCRGEPVYSRDCVHTLHSRDTWLKKGRVVRLGEVPYKMVRGHSNRARRARQAQPELQDRGDLGLFGRWQTEPYQPPVAVGGKVPRNEFGNVYLFQPGMLPVGCVHLHLPGLQRVARRLGVDCAAAVTGFDFHGGYSHPVTDGHVVCEEFRDLLLSAWESEQASAEQRERERRARRALAHWKLLVRGLLIRERLRLRYGPQSEAA-P--AAGAGLSSDEEEATSSQAEAARALAASWPRNREAEEKQERR-PVRKTRRETRAEASQLFPFEKL
>UniRef90_A0A8C4CPF1/56-820 [subseq from] XPC complex subunit, DNA damage recognition and repair factor n=3 Tax=Denticeps clupeoides TaxID=299321 RepID=A0A8C4CPF1_9TELE
---------------------------------------------------------KTEED---EASEEDEDWEEVEELAEP-LGPPE----MSR---PSQLLEIEIETPEMASQRQKREKSQNEFESYLRRMMKRINKDMLEEMHKVHLLCLLAGGMIQNRLFLNPDLLAVALSLVPTRFTTSPPRAMWPFFKMYMIFRFTVTFTLNSALPEEKEVEPRAVLEKRLGSLSIRDHQEMTHLFLLVLRSLRLFCRLVLSLQPVPFKPPTAKTKAKTDQ--TK--NSSAE------KTKDEPKVSLGSKRP----SGRCS-GAKA--ERGGKRQK-KDRA--LTQGTGQR-PKNT------KRRSIASKVNYKEVSsGAEgESSEGEEFQINSEAESDDSDFDMGTGKGKMSQA--S-RKPGG-----------VKKQV----SSEEEEEEKEEKPL----RRVKRKEGKGEDEWLEVYLDGEDKWVCVDVVQGV-GQEMLCSSQATQPLSYIIAIDGDGCVKDLSSRYDLTWMTSSRKRRVDQEWWEETLGFYKPLVSERERSEDRELQARLLNKPLPTSIAEYKNHPLYALARHLLKYEALYPHTAAIIGYCKGEAVYSRDCVHTLHSRDTWLKEARTVRLGEEPYKMVRGFSNQSRKARMM-SELKDKKDLPLFGEWQTEEYEPPIALDGKVPRNDFGNVYMFKPCMLPVGCVHLHLPNLHRVARKLNMDCAPAVTGFDFHGGYSHAVTDGYIVCEDHKEILTAAWENEQELLKIKEREKREKRVLSNWTLLVKGLLIRERLKRRYGQQGLTQQPRVGQGkevgpDGLSSGEEEEGGTSMDT-TTLVTSWPQNRQEEQDDATKKA--TTKRERRGQEKHMFPFEK-
>UniRef90_A0A672G143/114-270 [subseq from] Xeroderma pigmentosum, complementation group C n=3 Tax=Salarias fasciatus TaxID=181472 RepID=A0A672G143_SALFA
---------------------------------------VTSAPPPAVKAEVEKQ-EEEEEEEEEDSEDDEDDWEEVEELEEP-LGPVEA----PEPVLPSQPVEIEIETPEIRKKKKR----QAEFENYLKRMMNRFKKDLLIDTHKVHLMCLIASGMYRNRLCCEPDLLAITLSLLPAHFGDVAKARIDQNYLSGLLKWCVNVY---------------------------------------------------------------------------------------------------------------------------------------------------------------------------------------------------------------------------------------------------------------------------------------------------------------------------------------------------------------------------------------------------------------------------------------------------------------------------------------------------------------------------------------------------------------------------------------------------------------------------------------------------------------------------------------------------
>UniRef90_A0A672G143/278-909 [subseq from] Xeroderma pigmentosum, complementation group C n=3 Tax=Salarias fasciatus TaxID=181472 RepID=A0A672G143_SALFA
------------------------------------------------------------------------------------------------------------------------------------------------------------------------------------------------------------------------------------------------QLFLLVLRSLQLFSRLVLSLQPIPFKAPSAKVMKE--------------TSI----SPTSPDASKTNSPEPTVSPGTKRPAAGGKVsgERGGKKAKRKEKKGGDEEEPAAP--SGGQRPKNTKRRSVASKVSYKEESNSEgeneEEGGLSDEEFEAASDDDSDDFESSSKDTKGKKGKGKGKSKVSSVASKRRSSGGKKQQEEKEWEEEEEEEETTGNGEVGKRKSGNKKKGPGADEWLEVYLEKTSSWVCVDVEHGV-GVPHLCSRNATAPVTYVVSVDDDGFVKDLGKKYDPTWMTSSRKRRVDEEWWEETLQPFLGPEDEKDKKEDKELQRRLLNKPMPVSIGEYKNHPLYALKRHLLKYEAIYPPSATVLGYCRGEPVYSRDCVHTLHSRDTWLKEARTVRLGEEPYKMVRGFSNRSRKARMMS-ETKDDKDLPLFGEWQTEEYQPPIAVDGKVPRNDYGNVYLFKPCMLPVGCVHVRLPNLHRVARKLDVDAAPAVTGFDFHGGYSHAVTDGYIVCEEHEEILRAAWVEEQELQKQKEKEKKEKRAVANWTLLVKGLLIRERLKQRYSQKNQALrgLAHGDDAAGFSSDEEkmEGGGPDAKtASETLAMSWPQNRQAEEDGGNSSGLKRkraTKREKKGQEQHLFPFEK-
>UniRef90_A0A8C9SP91/2-133 [subseq from] XPC complex subunit, DNA damage recognition and repair factor n=1 Tax=Scleropages formosus TaxID=113540 RepID=A0A8C9SP91_SCLFO
------------------------------------------------------------------------------------------------------------------------------FETYLRRMVKRFNKELLVDMHKVHLLCLVANGIFRNRLCSDPDLLAIALSLLPARFTTTPPEDVDTSFLCSLLKWFGATFTMNPELPEKPQESARDVLEKRFGSHCARDHQEMTHVGVMVCPLSPLGTQVML-----------------------------------------------------------------------------------------------------------------------------------------------------------------------------------------------------------------------------------------------------------------------------------------------------------------------------------------------------------------------------------------------------------------------------------------------------------------------------------------------------------------------------------------------------------------------------------------------------------------------------------------------
>UniRef90_A0A8C9SP91/142-660 [subseq from] XPC complex subunit, DNA damage recognition and repair factor n=1 Tax=Scleropages formosus TaxID=113540 RepID=A0A8C9SP91_SCLFO
-------------------------------------------------------------------------------------------------------------------------------------------------------------------------------------------------------------------------------------------------------------------------------------------------------------------------------------------RKREKEQ-KEETEEEKEGVETAAVLKPKNKQRRsVASKVCYKEESSEgEEVSDGEEFRASSAEDSE----DSEAE---VNRR--PGRKGRGRGEASRNQ--DNRKDENSEEEVIKSFKRKRGK---------------GEDEWLEVYLEQAERWVCLDVQQTGVGQPMLCSRQATQPLSYVLAVDGDGCLKDLGCKYDPTWLTSTRKRRVDQEWWEESLQSFRSPASPREEKEDKELQAKLLDKPLPTSIAEYKNHPLYALKRHLLKYEALYPPTAAILGYCRGEAVYSRDCIHTLHSRDTWLKEARTVRLGEVPYKMVKGFSNRSRKARL-EPQNRDIDDLALFGHWQTEEFQPPVAVDGKVPRNEFGNVYLFRACMLPVGCVHMRLPNLHRVARKLDIDCAAAVTGFDFHGGFSHPVTDGYIVCEEYQEVLQAAWENEQELIEKKEREKREKRVLANWALLAKGLLIKERLRKRYGAKGVEQMPGQE---GLSSGEEEEGERQT-AAVDLATYWPQNRQEDQGAEASGQKPITKREKKGQEKHLFPFEK-
>UniRef90_A0A212C9J0/68-643 [subseq from] XPC n=1 Tax=Cervus elaphus hippelaphus TaxID=46360 RepID=A0A212C9J0_CEREH
CRDAGGSADGPVRRKAAKVSVKSEEPQVIKDEALSDGADFSDWPSARRKGQPPEREAAADRGGceGDAEEDSEEDWEEVEEMGEPVPGDVGEGAAFSASALPVKPVEIEIETPEQVKARERSEKIKMEFETYLRRMMKRFNKEVHEDTHKVHLLCLLANGFYRNSICNQPDLRAIGLSIIPMRFTKVPPRDADVLYLSNLVKWFIGTFTVNADLSTNEQDGLQTTLERRFAIYSAKDDEELVHIFLLLLRALHLPTRLVLSLQPVPLKLSAAKvrfpglpqerGKKPCKGRSTEAPGGSSEASS-----HAPGKPSGGSRGEDASSEGAGGARARGKGKaAAGRRPRGESPSSGEDTGKARGQRRGTQRRAQARRRRAAARVSYKEESDSDAASSGSDFEPSSEDSCRPSDEDSEPGLSRPRRAPAPQRTKAGSKSRSKSQHGSRRPPPGFAeTASAAGRKPKRGKKPSGDGGKAGGQGAAGVDQWLEVFSEREEKWVCVDCVHGVVGQPLTCYQYATKPVTYVVGIDGAGCVRDVTQRYDPAWLTATRKSRVDAAWWAETLRPYRSPLVDREQREDQEVR--------------------------------------------------------------------------------------------------------------------------------------------------------------------------------------------------------------------------------------------------------------------------------------------------------------------------
>UniRef90_A0A3Q2XL55/66-745 [subseq from] XPC complex subunit, DNA damage recognition and repair factor n=4 Tax=Hippocampus comes TaxID=109280 RepID=A0A3Q2XL55_HIPCM
-----------------------------------------DPPSNNNYDEKMSSAAPVTDDvkeeEEEESEEEEDDWEEVEELAEPLSP--AET---PELVLPSQPVEIEIETPEIRK----KQKKKAEFEMYLRRMMNRYRKDLLIDTHKVHLMCLLASGMFRNRLCSEPDLLAVTLSMLPAHFSAVAKERKDQNYLSGLLKWFQATFTLNPSLPYEERPNPRTLLEKRLASLSAKNHQEMTHLFMLVLRSLQLFCRLVLSLQPVPFKPPPAKVTPPFYKH-------SSHTS-QWDTSSPEKKVSPGSKRSAER--------AKIDGDRGGKKAKRKPSQGEEEEGAEKMMSPGGPRPKNSKRRSIASKVSYREESNSDseEELSDEDFQVSPEEDSD----DSEIGTKSAKGVKG--KDSRKSKDINDTKNIAQKKKSSVGKNEDG----EKGLAASkPKRQSAKKNNGVGADEWLEVFVDKTSSWVCVDVEHGV-GVPHLCSQNATRPVTYVVGVDGDGFVKDLGRKYDPTWMTSSRKRRVEEEWWEETLQPFLRPEDERDAKEDKEMQKKLLNKPLPISIAEYKNHPLYALKRHLLKYEAIYPDTAAVLGYCRGEPVYSRDCVHTLHSKDTWLKEARTVRIGELPYKMVKGFSNRSRKARMMTEQ-KDENDLALFGEWQTEAYQPPIAVNGKVPRNDYGNVYLFKACMLPVGCVHLRLSNLHRVAKKLDMDAAPAVTGFDFHGGYSHAVNDA----------------------------------------------------------------------------------------------------------------------------------
>UniRef90_A0A3Q2XL55/746-858 [subseq from] XPC complex subunit, DNA damage recognition and repair factor n=4 Tax=Hippocampus comes TaxID=109280 RepID=A0A3Q2XL55_HIPCM
---------------------------------------------------------------------------------------------------------------------------------------------------------------------------------------------------------------------------------------------------------------------------------------------------------------------------------------------------------------------------------------------------------------------------------------------------------------------------------------------------------------------------------------------------------------------------------------------------------------------------------------------------------------------------------------------------------------------------------------------------------------------------------------------------------EQKQEKRVISNWTLLVKGLLIRERLKQRYGKKGQAtgalAAPSADGDkcDGLSSDEggvgEEENSSAKSVSETLAMSWPQNRQAAEEKGGSFSGQKTKRERRGKEKHLFPFEK-
>UniRef90_A0A8C3AH16/4-732 [subseq from] Xeroderma pigmentosum, complementation group C n=1 Tax=Cyclopterus lumpus TaxID=8103 RepID=A0A8C3AH16_CYCLU
----------------------------------------------------------------------------------------------------------------------------AELETYMRRMVNRYKKDVLIDTHKVHLLCLIASGIFRGRQCSEPDLLAITLSLLPTHFSMVAKERIDHNYLTGLLKWcvFSSTFTLNACLPCEERQNPRTLLERRLASLSARNHQEMTHLFLLVLRSLQFFCRLVISLQPIPLKPPSAKGQGA--RTSTGAPG-KSNTSQQ---------PSKTASPEQKISPGTKRPAGGAKitGGRGGKKARTKEIKEECDEVKKKPKTSGGQRPKNSKRRSIASKVSYKEESES---GEEKEEELSEEEEFQaTSEKDSEVSE-------------GGAKS-TKWKKGKR-KSKANANKRRSRTVHNRTKRR--SG---RKNKGPGADEWLEVFLVKTSSWVCVDVERG-VGMPHLCSQNATTPMTYVVSVDGDGFVKDLGRKYDPTWLTSSRKRRVDEEWWEETLGSFLGPEDERDKKEEKELQNKLLNKPLPISITEYKNHPLYALKRHLLKYEAVYPSTATVLGYCRGEPVYSRDCVQTLHSKDTWLKEARTVRLGEEPFKMVRGFSNRSRKARMAS-ERKEENDLALFGEWQTEEYQPPIAVDGKVPRNDYGNVYLFKPCMLPVGCIHLQLPNLHRVARKLNMDAAPAVLGFDFHAGYSHAVTDGYIVCEEHEEILRAAWLEDQEIQKQKEKEKKEKRVLSNWTLLVKGLLIRERLKQRYGKKNHGLGSLAET-GGLSSDEEEveaGNPSAKTASETLAMSWPQNRQAEEDGgSISGLKRKttTKREKRGQEKHLFPFEK-
>UniRef90_A0A3B4ZY68/39-863 [subseq from] XPC complex subunit, DNA damage recognition and repair factor n=4 Tax=Stegastes partitus TaxID=144197 RepID=A0A3B4ZY68_9TELE
--------------------------SPVKEEVDSEEDfDMETSPPPPKFKMSAkKAEKTKEEEVEEDSEEDEDDWEEVEGENLVCLFEPPE------PVLPSESVEIEIETPEVRKRQ----KRQAEFENYLRRMMNRYKKDVWIDTHKVHLMCLIASGMFRNRLCSEPDLLAITLSLLPARYGNVEKERVDLSFLSLLLKWFRQTFTLNPSLPYEERPDPRALLERRLASLSARNHQELTHLFLLILRSLQLFCRLVLSLQPIPLKP-------PSSNR-----AGSSSSRASTVNKHTHVEATDSPK----VSPGTKRPA-EGGKTKGGKKAKRKETKKEEEEEKS--VSSGGQRPKNSKRRSVASKVSYKEESNSDGDDDDEAERLSDEEFQETSEDDSEDseGEAKSTKGKKAKRKSEAKRSKSKDTVAPKRKSGGgkKQVKDEEEDDDEEEEGIVSNGTKGRKKkEGPGVDEWLEVYLEKTSSWVCVHVEKG-VGMPHLCSQNATAPVTYVVSVDGDGFVKDLGRKYDPTWMTSSRKRRIDDEWWEETLEPFLGPEDERDVKEEKELQNKLLNKPLPISIGEYKNHPLYALKRHLLKYEAVYPPTATILGYCRGEPVYSRDCVHTLHSRDTWLKEARTVRLGEEPYKMVRGFSNRSRKARMM-AELKEEKDLPLFGEWQTEEYQPPIAVDGKVPRNDYGNVYLFKPCMLPVGCVHVRLSNLHRVARKLNLDAAPAVTDGT----------DESKHSGEHEEILRAAWVEEQELQKQKEKEKKEKRVIANWTLLVKGLLIRERLKQRYSKKNQSGLAHGDDAGGFSSDEEpveDGGSGAKTASETLAMSWPQNRQAEEDGSSGSGLKKktTKREKRGQQQHLFPFEK-
>UniRef90_UPI001AAD361C/74-311 [subseq from] DNA repair protein complementing XP-C cells isoform X2 n=1 Tax=Rana temporaria TaxID=8407 RepID=UPI001AAD361C
-----------------------------KTTTIKSEDTEREIEALLSLE-GKVLDVTVIEDSSAE--DSDEEWEDVEELNEPTLESLQASTSADREP-SVKPVQIEIETAEAAKKRLMKEKRKAEFAAYLRRMMTRFSKELREDTHKVHLLCLLANGVYRSNTCNSPDLQAVALSVVPAKFANIPAARVDVVYLTNLVKWFASTFTLNPEMSLDEQESLSGTLERRFGVYGVRDAEEMVHLFLILLRALQLLSRLVLSLQPIPLKEPSAK----------------------------------------------------------------------------------------------------------------------------------------------------------------------------------------------------------------------------------------------------------------------------------------------------------------------------------------------------------------------------------------------------------------------------------------------------------------------------------------------------------------------------------------------------------------------------------------------------------------------------------
>UniRef90_UPI001AAD361C/309-626 [subseq from] DNA repair protein complementing XP-C cells isoform X2 n=1 Tax=Rana temporaria TaxID=8407 RepID=UPI001AAD361C
----------------------------------------------------------------------------------------------------------------------------------------------------------------------------------------------------------------------------------------------------------------------------------------------------------------------------------------------------------------------------------------------------------------------------------------------------------------------------------------------------------------------------------------------------------------------------------SAKFESKLLDKPLPTSITEYKNHPLYALKRHLLKYEAIYPESAAVLGYCRGEAVYSRSCVQTLHSKDTWLKEARVVRLGEVPYKMVKGQSNRARKARMADPESRDSNDLALFGPWQTEDYQPPVAVDGKVPRNEFGNVYLFKPCMLPIGCVQLQMPNLHRVARKLDIDCVHAITGFDFHGGYSHPVTDGYIVCEEHKDILMGAWENEQVDIERKQKEKREKRVWGNWKLLIKGLLIRERLKARYGNK-DADHSHAAFGGeeGFSSDEEAKPSSETP-AQDTAISWPQNRQTEELQVGK-AKRKSKREKKGEEKHLFPFEKL
>UniRef90_A0A5N5NM03/83-438 [subseq from] DNA repair protein complementing XP-C cells n=2 Tax=Pangasianodon hypophthalmus TaxID=310915 RepID=A0A5N5NM03_PANHP
----------------------------LKEEPEDIFEDLsMSFPeSSVLKSNDYKMKEEKKENDNESEESDEdEEWEEVEELAGP-LGP---AEADEEPAVPSQPVEIEIETAEARHKRQKKETKQAEFETYLRRMIKRFNKEVQEDTHKVHLLCLLASGLFRSRLCCEPDLLAITLSLVPTHFTTVIKKRINTIYLEGLLKWFKMTFTLNPALPEEKEVGLRELLERRLGSLSARDHQEMTFLFLLVLRSLRFYSRLVLSLQPLPLKPSAKQ---DI-VHTSKSP-PSKDKSNEADKKPPEPKVSPGSKRPSA--SST-----EEQPKRGGKRQK----KNVEDRGNKKKEAVGGQRPKNTKRRSTASKVSYKEDSsdGEEELSDGEEYHLPSENDSDDSE----C----------------------------------------------------------------------------------------------------------------------------------------------------------------------------------------------------------------------------------------------------------------------------------------------------------------------------------------------------------------------------------------------------------------------------------------------------------------------------------------------
>UniRef90_A0A5N5NM03/456-831 [subseq from] DNA repair protein complementing XP-C cells n=2 Tax=Pangasianodon hypophthalmus TaxID=310915 RepID=A0A5N5NM03_PANHP
------------------------------------------------------------------------------------------------------------------------------------------------------------------------------------------------------------------------------------------------------------------------------------------------------------------------------------------------------------------------------------------------------------------------------------------------------------------------------------------------------------VGKPELCSNQATQPITYVVGVDEDGYLKDVSSRYDPTWLTSSRRRRVNSEWWEETLHFYECPDCEQKKEEDKELQDKLIGKPLPTSVSEYKNHPLYALERHLLKYEALYPPSAAILGYCRGEAVYSRDCIHTLHSRDTWLKQARTVRLGEEPYKMVKGFSNRSRKARMMSGN-KDEKDLALFGHWQTEEYQPPVAINGKIPRNDFGNVYMFQTCMLPVGCVHLHLPNLNRVARKLNVDCAPAVTGFDVHGGYSHAVTDGYIVCKEHEEILKAAWENEQEIQKKKEQEKREKRALANWTLLVKGLLIKERLQRRYGQQGMAKDTGIAQGGegkaeGFSSgEEDEGEAHMA--PPSLAVSWPQNRQEEQEE--KGAKKSVKVE--------------
>UniRef90_A0A2P4SHA0/41-518 [subseq from] Xeroderma pigmentosum, complementation group C (Fragment) n=1 Tax=Bambusicola thoracicus TaxID=9083 RepID=A0A2P4SHA0_BAMTH
--------------------------------------------------------------------------------------------------------------------------------------------------------------------------------------------------------------------------------------------------------------------------------------------------------------KSSGSEEDNEESKKT--KSAQTKRTHKSKlttGNKEQKETRNVDSGLGEKDV--PVRPKNNRWRRVASKVCYKEESGSDE-GSVSDFEV-SGEESDISDEDFETVSKKRRSSQGAQKSKVTTIKSPKSETSESRlSRNSLGVEPRPHAQRKRNKIISSDEDDGQQmvRKVVGTDQWLEVFLEREDRWVCVDCVHGIVGQPQQCFTYATKPLSYIVGFDNDGSVKDVTQRYDPVWMTMTRKKRVDPEWWEDTLRPYKSPFVDRDKKEETEFQVKLQDQPLPTAIGEYKNHPLYALKRHLLKYQAIYPESAAILGYCRGEAVYSRDCVHTLHSKDTWLKQARVVRIGEVPYKMVKGYSNQARKARLAEPANRDKADLALFGRWQTEEYQPPIAVDGKVPRNEYGNVYLFLPSMLPVGCVQLRLPNLNRLARKLDIDCAQAVTGFDFHGGYSHAVTDGYVVCEEYKEVLIAAWENEQAEIEKKEKEF-----------------------------------------------------------------------------------------------------
>UniRef90_A0A2P4SHA0/547-648 [subseq from] Xeroderma pigmentosum, complementation group C (Fragment) n=1 Tax=Bambusicola thoracicus TaxID=9083 RepID=A0A2P4SHA0_BAMTH
-------------------------------------------------------------------------------------------------------------------------------------------------------------------------------------------------------------------------------------------------------------------------------------------------------------------------------------------------------------------------------------------------------------------------------------------------------------------------------------------------------------------------------------------------------------------------------------------------------------------------------------------------------------------------------------------------------------------------------------------------------------------------------------------------------DNKQKREKRALGNWKLLTKGLLIRERLKRRYSIKVEPSAPEPEKGGGFSSDEE-GPSSG-TAGEGVEIFWPRNRQA-EKQKEKT-TRKSKREKKEEAAQLFPFEKL
>UniRef90_A0A3B3ZFD1/66-773 [subseq from] Xeroderma pigmentosum, complementation group C n=2 Tax=Periophthalmus magnuspinnatus TaxID=409849 RepID=A0A3B3ZFD1_9GOBI
--------------------------------------------------------------------------------------------------------------------------------------------DSEDDWEEVHLLCLVANAQFRNSLCSDPDLLAISLSLLPAHFGNVPKERIDQNYISGLHKWFKATFTLNPSLPYEECPISRSLLERRLASLSARNHQEMTHLFLLMLRSLQLFCRLVLSLQPVPFKPpSTAKGKG-SKRQ--SKPN--SKQNSSVESSPTEPQVSPGSK----------RPSSGEKKERGGKKARKKLVKEE-EEEEEEKRAKPVQRPKNNKRRSVASKVSYKEESASDGGTDGSEEEFRAVSEEDSeEEEDEQKGkKPAKAKTPLPKRRS-GGKKQDKEHEESDE---EVT---------------VNEPKKRREKDSPGVDEWLEVYLDKTQSWVCVEVDVGVA-SPQVISQNASQPLTYVISVNGDGFLKDLGSKYDPTWMTLSRKRRVDDEWWEDSLEPFFGPEDERDQQEDKELQSKLRNKPLPVSITEYKNHPLYALKRHLLKYEAIYPESAAVLGYCRGEPVYSRDCVHTLHSRDTWLKEARTVRLGEEPYKMVKGFSNRSRKARMMSD-NKDENDLALFGEWQTEDYQPPIAVDGKVPRNDYGNVYLFKPCMLPVGCVHLKLTNLNRVARKLDLDAAPAVTGFDFHGGYSHAVTDGYIVCEEHEEILRAAWVEEQELYKQKEKEKREKKAISNWTLLTKGLLIRERLKQRYGPKPVADGSKDGAereTGGFSSDEDQDhdeLSPKgKTASETLALSWPQNRQTKETSKT-----KLKRNKKGQEQHLFPFEK-
>UniRef90_UPI0014027FB6/112-912 [subseq from] DNA repair protein complementing XP-C cells n=1 Tax=Amblyraja radiata TaxID=386614 RepID=UPI0014027FB6
-------------------------------------------------------------ETENTTEESEEEWQEVEELLE----DPAEPPPLPEPSLPEQPLEIEIEAPLRAKERKSREKMEAEFESYLRRAINRFSRQLRVDIHKTHLLCLLANGIFRSRTCNQPELRAVALSLLPTEIAGVVAGQVDLPYLNKVLAWFESAFVLDLSLPRGDPEQLSERLQRGLARRSAGTAEELVHLFLITVCALALSARLVVSLQPIPLKEST-KAKTPRGRRseVKDTPASTPRAKPGAAAGKAGGKRerEAGEKTEGREGSRRARASAAVHGGR-GRKVECTEASGESGfEEDERRRNPANARAKNQRQRRVASKISYREA--TDESD--SESELAEGSADSSSYS--AGGEGSLSRG-RGERGVSGRSSEISEDED-FERNPVKnKATGRSSGRQKPSDGVVGPAVEVPARAT-PSDQWVEVFLEVEKRWVAVDCVHSSVDRLELCVRHASKPLRYIVGFDGQGCVRDVTQRYDTAWMTATRKIRVDPTWWDQTLSPYRSTFTQRDMQEDRELRAKLLDQALPTSIAAYKDHPLYVLQRHLLKYETIHPPTAAILGCCRKEPVYSRDCVHVLHSKDTWLKEARVVREGEVPRKMVKGQSNRARQARAANWETRDQGDLGLFGWWQTEVYQPPCARDGKVPRNAFGNVYLFRSCMLPLGCRHVRLPNLNRVARKLDIDCAAAVTGFDFHSGHSHPITDGYVVCEEHVDILETACEQQEAEMAKREEQKREKRVLGNWKLLVKGLLIRDRLRARYGNQESGRVG-SGT-GEAGCSEEEGPS-QPTPVTDAASSWPLNRQGGERRE---G-RKLK---RGEEKHLFPFEKL
>UniRef90_A0A3Q3X187/81-852 [subseq from] Xeroderma pigmentosum, complementation group C n=1 Tax=Mola mola TaxID=94237 RepID=A0A3Q3X187_MOLML
-----------------------------------------------------------YEEAEEDSEEDEDDWEEVEELTEP-LGPVEPS----EPVLPSQPVEIEIETPEVRKKQKR----QAELETYMRRMINRYKKDLVVDTHKVHLMCLIASGMFRNRVCSEPDLLAISLSLLPAHFGMVAKKRIDQNYLSGLLKWFRATFTLNPSLPCAERLEPRALLERRLASLSARSHQEMTHLFLLFLRSLQLFCRLVLSLQPIPLKLPSAKGKgRPEK----------SNTSRETCKSA--SKVSSGDKRP----AGEQKP----KADRGGKR--AKRTDIKEERE--EKNvMSGAQRPKNSKRRSIASKVSYKEESNSE--GETNEERLSDEEFQASSEEENSPDNDSE--A---EFTKKKSNRRSKPYDDQEWEEKEEGDEHEGGGATSNGAKQ----RRSVKKKGPGEDEWLEVYLEKTSSWVCVDVEHGV-GMPHLCSQNATAPVTYVVSVDGDGFVKDLGRKYDPTWMTSSRKRRVDDEWWEETLEPFLRPEDERDVKEDKELHNKLLNKPLPISVAEYKNHPLYALKRHLLKYEAVYPSTATVLGYCRGEPVYSRDCVHTLHSRDTWLKEARTVRLGEEPYKMVKGFSNRSRKARMM-SELKDDNDLPLFGEWQTEEYQPPIAVDGKVPRNDYGNVYLFKPCMLPVGCAHLRLSNLHRVAKKLDIDAAPAVT-------------DNTRKPPEYEEILRAAWAEDQELQKQKEKEKREKRVVSNWTLLVKGLLIREKLKQRYGKKNHGLANlgQGEEPGGLSSDEElaEGGSPGAKtASETLAMSWPQNRQAEgDKGGIGGLQKKatTKREKRGQEKHLFPFEK-
>UniRef90_A0A2U9C0B2/1-726 [subseq from] Putative DNA repair protein complementing XP-C cells n=2 Tax=Scophthalmus maximus TaxID=52904 RepID=A0A2U9C0B2_SCOMX
-------------------------------------------------------------------------------------------------------------------------------------------------------MCLIASGMFHNRLCSEQDLLAITLSLLPTHYGMVAKERIDQNYLSGLLKWFRATFTLNPSLPCEERPDPRALLERRLASLSAKNHQEMTHLFLLVLRSLQLFCRLVLSLQPIPFKPPSAKGKGARTSNC------ASEKT------STTQETSKTTSSDTKVSPGTKRPAAGGKAkgSRGGKKAKRKDIK-EEEES----SVKSGGPRPkNSKRRTVASKVSYKEESHS-EGGEGLSDEEEFQVTSDEDSEDSESEAESTKKEKGRGKTKVIKNKNTAVGgGGKKRvKDEGDNEREegEDDGGVEEGTtNNYAKRRRGKKEEGPGADEWLEVYLEKTSSWVCVHVEHGV-AMPHLCSRSATAPVTYVVSVDGDGFVKDLGRKYDPTWMTSSRKRRVDEDWWDETLQPFLGPEDEKDKREEKELQNKLLNKPLPISIAEYKNHPLYALRRHLLKYEAIYPPTASVLGYCRGEPVYSRDCVHTLHSRDTWLKEARTVRLGEEPYKMVKGSSNRSRKARIM-AELKDGNDLPLFGEWQTEEYQPPIAVDGKVPRNDYGNVYFFKPCMLPVGCIHLRLPNLHRVAKKLEMDAAPAVTGFDFHGGFSHAVTDGYIVCEENEEILQAAWLEEQELQKEKEKEKREKRVISNWTLLVKGLLIRERLKQRYGKKNPGlgGLAHGDNTGGLSSDEEEaveGGSPGAkTASETLAMSWPQNRQAEEDGGNSSGlTKKstTKREKRGQEKHMFPFEK-
>UniRef90_A0A8T0AW39/73-881 [subseq from] Xeroderma pigmentosum group C-complementing protein n=4 Tax=Silurus meridionalis TaxID=175797 RepID=A0A8T0AW39_SILME
---------------------FSEPLKEEPEDIFEDSSMSLPESSVLKSNdSNIKEEKKENDNTSEESDE-DEDWEEVEELAGP-LGPAEEA--DQEPAVPSQPVEIEIETAEARLKRQKKENKQAEFEMYLRRAMKRFTKEIQMDTHKVHLLCLLASGLFRNRLCCEPDLLAITLSLVPPHFTTVYKKRINTVYLEDLLKWFKETFTLNPALPEEKDVRLEELLERRLGSLSARDHQEMTYLFLLVLRSLRLYCRLVLSLQPISFKPTTKTGKAKT----SRSP-PSKDKSNKADKKPPEPKISLGSKRPSSS--------AEGQPKKGGKRQKRN----VEDRE-VKKKEVDGQRPKNTRRRSTASKVSYKEESsdGDEELSDDEEFQPTSEEDSDDLV-DAKKSKGKE--KGKSQASRRSSKTKKKTRRDEEEEKE--DEEEEDYDDEEEDELVCKK-QWRRKRQGKGNDEWIEVYLKEAKKWICIGVDQGV-DHPKLCSNQATQPITYVVGIDDNGYLKDVSSRYDPTWLTSSRKRRIDSEWWKETLGFFECPDSKQKQIEDKELQETLMNKPLPTSISEYKNHPLYALERHMLKYEALYPTTATILGYCRGEPVYSRDCVHTLHSRDIWLKQARTVRLGEEPYKMVKGSSNRSRKARMMS-ENKENKDLALFGHWQTEEYQPPVAINGKIPRNDFGNVYMFQPCMLPVGCVHLHLPNLNRVARKLNLDCAPAVTGFDFHGGYSHAVIDGYI--------------------------KREKRALANWTLLVKGLLIKQRLQRRYGQQGVAKDTgitqkREGEADGFSSG-EEGEGEAHTAAPSLAISWPQNRQEDQD---EGGAKKsvSKRERRGQQKHLFPFEK-
>UniRef90_H3APK5/41-914 [subseq from] XPC complex subunit, DNA damage recognition and repair factor n=1 Tax=Latimeria chalumnae TaxID=7897 RepID=H3APK5_LATCH
----GGAAKGKktrGKKSEEKVAVKQEEEEDVGKSVVSDLAFHREHG-DSEEDSGEDTAVKKSEGDDDDDDESDEEWEEVEELSEPVPEGLAA-AAVLEPGVPTKPVEIEIETPEQAKKRERREKRKAEFETYLRRMVNRFNKELRVETHKVGDLRMGEGGLHHLRV-GEGGLHQSqsggGWTAPTSEWGRVEKK------KQHFVFRFIAAFSLNPNLSVDEGNNLQSALERSFGNYSIRDEEEMVHVFLIILRALKLMCRLVLSLHPVPLKEESPgqSNKAKSASRKSApsKKRAARMPEKGLSDDSDKEDEEPGEELRKQAPSGAKRPSTEKAEPRKSVK-RRKATG--DHVVKLESTVEGPQRPKNNRRRRVASKVSYKEDSKSDE-NSDSDFELPGGGDSDFSDDGSGTTWKDKRRASGLQKTTTQEKTkAARSSgvKNLKREEESEEECDQGSKTSKKGS-VRDDAEAAKEASggSGGCDQWLEVYLEKMERWVCVDPVRGSVNQAKLCYKHASKPVYYIVGVDNNGYVKDVTRRYDAAWMTITRKQRIDSDWWEETLEPYQNPFVEKESKEEMEtknFKANFFHPPIPSVSELNDDHDYTKLHRLVVMFIIVLYFKSQALAVCRRILVVFRDCVHILHSRDTWLKEARVVRLGEVPYKMVKGHSNRARKARVAEPENREKNDLGLFGSWQTEEYQPPVAVDGKVPRNDYGNVYLFKPCMLPVGCVHLHVPSLHKVARKLDIDCVPAVTGFDFHSGYSHPVVDGYIVCEEYQDLLLAAWDKDQAEMEQKK------REVRGWRTVAAVLGGREGVKKKIAPNDKVTALGQAGGSGFSSDEaeEDGPGSQKPA-GDLSCSWPQNRQTTQQE-GK-IVRRSKREKRGEEKHLFPFEK-
>UniRef90_A0A8C1CNR2/17-119 [subseq from] Xeroderma pigmentosum, complementation group C n=1 Tax=Cyprinus carpio TaxID=7962 RepID=A0A8C1CNR2_CYPCA
----------------------------------------------------------------------------------------------------SKPVEIEIETPDMVRKRQRKEKRKAEFETYLRRMMKRFNKELLEDTHKVHLLCLLAGGLFRSRLCCEPDLLAVVLSILPAHFTTVATKRINSGFLEGLLKWYL------------------------------------------------------------------------------------------------------------------------------------------------------------------------------------------------------------------------------------------------------------------------------------------------------------------------------------------------------------------------------------------------------------------------------------------------------------------------------------------------------------------------------------------------------------------------------------------------------------------------------------------------------------------------------------------------------
>UniRef90_A0A8C1CNR2/118-147 [subseq from] Xeroderma pigmentosum, complementation group C n=1 Tax=Cyprinus carpio TaxID=7962 RepID=A0A8C1CNR2_CYPCA
------------------------------------------------------------------------------------------------------------------------------------------------------------------------------------------------------------------------------------------------YLFLMVLRSLRLFCRLVLSLQPLPLKPPPA-----------------------------------------------------------------------------------------------------------------------------------------------------------------------------------------------------------------------------------------------------------------------------------------------------------------------------------------------------------------------------------------------------------------------------------------------------------------------------------------------------------------------------------------------------------------------------------------------------------------------------------
>UniRef90_A0A8C1CNR2/163-690 [subseq from] Xeroderma pigmentosum, complementation group C n=1 Tax=Cyprinus carpio TaxID=7962 RepID=A0A8C1CNR2_CYPCA
---------------------------------------------------------------------------------------------------------------------------------------------------------------------------------------------------------------------------------------------------------------------------------------------------------------------------------------RGGKRKKKKE------EG-GEKEAAGGQKPKNSRRRSVASKVSYKEVSSEEEeEQSEEDFQPTNED----DSEDSDGAMKVCRKSK----VKGKG-QAPR--RSSE---VKLEEESEEEEEEEEEEKQVK-KQRCKRKEGKGVDEWLEVYLESTGKWVCVDVDQG-VGQPQLCSHQATQPITYVVAVDDEGYLKDLSSRYDPTWLTSSRRRRVDSEWWEETMELYKSPDAERGQKEDQEMQAKLLDKPLPTSVSEYKNHPLYALKRHLLKYEAIYPSTAAVLGYCRGEPVYSRDCVHTLHSRDTWLKEARTVRLGEEPYKMVLGFSNRSRKARMMSEQ-KGVKDLPLFGVWQTEEYQPPIAVDGKVPRNEFGNVYMFKSCMLPVGCVHLRLPNLHRVARKLNIDCAAAVTGFDYHCGFAHAVNDGYIVCEEHQEILKAAWENEQDIQQKKEQEKREKRVVANWTLLVKGLLIKERLKRRYGQQGLASgAGLKQEKEGLSSDEEEEGGAQT-APPSLTSSWPQNRQEEQEEKIV--RRVTKREKRGEQKHLFPFEK-
>UniRef90_A0A7J8HYD1/1-445 [subseq from] XPC complex subunit, DNA damage recognition and repair factor n=1 Tax=Rousettus aegyptiacus TaxID=9407 RepID=A0A7J8HYD1_ROUAE
----------------------------------------------------------------------------------------------------------------------------MEFEIHLRRLMKRFSKEVHEDTHKVHLLCLLANGFYRNNICNQPDLQAIGLSIIPTRFTRVPPQDVDICYLSNLVKWFIGTFTVNTDLSTNEQDDLQTTLQRRFAIYSARDDEELVHIFLLILRALQLPTRLVLSLQPVPLKLSAA--KKPSKERSIECPGGSSETSSQVPENQTKPKTSRETRQEDTTSKSTDSPSVKGKRSKAAaiRKKQREPPSSGEEEDKVEKQEEKTQRRVRGRERRVASRVSYKEESGSDKASSGSDFELSAEEDCHSSNEDSEPGPPRQRRAPAPQSTKAGSKSDSRTQHGSHPKHPGFPAASASSSSskSKRGKKMSSNGEETERGKAAGVNQWLEVFYEQEEKWTCVDCVHGVVGQALTCYKYATKPMTYVVGIDNNGWVRDVTQRYDPAWMTATRKCRVDAKWWAETLRPYQSPLVEREKKEDLEVR--------------------------------------------------------------------------------------------------------------------------------------------------------------------------------------------------------------------------------------------------------------------------------------------------------------------------
>UniRef90_A0A671MAA4/68-203 [subseq from] XPC complex subunit, DNA damage recognition and repair factor n=9 Tax=Cyprinidae TaxID=7953 RepID=A0A671MAA4_9TELE
--------------------------------------------------------------EDEEESEDEEDWEEVEEMAEP-LGPV-DSTELA---VVSKPVEIEIETPDMVHKRQRKEKRKAEFETYLRRMMKRFNKELLVDTHKVHLLCLLAGGLFRSRLCCEPDLLAVALSILPAHFTTVATKRINSGFLEGLLKWYA------------------------------------------------------------------------------------------------------------------------------------------------------------------------------------------------------------------------------------------------------------------------------------------------------------------------------------------------------------------------------------------------------------------------------------------------------------------------------------------------------------------------------------------------------------------------------------------------------------------------------------------------------------------------------------------------------
>UniRef90_A0A671MAA4/257-805 [subseq from] XPC complex subunit, DNA damage recognition and repair factor n=9 Tax=Cyprinidae TaxID=7953 RepID=A0A671MAA4_9TELE
-------------------------------------------------------------------------------------------------------------------------------------------------------------------------------------------------------------------------------------------------------------------------------------------------------------------SPEPKISPGTKRPSsahnAAVKEQRGGKRKKKKEEG-------GEKEAAGGQKPKNSSRRSVASKVSYKEVSSEEEEQSEEEFQPTNED----DSEDSDGAMKVCRKSK----VKGKG-QAP--RRSSEVKQEEE--SEEEEEEENQVKK-----QRRKRKEGKGADEWLEVYLESTGKWVCVDVDQG-VGQPQLCSNQATQPITYVVAVDDEGYLKDLSSRYDPTWLTSSRRRRVDSEWWEETMELYKSPDTERGQKEDQEMQAKLLDKPLPTSISEYKNHPLYALKRHLLKYEAIYPSTAAVLGYCRGEPVYSRDCVHTLHSRDTWLKEARTVRLGEEPYKMVLGFSNRSRKARMISEQ-KDVKDLPLFGVWQTEEYQPPIAVDGKVPRNEFGNVYMFKSCMLPVGCVHLHLPNLHRVARKLNIDCAVAVTGFDYHCGFAHAVNDGYIVCEEHQEILKAAWENEQDIQQKKEQEKREKRVVANWTLLVKGLLIKERLKRRYGQQGLASGaglKQEKEGGaeGLSSDEEEEGGAQT-APPSLTSSWPQNEQEE-K--I--IRRVTKREKRGEEKNLFPFEK-
>UniRef90_UPI0018F60CE6/208-1041 [subseq from] DNA repair protein complementing XP-C cells n=1 Tax=Scyliorhinus canicula TaxID=7830 RepID=UPI0018F60CE6
------------------------------------------------------------------------RMEEVEELQNVVPEEP-SVCPVPQPTLAPKPLVIEIESAAHGKKRERREKRQAQFEDYLRRMINRFTRNLRVDIHKVHLLCLLANGMFRNRMCNEPELWAMALSLIPANLAMVPGGDVEIPYISKLLKWFVSTFDIDPSLPSDEMDSLLTVLKRRFGSHSARNEQEMVQCVFAVLNLVPALKLAFCFLlkNPRGSKSTDL-LQQTRIPALDAKPEPASQSGTKgdMevkLEGGQDGsmKTlTAGEEKPQPVPKRKQVEHVNRRgYNR-GRLKKVEGASAEsgfEDEECLVSKRPGSPRPKNDRRRRVASKVSYKEETSEDDDDSDSDFEVlDSSGSSNYSDGDNRSASWRKRvfsqtNTPQGRPTDQGNNkgiifSTPKSEKDSED---DFESDPGKINPSKRRSSKCNKTKantrRERTRlvsevspNSKGSDQWIEVYAEAEKKWVAVDCVRNTLSHPELCAKHASKPLSYIISFDNESCVRDVTQRYDVAWMTRTRKQRVDPGWWDKTLAVYKSNCTERQKEEDLELQSKLLDQPLPTSVAEYKNHPLYVLKRHLLKYETLHPPTATILGYCRTEAVYSRECVRTLHSKDTWMKEARVVRDGEVPCKMVKSQSNQARRARQASLEDRDKDDLGLYGHWQTEVYSPPRAINGKVPRNDFGNVYLFKPCMLPVGCKHLRESNINRVARKLNIDCAGAVIGFDFHSGHSHPITDGYIVCEEYVEILLAAREEEEAEMARKEQKKREQRVMGNWKLLVKGLLIRERLKARYGGKDEAALSSSQEGGMGCSVEQERRSGSVP-VSDLTSSWPLNRQEAgAKEKLK-----SQRQKKGQEKHLFPFEKL
>UniRef90_A0A674PGA7/15-285 [subseq from] XPC complex subunit, DNA damage recognition and repair factor n=1 Tax=Takifugu rubripes TaxID=31033 RepID=A0A674PGA7_TAKRU
-------------------------------------------------------------------------------------------------------------------------KRKAEWETYVRRMVNRYKKDLLVDIHKVHLMCLIASGMFRNRVCSEPDLLAITLSLLPTHFSMVAKERIDQNYLSGLLKWFRATFTLNPSLPCDQQTDPQALLERRLASLSARNHEEMTHVIITLLFQSQFF---IKSCQSLPFS----QGK---------DAAGPSEKSNA---NQ----EKKGTDSKQ--SPGNKRPIKEGKSKADrGRKKAKR--TGEEREAEDKEEEKSTtlagQRPKNSKRRSIASKVSYKEESssGADEKlVSEDDFQAPSEEECI-VDSESEEKSTKRA---AGK----------------------------------------------------------------------------------------------------------------------------------------------------------------------------------------------------------------------------------------------------------------------------------------------------------------------------------------------------------------------------------------------------------------------------------------------------------------------------------
>UniRef90_A0A674PGA7/284-727 [subseq from] XPC complex subunit, DNA damage recognition and repair factor n=1 Tax=Takifugu rubripes TaxID=31033 RepID=A0A674PGA7_TAKRU
-------------------------------------------------------------------------------------------------------------------------------------------------------------------------------------------------------------------------------------------------------------------------------------------------------------------------------------------------------------------------------------------------------------------------------------------------------------GKRKRGTRTMRSGAKrrsGQKKGGPGDDEWLEVYLAKTSSWICVDVDHGI-GKPHLCSQNATSPVTYVVSVDGDGFVKDLGRKYDPTWMTLSRKRRVDEEWWEETLTPFMGPEDEKDKKEEKELQNTLLNKPLPLSVAEYKNHPLYALKRHLLKYEAVYPSTAAVLGYCRGEAVYSRDCVQTLHSKDTWLKEARTVRLGEEPYKMVKGFSNRSRKARMMS-ETKNENDLALFGEWQTEEYQPPIAVDGKVPRNDYGNVYLFKPCMLPVGCAHLRLSNLHRVAKKLSIDAAPAVTGFDFHGGYSHAVTDGYVVCEEFEEILRAAWVEEQELQKQKEKEKREKRVISNWTLLVKGLLIREKLKRRYSKKNQGLRILADgeEPGGLSSDEEagEGASPAAkNASETLAMSWPQNRQEEEDKDcVSGLQKKkmTKREKKGQGKHLFPFEK-
>UniRef90_A0A667WPZ6/3-113 [subseq from] XPC complex subunit, DNA damage recognition and repair factor n=3 Tax=Myripristis murdjan TaxID=586833 RepID=A0A667WPZ6_9TELE
---------------------------------------------------------------------------------------------------------------------------------------NRFNKDLLMDTHKVHLMCLIANGMFRNRVCSEPDLLAVTLSLLPVHFTKVAKGRIDQNYLSGLLKWFGATFTLNPSLPCEERPDLRALLERRLASLSAKNHQEMTHIIFYL-----------------------------------------------------------------------------------------------------------------------------------------------------------------------------------------------------------------------------------------------------------------------------------------------------------------------------------------------------------------------------------------------------------------------------------------------------------------------------------------------------------------------------------------------------------------------------------------------------------------------------------------------------------
>UniRef90_A0A667WPZ6/122-727 [subseq from] XPC complex subunit, DNA damage recognition and repair factor n=3 Tax=Myripristis murdjan TaxID=586833 RepID=A0A667WPZ6_9TELE
---------------------------------------------------------------------------------------------------------------------------------------------------------------------------------------------------------------------------------------------------------------------------------------------------------------------EPKVSPGTKRPAGEGgaKGGRGGKKAKKKEVKEEDEEEEVEKSAKAGGQKPKNaKRRSVASKVSYKEESNSegdeEEAGGLSEeeFQASGEEESEDSEGGakSRRGKNGKGKSKAKTSSKNGSNTAPKRRSGGGKKkakndeeeDEEWEGEEGGDEEEEEggGGGGTSKGTKrrsGRKRDGPGADEWLEVYLDKSSCWVCVDVEHGV-GLPLLCSQNATAPVTYVVSVDGDGFLKDLGRKYDPTWMTSSRKRRVDDDWWEETLEPFLGPEDERDMKEDKELHAKLLDKPLPTSIAEYKNHPLYALTRHLLKYEALYPATAAVLGYCRGEPVYSRDCVHTLHSRDTWLKEARTVRLGEEPYKMVRGFSNRSRKARMMSEQ-KDEKDLPLFGEWQTEEYQPPVAVDGKVPRNDYGNVYLFKPCMLPVGCVHLRLPNLHRVARKLDLDAAPAVTGFDFHGGYSHAVTDGYIVCEEHEELLRAAWVEEQEVQKQKEKEKQEKRAIANWTLLVKGLLIRERLQRRYGKKNQGPGglIHTqdrEGAGALSSDEEAGEGGGApgakTAAETLAMSWPQNRQDEQQEDGKsaSGLKKktTKREKRGQEKHLFPFEK-
>UniRef90_A0A336MUK1/320-693 [subseq from] CSON007305 protein n=2 Tax=Culicoides sonorensis TaxID=179676 RepID=A0A336MUK1_CULSO
---------------------------------------------------------------KRKNRDSDSDWEDVEDTANEIVDT---SSH------ITKDLQINVELPGEMRKR--TNK-EVDIEAQIKRKLNNIKKINQVYMHKTHLLSWIAYGNRINSALNNPSLYKAALKTLPTPSKQCYPKDkTDIKYFEQISTWYRQQYTLMSQSVYPiliKLPPLVASLGLQIQKKQVMCKRDYCLAFIVLLRAMGFQCRLVMSLVSVPLK--------PSQSELCS---LSKIDKSKMYKNYKKPEENGGENEKTTLdelKKGRKKPEI--KEDPAPVKKRSKRKaSSEDNEKKSKKIKKIDQLDGAGDTmpikantRSTRQRAGSSKENAPLQTGPDSPFKKSKGHTSNSSSSPVSMPKPKMKRVLGVKLLNDSIEISPLKTRMQRQKEGLIPKIAVTKIS--------------------------------------------------------------------------------------------------------------------------------------------------------------------------------------------------------------------------------------------------------------------------------------------------------------------------------------------------------------------------------------------------------------------------------------------------
>UniRef90_A0A336MUK1/993-1131 [subseq from] CSON007305 protein n=2 Tax=Culicoides sonorensis TaxID=179676 RepID=A0A336MUK1_CULSO
------------------------------------------------------------------------------------------------------------------------------------------------------------------------------------------------------------------------------------------------------------------------------------------------------------------------------------------------------------------------------------------------------------------------------------------------------------------------------KKN--RINLWVEVYAEKEKRWITIDLFKGKVDCVDDICRTATSPITYVVAWNNDNSIKDVSPRYCEHWNTTTRKLRVEKEWWDETLRPFLGKPNERDKAENKYFDKIHSAKPMPTAISDFKNHPLYALERHLLKYEALYPP--------------------------------------------------------------------------------------------------------------------------------------------------------------------------------------------------------------------------------------------------------------------------------------
>UniRef90_A0A336MUK1/1192-1508 [subseq from] CSON007305 protein n=2 Tax=Culicoides sonorensis TaxID=179676 RepID=A0A336MUK1_CULSO
-----------------------------------------------------------------------------------------------------------------------------------------------------------------------------------------------------------------------------------------------------------------------------------------------------------------------------------------------------------------------------------------------------------------------------------------------------------------------------------RINLWVEVYAEKEKRWITIDLFKGKVDCVDDICRTATSPITYVVAWNNDNSIKDVSPRYCEHWNTTTRKLRVEKEWWDETLRPFLGKPNERDKAENKYFDKIHSAKPMPTAISDFKNHPLYALERHLLKYEALYPPDVPPIGWIRNEPVYPRDCVYTLQAREKWYKEARVVKLNEKPYKIVKSMKW----DKFTRTILRDV-PQEIFGIWQTEDYEPPTAENGLVPRNAYGNVEIFKECMLPKKTVHLKLPGLNKVCKKLGIDCAPAVIGFDFSGG-SYPIYDGFVVCEEFEETVTEAWHEEQQEIERKEREKIEKRVYGNWR-------------------------------------------------------------------------------------------
>UniRef90_A0A336MUK1/1510-1748 [subseq from] CSON007305 protein n=2 Tax=Culicoides sonorensis TaxID=179676 RepID=A0A336MUK1_CULSO
[truncated: 5,114,221 more chars]
