# Supplementary material for: Visualization of stepwise derepression of TFIIH in global genome nucleotide excision repair
Source: Sci Adv. 2026 Jul 23;12(30):eaeb3506. doi: 10.1126/sciadv.aeb3506 (PMC13394385; doi:10.1126/sciadv.aeb3506)
Supplement: Supplementary file 3 — Data S1 [file sciadv.aeb3506_data_s1.zip › msas/fold_tfiih_mat1_xpcc_dna_unpaired_msa_chains_e.a3m]

>query
MDEEPERTKRWEGGYERTWEILKEDESGSLKATIEDILFKAKRKRVFEHHGQVRLGMMRHLYVVVDGSRTMEDQDLKPNRLTCTLKLLEYFVEEYFDQNPISQIGIIVTKSKRAEKLTELSGNPRKHITSLKKAVDMTCHGEPSLYNSLSIAMQTLKHMPGHTSREVLIIFSSLTTCDPSNIYDLIKTLKAAKIRVSVIGLSAEVRVCTVLARETGGTYHVILDESHYKELLTHHVSPPPASSSSECSLIRMGFPQHTIASLSDQDAKPSFSMAHLDGNTEPGLTLGGYFCPQCRAKYCELPVECKICGLTLVSAPHLARSYHHLFPLDAFQEIPLEEYNGERFCYGCQGELKDQHVYVCAVCQNVFCVDCDVFVHDSLHCCPGCIHKIPAPSGV
>UniRef90_A0A2Y9KBQ9/41-434 [subseq from] General transcription factor IIH subunit n=3 Tax=Lutrinae TaxID=169417 RepID=A0A2Y9KBQ9_ENHLU
MDEEPERTKRWEGGYERTWEILKEDESGSLKATIEDILFKAKRKRVFEHHGQVRLGMMRHLYVVVDGSRTMEDQDLKPNRLTCTLKLLEYFVEEYFDQNPISQIGIIVTKSKRAEKLTELSGNPRKHITSLKKAVDMTCHGEPSLYNSLSMAMQTLKHMPGHTSREVLIIFSSLTTCDPSNIYDLIKTLKAAKIRVSVIGLSAEVRVCTVLARETGGTYHVILDESHYKELLTHHVSPPPASSSSECSLIRMGFPQHTIASLSDQDAKPSFSMAHLDSNTEPGLTLGGYFCPQCRAKYCELPVECKICGLTLVSAPHLARSYHHLFPLDAFQEIPLEEHNGEKFCYGCQGELKDQHVYVCAVCQNVFCVDCDVFVHDSLHCCPGCIHKIPTSSN-
>UniRef90_A0A2U3ZIQ9/41-434 [subseq from] General transcription factor IIH subunit n=17 Tax=Theria TaxID=32525 RepID=A0A2U3ZIQ9_ODORO
MDEEPERTKRWEGGYERTWEILKEDESGSLKATIEDILFKAKRKRVFEHHGQVRLGMMRHLYVVVDGSRTMEDQDLKPNRLTCTLKLLEYFVEEYFDQNPISQIGIIVTKSKRAEKLTELSGNPRKHITSLKKAVDMTCHGEPSLYNSLSMAMQTLKHMPGHTSREVLIIFSSLTTCDPSNIYDLIKTLKAAKIRVSVIGLSAEVRVCTVLARETGGTYHVILDESHYKELLTHHVSPPPASSSSECSLIRMGFPQHTIASLSDQDAKPSFSMAHLDSNTEPGLTLGGYFCPQCRAKYCELPVECKICGLTLVSAPHLARSYHHLFPLDAFQELSLEEHNGEKFCYGCQGELKDQHVYVCAVCQNVFCVDCDVFVHDSLHCCPGCIHKIPTSSS-
>UniRef90_A0A8D1KBJ6/1-393 [subseq from] VWFA domain-containing protein n=6 Tax=Sus scrofa TaxID=9823 RepID=A0A8D1KBJ6_PIG
MDEEPERTKRWEGGYERTWEILKEDESGSLKATIEDILFKAKRKRVIEHHGQVRLGMMRHLYVVVDGSRTMEDQDLKPNRLTCTLKLLEYFVEEYFDQNPISQIGIIVTKSKRAEKLTELSGNPRKHITSLKKAVDMTCNGEPSLYNSLSMAMQTLKHMPGHTSREVLIIFSSLTTCDPSNIYDLIKTLKAAKIRVSVIGLSAEVRVCTVLARETGGTYHVILDESHYKELLTHHVSPPPASSSSECSLIRMGFPQHTIASLSDQDAKPSFSMAHLDSNTEPGLTLGGYFCPQCRAKYCELPVECKICGLTLVSAPHLARSYHHLFPLDAFQEIPLEEHNGERFCYGCQGELKDQHVYICSVCQHVFCVDCDVFVHDSLHCCPGCIHKIPAPS--
>UniRef90_Q9JIB4/1-396 [subseq from] General transcription factor IIH subunit 2 n=21 Tax=cellular organisms TaxID=131567 RepID=TF2H2_MOUSE
MDEEPERTKRWEGGYERTWEILKEDETGSLKATIEDILFKAKRKRVFEHHGQVRLGMMRHLYVVVDGSRTMEDQDLKPNRLTCTLKLLEYFVEEYFDQNPISQIGIIVTKSKRAEKLTELSGNPRKHITSLKKAVDMTCHGEPSLYNSLSMAMQTLKHMPGHTSREVLIIFSSLTTCDPSNIYDLIKTLKTAKIRVSVIGLSAEVRVCTVLARETGGTYHVILDETHYKELLAHHVSPPPASSSSECSLIRMGFPQHTIASLSDQDAKPSFSMAHLDNNsTEPGLTLGGYFCPQCRAKYCELPVECKICGLTLVSAPHLARSYHHLFPLDAFQEISLEEYKGERFCYGCQGELKDQHVYVCTVCQNVFCVDCDVFVHDSLHCCPGCIHKIPTPSGI
>UniRef90_A0A091D6N8/1-394 [subseq from] methylcrotonoyl-CoA carboxylase n=2 Tax=Euarchontoglires TaxID=314146 RepID=A0A091D6N8_FUKDA
MDEEPERTKRWEGGYERTWEILKEDESGSLKATIEDILFKAKRKRVFENHGQVRLGMMRHLYVVVDGSRTMEDQDLKPNRLACTLKLLEYFVEEYFDQNPISQIGIIVTKSKRAEKLTELSGNPRKHITSLKKAVDMTCHGEPSLYNSLSMAMQTLKHMPGHTSREVLIIFSSLTTCDPSNIYDLIKTLKAAKIRVSVIGLSAEVRVCTALARETGGTYHVILDESHYKELLTHHVSPPPASSSSECSLIRMGFPQHTIASLSDQDAKPSFSMAHLDNSSEPGLTLGGYFCPQCRAKYCELPVECKICGLTLVSAPHLARSYHHLFPLDAFQEMPLEEYKGERFCYGCQGQLKDQHVYVCSVCQNVFCVDCDVFVHDSLHCCPGCIHKIPTPSG-
>UniRef90_F6TCC1/1-395 [subseq from] General transcription factor IIH subunit n=38 Tax=Mammalia TaxID=40674 RepID=F6TCC1_HORSE
MDEEPERTKRWEGGYERTWEILKEDESGSLKATIEDILFKAKRKRVFEHHGQVRLGMMRHLYVVVDGSRTMEDQDLKPNRLTCTLKLLEYFVEEYFDQNPISQIGIIITKSKRAEKLTELSGNPRKHITSLKKAVAMTCHGEPSLYNSLSMAMQTLKHMPGHTSREVLIIFSSLTTCDPSDIYGLIQTLKAAKIRVSVIGLSAEVRVCTVLARETGGTYHVILDESHYKELLTHHVSPPPASSNSECSLIRMGFPQHTIASLSDQDAKPSFSMAHLDSSSEPGLTLGGYFCPQCRAKYCELPVECKICGLTLVSAPHLARSYHHLFPLDAFQEIPLEEHNGERFCYGCQGELKDQHVYICTVCRHVFCVDCDVFVHDSLHCCPGCVHTMPAPASV
>UniRef90_A0A7N9CI14/36-411 [subseq from] General transcription factor IIH subunit n=6 Tax=Catarrhini TaxID=9526 RepID=A0A7N9CI14_MACFA
-------------------EILKEDESGSLKATIEDILFKAKRKRVFEHHGQVRLGMMRHLYVVVDGSRTMEDQDLKPNRLTCTLKLLEYFVEEYFDQNPISQIGIIVTKSKRAEKLTELSGNPRKHITSLKKAVDMTCHGEPSLYNSLSMAMQTLKHMPGHTSREVLIIFSSLTTCDPSNIYDLIKTLKAAKIRVSVIGLSAEVRVCTVLARETGGTYHVILDESHYKELLTHHVSPPPASSSSECSLIRMGFPQHTIASLSDQDAKPSFSMAHLDGNTEPGLTLGGYFCPQCRAKYCELPVECKICGLTLVSAPHLARSYHHLFPLDAFQEIPLEEYNGERFCYGCQGELKDQHVYVCAVCQNVFCVDCDVFVHDSLHCCPGCIHKIPAPSGV
>UniRef90_F6QCQ3/1-403 [subseq from] General transcription factor IIH subunit n=9 Tax=Theria TaxID=32525 RepID=F6QCQ3_MONDO
MDEEPEKTKRWEGGYERTWEILKEDESGSLKATIEDILFKAKRKRVFEHHGQVQLGMMRHLYVVVDGSRTMEDQDLKPNRLTCTLKLLEYFVEEYFDQNPISQIGIIVTKSKRAEKLTELSGNPRKHIASLKKAVDMTCHGEPSLYNSLSLAMQTLKHMPGHTSREVLVLFSSLTTCDPSNIYDLIKTLKAAKIRVSVIGLSAEVRVCTVLARETGGAYHVILDESHYKELLTHHVSPPPASSSSECSLIRMGFPQHTIASLSDQDAKPSFSMAtifwkrkrHLDSSTEPGLTLGGYFCPQCRAKYSELPVECKICGLTLVSAPHLARSYHHLFPLDAFQEVSLEEYNGERFCHGCLGELKDQHVYICTVCQNVFCVDCDLFIHESLHCCPGCIHKNPAPTGV
>UniRef90_F7G7T1/1-394 [subseq from] General transcription factor IIH subunit n=50 Tax=Amniota TaxID=32524 RepID=F7G7T1_ORNAN
MDEEPERTKRWEGGYERTWEILKEDESGSLKATIEDILFKAKRKRICEHHGQVRLGMMRHLYVVVDGSRTMEDQDLKPNRLTCTLKLLEYFVEEYFDQNPISQIGIIVTKSKRAEKLTELSGNPRKHTTALKKAVDMTCLGEPSLYNSLSLAMQTLKHMPGHTSREVLIIFSSLTTCDPSNIYDLIKSLKTAKIRVSIIGLSAEVRVCTVLARETGGTYHVILDESHYKELLIHHVSPPPASSSSECSLIRMGFPQHTIASLSDQDAKPSFSMAHLDSSSEPGLTLGGYFCPQCRAKYCELPVECKVCGLTLVSAPHLARSYHHLFPLDAFQEISLEEYHGERVCQGCQGELKDQQVYICTVCQSVFCVECDLFVHDFLHCCPGCIHKNPTPVG-
>UniRef90_A0A4X1UIH6/25-400 [subseq from] General transcription factor IIH subunit n=12 Tax=Suidae TaxID=9821 RepID=A0A4X1UIH6_PIG
-------------------EILKEDESGSLKATIEDILFKAKRKRVIEHHGQVRLGMMRHLYVVVDGSRTMEDQDLKPNRLTCTLKLLEYFVEEYFDQNPISQIGIIVTKSKRAEKLTELSGNPRKHITSLKKAVDMTCNGEPSLYNSLSMAMQTLKHMPGHTSREVLIIFSSLTTCDPSNIYDLIKTLKAAKIRVSVIGLSAEVRVCTVLARETGGTYHVILDESHYKELLTHHVSPPPASSSSECSLIRMGFPQHTIASLSDQDAKPSFSMAHLDSNTEPGLTLGGYFCPQCRAKYCELPVECKICGLTLVSAPHLARSYHHLFPLDAFQEIPLEEHNGERFCYGCQGELKDQHVYICSVCQHVFCVDCDVFVHDSLHCCPGCIHKIPAPSGI
>UniRef90_A0A6B0QVH5/537-915 [subseq from] Occludin n=3 Tax=Bovidae TaxID=9895 RepID=A0A6B0QVH5_9CETA
----------------QDREILKEDESGSLKATIEDILFKAKRKRVFEHHGQVRLGMMRHLYVVVDGSRTMEDQDLKPNRLTCTLKLLEYFVEEYFDQNPISQIGIIVTKSKRAEKLTELSGNPRKHITSLKKAVDMTCHGEPSLYNSLSMAMQTLKHMPGHTSREVLIIFSSLTTCDPSNIYDLIKSLKAAKIRVSIIGLSAEVRVCTALARETGGTYHVILDESHYKELLTHHVSPPPASSNSECSLIRMGFPQHTIASLSDQDAKPSFSMAHLDSNTEPGLTLGGYFCPQCRAKYCELPVECKICGLTLVSAPHLARSYHHLFPLDAFQEIPLEEHNGERFCYACQGELKDQHVYVCSVCQNVFCVDCDVFVHDSLHCCPGCIHKIPVPSGV
>UniRef90_A0A4X1UIF7/25-398 [subseq from] General transcription factor IIH subunit n=2 Tax=Sus scrofa TaxID=9823 RepID=A0A4X1UIF7_PIG
-------------------EILKEDESGSLKATIEDILFKAKRKRVIEHHGQVRLGMMRHLYVVVDGSRTMEDQDLKPNRLTCTLKLLEYFVEEYFDQNPISQIGIIVTKSKRAEKLTELSGNPRKHITSLKKAVDMTCNGEPSLYNSLSMAMQTLKHMPGHTSREVLIIFSSLTTCDPSNIYDLIKTLKAAKIRVSVIGLSAEVRVCTVLARETGGTYHVILDESHYKELLTHHVSPPPASSSSECSLIRMGFPQHTIASLSDQDAKPSFSMAHLDSNTEPGLTLGGYFCPQCRAKYCELPVECKICGLTLVSAPHLARSYHHLFPLDAFQEIPLEEHNGERFCYGCQGELKDQHVYICSVCQHVFCVDCDVFVHDSLHCCPGCIHKIPAPS--
>UniRef90_A0A3Q1MYC5/40-413 [subseq from] General transcription factor IIH subunit n=22 Tax=Boreoeutheria TaxID=1437010 RepID=A0A3Q1MYC5_BOVIN
-------------------EILKEDESGSLKATIEDILFKAKRKRVFEHHGQVRLGMMRHLYVVVDGSRTMEDQDLKPNRLTCTLKLLEYFVEEYFDQNPISQIGIIVTKSKRAEKLTELSGNPRKHITSLKKAVDMTCHGEPSLYNSLSMAMQTLKHMPGHTSREVLIIFSSLTTCDPSNIYDLIKSLKAAKIRVSIIGLSAEVRVCTALARETGGTYHVILDESHYKELLTHHVSPPPASSNSECSLIRMGFPQHTIASLSDQDAKPSFSMAHLDSNTEPGLTLGGYFCPQCRAKYCELPVECKICGLTLVSAPHLARSYHHLFPLDAFQEIPLEEHNGERFCYACQGELKDQHVYVCSVCQNVFCVDCDVFVHDSLHCCPGCIHKIPVPS--
>UniRef90_A0A8D2M5Q6/1-394 [subseq from] General transcription factor IIH subunit n=10 Tax=Passeriformes TaxID=9126 RepID=A0A8D2M5Q6_ZONAL
MDDEPERTKRWEGGYERTWEILKEDESGSLKATIEDILFKAKRKRLYEHHGQVRLGMMRHLYVVVDGSRTMEDQDLKPNRLTCTLKLLEYFVEEYFDQNPISQIGLIVTKSKRAEKMTELSGNSKKHVTALKKAVDMNCSGEPSLYNSLNLAMQTLKHMPGHTSREVLVVLSSLTTCDPANIYDLIKCLKAVKIRVSVIGLSAEVRVCTVLARETGGTYHVILDESHYKELLMHHVSPPPASSTSECSLIRMGFPQHTIASLSDQDAKPSFSMAQLENNSDPGLTLGGYFCPQCRAKYCELPVECKICGLTLVSAPHLARSYHHLFPLDAFQEVPLEEYKGERYCQGCQGEMKDQNVYICKVCQNAFCVECDLFVHDSLHCCPGCIHEHPAPVS-
>UniRef90_UPI00187A99A0/23-397 [subseq from] general transcription factor IIH subunit 2 isoform X1 n=1 Tax=Sturnira hondurensis TaxID=192404 RepID=UPI00187A99A0
-------------------EILKEDESGSLKATIEDILFKAKRKRVFEHHGQVRLGMMRHLYVVVDGSRTMEDQDLKPNRLTCSLKLLEYFVEEYFDQNPISQIGIIVTKSKRAEKLTELSGNPRKHITSLKKAVDMTCHGEPSLYNSLNLAMQTLKHMPGHTSREVLIIFSSLTTCDPSNIYDLIKTLKATKIRVSVIGLSAEVRVCTVLARETGGTYHVILDESHYKELLMHHVSPPPASSSSECSLIRMGFPQHTVASLSDQDAKPSFSMAHLDSNTEPGLTLGGYFCPQCRAKYCELPVECKICGLTLVSAPHLARSYHHLFPLDAFQEIPLEEHNGKRFCYGCQGELKDQHVYVCTVCQNVFCVDCDVFVHDSLHCCPGCIHNTPAPSG-
>UniRef90_H0YTJ1/129-522 [subseq from] VWFA domain-containing protein n=2 Tax=Taeniopygia guttata TaxID=59729 RepID=H0YTJ1_TAEGU
MDDEPERTKRWEGGYERTWEILKEDESGSLKATIEDILFKAKRKRLYEHHGQVRLGMMRHLYVVIDGSRTMEDQDLKPNRLTCTLKLLEYFVEEYFDQNPISQIGLIVTKSKRAEKMTELSGNSKKHVTALKKAVDMNCSGEPSLYNSLNLAMQTLKHMPGHTSREVLVVLSSLTTCDPANIYDLIKCLKAVKVRVSVIGLSAEVRVCTVLARETGGTYHVILDESHYKELLMHHVSPPPASSTSECSLIRMGFPQHTIASLSDQDAKPSFSMVQLENNSDPGLTLGGYFCPQCRAKYCELPVECKICGLTLVSAPHLARSYHHLFPLDAFQEVPLEEYKGERYCHGCQGEMKDQNVYICKVCQNAFCVECDLFVHDSLHCCPGCIHEHPAPIS-
>UniRef90_UPI001B8844D3/141-534 [subseq from] general transcription factor IIH subunit 2 isoform X2 n=2 Tax=Passeridae TaxID=9158 RepID=UPI001B8844D3
MDDEPERTKRWEGGYERTWEILKEDESGSLKATIEDILFKAKRKRLNEHHGQVRLGMMRHLYVVVDGSRTMEDQDLKPNRLTCTLKLLEYFVEEYFDQNPISQIGLIVTKSKRAEKMTELSGNSKKHVTALKKAVDMNCSGEPSLYNSLNLAMQTLKHMPGHTSREVLVVLSSLTTCDPANIYDLIKCLKAVKIRVSVIGLSAEVRVCTVLARETGGTYHIILDESHYKELLMHHVSPPPASSTSECSLIRMGFPQHTIASLSDQDAKPSFSMAQLENNSDPGLTLGGYFCPQCRAKYCELPVECKICGLTLVSAPHLARSYHHLFPLDAFQEVPLEEYKGERYCQGCQGEMKDQNVYICKVCQNAFCVECDVFVHDALHCCPGCIHEHPAPVS-
>UniRef90_A0A6P7X0V8/1-395 [subseq from] General transcription factor IIH subunit n=4 Tax=Gymnophiona TaxID=8445 RepID=A0A6P7X0V8_9AMPH
MDDEPERAKRWEGGYERTWEVLKEDESGSLKATIEDILFKAKRKRVFEYHGQVRLGMMRHLYVVVDVSRTMEDQDLKPNRLTCTLKLLELFVEEYFDQNPISQIGIIVTKGKRAEKLSELAGNPKKHVTALKKAVDMSCLGEPSLYNSLNLAMQTLKHMPGHTSREVLVIFSSLTTCDPANIYDLIKCLKAAKIRVSVIGLSAEVRVCTVLTRETGGTYHVILDESHYKELLMYHVIPPPASSSSECSLIRMGFPQHTVAALSDQDAKPSFSMAHLDGNNEPGLTLGGYFCPQCRAKYSELPVECKICRLTLVSAPHLARSYHHLFPLDAFQEVPLEDYQGERICQGCQGELKDQHVYICTLCQNVFCVECDLFVHDSLHCCPGCIHKIPMAAGV
>UniRef90_A0A094K6M4/1-402 [subseq from] General transcription factor IIH subunit n=14 Tax=Aves TaxID=8782 RepID=A0A094K6M4_ANTCR
MDDEPERTKRWEGGYERTWEILKEDESGSLKATIEDILFKAKRKRLYEHHGQVRLGMMRHLYVVVDGSRTMEDQDLKPNRLTCTLKLLEYFVEEYFDQNPISQIGLIVTKNKRAEKITELSGNSKKHITALKKAVDMNCSGEPSLYNSLNLAMQTLKHMPGHTSREVLVVFSSLTTCDPANIYDLIKcafffhlkCLKAVKIRVSVIGLSAEVRVCTVLARETGGTYHVILDESHYKELLLHHVSPPPASSSSECSLIRMGFPQHTIASLSDQDAKPSFSMAQLENNSEPGLTLGGYFCPQCRAKYCELPVECKICGLTLVSAPHLARSYHHLFPLDAFQEVPVEEYQGERYCQGCQGEMKDQNVYICKVCQNAFCVECDLFVHDSLHCCPGCIHEQPAPIS-
>UniRef90_A0A091H9J5/1-402 [subseq from] General transcription factor IIH subunit n=10 Tax=Neognathae TaxID=8825 RepID=A0A091H9J5_BUCRH
MDDEPERTKRWEGGYERTWEILKEDESGSLKATIEDILFKAKRKRLYEHHGQVRLGMMRHLYVVVDGSRTMEDQDLKPNRLTCTLKLLEYFVEEYFDQNPISQIGLIVTKSKRAEKMTELSGNSKKHVTALKKAVDMNCSGEPSLYNSLNLAMQTLKHMPGHTSREVLVIFSSLTTCDPANIYDIIKyafffhlkCLKAVKIRVSVIGLSAEVRVCTVLARETGGTYHVILDESHYKELLMHHVSPPPASSTSECSLIRMGFPQHTIASLTDQDAKPSFSMAQLENNSEPGLTLGGYFCPQCRAKYCELPVECKICGLTLVSAPHLARSYHHLFPLDAFQEIPLEEYQGDRYCQGCQGEMKDQNVYLCKGCQNAFCVECDLFVHDSLHCCPGCIHEHPAPIS-
>UniRef90_E1C9E6/1-395 [subseq from] General transcription factor IIH subunit n=280 Tax=Sauria TaxID=32561 RepID=E1C9E6_CHICK
MDDEPERTKRWEGGYERTWEILKEDESGSLKATIDDILFKAKRKRIYEHHGQVRLGMMRHLYVVVDGSRTMEDQDLKPNRLTCTLKLLEYFVEEYFDQNPISQMGLIVTKSKRAEKMTELSGNPKKHIAALKKAVDMNCQGEPSLYNSLNLAMQTLKHMPGHTSREVLIVFSSLTTCDPANIYDLIKCLKAVKIRVSVIGLSAEVRVCTVLTRETGGTYHVILDETHYKELLMHHVSPPPASSTSECSLIRMGFPQHTTASLSDQDAKPSFSMAQLENNSEPCLTLDGYFCPQCRAKYSELPVECKICGLTLVSAPHLARSYHHLFPLDAFQEIPLEEYQGERYCQGCQAEIKDQNVYICKTCKNAFCVECDVFVHDSLHCCPGCIHEQPAPTSV
>UniRef90_A0A670XPF0/1-392 [subseq from] General transcription factor IIH subunit n=34 Tax=Amniota TaxID=32524 RepID=A0A670XPF0_PSETE
MDDEPERTKRWEGGYERTWEILKEDESGSLKASIEDILYKAKRKRTFEHHGQVRLGMMRHLYVVVDGSRTMEDQDLKPNRLTCTLKLLEYFVEEYFDQNPISQIGIVVTKSKRAEKLTELSGNPRKHITALKKAVDMTCLGEPSLYNALNLATQTLKHMPGHTSREVLVILSSLTTCDPSNIYDLIKFLKSVKIRVSVIGLSAEVRVCTVLARETGGTYHVILDESHYKELLMHHVSPPPASSSSESSLIRMGFPQHTIALMADQDAKPSFSMAHLENSNDPGLTLGGYFCPQCRAKYCELPVECKVCGLTLVSAPHLARSYHHLFPLDAFEEVPLEQYMGERYCQGCQGEIRDHHVYICKVCHSAFCVECDLFAHDSLHCCPGCIHSHPGP---
>UniRef90_A0A6J1VV39/1-392 [subseq from] General transcription factor IIH subunit n=7 Tax=Bifurcata TaxID=1329961 RepID=A0A6J1VV39_9SAUR
MDDEPERTKRWEGGYERTWEILKEDESGSLKASIEDILYKAKRKRTFEHHGQVRLGMMRHLYVVVDGSRTMEDQDLKPNRLTCTLKLLEYFVEEYFDQNPISQIGIVVTKSKRAEKLTELSGNPRKHITALKKAVDMTCLGEPSLYNALNLATQTLKHMPGHTSREVLVILSSLTTCDPSNIYDLIKFLKSVKIRVSVIGLSAEVRVCTVLARETGGTYHVILDESHYKELLMHHVSPPPASSSSESSLIRMGFPQHTIALMADQDAKPSFSMAHLENSNDPGLTLGGYFCPQCRAKYCELPVECKVCGLTLVSAPHLARSYHHLFPLDAFEEVPVEQYMGERYCQGCQGEIRDHHVYICKVCHSAFCVECDLFAHDSLHCCPGCIHSHPGP---
>UniRef90_UPI00074FD987/1-392 [subseq from] general transcription factor IIH subunit 2 n=3 Tax=Bifurcata TaxID=1329961 RepID=UPI00074FD987
MDDEPERTKRWEGGYERTWEVLKEDESGSLKASIEDILFKAKRKRIYEHHGQVRLGMMRHLYVVVDGSRTMEDQDLKPNRLTCTLKLLEYFVEEYFDQNPISQVGIIVTKGKRAEKLTELSGNPRKHIAALKKAVDISCHGEPSLYNALNLATQTLKHMPGHTSREVLVIFSSLTTCDPSNIYDLIKCLKAIKVRVSVIGLSAEVRVCTVLARETGGTYHVILDESHYRELLMQHVSPPPACSSSESSLIRMGFPQHTIASLSDLDAKPSFSMAHLENSNESGLTLGGYFCPQCRAKYCELPVECKVCGLTLVCAPHLAQSYHHLFPLDAFQEVPVELYKGERYCQGCQGEIKDQHLYICKVCQNVFCVECDLFAHDILHCCPGCIHKHPVP---
>UniRef90_A0A2K6GQI0/1-385 [subseq from] General transcription factor IIH subunit n=1 Tax=Propithecus coquereli TaxID=379532 RepID=A0A2K6GQI0_PROCO
MDEEPERTKRWEGGYERTWEILKEDESGSPKATIEDILFKAKRKRVFEHRGQVRLGMMCHLYVVVDGLRTMEDQDLKPNRLTCTLKLLEYFVEEYFDQNPISQIGIIVIKSKRAEKLTELSGNPRKHIASLKKAVDMTCHGEPSLYNSLSIAVQTLKHMPRHTSREVLIIFSSLTTCDPSNIYDLIKTLKAAKIRVSVIGLSAEVRVCTVLARETGGTYHVILDESHYKELLTHRVSPPPASSSSECSLIRMGFPQHIIASF----------IVHLDSNTEPGLTLGGYFCPQCRAKYCELPVECKICGLTLVSALRLAQSYHHLFPLDAFQEISLEEYSGERFCYGCQGELKDQHVYICTVCQNVFCVDCDVFVHDSLHCCPGCIHKIPSHSGI
>UniRef90_A0A7L1BA73/1-395 [subseq from] TF2H2 factor (Fragment) n=6 Tax=Neognathae TaxID=8825 RepID=A0A7L1BA73_GYMTI
MDDEPERTKRWEGGYERTWEILKEDESGSLKATIEDILFKAKRKRLYEHHGQVRLGMMRHLYVVVDGSRTMEDQDLKPNRLTCTLKLLEYFVEEYFDQNPISQIGLIVTKNKRAEKMTELSGNSKKHVTALKKAVDMNCSGEPSLYNSLNLAMQTLKHMPGHTSREVLIVLSSLTTCDPANIYDLIKXLKAVKIRVSVIGLSAEVRVCTVLARETGGTYLKFssyITITAXKELLMHHVSPPPASSSSECSLIRMGFPQHTIASLSDQDAKPSFSMVQLENNSDPGLTLGGYFCPQCRAKYCELPVECKICGLTLVSAPHLARSYHHLFPLDAFQEVPLEEYKGERYCQGCQGEIKDQNVYICKVCQNAFCVECDLFVHDSLHCCPGCIHEHPAP---
>UniRef90_UPI0020FFCC1B/1-359 [subseq from] general transcription factor IIH subunit 2 isoform X5 n=3 Tax=Panthera uncia TaxID=29064 RepID=UPI0020FFCC1B
MDDEPERTKRWEGGYERTWEILKEDESGSLKATIEDILFKAKRKRVFEHHGQVRLGMMRHLYVVVDGSRTMEDQDLKPNRLTCTLKLLEYFVEEYFDQNPISQIGIIVTKSKRAEKLTELSGNPRKHITSLKKAVDMTCHGEPSLYNSLSMAMQTLKHMPGHTSREVLIIFSSLTTCDPSNIYDLIKTLKATKIRVSVIGLSAEVRVCTVLARETGGTYHVILDESHYKELLTHHVSPPPASSGSECSLIRMGFPQHTIASLSDQDAKPSFSMAHLDSNTEPGLTLGGYFCPQCRAKYCELPVECKICGLTLVSAPHLARSYHHLFPLDAFQEIPLEEHNGERFCYGCQGELKDQHKMA------------------------------------
>UniRef90_A0A8J6KBP9/1-390 [subseq from] General transcription factor IIH subunit n=5 Tax=Hyloidea TaxID=8417 RepID=A0A8J6KBP9_ELECQ
MDEEPERTKRWEGGYERTWEVLKEDESGSLKATIDEILFKDKRKRVFEHHGQVRLGMMRHMFVIIDGSRTMEDQDLKPNRLACTLKLLEYFVDEYFDQNPISQIGLLVTRNKRAEKLTELAGNPRQHITALKKAVDMTCSGEPSLYNSLNLALQTLKHMPGHTSREILVIFSSLTTCDPSNIYDIIKSLKASKIRVSVIGLSAEVRVCTVLTRETGGVYHVILDESHYKELLMHHVSPPPASNSSECSLIRMGFPQHTMGSLFNQDAKPSFSMAHLDSSSEPGLTLGGYFCPQCKAKYSELPVECKVCRLTLVSAPHLARSYHHLFPLDAFKEIALAEYEGERYCRGCDGELKDQQVYLCTVCDSIFCVECDLFIHDSLHCCPGCIHAQP-----
>UniRef90_A0A8C6N7S0/1-389 [subseq from] General transcription factor IIH subunit n=4 Tax=Psittaciformes TaxID=9223 RepID=A0A8C6N7S0_MELUD
MEEEPERTKRWEGGYERTWEILKEDESGSLRPTIESILFKAKRKRLYEHHGQVRLGMMRHLYVVIDGSRAMEDQDLKPNRLTCTLKLLEYFVEEYFDQNPISQLGLIVSKSKRAEKMTELSGNTKKHLTALKKAVDMNCSGEPSLYNALNLAMQTLKHMPAHTSREVLIVFSSLTTCDPANIYDLIKCLKAGKIRVSIIGLSAEVRVCTVLARETGGTYHVILDESHYKELLMHHVRPLPTSSSSECSLIRMGFPQHYIASLSDQDAKPSFSMVQLENNSEPSLSLGGYFCPQCRAKYCELPVECKICGLTLVSAPHLARSYHHLFPLDAFQEVPLAEYQGERCCQGCQGEMKDQNVYVCKVCQNVFCVDCDLFIHDCLHCCPGCVHRN------
>UniRef90_A0A8C5LMM0/1-392 [subseq from] General transcription factor IIH subunit n=2 Tax=Leptobrachium leishanense TaxID=445787 RepID=A0A8C5LMM0_9ANUR
MDEEPEKTKRWEGGYERTWEVLKEDESGSLKATIDDILFKDKRKRVFENRGQVRLGMMRHLYVVVDGSRSMEEQDLKPNRLTCTLKLLEYFVDEYFDQNPISQVGLIVTRNKRAEKLTELAGNPRQHITALKKAVDMTCTGEPSLYNSLNLALQTLKHMPGHTSREILVIFSSLTTCDPTNIYDIIKCLKASKIRVSVIGLSAEVRVCTVLTRETGGAYHVILDESHYKELLMYHVSPPPANSSSECSLIRMGFPQHTLGFLSDQDAKPSFSMAHLENSSEPGLTLGGYLCPQCKAKYSELPVECKVCRLTLVSAPHLARSYHHLFPLDAFKETPLQEYEGERFCRSCEGELKDQQVYICTVCQSVFCVDCDLFIHDSLHCCPGCIHVRPVP---
>UniRef90_A0A6J3R2W6/1-358 [subseq from] general transcription factor IIH subunit 2 isoform X7 n=3 Tax=Delphinidae TaxID=9726 RepID=A0A6J3R2W6_TURTR
MDEEPERTKRWEGGYERTWEILKEDESGSLKATIEDILFKAKRKRVFEHHGQVRLGMMRHLYVVVDGSRTMEDQDLKPNRLTCTLKLLEYFVEEYFDQNPISQIGIIVTKSKRAEKLTELSGNSRKHIISLKKAVDMTCHGEPSLYNSLSMAMQTLKHMPGHTSREVLIIFSSLTTCDPSNIYDLIKTLKAAKIRVSVIGLSAEVRVCTVLARETGGTYHVILDESHYKELLTHHVSPPPASSSSECSLIRMGFPQHTIASLSDQDAKPSFSMAHLDSNTEPGLTLGGYFCPQCRAKYCELPVECKICGLTLVSAPHLARSYHHLFPLDAFQDIPLEEHNGERFCYACQGELKDQHKM-------------------------------------
>UniRef90_UPI001CF9D0D1/1-394 [subseq from] general transcription factor IIH subunit 2-like protein isoform X1 n=2 Tax=Protopterus annectens TaxID=7888 RepID=UPI001CF9D0D1
MDDEPDRTKRWEGGYERTWEILKEDESGSLKATVEDILFKAKRKRAFEHHGQVRLGMMRHMYVVIDTSRTMEDQDLKPNRLTSTLKLLEHFVEEYFDQNPISQIGIITTRSKRAEKLTELAGNPKKHIAALKKAVDTSCTGEPSLYNSLSLAMQTLKHMPGHTSREILVIFSSLTTCDPANIYDLIKSLKAAKIRVSVIGLSAEVRVCTVLTRETGGTYHVILDESHFKELLMYHVVPPPASSSSECSLIRMGFPQHVTASASDQDAKPSFSMAHLDSNGDVCLTVGGYFCPQCRAKYAELPVECKVCGLTLVSAPHLARSYHHLFPLDPFTEQSLEEYQGERFCYGCQGELKEQNVYTCAMCRNVFCVECDLFIHDSLHCCPGCIHSQPVTSG-
>UniRef90_A0A452EC36/1-388 [subseq from] General transcription factor IIH subunit n=1 Tax=Capra hircus TaxID=9925 RepID=A0A452EC36_CAPHI
MDEEPERTKRWEGGYERTWEILKEDESGSLKATIEDILFKAKRKSaVFTCWSKMYLKIV-LIYVFLDGSRTMEDQDLKPNRLTCTLKLLEYFVEEYFDQNPISQVC-----RKR--FSTYILGNPRKHITSLKKAVDMTCHGEPSLYNSLSMAMQTLKHMPGHTSREVLIIFSSLTTCDPSNIYDLIKTLKAAKVRVSIIGLSAEVRVCTALARETGGTYHVILDESHYKELLTHHVSPPPASSNSECSLIRMGFPQHTIASLSDQDAKPSFSMAHLDSNTEPGLTLGGYFCPQCRAKYCELPVECKICGLTLVSAPHLARSYHHLFPLDAFQEISLEEHNGERFCYACQGELKDQHVYVCSVCQNVFCVDCDVFVHDSLHCCPGCIHKIPVPSGI
>UniRef90_A0A7J7Y0H1/1-286 [subseq from] VWFA domain-containing protein n=2 Tax=Myotis TaxID=9434 RepID=A0A7J7Y0H1_MYOMY
MDEEPERTKRWEGGYERTWEILKEDESGSLKATIEDILFKAKRKRVFEHHGQVRLGMMRHLYVVIDGSRTMEDQDLKPNRLTCTLKLLEYFVEEYFDQNPISQIGIIVTKSKRAEKLTELSGNPRKHITSLKKAVDMTCHGEPSLYNSLNMAMQTLKHMPGHTSREVLIIFSSLTTCDPSNIYDLIKTLKTAKIRVSVIGLSAEVRVCTVLARETGGTYHVILDESHYKELLTHHVSPPPASSSSECSLIRMGFPQHTVASLSDQDAKPSFSMAHLDSNTEPGLTL-------------------------------------------------------------------------------------------------------------
>UniRef90_A0A7J7Y0H1/283-369 [subseq from] VWFA domain-containing protein n=2 Tax=Myotis TaxID=9434 RepID=A0A7J7Y0H1_MYOMY
--------------------------------------------------------------------------------------------------------------------------------------------------------------------------------------------------------------------------------------------------------------------------------------------------------------------GLTLVSAPHLARSYHHLFPLDAFQEVPLEEYNGERFCYGCQGELKDQHVYHCTVCQNVFCVDCDVFVHDSLHCCPGCIHTIPTPSGI
>UniRef90_G1PAJ5/1-393 [subseq from] General transcription factor IIH subunit n=2 Tax=Myotis lucifugus TaxID=59463 RepID=G1PAJ5_MYOLU
MDEEPERTKRWEGGYERTWEILKEDESGSLKATIEDILFKAKRKRVFEHHGQVRLGMMRHLYVVVDGSRTMEDQDLKPNRLTCTLKLLEYFVEEYFDQNPISQIGIIVTKSKRAEKLTELSGNPRKHITSLKKAVDMTCHGEPSLYNSLNMAMQTLKHMPGHTSREVLIIFSSLTTCDPSNIYDLIKTLKTAKIRVSVIGLSAEVRVCTVLARETGGTYHVILDESHYKELLTHHVSPPPASSSSECSLIRMGFPQHTVASLSDQDAKPSFSMAKnLETVS-DDVF--IVLIPFYKLQMKKMGLKCNGFCLTLVSAPHLARSYHHLFPLDAFQEVSLEEHNGERFCYGCQGELKDQHVYHCTVCQNVFCVDCDVFVHDSLHCCPGCIHNIPTPSGI
>UniRef90_A0A2Y9Q131/1-358 [subseq from] baculoviral IAP repeat-containing protein 1 isoform X1 n=26 Tax=Odontoceti TaxID=9722 RepID=A0A2Y9Q131_DELLE
MDEEPERTKRWEGGYERTWEILKEDESGSLKATIEDILFKAKRKRVFEHHGQVQLGMMRHLYVVVDGSRTMEDQDLKPNRLTCTLKLLEYFVEEYFDQNPISQIGIIVTKSKRAEKLTELSGNSRKHIISLKKAVDMTCHGEPSLYNSLSMAMQTLKHMPGHTSREVLIIFSSLTTCDPSNIYDLIKTLKAAKIRVSVIGLSAEVRVCTVLARETGGTYHVILDESHYKELLTHHVSPPPASSSSECSLIRMGFPQHTIASLSDQDAKPSFSMAHLDSNTEPGLTLGGYFCPQCRAKYCELPVECKICGLTLVSAPHLARSYHHLFPLDAFQDIPLEEHNGERFCYACQGELKDQHKM-------------------------------------
>UniRef90_A0A8C5VA10/1-377 [subseq from] General transcription factor IIH subunit n=7 Tax=Boreoeutheria TaxID=1437010 RepID=A0A8C5VA10_MICMU
MDEEPERTKRWEGGYERTWEILKEDESGSLKATIEDILFKAKRKRVFEHHGQVRLGMMRHLYVVVDGSRTMEDQDLKPNRLTCTLKLLEYFVEEYFDQNPISQIGIIVTKSKRAEKLTELSGNPRKHIASLKKAVDMTCHGEPSLYNSLSIAMQTLKHMPGHTSREVLIIFSSLTTCDPSNIYDLIKTLKAAKIRVSVIGLSAEVRVCTVLARETG-----VLGS-----------SSPPASASQSVR--ITGFPQHTIASLSDQDAKPSFSMAHLDSNTEPGLTLGGYFCPQCRAKYCELPVECKICGLTLVSAPHLARSYHHLFPLDAFQEIPLEEYNGERFCYGCQGELKDQHVYICTVCQNVFCVDCDVFVHDSLHCCPGCIHKIPSHSGI
>UniRef90_Q5XGG8/1-392 [subseq from] General transcription factor IIH subunit n=7 Tax=Anura TaxID=8342 RepID=Q5XGG8_XENTR
MDEEPEKTKRWEGGYERTWEVLKEDESGSLKSTIDEILFKDKRKRIFENRGQVRLGMMRHLYVIVDSSRTMEDQDLKPNRLTCTLKLLEYFVEEYFDQNPISQIGLIVTRNKRAEKLTELAGNPRQHLNALKKAVDMNCNGEPSLYNSLNLALQTLKHMPGHTSREILVIFSSLTTCDPTNIYDIIKCLKASKIRVSVIGLSAEVRVCTVLTRETGGVYHVILDESHYKELLMHHVIPPPASSTSECSLIRMGFPQHTMGCLSDQDAKPSFSMAHLDNTSEPGLTLGGYFCPQCRAKYSELPVECKVCRLTLVSAPHLARSYHHLFPLDAFKEVSLEEYEGERYCRGCDGELKDQQVYICPVCQCVFCIECDLFIHESLHCCPGCIHQQPAP---
>UniRef90_H3AV89/1-391 [subseq from] General transcription factor IIH subunit n=2 Tax=Latimeria chalumnae TaxID=7897 RepID=H3AV89_LATCH
MDDEPERAKRWEGGYERTWEVLKEDESGSLKATVEDILFKAKRKRDFRYHGQVRLGMMRHLYVVVDASRTMEDQDLKPNRLTCTLKLLEQFVDEYFVQNPISQLGVIVTKNKRAEKLTELAGNPRKHTAALKKAVDTNCLGEPSLYNSLSLAMQTLKHMPGHTSREVLIIFSSLTTCDPANMYELIKCLKAIKIRVSVIGLSAEVRVCTVLTRETGGTYHVILDESHFKELLMYHVSPPPASSSSECSLIRMGFPQHTIASLSDQDFKPSFSMAHLDSSSEPGLSLGGYFCPQCRAKYSELPVECKVCGLTLVSAPHLARSYHHLFPLDAFKEMLLEEHRGERYCQGCQKELKEQNVYTCTVCQNVFCVECDLFIHESLHCCPGCIHNHPT----
>UniRef90_UPI0004BDA4F0/1-391 [subseq from] general transcription factor IIH subunit 2 n=1 Tax=Equus przewalskii TaxID=9798 RepID=UPI0004BDA4F0
MDEEPERTKRWEGGYERTWEILKEDESGSLKATIEDILFKAKRKRVFEHHGQVRLGMMRHLYVVVDGSRTMEDQDLKPNRLTCTLKHRPV----NFGRNMnFCSVCIYRI-LFKVDYSISVLGNPRKHITSLKKAVAMTCHGEPSLYNSLSMAMQTLKHMPGHTSREVLIIFSSLTTCDPSDIYGLIQTLKAAKIRVSVIGLSAEVRVCTVLARETGGTYHVILDESHYKELLTHHVSPPPASSNSECSLIRMGFPQHTIASLSDQDAKPSFSMAHLDSSSEPGLTLGGYFCPQCRAKYCELPVECKICGLTLVSAPHLARSYHHLFPLDAFQEIPLEEHNGERFCYGCQGELKDQHVYICTVCRHVFCVDCDVFVHDSLHCCPGCVHTMPAPASV
>UniRef90_A0A1D5R2W9/1-347 [subseq from] General transcription factor IIH subunit n=8 Tax=Simiiformes TaxID=314293 RepID=A0A1D5R2W9_MACMU
MDEEPERTKRWEGGYERTWEILKEDESGSLKATIEDILFKAKRKRVFEHHGQVRLGMMRHLYVVVDGSRTMEDQDLKPNRLTCTLKLLEYFVEEYFDQNPISQIGIIVTKSKRAEKLTELSGNPRKHITSLKKAVDMTCHGEPSLYNSLSMAMQTLKHMPGHTSREVLIIFSSLTTCDPSNIYDLIKTLKAAKIRVSVIGLSAEVRVCTVLARETGGTYHVILDESHYKELLTHHVSPPPASSSSECSLIRMGFPQHTIASLSDQDAKPSFSMAHLDGNTEPGLTLGGYFCPQCRAKYCELPVECKICGLTLVSAPHLARSYHHLFPLDAFQEIPLEEYNGERFMFV------------------------------------------------
>UniRef90_UPI001AACE0CC/7-394 [subseq from] general transcription factor IIH subunit 2 n=2 Tax=Ranoidea TaxID=30352 RepID=UPI001AACE0CC
VDEEPEKTKRWEGGYERTWEVLKEDESGSLKSTIDEILFKDKRKRVFENRGQVRLGMMRHLYVIIDGSRTMEDQDLKPNRLTSTLKLLEYFVDEYFDQNPISQVGLIITRNKRAEKLTELAGNPRQHITALKKAVDTACSGEPSLYNSLNLAMQTLKHMPGHTSREILVIFSSLTTCDPSNIYDMIKSLKASKIRVSVIGLSAEVRVCTVLTRETGGVYHIILDESHYKELLMHHVSPPPANNSSECSLIRMGFPQHTVGSLADQDAKPSFSMAHLDSTSEPGLTLGGYFCPQCKAKYSELPVECKVCRLTLVSAPHLARSYHHLFPLDAYREVPTREYEGEKYCRGCDGEIKDLQVYICTVCQCVFCVDCDLFIHDSLHCCPGCTHA-------
>UniRef90_A0A8C9RL22/1-393 [subseq from] General transcription factor IIH subunit n=4 Tax=Scleropages formosus TaxID=113540 RepID=A0A8C9RL22_SCLFO
MDEEPERTKRWEGGYERTWEVLKEDESGSLKATVEDILFKDKRKRVFENYGQVRLGMMRHLFVVIDTSRTMEDQDLKPNRLTSTLKLMEYFVDEYFDQNPISQIGIIITKNKRAEKLTDLAGNPQKHISALKKAVDTTCAGEPSLYNSLNLAMHTLKHMPGHTSREVLVIFSSLTTCDPSNIYDLIKTLKGLKIRVSVIGLSAEVRVCTILTRETGGTYHVILDETHFRELLTFHVKPPPASSSSECSLIRMGFPQHAIASVSDQDSKPSFSMSHLDNSSGPGLTLGGYYCPQCRAKYTELPVECKVCGLTLVSAPHLARSFHHLFPMDAFQEMPLEEFEGERFCEACQGELKDKSVFICSVCSSAFCVECDLFIHDTLHCCPSCIHSQMVPS--
>UniRef90_A0A5F5XL29/1-217 [subseq from] VWFA domain-containing protein n=4 Tax=Laurasiatheria TaxID=314145 RepID=A0A5F5XL29_FELCA
MDDEPERTKRWEGGYERTWEILKEDESGSLKATIEDILFKAKRKRVFEHHGQVRLGMMRHLYVVVDGSRTMEDQDLKPNRLTCTLKLLEYFVEEYFDQNPISQIGIIVTKSKRAEKLTELSGNPRKHITSLKKAVDMTCHGEPSLYNSLSMAMQTLKHMPGHTSREVLIIFSSLTTCDPSNIYDLIKTLKATKIRVSVIGLSAEVRVCTVLARETGG----------------------------------------------------------------------------------------------------------------------------------------------------------------------------------
>UniRef90_A0A5F5XL29/217-359 [subseq from] VWFA domain-containing protein n=4 Tax=Laurasiatheria TaxID=314145 RepID=A0A5F5XL29_FELCA
------------------------------------------------------------------------------------------------------------------------------------------------------------------------------------------------------------------------------------------------------------GFPQHTIASLSDQDAKPSFSMAHLDSNTEPGLTLGGYFCPQCRAKYCELPVECKICGLTLVSAPHLARSYHHLFPLDAFQEIPLEEHNGERFCYGCQGELKDQHVYVCAVCQNVFCVDCDVFVHDSLHCCPGCIHKIPTSSGI
>UniRef90_W5M9Y3/1-388 [subseq from] General transcription factor IIH subunit n=2 Tax=Lepisosteidae TaxID=7915 RepID=W5M9Y3_LEPOC
MDEEPERTKRWEGGYERTWEVLKEDESGSLKASVEDILFKAKRKRIFENHGQVRLGMMRHLFVVIDTSRTMEDQDLKPNRLTSTLKLMEYFVDEYFDQNPISQVGIITTKNKRAEKLTDLAGNPKKHIAALKKAVDTTCLGEPSLYNSLSLAMQTLKHMPGHASREVLVIFSSLTTCDPANIYDLVKTLKTLKIRVSVIGLSAEVRVCTVLTRETGGTYHVILDESHYKELLMYHVKPPPASSSSECSLIRMGFPQHTTASISDQDCKPSFSMSHLDSSSGPGLTLGGYFCPQCRAKYTELPVECKVCGLTLVSAPHLARSFHHLFPLDAFQEIPLNDCGGERFCQACQGELKDQHVYSCPSCHCVFCVECDLFIHDTLHCCPTCIHS-------
>UniRef90_UPI00167F92DE/1-217 [subseq from] general transcription factor IIH subunit 2 isoform X4 n=3 Tax=Cricetidae TaxID=337677 RepID=UPI00167F92DE
MDEEPERTKRWEGGYERTWEILKEDETGSLKATIEDILFKAKRKRVFEHHGQVRLGMMRHLYVVVDGSRTMEDQDLKPNRLTCTLKLLEYFVEEYFDQNPISQIGIIVTKSKRAEKLTELSGNPRKHITSLKKAVDMTCHGEPSLYNSLSMAMQTLKHMPGHTSREVLIIFSSLTTCDPSNIYDLIKTLKAAKIRVSVIGLSAEVRVCTVLARETGG----------------------------------------------------------------------------------------------------------------------------------------------------------------------------------
>UniRef90_UPI00167F92DE/217-358 [subseq from] general transcription factor IIH subunit 2 isoform X4 n=3 Tax=Cricetidae TaxID=337677 RepID=UPI00167F92DE
------------------------------------------------------------------------------------------------------------------------------------------------------------------------------------------------------------------------------------------------------------GFPQHTIASLSDQDAKPSFSMAHLDNSTEPGLTLGGYFCPQCRAKYCELPVECKICGLTLVSAPHLARSYHHLFPLDAFQEISLEEYKGERFCYGCQGELKDQHVYVCTVCQNVFCVDCDVFVHDSLHCCPGCIHKIPTPTG-
>UniRef90_UPI00210F2C6A/1-348 [subseq from] general transcription factor IIH subunit 2 isoform X2 n=2 Tax=Boreoeutheria TaxID=1437010 RepID=UPI00210F2C6A
MDEEPERTKRWEGGYERTWEILKEDESGSLKATIEDILFKAKRKRVFEHHGQVRLGMMRHLYVVVDGSRTMEDQDLKPNRLTCTLKLLEYFVEEYFDQNPISQIGIIITKSKRAEKLTELSGNPRKHVLSLKKAVDMTCHGEPSLYNSLSMAMQTLKHMPGHTSREVLIIFSSLTTCDPSNIYDLIKTLKASKIRVSIIGLSAEVRVCTVLARETGGTYHVILDESHYKELLTHHVSPPPASSSSDCSLIRMGFPQHTIASLSDQDAKPSFSMAHLDSNTEPGLTLGGYFCPQCRAKYCELPVECKVCGLTLVSAPHLARSYHHLFPLDAFQEIPLEEYNGERFTFAL-----------------------------------------------
>UniRef90_UPI00186554CE/1-392 [subseq from] general transcription factor IIH subunit 2 n=1 Tax=Megalops cyprinoides TaxID=118141 RepID=UPI00186554CE
MDEEPERAKRWEGGYERTWEVLKEDETGSLKASVEDILFQTKRKRVFESHGQVRLGMMRHMFVVIDTSRTMEDQDLKPNRLTSALKLMEYFVEEYFDQNPISQIGIITTKNKRAEKLTDLAGNPKKHISALKKAVDTTCVGEPSLYNALTLAMQTLKHMPGHTSREVLVIFSSLTTCDPANIYELIKTLKGLKIRVSVIGLSAEVRVCTVLTRETGGTYHVILDESHFRELLIHYVKPPPASSTSECSLIRMGFPQHTIASVSDQDSKPSFSMSHLDSSSGPGLTLGGYYCPQCRAKYTELPVECKVCGLTLVSAPHLARSFHHLFPLDAFQESPLDDYEGERFCQGCQGELKDKSVFTCPVCSSVFCVECDLFIHETLHCCPSCIHRQTAP---
>UniRef90_UPI001C6983C4/1-352 [subseq from] general transcription factor IIH subunit 2 isoform X1 n=2 Tax=Panthera TaxID=9688 RepID=UPI001C6983C4
MDDEPERTKRWEGGYERTWEILKEDESGSLKATIEDILFKAKRKRVFEHHGQVRLGMMRHLYVVVDGSRTMEDQDLKPNRLTCTLKLLEYFVEEYFDQNPISQIGIIVTKSKRAEKLTELSGNPRKHITSLKKAVDMTCHGEPSLYNSLSMAMQTLKHMPGHTSREVLIIFSSLTTCDPSNIYDLIKTLKATKIRVSVIGLSAEVRVCTVLARETGGTYHVILDESHYKELLTHHVSPPPASSGSECSLIRMGFPQHTIASLSDQDAKPSFSMAHLDSNTEPGLTLGGYFCPQCRAKYCELPVECKICGLTLVSAPHLARSYHHLFPLDAFQEIPLEEHNGESNTGCCQGAI-------------------------------------------
>UniRef90_A0A5F5Y5C3/1-346 [subseq from] General transcription factor IIH subunit n=15 Tax=Boreoeutheria TaxID=1437010 RepID=A0A5F5Y5C3_FELCA
MDDEPERTKRWEGGYERTWEILKEDESGSLKATIEDILFKAKRKRVFEHHGQVRLGMMRHLYVVVDGSRTMEDQDLKPNRLTCTLKLLEYFVEEYFDQNPISQIGIIVTKSKRAEKLTELSGNPRKHITSLKKAVDMTCHGEPSLYNSLSMAMQTLKHMPGHTSREVLIIFSSLTTCDPSNIYDLIKTLKATKIRVSVIGLSAEVRVCTVLARETGGTYHVILDESHYKELLTHHVSPPPASSGSECSLIRMGFPQHTIASLSDQDAKPSFSMAHLDSNTEPGLTLGGYFCPQCRAKYCELPVECKICGLTLVSAPHLARSYHHLFPLDAFQEIPLEEHNGERSMF-------------------------------------------------
>UniRef90_UPI00145C06F5/1-396 [subseq from] general transcription factor IIH subunit 2-like n=3 Tax=Acipenseroidei TaxID=186622 RepID=UPI00145C06F5
MDEEPERAKRWEGGYERTWEILKEDESGSLKATVENILFKAKRKRVFEPHGQVRLGMMRHLYVVVDTSRTMEDQDLKPNRLTSTLKLLEYFVEEYFDQNPISQMGIITTKNKRAEKLTDLAGNPKKHIADLKKAKDTTCVGEPSLYNSLSLAMQTLRHMPGHASREVLVIFSSLTTCDPANIYELIKSLKALKIRVSVIGLSAEVRVCTVLTRETGGTYHVILDESHYKELLQYHVKPHPASSSSECSLIRMGFPQHTIASTCDQDSKPSFSMAHLDSSgSGPSLTLGGYYCPQCRAKYTELPVECKVCGLTLVSAPHLARSFHHLFPLDPFTETPLQDYQGEKFCQGCQGELKDQNVYMCTSCQCVFCVECDLFIHESLHCCPSCIHSQPNPPGI
>UniRef90_A0A4W3HLF5/2-390 [subseq from] General transcription factor IIH subunit n=4 Tax=Callorhinchus milii TaxID=7868 RepID=A0A4W3HLF5_CALMI
-YDEPERTKRWEGGYERTWEVLKEDESGSLKASVDDLLFKEKRKRVCEHYGQVRLGMMRHLYVVVDMSRSMEDQDLKPNRLACTLKLLEYFVEEYFDQNPISQIGIISTKTKRAEKMTELAGNPKKHIEALKKVVGVACSGEPSLYNSLSLAMETLKHMPGHTSREVIVIFSSLTTCDPSNIYDLIKCLKAVKIRVSVIGLSAEVRVCTMLTRETGGTYHVILDENHFKELLMYHVSPPPASSTSECSLIRMGFPQHTMASFSDQDAKPSFSMAHLDSSSGPVLTLGGYYCPQCRAKYTELPVECKVCGLTLVSAPHLARSYHHLFPLDVFRETPLERIQGERYCQGCQGEMKDQNVYICTVCQNAFCLECDIFIHNTLHCCPGCIHNQS-----
>UniRef90_A0A093GGE5/1-374 [subseq from] General transcription factor IIH subunit 2 (Fragment) n=2 Tax=Neognathae TaxID=8825 RepID=A0A093GGE5_DRYPU
-------------------EILKEDESGSLKATIEDILFKAKRKRLSDHHGQVRLGMMRHLYVVVDGSRTMEDQDLKPNRLTCTLKLLEYFVEEYFDQNPISQVGLIVTKSKRAEKMTELSGNSKKHITALKKAVDMNCSGEPSLYNSLNLAMQTLKHMPAHTSREVLVVFSSLTTCDPANIYDLIKCLKAVKIRVSVIGLSAEVRVCTVLARETGGTYHVILDESHYKELLMHHVSPPPASSNSECSLIRMGFPQHTTASASDQDAKPSFSMAQLENNSDPGLTLGGYFCPQCRAKYCELPVECKICGLTLVSAPHLARSYHHLFPLDSFQEVPLEEYQGQRHCQGCQGEMKDQNVYICKVCQSAFCVECDLFVHDTLHCCPGCTHDHPVPV--
>UniRef90_A0A8C6ZWY2/1-381 [subseq from] General transcription factor IIH subunit n=14 Tax=Aves TaxID=8782 RepID=A0A8C6ZWY2_NOTPE
MDDEPERTKRWEGGYERTWEILKEDESGSLKATIEDILFKAKRKRLQEHHGQVRLGMMRHLYVVIDGSRTMEDQDLKPNRLTCTLKLLEYFVEEYFDQNPISQIGLIVTKSKRAEKMTELSGNSKKHVAALKKAVDMNCHGEPSLYNSLNLAMQTLKHMPGHTSREVLIVFSSLTTY--------VITIKL-----S-FKTFAEVRVCTLLARETGGTYHVILDESHYKELLMHHVSPPPASSSSECSLIRMGFPQHTIASLSDQDAKPSFSMXQLENNSEPGLTLGGYFCPQCRAKYCELPVECKICGLTLVSAPHLARSYHHLFPLDAFQEVPLEEYQGERYCQGCQGEIKDQNVYICKVCQNAFCVECDLFIHDSLHCCPGCIHEQPTPASV
>UniRef90_A0A8C4S154/1-390 [subseq from] General transcription factor IIH subunit n=3 Tax=Polypteridae TaxID=8289 RepID=A0A8C4S154_ERPCA
MDEEPERAKRWEGEFERSWELLVEDESGSLKPTVEDILFKAKRKRVIESQGQIRLGMMRHMYIVLDASRTMEDQDLKPNRLTSTLKLLEFFVEEYFDQNPISQLGLIATKNKRAEKLTDLAGNPKKHIEALKRAVDTTCSGEPSLYNSLSLAMQNLKHMPGHTSREVLVIFSSLTTCDPANIYDLIKTLKSTKIRVSIIGLSAEVRVCTVLARETGGTYHVILDESHFKELLMYHVKPPPASSSSECSLIRMGFPQHTLVSISDQDSKPSFSMAHLDSTVGPGLTLGGYYCPQCKAKYAELPVECKVCGLTLVSAPHLARSFHHLFPLDAFKEIPLEEHQGERFCEGCQGDLKEQNVYICPSCESVFCMECDLFIHDTLHCCPSCIHSQP-----
>UniRef90_Q7ZVV4/1-387 [subseq from] General transcription factor IIH subunit n=40 Tax=Cypriniformes TaxID=7952 RepID=Q7ZVV4_DANRE
MDEEPERTKRWEGGYERTWEVLKEDESGSLKATVEDILFQAKRKRVFESHGQVRLGMMRHLFVIIDSSRSMEDQDLKPNRLTSTLKLMEHFVEEYFDQNPISQIGIITTKNKRAEKLTDLAGNPKKHITALRKAVDSTCVGEPSLYNSLNMALQTLKHMPAHTSREVLVIFSSLTTCDPGNIYELIKTLNGLKIRVSVIGLSAEVRVCTILTRETGGSYNVILDESHFKELLLLHVKPPPASSSSECSLIRMGFPQHVIASLSDQDAKPSFSMAHLDSSSEPELSLGGYYCPQCRAKYTELPVECKVCGLTLVSAPHLARSFHHLFPLEAFQETPLEEYEGERFCEACQGELKDKSVFTCLACKKVFCVECDIFIHDTLHCCPGCMQ--------
>UniRef90_G3VJV9/1-367 [subseq from] General transcription factor IIH subunit n=2 Tax=Metatheria TaxID=9263 RepID=G3VJV9_SARHA
MDEEPEKTKRWEGGYERTWEILKEDESGSLKATIEDILFKAKRKRVFEHHGQVRLGMMRHLYVVVDGSRTMEDQDLKPNRLTCTLKLLEYFVEEYFDQNPISQIGIIVTKSKRAEKLTELSGNARKHITSLKKAVDMTCHGEPSLYNSLSLAMQTLKHMPGHTSREVLIIFGSLTTCDPSNIYDLIKSLKAAKIRVSVIGLSAEVRVCTVLARETGGTYHVILDESHYKELLTHHVSPPPASSSSECSLIRMGFPQHTIASLSDQDAKPSFSMAHLDSSTEPGLTLGGYFCPQCRAKYSELPVECKICGLTLVSAPHLARSYHHLFPLEAFQEVSLEEYNGERFIFALCAKMYSVWTVTCL--FMILCI--------------------------
>UniRef90_A0A093HPE9/1-399 [subseq from] General transcription factor IIH subunit n=2 Tax=Tyto alba TaxID=56313 RepID=A0A093HPE9_TYTAL
MDDEPERTKRWEGGYERTWEILKEDESGSLKATIEDIIFKAKRRRVSEHHGQVRLGMMRHLYVVVDGSRTMDDQDLKPNRLTCTLKLLEYFVEEYFDQNPISQVCT--RMQETTEKMTDLSGVPKKHITALKKAVDMNCGGEPSLYNSLNLAMQTLKHMPGHTSREVLVVFSSLTTCDPANIYDLIKyafffhlkSLKAVKIRVSIIGLSAEVRVCTVLAQETGGTYRVILDESHYKELLMNHVSPLPASSSSECSLIRMGFPQHTITALSDQDAKPSFSMAQLENNSEPVLTLGGYFCPQCRAKYCELPIECKICGLTLVSAPHLARSYHHLFPLDAFQEVSLEEYQGERCCLGCRGEMKDQKVYICKVCQNAFCLECDLFVHDTLHCCPGCIHEqHPTP---
>UniRef90_UPI0011B0DA12/1-339 [subseq from] LOW QUALITY PROTEIN: general transcription factor IIH subunit 2-like n=2 Tax=Boreoeutheria TaxID=1437010 RepID=UPI0011B0DA12
--------------------------------------------------------MMRHLYVVVDGSRTMEDQDLKPNRLTCTLKLLEYFVEEYFDQNPISQIGIIVTKSKRAEKLTELSGNPRKHITXLKKAVDMTCHGEPSLYNSLSMAMQTLKHMPGHTSREVLIIFSSLTTCDPSNIYDLIKTLKATKIRVSVIGLSAEVRVCTVLARETGGTYHVILDESHYKELLTHHVSPPPASSGSECSLIRMGFPQHTIASLSDQDAKPSFSMAHLDSNTEPGLTLGGYFCPQCRAKYCELPVECKICGLTLVSAPHLARSYHHLFPLDAFQEIPLEEHNGERFCYGCQGELKDQHVYVCAVCQNVFCVDCDVFVHDSLHCCPGCIHKIPTSSGI
>UniRef90_A0A6J2WSZ4/1-391 [subseq from] General transcription factor IIH subunit n=1 Tax=Chanos chanos TaxID=29144 RepID=A0A6J2WSZ4_CHACN
MDEEPERAKRWEGGYERTWEILKEDESGSLKATVEDILFQAKRKRVFESHGQVRLGMMRHLFVVIDASRTMEDQDLKPNRLTSALKLMEFFVDEYFDQNPISQIGIITTKNKRAERLTDLAGNPKKHIAALRKAVDMTCVGEPSLYNALNMAMQTLKHMPGHTSREILVIFSSLTTCDPANIYDLIKTLKALQIRVSVIGLSAEVQVCTVLTRETGGNYNVILDESHFRELLMFHVKPPPASSSSECSLIRMGFPQHMVGSLSDQDAKPSFSMSHLDSSSADGcaLTLGGYFCPQCRAKYTELPVECKVCGLTLVSAPHLARSFHHLFPLDAFQESSLEEYDGERFCQGCQGELKDKSVFTCPACKSVFCVECDVFIHDTLHCCPECIHKQ------
>UniRef90_UPI0003C44B10/1-363 [subseq from] general transcription factor IIH subunit 2 isoform X2 n=4 Tax=Cryptodira TaxID=8464 RepID=UPI0003C44B10
MDDEPERTKRWEGGYERTWEVLKEDESGSLKATIEDILFKAKRKRIFEHHGQVRLGMMRHLYVVVDGSRTMEDQDLKPNRLTCTLKLLEYFVEEYFDQNPISQIGIIVTKSKRAEKLTELSGNPRKHVTALKKAVDQTCHGEPSLYNSLNLAMQTLKHMPGHTSREVLIIFSSLTTCDPSNIYDLIKCLKAVKIRVSVIGLSAEVRVCTVLARETGGTYHVILDESHYKELLMHHVSPPPASSSSECSLIRMGFPQHTIASLSDQDAKPSFSMAHLENNSDPGLTLGGYFCPQCRAKYCELPVECKICGLTLVSAPHLARSYHHLFPLDAFQEVPLEEYKGERFTFV-----KSARMYFVWIATYLFM---------------------------
>UniRef90_A0A401PYG3/3-392 [subseq from] General transcription factor IIH subunit n=11 Tax=Elasmobranchii TaxID=7778 RepID=A0A401PYG3_SCYTO
--DESEKTKRWEGGYERTWEVLKEDESGSLKATVDDLLFKEKRKRVLEQHGQVRLGMMRHLYVIIDMSRSMEDQDLKPNRLTSTLKLLEYFVEEYFDQNPISQIGIVTTKNKRAEKLTELAGNPKKHKEALKKAVGVSCSGEPSLYNSLTLAMETLKHMPGHTSREILVIFSSLTTCDPSNIYDLIKCLKIAKIRVSVIGLSAEVRVCTVLTRETGGTYHVILDESHFRELLNYHVSPPPANSNSECSLIRMGFPQHTMVSLSDQDAKPCFSMAHLDSSSGPVLSLGGYYCPQCRAKYAELPVECKVCGLTLVSAPHLARSYHHLFPLDAFRETSIDEIQGERYCQGCQGELKDLNVYICNVCQNIYCVECDIFIHDTLHCCPGCIHNQPNP---
>UniRef90_UPI0015A9C43C/1-392 [subseq from] general transcription factor IIH subunit 2 n=1 Tax=Anguilla anguilla TaxID=7936 RepID=UPI0015A9C43C
MDEEPERTKRWEGGYERTWEVLKEDESGSLKASVEDILFQTKRKRVFESHGQIRLGMMRHMYVVIDSSRTMEDQDLKPSRLACILKLMEYFVEEYFDQNPISQIGIITTKNKRAEKLTDLAGNPKKHVAALRKAVDSTCVGEPSLYNSLSLAMQTLKHMPGHTSREILVIFSSLTTCDPSNIYELVKTLKEKKIRVSVIGLSAEVRVCTVLTRDTGGTYHVILDETHLRELLTYHVKPPPASSSSECSLIRMGFPQHTMASVSDPDSKPSFSMAHLDSTDSPGLTMGGYYCPQCRAKYTELPVECKVCALTLVSAPHLARSFHHLFPLDAFKEMALEDYQGERFCQACQGELKDKSVFICSLCNCAFCVECDIFIHETLHCCPCCIHTQSAP---
>UniRef90_A0A6J3EGQ1/1-360 [subseq from] General transcription factor IIH subunit n=1 Tax=Aythya fuligula TaxID=219594 RepID=A0A6J3EGQ1_AYTFU
MDEEPERTKRWEGGYERTWEILKEDESGSLKATIEDILFKAKRKRLHEHHGQVRLGMMRHLYVVVDGSRTMEDQDLKPNRLTCTLKLLEYFVEEYFDQNPISQMGLIVTKSKRAEKMTELSGNSKKHITALKKAVDMNCHGEPSLYNSLNLAMQTLKHMPGHTSREVLIVFSSLTTCDPTNIYDLIKCLKAVKIRVSIIGLSAEVRVCTVLARETGGTYHVILDECHYKELLMHHVSPPPASSSSECSLIRMGFPQHTIASLSDQDAKPSFSMAQLENNSEPGLTLGGYFCPQCRAKYSELPVECKICGLTLVSAPHLARSYHHLFPLDAFQEMPLEEYQGERYCQGCHGEIKDQNVSML-----------------------------------
>UniRef90_A0A8B9RGZ2/1-389 [subseq from] General transcription factor IIH subunit n=10 Tax=Characiphysae TaxID=186628 RepID=A0A8B9RGZ2_ASTMX
MDEEPERAKRWEGGYERTWEVLKEDESGSLKATVEDILFQAKRKRVFESHGQVRLGMMRHLYVVIDSSRTMEDQDLKPNRLTSTLKLMEFFVEEYFDQNPISQIGIITTKNKRAEKLTDLAGNPKKHVAALKKAVGSTCLGEPSLYNALNIAMQTLKHMPGHTSREILIIFSSLTTCDPANIYELIKTLKELKIRVSVIGLSAEVRVCTILTRETGGSYNVILDESHFKELLMLHVKPPPASSSSECSLIRMGFPQHIIASVSDQDAKPSFSMSHLESVDEgPGLTLGGYYCPQCRAKYTELPVECKVCGLTLVSAPHLARSFHHLFPLDAFQESPLEEHTGDRFCQACQGELKDKSVFTCPACSSVFCTECDLFIHDTLHCCPACIHT-------
>UniRef90_A0A6G1ALP9/1-338 [subseq from] TF2H2 factor (Fragment) n=3 Tax=Boreoeutheria TaxID=1437010 RepID=A0A6G1ALP9_CROCR
---------------------------------------------------------MRHLYVVVDGSRTMEDQDLKPNRLTCTLKLLEYFVEEYFDQNPISQIGIIVTKSKRAEKLTELSGNPRKHITALKKAVDLTCHGEPSLYNSLSMAMQTLKHMPGHTSREVLIIFSSLTTCDPSNIYDLIKTLKTAKIRVSVIGLSAEVRVCTVLARETGGTYHVILDETHYKELLTHHVSPPPASSGSECSLIRMGFPQHTIASLSDQDAKPSFSMAHLDSNTEPGLTLGGYFCPQCRAKYCELPVECKICGLTLVSAPHLARSYHHLFPLDAFQEIPLEEHNGERFCYGCQGELKDQHVYVCAVCRNVFCVDCDVFVHDSLHCCPGCIHKIPTSSGI
>UniRef90_A0A667XZ40/1-392 [subseq from] General transcription factor IIH subunit n=3 Tax=Myripristis murdjan TaxID=586833 RepID=A0A667XZ40_9TELE
MDEEPERAKRWEGGYERTWEVLKEDESGSLKATVEEILFQSKRKRVLESHGQVRLGMMRHLFVVIDCSKSMEDQDLKPNRLTSTLKLMEAFVEEYFDQNPISQVGLIITKNKRAEKLTDLAGNPRKHITTLKKAVDSVCVGEPSLYNSLKLAIQTLKHMPGHTSREILIIFSSLTTCDPANIYELTKTLKDLKIRVSVIGLSAEVRVCTVLTRETGGSYHVILDESHFKELLMFHVKPPPASSSSECSLIRMGFPQHTIASLADQDAKPSFSMSHLDSSSDPGLSLGGYFCPQCHAKYTELPVECKICGLTLVSAPHLARSFHHLFPLQAFLEIPVEEHQGDRFCQGCQGELKDKSVFSCPSCSSVFCVECDLFIHDSLHCCPSCIHSQCAP---
>UniRef90_A0A663N7U2/1-382 [subseq from] General transcription factor IIH subunit n=33 Tax=Aves TaxID=8782 RepID=A0A663N7U2_ATHCN
MDEEPERTKRWEGGYERTWEILKEDESGSLKATIENILFKAKRKRLCEHHGQVRLGMMRHLYVVVDGSRTMEDQDLKPNRLTSTLKLLEYFVEEYFDQNPISQVCIT----------TQGTSNSKKHITALKKAVDMNCSGEPSLYNSLNLAMQTLKHMPGHTSREVLIVFSSLTTCDPANIYDLIKVQK-IKPDVSVIGLSAEVRVCTVLAQETGGTYHVILDESHYKELLMGHVSPPPASSSSECSLIRMGFPQHTIASLSDQDAKPSFSMAQLENNSEPSLTLGGYFCPQCRAKYCELPVECKICGLTLVSAPHLARSYHHLFPLDAFQEVPLEEYQGERCCQGCQGEMKDRNVYICKACQNAFCVECDLFVHDSLHCCPGCINKHAAPV--
>UniRef90_B5DGR9/1-393 [subseq from] General transcription factor IIH subunit n=25 Tax=Protacanthopterygii TaxID=41705 RepID=B5DGR9_SALSA
MDEEPERAKRWEGGYERTWEILKEDESGSLKATVEEILFQAKRKRVFESHGQVRLGMMRHLYVVIDTSRTMEDQDLKPNRLTSTLKLVEYFVEEYFDQNPISQVGIITTKNKRAEKLTDLAGNPKKHIDALKKAKDSTCGGEPSLYNSISLAMQTLKHMPGHSSREVLIIFSSLTTCDPANIYELVKTLKALKIRVSVIGLSAEVRVCTVLTRETGGSYHVILDESHFRELLMFHVKPPPATSSSECSLIRMGFPQHTIASLSDQDAKPSFSQAHLDSTSgGPGLSMGGYFCPQCQAKYTELPVECKVCGLTLVSAPHLARSFHHLFPLEAFQESPLLLHHRERFCEACQGELKDRSVFTCPSCSSVFCVECDLFIHDTLHCCPSCIHSRSAP---
>UniRef90_A0A8C4FR75/1-388 [subseq from] General transcription factor IIH subunit n=2 Tax=Denticeps clupeoides TaxID=299321 RepID=A0A8C4FR75_9TELE
MDEEPERAKRWEGGYERTWEVLKEDESGSLKATVEDILFQSKRKRMIESHGQVRLGMMRHLFVVIDTSRTMEDQDLKPNRLTATLKLMEYFVEEYFDQNPISQIGIITTKNKRAEKLTDLAGNPKKHTTALKKEVDTACVGEPSLYNSINLAMQTLKHMPGHTSREILIIFSSLTTCDPANIYELVKTLKALKIRVSVIGLSAEVRVCTVLTRETGGTYNVILDESHFRELLLHHVKPPPANSSSECSLIRMGFPQHIIASVSDQDAQPSFSMAHLDSTGDLNLSLGGYYCPQCRAKYTELPVECKVCGLTLVSAPHLARSFHHLFPLEAFQEIALAEHTGEGFCQACQGELKDKSVFTCSACKSVFCVECDLFIHDTLHCCPSCIHS-------
>UniRef90_UPI001F077276/1-391 [subseq from] general transcription factor IIH subunit 2 n=1 Tax=Hypomesus transpacificus TaxID=137520 RepID=UPI001F077276
MDEEPERAKRWEGGYERTWEVLKEDESGSLKATVEDILFQAKRKRVLESHGQVRLGMMRHLYVVIDTSRTMEDQDLKPNRLTSTLKLIEFFVEEYFDQNPISQVGIITTKNKRAEKLTDLAGNPKKHVAALKKALDSTCVGEPSLYNSLTLAMQTLKHLPGHTSREVLIIFSSLTTCDPANIYELIKTLKSLKIRVSVIGLSAEVRVCTVLTRETGGSYHVILDESHFKELLMFHVKPPPASSSAECSLIRMGFPQHTMASLSDQEPRPAFSMAHLDSSSDPSLSLGGFFCPQCHAKYTELPVECRVCGLTLVSAPHLARSFHHLFPMNTFQEGPLQ-HGGERFCHACQGELKDKSVFTCPVCSSVFCVECDLFIHDTLHCCPSCIHSHSAP---
>UniRef90_A0A7M4DYL4/1-348 [subseq from] General transcription factor IIH subunit n=2 Tax=Archosauria TaxID=8492 RepID=A0A7M4DYL4_CROPO
MDDEPERTKRWEGGYERTWEILKEDESGSLKATIEDILFKAKRKKLFEHHGQVRLGMMRHLYVVVDGSRTMEDQDLKPNRLTCTLKLLEYFVEEYFDQNPISQIGIIVTKSKRAEKLTELSGNPRKHITALKKAVDMTCHGEPSLYNSLNLAMQTLKHMPGHTSREVLIIFSSLTTCDPSNIYELIKCLKEVKIRVSIIGLSAEVRVCTVLARETGGTYHVILDESHYKELLIHHVTPPPASSSSECSLIRMGFPQHTIASLSDQDAKPSFSMVQLENNSDPGLTLGGYFCPQCRAKYCELPVECKICGLTLVSAPHLARSYHHLFPLDAFQEVLLEEYQGERFTFAR-----------------------------------------------
>UniRef90_A0A6P3VGQ9/19-406 [subseq from] General transcription factor IIH subunit n=3 Tax=Clupeidae TaxID=55118 RepID=A0A6P3VGQ9_CLUHA
MDEEPEIAKRWEGGYERTWEVLKEDESGSLKATVEDILFQSKRKRVIESHGQVRLGMMRHLFVVVDTSRTMDDHDLKPNRLTSTLKLLEFFVDEYFDQNPISQIGIITTKNKRAEKLTDLSGNSKKHITALKKAVDTTCIGEPSLYNSINLAMQTLKHMPGHTSREILIVLSSLTTCDPANIYELVKTLQGLKIRVSVIGLSAEVRVCTVLTRDTGGSYNVILDECHFRELLMLHVKPPPASTSSECSLIRMGFPQHIIASMSEQDAKPSFSMAHLDSTGGPGLGFGGYYCPQCRAKYTELPVECKVCGLTLVSAPHLARSFHHLFPLDAFQESPLEELTGERFCQGCQGQLKDQSVFTCPVCRTVFCVECDLFIHDTLHCCPSCIHS-------
>UniRef90_A0A3P8ZP46/1-391 [subseq from] General transcription factor IIH subunit n=3 Tax=Esox lucius TaxID=8010 RepID=A0A3P8ZP46_ESOLU
MDEEPERAKRWEGGYERTWEILKEDESGSLKATVEEILFQAKRKRVFESHGQVRLGMMRHLCVVIDTSRTMEDQDLKPNRLTSTLKLVEYFVEEYFDQNPISQVGIITTKNKRAEKLTDLAGNPKKHIAALRNAKDSTCGGEPSLYNSLNLAMQTLKHMPAHSSKEVLIILSSLTTCDPANIYDLVKTLKALKIRVSVIGLSAEVRVCTVLTRETGGSYHVILDESHFRELLMFHVKPPPASASSECSLIRMGFPQHTIASLSDQDAKPSFSQAHLDSTSgGPGLSLGGYFCPQCHAKYTELPVECKICGLTLVSAPHLARSFHHLFPLEAFQESPLELHQGERFCVACQGELRDKSVFTCPWCCSVFCVECDLFIHDILHCCPSCIHSRP-----
>UniRef90_A0A4W4GFF7/1-391 [subseq from] General transcription factor IIH subunit n=3 Tax=Electrophorus electricus TaxID=8005 RepID=A0A4W4GFF7_ELEEL
MDDEPERSKRWEGGYERTWEVLKEDESGSLRATVEDILFQAKRKRVFESHGQVRLGMMRHLYVVIDLSRSMEDQDLKPNRLTSTLKLMEYFVDEYFDQNPISQIGIITTKNKRAERLTDLAGNPKKHTAALKKTVDSACMGEPSLYNALSIAMQTLKHMPGHTSREILVIFSSLTTCDPANIYDLIKTLKALKIRVSVIGLSAEVRVCTVLTRETGGSYSVILDESHYKELLMLHVRPPPASSSSECSLIRMGFPQHVITSVTDRDAKPSFSMSHLDSSSEdAGLTLGGYYCPQCRAKYTELPVECKVCGLTLVSAPHLARSFHHLFPLSAFEERPLEEHTGDRhvFCQACQGELKDKSVYVCPACSSVFCVECDIFIHDTLHSCPSCIHA-------
>UniRef90_A0A1V4J604/1-384 [subseq from] Baculoviral IAP repeat-containing protein 1 n=1 Tax=Patagioenas fasciata monilis TaxID=372326 RepID=A0A1V4J604_PATFA
MDDEPERTKRWEGGYERTWEILKEDESGSLKATIEDILFKAKRKRLYEHHGQVRLGMMRHLYVVVDGSRTMEDQDLKPNRLTCTLKLLEYFVEEYFDQNPISQVCITMQEtnllrkxxxxSKRAEKMTELSGNSKKHITALKKAADMTCSGEPSLYNALNLAMQTLKHMPGHTSREVLIVFSSLTTCDPANIYDLIKCLKAVKIRVSVIGLSAEVRVCTVLARETGGTYHVILDESHYKELLMHHVSPPPASSNSECSLIRMGriwFcLSHTIASLSDQDAKPSFSMAQLESSSEPGLTLGGYFCPQCRAKYCELPVECKICGLTLVSAPHLARSYHHLFPLDAFQEVPLEEYQGERYCQGCQGEMKDQNVYICKVCQNAFCVE-------------------------
>UniRef90_A0A7K9TP41/1-386 [subseq from] TF2H2 factor (Fragment) n=1 Tax=Chloroceryle aenea TaxID=176938 RepID=A0A7K9TP41_9AVES
MDDEPERTKRWEGGYERTWEILKEDESGSLKATIEDILFKAKRKRLYEHHGQVRLGMMRHLYVVIDGSRTMEDQDLKPNRLTCTLKLLEYFVEEYFDQNPISQIGLIVTKSKRAEKMTELSGNSKKHITALKKAVNMNCTGEPSLYNSLNLAMQTLKHMPGHTSREVLIIFSSLTTCDPANIYDLIKCLKAVKIRVSVIGLSAEVRVCTVLARETGGTYRVILDETHYKELLMHHVSPPPANSNSECSLIRMGFPQHTIASLSDQDAKPSFSMAQLESNSEPGLTLGGYFCPQCRAKYSDLPVECKICAHPCPSCNNFKPNFTHSYFSTKIQNF------AFRYCQGCQGEMKDQNVYICKACQNAFCVECDLFVHDSLHCCPGCIHEHPAP---
>UniRef90_A0A8D0G2V7/1-346 [subseq from] VWFA domain-containing protein n=2 Tax=Sphenodon punctatus TaxID=8508 RepID=A0A8D0G2V7_SPHPU
MDDEPERTKRWEGGYERTWEILKEDESGSLKATIEDILFKAKRKRVFDHHGQVRLGMMRHLYVVVDGSRTMEDQDLKPNRLTCTLKLLEYFVEEYFDQNPISQIGIIVTKSKRAEKLTELSGNPRKHTTALKKAVDMTCHGEPSLYNSLNLAMQTLKHMPGHTSREVLVIFSSLTTCDPSNIYDLIKCLKAVKIRVSIIGLSAEVRVCTVLARETGGTYHVILDESHYKELLMHHISPPPASSSSECSLIRMGFPQHTIASLSDLDAKPSFSMAHLENNSDPGLTLCGYFCPQCRAKYCELPVECKTCGLTLVSAPHLARSYHHLFPLDAFQEVLLGEYQGERFIF-------------------------------------------------
>UniRef90_A0A3B3ILZ0/1-388 [subseq from] General transcription factor IIH subunit n=7 Tax=Oryzias TaxID=8089 RepID=A0A3B3ILZ0_ORYLA
MDEEPERTKRWEGGYERTWEVLKEDESGSLKATVEDILFQSKRRRVVESHGQVRLGMMRHLYVVVDCSRSMEDQDLKPNRLAATLKLLEGFVDEYFDQNPISQVGVITTKNKRAEKLTDLAGNPKKHITALKKAVDSACVGEPSLYNALNLAVQTLKHMPGHTSREVLIILSSLTTCDPANIYDLIQTLKGLKVRVSVIGLSAEVRVCTVLTRETGGSYHVILDESHFKELLMLHVKPPPASSSSECSLIRMGFPQHAIASVSERDARPSFSMSHLDSGTGPGLTLGGYFCPQCHAKYSELPVECKVCGLTLVSAPHLARSFHHLFPMVPFLESSVEELQGSRFCEGCQGELRDKSAYVCPSCRGVFCVECDLFIHDSLHCCPCCIHS-------
>UniRef90_A0A4W6FP73/1-390 [subseq from] General transcription factor IIH subunit n=30 Tax=Percomorphaceae TaxID=1489872 RepID=A0A4W6FP73_LATCA
MDEEPERAKRWEGGYERTWEVLKEDESGSLKATVEEILFQSKRKRVIESHEQVRLGMMRHLYVVIDCSRSMEDQDLKPNRLTSTLKLMEAFVDEYFDQNPISQVGIITTKNKRAEKLTDLSGNPKKHIAALKKAVDTVCVGEPSLYNSLNQALQSLKHMPGHTSREILIILSSLTTCDPANIYELIKTLKSLKVRVSVIGLSAEVRVCTVLTRETGGLYHVILDESHFKELLMMHVKPPPASSSSECSLIRMGFPQHTVAALTDQDAKPSFSMSHLDSSSGPGLSLGGYFCPQCHAKYTELPVECKVCGLTLVSAPHLARSFHHLFPLQAFVESPLEELQGDRYCQACQGELKDKSIFTCTSCHSVFCVECDVFIHDTLHCCPCCIHSQV-----
>UniRef90_A0A803YF30/1-352 [subseq from] VWFA domain-containing protein n=4 Tax=Neognathae TaxID=8825 RepID=A0A803YF30_MELGA
MDDEPERTKRWEGGYERTWEVLKEDESGSLKATIEDILFKAKRKRIYEHHGQVRLGMMRHLYVVVDGSRTMEDQDLKPNRLTCTLKLLEYFVEEYFDQNPISQMGLIVTKNKRAEKMTELSGNPKKHIAALKKAVDMNCQGEPSLYNSLNLAMQTLKHMPGHTSREVLIVFSSLTTCDPANIYELIKCLKAVKIRVSVIGLSAEVRVCTVLTRETGGTYHVILDESHYKELLMHHVSPPPASSSSECSLIRMGFPQHTIASLSDQDAKPSFSMAQLENNSEPCLTLDGYFCPQCRAKYCELPVECKICGLTLVSAPHLARSYHHLFPLDAFQELPLEEYQGERFMYAKRARM-------------------------------------------
>UniRef90_A0A6G0IJX8/1-388 [subseq from] General transcription factor IIH subunit 2 General transcription factor IIH polypeptide 2 n=2 Tax=Larimichthys crocea TaxID=215358 RepID=A0A6G0IJX8_LARCR
MDEEPERAKRWEGGYERTWEVLKEDESGSLKATVEEILFQSKRKRVIESHGQVRLGMMRHLYVVIDCSRSMEDQDLKPSRLTSTLKLMEAFIDEYFDQNPISQVGIIITKNKRAEKLTELAGNPKKHIAALKKAVDTVCVGEPSLYNSLNLAIQTLKHMPGHTSREILIILSSLTTCDPANIYELIKTLKSLKVRVSVIGLSAEIRVCTVLTRETGGSYHVILDESHFKELLILHVKPPPASSSSECSLIRMGFPQHTIASLTDQDAKPSFSMSHLDSGSGPGLSLGGYFCPQCHAKYTELPVECKLCGLTLVLAPHLARSFHHLFPLQAFIERPVEERQEDRFCRACQGELKDKNIFTCPSCHNVFCVECDLFIHDSLHCCPCCLHM-------
>UniRef90_A0A6P7L8Z7/1-390 [subseq from] General transcription factor IIH subunit n=11 Tax=Percomorphaceae TaxID=1489872 RepID=A0A6P7L8Z7_BETSP
MDEEPERAKRWEGGYERTWEVLKEDESGSLKATVEELLFQSKRKRVIESHGQVRLGMMRHLFVVIDCSRTMEDQDLKPNRLTSTLKLMEAFVDEYFDQNPISQVGIITTKNKRAEKLTELTGNPKKHIAALKKAVDTACVGEPSLYNSLNLAIQTLKHMPGHTSREILIILSSLTTCDPANIYELIKTLKSLKMRVSIIGLSAEVRVCTVLTRETGGSYHVILDESHFKELLMLHVKPPPASSSSECSLIRMGFPQHTVASFTDQDAKPSFSMSHLDSSSGPGLSLGGYFCPQCHAKYTELPVECKVCGLTLVSAPHLARSFHHLFPLPAFVEVPVDEMESDRFCQACQGELKDKSAFSCTSCHSAFCVECDLFIHDSLHCCPCCIHSQS-----
>UniRef90_UPI001C03F552/1-390 [subseq from] general transcription factor IIH subunit 2 n=1 Tax=Melanotaenia boesemani TaxID=1250792 RepID=UPI001C03F552
MDEEPERAKRWEGGYERTWEVLKEDESGSLKATVEEILYQSKRKRVIDRHGQVRLGMMRHLFVVIDSSRSMEDQDLKPSRLTSTLKLMEAFVDEYFDQNPISQVGIIITKNKRAEKLTDLAGNPKKHVAALKKAADTSCVGEPSLYNSLSLAMQTLKHMPGHTSREILIILSSLTTCDPGNIYELIKTLKALKVRVSVIGLSAEVRVCTVLTRETGGSYHVILDESHFKELLMLHVKPPPASSSSECSLIRMGFPQHIVSSLTDQDAQPSFSMSHLDSSGGPGLSLGGYFCPQCHAKYTELPVECKVCGLTLVSAPHLARSFHHLFPLQAFTERPVEDLRGDRLCRGCQGELKDKSMFTCPSCHSVFCVECDLFIHDSLHCCPCCIHSRS-----
>UniRef90_A0A674HHR7/13-357 [subseq from] General transcription factor IIH subunit n=1 Tax=Taeniopygia guttata TaxID=59729 RepID=A0A674HHR7_TAEGU
MDDEPERTKRWEGGYERTWEILKEDESGSLKATIEDILFKAKRKRLYEHHGQVRLGMMRHLYVVIDGSRTMEDQDLKPNRLTCTLKLLEYFVEEYFDQNPISQIGLIVTKSKRAEKMTELSGNSKKHVTALKKAVDMNCSGEPSLYNSLNLAMQTLKHMPGHTSREVLVVLSSLTTCDPANIYDLIKCLKAVKVRVSVIGLSAEVRVCTVLARETGGTYHVILDESHYKELLMHHVSPPPASSTSECSLIRMGFPQHTIASLSDQDAKPSFSMVQLENNSDPGLTLGGYFCPQCRAKYCELPVECKICGLTLVSAPHLARSYHHLFPLDAFQEVPLEEYKGERYA--------------------------------------------------
>UniRef90_A0A672Y4G7/1-387 [subseq from] General transcription factor IIH subunit n=2 Tax=Sphaeramia orbicularis TaxID=375764 RepID=A0A672Y4G7_9TELE
MDEEPERAKRWEGGYERTWEVLKEDESGSLKATVEEILFQSKRKRVIESHGQVRLGMMRHLYVVIDCSRSMEDQDLKPNRLTSTLKLMEAFVEEYFDQNPISQVGIIMTKNKRAEKLTDLAGNPKKHITALQKAVDSVCVGEPSLYNSLSLAVQTLKHMPGHTSREILIILSSLTTCDPANIYELIKTLKSLKVRVSVIGLSAEVRVCTVLTRETGGSYHVILDESHFKELLMLHVKPPPSSSASECSLIRMGFPQHTIASLSDQDAKPSFTPSV---SCGPGLSLGGYFCPQCHAKYTELPVECKVCGLTLVSAPHLARSFHHLFPLDAFTEIPEEEHHGDRFCQACQGELKDKSVFMCPSCHSVFCVECDLFIHDSLHCCPCCIHNQS-----
>UniRef90_A0A8C9YMK7/1-392 [subseq from] General transcription factor IIH subunit n=9 Tax=Perciformes TaxID=8111 RepID=A0A8C9YMK7_SANLU
MDEEPERAKRWEGGYERTWEVLKEDESGSLKATVEEILFQSKRKRVIESHGQVRLGMMRHLHVVIDCSRSMEDQDLKPNRLTSTLKLLETFVDEYFDQNPISQLGLITTKNKRAEKLTDLAGNPKKHAAALKKAVDTVCLGEPSIYNSLNLAIQTLKHMPGHTSREILIILSSLTTCDPANICELIKTLKSLKVRVSVIGLSAEVRVCTVLTRETGGSYHVILDESHFKELLMLHVKPPPASSSSECSLIRMGFPQHTIASLTDQDAKPSFSMSHLDSSSAPGLSLGGYFCPQCHAKYTELPVECKVCGLTLVSAPHLARSFHHLFPLQAFIESPVEEFQEDRFCQACQGELKDKSIFTCPSCRSVFCVECDLFIHDLLHCCPCCIHSQSAP---
>UniRef90_I3JW89/1-392 [subseq from] General transcription factor IIH subunit n=15 Tax=Percomorphaceae TaxID=1489872 RepID=I3JW89_ORENI
MDEEPERAKRWEGGYERTWEVLKEDESGSLKATVEEILYQSKRKRVIESHGQVRLGMMRHLYVVIDCSRSMEDQDLKPNRLTSTLKLMEAFVDEYFDQNPISQVGIITTKNKRAEKLTDLAGNPKKHITALMKAVDTVCVGEPSLYNSLNLAIQTLKHMPGHTSREILIILSSLTTCDPANIYELIKTLKSLKVRVSVIGLSAEVRVCTVLTRETGGSYHVILDESHFKELLMLHIKPPPASSSSECSLIRMGFPQHTIASVTDQDAKPSFSMSHLDSSSGPGLSLGGYFCPQCHATYTELPVECKVCGLTLVSAPHLARSFHHLFPLQAFIESPVENLQGDRFCQACQAELKDKSVFSCPSCHSVFCVECDLFIHESLHCCPCCIYRQTAP---
>UniRef90_A0A3Q3IZL3/1-390 [subseq from] General transcription factor IIH subunit n=2 Tax=Monopterus albus TaxID=43700 RepID=A0A3Q3IZL3_MONAL
MDEESERAKRWEGGYERTWEVLKEDESGSLKATVEELLFQSKRKRVIVSHGQVRLGMMRHLFVVIDCSRSMEDQDLKPNRLTSTLKLMEAFIDEYFDQNPISQVGIITTKNKRAEKLTDLTGNPKKHIAALKKAVDTVCLGEPSLYNSLSLAIQTLKHMPGHTSREILIILSSLTTCDPSNIYEIIKTLKSLKIRVSVIGLSAEVRVCTVLTRETGGLYHVILDESHFKELLMLHIKPPPASSSSECSLIRMGFPQHTVASLTDQDAKPSFSMSHLDSSSGPGLSLGGYFCPQCHAKYTELPVECKVCGLTLVSAPHLARSFHHLFPLQPFVESSVEELQGNRFCQACQGELKDKNIFTCPSCHSVFCVECDLFVHDSLHCCPCCIHSQN-----
>UniRef90_UPI00097D5CC3/1-393 [subseq from] general transcription factor IIH subunit 2-like isoform X1 n=4 Tax=Pleuronectoidei TaxID=30942 RepID=UPI00097D5CC3
MDEEPERAKRWEGGYERTWEVLKEDESGSLKATVEEILFQSKRKRVIESHGQVRLGMMRHLYVVIDCSRSMEDQDLKPNRLTSTLKLMEAFVDEYFDQNPISQVGIITTKSKRAEKLTDLTGNPKKHISALKKAVDTVCVGEPSLYNSLNLAIQSLKHMPGHTSREILIILSSLTTCDPANIYELIKTLKSLKVRVSVIGLSAEVRVCTVLTRETGGLYHVILDESHFKELLMMHIKPPAASSSSECSLIRMGFPQHTIAALTDQDAKPSFSMSHLDSSGGPGLSLGGYFCPQCHGKYTELPVECKVCGLTLVSAPHLARSFHHLFPLQAFVESRVEELQGDRFCQACQGELKDKCVFTCPSCHSVFCLECDIFIHDSLHCCPCCTHCNTAPS--
>UniRef90_UPI0009B3C5F8/1-392 [subseq from] general transcription factor IIH subunit 2-like isoform X1 n=2 Tax=Monopterus albus TaxID=43700 RepID=UPI0009B3C5F8
MDEESERAKRWEGGYERTWEVLKEDESGSLKATVEELLFQSKRKRVIVSHGQVRLGMMRHLFVVIDCSRSMEDQDLKPNRLTSTLKLMEAFIDEYFDQNPISQVGIITTKNKRAEKLTDLTGNPKKHIAALKKAVDTVCLGEPSLYNSLSLAIQTLKHMPGHTSREILIILSSLTTCDPSNIYEIIKTLKSLKIRVSVIGLSAEVRVCTVLTRETGGLYHVILDESHFKELLMLHIKPPPASSSSECSLIRMGFPQHTVASLTDQDAKPSFSMSHLDSSSGPGLSLGGYFCPQCHAKYTELPVECKVCGLTLVSAPHLARSFHHLFPLQPFVESSVEELQGNRFCQACQGELKDKNIFTCPSCHSVFCVECDLFVHDSLHCCPCCIHSQNTP---
>UniRef90_A0A665TLC6/1-388 [subseq from] General transcription factor IIH subunit n=4 Tax=Carangaria TaxID=1489904 RepID=A0A665TLC6_ECHNA
MDEEPERAKRWEGGYERTWEVLKEDESGSLKATVEEILFQSKRRRVIESHEQVRLGMMRHLYVVIDCSRSMDDQDLKPNRLTSSLKLLEAFVGEYFDQNPISQVGIITTKNKRAEKLTDLSGNPKKHIDALKKAVDSVCAGEPSLYNSLNLAVQSLKHMPGHTSREILIILSSLTTCDPANIYELIKTLKSLKVRVSVIGLSAEVRVCTVLTRETGGLYHVILDESHFKELLMMHVKPPPASSSSECSLIRMGFPQHTVAAPTDQDAKPSFSMSHLDSSSGPGLSLGGYFCPQCHAKYTELPVECKVCGLTLVSAPHLARSFHHLFPLQAFTENSVEEHQGDRFCQACQGELKDKTIFTCTSCQSVFCMECDLFIHDSLHCCPCCIHS-------
>UniRef90_UPI000EF66DA1/1-350 [subseq from] general transcription factor IIH subunit 2 isoform X3 n=1 Tax=Athene cunicularia TaxID=194338 RepID=UPI000EF66DA1
MDEEPERTKRWEGGYERTWEILKEDESGSLKATIENILFKAKRKRLCEHHGQVRLGMMRHLYVVVDGSRTMEDQDLKPNRLTSTLKLLEYFVEEYFDQNPISQIGLIVTKSKRAEKMTELSGNSKKHITALKKAVDMNCSGEPSLYNSLNLAMQTLKHMPGHTSREVLIVFSSLTTCDPANIYDLIKCLKAVKIRVSVIGLSAEVRVCTVLAQETGGTYHVILDESHYKELLMGHVSPPPASSSSECSLIRMGFPQHTIASLSDQDAKPSFSMAQLENNSEPSLTLGGYFCPQCRAKYCELPVECKICGLTLVSAPHLARSYHHLFPLDAFQEVPLEEYQGERYAnHICD----------------------------------------------
>UniRef90_G1KJT6/1-345 [subseq from] VWFA domain-containing protein n=3 Tax=Iguania TaxID=8511 RepID=G1KJT6_ANOCA
MEEEHERTKRWEGGYERTWEVLKEDESGSLKASVEDILFKAKRKRVFEHHGQVRLGMMRHLYVVVDGSRTMEDQDLKPNRLTCTLKLLEYFVEEYFDQNPISQVGIIITKGKRAEKLTELAGNPRKHITALKKAVDMTCAGEPSLYNALNLATQTLKHMPGHTSREVLVIFSSLTTCDPSNIYDLIKSLKMLKIRVSVIGLSAEVRVCTVLARETGGTYHVILDESHYRELLMHHVSPPPATSGSESSLIRMGFPQHTIASLTDQDAKPSFSMAHLENSSEPGLTLGGYFCPQCRAKYSELPVECKVCGLTLVSAPHLARSYHHLFPLDAFQEVPLEEYTGERYI--------------------------------------------------
>UniRef90_A0A8C5F5A1/16-402 [subseq from] General transcription factor IIH subunit n=3 Tax=Gadus morhua TaxID=8049 RepID=A0A8C5F5A1_GADMO
MDEEPERAKRWEGGYERTWEVLKEDEFGSLKATVEEILFQSKRKRALESHGQVRLGMMRHLYVVIDSSRTMEDMDLRPNRLKATLKLMEAFVEEYFDQNPISQVGLITTKNKRAEKLTELAGNPKKHLAALKKARDAACVGEPSLYNSLNLAMQTLKHMPGHTSREIVVIFSSLTTCDPANIYELIKTLKSLKIRVSVIGLSAEVRVCTVLTRETGGTYHVCLDESHFKELLMFHVKPPPANAQSECSLIRMGFPQHTIASMCDQDSKPSFSMSHLDSTSEVGLSLGGYFCPQCHAKHTELPVECKICGLTLVSAPHLARSFHHLFPLEAFRETPLEELPADRFCHACQGKLKDKIVFTCPFCSGVFCTECDLFIHDSLHCCPSCIN--------
>UniRef90_A0A8B9KXH3/1-389 [subseq from] General transcription factor IIH subunit n=4 Tax=Characoidei TaxID=1489739 RepID=A0A8B9KXH3_ASTMX
MDEEPERAKRWEGGYERTWEVLKEDESGSLKATVEDILFQAKRKRVFESHGQVRLGMMRHLYVVIDSSRTMEDQDLKPNRLTSTLKLMEFFVEEYFDQNPISQVMFLLFEINTFFYICFDAGNPKKHVAALKKAVGSTCLGEPSLYNALNIAMQTLKHMPGHTSREILIIFSSLTTCDPANIYELIKTLKELKIRVSVIGLSAEVRVCTILTRETGGSYNVILDESHFKELLMLHVKPPPASSSSECSLIRMGFPQHIIASVSDQDAKPSFSMSHLESVDEgPGLTLGGYYCPQCRAKYTELPVECKVCGLTLVSAPHLARSFHHLFPLDAFQESPLEEHTGDRFCQACQGELKDKSVFTCPACSSVFCTECDLFIHDTLHCCPACIHT-------
>UniRef90_A0A2U9BSX7/1-389 [subseq from] General transcription factor IIH subunit n=3 Tax=Scophthalmus maximus TaxID=52904 RepID=A0A2U9BSX7_SCOMX
MDEEPERAKRWEGGYERTWEVLKEDESGSLKATVEEILFQSKRKRVIESHEQVRLGMMRHLYLVIDCSRSMEDQDLKPNRLTSSLKLMEAFVDEYFDQNPISQVGIITTKNKRAEKLTDLTGNPKKHTAALKKAVDTVCAGEPSLYNSLSLAIQSLKHMPGHTSREILIVLSSLTTCDPGNIYELIKTLKSLKVRVSVIGLSAEVRVCTVLTRETGGFYHVILDESHFKELLMMHVKPPPASSSSECSLIRMGFPQHVLAALTDQDAKPSFSMSHLEGGSgGPGLSLGGYFCPQCHAKYTELPVECKVCGLTLVSAPHLARSFHHLFPLQAFVESPMQELQGDRFCQACEGELKDKRIFTCPSCHGVFCTECDLFIHDSLHCCPCCIHS-------
>UniRef90_A0A6J2QEP9/1-392 [subseq from] General transcription factor IIH subunit n=9 Tax=Perciformes TaxID=8111 RepID=A0A6J2QEP9_COTGO
MDEEPERTKRWEGGYERTWEVLKEDESGSLKATVEEILFQSKRKRVVESHGQVRLGMMRHLHVVIDCSRSMEDKDLKPNRLTSTLKLMETFVDEYFDQNPISQLGIITTKNKRAEKLSDLAGNPKKHIVALKKAVETVCVGEPSLYNSLNLAIQTLKHMPGHTSREILIILSSLTTCDPANICELIKTLKSLKVRVSIIGLSAEVRVCTVLTRETGGSYHVILDESHFKELLMLHVKPLPASSSSECSLIRMGFPQHTIASLTDQDAKPSFSMANLDSSSGAGLSLGGYFCPQCHAKYTELPVECKVCGLTLVSAPHLARSFHHLFPLQAFLESPMEEIQEDRFCQACQGELKDKSIFTCPSCCSVFCVECDLFIHDSLHCCPCCIHSQGAP---
>UniRef90_UPI000350335E/1-254 [subseq from] general transcription factor IIH subunit 2 isoform X2 n=1 Tax=Heterocephalus glaber TaxID=10181 RepID=UPI000350335E
MDEEPERTKRWEGGYERTWEILKEDESGSLKATIEDILFKAKRKRVFENHGQVRLGMMRHLYVVVDGSRTMEDQDLKPNRLACTLKLLEYFVEEYFDQNPISQIGIIVTKSKRAEKLTELSGNPRKHITSLKKAVDMTCHGEPSLYNSLSMAMQTLKHMPGHTSREVLIIFSSLTTCDPSNIYDLIKTLKAAKIRVSVIGLSAEVRVCTALARETGGTYHVILDESHYKELLTHHVSPPPASSSSECSLIRMGL---------------------------------------------------------------------------------------------------------------------------------------------
>UniRef90_UPI000350335E/253-337 [subseq from] general transcription factor IIH subunit 2 isoform X2 n=1 Tax=Heterocephalus glaber TaxID=10181 RepID=UPI000350335E
--------------------------------------------------------------------------------------------------------------------------------------------------------------------------------------------------------------------------------------------------------------------------------------------------------------------GLTLVSAPHLARSYHHLFPLDAFQEMTLEEYKGERFCYGCQGQLKDQHVYVCAECQNVFCVDCDVFVHDSLHCCPGCIHKIPTPR--
>UniRef90_A0A836CVH3/504-834 [subseq from] Occludin n=1 Tax=Ovis aries TaxID=9940 RepID=A0A836CVH3_SHEEP
-------------------EILKEDESGSLKATIEDILFKAKRKRVFEHHGQVRLGMMRHLYVVVDGSRTMEDQDLKPNRLTCTLKLLEYFVEEYFDQNPISQIGIIVTKSKRAEKLTELSGNPRKHITSLKKAVDMTCHGEPSLYNSLSMAMQTLKHMPGHTSREVLIIFSSLTTCDPSNIYDLIKTLKAAKIRVSIIGLSAEVRVCTALARETGGTYHVILDESHYKELLTHHVSPPPASSNSECSLIRMGFPQHTIASLSDQDAKPSFSMAHLDSNTEPELTLGGYFCPQCRAKYCELPVECKICGLTLVSAPHLARSYHHLFPLDAFQEIPLEEHNGERSMFAVCA---------------------------------------------
>UniRef90_A0A670IXJ2/1-375 [subseq from] General transcription factor IIH subunit n=1 Tax=Podarcis muralis TaxID=64176 RepID=A0A670IXJ2_PODMU
MDDEPERTKRWEGGYERTWEVLKEDESGSLKASIEDILFKAKRKRIFEHHGQVRLGMMRHLYVVVDGSRTMEDQDLKPTRLTCTLKV---FIL----DNLLRQL-----------RFKFLLRNPRKHTAALKKAVDMSCLGEPSLYNALNLAAQTLKHMPGHTSREVLVIFSSLTTCDPSNIYDLIKSLKAVKIRVSIIGLSAEVRVCTVLARETGGTYHVILDESHYRELLMHHVSPPPASSSSESSLIRMGFPQHTIASLTDQDAKPSFSMAQLENSNDPGLTLGGYFCPQCRAKYCELPVECKVCGLTLVSAPHLARSYHHLFPLDAFQEVPLEQYVGERYCQGCHGEITDQHVYICKVCQSAFCVECDLFAHDTLHCCPGCIHKHPAPP--
>UniRef90_A0A226N137/1-58 [subseq from] General transcription factor IIH subunit n=2 Tax=Galliformes TaxID=8976 RepID=A0A226N137_CALSU
MDDEPERTKRWEGGYERTWEVLKEDESGSLKATIEDILFKAKRKRLYEHHGQVRLGML-------------------------------------------------------------------------------------------------------------------------------------------------------------------------------------------------------------------------------------------------------------------------------------------------------------------------------------------------
>UniRef90_A0A226N137/58-363 [subseq from] General transcription factor IIH subunit n=2 Tax=Galliformes TaxID=8976 RepID=A0A226N137_CALSU
--------------------------------------------------------------------------------------LLEYFVEEYFDQNPISQMGLIVTKSKRAEKMTELSGNSKKHIAALKKAVDMSCQGEPSLYNSLNLAMQTLKHMPGHTSREVLIVFSSLTTCDPANIYDIIKCLKAVKIRVSVIGLSAEVRVCTVLTRETGGTYHVILDEGHYKELLMHHVSPPPASSSSECSLIRMGFPQHTIASLSDQDAKPAFSMAQLENNTEPCLTLDGYFCPQCRAKYCELPVECKICGLTLVSAPHLARSYHHLFPLDAFQEVPLEEYQGERYCQGCQAEIKDQNVYICKICKNTFCVECDMFIHDSLHCCPGCLAFHEAP---
>UniRef90_A0A672HQ02/1-394 [subseq from] General transcription factor IIH subunit n=2 Tax=Salarias fasciatus TaxID=181472 RepID=A0A672HQ02_SALFA
MDEEPERAKRWEGGYERTWEVLKEDESGSLKATVEEILYQSKRKRVIESHGQVRLGMMRHLYVVIDCSRTMEDQDLKPNRLTSTLKLMEAFVDEYFDQNPISQVGIITTKNKRAEKLTDLAGNPKKHIAALKKAVDMACVGEPSLYNSLNLAVQTLKHMPGHTSREILIILSSLTTCDPANIYDLIKTLKSLKVRVSVIGLSAEVRVCTMLTRETGGSYHVILDESHFRELLMLHVKPPPASSSSECSLIRMGFPQHTIASLSDQNAKPSFSMSHLDSSGGPGLSLGGFFCPQCHSKYTELPVECKVCGLTLVSAPHLARSFHHLFPLEAFTETPVEEPQGDRYRhnYFMTSTLLSLQVFTCPSCRSVFCMECDLFIHDSLHCCPCCIHSQSAP---
>UniRef90_UPI001CDC20DE/12-400 [subseq from] general transcription factor IIH subunit 2 isoform X1 n=2 Tax=Gambusia affinis TaxID=33528 RepID=UPI001CDC20DE
MDEEPERAKRWEGGYERTWEVLKEDESGSLKATVEEILYQSKRKRVTQSHAQVRLGMMRHLYVVIDCSRSMEDQDLKPNRLTSTLKLMEGFIDEYFDQNPISQVGIITTKNKRAEKLTELAGNPKKHIAALKKAVDSSCVGEPSLYNSLSLAIQTLKHMPGHTSREILIILSSLTTCDPANIYELIKTLKSLKVRVSVIGLSAEVRVCTVLTRDTGGSYHVILDESHFKELLMLHVTPPPASFSSESSLIRMGFPQHSVASLSDQDVKPSFSMSHLDYSGGPALTLGGYFCPQCQAKYTELPVECKVCGLTLVSAPHLARSFHHLFPLQAFIEHPADNYHLNRFCQACQGQLKDKNVFACPLCCSVFCGECDLFIHESLHCCPCCIHNR------
>UniRef90_A0A3P9P811/1-389 [subseq from] General transcription factor IIH subunit n=5 Tax=Poeciliinae TaxID=586240 RepID=A0A3P9P811_POERE
MDEEPERAKRWEGGYERTWEVLKEDESGSLKATVEEILYQSKRKRVTQSHAQVRLGMMRHLYVVIDCSRSMEDQDLKPNRLTSTLKLMEGFIDEYFDQNPISQVGIITTKNKRAEKLTELAGNPKKHIAALKKAVDSSCVGEPSLYNSLRLAIQTLKHMPGHTSREILIILSSLTTCDPANICELIKTLKSLKVRVSVIGLSAEVRVCTVLTRETGGSYHVILDESHFKELLMHHVKPPPASFSSESSLIRMGFPQHTVTSLSDQDVKPSFSMSHLDSGGGPALTLGGYFCPQCQAKYTELPVECKVCGLTLVSAPHLARSFHHLFPLQAFIESPADNYQQNKFCQACQGQLKDKNVLACPLCCSVFCGECDLFIHESLHCCPCCIHNR------
>UniRef90_A0A3Q2D620/1-389 [subseq from] General transcription factor IIH subunit n=6 Tax=Cyprinodontoidei TaxID=8087 RepID=A0A3Q2D620_CYPVA
MDEEPERAKRWEGGYERTWEVLKEDESGSLKATVEEILYQSKRKRVTQSHAQVRLGMMRHLYIVIDCSRSMEDQDLKPNRLTSTLKLMEGFVDEYFDQNPISQVGIITTKNKRAEKLTELAGNPKKHIAALKKAVDMPCVGEPSLYNSLSLAVQTLKHMPGHTSREILIVLSSLTTCDPANIYELIKNLKSLKVRVSVIGLSAEVRVCTVLTRETGGSYHVILDESHFKELLMLHVKPPPASFSSECSLIRMGFPQHTVAFLSDPDVRPSFSMSHLDGAGGPALSLGGYFCPQCRAKYTELPVECKVCGLTLVSAPHLARSFHHLFPLQPFIESPAEDHQDIRFCQACQAVLRDKTVFSCPSCRSVFCVECDLFIHESLHCCPCCIHSR------
>UniRef90_A0A8C2T0Q2/1-372 [subseq from] General transcription factor IIH subunit 2 n=2 Tax=Phasianidae TaxID=9005 RepID=A0A8C2T0Q2_COTJA
MDDEPERTKRWEGGYERTWEILKEDESGSLKATIEDILFK-----------------MRHLYVVIDGSRTMEDQDLKPNRLTCTLKLLEYFVEEYFDQNPISQVII------SAEVFYLFAGNPKKHIVALKKAVDMNCQGEPSLYNSLNLAMQTLKHMPGHTSREVLIVFSSLTTCDPANIYELIKSLKAMKIRVSVIGLSAEVRVCTVLTRETGGTYHVILDESHYKELLMHHVSPPPASSSSECSLIRMGFPQHTIASLSDQDAKPSFSMAQLENNSEPCLTLDGYFCPQCRAKYSELPVECKICGLTLVSAPHLARSYHHLFPLDAFQEIPLEEYQGERYCQGCQAEFKDQSVFVCKMCKNAFCVECDMFVHDSLHCCPGCIHEHPTPASV
>UniRef90_UPI000549D0CA/1-217 [subseq from] general transcription factor IIH subunit 2 isoform X2 n=2 Tax=Neognathae TaxID=8825 RepID=UPI000549D0CA
MDDEPERTKRWEGGYERTWEVLKEDESGSLKATIEDILFKAKRKRIYEHHGQVRLGMMRHLYVVVDGSRTMEDQDLKPNRLTCTLKLLEYFVEEYFDQNPISQMGLIVTKNKRAEKMTELSGNPKKHIAALKKAVDMNCQGEPSLYNSLNLAMQTLKHMPGHTSREVLIVFSSLTTCDPANIYELIKCLKAVKIRVSVIGLSAEVRVCTVLTRETGG----------------------------------------------------------------------------------------------------------------------------------------------------------------------------------
>UniRef90_UPI000549D0CA/217-358 [subseq from] general transcription factor IIH subunit 2 isoform X2 n=2 Tax=Neognathae TaxID=8825 RepID=UPI000549D0CA
------------------------------------------------------------------------------------------------------------------------------------------------------------------------------------------------------------------------------------------------------------GFPQHTIASLSDQDAKPSFSMAQLENNSEPCLTLDGYFCPQCRAKYCELPVECKICGLTLVSAPHLARSYHHLFPLDAFQELPLEEYQGERCCQGCQAEIKDQNVYVCKTCKNAFCVECDMFIHDSLHCCPGCIHEHPAPVS-
>UniRef90_A0A3B3T0G3/1-369 [subseq from] General transcription factor IIH subunit n=3 Tax=Mormyridae TaxID=31092 RepID=A0A3B3T0G3_9TELE
MDEEPERAKRWEGGYERTWEVLKEDETGSLKATVEDIVFKAKRKRVFESYGKVRLGMMRHMFVVIDTSRTMEDQDLKPNRLTSTLKLMEYFVDEYFDQNPISQIGIITTRNKRAEKLTDLAGNPKKHISAFKKAVDTPCAGEPSLYNSLNLAMQTLKHMPGHTSREVLVIFSSLTTCDPANIYELIKTLKGLKIRVSVIGLSAEVHVCTILTRETGGTYHVILDESHFRELLTFHVKPPPASSSSECSLIRMGFPQHTIASVSDQDSKPSFSMSHLDSNGGPGLTLGGYYCPQCRAKYTELPVECKVCGLTLVSAPHLARSFHHLFPMDAFQEMPLEDVQGERFCQACQGELKDKSVIIIPFSTSVWSV--------------------------
>UniRef90_H2SPU5/1-388 [subseq from] General transcription factor IIH subunit n=2 Tax=Takifugu rubripes TaxID=31033 RepID=H2SPU5_TAKRU
MDEEPERAKRWEGGYERTWEVLKEDESGSLKATVEEILFQSKKRRLIESHGQVRLGMMRHLFVVIDCSRSMEDQDLKPNRLTSTLKLLEAFVDEYFDQNPISQMGLITTKNKRAEKLTDLSGNPKKHCAALKKAVDTVCVGEPSLYNCLSLAVQTLRHMPGHTSRELLIILSSLTTCDPANIYELIETLKTLKVRVSVIGLSAEVRVCTVLTRETGGSYHVILDESHFKELLMLHVKPPPASSSSECSLIRMGFPQHTVASLTDQDAKPSFSMAHLDSSSGPDLSLGGYFCPQCHAKYTELPVECKVCGLTLVLAPHLARSFHHLFPLQVFTESPADDLQTERSCQACHGELKDKSVFSCPSCLSVFCVDCHLFIHDSLHCCPCCIHR-------
>UniRef90_UPI0015919CD7/1-217 [subseq from] general transcription factor IIH subunit 2 isoform X2 n=1 Tax=Zootoca vivipara TaxID=8524 RepID=UPI0015919CD7
MDDEPERAKRWEGGYERTWEVLKEDESGSLKASIEDILYKAKRKRIFEHHGQVRLGMMRHLYVVVDGSRTMEDQDLKPTRLTCTLKLLEYFVEEYFDQNPISQVGIIVTKGKRAEKLTELSGNPRKHTAALKKAVDMSCLGEPSLYNALNLAAQTLKHMPGHTSREVLVIFSSLTTCDPSNIYDLIKSLKALKIRVSIIGLSAEVRVCTVLARETGG----------------------------------------------------------------------------------------------------------------------------------------------------------------------------------
>UniRef90_UPI0015919CD7/217-357 [subseq from] general transcription factor IIH subunit 2 isoform X2 n=1 Tax=Zootoca vivipara TaxID=8524 RepID=UPI0015919CD7
------------------------------------------------------------------------------------------------------------------------------------------------------------------------------------------------------------------------------------------------------------GFPQHTIASLTDQDAKPSFSMVQLENSNDPGLTLGGYFCPQCRAKYCELPVECKVCGLTLVSAPHLARSYHHLFPLDAFQEVPLEQYIGERYCQGCQGEITDQHVYICKVCQCAFCVECDIFAHDTLHCCPGCIHKHPAPP--
>UniRef90_A0A8C5EUS6/1-386 [subseq from] General transcription factor IIH subunit n=4 Tax=Gouania willdenowi TaxID=441366 RepID=A0A8C5EUS6_9TELE
MDEEPERAKRWEGGYERTWEVLKEDESGSLRASVEEILYQAKRKRVMETHGQVRLGMMRHLYVVIDCSRSMEDQDLKPNRLSSTLKLMEAFVDEYFYQNPISQVGIITTKNKRAEKLTELAGNPKKHVAALRKAVDTVCAGEPSLYNALSLAVHTLKHMPGHTSREVLIVLSSLTTCDPSNIYELIKTLKSLKVRVSVIGLSAEVRVCTVLTRETGGFYHVILDESHFKELLMLHVKPPPASASSECSLIRMGFPQHCVASLSDQDAKPSFSMSQLDGD-SPGLSLSGYFCPQCHAKYTELPVECKVCGLTLVSAPHLARSFHHLFPLQAFTESPVEQHT-DRSCQGCQGRLKDRSVFSCPSCFSSFCMDCDLFIHDSLHCCPCCIHG-------
>UniRef90_UPI001471B6E2/1-391 [subseq from] general transcription factor IIH subunit 2 n=1 Tax=Thalassophryne amazonica TaxID=390379 RepID=UPI001471B6E2
MDEEPERSKRWEGGYERTWEVLKEDESGSLKSTVEEILFQTKRKRVLESHGQVRLGMMRHLYVVIDCSKAMEEQDLKPNRLTSTLKLMELFVEEYFDQNPISQMGIITTKNKRAERLTDLAGNPKKHIAAVKKAVDTICVGEPSLYNSLSLAAQTLKHMPGHTSREILIILSSLTTCDPANIYELIKTLKSQKIRVSVIGLSAEVRVCTVLTRETGGLYHVILDEGHFKDLLMLHIKPPPASCTSECSLIRMGFPQHVIASLNDQDAKPSFCMSHLDSSSGPGLSLDGYFCPQCRAKYSELPVECKVCGLTLVSAPHLARSFHHLFPLQAFIESNTNEHHGDRFCQACQAELNDKSVFTCPSCHSVFCVECDFFIHDSLHICPCCTHTQNA----
>UniRef90_A0A1A8UE38/1-392 [subseq from] General transcription factor IIH subunit n=8 Tax=Nothobranchiidae TaxID=405002 RepID=A0A1A8UE38_NOTFU
MDEEPERAKRWEGGYERTWEVLKEDESGSLTATVEEILYQSKKRRVIKSHEQVRLGMMRHLYFVIDCSRSMDDQDLKPNRLTSTLKLMETFVDEYFDQNPISQVGIIITKNKRAEKLTELSGNPKKHIDALKKAVDTPCVGEPSLYNALSLALNNLKHMPGHTSREILIILSSLTTCDPANIYELITTLKSLKVRVSVIGLSAEVRVCTVLTRETGGSYHVILDESHFKELLMLHVKPPPASSSSECSLIRMGFPQHTVASLSDQDAKPSFSMSHLDSSSGAGLSLGGYFCPQCHAKYTELPVECKVCGLTLVSAPHLARSFHHLFPLQAFLESPTEKLLKNRFCQACQRELEDKTMFSCPSCHHVFCLDCDLFIHDSLHCCPCCIQSRGAP---
>UniRef90_UPI001C421987/1-391 [subseq from] general transcription factor IIH subunit 2 n=1 Tax=Solea senegalensis TaxID=28829 RepID=UPI001C421987
MDEETERAKRWEGGYERTWEVLREDESGSLRASVEEILFQSKRKRVIKSHEQVRLGMMRHLYVVIDCSRTMEDQDLKPNRLTSTLKLMEAFVDEYFDQNPISQVGIITTKNKRAEKLTDLAGNPKKHIAALKKAvVDTVCGGEPSLYNALNLALQSLKHMPGHTSREILIVLSSLTTCDPANIYELIKTLTSLKVRVSVIGLSAEVRVCTVLTRETGGLYHVILDESHFKDLLMMHVKPPPASSSSECSLIRMGFPQHAIASPTDQDAKPSFSMSHLDSSsSDAGLSLGGYFCPQCHAKYTELPVECKVCGLTLVSAPHLARSFHHLFPLQAFTESPVEELqQGDRFCQACQGELKDKFTFTCPSCRSVFCVECDLFIHDALHCCPCCIHT-------
>UniRef90_H0VDH6/1-365 [subseq from] VWFA domain-containing protein n=2 Tax=Cavia porcellus TaxID=10141 RepID=H0VDH6_CAVPO
MDEEPERTKRWEGGYERTWEILKEDESGSVKAIIEDILFKAKRKR-----------SMRHLYVVIDGSWTMEDQDLKPNRLTCTLK---YFVEEYFDQNPISQIGIIVTKSKRAEKLTELSGNPRTHITSLKKAIDMTCHGEPSLYNSLSMAMQTLKHMPGHTSREVLIIFSSLTTCDPSNIYDLIKILKAAKIRVSVVGLWAEVRVCAALARETGGMYHVILDESHYKELLMHHVSPPPASSSSECSLICMEFPQHTIAALSDQDAKPSFIIffprRHLDSSSEPGLTLGGYFCPQCQAKYCELPVECKICGLSLVSAPHLARSYHHLFPLD--------------------GQLKDQHVYVCTVCQNVFCVDCDVFVHDSLHCCPGCIHKIPIPSGI
>UniRef90_A0A6P8TJL5/1-388 [subseq from] General transcription factor IIH subunit n=5 Tax=Notothenioidei TaxID=8205 RepID=A0A6P8TJL5_GYMAC
MDEEPERAKRWEGGYERTWEVLKEDESGSLKATVEEILFQSKRKRVIESHGQVRLGMMRHLHVVIDCSRSMDDHDLKPNRLTSTLKLMESFVEEYFDQNPISQLGIITTKNKRAEKLTDLAGNPKNHIVALKKAVATLCVGEPSLYNSLNLAIQTLKHMPGHTSREILIVLSSLTTCDPANICELIKTLKALKVRVSVIGLSAEVRVCTVLTRETGGSYRVILDESHFKELLMLHVKPPPASSSSECSLIRMGFPPHIIASLTNQDAKPSFSMSHLDSSSGAGLSLGGYFCPQCQAKYTELPVECKVCGLTLVSAPHLARSFHHLFPLAAFTESPVDGLQDDRVCQACQGELKDKTAFTCPSCRSVFCVECDLFIHDSLHCCPCCLHS-------
>UniRef90_UPI00103862AF/35-366 [subseq from] General transcription factor IIH subunit 2, p44 n=1 Tax=Homo sapiens TaxID=9606 RepID=UPI00103862AF
-------------------------------------------------XGQVRLGMMRHLYVVVDGSRTMEDQDLKPNRLTCTLKLLEYFVEEYFDQNPISQIGIIVTKSKRAEKLTELSGNPRKHITSLKKAVDMTCHGEPSLYNSLSIAMQTLKHMPGHTSREVLIIFSSLTTCDPSNIYDLIKTLKAAKIRVSVIGLSAEVRVCTVLARETGGTYHVILDESHYKELLTHHVSPPPASSSSECSLIRMGFPQHTIXXXXXXXXXXXX------XXXXXXXXXGGYFCPQCRAKYCELPVECKICGLTLVSAPHLARSYHHLFPLDAFQEIPLEEYNGERFCYGCQGELKDQHVYVCAVCQNVFCVDCDVFVHDSLHCCPGCIH--------
>UniRef90_Q4T3D5/2-393 [subseq from] General transcription factor IIH subunit n=2 Tax=Tetraodon nigroviridis TaxID=99883 RepID=Q4T3D5_TETNG
MDEEPERAKRWEGGYERTWEVLKEDESGSLKASVEEILFQAKKRRLVQSHGQVRLGMMRHLYVVIDCSRSMEDQDLKPNRLTSTLKLMEGFVEEYFDQNPISQMGIITTKNKRAEKLTDLAGNPKKHAAALKKAVDSACVGEPSLYNCLSLALQTLRHMPGHTSREVLIILSSLTTCDPGNIYELIQTLKSLKVRVSVVGLSAEVRVCTVLTRETGGSYHVILDESHFKELLMLHVKPPPASCSSECSLIRMaGFPQHTMASLTDQDAKPSFSMAHLEGGgGGPDLSLGGYFCPQCHAKYTELPVECKVCGLTLVLAPHLARSFHHLFPLQVFPESSAEDPPKDRFCQACQGRLKDKSVFTCPSCHSVFCVECDLFIHDSLHCCPCCIHRPS-----
>UniRef90_A0A852EJZ3/1-400 [subseq from] TF2H2 factor (Fragment) n=1 Tax=Vidua macroura TaxID=187451 RepID=A0A852EJZ3_VIDMA
MDDEPERTKRWEGGYERTWEILKEDESGSLKATIEDILFKAKRKRLCEHHGQVRLGMMRHLYVVIDGSRTMEDQDLKPNRLTCTLKLLEYFVEEYFDQNPISQIGLIVTKSKRAEKMTELSGREvvfflKLQILFLEKNTTQMCSDSSIVYFLLSLLILYITTSVDFVRSDLMLRSRGLXxECLYICFFLYFKCLKAVKIRVSVIGLSAEVRVCTVLAQETGGTYHVILDESHYKELLMHHVSPPPASSTSECSLIRMGFPQHTIASLSDQDAKPSFSMAQLENNSDPGLTLGGYFCPQCRAKYCELPVECKICGLTLVSAPHLARSYHHLFPLDAFQEVPLEEYKGERYCQGCQGEMKDQNVYICKVCQNAFCVECDLFVHDSLHCCPGCIHKHPAPVS-
>UniRef90_A0A5C6N692/1-385 [subseq from] IIH subunit 2 General transcription factor n=3 Tax=Takifugu TaxID=31032 RepID=A0A5C6N692_9TELE
MDEEPERAKRWEGGYERTWEVLKEDESGSLKATVEEILFQSKKRRLIESHGQVRLGMMRHLFVVIDCSRSMEDQDLKPNRLTSTLKLLEAFVDEYFDQNPISQMGLITTKNKRAEKLTDLSGNPKKHCAALKKAVDTVCVGEPSLYNCLSLAVQTLRHMPGHTSRELLIILSSLTTCDPANIYELIETLKTLKVRVSVIGLSAEVRVCTVLTRETGGSYHVILDESHFKELLMLHVKPPPASSSSECSLIRMGFPQHTVASLTDQDAKPSFSMAHLDSSSGPDLSLGGYFCPQCHAKYTELPVECKVCGLTLVLAPHLARSFHHLFPLQVFTESPADDLQTERSCQACHGELKDKSVFSCPSCLSVFCVDCHLFIHDSLHCCP-CL---------
>UniRef90_A0A3P8WHF4/1-390 [subseq from] General transcription factor IIH subunit n=3 Tax=Cynoglossus semilaevis TaxID=244447 RepID=A0A3P8WHF4_CYNSE
MDEEPERAKRWEGGYERTWEVLKEDESGSLKSSVEAILYQSKRKRMITSHNQVRLGMMRHLYVVIDCSRSMEDQDLKPNRLTSTLKLIEKFVDEYFDQNPISQIGFITTKNKRAEKLTDLAGNPTKHTTALKKAVDTVCGGEPSLYNSLNLAIQSLKHMPGHTSREILIVLSSLTTCDPANIYELIKTLKTLKIRVSVIGLSAEVRVCTVLTRETGGLYNVILDESHYRELLMMHVKPPPATTSSECSLIRMGFPQHTVSAVMDRDAKPSFSMSHLDSSSscDPGLSLGGYFCPQCHAKYTELPVECKVCGLTLVSAPHLARSFHHLFPLQTFTETPVEELQGERFCQACQGELKEKSMFTCPSCKNVYCMECDLYIHDALHFCPCCTHG-------
>UniRef90_UPI00202AD13E/3-355 [subseq from] general transcription factor IIH subunit 2 isoform X2 n=1 Tax=Stegostoma fasciatum TaxID=378071 RepID=UPI00202AD13E
--DEAEKTKRWEGGYERTWEVLKEDETGSLKATVDDLLFKEKRKRVFEHHGQVRLGMMRHLYVIIDMSRSMEDQDLKPNRLTSTLKLLEYFVEEYFDQNPISQIGIVTTKNKRAEKLTELAGNPKKHKEALKKAVGLSCSGEPSLYNSLSLAMETLKHMPGHTSREILVIFSSLTTCDPSNIYDLVKCLKAAKIRVSVIGLSAEVRVCTVLTRETGGTYHVILDESHFKELLYYHVSPPPASSNSECSLIRMGFPQHTMVSLSDQDAKPCFSMAHLDSNSGPILTLGGYYCPQCRAKYTELPVECKVCGLTLVSAPHLARSYHHLFPLEAFTETSLEETRGETYCQGCQGELKDI----------------------------------------
>UniRef90_A0A6P4X3A1/1-311 [subseq from] general transcription factor IIH subunit 2 isoform X2 n=9 Tax=Theria TaxID=32525 RepID=A0A6P4X3A1_PANPR
MDDEPERTKRWEGGYERTWEILKEDESGSLKATIEDILFKAKRKRVFEHHGQVRLGMMRHLYVVVDGSRTMEDQDLKPNRLTCTLKLLEYFVEEYFDQNPISQIGIIVTKSKRAEKLTELSGNPRKHITSLKKAVDMTCHGEPSLYNSLSMAMQTLKHMPGHTSREVLIIFSSLTTCDPSNIYDLIKTLKATKIRVSVIGLSAEVRVCTVLARETGGTYHVILDESHYKELLTHHVSPPPASSGSECSLIRMGFPQHTIASLSDQDAKPSFSMAHLDSNTEPGLTLGGYFCPQCRAKYCELPVECKICDFV------------------------------------------------------------------------------------
>UniRef90_A0A672YBQ7/1-389 [subseq from] General transcription factor IIH subunit n=3 Tax=Sphaeramia orbicularis TaxID=375764 RepID=A0A672YBQ7_9TELE
MDEEPERAKRWEGGYERTWEVLKEDESGSLKATVEEILFQSKRKRVIESHGQVRLGMMRHLYVVIDCSRSMEDQDLKPNRLTSTLKLMEAFVEEYFDQNPISQVGIIMTKNKRAEKLTDLAGNPKKHITALQKAVDSVCVGEPSLYNSLSLAVQTLKHMPGHTSREILIILSSLTTCDPANIYELIKTLKSLKVRVSVIGLSAEVRVCTVLTRETGGSYHVILDESHFKELLMLHVKPPPSSSASECSLIRMGQCTDGFMSNINLTLKPMFSTTLSpSVSCGPGLSLGGYFCPQCHAKYTELPVECKVCGLTLVSAPHLARSFHHLFPLDAFTEIPEEEHHGDRFCQACQGELKDKSVFMCPSCHSVFCVECDLFIHDSLHCCPCCIHN-------
>UniRef90_A0A7N6AT75/1-386 [subseq from] General transcription factor IIH subunit n=1 Tax=Anabas testudineus TaxID=64144 RepID=A0A7N6AT75_ANATE
MDEEPERAKRWEGGYERTWEVLKEDESGSLKATVEELLFQSKRKRVVESHGQVRLGMMRHLFVVIDCSRSMEDQDLKPNRLTSTLKLMEAFVDEYFDQNPISQVGIITTKNKRAEKLTELTGNPKKHIAALKKTVDTACAGEPSLFNSLNLAIQTLKHMPGHTSREILIILSSLTTCDPANIYELIKTLKSLKMRVSVIGLSAEVRVCTVLTRETGGSYHVILDESHFKELLMLHVKPPPASSSSECSLIRMGFPQHTVASLTDQDANVTLNPV--TR--TTSLSLGGYYCPQCHAKYTELPVECKVCGLTLVSAPHLARSFHHLFPLEPFIEIPVEEIQVNRFCQACQGELKDKSAFSCTSCHSVVCVECDLFIHDSLHCCPCCIHSQS-----
>UniRef90_A0A852B6B7/1-405 [subseq from] TF2H2 factor (Fragment) n=1 Tax=Chloropsis cyanopogon TaxID=1218682 RepID=A0A852B6B7_9CORV
MDDEPERTKRWEGGYERTWEILKEDESGSLKATIEDILFKAKRKRLYEHHGQVRLGMMRHLYVVVDGSRTMEDQDLKPNRLTCTLKLLEYFVEEYFDQNPISQIGLIVTKSKRAEKMTELSELSlcASLLSSLDQNATEICSGSPTVnFQPCLIILYVTTSVVFVRSDQMLRsqgLFGSCLLLDQSLWLQQvslrnLRCLKAVKIRVSVIGLSAEVRVCTVLARETGGTYHVILDESHYKELLMHHVSPPPASSTSECSLIRMGFPQHTIASLSDQDAKPSFSMAQLENNSDPGLTLGGYFCPQCRAKYCELPVECKICGLTLVSAPHLARSYHHLFPLDAFQEVPLEEYKGERHCQGCQGEIKDQNVYICKVCQSAFCVECDLFVHDSLHCCPGCIHEHPAPVS-
>UniRef90_UPI00145A8255/1-398 [subseq from] general transcription factor IIH subunit 2 n=1 Tax=Periophthalmus magnuspinnatus TaxID=409849 RepID=UPI00145A8255
MDEEPERAKRWEGGYERTWEVLKEDESGSLKATVEEILFQSKRKRVMESHGQVRLGMMRHMFVVVDCSRSMEDQDLKPTRLASTLKLLEKFVEEYFDQNPISQLGIITTKNKRAERLTDLSGNPSRHTSALRKAADTVCVGEPSLYNALSLAMATLKHMPGHTSREVLIVMSSLTTCDPSNIYDLIKTLKSLRVRVSVIGLSAEVRVCSVLTRETGGRYHVILDESHFKELLLMHVTPPPTTAAAECSLIRMGFPQHTMVSLNEQDAKPSFSMAHLESSAgpgsgpgsgpGPGLSLGGYFCPQCHGKYTELPVECKVCGLTLVSAPHLARSFHHLFPLETFREKLLEDHHGDRFCEACQGELRDKTVFECPTCAAVFCVECDLFIHDSLHCCPRCIHT-------
>UniRef90_A0A3Q3L5T3/46-418 [subseq from] General transcription factor IIH subunit n=4 Tax=Eupercaria TaxID=1489922 RepID=A0A3Q3L5T3_9LABR
-------------------EVLKEDESGSLKATVEEILFQSKRKRVVESHGQVRLGMMRHLYVVIDCSRSMEDQDLKPNRLTSTLKLMEAFVDEYFDQNPISQVGIITTKNKRADKLTELAGNPKKHIAALKKAVDTVCGGEPSLYNSLNLAAQSLKHMPGHTSREILIVLSSLTTCDPANIYELIKTLKSLKVRVSVIGLSAEVRVCTVLTRETGGSYHVILDESHFKELLMLHVKPPPASSSSECSLIRMGFPQHTIASLSDQDAKPSFSMSHLDSSSGPGLSLAGYFCPQCHAKYTELPVECKVCGLTLVSAPHLARSFHHLFPLQAFTETPVEELRGDRFCQACQGGLKDKSVFTCPACHSVFCMECDLFIHDSLHCCPCCIHSQSAP---
>UniRef90_A0A8C9RGY1/1-392 [subseq from] General transcription factor IIH subunit n=1 Tax=Scleropages formosus TaxID=113540 RepID=A0A8C9RGY1_SCLFO
MDEEPERTKRWEGGYERTWEVLKEDESGSLKATVEDILFKDKRKRVFENYGQVRLGMMRHLFVVIDTSRTMEDQDLKPNRLTSTLKLMEYFVDEYFDQNPISQIGIIITKNKRAEKLTDLAGefSPRRitAVWLLKHFSDSFCAGSSISHGWPRLKQSvSNRHMPGHTSREVLVIFSSLTTCDPSNIYDLIKTLKGLKIRVSVIGLSAEVRVCTILTRETGGTYHVILDETHFRELLTFHVKPPPASSSSECSLIRMGFPQHAIASVSDQDSKPSFSMSHLDNSSGPGLTLGGYYCPQCRAKYTELPVECKVCGLTLVSAPHLARSFHHLFPMDAFQEMPLEEFEGERYSLSFYA-LLNTAVFICSVCSSAFCVECDLFIHDTLHCCPSCIHS-------
>UniRef90_UPI000A1C4F7E/1-408 [subseq from] general transcription factor IIH subunit 2-like n=1 Tax=Boleophthalmus pectinirostris TaxID=150288 RepID=UPI000A1C4F7E
MDEEPERTKRWEGGYERTWEVLKEDESGSLKASVEEILFQNKRKRVIENHGQVRLGMMRHLFVVVDCSRSMEDQDLKPTRLTCTLKLLEKFVEEYFDQNPISQLGIITTKNKRAEKLTDLSGNPSKHVFALRKAADGVCLGEPSLYNALNLAAATLRHMPGHTSREVLIVMSSLTTCDPSNIYDLIKTLKSLRVRVSVVGLCAEVRVCSVLTRETGGRYHVILDEGHFKELLLMHVTPPPSAAAADCSLIRMGFPQHTVVSLNDPDAKPSFSSAHLEssagpgpgsG--SgpgpgsgpgpgPGLSLGGYFCPQCNAKYTELPVECKVCGLTLVSAPHLARSFHHLFPLEVFREKLLEEHQGQRFCEACQGELRDKSVFECPSCSSVFCVECDVFIHEALHCCPHCIHSTP-----
>UniRef90_A0A673GPP7/1-346 [subseq from] General transcription factor IIH subunit n=1 Tax=Sinocyclocheilus rhinocerous TaxID=307959 RepID=A0A673GPP7_9TELE
MDEEPERAKRWEGGYERTWEVLKEDESGSLKATVEDILFQAKRKRVFEGHGQVRLGMMRHLFVIIDSSRSMEDQDLKPNRLTSTLKLMEFFVEEYFDQNPISQIGIITTKNKRAEKLTDLAGNPKKHLAALKKAVDSTCVGEPSLYNSLNVAMQTLKHMPAHTSKEILVIFSSLTTCDPANIYELIKTLNALKIRVSVIGLSAEVRVCTILTRETGGSYNVILDESHFKELLMLHVKPPPASSSSECSLIRMGFPQHVIASMSDQDAKPSFSMLHLDSTGEPGLTLGGYYCPQCRAKYTELPVECKVCGLTLVSAPHLARSFHHLFPLEAFQETPLEEYEGERYLL-------------------------------------------------
>UniRef90_UPI00147E946B/1-373 [subseq from] general transcription factor IIH subunit 2 isoform X2 n=1 Tax=Pangasianodon hypophthalmus TaxID=310915 RepID=UPI00147E946B
MDEEPERAKRWEGGYERTWEVLKEDESGSLKATVEDILFEAKRKRVFESHGQVRLGMMRHLYVVIDSSRTMEDQDLKPNRLASTLKLMEYFVEEYFDQNPISQIGIITTKNKRAEKLTDLAGNPKKHITALKKAVDSGCVGEPSLYNALSIAMQTLKHMPGHTSREILVIFSSLTTCDPANIYDLIKTLKSLKIRVSVIGLSAEVRVCTVLTRETGGSYNVILDESHFKELLTFHVKPPPASSTSECSLIRMGFPQHVIASASDQDAKPSFSMSHLESSdGGPGLSLGGYYCPQCRAKYTELPVECKVCGLTLVSAPHLARSFHHLFPLEAFQERPLEEHTGDRCVCVCVCVCVCVCVCVCVCVCVCVCVKAR-----------------------
>UniRef90_A0A3Q3EAF9/1-358 [subseq from] General transcription factor IIH subunit n=2 Tax=Eupercaria TaxID=1489922 RepID=A0A3Q3EAF9_9LABR
MDEEPERAKRWEGGYERTWEVLKEDESGSLKATVEEILFQSKRKRVVESHGQVRLGMMRHLYVVIDCSRSMEDQDLKPNRLTSTLKLMEAFVDEYFDQNPISQVGIITTKNKRADKLTELAGNPKKHIAALKKAVDTVCGGEPSLYNSLNLAAQSLKHMPGHTSREILIVLSSLTTCDPANIYELIKTLKSLKVRVSVIGLSAEVRVCTVLTRETGGSYHVILDESHFKELLMLHVKPPPASSSSECSLIRMGFPQHTIASLSDQDAKPSFSMSHLDSSSGPGLSLAGYFCPQCHAKYTELPVECKVCGLTLVSAPHLARSFHHLFPLQAFTETPVEELRGDRFCQACQGGLKDKSVS-------------------------------------
>UniRef90_A0A663N5S0/1-335 [subseq from] VWFA domain-containing protein n=6 Tax=Neognathae TaxID=8825 RepID=A0A663N5S0_ATHCN
---------------------------------------------------------MRHLYVVVDGSRTMEDQDLKPNRLTSTLKLLEYFVEEYFDQNPISQIGLIVTKSKRAEKMTELSGNSKKHITALKKAVDMNCSGEPSLYNSLNLAMQTLKHMPGHTSREVLIVFSSLTTCDPANIYDLIKVQK-IKPDVSVIGLSAEVRVCTVLAQETGGTYHVILDESHYKELLMGHVSPPPASSSSECSLIRMGFPQHTIASLSDQDAKPSFSMAQLENNSEPSLTLGGYFCPQCRAKYCELPVECKICGLTLVSAPHLARSYHHLFPLDAFQEVPLEEYQGERCCQGCQGEMKDRNVYICKACQNAFCVECDLFVHDSLHCCPGCINKHAAPV--
>UniRef90_A0A5N4EEI7/14-353 [subseq from] General transcription factor IIH subunit 2 n=1 Tax=Camelus dromedarius TaxID=9838 RepID=A0A5N4EEI7_CAMDR
-----ERVEGEEGNF-RLWSCVEAS-GAAVWRVVYGIALKRLHnfNRVFEHHGQVRLGMMRHLYVVVDGSRTMEDQDLKPNRLTCTLKLLEYFVEEYFDQNPISQIGIIVTKGKRAEKLTELSGNPRKHTTSLKKAVDMTCHGEPSLYNSLNMAMQTLKHMPGHTSREVLIIFSSLTTCDPSNIYDLIKTLKAAKIRVSVIGLSAEVRVCTILARETGGTYHVILDESHYKELLTHHVSPPPASSSSECSLIRMGFPQHTIASLSDQDAKPSFSMAHLDSNTEPGLTLGGYFCPQCRAKYCELPVECKICGLTLVSAPHLARSYHHLFPLDAFQEIPLEEHNGERYM--------------------------------------------------
>UniRef90_A0A4W3HLF1/2-346 [subseq from] General transcription factor IIH subunit n=1 Tax=Callorhinchus milii TaxID=7868 RepID=A0A4W3HLF1_CALMI
-YDEPERTKRWEGGYERTWEVLKEDESGSLKASVDDLLFKEKRKRVCEHYGQVRLGMMRHLYVVVDMSRSMEDQDLKPNRLACTLKLLEYFVEEYFDQNPISQIGIISTKTKRAEKMTELAGNPKKHIEALKKVVGVACSGEPSLYNSLSLAMETLKHMPGHTSREVIVIFSSLTTCDPSNIYDLIKCLKAVKIRVSVIGLSAEVRVCTMLTRETGGTYHVILDENHFKELLMYHVSPPPASSTSECSLIRMGFPQHTMASFSDQDAKPSFSMAHLDSSSGPVLTLGGYYCPQCRAKYTELPVECKVCGLTLVSAPHLARSYHHLFPLDVFRETPLERIQGERYSV-------------------------------------------------
>UniRef90_A0A6P5LBC5/24-333 [subseq from] general transcription factor IIH subunit 2 isoform X3 n=1 Tax=Phascolarctos cinereus TaxID=38626 RepID=A0A6P5LBC5_PHACI
-------------------------------------------------------------------------------------LLLEYFVEEYFDQNPISQIGIIVTKSKRAEKLTELSGNPRKHIASLKKAVDMTCHGEPSLYNSLNLAMQTLKHMPGHTSREVLIIFSSLTTCDPSNIYDLIKSLKAAKIRVSVIGLSAEVRVCTVLARETGGTYHVILDESHYKELLTHHVSPPPASSSSECSLIRMGFPQHTIASLSDQDAKPSFSMAHLDSSTEPGLTLGGYFCPQCRAKYSELPVECKICGLTLVSAPHLARSYHHLFPLEAFQEVSLEEYNGEGFCQGCLGELKDQHVYICTVCQNVFCVDCDLFIHDSLHCCPGCIHKNPAPSGV
>UniRef90_UPI0006AAFFC7/1-357 [subseq from] general transcription factor IIH subunit 2-like isoform X1 n=1 Tax=Pundamilia nyererei TaxID=303518 RepID=UPI0006AAFFC7
MDEEPERAKRWEGGYERTWEVLKEDESGSLKATVEEILYQSKRKRVIESHGQVRLGMMRHVYVVIDCSRSMEDQDLKPNRLTSTLKLMEVFVDEYFDQNPISQVGIITTKNKRAEKLTDLAGNPKKHITALKKAVDTVCVGEPSLYNSLNLAIQTLKHMPGHTSREILIILSSLTTCDPANIYELIKTLKSLKVRVSVIGLSAEVRVCTVLTRETGGSYHVILDESHFKELLMLHIKPPPASSSSECSLIRMGFPQHTIASVTDQDAKPSFSMSHLDSSSGPGLSLGGYLCPQCHATYTELPVECKVCGLTLVSAPHLARSFHHLFPLQAFVESPVENLQGDRFCQACQAELKDKSI--------------------------------------
>UniRef90_UPI001C2D5231/1-359 [subseq from] general transcription factor IIH subunit 2 isoform X1 n=2 Tax=Haplochromis burtoni TaxID=8153 RepID=UPI001C2D5231
MDEEPERAKRWEGGYERTWEVLKEDESGSLKATVEEILYQSKRKRVIESHGQVRLGMMRHVYVVIDCSRSMEDQDLKPNRLTSTLKLMEVFVDEYFDQNPISQVGIITTKNKRAEKLTDLAGNPKKHITALKKAVDTVCVGEPSLYNSLNLAIQTLKHMPGHTSREILIILSSLTTCDPANIYELIKTLKSLKVRVSVIGLSAEVRVCTVLTRETGGSYHVILDESHFKELLMIHIKPPPASSSSECSLIRMGFPQHTIASVTDQDAKPSFSMSHLDSSSGPGLSLGGYLCPQCHATYTELPVECKVCGLTLVSAPHLARSFHHLFPLQAFVESPVENLQGDRFCQACQAELKDKSVSV------------------------------------
>UniRef90_A0A7K4WJT3/2-343 [subseq from] TF2H2 factor (Fragment) n=1 Tax=Tachuris rubrigastra TaxID=495162 RepID=A0A7K4WJT3_9TYRA
---------------------------------------------------------MRHLYVIVDGSRTMEDQDLKPNRLTCTFKLLEYFVEEYFDQNPISQIGLIITKSKRAEKMTELSGNSKKHLTALKKAVDMNCSGEPSLYNSLNLAMKTLKHMPGHTSREILVVFSSLTTCDPVNINDLIKyafffylkCLKAFKIRVSVIGLSAEVRVCTVLSRETGGTYHVILDESHYKELLMRHVSPPPASSSSECSLIRMGFPQHTVGSLSDQDAKPSFSMVQLENNSDPGLTLGGYFCPQCRAKYCELPVECKICGLTLVCAPHLARSYHHLFPLDAFEEVPLEEYKGERYCQGCQGEMKDQNVYICKVCRSAFCVECDLFVHDSLHCCPGCVHEHPA----
>UniRef90_UPI0007F9095C/1-377 [subseq from] general transcription factor IIH subunit 2 isoform X2 n=1 Tax=Kryptolebias marmoratus TaxID=37003 RepID=UPI0007F9095C
MDEESERAKRWEGGYERTWEVLKEDESGSLKATVEEILYQSKRKRVTESHGQVRLGMMRHLYVVIDGSRSMEDQDLKPNRLTSTLKLMETFVDEYFDQNPISQVGIIITKNKRAEKLTDLAGNPKKHIAALKKAVDTSCVGEPSLYNSLSLALQTLRHMPGHTSREVLIILSSLTTCDPANIYELVKTLKSVKVRVSVIGLSAEVRVCTVLTRETGGSYHVILDEIHFKELLMLHVKPPPARSSSECSLIRMGLS------------LPSVSPSHLDSSSDPGLSLRGYFCPQCHAKYTELPVECRVCGLTLVSAPHLARSFHHLFPLQDFIESPVEELQGSRFCQTCQAELKEKSVFSCPSCLSVFCVECDLFIHESLHCCPCCIHSR------
>UniRef90_A0A6A4SKJ0/1-378 [subseq from] VWFA domain-containing protein n=1 Tax=Scophthalmus maximus TaxID=52904 RepID=A0A6A4SKJ0_SCOMX
MDEEPERAKRWEGGYERTWEVLKEDESGSLKATVEEILFQSKRKRVIESHEQVRLGMMRHLYLVIDCSRSMEDQDLKPNRLTSSLKLMEAFVDEYFDQNPISQVGIITTKNKRAEKLTDLTGNPKKHTAALKKAVDTVCAGEPSLYNSLSLAIQSLKHMPGHTSREILIVLSSLTTCDPGNIYELIKTLKSLKVRVSVIGLSAEVRVCTVLTRETGGFYHVILDESHFKELLMMHVKPPPASSSSECSLIRMGFPQHVLAALTDQDAKPSFSMSHLEGGSgGPGLSLGGYFCPQCHAKYTELPVECKVCGLTLVSAPHLARSFHHLFPLQAFVESPMQELQGDRFCQACEGELKDKRARVLNGIV-AVCPDLGIGNHGN-----------------
>UniRef90_A0A556V0W4/1-345 [subseq from] General transcription factor IIH subunit n=1 Tax=Bagarius yarrelli TaxID=175774 RepID=A0A556V0W4_BAGYA
MDEEPERAKRWEGGYERTWEVLKEDESGSLKATVEDILFEAKRKRVFESHGQVRLGMMRHLYVVIDSSRSMEDQDLKPNRLTSTLKLMEYFVEEYFDQNPISQIGIITTKNKRAEKLTELAGNPKKHTAALKKAVDSGCVGEPSLYNALSIAMQTLKHMPGHTSREILVIFSSLTTCDPANIYDLIKTLKSFKIRVSVIGLSAEVRVCSVLTRETGGSYNVILDESHFKELLTFHVKPPPASSSSECSLIRMGFPQHVIASPSDQDAKPSFSMSHLESSDgGAGLSLGGYYCPQCRAKYTELPVECKVCGLTLVSAPHLARSFHHLFPLELFEERPLVEHTGDRC---------------------------------------------------
>UniRef90_A0A671VHI3/1-355 [subseq from] General transcription factor IIH subunit 2-like n=1 Tax=Sparus aurata TaxID=8175 RepID=A0A671VHI3_SPAAU
MDEEPERAKRWEGGYERTWEVLKEDESGSLKATVEDILFQSKRKRVIENHGQVRLGMMRHLYVLIDCSRSMEDQDLKPNRLASTLKLMEAFVDEYFDQNPISQVGIITTKNKRAEKLTDLAGNPKKHIAALKKAVDTLCVGEPSLYNSLNLAIQTLKHMPGHTSREILIILSSLTTCDPASIYELIKTLKSLKVRVSVIGLSAEVRVCTVLTRETGGSYHVILDESHFRELLMLHVKPPPASSSSECSLIRMGFPQHTIASLTDQGAKPSFSMSHLDNSSGPGLSLEGYFCPQCHAKYTELPVECKVCGLTLVLAPHLARSFHHLFPLQAFTESSVEELQEDRFCQACQGELKDK----------------------------------------
>UniRef90_A0A7L3GFX6/1-309 [subseq from] TF2H2 factor (Fragment) n=3 Tax=Neognathae TaxID=8825 RepID=A0A7L3GFX6_9AVES
MDEEPERTKRWEGGYERTWEILKEDESGSLKATIEDILFKAKRKRLYENHGQVRLGMMRHLYVVVDGSSTMEDQDLKPNRLTCTLKLLEYFVEEYFDQNPISQLGLIVTKSKRAEKMTELSGNSKKHITALKKAVDMNCSGEPSLYNSLNLAMQTLKHMPGHTSREVLIVFSSLTTCDPANIYDLIKCLKAVKIRVSVIGLSAEVQVCTVLARETGGTYHVILDESHYKELLMHHVSPPPASSSSECSLIRMGFPQHTIASLSDQDAKPSFSMAHLENNSEPGLTLGGYFCPQCRAKYCELPVECKICG--------------------------------------------------------------------------------------
>UniRef90_A0A8J4WVU2/440-787 [subseq from] General transcription factor IIH subunit 2-like protein (Fragment) n=1 Tax=Clarias magur TaxID=1594786 RepID=A0A8J4WVU2_CLAMG
--------KRRVSDYDRRVEVLKEDESGSLKATVEDILFEAKRKRVFESHGQVRLGMMRHLFVVIDSSRTMEDQDLKPNRLTSTLKLMEYFVEEYFDQNPISQIGIITTKNKRAEKLTDLAGNPKKHVTALKKAVDAGCVGEPSLYNALSMAMQTLKHMPGHTSREILVIFSSLTTCDPANIYDLIKTLKSLKIRVSVIGLSAEVRVCTVLTRETGGSYSVILDESHFKELLTFHVKPPPASSSSECSLIRMGFPQHVIASASDQDAKPSFSMSHLESSdGGPGLSLGGYFCPQCRAKYTELPVECKVCGLTLVSAPHLARSFHHLFPLEAFQERPLEEHTGDRFCQACQGELKDK----------------------------------------
>UniRef90_A0A8T3DU37/499-715 [subseq from] Occludin n=1 Tax=Albula goreensis TaxID=1534307 RepID=A0A8T3DU37_9TELE
MDEEPERAKRWEGGYERTWEVLKEDESGSLKATVEDILFQTKRKRVFESHGQVRLGMMRHMFVVIDSSRTMEDQDLKPSRLASTLKLMEYFVEEYFDQNPISQVGIIITRNKRAEKLTDLAGNPRKHVEALRKAVDTPCVGEPSLYNSLSLAMQTLKHMPGHTSREILIIFSSLTTCDPANIYELVKTLKERKIRVSVIGLSAEVRVCTVLTRETGG----------------------------------------------------------------------------------------------------------------------------------------------------------------------------------
>UniRef90_A0A8T3DU37/715-852 [subseq from] Occludin n=1 Tax=Albula goreensis TaxID=1534307 RepID=A0A8T3DU37_9TELE
------------------------------------------------------------------------------------------------------------------------------------------------------------------------------------------------------------------------------------------------------------GFPQHTIASVSDQDSKPSFSMSHLDSSSGPGLTLGGYFCPQCRAKYTELPVECKVCGLTLVSAPHLARSFHHLFPLDTFQETNLEDYKGERFCQACQGELKDKSVFTCPVCRTVFCVECDLFIHETLHCCPSCIHNKS-----
>UniRef90_A0A8C1R336/1-358 [subseq from] General transcription factor IIH, polypeptide 2 n=1 Tax=Cyprinus carpio TaxID=7962 RepID=A0A8C1R336_CYPCA
MDEEPERAKRWEGGYERTWEVLKEDESGSLKATVDDILFQAKRKRVFEGHGQVRLGMMRHLFVIIDSSRSMEDQDLKPNRLTSTLKLMEFFVEEYFDQNPISQIGIITTKNKRAEKLTDLAGNPKKHIAALKKAVDGTCVGEPSLYNSLNVAMQTLKHMPAHTSKEILVIFSSLTTCDPANIYELIKTLNALKIRVSVIGLSAEVR-----------TYHNMV-TFHFKELLMLHVKPPPASSSSECSLIRMGFPQHVIASISDQDAKPSFSMSHLDSTSEPGLTLGGYFCPQCRAKYTELPVECKVCGLTLVSAPHLARSFHHLFPLEAFQETPLEEYEGERLA------------------KEMFCVECDLFIHDTLHCCPGCIYS-------
>UniRef90_A0A2Y9KPQ2/41-162 [subseq from] general transcription factor IIH subunit 2 isoform X3 n=2 Tax=Laurasiatheria TaxID=314145 RepID=A0A2Y9KPQ2_ENHLU
MDEEPERTKRWEGGYERTWEILKEDESGSLKATIEDILFKAKRKRVFEHHGQVRLGMMRHLYVVVDGSRTMEDQDLKPNRLTCTLKLLEYFVEEYFDQNPISQIGIIVTKSKRAEKLTELSG---------------------------------------------------------------------------------------------------------------------------------------------------------------------------------------------------------------------------------------------------------------------------------
>UniRef90_A0A2Y9KPQ2/161-339 [subseq from] general transcription factor IIH subunit 2 isoform X3 n=2 Tax=Laurasiatheria TaxID=314145 RepID=A0A2Y9KPQ2_ENHLU
-----------------------------------------------------------------------------------------------------------------------------------------------------------------------------------------------------------------------SGTYHVILDESHYKELLTHHVSPPPASSSSECSLIRMGFPQHTIASLSDQDAKPSFSMAHLDSNTEPGLTLGGYFCPQCRAKYCELPVECKICGLTLVSAPHLARSYHHLFPLDAFQEIPLEEHNGEKFCYGCQGELKDQHVYVCAVCQNVFCVDCDVFVHDSLHCCPGCIHKIPTSSN-
>UniRef90_H0V698/1-76 [subseq from] C2H2-type domain-containing protein n=1 Tax=Cavia porcellus TaxID=10141 RepID=H0V698_CAVPO
MDEKPERTKLWEG----------EDESGSLNATIEDILFKAKRKRVFEHHGQVRLGMMRHLYVAIDGSRTMEDQDLKPNRLTCLSK---------------------------------------------------------------------------------------------------------------------------------------------------------------------------------------------------------------------------------------------------------------------------------------------------------------------
>UniRef90_H0V698/98-257 [subseq from] C2H2-type domain-containing protein n=1 Tax=Cavia porcellus TaxID=10141 RepID=H0V698_CAVPO
-------------------------------------------------------------------------------------QLLEYFVEEYFDQNPISQ-------SKRAEKLTELSG--MKHITSLKKAIDMTCHGEPSLYNSLSMAMQTLKHVPGHTNREVLIIFSSLTTCDPSTIYDLIKTLKAAKIRVSIIGLSAEVRVCTALARETGGMFHVILDESHYKELLTHHVSPPPVSSSSECSLIRMGI---------------------------------------------------------------------------------------------------------------------------------------------
>UniRef90_H0V698/259-374 [subseq from] C2H2-type domain-containing protein n=1 Tax=Cavia porcellus TaxID=10141 RepID=H0V698_CAVPO
---------------------------------------------------------------------------------------------------------------------------------------------------------------------------------------------------------------------------------------------------------------------------------------SKPGLTLGGYFCPQCSAKYGELPVECKICGLTLVSAPHLVWSYHHLFPLDAFQEIPLEEYKGERFCYGCQGQLKDQHVYVCTVCQNVFCVDCDVFVHDSLHFCPGCIHKIPIPSGI
>UniRef90_A0A668UHH5/1-344 [subseq from] General transcription factor IIH subunit n=2 Tax=Percomorphaceae TaxID=1489872 RepID=A0A668UHH5_OREAU
MDEEPERAKRWEGGYERTWEVLKEDESGSLKATVEEILYQSKRKRVIESHGQVRLGMMRHLYVVIDCSRSMEDQDLKPNRLTSTLKLMEAFVDEYFDQNPISQVGIITTKNKRAEKLTDLAGNPKKHITALMKAVDTVCVGEPSLYNSLNLAIQTLKHMPGHTSREILIILSSLTTCDPANIYELIKTLKSLKVRVSVIGLSAEVRVCTVLTRETGGSYHVILDESHFKELLMLHIKPPPASSSSECSLIRMGFPQHTIASVTDQDAKPSFSMSHLDSSSGPGLSLGGYFCPQCHATYTELPVECKVCGLTLVSAPHLARSFHHLFPLQAFIESPVENLQGDRC---------------------------------------------------
>UniRef90_UPI001CF7948C/1-310 [subseq from] general transcription factor IIH subunit 2 isoform X2 n=1 Tax=Varanus komodoensis TaxID=61221 RepID=UPI001CF7948C
MDDEPERTKRWEGGYERTWEVLKEDESGSLKATIEDILYKAKRKRNFEHHGQVRLGMMRHLYVVVDGSRTMEDQDLKPNRLTCTLKLLEYFVEEYFDQNPISQIGIIITKGKRAEKLTELSGNPRKHIAALKKTVDMTCLGEPSLYNALNLATQTLKHMPGHTSREVLVIFSSLTTCDPSNIYDLIKCLKAVKIRVSIIGLSAEVRVCTVLARETGGTYHVILDESHYRELLMHHVSPPPANSSSESSLIRMGFPQHTIASLADQDAKPSFSMAHLENINDPGLTLGGYFCPQCRAKYCELPVECKVCGN-------------------------------------------------------------------------------------
>UniRef90_A0A3P8U737/1-378 [subseq from] General transcription factor IIH subunit n=1 Tax=Amphiprion percula TaxID=161767 RepID=A0A3P8U737_AMPPE
MDEEPERAKRWEGGYERTWEVLKEDESGSLKATVEEILYQSKRKRVIESHGQVRLGMMRHLFVVIDCSRSMEDQDLKPNRLTSTLKLMEAFIDGYFDQNPISQVLMCG--------FVSPPGNPKKHIAMLKKAVDTVCVGEPSLYNSLKLAIQTLKHMPGHTSREILIILSSLTTCDPANIYEMTKTLKSLNVRVSIIGLSAEVRVCTVLTRETGGSYHVILDESHFKELLMLHVKPPPTSSSSECSLIRMGFPQHTIGSLADQDAKPAFSMSHLDSS--SGLSLGGYFCPQCHSNYTELPVECKVCGLTLVSAPHLARSFHHLFPLDHA-TMYLILFFGLSFCQACQGELKDKSIFTCPSCRSVFCVECDLFIHDSLHCCPSCIHSQ------
>UniRef90_UPI001AE89958/1-309 [subseq from] general transcription factor IIH subunit 2 isoform X4 n=2 Tax=Phasianinae TaxID=9072 RepID=UPI001AE89958
MDDEPERTKRWEGGYERTWEILKEDESGSLKATIDDILFKAKRKRIYEHHGQVRLGMMRHLYVVVDGSRTMEDQDLKPNRLTCTLKLLEYFVEEYFDQNPISQMGLIVTKSKRAEKMTELSGNPKKHIAALKKAVDMNCQGEPSLYNSLNLAMQTLKHMPGHTSREVLIVFSSLTTCDPANIYDLIKCLKAVKIRVSVIGLSAEVRVCTVLTRETGGTYHVILDETHYKELLMHHVSPPPASSTSECSLIRMGFPQHTTASLSDQDAKPSFSMAQLENNSEPCLTLDGYFCPQCRAKYSELPVECKICA--------------------------------------------------------------------------------------
>UniRef90_A0A6A1Q9C7/1-307 [subseq from] VWFA domain-containing protein (Fragment) n=5 Tax=Amniota TaxID=32524 RepID=A0A6A1Q9C7_BALPH
-------------------EILKEDESGSLKATIEDILFKAKRKRVFEHHGQVRLGMMRHLYVVVDGSRTMEDQDLKPNRLTCTLKLLEYFVEEYFDQNPISQIGIIVTKSKRAEKLTELSGNPRKHIISLKKAVDMTCHGEPSLYNSLSMAMQTLKHMPGHTSREVLIIFSSLTTCDPSNIYDLIKTLKAAKIRVSVIGLSAEVRVCTVLARETGGTYHVILDESHYKELLTHH---------------------HTIASLSDQDAKPSFSMAHLDSSTEPGLTLGGYFCPQCRAKYCELPVECKICGLTLVSAPHLARSYHHLFPLDAFQDIPLEEHNGERSMFA------------------------------------------------
>UniRef90_A0A5E4BT45/1-149 [subseq from] C2H2-type domain-containing protein n=2 Tax=Theria TaxID=32525 RepID=A0A5E4BT45_MARMO
MDEEPERTKRWEGGYERTWEILKEDESGSLKATIEDILFKAKRKRVFEHHGQVRLGMMRHLYVVVDASRTMEDQDLKPNRLTCTLKLLEYFIEEYFDQNPISQIGIIVTKSKRAEKLTELSGNPRKHITSLKKAVDMTCHGEPSLYNSL------------------------------------------------------------------------------------------------------------------------------------------------------------------------------------------------------------------------------------------------------
>UniRef90_A0A5E4BT45/150-292 [subseq from] C2H2-type domain-containing protein n=2 Tax=Theria TaxID=32525 RepID=A0A5E4BT45_MARMO
------------------------------------------------------------------------------------------------------------------------------------------------------------------------------------------------------------------------------------------------------------RFPQHTIASLSDQDAKPSFSMAHLDNNTEPGLTLGGYFCPQCRAKYCELPVECKICGLTLVSAPHLARSYHHLFPLDAFQEIPLEEFKGERFCYGCQGELKDQHVYVCTVCQNVFCVDCDVFVHDSLHCCPGCIHKIPTPSGI
>UniRef90_A0A4W4GI84/1-396 [subseq from] General transcription factor IIH subunit n=1 Tax=Electrophorus electricus TaxID=8005 RepID=A0A4W4GI84_ELEEL
MDDEPERSKRWEGGYERTWEVLKEDESGSLRATVEDILFQAKRKRVFESHGQVRLGMMRHLYVVIDLSRSMEDQDLKPNRLTSTLKLMEYFVDEYFDQNPISQIGIITTKNKRAERLTDLAGNPKKHTAALKKTVDSACMGEPSLYNALSIAMQTLKHMPGHTSREILVIFSSLTTCDPANIYDLIKTLKALKIRVSVIGLSAEVRVCTVLTRETGGSYSVILDESHYKELLMLHVRPPPASSSSECSLIRMGNGSLTSSEglLKSQGGATDAPLSHKAARRsaAPETAAGCVY--YMYVGVCVLYVRVCVwsPGLTLVSAPHLARSFHHLFPLSAFEERPLEEHTGDRFCQACQGELKDKSVYVCPACSSVFCVECDIFIHDTLHSCPSCIHAQGAP---
>UniRef90_A0A8C2KIN9/1-323 [subseq from] General transcription factor IIH, polypeptide 2 n=1 Tax=Cyprinus carpio TaxID=7962 RepID=A0A8C2KIN9_CYPCA
MDEEPERAKRWEGGYERTWEVLKEDESGSLKATVDDILFQAKRKRYSTHMQNIKKkKTMRHLFVIIDSSRSMEDQDLKPNRLTSTLKLMEFFVEEYFDQNPISQIGIITTKNKRAEKLTDLAGNPKKHIAALKKAVDATCVGEPSLYNSLNVAMQTLKHMPAHTSKEILVIFSSLTTCDPANIYELIKTLNALKIRVSVIGLSAEVRVCTILTRETGGSYNVILDESHFKELLMLHVKPPPASSSSECSLIRMGFPQHVIASISDQDAKPSFSMSHLDSTSEPGLTLGGYFCPQCRAKYTELPVECKVCGLTLVSAPHLAPSH-------------------------------------------------------------------------
>UniRef90_A0A8C2KIN9/336-366 [subseq from] General transcription factor IIH, polypeptide 2 n=1 Tax=Cyprinus carpio TaxID=7962 RepID=A0A8C2KIN9_CYPCA
--------------------------------------------------------------------------------------------------------------------------------------------------------------------------------------------------------------------------------------------------------------------------------------------------------------------------------------------------------------------IFTCQACKKVFCVECDLFIHDTLHCCPGCMQ--------
>UniRef90_A0A2U1L6H8/33-417 [subseq from] General transcription factor II H2 n=1 Tax=Artemisia annua TaxID=35608 RepID=A0A2U1L6H8_ARTAN
--------EAWERAYaeDRSWESLQEDESGLLRPIDNQSLHHAQYRRRLrslssstnDASSRIQKGLIRYLILVIDFSKAAGEMDLRPSRMMVVAKQVEAFIREFFDQNPLSQIGLVTIKDGLAHCLTDLGGSPESHIKALMG--KLGCSGEASLQNALELVHEQLNQIPSYGHREVIILYSALSTCDPGDVMETIQKCKTDKIRCSVIGLSAELYICKYLCQETGGLYSVALDEAHLKELILEHAPPPPAIAEfAIANLIRMGFPQRAAEG------VISICSCHKEAK-----FGGGYTCPRCKARVCELPTECRICGLTLVSSPHLARSYHHLFPVTPFEDVdPiivLNQRKRPKNCFGCQQSLLNPgnmpgRCVTCPKCKQFFCLDCDIYIHESLHNCPGCE---------
>UniRef90_A0A2U1L6H8/505-578 [subseq from] General transcription factor II H2 n=1 Tax=Artemisia annua TaxID=35608 RepID=A0A2U1L6H8_ARTAN
--------EAWERAYaeDRSWESLQEDESGLLRPIDNQSLHHAQYRRrLrsLssssDASSRIQKGLIRYLILVIDFSKVNDD----------------------------------------------------------------------------------------------------------------------------------------------------------------------------------------------------------------------------------------------------------------------------------------------------------------------------------
>UniRef90_A0A2U1L6H8/607-951 [subseq from] General transcription factor II H2 n=1 Tax=Artemisia annua TaxID=35608 RepID=A0A2U1L6H8_ARTAN
---------AWERAYaeDRSWESLQEDESGLLRPIDNQSLHHAQYRRRLrslssstnDASSRIQKGLIRYLILVIDFSKAAGEMDLRPSRMMVVAKQVEAFIREFFDQNPLSQIGLVTIKDGLAHCLTDLGGSPESHIKALMG--KLGCSGEASLQNALELVHEQLNQIPSYGHREVIILYSALSTCDPGDVMETIQKCKTDKIRCSVIGLSAELYICKYLCQETGGLYSVALDEAHLKELILEHAPPPPAIAEfAIANLIRMGFPQRAAEG------VISICSCHKEAK-----FGGGYTCPRCKARVCELPTECRICGLTLVSSPHLARSYHHLFPVTPFEDVdPiivLNQRKRPKNCFGCQQSL-------------------------------------------
>UniRef90_A0A3Q3DGY6/1-372 [subseq from] General transcription factor IIH subunit n=5 Tax=Syngnathidae TaxID=72045 RepID=A0A3Q3DGY6_HIPCM
MDEEPERTKRWEGGYERTWEILKEDESGSLKATVEEILFQSKRDRYVFDSGQIRLGMMRHLFVVIDCSRSMEDQDLKPNRLSATLK-----------------VGIIITKNKRAEKLTDLSGNPKKHIAVLKNAVDTVCLGEPSLYNSLNLALETLKHMPGHTSREILIILSSLTTCDPANIYEMIQTMKSLKVRVSVIGLSAEVRVCTMLTRETGGSYHVILDESHFKALlLTLHVKPPPASSSSECSLIRMGFPQHTFSSLTDQNAKPSFSMALLDGTNDPGLSLGGYLCPQCHAKYMELPVECKVCGLTLVSAPHLARSFHHLFPLHMFIETPVETLPEKRFCGTCQGELKDKTMFTCPSCHSVFCVECDHFIHDTLHCCPGCVHS-------
>UniRef90_A0A8C6NXV7/1-340 [subseq from] General transcription factor IIH subunit n=2 Tax=Nothobranchius furzeri TaxID=105023 RepID=A0A8C6NXV7_NOTFU
MDEEPERAKRWEGGYERTWEVLKEDESGSLTATVEEILYQSKKRRVIKSHEQVRLGMMRHLYFVIDCSRSMDDQDLKPNRLTSTLKLMETFVDEYFDQNPISQVGIIITKNKRAEKLTELSGNPKKHIDALKKAVDTPCVGEPSLYNALSLALNNLKHMPGHTSREILIILSSLTTCDPANIYELITTLKSLKVRVSVIGLSAEVRVCTVLTRETGGSYHVILDESHFKELLMLHVKPPPASSSSECSLIRMGFPQHTVASLSDQDAKPSFSMSHLDSSSGAGLSLGGYFCPQCHAKYTELPVECKVCGLTLVSAPHLARSFHHLFPLQAFLESPTEKLL-------------------------------------------------------
>UniRef90_A0A8C1L2L2/1-330 [subseq from] General transcription factor IIH, polypeptide 2 n=1 Tax=Cyprinus carpio TaxID=7962 RepID=A0A8C1L2L2_CYPCA
---------------------------------------------------------MRHLFVIIDSSRSMEDHDLKPNRLTSTLKLMEYFVEEYFDQNPISQIGIITTKNKRAEKLTDLAGNPKKHIAALKKAVDSTCVGEPSLYNSLNLAMQTLKHMPAHTSKEILVVFSSLTTCDPANIYELIKTLNGLKIRVSVIGLSAEVRVCTILTRETGGSYNVILDESHFKELLILHVKPPPASSSSECSLIRMGFPQHAIASMSDQDAKPSFSMSHLDSAGEPELTLGGYYCPQCRAKYTELPVECKVCGLTLVSAPHLARSFHHLFPLEAFQETPLEEYEAERFCEACQGELKDKSVFTCLACKKVFCVECDLFIHDTLHCCPGCMQ--------
>UniRef90_A0A3Q1CG77/1-353 [subseq from] General transcription factor IIH subunit n=1 Tax=Amphiprion ocellaris TaxID=80972 RepID=A0A3Q1CG77_AMPOC
MDEEPERAKRWEGGYERTWEVLKEDESGSLKATVEEILYQSKRKRVIESHGQVRLGMMRHLFVVIDCSRSMEDQDLKPNRLTSTLKLMEAFIDGYFDQNPISQVGIITTKNKRAEKLTDLAGNPKKHIAMLKKAVDTVCVGEPSLYNSLKLAIQTLKHMPGHTSREILIILSSLTTCDPANIYEMTKTLKSLNVRVSIIGLSAEVRVCTVLTRETGGSYHVILDESHFKELLMLHVKPPPTSSSSECSLIRMGFPQHTIGSLADQDAKPAFSMSHLDSSSGP--SLGGYFCPQCHSNYTELPVECKVCGLTLVSAPHLARSFHHLFPLDAFIESPVEEHQRNG--Y-----SPVHHVAVCSV---------------------------------
>UniRef90_A0A8B9KSX5/1-372 [subseq from] General transcription factor IIH subunit n=2 Tax=Astyanax mexicanus TaxID=7994 RepID=A0A8B9KSX5_ASTMX
MDEEPERAKRWEGGYERTWEVLKEDESGSLKATVEDILFQAKRKRVFESHGQVRLGMMRHLYVVIDSSRTMEDQDLKPNRLTSTLKLMEFFVEEYFDQNPISQVMFLLFEINTFFYICFDAGNPKKHVAALKKAVGSTCLGEPSLYNALNIAMQTLKHMPGHTSREILIIFSSLTTCDPANIYELIKTLKELKIRVSVIGLSAEVRVCTILTRETGGSYNVILDESHFKELLMLHVKPPPASSSSECSLIRMGFPQHIIASVSDQDAKPSFSMS-----------LYTLYCMRTRRG-LRLFA---LC-LTLVSAPHLARSFHHLFPLDAFQESPLEEHTGDRFCQACQGELKDKSVFTCPACSSVFCTECDLFIHDTLHCCPACIHT-------
>UniRef90_A0A2P4TFH4/1-300 [subseq from] VWFA domain-containing protein (Fragment) n=1 Tax=Bambusicola thoracicus TaxID=9083 RepID=A0A2P4TFH4_BAMTH
---------------------------------------------IYEHHGQVRLGMMRHLYVVVDGSRTMEDQDLKPNRLTCTLKLLEYFVEEYFDQNPISQMGLIVTKSKRAEKMTELSGNPKKHIAALKKAVDMNCQGEPSLYNSLNLAMQTLKHMPGHTSREVLIVFSSLTTCDPANIYDLIKCLKAVKIRVSVIGLSAEVRVCTVLTRETGGTYHVILDESHYKELLMHHVSPPPASSTSECSLIRMGFPQHTTASLSDQDAKPSFSMAQLENNSEPCLTLDGYFCPQCRAKYCELPVECKICGLTLVSAPHLARSYHHLFPLDAFQEIPLEEYQGERYG--------------------------------------------------
>UniRef90_A0A7L2WI60/1-318 [subseq from] TF2H2 factor (Fragment) n=3 Tax=Neognathae TaxID=8825 RepID=A0A7L2WI60_PANHA
------------------------------------------------------------------------------------LQLLEYFVEEYFDQNPISQIGLIVTKSKRAEKMTELSGNSKKHITALKKTVDMNCSGEPSLYNSLNLAMQTLKHVPGHTSREVLVVFSSLTTCDPANIYDLIKyafffhlkCLKAVKIRVSIIGLSAEVRVCTVLARETGGTYHVILDESHYKELLMHHVSPPPASSSSECSLIRMGFPQHTIASLSDQDAKPSFSMVQLENNSEPGLTLGGYFCPQCRAKYCELPVECKICGLTLVSAPHLARSYHHLFPLDAFQEVPLAEYQGERYCQGCQGEMKDQSVYICKVCQNAFCVECDLFVHDSLHCCPGCIHEHPAPIS-
>UniRef90_A0A7L2VJ07/2-315 [subseq from] TF2H2 factor (Fragment) n=1 Tax=Brachypteracias leptosomus TaxID=135165 RepID=A0A7L2VJ07_9AVES
-------------------------------------------------------------------------------GLKFSLQLLEYFVEEYFDQNPISQIGLIVTKSKRAEKMTDLSGNSKKHITALKKAVDMNCSGEPSLYNSLNLAMQTLKHMPGHTSREVLVVFSSLTTCDPGNIYDLIKCLKAVKIRVSVIGLSAEVRVCTVLAQETGGTYHVILDESHYKELLMHHVIPPPASSNSECSLIRMGFPQRTVASLCDQDAKPSFDMTQLENNSEPGLTLGGYFCPQCRAKYGELPVECKVCGLTLVCAPQLARSYHHLFPLDDFQEVPLEEYQGERYCQGCQAEIKDQNVYICKVCQNVFCVDCDLFVHDSLHCCPGCIHEHPAPM--
>UniRef90_A0A8S4B4G8/1-332 [subseq from] (Atlantic silverside) hypothetical protein n=1 Tax=Menidia menidia TaxID=238744 RepID=A0A8S4B4G8_9TELE
--------------------------------------------------------MMRHLYVVIDCSRSMEDQDLKPNRLTSTLKLMEQFVDEYFDQNPISQVGIITTKNKRAEKLTDLAGNPKKHAAALKKAVDTPCLGEPSLYNSLSLAMQTLRHMPGHTSREILIILSSLTTCDPSNIYELIKSLKALKVRVSVIGLSAEVRVCTVLTRETGGSYHVILDESHFRELLLLHVKPPPASCSSECSLIRMGFPQHTIASLSDQDARPSFSMSHLDSSGGPGLSLGGYFCPQCRAKYTELPVECKVCGLTLVSAPHLARSFHHLFPLQAFLERPVEEAPGDGFCRACQGRLKDKSTFTCPSCQGVFCTECDLFIHDSLHCCPGCIHT-------
>UniRef90_A0A8T2PSI4/1-317 [subseq from] VWFA domain-containing protein n=1 Tax=Albula glossodonta TaxID=121402 RepID=A0A8T2PSI4_9TELE
MDEEPERAKRWEGGYERTWEVLKEDESGSLKATVEDILFQTKRKRVFESHGQVRLGMMRHMFVVIDSSRTMEDQDLKPSRLASTLKLMEYFVEEYFDQNPISQVGIIITRNKRAEKLTDLAGNPRKHVEALRKAVDTPCVGEPSLYNSLSLAMQTLKHMPGHTSREILIIFSSLTTCDPANIYELVKTLKERKIRVSVIGLSAEVRVCTVLTRETGGTYHVILDETHFRELLMLHVKPPPASSTSECSLIRMGFPQHTIASVSDQDSKPSFSMSHLDSSSGPGLTLGGYFCPQSHAGVCSSPGQILP---SPVSSGHLSR---------------------------------------------------------------------------
>UniRef90_A0A8T2PSI4/323-361 [subseq from] VWFA domain-containing protein n=1 Tax=Albula glossodonta TaxID=121402 RepID=A0A8T2PSI4_9TELE
---------------------------------------------------------------------------------------------------------------------------------------------------------------------------------------------------------------------------------------------------------------------------------------------------------------------------------------------------------------LQGREVFTCPVCRTVFCVECDLFIHETLHCCPSCIHNKS-----
>UniRef90_A0A7L2RPU7/1-305 [subseq from] TF2H2 factor (Fragment) n=2 Tax=Neognathae TaxID=8825 RepID=A0A7L2RPU7_9PASS
MDEEPERTKRWEGGYERTWEILKEDESGSLKATIDDILFKAKRKRLYEHHGQVRLGMMRHLYVVIDGSRTMEDQDLKPNRLTCTLKLLEYFVEEYFDQNPISQIGLIVTKSKRAEKMTELSGNSKKHITALKKAVDMNCSGEPSLYNSLNLAMQTLKHMPGHTSREVLVVFSSLTTCDPANIYDLIKyafffylkCLKAVKIRVSVIGLSAEVRVCTVLARETGGTYHVILDESHYKELLMHHVSPPPASSSSECSLIRMGFPQHTIASLSDQDAKPSFSMVQLENNSEPGLTLGGYFCPQCRAK--------------------------------------------------------------------------------------------------
>UniRef90_UPI000328B7C8/1-295 [subseq from] general transcription factor IIH subunit 2 isoform X4 n=3 Tax=Amniota TaxID=32524 RepID=UPI000328B7C8
MDEEPERTKRWEGGYERTWEILKEDESGSLKATIEDILFKAKRKRVFEHHGQVRLGMMRHLYVVVDGSRTMEDQDLKPNRLTCTLKLLEYFVEEYFDQNPISQIGIIVTKSKRAEKLTELSGNPRKHITSLKKAVDMTCHGEPSLYNSLSMAMQTLKHMPGHTSREVLIIFSSLTTCDPSNIYDLIKTVKAAKIRVSVIGLSAEVRVCTVLARETGGTYHVILDESHYKELLTHHVSPPPASSSSECSLIRMGFPQHTIASLSDQDAKPSFSMASYFGVcSPPGTVLPSFISFGC-----------------------------------------------------------------------------------------------------
>UniRef90_A0A7F8R940/1-279 [subseq from] general transcription factor IIH subunit 2 isoform X3 n=5 Tax=Caniformia TaxID=379584 RepID=A0A7F8R940_LEPWE
MDEEPERTKRWEGGYERTWEILKEDESGSLKATIEDILFKAKRKRVFEHHGQVRLGMMRHLYVVVDGSRTMEDQDLKPNRLTCTLKLLEYFVEEYFDQNPISQIGIIVTKSKRAEKLTELSGNPRKHVTSLKKAVDMTCHGEPSLYNSLSMAMQTLKHMPGHTSREVLIIFSSLTTCDPSNIYDLIKTLKAAKIRVSVIGLSAEVRVCTVLARETGGTYHVILDESHYKELLTHHVSPPPASSSSECSLIRMGFPQHTIASLSDQDAKPSFSMAKPDKM--------------------------------------------------------------------------------------------------------------------
>UniRef90_A0A672LIT9/1-254 [subseq from] General transcription factor IIH subunit n=1 Tax=Sinocyclocheilus grahami TaxID=75366 RepID=A0A672LIT9_SINGR
MDEEPERAKRWEGGYERTWEVLKEDESGSLKATVEDILFQAKRKRVFESHGQVRLGMMRHLFVIIDSSRSMEDHDLKPNRLTSTLKLMEYFVEEYFDQNPISQIGIITTKNKRAEKLTDLAGNPKKHTAALKKAVDSTCVGEPSLYNSLNLAMQTLKHMPAHTSKEILVVFSSLTTCDPANIYELIKALNGLKIRVSVIGLSAEVRVCTILTRETGGSYNVILDESHFKELLMLHVKPPPASSSSECSLIRMGT---------------------------------------------------------------------------------------------------------------------------------------------
>UniRef90_A0A672LIT9/319-399 [subseq from] General transcription factor IIH subunit n=1 Tax=Sinocyclocheilus grahami TaxID=75366 RepID=A0A672LIT9_SINGR
------------------------------------------------------------------------------------------------------------------------------------------------------------------------------------------------------------------------------------------------------------------------------------------------------------------ATGLTLVSAPHLARSFHHLFPLEAFQETPLESYEGERFCEACQGELKDKSVFTCLACKKVFCVECDLFIHDTLHCCPSCMQ--------
>UniRef90_UPI00187A00E1/1-158 [subseq from] general transcription factor IIH subunit 2 n=1 Tax=Manis javanica TaxID=9974 RepID=UPI00187A00E1
MDEEPERTKRWEGGYERTWEILKEDESGSLKATIEDILFKAKRKRVFEHHGQVRLGMMRHLYVVVDGSRTMEDQDLKPNRLTCTLKLLEYFVEEYFDQNPISQIGIIVTKSKRAEKLTELSGNPRKHITSLKKAVDMTCHGEPSLYNSLSMAMQTLKL---------------------------------------------------------------------------------------------------------------------------------------------------------------------------------------------------------------------------------------------
>UniRef90_UPI00187A00E1/180-309 [subseq from] general transcription factor IIH subunit 2 n=1 Tax=Manis javanica TaxID=9974 RepID=UPI00187A00E1
------------------------------------------------------------------------------------------------------------------------------------------------------------------------------------------------------------------------GMYHVILDESHYKELLTHHVSPPPASSSSECSLIRMGFPQHTIASLSDQDAKPSFSMAHLDSSTEPGLTLGGYFCPQCRAKYSELPVECKICGLTLVSAPHLARSYHHLFPLDAFQEILLEEHNGERSMF-------------------------------------------------
>UniRef90_A0A8T2KG89/2-311 [subseq from] C2H2-type domain-containing protein n=1 Tax=Hymenochirus boettgeri TaxID=247094 RepID=A0A8T2KG89_9PIPI
----------------------------------------------------------------------------------CRKQLLEYFVEEYFDQNPISQVGLIVTRNKRGEKLTELAGNPRQHVNALKKAVEMTCSGEPSLYNSLNLALQTLKHMPGHASREILVIFSSLTTCDPSNIYDIIKCLKASKIRVSVIGLSAEVRVCTVLTRETGGSYHVILDESHFKELLMQHVTPPPASNSSECSLIRMGFPQHTTGCLSDQDAKPSFSMAHLDSNSEPGLTLGGYFCPQCKAKYSELPVECKVCRLTLVSAPHLARSYHHLFPLDAFKEIPLKEYEGERYCRGCDGDLKDQQVYICTVCQCVFCIECDLFIHESLHCCPGCIHTQTNA---
>UniRef90_A0A7L1Q0U8/1-290 [subseq from] TF2H2 factor (Fragment) n=2 Tax=Neognathae TaxID=8825 RepID=A0A7L1Q0U8_ORIOR
-------------------EILKEDESGSLKATIEDILFKAKRKRLYEHNGQVRLGMMRHLYVVVDGSRTMEDQDLKPNRLTCTLKLLEYFVEEYFDQNPVSQIGLIITKSKRAEKMTELSGNSRKHVNALKKAVDMNCSGEPSLYNSLSLAMQTLKHMPAHTSREVLVVLSSLTTCDPANIYDLIKCLKAVKIRVSVIGLSAEVRVCTVLARETGGTYHIILDESHYKELLMHHVSPPPASSSSECSLIRMGFPQHTVASLSDQDAKPSFSMAQLENNSDPGLTLGGYFCPQCRAKYCELPVECKICG--------------------------------------------------------------------------------------
>UniRef90_A0A0Q3RBQ2/1-58 [subseq from] General transcription factor IIH subunit n=1 Tax=Amazona aestiva TaxID=12930 RepID=A0A0Q3RBQ2_AMAAE
MEEEPERTKRWEGGYERTWEILKEDESGSLRPTIESILFKAKRKRLCEHHGQVRLGML-------------------------------------------------------------------------------------------------------------------------------------------------------------------------------------------------------------------------------------------------------------------------------------------------------------------------------------------------
>UniRef90_A0A0Q3RBQ2/58-288 [subseq from] General transcription factor IIH subunit n=1 Tax=Amazona aestiva TaxID=12930 RepID=A0A0Q3RBQ2_AMAAE
--------------------------------------------------------------------------------------LLEYFVEEYFDQNPISQLGLIVTKSKRAEKMTELSGNTKKHLTALKKAVDMNCSGEPSLYNALNLAMQTLKHMPAHTSREVLVVFSSLTTCDPANIYDLIKCLKAVKIRVSVIGLSAEVRVCTVLARETGGTYHVILDESHYKELLMHHVRPLPTSSSSECSLIRMGFPQHFIGSLSDQDAKPSFSMVQLENNSEPGLSLGGYFCPQCRAKYCELPVECKICGEYQEKNPD------------------------------------------------------------------------------
>UniRef90_A0A0Q3RBQ2/295-354 [subseq from] General transcription factor IIH subunit n=1 Tax=Amazona aestiva TaxID=12930 RepID=A0A0Q3RBQ2_AMAAE
------------------------------------------------------------------------------------------------------------------------------------------------------------------------------------------------------------------------------------------------------------------------------------------------FHTPQCKAMKIDFEGPlWEYVGLTLVSAPHLARSYHHLFPLDAFQEVPLGEYQGERFTYV------------------------------------------------
>UniRef90_UPI00097D7EE5/1-310 [subseq from] general transcription factor IIH subunit 2-like isoform X2 n=2 Tax=Paralichthys olivaceus TaxID=8255 RepID=UPI00097D7EE5
MDEEPERAKRWEGGYERTWEVLKEDESGSLKATVEEILFQSKRKRVIESHGQVRLGMMRHLYVVIDCSRSMEDQDLKPNRLTSTLKLMEAFVDEYFDQNPISQVGIITTKSKRAEKLTDLTGNPKKHISALKKAVDTVCVGEPSLYNSLNLAIQSLKHMPGHTSREILIILSSLTTCDPANIYELIKTLKSLKVRVSVIGLSAEVRVCTVLTRETGGLYHVILDESHFKELLMMHIKPPAASSSSECSLIRMGFPQHTIAALTDQDAKPSFSMSHLDSSGGPGLSLGGYFCPQCHGKYTELPVECKVCGR-------------------------------------------------------------------------------------
>UniRef90_A0A8C6U205/1-390 [subseq from] General transcription factor IIH subunit n=2 Tax=Neogobius melanostomus TaxID=47308 RepID=A0A8C6U205_9GOBI
MDEEPERAKRWEGGYERTWEVLKEDESGSLKATVEEILFQSKRKRweVFL-FTSLGLGTVKHIFPQFLF--IFMPFIFLPNVspFSPFLKDIIFWFIKVFNDGSAFQVGIITTKNKRAEKLTELAGNPSKHVSALRKAVDTVCLGEPSLYNALSLAVSTLKHMPGHTSREVLVVMSSLTTCDPNNIYELIKTLKELRVRVSVIGLSAEVRVCTVLTRETGGSYHVILDEGHFRELLQIHVKPPPSTSASDCSLIRMGFPQHIMVNVNERDAKPSFSMAHLDAVVGSGLSLGGYFCPQCSAKYTELPVECKVCGLTLVSAPHLARSFHHLFPLESFTERPLEGHPGHRFCEACEGELRDKTVFECPSCSGVFCVDCDLFIHDTLHCCPLCIHRN------
>UniRef90_UPI0021C821D5/1-274 [subseq from] general transcription factor IIH subunit 2 isoform X6 n=1 Tax=Gymnogyps californianus TaxID=33616 RepID=UPI0021C821D5
MDDEPERTKRWEGGYERTWEILKEDESGSLKATIEDILFKAKRKRLYEHHGQVRLGMMRHLYVVVDGSRTMEDQDLKPNRLTCTLKLLEYFVEEYFDQNPISQIGLIVTKSKRAEKMTELSGNTKKHITALKKAVDMNCSGEPSLYNSLNLAMQTLKHMPGHTSREVLVVFSSLTTCDPANIYDLIKCLKAVKIRVSVIGLSAEVRVCTVLARETGGTYHVILDESHYKELLMHHVSPPPASSSSECSLIRMGFPQHTIASLSDQDAKPSFSMA-------------------------------------------------------------------------------------------------------------------------
>UniRef90_A0A2K6ULX1/14-248 [subseq from] VWFA domain-containing protein n=1 Tax=Saimiri boliviensis boliviensis TaxID=39432 RepID=A0A2K6ULX1_SAIBB
-------------------SILKEDESGSLKATIEDILFKAKRKRVFEHHGQVRLGMMRHLYVVVDGSRTMEDQDLKPNRLTCTLKEITYYINNNFCF--YFKIGIIVTKSKRAEKLTELSGNPRKHITSLKKAVDMTCHGEPSLYNSLSMAMQTLKHMPGHTSREVLIIFSSLTTCDPSNIYDLIKTLKAAKIRVSVIGLSAEVRVCTVLARETGGTYHVILDESHYKELLTHHVSPPPASSSSECSLIRMGKCS-------------------------------------------------------------------------------------------------------------------------------------------
>UniRef90_A0A2K6ULX1/291-344 [subseq from] VWFA domain-containing protein n=1 Tax=Saimiri boliviensis boliviensis TaxID=39432 RepID=A0A2K6ULX1_SAIBB
-----------------------------------------------------------------------------------------------------------------------------------------------------------------------------------------------------------------------------------------------------------------------------------------------------------------------------------------------------SRFCYGCQGELKDQHVYVCAVCQNVFCVDCDVFVHDSLHCCPGCIHKIPAPSGV
>UniRef90_A0A8C5A013/1-379 [subseq from] General transcription factor IIH subunit n=1 Tax=Gadus morhua TaxID=8049 RepID=A0A8C5A013_GADMO
MDEEPERAKRWEGGYERTWEVLKEDEFGSLKATVEEILFQSKRKRALESHGQVRLGMMRHLYVVIDSSRTMEDMDLRPNRLKATLKLMEAFVEEYFDQNPISQVGLITTKNKRAEKLTELAGNPKKHLAALKKARDAACVGEPSLYNSLNLAMQTLKHMPGHTSREIVVIFSSLTTCDPANIYELIKVRPWLEQYHKNA-SIVIVCKCVWLECEIPSSSPLLTDWNVFcKKSIENLY------STQPC--VCAGFPQHTIASMCDQDSKPSFSMSHLDSTSEVGLSLGGYFCPQCHAKHTELPVECKICGLTLVSAPHLARSFHHLFPLEAFRETPLEELPADRFCHACQGKLKDKIVFTCPFCSGVFCTECDLFIHDSLHCCPSCIN--------
>UniRef90_A0A4U1ENC9/1-194 [subseq from] VWFA domain-containing protein (Fragment) n=1 Tax=Monodon monoceros TaxID=40151 RepID=A0A4U1ENC9_MONMO
-------------------EILKEDESGSLKATIEDILFKAKRKRVFEHHGQVQLGMMRHLYVVVDGSRTMEDQDLKPNRLTCTLKLLEYFVEEYFDQNPISQIGIIVTKSKRAEKLTELSEmkNPLVILIGLLKVPSLPLNRITAINHTDSNNILFFKHI----NYSIFFLPSKLTI-----YLDFTKTLKAAKIRVSVIGLSAEVRVCTVLARETGGIYL-------------------------------------------------------------------------------------------------------------------------------------------------------------------------------
>UniRef90_A0A4U1ENC9/224-403 [subseq from] VWFA domain-containing protein (Fragment) n=1 Tax=Monodon monoceros TaxID=40151 RepID=A0A4U1ENC9_MONMO
-------------------------------------------------------------------------------------------------------------------------------------------------------------------------------------------------IEITVHSYVWKAVVSSLLLLILLGTYHVILDESHYKELLTHHVSPPPASSSSECSLIRMGFPQHTIASLSDQDAKPSFSMAHLDSNTEPGLTLGGYFCPQCRAKYCELPVECKICGLTLVSAPHLARSYHHLFPLDAFQDIPLEEHNGERFCYACQGELKDQHF-SSFHCRSMFALCAKMF---------------------
>UniRef90_A0A8B8EA61/1-384 [subseq from] General transcription factor IIH subunit n=4 Tax=Ostreidae TaxID=6563 RepID=A0A8B8EA61_CRAVI
MAEEEEKGYRWETEYERTWEAIQEDEKGSLQASVEDIISKAKKRKLLEKIKNVRLGMMRHLFLIIDMSEAMGDQDLKPTRLLSTLKLLEYFVEEYFDQNPISQLGVITTKNKRAEKVSELGGNPRRHITTLQSLTDQICHGEPSLQNSLELAYQTLRHMPGHASREVLIVMGSLTTCDPDNIISTISMLREANVRCSVIGLAAEVCVCKKLCKETHGSYHVILDESHFKDLLTKHVTPPPATANTESSLIRMGFPHHQLS--ADKETRPSMCMCHLDSKNGQGFSSVGYFCPQCKSKYCELPIECKACGLTLVSAPHLARSYHHLFPLDQFREIPVAQTGSDVSCFSCQSNIQELNVYICDHCERFFCLDCDLFIHETLHSCPGCA---------
>UniRef90_A0A8X8BTW4/1-288 [subseq from] TF2H2 factor (Fragment) n=1 Tax=Polypterus senegalus TaxID=55291 RepID=A0A8X8BTW4_POLSE
---------------------------------------------------------MRHMYIVLDASRTMEDQDLKPNRLTSTLKLLEFFVEEYFDQNPISQLGIIATKNKRAEKLTDLAGNPKKHIEALKRAVDTTCSGEPSLYNSLSLAMQNLKHMPGHTSREVLVIFSSLTTCDPANIYDLIKTLKSTKIRVSIIGLSAEVRVCTVLARETGGTYHVILDESHFKELLMYHVKPPPASSSSECSLIRMGFPQHTLVSISDQDSKPSFSMAHLDSTVGPGLTLGGYYCPQCKAKYSELPVECKVCGLTLVSAPHLARSFHHLFPLDAFKEIPLEEHQGERYL--------------------------------------------------
>UniRef90_A0A6P8TZV6/1-310 [subseq from] general transcription factor IIH subunit 2 isoform X2 n=1 Tax=Gymnodraco acuticeps TaxID=8218 RepID=A0A6P8TZV6_GYMAC
MDEEPERAKRWEGGYERTWEVLKEDESGSLKATVEEILFQSKRKRVIESHGQVRLGMMRHLHVVIDCSRSMDDHDLKPNRLTSTLKLMESFVEEYFDQNPISQLGIITTKNKRAEKLTDLAGNPKNHIVALKKAVATLCVGEPSLYNSLNLAIQTLKHMPGHTSREILIVLSSLTTCDPANICELIKTLKALKVRVSVIGLSAEVRVCTVLTRETGGSYRVILDESHFKELLMLHVKPPPASSSSECSLIRMGFPPHIIASLTNQDAKPSFSMSHLDSSSGAGLSLGGYFCPQCQAKYTELPVECKVCDP-------------------------------------------------------------------------------------
>UniRef90_UPI001E1E04E5/1-387 [subseq from] general transcription factor IIH subunit 2-like n=1 Tax=Mercenaria mercenaria TaxID=6596 RepID=UPI001E1E04E5
MTEEDDKGYRWETEYEKTWEALQEDDEGSLQPSINDMLHKAKRRKLLEKITNVRLGMMRHMFIIIDMSVSMDDQDLKPTRLVCSLKLLEHFIEEYFDQNPISQLGIIVTKNKRAEKVTELGGNPRRHITALQKLKERTCQGEPSLQNSLELAMQTLRHMPSHASREVLVLFGSLTTCDPGDILETLKLLKETHIRCSMIGLAAEVRICKKLCSDTNGKYTVILDESHFKDLLNQHTSPPPAMMNTESSLIRMGFPHHHLGGDRSGD-KPSMCMCHLDSKSVEGFSTTGYFCPQCKSKYCELPVECKACGLTLVSAPHLARSYHHLFPLDQSQEIPVTDFDpGQNiYCFACQIQIQDQTVYQCRKCKRIFCIDCDIFVHETLHSCPGCA---------
>UniRef90_A0A834FNL8/22-70 [subseq from] General transcription factor IIH subunit n=1 Tax=Oryzias melastigma TaxID=30732 RepID=A0A834FNL8_ORYME
MDEEPERAKRWEGGYERTWEVLKEDESGSLKATVEEILFQSKRRRCVEY----------------------------------------------------------------------------------------------------------------------------------------------------------------------------------------------------------------------------------------------------------------------------------------------------------------------------------------------------------
>UniRef90_A0A834FNL8/90-376 [subseq from] General transcription factor IIH subunit n=1 Tax=Oryzias melastigma TaxID=30732 RepID=A0A834FNL8_ORYME
-------------------------------------------PRVIESHGQVRLGMMRHLFVVVDCSRSMEDQDLKPNRLTSTLK-----------------VGVITTKNKRAEKLTDLAGNPKKHISALKKAVDSACVGEPSLYNALSLAVQTLKHMPGHTSREVLIILSSLTTCDPANIYDLVKTLKCLKVRVSVIGLSAEVRVCTVLTRETGGSYHVILDESHFKELLMLHVKPPPASSSSECSLIRMGFPQHAVASAMERDARPSFSMSHLDSGAGPGLSLGGYFCPQCHAKYSELPVECKVCGLTLVSAPHLARSFHHLFPLQPFVESPVEELQGSRYLHA------------------------------------------------
>UniRef90_UPI0012EE075A/1-292 [subseq from] general transcription factor IIH subunit 2-like isoform X1 n=2 Tax=Anarrhichthys ocellatus TaxID=433405 RepID=UPI0012EE075A
---------------------------------------------------------MRHLHVVVDCSRSMEDQDLKPNRLTSSLKLIETFVEEYFDQNPISQLGIITTKNKRAEKLTDLAGNPKKHIVALKKAVGTVCVGEPSLYNSLNLAIQTLKHMPGHTSREILIILSSLTTCDPANISELIKTLKSLKVRVSIIGLSAEVRVCTVLTRETGGSYHVILDESHFKELLMLHVKPPPASSSSECSLIRMGFPQHTVASLTDQDAKPSFSMSHLDSSSGAVLSLGGYFCPQCHAKYTELPVECKVCGLTLVSAPHLARSFHHLFPLQAFTESPAQELHADRW-FSCIQ---------------------------------------------
>UniRef90_UPI0012EE075A/310-357 [subseq from] general transcription factor IIH subunit 2-like isoform X1 n=2 Tax=Anarrhichthys ocellatus TaxID=433405 RepID=UPI0012EE075A
----------------------------------------------------------------------------------------------------------------------------------------------------------------------------------------------------------------------------------------------------------------------------------------------------------------------------------------------------GFRCCQACQGELKDTSIFTCPSCRCVFCLECDLFIHDSLHCCPCCIHN-------
>UniRef90_A0A4U5USP0/11-321 [subseq from] IIH subunit 2 General transcription factor n=1 Tax=Collichthys lucidus TaxID=240159 RepID=A0A4U5USP0_COLLU
---------------------------------------------------------------------------------SFPLQLMEAFINEYFDQNPISQVGIIITKNKRAEKLTELAGNPKKHIAALKKAADTVCVGEPSLYNSLNLAIQTLKHMPGHTSREILIILSSLTTCDPANIYELIKTLKSLKVRVSVIGLLAEIRVCTVLTRETGGSYHVILDESHFKELLILHVKPPPASSSSECSLIRMGFPQHTIASLTDQDAKPSFSMSHLDSGSGPGLSLGGYFCPQCHAKYTELPVECKVCGLTLVLAPHLARSFHHLFPLQAFIQRPVEEHQEDRFCRACQGELKDKNIFTCPSCHNVFCVECDLFIHDSLHCCPCCLHSQSAP---
>UniRef90_UPI001B88A835/1-387 [subseq from] general transcription factor IIH subunit 2-like n=1 Tax=Gigantopelta aegis TaxID=1735272 RepID=UPI001B88A835
MAEEDEKGYRWETEYEKTWEALTEDASGSLQASIDEIVQKGKKRRLLEKIGNIRLGMMRHLFLVLDMSSSMGDQDLKPTRLLTTLKLLEYFVEEYFDQNPISQLGIIATRNKRAEKLTELGGNPRRHIVTLQSQSTKTCEGEPSLQNSLELAIQTLKHVPSHASREVLVIFGGLTTCDPGDIHDTMKTLHENNIRCSVIGLAAEVRVCKKLCQVTHGKYNVILDESHFKDLLIQHVSPPPATADTESSLIRMGFPHHTLSTEREKEEKPSMCMCHLDKTGSQGFSTSGYFCPQCKSKYCELPVECRACGLTLVSAPHLARSYHHLFPLNSFIEVPVSKLGSQKpGCYACQVVIKESNVYRCEKCSQIYCLDCDLFVHETLHSCPGCA---------
>UniRef90_C3YN18/3-394 [subseq from] General transcription factor IIH subunit n=3 Tax=Branchiostoma TaxID=7737 RepID=C3YN18_BRAFL
-DEDVEKTYRWEGDYEKTWEVLQEDAAGSLQASVDDIIHRAKRRRLQDRQVNVRLGMMRHLFVVVDMSQSMEDQDLKPTRILVTLKLLENFIEEYFDQNPISQLGVITTKNKRAEKLTELGGNPKRHVTQLRTLSSASCVGEPSIMNSLDLAAQTLKHMPTHTSREVLIIMGSLTTCDPGDINITMKMVKDLNIRCSVIGLAAEVQVCKKLCNMTNGTYGIILEDTHFKDLLLEHCTPPPATVNTDSSLIKMGFPQHTISQDHD-SVKPSMCMCHQDTEAQ-SFTPSGYFCPQCHAKYCELPVECKICGLTLVSAPHLARSYHHFFPLENFREIPLEELDAElsRFCTGCQVQLNGPVVYCCTRCSRPFCIDCDLFIHETLHSCPGCINKRIGPN--
>UniRef90_A0A6J8A1H7/1-388 [subseq from] General transcription factor IIH subunit n=5 Tax=Mytilus TaxID=6548 RepID=A0A6J8A1H7_MYTCO
MGDEDEKGYRWETEYEKTWEAIREDDEGSLQTSIDDIVHKAKRRRLLEKIGSVRLGMMRHLFLILDMSESMQDQDLKPTRLISTLKLLEHFVEEYFDQNPISQLGMIGTRNKRAEKIAELGGNPRRHVSTLQSLVKSTCQGEPSLQNSLELARNTLRNMPGHASREVLIIFGSLTTCDPGNVMETIQAMKDTNIRCSVIGLAAEIRVCKKLCMDTNGLYNVILDENHFKDLLLQHIDPPPATANTEASLIRMGFPHHLLGGSKDKEEMPSMCMCHLDSKTNEGFGGSGYFCPQCKSKYCELPVECKACGLTLVSAPHLARSYHHLFPLEPFKEVPSDmntEYE-NIMCYSCRVDSKKQTVYMCEKCQQIYCVDCDLFIHETLHSCPGCA---------
>UniRef90_A0A7M7REF6/3-395 [subseq from] General transcription factor IIH subunit n=3 Tax=Echinacea TaxID=7674 RepID=A0A7M7REF6_STRPU
-DDEPEKGYTWEGDYERTWEALQEDEEGSLQATVDDIIQRAKRRRLEDRPSNVRLGMMRHLFILLDCSRSMEDQDLKPNRLACCTKLLEHFIEEYFDQNPISQVGIITSSNMRAEKLTELGGNPQRHITALEKCNDKPCVKEPSLQNALELAAATLRHMPGHASREILVIMGSLTTCDPGNIHDTIQAMKDHSIRCCVIGLAADVRVCRKLATVTHGTYGVILDETHFKELLMEHTIPPPARVNTEPSPIRMGFPQHVIHTDKSKVSAPSMCMCHLDGKNSEGFGTGGYFCPQCQSKYCELPVECRVCGLTLVSAPHLARSFHHLFPLDRFEEFKREDHDhpDSLFCQGCQSHIRDQTAYRCPKCSNVFCLDCELFIQESLHSCPGCASTRPSQ---
>UniRef90_A0A3B3T090/1-318 [subseq from] GTF2H2 family member C n=1 Tax=Paramormyrops kingsleyae TaxID=1676925 RepID=A0A3B3T090_9TELE
---------------------------------------------------------MRHMFVVIDTSRTMEDQDLKPNRLTSTLKLMEYFVDEYFDQNPISQIGIITTRNKRAEKLTDLAGNPKKHISAFKKAVDTPCAGEPSLYNSLNLAMQTLKYVS----------FSPVL-------PILVLTLKGLKIRVSVIGLSAEVHVCTILTRETGGTYHVILDESHFRELLTFHVKPPPASSSSECSLIRMGFPQHTIASVSDQDSKPSFSMSHLDSNGGPGLTLGGYYCPQCRAKYTELPVECKVCGLTLVSAPHLARSFHHLFPMDAFQEMPLEDVQGERFCQACQGELKDKSVYACPVCSSTFCVECDLFIHDTLHCCPCCIHNQTAP---
>UniRef90_V4B2E9/2-385 [subseq from] General transcription factor IIH subunit n=1 Tax=Lottia gigantea TaxID=225164 RepID=V4B2E9_LOTGI
---EDEKGYRWETEYEKTWEAIHEDESGSLQASIDDIIHKAKRKRMLEKIGNIRLGMMRHLYLVIDMSETMSEQDLKPTRLHSTVKLLEHFVEEYFDQNPISQLGVLATRNKRAEKITELGGNPRRHINTLQGLKDRKCQGEPSLQNSLELAIQTLKHMPSHASREVLIILGSLTTCDPGDIDNTIQTLKDCNIRCSIIGLAAEISVCKKLCKQTQGKYNVILDESHYKYLLDQHISPPPATSNTASSLIKMGFPHHSLSNVNK-EERPSMCMCHLDSKNNEGFSTVGYFCPQCKSKYCELPVECKACGLTLVSAPHLARSYHHLFPLDSFKEIPRTTLEDveKLHCFSCLSQLKDINIYQCTQCMKMFCLDCDLFIHETLHSCPGCS---------
>UniRef90_A0A812AY10/31-417 [subseq from] General transcription factor IIH subunit n=1 Tax=Sepia pharaonis TaxID=158019 RepID=A0A812AY10_SEPPH
-AEDDDKLYRWETAYERTWEAIKEDEEGSLQASISEITHKAKRRRLLDRIGNVRLGMMRHVYLIIDMSSAMSDPDLKPSRLVTSVKLLENFVEEYFDQNPISQLGIILTRNKRAEKITELGGNPRRHIAALQNISKKPCQGEPSLQNSLDMAAQTLKHMPSHASREILIIFGSLTTCDPGDVLATIKMLKDNAIRCSVIGLSAEVRVCKKLSHDTQGDYNVILDEPHFKDLLNAHVSPPPASGNTESSLIRMGFPHHQQNVEKDKEERPSMCMCHLDDKATQNFSSGGYFCPQCRSKYCELPVECKSCALTLVSAPHLARSYHHLFPLPQFKEAPSSSVpNSEsLFCYGCQISLKDKTIYTCTKCNQIFCIDCDLLAHETLHCCPGCA---------
>UniRef90_A0A2R2MTA7/3-385 [subseq from] General transcription factor IIH subunit n=2 Tax=Lingula unguis TaxID=7574 RepID=A0A2R2MTA7_LINUN
-DDEVDQGYTWENEYERTWEALQEDDEGSLRTAVDGIIHKGKRKRLLEKKANIRLGMMRHLFLVLDMSESMEDQDLRPSRLLSSLKLLESFIEEYFDQNPISQLGVIDTRNKRAEKVTELGGNPRKHIQLIQKLAVKPCQGEPSLQNSLELAMQTLRHMPGHASREILIIYGSLTTCDPGDIYETVKSLKELNIRCSIIGLAAEVQICKKICQETKGSYHVILDETHFRDLLTYHVTPPPARNNAESSLIRMGFPHHQLSG--NKEEKPAMCMCHLDSQTFQGFRSGGYFCPQCKSKYCELPVECKACGLTLVSAPHLARSYHHLFPLESYKEVQDKSSVLQSHCFSCQTEFTEHPVYVCGRCQKGFCIDCDVFIHEALHSCPGCS---------
>UniRef90_A0A7E6EQI4/47-432 [subseq from] General transcription factor IIH subunit n=3 Tax=Octopus TaxID=6643 RepID=A0A7E6EQI4_OCTVU
--DDDENLYRWETAYERTWEAIKEDEAGSLQASVAEITQKTKRRRLLERISNVRLGMMRHLFLIIDMSEAMVDPDLKPNRLAATVKLAENFIEEYFDQNPISQLGIIVTRKKRAEKVTELGGNPRRHVAALVAVSKNPCQGEPSLQNSIEMAAQTLKQMPSHASREILIIFGSLTTCDPGDILNTIKTVKESSIRCSVIGLSAEVRVCRKLTAETKGDYRIILDESHFKDLLNGHVIPPPASGNTESSLIRMGFPHHQQSMDKDKEDRPSMCMCHLDDKASQNFSSGGYFCPQCRSKYCELPVECKACALTLVSAPHLARSYHHLFPLANFKEVVATEAVSDkpQFCYGCQISLKEKNIYICTKCDQNFCIDCDLFAHETLHCCPGCS---------
>UniRef90_UPI001EE601DD/2-387 [subseq from] general transcription factor IIH subunit 2-like n=2 Tax=Haliotis TaxID=6452 RepID=UPI001EE601DD
-ADEEEKGYRWETEYEKTWEALIEDDSGSLQASVDDIIQKAKKRKLLEKIGNIRLGMMRHLFLIIDMSNSMNDQDLKPTRLFSSIKLCEKFIEEYFDQNPISQLGILTTRNKRAEKLTELGGNPRRHITALQGLEERACQGEPSLQNSMELAMQTLKHMPSHASREVLVVLGSLSTCDPGDIDTTIKNLEELNVRCSVIGLAAEVRVCKKLCHKTHGKYNVILDETHFKDLLYQHVSPPPATSNTESSLIRMGFPHHTLNADRDREEKPSMCMCHADGKSgSQGFSNSGYFCPQCKSKYCELPIECKACGLTLVSAPHLARSYHHLFPLPPFKETPVSDLSANPKCYSCQVQITEQHVYTCESCCQLFCLDCDLFIHETLHSCPGCS---------
>UniRef90_UPI00129481AA/1-142 [subseq from] general transcription factor IIH subunit 2-like protein isoform 5 n=1 Tax=Homo sapiens TaxID=9606 RepID=UPI00129481AA
MDEEPERTKRWEGGYERTWEILKEDESGSLKATIEDILFKAKRKRVFEHHGQVRLGMMRHLYVVVDGSRTMEDQDLKPNRLTCTLK-----------------IGIIVTKSKRAEKLTELSGNPRKHITSLKEAVDMTCHGEPSLYNSLSMAMQTLKHL--------------------------------------------------------------------------------------------------------------------------------------------------------------------------------------------------------------------------------------------
>UniRef90_UPI00129481AA/140-261 [subseq from] general transcription factor IIH subunit 2-like protein isoform 5 n=1 Tax=Homo sapiens TaxID=9606 RepID=UPI00129481AA
---------------------------------------------------------------------------------------------------------------------------------------------------------------------------------------------------------------------------------------------------------------------------------KHLDGNTEPGLTLGGYFCPQCRAKYCELPVECKICGLTLVSAPHLARSYHHLFPLDAFQEIPLEEYNGERFCYGCQGELKDQHVYVCAVCQNVFCVDCDVFVHDSLHCCPGCIHKIPAPSGV
>UniRef90_A0A553NKF1/1-255 [subseq from] VWFA domain-containing protein n=1 Tax=Danionella translucida TaxID=623744 RepID=A0A553NKF1_9TELE
MDDEPERTKRWEGGYERTWEVLKEDESGSLKATVEDILFQAKRKRVFESHGQVRLGMMRHLFVVIDSSRSMEDQDLKPNRLTSTLKLMEHFVEEYFDQNPISQIGIITTKNKRAEKLTDLAGNPKKHIVALKKAVDSTCVGEPSLYNSLNIAMQTLKHMPAHTSKEILVIFSSLTTCDPANIYELIKTLNGLKIRVSVIGLSAEVRVCTILTRETGGLYNVILDESHFKELLLLHVKPPPATSASECSLIRMGIL--------------------------------------------------------------------------------------------------------------------------------------------
>UniRef90_A0A553NKF1/308-353 [subseq from] VWFA domain-containing protein n=1 Tax=Danionella translucida TaxID=623744 RepID=A0A553NKF1_9TELE
-----------------------------------------------------------------------------------------------------------------------------------------------------------------------------------------------------------------------------------------------------------------------------------------------------------------------------------------------------YRFCEACQGELKDKSVFTCLACKKVFCVECDIFIHDTLHCCPGCMQ--------
>UniRef90_UPI002180211D/2-385 [subseq from] general transcription factor IIH subunit 2-like isoform X1 n=2 Tax=Patella vulgata TaxID=6465 RepID=UPI002180211D
---EDEKGYRWETEYEKTWEAIHEDESGSLQASIDDIIQKAKRRKMLEKIGNIRLGMMRHLYLIVDMSDVMNDQDLKPTRLYSTVKLLEHFIEEYFDQNPISQLGILITRNKRAEKITELGGNPRRHINALQSLKDRKCQGEPSLQNSLDLALQTLKHMPSHASREVLIIFGSLTTCDPGDIDTTIQTMNENNIRCSIIGLAAEVCVCKKICKQTQGKYNVILDESHYKDLLYQHLSPPPATANTSSSLIRMGFPHHTL-NLVNKEERPSMCMCHLDSKNCEGFNTTGYFCPQCKSKYCELPVECKACGLTLVSAPHLARSYHHLFPLDNFIETTLATLHdsDNLHCFSCLLHLKDINVYKCPVCLKIFCLDCDLFIHETLHSCPGCS---------
>UniRef90_A0A210PXN6/1-388 [subseq from] General transcription factor IIH subunit n=2 Tax=Pectinidae TaxID=6566 RepID=A0A210PXN6_MIZYE
MGDEDEKGYRWETEYEKTWEVIEEDDDGTIQSSVDDIIHKAKRRRLMEKLGNIRLGMMRHLFLVIDLSDAMKDQDLKPTRLASTLKLLEHFVEEYFDQNPISQLGIITTRNKRAEKVAELGGNPRRHITTLQSLVNKTCQGEPSLQNSLDLANQTLRHMPSHASREVLVVLGSLTSCDPGDISETIQLLKDNNVRCSIIGLAAEVRVCKRICQETNGKYFVILDEGHYKDLLISHVTPPPATSTTESSLIKMGFPHHSLSGDKNKGEKASMCMCHLDSKVNQGFSSSGYFCPQCKSKYCELPIECKSCGLTLVSAPHLARSYHHLFPLETFMETPVSSIptDSAVCCFSCQIAVEDPNVYQCGRCQQLYCLDCDLFIHETLHSCPGCA---------
>UniRef90_A0A8C9F4B9/5-290 [subseq from] VWFA domain-containing protein n=1 Tax=Pavo cristatus TaxID=9049 RepID=A0A8C9F4B9_PAVCR
-------------------------------------------------------------AVILDGRKSIEHYTFNSLLFLELYILLEYFVEEYFDQNPISQMGLIVTKSKRAEKMTELSGNPKKHIAALKKAVDMNCQGEPSLYNSLNLAMQTLKHMPGHTSREVLIVFSSLTTCDPANIYELIKSLKAVKIRVSVIGLSAEVRVCTVLTRETGGTYHVILDESHYKELLMHHVSPPPASSSSECSLIRMGFPQHTIASLSDQDAKPSFSMAQLENNSEPCLTLDGYFCPQCRAKYCELPVECKVCGLTLVSAPHLARSYHHLFPLDAFQEVPLEEYQGERYASD------------------------------------------------
>UniRef90_UPI00065B7718/3-388 [subseq from] general transcription factor IIH subunit 2 n=1 Tax=Aplysia californica TaxID=6500 RepID=UPI00065B7718
--DDDDKGYRWETEYEKTWEELQEDESGSLQASVNDILHRAKRRQLLEKVTNVRLGMMRHLFVVIDFSLAMADQDLKPTRHLATLKLLEYFVEEYFDQNPISQLGIIISLNKRAEKITELGGNPRRHIKALQDLTSRACQGEISLQNSLELALSTLRHMPSHASREVLFLMGSLTTCDPGDVRETVKSMVEANVRCSVIGLSAEVRLCKTLAQHTGGSYGVIIDESHFKDLLGQQVTPPPASSQTESSLIKMGFPHHALVGDKDKEEKPSMCMCHLDSGTAQGFSTSGYFCPQCKSKYCELPIECRACGLTLVSAPHLARSYHHLFPPDSFRELLTSDIiaDGPVCCYACQVEILDPHVYTCDKCERHFCLDCDLFTHEVLHSCPGCA---------
>UniRef90_UPI00145546FE/3-389 [subseq from] general transcription factor IIH subunit 2-like isoform X1 n=1 Tax=Asterias rubens TaxID=7604 RepID=UPI00145546FE
-DEEQEKTYTWEGDYEKTWEALREDEHGSLQTTVDDIILRAKRKRLADRPPNIRLGMMRHLFVVLDMSRSMEDPDFRPSRLRCSIKLLETFIEEYFDQNPISQIGLITTSNMRAEKLTDLGGNPKRHVAALEKCKDKPCSKEPSLQNALDLAASSLRHMPGHASREILVILGSLVTCDPGDIHQTIKVMKELNIRCSVIGLAAEVRICRKLCTVTQGTYGVPVDESHYRDLLKEHTNPPPATVNTEPAPIRMGFPQHVLHTEKDKMEKPSMCMCHLDVKGHVGFGSSGYFCPQCRSKYCELPVECKVCALTLVSAPHLARSFHHLFPLGDFLEVQRETLNSEEnlFCFSCQRELKEATVFQCSTCLHTFCLDCDLFIHDSLHSCPGCA---------
>UniRef90_T1JJK0/6-384 [subseq from] General transcription factor IIH subunit n=1 Tax=Strigamia maritima TaxID=126957 RepID=T1JJK0_STRMM
----NLKEYQWETGYEKTWEAIREDADGHIESSIEDILQRARKRRFKEKAENVRLGMMRHLYVIVDLSESMQDQDLKPTRQICTLKLLECFVEEYFDQNPISQIGIIATRNKRAEKITELGGNPKRHVNALKKAADLACTGEPSLQNSLQMAVQTLRHLPSHVSREVVIIFGSLTTCDPGNIFTVIDLLKQTNVRCSVIGLSAELRICKYICQETKGIYGVILDETHYKELLYQHLSPPPALMNAESSLIRMGFPHHLAG--GDTDAKPSMCMCHLDSkNSGQGFSTSGYFCPQCRSKYCELPVECKACGLTLVSAPHLARSYHHLFPLDVFDEMNTA---DETCCSACEKRLASgEKGFECKLCSGIFCMDCDAYIHETLHVCPSCA---------
>UniRef90_R7VKJ3/1-381 [subseq from] General transcription factor IIH subunit n=1 Tax=Capitella teleta TaxID=283909 RepID=R7VKJ3_CAPTE
MDEEKEYT--WETEYERTWEALKEDDDGSLQAAVDDVIHRAKRRRALLRDPNVRLGMMRHLFIVVDLSTSMEDQDLRPNRLFASLKLLEKFVEEFFDQNPISQLGILTTSNKRADKLTELGGNPKRHIQALRGLKERACIGEPSLQNALDLAAQTLKHMPGHSSREVLIVFGSLTTCDPGSIIDTIQSMKANNVQVSIIGLAADVRICRKICHDTQGQYHVIVDEPHFKELLNQQVTPPNATSSTESSLIRMGFPRH------EQGQQPSMCNCHLESSSSEGFSTGGYFCPQCRSKYCELPVECRACGLTLVSAPHLARSYHHLFLLEPFNEVRTEVaifHKEKRICYSCQSQLNDPMSYQCSKCRQVFCVDCDLFVHETLHSCPGCS---------
>UniRef90_A0A060Z4Q9/8-298 [subseq from] C2H2-type domain-containing protein (Fragment) n=2 Tax=Oncorhynchus TaxID=8016 RepID=A0A060Z4Q9_ONCMY
------------------------------------------------------------------------------------------------------QVGIITTKNKRAEKLTDLAGNPKKHIDALKKAKDSTCGGEPSLYNSLSLAMQTLKHMPGHSSREVLIIFSSLTTCDPANIYELVKTLKALKIRVSVIGLSAEVRVCTVLTRETGGSYHVILDESHFRELLMFHVKPPPATSSSECSLIRMGFPQHTIASLSDQDAKPSFSQAHLDSTSgGPGLSMGGYFCPQCQAKYTELPVECKVCGLTLVSAPHLARSFHHLFPLEAFQESPLLLHHTERFCEACQGELKDKSVFTCPSCNSVFCVECDLFIHDTLHCCPSCIHSRSAP---
>UniRef90_H0VPN0/4-73 [subseq from] C1_4 domain-containing protein n=1 Tax=Cavia porcellus TaxID=10141 RepID=H0VPN0_CAVPO
--------------------------------------------------------------------------------------LLEYFVEEYFDQNSISQIGIIVT--KRAEKLTELSGNPRKHITSLKKATDMTCHGEPSLYNSLSMAMQTLKL---------------------------------------------------------------------------------------------------------------------------------------------------------------------------------------------------------------------------------------------
>UniRef90_H0VPN0/80-286 [subseq from] C1_4 domain-containing protein n=1 Tax=Cavia porcellus TaxID=10141 RepID=H0VPN0_CAVPO
------------------------------------------------------------------------------------------------------------------------------------------------------------------------------------------PTLKTAKM--CVIGMSAEVRVCTGLARETGSTYHEILDESHYKELLTHHVSPPPASSSSECSLIHMGFPQHTIAALADQDAKPSFSMAHLDSSSEPGLALGGYFYPQCWAKYCELPVECKMCGLTLVSAPHLAWLYHHLFPLDAFQEIPLEEYKGERFCYGCQGQLKDQHVYVCIVFQNVFCVDCDVFVHDSVHCCPGCIHKIPIPSGI
>UniRef90_A0A8B7YD38/3-389 [subseq from] General transcription factor IIH subunit n=2 Tax=Valvatida TaxID=41166 RepID=A0A8B7YD38_ACAPL
-DEEHEKAYTWEGDYEKTWEALREDEHGSLQTTVDDIIHRAKRRRLLDRPPNIRLGMMRHLYVVLDLSRAMEDPDFRPSRLHCTIKLLEMFVEEYFDQNPISQIGFITTSDMRAEKLTELGGNPKRHIAALHKCKDKPCSKEPSLQNALDMAALSLRHMPSHASREILVVMGSLVTCDPGNIHLTIKALKDLNIRCSVIGLAAEIRICRKLCTLTQGTYGIPLDETHFRDLLKEHTNPPPATANTEPAPIRMGFPQHVLHTEKDKAEKPSMCMCHLDSKDHTGFSSSGYFCPQCRSKYCELPVECKVCALTLVSAPHLARSFHHLFPLADFVEVQRETFYTDhpLFCFACQSQLKDDTVFQCSTCDHLFCLDCDLFIHESLHSCPGCA---------
>UniRef90_UPI000719C3B7/12-196 [subseq from] general transcription factor IIH subunit 2-like isoform X1 n=2 Tax=Priapulus caudatus TaxID=37621 RepID=UPI000719C3B7
--------YIWEGEYEKTWEALREDEAGSIQASVDDIVSRAKRRRLLERPADIRLGMMRHLFVVIDLSSAMTDQDLRPTRQHCTLKLLEGFIEEYFDQNPISQLGLVVTRNKSAEKLTELGGNPQRHITAARKAVDMACSGEPSLQNSLEICMKTLRYMPGHTSREILIILGSLTTCDPGDVSKTIKAL---CTNI-------------------------------------------------------------------------------------------------------------------------------------------------------------------------------------------------------
>UniRef90_UPI000719C3B7/214-416 [subseq from] general transcription factor IIH subunit 2-like isoform X1 n=2 Tax=Priapulus caudatus TaxID=37621 RepID=UPI000719C3B7
--------------------------------------------------------------------------------------------------------------------------------------------------------------------------------------------LASYNIRSSVIGLAAEVRVCAKLCKGTRGKYGVILDECHFKDILMQHVSPPPAATNTESSLVRMGFPYHQLSANVASGETPSMCMCHLDGNEEQGFGSKGYFCPQCKGKYCELPVECKSCGLTLVSAPHLARSYHHLFPLDASVELKLSNISAEvSHCYACQVRLTEQLLYQCQKCQKFFCLDCDLFIHETLHSCPGCANKPP-----
>UniRef90_A0A8S3YSN2/1-388 [subseq from] General transcription factor IIH subunit n=1 Tax=Candidula unifasciata TaxID=100452 RepID=A0A8S3YSN2_9EUPU
MAEEDDKGYRWETEYEKTWEELHEDESGSLQATVSDLLHRAKRKQFMERVTNVRLGMMRHLLIVIDASSAMSDQDLKPTRLVATLKLLEMFVDEYFDQNPISQIGFLMSRNKKADKITELGGNPRRHIKALQDLATQACQGEFSLQNSLELALSALRNMPSHASRELLVIMGSLTTCDPGDVRETIQAMAEANIRCSVIGLSAEVRVCKRLCQLTGGIYNVILDEPHYKDLLGQHMTPPPASNSTESSLIKMGFPHHSLGGEKGKGEKPSMCMCHLDSKSSQGFSTSGYFCPQCKSKYCELPIECKACGLTLVSAPHLARSYHHLFPPGSYKEFLSSDVvtDGPLCCYACQVEILDPHVYVCEKCEQNFCLDCDLFVHETLHSCPGCA---------
>UniRef90_A0A8T0G1F7/4-383 [subseq from] General transcription factor IIH subunit n=4 Tax=Araneoidea TaxID=74975 RepID=A0A8T0G1F7_ARGBR
--EEDPKGYRWETEYEKTWEAIREDEHGLLTSSLEEIVHKSRRKRLLEKK-NLKLGMMRHLYVIIDCSEAMLEPDLKPTRYLCTLKLLEKFIEEYFDQNPISQLGMIITKNKRAEKLTELAGNPKQHITVLQNSAKMTCIGEPSLQNALELAMQTLRFMPTHTSREILVIFGSLTTCDPGDIYETVDSLVSHNIRCSIIGLAAELVVCRKITKATQGSYNVVIDDSHFQELLYEQVSPPPATSSTESSLIRMGFPYHQ----SKSEGKPSMCMCHLDSKTpHEGFGTDGYYCPQCNSKYCELPVECKACGLTLVSAPHLARSFHHLFPLDCFNEVAVASLEQGKYCYGCLTTFAEQTVYQCGVCKNYFCLECDLFIHDSLHTCPGCS---------
>UniRef90_A0A3B5BCP8/1-374 [subseq from] General transcription factor IIH subunit n=1 Tax=Stegastes partitus TaxID=144197 RepID=A0A3B5BCP8_9TELE
MDEEPERAKRWEGGYERTWEVLKEDESGSLKATVEEILYQSKRKRVIESHGQVRLGMMRHLFVVIDCSRSMEDQDLKPNRLTSTLKLP------------VCDIMHIQCK---VICFVSPSGNPKKHIAALKKAVDTVCVGEPSLYNSLNLAIQTLKHMPGHTSREILIILSSLTTCDPANIYEMTKvnimymllTfLicStdnlscSLNVRVSIIGLSAEVRVCTVLTRETGGSYHVILDESHFKELLTLHVKPPPTSSSSECSLIRMG--QYRLEN---C----DF--------TLVGLSLGGYFCPQCHSNYTELPVECKVCGLTLVSAPHLARSFHHLFPLEAFIESPVEELQGNGFCQACQGELKDKSIFTCPSCRSVFCVECDLFIHDSLHCCPCCIHSQ------
>UniRef90_UPI00063F4022/1-197 [subseq from] general transcription factor IIH subunit 2 n=1 Tax=Propithecus coquereli TaxID=379532 RepID=UPI00063F4022
--------------------------------------------------------MMRHLYVVVDGSRTMEDQDLKPNRLTCTLKLLEYFVEEYFDQNPISQIGIIVTKSKRAEKLTELSGNPRKHIASLKKAVDMTCHGEPSLYNSLSIAMQTLKHMPGHTSREVLIIFSSLTTCDPSNIYDLIKTLKAAKIRVSVIGLSAEVRVCTVLARETGGTYHVILDESHYKELLTHHVSPPPASSSSECSLIRMG----------------------------------------------------------------------------------------------------------------------------------------------
>UniRef90_UPI00063F4022/198-250 [subseq from] general transcription factor IIH subunit 2 n=1 Tax=Propithecus coquereli TaxID=379532 RepID=UPI00063F4022
------------------------------------------------------------------------------------------------------------------------------------------------------------------------------------------------------------------------------------------------------------------------------------------------------------------------------------------------------RFCYGCQGELKDQHVYICTVCQNVFCVDCDVFVHDSLHCCPGCIHKIPSHSGI
>UniRef90_UPI000C6E1FEB/4-386 [subseq from] general transcription factor IIH subunit 2-like n=1 Tax=Centruroides sculpturatus TaxID=218467 RepID=UPI000C6E1FEB
-DEDP-KGYRWETEYEKTWEAIRENEEGLLQPSVEEYLHHTKRRRLLEKK-NVRLGMMRHLYIVIDMSENMSEQDLKPTRQLCTLKILEGFVEEYFDQNPISQLGFIITKNKRADKISELSGNPKQHINVLKNASEMVCAGEPSIQNALELSSKTLRNMPGHTSREVLIIMGSLTTCDPGNIYTTIETMKMHNIRCSVIGLAAELRVCRALTNTTAGSYHVILDESHFKELVNLHTVPPPAAGSMESCLIRMGFPHHQ----TEAEGTPSICFCHLNSKdPSEGFGSAGYYCPQCHAKYCELPVECKACGLTLVSAPHLARSYHHLFPLNCFQEVALSALteKDSRNCFACLADFKEQLVYRCENCRQLFCLECDLFVHDTLHTCPGCAN--------
>UniRef90_UPI000A2A4DF7/3-384 [subseq from] general transcription factor IIH subunit 2 isoform X1 n=2 Tax=Exaiptasia diaphana TaxID=2652724 RepID=UPI000A2A4DF7
-DEEEESGYRWLNQYEKTWEAIREDEEGSLQSLVDDLAHRNKRKRAFLRTGNVRLGMMRHLFLVIDMSKSMEEADLKPTRIACTAKLLENFITEYFDQNPISQLGILITKNKRAEKLTELSGNPKLHINAIKKScVVKACQGEPSLQNTLSLAAQSLRHMPGHSSKEILILFGSLTSCDPGDVNQTIQTVLGQNIRCSIIGLAAEMKVCKTICQKTQGTYRVILDESHFKELLLHHVTPPTAKADTEAALIRMGFPQHVA------KGPPSFCMCHLDStNSSSGMNTHGYYCPQCKSKYCDLPVECKVCSLTLVSAPHLARSYQHLFPFPQFEEIYLPVTTETRQCEACQIVLKEKSASTCTGCKQVFCLDCDAYIHESLHACPGCVA--------
>UniRef90_A0A087TNQ8/4-385 [subseq from] General transcription factor IIH subunit 2 (Fragment) n=1 Tax=Stegodyphus mimosarum TaxID=407821 RepID=A0A087TNQ8_STEMI
--DEEQKGYRWETEYEKTWEAIREDEHGLLTSSLEEIVHKSRRKRMLEKK-NLKLGMMRHLYLVIDMSEAMLEPDLKPTRHLCTLKLLETFIEEYFDQNPISQLGIIITKNKRAEKLTELAGNPKQHINVLQNSSKINCVGEPSLQNALELAAQTLRFMPTHTSREILVVFGSLTTCDPGDIYDTVETLVSHNIRCSIIGLAAELVVCRKITKATQGTYNVVIDDSHFRELLYDQVSPPPATSSTESSLIRMGFPYHQ----SKSEGKPSMCMCHLDSKiSHEGFGTEGYYCPQCNSKYCELPVECKACGLTLVSAPHLARSFHHLFPLDCFNEVAVSSLEGEskKYCYSCLSTFQELTVYQCDVCKNYFCLECDLFIHDSLHTCPGCS---------
>UniRef90_UPI000D73AA83/3-388 [subseq from] LOW QUALITY PROTEIN: general transcription factor IIH subunit 2-like n=1 Tax=Pomacea canaliculata TaxID=400727 RepID=UPI000D73AA83
--DEEQIGYRWETEYEKTWEALVEDESGSLQASVNDLVHRSKRRHLLEKIGNIRLGMMRHLFLIIDMSSSMNDQDLKPSRIITTLKLLEQFVEEYFDQNPISQLGILVTRNKRAEKVTELGGNPRRHIIALQNLAGKPCQGELSLQNSLEMALQTLRHMPSHVSXEVLLLTGSLTTCDPGDIHTTVKTLAENNIRCSVIGLSAEIRVYKKLCQMTCGQYNVILDECHFKDLLKQHVTPPPATANTESSLIKMGFPHHSLSSGKGTEEIASMCMCHLDSKTLQGFGSSGYFCPQCKSKYCELPIECNVCGLTLVSAPHLARSYHHLFPPEPFRELLTADImtDGNVYCYACQIQILDPQVYQCEHCQQLFCLDCDLFTHETLHSCPGCA---------
>UniRef90_A0A8J1XQD6/1-387 [subseq from] General transcription factor IIH subunit n=2 Tax=Owenia fusiformis TaxID=6347 RepID=A0A8J1XQD6_OWEFU
MDDEQEKGYKWETEYERTWEAIQENDAGSLQTSVNDIIHRAKKRRLQEAQSNAKLGMMRHLYIIIDMSEAMSIPDLKPTRLASSLKLLEYFVEEYFDQNPISQLGILVTRNKRCDKLTELGGNPKKHIAKLQEQAKQECKGEASLQNCLKVAAQTLQHMPSHTSREVLIIYGALSTCDPSGIHATIKHIKELNIRCSVIGLSAELRICKTICQETNGQYNVILDESHFKDLLHQFVTPPPATVKTDSSLIRMGFPSHQGSGSEGGVTKPSMCMCHLDSKSKEGFSVEGYFCPNCKSKYCELPVECKACGLILVSAPHIARSYHHLFPLDAYTEIPIQQLPPEqRICSACCVAIKDETIQQCQNCKHLYCTDCDILIHETLHTCPGCA---------
>UniRef90_A0A8C9YPY3/1-102 [subseq from] General transcription factor IIH subunit 2-like n=2 Tax=Sander lucioperca TaxID=283035 RepID=A0A8C9YPY3_SANLU
MDEEPERAKRWEGGYERTWEVLKEDESGSLKATVEEILFQSKRKRVIESHGQVRLGMMRHLHVVIDCSRSMEDQDLKPNRLTSTLKLLETFVDEYFDQNPIK-----------------------------------------------------------------------------------------------------------------------------------------------------------------------------------------------------------------------------------------------------------------------------------------------------
>UniRef90_A0A8C9YPY3/104-294 [subseq from] General transcription factor IIH subunit 2-like n=2 Tax=Sander lucioperca TaxID=283035 RepID=A0A8C9YPY3_SANLU
---------------------------------------------------------------------------------------------------------------------------------------------------------------------------------------------------------QKKILVCTVLTRETGGSYHVILDESHFKELLMLHVKPPPASSSSECSLIRMGFPQHTIASLTDQDAKPSFSMSHLDSSSAPGLSLGGYFCPQCHAKYTELPVECKVCGLTLVSAPHLARSFHHLFPLQAFIESPVEEFQEDRFCQACQGELKDKSIFTCPSCRSVFCVECDLFIHDLLHCCPCCIHSQSAP---
>UniRef90_A0A286XWL4/38-100 [subseq from] C1_4 domain-containing protein n=1 Tax=Cavia porcellus TaxID=10141 RepID=A0A286XWL4_CAVPO
-------------------------------------------------------------------------------------QLLEYFVEEYFDQNPISQ-------SKRAEKLTELSG--MKHITSLKKAIDMTCHGEPSLYNSLSMAMQTLK----------------------------------------------------------------------------------------------------------------------------------------------------------------------------------------------------------------------------------------------
>UniRef90_A0A286XWL4/101-309 [subseq from] C1_4 domain-containing protein n=1 Tax=Cavia porcellus TaxID=10141 RepID=A0A286XWL4_CAVPO
------------------------------------------------------------------------------------------------------------------------------------------------------------------------------------------LTLKTAKIRVSVIGLWAEVRVCAALARETGGTYHEILDESHYKELLTHHVSPPPASSSSECSLIHMGFPQHTIAALADQDAKPSFSMAHLDSSSEPGLALGGYFYPQCWAKYCELPVECKICGLTLVSAPHLVWSYHHLFPLDAFQEIPLEEYKGERFCYGCQGQLKDQHVYVCTVFQNVFCVDCDVFVHDSVHCCLGCIHKIPIPSGI
>UniRef90_UPI001C718E60/41-421 [subseq from] general transcription factor IIH subunit 2 n=1 Tax=Parasteatoda tepidariorum TaxID=114398 RepID=UPI001C718E60
---DDQKGYRWETEYEKTWEAIREDEHGLLTSSLEEIVHKSRRKRLLEKK-NLKLGMMRHLYLVIDTSETMLEPDLKPTRYLCTIKLLEKFVEEYFDQNPISQLGIICTKNKRAEKITELAGNPRSHIDVLQNLSKSACVGEPSLQNSLDLAAQTLRFMPTHTSREILVIFGSLTTCDPGDIYETIDSLVSHNIRCSIIGLAAELVVCRKIAKATQGMYSVVIDDSHFKELLYEQVSPPPATSSTESSLIRMGFPYHQ----SKSEGKPSMCMCHLDSKePHQGFGTEGFYCPQCNSKYCELPVECKACGLTLVSAPHLARSFHHLFPLDCFNEMSVANLDPEinRYCYSCLTIFNEQTVYQCGACKNIFCLECDLFIHDSLHACPGCS---------
>UniRef90_A0A2B4SDD3/6-387 [subseq from] General transcription factor IIH subunit n=3 Tax=Pocilloporidae TaxID=46729 RepID=A0A2B4SDD3_STYPI
----DSGGYRWLNQYERTWEVIQEDAEGSLQTVVDEISHRTKRRRVMGRSGNIRLGMMRHLFIIVDMSRAMEEADLKPSRLACSVKLLESFVTEYFDQNPISQIGIIVTRNKRAEKLTELSGNPQVHIGTLQKAAAKPCQGEPSLQNAMESAVQWLRHMPGHASREILILFGSLTSCDPGDVSETVQTLQRQNIRCSIIGMAAEVRVCRTICAETQGSYGVILDERHYRELLMQHVTPPVAKADAEAALIRMGFPQHLS------SGPPSLCMCHLDSNGIKGLGTSGYFCPQCKSKYCDLPVECKVCGLTLVCAPHLARSYQHLFPLPQFTETDLSTpVDGqslprQNHCFACQRVFTEQTVYSCPQCTQFFCMECDIYIHDSLHSCPGCT---------
>UniRef90_UPI00077AE96B/8-389 [subseq from] general transcription factor IIH subunit 2-like n=1 Tax=Acropora digitifera TaxID=70779 RepID=UPI00077AE96B
--NEEEGGYRWLSQYERTWEVIQEDAEGSLQTVVDEISHRSKRRRIMGRSGNIRLGMMRHLFIVVDMSRAMEEADLKPSRLACSVKLLEDFISEYFDQNPISQVGLIVTRNKRAEKITELSGNPQLHIGCLQKAASKACTGEPSLQNAIDSAVRSLRHMPGHASREILILFGSLTSCDPGDIEETVQTLQRQNIRCSIIGLAAEVRVCRRICSETQGSYGVILDERHYRDLLMQHVVPPVAKADTEAALIRMGFPQHLS------SGPPSMCMCHLDDSgGVKGFGTSGYFCPQCKSKYCDLPVECKVCGLILVSAPHLARSYQHLFPLAQFTEIDLtvveyEQHQSPRLCFACRRELTEKVAYSCPQCGQVFCVDCDIFIHDSLHSCPG-----------
>UniRef90_A0A1B6DUF4/4-391 [subseq from] General transcription factor IIH subunit n=2 Tax=Clastoptera arizonana TaxID=38151 RepID=A0A1B6DUF4_9HEMI
--EEDGKEYRWETGYEKTWEALQEDEDGLLETSVADIILRAKRKRQAERKGHTRLGMMRHLYVVLDASEAMLDQDLKPTRQLCTIKLLEGFIEEFFDQNPISQMGIIITRNKRADKVSELAGNPRKHLSTVKSQFNLpsQCIGEPSLQNALELALSSLKMLPTHASREVLVILGSLTTCDPGDINQTIVSLKNCGIRVSVIGLAAEVRICNALCKETGGVYNVVLDDRHFRDLLFQQVEPPPATaaNSQEASLIKMGFPHHDVI--DGRGSSLTMCMCHVDSDAEEsKLKSGGYFCPQCRSKYCELPVECRVCGLTLVSAPHLARSYHHLFPVQAFVQKDITS-TDEGPCFSCQKKItiGDKYFYECNVCKQSFCLDCDMFIHDILHTCPGCA---------
>UniRef90_UPI000BA81FDE/4-386 [subseq from] general transcription factor IIH subunit 2-like n=1 Tax=Limulus polyphemus TaxID=6850 RepID=UPI000BA81FDE
--EEDPSSYRWETEYEKTWESIHEDEQGLLQGSVEEILHRNKRLRLQ-KKKNIRLGMMRHLFVIVDLSEAMAVQDLKPTRHLCTIKILEDFIGEFFDQNPISQLGIIITRSKRAEILMELSGNAKHCMAGLKDIADAVCVGEPSLQNSLELAAQTLKHMPGHTSREVVIILGSLTTCDPSDICSTIETLKSQKIRCSVIGLAAELRICKALVQATEGTYHIILDEHHYKEILYNHISPPPASGITESSLVRMGeFSS----HVSDAEGKSSLCNCHLDSKV-PGekFGIGGYFCPQCHSKYCELPVECKACGLNLVSAPHLARSYHHLFPLENFKEVNINNRTDsElRYCCGCQALFTEQTVYRCTQCQQLFCLECDLFIHDTLHTCPGCS---------
>UniRef90_A0A8C4QNT2/1-330 [subseq from] General transcription factor IIH, polypeptide 2 n=1 Tax=Eptatretus burgeri TaxID=7764 RepID=A0A8C4QNT2_EPTBU
---------------------------------------------------------MRHMFVVIDASRNMTNQDLKPSRLVSSLKLLELFVEEFFFQNPISQLGFITTRNKRAEQLTELGGTPKKHTAALQKAVEIQCLGEPSLYNSLHTALQTLRHVPSHSSREVLVVLGSLTTCDPVNLHCLIKSLVEFKVRVSVIGLSAEVHICTLLAQETRGTYHVILDEPHFKELLMYHVTPPPVTN-MESALIRMGFPQFSGGTIGDGADKPSFNMAQLESQGDVSLTLGGYFCPQCWAKYGQLPVECKICGLTLASAPHLARSYHHLFPLEAFEETLLQNISGDRVCEACQMQLTEQQVYICPECKAIFCLDCNLFIHESLHCCPGCIHS-------
>UniRef90_A0A6M2CXY6/3-392 [subseq from] General transcription factor IIH subunit n=8 Tax=Ixodidae TaxID=6939 RepID=A0A6M2CXY6_RHIMP
-DEEEGKGYRWETEYERTWEAIQEDESGLLQPSVLDFVHRAKRKQMLAK-KNVRLGMMRHLYVVVDFSESMSEPDLKPTRLICTLKMLELFVEEFFDQNPISNVGVISTCNKRAQKICELAGNAGKVVEALQASKTQVPSGEPSLQNSLELAAEVLRHLPVHTSREVLVIMGSLTTCDPGNIHTTIETMRKCNIRCSVVGLAAEVHVCCKLTKTTGGMYNVILDENHFKDVLFQHAIPPPVTGNAESSLIRMGFPYHR----TETEGKPSLCFCHLDSqNPSDGLSKGGYFCPQCNGKYCSLPVECKVCGLTLVSAPHLARSYHHLFALEPFDEVPRDSLPTDtpVICFSCQLSISDKHVYRCVKCKEDFCLECDLFIHDSLHTCPGCASRLPPPE--
>UniRef90_UPI001589A525/3-388 [subseq from] general transcription factor IIH subunit 2 n=1 Tax=Chelonus insularis TaxID=460826 RepID=UPI001589A525
-EEENLKEYRWETGYEKTWEAIKEDDHGSFEASVADIIHKAKRKRQLEKTGGARLGMMRHLYIILDVSESITSQDLKPTRLFCTVKLLEEFIDEFFYQNPISQLGIIVTKNKRAEKLSELSGNAKKHIKEVKSLLNSTsLTGEPSLQNSLELALKSLKNLPSHASREILVIMASLTTCDPGDIYDTIQTLKSESVRCSVIGLSAELHVCKKMATLTGGEHAVVLDDKHYRNQLKIHVDPPPAATRLDAALVKMGFPHHALSSRAD--ISMSLCMCHADSTDDfTKLSSNGYLCPQCLSKHCELPVECKSCGLTLVSAPHLARSYHYLFPVNHFKEMPHD-NSVKSFCYGCQKSFSDmdKKVYVCEKCTQTFCIDCEIFIHESLHTCPGCA---------
>UniRef90_A0A067RH91/11-397 [subseq from] General transcription factor IIH subunit n=3 Tax=Zootermopsis nevadensis TaxID=136037 RepID=A0A067RH91_ZOONE
--EDEGKEYRWETGYEKTWEAIQEDDEGLLEGSVAEIIQRAKRKRQAERHGNTRLGMMRHLYVVVDNSDCMSNQDLKPTRQLCTIKLLEGFIDEFFDQNPISQIGIIITRNKRAEKISELAGNPRKHIKAVQQLTQVACSGEPSLQNALELALRSLRMLPSHASREVLIVMGSLTTCDPGDICVTMQNLKAQSVRCSVISLAAEVHVCHKLCRETGGLFGVILDDCHFRDQLFQHIDPPPAATLLDSSLIKMGFPHHMMHE--GKETPLTLCMCHVDSSDVEGsrLNSGGYFCPQCCSKYCELPVECKSCGLTLVSAPHLARSYHHLFPVENFKELEFKDMQDKiELCFACQKRFgeHDKHVYECGTCSNIFCLDCDLFIHDLLHTCPGCA---------
>UniRef90_A0A2J7R758/31-418 [subseq from] General transcription factor IIH subunit n=3 Tax=Termitoidae TaxID=1912919 RepID=A0A2J7R758_9NEOP
-EEEEGKEYRWETGYEKTWEAIQEDDEGLLEGSVAEIIQRAKRKRQAERHGNTRLGMMRHLFLVIDNSDCMSNQDLKPTRQLCTIKLLEGFIDEFFDQNPISQMGIIITKSKRAEKISELAGNPRKHIKAVQQLTQVACSGEPSLQNALELALRSLRMLPSHASREILILMGSLTTCDPGDISVTVQNLKAQGVRCSVIALAAEVHICHKLCRETGGLFGVILDDCHFRDQLFQHIDPPPAATFLDSSLIKMGFPHHLMQ--EGKEASLTMCMCHVDSTDGEGgrLNSGGYFCPQCCSKYCELPVECKACGLTLVSAPHLARSYHHLFPVDNFKELEFRDMQDKiELCFACQKRFgeHDKHVYECGTCSRIFCLECDMFIHDLLHTCPGCA---------
>UniRef90_A0A851DID7/1-236 [subseq from] TF2H2 factor (Fragment) n=2 Tax=Neognathae TaxID=8825 RepID=A0A851DID7_TODME
MDDEPERTKRWEGGYERTWEILKEDESGSLKATIEDILFKAKRKRLFEHHGQVRLGMMRHLYVVIDGSRTMEDQDLKPNRLTCTLKLLEYFVEEYFDQNPISQIGLIVTKSKRAEKMTELSGNSKKHITALKKAVDMNCTGEPSLYNSLNLAMQTLKHMPGHTSREILVVFSSLTTCDPANIYDLIKCLKAVKIRVSVIGLSAEVRVCTVLARETGGTYHVILDESHYKELLMHHV---------------------------------------------------------------------------------------------------------------------------------------------------------------
>UniRef90_A0A6J1TM34/3-398 [subseq from] General transcription factor IIH subunit n=3 Tax=Thripinae TaxID=153976 RepID=A0A6J1TM34_FRAOC
-DEDEGNEYRWETGYEKTWEAIKEDDDGLLEASVAEIIQRAKRKRQAERKPNTRLGMMRHLYIILDCSDAMSDQDLKPTRQLCTAKLLEGFIEEYFDQNPISQMGIIVTRNKRAELVCELAGNVRKHVDIVKQIAQGPCSGEPSLQNSLELALSSLRLLPGHASREVLIIMGSLTTCDPHDINVTIQKLKAEGVRCSVIGLAAEVRVCRQLSKETGGLYSIILDDCHFRDLLLQQVEPPPAARTQDCSLVRMGFPHHSKIGNDPADASgaPnnnamSFCMCHLDveGKMDaSKLGVAGHLCPQCGSKYCELPVECRACGLTLVSAPHLARSYHHLFPVDNFLEMDAKE-NMKHNCFGCRRKFVeiDKHVYKCGACSHIFCLDCDIFVHDTLHSCPGCT---------
>UniRef90_A0A4D5RW78/3-387 [subseq from] Putative rna polymerase ii transcription initiation/nucleotide excision repair factor tfiih (Fragment) n=2 Tax=Ixodes scapularis TaxID=6945 RepID=A0A4D5RW78_IXOSC
-DEEDAQGYRWETEYERTWEAIQEDESGLLQPSVLDFVHRSKRKQMLAK-KNVRLGMMRHLYIIVDFSEAMSEPDLKPSRLVCTLKMLELFVEEFFDQNPISNVGVISTSNKRAQKLFDLVGNASKVVEALRSATNKVPSGEPSLQNSLELAAEVLRHLPTHTSREVLVVMGSLTTCDPSDIHKTIEAMQKCSIRCSVVGLAAEVRVCCALTKATGGTYNVIMDENHFKEILFQHAIPPPVTGNSESSLIRMGFPYQR----TEGEGKPSICFCHLDSqNTSEGLSKSGFFCPQCSGKYCSLPVECKTCGLTLVSAPHLARSYHHLFALDAFEEMPKESLPKDEvvSCFSCLSSIPDNHVYQCTKCKAQFCLECDLFIHDTLHTCPGCASR-------
>UniRef90_UPI00211E3FB5/4-391 [subseq from] general transcription factor IIH subunit 2 n=5 Tax=Schistocerca TaxID=7008 RepID=UPI00211E3FB5
-EEETGKEYRWETGYEKTWEAIKEDEEGLLEGSVADIIQRAKRRRQADRRGNIRLGMMRHLYLIVDFSEAMSNQDLKPTRHLCSVKLLESFIDEFFDQNPISQLGIIITRNKRAEKITELAGNPRKHIKAVRQLAEATCSGEPSLQNALELSLRSLRLLPSHASREVLVIFGSLTTCDPGDITVTIESLKKQGVRCSVVGLAAEVHVCRRLSRETGGEFGVVLDDCHYRDQLFMHVEPPPAASCLESSLIKMGFPHHSAAE--GKETPLTICMCHLDVPAaeAKGVSHsgAGYFCPQCCSRYCELPVECRACGLTLVSAPHLARSYHHLFPVENFVELE-QNLDLHKQCYACQRSYgdHDKHVYECGRCSQVFCLDCDLFIHDTLHTCPGCA---------
>UniRef90_A0A1W0WSI9/6-397 [subseq from] General transcription factor IIH subunit n=1 Tax=Hypsibius dujardini TaxID=232323 RepID=A0A1W0WSI9_HYPDU
-DEPDEQGYRWETEYERTWEVLQEDATGSLTASVQDVVLGIKRRRLLERKPNLRLGMMRHLFVILDMSDSMRDQDLRPNRLFCVLRLLENFINEFFDQNPIGQLGVITTRNKRADRLTELAGNPKKHIDALQTLRTTDPHGETTLQNSLELAAQTLRNIPSHASREIILIFGSLSSCDPGNIYDTTRMLRECNIRCSVIGLAAEVSICKTLAKETVGEYSVALDEPHLKDILMSHIVPPPVSSNSDSFLIRMGFPQQKALDRLD---EFSFCMCHLDQ-PEPKTRYGqpGYFCPVCVTKYCELPVECRVCGLTLVSAPHLARSYHHLFPVEAFEEVPKEEIEllADKKCFGCLTETPhsDKsgttHRFRCKVCQRTFCIDCDLFIHDTLHSCPGCAS--------
>UniRef90_A0A5N4ACF4/2-386 [subseq from] General transcription factor IIH subunit n=2 Tax=Photinus pyralis TaxID=7054 RepID=A0A5N4ACF4_PHOPY
VDEEDPREYRWETGYEKTWEAIKEDEEGFLEASVADIVQRAKRKRQAQKQKNTKLGMMRHLFLIVDCSESMSNQDLKPTRLYCTIKLLELFIEEFFDQNPISQLGIIIMQNKRADRISELSGNPRKHVKAIAGLNRTSLLGEPSLQNGLNMALKSLKLLPSHASREVLVIIGSLTTCDPTDINVTIDAMKAEGVRCSIVGLAAEVHICKQLASETNGTYNVVLDDSHYKDLLFQHVEPPPAAFCLESSLIKMGFPHQMVTEGTDEP--LTMCMCHVDSVDEGSkLTTGGYYCPQCCSKYCELPVECRVCGLTLVSAPHLARSYHHLFPVGGYKER---EFNNQvSSCYACQkvfGET-EKQVYCCLKCEKIFCIDCDIFIHDTLHTCPGCA---------
>UniRef90_A0A7J7AVF2/2-386 [subseq from] General transcription factor IIH subunit n=1 Tax=Abscondita terminalis TaxID=2069292 RepID=A0A7J7AVF2_9COLE
VDEEDGKEYRWETGYEKTWEAIKEDDEGFLEASVTDIIQRAKRKRQEKKQANTKLGMMRHLYILLDCSDSMSNQDLKPTRLYCTLKLLELFIEEFFDQNPISQLGVIIMQNKRAEKISELTGNPKKHIKAIGTLNRTSLIGEPSLQNGLNVALKSLKLLPSHASREILVLIGSLTTCDPTDIKNTIDALKLEGVRCSIIGLAAEVHVCKQLASETNGTYNVILDDSHYKDLLFQHIEPPPAAVCLESSLIKMGFPHQMVTEGTDEP--LTMCMCHVDSVDEGSkLTTGGYYCPQCCSKYCELPVECRVCGLTLVSAPHLARSYHHLFPAPNFKEIDYD--NQDIVCFSCQKTFMdvDKHVYRCPKCEKTFCLDCDIFIHDVLHTCPGCA---------
>UniRef90_UPI0021C93799/1-142 [subseq from] general transcription factor IIH subunit 2 isoform X7 n=1 Tax=Gymnogyps californianus TaxID=33616 RepID=UPI0021C93799
MDDEPERTKRWEGGYERTWEILKEDESGSLKATIEDILFKAKRKRLYEHHGQVRLGMMRHLYVVVDGSRTMEDQDLKPNRLTCTLK-----------------IGLIVTKSKRAEKMTELSGNTKKHITALKKAVDMNCSGEPSLYNSLNLAMQTLKQL--------------------------------------------------------------------------------------------------------------------------------------------------------------------------------------------------------------------------------------------
>UniRef90_UPI0021C93799/141-260 [subseq from] general transcription factor IIH subunit 2 isoform X7 n=1 Tax=Gymnogyps californianus TaxID=33616 RepID=UPI0021C93799
----------------------------------------------------------------------------------------------------------------------------------------------------------------------------------------------------------------------------------------------------------------------------------QLENNSDPGLTLGGYFCPQCRAKYCELPVECKICGLTLVSAPHLARSYHHLFPLDAFQEVPLEEYQGERYCQGCQGEMKDQNVYICKVCQNAFCVECDLFVHDSLHCCPGCIHEHPAPIS-
>UniRef90_A0A7K8UNG5/1-246 [subseq from] TF2H2 factor (Fragment) n=6 Tax=Neognathae TaxID=8825 RepID=A0A7K8UNG5_OCEOC
------------------------------------------------------------------------------------------------------------------------------------------------------------RHMPGHTSREVLVVFSSLTTCDPANIYDLIKyafffhlkCLKAVKIRVSVIGLSAEVRVCTVLARETGGTYHVILDESHYKELLMHHVSPPPASSSSECSLIRMGFPQHTIASLSDQDAKPSFSMAQLENNSEPGLTLGGYFCPQCRAKYCELPVECKICGLTLVSAPHLARSYHHLFPLDAFQEVPLEEYQGERYCQGCQGEIKDQSVYICKVCQNAFCVECDLFVHDSLHCCPGCIHEHPAPIS-
>UniRef90_A0A7R9A2T6/107-486 [subseq from] VWFA domain-containing protein (Fragment) n=1 Tax=Darwinula stevensoni TaxID=69355 RepID=A0A7R9A2T6_9CRUS
---GEDKEYRWESGYEKTWEAIQEDVEGLIETSVMDIIQRARRKRMLDRQGNIRLGMMRHLYLILDLSETMNDPDLKPSRLLCSLKILESFLEEYFDQNPISQLGIITMKNKRAEILSQLAGNPRKHLQELTKLSTTICSGEPSLQNALELAAQSLQHMPSHASREILIIFGSLTTCDPGDLKKTIQTLKSYNIRVSIVGLAAEVRICRTLCKETGGEYSVIVDDVHLRTLILNHVIPPPAAGSMDSSLIRMGFPHE--ASTSEQHL--ALCMCHLEAKDpTVGLSNPGYLCPQCSSKYCHIPVECRVCGLTLVSAPHLARSYHHLFPLPAFEEVSSVSLPPNSPCTGCNKVLTDKALYRCPKCTQYFCFECDLFLHDVLHSCPGCT---------
>UniRef90_A0A6S7H9H0/4-383 [subseq from] General transcription factor IIH subunit n=1 Tax=Paramuricea clavata TaxID=317549 RepID=A0A6S7H9H0_PARCT
-DDDDESGYRWLNQYEKSWEAIQEDAQGGLQFVDDDFIQRARRRRLLAQPGNIRLGMMRHLYIILDLSKAMEEADLKPSRLFCTLKLLENFIVEYFDQNPISQLGIISTNNKRAEKLSELSGNPRIHASALtQKEKPNVCQGEPSLQNALETAKKSLRHLPGHASREILIVFGSLTTCDPSDIMETFESLKECKIRCSVIGLSAEVKVCKTLATTTQGTYDVILDEKHFRDILMQHVIPPAAKADAEAALIRMGFPQHLMSS------TPSLCLCHLDSEWNKEINSSGYFCPQCNSKYCDLPVQCKACGLTLVSAPHLARSFQHLFPLAQFTEITTDEESHQKNCFGCESLLSKNLIYECPECSKRFCFECDLFIHETLHVCPGCS---------
>UniRef90_A0A8K0DI41/3-387 [subseq from] General transcription factor IIH subunit n=1 Tax=Ignelater luminosus TaxID=2038154 RepID=A0A8K0DI41_9COLE
-DEEDPKEYRWETGYEKTWEAIKEDDEGFLEASVADIVQRAKRKRQAQKQPNTKLGMMRHLYIIIDCSDSMSNQDLKPTRLLCTIKLLELFIEEFFDQNPISQMGAIIMQNKRAERISELAGNARKHIKAINNLNRTSLNGEPSLQNGLNMALKSLKLLPTHASREILIVMGSLTTCDPGDINITIDMLKAEGVRCSIIGLAAEVHICRQLAVETGGTYNVILDDSHYKDLLFQHIEPPPAAVCLESSLIKMGFPHQMVVEGTEE--PLTMCMCHVDSTDEGSkLTTGGYYCPQCCSKYCELPVECRVCGLTLVSAPHLARSYHHLFPAANYKEIDYDS--RATICYACQKAFgdTDKNIYRCPNCEKIFCIDCDIFIHETLHTCPGCAT--------
>UniRef90_A0A7M5WYU5/10-388 [subseq from] General transcription factor IIH subunit n=1 Tax=Clytia hemisphaerica TaxID=252671 RepID=A0A7M5WYU5_9CNID
--------FRWLSEYEKTWEVIQEGDDGSLQASIDEIIHKAKRKRILVRKGNVRLGMMRHLFIIMDMSRSMKESDLlRPNRLACVTKLLESFIIEYFDQNPISQLGIITTKNKRAEKLTELSGNPRMHVGALQaEALKGPDDGEPSLQNSLKLALSLLRHLPSHASREVLLIYGSLTTCDPEDIHQTIAELKENNIRCSVLGLSAEIKVCKTITQETNGSYHVILDEKHCKDLLLEHIRPPEAKVNVEASLIRMGFPKHSS------NEYPALCLCHIEQE-QNDLKDVGYFCPQCFSQYCELPVECKICGLTLVSAPHLARSYQHLFPLPAFEEVKQNEeqQnDNTRTCQGCQNLLKDPIIYKCQDCSSLFCNDCDLFVHETLHTCPGCSSQI------
>UniRef90_A0A8S1CVK0/6-393 [subseq from] General transcription factor IIH subunit n=1 Tax=Cloeon dipterum TaxID=197152 RepID=A0A8S1CVK0_9INSE
----DGKEYRWETGYEKTWEAIKEDDDGLLDGSVAEIIQKAKRKRMLERKSNARLGMMRHIFVVIDLSECMADQDLKPTRQICTIKLLNAFIEEFFDQNPISQMGIIVMKNKRAEKVSDLTGTAKKHIKALHQVESMPCGGEPSLQNALEMAMRSLKMLPSHASREILIILGSLTTCDPGDINQTINELKEHVIQCSLISLAGEVHICKALAKATGGQFGVVLDDAHFKDLLLLHVEPPPAAAKLEPALIKMGFPHHVTGAVGQSKDAPmlAICMCHLDVPSECKLSAGGYFCPQCNSKYCELPVECKACGLTLASAPHLARSYHHLFPVAPFAELPFNAGDKNDPCYSCQRSysaSKDKNIYKCGRCLQIFCVDCDIFVHETLHMCPGCAS--------
>UniRef90_A0A2Z5TZB9/6-393 [subseq from] General transcription factor IIH subunit n=1 Tax=Reticulitermes speratus TaxID=60591 RepID=A0A2Z5TZB9_9NEOP
-EEEGGKEYRWETGYEKTWEAIQEDEEGLLEGSVAEIIQRAKRKRQSERRSNTRLGMMRHLYLVIDNSDCMSNQDLKPTRQLCTVKLLEGFIDEFFDQNPISQIGIIITKNKRAEKISELAGNPRKHIKAVQQLSQVACSGEPSLQNSLELALRSLRMLPSHASREILILMGSLTTCDPGDISVTIENLKAQGVRCSVIALAAEVHVCRKLCRETGGLFGVILDDCHFRDQLFQHVDPLPAATFLDSSLIKMGFPHHMMQ--EGKEAPLALCMCHVDSSDGEGsrLNSGGYFCPQCSSKYCELPVECKACGLTLVSAPHLARSYHHLFPVENFKELEYKDMKDKtELCFACQKRFgeYDKHVYECRACSKIFCLECDLFIHDLLHTCPGCA---------
>UniRef90_UPI0014257346/1-378 [subseq from] general transcription factor IIH subunit 2-like n=1 Tax=Anneissia japonica TaxID=1529436 RepID=UPI0014257346
MDEEPEKAYTWEGDYERTWEAIKEDEQGSLQSTVDDIIHRAKRRRLLDRPVNVRLGMMRHLYIVLDMSKSMEMKDLKPTRLHSTIKLLESFIEEYFDQNPISQLGMLTTSNMRAEKLTELGGNPRRHINSLRKCIDKVCLKEPSIQNSLELALNSLRNLDKHAVQTSANI----MTVGC-GAIQMMKVMKANNIRCSVIGLAAEVRICKKLCNITNGTYGVILDEIHFKELLMEHTLPPPATVNSESSLIKMGFPKHQIHT-----DKPAICVCHLDSKSSEGFSLGGYFCPQCHSKYCELPVECKCCGLTLVSAPHLARSFHHLFPLDEFTEIAIDTVKesYSSCCKSCQGSLEGQAAYICPRCAKVFCLDCEVFIQEALHSCPGCA---------
>UniRef90_A0A1D1V7U1/5-396 [subseq from] General transcription factor IIH subunit n=1 Tax=Ramazzottius varieornatus TaxID=947166 RepID=A0A1D1V7U1_RAMVA
-DESDQQGYRWETEYERTWEVLQEDSAGSLTSSVQDVVQGIKRRRLLEKKPNLRLGMMRHLFIILDLSETMRDQDLKPNRLYCVLKLLEKFIAEFFDQNPIGQLGIITTRNKRADRLTELAGNQKKHIEAVQSLKTTTPLGEPSLQNSLDVAAQTLRHIPSHASREIVVIFGSLTSCDPGNIYDTTNMLRENNVRCSVVGLSAEVSICKTLAKETSGEYGISLDESHLRDLLMAHVAPPPIGPNSEYFLIRMGFPQQKAHERLDE---FSFCLCHLD-QPEPRYGQPGYFCPVCLSKYCELPVECKVCGLTLVSAPHLARSYHHLFPVEPFEEITPEDVSSSqnQRCFSCLVETHSDKValFKCKACQQQFCIDCDLFIHEVLHSCPGCAGN-PAKSG-
>UniRef90_A0A443R2B2/10-382 [subseq from] General transcription factor IIH subunit n=1 Tax=Dinothrombium tinctorium TaxID=1965070 RepID=A0A443R2B2_9ACAR
-DEE-HKGYRWETEYERSWEAIRENEHGLLQPSVDDIVNKAKRKRIQDR-RKMRLGMMRHLYIVIDMSESMHEHDYKPSRIRCCLTLVQNFLKDFFDMNPISQIGIIITRNKRREKISELSGNPKAHLEALKKLFDIECVGEPSLQNCLESALDTLKHMPSHTSKEVLVIFGSLTTCDPSDINQTIEVLAARNVRCSVIGLAAEVRICHSLAKQTKGTYNVALDESHLKDLLYDHLNPPPATANTESSLIRMGFPQYY----NEDEGKPSMCVCHLSNNVN--FSTSGYFCPQCNSKYCELPVECQVCGLTLVSSTHLSRSYHHLFPVDMFT---VNEYANGVICFGCQIETKT--AAQCEHCSNLFCIDCDLFIHESMHLCPGCAS--------
>UniRef90_UPI00077196AD/3-389 [subseq from] general transcription factor IIH subunit 2 n=1 Tax=Cephus cinctus TaxID=211228 RepID=UPI00077196AD
-EEEDEKEYRWETGYEKTWEAIKEDDHGMLEASVADIIHKAKRKRQSERKGGARLGMMRHLFIILDCSASMMNQDLKPTRLLCSIKLLEDFVDEFFYQNPISQMGIIVTRNKRAEKISDLTGNPKKHIKELQNLQHTALTGEPSLQNSLELALKSLRLLPSHASREILILIGSLTTCDPGDINPLIKTMKVEGVRCSVIGLAAELCVCKRIASATGGEHSVVLDDKHYKEQLNAHIDPPPATTRLDAALVKMGFPHHALHN-STTDAAMTVCMCHAESTDESSrLMSTGYLCPQCLSKHCELPVECRACGLTLVSAPHLARSYHYLFPVKPFREIAYE-SNTPSSCFGCQKSFSntEKKVYICDKCMNVFCVDCEIFIHESLHTCPGCAN--------
>UniRef90_A0A834XNK1/4-389 [subseq from] General transcription factor IIH subunit n=1 Tax=Aphidius gifuensis TaxID=684658 RepID=A0A834XNK1_9HYME
--DDNPKEYRWETGYEKTWEAIKEDESGGLEASVADIIHKAKRKRQLEKTGTARLGMMRHLFIVLDGSEAMSIQDLKPTRLICSIKLLEGFIDEFFYQNPISQLGLIVTKNKRAEKISDLSGNTKKHLKEIKGLLGSTpLAGEPSLQNSLELALKSLKNLPSHASREILVIMGSLTTCDPGNISDSIQNLKTEGVRCSVINLAAELHICKKIATSTGGEHGVVLDDKHFKDQLYMHIDPPPAATRLEAALVKMGFPHHSLASLGTDPTPISVCMCHADSKDElVKLTSAGYLCPQCLSKHCDLPVECRSCGLTLVSAPHLARSYHYLFPVKHFTEVEFDET--LKNCFGCQKTLTslDKKVYVCEKCSHSFCLDCEIFIHESLHTCPGCA---------
>UniRef90_A0A6L5CGW0/5-394 [subseq from] General transcription factor IIH subunit n=1 Tax=Ephemera danica TaxID=1049336 RepID=A0A6L5CGW0_9INSE
-DEEEGKEYRWETGYEKTWEAIKEDDDGLLDASVADIIQKAKRRRQLEKRSNTRLGMMRHLYVIVDMSECMTDQDLKPTRQLCTVKLLQNFFEEFFDQNPISQMGIIVMRNKRAERISDLAGTSRKHSKGIQQLGDMACSGEPSLQNALELALRSLRMLPTHASREVLIIMGSLTTCDPGDITATIKSLKENVIRCSVVALAGEVHVYRELAKETGGCFGVVLDDAHFRDQLLQHVEPPPAAAKLEPALIKMGFPHHVTgAAGSSKDAPTlAMCMCHLDNPSECKLSAAGYYCPQCNSKYCELPVECRACGLTLASAPHLARSYHHLFPVASFSELPRPDIMEGEHCYSCQRLYneHDKHIYKCTRCGEQICLDCDIFIHDTLHTCPGCAS--------
>UniRef90_UPI0003F07AFF/1-58 [subseq from] general transcription factor IIH subunit 2-like n=1 Tax=Saccoglossus kowalevskii TaxID=10224 RepID=UPI0003F07AFF
MDDENEKTYIWEGDYERTWEAIKEDETGSLQTVVDDILHRTKRRRLLDRPANVRLGML-------------------------------------------------------------------------------------------------------------------------------------------------------------------------------------------------------------------------------------------------------------------------------------------------------------------------------------------------
>UniRef90_UPI0003F07AFF/58-361 [subseq from] general transcription factor IIH subunit 2-like n=1 Tax=Saccoglossus kowalevskii TaxID=10224 RepID=UPI0003F07AFF
--------------------------------------------------------------------------------------LLEHFLEEYFDHNPISQVGILTTSNKRANRLTELGGNPKRHIAALQKCVDKQCLKEPSLQNALELAATTLRHVPGHASREVLVILGSLTTCDPGNIHDTIKSMKDLNIRCSVIGLSADVRVCKRLCSETQGSYSVILDEPHFKEVLLEHIKPPLATASTESSLIRMGFPQHQLHAEKDKLEKPSMCMCHLDSKSTQGFSTGGYFCPQCKSKYCELPIECKACGLTLVSAPHLARSFHHLFPLESFQEIQLSDLqeSDSRVCLSCLSEFKDKTVYRCARCLNLFCIDCELFIHDSLHTCPGCTST-------
>UniRef90_UPI00083C8397/1-387 [subseq from] general transcription factor IIH subunit 2 n=1 Tax=Nicrophorus vespilloides TaxID=110193 RepID=UPI00083C8397
MDEEDPKEYRWETGYEKTWEVIQEDDDGFLEASVADIIQKSKRKRQALKQGHAKLGMMRHLYIVIDCSDSMSGQDLKPTRLLCTVKLMEAFIEEFFDQNPISQLGIIIMHNKRAEKISELAGNGRKHAKAVKALNRTSLVGEPSLQNGLELALKSLKLLPSHASREILVVMGSLTTCDPTDINVTIENLKTEGVRCCVIGLAAEVHVCRHLANETGGTYNVILEDSHYKDLLFQNVDPPPAAVCLESSLIKMGFP-HQMATEGTEDPL-TMCMCHIDSADEGsKLTTGGYYCPQCNSKYCELPVECRSCGLTLVSAPHLARSYHHLFPAANYKELPYEHQS--AICFACQKSFiadNDKQVYECNNCKKIFCTDCDMFIHDTLHTCPGCAT--------
>UniRef90_A0A8J5DP20/3-386 [subseq from] General transcription factor IIH subunit n=2 Tax=Bradysia TaxID=35571 RepID=A0A8J5DP20_9DIPT
-DDDDGKEYRWETGYEKTWEAIKEDEDGMVEGAIADIIQKAKRKRQAQKKGHSRLGMMRHFYIIVDCSESMSMPDLKPTRIMCTTKLLDKFIEEFFDQNPISQLGVIVMKSKRAEKLSEMAGSSRKHIKALAQMNKMQLTGEPSLQNGLELALQTLKMIPSHASREILIIMGSLTTCDPGDINTTIETLKKEGVRCSVVSLSAEIRICRHLATETGGLYSAVLDDTHYRDQLLQHIDPPPAAQTQENSLIKMGFPHSQCEEA-M-EPALTMCMCHIDNVDEPSkLTAGGYQCPQCSSKYCELPVSCVSCNLTLVSAPHLARSYHHLFPVNPFREIPFTKQ--RELCYACQKTFNdlDKNVYQCDQCSQVFCIDCDIFIHDTLHICVGCT---------
>UniRef90_A0A6H5IX06/7-389 [subseq from] General transcription factor IIH subunit n=2 Tax=Trichogramma TaxID=7490 RepID=A0A6H5IX06_9HYME
---EDEKEYRWESGYEKTWEAIKEDDQGMLEASVADIILKAKRKRQLDRKQGSRLGMMRHMYLILDCSESMTNQDLKPTRFLCSIKLLEDFIEEFFYQNPISQLGVIITRNKRAEKITDLTGNPKKPIKDLQALQQTSFTGEPSLQNSLELALKTLKMLPSHASREVLVIMGSLTTCDPGDIGETIQTLKADGIRCSVIGLAAELNVCKILAVNTGGEHGVVLDDKHFKEKLTAHIDPPPAATRLDAALVKMGFPHHALQA-STTELSVAVCMCHADQPNENGrYTNPGYLCPQCFSKHCELPVECRSCGLTLVSAPHLARSYHYLFPIQQFQEVE--NRQMQTNCYACQKRFTdvDKKVYNCGKCKKIFCVDCEIFIHESLHTCPGCA---------
>UniRef90_UPI0005AC0659/3-388 [subseq from] general transcription factor IIH subunit 2 n=3 Tax=Opiinae TaxID=68883 RepID=UPI0005AC0659
-DEEGPKEYRWETGYEKTWEAIKEDDHGGLEASVADIIHKAKRKRQLDKSGGTRLGMMRHLFIILDASEAMGTQDLKPTRLLCSIKLLGDFVEEFFYQNPISQLGVIVTRNKRAEKLSELSGNSKKHIKEIQGLSQSTsITGEPSLQNSLELALKSLKNLPCHASREILVIMGSLTTCDPGDITETIQSLKTEGVRCSVIGLAAELHVCKRMATSTGGEHGVVLDDKHFLEQLKAHVDPPPAATRLEAALVKMGFPHHALHSTP-TDTAMSVCMCHAENTDESGkLTSAGYLCPQCLSKHCELPVECKSCGLTLVSAPHLARSYHYLFPVETFKEIPTQETS--NHCYGCQRSISeaDKKVYTCDKCTQTFCLDCEIFIHESLHTCPGCA---------
>UniRef90_UPI002148ABEC/3-389 [subseq from] general transcription factor IIH subunit 2 n=1 Tax=Aethina tumida TaxID=116153 RepID=UPI002148ABEC
-DEEDPKEYRWETGYEKTWEAIKEDDDGFLEASVADIIQRAKRKRQVQKKGNTKLGMMRHLYILLDCSDSMSSQDLKPTRLLCTIKIMSGFIEEFFDQNPISQMGLIIMHNKRAEKISDLAGNSSKHIKQLNALNRTSLVGEPSLQNGLEMALSSLKLLPSHASREILIIMGSLTTCDPSDINTTIESLKTEGVRCSVIGLAAEVHICRQLANQTGGTYNVILDDCHYKELLFQQIEPPPAAMCLESSLIKMGFP-HQIESDGKE-EPLTMCMCHVDSTDEGSkLSTGGYYCPQCYSKYCELPVECRACGLTLVSAPHLARSYHHLFPAAGYTEINFD--NQASICFACQKPFteADKQVYSCTNCNQIFCIDCDIFVHDRLHTCPGCATNI------
>UniRef90_UPI00216696D1/24-409 [subseq from] general transcription factor IIH subunit 2 isoform X1 n=4 Tax=Anthonomus grandis grandis TaxID=2921223 RepID=UPI00216696D1
MDEDDAKEYRWETGYEKTWEAIKEDDDGFLEASVADIILRAKRRRQNQKQGHTKLGMMRHLFLILDCSEAMGSQDLKPTRMLCTLKILEGFIEEFFDQNPISQMGIILMQNKRAEKVCELAGNFRKHIKYLKTLTKTNLVGEPSLQNGLEQALSSLKLLPSHASREVLVIMGSLTTCDPTDISGTIDKLKQEGIRCSIIGLAAEVHICRTLATETKGTYNVILDDSHYKDLLYQQVEPPPAAAALESSLIKMGFPHQM--NTEGTDGPLTMCMCHIDSTEESSkLSTGGYYCTQCSSKYCELPVECRACGLTLVSAPHLARSYHHLFPPPNYQEIQFATQ--TAICYACQKPFgdADKQVYQCLTCQKIFCIDCDIFVHETLHTCPGCAT--------
>UniRef90_A0A8C9G1V9/5-162 [subseq from] VWFA domain-containing protein n=1 Tax=Pavo cristatus TaxID=9049 RepID=A0A8C9G1V9_PAVCR
-------------------------------------------------------------AVILDGRKSIEHYTFNSLLFLELYILLEYFVEEYFDQNPISQMGLIVTKSKRAEKMTELSGNPKKHIAALKKAVDMNCQGEPSLYNSLNLAMQTLKHMPGHTSREVLIVFSSLTTCDPANIYELIKSLKAVKIRVSVIGLSAEVRVCTVLTRETGGMY--------------------------------------------------------------------------------------------------------------------------------------------------------------------------------
>UniRef90_A0A8C9G1V9/175-295 [subseq from] VWFA domain-containing protein n=1 Tax=Pavo cristatus TaxID=9049 RepID=A0A8C9G1V9_PAVCR
---------------------------------------------------------------------------------------------------------------------------------------------------------------------------------------------------------------------------------------------------------------------------------RQLENNSEPCLTLDGYFCPQCRAKYCELPVECKVCGLTLVSAPHLARSYHHLFPLDAFQEVPLEEYQGERCCQGCQAEIKDQNVYICKTCKNAFCVECDVFVHDSLHCCPGCIHEHPAPVS-
>UniRef90_M7BW70/1043-1259 [subseq from] MARVEL domain-containing protein 2 n=1 Tax=Chelonia mydas TaxID=8469 RepID=M7BW70_CHEMY
MDDEPEKTKRWEGGYERTWEVLKEDESGSLKATIEDILFKAKRKRIFEHHGQVRLGMMRHLYVVVDGSRTMEDQDLKPNRLTCTLKLLEYFVEEYFDQNPISQIGIIVTKSKRAEKLTELSGNPRKHTTALKKAVDLTCHGEPSLYNSLNLAMQTLKHMPGHTSREVLIIFSSLTTCDPSNIYDLIKCLKAVKIRVSVIGLSAEVRVCTVLARETGG----------------------------------------------------------------------------------------------------------------------------------------------------------------------------------
>UniRef90_M7BW70/1259-1280 [subseq from] MARVEL domain-containing protein 2 n=1 Tax=Chelonia mydas TaxID=8469 RepID=M7BW70_CHEMY
------------------------------------------------------------------------------------------------------------------------------------------------------------------------------------------------------------------------------------------------------------GFPQHTIASLSDQDAKPSFSMA-------------------------------------------------------------------------------------------------------------------------
>UniRef90_UPI001E27689A/2-385 [subseq from] general transcription factor IIH subunit 2 n=2 Tax=Coccinellini TaxID=263631 RepID=UPI001E27689A
-DDGDPKEYRWETGYEKTWEAIKEDDDGFLEASVADIIQRAKRKRQNAKGYGTKLGMMRHFYIILDCSEAMSSQDLKPTRLICTLKLLEGFMEEFFDQNPISQIGVIIMHNKRAEKIVDLAGNARKHIKTLKTLTKTSLVGEPSLQNGLEMAFKSLKLLPTHASREILVIMGSLTTCDPSDINTTISALQTEGVRCSVIGLAAEVHICKQLARDTGGTYNVILDDCHFKDLLYQQIDPPPAASGLESSLIKMGFPHQM--SVEGTEEPLTMCMCHVDSIDEGSkLTTEGYYCPQCFSKYCELPVECRSCGLTLVSAPHLARSYHHLFPAANYQEMAYDKQ--SEFCFSCQKPFneSDKQIYKCPNCQNYYCIDCDIFVHDTLHTCPGCA---------
>UniRef90_A0A6J2XGC3/4-387 [subseq from] General transcription factor IIH subunit n=1 Tax=Sitophilus oryzae TaxID=7048 RepID=A0A6J2XGC3_SITOR
--DDDPKEYRWETGYEKTWEAIKEDDEGFLEASVADIILRAKRKRQAQKQSSQKLGMMRHLYLLLDCSESMSSQDLKPTRMICTLKILEGFIEEFFDQNPISQLGIILMQNKRADKVSELAGNFRKHIKYLQSLSKTNLVGEPSLQNGLEVAISSLKLLPAHASREILIILGSLTTCDPGDINTTITKLKQEGIRCSIIGLAAEVHVCRQLANETKGTYSVILDDCHFKDLLYQQVEPPPAAVALESSLIKMGFPHQMNTEG--TDEPLTMCMCHVDSIEEGSkLTTGGYYCPQCLSKYCELPVECRACGLTLVSAPHLARSYHHLFPAANYTELAVS--NQNRFCYACQKPFGDQdkQIYECPSCKKIFCIDCDIFIHDILHTCPGCAT--------
>UniRef90_A0A6B2EHX3/3-390 [subseq from] General transcription factor IIH subunit n=1 Tax=Phlebotomus kandelakii TaxID=1109342 RepID=A0A6B2EHX3_9DIPT
-DEDDPKEYRWETGYEKTWESIKEDDRGLLQSSVAEIIQKAKRKRQAEKKGHSRLGMMRHLYVIVDGTENMSLQDLKPTRMVCTMKLLEVFIEEFFDQNPISQMGFIVLKSKRAEKISDLTGSSRKHVKAIRGLANMSLQGEPSLQNGLDFALKTLKMVPAHASRECLVIMGSLTTCDPTDIHVTIDALKSEGIRCSVISLSAEVRICKHMTRETSGLYSVILDDAHFRDQLLQHVEPPPAAKSQENSLIKMGFPHGGTE--EGKEPALTLCTCHLDSTDEPShLSVGGYQCPQCLSKYCELPIECLTCGLTLVSAPHLARSYHHLFPVARFHEVEFQQQ--AETCYACQkifSDTMDKLVYQCETCRMFFCTDCDIFIHDDLHTCVGCS-TLP-----
>UniRef90_A0A8J5VC17/3-387 [subseq from] General transcription factor IIH subunit n=2 Tax=Cotesia TaxID=32390 RepID=A0A8J5VC17_9HYME
-DEDNAKEYRWETGYEKTWESIKENEHKGIDISVAEIIHKAKRKRQIEKSGGARLGMMRHLYIILDISEGIKSPDLKPTRLICTVKLLKEFIEEFFYQNPISQLGIIVTKNKRAEKISELSGNVKKHIKEITGLLNSTsLIGEPSLQNSLELALSSLKNFPSHASREVLLIMSSLTTCDPGDINDTIKNLKTEGIRCSVIGLAAEIHICKQLALLTGGEHGVILDDKHYKEQLNAHVDPPPAAMRLDAALVKMGFPHQTLSSGT--DTSISVCMCHADGTDESSkLTNVGYLCPQCLSKHCELPVECKSCGLTLVSAPHLARSYHYLFPVKHFQEVKFDG--NTPFCYGCQKKFDdtDKKVYICEKCTRTFCLDCEIFIHESLHTCPGCA---------
>UniRef90_UPI001D097B67/3-386 [subseq from] general transcription factor IIH subunit 2 n=1 Tax=Chrysoperla carnea TaxID=189513 RepID=UPI001D097B67
-DEEDAKEYRWETGYEKTWEDLKENEDGLLEASVADIIQRAKRKRQAQKKGNTKLGMMRHLYILLDCSESMSNQDLKPTRHLCTLKLLEGFVEEFFDQNPISQLGVIILRNKRAEKIIDLAGNSRKHVKIIHGLNTTALIGEPSLKNGLDLALKSLKVLPSHASREILVILGSLTTCDPGDITVTIDVLKTEGVRCSVIGLAADILVCRQLTLETGGLYGVILDDCHYRDQLFQHIDPPAAAVCLESSLIKMGFPHNLVTERKEE--PLTMCMCHVDSTDEASkLTTGGYYCPQCSSKYCELPVECRACGLTLVSAPHLARSYHHLFPVDPFTEIDNE--NQVEICYACQKNFTdtDKHVYRCEICKQIFCIDCDIFVHETLHTCPGCA---------
>UniRef90_UPI001F044248/4-386 [subseq from] general transcription factor IIH subunit 2-like isoform X1 n=2 Tax=Xenia sp. Carnegie-2017 TaxID=2897299 RepID=UPI001F044248
-DDEEEAGYRWLNQYEKTWEAIQEDAQGGLQFVDDDFIQRAKRRRFLAKPGNIRLGMMRHLYVILDLSKAMEEADLKPSRIVCTIKLLQNFIVEYFDQNPISQLGIIVTFNKRAEKLTELSGNPRLHTSAlLKKEKPNVCQGQPSLQNALETAKKSLRHLPGHASREILVVFGSLTTCDPGDVMETFESLKEFKIRCSIIGLAAEVKVCKKLSATTDGTYDVILDEKHYRDVLMQHVIPPAAKVDVEAALIKMGFPRHIMS------PTPSLCLCHVDGEWSKDVNRSGYFCPQCDSKFCELPVQCKTCGLTLVSAPHLARSFQHLFPLPQFTEVTADEQSMQKNCSGCDSPLGKNLIYECPECCKRFCFECDLFIHETLHVCPGCTSSV------
>UniRef90_A0A850U962/1-267 [subseq from] TF2H2 factor (Fragment) n=1 Tax=Grus americana TaxID=9117 RepID=A0A850U962_GRUAM
MDDEPERTKRWEGGYERTWEILKEDESGSLKATVEDILFKAKRKRLCEHHGQVRLGMMRHLYVVVDGSRTMEDQDLKPNRLTCTLKLLEYFVEEYFDQNPISQVCITVQETsnwKLFKKLwivFSLTGNSKKHVTALKKAVDMNCTGEPSLYNSLNLAMQTLKHMPGHTSREVLVVFSSLTTCDPANIYDLIKyafffhskCLKAVKIRVSVIGLSAEVRVCTVLARETGGTYHVILDESHYKELLMHHVSPPPASSSSECSLIRMG----------------------------------------------------------------------------------------------------------------------------------------------
>UniRef90_A0A8B6XTZ2/5-386 [subseq from] General transcription factor IIH subunit n=2 Tax=Hydra vulgaris TaxID=6087 RepID=A0A8B6XTZ2_HYDVU
---EDEASFRWLNEYEKTWEAIQEDDDGLLQSSIDEIVHQAKRKRLLVRKGNVRLGMMRHLYIILDMSKSMKESDLlRPSRLACLTKLLENFIVEYFDQNPISQLGIIATRNKRAEKITDLSGNPNIHIAALQNFVKSGPEGEPSLQNSLDMALQFLGHLPKHASREILIVFGSLTTCDPGDIFTTINNLKNENIRCSVLGLSAEIKLCKTISSETNGIYNVILDEKHCNDLLLEHIRPPAAKLNVEASLVRMGFPQHI------SNTYPALCLCHIELKNMQGFNCTGYFCPQCKNKYCELPVECKVCGLTLVSAPHLARSYQHLFPLPPFEEVRRIEtaANKNSICQGCQRNCIDAIVYICKECKEMFCNDCDMFIHETLHTCPGCTSK-------
>UniRef90_A0A154NYT3/3-388 [subseq from] General transcription factor IIH subunit n=1 Tax=Dufourea novaeangliae TaxID=178035 RepID=A0A154NYT3_DUFNO
-DDEEEKEYRWETGYEKTWEAIKEDDHGSLEASIADIIHNAKRKRQLDKKIGARLGMMRHLYVILDASESMSNQDLKPTRLLCSLKLLEDFIDEFFYQNPISQLGVIVTRNKRAEKVGDLTGNSKKHVRELKAMQQLQPAGEPSLQNSLELALKSLRLLPSHASKEILVIIGALTTCDPGDINETIQSLKTDGVRCSVIGLAAELFICKRMATATGGEHGVALDDKHFKEQLNMHIDPPPTATRLDAALVKMGFPHHALQS-SGTDTSIAVCMCHAEGLDESAvkLTSTGYLCPQCLSKHCELPVECRACGLTLVSAPHLARSYHYLFPVEAFKEVPFEGT--PSNCYGCQKVLsqKDKKVYICNKCNQTFCLDCEIFIHESLHTCPGCA---------
>UniRef90_A0A482VN81/3-387 [subseq from] General transcription factor IIH subunit n=3 Tax=Tenebrionidae TaxID=7065 RepID=A0A482VN81_9CUCU
-DEEDPKEYRWETGYEKTWEAIKEDDDGFLEASVTDIIQRAKRKRQAQKQGSSKLGMMRHLYMILDCSDSMSSQDLKPTRLLCTIKLLENFIEEFFDQNPISQMGLIIMHNKRAEKISELAGNSRKHIRAISGLKQTSLVGEPSLQNSLEMALKALKLLPSHASREILVIMGSLTTCDPTDINTTISMLKSEGVRCSVIGLAAEVHVCRQLANQTGGLYNVILDDCHFKDLLYQQVDPPPAAQTLESNLIKMGFPHQMSAEGTEE--PLTMCMCHVDSTDESSkLNTGGYYCPQCYSKYCELPVECRACGLTLVSAPHLARSYHHLFPAANYVELQ--YENQALICFACQKNFSeiDKQVYQCPNCTKIFCINCDIFVHDILHTCPGCAT--------
>UniRef90_UPI0006D4D7D8/3-389 [subseq from] general transcription factor IIH subunit 2 isoform X1 n=2 Tax=Halyomorpha halys TaxID=286706 RepID=UPI0006D4D7D8
-DDDDVKEYRWETGYEKTWEAIQEDDQGNLEASVAEIIQRAKRKAQMERKGHTRLGMMRHMYIILDASEAMHDQDLKPTRQLCTLKLMEGFVEEFLYENPLSQLGFIISRNKRAEKITELSGNYKKQLEILKTNFgqPNSCSGEPSLQNALELALSSLKHMPSHAIREILVVMSSLTTCDPGDINITIQKLKTASIRASIIGLSADVRLCKSLCMTTGGDYGVVLDDVHFKHLLSTHALPPQAAAeHSSSALVKMGFPHHA--PTDNKTTYLAMCMCHLDSEEGSKLDGGGYLCPQCRSKYCELPAECKVCGLTLVSAPHLARSYHHLFPVQPFTQIPIDQ-NRTSVCFGCRVQFKaiDKQVYKCEKCCEVFCLDCDMFIHDTLHTCPGCS---------
>UniRef90_A0A834J1V7/3-387 [subseq from] General transcription factor IIH subunit n=9 Tax=Vespidae TaxID=7438 RepID=A0A834J1V7_VESGE
-DEEEEKEYRWETGYEKTWEAIKEDDDGLVEASVADIIHNAKRKRQLERKAGARLGMMRHLYIILDTSEAMSNQDLKPTRLLCSLKLLEDFVDEFFYQNPISQIGLIITKNKRAEKISDLAGNSKKHIKEIKALQQTSLAGEPSLQNSLELAIKSLKLLPSHASKEIVIITGSLTTCDPGDITETIQAMKSDGIRCSVIGLAAELYICKKVATVTGGEHGVVLDDKHFKEQLNAHIDPPPAATRLDAALVKMGFPHHALHS-SGTDTSIAVCMCHAENSDgSVKLTSTGFLCPQCLSKHCELPVECRACGLTLVSAPHLARSYHYLFPVAPFKEL---DYEGEfTICYGCQKTLsqKDKKIYVCEKCSRVFCIDCEIFIHESLHTCPGCA---------
>UniRef90_B0WAT8/3-391 [subseq from] General transcription factor IIH subunit n=9 Tax=Culex TaxID=53527 RepID=B0WAT8_CULQU
-DDEDPKEYRWETGYEKTWEAIKEDDDGLVEGSIAEIIQKAKRKRQAMKKGFSKLGMMRHLYVILDCSEAMSVPDLKPTRLLCTLKLLEIFIEEFFDQNPISQLGVIAMKAKRAEKITELGGSCRKHIKAVGNLNKLNLTGEPSLQNGLELALKTLKMVPSHASREILVVMGSLTTCDPTDIHITIDALKSEGIRCSVVSLSAEIRVCKFLCTETGGVYGAVLDDSHFKDQLLQHIDPPQAGNQQEFSMIKMGFPHGKTE--EGKDPPLTMCMCHIDSTDEPSkLTSGGYHCPQCYSKYCELPVECTACGLTLASAPHLARSYHHLFPVPHYQELPFQQQA--TNCYGCQklfGETTDKTIYQCATCRQFFCIDCDIFVHETMHSCVGCT-TIPA----
>UniRef90_J3JTY9/1-385 [subseq from] General transcription factor IIH subunit n=1 Tax=Dendroctonus ponderosae TaxID=77166 RepID=J3JTY9_DENPD
MDEDDPKEYRWETGYEKTWEAIKEDDDGFLEASVAVIILRAKRRRQAQKKGNTKLGMMRHLFLILDCSESMSSQDLKPTRMLCSLRILEGFIEEFFDQNPISQMGIILMQNKRAEKVCELGGNFRKHIKYLRSMSKTSLLGEPSLQNGLEDAFSSLKLVPTHASREVLVIMGSLTTCDPTDINTTIQKFKQEGIRCSIIGLAAEVHICRTLANETKGTYNIILDDSHYKDLLYQQVEPPPAAVALEASLIKMGFPHQMNTE--GTDEPLTICMCHVDSTEEGKLTTGGYYCPQCLSKYCELPVECRACGLTLVSAPHLARSYHHLFPPANFEEMQFDKQ--VTTCYACQKTFNdgDKQVYQCPTCKRMFCIDCDIFIHDTLHTCPGCAT--------
>UniRef90_A0A6J0BYU4/3-386 [subseq from] General transcription factor IIH subunit n=4 Tax=Tenthredinoidea TaxID=85772 RepID=A0A6J0BYU4_NEOLC
-DEDDGKEYRWETGYEKTWEAIKEDDDGLLEGAVADIIQRAKRKRQSERHGGARLGMMRHLYIVLDCSEAMSNQDLKPTRLRCSIKLLEDFIDEFFDQNPISQLGLIITRNKRAEKLSELAGNPKKHIKELKGLHLTALTGEPSIQNSLELALKSLKLLPSHASREILVLMGSLTTCDPGDINTTIEILKSEGVRCSVIGLAAELHICKRLATATGGDHGVVLDDKHFKEQLSIHVDPPAAATRLDSALVKMGFPHHALHSTTE--TPMTMCMCHVESSEEDSkLVTTGYLCPQCLSKHCELPVECRACGLTLVSAPHLARSYHHLFPVENYKEVTYEG--SPSICYGCRRVLTqlDKKVYMCGKCQQGFCLDCEIFIHETLHTCPGCA---------
>UniRef90_A0A369S9T7/8-383 [subseq from] General transcription factor IIH subunit n=2 Tax=Trichoplax TaxID=10227 RepID=A0A369S9T7_9METZ
----VESGYRWESSFERTWEVLVEDEQGSLKSTVDE-LQRARKRRVADRKANVRLGLMRHMYIIVDMSSAISIIDLKPNRLVATVKLLDDFITEYFDQNPISQLGVIITRNKRAEKLTDIGGNPRRHIAALRQAACKPCIGEPSLQNALELASQTLRHVPSHASREILVIYASLTSCDPSDIHATVKNLVEDNIRCSAIGLSAEMYILKKLASETGGSYRVILDEHHYKELLTHYVIPPVATEKLGSSLIRMGFPEYRT------NSHPSMCQCHLDSRVVKSFSTTGYFCPQCKAKYCELPIECQICGLSLVSAPHLARSYQHLFPLEDFEEVALDKKDAEKplYCHACTQSLADL-AFRCNRCQNYFCNSCDMLMHESLQTCSGCS---------
>UniRef90_A0A4Y7NK37/3-395 [subseq from] General transcription factor IIH subunit n=1 Tax=Scapholeberis mucronata TaxID=202097 RepID=A0A4Y7NK37_9CRUS
-DEDEVKEYRWESGYEKTWEAIKEDDDGLLESNVADLVARAKRKRAaLKASGAIQLGMMRHLFVIVDSSECMSLQDLKPTRFLCVLKLLELFVHEFFDLNPISQLGILTTKLKRSDKVAVLAGNEKKHIETLQQLRNSSCEGEPSLQNSLEMAINGLKNMPSHTSREVLVLYGSLTTCDPGDIQHTIKTLKENKIRVSIIGLAAEVRICREIARKTGGTYNVLLDDHHLKELILNQIQPPAVEGAMEASLVKMGFPGGTTSqdgvsAI-DgipNDHAPAYCLCHIENEGSNSLSSSGYNCPQCGSRYCELPVECKQCGLTLVSAPHLARSYHHLFPIKPFIERSYTS--NNSFCFGCVKPLTEaePNVYECENCQRIFCLDCDLFVRETLHTCPGCA---------
>UniRef90_UPI001455C712/3-348 [subseq from] general transcription factor IIH subunit 2-like isoform X2 n=1 Tax=Asterias rubens TaxID=7604 RepID=UPI001455C712
-DEEQEKTYTWEGDYEKTWEALREDEHGSLQTTVDDIILRAKRKRLADRPPNIRLGMMRHLFVVLDMSRSMEDPDFRPSRLRCSIKLLETFIEEYFDQNPISQIGLITTSNMRAEKLTDLGGNPKRHVAALEKCKDKPCSKEPSLQNALDLAASSLRHMPGHASREILVILGSLVTCDPGDIHQTIKVMKELNIRCSVIGLAAEVRICRKLCTVTQGTYGVPVDESHYRDLLKEHTNPPPATVNTEPAPIRMGFPQHVLHTEKDKMEKPSMCMCHLDVKGHVGFGSSGYFCPQCRSKYCELPVECKVCALTLVSAPHLARSFHHLFPLGDFLEVQRETLNSEENLFS------------------------------------------------
>UniRef90_UPI0010699AFC/4-385 [subseq from] general transcription factor IIH subunit 2-like n=1 Tax=Dendronephthya gigantea TaxID=151771 RepID=UPI0010699AFC
-DDDDDGGYRWLNQYEKTWEVIQEDAQGGLQFVDDDFIQRAKRRRLLAQPGNTRLGMMRHLFIILDLSKAMGVADLKPSRLLCSLKLLQNFTVEYFDQNPISQLGIITTNNKRAEKLSELTGNPRIHTSALSqKEKPNICEGEPSLQNALETAKRSLTHLPSHASREILIVFGSLTTCDPSDILETFESLKECKIRCSVIGLSAEVRVLKTLATMTQGVYDVILDEKHYRDILMQHVIPPSAKADAEAALIRMGFPQHLISS------TPSLCLCHSEGEWNKEINSSGYFCPQCNSKYCELPVQCKACGLTLVSAPHLARSFQHLFPLAQFAEITSDEVSNKKYCHSCESLLSKNLIYKCPECDERFCFECDLFIHETLHVCPGCSSK-------
>UniRef90_UPI001CAA1892/3-387 [subseq from] general transcription factor IIH subunit 2 n=1 Tax=Leptopilina heterotoma TaxID=63436 RepID=UPI001CAA1892
-EEEEEKEYRWETGYEKTWEAIREDEYGTIDYSVADIILKAKRKRQLDKKGDSRLGMMRHLYVVLDCSEKMTNEDLHPTRMICTLKLMESFIEEFFYQNPISQIGIIVTKNKRAEKISDLTGNPKKHLKELRALKTATCTGEPSLQNSIELALKSLKLLPTHATREILIIMGSLTTCDPGDISDTIRSMKAENVRCSVIGLAAELHICKRMVSMTGGVHSVVLDDKHYLEQLNIHIDPPPAATRLDAALVKMGFPHHALQS-STAEVSMAVCMCHADDMDESDKILNtGYLCPQCLSKHCELPVECRACGLTLVSAPHLARSYHYLFPVRRYQEIQ---NNGKtSNCFSCQKEFgaLDKKVYFCERCEQTFCLDCEIFVHESLHMCPGCA---------
>UniRef90_A0A8I6TFJ6/9-393 [subseq from] General transcription factor IIH subunit n=1 Tax=Cimex lectularius TaxID=79782 RepID=A0A8I6TFJ6_CIMLE
-----VKEYRWETGYEKTWEAIKEDDKGNLEASVTDIIQRAKRKAQMERKGPCRLGMMRHMYIILDASDAMLDQDLKPTRQLCTLKLLENFTEEFLYESPLSQLGFILTRNKRAEKFSELSGNTKKHLENLKLhySSPTACSGEPSLQNALELAISSLRNMPNHAIREVLIIMGSLTTCDPGDINVTIDTLRNTGIRVSVIGIGAEVRLRRHMCLMTGGTYSVMLDDVHFKHLLLQHVLPPPATpSASESALIKMGFPHHGVTNTK--TTSIAMCMCHLDAEEGSKLEGGGYLCPQCRSKYCELPVECKVCGLTLVSAPHLARSYHHLFPVLPFSQITFKSLrRNEGFCFACLVQFKeiDKYIFRCDTCSRVFCIDCDMFVHDTLHTCPGCA---------
>UniRef90_UPI000C25451B/5-387 [subseq from] general transcription factor IIH subunit 2 n=1 Tax=Leptinotarsa decemlineata TaxID=7539 RepID=UPI000C25451B
---DDPKEYRWETGYEKTWEAIKEDDEGFLEASVADIVQRAKRKRQALKHGSQKLGMMRHLFLLLDCSESMSSQDLKPTRLICTLKLLEMFLDEFFDQNPISQMGIIIMHNKRAEKISDLAGNCRKHMKHLSSLNRTTLVGEPSLQNGLEMALSSLKLLPSHASREILVIMGSLTTCDPGDILTTINNLTQEGVRCSIIGLAADVHVCRQLANQTNGVYNVILDDSHFKDLLLQHVDPPPAATCLESSLIKMGFP-HQIDNEGSEE-PLTMCMCHVDSVDEGSkLMTGGYYCPQCFSKYCELPVECRACGLTLVSAPHLARSYHHLFPASSYKEIGLE--NQSTCCFACQkvfGEV-DKQVYECPNCKKVFCLDCDIFIHDTLHTCPGCAT--------
>UniRef90_A0A1B0CJR7/3-388 [subseq from] General transcription factor IIH subunit n=1 Tax=Lutzomyia longipalpis TaxID=7200 RepID=A0A1B0CJR7_LUTLO
-DDEDPKEYRWETGYEKTWEAIKEDERGLLQGSVAEIIQKAKRKRQAEKKG--RLGMMRHVYVIVDCTENMGTQDLKPTRLVCTMKLLEVFVEEFFDQNPISQMGFIVLKSKRAEKISDLTGSSRKHIKAIRGLANLPLVGEPSLQNGLDFALKTLKMVPAHASREIIVIMGSLTTCDPTDIHVTIDGLRAEGIRCSVISLSAEVRICRYMTRETSGVYSVILDDAHFRDQLLQHVEPPPAARTQENSLIKMGFPHGR-AE-EGKDPALTLCMCHLDSTDDPShLSVGGYQCPQCLSKYCELPIECITCGLTLVSAPHLARSYHHLFPVARFREVEWHEQ--AESCYACQkifSEPQDKLIYQCETCEMFFCTDCDIFIHDDLHSCVGCCT-LP-----
>UniRef90_A0A5J5CFQ3/1-256 [subseq from] C2H2-type domain-containing protein n=5 Tax=Percomorphaceae TaxID=1489872 RepID=A0A5J5CFQ3_9PERO
MDEEPERAKRWEGGYERTWEVLKEDESGSLKATVEEILFQSKRKRVIESHGQVRLGMMRHLYVVIDCSRSMEDQDLKPNRLTSTVKqLLETFVDEYFDQNPIR--------------------NPKKHTAALKKAVDTVCVGEPSIYNSLNLAIQTLKHMPGHTSREILIILSSLTTCDPANICELIKTLKSLKVRVSVIGLSAEVRVCTVLTRETGGSYHVILDESHFKELLMLHVKPPPASSSSECSLIRMGFPQHTITSLTDQDAKPSFSMSA------------------------------------------------------------------------------------------------------------------------
>UniRef90_A0A5J5CFQ3/271-306 [subseq from] C2H2-type domain-containing protein n=5 Tax=Percomorphaceae TaxID=1489872 RepID=A0A5J5CFQ3_9PERO
--------------------------------------------------------------------------------------------------------------------------------------------------------------------------------------------------------------------------------------------------------------------------------------------------------------------------------------------------------------------IFTCPSCRSVFCVECDLFIHDLLHCCPCCIHSQSAP---
>UniRef90_A0A087XIV7/1-253 [subseq from] General transcription factor IIH subunit 2-like n=8 Tax=Cyprinodontiformes TaxID=28738 RepID=A0A087XIV7_POEFO
MDEEPERAKRWEGGYERTWEVLKEDESGSLKATVEEILYQSKRKRVTQSHAQVRLGMMRHLYVVIDCSRSMEDQDLKPNRLTSTLKLMEGFIDEYFDQNPISQVGIITTKNKRAEKLTELAGNPKKHIAALKKAVDSSCVGEPSLYNSLSLAIQTLKHMPGHTSREILIILSSLTTCDPANIYELIKTLKSLKVRVSVIGLSAEVRVCTVLTRETGGSYHVILDESHFKELLMYHVKPPPASFSSESSLIRMG----------------------------------------------------------------------------------------------------------------------------------------------
>UniRef90_UPI000874A111/3-387 [subseq from] general transcription factor IIH subunit 2 n=1 Tax=Anoplophora glabripennis TaxID=217634 RepID=UPI000874A111
-DEEDPKEYRWETGYEKTWEAIKEDDEGFLEASVADIIQRAKRKRQALKQGSQKLGMMRHLYLLLDCSDSMSSQDLKPTRLLCTLKLLEIFIEEFFDQNPISQMGIIIMHNKRAEKISDLAGNSRKHIKCVNNLNQTSLVGEPSLQNGLEMAASSLKLLPSHASREILVIMGSLTTCDPGDINITIENLKQEGVRCSIIGLAAEVHVCRYLANQTGGIYNVILDDSHFKDLLFQQVDPPPAAVCLESSLIKMGFPHQINVE--GSEEPLTMCMCHVDSMDEGSkLTTGGYYCPQCFSKYCELPVECRACGLTLVSAPHLARSYHHLFPAVNYVEINFD--NQAVLCFACQKTFgeTDKQVYECSNCKKIFCIDCDIFVHETLHTCPGCAT--------
>UniRef90_A0A4Y7LMH7/3-394 [subseq from] General transcription factor IIH subunit n=1 Tax=Eubosmina coregoni TaxID=186181 RepID=A0A4Y7LMH7_9CRUS
--DEEEAGYRWEGGYEKTWEAIQEDDDGLLESNVAELVARAKRKRAeYRASGTIQLGMMRHLFVIIDASECMTSQDLKPTRMICVLKLLEGFVQEFFDLNPISQLGIMTTKLKRCDRVTHLAGNQKTHIDALKQLSSLVCEGEPSLQNSLQMALKTLKNMPAHTSREVLVLFGSLTTCDPGDIKTTIKELKDNQIRVSIIGLAAEVRICRQIAKETGGEYNVLLDDHHLKELILNLVQPPIAGGTMESSLVKMGFPGRDLnaengTSLdsAATDHAPVFCLCHIDNPGSSSLTSGGHNCPQCGSRYCELPIECKQCGLTLVSAPHLARSYHHLFPIKPFTELEV--TSEITNCYSCAKSIGDteRNVYQCETCRKVMCLDCDLFIRETLHTCPGCA---------
>UniRef90_UPI00143D4008/3-387 [subseq from] general transcription factor IIH subunit 2 n=1 Tax=Belonocnema kinseyi TaxID=2817044 RepID=UPI00143D4008
-DEEDEKEYRWETGYEKTWEAIKEDEYGSLEFSVADIILKAKRKRQLERKGGSRLGMMRHIYIILDCSEKMTNEDLHPTRIFCSLKLLEDFIEEFFYQNPISQIGIIVTRNKRAEKISDLTGNPKKHIKELKALKNSSFTGEPSLQNSLELALKSLKLLPSHATREIVVIIGSLTTCDPGDIGETIQTMKTEGVRCSVIGLAAELHICKRMASVTGGIHGVVLDDKHFKEQLNLHIDPPPAATRLDAALVKMGFPHHALQSST-AETSMAVCMCHADNMEDSDkLLNTGYLCPQCLSKHCELPVECRACGLTLVSAPHLARSYHYLFPVKRFKEIQ---YDGSsSNCFSCQKEFgqVDKKLYYCENCHHTFCLDCEIFVHESLHMCPGCA---------
>UniRef90_A0A7M7JLX1/3-386 [subseq from] General transcription factor IIH subunit n=1 Tax=Varroa destructor TaxID=109461 RepID=A0A7M7JLX1_VARDE
-EEEEQQGYRWESEYERTWEAIQEDESGNLQASVQDIVHKTRRHHLLLQ-KNVRLGMMRHIYIVLDLSSSMNDTDLKPTRMQCVLHQMENFVDRFYDENPISQMAIVATSNKRAEKISDLSGNPLKHKEGLAKLKDRLPVGEPSLQNSINMAANVLQHMPAHSSRELIIILGSLTTCDPSDIGTTISEAKQLGLRCSVIGLAAEVHVCRQLTKTTGGSYQVVMDEEHLGELLSTHLLPPPALSNVECSLVRMGFPYHR----SEHEDAPSLCHCHLEsasGDSGHHLSSGGYFCPQCKSKYCELPVECRCCGLTLVSAPHLARSYHHLFPLDNFEETPLQKG-EVRTCFACMCSVEGQSMYKCGSCHEFFCLDCDIFVHSTLHVCPGCACK-------
>UniRef90_UPI00077BAE11/9-380 [subseq from] general transcription factor IIH subunit 2 n=1 Tax=Tetranychus urticae TaxID=32264 RepID=UPI00077BAE11
----DQKGYRWETEYEKTWEAIRENEEGLLQPSVNDMIHRAKRKRLTDR-KNVRLGMMRHLYIVIDMSQAMVEVDLKPTRIYCTLKILQLFLNDFFDQNPISQIGIIVTRNKRGEKMVESTGNHKALMDTVNKLMDVSCVGEPSLQNALEICLHSLKHLPAHTSKEVLVIFGSLTTCDPSDINETIEALVKYNIRASVIGLAAEVKICQKLAKSTKGTYDVILDENHCKDLIFEHLNPPPATANSESSLIKMGFPPY----MNDGEGKPAMCVCHLS--TSVNFSTSGYFCPQCESKYCDLPVECQTCGLTLVSSTHLSRSYHHLFPVDLFNEMDFE--NGEK-CFACQLELTKG--SQCSHCQNFFCIECDLFVHENMHLCPGCASK-------
>UniRef90_A0A7M7LR40/3-387 [subseq from] General transcription factor IIH subunit n=2 Tax=Chalcidoidea TaxID=7422 RepID=A0A7M7LR40_NASVI
-EEEEEKEYRWETGYEKTWEAIKEDDHGMLEASVADIIHKAKRKRQLDRKEGSRLGMMRHLYIILDCSESMTNQDLKPTRFLCALKLLEDFIDEFFYQNPISQLGIIITRNKRAEKITDLTGNPKKPLQDLKNLQQTSFTGEPSLQNSLELAAKTLKMLPSHASKEILLIMGSLTTCDPGDIGETIQSLKSDGVRCSVIGLAAELNICKIMAVNTGGEHGVVLDDKHFKEKLTAHVDPPPAATRLDAALVKMGFPHHALQA-STTELSMAVCMCHADKPDESSrFTNPGYLCPQCLSKHCELPVECRGCGLTLVSAPHLARSYHYLFPIKHFKE---EQYEGDpASCYACQKTFveLDKKVYVCEKCKQTFCLDCEIFIHESLHTCPGCA---------
>UniRef90_Q173R5/4-387 [subseq from] General transcription factor IIH subunit n=4 Tax=Stegomyia TaxID=53541 RepID=Q173R5_AEDAE
--EDEIKEYRWETGYEKTWEAIKEDDDGLVEGSVADIIQKAKRKRQAMKKGFSKLGMMRHLYVLLDCSEAMTVPDLKPTRFLCTLKLLEIFIEEFFDQNPISQLGVIAMKAKRAEKISELGGSCRKHVKAVAGLSKLNLTGEPSLQNGLDLALKTLKMVPAHASREVLVVMGSLTTCDPTDIHITIEALKAEGIRCSVVSLSAEIRVCKFLCTETGGVYGAVLDDAHFKDQLLQHIDPPQAGNQQEFSLIKMGFPHGKTE--EGKDPPLTMCMCHIDSTDEPSkLTSGGYHCPQCYSKYCDLPVECAACGLTLASAPHLARSYHHLFPVPHFQELSFEHQ--ASICYGCQKpftESTDKTVYQCGTCQQVFCIDCDIFIHETMHSCVGCT---------
>UniRef90_UPI001E1CFEE4/3-384 [subseq from] general transcription factor IIH subunit 2-like isoform X1 n=2 Tax=Eubrachyura TaxID=116704 RepID=UPI001E1CFEE4
-EEEDPKEYRWESGYEKTWETIQEDESGRLEPSVTEIIQRTKRRKLLDREASVRLGIMRHVYIILDYSQAMTEQDLKPTRQICTLKILEDFIKEFHDQNPISQLGIITTQNKVAKRNSDLSNNPQRHLDCIKKLQDVPCRGEPSLQNALEVALSSLRHLPPHTSREILIIYAALTTCDPGEIIATLQKVQEANIRVSVVGLAAELHVCKDITKNTGGSFSVSINDLHLKELVNEHLEPPPASNKMDHTLIKVGFPHQ-I----NADAKPALCMCHLDD--LPPLNTRGYYCPQCTAKYCDLPAECRVCGLMLVTAPHLARSYRHLFPLRHFNEILAEESS-AKECYGCQKQFtataADKNVYVCRTCQQVFCFNCDIFLHETVHSCPGCAS--------
>UniRef90_A0A5N5TCX2/9-390 [subseq from] General transcription factor IIH subunit n=2 Tax=Armadillidium TaxID=13346 RepID=A0A5N5TCX2_9CRUS
MDEDPKE-YRWESGYEKTWEAIKEDESGFLEPSITEMIMRAKRRRLLEREASVRLGIMRHLYVIVDMSQAMNEQDLKPTRHLCCLSILNDFIPEFHEQNPISQLGLIITQNKTAKKYSNLSNNPQRHLETVKKLKELSCRGEPSIQNSLEVALASLKHLPPHTSREVLILYAALTTCDPGEIEATLTKVKEANIRVSVVGLAAEIRICKTITKETEGTFVVCLNDVHLKELIMEHLEPPPASKKIDHTLIKVGFPH-QI----NTDAKPALCMCHLED--LPSLNTEGYYCPQCSAKYCDLPAECKVCGLMLVTAPHLARSYRHLFPLQHFTEILLSQS-SSKSCYSCYKMFKeiyaDKNVFQCPKCNQIFCFDCDIFLHDSVHSCPGCVS--------
>UniRef90_UPI001C9C4EA0/3-386 [subseq from] general transcription factor IIH subunit 2 n=1 Tax=Venturia canescens TaxID=32260 RepID=UPI001C9C4EA0
-DDEGGKEYRWETGYEKTWEAIKEDDHGMLDGSVADIIHKAKRKRQLEKVGGARLGMMRHLYIILDASESMSNQDLKPTRLMCTIKLLEDFIEEFFYQNPISQLGIILTRNKRAEKVSDLSGNSKKHGQEIKSLLHTTLTGEPSLQNSLELALKSLRVLPAHSSREILIIMGSLTTCDPGDINETIQNLKTDGVRCSVIGLAAELHVSKRLATATGGDHGVALDDKHFKEQLQAHIDPPPAATRLDAALVKMGFPHHSLQTTAA-ETTMSVCMCHADSVDDsSKLTSAGYLCPQCLSKHCELPVECRACGLTLVSAPHLTRSYHYLFPVEHFRED---QNTGQvTCCYGCQKDMTvEKKVYVCNKCTQTFCLDCEIFIHDSLHTCPGCA---------
>UniRef90_UPI0010FB9FF2/4-388 [subseq from] general transcription factor IIH subunit 2 n=5 Tax=Formicidae TaxID=36668 RepID=UPI0010FB9FF2
-EESEEKEYRWETGYEKTWEAIKEDDHGSLEASVADIIHNAKRKRQLERKQGARLGMMRHLYVILDASESMSNQDLKPTRFLCSLKLLEDFIEEFFYQNPISQLGVIITRNKRAEKISDLAGNSKKHIKELRALHQTVVTGEPSLQNSLELATKSLKLLPAHASKEILIIIGALTTCDPGDINETIRNMKLDGIRCSVIGLAAELYICKRMANITGGEHGVALDDKHYKEQLNAHIDPPPAATRLDAALVKMGFPHHALHS-SASDTSMTVCMCHAENSDESvKLMNTGYLCPQCFSKHCELPVECRACGLTLVSAPHLARSYHYLFPVEPFKEATFEG--SHSFCFGCQKTFtqKDKKVYTCEKCNRTFCLDCEIFIHEMLHTCPGCA---------
>UniRef90_A0A226E5H0/6-386 [subseq from] General transcription factor IIH subunit n=1 Tax=Folsomia candida TaxID=158441 RepID=A0A226E5H0_FOLCA
----DDKEYRWETGYEKTWEAIEEDADGLLDTAIAEIIEKGRRKRLEERRaaGHVRLGIMRHLYIILDLSNSMMDQDLKPNRILCTKKILEKFVDEFFDGNPMSQLGWIGTRNKKSEKLAELSGNPRKHLEVVRSITDKyPCGGEPSFQNALELALSSLKHMPSHTSREVILIHGSLTTCDPGDINNTIQELKSQNVRCSVISLAAEVRACKALSRSTGGNFNVILDDTHFQDLVHEHVEPPPMAGLTESSLVKMGFPQKN------QSDDPSMCLCHLEDTSACKLSTGGYICPQCKSKYCELPVECKVCGLTLVSAPHLARSFLHIFPLEPFDEIDPV----DCICFGCHKSLPDNhkHIYRCKQCNRRVCSDCDLFLHETLHCCPGCSSSIT-----
>UniRef90_A0A1B0GNR2/3-379 [subseq from] General transcription factor IIH subunit n=1 Tax=Phlebotomus papatasi TaxID=29031 RepID=A0A1B0GNR2_PHLPP
-DEEDPKEYRWETGYEKTWEAIKEDERGLLQSSVAEIIQKAKRKRQAEKKGLSRLGMMRHLYVIVDCTENMTMQDLKPTRLVCTTKLLEVFVEEFFDQNPISQMGFIALKSKRAEKVSDLTGSSRKHIKAIRGLANLTLSGEPSLQNGLDFALKTLKLIPAHASREILVIMGSLTTCDPTDIHATIDALKLEGIRCSVISLSAEVRICKFMTRETSGLYSVILDDAHFRDQLLQHVEPPPAAKTQENSLIKMGFPHGQ-AE-EGKDPALTLCMCHLDSTDEPShLSVGGYQCPQCLSKYCELPIECVTCGLTLVSAPHLARSYHHLFPVARFLEL--EFHQQAEICYACQktfSETLDKMIYQCETCKMFFCTDCDIFIHDD-----------------
>UniRef90_UPI00165BB72B/95-362 [subseq from] general transcription factor IIH subunit 2 isoform X2 n=1 Tax=Fundulus heteroclitus TaxID=8078 RepID=UPI00165BB72B
-----------------------------------------------------------------------------------------------------------------------LQGNPKKHIAALKKAVDTSCVGEPSLYNSLSLSIQTLKHMPGHTSREILIILSSLTTCDPANIYELIKTLKSLKVRVSVIGLSAEVRVCTVLTRETGGSYHVILDESHFKELLMLHVKPPPASFSAECSLIRMGFPQHTVACMRDQDVKPSFSMSHLDSVSTPALTLGGYFCPQCHAKYTELPVECKVCGLTLVSAPHLARSFHHLFPLHPFIDSTAEDYKENSFCQACQRQLQDKNVFTCSSCHSVFCIECDLFIHESLHCCPCCIR--------
>UniRef90_UPI0004CD0483/3-388 [subseq from] general transcription factor IIH subunit 2 n=1 Tax=Microplitis demolitor TaxID=69319 RepID=UPI0004CD0483
-DEENVKEYRWETGYEKTWESIQENEHRGIDISVADIIHKAKRKRQMDKTGGARLGMMRHLYLILDISEGITSQDLKPTRLICTVKLLKEFIEEFFYQNPISQLGIIVTKNKRAEKISELSGNIKKHLKEVTSLLNSTqLIGEPSLQNSLELALSSLKNYPTHASREILLIMSSLTTCDPGDINKTIQSLKTEGIRCSVIGLAAEIYICKQMAVVTGGEHGVILDDKHYKEQLKAHVDPPPAAMRLDAALVKMGFPHQTISSGT--DTSLSVCMCHADGTDESSkLTNAGYLCPQCLSKHCELPVECKSCGLTLVSAPHLARSYHYLFPVKHFQEITFDG--TTLFCYGCQKQFNDtdKKIFNCEKCTQSFCIDCEIFIHESLHTCPGCAS--------
>UniRef90_UPI0005CE7666/4-387 [subseq from] general transcription factor IIH subunit 2 n=1 Tax=Ceratosolen solmsi marchali TaxID=326594 RepID=UPI0005CE7666
--DEEDKEYRWETGYEKTWEAIKEDDHGMLEISVADIIHKAKRKRQLERKEGSRLGMMRHLYVILDCSESMTNQDLKPTRFLCALKLLEDFIDEFFYQNPISQLGIIITRNKRAEKITDLTGNSKKPLKDLRNLQQTSFTGEPSLQNSLDIALKTLKMLPSHSSKEILLIMGSLTTCDPGDIGETIQTLKTEGVRCSVIGLAAELNICKVMALNTGGDHGVVLDDKHFKEKLTAHVDPPPAATRLDAALVKMGFPHHALHA-STTELSVAVCMCHADKLEENSrFTNPGYLCPQCLSKHCELPVECRACGLTLVSAPHLARSYHYLFPIKHFKE---EQYEGVpSSCYACQKFFveTDRKIYVCEKCKQIFCMDCEIFIHESLHTCPGCA---------
>UniRef90_UPI000C769169/10-396 [subseq from] general transcription factor IIH subunit 2-like protein n=1 Tax=Eurytemora affinis TaxID=88015 RepID=UPI000C769169
-------EYRWEGGYEKTWESIQEDKDGMLDVSVQDIIQKARRRRLAERQGKTKLGMMRHLYIILDMSESMKAQDIKPTRWLCCLKLLEKFIEEYFYLNPISQIGLVTSSNKRAEKVSDMTGNPRKHIEALKSLKDKPCSGEPSLQNSLDLVIQSLKNMPSHTSREVLILMGSLTTCDPGDINKTIQEAHDLKIKCSVINLAAEVRIYRELVTRTGGMHAVILDDHHLRDLLTEHLNPPPSLIAQQASLIRMGFPSH--AGREDGDGALGMCLCHMDTGGEK-ITSSGYICPQCQARYCELPVECRGCGLTLVSAPHLARSYHHLFPLLIFKEVEPRNVPADRsWCNGCGQ-LfkpdKDKAVYQCPQCDQLYCVECDLYIHETLHSCPACCSRPTPPS--
>UniRef90_UPI0013040F15/3-387 [subseq from] general transcription factor IIH subunit 2 n=3 Tax=Halictidae TaxID=77572 RepID=UPI0013040F15
-DDEEEKEYRWETGYEKTWEAIKEDDHGLLEASVADIIHNAKRKRQLDRKVGARLGMMRHLYIILDASESMSNQDLKPTRFLCCLKLLEHFIDEFFYQNPISQLGVILTRNKRAEKISDLAGNSKKHIKELKALQQIQPAGEPSLQNSLELALKSLRLLPSHASKEVLVIIGALTTCDPGDINETIQNMKTDCIRCSVIGLAAELYICKRMATATGGEHGVALDDKHFKEQLNMHIDPPPAATRLDAALVKMGFPHHALQS-SATDTSMAVCMCHAVSaDETVKLTSTGYLCPQCLSKHCELPVECRACGLTLVSAPHLARSYHYLFPVEPFKEVGYEG--TPSICYGCQKTLsqKDKKIYICGKCTQTFCIDCEIFIHESLHTCPGCA---------
>UniRef90_A0A0A9YGM3/3-388 [subseq from] General transcription factor IIH subunit n=2 Tax=Mirini TaxID=236659 RepID=A0A0A9YGM3_LYGHE
-DDDEGKEYRWETGYEKTWEAIQEDEKGNLEASVAEIIQKAKRQAQMQRKGHTRLGMMRHMFIILDGSDAMLDQDLKPTRQFCTLKLLEGFIEEFLYESPLSQLGFILTRNKRAQKISELSGNSKKHLENLKAnfSAPSACSGEPSLQNALELAKSTLRNMPPHAIREVLVIMASLTTCDPGDINSTIQSLKNIGIRVSVIGVGAEVRLCKHLCQMTGGTYSVILDDVHFKHLLQQHVLPPAtAQSSSESALIKMGFPFNPPSE--KKTTSLAMCMCHLDTG-DGKLEGGGFLCPQCRSKYCELPAECKVCGLTLVSAPHLARSYHHLFPVSPYQQISVIDLDS-KDCFACKHKFEeiDKHAYKCGTCTKVYCLDCDMFIHDTLHTCPGCS---------
>UniRef90_A0A1I8N6I9/7-395 [subseq from] General transcription factor IIH subunit n=2 Tax=Muscinae TaxID=43910 RepID=A0A1I8N6I9_MUSDO
--EEDPKEYRWETGYEKTWEAIKEDDDGLLDGAIADIIQKAKRKRQAQKTMQNKLGMMRHLYLMLDCSESMSVPDLKPTRLLCTLKLLEKFIEEFFDQNPISQMGLIVLKGKRAEKVTELTGTAKLHLKALDGLHKINLVGEPSLQNGLDLALKTLKVVPSHASREVLIIMGSLTTCDPIDINITIDALKQESIRCSVISLSAEIHVCRHLTQQTGGTYGAVLDDSHYRDQLLSHVDPPPAAQTQENSLIKMGFPHARQDEGKEKDPPLSMCMCHIENADEPSkITSAGFHCPQCHSKYCELPVECQTCGLTLVSAPHLARSYHHLFPVQNFTEL---VYNGQaAICYACQKpltEATDKNVYRCEACSQIFCLDCDIFIHETLHTCVGCVT-IP-----
>UniRef90_A0A1Z5L8S8/6-339 [subseq from] General transcription factor IIH subunit 2 (Fragment) n=1 Tax=Ornithodoros moubata TaxID=6938 RepID=A0A1Z5L8S8_ORNMO
---------------------------------------------------NIRLWMMRHLYLVIDFSEAMGEPDLKPSRLVATLKMLEFFVEEFFYQNPISNMGIISTFNKKAEKLTELAGNPQKMIEVLKSSTTKAPSGEPSLQNSLELASQVLKHLPSHTSREVLIILGSLTTCDPGDIYDTVEMVKKHNVRCSVIGLSAELHVCRALTKATGGTYGVILDESHFKDLLFQHVSPPPVIGNAESSLIRMGFPHHR----SEREGKPSMCFCHLESKSpSEGFGTGGYYCPQCNGKYCELPVECKACKLTLVSAPHLARSYHHLFALDPFQEVPQDELSeGtTVFCYACQAEIKDKHVYTCTKCHKLFCLECDLFVHDTLHTCPGCA---------
>UniRef90_A0A4Y2GFN3/6-336 [subseq from] General transcription factor IIH subunit 2 n=1 Tax=Araneus ventricosus TaxID=182803 RepID=A0A4Y2GFN3_ARAVE
----------------------------------------------------LKLGMMRHLYVIIDCSEAMLEPDLKPTRYLCTLKLLEKFIEEYFDQNPISQLGMIITQNKRAEKLTELAGNPKQHISVLQNSAKMKCSGEPSLQNALELAMQTLRFMPTHTSREILVIFGSLTTCDPGDIYETVDSLVSHNIRCSVVGLAAELVVCRKITKATQGSYNVVIDDSHYQELLYDQVSPPAATSSTESSLIRMGFPYHQ----SKSEGKPSMCMCHLDSKMpHEGFGTDGYYCPQCNSKYCELPVECKACGLTLVSAPHLARSFHHLFPLDCFNEVAVASLEPGKYCYGCLTTFTEQTVYQCSVCKNYFCLECDLFIHDSLHTCPGCS---------
>UniRef90_A0A0N8JYA2/8-252 [subseq from] C2H2-type domain-containing protein n=1 Tax=Scleropages formosus TaxID=113540 RepID=A0A0N8JYA2_SCLFO
------------------------------------------------------------------------------------------------------------------------------------------SHGWPRLKQSVS-----NRHMPGHTSREVLVIFSSLTTCDPSNIYDLIKTLKGLKIRVSVIGLSAEVRVCTILTRETGGTYHVILDETHFRELLTFHVKPPPASSSSECSLIRMGFPQHAIASVSDQDSKPSFSMSHLDNSSGPGLTLGGYYCPQCRAKYTELPVECKVCGLTLVSAPHLARSFHHLFPMDAFQEMPLEEFEGERFCEACQGELKDKSVFICPVCSSVFCVECDLFIHDTLHCCPSCIHS-------
>UniRef90_A0A6P3UYS2/3-387 [subseq from] General transcription factor IIH subunit n=20 Tax=Apoidea TaxID=34735 RepID=A0A6P3UYS2_BOMIM
-DEEEEKEYRWETGYEKTWEAIKEDDHGLLEASVADIIHNAKRKRQMEKKVGARLGMMRHLYVILDASESMSLQDLKPTRFLCSLKLLEDFIEEFFYQNPISQLGVIITRNKRAEKVSELAGNSKKHVKEVQNMQQIAPVGEPSLQNSIELALKSLRLLPSHASKEILIIVGALTTCDPGDINETIQNMKTDSVRCSVIGLAAELYICKRMATATGGEHGVALDDKHYKEQLNMHIDPPPAATRLDAALVKMGFPHHALHSSA-NDSAMAVCMCHAESSDESVkLLSTGYLCPQCLSKHCELPVECRACGLTLVSAPHLARSYHYLFPVESFKEVVFSG--TPSTCYGCQKILsqKDKKVYICNKCNETFCLDCEIFIHESLHTCPGCA---------
>UniRef90_UPI0002657983/5-386 [subseq from] general transcription factor IIH subunit 2 n=1 Tax=Galendromus occidentalis TaxID=34638 RepID=UPI0002657983
--DEQQDGYRWESEYERTWEAIREDESGNLQASVQEIVHKTRRQQLLLQ-KNVRLGMMRHLYVVLDLSASMNSNDLRPSRIQCVLHLLDDFVDRFYDENPISQLAIIATCNKRAEKISDLSGNPLKHKEGLAKIKDRLPTGEPSLQNSINMAAAVLQHMPAHSSREVVIILGSLTTCDPTDINETIEEAKKLGLRCSVIGLAAEVYVCRRLTEITGGSYHIVVDEDHLRELLANHLLPPPALNNIECSMVKMGFPFHK----NEQEDTPALCQCHLEAAaTEsVHITTGGFLCPQCKSKYCELPAECRICGLTLVSAPHLARSYHHLFPLDNFKETHLLK-GDTRTCFSCQSSVEGQNMYTCEKCKEEFCLDCDIFIHATLHLCPGCACK-------
>UniRef90_UPI000C1FD87A/3-386 [subseq from] general transcription factor IIH subunit 2 n=1 Tax=Onthophagus taurus TaxID=166361 RepID=UPI000C1FD87A
-DEEDPKEYRWETGYEKTWEAIKEDDDGFLEASISDIIQRAKRKRQQGKRVNTKLGMMRHIFLILDCSDAMSCQDLKPTRLLCSIKLLENFIEEFFDQNPISQMGIIIMHNKRAEKVSDLAGNYRKHMKVVQNLSKTSLVGEPSLQNGLELAIKTLKLLPSHASREILVVMGSLTTCDPTDINTTINVLKTEGVRCSVIGLAAEVHICRQLANQTGGVYNVILDDCHFKELLFQQVDPPPAAMCLESSLIKMGFPHQM--SVEGTEEPLTMCMCHVDCNDEGSkLTTGGYYCPQCYSKYCELPIECRACGLTLVSAPHLARSYHHLFPAANYKEVPFT--NQVANCFSCQKNFSDTdlQVYLCPKCNKTFCFDCDIFIHDILHSCPGCS---------
>UniRef90_UPI0018CC3070/3-386 [subseq from] general transcription factor IIH subunit 2 n=1 Tax=Hermetia illucens TaxID=343691 RepID=UPI0018CC3070
-DEEDPKEYRWETGYEKTWEAIKEDDDGLLDNAIAEIIQKAKRKRQSQKTGHSRLGMMRHLQIIIDCSESMSVPDLKPTRLLCTMKLLELFIDEFFDQNPISQLGLIALKSKRAEVITDLAGNSRRHMKAVQNLMKINLTGEPSLQNGLELAMKSLKLVPSHASREILIIMGSLTTCDPIDLTLTVEALKSEGIRCSVVSLSAEIRVCRYLTQQTGGIYGAVLDDAHYKDQLLQHVDPPPAAQSQENSLIKMGFPHGQ--SEDGKDPPHTMCMCHIDSTDDPSkLTAGGYHCPQCLSKYCELPVECISCGLTLVSAPHLARSYHHLFPVQHFEEID---FSGQaEICYACQKVFSnvDKKIYQCQACSQYYCNDCDIFIHDTLHSCVGCT---------
>UniRef90_A0A2C9KT57/3-374 [subseq from] General transcription factor IIH subunit n=1 Tax=Biomphalaria glabrata TaxID=6526 RepID=A0A2C9KT57_BIOGL
--DDDDKGYRWETEYEKTWEELHEDESGSLKASIDDILHRAKKRLLTDRVTNVRLGMVSIIYP------------YRPKVFEFFTRLLEFFVEEFFDQNPISQLGIIISRNKRAEVVTQLGGNPRRHVKALQTLSSQACQGEYSLQNSLELALSTLKHMPSHASREMLLIMGSLTTCDPGDVREVVKTVAKANIRCSVIGLSAEVRICKTLCQQTSGTYNVILEESHFKDLLNSHVTPAPASTTTDSSLIKMGFPHHGLG--GDTEEKPSMCMCHLDSKTSEGFSTAGYFCPQCKSKYCELPIECKACGLTLVSAPHLARSYHHLFPPEPYKEFLTSDLivVGKVCCYACQIEILDPHVYVCEKCEQQFCLDCDLFAHETLHSCPGCA---------
>UniRef90_UPI00193A31FF/1-392 [subseq from] general transcription factor IIH subunit 2-like n=1 Tax=Styela clava TaxID=7725 RepID=UPI00193A31FF
MENEVDPTYRWEGDYEKTWEALKEDESGSLQASIEEEINKAKRKRLATRKVNVRLGMMRHLYIVLDMSAAMNDQDLKPNRAIASLKMLEIFVEEYFDQNPIGQLGIVISSDKRAKSVTAMSGTSHKHLEAIRKMKDgiikdngKNLVGEPSLQNSLEMCERTLRQMPSHASRDVLIILGSLTTCDPGSMYDTIEGMKKQSIRCSVVGLSAEIHICSKLARDTGGVYGVVLDESHFLDLLRDHIPPPPSSSRVESSLIKMGFPQHIP---SGQTEKISMCMSS------KKFSIGGYYCPQCQAKYSELPVECVICNLTLVSAPHLARSYHHLFPLPEYNEQTYDNRDTEKFaptCFSCLLPFNQnpsaATIHSCNRCKESFCIDCNLFIHESLHCCPGCVN--------
>UniRef90_A0A336K9I8/1-386 [subseq from] General transcription factor IIH subunit n=1 Tax=Culicoides sonorensis TaxID=179676 RepID=A0A336K9I8_CULSO
MDEEDPKEYRWETGYEKTWEAIKEDDDGLVASSVADIIQKAKRRRLEQKKKHCRLGMMRHLFIIVDCTENMSQQDLKPTRLMCTLKLLEMFIEEYFDQNPISQLGIIAMKNKRAEKLTELAGSSRKHIKAVQALNKIPLTGEPSLQNGLELALKSLKMLPSHASREILVIMGSLTTCDPGDILTQIESLKAESIRSSFITLSAEIHICKVMCNETGGVFGAIMDDAHFKDQLFQHVEPPPAAFKQEFSLIKMGFPHGQIDEG--KNPPLTMCMCHIDSTDEPSkLNSGGYHCPQCLSKYCEIPVECISCGLTLVSAPHLARSYHHLFPVLPFKEVTFD--NQVQNCYACQKMFnaqNDKIVYECEKCKQIYCTDCDIYIHETLHSCVGCT---------
>UniRef90_A0A023F313/6-388 [subseq from] General transcription factor IIH subunit n=2 Tax=Triatominae TaxID=70999 RepID=A0A023F313_TRIIF
---EDFKEYRWETGYEKTWEAIQEDEKGNVEASVHEIIQRAKRKAQMERKGHTRLGMMRHMYVILDGSEAMLDQDLKPIRQGCTLKLMEEFIEEFLYESPLSQLGFILTRNKRAEKISDLTGNSKKHLEVLKANyTQSSCSGEPSLQNGLELALSSLKHMPTHAIREVLIIMGSLTTCDPGDINITIQALKNCGIRVSVIGIGAEVRLCRHLCHSTGGVYSVVLDDLHFKHLLHEHVFPPAAvpSNSTDNALIKMGFPHHGP--TDEKTTALAMCMCHLESETCGKLEGGGYLCPQCRSKYCELPVECKVCGLTLVSAPHLARSYHHLFPVGPFTPIPVDT---SHCCFACRIDFKeiDKQIFKCETCTQVFCLDCDMFIHDTLHTCPGCA---------
>UniRef90_A0A026X2R0/5-388 [subseq from] General transcription factor IIH subunit n=1 Tax=Ooceraea biroi TaxID=2015173 RepID=A0A026X2R0_OOCBI
--ELEEKEYRWETGYEKTWEAIKEDDHGLLEASVADIIHNAKRKRQLERKQGSRLGMMRHLYIILDSSESMSNQDLKPTRFLCSLKLLEDFIEEFFYQNPISQLGIITTRNKRAEKISDLAGNSRKHVKELQALQQTVLTGEPSLQNSLELATNSLKLLPSHASKEILIIIGALTTCDPGDINETIRNMKSDGIRCSVIGLAAELYICKRMANATGGEHGVALDDKHYKEQLNAHVDPPPAAMRLDAALVKMGFPHHALHS-SASDTSMTVCMCHADSSDESVKfMSTGYLCPQCLSKHCELPVECRACGLTLVSAPHLARSYHYLFPVGPFKEVTYEG--DHSLCFGCQKAFsqKDKKIYICGKCNQTFCLDCEIFIHEILHTCPGCA---------
>UniRef90_A0A7R9LIG2/4-378 [subseq from] General transcription factor IIH subunit n=1 Tax=Oppiella nova TaxID=334625 RepID=A0A7R9LIG2_9ACAR
--EEDNRGYRWETEYEKTWEAIRETEDGLIEPVVNDLVNRAKRKRMAG-RKNLRLGMMRHLFIVVDMSSAMTQTDLRPNRLKCTTKVLELFVNEFLDENPISHLAITMTRNKRAEKLTELSANVKSHLDAIHKLSETPCLGEPSLQNALELAMKTLKHMPAHTSKEVLILMASLTTCDPNDINQTIESLCQQNIRCSVIGLAAEIRICRFLAKKTKGIYDVVLDESHYKELLFQHMDP-PASTLTESSLMRMGFPTY----MNEGRTHASMCVCHLNNNTN--FSTSGYLCPQCHSKYCELPVECQVCGLTLVSPAHLARSYHHLFPVDMYKEVtPEESINGQ--CYGCNKEMVSNGGAQCEQCQHMFCIDCDVFIHETLHLCPGCV---------
>UniRef90_W8BSK5/6-389 [subseq from] General transcription factor IIH subunit n=12 Tax=Tephritidae TaxID=7211 RepID=W8BSK5_CERCA
--GEDPKEYRWETGYEKTWEAIKEDDDGLLDGAIAEIIQKAKRKRQAQKTQQNRLGMMRHLYVVLDCSESMTVPDLKPTRMLCTIKLLELFIEEFFDQNPISQLGLIVLKGKRAEKLTELTGTSKLHLKELEGLSKIPLTSEPSLQNGLDLAMKALKVVPSHASREILIIMGSLTTCDPVDINTTIDALKADNIRCSVISLSAEIHVCRHLTQQTQGSYGAVLDDAHYRDQLLAHVDPPPAAQTQENSLIKMGFPHAK--TDGGKDPPLSMCMCHIENTEEPSkLTSGGYHCPQCYSKYCELPVECQTCGLTLVSAPHLARSYHHLFPVQHFTEL---EFNGQAaNCYACQKpltEATDKHVYRCEKCSQVYCIDCDIFIHETLHTCVGCN---------
>UniRef90_A0A182QQ13/3-399 [subseq from] General transcription factor IIH subunit n=5 Tax=Anopheles TaxID=7164 RepID=A0A182QQ13_9DIPT
-DEEDPKEYRWETGYEKTWEAIKEDDDGMIEGSVAEIIQKAKRKRQAMKRGFSKLGMMRHLYVLLDCSEAMTVPDLKPTRFICSLKLLELFIEEFFDQNPISQLGVIAMKAKRAEKISELSGTARKHVKAVHALNNgVQLTGEPSLQNGLDLALKTLRMVPSHASREVLVIMGSLTTCDPTDVHVTIESLKAEGIRCSVVSLSAEIRICKFLCTETGGTYGAVLDDAHYKDQLLQHIDPPQAGNQQEFSLIKMGFPHGKTE--SGKEPPLTMCMCHIDSADEPAkLTSGGYHCPQCYSKYCELPVECSACGLTLASAPHLARSYHHLFPVPHFTELALEKVQESReppvtNCYACQKTLasgTDKMVYECGSCLQVFCIDCDIFIHETLHSCVGCT-TIPA----
>UniRef90_UPI0005F4AA82/1-205 [subseq from] general transcription factor IIH subunit 2-like protein n=1 Tax=Cercocebus atys TaxID=9531 RepID=UPI0005F4AA82
MDEEPERTKRWEGGYERTWEILKEDESGSLKATIEDILFKAKRKRVFEHHGQVRLGMMRHLYVVVDGSRTMEDQDLKPNRLTCTLKLLEYFVEEYFDQNPISQIGIIVTKSKRAEKLTELSE-----------SLDMTLsNGEAGlLYNSLSMAMQTLRHMPGHTSREVLIIFSSLTTCDPSNIYDLIKTLKAAKIRVSVIGLSAEVRVCTVLLET-------------------------------------------------------------------------------------------------------------------------------------------------------------------------------------
>UniRef90_UPI0005F4AA82/215-254 [subseq from] general transcription factor IIH subunit 2-like protein n=1 Tax=Cercocebus atys TaxID=9531 RepID=UPI0005F4AA82
-------------------------------------------------------------------------------------------------------------------------------------------------------------------------------------------------------------------------------------------------------------------------------------------------------------------------------------------------------------------QVYVCAVCQNVFCVDCDVFVHDSLHCCPGCIHKIPAPSGV
>UniRef90_UPI0006261F5F/3-387 [subseq from] general transcription factor IIH subunit 2 isoform X1 n=2 Tax=Orussus abietinus TaxID=222816 RepID=UPI0006261F5F
-DEDDKKEYRWETGYEKTWEAIKEDDNGFLNESIEEYTRTIRKRLQLDKNVGARLGMMRHLYVILDCSESMMNQDLKPTRLLCSLKLLENFIEEFFYQNPISQMGIITTRNKRAEKLSELSGNPKKHIQEMKALDKLSLTGEPSLQNSIELALKSLKLLPPHASREVLIIMGSLTTCDPGDINATIESLKTESIRCSVIGLTAELYVCKRMASITGGDYSVVLDDKHYKDQLSTHIDPPPAATRLDAALIRMGFPHHAL-HLSATDSSMSLCMCHA-GTTEMSMKLmsTGYLCPQCLSKHCELPVECRACGLTLVSAPHLARSYHYLFPIEHFQKVV-DSVP-LHRCYGCQkqSEQLNKKMYICNKCKQVFCMECEIFIHESLHTCPGCA---------
>UniRef90_UPI0018CD1A6B/7-389 [subseq from] general transcription factor IIH subunit 2 n=1 Tax=Teleopsis dalmanni TaxID=139649 RepID=UPI0018CD1A6B
--EEETKEYRWETGYEKTWEAIKEDDDGQLDTVIAEIILKAKRKRQTEKVKRNRLGIMRHMFLIIDCSESMSVPDLKPSRMTCTRKLLEIFIEEYFDQNPISQLGIILLRGKRAEKVTELSGTAKTHLKGLEILNKITPTGEPSLQNGLEMGWKHLKLLPSHASREILLIMSSLTTCDPSDINVTIEALKQDRIRCSVISLSAEVRLCRYLTQQTNGTLGAVLDDSHYRELLLAHIDPPPAAQTQVNSLIKMGFPS----AGEDDSIKPPLSMcvCHLDSTDEPSkLTTEGYFCPKCSSKYCELPVECKTCGLTLVSAPHLARSYHHLFPVKHYIESPNT--GIVKMCFSCRKVFtkKDLNVYLCEACEQYYCVDCDIFIHDNMHTCPGCT---------
>UniRef90_A0A7R9D1L8/4-368 [subseq from] General transcription factor IIH subunit n=5 Tax=Timema TaxID=61471 RepID=A0A7R9D1L8_TIMPO
--EDDGNEYRWETGYEKTWEAIQEDDEGLLEGSVAEIIQRAKRKRQAQRKGNTRLGMMRHLFLILDCSECMNNQDLKPTRQICTIKILEGFIDEFFDQNPISQFGIITTRNKRAEKISELAGNPQKHIKLVQQLTQTPCSGEPSLQNALELALRSLKMLPSHASREVLVLMGSLTTCDPGDITVTIQSLKSHGVRCSVIGLAAEVHVCNLLARETGGTFGVILDDVHYRDQVYQHVDPPPAATCLDSSLIKMGFPHQSIEQ--GKEAPLTLCMCHVDAQDDEcsKLNSGKHSCPQCCSKYCELPVECRACGLTLVSAPHLARSYHHLFPVENYKEMDIKDTvEKTELCFACQKKFGeyDKHVSI-FICKS------------------------------
>UniRef90_A0A7R9D1L8/445-484 [subseq from] General transcription factor IIH subunit n=5 Tax=Timema TaxID=61471 RepID=A0A7R9D1L8_TIMPO
----------------------------------------------------------------------------------------------------------------------------------------------------------------------------------------------------------------------------------------------------------------------------------------------------------------------------------------------------------LVRSGISRAIVYICPTCDKVFCLDCDLFVHDTLHTCPGCA---------
>UniRef90_A0A6P3XAB0/3-387 [subseq from] General transcription factor IIH subunit n=4 Tax=Ponerini TaxID=141711 RepID=A0A6P3XAB0_DINQU
-EEEEEKEYRWETGYEKTWEAIKED-NGLLEPSVADIILNAKRKRQLERKQGARLGMMRHLYIILDASESMSNQDLKPTRFLCSLKLLGDFIEEFFYQNPISQLGIIVTRNKRAEKISDLAGNSKKHIKELQSLHQTMVTGEPSLQNSLELALKSLRLLPSHASKEILIIVGALTTCDPGDINDTIQNMKSDGIRCSVIGLAAELYICKRMANFTGGEHSVALDDKHYKEQLSSHIDPPPAATRLDAALVKMGFPHHALHSTA-TDTSMTVCMCHAESSDESVklMSTTGYLCPQCLSKHCELPVECKACGLTLVSAPHLARSYHYLFPVATFQEIASESN--HSSCFGCQKILteKDKKIYICEKCNQPFCLDCEIFIHESLHTCPGCA---------
>UniRef90_C1C2X0/5-386 [subseq from] General transcription factor IIH subunit n=1 Tax=Caligus clemensi TaxID=344056 RepID=C1C2X0_CALCM
-----NNEYRWETGYEKTWEAIQEDGDGLIRFSVQDIIDKARRKRLAEKTGKVRLGMMRYLYVILDGSESMQLQDMKPTRLLSVMKLLEVFIEEYFYLNPISQLGIILTRNKRSEVLSELGGNPRKHTERLRKARdDIVCAGEPSLQNALDTALNYLKPMPSHGSKEILSVFGSLTTCDPSDINATIINCKAANVRASFISLTAEVRIYKELTKVTGGDFNVILDDVHFKEILSSQLEPPPSATQMDASLIKMGFPCHTGDDTSDPRSGLGLCMCHLENN-PPKISHTGFLCPQCSAKYCELPVECVSCGLTLVSAPHLARSYHHLFPLPPFDQ-QISSSQSIRECFACMrGLNRESKVFACPQCHKNYCIDCDIFIHETLHSCPGCAS--------
>UniRef90_UPI001E678FAB/5-385 [subseq from] general transcription factor IIH subunit 2-like n=2 Tax=Astacidea TaxID=6712 RepID=UPI001E678FAB
--EDDPKEYRWESGYEKTWEAIQEDDSGRLEPSVTEMIQRAKRRRLLDREASVRLGIMRHVYIILDLSQAMSEQDLKPTRHICTLKILEAFIREFHEQNPISQLGIITTQNKLAKRHSELSNNPQRHLDCIKKLQELPCRGEPSLQNSLEVALSSLRHLPPHTSREILIIFAALTSCDPGEIGATIQKVKDANIRVSVVGLAAELHVCKDISRDTGGSFSVCINDLHLKELIHDHLEPPPASVKMDHTLIKVGFPHQ-I----NADAKPALCMCHLDD--LPPLNTRGYYCPQCTAKYCDLPAECRVCGLMLVTAPHLARSYRHLFPLKHFEEISAVDISA-KSCYGCQKlftdSTADKKVYVCRTCRQVFCFNCDIFLHETVHSCPGCAS--------
>UniRef90_A0A310SHB4/3-384 [subseq from] General transcription factor IIH subunit 2 (Fragment) n=3 Tax=Apoidea TaxID=34735 RepID=A0A310SHB4_9HYME
-DEEEEKEYRWETGYEKTWEAIKEDDHGLLEASVADIIHNAKRKRQMEKKVGARLGMMRHLYVILDASESMSIQDLKPTRFLCSLKLLEDFIEEFFYQNPISQLGVIITRNKRAEKISELAGNSKKHIKEVQNMQQIVPAGEPSLQNSIELALKSLRLLPSHASKEILIIVGALTTCDPGDIN---ETIQAYSVRCSVIGLAAELYICKRMATATGGEHGVALDDKHYKEQLNMHIDPPPAATRLDAALVKMGFPHHALHSS-TNDSAMAVCMCHAESSDESVkLLSTGYLCPQCLSKHCELPVECRACGLTLVSAPHLARSYHYLFPVEPFKEVM---YSGTpSTCYGCQKILsqKDKKVYICNKCHQTFCLDCEIFIHESLHTCPGCA---------
>UniRef90_A0A151I792/121-505 [subseq from] General transcription factor IIH subunit 2 (Fragment) n=4 Tax=Attini TaxID=143999 RepID=A0A151I792_9HYME
-EESEEKEYRWETGYEKTWEAIKEDDHGLLEASVADIIHNAKRKRQLERKQGARLGMMRHLYIILDASESMSNQDLKPTRFLCSLKLLEDFIEEFFYQNPISQLGVIITRNKRAEKISDLAGNSKKHVKELQILQQTVVSGEPSLQNSLELATKLLKLLPSHASKEILVIIGALTTCDPGDINETIRNMKLDSIRCSVIGLAAELYICKRMANITGGEHSVALDDKHYKEQLNAHIDPPPAAMRLDAALVKMGFPHHALHSNA-PDTSITVCMCHAHNSDETvKLMTTGYLCPQCLSKHCELPVECRACGLTLVSAPHLARSYHYLFPVDPFKEIAPES--DYTLCFGCQKAFaqKDKKVYTCGKCNRVFCLDCEIFIHEILHTCPGCA---------
>UniRef90_A0A0M4EH85/7-400 [subseq from] General transcription factor IIH subunit n=2 Tax=Drosophila busckii TaxID=30019 RepID=A0A0M4EH85_DROBS
---EDPKEYRWETGYEKTWEAIKEDEDGMLDGAIAEIIQKAKRRRQAEKTKQNRLGMMRHLFIVLDCSESMSVPDLKPTRLLCTLKLLEIFIEEFFDQNPISQLGIIALKAKRAEKITDLTGTSRVHLKALEGLAKVALTSEPSLQNGLDLALKTLKVVPSHASREIVIIMGSLTTCDPVDINQTIDELKKERIRCSVISLSAEIHVCRYLTQQTMGSYGAVLDDAHYRDQLLSQVDPPPAAKTQDNSLIRMGFP-HSKNEVEGKDAPMSMCMCHIENQDEPSeMSTTGHHCPQCNSKYCELPVECQCCGLTLVSAPHLARSYHHLFPVPNFEELPFESLPAkETDCFGCAkllNALADKSVYKCGYCKQYYCIDCDIFIHETLHACVGC-NTIPGIAG-
>UniRef90_A0A0K2TRF5/2-393 [subseq from] General transcription factor IIH subunit n=1 Tax=Lepeophtheirus salmonis TaxID=72036 RepID=A0A0K2TRF5_LEPSM
--EEDDKEYRWESGYEKTWEAIQEDGKGLIHVSIQDIIDKARRKRLAQKTGKVRLGMMRYLFIIIDASECMQLQDMKPTRLHCVIKLMEKFIDQYFYLNPISQLGIIVTRNKRSEIVSELGGNPRKHIEKLRKALDFICSGEPSLQNALETAFLSLKHMPSHGSREILSIFGSLTTCDPTDINLTISTCKSSNIRCSVISLTAEVRIYKELTKVTGGDFNVILDDVHFKEVLSAQLEPPPSATQMEASLIKMGFPCHTGHDSSDPRSGLGLCMCHLENN-PPKISLTGFLCPQCNAKYCELPVECQSCGLTLVSAPHLARSYHHLFPLPPFNQINRDsthkDMNVEeiphRQCFACMLKLPpETKIFSCPQCHKDYCNECDIFLHETLHSCPGCA---------
>UniRef90_A0A4Y7LTZ1/3-395 [subseq from] General transcription factor IIH subunit n=1 Tax=Ceriodaphnia reticulata TaxID=302197 RepID=A0A4Y7LTZ1_9CRUS
-DEEDAKEYRWESGYEKTWEAIKEDDDGLLESNVAELVARAKRKRAaLKASGAIQLGMMRHLFIIVDSSECMFLQDLKPTRFLCVLKLLEIFVHEFFDLNPISQLGILTTKLKRSDKITVLAGNQKKHIETLQQLRNSSCEGEPSLQNSLEMAINGLKNMPAHTSREVLVLFGSLTTCDPGDIQQTIKSLKEHNIRVSIIGLAAEVRICREIAKKTGGTYSVLLDDHHLKELILNQVQPPAVAGAMEASLVKMGFPGGTTSaqdggAVSDSaaDHAPAYCLCHIENENANLVGSNGYNCPQCGSRYCELPVECKQCGLTLVSAPHLARSYHHLFPIKPFIE---REYIPEmTSCFACAKTLSEaePNVYECGICHQIVCLDCDLFIRETLHTCPGCA---------
>UniRef90_A0A423T9I6/4-384 [subseq from] General transcription factor IIH subunit n=4 Tax=Penaeus TaxID=133894 RepID=A0A423T9I6_PENVA
--DDDPKEYRWQSGYEKTWEAIQEDDSGRLEPSVTDMIRRAKRRKLLDREASVRLGIMRHVFIILDLSQAMAEQDLKPTRQICTLKILDEFIREFHDQNPISQLGIITTQNKLAKRHSELSNNPQRHLDCIKRLHELPCRGEPSMQNSLEFALSALRHLPPHTSREILIIYAALTTCDPGEIEATIQKVKDSNIRVSVVGISAELHVCKMISKDTGGSFSVSINDLHLKELIFEHLEPPPASVKMDHTLIKVGFPHQ-V----NTDARPALCMCHLDD--LPPLNTRGYYCPQCTAKYCDLPAECRVCGLMLVTAPHLARSYRHLFPLKHFEEVPIEEDQ-SFHCYGCLKHLtvaaSEKNVYICRICKQVFCFECDIFLHETVHSCPGCAS--------
>UniRef90_A0A4Y7MNT5/3-393 [subseq from] General transcription factor IIH subunit n=14 Tax=Daphnia TaxID=6668 RepID=A0A4Y7MNT5_9CRUS
-DEDETKEYRWESGYEKTWEAIKEDDDGLLESNVADLVARAKRKRAaLKDTGAIQLGMMRHLFVVVDASACMFLQDLKPTRFLCVLKLLEVFVHEFFDLNPISQLGILTTKMKRSEQITVLAGNQKKHIEALQQLKDLSCEGEPSLQNSLERAMNGLKNMPAYSSREILVLFGSLTTCDPGDIQKTIKSLKDNNIRVSIIGLAAEVRICQEIAKKTGGTYNVLIDDHHLKELILNQVQPPAVAGSMEASLVKMGFPGASpIvndgTSDSSADHAPAYCLCHIESETSSLMGPNGYNCPQCGSRYCELPVECKQCGLTLVSAPHLARSYHHLFPIKPFIER--AQVRETTHCFACAKLFveAETNVYECENCNQIVCLDCDLFIRETLHTCPGCA---------
>UniRef90_A0A0L0CRY2/6-392 [subseq from] General transcription factor IIH subunit n=1 Tax=Lucilia cuprina TaxID=7375 RepID=A0A0L0CRY2_LUCCU
--EEDPKEYRWETGYEKTWEAIKEDDDGLLDSAIAELIQKAKRKRQQQKTMQNKLGMMRHLYLILDCSESMSVPDLKPTRLLCTLKLLEIFIEEFFDQNPISQMGLIILKSKRAEKITDLTGTAKLHLKALEGLKKINLTGEPSLQNGLDLALKTLKVVPSHASREVLIIMGSLTTCDPIDITQTIDTLKQEGIRCSVISLSAEIHVCRYLTTQTNGTYGAVLDDSHYRDQLLSHVDPPPAAQVQENSLIKMGFPHAK--QDEGKDPPLSMCMCHIENTEEPSkLTSVGFHCPQCFSKYCELPVECQTCGLTLVSAPHLARSYHHLFPVQHFTEL---MYNGQAaVCYACQKpltEASDKNVYRCESCSQIYCIDCDIFIHETLHICVGCN-TIP-----
>UniRef90_A0A6H5H2S9/3-386 [subseq from] General transcription factor IIH subunit n=2 Tax=Nesidiocoris tenuis TaxID=355587 RepID=A0A6H5H2S9_9HEMI
-DDDDGKEYRWETGYEKTWEAIQEDEKGNLEASVAEIIQRAKRKAQLERKGHTRLGMMRHMYVILDASEAMLDQDLKPTRQFCTLKLLESFMEEFLHESPLSQLGFILTRNKRAEKISELSGNVKKHLEILKTNFssPTACSGEPSLQNALELAKSTLKHMPPHAIREILVIMASLTSCDPGDINATVQSLKNIGIRVSVIGVGAEVHLCKHLCQTTGGTYSVILDDVHFKHLLHQHVLPPAAArTSAESALIKMGFPFNPPG----ETTSLAMCMCHLDTG-DGKLEGGGYLCPQCRSKYCELPAECKVCGLTLVSAPHLARSFHHLFPVGPYEQVPIASLEC-KDCFGCRQVFRevEKNAFKCETCKKVFCLDCDMFIHDTLHTCPGCS---------
>UniRef90_A7S1M7/10-390 [subseq from] General transcription factor IIH subunit n=2 Tax=Nematostella vectensis TaxID=45351 RepID=A7S1M7_NEMVE
-----ESGYRWLSQYEKTWEAIREDDEGSLQTLVDELVHRSKRQRVAARPGNVRLGMMRHLYIIIDMSKAMEEADLKPNRLSCSAKLLENFITEYFDQNPISQLGLIITKNKRAEKLSELSGNPKLHISTIQSACSKPCVGEPSLQNALVLAMQSLKHMPGHVSREVLVLMGSLTSCDPGDITETVKSLKNMNVRCSIVGLAAEMRVCKQICSSTNGSYRVVLDERHFKDLLMEHVIPPTATVRICLVLWYVIFESYCYIHV------FSVIRSHMDNKNIKEFTTKGYFCPQCRSKYCDLPVECKVCGLTLVSAPHLARSYQHLFPLQQYTEVNVPaQIPGQPpwTCQACQITLTEKTACSCPECRHVFCLDCDIYIHESLHTCPGCTaHQ-------
>UniRef90_A0A7J6YXN4/3-402 [subseq from] General transcription factor IIH subunit n=1 Tax=Lamprigera yunnana TaxID=370605 RepID=A0A7J6YXN4_9COLE
-DEDDGKEYRWETGYEKTWEAIKEDDEGFLEASVIDIVQRAKRKRQAQKQPNTKLGMMRHLYVILDCSDSMSNQDLKPTRLYCTIKvgtdlciydylhifqLLELFIEEFFDQNPISQLGTIIMQNKRAEKISELSGNSRKHIKAIGTLNRTSLLGEPSLQNGINIALKSLKLLPTHASREILIIIGSLTTCDPTDINTTIDALKVEGVRCSIIGLAAEVHICKQLAMETNGTYQVILDDSHYKDLLFQHIEPPPAAVCLESSLIKMGFPHQMVTEGTDEP--LTMCMCHVDSVDEGSkLTTGGYYCPQCCSKYCELPVECRVCGLTLVSAPHLARSYHHLFPAPNFTELQ---YNKqSAICYACQKFFAdtDKYVYHCPKCEKMFCIDCDIFIHDALHTCPGCAT--------
>UniRef90_A0A6J1QZ25/31-415 [subseq from] General transcription factor IIH subunit n=7 Tax=Formicidae TaxID=36668 RepID=A0A6J1QZ25_9HYME
-EESEEKEYRWETGYEKTWEAIKEDDHGLLEASVADIIHNAKRKRQLERKQGARLGMMRHLYIVLDASESMSSQDLKPTRFLCSLKLLEDFIEEFFYQNPISQLGVIITRNKRAEKVSALTGNSKKHVKDVQTLQQTVVGGEPSLQNSLELATKLLNVLPSHASKEILVIIGALTTCDPGDINETIRNMKLDSIRCSVIGLAAELYICKRMANITGGEHSVALDDKHYKEQLNAHVDPPPAATRVDAALVKMGFPHHALHS-SAPDTSMTVCMCHAQNSDETvKLMTTGYLCPQCLSKHCELPVECRACGLTLVSAPHLARSYHYLFPVDLFKERAPE--GDHSFCFGCQKTFaqKDKKVYTCGKCNQTFCLDCEIFIHEILHTCPGCA---------
>UniRef90_F4X4X4/200-583 [subseq from] General transcription factor IIH subunit 2 n=1 Tax=Acromyrmex echinatior TaxID=103372 RepID=F4X4X4_ACREC
--EFEEKEYRWETGYEKTWEAIKEDDHGLLEASVADIIHNAKRKRQLERKQGARLGMMRHLYIILDASESMSNQDLKPTRFLCSLKLLEDFIEEFFYQNPISQLGVIITRNKRAEKISDLAGNSKKHIKELQILQQTVVGGEPSLQNSLELATKLLKLLPSHASKEILVIIGALTTCDPGDINETIRNMKLDSIRCSVIGLAAELYICKRMANITGGEHSVALDDKHYKEQLNAHIDPPPAATRLDAALVKMGFPHHALHSNA-PDTSITVCMCHAHNSDETVkFMTTGYLCPQCISKHCELPVECRACGLTLVSAPHLARSYHYLFPVDPFKEIAPD--SDYTICFGCQKAFaqKDKKVYACGKCNQMFCLDCEIFIHEILHTCPGCA---------
>UniRef90_A0A084VKX6/3-401 [subseq from] VWFA domain-containing protein n=1 Tax=Anopheles sinensis TaxID=74873 RepID=A0A084VKX6_ANOSI
-DEEDPKEYRWETGYEKTWEAIKEDDDGLIEGSVSDIIQKAKRKRQAMKRGFSKLGMMRHLYILLDCSEAMTVPDLKPTRFMCSLKLLELFIEEFFDQNPISQLGVVAMKAKRAEKISELSGTSRKHVKAVHALNNgVQLVGEPSLQNGLELALKTLRLVPSHASREVLVVMGSLTTCDPTDIHLTIETLKAEGIRCSVVSLSAEIRICKYLCTETGGTYSAVLDDAHYKDQLLQHIDPPQAGNQQEFSLIKMGFPHGKTE--SGKEPPLTMCMCHIDSADEPAkLTSGGYHCPQCYSKYCELPVECSACGLTLASAPHLARSYHHLFPVPHFNELTLEQVQVQEprdppvtNCYACQKTLasgTDKMVYECGSCHQVFCIDCDIFIHETLHSCVGCT-TIPA----
>UniRef90_A0A1J1HS22/3-388 [subseq from] General transcription factor IIH subunit n=1 Tax=Clunio marinus TaxID=568069 RepID=A0A1J1HS22_9DIPT
-DDDEIREYRWETGYEKTWEEIREDNNGLISGSIHDIIQKAKRKRQEAKKGSSRLGMMRHIYIMLDCSEAMSIPDLKPTRFLNTLKMLQLFIEEFFDQNPISQVGIILLKNKKAEKITELAGNYKNHVKMIQSITKLNLVGEPSLQNGLETALQTLRMIPAHASREVLMILGSLTTCDPGDITETIQSLKQENIRCSVISLSAETRIMRYLTTQTHGIYSAILDESHYKDQLFQHIEPLQATNTQECSLIKMGFPHGLVQDSNKKDVSmMSMCMCHLDSSEPRKLSTTGYFCPQCQAKYCELPVECVVCGLTLVLAPHLARSYHHLFPIANFIEVPYEKQS--THCFGCQRPFQdiDKSLYQCPKCRIFYCIDCDIFIHDTLHTCIGCS---------
>UniRef90_A0A553PAC9/2-301 [subseq from] VWFA domain-containing protein n=1 Tax=Tigriopus californicus TaxID=6832 RepID=A0A553PAC9_TIGCA
--EEDNKEYRWETGYEKTWEAITEDADGLVEVSVQELIQKARRKRMNEKFGKgVKLGMMRHLFVVLDMSECMNNQDLKPTRLRCCLKLLENFIEEFFYLNPISQLGVITTRNKRAEVYSELTGNPKRHVESLKKLIEVQCAGEPSLQNSLDTAIQTLRHMPGHASRELLIIMGSLTTCDPTEIDVTLQTCKQLNIRCSVISLAAEXXXFRELTKVTGGDFSVILDDCHFRDLLQGHLEPPPSAAAAESSLIKMGFPCHSGQNESDSYSGLGLCMCHLDVGNEPKLSISGFLCPQQQSKYEGL----------------------------------------------------------------------------------------------
>UniRef90_A0A553PAC9/487-594 [subseq from] VWFA domain-containing protein n=1 Tax=Tigriopus californicus TaxID=6832 RepID=A0A553PAC9_TIGCA
-------------------------------------------------------------------------------------------------------------------------------------------------------------------------------------------------------------------------------------------------------------------------------------------------GAPQCHAKYCELPVECKSCNLTLVSAPHLARSYHHLFPLPAFIEVSLEDLAAmavSGNCFACNKlfqSPRDKTVFKCPSCLRLFCSDCDIFIHETLHSCPGCASRHPT----
>UniRef90_E9GFE0/3-394 [subseq from] General transcription factor IIH subunit n=7 Tax=Daphnia TaxID=6668 RepID=E9GFE0_DAPPU
-DEEETNEYRWESGYEKTWEAIKEDDDGLLESNVAEIVARAKRKRAaLKATGAIQLGMMRHLFVVIDASECMFLQDLKPTRFLCVLKLLELFVHEFFDLNPISQLGILTTKVKRSEQVSALAGNQKKHIEALQQMKDTSCEGEPSLQNSLERAMNGLKNMPAHSSREVLVLFGSLTTCDPGDIQKTIKSLKENNIRVSIIGLAAEVRICREIAKRTGGTYNVLLDDHHLKELILNQVQPPAVAGSMEASLVKMGFPGGKPgssdgASDSAADHAPAYCLCHIENETSCLMgNNSGYNCPQCGSRYCELPVECKQCGLTLVSAPHLARSYHHLFPIKPFIER--TEVPEMTHCFACAkpfGEL-DPNVYECENCNQIVCLDCDLFIRETLHTCPGCA---------
>UniRef90_A0A182MLR7/3-401 [subseq from] General transcription factor IIH subunit n=20 Tax=Anopheles TaxID=7164 RepID=A0A182MLR7_9DIPT
-DEEDPKEYRWETGYEKTWEAIKEDDDGLIEGSVSDIIQKAKRKRQAMKRGFSKLGMMRHLYVLLDCSEAMTVPDLKPTRFICSLKLLELFIEEFFDQNPISQLGVIAMKAKRAEKISELGGSSRKHIKAVHALNNgVQLVGEPSLQNGLELALKTLRLIPQHASREILVIMGSLTSCDPNDVHLTIENLKTEGVRCSVLSLSAEIRICKFLCTETGGLFGAVLDDAHYKDQLLQHIDPPQAGNQQEFSLIKMGFPHGKTE--SGKEPPLTMCMCHIDSADEPAkLTSGGYHCPQCYSKYCELPVECSACGLTLASAPHLARSYHHLFPVPHFTELPLEQLQVQEprdppvsNCYACQKTLvlgTDKMVYECGACQQVFCIDCDIFIHETLHSCVGCT-TIPA----
>UniRef90_A0A4Y7NLU0/3-395 [subseq from] General transcription factor IIH subunit n=1 Tax=Simocephalus serrulatus TaxID=117539 RepID=A0A4Y7NLU0_9CRUS
-DEDDAKEYRWESGYEKTWEAIKEDDDGLLESNIADLVARAKRKRAaLKASGAIQLGMMRHLFLVIDASECMSLQDLKPTRFLCVLKLLELFVHEFFDLNPISQLGILTTKSKRSDKIAVLAGNQKKHIETLQQLKNSSCEGEPSLQNSLEMAINSLKNMPSHTSREVLVLFGSLTTCDPGDIQQTIKSLKENNIRVSIIGLAAEVRICREIAKRTGGSYNVLLDDHHLKELILNLVQPPAVAGAMEASLVKMGFPGGTSnmldgASSSDSatDHAPAYCLCHIENENANLSNSNGYNCPQCGSRYCELPVECKQCGLTLVSAPHLARSYHHLFPIKPFIE--REHASEISYCFACAKPFgeTEPNVYECENCHQIVCLDCDLFIREIMHTCPGCA---------
>UniRef90_A0A6P8Y585/5-406 [subseq from] General transcription factor IIH subunit n=1 Tax=Drosophila albomicans TaxID=7291 RepID=A0A6P8Y585_DROAB
-DKDDQKEYRWETGYEKTWEAIKEDDDGMLDSAIADLIQKAKRKRQAEKTKQNRLGMMRHLFIVLDCSESMSVPDLKPTRLLCTLKLLEIFIEEFFDQNPISQLGIIALKAKRAEKITELTGTSRVHLKALEGLANVSLTSEPSLQNGLDLALKTLKVVPSHASREIVIIMGSLTTCDPVDINSTIEELQKERIRCSVISLSAEIHICRHLTQQTMGTFGAVLDDSHFRDQLLSQIDPPPAAKTQDNSLIRMGFP-HSKNESDGKDAALSMCMCHIENSDEPSeLSTTGHHCPQCNSKYCELPVECLCCGLTLVSAPHLARSYHHLFPVPNFEELPFEsvppeapDFGSLRKCYSCIkvlNAVADKSVFKCGYCQQFFCIDCDIFIHETLHACVGC-NTIPGVAG-
>UniRef90_A0A7J7XZJ2/1-203 [subseq from] Ssl1 domain-containing protein n=1 Tax=Myotis myotis TaxID=51298 RepID=A0A7J7XZJ2_MYOMY
--------------------------------------------------------------------------------------------------------------------------------------------------------------MPGHTSREVLIIFSSLTTCDPSNIYDLIKTLKTAKIRVSVIGLSAEVRVCTVLARETGGTYHVILDESHYKELLTHHVSPPPASSSSECSLIRMGFPQHTVASLSDQDAKPSFSMAHLDSNTEPGLTLGGYFCPQCRAKYCELPVECKICGLTLVSAPHLARSYHHLFPLDAFQEVPLEEYNGERFCYGCQGELKDQHVSLCT----------------------------------
>UniRef90_A0A4Y7NGR2/3-394 [subseq from] General transcription factor IIH subunit n=1 Tax=Megafenestra aurita TaxID=2291010 RepID=A0A4Y7NGR2_9CRUS
-DDEEAKEYRWESGYEKTWEAIKEDDDGMLESSVADLVARAKKKRAaLRASGAIQLGMMRHLFVVIDASECMSLQDLKPTRFLCVLKLLETFIHEFFDLNPISQIGILTTKSKRSDRIAVLAGNQKKHIETLQLLRNSSCEGEPSIQNSLEMAINGLKNMPSHTSREVLVLFGSLTTCDPGDIQQTIRSLKENNIRVSIIGLAAEVRICREIAKKTGGSYNVLLDDHHLKELLLNQVQPPAVAGAMEASLVKMGFPGGATCmndgNSTDSAAehAPAYCLCHIENDNASLLSSNGYNCPQCGSRYCELPVECKQCGLTLVSAPHLARSYHHLFPINPFIERN--YAHDMSYCFACAKPFLetELNVYECQTCHQIVCLDCDLFIRETMHTCPGCA---------
>UniRef90_A0A4Z2BDD5/1-157 [subseq from] Ssl1 domain-containing protein n=1 Tax=Takifugu bimaculatus TaxID=433685 RepID=A0A4Z2BDD5_9TELE
MDEEPERAKRWEGGYERTWEVLKEDESGSLKATVEEILFQSKKRRLIESHGQVRLGMMRHLFVVIDCSRSMEDQDLKPNRLTSTLKLLEAFVDEYFDQNPISQMGIITTKNKRAEKLTDLSGNPKKHCAALKKAVDTVCVGEPSLYNCLSLAVQTLR----------------------------------------------------------------------------------------------------------------------------------------------------------------------------------------------------------------------------------------------
>UniRef90_A0A4Z2BDD5/157-254 [subseq from] Ssl1 domain-containing protein n=1 Tax=Takifugu bimaculatus TaxID=433685 RepID=A0A4Z2BDD5_9TELE
--------------------------------------------------------------------------------------------------------------------------------------------------------------------------------------------------------------------RETGGSYHVILDESHFKELLMLHVKPPPASSSSECSLIRMGFPQHTVASLTDQDAKPSFSMAHLDSSSGPDLSLGGYFCPQCHAKYTELPVECKVCGP-------------------------------------------------------------------------------------
>UniRef90_A0A8J6ASB5/1-210 [subseq from] General transcription factor IIH subunit 2 (Fragment) n=1 Tax=Galemys pyrenaicus TaxID=202257 RepID=A0A8J6ASB5_GALPY
----------------------------------------------------------------------------------------------------------------------------------------MTCSGEPSLYNSLSMAMQTLKHMPGHTSREVLIIFSSLTTCDPSNIYDLIKTLKANKIRVSVIGLSAEVRVCTVLARETGGTYHVILDESHYKELLTHHVSPPPASSSSECSLIRMGFPQHTIASLSDQDAKPSFSMAHLDSSTEPGLTLGGYFCPQCRAKYCELPVECKICGLTLVSAPHLARSYHHLFPLDAFQEIPLEEHKGERSMF-------------------------------------------------
>UniRef90_A0A4Y7NJE0/3-395 [subseq from] General transcription factor IIH subunit n=1 Tax=Moina brachiata TaxID=675436 RepID=A0A4Y7NJE0_9CRUS
-DDEDGKEYRWESGYEKTWEAIKEDDDGLLESNVADIIARAKRKRAaLRASGAIKLGMMRHLFVIIDSSECMSLQDLKPTRYLCVLKLLEIFIDEFFDLNPISQLALLATKSKRCDRVTELSGNKKKHLEALKQLGNtPSCEGEPSLQNSLEFALKTLKNMPSHTSREILVLFGSLTTCDPTDIGYTIKALKDNNVRVSVIGLAAEVWVCRKLAKETGGDYNVLLDDHHLKELMLNLVEPPPAAGAMEASLIKMGFPGGpaTVNSgVSidgTSENIPAYCSCHMDSDV--PLSTNTFSCPQCGSHYCELPVECKQCGLTLVSASHIARSYHHLFPIKPFIEKELTSRMNVNQCFACLKPFddTDKNVYQCENCQCVVCLDCDIFIRETLHTCPGCA---------
>UniRef90_A0A7K7Z0S4/1-219 [subseq from] TF2H2 factor (Fragment) n=2 Tax=Neognathae TaxID=8825 RepID=A0A7K7Z0S4_THRLU
MDDEPERTKRWEGGYERTWEILKEDESGSLKATIEDILFKAKRKRLYEHHGQVRLGMMRHLYVVVDGSRTMEDQDLKPNRLTCTLKLLEYFVEEYFDQNPISQIGLIVTKSKRAEKMTELSGNSKKHITALKKAVDMSCSGEPSLYNSLNLAMQTLKHMPGHTSREVLVVLSSLTTCDPANIYDLIKCLKAVKIRVSVIGLSAEVRVCTVLARETGGMY--------------------------------------------------------------------------------------------------------------------------------------------------------------------------------
>UniRef90_B4N3K4/1-390 [subseq from] General transcription factor IIH subunit (Fragment) n=2 Tax=Drosophila willistoni TaxID=7260 RepID=B4N3K4_DROWI
MEEDDQKEYRWETGYEKTWEAIKEDDDGMLDGAIADIIQKAKRQRQLEKTKQNRLGMMRHVFLVIDCSESMSVPDLKPTRLRCTLKLLEIFIDEFFDQNPISQLGIIALKAKRAEKITELTGTSRVHLKALESLANVVLTSEPSLQNGLDMALKTLKVVPSHASREIVIIMGSLTTCDPVDINLTINELKKEGIRCSVISLSAEIHVARYLAKETMGSYGAVLDDAHFRDQLLSQVDPPPAAKTQHNSLIRMGFPHSTSNEADGKDAPLSMCMCHIENVDEPSeLSTTGHYCPQCHSKYCELPVECQSCDLTLVSAPHLARSYHHIFPVPNFEEMPHDQLPGPTECFSCAkllATVADKTVYKCIHCGEVFCLDCDIFIHETLHACVGCN---------
>UniRef90_A0A7R9L7E1/30-404 [subseq from] General transcription factor IIH subunit n=1 Tax=Medioppia subpectinata TaxID=1979941 RepID=A0A7R9L7E1_9ACAR
-DDDP-KGYRWETEYEKTWEAIRETDDGLIEPMVNDMVNKAKRRRIAGQ-KNLRLGMMRHLFIVVDMSSAMTQTDLRPNRLKCTTKVLEMFVNEFIDQNPISHLALIMTRNKRAEKLTELSANVKSHLDAIHKLSETVCAGEPSLQNSLELALKTLRHMPAHTSKEVLILMASLTTCDPNDINQTIDTLSQQNIRCSVIGLAAEVRICRSLANKTKGVYDVVLDDCHYKDLLFQHMDP-PASALTESSLMRMGFPTYS----NEGRIQASMCVCHLNNNTN--FSSSGYLCPQCSSKYCELPVECQVCGLTLVSPAHLARSYHHLFPVELYQELPPEST-LDVQCYACNKEIVAKTGAQCLECKNIFCIDCDLFIHETLHLCPACV---------
>UniRef90_S4R8U4/1-253 [subseq from] General transcription factor IIH, polypeptide 2 n=1 Tax=Petromyzon marinus TaxID=7757 RepID=S4R8U4_PETMA
MEEEPERAKRWEGDYERTWEVLKEDESGSLKASVDDLIFQAKRRKVSEFHGQVRLGMMRHLFVVVDMSRGMEDQDLKPNRLTCALKLLEHFVEEYFYQNPISQIGLITTKNKRAEKLTELGGTPKKHITALKKATQSTCLGEPSLYNSLQLAMETLKHMPSHTSREILVVFGSLTTCDPANIYDLIQTLKAGKVRVSIIGLSAEVHVCTALTKETGGSYHVILDESHFKELLLYHVTPPPVSANMDSSLIRMG----------------------------------------------------------------------------------------------------------------------------------------------
>UniRef90_A0A293LGT8/6-339 [subseq from] General transcription factor IIH subunit 2 (Fragment) n=1 Tax=Ornithodoros erraticus TaxID=265619 RepID=A0A293LGT8_ORNER
---------------------------------------------------NVRLGMMRHLYLVIDFSEPMGEPDLKPSRLIATLKMLELFIEEFFYQNPISNMGIISTYNKKAEKLAELAGNPQKMIEVLRSSTKNAPCGEPSLQNSLELASQVLKHLPSHTSREVLIILGSLTTCDPGDIYATIEMVKKQNIRCSVIGLSAELRVCRALTRSTGGTYGVILDESHFKDLLFQHVAPPPVIGNAESSLIRMGFPYHR----SEGEGKPSMCFCHLESkNPSEGFGTGGYYCPQCNGKYCELPVECKACKLTLVSAPHLARSYHHLFALDPFQEVPQGQLSeGtAVICAACMTEIKDKHVYTCAKCHGMFCLECDLFIHDTLHTCPGCA---------
>UniRef90_A0A6J2UAW6/6-405 [subseq from] General transcription factor IIH subunit n=1 Tax=Drosophila lebanonensis TaxID=7225 RepID=A0A6J2UAW6_DROLE
--NEDQKEYRWETGYEKTWEAIKEDDDGLLDSAIAEIIQKAKRKRQVQKAKQNRLGMMRHLFVVIDCSESMSVPDLKPTRLLCTLKLLEIFIEEFFDQNPISQLGIIALKAKRAEKITELTGTARVHLKALEGLANVTLTSEPSLQNGLDMALKTLKVVPSHASREIVVIMGSLTTCDPVDINLTIDELVKEGIRCSVISLSAEIHVCRYLTQKTLGTYGAVLDDAHFRDQLLSQVDPPPAAKTQHNSLIRMGFP-HSKDEVEGKDAPLSMCMCHVDNLDEPSeLCTTGHHCPQCKSKYCELPVECQSCGLTLVSAPHLARSYHHLFPVPNYEELSMEsvpqlsECDGIRKCYGCQKVLSaphDKMVFKCSHCKQFYCIDCDIFIHETLHACVGC-NTIPGVAG-
>UniRef90_T1FME1/9-385 [subseq from] General transcription factor IIH subunit n=1 Tax=Helobdella robusta TaxID=6412 RepID=T1FME1_HELRO
---------AWEAEYEKTWEVLQEDEAGSLQSAVADIIQKAKRRQMMSRVGNVKIGMMRHLLIVIDMTMAMLDQDLKPNRLFSTLKLLESFIEEFFDQNPISQVGLLAMKKRRCERIHNLTGNSKKLLSCLNSLRKVNCEGEASLYNALDQALKVLKYLPSHVSREVLILFGSLSTVDPVDLSCIIEQLKVHTIRCSIIGMSAGMHVCQKLCRETQGKYSVILDETHYKALLHEHLLPPVSVAMQEISLVRMGFPQLETSALM----KSIICMCHAgSGNVEDCIGKNGYICPQCGSKYCDLPVECTVCGLTLASSAHLARSYHHLFPLEAFEEVlAINIFKKNRFCHGCQRGLNEPNAYRCKKCTYTFCTDCDIFIHESLHSCPGCSAK-------
>UniRef90_A0A3S2NSH6/5-392 [subseq from] General transcription factor IIH subunit n=1 Tax=Chilo suppressalis TaxID=168631 RepID=A0A3S2NSH6_CHISP
--EQDPKEYRWETGYEKTWEAIKEDEDGLVEGLVAEFAMKAARKTVALKRGPIRLGMMRHLLVAVDCSESMNSQDLKPTRFVCTLKLLEKFVEEFFDQNPLSQLSIIAMKNKRAEKITELSGNVRKHIKSVQGLTNMALTGEPSLQNTLELAGRVLRPLPGHASRELLVLFASLTTCDPGDINTSIQALKTDGVRCSVIGLAAEVRICKKLCQDTGGEYNVVLDDVHYRSLLLEHTSPPPRARSLDAGLVKMGFPHSAPPSaQSDAgaNADPPITvcMCHLEEG--EGVGGEGHFCPQCRSKYCTLPAQCRTCGLTLASAPHLARSYHHLFPVEPYEELPNES--QAQYCFGCLRSFTdlDKQIHQCKRCRSHYCWECEGFVSATLHVCPGCAS--------
>UniRef90_V5IH15/3-373 [subseq from] General transcription factor IIH subunit n=1 Tax=Ixodes ricinus TaxID=34613 RepID=V5IH15_IXORI
-DEEDAQGYRWETEYERTWEAIQEDESGLLQPSVLDFVHRSKRKQMLAK-KNVRLGMMRHLYIIVDFSEAMSEPDLKPSRLVCTLKMLELFVEEFFDQNPISNVGVISTSNKRAQKLFDLVGNPSKVVEALRSATNKVPSGEPSLQNSLELAAEVLRHLPTHTSREVLVVMGSLTTCDPSDIHKTIETMQKCSIRCSVVGLAAEVRVCCALTKATGGTYNVIMDENHFKDILFQHAIPPPVTGNSESSLIRMGFPYQR----TEGEGKPSICFCHLDSqNTSEGLSKSGFFCPQCSGKYCSLPVECKTCGLTLVSAPHLARSYHHLFALDAFEEMPKESLPKDEvvSCFSCLSSIPDNHXXXXxsARHSSVWSVTCS-----------------------
>UniRef90_UPI0018853FDE/61-442 [subseq from] general transcription factor IIH subunit 2-like isoform X2 n=1 Tax=Pollicipes pollicipes TaxID=41117 RepID=UPI0018853FDE
----EDEGYRWESGYEKTWEVIQEDEAGLLDSSVADLVARAKRARLHQSRPHVRLGIMRHMFVVLDASEAMFVQDLKPTRLMCCIKILEGFVQEFFDQNPISQLGIIVTKNKRADVACELGGNPMRIIEHLRKLATSPCVGEPSLMNSLELAAGALRVMPSHASREVVVLMASLTTCDPGNINLTLEMLRREKIRCSVIGLAAELRIARHLAQETGGEYGVCLDDTHLRDLTLTHVQPPAAVANMEAALIRIGFPAHNT--NADTPGKLSYCMCHLNTPaVADGPDRGGYLCPQCFSKHCELPVDCATCGLTLMSAPHLARSYHHLFPLEPFVEVEQAPGGPPQYCAACRARLDTQRlISKCEKCAELFCVDCDLFIHETLHVCPGCS---------
>UniRef90_A0A7L4BL65/1-158 [subseq from] TF2H2 factor (Fragment) n=1 Tax=Phaetusa simplex TaxID=297813 RepID=A0A7L4BL65_9CHAR
MDEEPERTKRWEGGYERTWEILKEDESGSLKATIEDILFKAKRKRLYEHHGQVRLGMMRHLYVVVDGSRTMEDQDLKPNRLTCTLKLLEYFVEEYFDQNPISQIGLIVTKSKRAEKMTELSGNSKKHITALKKAVDMNCSGEPSLYNSLHLAMQTLKL---------------------------------------------------------------------------------------------------------------------------------------------------------------------------------------------------------------------------------------------
>UniRef90_A0A7L4BL65/195-233 [subseq from] TF2H2 factor (Fragment) n=1 Tax=Phaetusa simplex TaxID=297813 RepID=A0A7L4BL65_9CHAR
-----------------------------------------------------------------------------------------------------------------------------------------------------------------------------------------------------------------------TGTYHVILDESHYKELLMHHVSPPPASSNSECSLIRMGK---------------------------------------------------------------------------------------------------------------------------------------------
>UniRef90_A0A7L4BL65/268-305 [subseq from] TF2H2 factor (Fragment) n=1 Tax=Phaetusa simplex TaxID=297813 RepID=A0A7L4BL65_9CHAR
------------------------------------------------------------------------------------------------------------------------------------------------------------------------------------------------------------------------------------------------------------------------------------------------------------------FAGLTLVSAPHLARSYHHLFPLDAFQEVPLEEYQGERY---------------------------------------------------
>UniRef90_A0A819SSK5/2-399 [subseq from] General transcription factor IIH subunit n=22 Tax=Bdelloidea TaxID=44578 RepID=A0A819SSK5_9BILA
-DENDD-QYRWESGYERTWEVIQEDESGSITATVNAINQKNRRKELAQ-LPNVRLGMMRHLYVVLDMSDAMKDQDLRPNRLFCSIELLKEFIVLYFDSNPISQIGIIITRKKRTEKISELAGNPRSHIALLEQLKYQECEGEASIQNALEMGLQTLKHMPKYSSREMLFVLGCLTTCDPGNILQTIKTCKENEIRCSVISLSAEVRIFRKLCVDTKGLYHVIVDSSHFQELLQIHSRPLPALDKFESSLVRMGFPKYrtyTttnlnISSTttsSTKHEKASMCMCHLEqrGG-TNGFSIGGYFCPTCESKYCELPTECSICHLTLVSAPHLARSYHFLFPIEQFIEMTLDQSTSN-KCFACQhifDEQKHKNIYQCTSCKNFFCFECDLFIHGTIFTCPGCIR--------
>UniRef90_UPI0012D376F2/3-386 [subseq from] general transcription factor IIH subunit 2 n=1 Tax=Contarinia nasturtii TaxID=265458 RepID=UPI0012D376F2
-DEEEPKEYRWETGYERTWESIKEDEEGLVESAIIEIIQKAKRKRQLKKRGHRRLGMMRHIYLVIDCSESMGLPDLKPTRMICTVKLLEIFIEEFFDQNPICQLGIIMMKDKRAEKLSDLSGSARKHIRSLKDLI--VCPGEPSLQNGLDLARKSLKMLPSHASREIVCIMSSLTTCDPTDLLVTIDTLKKDGIRCNMLSLSAEIRVCRHLTEQTNGTYAAVLDGAHYRDQLMQYIDPPLANRTQENSLIKMGFPH--VQHEEGKDPPLTMCMCHIDNTDEPSkLSTGGFNCPQCASKYCELPLECLSCGLTLVSAPHLARSYHHLFPIANFIECPFNQQTD--KCYACQKIFtdgaADKTIYRCQTCKKYFCMDCDIFIHETLHTCVGCA---------
>UniRef90_G3MFL8/3-361 [subseq from] VWFA domain-containing protein (Fragment) n=2 Tax=Amblyomma TaxID=6942 RepID=G3MFL8_AMBMU
-DEEDGKGYRWETEYERTWEAIQEDESGLLQPSVLDFVHRAKRKQMLAK-KNVRLGMMRHLYIVVDFSEAMAEPDLKPTRLICTLKMLELFVEEFFDQNPISNVGVISTCNKRAQKLCELAGNTGKVVEALKSCKTQVPSGEPSLQNSLELAAEVLRHLPVHTSREVLIIMGSLTTCDPGNIQTTIETMRKCNIRCSIVGLAAEVYVCCRLTKTTGGTYNVILDENHFKDILFQHAIPPPVTGNAESSLIRMGFPYHR----TETEGKPSLCFCHLDSqNPSDGLSKGGYFCPQCNGKYCTLPVECKVCGLTLVSAPHLARSYHHLFALEPFDEVPPDTLPADTpvTCFACQVSITDKHVWMF-TC--------------------------------
>UniRef90_A0A7R9J335/3-371 [subseq from] General transcription factor IIH subunit n=4 Tax=Timema TaxID=61471 RepID=A0A7R9J335_TIMCA
-------------------EAIQEDDEGLLEGSVAEIIQRAKRKRQAQRKGNTRLGMMRHLFLILDCSECMNNQDLKPTRQLCTIKILEGFIDEFFDQNPISQFGIITTRNKRAEKISELAGNPQKHIKVVQQLTQTPCSGEPSLQNALELALRSLKMLPSHASREVLVLMGSLTTCDPGDITVTIQSLKSHGVRCSVIGLAAEVHVCNLLARETGGTFGVILDDVHYRDQVYQHVDPPPAATCLDSSLIKMGFPHQSIEQG--K-EAPLTLCIHVDAQDDESskLNSGKHSCPQCCSKYCELPVECRACGLTLVSAPHLARSYHHLFPVENYKEMDIKDTvEKTELCFACQKKFgeYDKHIYICPTCDKVFCLDCDLFVHDTLHTCPGCA---------
>UniRef90_B4KYL1/5-406 [subseq from] General transcription factor IIH subunit n=8 Tax=Drosophila TaxID=7215 RepID=B4KYL1_DROMO
-DQDDQKEYRWETGYEKTWEAIKEDDDGLLDGAIADIIQKAKRKRQADKTKQNRLGMMRHMFIVLDCSESMSVPDLKPTRLLCTLKLLEIFIEEFFDQNPISQLGIIALKAKRAEKITELTGTSRVHLKALASLANVPLTSEPSLQNGLDLALKTLKVVPSHASREIVIIMGSLTTCDPVDINVTIDELKRERIRCSVISLSAEIHICRYLTQQTMGTFGAVLDDAHYRDQLLSQVDPPPAAKTQDNSLIRMGFP-HSKNEVEGKDAPLSMCMCHIENLDEPSeLSTTGHHCPQCNSKYCELPVECQCCGLTLVSAPHLARSYHHLFPVPNFEELSYDmvppaspDCGSLRKCYACIkvlNPVTDKSVFKCGYCNQFFCIDCDIFIHETLHACVGC-NTIPGVAG-
>UniRef90_UPI001C9207F1/2-381 [subseq from] general transcription factor IIH subunit 2-like isoform X1 n=3 Tax=Amphibalanus amphitrite TaxID=1232801 RepID=UPI001C9207F1
-AEDEEEGYRWESGYEKTWEAIQEDEAGLLDSSVADLVARAKRARLHRARPHVRLGIMRHLYLVLDASEAMFVQDLKPTRLICCLKILEGYVQEFFDQNPISQLGIIVTKNKRAEVVCELGGNPIKVIEHLRKLSSAPCVGEPSLMNALELAASSLRTMPSHASREVLVLMASLTTCDPGNINATIQSLCKEKIRCSVIGLAAELRITRHLAQETGGEYAVCLDDSHLRDLTMAHVQPPPAVAHMEAALIRIGFPSHNTS--ADSPGKLSYCMCHLNGPAPPeGPDRGGYLCPQCYSKHCELPVDCATCGLTLMSAPHLARSYHHLFPLEPFEEVERPPGGPPQHCAACRARIDTQKlISKCGKCSELYCVDCDLFIHETRHV--------------
>UniRef90_D3TRH4/7-391 [subseq from] General transcription factor IIH subunit n=6 Tax=Glossina TaxID=7393 RepID=D3TRH4_GLOMM
---EEPKEYRWETGYEKTWEGIKEDDDGILDDAIAEIIQKAKRKRQAQKTKQNKLGMMRHLFIILDCSESMSVPDLKPTRLLCTLRLLEIFIEEFFDQNPVSQMGLIVLKSKRAEKITALTGTAKLHLNALESLSKISLSGEPSLQNGLDLALKSLKVVPSHASREILVIMASLTTCDPVDINVTIDILKNEGIRCSVISLSAEIYVCRHLTQQTVGLYGAVLDDAHFRDQLLAYIDPPAASQTQENSLIKMGFP-HARADE-SKDPPLSMCMCHIENPEEPSkLTSGGYHCPQCFSKYCELPVECQTCGLTLVSAPHLARSYHHLFPVQHFAEL---AYNGQAaVCYACQRPLSEstnKFVYRCEICTQIYCCDCDIFIHDTLHTCVGCN-TI------
>UniRef90_UPI00103EBFB3/4-391 [subseq from] general transcription factor IIH subunit 2 isoform X2 n=2 Tax=Ostrinia furnacalis TaxID=93504 RepID=UPI00103EBFB3
-DEQDPKEYRWETGYEKTWEAIKEDKDGLVEGLVAEFAQKAARKALVPRRGPVRLGMMRHLIVAVDCSEAMSSQDLKPTRFLCTIKLLEKFVEEFFDQNPLSQLSIVAMKNKRAEKVTQLSGNVRKHVKAVQGLSNIALTGEPSLQNTLELAGRVLRPLPGHASRELLVLFASLTTCDPSDITTTIQTLKTDGIRCSVIGLAAEVRICKKLCQDTGGEYGVVLDDVHYRSLLLEHTAPPPRARALDAGLVKMGFPHSAPPAVQpDAaaGADPAITvcMCHLEE----GESVGgeGHFCPQCRSKYCSLPAQCRTCGLTLASAPHLARSYHHLFPVEPYEELPNEG--QAQYCFGCLRQFTDQdkQVYRCKRCLECYCWDCEGFVGATLHVCPGCA---------
>UniRef90_B3MBA0/6-407 [subseq from] General transcription factor IIH subunit n=1 Tax=Drosophila ananassae TaxID=7217 RepID=B3MBA0_DROAN
--NEDQKEYRWETGYEKTWEAIKDDEDGLLDGAIAEIIQKAKRQRLAQKTKQNRLGMMRHLYVIVDCSESMSVPDLKPTRLRCTIKLLEQFIEEFFDQNPISQLGIIALKAKRAEKVTELTGTSRVHLKALESLINVSLTSEPSLQNGLDLALKTLKVVPSHASREIVVIMGSLTTCDPVDINLTIDELKKEGIRCSVISLSAEIHVARYLTQQTLGTFGAVLDDAHFRDQLMSQVDPPPAAKTQHNSLIRMGFP-HTKNEVEGKDAPLSMCMCHIENLEEPSvLCTTGHHCPQCNSKYCELPVECQSCGLTLVSAPHLARSYHHLIPVPNFEEVTLDsmptvssDYNGgVKECYACAKVLtfvADKSIFKCGFCQQFFCIDCDAFIHETLHACVGC-NTIPGVDG-
>UniRef90_A0A8B7P820/1-383 [subseq from] General transcription factor IIH subunit n=2 Tax=Hyalella azteca TaxID=294128 RepID=A0A8B7P820_HYAAZ
MDEEDPKEYRWESGYEKTWEAVTEDTAGRIESSVTDMVLRSKRKRMLArQEAGVRLGIMRHVFIVLDMSSAMNEQDLKPTRHHCLVKILQEFVPEFHEQNPISQLGLIITHNKIAKKFTDLSNNPLKHLENLTKLLEVPCRGEPSLQNSLELAVSSLCHLPPHTSREVLILYAALTTCDPGEISQTIQKVHANNIRVSVVGLAAELHICKLLSSTTGGTFSVCLNDLHLRELVRDQLEPPPAAASMDHTLIKVGFPHQVTA-----NAKPAMCMCHLDD--FPSLSTRGYYCPQCNAKYCDLPAECRVCGLMLVTAPHLARSYRHLFPLKQFVE---EEYSADLapNCYGCfklfDKDGFDKHVYRCSSCKQLFCVDCDIFLHDTVHTCPGCA---------
>UniRef90_Q9VNP8/6-411 [subseq from] General transcription factor IIH subunit n=22 Tax=melanogaster group TaxID=32346 RepID=Q9VNP8_DROME
--QEDQKEYRWETGYEKTWEAIKDDEDGMLDGAIAEIIQKAKRQRQAQKSKQNRLGMMRHMFVVLDCSESMSVPDLKPTRLRCTVKLLELFIEEFFDQNPISQLGLIALKAKRAEKVTELTGTSRVHLKALESLANVSLTSEPSLQNGLDLALKSLKVVPSHASREIVIIMGSLTTCDPVDINLTIDELKKEGIRCSVISLSAEIHVARYLTQQTMGTFGAVLDDAHFRDQLMSQVDPPPAAKTQHNSLIRMGFP-HTKNEVEGKDAPLSMCMCHIENLEEPSeLTTTGHHCPQCNSKYCELPVECQSCGLTLVSAPHLARSYHHLFPVPNFEELPFEAMpasssdltSDVRECYGCakalgQGvdKVADKVVFRCGFCKQFFCVDCDIFIHDTLHACVGC-NTIPGVDG-
>UniRef90_F6Q0S7/6-381 [subseq from] General transcription factor IIH subunit n=2 Tax=Ciona intestinalis TaxID=7719 RepID=F6Q0S7_CIOIN
----EDKAYRWEGDYEKTWEALKEDETGSLQASIEAEINKAKKRRLQQRQRNVRLGMMRHLYVVVDLSQAMCDQDLKPNRAVAVLKALEIFSEKFFDQNPISQLGFVSTCAKRAEVLSDMSGSLQKHIKVLQdlgqKIIktnAKHCTGEPSLQNSLELCAKSLKHMPSHTSKEILVVMGSLTTCDPGSIHDTITQIAKQSIRCSVIGLSAEVHICKYLAKSTKGTFGIILDESHFADLLTDHV-PPPAEISPESSLIKMGFPHHVSP---HESGKISLCMSR---NT---FTVGGYFCPQCQAKYSELPVQCVICALTLVSAPHLARSYHHFFPLPMFKEQE--VPVGSLTCYSCCKPITT-VTYVCEQCAISFCMDCNAFIHETLHSCPGCI---------
>UniRef90_A0A7R9GAV5/40-438 [subseq from] General transcription factor IIH subunit n=1 Tax=Notodromas monacha TaxID=399045 RepID=A0A7R9GAV5_9CRUS
--EDPEDSagYRWEGGYEKTWEAIVESADGLLDPCISDIIEREKRKRYLERNkDRVRLGMMRLLIIVIDMSDAMEDKDLKPSRQLCTLKLLEGFVHEYFDQNPISQFGIIITRNKRAEIVSPLSGNAQKHLEALEKLKKQYTSGEPSLQNSLDLATQALRLMPGHASREVLVIFGSLISCDPGSIIgKTIEDLKTHSIRCSVIGLAAEVRVCKLLCKETNGDYSVILDGAHFKSLLFSQVNPPMATAALESSLIKMGFPH---AGKTRHEKRVSFCVCHPPvSNTAVRILDEGYFCPQCCSKYCQIPVECKICGLTLASAPHLARSYHHLFPLKPFSETSLAEalsvVNSEedlmqSYCTGCMGHLKPsRPVFRCDDCAELFCSDCDLFLHEYVHTCPGCASRT------
>UniRef90_A0A2H1VSI9/4-392 [subseq from] General transcription factor IIH subunit n=6 Tax=Noctuoidea TaxID=37570 RepID=A0A2H1VSI9_SPOFR
-DEQDTKEYRWETGYEKTWEAIKEDEDGLVEGLVAEFAQKAARKAVVPRRGPVRLGMMRHVLVAVDCSEAMNSQDLKPSRFLCTLKLLEKFIEEYFDQNPLSQLGLVLMKNKRAEKLTELSGNVRKHLKALQGLTDMALTGEPSLQNTLEFAGRVLKPLPAHASRELLVLFASLTTCDPGDINTTIQALKTEGIRCSVIGLAAEVRICKKLCQDTGGEYGVVLDDVHYRSLLLDSTSPPPRARALDAGLVKMGFPHSAPQtNQTDpgTNADPpiTVCMCHLDDG--EGVGGEGHLCPQCRSKYCSLPAQCRTCGLTLASAPHLARSYHHLFPVEPYEEVAYEG--QAQYCFACLRNFTdiDKQVYRCGRCHEFYCWECESVVSTTLHVCPGCAS--------
>UniRef90_UPI001ED8AB59/3-424 [subseq from] general transcription factor IIH subunit 2 isoform X1 n=2 Tax=Ischnura elegans TaxID=197161 RepID=UPI001ED8AB59
-DEEDGKEYRWETGYEKTWEAIKEDEGGLLEASVaEEITaQRAKQRRLLaqrQHElwGGVRLGMMRHMYVVVDFSDAMSDQDLKPTRYLCTMKLLEGFVEEYFDQNPISQMGIIITRNKRAEKICDLAGNPRKHIKLIQQLAAqaWSGGGEPSLQNALELAHSSLKLLPSHASREILILLGSLTTCDPGDINVTIEQLRKVGIRCSVIGLAAEVHICKLLARVTGGDFGVALDDIHFRELLLQHVLPPPSanpSSSSngapaptaEASLVKMGFPQHHVSGLPSTDGvtkQPpqqvalTMCMCHLDSKEEDDaaaasrTSSGGYFCPQCCSKYCELPVECKACGLALVSAPHLARSYHHLFPVAPFTELPLTPDSGIVSCHSCLYRFtqLDKMGYRCETCFQTFCLECDLFIHDTMHVCPGCA---------
>UniRef90_A0A7I0ZA76/4-389 [subseq from] General transcription factor IIH subunit n=2 Tax=Danaus TaxID=13036 RepID=A0A7I0ZA76_DANPL
-DEQDPKEYRWETGYEKTWEAIKEDEDGLVEGLVAEFAQKAARKAIAPKRGPVRLGMMRHLLVAIDCSEAMTSQDLKPTRFLCTLKLLEKFVEEFFDQNPLSQLGIVTMKNKRAEKITELSGNVRKHIKAVQGLSNLALTGEPSLQNTLELAGRTLRPLPGHASRELLVLFGSLTTCDPGDITTTIQTLKTDGIRCSIIGLAAEVRICKKLCQDTGGEYGVVLDDVHYRSLLLEQTSPPARARALDAGLVKMGFP-HTPQPSSDQpESDPpiTLCMCHLEE--GEGVVGEGHLCPQCRSKYCSLPAQCRTCGLTLASAPHLARSYHHLFPVEPFEELPNEG--QAQFCFGCLRSFteNDKQIYRCRRCTEFYCWECEGVVSSTLHVCGSCAS--------
>UniRef90_UPI0008112629/1-379 [subseq from] general transcription factor IIH subunit 2-like n=1 Tax=Rhagoletis zephyria TaxID=28612 RepID=UPI0008112629
MDEDDGKTYRWETEYEKTWEAIKEDDSGRIQSSVDEIMYKSIRKRILNQ-KNVRLGMMRHLVIVIDMSDAMTNIDMKPNRFICCTRMIEKFVTEFIDQNPISQLCFIVTRNKRAEKITDLNGNLKSQIEVLKTFASTGCHGEASVQNALELAYSVLRHMPSHTSKEVLFIMGSLTSCDPSDIHKTIDTLVKSNIRCSVIGLSAEVYVCKALASKTNGIYNIALDETHLKDLIFSHLNPLPS-SVTESTLMKMGFPQYI----HEPHDKPFMCACHLE--DEPNFGISGYFCPQCNSKYCDLPVECKVCSLTLVSASHLARSYHHLFPVDPFAEKSLTSV---DLCTGCLKELPaGKSVTFCTSCKNYFCIDCDVFIHEVSHVCPGCA-SIP-----
>UniRef90_E0VFY0/1-383 [subseq from] General transcription factor IIH subunit n=1 Tax=Pediculus humanus subsp. corporis TaxID=121224 RepID=E0VFY0_PEDHC
MEEEESKEYRWETGYEKTWEAIRDDEGGRIEeASVNEIIEKEKRKRQELKTGNRRLGLMRHVYLIIDCSEAMLDQDLSPNRQLCTVKLLEGFIDEFFEQNPIAQMGVIITRNKRAEKLSDLAGVSKRQKEIIKSIGDLACTGQPSLQNALELAGKSLKLRPTHASREVIAIIANLTTCDPGNVADTIRFMKEENIRCSVIGLAAEVYVYKTLTKETKGTYSVILDDVHFKNQLFQQIDPPAMTSNLSASLIKMGFPHHS---LHDDKSSLGLCMCHLDD-SEVKLKSDGYKCPQCAAKYCELPVECKVCSLTLVSAPHLARTFHHLFPVQSFERF--DGKNAEGYCFGCQKKFSegDTYLYKCNKCEQRFCGVCDIFVHDSLRTCPGCA---------
>UniRef90_A0A6P4IZP0/6-411 [subseq from] General transcription factor IIH subunit n=4 Tax=melanogaster group TaxID=32346 RepID=A0A6P4IZP0_DROKI
--HEDQKEYRWETGYEKTWEAIKDDEDGLLDGAIAEIIQKAKRQRLAQKAKQNRLGMMRHLFIVLDCSESMSVPDLKPTRLRCTVKLLEVFIEEFFDQNPISQLGIIALKAKRAEKVTDLTGTSRVHLKALESLANVSLTSEPSLQNGLDLALKTLKVVPPHASREIVVIIGSLTTCDPVDINLTIDELKKEGIRCSVISLSAEIRVARYLTQQTMGTFGAVLDDAHFRDQLMSQVDPPPAAKTQHNSLIRMGFP-HTKSEVEGKDAPLSMCMCHIENLEEPSeLSTTGHHCPQCNSKYCELPVECQSCGLTLVSAPHLARSYHHLFPVPNFEELPFESMpasagssdqdrdGGIRDCYACAkalGPVADKSVFKCSFCKQFFCTDCDIFIHETLHACVGC-NTIPGVDG-
>UniRef90_A0A7R9NQ61/21-399 [subseq from] VWFA domain-containing protein (Fragment) n=1 Tax=Argulus foliaceus TaxID=509924 RepID=A0A7R9NQ61_9CRUS
--EEAEgNEYRWESGYEKTWEAIQEDDDGLVGISVEEIVQKQKRKRLQERQTRHKLGMMRHLYVVLDMSESMLDQDLKPNRVLCTLKLLEKFIEEFFDHNPISQIGFIITRNKRAEKVCDMVGHGRPFLEVIEKLREYKCCGELSIQNCLKMTLNSLQYMPSHTSREVLFILGSLSTCDLGDIKATISMVKKANVKCSVIGLAAETHICRYLCKETGGQHSVVVDEYHLQSLLTEHLNPMITPSSNECSLIKMGFPQYLTS--SDQADLLSLCMCHVDPDCTTELGKAGYFCPQCNSKYCELPVECKACGLTLVSATHLARSYHHLFPVPLYKEVVLPA--GE-SCFGCMKVLKA-KVSQCHLCLNMFCLECDLFVHEVLNVCPGCS---------
>UniRef90_A0A8J9VA82/4-387 [subseq from] Genome assembly, chromosome: 10 (Fragment) n=1 Tax=Brenthis ino TaxID=405034 RepID=A0A8J9VA82_9NEOP
-DEQDPKEYRWETGYEKTWEAIKEDEDGLVEGLVAEFAQKAARKAVTLRRGPVRLGMMRHLLVAIDCSEPMNCQDLKPTRFLCTLKLLEKFVEEFFDQNPLSQLGLLAIKNKRAEKITELSGNVRKHIKAVQSLTNLVLAGEPSLQNTLELAGRILKPLPGHASRELLVLFGSLTTCDPGDINTTIQTLKTDGVRCSVIGLAAEVRICKKLCQDTGGEYGVVLDDVHYRSLLLEQTSPPARARALEAGLVKMGFPHTPQATQPDADPPITVCMCHLEEG--EGVGGEGHLCPQCRSKYCSLPAQCRTCGLTLASAPHLARSYHHLFPVDPYEEINNE--GQAQFCFACLRSFTdlDKQIFRCTRCTECYCWECSGVVAGTLHVCPGCAS--------
>UniRef90_A0A821X7B7/4-388 [subseq from] General transcription factor IIH subunit n=6 Tax=Pieridae TaxID=7114 RepID=A0A821X7B7_9NEOP
-DEQDPKEYRWETGYEKTWEAIKEDEDGLVEGLVAEYAQKAARKAVAQRRGPVRLGMMRHLLVAIDCSEAMSSQDLKPTRFLCTLKLLEKFIEEFFDQNPLSQLGLVTMKNKRAEKISELSGNVRKHIKAVQGLSNMSLTGEPSLQNTLELAGRVLKPLPAHASRELLVLFASLTTCDPGDISVTVQNLKNEGIRCSVIGLAAEVRICKKLCQDTGGEYGVVLDDVHYRSLLLEQTSPPPRARALDAGLVKMGFPHSAPP-STQSDTEPpiTVCMCHIEEG--EGVGGEGHLCPQCRSKYCSLPAQCRTCGLTLASAPHLARSYHHLFPVDPFEELKNE--GQSQFCFACVRSFMdtDKQIYRCNRCLEHYCWECESMISTTLHVCPGCAS--------
>UniRef90_B4GRB7/5-410 [subseq from] General transcription factor IIH subunit n=6 Tax=obscura group TaxID=32355 RepID=B4GRB7_DROPE
-DRDDQKEYRWETGYEKTWEAIKDDEDGLLDGAIADIIQKAKRQRQAQKTKQNRLGMMRHLFIILDCSESMSVPDLKPTRLRCTIKLLEQFIEEFFDQNPISQMGIIALKAKRAEKITELTGTSRVHLKALEGLANVPLTSEPSLQNGLDLALKTLKVVPSHASREIVIVMGSLTTCDPVDINLTIDELKKEGIRCSVISLSAEIHIARYLTQQTRGTFGAVLDDAHFRDQLMSQVDPPPAAKTQHNSLIRMGFP-HTKNEVEGKDAPLSMCMCHIENLEEPSeLCTTGHHCPQCNSKYCELPVECQSCGLTLVSAPHLARSYHHLFPVPNFEEIPFDSLpkassdrggtgTGTTECYACMKlfvPVADKTVFKCGFCKQFFCLDCDIFIHDTLHACVGC-NTIPGVDG-
>UniRef90_A0A8B8I5R3/4-389 [subseq from] General transcription factor IIH subunit n=5 Tax=Nymphalinae TaxID=40040 RepID=A0A8B8I5R3_VANTA
-DEQDPKEYRWETGYEKTWEAIKEDEDGLVEGLVAEFAQKAARKAATPRRGPVRLGMMRHLLVAIDCSEAMNSQDLKPTRFLCTLKLLENFVEEFFDQNPLSQLGIIALKNKRAEKITELSGNVRKHIKAVQGLSNLALTGEPSLQNTLEVAGRTLRPLPGHASRELLVLFGSLTTCDPGDISGTIQTLKTDGIRCSVIGLAAEIRICKKLCQDTGGEYGVVLDDVHYRSLLLEQTSPPARARALDAGLVKMGFPYTPPVAQPDADPPITVCMCHLEEGDGEGEGGEGHVCPQCRSKYCALPAQCRTCGLTLASAPHLARSYHHLFPVEPYEEIKNE--GQAQFCFSCLRSFTdlDKQLFRCARCLEHYCWECEHVVSSSLHVCAGCAS--------
>UniRef90_UPI000A1D2123/6-411 [subseq from] general transcription factor IIH subunit 2 isoform X1 n=1 Tax=Drosophila serrata TaxID=7274 RepID=UPI000A1D2123
--HEEQKEYRWETGYEKTWEAIKDDEDGLLDGAIAEIIQKAKRQRLAQKAKQNRLGMMRHLFIVLDCSESMSVPDLKPTRLRCTVKLLEVFIEEFFDQNPISQLGIIALKAKRAEKVTDLTGTSRVHLKALEGLANVSLTSEPSLQNGLDLALKTLKVVPPHASREIVVIIGSLTTCDPVDINVTIDELKKEGIRCSVISLSAEIRVARYLTQQTMGTFGAVLDDAHFRDQLMSQVDPPPAAKTQHNSLIRMGFP-HTKSEVEGKDAPLSMCMCHIENLEEPSeLSTTGHHCPQCNSKYCELPVECQSCGLTLVSAPHLARSYHHLFPVPNFEELPFESMpasagssdhdrdGGIKDCYACAKALapvVDKIVYKCSFCKQFFCTDCDVFIHETLHACVGC-NTIPGVDG-
>UniRef90_UPI001F1029A0/1-378 [subseq from] general transcription factor IIH subunit 2-like n=1 Tax=Dermatophagoides farinae TaxID=6954 RepID=UPI001F1029A0
MDDEDGKSYRWETEYEKTWEIIKEDDQGRIQGSVDEMLYKAIRKRTLNK-KNIRLGLMRHLAIIIDMSSAMNQIDLKPNRLICCVRLLEKFVQDFVDQNPISQLCFISTKNKRAEKISELGGNIKTHLEALNSlKMNASCNGETSMQNALQIAHAMLRYMPPHTSKEILFIMGSLTSCDPSDIHKTIDLLAKDRIRCSVIGLAAEVYVCTNLTQKTNGVYNVATDETHLKDLLFQYLNPLPS-TYTESTLMKIGFPKYEM------NTVPSICVCHLDDGDEPKLTVSGYFCRQCNSKYCDLPVECKICGLTLLSSSHLARSYHHLFPVEPFSETIASDSQGSR-CFGCLKRLNGKSATLCNLCQQIFCVECDVIIHDISHVCPGCT---------
>UniRef90_A0A8J4Z8S9/3-339 [subseq from] General transcription factor IIH subunit 2 n=2 Tax=Nymphon striatum TaxID=424472 RepID=A0A8J4Z8S9_9CHEL
-EEDDQKGYRWESEYEKTWEIIKEDDKGFLDTNFADLVQQAKRKRLLNKKGNVRLGMMRHLYVIIDMSNAMNDQDLKPTRLLCVLKLLQMFTEEYFDQNPISQIGFIATRNKRVEKLSELAGNPKRHIDILKKSEKFACSGEPSLQNSLELAATTMRHMPSHSSREILIIFGSLTTCDPGDIEETIGDLKKNNIRCSIIGLAAELRICKHICHVTKGTYNVILDEHHLKDLIYQHTEPVSATINTESSLVRMGkqttssFPNHRLA--SDENSTPAMCSCHFDSKDGEGFGTSGYFCPQCNSKYCELPVECKACNLTLVSAPQLARSYHHLFPIPNFQEV-------------------------------------------------------------
>UniRef90_UPI0008F98711/9-393 [subseq from] general transcription factor IIH subunit 2 n=1 Tax=Bemisia tabaci TaxID=7038 RepID=UPI0008F98711
MDEEEGNEYRWESGYEKTWEAIKEDDDGLIDSAVADIIQKSKRKRQEERMQNARLGMMRHLILVLDGSDSMLDQDLKPTRHLCTLKIIEGFIEEYIDQNPISQLGIIVTRDKRATMISELGGNAKKHIAALKEHFgnQSSLSGEPSLMNSLNLAINSLHMLPAHTSREVVFIMASLTTCDPGGIHFTIQNAVETQLCCSVIALSAEVYVFKKLCQMTGGKFNIILDDKHFRDIVYQFVEPLTVSQQKEASLVKMGFPHHL--NIDEKEAGSTLCACHLDSQKPP-ATI-GYFCPQCHSKYCELPVECSVCELVLVSALHFAKSYRHLFPIPPFKQLNVQETSA--SCFACAKLLKsqDKYIYECQRCKNLYCLDCDVFIHDSMHLCPGCVS--------
>UniRef90_A0A8K0K029/3-408 [subseq from] General transcription factor IIH subunit n=1 Tax=Ladona fulva TaxID=123851 RepID=A0A8K0K029_LADFU
-DDEDGKEYRWETGYEKTWEAIKEDDGGLLEASVaEEVAaQRAKQRRLLaqrQHElwGGVRLGMMRHLYVIVDFSDAMADQDLKPTRYLCTMKLLEHFIEEFFDQNPISQMGIIITRNKRAEKICELSGNPRKHIKAREISghvVQQlakqawNGGGEPSLQNALELAHSFLKLLPPHASREVLVLMGSLTTCDPGDINTTIESLRKVGIRSSVIGLAAEVHVCKRLARVTGGDFSVALDDTHFRELLLQQVLPPPAATTTssgvappttvDASLVKMGFPQHHVSGHL--DAKDDSEDTIAA-----RNSSGGYFCPQCCSKYCELPVECRACGLALVSAPHLARSYHHLFPVAPFTELPFSKDLGAVSCHACLYHFKntDKMCYRCETCHQIFCLECDLFIHDVMHVCPGCS---------
>UniRef90_UPI001BDB6BDF/6-404 [subseq from] general transcription factor IIH subunit 2 n=1 Tax=Drosophila eugracilis TaxID=29029 RepID=UPI001BDB6BDF
--QEDQKEYRWETGYEKTWEAIKDDEDGLLDEAIAEIIQKAKRQRQAQKTKQNRLGMMRHMFIVLDCSESMSVPDLKPTRLRCTVKLLEDFIEEFFDQNPISQLGIIALKAKRAEKVTDLTGTSRVHLKALESLANVSLSSEPSLQNGLDLALKKLKVVPSHASREIVIIMGSLTTCDPVDISFTIDELKREGIRCSVISLSADVHVARYLTQQTMGTFGAVLDYAHFRDQLMSQVDPPPAAKTQHNSLIRMGFPR-TKNEVEGKDAPLSMCMCHIENMDEPSeLSTTGHHCPQCNSKYCELPVECQSCGLTLVSAPHLARSYHHLFPVPNFEELPLEAmpasssYidGGIRECYACADTISENIVFRCSFCKQFFCTCCNIFIHETLHACVGC-NTIPGVDG-
>UniRef90_A0A5E4PNH0/4-391 [subseq from] General transcription factor IIH subunit n=2 Tax=Leptidea sinapis TaxID=189913 RepID=A0A5E4PNH0_9NEOP
-DEQDPKEYRWETGYEKTWEAIKEDEDGLVEGLVAEFAQKAAKRAAVARRVPIRLGMMRHLLVAIDCSEAMSSQDLKPTRFMCTLKLLEKFIEEFFDQNPLSQLGLIALKNKRAEKLTELSGNIRKHVKTVQGLTNLALTGEPSLQNTLELADKVLKPLPGHASRELLVLFASLTTCDPGDITTTIQTLKTDGIRCSVIGLAAEVRICKKLCQDTGGEYGVVLDDVHYRSLLLEHTSPPPRARALDAGLVKMGFPHtqppSTEADATNTDPPITVCMCHVEEG--EGVGGDGHLCPQCRSKYCSLPVQCRTCGLTLASAPHLARSYHHLFPVEPFEELKNEG--QSQHCFACTRSFTdlDKQIHRCTRCVEYYCWECEGLISSTLHVCPGCAS--------
>UniRef90_A0A8S4FAF8/4-188 [subseq from] General transcription factor IIH subunit n=1 Tax=Plutella xylostella TaxID=51655 RepID=A0A8S4FAF8_PLUXY
-DEQDPKEYRWETGYEKTWEAIKEDKDGLVAGLVAEFAQKAARKAATPRRGPIRLGMMRHLIVAIDCSEAMSLQDLKPTRFLCTIKMLEKFVEEFFDQNPLSQLGIIAMKNKRAERITELSGNIRKHLKAVQSLSNIPLTGEPSLQNALELAGRALRPLPGHASRELLLLFAALTSCDPGDIAATI-----------------------------------------------------------------------------------------------------------------------------------------------------------------------------------------------------------------
>UniRef90_A0A8S4FAF8/216-280 [subseq from] General transcription factor IIH subunit n=1 Tax=Plutella xylostella TaxID=51655 RepID=A0A8S4FAF8_PLUXY
-------------------------------------------------------------------------------------------------------------------------------------------ATSPPLYRSVYaveLLYrSVYNVLPGHASRELLLLFAALTSCDPGDIAATIQVsvlLCGATIQVS------------------------------------------------------------------------------------------------------------------------------------------------------------------------------------------------------
>UniRef90_A0A8S4FAF8/314-523 [subseq from] General transcription factor IIH subunit n=1 Tax=Plutella xylostella TaxID=51655 RepID=A0A8S4FAF8_PLUXY
-------------------------------------------------------------------------------------------------------------------------------------------------------------------------------QCDPGDIAATIQGLKTDGIRCSVIGLAAEVRICKKLCQDTGGDYGVVLDDVHYRSLLLASTQPPPRARSLDAGLVKMGFPHSAPAAPGSADPPVTVCMCHLEEG--EGICGDGHFCPQCRSKYCSLPAQCRTCGLTLASAPHLARSYHHLFPVESYEEMP---YTGQaPHCFGCLRAFTdtDKQIHKCSRCLEHYCWECEMVVSTTLHVCPGCAS--------
>UniRef90_A0A1V9Y0R6/4-217 [subseq from] General transcription factor IIH subunit n=1 Tax=Tropilaelaps mercedesae TaxID=418985 RepID=A0A1V9Y0R6_9ACAR
--EDEHQGYRWESEYERTWEAIREDESGNLQPTVQEIVHKTRRLHL-QPQKNVRLGMMRHVYVVLDLSSSMNESDLRPTRMQCVLHHMESFVERFYDENPISQMAIVATSNKRAEKISDLSGNPIKHKEGLLKLKDRLPIGEPSLQNSINMAANVLQHMPAHSSREIIIILGSLTTCDPTDIGETISEAKKLGLRCSVIGLAAEVHVCRQLTKITGE----------------------------------------------------------------------------------------------------------------------------------------------------------------------------------
>UniRef90_A0A1V9Y0R6/227-405 [subseq from] General transcription factor IIH subunit n=1 Tax=Tropilaelaps mercedesae TaxID=418985 RepID=A0A1V9Y0R6_9ACAR
---------------------------------------------------------------------------------------------------------------------------------------------------------------------------------------------------------------CCSIVVLLGGTYQVVMDEEHFGELLNTHLLPPLALTNVECSLVRMGFPYHR----SENDDTPAFCHCHLESASGDGghhLSSGGYFCPQCKSKYCDLPVVCRCCGLTLVSAPHLARSYHHLFPLDSFEETALQKG-EVRTCFACSCTVENQSMYACSACHEQFCIDCDVFVHSTLHICPGCACK-------
>UniRef90_UPI002110A4F4/1-122 [subseq from] general transcription factor IIH subunit 2 isoform X3 n=1 Tax=Syngnathus scovelli TaxID=161590 RepID=UPI002110A4F4
MDEEPERTKRWEGGYERTWEILKEDESGSLKATVEEILFQSKRDRIIKSCGQIRLGMMRHLFLVIDCSRSMEDQDLKPNRLTATLKLMEAFIEEYFDQNPISQVGIIFTKNKRAEKLTDLSG---------------------------------------------------------------------------------------------------------------------------------------------------------------------------------------------------------------------------------------------------------------------------------
>UniRef90_UPI002110A4F4/122-257 [subseq from] general transcription factor IIH subunit 2 isoform X3 n=1 Tax=Syngnathus scovelli TaxID=161590 RepID=UPI002110A4F4
------------------------------------------------------------------------------------------------------------------------------------------------------------------------------------------------------------------------------------------------------------GFPQHTFSSSTDQNAKPSFSMALLDGTNDPGLSLGGYLCPQCHAKYLELPVECKVCGLTLVSAPHLARSFHHLFPLHVFIETPVENTPEKRFCESCQGELKDKRMFTCPSCRRAFCVDCDHFIHDTLHCCPGCVHC-------
>UniRef90_A0A6J1NPF2/5-387 [subseq from] General transcription factor IIH subunit n=4 Tax=Satyrini TaxID=127320 RepID=A0A6J1NPF2_BICAN
--DQDPKEYRWETGYEKTWEAIKEDEDGLVEGLVAEFAQKAARKAAAPRRGPIRLGMMRHLLVAIDCSEAMNSQDLKPMRFLCTLKLLEKFVEEFFDQNPLSQLGIIAIKNKRAEKVTELSGNVRKHIKAVQGLSNQALTGEPSLQNTLELAGRILRPLPGHASRELLVLFASLTTCDPSDINTTIQSLKTDGIRCSVIGLAAEVRICKKLCQDTGGEYGVVLDDVHYRSLLLEQTTPPARARALDAGLVKMGFPFTPPAEQPDADPPITLCMCHVEEG--EGVGGEGHLCPQCRSKYCSLPAQCRTCGLTLASAPHLARSYHHLFPVEPYEELPNEG--QAQFCFSCLRSYTdvDKTIFRCNRCTEHYCWECEGLISSTMHVCPGCAS--------
>UniRef90_A0A482WQY0/11-423 [subseq from] General transcription factor IIH subunit n=1 Tax=Laodelphax striatellus TaxID=195883 RepID=A0A482WQY0_LAOST
-EEEDGKEYRWETGYEKTWEAIREDEDGMLEGAVAEMVQRAKRRRLAalsASAGHVRLGMMRHVCLVVDCSDAMLDQDLKPTRHICATKLLEGFIDEFFDQNPIGQLGVVVTRNKRAEQASVLGGNAQKHVAAVRAhlARPEYCSGEPSLQNALQLALASLRTLPPHASREVVVLLASLTTCDPGDITATIQSLKESGVRVSVIGVAAEVRVCTQLCRETGGSYSVALDDRHLRDLLKEHVLPPPALTSraaaDEAALVKMGFPHSTGA----QQAHLSICLCHLDssgggevtGGANGGsgaadggdckLRAGGYFCPQCRSNYCQLPAECRVCGLTLISAPHLARSYHHLFPVRAFTQLPAAERHHSSACFACRKSLvtsaaADKFVYECEKCHQVFCLDCDLFIHDTLHTCPGCT---------
>UniRef90_UPI00067D582A/4-392 [subseq from] general transcription factor IIH subunit 2 n=1 Tax=Amyelois transitella TaxID=680683 RepID=UPI00067D582A
-DEQDPKEYRWETGYEKTWEAIKEDEDGLVEGLVAEFAQKAARKAAAPRRGPVRLGMMRHLLVAVDCSDAMNCQDLKPSRFLCTLKLLEKFVEEFFDQNPLSQLGIVAMKNKRAERITDLSGNVRKHIKAVQGLTNIPLTGEPSLQNTLEFAGRVLRPLPGHASRELLVLFASLTTCDPSDITATIQGLKTDGIRCSVIGLAAEVRICKKLCQDTGGDYGVVLDDVHYRSLLLDYTNPPPRARALDAGLVKMGFPHCappTTETDPSNSADPPItvCMCHLEEG--EGVGGEGHLCPQCRSKYCSLPAQCRTCGLTLASAPHLARSYHHLFPVEPYEEVPNEG--QAQYCFGCLRPFTdvDKQIFRCPRCLEYYCWECEAVVGGSLHVCPACAA--------
>UniRef90_A0A8C4WXB3/40-337 [subseq from] General transcription factor IIH, polypeptide 2 n=1 Tax=Eptatretus burgeri TaxID=7764 RepID=A0A8C4WXB3_EPTBU
---------------------------------------------------------------------------------------CCFFVL-FFSAT-SLQLGFITTRNKRAEQLTELGGTPKKHTAALQKAVEIQCLGEPSLYNSLHTALQTLRHVPSHSSREVLVVLGSLTTCDPVNLHCLIKSLVEFKVRVSVIGLSAEVHICTLLAQETRGTYHVILDEPHFKELLMYHVTPPPVTN-MESALIRMGFPQFSGGTIGDGADKPSFNMAQLESQGDVSLTLGGYFCPQCWAKYGQLPVECKICGLTLASAPHLARSYHHLFPLEAFEETLLQNISGDRVCEACQMQLTEQQVYICPECKAIFCLDCNLFIHESLHCCPGCIHS-------
>UniRef90_UPI0020329288/4-387 [subseq from] general transcription factor IIH subunit 2 n=1 Tax=Plutella xylostella TaxID=51655 RepID=UPI0020329288
-DEQDPKEYRWETGYEKTWEAIKEDKDGLVAGLVAEFAQKAARKAATPRRGPIRLGMMRHLIVAIDCSEAMSLQDLKPTRFLCTIKMLEKFVEEFFDQNPLSQLGIIAMKNKRAERITELSGNIRKHLKAVQSLSNIPLTGEPSLQNALELAGRALRPLPGHASRELLLLFAALTTCDPGDIAATIQGLKTDGIRCSVIGLAAEVRICKKLCQDTGGDYGVVLDDVHYRSLLLASTQPPPRARSLDAGLVKMGFPHSAPAAPGSADPPVTVCMCHLEEG--EGICGDGHFCPQCRSKYCSLPAQCRTCGLTLASAPHLARSYHHLFPVESYEEMP---YTGQaPHCFGCLRAFTdtDKQIHKCSRCLEHYCWECEMVVSTTLHVCPGCAS--------
>UniRef90_A0A8R1WKF4/3-390 [subseq from] General transcription factor IIH subunit n=2 Tax=Bombyx TaxID=7090 RepID=A0A8R1WKF4_BOMMO
-DEDDPKEYRWETGYEKTWEAIKEDEDGLVESLVAEFAQKAARKAAAPRKGPVRLGMMRHLLLAIDCSEAMSSQDLKPSRFLCTLKLLEKFVEEFFDQNPLSQLGLIAMKNKRAEKITDLSGNVRKHIKAIQGLSNTPLTGEPSLQNTLELAGRILRPLPGHASRELLVLFASLTTCDPSDINTTIETLKTDGIRCSVIGLAAEVRICKKMCQDTNGDYGVVLDDCHYQSLLLEYTSPPPRARSLDAGLVKMGFPHSTpLEEQADPGANvdPpiTVCMCHLEEG--EGIGGEGHLCPQCRSKYCSLPAQCRTCGLTLASAPHLARSYHHLFPVEPYEELD--NDGQAQYCFGCLRTFTdiDKKIHRCPRCKEYYCWECEGAVTATLHVCPGCA---------
>UniRef90_UPI001C209595/6-389 [subseq from] general transcription factor IIH subunit 2 n=1 Tax=Aricia agestis TaxID=91739 RepID=UPI001C209595
---HDPKEYRWETGYERTWEAIKEDKDGLVESLVAEFAQKQAKRAAEPRRGPVRLGMMRHLLVAIDCSDAMNTQDLKPTRFLCTLKLLEKFVEEYFDQNPLSQLGIILMKNKRAEKITELSGNVRKHIKALQGLSNLSLTGEPSLQNTLELAGKVLRPLPGHASRELLVLFASLTTCDPGDINTTIQALKTDGIRCSLIGLAAEVRICKKLCQDTTGEYGVVLDDVHYRSLLLGHTAPPARARAADAGLVKMGFPHTPPPDHADSaDPPITVCMCHLEEGDGVGGEGEGHLCPQCRSKYCALPAQCRTCGLTLASAPHLARSYHHLFPVEPYEEVANEG--QAQYCYGCLRNFteQDKQIYRCPRCCEVYCWQCEGVVGAALHVCPACA---------
>UniRef90_A0A1B6EUB8/1-334 [subseq from] General transcription factor IIH subunit n=4 Tax=Proconiini TaxID=565685 RepID=A0A1B6EUB8_9HEMI
--------------------------------------------------------MMRHLYLIIDSSEAMLDQDLKPTRQLCTNKLLEGFIEEFFDQNPISQMGMISTRNKRADKVSELAGNARKHLNVLQAQFSqpSQCSGEPSLQNALELAASSLKMLPSHASREVLIILGSLTTCDPGDINQTILLLKSHNVRVSVIGLAAEVRVCSALCRETGGTYSVVLDDRHFRDLLYQHVEPPPsaAAGSQEASLVKMGFPHHEMTE--GRSSSLTMCMCHIDSTSDASkLKSGGYFCPQCRSKYCELPTECRVCGLTLVSAPHLARSYHHLFPVQAFVQLDLHS-TDQRHCYSCRVRFggNEKYVYSCGTCNRVFCLECDMFIHDTLHTCPGCA---------
>UniRef90_A0A6M2DRR6/3-349 [subseq from] Putative rna polymerase ii transcription initiation/nucleotide excision repair factor tfiih n=2 Tax=Pulicidae TaxID=7511 RepID=A0A6M2DRR6_9NEOP
-DEEDPKEYRWESGYEKTWEAIKEDDDGLVEGSIADIIQKAKRQRQSVRVGHSRLGMMRHVYIIIDCSDSMNVQDLKPTRLLCTLKLLEIFIEEYFDQNPISHLGVIAMKNKRAEKISDLAGNSKRHLKAIQSLAKVNISGEPSLQNGLELAMKSLKMLPSHASREIIIIMGSLTTCDPNDISKTIDELKKESIRCSVISLAAEVHACRFLTQQTNGVYGAILDDSHFKDQLLAHILPPPAALGLESSLIRMGFPYGMQGDQDSKDPPLTMCLCHIDsGDNSSKLSVGGYFCPQCASKYCELPVECLACGLTLVAAPHLARSYHHLFPVSSFAEIKYEEQAS--NCFGCQ----------------------------------------------
>UniRef90_A0A7J8F0D5/1-196 [subseq from] VWFA domain-containing protein n=1 Tax=Rousettus aegyptiacus TaxID=9407 RepID=A0A7J8F0D5_ROUAE
---------------------------------------------------------MRHLYVVVDGSRTMEDQDLKPNRLTCTLKLLEYFIEEYFDQNPISQIGIIVTKSKRAEKLTELSGNPRKHITSLKKAIDMACHGEPSLYNSLSMAMQTLKHMPGHTSREVLIIFSSLTTCDPSNIYDLIKTLKAAKIRVSVIGLSAEVRVCTVLARETGGTYHVILDESHYKELLTHHVSPPPASSSSECSLIRMG----------------------------------------------------------------------------------------------------------------------------------------------
>UniRef90_A0A194PMD0/4-392 [subseq from] General transcription factor IIH subunit n=7 Tax=Papilionoidea TaxID=37572 RepID=A0A194PMD0_PAPXU
-DEQDPKEYRWETGYEKTWEAIKEDEDGLVEGLVAEFAQKAARKSAAPRKGPVRLGMMRHLLVAIDCSEAMNCPDLKPIRFLCTLKLLEKFVEEFFDQNPLSQLGIIAMKNKRADRITELSGNIRKHIKAVQSLSNLALVGEPSLQNTLELAGRILRPLPGHASRELLVLFASLTTCDPGDIVPTIQGLKTDGIRCSVIGLAAEVRICKKLCQDTGGEYGVVLDDVHYRSLLLEHTSPPPRARALDAGLVKMGFPHTPPPnTQSDPsgNADPPItvCMCHLEEG--EGVGGEGHLCPQCRSKYCSLPAQCRTCGLTLASAPHLARSYHHLFPVDPYEEL-LNEGQ-AQSCFACIRSFTdlDKQIFRCKRCSEYYCWECESVVASSLHVCPGCAS--------
>UniRef90_H2YF40/3-381 [subseq from] General transcription factor IIH subunit n=1 Tax=Ciona savignyi TaxID=51511 RepID=H2YF40_CIOSA
-DQSEDTAYRWEGDYEKTWEVLQEDESGSIQASIEAEINKAKKRRLQQSRRNVRLGMMRHLYVVVDLSQAMCDQDLKPNRAVAVLKALEIFAQNYADQNPISQLGFISTSAKRSEVISEMSGAFQRHLKVLQDLganIittnAKNCTGEPSLQNALQLGASSLKHMPSHTSKEMLIIMGSLTTCDPGCIQDTISELSKQSIRCSVIGLSAEVHICKHLAKSTKGSYGVIIDEGHFATLLNEHV-PPPVEISPESSLIKMGFPHHVSP-M--ESGKISLCMSR------NKFTAGGYFCPQCQAKYSELPVQCVICSLTLVSAPHLARSYHHFFPLPQFNERKVS--GPTKACYACYKPITTA-EYICAKCKVQYCMDCNAFIHEILHSCPGCD---------
>UniRef90_A0A7I8W0Z0/20-398 [subseq from] General transcription factor IIH subunit n=1 Tax=Dimorphilus gyrociliatus TaxID=2664684 RepID=A0A7I8W0Z0_9ANNE
-DDDIEKGYAWETEYERTWEGLTEDSSGSLQSSVNEIIRGNKKKQIIKRASNLKLGMIRYLFLVIDASNAMNEQDLKPNRLIATTKLLETFIHEFFDQNPISQLGIISTSNKRSAIISDLSGDIRRHLNSLQKLTS--GAGEPSLQNSYEMAISVLKYVPDHSSREILTLCGSLTTCDPFDINFTIKTLREHRIRVSIIGLAAEVRIMKVLCKNTDGKYAVMMDVPHLKELLNDQVAPPPIYKETKPSLVLMGFPNE----ISADDAMLSTCWCHIK--NEAKITGHGYLCPRCQAKCCDLPSECQVCGILLVSAPHLARSYHHLFPLAPFNDVSTEDAlpAHRRFCTSCQTYLTDKISYQCQKCNSVFCVDCDVFIHDSLHTCPVCT---------
>UniRef90_A0A7J7KGY6/22-403 [subseq from] General transcription factor IIH subunit n=1 Tax=Bugula neritina TaxID=10212 RepID=A0A7J7KGY6_BUGNE
-------NYRWETGYEKTWEAITEDQDGTLQASVAEIQKARKRLRA-SRVPNTRLGMMRHTFLVLDCSSSMNDKDLHPTRWHSAIKLCELFVNSYFDQNPISQLGIISSCNKRAERVAELGGNPQRLTGVLKKLKHNQCKGEFSIQNSLELAYQTLKHVPPHTSKEIVIIMSSLTTCDPSDIHLTIDSLAKNAVKCSVIGLAAEVRICKELCNKTSGTYGIILDESTFKDLLNSHAMPQASASNVESSLIKMGFPSHY--SVTGR-EKPSMCVCHQDSKEGSTLSNKGYICPQCQSKYCELPVECQICGLILVSAPHLARSYHHLFPIKPFEEhttLppdPLSTSNSKfRQCSGCLEPLKELPVFSCPACGNFYCLDCDLFVHEMLHSCPACS---------
>UniRef90_UPI00200F03D6/5-388 [subseq from] general transcription factor IIH subunit 2 n=1 Tax=Leguminivora glycinivorella TaxID=1035111 RepID=UPI00200F03D6
--EVDPKEYRWETGYEKTWEAIKEDEDGLVEGLVAEFAQKAARKAAAPRKGPVRLGMMRHLLVAVDCSEAMSCQDIKPTRFLCTLKLLERFIEEFFDQNPLSQLGLVLMKNKRAERLTEMSGNVRKHIKAVQGLSNMALTGEPSLQNTLEFASRVLKPLPGHASRELLVLFASLTTCDPGDITTTIQSLKTDGIRCSVIGLAAEVRICKKLCQDTGGEYGVILDDVHYRTLLLDCTAPPARARSLDAGLVKMGFP-HAPPSEQDNSAPPPVTqcMCHLEEG--EGVGTEGHLCPQCRSKYCSLPAQCRTCGLTLASAPHLARSYHHLFPVEPYEEVPNEG--QAQCCFGCLRPFveLDKELHRCPRCREHYCWECASSVASTLHVCPACAS--------
>UniRef90_A0A131ZY49/1-375 [subseq from] General transcription factor IIH subunit n=1 Tax=Sarcoptes scabiei TaxID=52283 RepID=A0A131ZY49_SARSC
MDEDDGKSYRWESEYEKTWEAVKEDESGRIQSSVDEMLYKAIRKRTLAK-KNIRLGMMRHLVIIVDMSDAMNQIDLKPNRFVCCIRLLEKFISDFVDQNPISQLCFIVTRNKRAERISELSGNLKLHSEALNSLKNsNQCVGEVSMHNALKMAHSMLRYMPPHTSREILFIIGSLTSCDPCDIHKTIELLAKDHIRSSVIGLSAEVYICKELSIKTNGVYNIALDETHLKDLLFEYLNPLPS-SITESTLMRIGFPKYEINSL------PSMCVCHLDD-DEPRLTVSGYFCRQCNSKYCDLPVECKICGLTLLSASHLARSYHHLFPVEPFIEITNV---TKAKCFGCLKLLENKSVTSCQLCENIFCVDCDLMIHEISHVCPGCS---------
>UniRef90_A0A834IHH1/4-210 [subseq from] VWFA domain-containing protein n=1 Tax=Rhynchophorus ferrugineus TaxID=354439 RepID=A0A834IHH1_RHYFE
--DEDPKEYRWETGYEKTWEAIKEDDEGFLEASVADIILRAKRKRQAQKQGSQKLGMMRHLYLILDCSESMSSQDLKPTRMICTLKILEGFIEEFFDQNPISQMGIILMQNKRADKLSELAGNFRKHIKYLKSLSKTNLIGEPSLQNGLDLAISSLKLLPSHASREILVIMGSLTTCDPGDICTTVTKLKQEGIRCSIIGLAAEVRVYL------------------------------------------------------------------------------------------------------------------------------------------------------------------------------------------
>UniRef90_A0A834IHH1/210-365 [subseq from] VWFA domain-containing protein n=1 Tax=Rhynchophorus ferrugineus TaxID=354439 RepID=A0A834IHH1_RHYFE
--------------------------------------------------------------------------------------------------------------------------------------------------------------------------------------------------------------------------------------LLYQQVEPPPAAVALESSLIKMGFPHQMNTEG--TEEPLTMCMCHVDSTEEGSkLTTGGYYCPQCFSKYCELPVECRACGLTLVSAPHLARSYHHLFPAANYVEVAM--ANSAENCYGCQKNFtdEDKNVYRCPKCKKIFCIDCDIFIHDILHSCPGCAT--------
>UniRef90_A0A6A4VUT0/2-356 [subseq from] General transcription factor IIH subunit n=1 Tax=Amphibalanus amphitrite TaxID=1232801 RepID=A0A6A4VUT0_AMPAM
-AEDEEEGYRWESGYEKTWEAIQEDEAGLLDSSVADLVARAKRARLHRARPHVRLGIMRHLYLVLDASEAMFVQDLKPTRLICCLKILEGYVQEFFDQNPISQLGIIVTKNKRAEVVCELGGNPIKVIEHLRKLSSAPCVGEPSLMNALELAASSLRTMPSHASREVLVLMASLTTCDPGNINATIQSLCKEKIRCSVIGLAAELRITRHLAQETGGEYAVCLDDSHLRDLTMAHVQPPPAVAHMEAALIRIGFPSHNTS--ADSPGKLSYCMCHLNGPAPPeGPDRGGYLCPQCYSKHCELPVDCATCGLTLMSAPHLARSYHHLFPLEPFEEVERPPGGPPQHCAACRARIDTQKL--------------------------------------
>UniRef90_A0A8D8S6R6/6-415 [subseq from] General transcription factor IIH subunit n=3 Tax=Cacopsylla melanoneura TaxID=428564 RepID=A0A8D8S6R6_9HEMI
---EDNKEYRWETGYEKTWEALEEDEDGLLESSIADIIEKSKRKRHADKIG-VRLGMMRHMNVIVDCSEAMQDQDLKPTRHMCTLKLFEGFIEEFFEQNPISQLGIIVTRNKRAERLTDLSGNYRRHLEALQTQCsDpNYCIGEPSLQNSLELAYSTMRMLPTHTSREVLVIMGSLTVCDPGDINVIIQQLASAGIRCSVIGLAAEVCVYKLLARLTRGSYSVVLDDRHFRDLLSAQVEPIPMPESGDASLVKMGFPHHlshggkeapfTtcMCHLEDGSSNNSTTNSNSNsnsNNTSSKLNKLGYFCPQCRSKYCELPVECRTCGLTLATSLHLARSLHHLAPVKPFDPLDVKTNLtslPRKLCYACQKTFNeEKNVYRCGSCHCVYCLECDLFIHDILHSCPGCtIRPTPTP---
>UniRef90_A0A6P8J4X2/5-364 [subseq from] general transcription factor IIH subunit 2-like n=1 Tax=Actinia tenebrosa TaxID=6105 RepID=A0A6P8J4X2_ACTTE
-----EEGYRWLNEYEKTWEEIREDNEGSLQSLVDELIHRNKRKRAFSRPGNVRLGMMRHMYLIIDMSKAMEEADLKPTRLNCTVKLLENFITEYFDQNPISQIGIILTRNKRAEKLTELSGNPKLHIKALQKAcLPKMCQGEPSLQNSLLVAANSLRN-----SR---------FLCQ-----SLLQSVVEQNIRCSIIGLAAEMRVCKTICNKTQGKYKVILDEKHYKDLLMEQVTPPAAKADTEAALIRMGFPQHMVK------GPPSLCMCHLDNDySTKGLNTRGFFCPQCKSKYCDLPVECKVCGLTLVSAPHLARSYQHLFPFPQYIEEHLTISTEVRKCQACQIILREKSASTCTKCQQTFCLDCDAYIHESLHACPGCVAK-------
>UniRef90_UPI0018868628/1-91 [subseq from] LOW QUALITY PROTEIN: general transcription factor IIH subunit 2-like protein n=1 Tax=Falco rusticolus TaxID=120794 RepID=UPI0018868628
MEDEPERTKRWEGGYERTWEILKEDESGSLKATIEDLLFKAKRKRLCEHHGQVRLGMMRHLYVVVDGSRTMEDQDLKPDRLTCTLKVFLYS----------------------------------------------------------------------------------------------------------------------------------------------------------------------------------------------------------------------------------------------------------------------------------------------------------------
>UniRef90_UPI0018868628/121-258 [subseq from] LOW QUALITY PROTEIN: general transcription factor IIH subunit 2-like protein n=1 Tax=Falco rusticolus TaxID=120794 RepID=UPI0018868628
----------------------------------------------------------------------------------------------------------------------------------------------------------------------------------------------------------------------------------------------------------------HSXPHLSNLYLFPPLFLLQLENNSEPGLTLGGYFCPQCRAKYCELPVECKICGLTLVSAPHLARSYHHLFPLDAFQEVPLEEYQGERYCQGCQTEIKDQNVYICKVCQNAFCVECDVFVHDSLHCCPGCIHERPAPIS-
>UniRef90_UPI00083BB003/3-353 [subseq from] general transcription factor IIH subunit 2 isoform X1 n=1 Tax=Eufriesea mexicana TaxID=516756 RepID=UPI00083BB003
-DEEEEKEYRWETGYEKTWEAIKEDDHGLLEASVADIIHNAKRKRQMEKKVGARLGMMRHLYVILDASESMSIQDLKPTRFLCSLKLLEDFIEEFFYQNPISQLGVIITRNKRAEKISELAGNSKKHIKEVQNMQQIVPAGEPSLQNSIELALKSLRLLPSHASKEILIIVGALTTCDPGDINETIQNMKSDSVRCSVIGLAAELYICKRMATATGGEHGVALDDKHYKEQLNMHIDPPPAATRLDAALVKMGFPHHALHSS-TNDSAMAVCMCHAESSDESVkLLSTGYLCPQCLSKHCELPVECRACGLTLVSAPHLARSYHYLFPVEPFKEVM---YSGTpSTCYGCQKILSQ-----------------------------------------
>UniRef90_A0A6P6YLD0/1-384 [subseq from] General transcription factor IIH subunit n=2 Tax=Pyroglyphidae TaxID=6952 RepID=A0A6P6YLD0_DERPT
MDDEDGKSYRWETEYEKTWEVIKEDDHGRIQSSVDEMLYKAIRKRTLNK-KNVRLGLMRHLAIIIDMSSAMNQIDLKPNRFICCVRLLEKFVQDFVDQNPISQLCFISTRNKRAEKVSELSGNLRTHFDALNSlKANANCAGETSMQNALQIAHSMLRYMPPHTSKEILFIMGSLTSCDPSDIHKTIDSLAKDNIRCSVIGLSAEVYICKELTTKTNGVYNVAMEETHLKDLLFQYLNPLPS-SFTESTLMKIGFPKFE------MNTVPSICVCHLDDGDEPKLTVSGYFCRQCNSKYCDLPVECKICGLTLLSSSHLARSYHHLFPVEPFSELLSSDSidigNvNDGKCFGCLKQFGGKSATLCNLCGQTFCVDCDLFIHDISHVCPGCT---------
>UniRef90_A0A813M4U0/14-390 [subseq from] General transcription factor IIH subunit n=1 Tax=Brachionus calyciflorus TaxID=104777 RepID=A0A813M4U0_9BILA
--------YIWEGDYEQTWKAIQEDETGTLQTANEDFSYRARKRQLMEKQSNIRLSMMRHMFVVIDSSSCMNDKDLKPNRLICVLKQVEKFAYSFFDQNPISQLGLIVTRNKSAEKVCDLVGNPKKFTDKIQVVKEKGCQSEPSLQNSLELSLAALKHVKSHSSREILIIMGSLTSCDPGDIFATIKECKKYKIRCSIIALSAEVHICKKICSELEGIFSVILNETHLTDLFQRVAFPLPNSDSGAQTLMRMGFPQHKILKPD----EVSMCLCHLETN-ETRFSNGGYFCPICDSKYCELPVECRVCGLTLVMAPHLARSYHHLFPLEQYVEISNDENslptNVIKNCIGCQYPLI-KNSFQCKSCKNLYCFDCDIFIHETLHSCPSCTN--------
>UniRef90_A0A6P7FI67/3-349 [subseq from] general transcription factor IIH subunit 2 n=2 Tax=Diabrotica virgifera virgifera TaxID=50390 RepID=A0A6P7FI67_DIAVI
-DDEDGKEYRWETGYEKTWEAIKEDDEGFLQASVADIVQRAKRKRQALKHGSQKLGMMRHLFLLLDCSEAMASQDLKPTRLICTLKLLEIFLEEFFDQNPISQLGIILMQNKRAERISELAGNCRKHIKMLSNLNRTSLQGEPSLQNGLEMALSSLKLLPSHASREILVVMGSLTTCDPGDITKSIENLKQEGVRCSVIGLAAEVHVCRQLANQTNGIYNVILDDNHFKDLLLQQVDPPPAALCLESSLIKMGFPHQLNNE--GTDEPLTMCMCHVDSVED-GskLTTGGYYCPQCFSKYCELPVECRACGLTLVSAPHLARSYHHLFPAANYIEV--DFANQATICAACQRS--------------------------------------------
>UniRef90_A0A8C2PA67/1-152 [subseq from] C2H2-type domain-containing protein n=1 Tax=Capra hircus TaxID=9925 RepID=A0A8C2PA67_CAPHI
--------------------------------------------------------------------------------------------------------------------------------------------------------------MPGHTSREVLIIFSSLTTCDPSNIYDLIKTLKAAKVRVSIIGLSAEVRVCTALARETGGTYHVILDESHYKELLTHHVSPPPASSNSECSLIRMGFPQHTIASLSDQDAKPSFSMAHLDSNTEPGLTLGGYFCPQCRAKYCELPVECKICGK-------------------------------------------------------------------------------------
>UniRef90_A0A8C2PA67/159-205 [subseq from] C2H2-type domain-containing protein n=1 Tax=Capra hircus TaxID=9925 RepID=A0A8C2PA67_CAPHI
------------------------------------------------------------------------------------------------------------------------------------------------------------------------------------------------------------------------------------------------------------------------------------------------------------------------------------------------------------LGELKDQHVYVCSVCQNVFCVDCDVFVHDSLHCCPGCIHKIPVPSGI
>UniRef90_A0A0J7KN82/4-351 [subseq from] General transcription factor IIH subunit n=1 Tax=Lasius niger TaxID=67767 RepID=A0A0J7KN82_LASNI
-EESEEKEYRWETGYEKTWEAIKEDDHGLLEASIADIIHNAKRKRQLERKQGARLGMMRHLYIILDASESMSNQDLKPTRFLCSLKLLEDFIEEFFYQNPISQLGVIITRNKRAEKISDLAGNSKKPIKELQALHQTVITGEPSLQNSLELATKSLKLLPSHASKEILIIIGALTTCDPGDINETIRNMKLDGIRCSVIGLAAELYICKRMANITGGEHGVALDDKHYKEQLNAHIDPPPAATRLDAALVKMGFPHHALHS-SASDTSMTVCMCHAENSDESvKLMSTGYLCPQCFSKHCELPVECRACGLTLVSAPHLARSYHYLFPVEPFKEVAFEG--NHSFCFGCQKT--------------------------------------------
>UniRef90_A0A1D2NHB4/7-373 [subseq from] General transcription factor IIH subunit n=1 Tax=Orchesella cincta TaxID=48709 RepID=A0A1D2NHB4_ORCCI
----DGKEYRWETGYEKTWEAIEEDAEGLLDTAIAEIIEKGRRRRLQERRaaGNVRLGIMRHLYIILDMSASMLDQDLKPNRLMSTQKILEKFVDEFFDSNPMSQLGWVGTRNKSAEKVADMSGNSRKHVEVVKTLDKFACGGEPSFQNALEIALSSLRHMPSHTSREILLIHGSLTTCDPGDINATILELKKNGVRTSVISLAAEVRACKAMSKETNGTFGVILDECHFQDLVREHVEPPPMAGKSDSSLIKMGFPQRN------QTDDPAMCLCHLEDASSSKLAPGGYICPQCRSKYCELPVECKACSLTLVSAPHLARSFLHIFPLEPFEEIE----NVLCTCFGCNKSLPDknKHIYQCKQCHRRFLWVAPLFCFG------------------
>UniRef90_A0A158NVZ4/52-408 [subseq from] General transcription factor IIH subunit n=21 Tax=Myrmicinae TaxID=34695 RepID=A0A158NVZ4_ATTCE
--EFEEKEYRWETGYEKTWEAIKEDDHGLLEASVADIIHNAKRKRQLERKQGARLGMMRHLYIILDASESMSNQDLKPTRFLCSLKLLEDFIEEFFYQNPISQLGVIITRNKRAEKVSDLAGNSKKHIKELQILQQTVVGGEPSLQNSLEMATKLLKLLPSHASKEILVIIGALTTCDPGDINETIRNMKLDSIRCSVIGLAAELYICKRMANITGGEHSVALDDKHYKEQLNAHIDPPPAATRLDAALVKMGFPHHALHSNA-PDTSITICMCHAHNSDETVkFMTTGYLCPQCLSKHCELPVECRACGLTLVSAPHLARSYHYLFPVDPFKEIAPD--SDYTICFGCQKAFAQKDKKVMA----------------------------------
>UniRef90_A0A6P3X955/3-371 [subseq from] General transcription factor IIH subunit n=2 Tax=Dinoponera quadriceps TaxID=609295 RepID=A0A6P3X955_DINQU
-EEEEEKEYRWETGYEKTWEAIKED-NGLLEPSVADIILNAKRKRQLERKQGARLGMMRHLYIILDASESMSNQDLKPTRFLCSLKLLGDFIEEFFYQNPISQLGIIVTRNKRAEKISDLAGNSKKHIKELQSLHQTMVTGEPSLQNSLELALKSLRLLPSHASKEILIIVGALTTCDPGDINDTIQrlsqNMKSDGIRCSVIGLAAELYICKRMANFTGGEHSVALDDKHYKEQLSSHIDPPPAATRLDAALVKMGFPHHALHSTA-TDTSMTVCMCHAESSDESVklMSTTGYLCPQCLSKHCELPVECKACGLTLVSAPHLARSYHYLFPVATFQEIASESN--HSSCFGCQKILteKDKKVVIFIICI--HC---------------------------
>UniRef90_UPI00193E5BE0/5-427 [subseq from] general transcription factor IIH subunit 2 n=1 Tax=Nilaparvata lugens TaxID=108931 RepID=UPI00193E5BE0
-EEEDGKEYRWETGYEKTWEAIREDDEGLLEGAVAEMVQRAKRRRLealSAAAGHVRLGMMRHVIVVVDCSDAMLDQDLKPTRQLCATKLLCSFIDEFFDQNPIGQLGVVVTRNKRAERASQLGGNAQKHVAAVQAHLSRpeYCAGEPSLQNALELALTSLRSLPTHASREIVVLLASLTTCDPGDITATIESLKSCNVRVSVIGLAAEVRVCAALCRETGGSYSVAMDDRHLRDLLREHVLPPPSlkarAAEDEAALVKMGFPHSA----NAQQGQLSMCMCHLDSpATEPAdtsasasasasgckLRAGGYFCPQCRSNYCQLPAECRVCGLTLISAPHLARSYHHLFPVRPFSQRPAvgaETGEGEgaaaeagvRagWCFACRkslaaGAVGDKFVYECEKCHEVFCLDCDLFIHDTLHTCPGCT---------
>UniRef90_A0A0B1T344/4-123 [subseq from] General transcription factor IIH subunit n=1 Tax=Oesophagostomum dentatum TaxID=61180 RepID=A0A0B1T344_OESDE
-DDDDQKGYTWEAGYAdglNIREVLEEDEGGSIEKSIAKLVADArKRQRTLEKP-----TKMRYVYVAIDCSRSMTNKAMPPSRFFVTMKILSNFLDKFFEQNPIAQLGLILVKDKKAERFVSLTG---------------------------------------------------------------------------------------------------------------------------------------------------------------------------------------------------------------------------------------------------------------------------------
>UniRef90_A0A0B1T344/128-482 [subseq from] General transcription factor IIH subunit n=1 Tax=Oesophagostomum dentatum TaxID=61180 RepID=A0A0B1T344_OESDE
-------------------EVLEEDEGGSIEKSIAKLVADArKRQRTLEKPTKVRLGIMRYVYVAIDCSRSMTNKAMPPSRFFVTMKILSNFLDKFFEQNPIAQLGLILVKDKKAERFVSLTGNVRtlkEHINSINEAI---CSGDFSLQNALQLALTNLKSLPGHVSREIIVIMSSLSTVDPGNIFSTFEILRGHNIRCSVIGLSAELFVCKQLAKITNGRYDVVLDEDHMEMLLSQHTVPPPSTKAAECNAIRVAFPPHVN--IK----ERSFCVCHP--MSAPLSTSRGFLCEQCGARHCSLPAECRVCRLTLVSAPQLARAFRHLVPLPPFVPMPISE--GE--CMACERPLTGE-GFACKSCGAIFCFDCDILLHESLHVCPNCV---------
>UniRef90_A0A2D4N4D9/6-212 [subseq from] C2H2-type domain-containing protein (Fragment) n=2 Tax=Colubroidea TaxID=34989 RepID=A0A2D4N4D9_9SAUR
-----------------------------------------------------------------------------------------------------------------------------------------------------------------------------------------IKFLKLVKIRVSVIGLSAEVRVCTVLARETGGTYHVILDESHYKELLMHHVSPPPASSSSESSLIRMGFPQHTIAVMADQDAKPSFSMAHLENSNDPGLTLGGYFCPQCRAKYCELPVECKVCGLTLVSAPHLARSYHHLFPLDAFEEVPVEQYMGERYCQGCQGEIRDHHVYICKVCHSAFCVECDLFAHDTLHCCPCCIHSHPGP---
>UniRef90_A0A3M7QQ91/14-398 [subseq from] General transcription factor IIH subunit n=1 Tax=Brachionus plicatilis TaxID=10195 RepID=A0A3M7QQ91_BRAPC
--------YIWEGDYEQTWKDIQEDETGTLRTATDNISYQARKRQLLEKQSHIRLSMMRHMFVVIDASSCMNDKDLKPNRLICVQRQVEKFAYSFFDQNPISQLGLIVTRNKSAEKVSDLVGHPKKFVDKIQGLKEKGCQGEPSLQNSLELSLASLKHVKSHSSREILIILGSMTTCDPGDIFAAINECKKYKIRCSIIGLSAEIHICKRICSELEGIYSVILDELHLNDLFQRVAFPLPNSDNGAQTLMRMGFPQHKILK--PE--EVSMCLCHMETN-ETRFSNGGYFCPICDSKYCELPIECKVCvfvqGLTLVMAPHLARSYHHLFPLDPFVEVNFEKQDAnsDstvrpENCTGCQFFM-NKNGFQCNFCKRSYCIECDIFIHETLHSCPSCTNP-------
>UniRef90_UPI0011829019/3-402 [subseq from] general transcription factor IIH subunit 2 isoform X2 n=1 Tax=Manduca sexta TaxID=7130 RepID=UPI0011829019
-DEEDPKEYRWETGYEKTWEAIKEDKDGLVAGLVAEFAQKAARKAAAPRRGPIRLGMMRHLLVAVDCSEAMNSQDLKPTRFLCTLKLLEKFVEEFFDQNPLSQLGLIAMKNKRAEKITELSGNVRKHIKAVQGLTNLSLTGEPSLQNTLEMAGRVLKPLPGHASRELLVLFASLTTCDPSDINVTIQTLKTEGIRCSVIGLAAEVRICKKLCQDTGGDYGVVLDDVHYRSLLLERTAPPARARALDAGLVKMGFPHaappHAATHLHHQhhhlapdppaGGDPpiTVCMCHLEEG--EGVGGEGHLCPQCRSKYCSLPAQCRTCGLTLASAPHLARSYHHLFPVEPYEELTNE--GQAQYCFACLRTFTdvDKQIYRCNRCLEHYCWECENVVSAAMHVCPGCAS--------
>UniRef90_UPI000C87D9F5/1-117 [subseq from] general transcription factor IIH subunit 2 n=1 Tax=Cavia porcellus TaxID=10141 RepID=UPI000C87D9F5
----------------------------------------------------------------------------------------------------------------------------------------MTCHGEPSLYNSLSMAMQTLKHVPGHTNREVLIIFSSLTTCDPSTIYDLIKTLKAAKIRVSIIGLSAEVRVCTALARETGGMFHVILDESHYKELLTHHVSPPPVSSSSECSLIRMG----------------------------------------------------------------------------------------------------------------------------------------------
>UniRef90_UPI000C87D9F5/117-203 [subseq from] general transcription factor IIH subunit 2 n=1 Tax=Cavia porcellus TaxID=10141 RepID=UPI000C87D9F5
--------------------------------------------------------------------------------------------------------------------------------------------------------------------------------------------------------------------------------------------------------------------------------------------------------------------GLTLVSAPHLVWSYHHLFPLDAFQEIPLEEYKGERFCYGCQGQLKDQHVYVCTVCQNVFCVDCDVFVHDSLHFCPGCIHKIPIPSGI
>UniRef90_A0A8B8GPJ0/2-384 [subseq from] General transcription factor IIH subunit n=14 Tax=Aphidomorpha TaxID=33380 RepID=A0A8B8GPJ0_9HEMI
-DNESEvKEYRWEGGYEKTWEEVKEDEGGNVEWSVKEIIEKSKRLLA-TRQPNVRLGMMRHLFVIIDSSNSMLEKDLKPSRQMCTYKLLQDFLQDYFDQNPISQLGLITTRNSSAERVSELSGNRKYHLEELKKTLgDFnYCNGLMSVQNSLEIALSFMKMLPSHTSREILIIGSSLSSCDPGEINSTIESLKSCNIRVSMIHLAAEVRMFRHLCDETKGKHNVIVDDVHFKHILWSLVEPVPLPNTVDASCVKMGFPQE-------LDQKPPFTTCSCHLAEGGKLNAKGYFCPQCNSKYCELPVECKCCGLILVSSLHLARSLHHLVPIKPFIKIELEEGS-SAYCYGCRKRIKvpAENVYFCETCKRHYCDGCDIYVHNTLHVCPGCAVK-------
>UniRef90_UPI0021AAF199/2-384 [subseq from] general transcription factor IIH subunit 2 n=1 Tax=Daktulosphaira vitifoliae TaxID=58002 RepID=UPI0021AAF199
-EEESEvKEYRWEGGYEKTWEEVKEDEGGNVEWSVKEIIEKSKRSLAV-RQPNIRLGMMRHLYVIIDCSNSMLEKDLKPTRQICTYKLLQDFIQDYFDQNPISQLGLIVTRNSSAERITELSGNRKYHLEELKKTLGNfhYCNGLLSVQNSLDLALSFMKTLPSHTSREILIIGSSLSSCDPGEINTTLETLKTNNIRVSIIHLAAEVRMFRQLCDETKGKHSVIVDDVHFKHVLWSLVEPVPLPSSVDASCVKMGFPQEL-------EQKPPFTTCSCHL-TEGGkLNAKGYFCPQCNSKYCELPVECKCCGLILVSSLHLARSLHHLVPIKSFVKIEPEE-GAMAYCYGCRKRIRipSEPVYLCESCKKHYCDSCDFYIHNTLHVCPGCAVK-------
>UniRef90_A0A0B7N1V3/32-398 [subseq from] General transcription and DNA repair factor IIH n=3 Tax=Mucoraceae TaxID=34489 RepID=A0A0B7N1V3_9FUNG
---------AWEEEYKRSWDILQEDSEGRLSSVVSQLQQQRKRRRLLKDTAIIQRGIIRHLFLVIDLSEAMNEKDLRPSRVELTLTYAQQFVIEYFDQNPISQLGIIITRDGIAEKLTELSGNPTDHIKALKTKKNTETSGEPSLQNSLQLARASMLGVPSHGSKEVLMVFGSLTTCDPSDIHETLDLLKKEMVRVNIVGLAAEVQICRLLCQATKGTYGVVLNEAHYKDLLFEVV-PPPAvlPSKNTSNLVTMGFPRRLIE---D---QPSFCVCHS------KLTLGGYICPRCKSKVCELPSDCDICGLTLVSSPHLARSYHHLFPVDNFDEIKNN-SGRETHCFSCLTEFDKTEVagkFSCPKCEQEFCAECDIFVHEVLHNCPGC----------
>UniRef90_A0A4V1J0X9/22-404 [subseq from] General transcription and DNA repair factor IIH n=1 Tax=Syncephalis pseudoplumigaleata TaxID=1712513 RepID=A0A4V1J0X9_9FUNG
-----EQGLAWE-EFKRSWDVLQEDEEGSLQSVVATIKQQQIRRRLLRDTDTIQRGIIRHLFIVIDLSASMLEKDLRPSRLELTLSLAETFIGEYFDQNPISQLGIIVTRDGIAEKLTELSGNPMEHIRVLKEKKLKEAAGEPSLQNALETARISLNHVPPHGSREVLVLFGSLTTCDPGNIFDTIERYKREKIRCSVIGLAAEIQLCRTMAKETNGTFGVVMNEPHYKDLLFELVTPPAIIAtTKAASLVAMGFPKR-IA-----ERAPSMCMCHR----KP--VLGGYVCPQCSAKVCELPTDCDVCGLALVASPHLARSYHHLFPVKNFVEVKWEDVvagHGEHWCFGCRsmfeqppatGQMQrASDRFKCPECQQCFCLECDLFIHEALHNCPGCAQ--------
>UniRef90_A0A4C1U7V7/3-366 [subseq from] General transcription factor IIH subunit n=1 Tax=Eumeta variegata TaxID=151549 RepID=A0A4C1U7V7_EUMVA
-DDEPDpKEYRWETGYEKTWEAIKEDEDGLVAGLVAEFAQKAARRATASRRGPVRLGMMRHLIVAVDCSEAMSSQDLKPTRFLCTIKLLEKFVEEFFDQNPLSQLSIVAMKNKRAEKITELSGNVRKHLKAVQSLTNVPLTGEPSLQNTLELAGRVLRPLPSHASRELLVLFASLTTCDPSDIMTTIQGLKNDGIRCSVIGLAAEVRICKKLCMDTGGDYGVVLDDVHYQSLLLESTAPRARPRSLDAGLVKMGFPHSSsETSLPDPTAggDPpvTVCMCHVEED-EDVVSSEGHLCPQCRSKYCELPAQCRTCGLTLASAPHLARSYHHLFPVDSYEEVPNEG--QAQYCFACIRQFTELDKHCCAR---------------------------------
>UniRef90_A0A433SW86/1-308 [subseq from] General transcription factor IIH subunit n=1 Tax=Elysia chlorotica TaxID=188477 RepID=A0A433SW86_ELYCH
---------------------------------------------------------MRHLFVVVDASSPMSDQDLKPWRLKATTKLLEYFVEEYFDQNPISQLGLLSSQNKRAEKITELGGNPRRHINALQELSSKTCQGEFSLQNSLDLALSHLRHMPSHASREVLIVMGSLTTCDPGDVRESIKAMAEANIRCSVIGLSAEVRVCKFLCQQTGGSYNVILDESHFKDLLVFQVTPPPSSVSQT-------KPSRRINK--ENKEKGACLLFHLDSQTSQGFSSSGYFCPQCKSKYCELPVECKACSLTLVSAPHLARSYHHLFPPDAYREVLTSD------------ILTDGPVYICDKCEQKFCLDCDLFTHETLHSCPGCA---------
>UniRef90_A0A674GLB4/1-188 [subseq from] VWFA domain-containing protein n=5 Tax=Neognathae TaxID=8825 RepID=A0A674GLB4_TAEGU
MDDEPERTKRWEGGYERTWEILKEDESGSLKATIEDILFKAKRKRLYEHHGQVRLGMMRHLYVVIDGSRTMEDQDLKPNRLTCTLKLLEYFVEEYFDQNPISQIGLIVTKSKRAEKMTELSGNSKKHVTALKKAVDMNCSGEPSLYNSLNLAMQTLKHMPGHTSREVLVVLSSLTTCDPANIYDLIKV---------------------------------------------------------------------------------------------------------------------------------------------------------------------------------------------------------------
>UniRef90_A0A8J6LCZ0/1069-1400 [subseq from] SAM domain-containing protein n=1 Tax=Tenebrio molitor TaxID=7067 RepID=A0A8J6LCZ0_TENMO
--------------------AIKEDDDGFLEASVADIIQRAKRKRQAQKQGNSKLGMMRHLFMILDCSDSMSNQDLKPTRLLCTIKLLENFIDEFFDQNPISQIGIIIMHNKRAEKISDLAGNSRKHVKAVNGLKHTSLVGEPSLQNSLEMALKALKLLPMHASREILVIMGSLTTCDPGDINTTISTLKLEGVRCSVIGLAAEVYVCRQLANQTGGLYNVILDDCHFKDLLFQQVDPPPAALTLESNLIKMGFPHQM--SVEGTEEPLTMCMCHVDSADEGSkLNTGGYYCPQCYSKYCELPVECRACGLTLVSAPHLARSYHHLFPAANYDEIAYDKQT--FICFGCQKNFNDS----------------------------------------
>UniRef90_A0A4P9XPD2/29-410 [subseq from] General transcription and DNA repair factor IIH n=1 Tax=Thamnocephalis sphaerospora TaxID=78915 RepID=A0A4P9XPD2_9FUNG
-----EQGLAWE-EFKRSWDVLQEDEEGSLQSVVATIKQQQIRRRLLRDTDTIQRGIIRFLFLVLDLSNAMLEKDLRPSRLDLTLTLAESFIGEYFDQNPISQLGIIITRDGVAEKLTELSGNPMEHIRALKEKKNKETAGEPSLQNALETARSSLSHVPTHGSREVLVLCGSLTTCDPGNIFDTIDRFKREKIRCSVIGLTAEVQVCRTIAKETNGTYGVVLNEPHYKDLLFELVTPPAVTSSAEaASLVAMGFPRRIT------ERTPSMCMCHK----KP--VLGGYVCPQCSAKVCELPTDCDVCGMALVASPHLARSYHHLFPVKNFVEVKWDASGADtARCFGCRSSFETppqsgalaQrasDRFRCPECKHLFCLECDLFVHEALHNCPGCAQ--------
>UniRef90_UPI001E1CD467/3-322 [subseq from] general transcription factor IIH subunit 2-like isoform X2 n=1 Tax=Portunus trituberculatus TaxID=210409 RepID=UPI001E1CD467
-EEEDPKEYRWESGYEKTWETIQEDESGRLEPSVTEIIQRTKRRKLLDREASVRLGIMRHVYIILDYSQAMTEQDLKPTRQICTLKILEDFIKEFHDQNPISQLGIITTQNKVAKRNSDLSNNPQRHLDCIKKLQDVPCRGEPSLQNALEVALSSLRHLPPHTSREILIIYAALTTCDPGEIIATLQKVQEANIRVSVVGLAAELHVCKDITKNTGGSFSVSINDLHLKELVNEHLEPPPASNKMDHTLIKVGFPHQ-I----NADAKPALCMCHLDD--LPPLNTRGYYCPQCTAKYCDLPAECRVCGLMLVTAPHLARSYRDRTPV-------------------------------------------------------------------
>UniRef90_A0A015IU72/28-407 [subseq from] General transcription and DNA repair factor IIH n=9 Tax=Glomeraceae TaxID=36751 RepID=A0A015IU72_RHIIW
---------SWEEEYKRSWDVLQEDEDGSLKRTVENLQHRMKRKKLFRDTSTIRRGIIRHMFLIIDLSEAMMEKDLRPSRLELTLSYAEQFILEYFDQNPISQLGIIVTKGGIAEKLTDLTGNPMDNIRVLKNKKNTDTDGEPSLQNSLQMARSTLIHVPAHGSREMLIIMGSLTTCDPGDIYDTIDSLVSENIRVSVVGLAAEVQICKLMCKKTKGTYGVVLNEAHFKDLLFEIIPPPPVSAAqNKAELVIMGFPSS----V--TDSMPSLCACHS----KP--TTSGYICARCNSKICDLPTDCPVCELTLVSSPHLARSYHHLFPIDNFVEVPWNSAF-ATHCFSCQMPFPNptstslgARVapdtsgrYKCNKCNQYFCIDCDVFVHEVIHNCPGCLA--------
>UniRef90_A0A8T0DT88/6-407 [subseq from] General transcription factor IIH subunit n=2 Tax=Paragonimus TaxID=34503 RepID=A0A8T0DT88_9TREM
----EKHEFLWESGYEKTWSSIKEDDAGRLVTTLEQLIHDAhaklrrKRRRLsAESDGFLRLGMMRHLFLIIDLSQAMHIQDLKPNRLVCTLRAATTFIRDYFDQNPISQLGIIVTMDRRAERLTELSGNPRCHLVALESLYSRTCEGEPSLQNALMLAESRLKYVPHHS--EIVALMANLTTCDPGDIHQTIQSLVSNRIRCSVISLAVEVFVYRALAQLTKGVFHVILDETHLKTVLKDFVPPPVAAVESDATLIRMGFPHSETFDLDCFFTKRCICHLHSQpsNSNDVGPSINprpQYACPRCRAAYCELPIECSVCGLTLAAAPHLARAYHHLFPLDTFDVITSSDPQnktietGEPlSCSGCDCLLST-HLpkYQCKKCEGLFCSACDAFLHDSVHSCPSCVSK-------
>UniRef90_A0A671P953/1-221 [subseq from] General transcription factor IIH, polypeptide 2 n=2 Tax=Sinocyclocheilus anshuiensis TaxID=1608454 RepID=A0A671P953_9TELE
--------------------------------------------------------------------------------------------------------------------------------------------------------------MPAHTSKEILVVFSSLTTCDPANIYELIKTLNGLKIRVSVIGLSAEVRVCTILTRETGGSYNVILDESHFKELLMLHVKPPPASSSSECSLIRMGFPQHVIASMSDQDAKPSFSMSTHSW----RLLL---PTPQCRAKYTELPVECKVCGLTLVSAPHLARSFHHLFPLEAFQETPLESYEGERFCEACQGELKDKSVFTCLACKKVFCVECDLFIHDTLHCCPSCI---------
>UniRef90_A0A1S4EA72/819-1209 [subseq from] uncharacterized protein LOC103507965 n=1 Tax=Diaphorina citri TaxID=121845 RepID=A0A1S4EA72_DIACI
------------------KEALEEDEDGLIESSIADIIEKSKRKRHADKIG-VRLGMMRHMNVILDCSDAMLDQDLKPTRHLCTLKLFEGFIEEFFEQNPISQLGIIVTRNKRAERLTDLSGNYRKHIETLKSSCsDpNYCVGEPSLQNSLELAYSTMRMLPTHTSRGSLDFFPSFQTCDGTDVETNLQQLSTAGIRCSVIGLAAEVCVYKLLARVTRGSYAVVLDDRHFRDLLSGQVEPIPMPDSVEASLVKMGFPHHL--SHGGKEAPFTTCMCHLEdGstggsaannnnttnktNTQsPSkLNKLGYFCPQCRSKYCELPVECRTCGLTLATSLHLARSLHHLAPVKPFLALEVKSCLSslpRKHCFACQKSFsQEKNVYKCGSCQVIYCLDCDLFIHDILHSCPGCSI--------
>UniRef90_A0A1S4EA72/1225-1255 [subseq from] uncharacterized protein LOC103507965 n=1 Tax=Diaphorina citri TaxID=121845 RepID=A0A1S4EA72_DIACI
-------------------------------------------------------------------------------------------------------------------------------------------------------------------------------------------------------------------------------------------------------------------------------------------------------------------------------------------------------------------SVYKCGSCQVIYCLDCDLFIHDILHSCPGCS---------
>UniRef90_A0A813VAH6/2-350 [subseq from] VWFA domain-containing protein n=1 Tax=Didymodactylos carnosus TaxID=1234261 RepID=A0A813VAH6_9BILA
-DE-NEDQYRWETGYERTWEVIQEDESGSISATVNAINQKNRRNELA-QIPNVRLGMMRHLYVVLDMSEAMKDQDLRPTRLFCAIELLKEFVSMYFDSNPISQIGILVTKKKRVEKISELAGNPRSHINLLEQLRYQDCEGESSIQNALELGLQTLKHMPKYSSREMLFVLGSLTTCDPGNISQTIKLCKENEIRCSVISLSAEVRIFRKLCTDTKGLYHVIMDSTHFQELLQIHSRPLPALTKFESSLVRMGFPKYrvcssesqtgnsptTTTSLTNKQEKASMCMCHLEQRdGSTGFSISGYFCPTCESKYCELPTECSVCHLTLVSAPHLARSYHFLFFVEQFIEIPRN----------------------------------------------------------
>UniRef90_A0A5K4EN31/13-347 [subseq from] General transcription factor IIH subunit n=4 Tax=Schistosoma TaxID=6181 RepID=A0A5K4EN31_SCHMA
------REFRWESGYEKTWSAIREDESGRLVTTLEQLIHDAhtqirkKRRRIGvGSTGFVRLGMMRHLFLIIDLSQAMNEQDLKPNRLICTVKAACTFVREYFDQNPISQLGIIVTSDRRAERLTELSGNPRPHLAALQSLYTRTCIGEPSLQNALLLAESRLKYTIHH--NEIVVLMASLTTCDPSDIHQTIKSLSSNRIRCSVISLAVEVFVYRALAQLTQGTFHVIMDELHLKNVLKDLVPPPVAAIETEANLIRMGFPHSETFDLDRFAVK--RCMCHLSNkptNDKTDTTTnPHYACPRCHSAYCELPVECNVCGLTLVAAPHLARAYHHLFPLDLFEPV-------------------------------------------------------------
>UniRef90_A0A5K4EN31/377-423 [subseq from] General transcription factor IIH subunit n=4 Tax=Schistosoma TaxID=6181 RepID=A0A5K4EN31_SCHMA
----------------------------------------------------------------------------------------------------------------------------------------------------------------------------------------------------------------------------------------------------------------------------------------------------------------------------------------------------QQRLCFGCNVIIPSKiPGYQCPKCKFIFCHSCDAVLHDSIHSCPGCL---------
>UniRef90_A0A5K3ENM7/6-410 [subseq from] General transcription factor IIH subunit n=1 Tax=Mesocestoides corti TaxID=53468 RepID=A0A5K3ENM7_MESCO
----EKRTYRWASGYEKTWDAIKEDQSGSLATDLERLVrdahAKLrqKRRRsnAAGETGFLRLGMMRHLYLILDLSSAMMERDLKPNRLLCSIKWLAKFVEDYFDQNPTSQLGIIAMAGSKTERITELSGSPARHLVALEELSKRQCIGEPSIQNALTMAESRLRYMPAHSSREIILVVASLTTCDPGDIHQTIQSLITHRIRCSVISLAVEVFVHRAIAEATQSSLHVILDAAHLKATLQELVPPQTVSEESEATLIRIGFPHSKPSDFEQFPVKN--CMCHLPsilnnnaptvGSWSPLKATASYICPRCRAVYCELPVECTVCGITLVAAPHLARAYHHLFPLLTFTEVPRSENSsisdggGPYCCAGCGVFLSSKpAAYKCTKCGNSFCADCDIFLHDSVHSCPTCA---------
>UniRef90_A0A3B4BCB7/1-243 [subseq from] General transcription factor IIH, polypeptide 2 n=1 Tax=Periophthalmus magnuspinnatus TaxID=409849 RepID=A0A3B4BCB7_9GOBI
--------------------------------------------------------------------------------------------------------------------------------------------------------------MPGHTSREVLIVMSSLTTCDPSNIYDLIKTLKSLRVRVSVIGLSAEVRVCSVLTRETGGRYHVILDESHFKELLLMHVTPPPTTAAAECSLIRMGFPQHTMVSLNEQDAKPSFSMAAGPGSgpgpgpgsgpgpgSGPGLSLGGYFCPQCHGKYTELPVECKVCGLTLVSAPHLARSFHHLFPLETFREKLLEDHHGDRFCEACQGELRDKTVFECPTCAAVFCVECDLFIHDSLHCCPRCIHT-------
>UniRef90_A0A3M6UX69/4-312 [subseq from] Ssl1 domain-containing protein n=1 Tax=Pocillopora damicornis TaxID=46731 RepID=A0A3M6UX69_POCDA
--EEESGGYRWLNQYERTWEVIQEDAEGSLQTVVDEISHRTKRRRVMGRSGNIRLGMMRHLFIIVDMSRAMEEADLKPSRLACSVKLLETFVTEYFDQNPISQSDK-CTKC-----YFSHLGNPQVHIGTLQKAAAKPCQGEPSLQNAMESAVQSLRHMPGHASREILILFGSLTSCDPGDVLETVHTLQQQNIRCSIIGLAAEVRVCRTVCAETQGSYGVILDERHYRELLMQHVTPPVAKTDTEAALIRMG--------------------NHLDSNGVKGLSTSGYFCPQCKSKYCDLPVECKVCGLTLVSAPHLARSYQHLFPLPQFTETDLS----------------------------------------------------------
>UniRef90_UPI00118298F5/3-365 [subseq from] general transcription factor IIH subunit 2 isoform X1 n=1 Tax=Manduca sexta TaxID=7130 RepID=UPI00118298F5
-DEEDPKEYRWETGYEKTWEAIKEDKDGLVAGLVAEFAQKAARKAAAPRRGPIRLGMMRHLLVAVDCSEAMNSQDLKPTRFLCTLKLLEKFVEEFFDQNPLSQLGLIAMKNKRAEKITELSGNVRKHIKAVQGLTNLSLTGEPSLQNTLEMAGRVLKPLPGHASRELLVLFASLTTCDPSDINVTIQTLKTEGIRCSVIGLAAEVRICKKLCQDTGGDYGVVLDDVHYRSLLLERTAPPARARALDAGLVKMGFPHaappHAATHLHHQhhhlapdppaGGDPpiTVCMCHLEEG--EGVGGEGHLCPQCRSKYCSLPAQCRTCGLTLASAPHLARSYHHLFPVEPYEELTNE--GQAQYCFACLRTF-------------------------------------------
>UniRef90_A0A0D2X104/24-337 [subseq from] General transcription factor IIH subunit n=1 Tax=Capsaspora owczarzaki (strain ATCC 30864) TaxID=595528 RepID=A0A0D2X104_CAPO3
--------YVWEQQYERTWDVLQEDAQGSLRASVEEH-ERAKRRRFKTQVQGVRRGMMRHLTIILDMSSRMDDPDLKPTRLEHSIRLLEQFVPEFFDQNPISQLNFIISRDAKAERISELGGNPAKHLESLRKKAS--TAGEISLQNSLELARESLRLMPSHTSKEVLIIMGGLASCDPGDIFQTISLLELDNIHCSVIGLSAEVRICKYLAEKTKGVHNVIIDESHFRDMLFQHITPPPASSRTEALLIRMGFPRQNLSKAAT------LCACH------KLFRAGGYICPQCKAKCCELPTTCAVCGLTLVSSPHLARSYHHLFPLAPFREVPLA----------------------------------------------------------
>UniRef90_A0A0D2X104/363-407 [subseq from] General transcription factor IIH subunit n=1 Tax=Capsaspora owczarzaki (strain ATCC 30864) TaxID=595528 RepID=A0A0D2X104_CAPO3
--------------------------------------------------------------------------------------------------------------------------------------------------------------------------------------------------------------------------------------------------------------------------------------------------------------------------------------------------------CRGCSKPTATmRSAFQCPTCCHVYCLDCDIFIHDTLHTCPSCVAL-------
>UniRef90_A0A1C7N3N9/32-399 [subseq from] General transcription and DNA repair factor IIH n=2 Tax=Mucorineae TaxID=1344963 RepID=A0A1C7N3N9_9FUNG
---------AWEEEYKRSWDILQEDAEGRLSSVVSQLQQQRKRRRLLKDTAIIQRGIIRHLFLVIDLSEAMNEKDLRPSRVELTLTYAQQFVVEFFDQNPISQLGIIITRDGIAEKLTELSGNPTDHIKAIKLKKNTETSGEPSLQNALQLARASMLGVPSHGSKEVLLLFGSLTTCDPADIHETVQLLKKEMVRVNIVGLAAEVQICRLLAETTKGTYGVVLNEAHYKDLLFE-VIPPPAvlPNKNTSNLVMMGFPKRLIE------EHPTFCVCHS------KLTLGGYICPKCKSKICELPSDCDICGLTLVSSPHLARSYHHLFPVHNFDEVKNNG-GHALHCFSCLTQFDKQETsggkFSCPKCQQEFCSECDIFVHEVLHNCPGC----------
>UniRef90_A0A1X2IXS6/31-397 [subseq from] General transcription and DNA repair factor IIH n=1 Tax=Absidia repens TaxID=90262 RepID=A0A1X2IXS6_9FUNG
---------SWEEEYKRSWDVLQEDAEGRLSSVVAQLQQQRKRRRLLKDTDVIQRGIIRHVFLILDLSEAMNEKDLRPSRVELTLTYVQQFINEFFDQNPISQLGIIVTRDGIAEKLTELGGNPSDHTRALQSKKNVETSGEPSLQNALQLARASMVGVPSHGSKEVLLVFGALTTCDPGDIHETIDLLQKDMVRVSIVGLAAEVQICRMLSRATKGSYGVILNEAHYKDLLFEAIPPPAVSSTkNTASLVTMGFPKRLME---D-H--ATLCVCHSN-----KLTLGGYICPRCKSKVCELPSDCDVCGLTLVSSPHLARSYHHLFPVDNFDEIRQPGH--STHCFSCLAPFDKNdlaGQFTCPKCKHEFCADCDIFIHEVLHNCPGC----------
>UniRef90_A0A2G4SR88/30-401 [subseq from] General transcription and DNA repair factor IIH n=4 Tax=Rhizopus TaxID=4842 RepID=A0A2G4SR88_RHIZD
--------YSWEEEYKRSWDVLQEDAEGNLSSVVSQLQQQRKrRSRLLKDTDVIQRGIIRHLFIILDLSEAMNEKDLRPSRVELTLTYAQQFVVEFFDQNPISQMGIIITRDGIAEKLTELSGNPTDHMKALKSKKNTETSGEPSLQNALQLARVSMMGVPSHGSKEVLLIFGSLTTCDPSDIHDTIDLLRKDMVRVNVVGLAAEVQICRTLSERTKGTYGVVLNEAHYKDLLFE-VVPPPAMfeNKNTSNLIRMGFPKR----LNEDH--ATFCVCHS------KLTVGGYVCPQCKSKVCELPSDCDICGLTLVSSPHLARSYHHLFPVDNFDEMKANSGHA-SHCYSCLVPFDKSEVsvgtnrFSCPKCKQEFCTECDIFVHEVLHNCPGC----------
>UniRef90_A0A8H7BYW8/30-400 [subseq from] General transcription and DNA repair factor IIH n=1 Tax=Apophysomyces ossiformis TaxID=679940 RepID=A0A8H7BYW8_9FUNG
--------YSWEEEYKRSWDVLQEDAEGRLSSVVAHLQQQRKRRRLLKDTAIIQRGIIRHLFLILDLSEAMNEKDLRPSRVELTLTYAQQFVIEYFDQNPISQLGIIVTRDGVAEKLTELSGNPTDHIRALKSKKNTETSGEPSLQNALQLARSSMLGVPSHGSKEILLIFGSLTTCDPSDIHETIDLLKKEMVRVNIVGLAAEVQICRVLSQTTKGSYGVILNEAHYKDLLFEVI-PPPAVapNKNTSNLVTMGFPKRQL---EDH---ATFCVCHS------KLTVGGYICPRCQSKVCELPSDCDICGLTLVSSPHLARSYHHLFPVDNFDEARNSGH--ASHCFSCLVPFDktDvsgaQGQFTCPKCHQEFCMDCDIFVHEVLHNCPGCW---------
>UniRef90_A0A1X2HRH6/30-398 [subseq from] General transcription and DNA repair factor IIH n=1 Tax=Syncephalastrum racemosum TaxID=13706 RepID=A0A1X2HRH6_SYNRA
--------YSWEEEYKRSWDILQEDEEGRLSSVVAQLQQQRKRRRLLKDTAVIQRGIIRHLFLVIDLSEAMNERDLRPSRVELTLTYAEQFVYEFFDQNPISQLGIIVTRDGIAEKLTELSGNPNDHARALKAGKKTDTSGEPSLQNALQLARSSMVGVPSHGSKEILMVFGALTTCDPSDIHETIDLLQKENVRVNIVGLAAEVQICRVLSRNTKGSYGVVLNEAHFKDLLFEAIPPPAiAPNRNSSNLVMMGFPRRQTEEL------ATFCVCHS------KLTTMGYICPRCASKVCELPSDCDICGLTLVSSPHLARSYHHLFPVDNFDEVRGNDHA--LHCFSClvhfdKAESTNQGRYACPRCKQEFCMDCDIFIHEVLHNCPGC----------
>UniRef90_A0A162ZY90/31-399 [subseq from] General transcription and DNA repair factor IIH n=1 Tax=Phycomyces blakesleeanus (strain ATCC 8743b / DSM 1359 / FGSC 10004 / NBRC 33097 / NRRL 1555) TaxID=763407 RepID=A0A162ZY90_PHYB8
--------YSWEEEYKRSWDVLQEDSEGRLSSAVAHLQQQRKRRRLLKDTAIIQRGIIRHLFLIIDLSEAMNEKDLRPSRVELTLNYAQQFVIEYFDQNPISQLGIIVTRDGIAEKLTELSGNPTDHIKALKTKKNTETSGEPSLQNALQLARAGMMGVPTHGSKEILLIFGALTTCDPNDVHDTIDLLQKEMVRVNVVGLAAEVQICRALSKATKGSYGVILNEAHYKDLLFEAVPPPAVApNKNTSNLVTMGFPRRQT------EEHATFCVCHS------KLTTGGYICPRCRSKVCDIPSDCDVCGLTLVSSPHLARSYHHLFPVDNFDEIRNSTRS--SNCFSCiipldKTEGNSQVHFQCPKCKQAFCVDCDIFIHEVLHNCPGC----------
>UniRef90_A0A1Y1VZC9/29-402 [subseq from] General transcription and DNA repair factor IIH n=1 Tax=Linderina pennispora TaxID=61395 RepID=A0A1Y1VZC9_9FUNG
---------AWEEEYKRSWDVIQEDESGSLQSAVQGIQEQLKRKRRLRDTTAIQRGIIRHVILVIDGSENMGTRDMRPTRIAATLQILESFVNEYFDQNPISQLAIISTKDGLAEKLTDLSGNPLDHVNALRDKSNKDLAGEPSLQNALELAMHTLRRAPTHGSREIVCIFGSLTTCDPGDIKQTQAALKHAEVRVSMVQLAAEVQVFKRICQETNGLFAVADDEIHLKDMLFECIPPPPVVSAkATSDMIQMGFPIRA---SNAQ--VPTPCVCHHE------LSFSGYICPRCRSKVCSLPTDCDVCGLPLVSAPHLARSYHHLFPEENYREIDVEVHSGAEhsgaglVCFGCEGEVKGAAArYQCPRCRKEFCLECDVFIHETLHNCPGCV---------
>UniRef90_UPI000C877C53/16-196 [subseq from] general transcription factor IIH subunit 2-like n=1 Tax=Cavia porcellus TaxID=10141 RepID=UPI000C877C53
---------------------------------------------------------------------------------------------------------------------------------------------------------------------------------------------------------------------E-LGTYHEILDESHYKELLTHHVSPPPASSSSECSLIHMGFPQHTIAALADQDAKPSFSMAHLDSSSEPGLALGGYFYPQCWAKYCELPVECKMCGLTLVSAPHLAWLYHHLFPLDAFQEIPLEEYKGERFCYGCQGQLKDQHVYVCIVFQNVFCVDCDVFVHDSVHCCPGCIHKIPIPSGI
>UniRef90_A0A8H7RMQ7/31-399 [subseq from] General transcription and DNA repair factor IIH n=1 Tax=Mucor saturninus TaxID=64648 RepID=A0A8H7RMQ7_9FUNG
---------AWEEEYKRSWDILQEDSEGRLSSVVSQLQQQRKRRRLLKDTAIIQRGIIRHLFVIIDLSEAMNEKDLRPSRVELTLTYAQQFVIEFFDQNPISQLGIIATRDGIAEKLTELSGNPTDHIKALKTKKNTETSGEASLQNSLQLARASMLGVPSHGSKEVLLIFGSLTTCDPGDIHETIDLLKKEMVRVSIVGLAAEVQICRVLCESTKGSYGIVLNEAHYKDLLFEAVPPPAVLpNKNTSNLVTMGFPRRLVE---D---HATFCVCHS------KLTVGGYICPKCKSKVCELPSDCDICGLTLVSSPHLARSYHHLFPVDNFDEIKINSEHGT-HCFSCLTQFDKLetaaAKFSCPKCAQEFCAECDMFVHEVLHNCPGCW---------
>UniRef90_D3AXK7/44-409 [subseq from] General transcription factor IIH subunit n=1 Tax=Polysphondylium pallidum (strain ATCC 26659 / Pp 5 / PN500) TaxID=670386 RepID=D3AXK7_POLPP
-------KYKWESQFERTWDDIEEDESGLRPSLQEERIMRTRRQRIDA--QRVRRGMQRHICLIVDLSKTLASQDMKPSRHQCLLNSSESFIKEFFDQNPISQISLIVTKNSKAEKLTELNGNPNRHITALKNTSAM--EGDPSIQNSLEVAISTLSHVPKYGSREIIVIYSSLTTCDPGDLTKTIEILKNEQIRVSFIHMAAELFICKHISEQTHGTMKVVLNEEHFNECLMLHCQPPPTFGKTEAALVEMGFPQQHTSSI------PMMCMCHE------QLRYVGYTCPRCSSKFCELPTDCQICNLSLVSSPHLARSYHHLFQVPLFTEINWRELKTEISCFGCLTVPKSSSLFfGCPRCKQSFCFECDQFIHESLHNCPGCENN-------
>UniRef90_A0A068RHK8/32-404 [subseq from] General transcription and DNA repair factor IIH n=2 Tax=Lichtheimia TaxID=688353 RepID=A0A068RHK8_9FUNG
---------SWEEEYKRSWDVLQEDEEGRLSSVVAQLQQQRKRRRLLKDTAVIQRGIIRHMFLVIDLSEAMNEKDLRPSRVELTVTYAKQFVIEYFDQNPISQLGIIITRDGIAEKLTELSGNPNDHTRALDTRKNIETSGEPSLQNALQLARSSMVSVPSHGSKEILLIFGALTTCDPSNIHDTVSLLQKENVRVNIVGLAAEVQICRVLSKMTKGSYGVVLNEAHYKDLLFEAIPPPAtAPNRSASNLVQMGFPRRHT------ESQATFCVCHS------RLTTVGYVCPRCGSKVCDLPSDCDICGMTLVSSPHLARSYHHLFPVDNFDEVRLSALH-HTHCFSCLVAFdKDagtaaagTSAYACPKCKHEFCPDCDIFIHEVLHNCPGCW---------
>UniRef90_A0A2P6N5T3/7-377 [subseq from] General transcription factor IIH subunit n=1 Tax=Planoprotostelium fungivorum TaxID=1890364 RepID=A0A2P6N5T3_9EUKA
--KEERRSYNWEKGIDKTWENIGEDDS-DLRAQER----KRKKRSTQKAIQNVRKGMTRYVFVVLDLSKSILDKDMKPSRLTVAVKTVEAFILDYFDQNPLSQMGVIVARSSLAEKITELSGNPSKHISTLTS-TSTNVSGEFSLQNSLEVARSTLCYVPAYGSREIIIVSGSLSTCDPGDIFETVELLKKEGIKVHIIGLSAEVYVCRAVTERTSGSYHVALNEPHFRELLLNLSPPPPSSSKTETRLIKMGFPQRR------ADISPSLCACHQ----QP--KYGGYYCPQCQSKCCELPTDCQVCGLTLISSPHLARSYHHLFPVPYFIEhVPpVAQktFgRDEAACLSCRVALSQAAVYTCPQCKGNFCTECDDYIHDSLHNCPGCE---------
>UniRef90_A0A1X2GE48/31-396 [subseq from] General transcription and DNA repair factor IIH n=1 Tax=Hesseltinella vesiculosa TaxID=101127 RepID=A0A1X2GE48_9FUNG
---------SWEEEYKRSWDVLQEDAEGRLSSVVAQLQQQRKRRRHLKDTDVIQRGIIRHVFLVVDLSEAMNDKDLRPSRIELTIMYAQQFITEFFDQNPISQLGIIVTHDGIAEKLTELSGNPSDHTRALQNKSNIETSGEPSLQNALQLARASMVGVPNHGSKEIIMVFGSLTTCDPGDIHETIDSLQREMVRVSIVGLAAEVQICKVISHATKGSYGVILNEAHFKDLLFEAVPPPPVApNKSTASLVTMGFPKRLME------HHTSLCVCHA------KLTSGGYICPRCKSKVCELPSDCDICGLTLVSSPHLARSYHHLFPVDNFDEIRQPG--HTTHCYSCLAYFDKNdlaGQFTCPKCKKEFCADCDLFIHEVLHNCPGC----------
>UniRef90_A0A8J4Q4B1/34-406 [subseq from] General transcription factor IIH subunit n=1 Tax=Polysphondylium violaceum TaxID=133409 RepID=A0A8J4Q4B1_9MYCE
-------KYKWENRFERPWDMIEEDEDGGLRPSIDEERNNRNRRLRKGENKRVRRGMQRHLCLVLDLSKTLANQDLKPSRYFVMLQSCELFIKEYFDQNPISQISLIITKNSKAEKITELSGNPSRHIQAMKDAIAM--EGEPSIQNALDVAISNLSFVPKYGSREILFLFSSLTSCDPRDLAATIKTLKAENIRVSFIHLAAELYICKYISEQTNGTSKVILNEEHLQESLLENCQPPPTIGKVEASLVEMGFPQKQTLP------FPSPCICHE------KMRFSGYSCPKCSSKSCELPTECQICNLSLVSSPHLARSYHHLFPIPMFQEINWRTLSGDFSCYGCLIPPTSSSLYfQCPRCTQSFCLDCDLVIHESLHNCPGCENNLDNPP--
>UniRef90_UPI0004F0CE39/1-189 [subseq from] LOW QUALITY PROTEIN: general transcription factor IIH subunit 2-like n=1 Tax=Acanthisitta chloris TaxID=57068 RepID=UPI0004F0CE39
-----------------------------------------------------------------------------------------------------------------------LTGNSKKHITALKKAVDMNCSGEPSLYNSLNLAMQTLKHMPGHTSREVLVVFSSLTTCDPANIYDLIKCLKAVKIRVSVIGLSAEVRVCTVLAQETGGTYHVILDESHYKELLMFSVTPPPAGSSSECSLIRMGFPQHTIAYLSDQDAKPSFSMVQLENNSEPGLTLGGYFCPQCRAKYCELPVECKIC---------------------------------------------------------------------------------------
>UniRef90_A0A8H7SIT7/32-400 [subseq from] VWFA domain-containing protein n=1 Tax=Thamnidium elegans TaxID=101142 RepID=A0A8H7SIT7_9FUNG
---------AWEEEYKRSWDILQEDSEGRLSSVVSQLQQQRKRRRLLKDTAIIQRGIIRHLFLILDLSEAMNEKDLRPSRVELTLTYAQQFVIEFFDQNPISQLGIIATRDGIAEKLTELSGNPTDHIKALKTKKNTETSGEASLQNALQLARASMLGVPSHGSKEVLLIFGSLTTCDPGDIHETVDLLKKEMVRVNIVGLAAEVQICRVLCEATKGTYGIVLNELHYKDLLFEVV-PPPAvlPNKNTSNLVTMGFPRRLI---EDQ---ASFCVCHS------KLTVGGYICPKCKSKVCELPSDCDICGLTLVSSPHLARSYHHLFPVDNFDEIKGNSEHGT-HCFSCLTQFdklETSgAKFSCPKCAQEFCAECDIFVHEVLHNCPGCW---------
>UniRef90_A0A1Y1Z2W4/27-406 [subseq from] General transcription and DNA repair factor IIH n=1 Tax=Basidiobolus meristosporus CBS 931.73 TaxID=1314790 RepID=A0A1Y1Z2W4_9FUNG
---------AWEEEYKRSWDVVQEDEQGSLRSVVANL-QQQKRRRLLRDTSTIRRGIIRHLYLILDMSADMMEKDYRPHRLGLTVNYVEAFVLEYFDQNPISQLGLIITRDGIAEKLTELSGNPMDHIRAIRNKNNQDCIGEPSLQNALEMARSSLSHVPAHGSREILAIFGSLTTCDPGNIHETIQLLKDEEIRCSMVQLSAEVQVFKTLCRETGGKFAVAMNDNHYRDIMFETIPPPPTTAaKSSSNLVKMGFPTRIVESI------PSFCVCHQ------KLVLGGYVCPRCKSKICELPTDCDVCNLTLVSSPHLARSYHHLFPVDNFVDVDTQHCT-STCCFACQVAFEnkrDEPTdgsppsditprFRCPKCDQHFCIECDLFVHDILHNCPGCSQK-------
>UniRef90_A0A367KWE1/31-400 [subseq from] General transcription and DNA repair factor IIH n=1 Tax=Rhizopus stolonifer TaxID=4846 RepID=A0A367KWE1_RHIST
---------AWEEEYKRSWDILQEDAEGNLSSVVSQLQQQRKRRRLLKDTDVIQRGIIRHLFIILDLSEAMNEKDLRPSRIELSVTYAQQFVIEFFDQNPISQLGIITMRDGIAEKLTELSGNPTDHIKALKTKKNTETSGEPSLQNALQLARASMLGVPSHGSKEVMLIFGSLTTCDPMDIHETIDLLKKDMVRVNVVGLAAEIQICRSLSEKTKGTYGVVLNEAHYKDLLFEVVPPPAVMqNKNTSNLIKMGFPKR----LAEDN--ATFCVCHS------KLTLGGYVCPQCKSKVCELPSDCDVCGLTLVSSPHLARSYHHLFPVDNFDEVKNQSR-HTTHCFSCliQFDTSEPSVvgnrFSCPKCKQDFCAECDLFVHEVLHNCPGC----------
>UniRef90_A0A0V0JD58/20-420 [subseq from] General transcription factor IIH subunit (Fragment) n=1 Tax=Schistocephalus solidus TaxID=70667 RepID=A0A0V0JD58_SCHSO
-------NFRWESGYEKTWDAIKEDESGSLVTRLEQLVREAhshlrqKRRHLArgNQAGHVRLGMMRHLFLVIDMSTAMLERDLRPSRILCTLRSAAKFVEDFFDQNPTSQLGIITTSDTKAKRITELSGSPARHLAALADLAKQQCSGESSLQNALTLAESRLKHMPEHSSREIIILVGSLTTCDPGDIHQTIQSLIAQHIHCSVISLAVEVFIHKALAESTQGSMHVILDALHLKTVLQDFVPPPVAKEDTEATLIRIGFPHSRPSDFDEFPVKN--CMCHLpssqlGGDapSSTSSTVGplkssaSYACPRCRAVYCELPTECTVCGTTLVAAPHLARAYHHLFPLPTFREetVPPDTENpTETICSSCAVILRPKTLsYRCPKCSYVFCSDCDIFLHDSVHSCPTC----------
>UniRef90_A0A4S2LEH1/3-406 [subseq from] General transcription factor IIH subunit n=2 Tax=Opisthorchis felineus TaxID=147828 RepID=A0A4S2LEH1_OPIFE
---EEKREFRWESGYEKTWNAIREDDAGRLVTTLEQLVHDAhsqlrkKRHRaAVGTEGFVRLGMMRHLFLIIDMSSAMQVQDLKPTRLVCTLRAVAEFVRDYFDQNPISQLGIIVTADRQAERLTELSGNPRCHLAALETLFTRPCSGEPSLQNALTLAESRLKYTPHHS--EILVIMASLTTCDPGDIHKTIQSLATNHIRCSVVSLAVEVFVFRALAQITQGQFHVILDEPHLKTVLKNFIPPPAATVDAPATLIRMAFPHSETFDLR--NFSTVLCMCHLNQQgCSTDSSRPQYACPRCCAAYCELPVECSVCGLTLVAAPHLARAYHHLFPLDAFTPIsPaeLRQTNPDQLprtetgiitCAGCDVVLPEHLtANQCPKCHALFCNTCDAFLHDTVHSCPTCILRFP-----
>UniRef90_A0A8H7S3X7/30-356 [subseq from] General transcription and DNA repair factor IIH n=1 Tax=Mucor circinatus TaxID=2054153 RepID=A0A8H7S3X7_9FUNG
---------AWEEEYKRSWDVLQEDEEGRLSSVVAQLQQQRKRRRLLKDTAVIQRGIIRHLFLIIDLSEAMNEKDLRPNRIDLTISYAKQFVIEYFDQNPISQLGIIVTRDGIAEKLTELSGNPTDHVTALETRNNVETSGEPSLQNALNLARASMIGVPSHGSKEVVLIFGALTTCDPSDIHDTVYLLQKENVRVNIVGLAAEVQICRELCNKTKGTYGIVLNEAHYKDLLFDAIPPPAiAPTKNRSNLVMMGFPRK------HRENQATFCVCHS------KLTTVGYICPRCRSKVCELPSDCDVCGLTLVSSPHLARSYHHLFPVENFDEIRTSNLQS-MHCFSC-----------------------------------------------
>UniRef90_A0A8H7S3X7/384-413 [subseq from] General transcription and DNA repair factor IIH n=1 Tax=Mucor circinatus TaxID=2054153 RepID=A0A8H7S3X7_9FUNG
-------------------------------------------------------------------------------------------------------------------------------------------------------------------------------------------------------------------------------------------------------------------------------------------------------------------------------------------------------------------QYYACPKCKQEFCMDCDIFIHEVLHNCPGC----------
>UniRef90_A0A5S6QUB5/5-382 [subseq from] General transcription factor IIH subunit n=1 Tax=Trichuris muris TaxID=70415 RepID=A0A5S6QUB5_TRIMR
---KSEETYCWEKAYEKPWEALKVDESGSLEASVINAAHENKRKELYRRKKNIRLGIMRQVCLVLDMSAAMNDRDLQPTRLLCTLKHMSNFLDDFFDQNPISQVCLLGVRDKKVTKLTEFASNPRKQKEALNEHLYDEGSGEFSLQNSLEKAISLLKDTPSHCIREVLAVVGSLGSCDPGDISSTIESLGAHKVVCNLIILSAEVFIYKKVAEATGGKHTVILDEADFKETLSFFVIPPAASTTMDCSLVRMGFPERVE----SKD-RWSFCACHANPNnPNANLTRQGYFCPQCKSKYCSLPTECRVCGLILISAQHLARSHQHLFPVGTFTEVELpKERKSEIACYACLLPIS-VRAYTCVRCKNQFCIDCNLFIHQTLHVCPGC----------
>UniRef90_A0A0L0HAK2/39-353 [subseq from] General transcription and DNA repair factor IIH n=1 Tax=Spizellomyces punctatus (strain DAOM BR117) TaxID=645134 RepID=A0A0L0HAK2_SPIPD
---------SWEEEYKRSWDILQEDEQGSLQGVVASIQQQLKRRRLHRDTATVQRGIIRHLYLVIDLSRAMAELDLKPSRIECTMRLAEEFIGEYFDQNPLSQLGIIITRDGLAEQLTELTGNPTDHTSALQKRSNREPKGEPSLQNALELARTSLAHVPSHGSREILVLYASLTTCDPDNILDTLESLKRECIRVSMVGLSAEVQVCRTICRETKGTYNVVLNEMHYKDILFENIPPPVATAQRTASLIQMGFPTTR--T----YEEPTLCACHH------KLIRKGYVCPRCSSTVCEIPTDCPVCSLTLVSSPLLARSYHHLFPVENYKEIGW-----------------------------------------------------------
>UniRef90_A0A0L0HAK2/402-431 [subseq from] General transcription and DNA repair factor IIH n=1 Tax=Spizellomyces punctatus (strain DAOM BR117) TaxID=645134 RepID=A0A0L0HAK2_SPIPD
---------------------------------------------------------------------------------------------------------------------------------------------------------------------------------------------------------------------------------------------------------------------------------------------------------------------------------------------------------------------FECPKCKEQFCLECDAYVHDVLHNCPGCVN--------
>UniRef90_A0A197JN43/7-388 [subseq from] General transcription and DNA repair factor IIH n=1 Tax=Linnemannia elongata AG-77 TaxID=1314771 RepID=A0A197JN43_9FUNG
--------YAWEEEYKRSWDVLQEDEHGSLAGVVNSLQQAAKRKRLLRDTDPIQRGIIRHLFIIIDLSKAMQEKDLRPSRLSLTFTYLEAFIAEFFDQNPISQIGLVGTKDGLAEKLTELSGNPTEHIRALKLKKFQETGGEPSLQNALEMARSSLVHVPAHGSREILVIMGSLTTTDPGNIHDTITQLTQDNIRASVIALAAEVQVLKVLTTQTKGTFGVAMNEGHYRDLLFEVI-PPTAvtTTKSASNLVQMGFPSRS------NDSAATLCACH--G----KLTLGGYICPRCNAKLCDIPTECDICTLTLVSSPLLARSYHHLFPVENFIEVTWKDAATTTQCFSCQKMFLSPHKislqlqattdagrYQCKLCEKTFCADCDVFIHDVLHNCPGCLSQ-------
>UniRef90_A0A444V2S1/1-46 [subseq from] Occludin n=1 Tax=Acipenser ruthenus TaxID=7906 RepID=A0A444V2S1_ACIRT
MDEEPERAKRWEGGYERTWEILKEDESGSLKATVENILFKAKRKRF-------------------------------------------------------------------------------------------------------------------------------------------------------------------------------------------------------------------------------------------------------------------------------------------------------------------------------------------------------------
>UniRef90_A0A444V2S1/56-236 [subseq from] Occludin n=1 Tax=Acipenser ruthenus TaxID=7906 RepID=A0A444V2S1_ACIRT
------------------------------------------------------------------------------------QQLLEYFVEEYFDQNPISQMGIITTKNKRAEKLTDLAGNPKKHIADLKKAKDTTCVGEPSLYNSLSLAMQTLRHMPGHASREVLVIFSSLTTCDPANIYELIKSLKALKIRVSVIGLSAEVRVCTVLTRETGGTYHVILDESHYKELLQYHVKPHPASSSSDpkVSAPLMSMPPPNVYSSS------------------------------------------------------------------------------------------------------------------------------------
>UniRef90_A0A1Y1UXK5/29-409 [subseq from] General transcription and DNA repair factor IIH n=2 Tax=Piromyces TaxID=4821 RepID=A0A1Y1UXK5_9FUNG
---------AWEDEYKRSWDILQEDEKGSLQGVVSSIQ-HTKRRRLIKDTSTIQRGIIRNLFVIIDLSNSMAEKDLKPSRRDLTFTLLEQFINEYFDQNPISQLGIIVTRDGLSEKLTELSGNSSEHIEELKVKINRETRGEPSLQNSIELAKNSLCHSPPHGTREILILMASLTTCDPGDINETIKHLKQNHIRVSIIGLAAEVQICKRICNETKGTYGVVLNEAHYKDILFEMIPPPSTtSAKTEVGMIEMGFPRRIT------ERFPTACACHQ----RP--IQGGNICPRCFSKACELPTKCAICGLTLVSSPHLARSYHHLFPVPNYMEVPRQKISAvsPTHCFGCQQPFENiptimnrnpaeqsSGRYECPKCLKQFCVDCDIYIHDVLHNCPSCIQ--------
>UniRef90_A0A8C9F016/56-234 [subseq from] C2H2-type domain-containing protein n=1 Tax=Pavo cristatus TaxID=9049 RepID=A0A8C9F016_PAVCR
-----------------------------------------------------------------------------------------------------------------------------------------------------------------------------------------------------------------------AGTYHVILDESHYKELLMHHVSPPPASSSSECSLIRMGFPQHTIASLSDQDAKPSFSMAQLENNSEPCLTLDGYFCPQCRAKYCELPVECKVCGLTLVSAPHLARSYHHLFPLDAFQEVPLEEYQGERCCQGCQAEIKDQNVYICKTCKNAFCVECDVFVHDSLHCCPGCIHEHPAPVS-
>UniRef90_A0A0N4UV77/4-379 [subseq from] General transcription factor IIH subunit n=1 Tax=Enterobius vermicularis TaxID=51028 RepID=A0A0N4UV77_ENTVE
--DEEQKGYTWETAYAEglnIREVLQEDETGSVEKSVMRLILEAKKKRrQVDRPVKVRLGIMRYVYIIIDCSSTMAEKSLSTTHLNVTLKALDHFVEKFSEANPISQLGIIVCKDKRTERLIPLTGNVRLVKEALSTLTELSCRGEFSLQNSLTLAMKSLKDLPGYASREVIAIISSLSTCDPSNIFATFEVLKRSNIQCSVIGLNAEVFVYKKLATTTSGRYDVVLDKSHFEILLGEHVNPPKAKKDFETSVVRMGFPSRQ--NIED----VTFCLCHQSEQREPL--GRGFLCPQCGARYCSLPVECRICKLTLISAPQLARSFLHLLPLAAFKEIDSKE--GE-TCFGCDR-ILDEKCFSCKNCESVFCLDCDLLLHESLQICPACS---------
>UniRef90_A0A433DNQ5/30-244 [subseq from] VWFA domain-containing protein n=3 Tax=Jimgerdemannia flammicorona TaxID=994334 RepID=A0A433DNQ5_9FUNG
--DPPQQGYAWEEEYKRSWDVLQEDSEGRLSSVVAQLQQQAKRKRLLRDTATIQRGIIRHLFLVIDLSEAMNEKDLRPSRLELTLLYAEQFVLEYFDQNPISQLGIILMRDGLAEKLTELSGNQMDHVRALKNKKNQETSGEPSLQNALEVARTSLTHVPSHGSREVVIIFGALTTCDPGNIYETIEHLKRDIVRVSVVGLAAEVQICKILCRETKG----------------------------------------------------------------------------------------------------------------------------------------------------------------------------------
>UniRef90_A0A433DNQ5/277-400 [subseq from] VWFA domain-containing protein n=3 Tax=Jimgerdemannia flammicorona TaxID=994334 RepID=A0A433DNQ5_9FUNG
-----------------------------------------------------------------------------------------------------------------------------------------------------------------------------------------------------------------------PGTYGIILNEAHYRDLLFEVI-PPPAvTTSkNTSNLVMMGFPTRTV------EAQASYCVCHS----KP--TLGGYICPRCGSKVCELPADCDVCGLTLVSSPHLARSYHHLFPVDNFIEVPWSSAKST-QCFSCQNP--------------------------------------------
>UniRef90_A0A433DNQ5/426-453 [subseq from] VWFA domain-containing protein n=3 Tax=Jimgerdemannia flammicorona TaxID=994334 RepID=A0A433DNQ5_9FUNG
---------------------------------------------------------------------------------------------------------------------------------------------------------------------------------------------------------------------------------------------------------------------------------------------------------------------------------------------------------------------YACPRCSHHFCVDCDLFVHEVLHNCPGC----------
>UniRef90_F1LAG8/11-382 [subseq from] General transcription factor IIH subunit 2 (Fragment) n=4 Tax=Ascaris suum TaxID=6253 RepID=F1LAG8_ASCSU
-----QKGYTWEIAYAEglnIREVLEEDESGSVEKSVAKLIFEAKRKRrLTDRPARIRLGIMRYVYIIIDCSLAMTEKTLLPTRLNVTLKVLNQFLEKFSEQNPISQVGIIICRDKRAERLIQLTGTIRAVKEALSTINEASCHGEFSLQNGLLVALRSLQHFPGHASREIIAIVASLSTCDPSNIFGTFEVLKRNNVRCSVIGLSAEVFVYKKLCSTTSGRYDVILDGDHFELILNEYTNPPVTKRNVESCVVRMGFPSHQII------QKPAFCLCHQSENRPPGG--RGFLCPQCGARYCSLPVECRVCKLMLISAPQLARSFHHLLPLPAFKEVDTT----SGICFGCAKPL-EQKSFACKSCDANYCIDCDLLLHESLQLCPACP---------
>UniRef90_A0A1Y2H290/31-411 [subseq from] General transcription and DNA repair factor IIH n=1 Tax=Lobosporangium transversale TaxID=64571 RepID=A0A1Y2H290_9FUNG
--------YAWEEEYKRSWDVLQEDEHGSLAGVVNSLQQAAKRKRQLRDTDPIQRGIIRHLFIIVDLSSSMQEKDLRPSRLSLTFTYLEAFVAEYFDQNPISQIGLIGTKDGLAEKLTELSGNPTEHIRTLKMKKFQEVGGEPSLQNALELARNSLIHVPAHGSREILVIMGSLTTTDPGNIHDTIAQLVQDNIRASVIALAAEVQVLKSLSTQTKGTFGVAMNEGHYRDLLFE-VIPPTAVTTtkTSSNLVQMGFPARS-----NESA-ATLCACH------NKLTLGGYICPRCNSKLCDIPTECDICTLTLVSSPLLARSYHHLFPVENFIEVAWKDAAATTACFSCQKSFLSPHKvslqlqattdagrYQCKLCDKTFCADCDLFIHDVLHNCPGCLS--------
>UniRef90_A0A3B3U4S4/21-223 [subseq from] General transcription factor IIH subunit 2-like n=1 Tax=Poecilia latipinna TaxID=48699 RepID=A0A3B3U4S4_9TELE
--------------------------------------------------------FMRHLYVVIDCSRSMEDQDLKPNRLTSTLKLMEGFIDEYFDQNPISQVGIITTKNKRAEKLTELAGNPKKHIAALKKAVDSSCVGEPSLYNSLSLAIQTLKHMPGHTSREILIILSSLTTCDPANIYELIKTLKSLKVRVSVIGLSAEVRVCTVLTRETGGSYHVILDESHFKELLMYHVKPPPASFSSESSLIRMGQLCHRL----------------------------------------------------------------------------------------------------------------------------------------
>UniRef90_A0A7F5RJN1/10-311 [subseq from] general transcription factor IIH subunit 2 n=1 Tax=Agrilus planipennis TaxID=224129 RepID=A0A7F5RJN1_AGRPL
-----------------------------------------------------------------------------------ELXLLEIFIEEFFDQNPISQLGILIMQNKRSEKISDLAGNHHKHLKAVRSLSHTSLIGEPSLQNGLDMAFKMLKLLPSHASREILVIMGGLTTCDPGDITVTIDALKSEGVRCSVIGLAAEVHVCRSLSNQTGGVYNVILDDCHYKDLLLQHVEPPPAATCLESSLIKMGFPHQMVIEG--VEEPLTMCMCHVDSVDEGSkLSTGGYYCPQCCSKYCELPVECKACGLTLVSAPHLARSYHHLFPAANFSEINYEKQ--VTSCFGCQKQFTDieKHIYLCPSCSKFFCLDCDIFIHDTLHTCPGCA---------
>UniRef90_Q86KZ2/34-416 [subseq from] General transcription factor IIH subunit 2 n=1 Tax=Dictyostelium discoideum TaxID=44689 RepID=TF2H2_DICDI
-DEDGTNKYKWENRFEKTWLTIDEDEHGLRPSNQEERNTRNRrlknkdRDGILSQDQRVRRGMQRHLCLILDLSKTLSNQDLKPSRYQVLLQNVELFIKEFFDQNPISQLSIIITKNSKAEKISELSGNRLRHIQAMKDAIAM--EGEPSIQNSLEVALSSLCYVPKYGSREVLFIFSSLTTCDPSSLQKTIQSLKNESIRVSFIHMAAELYICKAIAEQTNGTSKVILNEEHFNESLMLKCQPPPTIGKTEAALVEMGFPQQITST------VPSPCICHE------KMKYSGYICPRCGVKSCELPTDCQICNLSLVSSPHLARSYHHLFQIPLFNEVNWKELNKNVTCIGCLSSSEKSilsLFFSCPRCQEIFCLDCDLFIHESLHNCPGCENKL------
>UniRef90_A0A8H7PGK2/45-432 [subseq from] General transcription and DNA repair factor IIH n=1 Tax=Mortierella isabellina TaxID=91625 RepID=A0A8H7PGK2_MORIS
---------SWEEEYKRSWDVLQEDSEGRLSSVVAQLQQQMKRRRLLRDTATVQRGIIRHFFLVIDLSEAMNEKDLRPSRLELTLTYAKQFVMEYFDQNPISQLGIIVIRDGIAERLTDLSGNPTDHLRALKNKRNQETSGEPSLQNALDMACASLVNVPSHGSREVLVIYGSLTTCDPGDIYDTIATLKKENVRVSFVGLAAEIQVCRKLCKETNGktektnhivngarSYGVVLNEAHFKDLLFEAIPPPAVTQTrNTSNLVMMGFPTK------SNDLHPSFCVCHS------KLTVGGYICPRCSSKICELPTDCDVCGLTLVSSPHLARSYHHLFPVDNFLEVPWSGAKS-INCFACQtafdsspmagaGLESNSGRYSCPRCFNHFCVDCDIFVHEVLHNCPGC----------
>UniRef90_UPI0006D711B0/24-191 [subseq from] general transcription factor IIH subunit 2-like n=1 Tax=Myotis lucifugus TaxID=59463 RepID=UPI0006D711B0
-------------------------------------------------------------------------------------QLLEYFVEEYFDQNPISQIGIIVTKSKRAEKLTELSGNPRKHITSLKKAVDMTCHGEPSLYNSLNMAMQTLKHMPGHTSREVLIIFSSLTTCDPSNIYDLIKTLKTAKIRVSVIGLSAEVRVCTVLARETGGTYHVILDESHYKELLTHHVSPPPASSSSECSLIRMG----------------------------------------------------------------------------------------------------------------------------------------------
>UniRef90_A0A1S0UJE8/4-377 [subseq from] Nucleolar protein 14 n=2 Tax=Loa loa TaxID=7209 RepID=A0A1S0UJE8_LOALO
-DDEPEG-YTWEVDYAdglNIRDVLHEDESGSIEKSVAKLILDTKRKkRLNNRPAKVRLGIMRYLYLVIDCSFSMADKSIPPSRLAVTIKALNQFLDKFSEQNPISQVGIVVCKDKRAECLIPLTGNVRLVKESLSTITEVLCHGEFSLHNSLMAAIKSLHSYPGYASREVILIVASLSTCDPSNIFGTFELLKRYHIRCSVISLSAEVFIFRKLCSATSGCHNVILDSTHFEVILNEHANPPISSRNAESSVVRMGFPAHES--I----DSPSFCLCHQSE-IRPSG-GRGFFCPQCGARYCSLPVECRICKLTLISAPQLARSLHNLLPLPAFEEIDT----TERVCFACIRQLDDK-SFVCKNCKSTFCIDCDVLLHESLQICPGC----------
>UniRef90_A0A8H7UFT1/33-244 [subseq from] General transcription and DNA repair factor IIH n=1 Tax=Umbelopsis vinacea TaxID=44442 RepID=A0A8H7UFT1_9FUNG
--------YSWEEEYKRSWDVLQEDAEGRLSSVVAHLQQQMKRRRLLRDTATVQRGIIRHLFLVIDLSEAMNEKDLRPSRLELTLTYARQFVTEYFDQNPISQLGIIVIRDGVAERLTDLSGNPTDHLRALKNKRNQETSGEPSLQNALDMACASLVNVPSHGSREVLVVYGSLTTCDPGDIYDTIAQLKKEHVRVSFVGLAAEIQVCRTLCKETNGKFE-------------------------------------------------------------------------------------------------------------------------------------------------------------------------------
>UniRef90_A0A8H7UFT1/265-432 [subseq from] General transcription and DNA repair factor IIH n=1 Tax=Umbelopsis vinacea TaxID=44442 RepID=A0A8H7UFT1_9FUNG
------------------------------------------------------------------------------------------------------------------------------------------------------------------------------------------------------------------------GSYGVVLNEAHFKDLLFEAIPPPAITQTrNTSNLVMMGFPTK------SNDLHPSFCVCHS------KLTVGGYICPRCSSKICELPTDCDVCGLTLVSSPHLARSYHHLFPVDNFIEVPWSGINS-LHCFACQTAFEsspppgaglesNSGRYSCPRCHNQFCVDCDIFVHEVLHNCPGC----------
>UniRef90_A0A0K0IZU1/4-378 [subseq from] General transcription factor IIH subunit n=4 Tax=Onchocercidae TaxID=6296 RepID=A0A0K0IZU1_BRUMA
-DDEPEG-YTWEVDYAdglNIRDVLREDESGSIEKSVAKLILDAKRKkRLNNRPAKVRLGIMRYVYLVIDCSFSMADKSIQPSRLAVTIKALNQFLDKFSEQNPISQVGVVVCRDKRAERLIPLTGNVRLVKESLSTITELLCHGEFSLHNSLMATIRSLHSYPGHASREVILIVASLSTCDPSSIFGTFELLKRYHIRCSVVSLSAEIFVFKKLCSITSGRHDVILDSSHFEVILSEHAIPPVCSRNAESSVVRMGFPAHESI-----D-CPSFCLCHQS-EVRPSG-GRGFFCPQCGARYCSLPVECRICKLTLISAPQLARSLYNLLPLPAFEEIDT----AEGTCFACIRQLDDK-SFICKSCKSTFCIDCDVLLHESLQICPGCK---------
>UniRef90_S2K724/32-365 [subseq from] General transcription and DNA repair factor IIH n=3 Tax=Mucor TaxID=4830 RepID=S2K724_MUCC1
---------AWEEEYKRSWDILQEDSEGRLSSVVSQLQQQRKRRRLLKDTAIIQRGIIRHLFLVIDLSEAMNEKDLRPSRVELTLTYAQQFVIEYFDQNPISQLGIIVTRDGIAEKLTELSGNPTDHIKALKSKKNTETSGEPSLQNSLQLARASMLGVPSHGSKEVLLVFGSLTTCDPSDIHETIDLLKKEMVRVNIVGLAAEVQICRLLCESTKGTYGVVLNEAHYKDLLFEVV-PPPAvlPNKNTSNLVTMGFPRRLIE---D---QPSFCVCHS------KLTLGGYICPRCKSKVCELPSDCDICGLTLVSSPHLARSYHHLFPVDNFDEIKPN-SGRETHCFSCLTEFADK----------------------------------------
>UniRef90_A0A194RD67/4-342 [subseq from] General transcription factor IIH subunit 2 n=2 Tax=Papilio machaon TaxID=76193 RepID=A0A194RD67_PAPMA
-DEQDPKEYRWETGYEKTWEAIKEDEDGLVEGLVAEFAQKAARKSAAPRKGPVRLGMMRHLLVAIDCSEAMNCPDLKPIRFLCTLKLLEKFVEEFFDQNPLSQLGIIAMKNKRADRITELSGNIRKHIKAVQSLSNLALVGEPSLQNTLELAGRIL-----------NVLFASLTTCDPGDIVPTIQGLKTDGIRCSVIGLAAEVRICKKLCQDTGGEYGVVLDDVHYRSLLLEHTSPPPRARALDAGLVKMGFPHTPPPnTQSDPsgNADPPItvCMCHLEEG--EGVGGEGHLCPQCRSKYCSLPAQCRTCGLTLASAPHLARSYHHLFPVEPYEELINE-G-QAQSCFACIR---------------------------------------------
>UniRef90_I1BTV5/31-388 [subseq from] General transcription and DNA repair factor IIH n=1 Tax=Rhizopus delemar (strain RA 99-880 / ATCC MYA-4621 / FGSC 9543 / NRRL 43880) TaxID=246409 RepID=I1BTV5_RHIO9
---------AWEEEYKRSWDVLQEDAEGNLSSVVSQLQQQRKRRRLLKDTDVIQRGIIRHVFIIIDLSEAMNEKDLRPSRIELTLTYAQQFVVEFFDQNPISQLGIIITRDGIAEKLTELSGNPTDHIKALKSKKNTETSGEPSLQNALQLARASMLGVPSHGSKEVLLIFGSLTTCDPSDIHDTIDLLRKELVRVNVVGLAAEVQICRALR-----TYGVVLNEAHFKDLLFEVVPPPAVMqNKNTSNLIKMGFPKRLVE----D--NATFCVCHS------KLTMGGYICPRCKSKVCELPSDCDICGLTLVSSPHLARSYHHLFPVDNFDEVKNNISGYATHCFSCLSQLDKSEVvggnrFSCPKCKQEFCAECDIFVHES-----------------
>UniRef90_A0A397J494/29-406 [subseq from] General transcription and DNA repair factor IIH n=1 Tax=Diversispora epigaea TaxID=1348612 RepID=A0A397J494_9GLOM
---------VWEEEYKRSWDVLQEDEDGSLKRSIDHLQNRLKRKRLLRDTSTIRRGIIRNMFLIIDLSEAMMEKDLRPSRLDLTLSYAEQFILEFFDQNPISQLGIIVSKGGVAERLTGLSGNPMDNIIALKNKKNIDVDGEPSLQNSLELARSSLIHTPTHGSREILLIMGSLTSCDPGDIYESIEDLVKDNVRVSIVGLSAEVQICKYICKRTKGTYGVVLNEAHFKDLLFEIIPPPPVSvAQSNSKLVMMGFPSSV------NQSSPYLCACHN----KP--VTSGYTCARCNSNICDIPTECPICELTLVSSPHLARSYHHLFPVENYTEVPWNSAT-TTHCFACQisfPSLSERTLpknletssgrYNCQKCNQHFCIDCDVFVHEAIHNCPGCL---------
>UniRef90_A0A4Q0A1L7/42-416 [subseq from] General transcription and DNA repair factor IIH n=1 Tax=Dimargaris cristalligena TaxID=215637 RepID=A0A4Q0A1L7_9FUNG
---------AWEEEYKRSWDGIREDEGGSLTSMVANLQQQKKRRRRLRDTASVQRGIIRHVIIILDMSSAMLDKDLRPSRLELVLSNLEAYIAEYFDQNPLSQLGIIVTRDGKAEKITELGGNPMDHIRALKNKRHTNARGEPSLQNALEIAMNTLGHAPAHGTREIQLVFGSLTSCDPGNIQLTIKAAVTKHMRCSMVHLAAEVRVFRELCTTTGGTFNVVMNEAHFKDLLFESIPPPPLHSGrtKASDLIQMGFPKKIV------DRIPTICVCHN----KP--VVGGYVCPRCKCKVCELPTDCPICNLTLVSSPHLARSYHHIFPVPNFKELESTPPRSSYSCFACLRSfphpntLIDNSTgrYACPKCSHQFCIDCDLFIHEILRNCPGCS---------
>UniRef90_F0ZRU7/34-410 [subseq from] General transcription factor IIH subunit n=1 Tax=Dictyostelium purpureum TaxID=5786 RepID=F0ZRU7_DICPU
-DEDGKSKYKWEKELEKSWLDIREDEHG-LRVSVEKERSNRNRrlKSTNIDIQRVRRGMQRHLCLVLDLSKTLANQDLKPSRYQVLIQNTEQFIKEFFDQNPISQLSIIITKNSKAEKISELSGNPQRHIQAMKDAIAM--EGEPSIQNSLDVAISSLCYVPKYGSREVLFLFSSLTTCDPTDLAKTIQTLKQENIRVSFIHLAAELYICRHIAEQTNGTSKVILNEEHFLENLYSKCQPPPTIGKVEAALVEMGFPQQITSS------VPSTCICHE------KMKYSGYICPRCGVKSCELPTDCQICNLSLVSSPHLARSYHHLFPIPLFEEVNWKELNTNVTCYSCLTSSETSilSlFFSCPRCDQVFCLECDMYIHEALHNCPGCENN-------
>UniRef90_A0A0B2V2A1/10-381 [subseq from] General transcription factor IIH subunit n=1 Tax=Toxocara canis TaxID=6265 RepID=A0A0B2V2A1_TOXCA
----EQKGYTWEVAYAEglnIRDVLEEDESGSVEKSVAKLIFDAKRKRrLVDRPAKVRLGIMRYVYIMIDCSSAMTEKTLLPSRLNVTLKVLNRFLEKFSEQNPISQVGVIICRDKRAERLVQLTGSVRTVKEALATINESFCHGEFSLQNGLLAALKSLQHYPGHASREVIAIVASLSTCDPANIFGTFEVLKRSNIRCSVVGLSAEVFVYKRLCFSTSGRYDVILDASHFELIANEHTNPPITKRSVESCVVRMGFPSHQLI------EKPAFCLCHQSEVRCSG--GRGFLCPQCGARYCSLPVECRVCKLMLISAPQLARSFHHLLPLPAFKEVDTT----SGLCFGCAKPL-EQKSFACKRCDTNYCIDCDLLLHESLQLCPAC----------
>UniRef90_A0A097PQZ1/5-385 [subseq from] GTF2H2 (Fragment) n=1 Tax=Magnolia denudata TaxID=85856 RepID=A0A097PQZ1_MAGDE
---EGNGLEAWERAYadERSWESLQEDESGLLRPIDNKSLYHAQYRRRLRSSSRIQKGLIRYLYVVVDLSRAASETDFRPSRMVVVAKHVEAFIREFFDQNPLSHIGLVTIKDGVARCLTDLGGSPDSHIKALLGK--LECSGDSSLQNALDLVHGYLSKIPSYGHREVLILYSALSTCDPGDVMETIQNCKKAKIRCSVVGLSAEIYICKHLCEETGGSYTVALDESHFKELLLEHAPPPPAIAEfAIANLIKMGFPQRG------ADGVIAICSCHKEAK-----VGGGYTCPRCKARVCELPTECRICGLTLVSSPHLARSYHHLFPISPFIEVPSTPSNSHqrlpKNCFGCQLSLPNPGsnpVlrVACPKCKQHFCLDCDIYIHESLHNCPGC----------
>UniRef90_A0A4P9WJV7/18-392 [subseq from] General transcription and DNA repair factor IIH n=1 Tax=Blyttiomyces helicus TaxID=388810 RepID=A0A4P9WJV7_9FUNG
---------TWEEEYKRSWDVLQEDDSGSLLTVVQSFAH-QKRRRLHQRDaSTIQRGIIRHVYLIIDLSRAMAELDLKPSRLECSLGLAETFVGEYFEQNPLGQLGVVVTRDGLAEKLTELSGNPNDHIDAIRKKENREPRSEPSLQNALDLARASLHHVPSHGSREIIVLFGSLTTCDPGDIMSTVKALKKDDIRVSIVGLSAEVQICKTVCEAT-KVYSVVLNESHYKDVLFEHLPPPPiATAKSTSNLIQMGFPVGKA----FEALVPC--VCHQK------SVRRGYLCPRCSSIVCDIPMDCPVCTLTLVSSPLLARSYHHLFPVETYKEVPTNSTGPGAALGAAVGAAADSGTgrYACGKCGEHFCLECDLYVHDVLHNCPGCCCRASEPRG-
>UniRef90_A0A097PR16/3-385 [subseq from] GTF2H2 (Fragment) n=1 Tax=Chimonanthus praecox TaxID=13419 RepID=A0A097PR16_9MAGN
-DEDGNGMAAWERAYadERSWESLQEDESGLLRPIDSKSAQHAQYRRRLRVVSRIQKGLIRFLYVVVDLSRAAGETDFRPKRMTVVAKHVETFIREFFDQNPLSHIGLVTIKDGVAQCLTDLGGSPDSHIKALYSK--LECSGDSSLQNALDLVHGYLSEIPSYGHREVLILYSALSTCDPDNIMESIQKCKKAKIRCSVIGLSAEIYICKHLCEETGGSYSVALDESHFKELLLEHAPPPPAIAEfAVANLIKMGFPQRGAEGL------LSICSCHKEAK-----VGGGYTCPRCKARMCELPTECRICGLTLVSSPHLARSYHHLFPISTFTDVPTPPSNSHqklpRTCFGCQQMFQSPgNVpilrVACPKCKQHFCLDCDIYIHESLHNCPGC----------
>UniRef90_A0A6D2IMA1/16-402 [subseq from] General transcription factor IIH subunit n=1 Tax=Microthlaspi erraticum TaxID=1685480 RepID=A0A6D2IMA1_9BRAS
-EEEAEGIGDWERTYvdDRSWEALQEDESGLLRPIDNSAIYHAQYRRrlrMLSAaaaGTRIQKGLIRYLYIVIDFSRAAAEMDFRPSRLAIMAKHVEAFIREFFDQNPLSQIGLVSIKDGVAHTLTDLGGSPESHIQALMGKLE--ASGDSSLQNGLELVHEYLSQIPSYGHREVLILYSALSTCDPGNIMETIQRCKESKLRCSVIGLSAEMFICKYLCQETGGLYSVALDEVHLKDLLLEHAPPPPAIAEfAVANLIKMGFPQSAA-----ENSR-AICSCHNE------AKIGGYTCPRCKARICDLPTECTICGLTLVSSPHLARSYHHLFPIAPFDEVPLSSLNNlmPKSCFGCQQSLRGAgnkggSCVTCSKCKHYFCLDCDIYIHESLHNCPGCE---------
>UniRef90_A0A097PR04/3-385 [subseq from] GTF2H2 (Fragment) n=2 Tax=Chloranthaceae TaxID=16737 RepID=A0A097PR04_9MAGN
-DEDDNDLEAWERAYadERSWETLQEDESGLLRPIDNKNLHHAQYRRRIRASVRIQKGLIRFLYVIIDLSRAASEMDFRPSRMAVVAKHVEAFIREFFDQNPLSHIGLIAIKDGVAQRLTDLGGSPDSHIKALLSK--LECSGDSSLQNALDLVHGYLSQIPSYGHREVLILYSALSTCDPGDIMETIQKCKKSKIRCSVVGLSAELYICKHLCEETGGSYTVALDESHFKELILDHAPPPPAIAEfAVANLIKMGFPQRGAE------GVISICSCHKEAK-----VGGGYTCPRCKARVCDLPTECQICGLTLVSSPHLARSYHHLFPIAPFNEVPSTPNNSyqrlPRTCFGCQQILlnpgtKSSLHAACPKCKQHFCLDCDIYIHESLHNCPGC----------
>UniRef90_A0A097PR17/3-383 [subseq from] GTF2H2 (Fragment) n=2 Tax=Asparagaceae TaxID=40552 RepID=A0A097PR17_ASPOF
-EEEDDGTQAWERAYadDRSWESLQEDESGVIAIDTKTIVHAQYRRRLLP-SARIQKGLIRYLYLVIDLSRAASETDYRPNRMAVVAKGAEIFIREFFDQNPLSHIGLVTIKDGVSQCLTELGGSPDSQIKALMGK--LECSGDASLQNSLELVHEYLSRIPSYGHREVLVLYSALNTCDPGDIMETVKKCKKDKIRCSVVGLAAEIFICKHLCEETGGSYTVALDESHFKELLLEHAPPPPAIAEyAAANLIKMGFPQRGA------EGAISICSCHKEA--KV---GGGYTCPRCKARVCELPTECRLCGLTLVSSPHLARSYHHLFPVTPFNEVPqvLnRMHQKPKTCYGCQQSIgstgtKtSLHV-SCPKCKQHFCLDCDIYIHESLHNCPGC----------
>UniRef90_F6GTZ1/38-419 [subseq from] General transcription factor IIH subunit n=2 Tax=Vitis TaxID=3603 RepID=F6GTZ1_VITVI
---------AWERAYadERSWESLQEDESGLLRPIDNKTIYHAQyRRRIRSLYsstttARIQKGLIRYLYIVVDLSRAASEMDFKPSRMAVVAKHIEAFIREFFDQNPLSQIGLVTIKDGLAQCLTDLGGSPDSHVKALMGK--LECSGDSSLQNALDLVHGYLNQIPSYGHREVLILYSALSTCDPGDIMETIQECKKSKIRCSVIGLSAEIFICRHLCQETGGSYSVALDESHFKELLLEHAPPPPAIAEfAIANLIKMGFPQRAAEG------VISICSCHKEAK-----VGGGYTCPRCKARVCELPTECRICGLTLVSSPHLARSYHHLFPIPPFDEVSLSLLNnphqrSSRACFGCQESLlipgnKPTLCVACPKCKQHFCLDCDIYIHESLHNCPGC----------
>UniRef90_A0A7R8YQJ6/3-295 [subseq from] General transcription factor IIH subunit n=2 Tax=Hermetia illucens TaxID=343691 RepID=A0A7R8YQJ6_HERIL
-DEEDPKEYRWETGYEKTWEAIKEDDDGLLDNAIAEIIQKAKRKRQSQKTGHSRLGMMRHLQIIIDCSESMSVPDLKPTRLLCTMKLLELFIDEFFDQNPISQLGLIALKSKRAEVITDLAGNSRRHMKAVQNLMKINLTGEPSLQNGLELAMKSLKLVPSHASREILIIMGSLTTCDPIDLTLTVEALKSEGIRCSVVSLSAEIRVCRYLTQQTGGIYGAVLDDAHYKDQLLQHVDPPPAAQSQENSLIKMGFPHGQ--SEDGKDPPHTMCMCHIDSTDDPSkLTAGGYHCPQCL----------------------------------------------------------------------------------------------------
>UniRef90_A0A7R8YQJ6/295-329 [subseq from] General transcription factor IIH subunit n=2 Tax=Hermetia illucens TaxID=343691 RepID=A0A7R8YQJ6_HERIL
-----------------------------------------------------------------------------------------------------------------------------------------------------------------------------------------------------------------------------------------------------------------------------------------------------------------------------LTRSYHHLFPVQHFEEID---FSGQaEICYACQ-KLEDE----------------------------------------
>UniRef90_A0A0N4Y8Z8/5-378 [subseq from] General transcription factor IIH subunit n=1 Tax=Nippostrongylus brasiliensis TaxID=27835 RepID=A0A0N4Y8Z8_NIPBR
---DEQKGYTWEAGYAdglNIREVLEEDEGGSIEKSIAKLVAEArKRQRTVEKPSKIRLGIMRYVYVAVDCSRTMTSKAMPPSRFFVTMKVLSNFLDKFFEQNPISQLGIIIVKDKKAERFTTLTGNVRILKENLASLTEAICSGDFSLQNALQLALTNLKSLPGHVSREVVVIMSSLSTVDPGNIFSTFEVLRGHNIRCSVIGISAELFVCKQLAKITNGSYDVVLDPDHFELLLSQHTIPPPSTKAAECNAIRVAFPPHAIIK------ERSFCVCHP--LAAPLSTSRGFLCEQCGARHCSLPAECRVCRLTLVAAPQLARAFRHLVPLPAFSPVTVTE--GE--CMACEQSLAGE-GFACKTCGAIFCFNCDVLLHESLHVCPNCV---------
>UniRef90_A0A397W0D2/28-374 [subseq from] General transcription and DNA repair factor IIH n=2 Tax=Gigaspora TaxID=4873 RepID=A0A397W0D2_9GLOM
---------AWEEEYKRSWDVLQEDEDGGLKHTVEHLQ-SRKRKRLERDTSIIKRGIIRHMFLIIDLSEAMLEKDLRPSRLDLTLSYAEQFILEFFDQNPISQLGVIVSKSGVAEKLMGLSGNPMDNINVLKKK-NIDTDGEPSLQNALEMARSSLIHVPAHGSREILIIMGSLTSCDPGDINETIDNLVSENIRVSIVGLAAEVQICKLMCKKTKGTYGVVLNEAHFKDLLFEIIPPPPVSIvKSKSELVVMGFPRGVN------ESIPSLCACHS----KP--VSGGYICARCNSKICDLPTDCPICELTLVSSPHLARSYHHLFPVANFEEVPWSSAL-TTHCFSCQMPFQTQPQVVKGRSNNVTSID-------------------------
>UniRef90_A0A397W0D2/379-408 [subseq from] General transcription and DNA repair factor IIH n=2 Tax=Gigaspora TaxID=4873 RepID=A0A397W0D2_9GLOM
---------------------------------------------------------------------------------------------------------------------------------------------------------------------------------------------------------------------------------------------------------------------------------------------------------------------------------------------------------------------YNCPKCKKHFCIECDTFIHEVIHNCPGCLS--------
>UniRef90_A0A097PR40/10-382 [subseq from] GTF2H2 (Fragment) n=2 Tax=Acalypheae TaxID=235880 RepID=A0A097PR40_RICCO
--------DAWERTYtdERSWEALQEDESGLLRPIDNKAIYHAQYRRRI-RSARIQKGLIRFLYIVVDLSRAAGEMDIKPSRMVVIARHVEAFIREFFDQNPLSQIGLVTIKDGVAHPLTELGGSPESHIKALTGK--LECAGDSSLQNALDLVRGYLDQIPAYGHREVLILYSALSTCDPGDIMETIQNCKKSKIRCSVIGLSAEMFICKHLCQETGGLYSVAMDETHLKELLLEHAPPPPAIAEfAIANLIKMGFPQRSA------EGSISICSCHKEA--KVG---EGYICPRCKARVCDLPTECRICGLTLVSSPHLARSYHHLFPIAPFDEVSQRselQHRPQKTCFGCQQSLlnpnKPAFSVACPKCKQHFCLDCDIYIHESLHNCPGC----------
>UniRef90_A0A328DF49/20-404 [subseq from] General transcription factor IIH subunit n=3 Tax=Cuscuta sect. Cleistogrammica TaxID=1824901 RepID=A0A328DF49_9ASTE
--DDTRGLQAWERTYadERSWESLQEDESGFLRPIDNKTIFHAQYRRRLRtaTSARIQKGLIRYLYIVIDFSRAATEMDFKPSRMVVVAKQVEAFIREFFDQNPLSQIGLIMLKDGVAHCLTDLGGSPEAHIKALMGK--LECSGDASLQNGLERVHELLSQIPSYGHREVLILYSALNTCDPGDIMETIQKCKKSKIRCSVIGLSAEVYICKHLCQETGGMYYVALDEAHIKELVLEHAPPPPAIAEfAVANLIKMGFPQRA--------AEGAISICSCHKETKVG---GGYTCPRCKSRVCELPTECCICGLTLVSSPHLARSYHHLFPITPFEDVsPYIRNNlqiTQKKCFGCQQSLLNPgNIpgpcVACPKCKKLFCLDCDIYVHESLHNCPGCE---------
>UniRef90_UPI001263820E/28-411 [subseq from] general transcription factor IIH subunit 2 isoform X1 n=3 Tax=Anacardiaceae TaxID=4011 RepID=UPI001263820E
--------EAWERSYadDRSWEALQEDESGLLRPIDNSAIYHAQYRRrlrarsLSANASRIQKGLIRYLYIVIDLSRAASEMDFRPSRMAVVAKNVEAFVREFFDQNPLSQIGLVTIKDGVAHCLTDLGGSPESHIKALMGK--LECSGDASLQNALDLTQALLNQIPSYGHREVLILYSALSTCDPGNIMETIQQCKKSKIRCSVIGLSAEMFVCKHLCHETGGSYSVALDESHFKELILEHAPPPPAIAEfAIANLIKMGFPQRAAES------STSICSCHKEAK--VGV---GYTCPRCKARVCELPTECRICGLQLVSSPHLARSYHHLFPIAPFDEVPPSNLNdphirSQKTCFGCQQTLlnlgnKPGLCVACPKCKKYFCLECDIYIHESLHNCPGCE---------
>UniRef90_A0A0V1ARQ3/11-392 [subseq from] General transcription factor IIH subunit n=19 Tax=Trichinella TaxID=6333 RepID=A0A0V1ARQ3_TRISP
--------YRWEKAYEKSWEVLEQDDSGSIQSSVAAITHLAKRKHIIDRVKGVRLGILRHLCILLDCSSVMIEKDLLPSRFISVIKALSLFVDDFFDQNPISQISIITAKDKKTDKLVDFTGSARKHKEFLKAIAEEIPSGEFSLQNSLETANEMLRHMPSHSSREVLVIMGSLSTCDPGDIEESLEILKRNNIRCNFIALSAEMYICKRIAKATNGKYAVIIDEDDLKTLLSVFALPPVATTQLGANLIRMGNSDFRRGLKTRKVGHFVFGIHMKHGEGIGKLTCVGFICPQCNFKYCFVPMECQICGLVLASAPHLARSYQHLYPILPFEEKAIDKHmKKELYCAGCFSAIEVKvmfdVSYVCPGCRQDFCINCDLLIHETMHSCPGC----------
>UniRef90_D7FRP7/16-333 [subseq from] General transcription factor IIH subunit n=2 Tax=Ectocarpus TaxID=2879 RepID=D7FRP7_ECTSI
---------AWEKGFERTWEGVEEDEHGNIKTREEG-QRRNRRVRRRVGGESIKRGMIRYLYLAIDLSKTMADGDMRPSRLAVTLRIVQDFVTNYFDQNPLSQLGILVTREGRAEKITELSGNPKAHMEALTKDSD--TKGEASLQNLLEMACTSLRAVPEYGNREVVVIYSSLSTCDPGDIHETIAKLKTHKVRASVVGLGAEMFVLRRLTEETSGDYSIAGDENHYRESLMAQCTPPPTPPGREgamfADLVRMGFPAET------QDVFPSLGY---SGNRQ-ELSVSGYSCPRCKTKTSELPSECVICALPLVSSPHLARSYHHLFPVPQFDEIPA-----------------------------------------------------------
>UniRef90_D7FRP7/363-411 [subseq from] General transcription factor IIH subunit n=2 Tax=Ectocarpus TaxID=2879 RepID=D7FRP7_ECTSI
------------------------------------------------------------------------------------------------------------------------------------------------------------------------------------------------------------------------------------------------------------------------------------------------------------------------------------------------EESASSSYCAGCLRDLSGLPRYRCPECRSAFCLDCDMYVHDSLHNCPGC----------
>UniRef90_UPI001CC3733B/44-426 [subseq from] general transcription factor IIH subunit 2-like n=1 Tax=Telopea speciosissima TaxID=54955 RepID=UPI001CC3733B
--------EAWERAYadERSWESLQEDESGCLRPIDSNILNHAQYRRrlrALSsstTSSRIQKGLIRYLYIVIDLSRAAAEMDFRPSRMVVVAKQVEAFIREFFDQNPLSHIGLVTIKDGVAQCLTDLGGSPESHVKALMGK--LECSGDSSLQNALDLVHGYLNQIPSYGHREVLILYSALSTCDPGDVMETIQKCKKSKIRCSVVGLSAEIYICKHLCQETGGSYTVALDESHFKDLLLEHAPPPPAIAEfAVASLIKMGFPQRAAE------GFVSICACHKEAK-----VGGGYTCPRCKARVCELPTECRICGLTLVSSPHLARSYHHLFPITPFDEVPSSLLNNpqhrlPRICFGCQLSLlnsgnKSSFRVACPKCNRHFCLDCDIYIHESLHNCPGC----------
>UniRef90_A0A0N4TTM2/4-377 [subseq from] VWFA domain-containing protein n=6 Tax=Onchocercidae TaxID=6296 RepID=A0A0N4TTM2_BRUPA
-DDEPEG-YTWEVDYAdglNIRDVLREDESGSIEKSVAKLILDTKRKkRLNNRPAKVRLGIMRYVYLVIDCSFSMADKSIQPSRLAVTIKALNQFLDKFSEQNPISQVGVVVCRDKRAERLIPLTGNVRLVKESLSTITELLCHGEFSLHNSLMATIRSLHSYPGHASREVILIVASLSTCDPSSIFGTFELLKRYHIRCSVISLSAEIFVFKKLCSITSGRHDVILDSNHFEVILSEHAIPPVCSRNAESSVVRMGFPAHESI-----D-CPSFCFHQSEVRPSGG---RGFFCPQCGARYCSLPVECRICKLTLISAPQLARSLYNLLPLPAFEEIDT----AEGTCFACIRQLDDK-SFICKSCKSTFCIDCDVLLHESLQICPGCK---------
>UniRef90_A0A1Y1XF84/26-397 [subseq from] General transcription and DNA repair factor IIH n=1 Tax=Anaeromyces robustus TaxID=1754192 RepID=A0A1Y1XF84_9FUNG
---------AWEDEYKRSWDVLQEDEKGSLQGVVSSIQ-HTKRRRLLKDTSTIQRGIIRNLFVIIDLSNAMAEKDLKPSRKELTFNLLEQFINEYFDQNPISQLGIIITRDGLSEKLTELSGNSSEHIEELKIKINRETRGEPSLHNSLELAKNSLCHSPPHGTREILILMASLTTCDPGDINETIKKLKANHIRCSIIGLAAEVQICKRICEETKGSYGVVLNEAHYKDILFEMIPPPSTTnAKTEVGMIEMGFPRRIT------EHFPTACACHQ----RP--IQGGNICPRCFSKACELPTKCAICGLTLVSSPHLARSYHHLFPVPNYKEVPRHKVtlSSPSNCFGCQQPFENiptimnrnpaeQtsGRYECPKCLKQFCVDCDIYIHDN-----------------
>UniRef90_A0A833TDH7/61-450 [subseq from] General transcription factor IIH subunit n=6 Tax=Juglandaceae TaxID=16714 RepID=A0A833TDH7_JUGRE
--EESGGPDGWQITYadERSWESLQEDESGLLRPIDNKILYHAQyRRRIRSLSsqattARIQKGLIRYLFVIIDFSRAAGETDFRPSRMVVVAKLVEAFIREFFDQNPLSQLGLVSVKDGVAQCLTELGGSPESHVKALMGK--LECSGESSLQNALDLVHGYLKQIPSYGHREVLVLYSALSTCDPGDIMETIQKCKKSKIRCSVIGLSAELFICKHLCQETGGSYSVALDEAHLKELILEHAPPPPAIAEfAIANLLKMGFPQRAAES------SIAICSCHKEA--K---VGGGYTCPRCKARVCELPTECRVCGLTLISSPHLARSYHHLFPVVPFDEVPPSFLNdahnrSPRSCFGCQQSLLNPGnkpglRVSCPKCKQHFCLDCDIYIHESLHNCPGCE---------
>UniRef90_A0A085LVT9/11-379 [subseq from] General transcription factor IIH subunit n=1 Tax=Trichuris suis TaxID=68888 RepID=A0A085LVT9_9BILA
---------CWEQEYEKPWEALSVDESGSLEASVLTAAHESKRKELYRRKRNIRLGIMRQVCLVVDMSAAMNDRDLQPTRLLCTLKHLSNFVDDFFDQNPISQVCLLGVRDKTVKRLTEFASNPRKQKEALKDYLYGEGSGEFSLQNSLEMAISLLKDTPSHCIREVLVVVGSLGSCDPGDITTTIDSLVENKIICNLVVLSAEVFVYKKVAEETGGKHTVILDEADLKDTFCFFVIPPAASTKMDCSLVRMGFPERV-----DSKGQWSFCVCHAvPDKPDANLTRQGYFCPQCKSKYCSLPTECR---LILISAQHLARSHQHLFPVGTFAEVEIpKEKEPPILCYGCLLPIS-VRAYTCGTCKNQFCIDCNLFIHETLHVCPGC----------
>UniRef90_A0A0N5CYH1/4-378 [subseq from] VWFA domain-containing protein n=1 Tax=Thelazia callipaeda TaxID=103827 RepID=A0A0N5CYH1_THECL
-DDEP-KGYMWEVDYAEglnIKDVLREDESGSIERSIAKLVLDAKRKkRLGDRPAKVRLGIMRYMYVIIDCSNAMTERSLQPSRLIATVKAVSQFLDKYSEQNPISQVGIIVCKDKRAEVLIPLTGNVRLVKESISTLTENFCHGEFSLHNSLMTAIKNLHSYPGHASREVLLVVASLSTCDPASIYGTFELLKRYRIRCSVISLGAEVFVFKKLSSTTSGQHDVVLDNIHFEIVLNEHTIPPPFNRNVESSVVRMGFPVHESI------DFPSFCLWHHQSEIRQA-DGRGFFCPQCGARYCSLPVECRICKLVLISAPQLARSLHNLLPLPTFEEVD--TTNG--VCFACIRPL-DEKSFACRKCKSTFCIDCDVLLHESLQICPGC----------
>UniRef90_A0A0N4W7L8/5-378 [subseq from] General transcription factor IIH subunit n=2 Tax=Trichostrongyloidea TaxID=6314 RepID=A0A0N4W7L8_HAEPC
---DDQKGYTWEAGYAdglNIREVLEEDEGGSIEKSIAKLVMEARKKqRTIEKPSKIRLGIMRYVYVAIDCSRSMTSKVLPPSRFFVTMKILNTFIDKFFEQNPISQLGIIIVKDKKAERFVSLTANVRALKDNLASLNEAICSGDFSLQNALQLALTNLKSLPGHVSREVIVIMSSLSTVDPGNVFSTFEVLRGHNIRCSVIGISAELFVCKQLAKVTNGRYDVVLDQDHFELLLSQHTAPPPSTKAAECNAIRVAFPPHMTI------RERSFCVCHP--MSAPLSTSRGFLCEQCGARHCSLPAECRVCRMTLVSAPQLARAFRHLAPLPAFTPVSVTE--GE--CMACEHPLSGE-GFTCKSCGAIFCFDCDILLHESLHVCPNCV---------
>UniRef90_A0A097PR25/10-382 [subseq from] GTF2H2 (Fragment) n=2 Tax=Ceratophyllum TaxID=4427 RepID=A0A097PR25_CERDE
--------DAWEKAYadERSWESLQEDESGLLRQFDHVNLYHAQYRRRIRGSARIQKGLIRYLYVVVDLSRAASEMDFKPSRMAVVAKNVEIFIREFFDQNPLSHFGLITIKDGVAQCLTELGGSPESHIKALMG--KLGCSGDSSLQNALELAYGYLNQIPSYGHREVLILYSSLSTCDPGDIMETIQKCKEAKIRCSVIGLSAEIYICKHLCEETGGSYAVALDEPHLKELLLEQAPPPPAIAEyAVPNLIKMGFPQKGA------EGVISICCCHREAK--A---GGGYTCPRCKARVCELPAECRICGLTLVSSPHLARSYHHLFPITPFDEVSsVPSKRIPKNCFGCQQSIyfpgnKSSLRVACPKCQKHFCLECDIYIHESLHNCPGC----------
>UniRef90_UPI002009860E/26-403 [subseq from] general transcription factor IIH subunit 2 n=3 Tax=Salvia TaxID=21880 RepID=UPI002009860E
--------EAWERDYadERSWESLQEDESGLLRPIDNKTLYHAQYRRRLRttTTARIQKGLIRYLYIVIDLSRAAGETDYKPSRMVVVARQVEAFIREFFDQNPLSQVGLVTLKDGVANSLTSLGGSPESHIKALMG--KLTSSGDASLQNGLDLVQSLLNQVPSYGHREVLILYSALSTCDPGEIIETIQKCKASKIRCSVIGLSAELYICKYLCQETGGSYSVALDEFHLKELIFEHAPPPPAIAEfAVANLIKMGFPQRAAEG------VISICSCHKEAK-----VGGGYTCPRCKARVCELPTECQICGLTLVSSPHLARSYHHLFPITPFDDVTPSATNNpsklPKICFGCQLSLLNPGnmpapCVSCPKCEQFFCLDCDIYIHESLHNCPGC----------
>UniRef90_A0A251VIC9/26-408 [subseq from] General transcription factor IIH subunit n=5 Tax=Asteraceae TaxID=4210 RepID=A0A251VIC9_HELAN
-------LEAWEKAYadERSWESLQEDESGLLRPIDNQALHHAQYRRRLRslssasAASRIQKGLIRYLYLVIDLSKAAGEMDLRPSRMVVVAKQVEAFIREFFDQNPLSQIGLVVIKDGVAQCLTDLGGSPESHIKALMG--KLGCSGEASLQNALELVHEQLNQIPSYGHREVIILYSALSTCDPGDVMETIQKCKKSKIRCSVIGLSAEIYICKYLCQETGGLYSVALDEAHLKDLILEHAPPPPAIAEfAIANLIKMGFPQRAAEG------VISICSCHKEAK-----FGGGYICPRCKARVCELPTECRICGLTLVSSPHLARSYHHLFPVTPFDDVaPMlvpNQHRRPKSCFGCQQSLLNPgnmpvRCVTCPKCKQFFCLDCDIYIHESLHNCPGC----------
>UniRef90_A0A1R3KRM7/28-411 [subseq from] von Willebrand factor, type A n=2 Tax=Corchorus TaxID=93758 RepID=A0A1R3KRM7_9ROSI
---------AWERTYtdERSWEALQEDESGLLRPIDNTALYHSQYRRRLRslsstaTAARIQKGLIRYLYVVIDLSRAASEMDFRPSRIAVIAKHVEAFIREFFDQNPLSQVGLVTIKDGVAQCLTDLGGSPESHIKALMNK--LECSGDSSLQNALDLVDGYLNQIPSYGHREVLILYSALTTCDPGDIMETIQKCKKSKIRCSVIGLAAEMFICKHLCQETGGTYSVALDESHFKELILEHAPPPPAIAEfAIANLISMGFPQRVA------EGSISICSCHKEA--KVG---AGYTCPRCKARLCELPTECRICGLTLVSSPHLARSYHHLFPIAPFDEVPPTLLNDpihklQRNCFGCQQSLinpgnKPSLSVVCPKCKRYFCLDCDIYIHESLHNCPGLFS--------
>UniRef90_A0A022PSV5/26-408 [subseq from] General transcription factor IIH subunit n=1 Tax=Erythranthe guttata TaxID=4155 RepID=A0A022PSV5_ERYGU
---DGKGREAWERTYadERSWESLQEDESGLLRPIDNKTLYHAQYRRRLRTstTTRIQKGLIRYLYIVIDLSRAAGETDYKPSRMVVVARQVEAFIREFFDQNPLSQIGLLTLKDGVANSLTDLGGSPESHIKALMG--KLTSSGDASLQNGLDLVHSHLNQMPTYGHREVLILYSSLNTCDPSDIMETIQKCKASKIRCSVIGLSAELYICKYLCQETGGSYYVAVDEHHLKELVFEHAPPPPAIAEfAIANLIKMGFPQRAAEG------VISICSCHKEAK-----VGGGYTCPRCKARICDLPTECQICGLTLVSSPHLARSYHHLFPITPFDDVAPSVSSDPRYlaknCFGCQQTLLNPGnMpgsrVCCPKCKQYFCLDCDIYIHESLHNCPGC----------
>UniRef90_G7Y4T2/528-865 [subseq from] Transcription initiation factor TFIIH subunit 2 n=1 Tax=Clonorchis sinensis TaxID=79923 RepID=G7Y4T2_CLOSI
---EEKREFRWESGYEKTWNAIREDDAGRLVTTLEQLVHDAhsqlrkKRHRaAVGTEGFVRLGMMRHLFLIIDMSSAMQVQDLKPTRLVCTLRAVAEFVRDYFDQNPISQLGIIVTADRQAERLTELSGNPRCHLAALETLFTRPCSGEPSLQNALTLAESRLKYTPHHS--EILVIMASLTTCDPGDIHKTIQSLAANHIRCSVVSLAVEVFVYRALAQITQGQFHVILDEPHLKTVLKNFVPPPAATVDAPATLIRMAFPHSETFDLRN--FSTVLCMCHLNQQgSSTDSSHPQYACPRCCAAYCELPVECTVCGLTLVAAPHLARAYHHLFPLDAFTPISPA----------------------------------------------------------
>UniRef90_A0A8I4A3G4/1-158 [subseq from] Ssl1 domain-containing protein n=13 Tax=Boreoeutheria TaxID=1437010 RepID=A0A8I4A3G4_CALJA
MDEEPERTKRWEGGYERTWEILKEDESGSLKATIEDILFKAKRKRVFEHHGQVRLGMMRHLYVVVDGSRTMEDQDLKPNRLTCTLKLLEYFVEEYFDQNPISQIGIIVTKSKRAEKLTELSGNPRKHVTSLKKAVDMTCHGEPSLYNSLSMAMQTLKL---------------------------------------------------------------------------------------------------------------------------------------------------------------------------------------------------------------------------------------------
>UniRef90_A0A419PY30/683-1021 [subseq from] General transcription factor IIH subunit 2 n=1 Tax=Clonorchis sinensis TaxID=79923 RepID=A0A419PY30_CLOSI
---EEKREFRWESGYEKTWNAIREDDAGRLVTTLEQLVHDAhsqlrkKRHRaAVGTEGFVRLGMMRHLFLIIDMSSAMQVQDLKPTRLVCTLRAVAEFVRDYFDQNPISQLGIIVTADRQAERLTELSGNPRCHLAALETLFTRPCSGEPSLQNALTLAESRLKYTPHHS--EILVIMASLTTCDPGDIHKTIQSLAANHIRCSVVSLAVEVFVYRALAQITQGQFHVILDEPHLKTVLKNFVPPPAATVDAPATLIRMAFPHSETFDLRN--FSTVLCMCHLNQQgSSTDSSHPQYACPRCCAAYCELPVECTVCGLTLVAAPHLARAYHHLFPLDAFTPISPAE---------------------------------------------------------
>UniRef90_UPI001CB950F6/34-415 [subseq from] general transcription factor IIH subunit 2 n=1 Tax=Erigeron canadensis TaxID=72917 RepID=UPI001CB950F6
--------EAWERAYtdERSWESLQEDESGNLRPIDNQALHHAQYRRRLrslsaaSAASRIQKGLIRYLFLVIDLSRAAGEMDFRPSRMMVVAKQVEAFVREFFDQNPLSQIGLVVIKDGVAQSLTDLGGSPESHIKALMG--KLGCSGEASLQNALELVHEQLDQIPSYGHREVIILYSALSTCDPGDVMETIQKCKKSKIRCSVIGLSAEIYICKYLSQETGGLYSVALDEAHLKELILDHAPPPPAIAEfAIANLIKMGFPQRAAEG------VISICSCHKEAK-----FGGGYTCPRCKARVCELPTECRICGLTLVSSPHLARSYHHLFPVTPFEDVAPKilpnQDPPPKNCFGCQQSLLNpggmpSRCVRCPKCKRFFCLDCDIYIHESLHNCPGC----------
>UniRef90_A0A074Z213/66-404 [subseq from] Serine/threonine-protein phosphatase n=1 Tax=Opisthorchis viverrini TaxID=6198 RepID=A0A074Z213_9TREM
---EEKREFRWESGYEKTWRAIREDDAGRLVTTLEQLVHDAhsqlrkKRHRaAVGTEGFVRLGMMRHLFLIIDMSSAMQVQDLKPTRLVCTLRAVAEFVRDYFDQNPISQLGIIVTADRQAERLTELSGNPRCHLAALETLFTRPCSGEPSLQNALTLAESRLKYTPHHS--EILVIMASLTTCDPGDIHKTIQSLAANHIRCSVVSLAVEVFVFRALAQITQGQFHVILDEPHLKTVLKNFVPPPAATVDAPATLIRMAFPHSETFDLR--NFSTVLCMCHLNQQgCGTDSSHPQYACPRCCAAYCELPVECSVCGLTLVAAPHLARAYHHLFPLDAFTPISPAE---------------------------------------------------------
>UniRef90_A0A0K0CV72/5-378 [subseq from] General transcription factor IIH subunit n=2 Tax=Angiostrongylus TaxID=6312 RepID=A0A0K0CV72_ANGCA
---DDQKGYTWEAGYAdglNIREVLEEDEGGSIEKSIARLVAEARKKhRAVERPTKIRLGIMRYVYIAIDCSRSMTSKVIPPSRFFVTMKIINSFIDKFFEQNPIAQLGLILAKDKKAERLVSLTGNIRALKESLSSLNEAICSGDFSLQNALQLATTNLKSLPGHVSREVILVMSSLSTVDPGNIFSTFEIIRGHNIRCSVIGLAAELFVCKQLVKITNGRYDVVLDADHFELVLGQHTAPPPSTTSTECSAIRVAFPPHI--SI--QE--RSFCVCHP--MSSPLSTSRGFLCEQCGARHCSLPAECRICRLTLVSAPQLARAFRHLVPLPAFTPTPVSE--GE--CMACEQPLRGE-GFTCKSCSAIFCFDCDVLLHESLHVCPNCV---------
>UniRef90_A0A8S0T0K1/29-407 [subseq from] General transcription factor IIH subunit n=3 Tax=Olea europaea subsp. europaea TaxID=158383 RepID=A0A8S0T0K1_OLEEU
-------HDAWERTYadERSWEALQEDESGLLRPIDNKTLYHAQYRRRLRTATAVRIqkGLIRYLYIVIDLSRAATETDYKPNRMVVVARQVEAFIREFFDQNPLSQIGLLTLKDGVAHCLTELGGSPESHIKALMG--KLVCSGDASLQNGLDLVHSLLNQIPSYGHREVLMLYSALSTCDPGDIMETIQKCKSSKIRCSVIGLSAELYICKYLCQETGGSYSVSLDEPHLKELVLEHAPPPPAIAEFAiSNLIKMGFPQRAAEG------VISICSCHKEAK-----VGGGYTCPRCKARVCELPTECCICGLTLVSSPHLARSYHHLFPITPFDDVAVssDPHKVPKNCFGCQQSLLAPgnlpgPSVACPKCKQHFCLDCDIYIHESLHNCPGCES--------
>UniRef90_UPI000644F14E/31-400 [subseq from] hypothetical protein n=1 Tax=Acytostelium subglobosum LB1 TaxID=1410327 RepID=UPI000644F14E
---------IWEGNFKKTWDDLEEDEAGLRPSVQKERTMRTRRQRIDA--QRVRRGMQRHVCLVVDLSKTLASQDMKPSRHQCLLNATESFIKEFFDQNPISQVSLIITKNSKAEKVSEMNGNPSRHILALKNSAAM--EGDPSIQNSMDVAISTLSHVPKYGSREIIVIYSSLTSCDPGDLSKTIEILRKESIRVSFIHMAAELFICRHISESTHGTMKVALNEEHFNECLMLHCQPPPTFGKTEAALVEMGFPQQHTS------TTPQLCVCHEQ------FKYISYTCPRCSSKFCELPTDCQICSLSLVSSPHLARSYHHLFQVPFFVEINWRDMVNEISCFSCLTipRTSTSLFYKCPRCKQLYCFDCDQFIHESLHNCPGCENNIKASS--
>UniRef90_A0A2P2J5H5/24-409 [subseq from] General transcription factor IIH subunit n=2 Tax=Rhizophora mucronata TaxID=61149 RepID=A0A2P2J5H5_RHIMU
---EEDGLEAWERTYadERSWEALQEDESGFLRPIDNKAVHHAQYRRRlqsLSATARIQKGLIRFLFVVVDLSKAAAEMDYRPSRMVMIAKQVEAFIREFFDQNPLSQIGLVTIKDGVAHSLTELGGSPESHIKALMGK--LECSGDGSLQNALELVQGYLDQIPSYGHREVLILYSALSTCDPGDIMQTIQKCKKSKIRCSVIGLSAEMYICKHLCQETGGSYSIALDEAHLKDLILEHAPPPPAIAEfAVANLIKMGFPQRAA------EGSISICSCHKEA--KIG---EGYICPRCKARVCELPTECRVCGLTLVSSPHLARSYHHLFPIAPFDEVPpsrqFEPhHRLQKTCFGCQQSLRNPsnkfSLYVeCPKCKQPFCLDCDIYIHESLHNCPGCE---------
>UniRef90_A0A7I4YCP7/7-374 [subseq from] VWFA domain-containing protein n=2 Tax=Haemonchus contortus TaxID=6289 RepID=A0A7I4YCP7_HAECO
---------TWEAGYAdglNIREVLEEDEGGSIEKSIAKLVMEARKKqRTIEKPSKIRLGIMRYVYVAIDCSRSMTSKVLPPSRFFVTMKILNTFIDKFFEQNPISQLGIIIVKDKKAERFVSLTANVRALKDNLASLNEAICSGDFSLQNALQLALTNLKSLPGHVSREVIVIMSSLSTVDPGNVFSTFEVLRGHNIRCSVIGISAELFVCKQLAKVTNGRYDVVLDQDHFELLLSQHTAPPPSTKAAECNAIRVAFPPHKTI------RERSFCVCHP--MSAPLSTSRGFLCEQCGARHCSLPAECRVCRMTLVSAPQLARAFRHLAPLPAFTPVSVTE--GE--CMACDHPLSGE-GFTCKSCGAIFCFDCDILLHESLHVCPNCV---------
>UniRef90_A0A097PQZ7/5-384 [subseq from] GTF2H2 (Fragment) n=1 Tax=Lilium brownii TaxID=82312 RepID=A0A097PQZ7_9LILI
---DDEGQNAWERDYadERSWESLQEDESGLLFPIDTKSLVHAQYRRRLLASARIQKGLIRYLYVVIDLSRAAAETDYRPTRMAVVAKCAETFMREFLDQNPLSHIGLVTIKDGVAQCVTELGGTPDSQIKALMGK--LECSGDASLQNALELVHGTLSQIPSYGHREVLIFYSALNTCDPGDIMETIKKCKSAKIRCSVVGLSAEVFICKHLCEETGGSYTVALDESHFKELLLEHAPPPPAIAEyALSSLIKMGFPQRG------ADGVISICSCHKEV--KVG---GGYTCPRCKARLCELPTECRICGLTLVSSPHLARSYHHLFPVTPFNEVQSTSrfYqKVPQTCFGCQQNLmiqgsnSSQHV-SCPKCNQHFCLDCDIYIHESLHNCPGC----------
>UniRef90_Q8C5I2/1-158 [subseq from] Ssl1 domain-containing protein n=1 Tax=Mus musculus TaxID=10090 RepID=Q8C5I2_MOUSE
MDEEPERTKRWEGGYERTWEILKEDETGSLKATIEDILFKAKRKRVFEHHGQVRLGMMRHLYVVVDGSRTMEDQDLKPNRLTCTLKLLEYFVEEYFDQNPISQIGIIVTKSKRAEKLTELSGNPRKHITSLKKAVDMTCHGEPSLYNSLSMAMQTLKT---------------------------------------------------------------------------------------------------------------------------------------------------------------------------------------------------------------------------------------------
>UniRef90_A0A251L0V4/27-405 [subseq from] General transcription factor IIH subunit n=4 Tax=Crotonoideae TaxID=235631 RepID=A0A251L0V4_MANES
---------AWERTYtdERSWEALEEDESGLLCPIDNKAIYHAQYRRrlrsLSANAARIQKGLIRFLYIVVDLSRAASEMDFRPSRMVVITKHVEAFIREFFDQNPLSQIGLVTIKDGVAHPLTELGGSPESHIKALMG--KMECSGDSSLQNALDLVCGYLDQIPSYGHREVLILYSALSTCDPGDIMESIQKCKKSKIRCSVIGLSAEMFICKLLCQETGGLYSVAMDEAHFKELMLDHAPPPPAIAEfAIANLIKMGFPQRAAE------GSIAICSCHKEAK--VG---DGYICPRCKARVCELPTECRICGLTLVSSPHLARSYHHLFPITPFDEVSPRQntplQRPPKTCFGCQQSLLNPGnklglSVACPKCNQYFCVDCDIYIHESLHNCPGC----------
>UniRef90_UPI001C4FB225/44-426 [subseq from] general transcription factor IIH subunit 2 n=1 Tax=Macadamia integrifolia TaxID=60698 RepID=UPI001C4FB225
--------EAWERAYadERSWESLQEDESGLLRPIDSNVLHHAQYRRRLRslssstASSRIQKGLIRYLYIVIDLSRAAAEMDFRPSRMVVVAKHVEAFIREFFDQNPLSHIGLVTIKDGVAQCLTDLGGSPESHIKALMGK--LECSGDSSLQNALDLVHGYLNQIPSYGHREVLILYSALSTCDPGDVMETVQKCKKSKIRCSVVGLSAEIYICKHICQETGGSYTVALDESHFKELLLDHAPPPPAIAEfAVANLIKMGFPQRAAE------GVVSICACHKEAK-----VGGGYTCPRCKARVCELPTECRICGLTLVSSPHLARSYHHLFPITPFDEVPPSLLNNpqnqlPRTCFGCRQSLlhsgnKSSFRVACPKCNQHFCLDCDIYIHESLHNCPGC----------
>UniRef90_A0A0N4U9Y3/5-384 [subseq from] VWFA domain-containing protein n=1 Tax=Dracunculus medinensis TaxID=318479 RepID=A0A0N4U9Y3_DRAME
---DEQKAYTWETAYAdalNIREVLKEDESGSIEKAVAKLILDEKlKKRFRDRPANVRLGIIRYLYIIIDCSQAMTDKSLFPSRIMVTTKVLNQFLEKFSEQNPISQTGVIVCKDKRAEKLVPLTGNIRIVKEGLTILSEAFCYGEFSLHNSLMIAMKSLRDYPGHASREILVVVASLSTCDPCNIFSTIELLKRYNIRCSVISLAAEVFIFKKLCSiTSGGRHNVIMDKVHFETVINDHTIPPIVRKNAESSVIRMGFPFHEIVKV------PSFCLCHQSEAATP---FGrGFFCPQCGARYCSLPIECRVCRLTLISAPQLARSFQHLMPLPAFEEVDITS----ETCFACAKTVE-VKGFSCKECHATFCIDCDLILHDSLQICPSCSNQEPV----
>UniRef90_S8E8W7/23-395 [subseq from] C2H2-type domain-containing protein (Fragment) n=1 Tax=Genlisea aurea TaxID=192259 RepID=S8E8W7_9LAMI
--------DAWERSYadERSWESLQEDESGLLRSVDTRTLHHAQYRRRLrtKTDSRVQKGLIRYLYVMIDLSRAASEMDYKPNRMVVVARLMEAFIREFFDQNPLSQIGLIVLKDGIAQVLTELGGSPESHVKALMGK--LSSSGDASLQNGLNLVCGLLNGIPPYGHREVLVLYSALSTCDPGDIMETIQRCRMCKIRCSVIGLSAELYICKHLSQETGGSYSVALDEGHLKELILEHAPPPPAIAElATPSLIRMGFPQRAA------EGAISICSCHKEAK--VG---TGYTCPRCKARVCELPAECQICGLTLVSSPHLARSYHHLFPITPFDDDDGDGGALPGNCFGCRQTLSSNAgapaSVRCPKCKQHFCLDCDIYIHESLHNCPGC----------
>UniRef90_A0A6P4LXP9/28-407 [subseq from] General transcription factor IIH subunit n=9 Tax=Malvoideae TaxID=214907 RepID=A0A6P4LXP9_GOSAR
---------AWERTYtdERSWESLQEDESGMLRPIDNQALYHSQYRRrlrsLLSTAARIQKGLIRYLYIVIDLSRAASEMDFRPSRIAVIAKHVETFIREFFYQNPLSQVGIVTIKDGVAHCLTDIGGSPESHINALMKKL--ECSGDSSLQNALDLVDGYLNQIPSYGHREVLILYSALSTCDPGDIMDTIQKCRKSKIRCSVIGLAAEMFICKHLCQETGGTYSVALDESHFKELILEHAPPPPAIAEfAVANLIKMGFPQRAA------EGSISICSCHKE--AKVG---AGYTCPRCKARACELPTECCVCGLTLVSSPHLARSYHHLFPIAPFDEVTSSHLNNpncklQRNCFGCQQSLLDPgnkpgPAVVCPKCKWYFCLDCDIYIHESLHNCPGC----------
>UniRef90_A0A097PR29/3-385 [subseq from] GTF2H2 (Fragment) n=1 Tax=Pinellia ternata TaxID=199225 RepID=A0A097PR29_PINTE
-EEEVDDLAAWERAYadERSWESLQEDESGLLRPIDTKTLHHAQYRRRLLAAPRIQKGLIRYLYVVIDFSRAASETDYRPSRMAVVAKSVEMFIREYFDQNPLSHIGLITIKDGLAHRLTELGGSPEAQSKALMG--KLECSGDASLQNALDLVHGFLSQVPSYGHREVLILYSALSTCDPGDIMETIQKCKKAKIRCSVVGLSAEIYICKHLCSETGGSYTVALDETHLKELLLEHAPPPPAIAEyAVANLIKMGFPQRGAEG------VVAICSCH----KEPKV-GGGYTCPRCYARVCELPTECNICGLTLVSSPHLARSYHHLFPVTPFDEVSVGLHSlqkTPRTCFGCQQDLinhgsKSSFHVSCPKCGQHFCLDCDIYIHESLHNCPGCE---------
>UniRef90_A0A1U8I7U1/28-407 [subseq from] General transcription factor IIH subunit n=15 Tax=Malvaceae TaxID=3629 RepID=A0A1U8I7U1_GOSHI
---------AWERTYtdERSWESLQEDESGMLRPIDNQALYHSQYRRrlrsLSSTAARIQKGLIRYLYIVIDLSRAASEMDFRPSRIAVIAKHVETFIREFFYQNPLSQVGIVTIKDGVAHCLTDIGGSPESHINALMKKL--ECSGDSSLQNALDLVDGYLNQIPSYGHREVLILYSALSTCDPGDIMDTIQKCRKSKIRCSVIGLAAEMFICKHLCQETGGTYSVALDESHFKELILEHAPPPPAIAEfAVANLIKMGFPQRAA------EGSISICSCHKE--AKVG---AGYTCPRCKAHACELPTECCVCGLTLVSSPHLARSYHHLFPIAPFDEVTSSHLNNpncklQRNCFGCQQSLLDPgnkpgPAVVCPKCKRYFCLDCDIYIHESLHNCPGC----------
>UniRef90_A0A195ESH3/116-418 [subseq from] General transcription factor IIH subunit 2 n=1 Tax=Trachymyrmex septentrionalis TaxID=34720 RepID=A0A195ESH3_9HYME
-----------------------------------------------------------------------------------SISLLEDFIEEFFYQNPISQLGVIITRNKRAEKVSDLAGNSKKHIKELQILQQTVVGGEPSLQNSLELATKLLKLLPSHASKEILVIIGALTTCDPGDINETIRNMKLDSIRCSVIGLAAELYICKRMANITGGEHSVALDDKHYKEQLNAHIDPPPAATRLDAALVKMGFPHHALHSNA-PDTSITVCMCHAHNSDETVkFMTTGYLCPQCLSKHCELPVECRACGLTLVSAPHLARSYHYLFPVDPFKEIAPD--SDYTICFGCQKAIaqKDKKVYTCGKCNQMFCLDCEIFIHEILHTCPGCA---------
>UniRef90_D8S216/8-385 [subseq from] General transcription factor IIH subunit n=4 Tax=Selaginella moellendorffii TaxID=88036 RepID=D8S216_SELML
----PD-MEAWERAYadDRSWESLIEDESGLLKAGDDVQQQRQHRRRLIQASGpRIQRGIIRYLCLILDFSRAAGEIDFRPSRMAVVAKAVEDFVREYFDQNPLSQLGIIVMKNGIASVVTELSGSPEAHIRALKSN--LESFGEASLQNGLELAHTYVQHIPSYGHREVVIVFSALSTCDPGNILETVKKCKAARMKCSVVGLTAEIYICKHISQETGGSYAVAMNEGHLKEILLEHVPPPAAMpDASSASLVRMGFPQRGS------EGAVAICACHKEL--KI---GGGYICPRCRARVCELPTECSLCGLALVSSAHLARSYHHLFPIPTFDELLVDAsLRGKSsFagsCFGCRIQLSGSGSlrLRCPRCKRDFCFDCDVYIHESLHNCPGC----------
>UniRef90_UPI000B77182B/71-449 [subseq from] general transcription factor IIH subunit 2-like isoform X1 n=2 Tax=Hevea brasiliensis TaxID=3981 RepID=UPI000B77182B
---------AWERTYtdERSWEALQEDESGLLRPIDNKIIHHAQYRRrlrsLSTTAARIQKGLIRFLYIVVDLSRAASEMDFRPSRMVVIVKHVEAFVREFFDRNPLSQIGLVTIKDGVAHSLTELGGSPESHIKALMG--KMECSGDSSLQNALNLVQGYLDQIPSYGHREVLILCSALSTCDPGDIMETIKQCKKSKIRCSVIGLSAEMFICKHLCQETGGIYSVAMDEVHFKELMLEHAPPPPAIAEfAIANLIKMGFPQRVA------EGSISICSCHKEAK--VG---DGYICPRCKARVCELPTECRVCGLTLVSSPHLARSYHHLFPIVPFDEVsPRQNvlhHRPPKTCFGCQQSLlnpgnKPSLCVACPKCKQYFCIDCDIYIHESLHNCPGC----------
>UniRef90_A0A097PR11/3-386 [subseq from] GTF2H2 (Fragment) n=1 Tax=Illicium henryi TaxID=114516 RepID=A0A097PR11_9MAGN
-EEEVDCMDAWERAYadERSWESLQEDESGLLKPINKKLQQHIQYKRRRLTTTRIQRGLIRYLYIVVDLSRAAAEMDFRPSRMVFVARCVEAFIREFFDQNPLSHVGLVTIKDGVARSLTELGGSPESHIKALLGK--LECSGDSSLQNALDLVHGYLGQIPSYGHREVLILYSALSTCDPGDILETIQKCKKAKIRCSVVGLSAEIYICKHLCEETGGSYTVAVDESHFKELLLEHAPPPPAIAEfAVANMIKMGFPQRGAEGI------IAICSCHKEAK-----IGGGYTCPRCKARVCELPTECRICGLTLISSPHLARSYHHLFPITPFDEVPSTANNPsQRlpeTCFGCRRSLSNpgrkSSIrVACPKCKQHFCLDCDIYIHESLHNCPGCE---------
>UniRef90_A0A4P1RP62/19-408 [subseq from] General transcription factor IIH subunit n=9 Tax=50 kb inversion clade TaxID=2231393 RepID=A0A4P1RP62_LUPAN
-DEANDGLEAWERTYaeDRSWEDLQEDESGLLRPIDDTAIYHAQYRRrlrALAstaATARIQKGLIRYLYVVVDLSKAASERDFRPSRMAVIGRQVETFIREFFDQNPLSHVGLVTIKDGIAHCLTELGGSPESHIKALMGK--LECSGDASLQNALELVLGYLNQIPSYGHREVLILYSALSTCDPGDLMETIQKCKKSKIRCSVIGLAAEMFICKHLCQETGGTYYVALDETHFKELILEHAPPPPAISEyATANLIKMGFPQRAA------EGSVAICTCHE-----EAKTGGGYTCPRCKVRVCELPTECRICGLTLISSPHLARSYHHLFPIVPFDEVSPSSQNDPRnslsdTCFGCQQSLLTQGskpglSVTCPKCKQQFCLDCDIYIHESLHNCPGC----------
>UniRef90_I1N8Q6/25-408 [subseq from] General transcription factor IIH subunit n=15 Tax=indigoferoid/millettioid clade TaxID=2233855 RepID=I1N8Q6_SOYBN
--------EAWERTYaeDRSWEALQEDESGLLRPIDTTAIYHAQYRRrlrTLaatAATARIQKGLIRYLYIVVDLSKAASERDFRPSRMAVMGKQVEAFIREFFDQNPLSHVGLVTIKDGIAHCITELGGSPESHIKALMGK--LECSGDASLQNALELVLGYLNQIPSYGHREVLILYSALSTCDPGDLMETIQKCKKSKIRCSVIGLAAEMFVCKHLCQETGGTYSVALDESHFKELILEHAPPPPAIAEyATANLIKMGFPQRSA------EGSVAICTCHE-----EAKTGGGYTCPRCKVRVCELPTECRVCGLTLISSPHLARSYHHLFPIVMFDEVTPSSQNDSnhsfpNTCFGCQQSLLSQGnkpglSVICPKCKQQFCLDCDIYVHESLHNCPGCE---------
>UniRef90_A0A1Q3B285/23-412 [subseq from] General transcription factor IIH subunit n=1 Tax=Cephalotus follicularis TaxID=3775 RepID=A0A1Q3B285_CEPFO
---DGEGLEAWERSYadERSWESLQEDESGLLRPIDNMILYHAQFRRrlrALaaatnSTTARIQKGLIRYLYIVVDLSRAASEMDYRPSRMAVVAKHVEAFIREFFDQNPLSHIGLMTIKDGVAQCLTELGGSPESHVKALMGK--LECSGDASLQNALDLVHEYLTQIPSYGHREVLILYSALSTCDPGDIMETVQNCKKSKIRCSVIGLSAEMFICKHLCQETGGLYSVALDESHFKELLLEHAPPPPAIAEfAIANLIRMGFPQRAA------EGSVAICSCHK--EVKVG---GGYTCPRCKARVCELPTECCICGLTLVSSPHLARSYHHLFPIAPFDEVSSSrqidpQHRLQKTCFGCQQCIlnsgNKSSLYVaCPKCKKYFCLDCDIYIHESLHNCPGC----------
>UniRef90_A0A834Z1X6/35-418 [subseq from] General transcription factor IIH subunit n=1 Tax=Tetracentron sinense TaxID=13715 RepID=A0A834Z1X6_9MAGN
-------LEAWERAYadERSWESLQEDESGLLRPIDNQSIYHAQYRRRLRslsataNAVRIQKGLIRFLYIVVDLSRAAAEMDFRPSRMVVVAKHVESFIREFFDQNPLSHVGVVTIKDGVAQCLTDLGGSPDSHVKSLLGK--LECSGDSSLQNALDLVHGYLNQIPSYGHREVLILYSALSTCDPGDIMETIQKCKKSKIRCSVVGLSAEIYICKHLCQETGGSYSVALDESHFKELLLEHAPPPPAIAEfAVANLIKMGFPQRAAEG------VISICSCHKEAK-----VGGGYTCPRCKARVCELPTECRICGLTLVSSPHLARSYHHLFPITPFNEVSPSLLNNphhklPRTCFGCQQPLlypgnKPSPQVTCPKCKQHFCLDCDIYIHESLHNCPGC----------
>UniRef90_A0A5F5PY45/1-157 [subseq from] Ssl1 domain-containing protein n=6 Tax=Amniota TaxID=32524 RepID=A0A5F5PY45_HORSE
MDEEPERTKRWEGGYERTWEILKEDESGSLKATIEDILFKAKRKRVFEHHGQVRLGMMRHLYVVVDGSRTMEDQDLKPNRLTCTLKLLEYFVEEYFDQNPISQIGIIITKSKRAEKLTELSGNPRKHITSLKKAVAMTCHGEPSLYNSLSMAMQTLK----------------------------------------------------------------------------------------------------------------------------------------------------------------------------------------------------------------------------------------------
>UniRef90_A0A7N2KNB7/28-409 [subseq from] General transcription factor IIH subunit n=4 Tax=Fagales TaxID=3502 RepID=A0A7N2KNB7_QUELO
---------AWERTYadERSWESLQEDESGLLRPVDNKTLYHAQyRRRIRSLSsqattSRIQKGLIRYLYIVVDLSRAAAEMDYRPSRMAVVAKHVEAFIREFFDQNPLSQLGLVTIKDGIAHCLTDLGGSPESHVKALMGK--LECSGESSLQNALDLVHGYLNQIPSYGHREVLILYSALSTCDPGDILETIQKCKKSKMRCSVIGLSAEIFICKHLCQETGGSYSVAMDESHFKELILEHAPPPPAIAEfAIANLIKMGFPQRAAES------SIAICSCHKEA--K---VGGGYTCPRCKARVCELPTECRICGLTLISSPHLARSYHHLFPIVPFDEVSSSVLNDphnrlPRSCFGCQQSLPNpgnkpSLRVACPKCKQHFCLDCDIYIHESLHNCPGC----------
>UniRef90_UPI001FB12A3B/37-417 [subseq from] general transcription factor IIH subunit 2 n=1 Tax=Impatiens glandulifera TaxID=253017 RepID=UPI001FB12A3B
---------AWERVYadDRSWEALQEDESGLLQPVDNKTLYHSQyRRRLrsASAGSRIQKGLIRYVYIIVDFSRAAADMDYKPSRMAVIAKQVDVFIREFFDQNPLSQIGIINIKDGVAQCLSDLGGSPESHIMSLMSK--LECSGDSSLQNALDLVHDCLCQIPSYGHREVLILYTALSTCDPGDIMQTIQKCKKSKIRCSIIGLSAEIFICKKVCQETGGSYSIAMDESHLKELMLEHAPPPPAIAEfATANLVKMGFPQRAG--------EGVFSICSCHKEAKVG---GGYTCPRCRARVCDLPTECPICGLTLVSSPHLARSYHHLFPIAPFDDLSPSVLNDpinrqPKNCFGCRqslyvpGSNKTNPCVVCPKCQQLFCVDCDIYIHESLHNCPGCE---------
>UniRef90_K3WWS7/6-378 [subseq from] General transcription factor IIH subunit n=1 Tax=Globisporangium ultimum (strain ATCC 200006 / CBS 805.95 / DAOM BR144) TaxID=431595 RepID=K3WWS7_GLOUD
---ENAKGYAWEGTLERSWDAIEEDETGKLK--IDMAVAKQQRQRRLEIARNVRKGLIRYVYVVMDLSRGMGNKDWKPHRLGCVSDVLQQFVKDYFDQNPISQLGVIGIKGMKSEKLSELSGNPKMHMEKIKDAL--VVDKEPSLQNALEIAKSSLKTVPAYGSREVVVVYGNLVTADPGDIFTTIATLKRENIRVSFIGIGAEMHLLRKIADETQGTYHVAMDATHLKHLMTSFTFPCPtiASNASRfATLVEMGFPQRRSGALSL-------CTCH------QAFTTVGYLCPRCKAKSCDLPTMCQVCNLPLVSSPHLARSYHHLFPVAKFDKVVLQEGMPilQKKCFGCLLPFAldvEGAAYSCTTCHSSFCSDCDLYIHDSLHNCPGC----------
>UniRef90_A0A1U7ZSR1/43-426 [subseq from] General transcription factor IIH subunit n=1 Tax=Nelumbo nucifera TaxID=4432 RepID=A0A1U7ZSR1_NELNU
--------AAWERAYadERSWENLQEDESGILHAIDNKVLHHAQyRRRirsLFSSatTSRIQKGLIRYLYIVIDLSRAASEMDFRPSRMAVVAKHVEAFIREFFDQNPLSHIGLVTIKDGVAQCLTDLGGSPDSHIKALMGK--LECSGDSSLQNALDLVHGYLNQIPSYGHREVLILYSALSTCDPGDIMETIQKCKKSKIRCSVVGLSAEIYICKHLCQETGGSYTVALDESHFKELLLEHAPPPPAIAEfAIANLIKMGFPQRAAE------GVVSICSCHKEAK-----VGGGYTCPRCKARVCELPIECQICGLTLVSSPHLARSYHHLFPITPFVEVSSSLVNNphhrlPKTCFGCRQTFlapgnKSSFHVACSKCNQHFCLDCDIYIHESLHNCPGCE---------
>UniRef90_A0A833VE17/36-426 [subseq from] General transcription factor IIH subunit n=2 Tax=Cyperoideae TaxID=986140 RepID=A0A833VE17_9POAL
-DNEAKGVDAWERAYadERSWEDLQEDESGLLRPIDTKTLVHAqYRKRLLLRSsagGsvvsRIQKGLIRYLYVVIDLSRAASETDYRPSRMAVVAKQAEAFIREFFDQNPLSHVGLISIKDGLAHRLTDIGGSPEAQIKALMGK--LECSGEASLQNALELVHGYLSQIPSYGHREVLILYSALNTCDPGDIMETVQRCKKAKIRCSVIGLSAEVFICKHLCEETGGTYTVALNESHFKELLLEHAPPPPAIAEyAAANLIKMGFPQRGA------EGVVSICSCHKEAK-----VGGGYTCPRCKVRVCELPTECRTCGLTLVSSPHLARSYHHLFPVAPFDEVPPHGRPGQRLptaCFGCQLSLVGQGVQpilrvSCPKCNQHFCLDCDIYIHESLHNCPGCE---------
>UniRef90_A0A097PQZ6/4-384 [subseq from] GTF2H2 (Fragment) n=1 Tax=Acorus calamus TaxID=4465 RepID=A0A097PQZ6_ACOCL
--EEGGAMEAWERAYadERSWESLQEDESGLLRPIDNKAIHHAHYRRRLLSSLRIQKGLIRYLYIVIDLSRAAAETDFRPSRMAVVAKCVEAFIKEFFDQNPLSHFGIVIIKDGIAQRLTDLGGSPELQIKALMGK--LECSGDSSLQNALDLVHGFLNQSPSYGHREVLILYSALSTCDPGDIMETIEKCKKSKIRCSVVGLSAEIYICKHLCEETGGEYSVALDESHFKELLLEHAPPPPALAEyATANLIKMGFPQRGAE------GVISLCSCHKEAK-----FGGGYTCPRCKARVCELPTECRICGLTLVSSPHLARSYHHLFPIMPFDEMQHAPGNlsqkQPQTCFGCRQSLSHgstSGLYVsCPNCSQYFCLDCDIYIHESLHNCPGC----------
>UniRef90_A0A097PR06/8-385 [subseq from] GTF2H2 (Fragment) n=2 Tax=Carica papaya TaxID=3649 RepID=A0A097PR06_CARPA
------GFNAWERTYadERSWESLQEDESGLLRPIDNKAIYHAQYRRRLRTTARIQKGLIRYLYIVIDLSRAAAEMDIRPSRMFVVARHVEAFIREFFDQNPLSQIALVTIKDGVANMLTDLGGSPESHIKALMGK--LECSGESSLQNALELVHGYLNQIPSYGHREVLILYSALSTCDPGDIMETIQKCKKSKIRCSVIGLSAEMFICKHLCQETGGLYSVAMDEAHLKELILEHAPPPPAIAEyAIANLIKMGFPQRAA------EASISICSCHKEAK--VG---AGYTCPRCKARVCELPTDCCICGLTLVSSPHLARSYHHLFPIAPFDEVSVSLTNMhnkfPKNCFGCQQSLlatgnKPGPCVSCRTCRQYFCLDCDIYIHESLHNCPGC----------
>UniRef90_UPI00125E8E61/85-464 [subseq from] general transcription factor IIH subunit 2 isoform X1 n=4 Tax=Ipomoea TaxID=4119 RepID=UPI00125E8E61
-------IEAWERTYadERSWESLQEDESGLLRPIDNKTLYHAQYRRRLRttSAARIQKGLIRYLYVVLDFSKAATEMDYKPSRMVVVAKQVEAFIREFFDQNPLSQIGLVMLKDGVAHCLTDLGGSPEAHIKAVMGK--LECSGDASLQNGLELVHDLLNQIPSYGHREVLILYSALNTCDPGDIMETIQKCKKSKIRCSVIGLSAELFICKHLCQETGGMYYVALDEAHIKELVLEHAPPPPAIAEfAVANLIKMGFPQRAA------EGAISICSCHKEAK-----VGGGYTCPRCKARVCELPTECCICGLTLVSSPHLARSYHHLFPITAFDDVsPSIKNNLQkvpKNCFGCRQSLLNPgNIpapcVACPKCKQHFCLDCDIYIHESLHNCPGCE---------
>UniRef90_UPI0018AEE924/32-417 [subseq from] general transcription factor IIH subunit 2 n=1 Tax=Dioscorea cayennensis subsp. rotundata TaxID=55577 RepID=UPI0018AEE924
------MMEAWERAYadERSWESLQEDESGLLRPLdTASILHAHYRRRLLRRasapaSSRIQKGLIRYLYLVIDLSRAASETDYRPSRMAVVLKGAETFIREFFDQNPLSHIGLVIIKDGVAQRLTDLGGTPDSQIKALMA--KRECSGDASLQNALELVCDYLGQVPSYGHREVLILYSSLNTCDPRDIMETIEKCKKDKIRCSVVGLSAEIYICKYICEETGGSYTVALDESHFKELLLEHAPPPAAIAEyAAANLIKMGFPQRG------ADGVIAICSCHKEAK-----VGGGYTCPRCKARVCELPTECRLCGLTLVSSPHLARSYHHLFPVTPFNEVtsmPLNKTlrKTPQACFGCQQSLGNQGsnsvLYVsCGKCNQLFCLDCDIYIHESLHNCPGCE---------
>UniRef90_A0A8K1FCT6/4-379 [subseq from] General transcription factor IIH subunit n=1 Tax=Pythium oligandrum TaxID=41045 RepID=A0A8K1FCT6_PYTOL
MDEEGAKGYAWEGSFERSWDAIEEDETGQLKLDV--VATKQERQRRMEIARNVRKGLIRYVYLVMDLSRGMTLKDWKPHRLHCVSDVLQQFVKDYFDQNPISQLGLIGIKGMKSEKLSELSGNPKSHIEKIKDALGV--EKEPSLQNALEVAKSSLKTVPAYGSREVVIIYGSLVTADPGDIFQTIATLKRENIRVSFVGIGAEMHLLRRIADETQGTYHVAMDPTHLKHLMTEFTFPSPtiASAASKfATLVEMGFPQRRSGALSL-------CTCH------QAFTTVGYLCPRCKSKSCDLPTTCQVCNLPLVSSPHLARSYHHLFPVAKFERTVLTPGHvlLQQKCFGCLLPFamdPEGAAYACGQCHQSFCSECDMYIHDSLHNCPGC----------
>UniRef90_A0A6P4BV22/27-409 [subseq from] General transcription factor IIH subunit n=4 Tax=Arachis TaxID=3817 RepID=A0A6P4BV22_ARADU
--------EAWERTYaeDRSWESLQEDESGLLRPIDTTAIHHAQYRRrlrALAstaATARIQKGLIRYLYIVVDLSKAASETDLKPSRMAVIGRQVEAFIREFFDQNPLSHIGLVTIKDGIAHCLTELGGSPESHIKALMGK--LECSGDASLQNALELVLGYLNQIPSYGHREVLILYSALSTCDPGDLMETIQKCKKSKIRCSVIGLAAEMFICKHLSQETGGTYSVALDESHLKELVLEHAPPPPAIAEyATANLIKMGFPQRAAES------AVAICTCHEE-----ARTGGGYTCPRCKVRVCELPTECRICGLTLISSPHLARSYHHLFPIVPFDEVSQTSQNGSShnFssdCFGCQQSLLSQGnkpglSVTCPKCKQQFCLDCDIYIHESLHNCPGC----------
>UniRef90_A0A2G9G6H3/31-409 [subseq from] General transcription factor IIH subunit n=3 Tax=Lamiales TaxID=4143 RepID=A0A2G9G6H3_9LAMI
--------EAWERTYadERSWESLQEDESGLLRPIDNKTLYHAQYRRRLRTttATRIQKGLIRYLYIVIDLSRAAGEIDYKPSRMVVVARQVEAFIREFFDQNPLSQIGLVTLKDGVAHCLTDLGGSPESHIKALM--VKLTSSGDASLQNGLDLVHSLLNQIPTYGHREVLILYSALSTCDPGDVMETIQKCKASKIRCSVIGLSAELYICKYLCQETGGSYSVALDEHHLKELVFEHAPPPPAIAEfAIANLIKMGFPQRAAEG------VISICSCHKEAKV--G---AGYICPRCKARICELPTECQICGLTLVSSPHLARSYHHLFPITPFDDVSPsvsnDPRNLQKNCFGCQQSLLNPGnmpapCVSCPKCKQHFCLDCDIYIHESLHNCPGCE---------
>UniRef90_A0A0R3SFZ6/487-906 [subseq from] C2H2-type domain-containing protein n=3 Tax=Hymenolepis diminuta TaxID=6216 RepID=A0A0R3SFZ6_HYMDI
---RPEkRDYSWISGYEKTWASIKEDSSGSLVSSMNKLArdahadLRARRQRVLDlaannASGTPRLGMVRHLYLVIDLSSAMLERDLHPTRIICTIKCLRKFVENFFDQNPLSQLGLITTSGSKAKVVSALSGGLVRHMKALSELeKNPQCDGEPSIQNALLIAESRLKHMPSYSSREILLVMGSMTTCDPGDIHQTIQSLITNKIRCSLISLAVEVFVHKALTTATGGTLNVIMDVHHLKTLLQGFVLPPSVSADSNAALLRIGFPHSTAADFENFPVRvcmchlPNVELngVSLDkenGeNDKPTTTstnrpQGNYLCPRCRAAYCELPTECIVCGITLMSAPHLARAYHHLFPLPQFIEIPRPEVpangpSGELlACGGCNVSLQAKTvVYKCPKCEHIFCADCDTFLHDFVHSCPRCA---------
>UniRef90_UPI00053C3CD1/19-409 [subseq from] general transcription factor IIH subunit 2 n=1 Tax=Tarenaya hassleriana TaxID=28532 RepID=UPI00053C3CD1
-DAEGEGIGAWERAYvdERSWELLQEDESGLLRPIDNTAIYHAQyrrRLRLLSSAaaGtRIQKGLIRYLYVVIDFSRAAAEMDFRPSRMAIMAKHVEAFIREFFDQNPLSQIGLVTIKDGMAHNLTDLGGSPESHIKALLGKLE--SSGDSSLQNALELVHEHLNQIPSYGHREVLILYSALSTCDPGDIMETIQKCKKSKIRCSVIGLSAEMFICKHLCQETGGLYSVAVDELHLKDLLLEHAPPPPALAEfAIANLIKMGFPQRA--------AEGSIAICSCHREVKIG---AGYTCPRCKARVCELPTECSICGLTLVSSPHLARSYHHLFPIAPFNEVPPSSLNNPReklpkSCFGCQLSLlvtgnKPGPCVTCPKCRHYFCLDCDIYIHESLHNCPGCE---------
>UniRef90_A0A2G5DNV2/33-417 [subseq from] General transcription factor IIH subunit n=3 Tax=Thalictroideae TaxID=1463137 RepID=A0A2G5DNV2_AQUCA
-------MEAWERAYadERSWESLQEDESGLLRPIDNSSLHHAQYRRrlrALsaaSSTARIQKGLIRYLYIVIDFSRAAKEMDIRPSRGVVVAKHVEAFIREFFDQNPLSHIGLITLKDGIAQCLTDLGGSPDSHIKALMGKLEF--SGDASLQNALDLVHGYLNQIPSYGHREVLILYSALSTCDPGDIMDTIQKCKKSKIRCSVVGLSAEMYICKHLCQETGGSYTVALDESHFKELVLEHAPPPPAIAEfAVSNLIKMGFPQRAAEG------VISICACHKEAK-----VGGGYTCPRCKARVCELPTECQICGLTLVSSPHLARSYHHLFPITTFNEVASSSFNNPqhklpKTCFGCQQTLplpgkKPSLRVACPKCNQHFCLDCDIYIHESLHNCPGCE---------
>UniRef90_A0A2R6PFP1/35-422 [subseq from] General transcription factor IIH subunit n=1 Tax=Actinidia chinensis var. chinensis TaxID=1590841 RepID=A0A2R6PFP1_ACTCC
-----KGLEAWERAYadDRSWESLQEDESGLLRPIDNKTLYHAQyRRRLLSlsstsTGARIQKGLIRYLYIVIDFSRAAAEMDFKPSRMALVAKQIEAFIREFFDQNPLSQIGLVTIKDGVAHCLTDLGGSPESHIRALMGK--LECSGDSSLQNALDLVHDFLCQVPSYGHREVLILYSALSTCDPGDIMETIQKCKKAKIRCSVIGLSAEMFICKYICQETGGSYSVALDESHLKELVLEHAPPPPAIAEfAVSNLIKMGFPQRAAEG------VISICSCHKEAK-----VGGGYTCPRCKARVCELPTECRICGLTLVSSPHLARSFHHLFPITPFDDVSRPTFPNnlhhklPKNCFGCQQILCDPgnklsPCVVCPKCKQHFCLDCDIYIHESLHNCPGCE---------
>UniRef90_A0A803PWL1/29-407 [subseq from] General transcription factor IIH subunit n=4 Tax=Cannabaceae TaxID=3481 RepID=A0A803PWL1_CANSA
---------AWERTYddERSWESLQEDESGLLRPIDNKSLYHSQYRRRLRTASAVRIqkGLIRYLFLVIDLSKAATEMDFRPSRRAVVVKHVEAFIREFFDQNPLSQIGLVTIKDGVANCLTDLGGSPESHVKALMGKLD--CSGDSSIQNALDLVHGYLNQVPSYGHREVLVLYSALSTCDPGDIMETIQTCKKSKIRCSVIGLSAEIFICKYLCQETGGSYSVALDESHFKELILEHAPPPPAIAEfAIANLIKMGFPQRAAES------SIAICSCHKE--AKA---GGGYTCPRCKARICDLPTECRTCGLTLISSPHLARSYHHLFPIVPFDEVSPSLLNDpylklPRSCFGCQETLQNAgnkpgPRVSCPKCKQHFCLDCDIYIHESLHNCPGCE---------
>UniRef90_F4PQI4/42-408 [subseq from] General transcription factor IIH subunit n=1 Tax=Cavenderia fasciculata (strain SH3) TaxID=1054147 RepID=F4PQI4_CAVFA
------QKYKWEEKFVRSWETIEEDEKGLRPSLQEDRDTR--TRRQLKDDQRVRRGMQRHVCLVIDLSKSLEIHDLKPNRHQAVLIAAENFIKEFFDQNPISQLSLIITKNSKAEKISDLSSNPNRHIQLL-KMVSSTIEGDPSIQNSLDVSIATLSYVPKYGSREVIFIYSSLTTCDPGDLSKTITTLKNENIRVSFVHLAAELYVCRHISDATNGTMKVIETEHHLNEALILHCQPPPTIGKVEAALVEMGFPQQHTS------QTPMMCVCHEQ------FKYVGYTCPRCQSKFCELPTDCQICGLSLVSSPHLARSYHHLFQVPIFREVNPKSIQPNLKCYGCLLPIKPNYLnYGCPRCKKIFCFDCDQVVHESIHNCPGCEN--------
>UniRef90_E3KWU2/61-406 [subseq from] General transcription and DNA repair factor IIH n=5 Tax=Puccinia TaxID=5296 RepID=E3KWU2_PUCGT
---------SWEEEYKRSWDVLREDESGSLESAVNQLI-ANKRRRVIRDTTSIQRGIIRHLCLIIDVSLAMTDRDLRPNRLDMSLTYAKEFVTEFFDQNPISQLCILITKDAIAERLSGLSGNPLDHHKALSNKAKLTPSGEPSLQNSLEMARASLSHLPSHGSREVLVIFGSLTTCDPDDINKTLENLEKDRMRVSMVGLAAEVRICKEICKRTQGQYGVILNEHHFKELLFEAISPPPIAKSTtngpktqSSSLIQMGFPNKITHDAHQVDASThSFCACH------SKLQSTGFICPRCGSKNCEIPTNCSVCGLTIVSSPHLARSYRHLFPVSNWIEKNANSLSHQTFkCFGCDKELQ------------------------------------------
>UniRef90_E3KWU2/433-461 [subseq from] General transcription and DNA repair factor IIH n=5 Tax=Puccinia TaxID=5296 RepID=E3KWU2_PUCGT
-------------------------------------------------------------------------------------------------------------------------------------------------------------------------------------------------------------------------------------------------------------------------------------------------------------------------------------------------------------------NLYHCPRCKNMFCYECDIY-HEQLGLCPGC----------
>UniRef90_A0A5C7IXC1/29-417 [subseq from] General transcription factor IIH subunit n=1 Tax=Acer yangbiense TaxID=1000413 RepID=A0A5C7IXC1_9ROSI
--------EAWERRYaeDRSWEALQEDESGLLQPIDNSAIYHAQYRRrlrALSlastAASRIQKGLIRFLYVVIDLSRAASEMDFKPSRMVVVAKHVEAFIREFFDQNPLSQIGLAIIKDGVAYCLTDLGGSPESHIQALMG--KLSCSGDSSLQNGLDLVHGFLNQIPTYGHREVLILYSALSTCDPGDIMETIQKCKKSKLRCSVIGLSAEMFICKHLCQETGGTYSVALDESHFKELILEHAPPPPAIAEFAiSNLIKMGFPQRA--------AEGSISICSCHKEAKVGV---GYTCPRCKARVCELPTECRICGLQLVSSPHLARSYHHLFPIAPFNEVPSSRLNNSHgrspsTCFGCQQSLlnlgnKPGLSVACPKCKKYFCLECDIYIHESLHNCPGCESYRP-----
>UniRef90_B9N7M5/32-406 [subseq from] General transcription factor IIH subunit n=8 Tax=Saliceae TaxID=238069 RepID=B9N7M5_POPTR
--------------DERSWEALQEDESGLLRPLDNKAMYHAQYRRRLrslstaSNSQRIQKGLIRFLYIVLDLSRAASVMDFRPSRMAVVAQNVEAFIREFFDQNPLSQIALVTIKDGVAYSLTELGGSPESHIKALMA--KLECSGDSSLQNALELVHEYLDKIPSYGNREVLILYSALTTCDPGDIMETIQKCKKSKMRCSVIGLSAEMFICKHLCQETGGLYSVALDESHFKELILEHAPPPPAIAEfAIANLIKMGFPQRA--------AEGSISICSCHKESKVG---EGYICPRCKARVCELPTECRICGLTLVSSPHLARSYHHLFPIAPFDEVKPSRQNephrrSQKTCFGCQQSLvnpgnKPSLQVACPKCKQYFCLDCDIYIHESLHNCPGC----------
>UniRef90_A0A097PR48/5-382 [subseq from] GTF2H2 (Fragment) n=1 Tax=Aristolochia tagala TaxID=158573 RepID=A0A097PR48_ARITA
---EENGLEAWERAYadERSWESLQEDEYGLLRPIDSASLHHAQYRRRAQ-AVRIQKGLIRYLYVVIDLSRAAAETDFRPTRRAIVAKHVEVFIREFFDQNPLSHIGLAIIKDGVAHCLTDLGGSPDSHIKALLGK--LECSGDASLQNALDLVHSYLCQIPTYGHREVLILYSALSTCDPGDIMETIQKCKKARIRCSVIGLSAEIYICKYLSDQTGGLYSVAIDESHLKELLLEHAPPPPAIAEfAAANLIRMGFPQRE------SETAVSICSCHQTA--K---VGGVYTCPRCKARICDLPTECRICGLTLVSSPHLARSYHHLFPIDPFIEVPQNSVNQKlpKACFGCQQSLINlgsNSIirVACPKCKQHFCLDCDIYIHESLHNCPGC----------
>UniRef90_A0A485LTD2/3-373 [subseq from] Aste57867_24758 protein n=1 Tax=Aphanomyces stellatus TaxID=120398 RepID=A0A485LTD2_9STRA
-DDENAKGYAWEGSFERSWDGIEEDESGALKvqAFVQSSGDKARLRR-QQMLQRVRKGLIRYVYVVVDLSKGMSQKDWKPHRCAVVTEEVQRFVADYFDQNPISQLGLIGIKSAIAEKLSDLSGNPGHHIEILKRT--LTVHGEPSLQNALEMARNALKIVPSYGSKEIVVVYGSLTTTDPGDIFATLSSLQRESIRCSFVGIGAEMHLLRRIAKETHGTYSVALDQSHFRELMAAFTTPCPSLASSVakfATLVEMGFPQKRSGALS-------LCVCHQN------FTTMGYLCPRCKSKSCELPTTCAVCNLPLVSSPHLARSYHHLFPVVNFDKKTVKEIKTA-KCFSCLVPLN-SHAYVCPTCNHAFCSDCDMYIHDSLHNCPGC----------
>UniRef90_P34567/1-375 [subseq from] General transcription factor IIH subunit 2 n=10 Tax=Caenorhabditis TaxID=6237 RepID=TF2H2_CAEEL
MDDDEQKGYTWEAGYAEGLninDVLVEDEGGSIEKSIAKYVADSKRKaRLTKRPERIRLGIMRHVMIVIDCSRFMTSKAMPPSRFVVVMKALQTFLDRFFEQNPIAQIGLITCKDRKADRLTMMTGNIRVLKESLNTLTEAFCGGDFSLQNALQLACANLKGMPGHVSREVVLVISALSTIDPGNIYSTIETMKRMNIRCSAIGLSAEMFVCKEMAKATKGEYSVALDPDHLQLLFSKHTLPPSSAKSSECNAIHVGFPHHELITT------RSFCVCHPD--TKP-ISSRGFICTQCGARHCSIPAECPVCKLTLVAAPQLARAFRHLQPLSAFEQIEVT----RGFCYACETRLSGE-GFRCGSCQLVFCLDCDTLLHESLHVCPGC----------
>UniRef90_A0A1B6DLH7/4-265 [subseq from] VWFA domain-containing protein n=2 Tax=Clastoptera arizonana TaxID=38151 RepID=A0A1B6DLH7_9HEMI
--EEDGKEYRWETGYEKTWEALQEDEDGLLETSVADIILRAKRKRQAERKGHTRLGMMRHLYVVLDASEAMLDQDLKPTRQLCTIKLLEGFIEEFFDQNPISQMGIIITRNKRADKVSELAGNPRKHLSTVKSQFNLpsQCIGEPSLQNALELALSSLKMLPTHASREVLVILGSLTTCDPGDINQTIVSLKNCGIRVSVIGLAAEVRICNALCKETGGVYNVVLDDRHFRDLLFQQVEPPPATaaNSQEASLIKMGFPHHDVI---------------------------------------------------------------------------------------------------------------------------------------
>UniRef90_A0A097PR72/4-384 [subseq from] GTF2H2 (Fragment) n=1 Tax=Houttuynia cordata TaxID=16752 RepID=A0A097PR72_HOUCO
--DENEGLEEWERAYahERSWEDLEEDEYGCLLPVDSSGVHHAQYRRRVQSAERIQKGLIRYLYVVVDLSRAAGETDFRPSRMAIVSKHLEAFIREFFDQNPLSHIGLVTIKDGIAHRLTDLGGSPDSHIKALFSK--LECSGDSSLQNALDLVHGYLSQIPTYGHREVLILYSALSTCDPGDIMETVQKCKKAKIRCSVIGLSAEIYICKHICEETGGVYTVALGESHFKELLLEHAPPPPAIAEfAVANLVQMGFPQRET------EGALSICSCHMEVK--VG---GVYTCPQCKARVCELPTECKFCGLTLVSSPHLARSYHHLFPIAPFAEAPRSTLhkNLPKSCFSCQQSFLDggsnsAPRVSCPKCRQQFCLDCDIYIHESLHNCPGCE---------
>UniRef90_A0A200QHB4/34-417 [subseq from] General transcription factor IIH subunit n=2 Tax=Mesangiospermae TaxID=1437183 RepID=A0A200QHB4_9MAGN
--------EAWERAYadERSWESLQEDESGLLRPIDNNTMQHAQYRRrlrTLSataATSRIQKGLIRYLYIIIDLSRAAGEMDFKPSRMVVVAKHVEAFIREFFDQNPLSHIGLVTIKDGVAQCLTDLGGSPDSHIKALMGK--LECSGDSSLQNALDLVHDYLNKIPSYGHREVLILYSALSTCDPGDVMETIKECKKSKIRCSVIGLSAEIYICKHLCQETGGSYSVALDEYHFKELLLEHAPPPPAIAEfAVGNLIKMGFPQRAAEG------VISICSCHKEAK--A---GGGYTCPRCKARVCELPTECRICGLTLVSSPHLARSYHHLFPITPFEEVSPTLLNNsyhklTKTCFGCQQSLLHSGnrptlRVACPKCNQHFCLDCDIYIHESLHNCPGCE---------
>UniRef90_A0A8B7BRG8/49-429 [subseq from] General transcription factor IIH subunit n=6 Tax=Arecaceae TaxID=4710 RepID=A0A8B7BRG8_PHODC
---------AWERAYadERSWEALQEDESGLLRPIDNKTVAHAQyrRRLLFRSSaaSRIQKGLIRYLYVVIDLSRAASETDFRPSRMVVIAKCVEAFIREFFDQNPLSHIGIVTIKDGVAQRLTDLGGSPDSQIKSLLGK--LECSGDASVQNALELVHGYLSQIPSYGHREVLILYSALNTCDPGDIMETIQECKKAKIRCSVIGLSADIYICKHLCEETGGSYTVALHESHFKELLLEHAPPPPAIAEyAASNLIKMGFPQRGAE------GVISICSCHKEAK-----IGGGYTCPRCKARVCELPTECRICGLTLVSSPHLARSYHHLFPVTPFNEVSsmIPSKLGQmlpQTCYGCQQSLvshgskSNPHV-SCPKCNQHFCLDCDIYIHESLHNCPGCE---------
>UniRef90_A0A6P6SXN3/25-410 [subseq from] General transcription factor IIH subunit n=4 Tax=Coffea TaxID=13442 RepID=A0A6P6SXN3_COFAR
-DEESGRGRdAWERAYadERSWESLQEDESGLLRPIDNKALHHAQYRRRLRtaTTAGIQKGLIRYLYIVIDLSRAAGEMDYKPSRMVVVARQVEAFIREFFDQNPLSQIGLVTLKDGVAQCLTDLGGSPESHIKALMGK--LECSGDSSLQNGLDLVHDLLNQIPSYGHREVLILYSALSTCDPGDIMETIQKCKGAKIRCSIVGLSAELYICKYLCQETGGLYSVALDEPHLKELVLEHAPPPPAIAEfAIANLIKMGFPQRAAEG------VISICSCHKEAK-----FGGGYTCPRCKARVCELPTECRICGLTLVSSPHLARSYHHLFPITPFDDVSPSITNipqkLPKSCFGCQQSLLNPGnlpgpCVACPKCKQHFCLDCDIYIHESLQNCPGC----------
>UniRef90_A0A804ISY3/37-427 [subseq from] General transcription factor IIH subunit n=4 Tax=Zingiberales TaxID=4618 RepID=A0A804ISY3_MUSAM
-DEDERGMEAWERAYadERSWEDLQEDESGLLRPIDTKTLVHAQyRRRLLQKSaasaaSRIQKGLIRYLYLVVDLSRAASETDYRPSRMVAVAKCAEAFIREFFDQNPLSHIGLVTIKDGVAHRLTDIGGSPESQIKALMGK--LECSGDASLQNALELIHGYLSQIPSYGHREVLILYSARNTCDPGDIMETIKNCKNAKIRCSVIGLSAEIFICKHLCEETGGSYTVALDESHFKELLLEHAPPPPAIAEyAAANLIKMGFPQRGAEG------VIAICSCHKDVK--IG---GGYTCPRCKARVCELPAECRICGLTLVSSPHLARSYHHLFPVTPFNEVssvvPFKlSQKLAQTCYGCQQSLLSHgskpapHV-SCPKCNQRFCLDCDIYIHESLHNCPGCE---------
>UniRef90_A0A2I0J6X7/24-403 [subseq from] General transcription factor IIH subunit n=1 Tax=Punica granatum TaxID=22663 RepID=A0A2I0J6X7_PUNGR
-----EGREAWERTYtdERSWESLQEDESGLLCPVDDKILHHAQYRRRLRslssttTASRIQKGLIRYLYIVIDLSKAAAEMDFKPSRMAVVAKHVEAFVREFFDQNPLSQISLVTIKDGVAHCLTDLGGSPESHVKALMGKLE--SSGDSSLQNALDLVHGYLTQIPSYGHREVLILYSALSTCDPGDIMHTIQKCKNAKIRCSVIGLSAEIFICKHICQETGGLYSIALDESHFKELILEHAPPPPAIAEfAIASLIKMGFPQRAAENV------ISICVCHKEAK------GGGYTCPRCKARVCELPAECRICGLTLVSSPHLARSYHHLFPIMPFEDVAPTQHKLPKTCFGCQQSLLSSGsrttlSVTCPKCRRCFCFDCDIYIHESLHNCPGC----------
>UniRef90_A0A097PR33/10-387 [subseq from] GTF2H2 (Fragment) n=2 Tax=Petrosaviidae TaxID=1437197 RepID=A0A097PR33_9LILI
--------EAWERAYaeDRSWEDLQEDESGLLRPLDTkSIIHAHYRRRLL-AGLRVQKGLIRYLYLVLDLSRAASETDYRPSRMAVVAKNVEVFLREFFDQNPLSHVGIVTIKDGVAQRLTDLGGSPDSQIKALMGK--LECSGDASLQNALDLVHDYLTQAPSYGHREVLIMYSALNTCDPGDIMETIKKCKKAKMRCSVIGLAAEIYICKYLCEETGGFYTVALDESHFKELLLEHAPPPPSIAEfAVANLIKMGFPQRGAE------GVISICACHKEAK-----VGGGYTCPRCKARVCELPTECRICGLTLVSSPHLARSYHHLFPVTPFNEVSSvgskSQQKLPQTCFGCQQSLvilgNKSSVHVsCPKCNKHFCLDCDIYIHESLHNCPGCES--------
>UniRef90_W9RVY0/31-410 [subseq from] General transcription factor IIH subunit n=1 Tax=Morus notabilis TaxID=981085 RepID=W9RVY0_9ROSA
--------EAWERTYadERSWESLQEDESGLLRPIDNKTFYHAQYRRRLRSASAVRIqkGLIRYLFLVIDLSKAAAEMDFRPSRMAVVAKHVEAFIREFFDQNPLSQVGLVTIKDGVAHCLTDLGGSPESHVKSLMGK--LECSGESSIQNALDLVHDYLNQIPSYGHREVLIFYSALSTCDPGDIMETIQKCKKSKIRCSVIGLSAEIFICKHLCQETGGSYSVALDESHFKELILEHAPPPPAIAEyAIANLIKMGFPQRAAES------SIAICSCHKE--AKA---GGGYTCPRCKARVCELPTECQTCGLTLISSPHLARSYHHLFPIVPFDEMSTSLLSDphrklSKACFGCQQSLlgfgnKPGPRVSCPKCKHQFCLDCDIYIHESLHNCPGCE---------
>UniRef90_A0A068Y3H1/7-420 [subseq from] General transcription factor IIH subunit n=2 Tax=Echinococcus TaxID=6209 RepID=A0A068Y3H1_ECHMU
-----KRDYSWVTGYEKTWESIKEDQSGSLVASLEKMVrdthadLRAKRQQTnattTTAGGTPRLGMVRHLYVVIDLSTAMLERDLHPNRLICTLRCLKKFVENFFDQNPLSQLGIISTSGSKAQLVSALSGGFIQHLRALEELgKQQQCVGEPSIQNALVMAESRLRHMPSYSSREVLLILASMTTCDPGDIHQTIQSLITHRICCSVISLAVEVFVHRALAEATEGSLTVIMDVPHLKTALQGFVHPPPVSEDKDAALLRIGFPHSTAADFEQFPVR--VCMCHLPnvenkGeaaggvNSESNVAVgssnrprGSYLCPRCHSAYCELPVECAVCGITLMSAPHLARAYHHLFPLPRFVEVPRTEASstmpkGELLgCGGCNVNLQLKsVVYKCPKCSHYFCADCDAFLHDFVHSCPKC----------
>UniRef90_A0A0A0KPM4/24-410 [subseq from] General transcription factor IIH subunit n=7 Tax=Cucurbitaceae TaxID=3650 RepID=A0A0A0KPM4_CUCSA
------GLAAWERTYadDRSWEALQEDESGLLRPIDNKAIYHAQYRRrlrTlssLATTARIQKGLIRYLYIVIDFSKAATEMDFRPSRMAVVAKHVDAFVREFFDQNPLSQIGLVTIKDGFANCLTDLGGSPESHVKALMGK--LECSGDASLQNGLELVHSYLNQIPSYGHREVLVLYSALNSCDPGDIMETVQKCKTSKIRCSVIGLTAEIFICRHLCQETGGSYSVALDESHFKELLLEHAPPPPAIADSaMPNLIKMGFPQRAAES------SIAICSCHKEA--K---VGGGYTCPRCKARVCELPTECRICGLTLISSPHLARSYHHLFPIIPFDEVSDKVFHDPRhqlpkVCFGCQESLMNPStgnspsIRVsCPKCKQHFCLDCDIYIHESLHNCPGC----------
>UniRef90_G7L5Y2/26-413 [subseq from] General transcription factor IIH subunit n=7 Tax=IRL clade TaxID=2233839 RepID=G7L5Y2_MEDTR
-------LEAWERAYteDRSWESLQEDESGLLRPIDTTAIHHAQyrrRLRALaSNAatARIQKGLIRYLYIVVDLSKAASERDFRPSRMAVIAKQVELFIREFFDQNPLSHVGLVTTKDGVANCLTDLGGSPESHIKALMGK--LECSGDASLQNALELVHSNLNQIPSYGHREVLILYSALSTCDPGDLMETIQKCKKSKIRCSVIGLAAEMFICKHLCQETGGTYSVALDESHFKELILEHSPPPPAIAEyATANLIKMGFPQRAA------EGSVAICTCHE-----EAKTGGGYTCPRCKVRVCELPTECRVCGLTLISSPHLARSYHHLFPIVPFAEISPSSQNDpnhsfPNTCFGCQQSLLSQgfgagnkaeLSVSCPKCKQQFCLDCDMYIHESLHNCPGC----------
>UniRef90_A0A067ENL6/29-412 [subseq from] General transcription factor IIH subunit n=15 Tax=Citrus TaxID=2706 RepID=A0A067ENL6_CITSI
--------EAWERSYadDRSWEALQEDESGFLRPIDNSAFYHAQYRRRLRDRslvattARIQKGLIRYLYIVIDLSRAAAEMDFRPSRMAVVAKQVEAFVREFFDQNPLSQIGLVTVKDGVANCLTDLGGSPESHIKALMG--KLGCSGDSSLQNALDLVQGLLSQIPSYGHREVLILYSALSTCDPGDIMETIQKCKESKIRCSVIGLSAEMFICKHLCQDTGGSYSVALDESHFKELIMEHAPPPPAIAEfAIANLIKMGFPQRA--------GEGSISICSCHKEVKVGV---GYTCPRCKARVCELPTDCRICGLQLVSSPHLARSYHHLFPIAPFDEVtPLclnDPRNRSRsTCFGCQQSLLSSgnkpGLYVaCPKCKKHFCLECDIYIHESLHNCPGCE---------
>UniRef90_A0A5B7BBM2/151-533 [subseq from] VWFA domain-containing protein (Fragment) n=1 Tax=Davidia involucrata TaxID=16924 RepID=A0A5B7BBM2_DAVIN
---------AWERAYadERSWESLQEDESGLLRPIDNKTLYHAQYRRRLRslsstaSATRIQKGLIRYLYIVIDLSRAAAEMDFRPSRMVVIAKQIEAFIREFFDQNPLSQISLVIIKDGIAQCLTDLGGSPESHIKALMGK--LECSGDSSLQNALDFVHDYLNQNPSYGHREVLILYSALSTCDPGDIMETIQKCKKSKIRCSVIGLSAEMFICKHLCQETGGSYSVALDEFHLKELVMEHAPPPPAIAEfAIANLIKMGFPQRAAEG------VISICSCHKEAK-----VGGGYTCPRCKARVCELPTECRICGLTLVSSPHLARSYHHLFPITPFDDVSLSLLNNphQrlpKNCFGCQESLlnpgnKPSVRVACPKCKQHFCLDCDIYIHESLHNCPGCE---------
>UniRef90_A0A371FMI8/110-494 [subseq from] General transcription factor IIH subunit 2 (Fragment) n=1 Tax=Mucuna pruriens TaxID=157652 RepID=A0A371FMI8_MUCPR
-------LEAWERTYaeDRSWEALQEDESGLLRPIDNTAIYHAQYRRrlrTLaatAATARIQKGLIRYLYIVVDLSKAASERDFRPSRMAVIGKQVEAFIREFFDQNPLSHVGLVTIKDGIAHCVTELGGSPESHIKALMGK--LECSGDASLQNALELVLGYLNQIPSYGHREALILYSALSTCDPGDLMETIQKCKKSKIRCSVIGLAAEMFVCKHLCQETGGTYSVALDESHFKELILEHAPPPPAIAEyATANLIKMGFPQRSA------EGSVAICTCHEE-----AKMGGGYTCPRCKVRVCELPTECRICGLTLISSPHLARSYHHLFPIVMFDEVSPSSQNDlsrslPNTCFGCQQSLLSQGnkpglSVICPKCKQQFCLDCDIYIHESLHNCPGCE---------
>UniRef90_A0A3Q2Q4I5/4-207 [subseq from] General transcription factor IIH, polypeptide 2 n=1 Tax=Fundulus heteroclitus TaxID=8078 RepID=A0A3Q2Q4I5_FUNHE
---------------------------------------------------------------------------------------------------------------------------------------------------------------------------------------DMGCTLKSLKVRVSVIGLSAEVRVCTVLTRETGGSYHVILDESHFKELLMLHVKPPPASFSAECSLIRMGFPQHTVACMRDQDVKPSFSMSHLDSVSTPALTLGGYFCPQCHAKYTELPVECKVCGLTLVSAPHLARSFHHLFPLHPFIDSTAEDYKENSFCQACQRQLQDKNVFTCPSCHSVFCIECDLFIHESLHCCPCCIR--------
>UniRef90_A0A7J7FRN4/67-450 [subseq from] General transcription factor IIH subunit n=3 Tax=Ericales TaxID=41945 RepID=A0A7J7FRN4_CAMSI
---------AWERAYadDRSWEALQEDESGLLRPIDNKTLYHAQYRRRLRslssssTGSRIQKGLIRYLYIVVDLSRAAAEMDFKPSRMVVVAKQIEAFIREFFDQNPLSQIGLVTIKDGVAQCLTDLGGSPESHVKALMGK--LECSGDSSLQNALDLVHDYLCQIPSYGHREVLFLYSALSTCDPGDIMETIQKCKKSKIRCSVIGLSAEIFICKYLCQETGGSYSIALDESHLKDLVLEHAPPPPAIAEfAIANLIKMGFPQRAAEG------VISICSCHKEAK-----VGGGYTCPRCKARVCELPTECRICGLTLVSSPHLARSFHHLFPITPFDDVSpstLSknpHHKLPKNCFGCQQSLCDPGnkpcpCVVCPKCKQHFCLDCDIYIHESLHNCPGCE---------
>UniRef90_A0A0J8B777/29-417 [subseq from] General transcription factor IIH subunit n=5 Tax=Chenopodiaceae TaxID=1804623 RepID=A0A0J8B777_BETVV
---EDNDMSAWERAYtdERSWESLQEDESGLLRPIDNKNLYHAQyRRRIRSisstsTTARIQKGLIRYIYVVMDFSRAAGEMDFKPSRMAVVAKHVEAFVREFFDQNPLSQIGLVSIKDGVAHCLTDMGGSPESHIKALMNK--LECSGDASLQNALELVHECLNQVPSYGHREVLILYSALSTCDPGDIMETINKCKKSKIRCSIVGLSAEMFICKHICQETGGSYSIALDEFHLKELLLEHAPPPPAIAEyAVANLIKMGFPQRAAE------GVVSICVCHKEAKV--G---AGYTCPRCKARVCELPTECRICGLTLVSSPHLARSYHHLFPITPFNEVSSSNGNiiGQRsleTCFGCMHNLTNSgtgscYCVTCPKCKKYFCLDCDIYIHESLHNCPGCE---------
>UniRef90_A0A5D6Y5C8/7-378 [subseq from] General transcription factor IIH subunit n=1 Tax=[Pythium] brassicae (nom. inval.) TaxID=1485010 RepID=A0A5D6Y5C8_9STRA
----ASSGYAWEGALERSWDAIEEDESGKLKINVT--AAKQQRQRRLEIARNVRKGLIRYVYVVVDLSRGMGAKDWKPHRLGCASDALQQFVRDYFDQNPISQLGVIGIKGMKSEKLSELSGNPKSHMEKLSDAR--VVDKEPSLQNALEVAKSSLKTVPAYGSREVVVVYGSLVTADPGDIFATIAALKREHIRVSFVGIGAEMHLLRKIADETQGTYHVAMDATHLQHLLTAFTFPSPtvASAASRfATLVEMGFPQRRSGALSL-------CTCH------QAFTTVGYLCPRCKSKSCDLPTMCQVCNLPLVSSPHLARSYHHLFPVAKFEKAALPEGSAllHDKCFGCLLPFAldvEGAAYACGACNNRFCSDCDMYIHDSLHNCPGC----------
>UniRef90_A0A1U8DW02/25-404 [subseq from] General transcription factor IIH subunit n=23 Tax=Solanaceae TaxID=4070 RepID=A0A1U8DW02_CAPAN
-------REAWERTYadERSWESLQEDESGLLRPIDNKSLSHAQYRRRLRtaTAARIQKGLIRYLYIIIDFSRAAAEMDYKPSRMVVVARQVEAFIREFFDQNPLSQIGLVILKDGVAHCLTDLGGSPEAHIKALMGKL--GTSGDASLQNGLDLVRDLLNQIPSYGHREVLILYSALSTCDPGDILETIQKCKVSKIRCSVIGLSAELYICKHLCQETGGMYFVALDEPHLKELVLEHAPPPPAIAEfAVANLIKMGFPQRAAEG------VISICSCHKEA-----KVCGGYTCPRCKARICELPTECCICGLTLVSSPHLARSYHHLFPIRPFDDVsPlvLKDFHKlPKNCFGCQLSLLNPGNFpgpqvACPNCKQHFCLDCDIYIHESLHNCPGCE---------
>UniRef90_B0WAT7/3-298 [subseq from] Btf n=1 Tax=Culex quinquefasciatus TaxID=7176 RepID=B0WAT7_CULQU
-DDEDPKEYRWETGYEKTWEAIKEDDDGLVEGSIAEIIQKAKRKRQAMKKGFSKLGMMRHLYVILDCSEAMSVPDLKPTRLLCTLKLLEIFIEEFFDQNPISQLGVIAMKAKRAEKITELGGSCRKHIKAVGNLNKLNLTGEPSLQNGLELALKTLKMVPSHASREILVVMGSLTTCDPTDIHITIDALKSEGIRCSVVSLSAEIRVCKFLCTETGGVYGAVLDDSHFKDQLLQHIDPPQAGNQQEFSMIKMGFPHGKTE--EGKDPPLTMCMCHIDSTDEPSkLTSGGYHCPQCYSNH-------------------------------------------------------------------------------------------------
>UniRef90_A0A8K0HSR3/28-407 [subseq from] General transcription factor IIH subunit n=2 Tax=Rhamnaceae TaxID=3608 RepID=A0A8K0HSR3_9ROSA
--------EAWERTYadERSWESLQEDESGLLRPIDSKTLFHAQYRRRLRtaTTARIQKGLIRYLFIVIDLSKAASEMDFRPSRMAVVAKHVEAFIREFFDQNPLSQVSLVTIKDGVSHCLTDLGGSPESHVKALMGK--LECSGDSSLQNALDLVHGHLNQIPSYGVREVLILYSSLSTCDPGDIMETIQQCKKSKIRCSVIGLSAEIFICKHLCQETGGSYSVALDESHFKELILEHAPPPPAIAEFAiSNLIKMGFPQRAA------EGSVAICSCHKEAK-----VGGGYTCPRCKARVCELPTECCICGLTLISSPHLARSYHHLFPIVPFDEVSVSLLNDPhlklpKACFGCQQSLlisgnK-PGLRVcCPKCKQHFCLDCDIYIHESLHNCPGCE---------
>UniRef90_A0A6P5TTY6/29-407 [subseq from] General transcription factor IIH subunit n=17 Tax=Rosaceae TaxID=3745 RepID=A0A6P5TTY6_PRUAV
---------AWERAYadERSWESLQEDESGLLQPIDNQTLKHAQYRRRLRaaSTARIQKGLIRYLYIVIDLSKAAAEMDFRPSRMGVVAKHVEAFIREFFYQNPLSQVGLVTIKDGVAHCLTDLGGSPNSHVQALMGK--LECSGDSSLQNALDLVHGYLEQIPSYGHREVLILYSALSTCDPGDIMETIQKCKKSKIRCSVIGLSAEIFICKHLCQETGGLYYIALDEPHLRELILEHAPPPPAIADfAIANLIKMGFPQRAVEG------SVAICSCHKEAK-----VGGGYTCPRCKARVCDLPTECRICGLTLISSPHLARSYHHLFPIVPFDEVSLslliDQQNkFPRACFGCQQSLlnpgnKPSLRVACPKCKHHFCLDCDIYIHESLHNCPGCE---------
>UniRef90_A0A3S4P5H3/49-429 [subseq from] General transcription factor IIH subunit n=1 Tax=Cinnamomum micranthum f. kanehirae TaxID=337451 RepID=A0A3S4P5H3_9MAGN
---------AWERAYadERSWESLQEDESGLLRPIDNKSAHLAQyRRRIrslSSSTSRIQKGLIRFLYLVVDLSRAAAEADFRPKRMVVVAKHVETFIREFFDQNPLSHIGLAIIKDGVAQCITDLGGSPDSHIKALHSK--LECSGDASLQNALDLVHGYLGQIPSYGHREVLILYSALSTCDPGDIIETIQKCKKAKMRCSVIGLSAEIYICKHLCEETGGSYTVALDESHFKDLLMEHAPPPPAIAEfAVANLIKMGFPQRGAEGLI------AICSCHKEAK-----VGGGYTCPRCKARVCELPTECRICGLTLVSSPHLARSYHHLFPISSFIEVSLTRPSNshqrlPRNCFGCQQIFSTTgNIpilrVACPKCKQHFCVDCDIYIHESLHNCPGCE---------
>UniRef90_A0A059AC54/28-409 [subseq from] General transcription factor IIH subunit n=4 Tax=Myrtoideae TaxID=1699513 RepID=A0A059AC54_EUCGR
--------EAWERAYadERSWESLQEDESGLLRSIDNKALYHAQYRRRLRslassnAASRIQKGLIRYLCIVIDLSRAASETDFRPSRMAVVAKNVEAFIREFFDQNPLSQIGLVTIKDGVANCLTDLGGSPESHIKALMGK--LECSGDSSLQNALDLVCGYLEQIPSYGHREVLILNSALSTCDPGDIMETIQKCKKSKVRCSVIGLSAEIFICKHICQETGGLYSVAVDESHFKELILEHAPPPPAIAEfAIANLIKMGFPQRAAENV------ISICLCHKEAR------GGGYTCPRCKARVCELPTECRICGLTLVSSPHLARSYHHLFPIAPFDEVtPVrlssSQHKLPKSCFGCQQSLLNPGnrpslSVECPRCKQFFCIDCDIYIHESLHNCPGC----------
>UniRef90_A0A1E4RYF5/38-413 [subseq from] General transcription and DNA repair factor IIH n=1 Tax=Cyberlindnera jadinii (strain ATCC 18201 / CBS 1600 / BCRC 20928 / JCM 3617 / NBRC 0987 / NRRL Y-1542) TaxID=983966 RepID=A0A1E4RYF5_CYBJN
---------SWEDEYQRSWDIVKEDEAGSLAGIVSG-LIESKKKRIIKNVTPFQRGIIRNLILVIDMSSSMLEKDLRPNRHALTITNVIQFITEFFDQNPISQLGIIVMRNGIAQLVSQVSGNPQDHIDALKSIKKLEPKGDPSLQNALEMSRGLLLHVASHCTREVLVVFGSLLTIDPGNIHKTVKSLVEEKVRVKIIGLSAQVSICKEICKKTNfndeSSYKVILNEHHFKDLLTEAVVPLPVNKINkSFTLVKMGFPSRV-----SQD-TPSFCSCHS------KLTYGGYVCPNCKSKVCSLPTICPCCNMMLILSTHLARSYHHLIPLKNFEEVPVADEYDSTQCFACQSEFPDfiankttSSRYRCVDCNQHFCIDCDVFIHEMMHNCPGCE---------
>UniRef90_W2TQB3/9-382 [subseq from] General transcription factor IIH subunit n=3 Tax=Ancylostomatidae TaxID=33278 RepID=W2TQB3_NECAM
---DDQKGYTWEAGYAdglNIREVLEEDEGGSIEKSIAKLVADARKKqRTLEKPTKIRLGIMRYVYVCIDCSRSMTSKVMPPSRFFVTAKIVSNFLDRFFEQNPIAQVGLILVKDKKAERFVSHTGNIRALKDSINSINEAICSGDFSLQNALQLALTNLKSLPGHVSREIIVIMASLSTVDPGNIFSTFEILRGHNIRCSVIGLSAELFVCKQLAKITNGRYDIVLDTDHMEMLLYQHTAPPPSTKAAECNAIRVAFPPHV--SIKE----RSFCVCHP--MSSPLSTTRGFLCEQCGARHCSLPAECRVCRLTLVAAPQLARAFRHLLPLPAFVPTPVSE--GE--CMACERPLTEE-GFACKSCAGLFCFDCDILLHESLHVCPNCL---------
>UniRef90_A0A2R6XQH1/23-407 [subseq from] General transcription factor IIH subunit n=2 Tax=Marchantia polymorpha TaxID=3197 RepID=A0A2R6XQH1_MARPO
----GRDMEAWEKAYaeDRSWEALTEDASGLLLAVDVTQQQRQHRRRFAASKGpRIQRGIIRYVFVVCDFSRAAAEADFKPSRMGAVANCVEAFVREFFDQNPLSHLGLITIRNGVARRLTDLSGSPEAHIRALRA--NLECSGDASIQNAIDLARGYLSSIPSYGHREVVILYSALSTCDPGDIMDSIAECKKANIRCSVVGLSAEIYICKTLCDKTGGVYSVAISESHLKELVLEHAPPPPAVAeSAVASLVRMGFPQRGA------EGTVALCACHRE--VKL---GGGYTCPRCKARVCELPTECHICGLTLVSSPHLARSYHHLFPVPGFEEVSVQlqsmgKFDVLRLCYGCQQELPTAGskaIagvrLECPRCKQHFCFDCDVYIHESLHNCPGCE---------
>UniRef90_A0A6I9RVU4/48-432 [subseq from] General transcription factor IIH subunit n=2 Tax=Cocoseae TaxID=169705 RepID=A0A6I9RVU4_ELAGV
--------EAWERAYadERSWEALQEDESGLLRPIDTKTLVHAQyRRRLLQSNAasftapRIQKGLIRYLYVVIDLSRAASETDFRTSRMVVVSKCVEAFIREFFDQNPLSHIGIVTIKDGVAQRLTDLGGSPDSQIKSLLGK--LECSGDASLQNALDLVHGYLSQIPSYGHREVLVLYSALNTCDPGDIMETILECKKAKIRCSVIGLSAEIYTCKHLSEETGGSYTVALDESHFKELLLEHALPPPAIAEyAAANLIKMGFPQRGAEGI------ISICSCHKEAK-----IGGGYTCPRCKARVCELPNECRVCGLTLVSSPHLARSYHHLFPVTPFNEVSsmIPSKLGQmlpQTCYGCQQSLvshgsKSNFHVSCPKCNQHFCLDCDIYIHESLHNCPGCE---------
>UniRef90_A0A0G4MX45/46-263 [subseq from] Ssl1 domain-containing protein n=1 Tax=Verticillium longisporum TaxID=100787 RepID=A0A0G4MX45_9PEZI
------------------------------------------YERVIQIEREIILSMQQ-LELQLAGlkPKTIAKPDLLPTRLRLTWRLAREFVKEYFEQNPISQMGIVGMRDGVAVRVSEMGGNPVEHVEAINKWAEIDPQGSPSLQNALEMCRGALFHAPSHGTREVLVVYGALLSSDPGDIHDTIANLLADRIRVSIVGLAAQVAICEELCRKTNAgdatQYNIALDEMHYRELLLRTTTPPVTRtqAQSTASLLMMG----------------------------------------------------------------------------------------------------------------------------------------------
>UniRef90_A0A0G4MX45/259-456 [subseq from] Ssl1 domain-containing protein n=1 Tax=Verticillium longisporum TaxID=100787 RepID=A0A0G4MX45_9PEZI
--------------------------------------------------------------------------------------------------------------------------------------------------------LLMMGHAPSHGTREVLVVYGALLSSDPGDIHDTIANLLADRIRVSIVGLAAQVAICEELCRKTNAgdatQYNIALDEMHYRELLLRTTTPPVTRtqAQSTASLLMMGFPSRTLAPA-DT---TAYCACH---NT-P--VREGYLCTRCGTRVCRLPAECPACGLTLILSTHLARSYHHLFPLRNWVEVPWARAAASRACYSCLAPFPD-----------------------------------------
>UniRef90_A0A0G4MX45/491-538 [subseq from] Ssl1 domain-containing protein n=1 Tax=Verticillium longisporum TaxID=100787 RepID=A0A0G4MX45_9PEZI
-----------------------------------------------------------------------------------------------------------------------------------------------------------------------------------------------------------------------------------------------------------------------------------------------------------------PACGLTLILSTHLARSYHHLFPLRNWVEVPWARAAASRACCACLAPFP------------------------------------------
>UniRef90_A0A4U5N2U4/45-422 [subseq from] General transcription factor IIH subunit n=2 Tax=Steinernema carpocapsae TaxID=34508 RepID=A0A4U5N2U4_STECR
MDEDEGNGYTWESAYAEglnIGNVLQEDDKGSVEKSIAKAIFEAKRNrRLTDRPSDVRLGIMRNVFLVFDVSKTMAEKAMLPSRLNIALKVLDNYVSKFFEQNPISQLGIILVKDRKAEKFVNLTGNQRLLKEALASLTEAGCEGEFSLQNGLKLAYNNLKDFPNHCSKEILVVASSITTCDPTDILELFEAIKKDSIKCSVVHMTGEMYVCKRLCAMTGGRHDVILDQSHFDLILTDHVHPPKVNKELDSNLIRMGFPPHQVVT------RAMFCACHKNQLAELRSAGRGYLCPQCHSRYCQIPVECKTCKLVLVSAPQLARASQHFRPLPAFSEV--ETPNGK--CFACSRDL-DARSFACKRCSTVVCVDCDILLHESMGICPGC----------
>UniRef90_A0A7N0UDM6/100-476 [subseq from] VWFA domain-containing protein n=2 Tax=Kalanchoe fedtschenkoi TaxID=63787 RepID=A0A7N0UDM6_KALFE
--------------DERSWESLQEDESGLLRPIdnlsLQHAQYRRRIRNLSSPHtfARIQKGLIRYLYLVLDLSKAAGETDYRPTRMAVMAKYVELFIREFFDQNPLSQISLVTVKDGVAHNLTDLGGSPESHIKSLMS--NLGCSGDASLQNALDLVHGYLNQIPSYGHREVLILYSALSTCDPGDIMETIQYCKESKIRCSVIGLSAEMFICKHLCQETGGSYSVALDESHFKELLLEHAPPPPAIAEyAVASLIRMGFPQRAAEG------VISICSCHKEAK-----VGGGYTCPRCKARICEVPTECRICGLTLVSSPHLARSYHHLFPITPFDEIsPTLNYQPDmsrGKCFGCQLSLsksgnnsnKPSLCVSCPKCKQVFCLECDIYIHESLHNCPGC----------
>UniRef90_A0A2D4BQ43/9-384 [subseq from] General transcription factor IIH subunit n=2 Tax=Pythium insidiosum TaxID=114742 RepID=A0A2D4BQ43_PYTIN
------KAYAWEGSFERSWDAIEEDESGQLKIDV--AATKKERRRRLEIARNVRKGLIRYVYVIMDLSRGMTLKDWKPHRLFCVSEALQSFVKDYFDQNPISQLGVIGVKGMKSEKLSELSGNPKNHMEKIKDAL--AVEKEPSLQNALEVAKSSLKTVPAYGSREVVVVYGNLVTADPGDVFQTIAALKRENIRVSFVGIGAEMHLLRKIADETHGTYRVAMDAAHLKQLLTEFTFPCPtvATaASKFATLVEMGFPQRRSGALSL-------CTCH------QAFTTVGYLCPRCKSKSCDLPTTCQVCNLPLVSSPHLARSYHHLFPVAKFERIVLvgksASADAEKLratkCFGCLLPLaRDpeGAAYACGACQQHFCSECDLYIHDSLHNCPGC----------
>UniRef90_A0A2G8KTE6/1-255 [subseq from] Putative general transcription factor IIH subunit 2-like (Fragment) n=1 Tax=Stichopus japonicus TaxID=307972 RepID=A0A2G8KTE6_STIJA
-------------------------------------------------------------------------------------------------------IGVLTTSNMRAEKLTDLGGNPKRHILALKGCKDKPCVKEPSLQNAIELAVSTLRHMPGHASREILIIMGSLTTCDPGNIHNTIKLLQDMNVRCSVIGLAAEVRICRKICEDTNGTYSVVLDETHFTELLMEHTTPPPATANTEPSTIKMGFPQHVLNTEKDKQEQPSLCMCHLDSNTKQ-LSTVGYFCPQCRSKYCELPIECKVCGLTLVSAPHLARSFHHLFPLDEFVEVQRSNFLNQHslFCQACQSHLTDENV--------------------------------------
>UniRef90_Q9ZVN9/17-408 [subseq from] General transcription factor IIH subunit 2 n=34 Tax=Brassicaceae TaxID=3700 RepID=TF2H2_ARATH
-DEDAEGIGEWERAYvdDRSWEELQEDESGLLRPIDNSAIYHAQYRRrlrMLSAaaaGTRIQKGLIRYLYIVIDFSRAAAEMDFRPSRMAIMAKHVEAFIREFFDQNPLSQIGLVSIKNGVAHTLTDLGGSPETHIKALMGKLE--ALGDSSLQNALELVHEHLNQVPSYGHREVLILYSALCTCDPGDIMETIQKCKKSKLRCSVIGLSAEMFICKHLCQETGGLYSVAVDEVHLKDLLLEHAPPPPAIAEfAIANLIKMGFPQRAA--------EG--SMAICSCHKEVKIG-AGYMCPRCKARVCDLPTECTICGLTLVSSPHLARSYHHLFPIAPFDEVPaLSSLNDNRrklgkSCFGCQQSLigagnKPVPCVTCRKCKHYFCLDCDIYIHESLHNCPGCE---------
>UniRef90_A0A1L8DFZ0/1-295 [subseq from] Putative rna polymerase ii transcription initiation/nucleotide excision repair factor tfiih (Fragment) n=1 Tax=Nyssomyia neivai TaxID=330878 RepID=A0A1L8DFZ0_9DIPT
------------------------------------------------------------------------------------------------DQNPISQMGFIVLKSKRAEKISDLTGSSRKHIKAIRGLVNLTLSSEpPSLQNGLDFALKTLKMVPAHASREILVIMGSLTTCDPTDIHATIDALRVEGIRCSVISLSAEVRICKHMTRETSGIYSVILDDAHFRDQLLQHIEPPPAARTQENSLIKMGFPHGR----SEEGADPalTLCMCHLDNTDDsSHLSVGGYQCPQCLSKYCELPIECVTCGLTLVSAPHLARSYHHLFPVARFQEV--ERHGQAESCYACQKIFSDPHdkfIYQCETCHMFFCNDCDIFIHEDLHTCVGCS-TIPA----
>UniRef90_A0A183X8M6/69-387 [subseq from] General transcription factor IIH subunit n=1 Tax=Trichobilharzia regenti TaxID=157069 RepID=A0A183X8M6_TRIRE
--------------------------------------------KRRKRIGFVRLGMMRHLFLIVDLSQAMNEQDLKPNRLICTIKAACAFVRDYFDQNPISQLGIIVTSDRKAERLTELSGNPRPHLAALQSLYTRTCIGEPSLQNALLLAESRLKYTIHHN--EIVVLIASLTTCDPGDIHQTIKSLSSNNIRCSVISLAVEVFVYRALAQLTQGTFHVIVDEVHLRSILKDLVPPPVAAVETDASLIRMGFPHS-----------ETFDLDRFKNDTQP-----HYACPRCHAAYCELPVECNVCGLTLVAAPHLARAYHHLFPLDVFEIV---------MCTACDVIIPSKvPAYKCPKCQYIFCHSCDAILHDSIHSCPGCLTQL------
>UniRef90_A0A5J5A433/76-458 [subseq from] General transcription factor IIH subunit n=1 Tax=Nyssa sinensis TaxID=561372 RepID=A0A5J5A433_9ASTE
---------AWERAYadERSWESLQEDESGLLRPIDNKTLYHAQYRRRLRslsstaSAPRIQKGLIRYLYIVIDLSKAAAEMDFRPSRMAVIAKQTEAFIREFFDQNPLSQIGLVIIRDGIAQCLTDLGGSPESHIKALMGK--LECSGDSSLQNALDLVHDYLNQNPSYGHREVLILYSALSTCDPGDIMETIQKCKKSKIRCSVIGVSAEMFICKHLCQETGGSYSVALDEPHLKELVMEHAPPPPAIAEfAIANLIKMGFPQRAAEG------VISICSCHKEAK-----VGGGYTCPRCKARVCELPTECRICGLTLVSSPHLARSYHHLFPITPFDDVSPSILNNphqrlPKNCFGCQESLlnpgnKPSIRVACPKCKQHFCLDCDIYIHESLHNCPGCE---------
>UniRef90_A0A097PR42/3-382 [subseq from] GTF2H2 (Fragment) n=1 Tax=Ginkgo biloba TaxID=3311 RepID=A0A097PR42_GINBI
-EEEDEGREAWERAYadERSWEALQEDESGLLHVDKKQQQRQYRR--RLQVASHIQRGLIRYLYILIDFSRAAGEKDFEPSRMVVVANCVEAFVREFFDQNPLSHLGIIIMKNGIALRLTDLSGSPEAHIKALRSKLE--SGGDPSLQNSLDLAHSYLSQIPSYGHREVLILYSALSTCDPGDIMDSIKKCKEAKMRCSVVGLSAEIYICKHLCEETGGLYTVALDGSHLKDLVLEHAPPPPAIAEfAVASLVKMGFPQRGA------EGAISICACHKEVKT------CCYTCPRCKARVCELPTQCHICGLTLVSSPHLARSYHHLFPVIPFEEVLSRAnASSQrlpRTCFGCQQFLPNPGskVGVrvaCPRCKQHFCFDCDIYIHESLHNCPGC----------
>UniRef90_A0A158QUH1/12-349 [subseq from] VWFA domain-containing protein n=1 Tax=Mesocestoides corti TaxID=53468 RepID=A0A158QUH1_MESCO
----EKRTYRWASGYEKTWDAIKEDQSGSLATDLERLVrdahAKLrqKRRRsnAAGETGFLRLGMMRHLYLILDLSSAMMERDLKPNRLLCSIKWLAKFVEDYFDQNPTSQLGIIAMAGSKTERITELSGSPARHLVALEELSKRQCIGEPSIQNALTMAESRLRYMPAHSSREIILVVASLTTCDPGDIHQTIQSLITHRIRCSVISLAVEVFVHRAIAEATQSSLHVILDAAHLKATLQELVPPQTVSEESEATLIRIGeFILFHLPSILNNNAPT-------VGSWSPLKATASYICPRCRAVYCELPVECTVCGITLVAAPHLARAYHHLFPLLTFTEVPRSENS-------------------------------------------------------
>UniRef90_A0A4P9X7X5/15-388 [subseq from] General transcription and DNA repair factor IIH n=1 Tax=Caulochytrium protostelioides TaxID=1555241 RepID=A0A4P9X7X5_9FUNG
--------YAWEDTYKRSWDLLLEDEAGSLETAVDRLKQQLKRARRTLRFGTVRRGIVRNVVLVLDASAAMAEQDLKPNRMETTLKLARQFITAFFDQNPLSHLSIVVTRGGLAERWTQASGNPTDHIDALQsKGPTRDLYGEPSLLNALSLARTILAHAPAHGTREVLTVFGSLTSCDPGNIYDLIPQLNQDRITVNIIGLASEVHVCKAVCASTRGQYRVIMNEDHFDEIMTGWTPPPPLvreDGDARPRLMEMGFPRRRK----PRRRPVSFLCACHPFRPE----QRGFTCPRCLSVVCELPTECPVCALTLVSSPLLARSYHHLFPVMPYVATNLVASTHSALPPSAFAATILGGVYACPSCRQPFCLDCDIYVHSHLHNCPGCI---------
>UniRef90_A0A1Y1IK24/35-418 [subseq from] General transcription factor IIH subunit n=1 Tax=Klebsormidium nitens TaxID=105231 RepID=A0A1Y1IK24_KLENI
-------ARAWEREYadERSWEMLQEDDAGLLRALDVTAQQRERRRRhLAAPAARIRRGMIRYLVLVVDLSRAAAEVDFHPSRMAVVAALVEVFIREFFDQNPLSHLGIIALRAGVAQRLTELSGSPQSHITALKAS--LGADGEASLQNGLDLARAALAPIPAYGHREVVVVSSALTTCDPGDIHAAIAACKKHRIRCSVVGLAAEVYICATLARLTGGTYTIATSEGHLRDLLLEHAPPPPALQqDAPASLIRMGFPQRQ------PDGAASICACHADLRLD-----GAYVCPRCKARVCELPTECHVCSITLMSSPHLARSYHHLFPVPPYDEWQASSSSAalPATCFACQAGLPGVAggatgVrLVCPRCARHFCFDCDAIVHESLHNCPGCECRPAAP---
>UniRef90_A0A6G0W889/3-370 [subseq from] General transcription factor IIH subunit n=1 Tax=Aphanomyces euteiches TaxID=100861 RepID=A0A6G0W889_9STRA
-DEENTKGYAWEGSFERSWDGIEEDESGALKVhSIAASSGDKARLRRQQMLQRVRKGLIRYVFVIVDLSKGMSQKDWKPHRCAVVTEEVQRFIADYFDQNPISQLGLIGIKSAKAEKLTDLSGNPSQHMEVLKRA--LTVHGEPSLQNALEMARNALKIVPSYGSKEIIVVYGSLTTTDPGDIFATLSSLQRESIRCSFVGMGAEMHLLRRIAKDTHGTYSVALDPPHMRELLSAFTTPCPSLASSAarfATLVEMGFPQKRSGALS-------LCVCHQQ------FTTMGYLCPRCKSKSCELPTVCAVCNLPLVSSPHLARSYHHLFPVVNFDKV---DHPSEAKCFACLVRL--THGYRCPTCQHVFCSECDMYIHDSLHNCPGC----------
>UniRef90_UPI0021C2F6E0/4-306 [subseq from] general transcription factor IIH subunit 2 isoform X11 n=1 Tax=Leptidea sinapis TaxID=189913 RepID=UPI0021C2F6E0
--------------------------------------------------------------------------------------LLEKFIEEFFDQNPLSQLGLIGLKNKRAEKLTELSGNIRKHVKTVQGLTNLALTGEPSLQNTLELADKVLKPLPGHASRELLVLFASLTTCDPGDITTTIQTLKTDGIRCSVIGLAAEVRICKKLCQDTGGEYGVVLDDVHYRSLLLEHTSPPPRARALDAGLVKMGFPHtqppSTEADATNTDPPITVCMCHVEEG--EGVGGDGHLCPQCRSKYCSLPVQCRTCGLTLASAPHLARSYHHLFPVEPFEELKNEG--QSQHCFACTRSFTdlDKQIHRCTRCVEYYCWECEGLISSTLHVCPGCAS--------
>UniRef90_A0A2J7R755/3-261 [subseq from] General transcription factor IIH subunit 2 n=1 Tax=Cryptotermes secundus TaxID=105785 RepID=A0A2J7R755_9NEOP
-EEEEGKEYRWETGYEKTWEAIQEDDEGLLEGSVAEIIQRAKRKRQAERHGNTRLGMMRHLFLVIDNSDCMSNQDLKPTRQLCTIKLLEGFIDEFFDQNPISQMGIIITKSKRAEKISELAGNPRKHIKAVQQLTQVACSGEPSLQNALELALRSLRMLPSHASREILILMGSLTTCDPGDISVTVQNLKAQGVRCSVIALAAEVHICHKLCRETGGLFGVILDDCHFRDQLFQHIDPPPAATFLDSSLIKMGFPHHLMQ---------------------------------------------------------------------------------------------------------------------------------------
>UniRef90_A0A2I0AUM5/124-505 [subseq from] Phosphoenolpyruvate carboxylase kinase 1 n=1 Tax=Apostasia shenzhenica TaxID=1088818 RepID=A0A2I0AUM5_9ASPA
---------AWRTDYadERSWEVLQEDESGLLRPIDTKTLVHAQyRRRLLQRStpaaSRIQKGLIRYLYVVIDLSRAASETDYYPSRMVVVAKCVEAFIREFFDQNPLSHIGIVTVKDGVSQCLTELGGSPDSQIKALMGK--LECSGDSSLQNALDLAHGYLTQIPSYGHREVLILYSALNTCDPGDIMETVNMCKKAKIRCSVVGLSAEIYICKYLCEETGGLYTVALDESHLKELLLEHAPPPPAIAEyAVANLIKMGFPQRGA------EGAIAICSCHKEAK-----VGGGYTCPRCKARVCDLPMECQICGLTLISSPHLARSYHHLFPVAPFDELshtlPFRlQQKLPQTCFGCRQSLishgtKtSPHV-CCPKCRQHFCLDCDIYIHESLHNCPGCE---------
>UniRef90_A0A835IM77/34-417 [subseq from] General transcription factor IIH subunit n=1 Tax=Coptis chinensis TaxID=261450 RepID=A0A835IM77_9MAGN
-------MEAWERAYadERSWESLQEDESGLLRPIDTDSLHHAQYRRrlrALsaaSSTSRIQKGLIRYLYIVIDFSRAAAEMDFRPSRMVVVAKHVEAFIREFFDQNPLSHVGLISIKDGVAHCLTDLGGSPDSHIKALMGK--LECSGDSSLQNALDLVHGYLNQIPSYGHREVLILYSALSTCDPGDVMETIQKCKISRIRCSVVGLSAEIYICKHLCQETGGSYTVALDEPHFKELLLEHAPPPPAIAEfAVSNLIKMGFPQRAAEG------VISICACHKEA------KVGGYTCPRCKARVCELPTECQICGLTLVSSPHLARSYHHLFPITPFNEVSSTTLNDphiklQRSCFGCQQMLplpgkKPSLRVACPKCNQHFCLECDIYIHESLHNCPGCE---------
>UniRef90_A0A1D1ZFG1/19-401 [subseq from] General transcription factor IIH subunit 2 (Fragment) n=1 Tax=Anthurium amnicola TaxID=1678845 RepID=A0A1D1ZFG1_9ARAE
---------AWERAYadERSWESLQEDESGLLRPIDTKTLHHAHyRRRLLlrtaaasSAAPRIQKGLIRYLYVVIDFSRAASETDYRPSRMALVAKCVELFIREFFDQNPLSHIGLVAIKDGVAHRLTELGGSPESQIKALMGK--LECSGDSSLQNALDLVHGFLNQVPSYGHREALILYSALSTCDPGDIMEAIHNCKDAKIRCSVVGLSAEIYICKHLCAETGGSYAVALDESHFKELLLEHAPPPPAIAEyAVANLIKMGFPQRGAEGI------VAICSC----HKEPKV-GGGYTCPRCYARVCELPTECNICGLTLVSSPHLARSYHHLFPVTPFNEVSAAPLNssqkSPRTCFSCQQNLSNYgsrtTLHVsCPKCCRHFCLDCDIYIHESLHNCPGC----------
>UniRef90_K3Y7G5/42-424 [subseq from] General transcription factor IIH subunit n=31 Tax=Poaceae TaxID=4479 RepID=K3Y7G5_SETIT
--------EAWERAYadDRSWEALQEDQSGLLRSIDTkTVVHAQYRRRLLLRSaaaaaARIQKGLIRYLYIVIDLSRAASEMDYRPSRMAVVAKHAEAFIREFFDQNPLSHVGLVTIKDGISHRLTEIGGSPESQINALMGK--LECSGDSSLQNALELVNGYLDQVPSYGHKEVLILYSALNTCDPGDIMETIEKCKKSKIRCSVIGLAAEIFICKHLCEETGGSYTVALDESHFKELLLEHAPPPPAIAEyAAANLIKMGFPQRGVEDLI------SICSCH--KKIKSGA--EGYICPRCKVNVCELPTECRTCGLTLVSSPHLARSYHHLFPVAPFDEvssVPNRIQRGVQNCFGCQQNLFNPdgqtSLHVrCPKCNQHFCLDCDIYIHESLHNCPGCE---------
>UniRef90_A0A8S4SPE0/5-92 [subseq from] General transcription factor IIH subunit n=1 Tax=Pararge aegeria aegeria TaxID=348720 RepID=A0A8S4SPE0_9NEOP
--DQDPKEYRWETGYEKTWEAIKEDEDGLVEGLVAEFAQKAARKAATPRRGPIRLGMMRHLLVAIDCSEAMNSQDLKPMRFLCTLKCTVF-----------------------------------------------------------------------------------------------------------------------------------------------------------------------------------------------------------------------------------------------------------------------------------------------------------------
>UniRef90_A0A8S4SPE0/119-366 [subseq from] General transcription factor IIH subunit n=1 Tax=Pararge aegeria aegeria TaxID=348720 RepID=A0A8S4SPE0_9NEOP
-----------------------------------------------------------------------------------------------------------------------------------------SLTGEPSLQNTLELAGRILRPLPGHASRELLVLFASLTTCDPSDITTTIQALKTDGIRCSVIGLAAEVRICKKLCQDTGGDYGVVLDDVHYRSLLLEQTSPPARARALDAGLVKMGFPYTPPAEQPDADPPITLCMCHVEEG--EGVGGEGHLCPQCRSKYCSLPAQCRTCGLTLASAPHLARSYHHLFPVEPYEELTNE--GQAQFCFACLRSFTdvDKQVFRCNRCTEHYCWECENMISSTLHVCPGCAS--------
>UniRef90_A0A2K6GQH6/1-159 [subseq from] Ssl1 domain-containing protein n=1 Tax=Propithecus coquereli TaxID=379532 RepID=A0A2K6GQH6_PROCO
MDEEPERTKRWEGGYERTWEILKEDESGSPKATIEDILFKAKRKRVFEHRGQVRLGMMCHLYVVVDGLRTMEDQDLKPNRLTCTLKLLEYFVEEYFDQNPISQIGIIVIKSKRAEKLTELSGNPRKHIASLKKAVDMTCHGEPSLYNSLSIAVQTLKHI--------------------------------------------------------------------------------------------------------------------------------------------------------------------------------------------------------------------------------------------
>UniRef90_A0A0V1CUJ6/11-404 [subseq from] General transcription factor IIH subunit n=15 Tax=Trichinella TaxID=6333 RepID=A0A0V1CUJ6_TRIBR
--------YRWEKAYEKSWEVLEQDDAGSIQSSVAAITHLAKRKHISDRVKGVRLGILRHLCILLDCSSVMIEKDLLPSRFISVIKALSLFVDDFFDQNPISQISIITAKDKKTDKLVDFTGSARKHKEFLKAIAEEIPSGEFSLQNSLETANEMLRHMPSHSSREVLVIMGSLSTCDPGDIEESLEILKRNNIRCNFIALSAEMYICKRIAKATNGKYAVIIDEDDLKTLLSVFALPPVATTQLSANLIRMGNSDFRRGLKTRKVGHFVFGIHMKHGEGIGKITCVGFICPQCNFKYCFVPMECQICGLVLASAPHLARSYQHLYPILPFEEKAIDKHmKKELYCAGCFSAIEvkvmfD--VvnliimivklfksYVCPGCRQDFCINCDLLIHETMHSCPGC----------
>UniRef90_A0A1B6KXW1/4-265 [subseq from] VWFA domain-containing protein (Fragment) n=1 Tax=Graphocephala atropunctata TaxID=36148 RepID=A0A1B6KXW1_9HEMI
--EDDGNEYRWETGYEKTWEALQEDDDGLLEASVADIIQKAKRKRQAERKGHTKLGMMRHLYLIIDSSEAMLDQDLKPTRQLCTNKLLEGFIEEFFDQNPISQMGMISTRNKRADKVSELAGNARKHLSVLQAQFSqpSQCSGEPSLQNALELAVSSLKMLPSHASREVLIILGSLTTCDPGDINQTIMLLKSHNARVSVIGLAAEVRICSALCRETGGTYSVVLDDRHFRDLLYQHVEPPPsaAAGSQEASLVKMGFPHHEMT---------------------------------------------------------------------------------------------------------------------------------------
>UniRef90_A0A4Z2FAT3/1-20 [subseq from] General transcription factor IIH subunit 2 n=1 Tax=Liparis tanakae TaxID=230148 RepID=A0A4Z2FAT3_9TELE
MDEEPERTKRWEGGYERTWV---------------------------------------------------------------------------------------------------------------------------------------------------------------------------------------------------------------------------------------------------------------------------------------------------------------------------------------------------------------------------------------
>UniRef90_A0A4Z2FAT3/25-202 [subseq from] General transcription factor IIH subunit 2 n=1 Tax=Liparis tanakae TaxID=230148 RepID=A0A4Z2FAT3_9TELE
------------------------------------------------------------------------------------------------GQVRLGMLGIITTKNKRAEKLTDLAGNPKKHIVALKKAVDTVCVGEPSLYNSLNLAIQTLKHMPGHTSREILVVLSSLTTCDPANICELIKTLKALKVRVSVIGLSAEVRVCTVLTRETGGSYHVILDESHFKELLMLHVKPPPASSSSECSLIRMGFPQHIIASLTDQDARPSFSMS-------------------------------------------------------------------------------------------------------------------------
>UniRef90_A0A024GAG8/4-378 [subseq from] General transcription factor IIH subunit n=1 Tax=Albugo candida TaxID=65357 RepID=A0A024GAG8_9STRA
---QDENTKgySWEGAFERSWDAIEEDESGRLVVDV--ASNKDQRQRQLEIARNVRKGLIRYVYIIVDLSRGMTNKDWKPHRLACVSDVLQHFVRDYFDQNPISQLGLIGIKGMKSERLSDLSGNPKNHIERIKEAVAV--DKEPSLQNALDIAKAALKIVPSYGSREIIVIYGSLVTADPGDIFQTLSALKRENIRVSFLGIGAEMRLLRKISDDTNGTYFVALDANHLKALMGRFTIPSPtvASNASRfATLVEMGFPQRRSGALSLCTCHQSF-------------TTIGYLCPRCKSKSCDLPTVCQICNLPLVSSPHLSRSYHHLFPIVKFKSMTSSQVDskAQGTCFGCLIPLQyalDDSAFQCPTCFHYFCSECDEFIHHSHHNCPGC----------
>UniRef90_A0A7I8J891/42-421 [subseq from] General transcription factor IIH subunit n=2 Tax=Spirodela intermedia TaxID=51605 RepID=A0A7I8J891_SPIIN
---------------ERSWESLQEDESGLLRPI-DTKTFQhAQyRRRLLlrtaaaaGDSGsaapRIQRGLIRYLYVVIDFSRAASETDYRPSRMAVVAKCVEGFVREFFDQNPLSHIGLVAIKDGIAHRLTELGGSPESQIRALMGK--LECSGDPSLQNALDLVHGFLTQVPSYGHREILILYSALTTCDPGNIMETIENCKKAKIRCSVVGLSAEIYICKHLCAETGGSYTVALDEAHFKELLQEHAPPSPAIAEyAVANLIKMGFPQRGAETI----------IAICSCHKEPKV-GGGYTCPQCFARVCELPTECNICGLTLVSSPHLARSYHHLFPVLPFNEasvAPLNSYQkSPRTCFSCQQDLLNygskSSLHVsCPKCNQYFCLDCDIYIHESLHNCPGCE---------
>UniRef90_G7DVA8/54-384 [subseq from] General transcription and DNA repair factor IIH n=1 Tax=Mixia osmundae (strain CBS 9802 / IAM 14324 / JCM 22182 / KY 12970) TaxID=764103 RepID=G7DVA8_MIXOS
------ANYSWEEDYKRSWDVVREDERGSLQGAVKDILERSKRRRIMRDTTSIQRGIIRHLYFIIDLSEAMTDRDLRPTRLELTIKYAIEFVNEYFDQNPISQMAILVTKDGIAERISPLSGNPVDHVRALESKRKLDPSGEPSLQNVLEMARSGLAHLPSHGSREVVIIFGSLTTCDPGNIHTTMEALVKDRVRVNIVGLSAEMSICKEVCKRTKGVYGVVTNEAHYKDLLFE-LVPPPATHRPEAGPDG-SRSNNTGADLM-QMGFPSLSSSTFGAlcSCHSRLKTTGFNCPRCASRLCEVPTECGICSLTVVSSPHLARSYRHLFPVKNYLEVNNGQ---------------------------------------------------------
>UniRef90_G7DVA8/429-458 [subseq from] General transcription and DNA repair factor IIH n=1 Tax=Mixia osmundae (strain CBS 9802 / IAM 14324 / JCM 22182 / KY 12970) TaxID=764103 RepID=G7DVA8_MIXOS
--------------------------------------------------------------------------------------------------------------------------------------------------------------------------------------------------------------------------------------------------------------------------------------------------------------------------------------------------------------------RYECPRCHNHFCIDCDLHAHEVLGVCPGCL---------
>UniRef90_A0A835ZF22/25-394 [subseq from] General transcription factor IIH subunit n=1 Tax=Tribonema minus TaxID=303371 RepID=A0A835ZF22_9STRA
--------YAWEKSFERSWEDVQEDEQGNLKTDHERDARLSRGRRTALYGQAIKRGMIRYVFLCIDLSKGMSETDMRPNRLAVTTKVVAEFVRGFFDQNPLSQLGIIITRDGRAERVTDLSGNPKAHIEALARSLD--TQGEPSLQNLLELTAHCLASAPEYGSREAVVLYGSLHTCDPGNILDTIALLKRHKVRCSVVGLGAEVYIARRIAEDTGGDFVVAVDEHHYKDSLLAQCTPPPTLAKrgpHFADLVEMGFPRRVD---------GTFALGY-SG-RQQTLTAQGYYCPRCKIKTTELPSTCEICALPLVSSPHLARSYHHLFPVPPFDEQeaSAAADTAAQSCEACLRPFAaKASRFMCPNCKGAFCLECDMYIHDSLHNCPGC----------
>UniRef90_A0A0L0SPV0/29-413 [subseq from] General transcription and DNA repair factor IIH n=2 Tax=Allomyces macrogynus (strain ATCC 38327) TaxID=578462 RepID=A0A0L0SPV0_ALLM3
---------AWEEEYKRSWDVLQEDENGLISTTVTQLSNQLKRKRLLRDTRTLHRGLVRHLILVVDLSESMAEKDLKPSRHDLVLSTLSTFLVEFFDQNPLSQVAVVVTHDELAHLVTELSSNPADHVRALRNAV-RTPKGEPSLQNALEMARGTLAHVPSHGTREVLVVFSSLTTCDPGNILDTLDALVKDSVRASVISLAAEVHICKKIAQSTHGTFTVALNEPHLKELILENVPPPPIAQRSlarkASNLMRMGFPERIT------ERVPTLCACHSK----P--TTKGFTCPVCSAKMCSVPAECVLCGLTLVLSPHLARSYHHLFPVLNFVEVTdWSEIHADNECAGCMGALSappapgEQSLavmrtqatgrYACPQCNQHYCIECDVFIHEALHNCPTCS---------
>UniRef90_K0KLD3/43-418 [subseq from] General transcription and DNA repair factor IIH n=1 Tax=Wickerhamomyces ciferrii (strain ATCC 14091 / BCRC 22168 / CBS 111 / JCM 3599 / NBRC 0793 / NRRL Y-1031 F-60-10) TaxID=1206466 RepID=K0KLD3_WICCF
---------SWEDEYQRSWDIVKEDEAGSIAGIVSGLL-QHQKKRIIKNVTPFQRGIIRNLILILDLSSSMLEKDLRPNRHSITITNAIQFVTEFFDQNPISQLGIIIMRNGIGQLVSQVGGNPQEHIDALKSIKKLEPKGDPSLQNALEMSRGLLMHVASHCTREVLIIYGSLLSLDPGNIHKTVNSLVEEKIRVKIIGLSAQVSICKEICKKTNfgdeNSYNVILNEQHFKELFMDAVVPLPVNKINkSFTLVKMGFPYR-I---S-E-DSPSFCSCHS------KLTYGGYICPNCKSKICSLPTICPCCNTMLILSTHLARSYHHLLPLKNFIEVPVDKNYDVNLCFGCQMELPDGLItqtsssrYKCVDCNNQFCIDCDVFIHETLHNCPGCE---------
>UniRef90_UPI001C7BCEC7/55-440 [subseq from] TFIIH basal transcription factor complex, subunit SSL1 n=1 Tax=Guyanagaster necrorhizus MCA 3950 TaxID=1450536 RepID=UPI001C7BCEC7
--------YTWEASYTRSWDTVREDEAGSLQSAVEDWMTRGRRRRLQAPAAAIRRSIIRHLVLLLDLSTSMLDRDMRPTRFTLTLQYAREFILEWFDQNPLGQIGIVGMRSGIGERICEMSGNPQEVLKTISDRHKLLPAGEPSLQNAIEMARNSMNHLPTHSSREILIIFGSLTTCDPGNIHDTLDSCVRYKIRISVVALAAEMKICRDLCDKTGGQFGVAMNEGHFKDLLFELVPPPAQQASTHAgstnpagDLMMMGFPTR----LPDA-SPPSLCVCHSDLKSE------GYICPRCLAKVCDVPTDCDICGLMIVSSPHLARSYHHLFPVKPFDAVKsLQEGGPSPTCHACARAFPTtalsstaEGVsavgrYRCPECRNEFCSECDVFLHDVVHCCPGC----------
>UniRef90_UPI000EAB15F4/3-342 [subseq from] LOW QUALITY PROTEIN: general transcription factor IIH subunit 2 n=1 Tax=Ceratina calcarata TaxID=156304 RepID=UPI000EAB15F4
-DEEEEKEYRWETGYEKTWEAIKEDDHGLLEASVADIIHNAKRKRQMEKKVGARLGMMRHIYIVLDASESMSHQDLKPTRFLCSLKV-----PTNIDNNIMMFLTIIXLMNIILVQDXILSS---XEVQSLHQ---ISPSGEPSLQNSIELAMKSLRLLPSHASREILVVVGALTTCDPGDINETIQSLRSDCVRCSVIGLAAELYICKRMATATGGEHGVALDDKHFKEQLNMHIDPPPAASRLDAALVKMGFPHHALHSTAN-DSTMAVCMCHAENSDESVKLLGtGYLCPQCLSKHCELPVECRACGLTLVSAPHLARSYHYLFPVEPFNEVG---YSGiPSSCYGCQRTLSQ-----------------------------------------
>UniRef90_A0A1I7YCM5/4-382 [subseq from] General transcription factor IIH subunit n=1 Tax=Steinernema glaseri TaxID=37863 RepID=A0A1I7YCM5_9BILA
MDEEEGSGYTWESAYAEglnIGSVLEEDDKGSVEKSIAKAIFEAKRNrRLTDRPSDVRLGIMRYVFLVFDFSKTMTEKAMLPTRLNVAIQVLDGYISKFFEQNPISQLGIILVKDRKAEKFVSLTGNQRLLKEALASLTETGCEGEFSLQNGLKLAYNNLKNFPSHCSKEILVVASSISTCDPSDILELFEAIKRDNIKCFVVHMTGEMYVCKKLCAMTGGKHDVILDQGHFDMIMTDHVHPPQVNKELDSNLVRMGFPSHIVID------KAMFCACHKGQMADVRAGGRGYRCPQCRARYCQIPIECKVCKLILVSAPQLARASQHFRPLPAFAEVDTS----EGKCFTCSRDL-DARSFSCKRCATVVCVDCDILLHESMGICPGCP---------
>UniRef90_A0A067C818/5-373 [subseq from] General transcription factor IIH subunit n=3 Tax=Saprolegniaceae TaxID=4764 RepID=A0A067C818_SAPPC
---DQGKGYAWEGSFERSWDGIEEDESGALKLGAFmTSSGDKSRLRRQEMLQRVRKGLIRYVYVIIDLSKGMSQKDWKPHRCAVVTEEVQRFVADYFDQNPISQLGLIGIKSSVAEKLSDLSGNPGHHIDILKRTI--TVHGEPSLQNALEMAKSALKTVPSYGSKEIVVVYGSLTTTDPGDIFATITALQKDSIRCSFVSIGAEMHLLRRIAKDTQGTYSVAMDPNHFKDLISAFTIPSPSLATaatKFATLVEMGFPQRRSGALS-------LCVCHQ------VFTTTGYLCPRCKSKSCELPTVCAVCNLPLVSSPHLARSYHHLFPIANYEKRSADELR-TRKCFGCLGALQNL-GYECPTCTHVFCNDCDLYIHDSLHNCPGC----------
>UniRef90_A0A168RIW2/31-345 [subseq from] VWFA domain-containing protein n=1 Tax=Absidia glauca TaxID=4829 RepID=A0A168RIW2_ABSGL
---------SWEEEYKRSWDVLQEDAEGRLSSVVAQLQQQRKRRRLLKDTDVIQRGIIRHVFLILDLSEAMNEKDLRPSRVELTLLYAQQFINEFFDQNPISQLGIIVTRDGIAEKLTELGGNPSDHTKALQSKKNVETSGEPSLQNALQLARASMVGVPSHGSKEILLVFGALTTCDPGDIHETIDLLQRDMVRVNIVGLAAEVQICRSLSRATKGSYGVILNEAHYKDLLFEAIPPPAVSSNkNTANLVTMGFPKRLME---D-H--ATMCVCHP-----SKLTLGGYICPRCKSKVCDLPSDCDVCGLTLVSSPHLARSYHHLFPVDNFEEI-------------------------------------------------------------
>UniRef90_A0A1V2LCJ1/38-414 [subseq from] General transcription and DNA repair factor IIH n=2 Tax=Cyberlindnera fabianii TaxID=36022 RepID=A0A1V2LCJ1_CYBFA
---------AWEDEYQRSWDIVKEDEGGSLAGIV-DGMLEARKKRVLKNVTPFQRGIIRHLILVLDLSASMLEKDLRPNRHALTVTNAMAFVTEFFDQNPISQLGIVVMRNGIAQLVSQVSGNPQDHLDALKTIRKLEPKGDPSLQNALEMSRGLLLHVASHCTREVLIVFGSLFSIDPGNIHKTINSLVEENVRVKIIGLSAQVSICKEICKKTNfndeTSYKVILHEHHFKDLLMDAVVPLPVNKISkSFTLVKMGFPSRK-----SED-IPSFCSCHS------KLTYGGYICPNCKSKCCSLPTICPCCNMMLILSTHLARSYHHLIPLKNFEEVPVSDEYTSEMCFGCHSQFPSgvitkttSSRYSCGDCGNHFCIDCDVFIHETLHNCPGCED--------
>UniRef90_A0A0L0V642/61-410 [subseq from] General transcription and DNA repair factor IIH n=3 Tax=Puccinia striiformis TaxID=27350 RepID=A0A0L0V642_9BASI
---------SWEEEYKRSWDVLREDESGSLESAVNQLI-ANKRRRVIRDTTSIQRGIIRHLCLIIDVSLAMTDRDLRPNRLDMSLTYAKEFVTEFFDQNPISQLCILITKDAVAERLSGLSGNPLDHHKALSNKAKLTPSGEPSLQNSLEMARASLAHLPTHGSREVLVIFGSLTTCDPDDINKTLENLEKDRMRVSMVGLAAEVRICKEICKRTQGQYGVILNEHHFKELLFEAISPPPISkptttsgnS-SgpktqSSSLIQMGFPNKISHDHHSVD-----SSSHSFCACHSKLQSTGFICPRCGSKNCEIPTNCCVCGLTIVSSPHLARSYRHLFPVGNWIEKNSNSLSDEKLkCFGCDKEL-------------------------------------------
>UniRef90_A0A0L0V642/440-468 [subseq from] General transcription and DNA repair factor IIH n=3 Tax=Puccinia striiformis TaxID=27350 RepID=A0A0L0V642_9BASI
-------------------------------------------------------------------------------------------------------------------------------------------------------------------------------------------------------------------------------------------------------------------------------------------------------------------------------------------------------------------NLYHCPRCKNLFCYDCDLY-HEQLGLCPGC----------
>UniRef90_B4G0C7/39-421 [subseq from] General transcription factor IIH subunit n=9 Tax=Poaceae TaxID=4479 RepID=B4G0C7_MAIZE
--------EAWERAYadERSWESLQEDESGLLRPVDTKTLVHAQyRRRLLLRSaaaaaARIQKGLIRYLYIVIDLSRAASEMDYRPSRMAVVAKHAEAFIREFFDQNPLSHVGLVTIKDGIAHRLTEIGGSPESQIKALMGK--LECSGDSSLQNALDLVHGYLDQVPSYGHKEVLILYSALNTFDPGDITETIAKCKKSKIRCSVIGLAAEIFICKHLCEETGGSYTVALDESHFKELLLEHAPPPPAIAEyAAANLIKMGFPQRGAEEL--------ISICSCHKKIKSGA--EGYICPRCKVNVCELPTECRTCGLTLVSSPHLARSYHHLFPVPPFDEVtpvPNRIQRGGQICFSCQQSLYNpdgqSNLHVrCPKCNQHFCLDCDIYIHESLHNCPGCE---------
>UniRef90_A0A2I0XCV3/36-418 [subseq from] General transcription factor IIH subunit n=4 Tax=Asparagales TaxID=73496 RepID=A0A2I0XCV3_9ASPA
--------EAWERAYadERSWEDLQEDESGLLRPIDtKTIAHAQYRRRLLQRsvHGtsRIQKGLIRYLYVVIDLSRAASETDYHPSRMSVVAKCAGTFIREFFDQNPLSHVGLVTIKDGVSQCLTELGGCPDSQIKALMGK--LECSGDASLQNALDLVHGYLSQVPSYGHREVLILYSALNTCDPGDIMETIKHCKKAKIRCSIVGLSAEIYICKHLCEETGGLYSVALDEPHFKELLLEYAPPPPAIAEyAIANLIKMGFPQRGA------EGALSICSCHREAK--I---GGGYTCPRCKARVCELPLECRICGLTLVSSPHLARSYHHLFPVTPFNDVshtlPIRlQQKFPQNCFGCQQSLishgskSNPHV-SCPKCSQHFCLDCDIYIHESLHNCPGCE---------
>UniRef90_A0A8J5J7B8/786-1169 [subseq from] PIPK domain-containing protein n=4 Tax=Phytophthora TaxID=4783 RepID=A0A8J5J7B8_9STRA
--ETPSSGYAWEGALERSWDVIEEDDSGNLK--INQAVKKQHRQRRLEIARNVRKGLIRYTYVVMDLSRGMATKDWKPHRLACASEVLQQFVKDYFDQNPISQLGVIGIKGMTAEKLSDLSGNPKTHMERIAAA--LAVDKEPSLQNALDIARSSLKTVPAYGSREVVVVYGNLVTADPGDIFQTLASLKRENIRVSFIGIGAEMHLLRRIADGTDGTYHVAVDAEHMKRLMTAFTFPSPtvATAASrFATLVEMGFPQRRSGALSL-------CTCH------QAFTTVGYLCPRCKSKSCDLPTTCQVCNLPLVSSPHLARSYHHLFPVAKFAQCLLRSgVTGEKgakvFpelvqkkCFGCLLPLgldGEGAAYECTTCQNVFCSECDMYVHDSLHNCPGC----------
>UniRef90_A0A8J5JMV3/4-255 [subseq from] General transcription factor IIH subunit 2-like n=1 Tax=Homarus americanus TaxID=6706 RepID=A0A8J5JMV3_HOMAM
-------------------EAIQEDESGRLEPSVTEMIQRAKRRRLLDREASVRLGIMRHVYIILDLSQAMSEQDLKPTRQICTLKILEDFIQEFHDQNPISQLGIITTQNKVAKRHSELSNNPQRHLDCIKKLRELPARGEPSLQNSLEVALSSLRHLPPHTSREILIIFAALTTCDPGEIAATLQKVKDANIRVSVVGLAAELHVCKEISKDTGGSFSVSINDLHLKELIHEHLEPPPASVKMDHTLIKVGFPHQ-I----NADAKPALCMWHL-----------------------------------------------------------------------------------------------------------------------
>UniRef90_A0A8J5JMV3/252-320 [subseq from] General transcription factor IIH subunit 2-like n=1 Tax=Homarus americanus TaxID=6706 RepID=A0A8J5JMV3_HOMAM
---------------------------------------------------------------------------------------------------------------------------------------------------------------------------------------------------------------------------------------------------------------------------------------------------------------------------------MWHLFPLKHFDEIVAEEIS-TKHCYGCLkqftGCTADKRVYVCRTCKQVFCFNCDIFLHETVHSCPGCAS--------
>UniRef90_A0A834SI65/27-410 [subseq from] General transcription factor IIH subunit n=2 Tax=Caesalpinioideae TaxID=3804 RepID=A0A834SI65_9FABA
--------DAWERTYaeDRSWESLKEDESGLLCPIDNKAIYHAQYRRrlrALAstaATARIQKGLIRYLYIVIDLSKAASETDFRPCRMAVIGKQVEAFIREFFDQNPLSHVGLVTIKDGVAHCLTELGGSPESHIKALM--CKMECSGDASLQNALELVHGYLNQIPTYGHREVLILYSALSTCDPGDIMETIQKCKKGKIRCSVIGLAAEMFICKHICQETGGTYCVALDEHHLKELILEHAPPPPAIAEyATASLIKMGFPQRAA--------EGSIAICTCHEEAK---EGGGYNCPRCKVRVCELPTECRICGLTLISSPHLARSYHHLFPIVPFDEVSPSSRNDphQRFantCFGCQQRLlrlgnKPGLSVICPKCKQHFCLDCDIYIHESLHNCPGCE---------
>UniRef90_A0A8T0IHL9/36-407 [subseq from] General transcription factor IIH subunit n=1 Tax=Ceratodon purpureus TaxID=3225 RepID=A0A8T0IHL9_CERPU
--------------DERSWEELQEDESGMLRPLDVAQQQRQHRKRMAAMAGpHIQRGIIRYVYVLLDFSRAAAEMDLRPSRMGIVADCVEAFVREFFDQNPLSHLGIILLRNGIAHRLTDLSGSPETHIKALRS--NMECAGDASIQNALDLARGYLTQIPSYGHREIMLVFSALSTIDPGDILEAVQKCKEANIRCSVVGLSAEIYICKLLCDQTGGIYSVATNEAHLKELIMEHAPPPPVQAEiSVASLVRMGFPQRG-----AEDAV-ALCACHRE--VKI---GGGYTCPRCKARVCELPTQCHICGLTLVSSPHLARSYHHLFPVPPFEEVAnMAVANGRqsisKNCYGCLQELptpggKVKGVrLACPRCRQHFCFDCDNYIHESLHNCPGCE---------
>UniRef90_A0A0N5AMW4/4-377 [subseq from] General transcription factor IIH subunit n=1 Tax=Syphacia muris TaxID=451379 RepID=A0A0N5AMW4_9BILA
--DEEQKGYTWETAYAEglnIRDVLQEDDTGSVEKSIMHLILEAKkRRRQVDRPIKVRLGIMRYMYIIIDCSSAMAEKAFSSTRLNVTLKALGQFIEKFSEANPISQLGVIVCKDKRTERLIPLTGNVRHIKEAIFSLTELCCRGEFSLQNSLILA---LKNLPGYASREVVAIIANLSTCDPSNIFSTFEVmLKRNHVQCSVIGLNAEVFVYKKLATTTSGRYDVVLDKPHLEVLLSEYINPPKAGKNFETSVVRMGFPSRQ------NIVEPTFCLCHQSELRQP---LGrGFLCPQCGARYCSLPIECRICRLTLISAPQLARSFLHLLPLAAFKEI--DSVSGT-NCFGCRRFL-DEKCFSCKKCEAVYCLDCDLLLHESLQLCPACF---------
>UniRef90_A0A0R3RW05/4-163 [subseq from] General transcription factor IIH subunit n=1 Tax=Elaeophora elaphi TaxID=1147741 RepID=A0A0R3RW05_9BILA
-DDEP-KGYTWEGDYAdglNIRDVLHEDESGSIEKSVAKLILDSKRKkRLDSRPANVRLGIMRYVYLVIDCSFSMADKSIQPSRLAVAIKALNQFLDKFSEQNPISQVGIVVCKDKRAERLIPLTGNVRLVKESLSTITEVLCHGEFSLHNSLMATIRSLQY---------------------------------------------------------------------------------------------------------------------------------------------------------------------------------------------------------------------------------------------
>UniRef90_A0A0R3RW05/212-426 [subseq from] General transcription factor IIH subunit n=1 Tax=Elaeophora elaphi TaxID=1147741 RepID=A0A0R3RW05_9BILA
-------------------------------------------------------------------------------------------------------------------------------------------------------------SYPGHASREVILIVASLSTCDPSSIFGTFELLKRYHIRCSVISLSAEVFVYKKLCSITSGRHDVVLDSTHFEIVLNEHTNPPISSRNAESSVVRMGFPAHES--I----DSPSFCLCHQSDIRPPD--GRGFFCPQCGARYCSLPVECRICKLTLISAPQLARSLHNLLPLPAFEEIDTT----KGTCFACIRQLDDK-SFVCKNCKSMFCIDCDVLLHESLQICPGW----------
>UniRef90_A0A4Z2DCD7/12-335 [subseq from] General transcription factor IIH subunit n=1 Tax=Schistosoma japonicum TaxID=6182 RepID=A0A4Z2DCD7_SCHJA
-----KREFRWESGYEKTWNAIREDESGRLVTTLEQLIHDAhtqirkKRKRIGvGSTGFVRLGMMRHLFLIIDLSQAMNEQDLKPNRLICTIKAACTFVREYFDQNPISQLGIIVTSDRRAERLTELSGNPRPHLAALQSLYSRTCAGEPSLQNALLLAESRLKYTIHHN--EIVVLIASLTTCDPGDIHQTIKSLSSNRIHCSVISLAVEVFVYRALAQFTQGTFHVIMDEVTFEKCFE-RFSPT----SSGCC-----FPHSETFDLDRFAVK--RCMCHLSNKSanDKNDTQPHYACPRCHAAYCELPVECNVCGLTLVAAPHLARAYHHLFPLDLFEPV-------------------------------------------------------------
>UniRef90_A0A2K1IFT0/38-408 [subseq from] General transcription factor IIH subunit n=1 Tax=Physcomitrium patens TaxID=3218 RepID=A0A2K1IFT0_PHYPA
[truncated: 1,342,362 more chars]
