# Supplementary material for: Visualization of stepwise derepression of TFIIH in global genome nucleotide excision repair
Source: Sci Adv. 2026 Jul 23;12(30):eaeb3506. doi: 10.1126/sciadv.aeb3506 (PMC13394385; doi:10.1126/sciadv.aeb3506)
Supplement: Supplementary file 3 — Data S1 [file sciadv.aeb3506_data_s1.zip › msas/fold_tfiih_mat1_xpcc_dna_paired_msa_chains_h.a3m]

>query
EDPTVDKEVEIRKKVLKIYNKREEDFPSLREYNDFLEEVEEIVFNLTNNVDLDNTKKKMEIYQKENKDVIQKNKLKLTREQEELEEAL
>tr|A0A4V5P8T8|A0A4V5P8T8_MONMO/34-121 [subseq from] MAT1 domain-containing protein (Fragment) OS=Monodon monoceros OX=40151 GN=EI555_005926 PE=4 SV=1
EDPTVDKEVEIRKKVLKIYNKREEDFPSLREYNDFLEEVEEIVFNLTNNVDLDNTKKKMEIYQKENKDVIQKNKLKLTREQEELEEAL
>tr|A0A2K6BUD1|A0A2K6BUD1_MACNE/64-151 [subseq from] CDK-activating kinase assembly factor MAT1 OS=Macaca nemestrina OX=9545 GN=MNAT1 PE=4 SV=1
EDPTVDKEVEIRKKVLKIYNKREEDFPSLREYNDFLEEVEEIVFNLTNNVDLDNTKKKMEIYQKENKDVIQKNKLKLTREQEELEEAL
>tr|G1NXM7|G1NXM7_MYOLU/43-130 [subseq from] MNAT1 component of CDK activating kinase OS=Myotis lucifugus OX=59463 GN=MNAT1 PE=4 SV=1
EDPTVDKEVEIRKKVLKIYNKREEDFPSLREYNDFLEEVEEIVFNLTNNVDLDNTKKKMEIYQKENKDVIQKNKLKLTREQEELEEAL
>tr|A0A2K6L4V2|A0A2K6L4V2_RHIBE/64-151 [subseq from] RING-type domain-containing protein OS=Rhinopithecus bieti OX=61621 GN=MNAT1 PE=4 SV=1
EDPTVDKEVEIRKKVLKIYNKREEDFPSLREYNDFLEEVEEIVFNLTNNVDLDNTKKKMEIYQKENKDVIQKNKLKLTREQEELEEAL
>tr|W5QJ10|W5QJ10_SHEEP/63-150 [subseq from] MNAT1 component of CDK activating kinase OS=Ovis aries OX=9940 GN=MNAT1 PE=4 SV=1
EDPTVDKEVEIRKKVLKIYNKREEDFPSLREYNDFLEEVEEIVFNLTNNVDLDNTKKKMEIYQKENKDVIQKNKLKLTREQEELEEAL
>tr|A0A2K6V223|A0A2K6V223_SAIBB/59-146 [subseq from] MAT1 domain-containing protein OS=Saimiri boliviensis boliviensis OX=39432 PE=4 SV=1
EDPTVDKEVEIRKKVLKIYNKREEDFPSLREYNDFLEEVEEIVFNLTNNVDLDNTKKKMEIYQKENKDVIQKNKLKLTREQEELEEAL
>tr|A0A2K6BUD9|A0A2K6BUD9_MACNE/64-151 [subseq from] MNAT1 component of CDK activating kinase OS=Macaca nemestrina OX=9545 GN=MNAT1 PE=4 SV=1
EDPTVDKEVEIRKKVLKIYNKREEDFPSLREYNDFLEEVEEIVFNLTNNVDLDNTKKKMEIYQKENKDVIQKNKLKLTREQEELEEAL
>tr|A0A5N3UWP9|A0A5N3UWP9_MUNMU/44-131 [subseq from] MAT1 domain-containing protein OS=Muntiacus muntjak OX=9888 GN=FD754_018095 PE=4 SV=1
EDPTVDKEVEIRKKVLKIYNKREEDFPSLREYNDFLEEVEEIVFNLTNNVDLDNTKKKMEIYQKENKDVIQKNKLKLTREQEELEEAL
>tr|A0A5N3XKZ8|A0A5N3XKZ8_MUNRE/44-131 [subseq from] MAT1 domain-containing protein OS=Muntiacus reevesi OX=9886 GN=FD755_013159 PE=4 SV=1
EDPTVDKEVEIRKKVLKIYNKREEDFPSLREYNDFLEEVEEIVFNLTNNVDLDNTKKKMEIYQKENKDVIQKNKLKLTREQEELEEAL
>sp|P51948-2|MAT1_HUMAN/64-151 [subseq from] Isoform 2 of CDK-activating kinase assembly factor MAT1 OS=Homo sapiens OX=9606 GN=MNAT1
EDPTVDKEVEIRKKVLKIYNKREEDFPSLREYNDFLEEVEEIVFNLTNNVDLDNTKKKMEIYQKENKDVIQKNKLKLTREQEELEEAL
>tr|A0A024R669|A0A024R669_HUMAN/64-151 [subseq from] CDK-activating kinase assembly factor MAT1 OS=Homo sapiens OX=9606 GN=MNAT1 PE=4 SV=1
EDPTVDKEVEIRKKVLKIYNKREEDFPSLREYNDFLEEVEEIVFNLTNNVDLDNTKKKMEIYQKENKDVIQKNKLKLTREQEELEEAL
>tr|A0A2I3I007|A0A2I3I007_NOMLE/64-151 [subseq from] CDK-activating kinase assembly factor MAT1 OS=Nomascus leucogenys OX=61853 GN=MNAT1 PE=4 SV=1
EDPTVDKEVEIRKKVLKIYNKREEDFPSLREYNDFLEEVEEIVFNLTNNVDLDNTKKKMEIYQKENKDVIQKNKLKLTREQEELEEAL
>tr|A0A2K5IU11|A0A2K5IU11_COLAP/64-151 [subseq from] CDK-activating kinase assembly factor MAT1 OS=Colobus angolensis palliatus OX=336983 PE=4 SV=1
EDPTVDKEVEIRKKVLKIYNKREEDFPSLREYNDFLEEVEEIVFNLTNNVDLDNTKKKMEIYQKENKDVIQKNKLKLTREQEELEEAL
>tr|A0A2K5LLK4|A0A2K5LLK4_CERAT/64-151 [subseq from] CDK-activating kinase assembly factor MAT1 OS=Cercocebus atys OX=9531 GN=MNAT1 PE=4 SV=1
EDPTVDKEVEIRKKVLKIYNKREEDFPSLREYNDFLEEVEEIVFNLTNNVDLDNTKKKMEIYQKENKDVIQKNKLKLTREQEELEEAL
>tr|A0A2K5RV39|A0A2K5RV39_CEBIM/64-151 [subseq from] CDK-activating kinase assembly factor MAT1 OS=Cebus imitator OX=2715852 GN=MNAT1 PE=4 SV=1
EDPTVDKEVEIRKKVLKIYNKREEDFPSLREYNDFLEEVEEIVFNLTNNVDLDNTKKKMEIYQKENKDVIQKNKLKLTREQEELEEAL
>tr|A0A2K6FPL8|A0A2K6FPL8_PROCO/64-151 [subseq from] CDK-activating kinase assembly factor MAT1 OS=Propithecus coquereli OX=379532 GN=MNAT1 PE=4 SV=1
EDPTVDKEVEIRKKVLKIYNKREEDFPSLREYNDFLEEVEEIVFNLTNNVDLDNTKKKMEIYQKENKDVIQKNKLKLTREQEELEEAL
>tr|A0A2K6Q4T3|A0A2K6Q4T3_RHIRO/64-151 [subseq from] CDK-activating kinase assembly factor MAT1 OS=Rhinopithecus roxellana OX=61622 GN=MNAT1 PE=4 SV=1
EDPTVDKEVEIRKKVLKIYNKREEDFPSLREYNDFLEEVEEIVFNLTNNVDLDNTKKKMEIYQKENKDVIQKNKLKLTREQEELEEAL
>tr|A0A2K6SIJ3|A0A2K6SIJ3_SAIBB/64-151 [subseq from] CDK-activating kinase assembly factor MAT1 OS=Saimiri boliviensis boliviensis OX=39432 PE=4 SV=1
EDPTVDKEVEIRKKVLKIYNKREEDFPSLREYNDFLEEVEEIVFNLTNNVDLDNTKKKMEIYQKENKDVIQKNKLKLTREQEELEEAL
>tr|A0A2R9AUH6|A0A2R9AUH6_PANPA/64-151 [subseq from] CDK-activating kinase assembly factor MAT1 OS=Pan paniscus OX=9597 GN=MNAT1 PE=4 SV=1
EDPTVDKEVEIRKKVLKIYNKREEDFPSLREYNDFLEEVEEIVFNLTNNVDLDNTKKKMEIYQKENKDVIQKNKLKLTREQEELEEAL
>tr|A0A340YJE1|A0A340YJE1_LIPVE/64-151 [subseq from] CDK-activating kinase assembly factor MAT1 OS=Lipotes vexillifer OX=118797 GN=MNAT1 PE=4 SV=1
EDPTVDKEVEIRKKVLKIYNKREEDFPSLREYNDFLEEVEEIVFNLTNNVDLDNTKKKMEIYQKENKDVIQKNKLKLTREQEELEEAL
>tr|A0A4W2HIA2|A0A4W2HIA2_BOBOX/64-151 [subseq from] CDK-activating kinase assembly factor MAT1 OS=Bos indicus x Bos taurus OX=30522 GN=MNAT1 PE=4 SV=1
EDPTVDKEVEIRKKVLKIYNKREEDFPSLREYNDFLEEVEEIVFNLTNNVDLDNTKKKMEIYQKENKDVIQKNKLKLTREQEELEEAL
>tr|A0A4X1W7E3|A0A4X1W7E3_PIG/64-151 [subseq from] CDK-activating kinase assembly factor MAT1 OS=Sus scrofa OX=9823 GN=MNAT1 PE=4 SV=1
EDPTVDKEVEIRKKVLKIYNKREEDFPSLREYNDFLEEVEEIVFNLTNNVDLDNTKKKMEIYQKENKDVIQKNKLKLTREQEELEEAL
>tr|A0A5F5PWU5|A0A5F5PWU5_HORSE/64-151 [subseq from] CDK-activating kinase assembly factor MAT1 OS=Equus caballus OX=9796 GN=MNAT1 PE=4 SV=1
EDPTVDKEVEIRKKVLKIYNKREEDFPSLREYNDFLEEVEEIVFNLTNNVDLDNTKKKMEIYQKENKDVIQKNKLKLTREQEELEEAL
>tr|A0A5G2QRC7|A0A5G2QRC7_PIG/64-151 [subseq from] CDK-activating kinase assembly factor MAT1 OS=Sus scrofa OX=9823 GN=MNAT1 PE=4 SV=1
EDPTVDKEVEIRKKVLKIYNKREEDFPSLREYNDFLEEVEEIVFNLTNNVDLDNTKKKMEIYQKENKDVIQKNKLKLTREQEELEEAL
>tr|A0A6D2W3G5|A0A6D2W3G5_PANTR/64-151 [subseq from] CDK-activating kinase assembly factor MAT1 OS=Pan troglodytes OX=9598 GN=CK820_G0002598 PE=4 SV=1
EDPTVDKEVEIRKKVLKIYNKREEDFPSLREYNDFLEEVEEIVFNLTNNVDLDNTKKKMEIYQKENKDVIQKNKLKLTREQEELEEAL
>tr|A0A7J8IPA0|A0A7J8IPA0_ROUAE/64-151 [subseq from] CDK-activating kinase assembly factor MAT1 OS=Rousettus aegyptiacus OX=9407 GN=HJG63_013416 PE=4 SV=1
EDPTVDKEVEIRKKVLKIYNKREEDFPSLREYNDFLEEVEEIVFNLTNNVDLDNTKKKMEIYQKENKDVIQKNKLKLTREQEELEEAL
>tr|A0A7J8JYA8|A0A7J8JYA8_MOLMO/64-151 [subseq from] CDK-activating kinase assembly factor MAT1 OS=Molossus molossus OX=27622 GN=HJG59_012331 PE=4 SV=1
EDPTVDKEVEIRKKVLKIYNKREEDFPSLREYNDFLEEVEEIVFNLTNNVDLDNTKKKMEIYQKENKDVIQKNKLKLTREQEELEEAL
>tr|A0A7N9DHB4|A0A7N9DHB4_MACFA/64-151 [subseq from] CDK-activating kinase assembly factor MAT1 OS=Macaca fascicularis OX=9541 PE=4 SV=1
EDPTVDKEVEIRKKVLKIYNKREEDFPSLREYNDFLEEVEEIVFNLTNNVDLDNTKKKMEIYQKENKDVIQKNKLKLTREQEELEEAL
>tr|F7FDE3|F7FDE3_CALJA/64-151 [subseq from] CDK-activating kinase assembly factor MAT1 OS=Callithrix jacchus OX=9483 GN=MNAT1 PE=4 SV=1
EDPTVDKEVEIRKKVLKIYNKREEDFPSLREYNDFLEEVEEIVFNLTNNVDLDNTKKKMEIYQKENKDVIQKNKLKLTREQEELEEAL
>tr|G3RN45|G3RN45_GORGO/64-151 [subseq from] CDK-activating kinase assembly factor MAT1 OS=Gorilla gorilla gorilla OX=9595 GN=MNAT1 PE=4 SV=2
EDPTVDKEVEIRKKVLKIYNKREEDFPSLREYNDFLEEVEEIVFNLTNNVDLDNTKKKMEIYQKENKDVIQKNKLKLTREQEELEEAL
>tr|H2Q8E9|H2Q8E9_PANTR/64-151 [subseq from] CDK-activating kinase assembly factor MAT1 OS=Pan troglodytes OX=9598 GN=MNAT1 PE=4 SV=2
EDPTVDKEVEIRKKVLKIYNKREEDFPSLREYNDFLEEVEEIVFNLTNNVDLDNTKKKMEIYQKENKDVIQKNKLKLTREQEELEEAL
>tr|A0A2K6L4V0|A0A2K6L4V0_RHIBE/64-151 [subseq from] CDK-activating kinase assembly factor MAT1 OS=Rhinopithecus bieti OX=61621 GN=MNAT1 PE=4 SV=1
EDPTVDKEVEIRKKVLKIYNKREEDFPSLREYNDFLEEVEEIVFNLTNNVDLDNTKKKMEIYQKENKDVIQKNKLKLTREQEELEEAL
>tr|A0A6J0XNL3|A0A6J0XNL3_ODOVR/64-151 [subseq from] CDK-activating kinase assembly factor MAT1 isoform X2 OS=Odocoileus virginianus texanus OX=9880 GN=MNAT1 PE=4 SV=1
EDPTVDKEVEIRKKVLKIYNKREEDFPSLREYNDFLEEVEEIVFNLTNNVDLDNTKKKMEIYQKENKDVIQKNKLKLTREQEELEEAL
>tr|A0A6P3HTQ5|A0A6P3HTQ5_BISBI/64-151 [subseq from] CDK-activating kinase assembly factor MAT1 isoform X3 OS=Bison bison bison OX=43346 GN=MNAT1 PE=4 SV=1
EDPTVDKEVEIRKKVLKIYNKREEDFPSLREYNDFLEEVEEIVFNLTNNVDLDNTKKKMEIYQKENKDVIQKNKLKLTREQEELEEAL
>tr|A0A6P3TIZ6|A0A6P3TIZ6_SHEEP/64-151 [subseq from] CDK-activating kinase assembly factor MAT1 isoform X2 OS=Ovis aries OX=9940 GN=MNAT1 PE=4 SV=1
EDPTVDKEVEIRKKVLKIYNKREEDFPSLREYNDFLEEVEEIVFNLTNNVDLDNTKKKMEIYQKENKDVIQKNKLKLTREQEELEEAL
>tr|A0A452CPW6|A0A452CPW6_BALAS/64-151 [subseq from] CDK-activating kinase assembly factor MAT1 OS=Balaenoptera acutorostrata scammoni OX=310752 GN=MNAT1 PE=4 SV=1
EDPTVDKEVEIRKKVLKIYNKREEDFPSLREYNDFLEEVEEIVFNLTNNVDLDNTKKKMEIYQKENKDVIQKNKLKLTREQEELEEAL
>tr|A0A6J3QYP4|A0A6J3QYP4_TURTR/64-151 [subseq from] CDK-activating kinase assembly factor MAT1 OS=Tursiops truncatus OX=9739 GN=MNAT1 PE=4 SV=1
EDPTVDKEVEIRKKVLKIYNKREEDFPSLREYNDFLEEVEEIVFNLTNNVDLDNTKKKMEIYQKENKDVIQKNKLKLTREQEELEEAL
>tr|A0A7J8JX62|A0A7J8JX62_MOLMO/64-151 [subseq from] CDK-activating kinase assembly factor MAT1 OS=Molossus molossus OX=27622 GN=HJG59_012331 PE=4 SV=1
EDPTVDKEVEIRKKVLKIYNKREEDFPSLREYNDFLEEVEEIVFNLTNNVDLDNTKKKMEIYQKENKDVIQKNKLKLTREQEELEEAL
>tr|A0A7J8IN19|A0A7J8IN19_ROUAE/64-151 [subseq from] CDK-activating kinase assembly factor MAT1 OS=Rousettus aegyptiacus OX=9407 GN=HJG63_013416 PE=4 SV=1
EDPTVDKEVEIRKKVLKIYNKREEDFPSLREYNDFLEEVEEIVFNLTNNVDLDNTKKKMEIYQKENKDVIQKNKLKLTREQEELEEAL
>tr|A0A2Y9TD15|A0A2Y9TD15_PHYMC/64-151 [subseq from] CDK-activating kinase assembly factor MAT1 OS=Physeter macrocephalus OX=9755 GN=MNAT1 PE=4 SV=1
EDPTVDKEVEIRKKVLKIYNKREEDFPSLREYNDFLEEVEEIVFNLTNNVDLDNTKKKMEIYQKENKDVIQKNKLKLTREQEELEEAL
>tr|A0A2K5UA85|A0A2K5UA85_MACFA/64-151 [subseq from] CDK-activating kinase assembly factor MAT1 OS=Macaca fascicularis OX=9541 PE=4 SV=2
EDPTVDKEVEIRKKVLKIYNKREEDFPSLREYNDFLEEVEEIVFNLTNNVDLDNTKKKMEIYQKENKDVIQKNKLKLTREQEELEEAL
>tr|A0A7J7F468|A0A7J7F468_DICBM/64-151 [subseq from] CDK-activating kinase assembly factor MAT1 OS=Diceros bicornis minor OX=77932 GN=HPG69_013136 PE=4 SV=1
EDPTVDKEVEIRKKVLKIYNKREEDFPSLREYNDFLEEVEEIVFNLTNNVDLDNTKKKMEIYQKENKDVIQKNKLKLTREQEELEEAL
>tr|A0A7N9IF15|A0A7N9IF15_MACFA/64-151 [subseq from] Solute carrier family 38 member 6 OS=Macaca fascicularis OX=9541 PE=4 SV=1
EDPTVDKEVEIRKKVLKIYNKREEDFPSLREYNDFLEEVEEIVFNLTNNVDLDNTKKKMEIYQKENKDVIQKNKLKLTREQEELEEAL
>tr|A0A455BS17|A0A455BS17_PHYMC/64-151 [subseq from] CDK-activating kinase assembly factor MAT1 OS=Physeter macrocephalus OX=9755 GN=MNAT1 PE=4 SV=1
EDPTVDKEVEIRKKVLKIYNKREEDFPSLREYNDFLEEVEEIVFNLTNNVDLDNTKKKMEIYQKENKDVIQKNKLKLTREQEELEEAL
>tr|A0A6P3I2T2|A0A6P3I2T2_BISBI/64-151 [subseq from] CDK-activating kinase assembly factor MAT1 isoform X2 OS=Bison bison bison OX=43346 GN=MNAT1 PE=4 SV=1
EDPTVDKEVEIRKKVLKIYNKREEDFPSLREYNDFLEEVEEIVFNLTNNVDLDNTKKKMEIYQKENKDVIQKNKLKLTREQEELEEAL
>tr|A0A7J8IQ19|A0A7J8IQ19_ROUAE/64-151 [subseq from] CDK-activating kinase assembly factor MAT1 OS=Rousettus aegyptiacus OX=9407 GN=HJG63_013416 PE=4 SV=1
EDPTVDKEVEIRKKVLKIYNKREEDFPSLREYNDFLEEVEEIVFNLTNNVDLDNTKKKMEIYQKENKDVIQKNKLKLTREQEELEEAL
>tr|H0XEL9|H0XEL9_OTOGA/64-151 [subseq from] CDK-activating kinase assembly factor MAT1 OS=Otolemur garnettii OX=30611 GN=MNAT1 PE=4 SV=1
EDPTVDKEVEIRKKVLKIYNKREEDFPSLREYNDFLEEVEEIVFNLTNNVDLDNTKKKMEIYQKENKDVIQKNKLKLTREQEELEEAL
>tr|W5QJ09|W5QJ09_SHEEP/40-127 [subseq from] MNAT1 component of CDK activating kinase OS=Ovis aries OX=9940 GN=MNAT1 PE=4 SV=1
EDPTVDKEVEIRKKVLKIYNKREEDFPSLREYNDFLEEVEEIVFNLTNNVDLDNTKKKMEIYQKENKDVIQKNKLKLTREQEELEEAL
>tr|A0A7N9CBW5|A0A7N9CBW5_MACFA/64-151 [subseq from] CDK-activating kinase assembly factor MAT1 OS=Macaca fascicularis OX=9541 PE=4 SV=1
EDPTVDKEVEIRKKVLKIYNKREEDFPSLREYNDFLEEVEEIVFNLTNNVDLDNTKKKMEIYQKENKDVIQKNKLKLTREQEELEEAL
>tr|K9K214|K9K214_HORSE/46-133 [subseq from] CDK-activating kinase assembly factor MAT-like protein (Fragment) OS=Equus caballus OX=9796 PE=2 SV=1
EDPTVDKEVEIRKKVLKIYNKREEDFPSLREYNDFLEEVEEIVFNLTNNVDLDNTKKKMEIYQKENKDVIQKNKLKLTREQEELEEAL
>tr|F7GRT9|F7GRT9_MACMU/49-136 [subseq from] CDK-activating kinase assembly factor MAT1 OS=Macaca mulatta OX=9544 GN=MNAT1 PE=4 SV=3
EDPTVDKEVEIRKKVLKIYNKREEDFPSLREYNDFLEEVEEIVFNLTNNVDLDNTKKKMEIYQKENKDVIQKNKLKLTREQEELEEAL
>tr|A0A4X1WD01|A0A4X1WD01_PIG/64-151 [subseq from] CDK-activating kinase assembly factor MAT1 OS=Sus scrofa OX=9823 GN=MNAT1 PE=4 SV=1
EDPTVDKEVEIRKKVLKIYNKREEDFPSLREYNDFLEEVEEIVFNLTNNVDLDNTKKKMEIYQKENKDVIQKNKLKLTREQEELEEAL
>tr|A0A1A6FWC2|A0A1A6FWC2_NEOLE/34-121 [subseq from] MAT1 domain-containing protein (Fragment) OS=Neotoma lepida OX=56216 GN=A6R68_11040 PE=4 SV=1
EDPTVDKEVEIRKKVLKIYNKREEDFPSLREYNDFLEEVEEIVFNLTNNVDLENTKKKMEIYQKENKDVIQKNKLKLTREQEELEEAL
>tr|A0A1D5R9P5|A0A1D5R9P5_MACMU/64-151 [subseq from] CDK-activating kinase assembly factor MAT1 OS=Macaca mulatta OX=9544 GN=MNAT1 PE=4 SV=2
EDPTVDKEVEIRKKVLKIYNKREEDFPSLREYNDFLEEVEEIVFNLTNNVDLDNTKKKMEIYQKENKDVIQKNKLKLTREQEELEEAL
>tr|A0A2Y9TH04|A0A2Y9TH04_PHYMC/64-151 [subseq from] CDK-activating kinase assembly factor MAT1 OS=Physeter macrocephalus OX=9755 GN=MNAT1 PE=4 SV=1
EDPTVDKEVEIRKKVLKIYNKREEDFPSLREYNDFLEEVEEIVFNLTNNVDLDNTKKKMEIYQKENKDVIQKNKLKLTREQEELEEAL
>tr|A0A7N9CQE6|A0A7N9CQE6_MACFA/64-151 [subseq from] CDK-activating kinase assembly factor MAT1 OS=Macaca fascicularis OX=9541 PE=4 SV=1
EDPTVDKEVEIRKKVLKIYNKREEDFPSLREYNDFLEEVEEIVFNLTNNVDLDNTKKKMEIYQKENKDVIQKNKLKLTREQEELEEAL
>tr|A0A2K6V228|A0A2K6V228_SAIBB/59-146 [subseq from] CDK-activating kinase assembly factor MAT1 OS=Saimiri boliviensis boliviensis OX=39432 PE=4 SV=1
EDPTVDKEVEIRKKVLKIYNKREEDFPSLREYNDFLEEVEEIVFNLTNNVDLDNTKKKMEIYQKENKDVIQKNKLKLTREQEELEEAL
>sp|P51948|MAT1_HUMAN/64-151 [subseq from] CDK-activating kinase assembly factor MAT1 OS=Homo sapiens OX=9606 GN=MNAT1 PE=1 SV=1
EDPTVDKEVEIRKKVLKIYNKREEDFPSLREYNDFLEEVEEIVFNLTNNVDLDNTKKKMEIYQKENKDVIQKNKLKLTREQEELEEAL
>tr|A0A024R688|A0A024R688_HUMAN/64-151 [subseq from] CDK-activating kinase assembly factor MAT1 OS=Homo sapiens OX=9606 GN=MNAT1 PE=2 SV=1
EDPTVDKEVEIRKKVLKIYNKREEDFPSLREYNDFLEEVEEIVFNLTNNVDLDNTKKKMEIYQKENKDVIQKNKLKLTREQEELEEAL
>tr|A0A0D9RNW3|A0A0D9RNW3_CHLSB/64-151 [subseq from] CDK-activating kinase assembly factor MAT1 OS=Chlorocebus sabaeus OX=60711 GN=MNAT1 PE=4 SV=1
EDPTVDKEVEIRKKVLKIYNKREEDFPSLREYNDFLEEVEEIVFNLTNNVDLDNTKKKMEIYQKENKDVIQKNKLKLTREQEELEEAL
>tr|A0A2I3TVA9|A0A2I3TVA9_PANTR/64-151 [subseq from] CDK-activating kinase assembly factor MAT1 OS=Pan troglodytes OX=9598 GN=MNAT1 PE=2 SV=1
EDPTVDKEVEIRKKVLKIYNKREEDFPSLREYNDFLEEVEEIVFNLTNNVDLDNTKKKMEIYQKENKDVIQKNKLKLTREQEELEEAL
>tr|A0A2K5IUK1|A0A2K5IUK1_COLAP/64-151 [subseq from] CDK-activating kinase assembly factor MAT1 OS=Colobus angolensis palliatus OX=336983 PE=4 SV=1
EDPTVDKEVEIRKKVLKIYNKREEDFPSLREYNDFLEEVEEIVFNLTNNVDLDNTKKKMEIYQKENKDVIQKNKLKLTREQEELEEAL
>tr|A0A2K5LLH4|A0A2K5LLH4_CERAT/64-151 [subseq from] CDK-activating kinase assembly factor MAT1 OS=Cercocebus atys OX=9531 GN=MNAT1 PE=4 SV=1
EDPTVDKEVEIRKKVLKIYNKREEDFPSLREYNDFLEEVEEIVFNLTNNVDLDNTKKKMEIYQKENKDVIQKNKLKLTREQEELEEAL
>tr|A0A2K5RV28|A0A2K5RV28_CEBIM/64-151 [subseq from] CDK-activating kinase assembly factor MAT1 OS=Cebus imitator OX=2715852 GN=MNAT1 PE=4 SV=1
EDPTVDKEVEIRKKVLKIYNKREEDFPSLREYNDFLEEVEEIVFNLTNNVDLDNTKKKMEIYQKENKDVIQKNKLKLTREQEELEEAL
>tr|A0A2K5UA91|A0A2K5UA91_MACFA/64-151 [subseq from] CDK-activating kinase assembly factor MAT1 OS=Macaca fascicularis OX=9541 GN=EGM_16699 PE=4 SV=1
EDPTVDKEVEIRKKVLKIYNKREEDFPSLREYNDFLEEVEEIVFNLTNNVDLDNTKKKMEIYQKENKDVIQKNKLKLTREQEELEEAL
>tr|A0A2K6FPP1|A0A2K6FPP1_PROCO/64-151 [subseq from] CDK-activating kinase assembly factor MAT1 OS=Propithecus coquereli OX=379532 GN=MNAT1 PE=4 SV=1
EDPTVDKEVEIRKKVLKIYNKREEDFPSLREYNDFLEEVEEIVFNLTNNVDLDNTKKKMEIYQKENKDVIQKNKLKLTREQEELEEAL
>tr|A0A2K6Q4S8|A0A2K6Q4S8_RHIRO/64-151 [subseq from] CDK-activating kinase assembly factor MAT1 OS=Rhinopithecus roxellana OX=61622 GN=MNAT1 PE=4 SV=1
EDPTVDKEVEIRKKVLKIYNKREEDFPSLREYNDFLEEVEEIVFNLTNNVDLDNTKKKMEIYQKENKDVIQKNKLKLTREQEELEEAL
>tr|A0A2K6SIJ9|A0A2K6SIJ9_SAIBB/64-151 [subseq from] CDK-activating kinase assembly factor MAT1 OS=Saimiri boliviensis boliviensis OX=39432 PE=4 SV=1
EDPTVDKEVEIRKKVLKIYNKREEDFPSLREYNDFLEEVEEIVFNLTNNVDLDNTKKKMEIYQKENKDVIQKNKLKLTREQEELEEAL
>tr|A0A2R9B0C8|A0A2R9B0C8_PANPA/64-151 [subseq from] CDK-activating kinase assembly factor MAT1 OS=Pan paniscus OX=9597 GN=MNAT1 PE=4 SV=1
EDPTVDKEVEIRKKVLKIYNKREEDFPSLREYNDFLEEVEEIVFNLTNNVDLDNTKKKMEIYQKENKDVIQKNKLKLTREQEELEEAL
>tr|A0A2U4ADA1|A0A2U4ADA1_TURTR/64-151 [subseq from] CDK-activating kinase assembly factor MAT1 OS=Tursiops truncatus OX=9739 GN=MNAT1 PE=4 SV=1
EDPTVDKEVEIRKKVLKIYNKREEDFPSLREYNDFLEEVEEIVFNLTNNVDLDNTKKKMEIYQKENKDVIQKNKLKLTREQEELEEAL
>tr|A0A2Y9TD00|A0A2Y9TD00_PHYMC/64-151 [subseq from] CDK-activating kinase assembly factor MAT1 OS=Physeter macrocephalus OX=9755 GN=MNAT1 PE=4 SV=1
EDPTVDKEVEIRKKVLKIYNKREEDFPSLREYNDFLEEVEEIVFNLTNNVDLDNTKKKMEIYQKENKDVIQKNKLKLTREQEELEEAL
>tr|A0A340YHM7|A0A340YHM7_LIPVE/64-151 [subseq from] CDK-activating kinase assembly factor MAT1 OS=Lipotes vexillifer OX=118797 GN=MNAT1 PE=4 SV=1
EDPTVDKEVEIRKKVLKIYNKREEDFPSLREYNDFLEEVEEIVFNLTNNVDLDNTKKKMEIYQKENKDVIQKNKLKLTREQEELEEAL
>tr|A0A341BR15|A0A341BR15_NEOAA/64-151 [subseq from] CDK-activating kinase assembly factor MAT1 OS=Neophocaena asiaeorientalis asiaeorientalis OX=1706337 GN=MNAT1 PE=4 SV=1
EDPTVDKEVEIRKKVLKIYNKREEDFPSLREYNDFLEEVEEIVFNLTNNVDLDNTKKKMEIYQKENKDVIQKNKLKLTREQEELEEAL
>tr|A0A384B045|A0A384B045_BALAS/64-151 [subseq from] CDK-activating kinase assembly factor MAT1 OS=Balaenoptera acutorostrata scammoni OX=310752 GN=MNAT1 PE=4 SV=1
EDPTVDKEVEIRKKVLKIYNKREEDFPSLREYNDFLEEVEEIVFNLTNNVDLDNTKKKMEIYQKENKDVIQKNKLKLTREQEELEEAL
>tr|A0A452FKP0|A0A452FKP0_CAPHI/64-151 [subseq from] CDK-activating kinase assembly factor MAT1 OS=Capra hircus OX=9925 GN=MNAT1 PE=4 SV=1
EDPTVDKEVEIRKKVLKIYNKREEDFPSLREYNDFLEEVEEIVFNLTNNVDLDNTKKKMEIYQKENKDVIQKNKLKLTREQEELEEAL
>tr|A0A484GWP1|A0A484GWP1_SOUCH/64-151 [subseq from] CDK-activating kinase assembly factor MAT1 OS=Sousa chinensis OX=103600 GN=DBR06_SOUSAS3410024 PE=4 SV=1
EDPTVDKEVEIRKKVLKIYNKREEDFPSLREYNDFLEEVEEIVFNLTNNVDLDNTKKKMEIYQKENKDVIQKNKLKLTREQEELEEAL
>tr|A0A4W2FD57|A0A4W2FD57_BOBOX/64-151 [subseq from] CDK-activating kinase assembly factor MAT1 OS=Bos indicus x Bos taurus OX=30522 GN=MNAT1 PE=4 SV=1
EDPTVDKEVEIRKKVLKIYNKREEDFPSLREYNDFLEEVEEIVFNLTNNVDLDNTKKKMEIYQKENKDVIQKNKLKLTREQEELEEAL
>tr|A0A4X1WCT0|A0A4X1WCT0_PIG/64-151 [subseq from] CDK-activating kinase assembly factor MAT1 OS=Sus scrofa OX=9823 GN=MNAT1 PE=4 SV=1
EDPTVDKEVEIRKKVLKIYNKREEDFPSLREYNDFLEEVEEIVFNLTNNVDLDNTKKKMEIYQKENKDVIQKNKLKLTREQEELEEAL
>tr|A0A6D2XQY5|A0A6D2XQY5_PANTR/64-151 [subseq from] CDK-activating kinase assembly factor MAT1 OS=Pan troglodytes OX=9598 GN=CK820_G0002598 PE=4 SV=1
EDPTVDKEVEIRKKVLKIYNKREEDFPSLREYNDFLEEVEEIVFNLTNNVDLDNTKKKMEIYQKENKDVIQKNKLKLTREQEELEEAL
>tr|A0A6I9INE0|A0A6I9INE0_VICPA/64-151 [subseq from] CDK-activating kinase assembly factor MAT1 OS=Vicugna pacos OX=30538 GN=MNAT1 PE=4 SV=1
EDPTVDKEVEIRKKVLKIYNKREEDFPSLREYNDFLEEVEEIVFNLTNNVDLDNTKKKMEIYQKENKDVIQKNKLKLTREQEELEEAL
>tr|A0A6J0XIF0|A0A6J0XIF0_ODOVR/64-151 [subseq from] CDK-activating kinase assembly factor MAT1 OS=Odocoileus virginianus texanus OX=9880 GN=MNAT1 PE=4 SV=1
EDPTVDKEVEIRKKVLKIYNKREEDFPSLREYNDFLEEVEEIVFNLTNNVDLDNTKKKMEIYQKENKDVIQKNKLKLTREQEELEEAL
>tr|A0A6J3F881|A0A6J3F881_SAPAP/64-151 [subseq from] CDK-activating kinase assembly factor MAT1 OS=Sapajus apella OX=9515 GN=MNAT1 PE=4 SV=1
EDPTVDKEVEIRKKVLKIYNKREEDFPSLREYNDFLEEVEEIVFNLTNNVDLDNTKKKMEIYQKENKDVIQKNKLKLTREQEELEEAL
>tr|A0A6P3E7X7|A0A6P3E7X7_SHEEP/64-151 [subseq from] CDK-activating kinase assembly factor MAT1 OS=Ovis aries OX=9940 GN=MNAT1 PE=4 SV=1
EDPTVDKEVEIRKKVLKIYNKREEDFPSLREYNDFLEEVEEIVFNLTNNVDLDNTKKKMEIYQKENKDVIQKNKLKLTREQEELEEAL
>tr|A0A6P3HTR1|A0A6P3HTR1_BISBI/64-151 [subseq from] CDK-activating kinase assembly factor MAT1 OS=Bison bison bison OX=43346 GN=MNAT1 PE=4 SV=1
EDPTVDKEVEIRKKVLKIYNKREEDFPSLREYNDFLEEVEEIVFNLTNNVDLDNTKKKMEIYQKENKDVIQKNKLKLTREQEELEEAL
>tr|A0A6P3RKS7|A0A6P3RKS7_PTEVA/64-151 [subseq from] CDK-activating kinase assembly factor MAT1 OS=Pteropus vampyrus OX=132908 GN=MNAT1 PE=4 SV=1
EDPTVDKEVEIRKKVLKIYNKREEDFPSLREYNDFLEEVEEIVFNLTNNVDLDNTKKKMEIYQKENKDVIQKNKLKLTREQEELEEAL
>tr|A0A6P5CGI5|A0A6P5CGI5_BOSIN/64-151 [subseq from] CDK-activating kinase assembly factor MAT1 OS=Bos indicus OX=9915 GN=MNAT1 PE=4 SV=1
EDPTVDKEVEIRKKVLKIYNKREEDFPSLREYNDFLEEVEEIVFNLTNNVDLDNTKKKMEIYQKENKDVIQKNKLKLTREQEELEEAL
>tr|A0A7J8ANW6|A0A7J8ANW6_MYOMY/64-151 [subseq from] CDK-activating kinase assembly factor MAT1 OS=Myotis myotis OX=51298 GN=mMyoMyo1_013185 PE=4 SV=1
EDPTVDKEVEIRKKVLKIYNKREEDFPSLREYNDFLEEVEEIVFNLTNNVDLDNTKKKMEIYQKENKDVIQKNKLKLTREQEELEEAL
>tr|A0A7J8IN04|A0A7J8IN04_ROUAE/64-151 [subseq from] CDK-activating kinase assembly factor MAT1 OS=Rousettus aegyptiacus OX=9407 GN=HJG63_013416 PE=4 SV=1
EDPTVDKEVEIRKKVLKIYNKREEDFPSLREYNDFLEEVEEIVFNLTNNVDLDNTKKKMEIYQKENKDVIQKNKLKLTREQEELEEAL
>tr|A0A7J8JXF6|A0A7J8JXF6_MOLMO/64-151 [subseq from] CDK-activating kinase assembly factor MAT1 OS=Molossus molossus OX=27622 GN=HJG59_012331 PE=4 SV=1
EDPTVDKEVEIRKKVLKIYNKREEDFPSLREYNDFLEEVEEIVFNLTNNVDLDNTKKKMEIYQKENKDVIQKNKLKLTREQEELEEAL
>tr|A0A7N9CX12|A0A7N9CX12_MACFA/64-151 [subseq from] CDK-activating kinase assembly factor MAT1 OS=Macaca fascicularis OX=9541 PE=4 SV=1
EDPTVDKEVEIRKKVLKIYNKREEDFPSLREYNDFLEEVEEIVFNLTNNVDLDNTKKKMEIYQKENKDVIQKNKLKLTREQEELEEAL
>tr|C9K507|C9K507_PIG/64-151 [subseq from] CDK-activating kinase assembly factor MAT1 OS=Sus scrofa OX=9823 GN=MNAT1 PE=2 SV=1
EDPTVDKEVEIRKKVLKIYNKREEDFPSLREYNDFLEEVEEIVFNLTNNVDLDNTKKKMEIYQKENKDVIQKNKLKLTREQEELEEAL
>tr|F6YP07|F6YP07_HORSE/64-151 [subseq from] CDK-activating kinase assembly factor MAT1 OS=Equus caballus OX=9796 GN=MNAT1 PE=4 SV=1
EDPTVDKEVEIRKKVLKIYNKREEDFPSLREYNDFLEEVEEIVFNLTNNVDLDNTKKKMEIYQKENKDVIQKNKLKLTREQEELEEAL
>tr|F7I1L8|F7I1L8_CALJA/64-151 [subseq from] CDK-activating kinase assembly factor MAT1 OS=Callithrix jacchus OX=9483 GN=MNAT1 PE=2 SV=1
EDPTVDKEVEIRKKVLKIYNKREEDFPSLREYNDFLEEVEEIVFNLTNNVDLDNTKKKMEIYQKENKDVIQKNKLKLTREQEELEEAL
>tr|G1RU18|G1RU18_NOMLE/64-151 [subseq from] CDK-activating kinase assembly factor MAT1 OS=Nomascus leucogenys OX=61853 GN=MNAT1 PE=4 SV=1
EDPTVDKEVEIRKKVLKIYNKREEDFPSLREYNDFLEEVEEIVFNLTNNVDLDNTKKKMEIYQKENKDVIQKNKLKLTREQEELEEAL
>tr|G3R164|G3R164_GORGO/64-151 [subseq from] CDK-activating kinase assembly factor MAT1 OS=Gorilla gorilla gorilla OX=9595 GN=MNAT1 PE=4 SV=2
EDPTVDKEVEIRKKVLKIYNKREEDFPSLREYNDFLEEVEEIVFNLTNNVDLDNTKKKMEIYQKENKDVIQKNKLKLTREQEELEEAL
>tr|G7MY82|G7MY82_MACMU/64-151 [subseq from] CDK-activating kinase assembly factor MAT1 OS=Macaca mulatta OX=9544 GN=EGK_18254 PE=4 SV=1
EDPTVDKEVEIRKKVLKIYNKREEDFPSLREYNDFLEEVEEIVFNLTNNVDLDNTKKKMEIYQKENKDVIQKNKLKLTREQEELEEAL
>tr|H9EPT3|H9EPT3_MACMU/64-151 [subseq from] CDK-activating kinase assembly factor MAT1 OS=Macaca mulatta OX=9544 GN=MNAT1 PE=2 SV=1
EDPTVDKEVEIRKKVLKIYNKREEDFPSLREYNDFLEEVEEIVFNLTNNVDLDNTKKKMEIYQKENKDVIQKNKLKLTREQEELEEAL
>tr|L5KE43|L5KE43_PTEAL/64-151 [subseq from] CDK-activating kinase assembly factor MAT1 OS=Pteropus alecto OX=9402 GN=PAL_GLEAN10009870 PE=4 SV=1
EDPTVDKEVEIRKKVLKIYNKREEDFPSLREYNDFLEEVEEIVFNLTNNVDLDNTKKKMEIYQKENKDVIQKNKLKLTREQEELEEAL
>tr|L8IXB7|L8IXB7_9CETA/64-151 [subseq from] CDK-activating kinase assembly factor MAT1 OS=Bos mutus OX=72004 GN=M91_06928 PE=4 SV=1
EDPTVDKEVEIRKKVLKIYNKREEDFPSLREYNDFLEEVEEIVFNLTNNVDLDNTKKKMEIYQKENKDVIQKNKLKLTREQEELEEAL
>tr|Q3SX39|Q3SX39_BOVIN/64-151 [subseq from] CDK-activating kinase assembly factor MAT1 OS=Bos taurus OX=9913 GN=MNAT1 PE=2 SV=1
EDPTVDKEVEIRKKVLKIYNKREEDFPSLREYNDFLEEVEEIVFNLTNNVDLDNTKKKMEIYQKENKDVIQKNKLKLTREQEELEEAL
>tr|A0A7J8JX59|A0A7J8JX59_MOLMO/64-151 [subseq from] CDK-activating kinase assembly factor MAT1 OS=Molossus molossus OX=27622 GN=HJG59_012331 PE=4 SV=1
EDPTVDKEVEIRKKVLKIYNKREEDFPSLREYNDFLEEVEEIVFNLTNNVDLDNTKKKMEIYQKENKDVIQKNKLKLTREQEELEEAL
>tr|A0A6B0RH66|A0A6B0RH66_9CETA/64-151 [subseq from] CDK-activating kinase assembly factor MAT1 OS=Bos mutus OX=72004 GN=E5288_WYG001518 PE=4 SV=1
EDPTVDKEVEIRKKVLKIYNKREEDFPSLREYNDFLEEVEEIVFNLTNNVDLDNTKKKMEIYQKENKDVIQKNKLKLTREQEELEEAL
>tr|A0A2J8WLI6|A0A2J8WLI6_PONAB/64-151 [subseq from] MNAT1 isoform 6 OS=Pongo abelii OX=9601 GN=CR201_G0009751 PE=4 SV=1
EDPTVDKEVEIRKKVLKIYNKREEDFPTLREYNDFLEEVEEIVFNLTNNVDLDNTKKKMEIYQKENKDVIQKNKLKLTREQEELEEAL
>tr|A0A452RS34|A0A452RS34_URSAM/64-151 [subseq from] MNAT1 component of CDK activating kinase OS=Ursus americanus OX=9643 GN=MNAT1 PE=4 SV=1
EDPTVDKEVEIRKKVLKIYNKREEDFPSLREYNDFLEEVEEIVFNLTNNVDLDNTKKKMEMYQKENKDVIQKNKLKLTREQEELEEAL
>tr|A0A3P4NGK2|A0A3P4NGK2_GULGU/64-151 [subseq from] RING-type domain-containing protein OS=Gulo gulo OX=48420 GN=BN2614_LOCUS1 PE=4 SV=1
EDPTVDKEVEIRKKVLKIYNKREEDFPSLREYNDFLEEVEEIVFNLTNNVDLDNTKKKMEMYQKENKDVIQKNKLKLTREQEELEEAL
>tr|A0A2U3WRU9|A0A2U3WRU9_ODORO/64-151 [subseq from] CDK-activating kinase assembly factor MAT1 OS=Odobenus rosmarus divergens OX=9708 GN=MNAT1 PE=4 SV=1
EDPTVDKEVEIRKKVLKIYNKREEDFPSLREYNDFLEEVEEIVFNLTNNVDLDNTKKKMEMYQKENKDVIQKNKLKLTREQEELEEAL
>tr|A0A2Y9L5R3|A0A2Y9L5R3_ENHLU/64-151 [subseq from] CDK-activating kinase assembly factor MAT1 OS=Enhydra lutris kenyoni OX=391180 GN=LOC111161373 PE=4 SV=1
EDPTVDKEVEIRKKVLKIYNKREEDFPSLREYNDFLEEVEEIVFNLTNNVDLDNTKKKMEMYQKENKDVIQKNKLKLTREQEELEEAL
>tr|A0A337S8S2|A0A337S8S2_FELCA/64-151 [subseq from] CDK-activating kinase assembly factor MAT1 OS=Felis catus OX=9685 GN=MNAT1 PE=4 SV=1
EDPTVDKEVEIRKKVLKIYNKREEDFPSLREYNDFLEEVEEIVFNLTNNVDLDNTKKKMEMYQKENKDVIQKNKLKLTREQEELEEAL
>tr|A0A5F4CHX0|A0A5F4CHX0_CANLF/64-151 [subseq from] CDK-activating kinase assembly factor MAT1 OS=Canis lupus familiaris OX=9615 GN=MNAT1 PE=4 SV=1
EDPTVDKEVEIRKKVLKIYNKREEDFPSLREYNDFLEEVEEIVFNLTNNVDLDNTKKKMEMYQKENKDVIQKNKLKLTREQEELEEAL
>tr|A0A667HAV8|A0A667HAV8_LYNCA/64-151 [subseq from] CDK-activating kinase assembly factor MAT1 OS=Lynx canadensis OX=61383 GN=MNAT1 PE=4 SV=1
EDPTVDKEVEIRKKVLKIYNKREEDFPSLREYNDFLEEVEEIVFNLTNNVDLDNTKKKMEMYQKENKDVIQKNKLKLTREQEELEEAL
>tr|A0A6J1ZVT1|A0A6J1ZVT1_ACIJB/25-112 [subseq from] CDK-activating kinase assembly factor MAT1 isoform X2 OS=Acinonyx jubatus OX=32536 GN=MNAT1 PE=4 SV=1
EDPTVDKEVEIRKKVLKIYNKREEDFPSLREYNDFLEEVEEIVFNLTNNVDLDNTKKKMEMYQKENKDVIQKNKLKLTREQEELEEAL
>tr|A0A6J2B9V1|A0A6J2B9V1_ZALCA/25-112 [subseq from] CDK-activating kinase assembly factor MAT1 isoform X2 OS=Zalophus californianus OX=9704 GN=MNAT1 PE=4 SV=1
EDPTVDKEVEIRKKVLKIYNKREEDFPSLREYNDFLEEVEEIVFNLTNNVDLDNTKKKMEMYQKENKDVIQKNKLKLTREQEELEEAL
>tr|A0A6P6HIZ0|A0A6P6HIZ0_PUMCO/64-151 [subseq from] CDK-activating kinase assembly factor MAT1 OS=Puma concolor OX=9696 GN=MNAT1 PE=4 SV=1
EDPTVDKEVEIRKKVLKIYNKREEDFPSLREYNDFLEEVEEIVFNLTNNVDLDNTKKKMEMYQKENKDVIQKNKLKLTREQEELEEAL
>tr|A0A7F8QGJ5|A0A7F8QGJ5_LEPWE/25-112 [subseq from] CDK-activating kinase assembly factor MAT1 isoform X2 OS=Leptonychotes weddellii OX=9713 GN=MNAT1 PE=4 SV=1
EDPTVDKEVEIRKKVLKIYNKREEDFPSLREYNDFLEEVEEIVFNLTNNVDLDNTKKKMEMYQKENKDVIQKNKLKLTREQEELEEAL
>tr|A0A7N5P2C5|A0A7N5P2C5_AILME/64-151 [subseq from] CDK-activating kinase assembly factor MAT1 OS=Ailuropoda melanoleuca OX=9646 GN=MNAT1 PE=4 SV=1
EDPTVDKEVEIRKKVLKIYNKREEDFPSLREYNDFLEEVEEIVFNLTNNVDLDNTKKKMEMYQKENKDVIQKNKLKLTREQEELEEAL
>tr|A0A384CXF7|A0A384CXF7_URSMA/64-151 [subseq from] CDK-activating kinase assembly factor MAT1 isoform X3 OS=Ursus maritimus OX=29073 GN=MNAT1 PE=4 SV=1
EDPTVDKEVEIRKKVLKIYNKREEDFPSLREYNDFLEEVEEIVFNLTNNVDLDNTKKKMEMYQKENKDVIQKNKLKLTREQEELEEAL
>tr|A0A3Q7U7I6|A0A3Q7U7I6_URSAR/64-151 [subseq from] CDK-activating kinase assembly factor MAT1 isoform X3 OS=Ursus arctos horribilis OX=116960 GN=MNAT1 PE=4 SV=1
EDPTVDKEVEIRKKVLKIYNKREEDFPSLREYNDFLEEVEEIVFNLTNNVDLDNTKKKMEMYQKENKDVIQKNKLKLTREQEELEEAL
>tr|A0A2J8WLK3|A0A2J8WLK3_PONAB/64-151 [subseq from] CDK-activating kinase assembly factor MAT1 OS=Pongo abelii OX=9601 GN=CR201_G0009751 PE=4 SV=1
EDPTVDKEVEIRKKVLKIYNKREEDFPTLREYNDFLEEVEEIVFNLTNNVDLDNTKKKMEIYQKENKDVIQKNKLKLTREQEELEEAL
>tr|A0A384CYF8|A0A384CYF8_URSMA/36-123 [subseq from] CDK-activating kinase assembly factor MAT1 OS=Ursus maritimus OX=29073 GN=MNAT1 PE=4 SV=1
EDPTVDKEVEIRKKVLKIYNKREEDFPSLREYNDFLEEVEEIVFNLTNNVDLDNTKKKMEMYQKENKDVIQKNKLKLTREQEELEEAL
>tr|A0A3Q7UZX3|A0A3Q7UZX3_URSAR/36-123 [subseq from] CDK-activating kinase assembly factor MAT1 OS=Ursus arctos horribilis OX=116960 GN=MNAT1 PE=4 SV=1
EDPTVDKEVEIRKKVLKIYNKREEDFPSLREYNDFLEEVEEIVFNLTNNVDLDNTKKKMEMYQKENKDVIQKNKLKLTREQEELEEAL
>tr|A0A3L7HIX2|A0A3L7HIX2_CRIGR/34-121 [subseq from] MNAT1 (Fragment) OS=Cricetulus griseus OX=10029 GN=CgPICR_008263 PE=4 SV=1
EDPTVDKEVEIRKKVLKIYNKREEDFPSLREYNDFLEEVEEIVFNLTNNVDLENTKKKMEIYQKENKDVIQKNKLKLTREQEELEEAL
>tr|A0A6I9JSU7|A0A6I9JSU7_CHRAS/64-151 [subseq from] CDK-activating kinase assembly factor MAT1 OS=Chrysochloris asiatica OX=185453 GN=MNAT1 PE=4 SV=1
EDPTVDKEVEIRKKVLKIYNKREEDFPSLREYNDFLEEVEEIVFNLTNNVDLDNTKKKMEIYQKENKDVIQKNKLKLTREQAELEEAL
>tr|G1L8A5|G1L8A5_AILME/64-151 [subseq from] CDK-activating kinase assembly factor MAT1 OS=Ailuropoda melanoleuca OX=9646 GN=MNAT1 PE=4 SV=1
EDPTVDKEVEIRKKVLKIYNKREEDFPSLREYNDFLEEVEEIVFNLTNNVDLDNTKKKMEMYQKENKDVIQKNKLKLTREQEELEEAL
>tr|H2NLF5|H2NLF5_PONAB/64-151 [subseq from] CDK-activating kinase assembly factor MAT1 OS=Pongo abelii OX=9601 GN=MNAT1 PE=4 SV=2
EDPTVDKEVEIRKKVLKIYNKREEDFPTLREYNDFLEEVEEIVFNLTNNVDLDNTKKKMEIYQKENKDVIQKNKLKLTREQEELEEAL
>tr|A0A2U3WRL0|A0A2U3WRL0_ODORO/64-151 [subseq from] CDK-activating kinase assembly factor MAT1 OS=Odobenus rosmarus divergens OX=9708 GN=MNAT1 PE=4 SV=1
EDPTVDKEVEIRKKVLKIYNKREEDFPSLREYNDFLEEVEEIVFNLTNNVDLDNTKKKMEMYQKENKDVIQKNKLKLTREQEELEEAL
>tr|A0A2U3XF64|A0A2U3XF64_LEPWE/64-151 [subseq from] CDK-activating kinase assembly factor MAT1 OS=Leptonychotes weddellii OX=9713 GN=MNAT1 PE=4 SV=1
EDPTVDKEVEIRKKVLKIYNKREEDFPSLREYNDFLEEVEEIVFNLTNNVDLDNTKKKMEMYQKENKDVIQKNKLKLTREQEELEEAL
>tr|A0A2Y9HZY2|A0A2Y9HZY2_NEOSC/64-151 [subseq from] CDK-activating kinase assembly factor MAT1 OS=Neomonachus schauinslandi OX=29088 GN=MNAT1 PE=4 SV=1
EDPTVDKEVEIRKKVLKIYNKREEDFPSLREYNDFLEEVEEIVFNLTNNVDLDNTKKKMEMYQKENKDVIQKNKLKLTREQEELEEAL
>tr|A0A2Y9LAS3|A0A2Y9LAS3_ENHLU/64-151 [subseq from] CDK-activating kinase assembly factor MAT1 OS=Enhydra lutris kenyoni OX=391180 GN=LOC111161373 PE=4 SV=1
EDPTVDKEVEIRKKVLKIYNKREEDFPSLREYNDFLEEVEEIVFNLTNNVDLDNTKKKMEMYQKENKDVIQKNKLKLTREQEELEEAL
>tr|A0A384CXJ4|A0A384CXJ4_URSMA/64-151 [subseq from] CDK-activating kinase assembly factor MAT1 OS=Ursus maritimus OX=29073 GN=MNAT1 PE=4 SV=1
EDPTVDKEVEIRKKVLKIYNKREEDFPSLREYNDFLEEVEEIVFNLTNNVDLDNTKKKMEMYQKENKDVIQKNKLKLTREQEELEEAL
>tr|A0A3Q7NWT7|A0A3Q7NWT7_CALUR/64-151 [subseq from] CDK-activating kinase assembly factor MAT1 OS=Callorhinus ursinus OX=34884 GN=MNAT1 PE=4 SV=1
EDPTVDKEVEIRKKVLKIYNKREEDFPSLREYNDFLEEVEEIVFNLTNNVDLDNTKKKMEMYQKENKDVIQKNKLKLTREQEELEEAL
>tr|A0A3Q7TMJ9|A0A3Q7TMJ9_VULVU/64-151 [subseq from] CDK-activating kinase assembly factor MAT1 OS=Vulpes vulpes OX=9627 GN=MNAT1 PE=4 SV=1
EDPTVDKEVEIRKKVLKIYNKREEDFPSLREYNDFLEEVEEIVFNLTNNVDLDNTKKKMEMYQKENKDVIQKNKLKLTREQEELEEAL
>tr|A0A3Q7UJ91|A0A3Q7UJ91_URSAR/64-151 [subseq from] CDK-activating kinase assembly factor MAT1 OS=Ursus arctos horribilis OX=116960 GN=MNAT1 PE=4 SV=1
EDPTVDKEVEIRKKVLKIYNKREEDFPSLREYNDFLEEVEEIVFNLTNNVDLDNTKKKMEMYQKENKDVIQKNKLKLTREQEELEEAL
>tr|A0A667GR20|A0A667GR20_LYNCA/64-151 [subseq from] CDK-activating kinase assembly factor MAT1 OS=Lynx canadensis OX=61383 GN=MNAT1 PE=4 SV=1
EDPTVDKEVEIRKKVLKIYNKREEDFPSLREYNDFLEEVEEIVFNLTNNVDLDNTKKKMEMYQKENKDVIQKNKLKLTREQEELEEAL
>tr|A0A6J1ZW35|A0A6J1ZW35_ACIJB/64-151 [subseq from] CDK-activating kinase assembly factor MAT1 OS=Acinonyx jubatus OX=32536 GN=MNAT1 PE=4 SV=1
EDPTVDKEVEIRKKVLKIYNKREEDFPSLREYNDFLEEVEEIVFNLTNNVDLDNTKKKMEMYQKENKDVIQKNKLKLTREQEELEEAL
>tr|A0A6J2B8P8|A0A6J2B8P8_ZALCA/64-151 [subseq from] CDK-activating kinase assembly factor MAT1 OS=Zalophus californianus OX=9704 GN=MNAT1 PE=4 SV=1
EDPTVDKEVEIRKKVLKIYNKREEDFPSLREYNDFLEEVEEIVFNLTNNVDLDNTKKKMEMYQKENKDVIQKNKLKLTREQEELEEAL
>tr|A0A6P4W7J6|A0A6P4W7J6_PANPR/64-151 [subseq from] CDK-activating kinase assembly factor MAT1 OS=Panthera pardus OX=9691 GN=MNAT1 PE=4 SV=1
EDPTVDKEVEIRKKVLKIYNKREEDFPSLREYNDFLEEVEEIVFNLTNNVDLDNTKKKMEMYQKENKDVIQKNKLKLTREQEELEEAL
>tr|A0A6P6HHR4|A0A6P6HHR4_PUMCO/64-151 [subseq from] CDK-activating kinase assembly factor MAT1 OS=Puma concolor OX=9696 GN=MNAT1 PE=4 SV=1
EDPTVDKEVEIRKKVLKIYNKREEDFPSLREYNDFLEEVEEIVFNLTNNVDLDNTKKKMEMYQKENKDVIQKNKLKLTREQEELEEAL
>tr|A0A811ZJ29|A0A811ZJ29_NYCPR/64-151 [subseq from] (raccoon dog) hypothetical protein OS=Nyctereutes procyonoides OX=34880 GN=NYPRO_LOCUS21661 PE=4 SV=1
EDPTVDKEVEIRKKVLKIYNKREEDFPSLREYNDFLEEVEEIVFNLTNNVDLDNTKKKMEMYQKENKDVIQKNKLKLTREQEELEEAL
>tr|D2GVS6|D2GVS6_AILME/64-151 [subseq from] MNAT1 component of CDK activating kinase (Fragment) OS=Ailuropoda melanoleuca OX=9646 GN=MNAT1 PE=4 SV=1
EDPTVDKEVEIRKKVLKIYNKREEDFPSLREYNDFLEEVEEIVFNLTNNVDLDNTKKKMEMYQKENKDVIQKNKLKLTREQEELEEAL
>tr|E2QVF4|E2QVF4_CANLF/64-151 [subseq from] CDK-activating kinase assembly factor MAT1 OS=Canis lupus familiaris OX=9615 GN=MNAT1 PE=4 SV=1
EDPTVDKEVEIRKKVLKIYNKREEDFPSLREYNDFLEEVEEIVFNLTNNVDLDNTKKKMEMYQKENKDVIQKNKLKLTREQEELEEAL
>tr|G9KAY9|G9KAY9_MUSPF/64-151 [subseq from] Menage a trois-like protein 1, cyclin H assembly factor (Fragment) OS=Mustela putorius furo OX=9669 PE=2 SV=1
EDPTVDKEVEIRKKVLKIYNKREEDFPSLREYNDFLEEVEEIVFNLTNNVDLDNTKKKMEMYQKENKDVIQKNKLKLTREQEELEEAL
>tr|M3X1W4|M3X1W4_FELCA/64-151 [subseq from] CDK-activating kinase assembly factor MAT1 OS=Felis catus OX=9685 GN=MNAT1 PE=4 SV=1
EDPTVDKEVEIRKKVLKIYNKREEDFPSLREYNDFLEEVEEIVFNLTNNVDLDNTKKKMEMYQKENKDVIQKNKLKLTREQEELEEAL
>tr|M3Y4X1|M3Y4X1_MUSPF/64-151 [subseq from] CDK-activating kinase assembly factor MAT1 OS=Mustela putorius furo OX=9669 GN=MNAT1 PE=4 SV=1
EDPTVDKEVEIRKKVLKIYNKREEDFPSLREYNDFLEEVEEIVFNLTNNVDLDNTKKKMEMYQKENKDVIQKNKLKLTREQEELEEAL
>tr|U6CVG2|U6CVG2_NEOVI/64-151 [subseq from] CDK-activating kinase assembly factor MAT1 OS=Neovison vison OX=452646 GN=MAT1 PE=2 SV=1
EDPTVDKEVEIRKKVLKIYNKREEDFPSLREYNDFLEEVEEIVFNLTNNVDLDNTKKKMEMYQKENKDVIQKNKLKLTREQEELEEAL
>tr|A0A452RS21|A0A452RS21_URSAM/64-151 [subseq from] MNAT1 component of CDK activating kinase OS=Ursus americanus OX=9643 GN=MNAT1 PE=4 SV=1
EDPTVDKEVEIRKKVLKIYNKREEDFPSLREYNDFLEEVEEIVFNLTNNVDLDNTKKKMEMYQKENKDVIQKNKLKLTREQEELEEAL
>tr|A0A250XY51|A0A250XY51_CASCN/64-151 [subseq from] CDK-activating kinase assembly factor MAT1 OS=Castor canadensis OX=51338 GN=MNAT1 PE=4 SV=1
EDPTVDKEVEIRKKVLKIYNKREEDFPTLREYNDFLEEVEEIVFNLTNNVDLDNTKKKMEIYQKENKDVIQKNKLKLTREQEELEEAL
>tr|A0A2J8WLJ5|A0A2J8WLJ5_PONAB/64-151 [subseq from] CDK-activating kinase assembly factor MAT1 OS=Pongo abelii OX=9601 GN=CR201_G0009751 PE=4 SV=1
EDPTVDKEVEIRKKVLKIYNKREEDFPTLREYNDFLEEVEEIVFNLTNNVDLDNTKKKMEIYQKENKDVIQKNKLKLTREQEELEEAL
>tr|A0A2Y9NA80|A0A2Y9NA80_DELLE/64-151 [subseq from] CDK-activating kinase assembly factor MAT1 isoform X5 OS=Delphinapterus leucas OX=9749 GN=MNAT1 PE=4 SV=1
EDPAVDKEVEIRKKVLKIYNKREEDFPSLREYNDFLEEVEEIVFNLTNNVDLDNTKKKMEIYQKENKDVIQKNKLKLTREQEELEEAL
>tr|A0A087WSG5|A0A087WSG5_MOUSE/64-151 [subseq from] CDK-activating kinase assembly factor MAT1 OS=Mus musculus OX=10090 GN=Mnat1 PE=1 SV=1
EDPTVDKEVEIRKKVLKIYNKREEDFPSLREYNDFLEEVEEIVFNLTNNVDLENTKKKMEIYQKENKDVIQKNKLKLTREQEELEEAL
>tr|A0A671DWK5|A0A671DWK5_RHIFE/64-151 [subseq from] CDK-activating kinase assembly factor MAT1 OS=Rhinolophus ferrumequinum OX=59479 GN=MNAT1 PE=4 SV=1
EDPAVDKEVEIRKKVLKIYNKREEDFPSLREYNDFLEEVEEIVFNLTNNVDLDNTKKKMEIYQKENKDVIQKNKLKLTREQEELEEAL
>tr|A0A2Y9N404|A0A2Y9N404_DELLE/64-151 [subseq from] CDK-activating kinase assembly factor MAT1 OS=Delphinapterus leucas OX=9749 GN=MNAT1 PE=4 SV=1
EDPAVDKEVEIRKKVLKIYNKREEDFPSLREYNDFLEEVEEIVFNLTNNVDLDNTKKKMEIYQKENKDVIQKNKLKLTREQEELEEAL
>tr|A0A6I9JRR8|A0A6I9JRR8_CHRAS/64-151 [subseq from] CDK-activating kinase assembly factor MAT1 OS=Chrysochloris asiatica OX=185453 GN=MNAT1 PE=4 SV=1
EDPTVDKEVEIRKKVLKIYNKREEDFPSLREYNDFLEEVEEIVFNLTNNVDLDNTKKKMEIYQKENKDVIQKNKLKLTREQAELEEAL
>tr|A0A5F4CWN6|A0A5F4CWN6_CANLF/64-151 [subseq from] MNAT1 component of CDK activating kinase OS=Canis lupus familiaris OX=9615 GN=MNAT1 PE=4 SV=1
EDPTVDKEVEIRKKVLKIYNKREEDFPSLREYNDFLEEVEEIVFNLTNNVDLDNTKKKMEMYQKENKDVIQKNKLKLTREQEELEEAL
>tr|A0A2Y9MWC1|A0A2Y9MWC1_DELLE/64-151 [subseq from] CDK-activating kinase assembly factor MAT1 OS=Delphinapterus leucas OX=9749 GN=MNAT1 PE=4 SV=1
EDPAVDKEVEIRKKVLKIYNKREEDFPSLREYNDFLEEVEEIVFNLTNNVDLDNTKKKMEIYQKENKDVIQKNKLKLTREQEELEEAL
>tr|A0A2Y9MUQ5|A0A2Y9MUQ5_DELLE/64-151 [subseq from] CDK-activating kinase assembly factor MAT1 OS=Delphinapterus leucas OX=9749 GN=MNAT1 PE=4 SV=1
EDPAVDKEVEIRKKVLKIYNKREEDFPSLREYNDFLEEVEEIVFNLTNNVDLDNTKKKMEIYQKENKDVIQKNKLKLTREQEELEEAL
>tr|A0A2Y9NA75|A0A2Y9NA75_DELLE/64-151 [subseq from] CDK-activating kinase assembly factor MAT1 OS=Delphinapterus leucas OX=9749 GN=MNAT1 PE=4 SV=1
EDPAVDKEVEIRKKVLKIYNKREEDFPSLREYNDFLEEVEEIVFNLTNNVDLDNTKKKMEIYQKENKDVIQKNKLKLTREQEELEEAL
>tr|A0A671DVZ8|A0A671DVZ8_RHIFE/64-151 [subseq from] CDK-activating kinase assembly factor MAT1 OS=Rhinolophus ferrumequinum OX=59479 GN=MNAT1 PE=4 SV=1
EDPAVDKEVEIRKKVLKIYNKREEDFPSLREYNDFLEEVEEIVFNLTNNVDLDNTKKKMEIYQKENKDVIQKNKLKLTREQEELEEAL
>tr|A0A7J8B2A3|A0A7J8B2A3_PIPKU/64-151 [subseq from] CDK-activating kinase assembly factor MAT1 OS=Pipistrellus kuhlii OX=59472 GN=mPipKuh1_011642 PE=4 SV=1
EDPTVDKEVEIRKKVLKIYNKREEDFPSLREYNDFLEEVEEIVFNLTNNVDLDNTKKKMEIYQKENKDVIQKNKLKLTQEQEELEEAL
>tr|A4FUR7|A4FUR7_MOUSE/64-151 [subseq from] Mnat1 protein (Fragment) OS=Mus musculus OX=10090 GN=Mnat1 PE=2 SV=1
EDPTVDKEVEIRKKVLKIYNKREEDFPSLREYNDFLEEVEEIVFNLTNNVDLENTKKKMEIYQKENKDVIQKNKLKLTREQEELEEAL
>sp|P51949|MAT1_MOUSE/64-151 [subseq from] CDK-activating kinase assembly factor MAT1 OS=Mus musculus OX=10090 GN=Mnat1 PE=1 SV=2
EDPTVDKEVEIRKKVLKIYNKREEDFPSLREYNDFLEEVEEIVFNLTNNVDLENTKKKMEIYQKENKDVIQKNKLKLTREQEELEEAL
>tr|A0A3Q0CUU5|A0A3Q0CUU5_MESAU/64-151 [subseq from] CDK-activating kinase assembly factor MAT1 OS=Mesocricetus auratus OX=10036 GN=Mnat1 PE=4 SV=1
EDPTVDKEVEIRKKVLKIYNKREEDFPSLREYNDFLEEVEEIVFNLTNNVDLENTKKKMEIYQKENKDVIQKNKLKLTREQEELEEAL
>tr|A0A6I9MEM1|A0A6I9MEM1_PERMB/64-151 [subseq from] CDK-activating kinase assembly factor MAT1 OS=Peromyscus maniculatus bairdii OX=230844 GN=Mnat1 PE=4 SV=1
EDPTVDKEVEIRKKVLKIYNKREEDFPSLREYNDFLEEVEEIVFNLTNNVDLENTKKKMEIYQKENKDVIQKNKLKLTREQEELEEAL
>tr|A0A6P5QTW9|A0A6P5QTW9_MUSCR/64-151 [subseq from] CDK-activating kinase assembly factor MAT1 OS=Mus caroli OX=10089 GN=Mnat1 PE=4 SV=1
EDPTVDKEVEIRKKVLKIYNKREEDFPSLREYNDFLEEVEEIVFNLTNNVDLENTKKKMEIYQKENKDVIQKNKLKLTREQEELEEAL
>tr|Q8CIR5|Q8CIR5_RAT/64-151 [subseq from] CDK-activating kinase assembly factor MAT1 OS=Rattus norvegicus OX=10116 GN=Mnat1 PE=1 SV=1
EDPTVDKEVEIRKKVLKIYNKREEDFPSLREYNDFLEEVEEIVFNLTNNVDLENTKKKMEIYQKENKDVIQKNKLKLTREQEELEEAL
>tr|A0A6P7RWU7|A0A6P7RWU7_MUSCR/64-151 [subseq from] CDK-activating kinase assembly factor MAT1 OS=Mus caroli OX=10089 GN=Mnat1 PE=4 SV=1
EDPTVDKEVEIRKKVLKIYNKREEDFPSLREYNDFLEEVEEIVFNLTNNVDLENTKKKMEIYQKENKDVIQKNKLKLTREQEELEEAL
>tr|A0A1S2ZH64|A0A1S2ZH64_ERIEU/64-151 [subseq from] CDK-activating kinase assembly factor MAT1 OS=Erinaceus europaeus OX=9365 GN=MNAT1 PE=4 SV=1
EDPAVDKEVEIRKKVLKIYNKREEDFPSLREYNDFLEEVEEIVFNLTNNVDLDNTKKKMELYQKENKDVIQKNKLKLTREQEELEEAL
>tr|A0A834EW56|A0A834EW56_9CHIR/44-131 [subseq from] MNAT1 component of CDK activating kinase OS=Phyllostomus discolor OX=89673 GN=HJG60_013093 PE=4 SV=1
EDPAVDKEVEIRKKVLKIYNKREEDFPSLREYNDFLEEVEEIVFNLTNNVDLDNTKKKMELYQKENKDVIQKNKLKLTREQEELEEAL
>tr|A0A673UIX6|A0A673UIX6_SURSU/64-151 [subseq from] CDK-activating kinase assembly factor MAT1 OS=Suricata suricatta OX=37032 GN=MNAT1 PE=4 SV=1
EDPAVDKEVEIRKKVLKIYNKREEDFPSLREYNDFLEEVEEIVFNLTNNVDLDNTKKKMEMYQKENKDVIQKNKLKLTREQEELEEAL
>tr|A0A1S2ZH83|A0A1S2ZH83_ERIEU/64-151 [subseq from] CDK-activating kinase assembly factor MAT1 OS=Erinaceus europaeus OX=9365 GN=MNAT1 PE=4 SV=1
EDPAVDKEVEIRKKVLKIYNKREEDFPSLREYNDFLEEVEEIVFNLTNNVDLDNTKKKMELYQKENKDVIQKNKLKLTREQEELEEAL
>tr|A0A6J2L8K6|A0A6J2L8K6_9CHIR/64-151 [subseq from] CDK-activating kinase assembly factor MAT1 OS=Phyllostomus discolor OX=89673 GN=MNAT1 PE=4 SV=1
EDPAVDKEVEIRKKVLKIYNKREEDFPSLREYNDFLEEVEEIVFNLTNNVDLDNTKKKMELYQKENKDVIQKNKLKLTREQEELEEAL
>tr|A0A6P3EWK5|A0A6P3EWK5_OCTDE/64-151 [subseq from] CDK-activating kinase assembly factor MAT1 OS=Octodon degus OX=10160 GN=Mnat1 PE=4 SV=1
EDPTVDKEVEIRKKVLKIYNKREEDFPSLRDYNDFLEEVEEIVFNLTNNVDLENTKKKMEIYQKENKDVIQKNKLKLTREQEELEEAL
>tr|A0A673U6K8|A0A673U6K8_SURSU/64-151 [subseq from] CDK-activating kinase assembly factor MAT1 OS=Suricata suricatta OX=37032 GN=MNAT1 PE=4 SV=1
EDPAVDKEVEIRKKVLKIYNKREEDFPSLREYNDFLEEVEEIVFNLTNNVDLDNTKKKMEMYQKENKDVIQKNKLKLTREQEELEEAL
>tr|A0A6G1BFM4|A0A6G1BFM4_CROCR/64-151 [subseq from] MAT1 factor (Fragment) OS=Crocuta crocuta OX=9678 GN=Mnat1 PE=4 SV=1
EDPAVDKEVEIRKKVLKIYNKREEDFPSLREYNDFLEEVEEIVFNLTNNVDLDNTKKKMEMYQKENKDVIQKNKLKLTREQEELEEAL
>tr|A0A5E4B5X1|A0A5E4B5X1_MARMO/43-130 [subseq from] CDK-activating kinase assembly factor MAT1 OS=Marmota monax OX=9995 GN=MONAX_5E032626 PE=4 SV=1
EDPTVDKEVEIRKKVLKIYNKREEDFPSLREYNDFLEEVEEIVFNLTNNVDLENTKKKMELYQKENKDIIQKNKLKLTREQEELEEAL
>tr|A0A4X2LPQ2|A0A4X2LPQ2_VOMUR/64-151 [subseq from] CDK-activating kinase assembly factor MAT1 OS=Vombatus ursinus OX=29139 GN=MNAT1 PE=4 SV=1
EDPIVDKEVEIRKKVLKIYNKREEDFPSLREYNDFLEEVEEIVFNLTNNVDLDNTKKKMELYQKENKDVIQKNKLKLTREQEELEEAL
>tr|A0A5F9CEV7|A0A5F9CEV7_RABIT/64-151 [subseq from] CDK-activating kinase assembly factor MAT1 OS=Oryctolagus cuniculus OX=9986 GN=MNAT1 PE=4 SV=1
EDPTVDKEVEIRKKVLKIYNKREEDFPSLREYNDFLEEVEEIVFNLTNNVDLDNTKKKMEKYQKENKDVIQKNKLKLTREQEELEEAL
>tr|A0A0N8EUZ2|A0A0N8EUZ2_HETGA/64-151 [subseq from] CDK-activating kinase assembly factor MAT1 OS=Heterocephalus glaber OX=10181 GN=MNAT1 PE=4 SV=1
EDPTVDKEVEIRKKVLKIYNKREEDFPSLREYNDFLEEVEEIVFNLTNNVDLENTKKKMEMYQKENKDVIQKNKLKLTREQEELEEAL
>tr|G3WUY2|G3WUY2_SARHA/34-121 [subseq from] MNAT1 component of CDK activating kinase OS=Sarcophilus harrisii OX=9305 GN=MNAT1 PE=4 SV=2
EDPIVDKEVEIRKKVLKIYNKREEDFPSLREYNDFLEEVEEIVFNLTNNVDLDNTKKKMELYQKENKDVIQKNKLKLTREQEELEEAL
>tr|A0A6P5K9H2|A0A6P5K9H2_PHACI/64-151 [subseq from] CDK-activating kinase assembly factor MAT1 OS=Phascolarctos cinereus OX=38626 GN=MNAT1 PE=4 SV=1
EDPXVDKEVEIRKKVLKIYNKREEDFPSLREYNDFLEEVEEIVFNLTNNVDLDNTKKKMELYQKENKDVIQKNKLKLTREQEELEEAL
>tr|I3NBN6|I3NBN6_ICTTR/64-151 [subseq from] CDK-activating kinase assembly factor MAT1 OS=Ictidomys tridecemlineatus OX=43179 GN=MNAT1 PE=4 SV=2
EDPTVDKEVEIRKKVLKIYNKREEDFPSLREYNDFLEEVEEIVFNLTNNVDLENTKKKMELYQKENKDIIQKNKLKLTREQEELEEAL
>tr|A0A5F8GJ32|A0A5F8GJ32_MONDO/64-151 [subseq from] CDK-activating kinase assembly factor MAT1 OS=Monodelphis domestica OX=13616 GN=MNAT1 PE=4 SV=1
EDPIVDKEVEIRKKVLKIYNKREEDFPSLREYNDFLEEVEEIVFNLTNNVDLDNTKKKMELYQKENKDVIQKNKLKLTREQEELEEAL
>tr|A0A4X2LPP9|A0A4X2LPP9_VOMUR/64-151 [subseq from] CDK-activating kinase assembly factor MAT1 OS=Vombatus ursinus OX=29139 GN=MNAT1 PE=4 SV=1
EDPIVDKEVEIRKKVLKIYNKREEDFPSLREYNDFLEEVEEIVFNLTNNVDLDNTKKKMELYQKENKDVIQKNKLKLTREQEELEEAL
>tr|F6PG98|F6PG98_MONDO/64-151 [subseq from] CDK-activating kinase assembly factor MAT1 OS=Monodelphis domestica OX=13616 GN=MNAT1 PE=4 SV=1
EDPIVDKEVEIRKKVLKIYNKREEDFPSLREYNDFLEEVEEIVFNLTNNVDLDNTKKKMELYQKENKDVIQKNKLKLTREQEELEEAL
>tr|G1T724|G1T724_RABIT/64-151 [subseq from] CDK-activating kinase assembly factor MAT1 OS=Oryctolagus cuniculus OX=9986 GN=MNAT1 PE=4 SV=1
EDPTVDKEVEIRKKVLKIYNKREEDFPSLREYNDFLEEVEEIVFNLTNNVDLDNTKKKMEKYQKENKDVIQKNKLKLTREQEELEEAL
>tr|A0A1S3EZK0|A0A1S3EZK0_DIPOR/45-132 [subseq from] CDK-activating kinase assembly factor MAT1 OS=Dipodomys ordii OX=10020 GN=Mnat1 PE=4 SV=1
EDPTVDKEVEIRKKVLKIYNKREEDFPNLREYNDFLEEVEEIVFNLTNNVDLENTKKKMEIYQKENKDVIQKNKLKLTREQEELEEAL
>tr|A0A2Y9QFB4|A0A2Y9QFB4_TRIMA/64-151 [subseq from] CDK-activating kinase assembly factor MAT1 OS=Trichechus manatus latirostris OX=127582 GN=LOC101346196 PE=4 SV=1
EDPAVDKEVEIRKKVLKIYNKREEDFSSLREYNDFLEEVEEIVFNLTNNVDLDNTKKKMEIYQKENKDVIQKNKLKLTREQEELEEAL
>tr|A0A2Y9DAF8|A0A2Y9DAF8_TRIMA/64-151 [subseq from] CDK-activating kinase assembly factor MAT1 OS=Trichechus manatus latirostris OX=127582 GN=LOC101346196 PE=4 SV=1
EDPAVDKEVEIRKKVLKIYNKREEDFSSLREYNDFLEEVEEIVFNLTNNVDLDNTKKKMEIYQKENKDVIQKNKLKLTREQEELEEAL
>tr|G3SSR6|G3SSR6_LOXAF/64-151 [subseq from] CDK-activating kinase assembly factor MAT1 OS=Loxodonta africana OX=9785 GN=MNAT1 PE=4 SV=1
EDPAVDKEVEIRKKVLKIYNKREEDFSSLREYNDFLEEVEEIVFNLTNNVDLDNTKKKMEIYQKENKDVIQKNKLKLTREQEELEEAL
>tr|A0A834BNV8|A0A834BNV8_9CHIR/47-132 [subseq from] MNAT1 component of CDK activating kinase OS=Phyllostomus discolor OX=89673 GN=HJG60_013093 PE=4 SV=1
--PAVDKEVEIRKKVLKIYNKREEDFPSLREYNDFLEEVEEIVFNLTNNVDLDNTKKKMELYQKENKDVIQKNKLKLTREQEELEEAL
>tr|A0A6I8PC23|A0A6I8PC23_ORNAN/43-130 [subseq from] MNAT1 component of CDK activating kinase OS=Ornithorhynchus anatinus OX=9258 GN=MNAT1 PE=4 SV=1
EDPIVDKEVEIRKKVLKIYNKREEDFPTLREYNDFLEEVEEIVFNLTNNVDLDNTKKKMEAYQKENKDVIQKNKLKLTREQEELEEAL
>tr|F7G7K8|F7G7K8_ORNAN/47-134 [subseq from] MNAT1 component of CDK activating kinase OS=Ornithorhynchus anatinus OX=9258 GN=MNAT1 PE=4 SV=2
EDPIVDKEVEIRKKVLKIYNKREEDFPTLREYNDFLEEVEEIVFNLTNNVDLDNTKKKMEAYQKENKDVIQKNKLKLTREQEELEEAL
>tr|A0A6I8NXL2|A0A6I8NXL2_ORNAN/64-151 [subseq from] CDK-activating kinase assembly factor MAT1 OS=Ornithorhynchus anatinus OX=9258 GN=MNAT1 PE=4 SV=1
EDPIVDKEVEIRKKVLKIYNKREEDFPTLREYNDFLEEVEEIVFNLTNNVDLDNTKKKMEAYQKENKDVIQKNKLKLTREQEELEEAL
>tr|A0A7M4FKG6|A0A7M4FKG6_CROPO/64-151 [subseq from] MNAT1 component of CDK activating kinase OS=Crocodylus porosus OX=8502 GN=MNAT1 PE=4 SV=1
EDPTVDKEVDIRKKVLKIYNKREDDFPSLREYNDFLEEVEEIVFNLTNNVDLENTKKKMEMYQKDNKDVIQKNKIKLTREQEELEEAL
>tr|A0A7M4FJP5|A0A7M4FJP5_CROPO/64-151 [subseq from] CDK-activating kinase assembly factor MAT1 OS=Crocodylus porosus OX=8502 GN=MNAT1 PE=4 SV=1
EDPTVDKEVDIRKKVLKIYNKREDDFPSLREYNDFLEEVEEIVFNLTNNVDLENTKKKMEMYQKDNKDVIQKNKIKLTREQEELEEAL
>tr|A0A7M4FMK5|A0A7M4FMK5_CROPO/64-151 [subseq from] CDK-activating kinase assembly factor MAT1 OS=Crocodylus porosus OX=8502 GN=MNAT1 PE=4 SV=1
EDPTVDKEVDIRKKVLKIYNKREDDFPSLREYNDFLEEVEEIVFNLTNNVDLENTKKKMEMYQKDNKDVIQKNKIKLTREQEELEEAL
>tr|A0A7M4G2S1|A0A7M4G2S1_CROPO/64-151 [subseq from] CDK-activating kinase assembly factor MAT1 OS=Crocodylus porosus OX=8502 GN=MNAT1 PE=4 SV=1
EDPTVDKEVDIRKKVLKIYNKREDDFPSLREYNDFLEEVEEIVFNLTNNVDLENTKKKMEMYQKDNKDVIQKNKIKLTREQEELEEAL
>tr|A0A7M4FM31|A0A7M4FM31_CROPO/64-151 [subseq from] CDK-activating kinase assembly factor MAT1 OS=Crocodylus porosus OX=8502 GN=MNAT1 PE=4 SV=1
EDPTVDKEVDIRKKVLKIYNKREDDFPSLREYNDFLEEVEEIVFNLTNNVDLENTKKKMEMYQKDNKDVIQKNKIKLTREQEELEEAL
>tr|A0A7M4FM21|A0A7M4FM21_CROPO/64-151 [subseq from] CDK-activating kinase assembly factor MAT1 OS=Crocodylus porosus OX=8502 GN=MNAT1 PE=4 SV=1
EDPTVDKEVDIRKKVLKIYNKREDDFPSLREYNDFLEEVEEIVFNLTNNVDLENTKKKMEMYQKDNKDVIQKNKIKLTREQEELEEAL
>tr|A0A7M4FLW1|A0A7M4FLW1_CROPO/64-151 [subseq from] MNAT1 component of CDK activating kinase OS=Crocodylus porosus OX=8502 GN=MNAT1 PE=4 SV=1
EDPTVDKEVDIRKKVLKIYNKREDDFPSLREYNDFLEEVEEIVFNLTNNVDLENTKKKMEMYQKDNKDVIQKNKIKLTREQEELEEAL
>tr|A0A7L1NBR3|A0A7L1NBR3_RHICY/64-151 [subseq from] MAT1 factor (Fragment) OS=Rhinopomastus cyanomelas OX=113115 GN=Mnat1 PE=4 SV=1
EDPAVDKEVEIRKKVLKIYNKREEDFPSLREYNDFLEEVEEIVFNLTNNVDLENTKKKMELYQKDNKEVIQKNKLKLTREQEELEEAL
>tr|A0A151N3Z7|A0A151N3Z7_ALLMI/64-151 [subseq from] CDK-activating kinase assembly factor MAT1 OS=Alligator mississippiensis OX=8496 GN=MNAT1 PE=4 SV=1
EDPTIDKEVDIRKKVLKIYNKREDDFPSLREYNDFLEEVEEIVFNLTNNVDLENTKKKMEMYQKDNKDVIQKNKIKLTREQEELEEAL
>tr|A0A1U7RS96|A0A1U7RS96_ALLSI/64-151 [subseq from] CDK-activating kinase assembly factor MAT1 OS=Alligator sinensis OX=38654 GN=MNAT1 PE=4 SV=1
EDPTIDKEVDIRKKVLKIYNKREDDFPSLREYNDFLEEVEEIVFNLTNNVDLENTKKKMEMYQKDNKDVIQKNKIKLTREQEELEEAL
>tr|A0A7K6RU42|A0A7K6RU42_9GRUI/64-151 [subseq from] MAT1 factor (Fragment) OS=Rhynochetos jubatus OX=54386 GN=Mnat1 PE=4 SV=1
EDPAVDKEVEIRKKVLKIYNKREEDFPSLREYNDFLEEIEEIVFNLTNNVDLENTKKKMELYQKENKEVIQKNKIKLTREQEELEEAL
>tr|L9L1N1|L9L1N1_TUPCH/733-820 [subseq from] Nitric oxide-inducible protein OS=Tupaia chinensis OX=246437 GN=TREES_T100012975 PE=3 SV=1
EDPAVDKEVKIRKKVLKIYNKREEDFPSLREYNDFLEEVEEIVFNLTNNVDLDNTKKKMEIYQKENKDVIQKNKLKMTQEQEELEEAL
>tr|H0VQX5|H0VQX5_CAVPO/64-151 [subseq from] CDK-activating kinase assembly factor MAT1 OS=Cavia porcellus OX=10141 GN=MNAT1 PE=4 SV=1
EDPAVDKEVEIRKKVLKIYNKREEDFSSLREYNDFLEEVEEIVFNLTNNVDLENTKKKMEMYQKENKDVIQKNKLKLTREQEELEEAL
>tr|A0A7K9DSD9|A0A7K9DSD9_9AVES/64-151 [subseq from] MAT1 factor (Fragment) OS=Hemiprocne comata OX=243314 GN=Mnat1 PE=4 SV=1
EDPAVDKEVEIRKKVLKIYNKREDDFPSLREYNDFLEEIEEIVFNLTNNVDLENTKRKMELYQKDNKEVIQKNKLKLTREQEELEEAL
>tr|A0A452CMT8|A0A452CMT8_BALAS/219-306 [subseq from] LOW QUALITY PROTEIN: CDK-activating kinase assembly factor MAT1-like OS=Balaenoptera acutorostrata scammoni OX=310752 GN=LOC103020561 PE=4 SV=1
EDPTVDXEVEIQKKVLKIYNKREEDFPSLREYNDFLEEVEEIVFNLTNNVDLDNTKKKMEIDQKENKDVIQKNKLKLTREQEELEEAL
>tr|A0A7K6AUA7|A0A7K6AUA7_UPUEP/64-151 [subseq from] MAT1 factor (Fragment) OS=Upupa epops OX=57439 GN=Mnat1 PE=4 SV=1
EDPAVDKEVEIRKKVLKIYNKREEDFPSLREYNDFLEEVEEIVFNLTNNVDLENTKRKMELYQKDNKEVIQRNKLKLTREQEELEEAL
>tr|A0A852CNX7|A0A852CNX7_9PICI/64-151 [subseq from] MAT1 factor (Fragment) OS=Ramphastos sulfuratus OX=322582 GN=Mnat1 PE=4 SV=1
EDPAVDKEVEIRKKVLKIYNKREDDFPSLREYNDFLEEIEEIVFNLTNNVDLENTKRKMELYQKDNKEVIQKNKIKLTREQEELEEAL
>tr|A0A852IDX0|A0A852IDX0_9PICI/34-121 [subseq from] MAT1 factor (Fragment) OS=Tricholaema leucomelas OX=240729 GN=Mnat1 PE=4 SV=1
EDPAVDKEVEIRKKVLKIYNKREDDFPSLREYNDFLEEIEEIVFNLTNNVDLENTKRKMELYQKDNKEVIQKNKIKLTREQEELEEAL
>tr|A0A093FVH6|A0A093FVH6_DRYPU/64-151 [subseq from] CDK-activating kinase assembly factor MAT1 OS=Dryobates pubescens OX=118200 GN=N307_12773 PE=4 SV=1
EDPAVDKEVEIRKKVLKIYNKREDDFPSLREYNDFLEEIEEIVFNLTNNVDLENTKRKMELYQKDNKEVIQKNKLKLTREQEELEEAL
>tr|A0A850YNS6|A0A850YNS6_AEGCA/34-121 [subseq from] MAT1 factor (Fragment) OS=Aegithalos caudatus OX=73327 GN=Mnat1 PE=4 SV=1
EDPAVDKEVEIRKKVLKIYNKREEDFPTLNEYNDFLEEIEEIVFNLTNNVDLENTKKKMELYQKDNKEVIQKNKLKLTREQEELEEAL
>tr|A0A093PRV0|A0A093PRV0_9PASS/34-121 [subseq from] CDK-activating kinase assembly factor MAT1 (Fragment) OS=Manacus vitellinus OX=328815 GN=N305_11982 PE=4 SV=1
EDPAVDKEVEIRKKVLKIYNKREEDFPSLDEYNDFLEEIEEIVFNLTNNVDLENTKKKMELYQKDNKEVIQKNKLKLTREQEELEEAL
>tr|A0A7R5KFM2|A0A7R5KFM2_9PASS/64-151 [subseq from] CDK-activating kinase assembly factor MAT1 OS=Pipra filicauda OX=649802 GN=MNAT1 PE=4 SV=1
EDPAVDKEVEIRKKVLKIYNKREEDFPSLDEYNDFLEEIEEIVFNLTNNVDLENTKKKMELYQKDNKEVIQKNKLKLTREQEELEEAL
>tr|A0A7K8XCT2|A0A7K8XCT2_9PICI/34-121 [subseq from] MAT1 factor (Fragment) OS=Eubucco bourcierii OX=91767 GN=Mnat1 PE=4 SV=1
EDPAVDKEVEIRKKVLKIYNKREDDFPSLREYNDFLEEIEEIVFNLTNNVDLENTKRKMELYQKDNKEVIQKNKIKLTREQEELEEAL
>tr|A0A7L2CBJ4|A0A7L2CBJ4_9PASS/64-151 [subseq from] MAT1 factor (Fragment) OS=Alaudala cheleensis OX=670337 GN=Mnat1 PE=4 SV=1
EDPAVDKEVEIRKKVLKIYNKREEDFPTLDEYNDFLEEIEEIVFNLTNNVDLENTKKKMELYQKENKEVIQKNKLKLTREQEELEEAL
>tr|A0A821YLY5|A0A821YLY5_9NEOB/34-121 [subseq from] (mimic poison frog) hypothetical protein OS=Ranitomeya imitator OX=111125 GN=RIMITATOR_LOCUS6075437 PE=4 SV=1
EDPTIDKEVEIRKKILKIYNKREEDFPCLREYNDFLEEIEEIVFNLTNNVDLDNTKKKMEYYQKLNKDTIQRNKIKMTREQEELEEAL
>tr|A0A6J0GM82|A0A6J0GM82_9PASS/114-201 [subseq from] CDK-activating kinase assembly factor MAT1 OS=Lepidothrix coronata OX=321398 GN=MNAT1 PE=4 SV=1
EDPAVDKEVEIRKKVLKIYNKREEDFPSLDEYNDFLEEIEEIVFNLTNNVDLENTKKKMELYQKDNKEVIQKNKLKLTREQEELEEAL
>tr|A0A7K7GND1|A0A7K7GND1_ERIRU/64-151 [subseq from] MAT1 factor (Fragment) OS=Erithacus rubecula OX=37610 GN=Mnat1 PE=4 SV=1
EDPAVDKEVEIRKKVLKIYNKREEDFPTLDEYNDFLEEIEEIVFNLTNNVDLENTKKKMELYQKENKEVIQKNKLKLTREQEELEEAL
>tr|A0A7K9DZC0|A0A7K9DZC0_BARMA/33-120 [subseq from] MAT1 factor (Fragment) OS=Baryphthengus martii OX=176943 GN=Mnat1 PE=4 SV=1
EDPAVDKEVEIRKKVLKIYNKREDDFPSLREYNDFLEEIEEIVFNLTNNVDLENTKRKMDLYQKDNKEVIQKNKLKLTREQEELEEAL
>tr|A0A7K9C6U1|A0A7K9C6U1_9PICI/64-151 [subseq from] MAT1 factor (Fragment) OS=Psilopogon haemacephalus OX=2585815 GN=Mnat1 PE=4 SV=1
EDPAVDKEVEIRKKVLKIYNKREDDFPSLREYNDFLEEIEEIVFNLTNNVDLENTKRKMELYQKDNKEVIQKNKIKLTREQEELEEAL
>tr|A0A7L1GU97|A0A7L1GU97_9PICI/64-151 [subseq from] MAT1 factor (Fragment) OS=Indicator maculatus OX=545262 GN=Mnat1 PE=4 SV=1
EDPAVDKEVEIRKKVLKIYNKREDDFPSLREYNDFLEEIEEIVFNLTNNVDLENTKRKMELYQKDNKEVIQKNKIKLTREQEELEEAL
>tr|A0A7K9GCJ2|A0A7K9GCJ2_LOXLE/34-121 [subseq from] MAT1 factor (Fragment) OS=Loxia leucoptera OX=96539 GN=Mnat1 PE=4 SV=1
EDPAVDKEVEIRKKVLKIYNKREEDFPTLEEYNDFLEEIEEIVFNLTNNVDLENTKKKMELYQKDNKEVIQKNKLKLTREQEELEEAL
>tr|A0A7L2S643|A0A7L2S643_9PASS/34-121 [subseq from] MAT1 factor (Fragment) OS=Mystacornis crossleyi OX=98133 GN=Mnat1 PE=4 SV=1
EDPAVDKEVEIRKKVLKIYNKREEDFPTLEEYNDFLEEIEEIVFNLTNNVDLENTKKKMELYQKDNKEVIQKNKLKLTREQEELEEAL
>tr|A0A7K8WCP5|A0A7K8WCP5_9FURN/64-151 [subseq from] MAT1 factor (Fragment) OS=Sclerurus mexicanus OX=265632 GN=Mnat1 PE=4 SV=1
EDPAVDKEVEIRKKVLKIYNKREEDFPTLEEYNDFLEEIEEIVFNLTNNVDLENTKKKMELYQKDNKEVIQKNKLKLTREQEELEEAL
>tr|A0A7L2E9D2|A0A7L2E9D2_ANTMN/34-121 [subseq from] MAT1 factor (Fragment) OS=Anthoscopus minutus OX=156561 GN=Mnat1 PE=4 SV=1
EDPAVDKEVEIRKKVLKIYNKREEDFPSLDEYNDFLEEIEEIVFNLTNNVDLENTKKKMELYQKDNKEVIQKNKLKLTREQEELEEAL
>tr|A0A7L3P2C3|A0A7L3P2C3_9DEND/34-121 [subseq from] MAT1 factor (Fragment) OS=Xiphorhynchus elegans OX=269412 GN=Mnat1 PE=4 SV=1
EDPAVDKEVEIRKKVLKIYNKREEDFPSLDEYNDFLEEIEEIVFNLTNNVDLENTKKKMELYQKDNKEVIQKNKLKLTREQEELEEAL
>tr|A0A851MF52|A0A851MF52_9DEND/34-121 [subseq from] MAT1 factor (Fragment) OS=Campylorhamphus procurvoides OX=190295 GN=Mnat1 PE=4 SV=1
EDPAVDKEVEIRKKVLKIYNKREEDFPSLDEYNDFLEEIEEIVFNLTNNVDLENTKKKMELYQKDNKEVIQKNKLKLTREQEELEEAL
>tr|A0A7K4PAM9|A0A7K4PAM9_MELMO/64-151 [subseq from] MAT1 factor (Fragment) OS=Melospiza melodia OX=44397 GN=Mnat1 PE=4 SV=1
EDPAVDKEVEIRKKVLKIYNKREEDFPTLEEYNDFLEEIEEIVFNLTNNVDLENTKKKMELYQKDNKEVIQKNKLKLTREQEELEEAL
>tr|A0A7K7IHL0|A0A7K7IHL0_LOXCU/64-151 [subseq from] MAT1 factor (Fragment) OS=Loxia curvirostra OX=64802 GN=Mnat1 PE=4 SV=1
EDPAVDKEVEIRKKVLKIYNKREEDFPTLEEYNDFLEEIEEIVFNLTNNVDLENTKKKMELYQKDNKEVIQKNKLKLTREQEELEEAL
>tr|A0A093I1T2|A0A093I1T2_FULGA/34-121 [subseq from] CDK-activating kinase assembly factor MAT1 (Fragment) OS=Fulmarus glacialis OX=30455 GN=N327_03059 PE=4 SV=1
EDPAVDKEVEIRKKVLKIYNKREDDFPSLSEYNDFLEEIEEIVFNLTNNVDLENTKRKMELYQKDNKEVIQKNKIKLTREQEELEEAL
>tr|A0A3L8SWP8|A0A3L8SWP8_CHLGU/60-147 [subseq from] MAT1 domain-containing protein OS=Chloebia gouldiae OX=44316 GN=DV515_00001856 PE=4 SV=1
EDPAVDKEVEIRKKVLKIYNKREEDFPTLDEYNDFLEEIEEIVFNLTNNVDLENTKKKMELYQKDNKEVIQKNKLKLTREQEELEEAL
>tr|A0A7K5VPF9|A0A7K5VPF9_9CORV/64-151 [subseq from] MAT1 factor (Fragment) OS=Platysteira castanea OX=1160851 GN=Mnat1 PE=4 SV=1
EDPAVDKEVEIRKKVLKIYNKREEDFPTLDEYNDFLEEIEEIVFNLTNNVDLENTKKKMELYQKDNKEVIQKNKLKLTREQEELEEAL
>tr|A0A7K5BW72|A0A7K5BW72_MOTAL/33-120 [subseq from] MAT1 factor (Fragment) OS=Motacilla alba OX=45807 GN=Mnat1 PE=4 SV=1
EDPAVDKEVEIRKKVLKIYNKREEDFPTLDEYNDFLEEIEEIVFNLTNNVDLENTKKKMELYQKDNKEVIQKNKLKLTREQEELEEAL
>tr|A0A7K9RWE0|A0A7K9RWE0_9PASS/33-120 [subseq from] MAT1 factor (Fragment) OS=Sterrhoptilus dennistouni OX=2585820 GN=Mnat1 PE=4 SV=1
EDPAVDKEVEIRKKVLKIYNKREEDFPTLDEYNDFLEEIEEIVFNLTNNVDLENTKKKMELYQKDNKEVIQKNKLKLTREQEELEEAL
>tr|A0A7L0V943|A0A7L0V943_9PASE/34-121 [subseq from] MAT1 factor (Fragment) OS=Leptocoma aspasia OX=2585812 GN=Mnat1 PE=4 SV=1
EDPAVDKEVEIRKKVLKIYNKREEDFPTLDEYNDFLEEIEEIVFNLTNNVDLENTKKKMELYQKDNKEVIQKNKLKLTREQEELEEAL
>tr|A0A091EVF6|A0A091EVF6_CORBR/34-121 [subseq from] CDK-activating kinase assembly factor MAT1 (Fragment) OS=Corvus brachyrhynchos OX=85066 GN=N302_06457 PE=4 SV=1
EDPAVDKEVEIRKKVLKIYNKREEDFPTLDEYNDFLEEIEEIVFNLTNNVDLENTKKKMELYQKDNKEVIQKNKLKLTREQEELEEAL
>tr|A0A7K5SUW5|A0A7K5SUW5_9FRIN/34-121 [subseq from] MAT1 factor (Fragment) OS=Urocynchramus pylzowi OX=571890 GN=Mnat1 PE=4 SV=1
EDPAVDKEVEIRKKVLKIYNKREEDFPTLDEYNDFLEEIEEIVFNLTNNVDLENTKKKMELYQKDNKEVIQKNKLKLTREQEELEEAL
>tr|A0A7K7Y018|A0A7K7Y018_9PASS/34-121 [subseq from] MAT1 factor (Fragment) OS=Mohoua ochrocephala OX=874463 GN=Mnat1 PE=4 SV=1
EDPAVDKEVEIRKKVLKIYNKREEDFPTLDEYNDFLEEIEEIVFNLTNNVDLENTKKKMELYQKDNKEVIQKNKLKLTREQEELEEAL
>tr|A0A7L1TTM4|A0A7L1TTM4_PHANI/34-121 [subseq from] MAT1 factor (Fragment) OS=Phainopepla nitens OX=161653 GN=Mnat1 PE=4 SV=1
EDPAVDKEVEIRKKVLKIYNKREEDFPTLDEYNDFLEEIEEIVFNLTNNVDLENTKKKMELYQKDNKEVIQKNKLKLTREQEELEEAL
>tr|A0A7L1UXS7|A0A7L1UXS7_SITEU/34-121 [subseq from] MAT1 factor (Fragment) OS=Sitta europaea OX=50251 GN=Mnat1 PE=4 SV=1
EDPAVDKEVEIRKKVLKIYNKREEDFPTLDEYNDFLEEIEEIVFNLTNNVDLENTKKKMELYQKDNKEVIQKNKLKLTREQEELEEAL
>tr|A0A7L2JQZ4|A0A7L2JQZ4_CINMU/34-121 [subseq from] MAT1 factor (Fragment) OS=Cinclus mexicanus OX=161649 GN=Mnat1 PE=4 SV=1
EDPAVDKEVEIRKKVLKIYNKREEDFPTLDEYNDFLEEIEEIVFNLTNNVDLENTKKKMELYQKDNKEVIQKNKLKLTREQEELEEAL
>tr|A0A7L3A9E8|A0A7L3A9E8_9PASE/34-121 [subseq from] MAT1 factor (Fragment) OS=Prunella fulvescens OX=670355 GN=Mnat1 PE=4 SV=1
EDPAVDKEVEIRKKVLKIYNKREEDFPTLDEYNDFLEEIEEIVFNLTNNVDLENTKKKMELYQKDNKEVIQKNKLKLTREQEELEEAL
>tr|A0A851QWN9|A0A851QWN9_TYCCO/34-121 [subseq from] MAT1 factor (Fragment) OS=Tychaedon coryphoeus OX=614051 GN=Mnat1 PE=4 SV=1
EDPAVDKEVEIRKKVLKIYNKREEDFPTLDEYNDFLEEIEEIVFNLTNNVDLENTKKKMELYQKDNKEVIQKNKLKLTREQEELEEAL
>tr|A0A851RTC6|A0A851RTC6_CERFA/34-121 [subseq from] MAT1 factor (Fragment) OS=Certhia familiaris OX=73333 GN=Mnat1 PE=4 SV=1
EDPAVDKEVEIRKKVLKIYNKREEDFPTLDEYNDFLEEIEEIVFNLTNNVDLENTKKKMELYQKDNKEVIQKNKLKLTREQEELEEAL
>tr|A0A7K8ENQ1|A0A7K8ENQ1_LEURO/34-121 [subseq from] MAT1 factor (Fragment) OS=Leucopsar rothschildi OX=127929 GN=Mnat1 PE=4 SV=1
EDPAVDKEVEIRKKVLKIYNKREEDFPTLDEYNDFLEEIEEIVFNLTNNVDLENTKKKMELYQKDNKEVIQKNKLKLTREQEELEEAL
>tr|A0A850Z6U8|A0A850Z6U8_9PASS/34-121 [subseq from] MAT1 factor (Fragment) OS=Tichodroma muraria OX=237442 GN=Mnat1 PE=4 SV=1
EDPAVDKEVEIRKKVLKIYNKREEDFPTLEEYNDFLEEIEEIVFNLTNNVDLENTKKKMELYQKDNKEVIQKNKLKLTREQEELEEAL
>tr|A0A852DWR8|A0A852DWR8_VIDMA/34-121 [subseq from] MAT1 factor (Fragment) OS=Vidua macroura OX=187451 GN=Mnat1 PE=4 SV=1
EDPAVDKEVEIRKKVLKIYNKREEDFPTLDEYNDFLEEIEEIVFNLTNNVDLENTKKKMELYQKDNKEVIQKNKLKLTREQEELEEAL
>tr|A0A852JML8|A0A852JML8_SPIPA/34-121 [subseq from] MAT1 factor (Fragment) OS=Spizella passerina OX=40210 GN=Mnat1 PE=4 SV=1
EDPAVDKEVEIRKKVLKIYNKREEDFPTLEEYNDFLEEIEEIVFNLTNNVDLENTKKKMELYQKDNKEVIQKNKLKLTREQEELEEAL
>tr|A0A7L3M531|A0A7L3M531_9PASS/34-121 [subseq from] MAT1 factor (Fragment) OS=Horornis vulcanius OX=2585811 GN=Mnat1 PE=4 SV=1
EDPAVDKEVEIRKKVLKIYNKREEDFPTLDEYNDFLEEIEEIVFNLTNNVDLENTKKKMELYQKDNKEVIQKNKLKLTREQEELEEAL
>tr|A0A852FS31|A0A852FS31_PEUTA/34-121 [subseq from] MAT1 factor (Fragment) OS=Peucedramus taeniatus OX=135441 GN=Mnat1 PE=4 SV=1
EDPAVDKEVEIRKKVLKIYNKREEDFPTLDEYNDFLEEIEEIVFNLTNNVDLENTKKKMELYQKDNKEVIQKNKLKLTREQEELEEAL
>tr|A0A7L2T4L8|A0A7L2T4L8_POMRU/46-133 [subseq from] MAT1 factor (Fragment) OS=Pomatostomus ruficeps OX=9176 GN=Mnat1 PE=4 SV=1
EDPAVDKEVEIRKKVLKIYNKREEDFPTLDEYNDFLEEIEEIVFNLTNNVDLENTKKKMELYQKDNKEVIQKNKLKLTREQEELEEAL
>tr|A0A851D5R6|A0A851D5R6_TODME/34-121 [subseq from] MAT1 factor (Fragment) OS=Todus mexicanus OX=135184 GN=Mnat1 PE=4 SV=1
EDPAVDKEVEIRKKVLKIYNKREDDFPSLKEYNDFLEEIEEIVFNLTNNVDLENTKRKMDLYQKDNKEVIQKNKLKLTREQEELEEAL
>tr|A0A7K9W9P3|A0A7K9W9P3_9PASS/58-145 [subseq from] MAT1 factor (Fragment) OS=Rhipidura dahli OX=667186 GN=Mnat1 PE=4 SV=1
EDPAVDKEVEIRKKVLKIYNKREEDFPTLDEYNDFLEEIEEIVFNLTNNVDLENTKKKMELYQKDNKEVIQKNKLKLTREQEELEEAL
>tr|A0A7K5AKI3|A0A7K5AKI3_9FURN/64-151 [subseq from] MAT1 factor (Fragment) OS=Furnarius figulus OX=463165 GN=Mnat1 PE=4 SV=1
EDPAVDKEVEIRKKVLKIYNKREEDFPTLDEYNDFLEEIEEIVFNLTNNVDLENTKKKMELYQKDNKEVIQKNKLKLTREQEELEEAL
>tr|A0A7K8QT92|A0A7K8QT92_9PASS/64-151 [subseq from] MAT1 factor (Fragment) OS=Smithornis capensis OX=363769 GN=Mnat1 PE=4 SV=1
EDPAVDKEVEIRKKVLKIYNKREEDFPTLDEYNDFLEEIEEIVFNLTNNVDLENTKKKMELYQKDNKEVIQKNKLKLTREQEELEEAL
>tr|A0A7K9A1D7|A0A7K9A1D7_9PASS/64-151 [subseq from] MAT1 factor (Fragment) OS=Grallaria varia OX=117165 GN=Mnat1 PE=4 SV=1
EDPAVDKEVEIRKKVLKIYNKREEDFPTLDEYNDFLEEIEEIVFNLTNNVDLENTKKKMELYQKDNKEVIQKNKLKLTREQEELEEAL
>tr|A0A7L1Q164|A0A7L1Q164_ORIOR/64-151 [subseq from] MAT1 factor (Fragment) OS=Oriolus oriolus OX=181099 GN=Mnat1 PE=4 SV=1
EDPAVDKEVEIRKKVLKIYNKREEDFPTLDEYNDFLEEIEEIVFNLTNNVDLENTKKKMELYQKDNKEVIQKNKLKLTREQEELEEAL
>tr|A0A7L3Q416|A0A7L3Q416_9SYLV/64-151 [subseq from] MAT1 factor (Fragment) OS=Cettia cetti OX=68486 GN=Mnat1 PE=4 SV=1
EDPAVDKEVEIRKKVLKIYNKREEDFPTLDEYNDFLEEIEEIVFNLTNNVDLENTKKKMELYQKDNKEVIQKNKLKLTREQEELEEAL
>tr|A0A7N9CCF9|A0A7N9CCF9_MACFA/64-149 [subseq from] Solute carrier family 38 member 6 OS=Macaca fascicularis OX=9541 PE=4 SV=1
EDPTVDKEVEIRKKVLKI--KREEDFPSLREYNDFLEEVEEIVFNLTNNVDLDNTKKKMEIYQKENKDVIQKNKLKLTREQEELEEAL
>tr|H0ZRY4|H0ZRY4_TAEGU/64-151 [subseq from] CDK-activating kinase assembly factor MAT1 OS=Taeniopygia guttata OX=59729 GN=MNAT1 PE=4 SV=2
EDPAVDKEVEIRKKVLKIYNKREEDFPTLDEYNDFLEEIEEIVFNLTNNVDLENTKKKMELYQKDNKEVIQKNKLKLTREQEELEEAL
>tr|A0A7K4U407|A0A7K4U407_9SYLV/64-151 [subseq from] MAT1 factor (Fragment) OS=Sinosuthora webbiana OX=337173 GN=Mnat1 PE=4 SV=1
EDPAVDKEVEIRKKVLKIYNKREEDFPTLDEYNDFLEEIEEIVFNLTNNVDLENTKKKMELYQKDNKEVIQKNKLKLTREQEELEEAL
>tr|A0A7K4VDH2|A0A7K4VDH2_9EMBE/64-151 [subseq from] MAT1 factor (Fragment) OS=Emberiza fucata OX=337179 GN=Mnat1 PE=4 SV=1
EDPAVDKEVEIRKKVLKIYNKREEDFPTLDEYNDFLEEIEEIVFNLTNNVDLENTKKKMELYQKDNKEVIQKNKLKLTREQEELEEAL
>tr|A0A7K5L104|A0A7K5L104_VIRAL/64-151 [subseq from] MAT1 factor (Fragment) OS=Vireo altiloquus OX=34956 GN=Mnat1 PE=4 SV=1
EDPAVDKEVEIRKKVLKIYNKREEDFPTLDEYNDFLEEIEEIVFNLTNNVDLENTKKKMELYQKDNKEVIQKNKLKLTREQEELEEAL
>tr|A0A7K6A085|A0A7K6A085_ONYCO/64-151 [subseq from] MAT1 factor (Fragment) OS=Onychorhynchus coronatus OX=360224 GN=Mnat1 PE=4 SV=1
EDPAVDKEVEIRKKVLKIYNKREEDFPTLDEYNDFLEEIEEIVFNLTNNVDLENTKKKMELYQKDNKEVIQKNKLKLTREQEELEEAL
>tr|A0A7K6DVU1|A0A7K6DVU1_9PASS/64-151 [subseq from] MAT1 factor (Fragment) OS=Grantiella picta OX=266360 GN=Mnat1 PE=4 SV=1
EDPAVDKEVEIRKKVLKIYNKREEDFPTLDEYNDFLEEIEEIVFNLTNNVDLENTKKKMELYQKDNKEVIQKNKLKLTREQEELEEAL
>tr|A0A7K6M8E1|A0A7K6M8E1_PANBI/64-151 [subseq from] MAT1 factor (Fragment) OS=Panurus biarmicus OX=181101 GN=Mnat1 PE=4 SV=1
EDPAVDKEVEIRKKVLKIYNKREEDFPTLDEYNDFLEEIEEIVFNLTNNVDLENTKKKMELYQKDNKEVIQKNKLKLTREQEELEEAL
>tr|A0A7K6XCY5|A0A7K6XCY5_9PASE/64-151 [subseq from] MAT1 factor (Fragment) OS=Promerops cafer OX=254652 GN=Mnat1 PE=4 SV=1
EDPAVDKEVEIRKKVLKIYNKREEDFPTLDEYNDFLEEIEEIVFNLTNNVDLENTKKKMELYQKDNKEVIQKNKLKLTREQEELEEAL
>tr|A0A7K7LYK3|A0A7K7LYK3_9PASS/64-151 [subseq from] MAT1 factor (Fragment) OS=Brachypodius atriceps OX=182895 GN=Mnat1 PE=4 SV=1
EDPAVDKEVEIRKKVLKIYNKREEDFPTLDEYNDFLEEIEEIVFNLTNNVDLENTKKKMELYQKDNKEVIQKNKLKLTREQEELEEAL
>tr|A0A7K7QXB6|A0A7K7QXB6_POEAT/64-151 [subseq from] MAT1 factor (Fragment) OS=Poecile atricapillus OX=48891 GN=Mnat1 PE=4 SV=1
EDPAVDKEVEIRKKVLKIYNKREEDFPTLDEYNDFLEEIEEIVFNLTNNVDLENTKKKMELYQKDNKEVIQKNKLKLTREQEELEEAL
>tr|A0A7K7SWP9|A0A7K7SWP9_9TYRA/64-151 [subseq from] MAT1 factor (Fragment) OS=Sapayoa aenigma OX=239371 GN=Mnat1 PE=4 SV=1
EDPAVDKEVEIRKKVLKIYNKREEDFPTLDEYNDFLEEIEEIVFNLTNNVDLENTKKKMELYQKDNKEVIQKNKLKLTREQEELEEAL
>tr|A0A7K8BCW9|A0A7K8BCW9_9CORV/64-151 [subseq from] MAT1 factor (Fragment) OS=Cnemophilus loriae OX=254448 GN=Mnat1 PE=4 SV=1
EDPAVDKEVEIRKKVLKIYNKREEDFPTLDEYNDFLEEIEEIVFNLTNNVDLENTKKKMELYQKDNKEVIQKNKLKLTREQEELEEAL
>tr|A0A7K8FT78|A0A7K8FT78_9CORV/62-149 [subseq from] MAT1 factor (Fragment) OS=Struthidea cinerea OX=181839 GN=Mnat1 PE=4 SV=1
EDPAVDKEVEIRKKVLKIYNKREEDFPTLDEYNDFLEEIEEIVFNLTNNVDLENTKKKMELYQKDNKEVIQKNKLKLTREQEELEEAL
>tr|A0A7K8YAJ9|A0A7K8YAJ9_9PASS/64-151 [subseq from] MAT1 factor (Fragment) OS=Sakesphorus luctuosus OX=419690 GN=Mnat1 PE=4 SV=1
EDPAVDKEVEIRKKVLKIYNKREEDFPTLDEYNDFLEEIEEIVFNLTNNVDLENTKKKMELYQKDNKEVIQKNKLKLTREQEELEEAL
>tr|A0A7K7HK25|A0A7K7HK25_9PASS/64-151 [subseq from] MAT1 factor (Fragment) OS=Rhegmatorhina hoffmannsi OX=468512 GN=Mnat1 PE=4 SV=1
EDPAVDKEVEIRKKVLKIYNKREEDFPTLDEYNDFLEEIEEIVFNLTNNVDLENTKKKMELYQKDNKEVIQKNKLKLTREQEELEEAL
>tr|A0A7K9HG00|A0A7K9HG00_9AVES/64-151 [subseq from] MAT1 factor (Fragment) OS=Bucco capensis OX=135168 GN=Mnat1 PE=4 SV=1
EDPAVDKEVEIRKKVLKIYNKREEDFSSLREYNDFLEEIEEIVFNLTNNVDLENTKKKMELYQKDNKEVIQKNKLKLTREQEELEEAL
>tr|A0A7L0ZVA8|A0A7L0ZVA8_9PASS/64-151 [subseq from] MAT1 factor (Fragment) OS=Oxyruncus cristatus OX=114331 GN=Mnat1 PE=4 SV=1
EDPAVDKEVEIRKKVLKIYNKREEDFPTLDEYNDFLEEIEEIVFNLTNNVDLENTKKKMELYQKDNKEVIQKNKLKLTREQEELEEAL
>tr|A0A7L1AIC4|A0A7L1AIC4_GYMTI/64-151 [subseq from] MAT1 factor (Fragment) OS=Gymnorhina tibicen OX=9132 GN=Mnat1 PE=4 SV=1
EDPAVDKEVEIRKKVLKIYNKREEDFPTLDEYNDFLEEIEEIVFNLTNNVDLENTKKKMELYQKDNKEVIQKNKLKLTREQEELEEAL
>tr|A0A7L1FTF3|A0A7L1FTF3_SYLBO/64-151 [subseq from] MAT1 factor (Fragment) OS=Sylvia borin OX=73324 GN=Mnat1 PE=4 SV=1
EDPAVDKEVEIRKKVLKIYNKREEDFPTLDEYNDFLEEIEEIVFNLTNNVDLENTKKKMELYQKDNKEVIQKNKLKLTREQEELEEAL
>tr|A0A7L1M5V3|A0A7L1M5V3_BOMGA/64-151 [subseq from] MAT1 factor (Fragment) OS=Bombycilla garrulus OX=125297 GN=Mnat1 PE=4 SV=1
EDPAVDKEVEIRKKVLKIYNKREEDFPTLDEYNDFLEEIEEIVFNLTNNVDLENTKKKMELYQKDNKEVIQKNKLKLTREQEELEEAL
>tr|A0A7K8G9Q8|A0A7K8G9Q8_ORTSP/64-151 [subseq from] MAT1 factor (Fragment) OS=Orthonyx spaldingii OX=38397 GN=Mnat1 PE=4 SV=1
EDPAVDKEVEIRKKVLKIYNKREEDFPTLDEYNDFLEEIEEIVFNLTNNVDLENTKKKMELYQKDNKEVIQKNKLKLTREQEELEEAL
>tr|A0A7L1QI02|A0A7L1QI02_9PASS/64-151 [subseq from] MAT1 factor (Fragment) OS=Cisticola juncidis OX=52622 GN=Mnat1 PE=4 SV=1
EDPAVDKEVEIRKKVLKIYNKREEDFPTLDEYNDFLEEIEEIVFNLTNNVDLENTKKKMELYQKDNKEVIQKNKLKLTREQEELEEAL
>tr|A0A7L1RMY2|A0A7L1RMY2_9PASS/64-151 [subseq from] MAT1 factor (Fragment) OS=Locustella ochotensis OX=187437 GN=Mnat1 PE=4 SV=1
EDPAVDKEVEIRKKVLKIYNKREEDFPTLDEYNDFLEEIEEIVFNLTNNVDLENTKKKMELYQKDNKEVIQKNKLKLTREQEELEEAL
>tr|A0A7L2LFK4|A0A7L2LFK4_9SYLV/64-151 [subseq from] MAT1 factor (Fragment) OS=Hippolais icterina OX=68497 GN=Mnat1 PE=4 SV=1
EDPAVDKEVEIRKKVLKIYNKREEDFPTLDEYNDFLEEIEEIVFNLTNNVDLENTKKKMELYQKDNKEVIQKNKLKLTREQEELEEAL
>tr|A0A7L2NE75|A0A7L2NE75_9PASS/64-151 [subseq from] MAT1 factor (Fragment) OS=Rhadina sibilatrix OX=2585818 GN=Mnat1 PE=4 SV=1
EDPAVDKEVEIRKKVLKIYNKREEDFPTLDEYNDFLEEIEEIVFNLTNNVDLENTKKKMELYQKDNKEVIQKNKLKLTREQEELEEAL
>tr|A0A7L2P5I7|A0A7L2P5I7_PYCJO/64-151 [subseq from] MAT1 factor (Fragment) OS=Pycnonotus jocosus OX=182897 GN=Mnat1 PE=4 SV=1
EDPAVDKEVEIRKKVLKIYNKREEDFPTLDEYNDFLEEIEEIVFNLTNNVDLENTKKKMELYQKDNKEVIQKNKLKLTREQEELEEAL
>tr|A0A7L4E582|A0A7L4E582_HIRRU/64-151 [subseq from] MAT1 factor (Fragment) OS=Hirundo rustica OX=43150 GN=Mnat1 PE=4 SV=1
EDPAVDKEVEIRKKVLKIYNKREEDFPTLDEYNDFLEEIEEIVFNLTNNVDLENTKKKMELYQKDNKEVIQKNKLKLTREQEELEEAL
>tr|A0A7L4IVT7|A0A7L4IVT7_9PASS/64-151 [subseq from] MAT1 factor (Fragment) OS=Pomatorhinus ruficollis OX=932028 GN=Mnat1 PE=4 SV=1
EDPAVDKEVEIRKKVLKIYNKREEDFPTLDEYNDFLEEIEEIVFNLTNNVDLENTKKKMELYQKDNKEVIQKNKLKLTREQEELEEAL
>tr|A0A850UXS1|A0A850UXS1_9CORV/64-151 [subseq from] MAT1 factor (Fragment) OS=Chloropsis hardwickii OX=667144 GN=Mnat1 PE=4 SV=1
EDPAVDKEVEIRKKVLKIYNKREEDFPTLDEYNDFLEEIEEIVFNLTNNVDLENTKKKMELYQKDNKEVIQKNKLKLTREQEELEEAL
>tr|A0A851F8V0|A0A851F8V0_PITSO/64-151 [subseq from] MAT1 factor (Fragment) OS=Pitta sordida OX=9163 GN=Mnat1 PE=4 SV=1
EDPAVDKEVEIRKKVLKIYNKREEDFPTLDEYNDFLEEIEEIVFNLTNNVDLENTKKKMELYQKDNKEVIQKNKLKLTREQEELEEAL
>tr|A0A851TXY9|A0A851TXY9_9PASS/64-151 [subseq from] MAT1 factor (Fragment) OS=Elachura formosa OX=1463973 GN=Mnat1 PE=4 SV=1
EDPAVDKEVEIRKKVLKIYNKREEDFPTLDEYNDFLEEIEEIVFNLTNNVDLENTKKKMELYQKDNKEVIQKNKLKLTREQEELEEAL
>tr|A0A852PAU6|A0A852PAU6_9PASS/64-151 [subseq from] MAT1 factor (Fragment) OS=Atrichornis clamosus OX=449594 GN=Mnat1 PE=4 SV=1
EDPAVDKEVEIRKKVLKIYNKREEDFPTLDEYNDFLEEIEEIVFNLTNNVDLENTKKKMELYQKDNKEVIQKNKLKLTREQEELEEAL
>tr|A0A218UYP1|A0A218UYP1_9PASE/64-151 [subseq from] CDK-activating kinase assembly factor MAT1 OS=Lonchura striata domestica OX=299123 GN=MNAT1 PE=4 SV=1
EDPAVDKEVEIRKKVLKIYNKREEDFPTLDEYNDFLEEIEEIVFNLTNNVDLENTKKKMELYQKDNKEVIQKNKLKLTREQEELEEAL
>tr|A0A7K4Y2M2|A0A7K4Y2M2_REGSA/64-151 [subseq from] MAT1 factor (Fragment) OS=Regulus satrapa OX=13245 GN=Mnat1 PE=4 SV=1
EDPAVDKEVEIRKKVLKIYNKREEDFPTLDEYNDFLEEIEEIVFNLTNNVDLENTKKKMELYQKDNKEVIQKNKLKLTREQEELEEAL
>tr|A0A7K5IIT3|A0A7K5IIT3_TOXRE/64-151 [subseq from] MAT1 factor (Fragment) OS=Toxostoma redivivum OX=99882 GN=Mnat1 PE=4 SV=1
EDPAVDKEVEIRKKVLKIYNKREEDFPTLDEYNDFLEEIEEIVFNLTNNVDLENTKKKMELYQKDNKEVIQKNKLKLTREQEELEEAL
>tr|A0A7K5QRK5|A0A7K5QRK5_9PASE/64-151 [subseq from] MAT1 factor (Fragment) OS=Prunella himalayana OX=670356 GN=Mnat1 PE=4 SV=1
EDPAVDKEVEIRKKVLKIYNKREEDFPTLDEYNDFLEEIEEIVFNLTNNVDLENTKKKMELYQKDNKEVIQKNKLKLTREQEELEEAL
>tr|A0A7K6FIQ3|A0A7K6FIQ3_9CORV/64-151 [subseq from] MAT1 factor (Fragment) OS=Daphoenositta chrysoptera OX=254528 GN=Mnat1 PE=4 SV=1
EDPAVDKEVEIRKKVLKIYNKREEDFPTLDEYNDFLEEIEEIVFNLTNNVDLENTKKKMELYQKDNKEVIQKNKLKLTREQEELEEAL
>tr|A0A7K6GWR2|A0A7K6GWR2_9PASS/64-151 [subseq from] MAT1 factor (Fragment) OS=Malurus elegans OX=720584 GN=Mnat1 PE=4 SV=1
EDPAVDKEVEIRKKVLKIYNKREEDFPTLDEYNDFLEEIEEIVFNLTNNVDLENTKKKMELYQKDNKEVIQKNKLKLTREQEELEEAL
>tr|A0A7K6HQC5|A0A7K6HQC5_9PASS/64-151 [subseq from] MAT1 factor (Fragment) OS=Dasyornis broadbenti OX=243059 GN=Mnat1 PE=4 SV=1
EDPAVDKEVEIRKKVLKIYNKREEDFPTLDEYNDFLEEIEEIVFNLTNNVDLENTKKKMELYQKDNKEVIQKNKLKLTREQEELEEAL
>tr|A0A7K6L117|A0A7K6L117_9CORV/64-151 [subseq from] MAT1 factor (Fragment) OS=Falcunculus frontatus OX=254539 GN=Mnat1 PE=4 SV=1
EDPAVDKEVEIRKKVLKIYNKREEDFPTLDEYNDFLEEIEEIVFNLTNNVDLENTKKKMELYQKDNKEVIQKNKLKLTREQEELEEAL
>tr|A0A7K6PJJ2|A0A7K6PJJ2_9CORV/64-151 [subseq from] MAT1 factor (Fragment) OS=Ifrita kowaldi OX=461245 GN=Mnat1 PE=4 SV=1
EDPAVDKEVEIRKKVLKIYNKREEDFPTLDEYNDFLEEIEEIVFNLTNNVDLENTKKKMELYQKDNKEVIQKNKLKLTREQEELEEAL
>tr|A0A7K7CJ80|A0A7K7CJ80_APHCE/64-151 [subseq from] MAT1 factor (Fragment) OS=Aphelocoma coerulescens OX=39617 GN=Mnat1 PE=4 SV=1
EDPAVDKEVEIRKKVLKIYNKREEDFPTLDEYNDFLEEIEEIVFNLTNNVDLENTKKKMELYQKDNKEVIQKNKLKLTREQEELEEAL
>tr|A0A7K7DDJ4|A0A7K7DDJ4_PHEME/64-151 [subseq from] MAT1 factor (Fragment) OS=Pheucticus melanocephalus OX=371919 GN=Mnat1 PE=4 SV=1
EDPAVDKEVEIRKKVLKIYNKREEDFPTLDEYNDFLEEIEEIVFNLTNNVDLENTKKKMELYQKDNKEVIQKNKLKLTREQEELEEAL
>tr|A0A7K7EKW2|A0A7K7EKW2_9SYLV/64-151 [subseq from] MAT1 factor (Fragment) OS=Sylvia atricapilla OX=48155 GN=Mnat1 PE=4 SV=1
EDPAVDKEVEIRKKVLKIYNKREEDFPTLDEYNDFLEEIEEIVFNLTNNVDLENTKKKMELYQKDNKEVIQKNKLKLTREQEELEEAL
>tr|A0A7K7RAM8|A0A7K7RAM8_9PASS/64-151 [subseq from] MAT1 factor (Fragment) OS=Nesospiza acunhae OX=381881 GN=Mnat1 PE=4 SV=1
EDPAVDKEVEIRKKVLKIYNKREEDFPTLDEYNDFLEEIEEIVFNLTNNVDLENTKKKMELYQKDNKEVIQKNKLKLTREQEELEEAL
>tr|A0A7K7Y2I3|A0A7K7Y2I3_THRLU/64-151 [subseq from] MAT1 factor (Fragment) OS=Thryothorus ludovicianus OX=74200 GN=Mnat1 PE=4 SV=1
EDPAVDKEVEIRKKVLKIYNKREEDFPTLDEYNDFLEEIEEIVFNLTNNVDLENTKKKMELYQKDNKEVIQKNKLKLTREQEELEEAL
>tr|A0A7K7ZM97|A0A7K7ZM97_9PASE/66-153 [subseq from] MAT1 factor (Fragment) OS=Melanocharis versteri OX=254552 GN=Mnat1 PE=4 SV=1
EDPAVDKEVEIRKKVLKIYNKREEDFPTLDEYNDFLEEIEEIVFNLTNNVDLENTKKKMELYQKDNKEVIQKNKLKLTREQEELEEAL
>tr|A0A7K8CJV6|A0A7K8CJV6_9CORV/64-151 [subseq from] MAT1 factor (Fragment) OS=Rhagologus leucostigma OX=156170 GN=Mnat1 PE=4 SV=1
EDPAVDKEVEIRKKVLKIYNKREEDFPTLDEYNDFLEEIEEIVFNLTNNVDLENTKKKMELYQKDNKEVIQKNKLKLTREQEELEEAL
>tr|A0A7K8CMU6|A0A7K8CMU6_9CORV/64-151 [subseq from] MAT1 factor (Fragment) OS=Eulacestoma nigropectus OX=461239 GN=Mnat1 PE=4 SV=1
EDPAVDKEVEIRKKVLKIYNKREEDFPTLDEYNDFLEEIEEIVFNLTNNVDLENTKKKMELYQKDNKEVIQKNKLKLTREQEELEEAL
>tr|A0A7K8M4U2|A0A7K8M4U2_9CORV/64-151 [subseq from] MAT1 factor (Fragment) OS=Ptilorrhoa leucosticta OX=449384 GN=Mnat1 PE=4 SV=1
EDPAVDKEVEIRKKVLKIYNKREEDFPTLDEYNDFLEEIEEIVFNLTNNVDLENTKKKMELYQKDNKEVIQKNKLKLTREQEELEEAL
>tr|A0A7K8RIZ0|A0A7K8RIZ0_9PASS/64-151 [subseq from] MAT1 factor (Fragment) OS=Rhodinocichla rosea OX=58203 GN=Mnat1 PE=4 SV=1
EDPAVDKEVEIRKKVLKIYNKREEDFPTLDEYNDFLEEIEEIVFNLTNNVDLENTKKKMELYQKDNKEVIQKNKLKLTREQEELEEAL
>tr|A0A7K9JA39|A0A7K9JA39_9CORV/64-151 [subseq from] MAT1 factor (Fragment) OS=Myiagra hebetior OX=381031 GN=Mnat1 PE=4 SV=1
EDPAVDKEVEIRKKVLKIYNKREEDFPTLDEYNDFLEEIEEIVFNLTNNVDLENTKKKMELYQKDNKEVIQKNKLKLTREQEELEEAL
>tr|A0A7K9JUD3|A0A7K9JUD3_9PASE/64-151 [subseq from] MAT1 factor (Fragment) OS=Dicaeum eximium OX=667154 GN=Mnat1 PE=4 SV=1
EDPAVDKEVEIRKKVLKIYNKREEDFPTLDEYNDFLEEIEEIVFNLTNNVDLENTKKKMELYQKDNKEVIQKNKLKLTREQEELEEAL
>tr|A0A7K9KZM7|A0A7K9KZM7_9PASS/64-151 [subseq from] MAT1 factor (Fragment) OS=Rhabdornis inornatus OX=237438 GN=Mnat1 PE=4 SV=1
EDPAVDKEVEIRKKVLKIYNKREEDFPTLDEYNDFLEEIEEIVFNLTNNVDLENTKKKMELYQKDNKEVIQKNKLKLTREQEELEEAL
>tr|A0A7K9NA50|A0A7K9NA50_9CORV/64-151 [subseq from] MAT1 factor (Fragment) OS=Edolisoma coerulescens OX=2585810 GN=Mnat1 PE=4 SV=1
EDPAVDKEVEIRKKVLKIYNKREEDFPTLDEYNDFLEEIEEIVFNLTNNVDLENTKKKMELYQKDNKEVIQKNKLKLTREQEELEEAL
>tr|A0A7K9QYJ0|A0A7K9QYJ0_IRECY/64-151 [subseq from] MAT1 factor (Fragment) OS=Irena cyanogastra OX=175120 GN=Mnat1 PE=4 SV=1
EDPAVDKEVEIRKKVLKIYNKREEDFPTLDEYNDFLEEIEEIVFNLTNNVDLENTKKKMELYQKDNKEVIQKNKLKLTREQEELEEAL
>tr|A0A7K9ZB66|A0A7K9ZB66_9CORV/64-151 [subseq from] MAT1 factor (Fragment) OS=Dicrurus megarhynchus OX=450177 GN=Mnat1 PE=4 SV=1
EDPAVDKEVEIRKKVLKIYNKREEDFPTLDEYNDFLEEIEEIVFNLTNNVDLENTKKKMELYQKDNKEVIQKNKLKLTREQEELEEAL
>tr|A0A7L0KWI7|A0A7L0KWI7_9SYLV/64-151 [subseq from] MAT1 factor (Fragment) OS=Sylvietta virens OX=208069 GN=Mnat1 PE=4 SV=1
EDPAVDKEVEIRKKVLKIYNKREEDFPTLDEYNDFLEEIEEIVFNLTNNVDLENTKKKMELYQKDNKEVIQKNKLKLTREQEELEEAL
>tr|A0A7L0R6H7|A0A7L0R6H7_SETKR/64-151 [subseq from] MAT1 factor (Fragment) OS=Setophaga kirtlandii OX=298831 GN=Mnat1 PE=4 SV=1
EDPAVDKEVEIRKKVLKIYNKREEDFPTLDEYNDFLEEIEEIVFNLTNNVDLENTKKKMELYQKDNKEVIQKNKLKLTREQEELEEAL
>tr|A0A7L0Z795|A0A7L0Z795_9PASE/64-151 [subseq from] MAT1 factor (Fragment) OS=Ploceus nigricollis OX=441696 GN=Mnat1 PE=4 SV=1
EDPAVDKEVEIRKKVLKIYNKREEDFPTLDEYNDFLEEIEEIVFNLTNNVDLENTKKKMELYQKDNKEVIQKNKLKLTREQEELEEAL
>tr|A0A7L1DNU0|A0A7L1DNU0_9PASS/64-151 [subseq from] MAT1 factor (Fragment) OS=Serilophus lunatus OX=239386 GN=Mnat1 PE=4 SV=1
EDPAVDKEVEIRKKVLKIYNKREEDFPTLDEYNDFLEEIEEIVFNLTNNVDLENTKKKMELYQKDNKEVIQKNKLKLTREQEELEEAL
>tr|A0A7L1ETA2|A0A7L1ETA2_OENON/64-151 [subseq from] MAT1 factor (Fragment) OS=Oenanthe oenanthe OX=279966 GN=Mnat1 PE=4 SV=1
EDPAVDKEVEIRKKVLKIYNKREEDFPTLDEYNDFLEEIEEIVFNLTNNVDLENTKKKMELYQKDNKEVIQKNKLKLTREQEELEEAL
>tr|A0A7L1VVC0|A0A7L1VVC0_9PASS/64-151 [subseq from] MAT1 factor (Fragment) OS=Certhia brachydactyla OX=73330 GN=Mnat1 PE=4 SV=1
EDPAVDKEVEIRKKVLKIYNKREEDFPTLDEYNDFLEEIEEIVFNLTNNVDLENTKKKMELYQKDNKEVIQKNKLKLTREQEELEEAL
>tr|A0A7L3HYE9|A0A7L3HYE9_9PASS/64-151 [subseq from] MAT1 factor (Fragment) OS=Pardalotus punctatus OX=254575 GN=Mnat1 PE=4 SV=1
EDPAVDKEVEIRKKVLKIYNKREEDFPTLDEYNDFLEEIEEIVFNLTNNVDLENTKKKMELYQKDNKEVIQKNKLKLTREQEELEEAL
>tr|A0A7L3VM98|A0A7L3VM98_MOLAT/64-151 [subseq from] MAT1 factor (Fragment) OS=Molothrus ater OX=84834 GN=Mnat1 PE=4 SV=1
EDPAVDKEVEIRKKVLKIYNKREEDFPTLDEYNDFLEEIEEIVFNLTNNVDLENTKKKMELYQKDNKEVIQKNKLKLTREQEELEEAL
>tr|A0A803VJA8|A0A803VJA8_FICAL/63-150 [subseq from] MNAT1 component of CDK activating kinase OS=Ficedula albicollis OX=59894 GN=MNAT1 PE=4 SV=1
EDPAVDKEVEIRKKVLKIYNKREEDFPTLDEYNDFLEEIEEIVFNLTNNVDLENTKKKMELYQKDNKEVIQKNKLKLTREQEELEEAL
>tr|A0A851UWT6|A0A851UWT6_9PASS/64-151 [subseq from] MAT1 factor (Fragment) OS=Copsychus sechellarum OX=797021 GN=Mnat1 PE=4 SV=1
EDPAVDKEVEIRKKVLKIYNKREEDFPTLDEYNDFLEEIEEIVFNLTNNVDLENTKKKMELYQKDNKEVIQKNKLKLTREQEELEEAL
>tr|A0A851WKN6|A0A851WKN6_9CORV/64-151 [subseq from] MAT1 factor (Fragment) OS=Corvus moneduloides OX=1196302 GN=Mnat1 PE=4 SV=1
EDPAVDKEVEIRKKVLKIYNKREEDFPTLDEYNDFLEEIEEIVFNLTNNVDLENTKKKMELYQKDNKEVIQKNKLKLTREQEELEEAL
>tr|A0A852A795|A0A852A795_CALOR/64-151 [subseq from] MAT1 factor (Fragment) OS=Calcarius ornatus OX=198940 GN=Mnat1 PE=4 SV=1
EDPAVDKEVEIRKKVLKIYNKREEDFPTLDEYNDFLEEIEEIVFNLTNNVDLENTKKKMELYQKDNKEVIQKNKLKLTREQEELEEAL
>tr|A0A852D7I0|A0A852D7I0_PASAF/64-151 [subseq from] MAT1 factor (Fragment) OS=Passerina amoena OX=142471 GN=Mnat1 PE=4 SV=1
EDPAVDKEVEIRKKVLKIYNKREEDFPTLDEYNDFLEEIEEIVFNLTNNVDLENTKKKMELYQKDNKEVIQKNKLKLTREQEELEEAL
>tr|A0A674H6K0|A0A674H6K0_TAEGU/67-154 [subseq from] MAT1 domain-containing protein OS=Taeniopygia guttata OX=59729 GN=MNAT1 PE=4 SV=1
EDPAVDKEVEIRKKVLKIYNKREEDFPTLDEYNDFLEEIEEIVFNLTNNVDLENTKKKMELYQKDNKEVIQKNKLKLTREQEELEEAL
>tr|A0A7K5ESR5|A0A7K5ESR5_POLCE/58-145 [subseq from] MAT1 factor (Fragment) OS=Polioptila caerulea OX=66707 GN=Mnat1 PE=4 SV=1
EDPAVDKEVEIRKKVLKIYNKREEDFPTLDEYNDFLEEIEEIVFNLTNNVDLENTKKKMELYQKDNKEVIQKNKLKLTREQEELEEAL
>tr|A0A7K5MF26|A0A7K5MF26_CARCD/64-151 [subseq from] MAT1 factor (Fragment) OS=Cardinalis cardinalis OX=98964 GN=Mnat1 PE=4 SV=1
EDPAVDKEVEIRKKVLKIYNKREEDFPTLDEYNDFLEEIEEIVFNLTNNVDLENTKKKMELYQKDNKEVIQKNKLKLTREQEELEEAL
>tr|A0A7L2CX25|A0A7L2CX25_CATFU/64-151 [subseq from] MAT1 factor (Fragment) OS=Catharus fuscescens OX=159581 GN=Mnat1 PE=4 SV=1
EDPAVDKEVEIRKKVLKIYNKREEDFPTLDEYNDFLEEIEEIVFNLTNNVDLENTKKKMELYQKDNKEVIQKNKLKLTREQEELEEAL
>tr|A0A851BYN7|A0A851BYN7_CALVR/69-156 [subseq from] MAT1 factor (Fragment) OS=Calyptomena viridis OX=135972 GN=Mnat1 PE=4 SV=1
EDPAVDKEVEIRKKVLKIYNKREEDFPTLDEYNDFLEEIEEIVFNLTNNVDLENTKKKMELYQKDNKEVIQKNKLKLTREQEELEEAL
>tr|A0A851KYT3|A0A851KYT3_VIDCH/64-151 [subseq from] MAT1 factor (Fragment) OS=Vidua chalybeata OX=81927 GN=Mnat1 PE=4 SV=1
EDPAVDKEVEIRKKVLKIYNKREEDFPTLDEYNDFLEEIEEIVFNLTNNVDLENTKKKMELYQKDNKEVIQKNKLKLTREQEELEEAL
>tr|A0A7K9TIY2|A0A7K9TIY2_9AVES/64-151 [subseq from] MAT1 factor (Fragment) OS=Galbula dea OX=1109041 GN=Mnat1 PE=4 SV=1
EDPAVDKEVEIRKKVLKIYNKREEDFPSLSEYNDFLEEIEEIVFNLTNNVDLENTKRKMELYQKDNKEVIQKNKIKLTREQEELEEAL
>tr|A0A7L0XX31|A0A7L0XX31_TYRSA/33-120 [subseq from] MAT1 factor (Fragment) OS=Tyrannus savana OX=137541 GN=Mnat1 PE=4 SV=1
EDPAVDKEVEIRKKVLKIYNKREEDFPTLEEYNDFLEEIEEIVFNLTNNVDLENTKKKMELYQKDNKEVIQKNKLKLTREQEELEEAL
>tr|A0A7L2Y6E9|A0A7L2Y6E9_9PASS/34-121 [subseq from] MAT1 factor (Fragment) OS=Erpornis zantholeuca OX=1112836 GN=Mnat1 PE=4 SV=1
EDPAVDKEVEIRKKVLKIYNKREEDFPTLEEYNDFLEEIEEIVFNLTNNVDLENTKKKMELYQKDNKEVIQKNKLKLTREQEELEEAL
>tr|A0A7L4DVH8|A0A7L4DVH8_9AVES/34-121 [subseq from] MAT1 factor (Fragment) OS=Eurystomus gularis OX=325343 GN=Mnat1 PE=4 SV=1
EDPAVDKEVEIRKKVLKIYNKREEDFPSLSEYNDFLEEIEEIVFNLTNNVDLENTKRKMELYQKDNKEVIQKNKIKLTREQEELEEAL
>tr|U3JLC9|U3JLC9_FICAL/82-169 [subseq from] MNAT1 component of CDK activating kinase OS=Ficedula albicollis OX=59894 GN=MNAT1 PE=4 SV=2
EDPAVDKEVEIRKKVLKIYNKREEDFPTLDEYNDFLEEIEEIVFNLTNNVDLENTKKKMELYQKDNKEVIQKNKLKLTREQEELEEAL
>tr|A0A674GS59|A0A674GS59_TAEGU/64-151 [subseq from] CDK-activating kinase assembly factor MAT1 OS=Taeniopygia guttata OX=59729 GN=MNAT1 PE=4 SV=1
EDPAVDKEVEIRKKVLKIYNKREEDFPTLDEYNDFLEEIEEIVFNLTNNVDLENTKKKMELYQKDNKEVIQKNKLKLTREQEELEEAL
>tr|A0A091SUD9|A0A091SUD9_PELCR/34-121 [subseq from] CDK-activating kinase assembly factor MAT1 (Fragment) OS=Pelecanus crispus OX=36300 GN=N334_03427 PE=4 SV=1
EDPAVDKEVEIRKKVLKIYNKREDDFPSLSEYNDFLEEIEEIVFNLTNNVDLENTKRKMELYQKDNKEVIQKNKIKLTREQEELEEAL
>tr|A0A803JII0|A0A803JII0_XENTR/64-151 [subseq from] MNAT1, CDK-activating kinase assembly factor OS=Xenopus tropicalis OX=8364 GN=mnat1 PE=4 SV=1
EDPTIDKEVEIRKKILKIYNKREEDFPSLREYNDFLEDIEEIVFNLTNNVDLDNTRRKIDMYQKENKDTIQRNKIKMTREQEELEEAL
>tr|A0A091NQ01|A0A091NQ01_APAVI/34-121 [subseq from] CDK-activating kinase assembly factor MAT1 (Fragment) OS=Apaloderma vittatum OX=57397 GN=N311_02900 PE=4 SV=1
EDPAVDKEVEIRKKVLKIYNKREDDFPSLNEYNDFLEEIEEIVFNLTNNVDLENTKRKMELYQKDNKEVIQKNKIKLTREQEELEEAL
>tr|A0A7L3CY88|A0A7L3CY88_PLUSO/34-121 [subseq from] MAT1 factor (Fragment) OS=Pluvianellus socialis OX=227228 GN=Mnat1 PE=4 SV=1
EDPAVDKEVEIRKKVLKIYNKREDDFPSLSEYNDFLEEIEEIVFNLTNNVDLENTKKKMELYQKDNKEVIQKNKIKLTREQEELEEAL
>tr|A0A852GDG9|A0A852GDG9_9CHAR/34-121 [subseq from] MAT1 factor (Fragment) OS=Larus smithsonianus OX=243888 GN=Mnat1 PE=4 SV=1
EDPAVDKEVEIRKKVLKIYNKREDDFPSLSEYNDFLEEIEEIVFNLTNNVDLENTKKKMELYQKDNKEVIQKNKIKLTREQEELEEAL
>tr|R0K449|R0K449_ANAPL/34-121 [subseq from] CDK-activating kinase assembly factor MAT1 (Fragment) OS=Anas platyrhynchos OX=8839 GN=Anapl_01398 PE=4 SV=1
EDPAVDKEVEIRKKVLKIYNKREDDFPSLSEYNDFLEEIEEIVFNLTNNVDLENTKKKMELYQKDNKEVIQKNKIKLTREQEELEEAL
>tr|A0A6I8SX24|A0A6I8SX24_XENTR/64-151 [subseq from] CDK-activating kinase assembly factor MAT1 OS=Xenopus tropicalis OX=8364 GN=mnat1 PE=4 SV=1
EDPTIDKEVEIRKKILKIYNKREEDFPSLREYNDFLEDIEEIVFNLTNNVDLDNTRRKIDMYQKENKDTIQRNKIKMTREQEELEEAL
>tr|A0A7L0JEY1|A0A7L0JEY1_PIPCL/34-121 [subseq from] MAT1 factor (Fragment) OS=Piprites chloris OX=114369 GN=Mnat1 PE=4 SV=1
EDPAVDKEVEIRKKVLKIYNKREEDFPTLDEYNDFLEEIEEIVFNLTNNVDLENTKKKMELYQKDNKEVIQKNKLKLTREQEELEEAL
>tr|A0A7L2FNQ8|A0A7L2FNQ8_QUIME/34-121 [subseq from] MAT1 factor (Fragment) OS=Quiscalus mexicanus OX=64278 GN=Mnat1 PE=4 SV=1
EDPAVDKEVEIRKKVLKIYNKREEDFPTLDEYNDFLEEIEEIVFNLTNNVDLENTKKKMELYQKDNKEVIQKNKLKLTREQEELEEAL
>tr|A0A7L2KT51|A0A7L2KT51_9PASS/33-120 [subseq from] MAT1 factor (Fragment) OS=Zosterops hypoxanthus OX=2485327 GN=Mnat1 PE=4 SV=1
EDPAVDKEVEIRKKVLKIYNKREEDFPTLDEYNDFLEEIEEIVFNLTNNVDLENTKKKMELYQKDNKEVIQKNKLKLTREQEELEEAL
>tr|A0A3M0JIU8|A0A3M0JIU8_HIRRU/64-151 [subseq from] RING-type domain-containing protein OS=Hirundo rustica rustica OX=333673 GN=DUI87_24835 PE=4 SV=1
EDPAVDKEVEIRKKVLKIYNKREEDFPTLDEYNDFLEEIEEIVFNLTNNVDLENTKKKMELYQKDNKEVIQKNKLKLTREQEELEEAL
>tr|Q28H72|Q28H72_XENTR/64-151 [subseq from] CDK-activating kinase assembly factor MAT1 OS=Xenopus tropicalis OX=8364 GN=cyb561d1 PE=2 SV=1
EDPTIDKEVEIRKKILKIYNKREEDFPSLREYNDFLEDIEEIVFNLTNNVDLDNTRRKIDMYQKENKDTIQRNKIKMTREQEELEEAL
>tr|A0A093R1U3|A0A093R1U3_PHACA/34-121 [subseq from] CDK-activating kinase assembly factor MAT1 (Fragment) OS=Phalacrocorax carbo OX=9209 GN=N336_08969 PE=4 SV=1
EDPAVDKEVEIRKKVLKIYNKREDDFPSLSEYNDFLEEIEEIVFNLTNNVDLENTKRKMELYQKDNKEVIQKNKIKLTREQEELEEAL
>tr|A0A493TJ20|A0A493TJ20_ANAPP/38-125 [subseq from] MNAT1 component of CDK activating kinase OS=Anas platyrhynchos platyrhynchos OX=8840 GN=MNAT1 PE=4 SV=1
EDPAVDKEVEIRKKVLKIYNKREDDFPSLSEYNDFLEEIEEIVFNLTNNVDLENTKKKMELYQKDNKEVIQKNKIKLTREQEELEEAL
>tr|A0A6J3CZE9|A0A6J3CZE9_AYTFU/64-151 [subseq from] CDK-activating kinase assembly factor MAT1 OS=Aythya fuligula OX=219594 GN=MNAT1 PE=4 SV=1
EDPAVDKEVEIRKKVLKIYNKREDDFPSLSEYNDFLEEIEEIVFNLTNNVDLENTKKKMELYQKDNKEVIQKNKIKLTREQEELEEAL
>tr|A0A7K7F0P7|A0A7K7F0P7_CHIMN/64-151 [subseq from] MAT1 factor (Fragment) OS=Chionis minor OX=227182 GN=Mnat1 PE=4 SV=1
EDPAVDKEVEIRKKVLKIYNKREDDFPSLSEYNDFLEEIEEIVFNLTNNVDLENTKKKMELYQKDNKEVIQKNKIKLTREQEELEEAL
>tr|A0A7K7L6W7|A0A7K7L6W7_9AVES/64-151 [subseq from] MAT1 factor (Fragment) OS=Asarcornis scutulata OX=75869 GN=Mnat1 PE=4 SV=1
EDPAVDKEVEIRKKVLKIYNKREDDFPSLSEYNDFLEEIEEIVFNLTNNVDLENTKKKMELYQKDNKEVIQKNKIKLTREQEELEEAL
>tr|A0A803VIN6|A0A803VIN6_FICAL/140-227 [subseq from] MNAT1 component of CDK activating kinase OS=Ficedula albicollis OX=59894 GN=MNAT1 PE=4 SV=1
EDPAVDKEVEIRKKVLKIYNKREEDFPTLDEYNDFLEEIEEIVFNLTNNVDLENTKKKMELYQKDNKEVIQKNKLKLTREQEELEEAL
>tr|K7G700|K7G700_PELSI/64-151 [subseq from] CDK-activating kinase assembly factor MAT1 OS=Pelodiscus sinensis OX=13735 GN=MNAT1 PE=4 SV=1
EDPAIDKEVEIRKKVLKIYNKREDDFPSLTEYNDFLEEVEEIVFNLTNNVDLENTKKKMELYQKDNKEVIQKNKIKLTREQEELEEAL
>tr|A0A663LYP6|A0A663LYP6_ATHCN/66-153 [subseq from] MNAT1 component of CDK activating kinase OS=Athene cunicularia OX=194338 PE=4 SV=1
EDPAVDKEVEIRKKVLKIYNKREDDFPSLNEYNDFLEEIEEIVFNLTNNVDLENTKKKMELYQKDNKEVIQKNKIKLTREQEELEEAL
>tr|A0A7K5DR01|A0A7K5DR01_9TYRA/33-120 [subseq from] MAT1 factor (Fragment) OS=Pachyramphus minor OX=369605 GN=Mnat1 PE=4 SV=1
EDPAVDKEVEIRKKVLKIYNKREEDFPTLDEYNDFLEEIEEIVFNLTNNVDLENTKKKMELYQKDNKEVIQKNKLKLTREQEELEEAL
>tr|A0A7K5S1H0|A0A7K5S1H0_LANLU/34-121 [subseq from] MAT1 factor (Fragment) OS=Lanius ludovicianus OX=28713 GN=Mnat1 PE=4 SV=1
EDPAVDKEVEIRKKVLKIYNKREEDFPTLDEYNDFLEEIEEIVFNLTNNVDLENTKKKMELYQKDNKEVIQKNKLKLTREQEELEEAL
>tr|A0A7K5TTE9|A0A7K5TTE9_9PASS/34-121 [subseq from] MAT1 factor (Fragment) OS=Cephalopterus ornatus OX=114276 GN=Mnat1 PE=4 SV=1
EDPAVDKEVEIRKKVLKIYNKREEDFPTLDEYNDFLEEIEEIVFNLTNNVDLENTKKKMELYQKDNKEVIQKNKLKLTREQEELEEAL
>tr|A0A7K6JI75|A0A7K6JI75_9CORV/34-121 [subseq from] MAT1 factor (Fragment) OS=Machaerirhynchus nigripectus OX=1160894 GN=Mnat1 PE=4 SV=1
EDPAVDKEVEIRKKVLKIYNKREEDFPTLDEYNDFLEEIEEIVFNLTNNVDLENTKKKMELYQKDNKEVIQKNKLKLTREQEELEEAL
>tr|A0A7K6VQD4|A0A7K6VQD4_9PASS/34-121 [subseq from] MAT1 factor (Fragment) OS=Notiomystis cincta OX=366454 GN=Mnat1 PE=4 SV=1
EDPAVDKEVEIRKKVLKIYNKREEDFPTLDEYNDFLEEIEEIVFNLTNNVDLENTKKKMELYQKDNKEVIQKNKLKLTREQEELEEAL
>tr|A0A7K7P7L8|A0A7K7P7L8_ACRAR/64-151 [subseq from] MAT1 factor (Fragment) OS=Acrocephalus arundinaceus OX=39621 GN=Mnat1 PE=4 SV=1
EDPAVDKEVEIRKKVLKIYNKREEDFPTLDEYNDFLEEIEEIVFNLTNNVDLENTKKKMELYQKDNKEVIQKNKLKLTREQEELEEAL
>tr|A0A7K8VII5|A0A7K8VII5_9STRI/64-151 [subseq from] MAT1 factor (Fragment) OS=Ciccaba nigrolineata OX=1118524 GN=Mnat1 PE=4 SV=1
EDPAVDKEVEIRKKVLKIYNKREDDFPSLNEYNDFLEEIEEIVFNLTNNVDLENTKKKMELYQKDNKEVIQKNKIKLTREQEELEEAL
>tr|A0A7K9PBQ8|A0A7K9PBQ8_9CORV/33-120 [subseq from] MAT1 factor (Fragment) OS=Pachycephala philippinensis OX=449367 GN=Mnat1 PE=4 SV=1
EDPAVDKEVEIRKKVLKIYNKREEDFPTLDEYNDFLEEIEEIVFNLTNNVDLENTKKKMELYQKDNKEVIQKNKLKLTREQEELEEAL
>tr|A0A7L0MZC0|A0A7L0MZC0_9PASS/34-121 [subseq from] MAT1 factor (Fragment) OS=Formicarius rufipectus OX=1118560 GN=Mnat1 PE=4 SV=1
EDPAVDKEVEIRKKVLKIYNKREEDFPTLDEYNDFLEEIEEIVFNLTNNVDLENTKKKMELYQKDNKEVIQKNKLKLTREQEELEEAL
>tr|A0A7L0S6X8|A0A7L0S6X8_GLABR/64-151 [subseq from] MAT1 factor (Fragment) OS=Glaucidium brasilianum OX=78217 GN=Mnat1 PE=4 SV=1
EDPAVDKEVEIRKKVLKIYNKREDDFPSLNEYNDFLEEIEEIVFNLTNNVDLENTKKKMELYQKDNKEVIQKNKIKLTREQEELEEAL
>tr|A0A7L1C2A4|A0A7L1C2A4_9PASS/34-121 [subseq from] MAT1 factor (Fragment) OS=Illadopsis cleaveri OX=201329 GN=Mnat1 PE=4 SV=1
EDPAVDKEVEIRKKVLKIYNKREEDFPTLDEYNDFLEEIEEIVFNLTNNVDLENTKKKMELYQKDNKEVIQKNKLKLTREQEELEEAL
>tr|A0A7L1YQ63|A0A7L1YQ63_9PASS/34-121 [subseq from] MAT1 factor (Fragment) OS=Scytalopus superciliaris OX=312124 GN=Mnat1 PE=4 SV=1
EDPAVDKEVEIRKKVLKIYNKREEDFPTLDEYNDFLEEIEEIVFNLTNNVDLENTKKKMELYQKDNKEVIQKNKLKLTREQEELEEAL
>tr|A0A7L1ZBE4|A0A7L1ZBE4_LEILU/64-151 [subseq from] MAT1 factor (Fragment) OS=Leiothrix lutea OX=36275 GN=Mnat1 PE=4 SV=1
EDPAVDKEVEIRKKVLKIYNKREEDFPTLDEYNDFLEEIEEIVFNLTNNVDLENTKKKMELYQKDNKEVIQKNKLKLTREQEELEEAL
>tr|A0A7L3KE96|A0A7L3KE96_9PASS/34-121 [subseq from] MAT1 factor (Fragment) OS=Drymodes brunneopygia OX=626378 GN=Mnat1 PE=4 SV=1
EDPAVDKEVEIRKKVLKIYNKREEDFPTLDEYNDFLEEIEEIVFNLTNNVDLENTKKKMELYQKDNKEVIQKNKLKLTREQEELEEAL
>tr|A0A7L3XX24|A0A7L3XX24_9AVES/34-121 [subseq from] MAT1 factor (Fragment) OS=Calonectris borealis OX=1323832 GN=Mnat1 PE=4 SV=1
EDPAVDKEVEIRKKVLKIYNKREDDFPSLSEYNDFLEEIEEIVFNLTNNVDLENTKRKMELYQKDNKEVIQKNKIKLTREQEELEEAL
>tr|A0A851AVG1|A0A851AVG1_PICGY/34-121 [subseq from] MAT1 factor (Fragment) OS=Picathartes gymnocephalus OX=175131 GN=Mnat1 PE=4 SV=1
EDPAVDKEVEIRKKVLKIYNKREEDFPTLDEYNDFLEEIEEIVFNLTNNVDLENTKKKMELYQKDNKEVIQKNKLKLTREQEELEEAL
>tr|A0A851ED49|A0A851ED49_9CORV/34-121 [subseq from] MAT1 factor (Fragment) OS=Dryoscopus gambensis OX=85069 GN=Mnat1 PE=4 SV=1
EDPAVDKEVEIRKKVLKIYNKREEDFPTLDEYNDFLEEIEEIVFNLTNNVDLENTKKKMELYQKDNKEVIQKNKLKLTREQEELEEAL
>tr|A0A851JDZ0|A0A851JDZ0_9PASS/34-121 [subseq from] MAT1 factor (Fragment) OS=Donacobius atricapilla OX=237420 GN=Mnat1 PE=4 SV=1
EDPAVDKEVEIRKKVLKIYNKREEDFPTLDEYNDFLEEIEEIVFNLTNNVDLENTKKKMELYQKDNKEVIQKNKLKLTREQEELEEAL
>tr|A0A852I081|A0A852I081_9PASS/34-121 [subseq from] MAT1 factor (Fragment) OS=Nicator chloris OX=237433 GN=Mnat1 PE=4 SV=1
EDPAVDKEVEIRKKVLKIYNKREEDFPTLDEYNDFLEEIEEIVFNLTNNVDLENTKKKMELYQKDNKEVIQKNKLKLTREQEELEEAL
>tr|U3IKG0|U3IKG0_ANAPP/38-125 [subseq from] MNAT1 component of CDK activating kinase OS=Anas platyrhynchos platyrhynchos OX=8840 GN=MNAT1 PE=4 SV=1
EDPAVDKEVEIRKKVLKIYNKREDDFPSLSEYNDFLEEIEEIVFNLTNNVDLENTKKKMELYQKDNKEVIQKNKIKLTREQEELEEAL
>tr|A0A091ID02|A0A091ID02_CALAN/34-121 [subseq from] CDK-activating kinase assembly factor MAT1 (Fragment) OS=Calypte anna OX=9244 GN=N300_01633 PE=4 SV=1
EDPAVDKEVEIRKKVLKIYNKREDDFPSLSEYNDFLEEIEEIVFNLTNNVDLENTKKKMELYQKDNKEVIQKNKIKLTREQEELEEAI
>tr|A0A7L3N1V3|A0A7L3N1V3_9AVES/34-121 [subseq from] MAT1 factor (Fragment) OS=Oreotrochilus melanogaster OX=689266 GN=Mnat1 PE=4 SV=1
EDPAVDKEVEIRKKVLKIYNKREDDFPSLSEYNDFLEEIEEIVFNLTNNVDLENTKKKMELYQKDNKEVIQKNKIKLTREQEELEEAI
>tr|A0A7K6CUV3|A0A7K6CUV3_9PASS/64-151 [subseq from] MAT1 factor (Fragment) OS=Origma solitaria OX=720586 GN=Mnat1 PE=4 SV=1
EDPAVDKEVEIRKKVLKIYNKREEDFPTLDEYNDFLEEIEEIVFNLTNNVDLENTKKKMELYQKDNKEVIQKNKLKLTREQEELEEAL
>tr|A0A7L2HTE8|A0A7L2HTE8_SAGSE/64-151 [subseq from] MAT1 factor (Fragment) OS=Sagittarius serpentarius OX=56258 GN=Mnat1 PE=4 SV=1
EDPAVDKEVEIRKKVLKIYNKREDDFPSLSEYNDFLEEVEEIVFNLTNNVDLENTKRKMELYQKDNKEVIQKNKIKLTREQEELEEAL
>tr|A0A7L4BV80|A0A7L4BV80_9AVES/64-151 [subseq from] MAT1 factor (Fragment) OS=Nyctiprogne leucopyga OX=382315 GN=Mnat1 PE=4 SV=1
EDPLVDKEVEIRKKVLKIYNKREDDFPSLSEYNDFLEEIEEIVFNLTNNVDLENTKRKMELYQKDNKEVIQKNKLKLTREQEELEEAL
>tr|A0A091L485|A0A091L485_CATAU/34-121 [subseq from] CDK-activating kinase assembly factor MAT1 (Fragment) OS=Cathartes aura OX=43455 GN=N323_09611 PE=4 SV=1
EDPAVDKEVEIRKKVLKIYNKREDDFPSLSEYNDFLEEIEEIVFNLTNNVDLENTKRKMEMYQKDNKEVIQKNKIKLTREQEELEEAL
>tr|A0A7K4M1H3|A0A7K4M1H3_9AVES/34-121 [subseq from] MAT1 factor (Fragment) OS=Crypturellus undulatus OX=48396 GN=Mnat1 PE=4 SV=1
EDPAIDKEVEIRKKVLKIYNKREDDFPSLNEYNDFLEEIEEIVFNLTNNVDLENTKRKMEMYQKDNKEVIQKNKIKLTREQEELEEAL
>tr|A0A7L3FEL3|A0A7L3FEL3_9GRUI/64-151 [subseq from] MAT1 factor (Fragment) OS=Zapornia atra OX=2585822 GN=Mnat1 PE=4 SV=1
EDPAVDKEVEIRKKVLKIYNKREDDFPSLSEYNDFLEEIEEIVFNLTNNVDLENTKRKMELYQKDNKEVIQKNKIKLTREQEELEEAL
>tr|A0A7L3Z950|A0A7L3Z950_FREGA/62-149 [subseq from] MAT1 factor (Fragment) OS=Fregetta grallaria OX=79628 GN=Mnat1 PE=4 SV=1
EDPAVDKEVEIRKKVLKIYNKREDDFPSLSEYNDFLEEIEEIVFNLTNNVDLENTKRKMELYQKDNKEVIQKNKIKLTREQEELEEAL
>tr|A0A087QGS0|A0A087QGS0_APTFO/34-121 [subseq from] CDK-activating kinase assembly factor MAT1 (Fragment) OS=Aptenodytes forsteri OX=9233 GN=AS27_10290 PE=4 SV=1
EDPAVDKEVEIRKKVLKIYNKREDDFPSLSEYNDFLEEIEEIVFNLTNNVDLENTKRKMELYQKDNKEVIQKNKIKLTREQEELEEAL
>tr|A0A087VCK2|A0A087VCK2_BALRE/34-121 [subseq from] CDK-activating kinase assembly factor MAT1 (Fragment) OS=Balearica regulorum gibbericeps OX=100784 GN=N312_00584 PE=4 SV=1
EDPAVDKEVEIRKKVLKIYNKREDDFPSLSEYNDFLEEIEEIVFNLTNNVDLENTKRKMELYQKDNKEVIQKNKIKLTREQEELEEAL
>tr|A0A091JLE5|A0A091JLE5_EGRGA/34-121 [subseq from] CDK-activating kinase assembly factor MAT1 (Fragment) OS=Egretta garzetta OX=188379 GN=Z169_15866 PE=4 SV=1
EDPAVDKEVEIRKKVLKIYNKREDDFPSLSEYNDFLEEIEEIVFNLTNNVDLENTKRKMELYQKDNKEVIQKNKIKLTREQEELEEAL
>tr|A0A091PPQ6|A0A091PPQ6_LEPDC/34-121 [subseq from] CDK-activating kinase assembly factor MAT1 (Fragment) OS=Leptosomus discolor OX=188344 GN=N330_05029 PE=4 SV=1
EDPAVDKEVEIRKKVLKIYNKREDDFPSLSEYNDFLEEIEEIVFNLTNNVDLENTKRKMELYQKDNKEVIQKNKIKLTREQEELEEAL
>tr|A0A091PQ15|A0A091PQ15_HALAL/34-121 [subseq from] CDK-activating kinase assembly factor MAT1 (Fragment) OS=Haliaeetus albicilla OX=8969 GN=N329_00785 PE=4 SV=1
EDPAVDKEVEIRKKVLKIYNKREDDFPSLSEYNDFLEEIEEIVFNLTNNVDLENTKRKMELYQKDNKEVIQKNKIKLTREQEELEEAL
>tr|A0A091UUK9|A0A091UUK9_NIPNI/34-121 [subseq from] CDK-activating kinase assembly factor MAT1 (Fragment) OS=Nipponia nippon OX=128390 GN=Y956_16213 PE=4 SV=1
EDPAVDKEVEIRKKVLKIYNKREDDFPSLSEYNDFLEEIEEIVFNLTNNVDLENTKRKMELYQKDNKEVIQKNKIKLTREQEELEEAL
>tr|A0A093FYD3|A0A093FYD3_GAVST/34-121 [subseq from] CDK-activating kinase assembly factor MAT1 (Fragment) OS=Gavia stellata OX=37040 GN=N328_12007 PE=4 SV=1
EDPAVDKEVEIRKKVLKIYNKREDDFPSLSEYNDFLEEIEEIVFNLTNNVDLENTKRKMELYQKDNKEVIQKNKIKLTREQEELEEAL
>tr|A0A093PGA5|A0A093PGA5_PYGAD/34-121 [subseq from] CDK-activating kinase assembly factor MAT1 (Fragment) OS=Pygoscelis adeliae OX=9238 GN=AS28_04040 PE=4 SV=1
EDPAVDKEVEIRKKVLKIYNKREDDFPSLSEYNDFLEEIEEIVFNLTNNVDLENTKRKMELYQKDNKEVIQKNKIKLTREQEELEEAL
>tr|A0A0A0AUG0|A0A0A0AUG0_CHAVO/34-121 [subseq from] CDK-activating kinase assembly factor MAT1 (Fragment) OS=Charadrius vociferus OX=50402 GN=N301_07639 PE=4 SV=1
EDPAVDKEVEIRKKVLKIYNKREDDFPSLSEYNDFLEEIEEIVFNLTNNVDLENTKRKMELYQKDNKEVIQKNKIKLTREQEELEEAL
>tr|A0A663ESA1|A0A663ESA1_AQUCH/64-151 [subseq from] MNAT1 component of CDK activating kinase OS=Aquila chrysaetos chrysaetos OX=223781 GN=MNAT1 PE=4 SV=1
EDPAVDKEVEIRKKVLKIYNKREDDFPSLSEYNDFLEEIEEIVFNLTNNVDLENTKRKMELYQKDNKEVIQKNKIKLTREQEELEEAL
>tr|A0A7K6WF12|A0A7K6WF12_STECA/34-121 [subseq from] MAT1 factor (Fragment) OS=Steatornis caripensis OX=48435 GN=Mnat1 PE=4 SV=1
EDPAVDKEVEIRKKVLKIYNKREDDFPSLSEYNDFLEEIEEIVFNLTNNVDLENTKRKMELYQKDNKEVIQKNKIKLTREQEELEEAL
>tr|A0A7K6YPZ3|A0A7K6YPZ3_ALCTO/34-121 [subseq from] MAT1 factor (Fragment) OS=Alca torda OX=28689 GN=Mnat1 PE=4 SV=1
EDPAVDKEVEIRKKVLKIYNKREDDFPSLSEYNDFLEEIEEIVFNLTNNVDLENTKRKMELYQKDNKEVIQKNKIKLTREQEELEEAL
>tr|A0A7K9VJ77|A0A7K9VJ77_ANSSE/34-121 [subseq from] MAT1 factor (Fragment) OS=Anseranas semipalmata OX=8851 GN=Mnat1 PE=4 SV=1
EDPAVDKEVEIRKKVLKIYNKREDDFPSLSEYNDFLEEIEEIVFNLTNNVDLENTKRKMELYQKDNKEVIQKNKIKLTREQEELEEAL
>tr|A0A7K9XNQ1|A0A7K9XNQ1_9GRUI/34-121 [subseq from] MAT1 factor (Fragment) OS=Psophia crepitans OX=54359 GN=Mnat1 PE=4 SV=1
EDPAVDKEVEIRKKVLKIYNKREDDFPSLSEYNDFLEEIEEIVFNLTNNVDLENTKRKMELYQKDNKEVIQKNKIKLTREQEELEEAL
>tr|A0A7L0AXG4|A0A7L0AXG4_9AVES/34-121 [subseq from] MAT1 factor (Fragment) OS=Ciconia maguari OX=52777 GN=Mnat1 PE=4 SV=1
EDPAVDKEVEIRKKVLKIYNKREDDFPSLSEYNDFLEEIEEIVFNLTNNVDLENTKRKMELYQKDNKEVIQKNKIKLTREQEELEEAL
>tr|A0A7L0BKB0|A0A7L0BKB0_9AVES/34-121 [subseq from] MAT1 factor (Fragment) OS=Spizaetus tyrannus OX=252798 GN=Mnat1 PE=4 SV=1
EDPAVDKEVEIRKKVLKIYNKREDDFPSLSEYNDFLEEIEEIVFNLTNNVDLENTKRKMELYQKDNKEVIQKNKIKLTREQEELEEAL
>tr|A0A7L1KR03|A0A7L1KR03_HIMHI/34-121 [subseq from] MAT1 factor (Fragment) OS=Himantopus himantopus OX=225398 GN=Mnat1 PE=4 SV=1
EDPAVDKEVEIRKKVLKIYNKREDDFPSLSEYNDFLEEIEEIVFNLTNNVDLENTKRKMELYQKDNKEVIQKNKIKLTREQEELEEAL
>tr|A0A7L2WML0|A0A7L2WML0_PANHA/34-121 [subseq from] MAT1 factor (Fragment) OS=Pandion haliaetus OX=56262 GN=Mnat1 PE=4 SV=1
EDPAVDKEVEIRKKVLKIYNKREDDFPSLSEYNDFLEEIEEIVFNLTNNVDLENTKRKMELYQKDNKEVIQKNKIKLTREQEELEEAL
>tr|A0A850WD10|A0A850WD10_FREMA/34-121 [subseq from] MAT1 factor (Fragment) OS=Fregata magnificens OX=37042 GN=Mnat1 PE=4 SV=1
EDPAVDKEVEIRKKVLKIYNKREDDFPSLSEYNDFLEEIEEIVFNLTNNVDLENTKRKMELYQKDNKEVIQKNKIKLTREQEELEEAL
>tr|A0A851A2H2|A0A851A2H2_SULDA/34-121 [subseq from] MAT1 factor (Fragment) OS=Sula dactylatra OX=56068 GN=Mnat1 PE=4 SV=1
EDPAVDKEVEIRKKVLKIYNKREDDFPSLSEYNDFLEEIEEIVFNLTNNVDLENTKRKMELYQKDNKEVIQKNKIKLTREQEELEEAL
>tr|A0A851PYI0|A0A851PYI0_ANHAN/34-121 [subseq from] MAT1 factor (Fragment) OS=Anhinga anhinga OX=56067 GN=Mnat1 PE=4 SV=1
EDPAVDKEVEIRKKVLKIYNKREDDFPSLSEYNDFLEEIEEIVFNLTNNVDLENTKRKMELYQKDNKEVIQKNKIKLTREQEELEEAL
>tr|A0A7L4G4M8|A0A7L4G4M8_9COLU/34-121 [subseq from] MAT1 factor (Fragment) OS=Alopecoenas beccarii OX=262131 GN=Mnat1 PE=4 SV=1
EDPAVDKEVEIRKKVLKIYNKREDDFPSLTEYNDFLEEIEEIVFNLTNNVDLENTKRKMELYQKDNKEVIQKNKIKLTREQEELEEAL
>tr|A0A094L7N0|A0A094L7N0_PODCR/54-141 [subseq from] CDK-activating kinase assembly factor MAT1 (Fragment) OS=Podiceps cristatus OX=345573 GN=N338_12693 PE=4 SV=1
EDPAVDKEVEIRKKVLKIYNKREDDFPSLSEYNDFLEEIEEIVFNLTNNVDLENTKRKMELYQKDNKEVIQKNKIKLTREQEELEEAL
>tr|A0A2I0MPY2|A0A2I0MPY2_COLLI/42-129 [subseq from] MNAT CDK-activating kinase assembly factor 1 (Fragment) OS=Columba livia OX=8932 GN=MNAT1 PE=4 SV=1
EDPAVDKEVEIRKKVLKIYNKREDDFPSLTEYNDFLEEIEEIVFNLTNNVDLENTKRKMELYQKDNKEVIQKNKIKLTREQEELEEAL
>tr|A0A2I0TSS6|A0A2I0TSS6_LIMLA/64-151 [subseq from] Cdk-activating kinase assembly factor mat1 OS=Limosa lapponica baueri OX=1758121 GN=llap_12854 PE=4 SV=1
EDPAVDKEVDIRKKVLKIYNKREDDFPSLSEYNDFLEEIEEIVFNLTNNVDLENTKRKMELYQKDNKEVIQKNKIKLTREQEELEEAL
>tr|A0A7K6N376|A0A7K6N376_PEDTO/34-121 [subseq from] MAT1 factor (Fragment) OS=Pedionomus torquatus OX=227192 GN=Mnat1 PE=4 SV=1
EDPAVDKEVDIRKKVLKIYNKREDDFPSLSEYNDFLEEIEEIVFNLTNNVDLENTKKKMELYQKDNKEVIQKNKIKLTREQEELEEAL
>tr|A0A7K9TKY1|A0A7K9TKY1_9AVES/34-121 [subseq from] MAT1 factor (Fragment) OS=Chloroceryle aenea OX=176938 GN=Mnat1 PE=4 SV=1
EDPAVDKEVEIRKKVLKIYNKREDDFPSLSEYNDFLEEIEEIVFNLTNNVDLENTKRKMDLYQKDNKEVIQKNKLKLTREQEELEEAL
>tr|A0A7L2YK82|A0A7L2YK82_JACJC/34-121 [subseq from] MAT1 factor (Fragment) OS=Jacana jacana OX=54508 GN=Mnat1 PE=4 SV=1
EDPAVDKEVDIRKKVLKIYNKREDDFPSLSEYNDFLEEIEEIVFNLTNNVDLENTKKKMELYQKDNKEVIQKNKIKLTREQEELEEAL
>tr|A0A663ER74|A0A663ER74_AQUCH/64-151 [subseq from] CDK-activating kinase assembly factor MAT1 OS=Aquila chrysaetos chrysaetos OX=223781 GN=MNAT1 PE=4 SV=1
EDPAVDKEVEIRKKVLKIYNKREDDFPSLSEYNDFLEEIEEIVFNLTNNVDLENTKRKMELYQKDNKEVIQKNKIKLTREQEELEEAL
>tr|A0A7K4SRE5|A0A7K4SRE5_9CHAR/64-151 [subseq from] MAT1 factor (Fragment) OS=Burhinus bistriatus OX=240201 GN=Mnat1 PE=4 SV=1
EDPAVDKEVEIRKKVLKIYNKREDDFPSLSEYNDFLEEIEEIVFNLTNNVDLENTKRKMELYQKDNKEVIQKNKIKLTREQEELEEAL
>tr|A0A7K5NME7|A0A7K5NME7_CHRMC/64-151 [subseq from] MAT1 factor (Fragment) OS=Chroicocephalus maculipennis OX=287016 GN=Mnat1 PE=4 SV=1
EDPAVDKEVEIRKKVLKIYNKREDDFPSLSEYNDFLEEIEEIVFNLTNNVDLENTKRKMELYQKDNKEVIQKNKIKLTREQEELEEAL
>tr|A0A7K7NF15|A0A7K7NF15_HALAL/64-151 [subseq from] MAT1 factor (Fragment) OS=Haliaeetus albicilla OX=8969 GN=Mnat1 PE=4 SV=1
EDPAVDKEVEIRKKVLKIYNKREDDFPSLSEYNDFLEEIEEIVFNLTNNVDLENTKRKMELYQKDNKEVIQKNKIKLTREQEELEEAL
>tr|A0A7K8K130|A0A7K8K130_9GRUI/64-151 [subseq from] MAT1 factor (Fragment) OS=Lophotis ruficrista OX=172689 GN=Mnat1 PE=4 SV=1
EDPAVDKEVEIRKKVLKIYNKREDDFPSLSEYNDFLEEIEEIVFNLTNNVDLENTKRKMELYQKDNKEVIQKNKIKLTREQEELEEAL
>tr|A0A7K9FEK5|A0A7K9FEK5_STEPR/64-151 [subseq from] MAT1 factor (Fragment) OS=Stercorarius parasiticus OX=54059 GN=Mnat1 PE=4 SV=1
EDPAVDKEVEIRKKVLKIYNKREDDFPSLSEYNDFLEEIEEIVFNLTNNVDLENTKRKMELYQKDNKEVIQKNKIKLTREQEELEEAL
>tr|A0A7L0T3W9|A0A7L0T3W9_PODPO/64-151 [subseq from] MAT1 factor (Fragment) OS=Podilymbus podiceps OX=9252 GN=Mnat1 PE=4 SV=1
EDPAVDKEVEIRKKVLKIYNKREDDFPSLSEYNDFLEEIEEIVFNLTNNVDLENTKRKMELYQKDNKEVIQKNKIKLTREQEELEEAL
>tr|A0A7L1K8U2|A0A7L1K8U2_RYNNI/64-151 [subseq from] MAT1 factor (Fragment) OS=Rynchops niger OX=227184 GN=Mnat1 PE=4 SV=1
EDPAVDKEVEIRKKVLKIYNKREDDFPSLSEYNDFLEEIEEIVFNLTNNVDLENTKRKMELYQKDNKEVIQKNKIKLTREQEELEEAL
>tr|A0A7L1SQI9|A0A7L1SQI9_ARAGA/64-151 [subseq from] MAT1 factor (Fragment) OS=Aramus guarauna OX=54356 GN=Mnat1 PE=4 SV=1
EDPAVDKEVEIRKKVLKIYNKREDDFPSLSEYNDFLEEIEEIVFNLTNNVDLENTKRKMELYQKDNKEVIQKNKIKLTREQEELEEAL
>tr|A0A7L2W1E9|A0A7L2W1E9_9AVES/64-151 [subseq from] MAT1 factor (Fragment) OS=Brachypteracias leptosomus OX=135165 GN=Mnat1 PE=4 SV=1
EDPAVDKEVEIRKKVLKIYNKREDDFPSLSEYNDFLEEIEEIVFNLTNNVDLENTKRKMELYQKDNKEVIQKNKIKLTREQEELEEAL
>tr|A0A7L3CI00|A0A7L3CI00_PELUR/64-151 [subseq from] MAT1 factor (Fragment) OS=Pelecanoides urinatrix OX=37079 GN=Mnat1 PE=4 SV=1
EDPAVDKEVEIRKKVLKIYNKREDDFPSLSEYNDFLEEIEEIVFNLTNNVDLENTKRKMELYQKDNKEVIQKNKIKLTREQEELEEAL
>tr|A0A7L3S6H3|A0A7L3S6H3_CEPGR/64-151 [subseq from] MAT1 factor (Fragment) OS=Cepphus grylle OX=28697 GN=Mnat1 PE=4 SV=1
EDPAVDKEVEIRKKVLKIYNKREDDFPSLSEYNDFLEEIEEIVFNLTNNVDLENTKRKMELYQKDNKEVIQKNKIKLTREQEELEEAL
>tr|A0A7L3T466|A0A7L3T466_RISTR/64-151 [subseq from] MAT1 factor (Fragment) OS=Rissa tridactyla OX=75485 GN=Mnat1 PE=4 SV=1
EDPAVDKEVEIRKKVLKIYNKREDDFPSLSEYNDFLEEIEEIVFNLTNNVDLENTKRKMELYQKDNKEVIQKNKIKLTREQEELEEAL
>tr|A0A7L3TKK5|A0A7L3TKK5_URIAL/64-151 [subseq from] MAT1 factor (Fragment) OS=Uria aalge OX=13746 GN=Mnat1 PE=4 SV=1
EDPAVDKEVEIRKKVLKIYNKREDDFPSLSEYNDFLEEIEEIVFNLTNNVDLENTKRKMELYQKDNKEVIQKNKIKLTREQEELEEAL
>tr|A0A7L4LRC4|A0A7L4LRC4_GLAPT/64-151 [subseq from] MAT1 factor (Fragment) OS=Glareola pratincola OX=43316 GN=Mnat1 PE=4 SV=1
EDPAVDKEVEIRKKVLKIYNKREDDFPSLSEYNDFLEEIEEIVFNLTNNVDLENTKRKMELYQKDNKEVIQKNKIKLTREQEELEEAL
>tr|A0A850TS07|A0A850TS07_GRUAM/64-151 [subseq from] MAT1 factor (Fragment) OS=Grus americana OX=9117 GN=Mnat1 PE=4 SV=1
EDPAVDKEVEIRKKVLKIYNKREDDFPSLSEYNDFLEEIEEIVFNLTNNVDLENTKRKMELYQKDNKEVIQKNKIKLTREQEELEEAL
>tr|A0A851P4P9|A0A851P4P9_9GALL/64-151 [subseq from] MAT1 factor (Fragment) OS=Penelope pileata OX=1118817 GN=Mnat1 PE=4 SV=1
EDPAVDKEVEIRKKVLKIYNKREDDFPSLSEYNDFLEEIEEIVFNLTNNVDLENTKRKMELYQKDNKEVIQKNKIKLTREQEELEEAL
>tr|A0A091MS53|A0A091MS53_9PASS/34-121 [subseq from] CDK-activating kinase assembly factor MAT1 (Fragment) OS=Acanthisitta chloris OX=57068 GN=N310_01622 PE=4 SV=1
EDPAVDKEVEIRKKVLKIYNKREEDFPTLDEYNDFLEEIEEIVFNLTNNMDLENTKKKMELYQKDNKEVIQKNKLKLTREQEELEEAL
>tr|A0A1V4KAG9|A0A1V4KAG9_PATFA/64-151 [subseq from] CDK-activating kinase assembly factor MAT1 OS=Patagioenas fasciata monilis OX=372326 GN=MNAT1 PE=4 SV=1
EDPAVDKEVEIRKKVLKIYNKREDDFPSLTEYNDFLEEIEEIVFNLTNNVDLENTKRKMELYQKDNKEVIQKNKIKLTREQEELEEAL
>tr|A0A7K6SX38|A0A7K6SX38_CALNI/64-151 [subseq from] MAT1 factor (Fragment) OS=Caloenas nicobarica OX=187106 GN=Mnat1 PE=4 SV=1
EDPAVDKEVEIRKKVLKIYNKREDDFPSLTEYNDFLEEIEEIVFNLTNNVDLENTKRKMELYQKDNKEVIQKNKIKLTREQEELEEAL
>tr|A0A7L0TYS5|A0A7L0TYS5_CHOAC/64-151 [subseq from] MAT1 factor (Fragment) OS=Chordeiles acutipennis OX=118183 GN=Mnat1 PE=4 SV=1
EDPAVDKEVEIRKKVLKIYNKREDDFPSLSEYNDFLEEIEEIVFNLTNNVDLENTKRRMELYQKDNKEVIQKNKLKLTREQEELEEAL
>tr|A0A7L0WPS2|A0A7L0WPS2_ALELA/34-121 [subseq from] MAT1 factor (Fragment) OS=Alectura lathami OX=81907 GN=Mnat1 PE=4 SV=1
DDPAVDKEVEIRKKVLKIYNKREEDFPSLSEYNDFLEEIEEIVFNLTNNMDLENTKRKMELYQKDNKEVIQKNKIKLTREQEELEEAL
>tr|A0A7L3ENR9|A0A7L3ENR9_9PASS/64-151 [subseq from] MAT1 factor (Fragment) OS=Chaetops frenatus OX=221966 GN=Mnat1 PE=4 SV=1
EDPAVDKEVEIRKKVLKIYNKREEDFPTLDEYNDFLEEIEGIVFNLTNNVDLENTKKKMELYQKDNKEVIQKNKLKLTREQEELEEAL
>tr|A0A091U9P8|A0A091U9P8_PHORB/34-121 [subseq from] CDK-activating kinase assembly factor MAT1 (Fragment) OS=Phoenicopterus ruber ruber OX=9218 GN=N337_13430 PE=4 SV=1
EDPAVDKEVEIRKKVLKIYNKREDDFPSLSEYNDFLEEIEEIVFNLTNNVDLENTKRKMEMYQKDNKEVIQKNKIKLTREQEELEEAL
>tr|A0A093JK18|A0A093JK18_STRCA/34-121 [subseq from] CDK-activating kinase assembly factor MAT1 (Fragment) OS=Struthio camelus australis OX=441894 GN=N308_13305 PE=4 SV=1
EDPAVDKEVEIRKKVLKIYNKREDDFPSLSEYNDFLEEIEEIVFNLTNNVDLENTKRKMEMYQKDNKEVIQKNKIKLTREQEELEEAL
>tr|A0A7K8PCP1|A0A7K8PCP1_COCCO/64-151 [subseq from] MAT1 factor (Fragment) OS=Cochlearius cochlearius OX=110676 GN=Mnat1 PE=4 SV=1
EDPAVDKEVEIRKKVLKIYNKREDDFPSLNEYNDFLEEIEEIVFNLTNNVDLENTKRKMELYQKDNKEVIQKNKIKLTREQEELEEAL
>tr|A0A7L0E9K8|A0A7L0E9K8_TROML/64-151 [subseq from] MAT1 factor (Fragment) OS=Trogon melanurus OX=56311 GN=Mnat1 PE=4 SV=1
EDPAVDKEVEIRKKVLKIYNKREDDFPSLNEYNDFLEEIEEIVFNLTNNVDLENTKRKMELYQKDNKEVIQKNKIKLTREQEELEEAL
>tr|A0A2K5CC61|A0A2K5CC61_AOTNA/64-145 [subseq from] MNAT1 component of CDK activating kinase OS=Aotus nancymaae OX=37293 GN=MNAT1 PE=4 SV=1
EDPTVDKEVEIRKKVLKIYNKREEDFPSLREYNDFLEEVEEIVFNLTNNVDLDNTKKKMEIYQKENKDVIQKNKLKLVEEQL------
>tr|A0A851YWB4|A0A851YWB4_9AVES/64-151 [subseq from] MAT1 factor (Fragment) OS=Halcyon senegalensis OX=342381 GN=Mnat1 PE=4 SV=1
EDPAVDKEVEIRKKVLKIYNKREDDFPSLSEYNDFLEEIEEIVFNLTNNVDLENTKRKMDLYQKDNKEVIQKNKLKLTREQEELEEAL
>tr|A0A663ER67|A0A663ER67_AQUCH/93-180 [subseq from] MNAT1 component of CDK activating kinase OS=Aquila chrysaetos chrysaetos OX=223781 GN=MNAT1 PE=4 SV=1
EDPAVDKEVEIRKKVLKIYNKREDDFPSLSEYNDFLEEIEEIVFNLTNNVDLENTKRKMELYQKDNKEVIQKNKIKLTREQEELEEAL
>tr|A0A7L0I4H6|A0A7L0I4H6_AREIN/34-121 [subseq from] MAT1 factor (Fragment) OS=Arenaria interpres OX=54971 GN=Mnat1 PE=4 SV=1
EDPAVDKEVDIRKKVLKIYNKREDDFPSLSEYNDFLEEIEEIVFNLTNNVDLENTKRKMELYQKDNKEVIQKNKIKLTREQEELEEAL
>tr|A0A852L5H5|A0A852L5H5_UROIN/34-121 [subseq from] MAT1 factor (Fragment) OS=Urocolius indicus OX=458196 GN=Mnat1 PE=4 SV=1
EDPAVDKEVEIRKKVLKIYNKREDDFASLREYNDFLEEIEEIVFNLTNNVDLENTKRKMELYQKDNKEVIQKNKIKLTREQEELEEAL
>tr|A0A2K5CBY7|A0A2K5CBY7_AOTNA/64-145 [subseq from] CDK-activating kinase assembly factor MAT1 OS=Aotus nancymaae OX=37293 GN=MNAT1 PE=4 SV=1
EDPTVDKEVEIRKKVLKIYNKREEDFPSLREYNDFLEEVEEIVFNLTNNVDLDNTKKKMEIYQKENKDVIQKNKLKLVEEQL------
>tr|A0A7L0GXL9|A0A7L0GXL9_HERCA/64-151 [subseq from] MAT1 factor (Fragment) OS=Herpetotheres cachinnans OX=56343 GN=Mnat1 PE=4 SV=1
EDPAIDKEVEIRKKVLKIYNKREDDFPSLSEYNDFLEEIEEIVFNLTNNVDLENTKRKMELYQKDNKEVIQKNKIKLTREQEELEEAL
>tr|A0A7K8NEZ6|A0A7K8NEZ6_CASCA/34-121 [subseq from] MAT1 factor (Fragment) OS=Casuarius casuarius OX=8787 GN=Mnat1 PE=4 SV=1
EDPAIDKEVEIRKKVLKIYNKREDDFPSLSEYNDFLEEIEEIVFNLTNNVDLENTKRKMEMYQKDNKEVIQKNKIKLTREQEELEEAL
>tr|A0A7K9AZU1|A0A7K9AZU1_DRONO/34-121 [subseq from] MAT1 factor (Fragment) OS=Dromaius novaehollandiae OX=8790 GN=Mnat1 PE=4 SV=1
EDPAIDKEVEIRKKVLKIYNKREDDFPSLSEYNDFLEEIEEIVFNLTNNVDLENTKRKMEMYQKDNKEVIQKNKIKLTREQEELEEAL
>tr|A0A669R1R7|A0A669R1R7_PHACC/64-151 [subseq from] CDK-activating kinase assembly factor MAT1 OS=Phasianus colchicus OX=9054 PE=4 SV=1
DDPAVDKEVEIRKKVLKIYNKREDDFPSLSEYNDFLEEIEEIVFNLTNNVDLENTKRKMELYQKDNKEVIQKNKIKLTREQEELEEAL
>tr|E1BVP0|E1BVP0_CHICK/64-151 [subseq from] CDK-activating kinase assembly factor MAT1 OS=Gallus gallus OX=9031 GN=MNAT1 PE=4 SV=3
DDPAVDKEVEIRKKVLKIYNKREDDFPSLSEYNDFLEEIEEIVFNLTNNVDLENTKRKMELYQKDNKEVIQKNKIKLTREQEELEEAL
>tr|G1NLE9|G1NLE9_MELGA/64-151 [subseq from] MNAT1 component of CDK activating kinase OS=Meleagris gallopavo OX=9103 GN=MNAT1 PE=4 SV=3
DDPAVDKEVEIRKKVLKIYNKREDDFPSLSEYNDFLEEIEEIVFNLTNNVDLENTKRKMELYQKDNKEVIQKNKIKLTREQEELEEAL
>tr|A0A099YYD2|A0A099YYD2_TINGU/34-121 [subseq from] CDK-activating kinase assembly factor MAT1 (Fragment) OS=Tinamus guttatus OX=94827 GN=N309_03790 PE=4 SV=1
EDPAIDKEVEIRKKVLKIYNKREDDFPSLNEYNDFLEEIEEIVFNLTNNVDLENTKRKMEMYQKDNKEVIQKNKIKLTREQEELEEAL
>tr|A0A7K4K4Z2|A0A7K4K4Z2_9AVES/34-121 [subseq from] MAT1 factor (Fragment) OS=Crypturellus soui OX=458187 GN=Mnat1 PE=4 SV=1
EDPAIDKEVEIRKKVLKIYNKREDDFPSLNEYNDFLEEIEEIVFNLTNNVDLENTKRKMEMYQKDNKEVIQKNKIKLTREQEELEEAL
>tr|A0A7K6ZG60|A0A7K6ZG60_9AVES/34-121 [subseq from] MAT1 factor (Fragment) OS=Nothoprocta pentlandii OX=2585814 GN=Mnat1 PE=4 SV=1
EDPAIDKEVEIRKKVLKIYNKREDDFPSLNEYNDFLEEIEEIVFNLTNNVDLENTKRKMEMYQKDNKEVIQKNKIKLTREQEELEEAL
>tr|A0A7K7AUA9|A0A7K7AUA9_9AVES/34-121 [subseq from] MAT1 factor (Fragment) OS=Nothoprocta ornata OX=83376 GN=Mnat1 PE=4 SV=1
EDPAIDKEVEIRKKVLKIYNKREDDFPSLNEYNDFLEEIEEIVFNLTNNVDLENTKRKMEMYQKDNKEVIQKNKIKLTREQEELEEAL
>tr|A0A7K6TML5|A0A7K6TML5_9AVES/34-121 [subseq from] MAT1 factor (Fragment) OS=Aegotheles bennettii OX=48278 GN=Mnat1 PE=4 SV=1
EDPAVDKEVEIRKKVLKIYNKREDDFPSLSEYNDFLEEIEEIVFNLTNNVDLENTKRKMELYQRDNKEVIQKNKIKLTREQEELEEAL
>tr|A0A851XIW1|A0A851XIW1_EOLRO/64-151 [subseq from] MAT1 factor (Fragment) OS=Eolophus roseicapilla OX=176039 GN=Mnat1 PE=4 SV=1
EDPAIDKEVEIRKKVLKIYNKREDDFPSLSEYNDFLEEIEEIVYNLTNNVDLENTKKKMELYQKDNKEVIQKNKIKLTREQEELEEAL
>tr|A0A7L3JCI8|A0A7L3JCI8_THACH/34-121 [subseq from] MAT1 factor (Fragment) OS=Thalassarche chlororhynchos OX=54017 GN=Mnat1 PE=4 SV=1
EDPAVDKEVEIRKKVLKIYNKREDDFPSLSEYNDFLEEIEEIVFNLTNNVDVENTKRKMELYQKDNKEVIQKNKIKLTREQEELEEAL
>sp|P51951|MAT1_XENLA/64-151 [subseq from] CDK-activating kinase assembly factor MAT1 OS=Xenopus laevis OX=8355 GN=mnat1 PE=2 SV=1
EDPTIDKEVEIRKKILKIYNKREEDFPSLREYNDFLEEIEEIVLNLTNNVDLDNTRRKIDMYQKENKDTIQRNKIKMTREQEELEEAL
>tr|A0A1L8FAA7|A0A1L8FAA7_XENLA/64-151 [subseq from] CDK-activating kinase assembly factor MAT1 OS=Xenopus laevis OX=8355 GN=mnat1.L PE=1 SV=1
EDPTIDKEVEIRKKILKIYNKREEDFPSLREYNDFLEEIEEIVLNLTNNVDLDNTRRKIDMYQKENKDTIQRNKIKMTREQEELEEAL
>tr|A0A7K6KLG2|A0A7K6KLG2_9PASE/64-151 [subseq from] MAT1 factor (Fragment) OS=Oreocharis arfaki OX=979223 GN=Mnat1 PE=4 SV=1
EDPAVDKEVEIRKKVLKIYNKREEDFPTLDEYNNFLEEIEEIVFNLTNNVDLENTKKKMELYQKDNKEVIQKNKLKLTREQEELEEAL
>tr|A0A7K5K9S6|A0A7K5K9S6_9TYRA/34-121 [subseq from] MAT1 factor (Fragment) OS=Mionectes macconnelli OX=254557 GN=Mnat1 PE=4 SV=1
EDPAVDKEVEIRKKVLKIYNKREEDFPTLDEYNDFLEEIEEIVYNLTNNVDLENTKKKMELYQKDNKEVIQKNKLKLTREQEELEEAL
>tr|A0A093CP99|A0A093CP99_TAUER/34-121 [subseq from] CDK-activating kinase assembly factor MAT1 (Fragment) OS=Tauraco erythrolophus OX=121530 GN=N340_03362 PE=4 SV=1
EDPAVDKEVEIRKKVLKIYNKREDDFPSLSEYNNFLEEIEEIVFNLTNNVDLENTKRKMELYQKDNKEVIQKNKIKLTREQEELEEAL
>tr|A0A7K5HM08|A0A7K5HM08_CROSL/34-121 [subseq from] MAT1 factor (Fragment) OS=Crotophaga sulcirostris OX=33598 GN=Mnat1 PE=4 SV=1
DDPAVDKEVEIRKKVLKIYNKREDDFPSLKEYNDFLQEIEEIVFNLTNNVDVENTKKKMELYQKDNKEVIQKNKIKLTREQEELEEAL
>tr|A0A7L0D9R5|A0A7L0D9R5_9CHAR/64-151 [subseq from] MAT1 factor (Fragment) OS=Rostratula benghalensis OX=118793 GN=Mnat1 PE=4 SV=1
EDPAVDKEVDIRKKVLKIYNKREDDFPSLSEYNDFLEEIEEIVFNLTNNVDLENTKRKMELYQKDNKEVIQKNKIKLTREQEELEEAL
>tr|A0A7L1XPH8|A0A7L1XPH8_9AVES/64-151 [subseq from] MAT1 factor (Fragment) OS=Thinocorus orbignyianus OX=161742 GN=Mnat1 PE=4 SV=1
EDPAVDKEVDIRKKVLKIYNKREDDFPSLSEYNDFLEEIEEIVFNLTNNVDLENTKRKMELYQKDNKEVIQKNKIKLTREQEELEEAL
>tr|A0A7L4B015|A0A7L4B015_9CHAR/64-151 [subseq from] MAT1 factor (Fragment) OS=Phaetusa simplex OX=297813 GN=Mnat1 PE=4 SV=1
EDPAVDKEVEIRKKVLKIYNKREDDFPTLSEYNDFLEEIEEIVFNLTNNVDLENTKRKMELYQKDNKEVIQKNKIKLTREQEELEEAL
>tr|A0A4D9DMV7|A0A4D9DMV7_9SAUR/64-151 [subseq from] CDK-activating kinase assembly factor MAT1 OS=Platysternon megacephalum OX=55544 GN=DR999_PMT19523 PE=4 SV=1
EDPAIDKEVEIRKKVLKVYNKREDDFPSLTEYNDFLEEVEEIVFNLTNNVDLENTKKKMDMYQKDNKEVIQKNKIKLTREQEELEEAL
>tr|A0A674JXJ6|A0A674JXJ6_TERCA/64-151 [subseq from] CDK-activating kinase assembly factor MAT1 OS=Terrapene carolina triunguis OX=2587831 GN=MNAT1 PE=4 SV=1
EDPAIDKEVEIRKKVLKVYNKREDDFPSLTEYNDFLEEVEEIVFNLTNNVDLENTKKKMDMYQKDNKEVIQKNKIKLTREQEELEEAL
>tr|A0A803XXJ4|A0A803XXJ4_MELGA/64-151 [subseq from] MNAT1 component of CDK activating kinase OS=Meleagris gallopavo OX=9103 GN=MNAT1 PE=4 SV=1
DDPAVDKEVEIRKKVLKIYNKREDDFPSLSEYNDFLEEIEEIVFNLTNNVDLENTKRKMELYQKDNKEVIQKNKIKLTREQEELEEAL
>tr|A0A093CNJ2|A0A093CNJ2_9AVES/34-121 [subseq from] CDK-activating kinase assembly factor MAT1 (Fragment) OS=Pterocles gutturalis OX=240206 GN=N339_03566 PE=4 SV=1
EDPAVDKEVEIRKKVLKIYNKREDDFPSLSDYNDFLEEIEEIVFNLTNNVDVENTKKKMELYQKDNKEVIQKNKIKLTREQEELEEAL
>tr|A0A7K5WJ11|A0A7K5WJ11_9SYLV/62-149 [subseq from] MAT1 factor (Fragment) OS=Hylia prasina OX=208073 GN=Mnat1 PE=4 SV=1
EDPAVDKEVEIRKKVLKIYKKREEDFPTLDEYNDFLEEIEEIVFNLTNNVDLENTKKKMELYQKDNKEVIQKNKLKLTREQEELEEAL
>tr|A0A402FLH8|A0A402FLH8_9SAUR/64-151 [subseq from] CDK-activating kinase assembly factor MAT1 OS=Paroedura picta OX=143630 GN=parPi_0019847 PE=4 SV=1
EDPTVDKEVEIRKKVLKIYNKREDDFPGLREYNDFLEEVEEIVFNLTNNIDLENTKKKMETYQKENKEDIQKNKIKLSREQEELEEAL
>tr|A0A6P7YZ54|A0A6P7YZ54_9AMPH/64-151 [subseq from] CDK-activating kinase assembly factor MAT1 isoform X2 OS=Microcaecilia unicolor OX=1415580 GN=MNAT1 PE=4 SV=1
EDPTVDKEVEIRKKVLKIYNKREEDFFSLEEYNDFLEDIEEIVFNLTNNVDVENTKKKMELYQKDNKDVIQKNKIKLTREQEELEEAL
>tr|A0A7K8SNX9|A0A7K8SNX9_9AVES/64-151 [subseq from] MAT1 factor (Fragment) OS=Nyctibius bracteatus OX=48426 GN=Mnat1 PE=4 SV=1
EDPAVDKEVEIRKKVLKIYNKREDDFPSLSEYNDFLEEIEEIVFNLTNNVDVENTKRKMELYQKDNKEVIQKNKIKLTREQEELEEAL
>tr|A0A7K9MER8|A0A7K9MER8_OCETE/64-151 [subseq from] MAT1 factor (Fragment) OS=Oceanodroma tethys OX=79633 GN=Mnat1 PE=4 SV=1
EDPAVDKEVEIRKKVLKIYNKREDDFPSLSEYNDFLEEIEEIVFNLTNNVDVENTKRKMELYQKDNKEVIQKNKIKLTREQEELEEAL
>tr|A0A7L2G9I0|A0A7L2G9I0_NYCGR/64-151 [subseq from] MAT1 factor (Fragment) OS=Nyctibius grandis OX=48427 GN=Mnat1 PE=4 SV=1
EDPAVDKEVEIRKKVLKIYNKREDDFPSLSEYNDFLEEIEEIVFNLTNNVDVENTKRKMELYQKDNKEVIQKNKIKLTREQEELEEAL
>tr|A0A7K5YDU5|A0A7K5YDU5_9AVES/64-151 [subseq from] MAT1 factor (Fragment) OS=Pterocles burchelli OX=2585816 GN=Mnat1 PE=4 SV=1
EDPAVDKEVEIRKKVLKIYNKREDDFPSLSDYNDFLEEIEEIVFNLTNNVDVENTKKKMELYQKDNKEVIQKNKIKLTREQEELEEAL
>tr|A0A341C5F6|A0A341C5F6_NEOAA/40-127 [subseq from] LOW QUALITY PROTEIN: CDK-activating kinase assembly factor MAT1-like OS=Neophocaena asiaeorientalis asiaeorientalis OX=1706337 GN=LOC112405086 PE=4 SV=1
EDPTVDXEVEIQKNVLKIYNKREEDFPSLREYNDFLEEVEEIVFNLTNNVDLDNTEKKMEIDQKENKDVIQKNKLKPTREQEELEEAL
>tr|A0A452IXV3|A0A452IXV3_9SAUR/64-151 [subseq from] CDK-activating kinase assembly factor MAT1 OS=Gopherus agassizii OX=38772 PE=4 SV=1
EDPAIDKEVEIRKKVLKVYNKREDDFPSLTEYNDFLEEVEEIVFNLTNNVDLENTRKKMDMYQKDNKEVIQKNKIKLTREQEELEEAL
>tr|H9GBL9|H9GBL9_ANOCA/64-151 [subseq from] CDK-activating kinase assembly factor MAT1 OS=Anolis carolinensis OX=28377 GN=MNAT1 PE=4 SV=2
EDPAVDKEVEIRKKVLKIYNKREDDFPSLMEYNDFLEEVEEIVFNLTNSIDLENTKKKMEMYQKENKEVIQKNKIKLSREQEELEEAL
>tr|A0A226MIF0|A0A226MIF0_CALSU/64-151 [subseq from] RING-type domain-containing protein OS=Callipepla squamata OX=9009 GN=ASZ78_015507 PE=4 SV=1
DDPAVDKEVEIRKKVLKIYNKREDDFPSLSEYNDFLEEIEEIVFNLTNNVDLENTKRKMELYQKDNKEVIQKNKIKLTREQKELEEAL
>tr|A0A6P7YSQ0|A0A6P7YSQ0_9AMPH/64-151 [subseq from] CDK-activating kinase assembly factor MAT1 OS=Microcaecilia unicolor OX=1415580 GN=MNAT1 PE=4 SV=1
EDPTVDKEVEIRKKVLKIYNKREEDFFSLEEYNDFLEDIEEIVFNLTNNVDVENTKKKMELYQKDNKDVIQKNKIKLTREQEELEEAL
>tr|A0A7K5FD95|A0A7K5FD95_PROAR/64-151 [subseq from] MAT1 factor (Fragment) OS=Probosciger aterrimus OX=141839 GN=Mnat1 PE=4 SV=1
EDPAIDKEVEIRKKVLKIYNKREDDFPSLSEYNDFLEEIEEIVYNLTNNVDLENTKRKMELYQKDNKEVIQKNKIKLTREQEELEEAL
>tr|A0A7K4ZTA8|A0A7K4ZTA8_9AVES/34-121 [subseq from] MAT1 factor (Fragment) OS=Centropus unirufus OX=1118519 GN=Mnat1 PE=4 SV=1
EDPAVDKEVEIRKKVLKIYNKREEDFASLKEYNDFLEEIEEIVFNLTNNVDVENTKKKMELYQKDNKEVIQKNKIKLTREQEELEEAL
>tr|A0A852M974|A0A852M974_9AVES/34-121 [subseq from] MAT1 factor (Fragment) OS=Centropus bengalensis OX=1463675 GN=Mnat1 PE=4 SV=1
EDPAVDKEVEIRKKVLKIYNKREEDFASLKEYNDFLEEIEEIVFNLTNNVDVENTKKKMELYQKDNKEVIQKNKIKLTREQEELEEAL
>tr|A0A452IXW8|A0A452IXW8_9SAUR/64-151 [subseq from] CDK-activating kinase assembly factor MAT1 OS=Gopherus agassizii OX=38772 PE=4 SV=1
EDPAIDKEVEIRKKVLKVYNKREDDFPSLTEYNDFLEEVEEIVFNLTNNVDLENTRKKMDMYQKDNKEVIQKNKIKLTREQEELEEAL
>tr|A0A7K5PC19|A0A7K5PC19_9CORV/64-151 [subseq from] MAT1 factor (Fragment) OS=Erythrocercus mccallii OX=107208 GN=Mnat1 PE=4 SV=1
EDPAVDKEVEIRKKVLKIYNKREEDFATLDEYNDFLEEIEEIVFNLTNNVDLENTKKKMELYQKDNKEVIQKNKLKLTREQEELEEAL
>tr|A0A091HHH9|A0A091HHH9_BUCRH/34-121 [subseq from] CDK-activating kinase assembly factor MAT1 (Fragment) OS=Buceros rhinoceros silvestris OX=175836 GN=N320_06976 PE=4 SV=1
EDPAVDKEVEIRKKVLKIYNKREEDFSSLSEYNDFLEEIEEIVFNLTNNVDLENTKRKMELYQKDNKEVIQKNKIKLTREQEELEEAL
>tr|A0A672U994|A0A672U994_STRHB/86-173 [subseq from] CDK-activating kinase assembly factor MAT1 OS=Strigops habroptila OX=2489341 GN=MNAT1 PE=4 SV=1
EDPAIDKEVEIRKKVLKIYNKREDDFPSLSEYNDFLEEIEEIVYNLTNNVDLENTKRKMELYQKDNKEVIQKNKIKLTREQEELEEAL
>tr|A0A643BME5|A0A643BME5_BALPH/64-107 [subseq from] RING-type domain-containing protein OS=Balaenoptera physalus OX=9770 GN=E2I00_017429 PE=4 SV=1
EDPTVDKEVEIRKKVLKIYNKREEDFPSLREYNDFLEEVEEIVS--------------------------------------------
>tr|A0A643BME5|A0A643BME5_BALPH/119-172 [subseq from] RING-type domain-containing protein OS=Balaenoptera physalus OX=9770 GN=E2I00_017429 PE=4 SV=1
----------------------------------YMCFFSDAVFNLTNNVDLDNTKKKMEIYQKENKDVIQKNKLKLTREQEELEEAL
>tr|A0A6J3R805|A0A6J3R805_TURTR/41-128 [subseq from] LOW QUALITY PROTEIN: CDK-activating kinase assembly factor MAT1-like OS=Tursiops truncatus OX=9739 GN=LOC101324213 PE=4 SV=1
EDPTVDXEIEIQKNVLKIYNKREEDFPSLREYNDFLEEVEEIVFNLTNNVDLDNTKKKMEIDQKENKDVIQKNKLKPTGEQEELEEAL
>tr|A0A7K5GQ44|A0A7K5GQ44_9AVES/64-151 [subseq from] MAT1 factor (Fragment) OS=Chunga burmeisteri OX=1352770 GN=Mnat1 PE=4 SV=1
EDPAVDKEVEIRKKVLKIYNKREDDFPSLSEYNNFLEEIEEIVFNLTNNVDLENTKRKMELYQKDNKEVIQKNKIKLTREQEELEEAL
>tr|A0A7K6QET0|A0A7K6QET0_9PASS/64-151 [subseq from] MAT1 factor (Fragment) OS=Climacteris rufus OX=47695 GN=Mnat1 PE=4 SV=1
EDPAVDKEVEIRKKVLKIYNKREEDFSTLDEYNDFLEEIEEIVFNLTNNVDLENTKKKMELYQKDNKEVIQKNKLKLTREQEELEEAL
>tr|A0A7K8IJ61|A0A7K8IJ61_9PASS/64-151 [subseq from] MAT1 factor (Fragment) OS=Chaetorhynchus papuensis OX=254446 GN=Mnat1 PE=4 SV=1
EDPAVDKEVEIRKKVLKIYNKREEDFSTLDEYNDFLEEIEEIVFNLTNNVDLENTKKKMELYQKDNKEVIQKNKLKLTREQEELEEAL
>tr|A0A7L0FB43|A0A7L0FB43_CORCN/64-151 [subseq from] MAT1 factor (Fragment) OS=Corythaixoides concolor OX=103956 GN=Mnat1 PE=4 SV=1
EDPAVDKEVEIRKKVLKIYNKREDDFPSLSEYNNFLEEIEEIVFNLTNNVDLENTKRKMELYQKDNKEVIQKNKIKLTREQEELEEAL
>tr|A0A7L4GQL5|A0A7L4GQL5_PODST/64-151 [subseq from] MAT1 factor (Fragment) OS=Podargus strigoides OX=8905 GN=Mnat1 PE=4 SV=1
EDPAVDKEVEIRKKVLKIYNKREDDFPSLSEYNNFLEEIEEIVFNLTNNVDLENTKRKMELYQKDNKEVIQKNKIKLTREQEELEEAL
>tr|A0A851LDK1|A0A851LDK1_CORCR/64-151 [subseq from] MAT1 factor (Fragment) OS=Corythaeola cristata OX=103954 GN=Mnat1 PE=4 SV=1
EDPAVDKEVEIRKKVLKIYNKREDDFPSLSEYNNFLEEIEEIVFNLTNNVDLENTKRKMELYQKDNKEVIQKNKIKLTREQEELEEAL
>tr|A0A7K8U151|A0A7K8U151_OCEOC/64-151 [subseq from] MAT1 factor (Fragment) OS=Oceanites oceanicus OX=79653 GN=Mnat1 PE=4 SV=1
EDPAVDKEVEIRKKVLKIYNKREDDFSSLREYNDFLEEIEEIVFNLTNNVDLENTKRKMDLYQKDNKEVIQKNKIKLTREQEELEEAL
>tr|A0A1U7TEM6|A0A1U7TEM6_CARSF/34-110 [subseq from] CDK-activating kinase assembly factor MAT1-like OS=Carlito syrichta OX=1868482 GN=LOC103256129 PE=4 SV=1
EDPTVDKEVEIRKKVLKIYNKREEDFPSLREYNDFLEEVEEIVFNLTNNVDLDNTKKKMEIYQKENKDVIQKNKLKL-----------
>tr|A0A7K4Z3S2|A0A7K4Z3S2_BUCAB/64-151 [subseq from] MAT1 factor (Fragment) OS=Bucorvus abyssinicus OX=153643 GN=Mnat1 PE=4 SV=1
EDPAVDKEVEIRKKVLKIYNKREEDFSSLSEYNDFLEEIEEIVFNLTNNVDLENTKRKMELYQKDNKEVIQKNKIKLTREQEELEEAL
>tr|A0A7L2R2X2|A0A7L2R2X2_9PASS/34-121 [subseq from] MAT1 factor (Fragment) OS=Oxylabes madagascariensis OX=98144 GN=Mnat1 PE=4 SV=1
EDPAVDKEVEIRKKVLKIYNKREEDFSTLDEYNDFLEEIEEIVFNLTNNVDLENTKKKMELYQKDNKEVIQKNKLKLTREQEELEEAL
>tr|A0A7L4KVV2|A0A7L4KVV2_9CORV/34-121 [subseq from] MAT1 factor (Fragment) OS=Callaeas wilsoni OX=1347786 GN=Mnat1 PE=4 SV=1
EDPAVDKEVEIRKKVLKIYNKREEDFATLDEYNDFLEEIEEIVFNLTNNVDLENTKKKMELYQKDNKEVIQKNKLKLTREQEELEEAL
>tr|A0A091WA07|A0A091WA07_OPIHO/34-121 [subseq from] CDK-activating kinase assembly factor MAT1 (Fragment) OS=Opisthocomus hoazin OX=30419 GN=N306_01316 PE=4 SV=1
EDPAVDKEVEIRKKVLKIYNKREDDFASLSEYNDFLEEVEEIVFNLTNNVDLENTKRKMELYQKDNKEVIQKNKIKLTREQEELEEAL
>tr|A0A7L1HL98|A0A7L1HL98_9CHAR/64-151 [subseq from] MAT1 factor (Fragment) OS=Nycticryphes semicollaris OX=227226 GN=Mnat1 PE=4 SV=1
EDPAVDKEVDIRKKVLKIYNKREDDFPSLSEYNNFLEEIEEIVFNLTNNVDLENTKRKMELYQKDNKEVIQKNKIKLTREQEELEEAL
>tr|A0A7K7UDN2|A0A7K7UDN2_9CHAR/34-121 [subseq from] MAT1 factor (Fragment) OS=Ibidorhyncha struthersii OX=425643 GN=Mnat1 PE=4 SV=1
EDPAVDKEVEIRKKVLKIYNKREDDFSSLSEYNDFLEEIEEIVFNLTNNVDLENTKRKMELYQKDNKEVIQKNKIKLTREQEELEEAL
>tr|A0A7L0K5J5|A0A7L0K5J5_CHATO/34-121 [subseq from] MAT1 factor (Fragment) OS=Chauna torquata OX=30388 GN=Mnat1 PE=4 SV=1
EDPAVDKEVEIRKKVLKIYNKREDDFSSLSEYNDFLEEIEEIVFNLTNNVDLENTKRKMELYQKDNKEVIQKNKIKLTREQEELEEAL
>tr|A0A7K4RTJ3|A0A7K4RTJ3_COLPI/64-151 [subseq from] MAT1 factor (Fragment) OS=Columbina picui OX=115618 GN=Mnat1 PE=4 SV=1
EDPAVDKEVEIRKKVLKIYNKREDDFASLTEYNDFLEEIEEIVFNLTNNVDLENTKRKMELYQKDNKEVIQKNKIKLTREQEELEEAL
>tr|A0A7L0PM56|A0A7L0PM56_9AVES/64-151 [subseq from] MAT1 factor (Fragment) OS=Mesembrinibis cayennensis OX=1118748 GN=Mnat1 PE=4 SV=1
EDPAVDKEVEIRKKVLKIYNKREDDFSSLSEYNDFLEEIEEIVFNLTNNVDLENTKRKMELYQKDNKEVIQKNKIKLTREQEELEEAL
>tr|A0A6P9D101|A0A6P9D101_PANGU/64-151 [subseq from] CDK-activating kinase assembly factor MAT1 OS=Pantherophis guttatus OX=94885 GN=MNAT1 PE=4 SV=1
EDPAVDKEVEIRKKVLKIYNKREDDFPSLAEYNDFLEEVEEIVFNLTNNVDVESTRKKMEIYQKENKEVIHKNKIKLSREQEELEEAL
>tr|A0A7K7WA93|A0A7K7WA93_9AVES/34-121 [subseq from] MAT1 factor (Fragment) OS=Nothocercus julius OX=2585813 GN=Mnat1 PE=4 SV=1
EDPAIDKEVEIRKKVLKIYNKREDDFASLNEYNDFLEEIEEIVFNLTNNVDLENTKRKMEMYQKDNKEVIQKNKIKLTREQEELEEAL
>tr|A0A643CBC2|A0A643CBC2_BALPH/75-156 [subseq from] MAT1 domain-containing protein OS=Balaenoptera physalus OX=9770 GN=E2I00_008687 PE=4 SV=1
------QEVEIQKKVLKIYNKREEDFPSLREYNDFLEEVEEIVFNLTNNVDLDNTKKKMEIDQKENKDVIQKNKLKLTREQEELEEAL
>tr|A0A6J0VDW9|A0A6J0VDW9_9SAUR/38-125 [subseq from] CDK-activating kinase assembly factor MAT1 isoform X2 OS=Pogona vitticeps OX=103695 GN=MNAT1 PE=4 SV=1
EDPAVDKEVEIRKKVLKIYNKREDDFPSLVEYNDFLEDVEEIVFNLTNNIDVENTRKKMEMYQKENKEVIQKNKIKLSREQEELEEAL
>tr|A0A7K7V507|A0A7K7V507_EUDEL/64-151 [subseq from] MAT1 factor (Fragment) OS=Eudromia elegans OX=8805 GN=Mnat1 PE=4 SV=1
EDPAIDKEVEIRKKVLKIYNKREDDFASLNEYNDFLEEIEEIVFNLTNNVDLENTKRKMEMYQKDNKEVIQKNKIKLTREQEELEEAL
>tr|A0A851SW31|A0A851SW31_9AVES/64-151 [subseq from] MAT1 factor (Fragment) OS=Nothocercus nigrocapillus OX=1977171 GN=Mnat1 PE=4 SV=1
EDPAIDKEVEIRKKVLKIYNKREDDFASLNEYNDFLEEIEEIVFNLTNNVDLENTKRKMEMYQKDNKEVIQKNKIKLTREQEELEEAL
>tr|A0A452FLM0|A0A452FLM0_CAPHI/64-141 [subseq from] CDK-activating kinase assembly factor MAT1 OS=Capra hircus OX=9925 GN=MNAT1 PE=4 SV=1
EDPTVDKEVEIRKKVLKIYNKREEDFPSLREYNDFLEEVEEIVFNLTNNVDLDNTKKKMEIYQKENKDVIQKNKLKLK----------
>tr|A0A850X8E9|A0A850X8E9_PIACA/64-151 [subseq from] MAT1 factor (Fragment) OS=Piaya cayana OX=33601 GN=Mnat1 PE=4 SV=1
EDPAVDKEVEIRKKVLKIYNKREDDFDSLSEYNDFLEEIEEIVFNLTNNVDVENTKKKMELYQKDNKEVIQKNKIKLTREQEELEEAL
>tr|A0A6J0V9G9|A0A6J0V9G9_9SAUR/64-151 [subseq from] CDK-activating kinase assembly factor MAT1 OS=Pogona vitticeps OX=103695 GN=MNAT1 PE=4 SV=1
EDPAVDKEVEIRKKVLKIYNKREDDFPSLVEYNDFLEDVEEIVFNLTNNIDVENTRKKMEMYQKENKEVIQKNKIKLSREQEELEEAL
>tr|A0A7K4WBT6|A0A7K4WBT6_9TYRA/64-151 [subseq from] MAT1 factor (Fragment) OS=Tachuris rubrigastra OX=495162 GN=Mnat1 PE=4 SV=1
EDPAVDKEVEIRKKVLKIYNKREEDFATLDEYNDFLEEIEEIVYNLTNNVDLENTKKKMELYQKDNKEVIQKNKLKLTREQEELEEAL
>tr|A0A7L0LZV4|A0A7L0LZV4_9PSIT/64-151 [subseq from] MAT1 factor (Fragment) OS=Amazona guildingii OX=175529 GN=Mnat1 PE=4 SV=1
EDPAIDKEVEIRKKVLKIYNKREDDFPSLNEYNDFLEEIEEIVYNLTNNVDLENTKRKMELYQKDNKEVIQKNKIKLMREQEELEEAL
>tr|A0A0K8RWV6|A0A0K8RWV6_CROHD/64-151 [subseq from] CDK-activating kinase assembly factor MAT1 OS=Crotalus horridus OX=35024 PE=4 SV=1
EDPAVDKEVEIRKKVLKIYNKREDDFPSLGEYNDFLEEVEEIVFNLTNNVDVESTRKKMEIYQKENKEVIHKNKIKLSREQDELEEAL
>tr|A0A6P8RNJ5|A0A6P8RNJ5_GEOSA/64-151 [subseq from] CDK-activating kinase assembly factor MAT1 OS=Geotrypetes seraphini OX=260995 GN=MNAT1 PE=4 SV=1
EDPAVDKEVEIRKKVLKIYNKREEDFFSLEEYNDFLEDIEEIVFNLTNNVDLENTKKKMELYQKDNKDVIQKNKIKLTREHDELEEAL
>tr|A0A2D4KTL2|A0A2D4KTL2_9SAUR/41-128 [subseq from] MAT1 domain-containing protein (Fragment) OS=Micrurus paraensis OX=1970185 PE=4 SV=1
EDPAVDKEVEIRKKVLKIYNKREDDFPNLAEYNDFLEEVEEIVFNLTNNVDVEGTRKKMEIYQKENKEVIHKNKIKLSREQEELEEAL
>tr|A0A0Q3TAK6|A0A0Q3TAK6_AMAAE/88-175 [subseq from] CDK-activating kinase assembly factor MAT1 isoform X1 OS=Amazona aestiva OX=12930 GN=AAES_125227 PE=4 SV=1
EDPAIDKEVEIRKKVLKIYNKREDDFPSLNEYNDFLEEIEDIVYNLTNNVDLENTKRKMELYQKENKEIIQKNKIKLMREQEELEEAL
>tr|A0A670XVR2|A0A670XVR2_PSETE/64-151 [subseq from] CDK-activating kinase assembly factor MAT1 OS=Pseudonaja textilis OX=8673 GN=MNAT1 PE=4 SV=1
EDPAVDKEVEIRKKVLKIYNKREDDFPNLAEYNDFLEEVEEIVFNLTNNVDVEGTRKKMEIYQKENKEVIHKNKIKLSREQEELEEAL
>tr|A0A6J1U593|A0A6J1U593_9SAUR/64-151 [subseq from] CDK-activating kinase assembly factor MAT1 OS=Notechis scutatus OX=8663 GN=MNAT1 PE=4 SV=1
EDPAVDKEVEIRKKVLKIYNKREDDFPNLAEYNDFLEEVEEIVFNLTNNVDVEGTRKKMEIYQKENKEVIHKNKIKLSREQEELEEAL
>tr|A0A2D4LHC2|A0A2D4LHC2_9SAUR/92-179 [subseq from] RING-type domain-containing protein (Fragment) OS=Micrurus spixii OX=129469 PE=4 SV=1
EDPAVDKEVEIRKKVLKIYNKREDDFPNLAEYNDFLEEVEEIVFNLTNNVDVEGTRKKMEIYQKENKEVIHKNKIKLSREQEELEEAL
>tr|A0A7K9YB47|A0A7K9YB47_9GALL/64-151 [subseq from] MAT1 factor (Fragment) OS=Odontophorus gujanensis OX=886794 GN=Mnat1 PE=4 SV=1
DDPAVDKEVEIRKKVLKIYNKREDDFSSLSEYNDFLEEIEEIVFNLTNNVDLENTKRKMELYQKDNKEVIQKNKIKLTREQKELEEAL
>tr|A0A6I9YUX7|A0A6I9YUX7_9SAUR/64-151 [subseq from] CDK-activating kinase assembly factor MAT1 OS=Thamnophis sirtalis OX=35019 GN=MNAT1 PE=4 SV=1
EDPAVDKEVEIRKKVLKIYNKREDDFPSLAEYNDFLEEVEEIVFNLTNNVDVESIRKKMEIYQKENKEVIHKNKIKLSREQEELEEAL
>tr|A0A4W3GR78|A0A4W3GR78_CALMI/47-134 [subseq from] MAT1 domain-containing protein OS=Callorhinchus milii OX=7868 GN=mnat1 PE=4 SV=1
EDPTVDKEVEIRKKVLKVYNKREEDFPSLCEYNDFLEEVEDIVYNMTNNVDLENTKRRMEQYQRDNKEVIYKNKIKLTREQDELEEAL
>tr|A0A4W3H9S9|A0A4W3H9S9_CALMI/64-151 [subseq from] CDK-activating kinase assembly factor MAT1 OS=Callorhinchus milii OX=7868 GN=mnat1 PE=4 SV=1
EDPTVDKEVEIRKKVLKVYNKREEDFPSLCEYNDFLEEVEDIVYNMTNNVDLENTKRRMEQYQRDNKEVIYKNKIKLTREQDELEEAL
>tr|V9KYZ7|V9KYZ7_CALMI/65-152 [subseq from] CDK-activating kinase assembly factor MAT1 OS=Callorhinchus milii OX=7868 PE=2 SV=1
EDPTVDKEVEIRKKVLKVYNKREEDFPSLCEYNDFLEEVEDIVYNMTNNVDLENTKRRMEQYQRDNKEVIYKNKIKLTREQDELEEAL
>tr|A0A668AJQ7|A0A668AJQ7_9TELE/64-151 [subseq from] CDK-activating kinase assembly factor MAT1 OS=Myripristis murdjan OX=586833 GN=mnat1 PE=4 SV=1
EDPTVDKEVEIRKKVLKIYNKRDFDFPSLRDYNDYLEQVEEIVFNLTNNIDVENTKQKMEQYQRENRDVIQRNKAKLTREQEELEELL
>tr|A0A091GXD6|A0A091GXD6_9AVES/34-121 [subseq from] CDK-activating kinase assembly factor MAT1 (Fragment) OS=Cuculus canorus OX=55661 GN=N303_00761 PE=4 SV=1
EDPAVDKEVEIRKKVLKIYNKREDDFDSLNDYNDYLEEIEEIVFNLTNNVDVENTKKKMELYQKENKEVIQKNKMKLMREQEELEAAL
>tr|A0A3B3ZJI3|A0A3B3ZJI3_9GOBI/64-151 [subseq from] CDK-activating kinase assembly factor MAT1 OS=Periophthalmus magnuspinnatus OX=409849 PE=4 SV=1
EDPTVDKEVEIRKKVLKIYNKRDFDFPSLREYNDYLEQIEDIVFNLTNNIDVENTKQRMEQYQRENRDIIQRNKVKLTREQEELEELL
>tr|A0A3Q1CTB8|A0A3Q1CTB8_AMPOC/48-135 [subseq from] MNAT1 component of CDK activating kinase OS=Amphiprion ocellaris OX=80972 PE=4 SV=1
EDPTVDKEVEIRKKVLKIYNKRDFDFPSLREYNDYLEQVEDIVFNLTNNIDVENTKLRMEQYQRENRDIIQKNKAKLTREQEELEELL
>tr|A0A3P8U9M1|A0A3P8U9M1_AMPPE/64-151 [subseq from] CDK-activating kinase assembly factor MAT1 OS=Amphiprion percula OX=161767 PE=4 SV=1
EDPTVDKEVEIRKKVLKIYNKRDFDFPSLREYNDYLEQVEDIVFNLTNNIDVENTKLRMEQYQRENRDIIQKNKAKLTREQEELEELL
>tr|A0A3Q1CAK4|A0A3Q1CAK4_AMPOC/64-151 [subseq from] CDK-activating kinase assembly factor MAT1 OS=Amphiprion ocellaris OX=80972 PE=4 SV=1
EDPTVDKEVEIRKKVLKIYNKRDFDFPSLREYNDYLEQVEDIVFNLTNNIDVENTKLRMEQYQRENRDIIQKNKAKLTREQEELEELL
>tr|A0A3Q1GFW8|A0A3Q1GFW8_9TELE/64-151 [subseq from] CDK-activating kinase assembly factor MAT1 OS=Acanthochromis polyacanthus OX=80966 PE=4 SV=1
EDPTVDKEVEIRKKVLKIYNKRDFDFPSLREYNDYLEQVEDIVFNLTNNIDVENTKLRMEQYQRENRDIIQKNKAKLTREQEELEELL
>tr|A0A3Q3AA62|A0A3Q3AA62_KRYMA/64-150 [subseq from] CDK-activating kinase assembly factor MAT1 OS=Kryptolebias marmoratus OX=37003 PE=4 SV=1
EDPTVDKEVEIRKKVMKIYNKREFDFPSLREYNDYLEQVEDIVYNLTNNIDVENTKLRMEQYQKENKDIIQRNKAKLTREQEELEEL-
>tr|A0A4U1FR33|A0A4U1FR33_MONMO/186-267 [subseq from] MAT1 domain-containing protein OS=Monodon monoceros OX=40151 GN=EI555_017644 PE=4 SV=1
------QEVEIQKNVLKIYNKREEDFPSLREYNDFLEEVEEIVFNLTNNVDLDNTEKKMEIDQKENKDVIQKNKLKPTREQEELEEAL
>tr|A0A6P7HJX3|A0A6P7HJX3_9TELE/64-151 [subseq from] CDK-activating kinase assembly factor MAT1 OS=Parambassis ranga OX=210632 GN=mnat1 PE=4 SV=1
EDPTVDKEVEIRKKVLKIYNKRDFDFPSLREYNDYLEQVEDIVYNLTNNVDVENTKLKMEQYQRENRDIIQRNKAKLTREQEELEELL
>tr|A0A3B5AUC4|A0A3B5AUC4_9TELE/64-151 [subseq from] CDK-activating kinase assembly factor MAT1 OS=Stegastes partitus OX=144197 PE=4 SV=1
EDPTVDKEVEIRKKVLKIYNKRDFDFPSLREYNDYLEQVEDIVYNLTNNIDVENTKLRMEQYQRENRDIIQKNKAKLTREQEELEELL
>tr|A0A3Q2W7L5|A0A3Q2W7L5_HAPBU/64-151 [subseq from] MNAT1 component of CDK activating kinase OS=Haplochromis burtoni OX=8153 PE=4 SV=1
EDPTVDKEVEIRKKVLKIYNKRDFDFPSLREYNDYLEQVEDIVYNLTNNVDVENTKLRMEQYQRENRDVIQRNKAKLTREQEELEELL
>tr|A0A3Q2X5T3|A0A3Q2X5T3_HAPBU/64-151 [subseq from] MNAT1 component of CDK activating kinase OS=Haplochromis burtoni OX=8153 PE=4 SV=1
EDPTVDKEVEIRKKVLKIYNKRDFDFPSLREYNDYLEQVEDIVYNLTNNVDVENTKLRMEQYQRENRDVIQRNKAKLTREQEELEELL
>tr|A0A668RIH0|A0A668RIH0_OREAU/64-151 [subseq from] MNAT1 component of CDK activating kinase OS=Oreochromis aureus OX=47969 PE=4 SV=1
EDPTVDKEVEIRKKVLKIYNKRDFDFPSLREYNDYLEQVEDIVYNLTNNVDVENTKLRMEQYQRENRDVIQRNKAKLTREQEELEELL
>tr|A0A3B4H0R5|A0A3B4H0R5_9CICH/64-151 [subseq from] CDK-activating kinase assembly factor MAT1 OS=Pundamilia nyererei OX=303518 PE=4 SV=1
EDPTVDKEVEIRKKVLKIYNKRDFDFPSLREYNDYLEQVEDIVYNLTNNVDVENTKLRMEQYQRENRDVIQRNKAKLTREQEELEELL
>tr|A0A3B4H457|A0A3B4H457_9CICH/64-151 [subseq from] MNAT1 component of CDK activating kinase OS=Pundamilia nyererei OX=303518 PE=4 SV=1
EDPTVDKEVEIRKKVLKIYNKRDFDFPSLREYNDYLEQVEDIVYNLTNNVDVENTKLRMEQYQRENRDVIQRNKAKLTREQEELEELL
>tr|A0A3P8QL75|A0A3P8QL75_ASTCA/64-151 [subseq from] MNAT1 component of CDK activating kinase OS=Astatotilapia calliptera OX=8154 PE=4 SV=1
EDPTVDKEVEIRKKVLKIYNKRDFDFPSLREYNDYLEQVEDIVYNLTNNVDVENTKLRMEQYQRENRDVIQRNKAKLTREQEELEELL
>tr|A0A3P9BIV9|A0A3P9BIV9_9CICH/64-151 [subseq from] CDK-activating kinase assembly factor MAT1 OS=Maylandia zebra OX=106582 PE=4 SV=1
EDPTVDKEVEIRKKVLKIYNKRDFDFPSLREYNDYLEQVEDIVYNLTNNVDVENTKLRMEQYQRENRDVIQRNKAKLTREQEELEELL
>tr|A0A3P9BJL2|A0A3P9BJL2_9CICH/64-151 [subseq from] MNAT1 component of CDK activating kinase OS=Maylandia zebra OX=106582 PE=4 SV=1
EDPTVDKEVEIRKKVLKIYNKRDFDFPSLREYNDYLEQVEDIVYNLTNNVDVENTKLRMEQYQRENRDVIQRNKAKLTREQEELEELL
>tr|A0A3Q2W7N6|A0A3Q2W7N6_HAPBU/64-151 [subseq from] CDK-activating kinase assembly factor MAT1 OS=Haplochromis burtoni OX=8153 PE=4 SV=1
EDPTVDKEVEIRKKVLKIYNKRDFDFPSLREYNDYLEQVEDIVYNLTNNVDVENTKLRMEQYQRENRDVIQRNKAKLTREQEELEELL
>tr|A0A668RVP2|A0A668RVP2_OREAU/64-151 [subseq from] CDK-activating kinase assembly factor MAT1 OS=Oreochromis aureus OX=47969 PE=4 SV=1
EDPTVDKEVEIRKKVLKIYNKRDFDFPSLREYNDYLEQVEDIVYNLTNNVDVENTKLRMEQYQRENRDVIQRNKAKLTREQEELEELL
>tr|I3KW45|I3KW45_ORENI/64-151 [subseq from] CDK-activating kinase assembly factor MAT1 OS=Oreochromis niloticus OX=8128 GN=mnat1 PE=4 SV=1
EDPTVDKEVEIRKKVLKIYNKRDFDFPSLREYNDYLEQVEDIVYNLTNNVDVENTKLRMEQYQRENRDVIQRNKAKLTREQEELEELL
>tr|A0A2I4CUT1|A0A2I4CUT1_9TELE/64-151 [subseq from] CDK-activating kinase assembly factor MAT1 OS=Austrofundulus limnaeus OX=52670 GN=mnat1 PE=4 SV=1
EDPTVDKEVEIRKKVMKIYNKRELDFPSLREYNDYLEQVEDIVHNLTNNIDVENTKLRMEQYQKENKDIIQRNKAKLTREQEELEELL
>tr|A0A7L4JSZ3|A0A7L4JSZ3_9AVES/34-121 [subseq from] MAT1 factor (Fragment) OS=Ceuthmochares aereus OX=1961834 GN=Mnat1 PE=4 SV=1
DDPAVDKEVEIRKKVLKTYNKREDDFDSLKEYNNYLEEIEEIVFNLTNNVDVEDTKKKMELYQKDNKEVIQKNKIKLTREQEELEEAL
>tr|A0A3P8QJY5|A0A3P8QJY5_ASTCA/127-214 [subseq from] MNAT1 component of CDK activating kinase OS=Astatotilapia calliptera OX=8154 PE=4 SV=1
EDPTVDKEVEIRKKVLKIYNKRDFDFPSLREYNDYLEQVEDIVYNLTNNVDVENTKLRMEQYQRENRDVIQRNKAKLTREQEELEELL
>tr|A0A3Q3N9M8|A0A3Q3N9M8_9LABR/64-151 [subseq from] MNAT1 component of CDK activating kinase OS=Labrus bergylta OX=56723 PE=4 SV=1
EDPTVDKEVEIRKKVLKIYNKRDVDFPSLREYNDYLEQVEDIVYNLTSNIDVENTKLRMEQYQRENRDVIQKNKAKLTREQEELEELL
>tr|A0A0S7LG02|A0A0S7LG02_9TELE/64-151 [subseq from] MAT1 (Fragment) OS=Poeciliopsis prolifica OX=188132 GN=MAT1 PE=4 SV=1
EDATVDKEVEIRKKVMKIYNKREFDFPSLRDYNDYLEQVEDIVYNLTNNIDVENTKGRMEQYQRENKDIIQRNKAKLTREQEELEELL
>tr|A0A3Q4MJK0|A0A3Q4MJK0_NEOBR/64-151 [subseq from] CDK-activating kinase assembly factor MAT1-like OS=Neolamprologus brichardi OX=32507 PE=4 SV=1
EDPTVDKEVEIRKKVLKIYNKRDFDFPSLREYNDYLEQVEDLVYNLTNNVDVENTKLRMEQYQRENRDVIQRNKAKLTREQEELEELL
>tr|A0A3Q4GQY9|A0A3Q4GQY9_NEOBR/64-151 [subseq from] CDK-activating kinase assembly factor MAT1 OS=Neolamprologus brichardi OX=32507 PE=4 SV=1
EDPTVDKEVEIRKKVLKIYNKRDFDFPSLREYNDYLEQVEDLVYNLTNNVDVENTKLRMEQYQRENRDVIQRNKAKLTREQEELEELL
>tr|A0A3Q0TH11|A0A3Q0TH11_AMPCI/64-151 [subseq from] CDK-activating kinase assembly factor MAT1 OS=Amphilophus citrinellus OX=61819 PE=4 SV=1
EDPTVDKEVEIRKKVLKIYNKRDFDFPSLREYNBYLEQVEDIVYNLTNNVDVENTKLRMEQYQRENRDVIQRNKAKLTREQEELEELL
>tr|A0A3Q3GGD9|A0A3Q3GGD9_9LABR/64-151 [subseq from] CDK-activating kinase assembly factor MAT1 OS=Labrus bergylta OX=56723 PE=4 SV=1
EDPTVDKEVEIRKKVLKIYNKRDVDFPSLREYNDYLEQVEDIVYNLTSNIDVENTKLRMEQYQRENRDVIQKNKAKLTREQEELEELL
>tr|A0A0P7Z6S2|A0A0P7Z6S2_SCLFO/66-153 [subseq from] CDK-activating kinase assembly factor MAT1-like OS=Scleropages formosus OX=113540 GN=Z043_104233 PE=4 SV=1
EDPAVDKEVEIRKKVLKIYNKRETDFPNLRQYNDYLEQVEEIVFNLTNNIDVENTKRLMEHYQRENRDIIQRNKAKLTREQEELEELL
>tr|A0A3Q3QIK7|A0A3Q3QIK7_MONAL/64-151 [subseq from] CDK-activating kinase assembly factor MAT1 OS=Monopterus albus OX=43700 PE=4 SV=1
EDPTVDKEVEIRKKVLKIYNKRDFDFPSLREYNDYLEQVEDIVYNLTHNIDVENTKLKMEQYQRENRDIIQRNKAKLTREQEELEELL
>tr|A0A672IH35|A0A672IH35_SALFA/64-151 [subseq from] CDK-activating kinase assembly factor MAT1 OS=Salarias fasciatus OX=181472 GN=mnat1 PE=4 SV=1
EDPTIDKEVEIRKRVLKIYNKRDFDFPSLREYNDYLEQVEDIVFNLTNNIDVENTKLRMEQYQRENRDLIQRNKAKLTREQEELEELL
>tr|H3BGK8|H3BGK8_LATCH/64-151 [subseq from] CDK-activating kinase assembly factor MAT1 OS=Latimeria chalumnae OX=7897 GN=MNAT1 PE=4 SV=1
EDPAVDKEVEIRKKVLKIYNKREEDFFSLREYNDYLEEVEEMVCNLTNSVDPENTKKRMEQYQRDNKDVIQRNKIKMTREQEELEEAI
>tr|A0A6P7LK38|A0A6P7LK38_BETSP/64-151 [subseq from] CDK-activating kinase assembly factor MAT1 OS=Betta splendens OX=158456 GN=mnat1 PE=4 SV=1
EDPTVDKEVEIRKKVLKIYNKRDFDFPSLREYNDYLEQVEDIVYNLTNNIDVENTKLRMEQYQRDNKDLIQRNKAKLTREQEELEELL
>tr|A0A3B4W9E3|A0A3B4W9E3_SERLL/64-151 [subseq from] MNAT1 component of CDK activating kinase OS=Seriola lalandi dorsalis OX=1841481 PE=4 SV=1
EDPTVDKEVEIRKKVLKIYNKRDFDFPSLREYNDYLEQVEDIVYNLTNNIDVENTKLRMEQYQRENRDLIQKNKATLTREQEELEELL
>tr|A0A6J2VBM5|A0A6J2VBM5_CHACN/64-151 [subseq from] CDK-activating kinase assembly factor MAT1 isoform X2 OS=Chanos chanos OX=29144 GN=mnat1 PE=4 SV=1
EDPAIDKEVEIRKKVLKIYNKRDTDFPSPREYNDYLEQVEEIVFNLTNNIDVENTKQMMEQYQRENRDIIQRNKAKLTREQEELEELL
>tr|A0A3B3XCG3|A0A3B3XCG3_9TELE/64-151 [subseq from] MNAT1 component of CDK activating kinase OS=Poecilia mexicana OX=48701 PE=4 SV=1
EDATVDKEVEIRKKVMKIYNKREFDFPSLRDYNDYLEQVEDIVYNLTNNVDVENTKGRMEQYQRENKDIIQRNKAKLTREQEELEELL
>tr|A0A3B3BJF9|A0A3B3BJF9_ORYME/64-151 [subseq from] CDK-activating kinase assembly factor MAT1 OS=Oryzias melastigma OX=30732 PE=4 SV=1
EDPTVDKEVEIRKKVMKIYNKRECDFQSLREYNDYLEQVEDIVYNLTNNVDVENTKLRMEQYQRENKDVIQRNKAKLTREQEELEELL
>tr|A0A3B3VKP3|A0A3B3VKP3_9TELE/64-151 [subseq from] MNAT1 component of CDK activating kinase OS=Poecilia latipinna OX=48699 PE=4 SV=1
EDATVDKEVEIRKKVMKIYNKREFDFPSLRDYNDYLEQVEDIVYNLTNNVDVENTKGRMEQYQRENKDIIQRNKAKLTREQEELEELL
>tr|A0A6J2V6K3|A0A6J2V6K3_CHACN/64-151 [subseq from] CDK-activating kinase assembly factor MAT1 OS=Chanos chanos OX=29144 GN=mnat1 PE=4 SV=1
EDPAIDKEVEIRKKVLKIYNKRDTDFPSPREYNDYLEQVEEIVFNLTNNIDVENTKQMMEQYQRENRDIIQRNKAKLTREQEELEELL
>tr|A0A087XE49|A0A087XE49_POEFO/64-151 [subseq from] MNAT1 component of CDK activating kinase OS=Poecilia formosa OX=48698 PE=4 SV=2
EDATVDKEVEIRKKVMKIYNKREFDFPSLRDYNDYLEQVEDIVYNLTNNVDVENTKGRMEQYQRENKDIIQRNKAKLTREQEELEELL
>tr|A0A3B4CY66|A0A3B4CY66_PYGNA/64-151 [subseq from] CDK-activating kinase assembly factor MAT1 OS=Pygocentrus nattereri OX=42514 PE=4 SV=1
EDPAIDKEVEIRKKVLKIYNKRDFDFPSLREYNDYLEQVEEIVYNLTNNVDVESTKQMMEHYQRENRDIIQRNKAKLTREQEELEELL
>tr|A0A7J6B7V6|A0A7J6B7V6_AMEME/64-151 [subseq from] CDK-activating kinase assembly factor MAT1 OS=Ameiurus melas OX=219545 GN=AMELA_G00042850 PE=4 SV=1
EDPAVDKEVEIRKKVLKIYNKRDLDFPSLSEYNDYLEQVEEIVFNLTNNLDMENTKQMMEQYQRDNRDVIQKNKAKLTREQEELEEIL
>tr|A0A3B3YPH4|A0A3B3YPH4_9TELE/64-151 [subseq from] CDK-activating kinase assembly factor MAT1 OS=Poecilia mexicana OX=48701 PE=4 SV=1
EDATVDKEVEIRKKVMKIYNKREFDFPSLRDYNDYLEQVEDIVYNLTNNVDVENTKGRMEQYQRENKDIIQRNKAKLTREQEELEELL
>tr|A0A6J2S1R9|A0A6J2S1R9_COTGO/64-151 [subseq from] CDK-activating kinase assembly factor MAT1 OS=Cottoperca gobio OX=56716 GN=mnat1 PE=4 SV=1
EDPTVDKEVEIRKKVLKIYNKRDFDFPSLRDYNDFLEKVEDVVYNLTNNIDVENTKLRMEQYQRENRDLIQRNKVKLTREQEDLEELL
>tr|M4AGB3|M4AGB3_XIPMA/64-151 [subseq from] RING-type domain-containing protein OS=Xiphophorus maculatus OX=8083 PE=4 SV=2
EDATVDKEVEIRKKVMKIYNKREFDFPSLRDYNDYLEQVEDIVYNLTNNIDVENTKGRMEQYQRENKDIIQRNKAKLTREQEELEELL
>tr|A0A3B4V865|A0A3B4V865_SERDU/125-212 [subseq from] MNAT1 component of CDK activating kinase OS=Seriola dumerili OX=41447 PE=4 SV=1
EDPTVDKEVEIRKKVLKIYNKRDFDFPSLREYNDYLEQVEDIVYNLTNNIDVENTKLRMEQYQRENRDLIQKNKATLTREQEELEELL
>tr|A0A3Q3KZB4|A0A3Q3KZB4_9TELE/64-151 [subseq from] CDK-activating kinase assembly factor MAT1 OS=Mastacembelus armatus OX=205130 PE=4 SV=1
EDPSVDKEVEIRKKVLKIYNKRDFDFPSLREYNDYLEQVEDIVYNLTNNIDVENTKLRMEQYQRENRDLIQRNKAKLTREQEELEELL
>tr|A0A7N8XCP1|A0A7N8XCP1_9TELE/64-151 [subseq from] MNAT1 component of CDK activating kinase OS=Mastacembelus armatus OX=205130 PE=4 SV=1
EDPSVDKEVEIRKKVLKIYNKRDFDFPSLREYNDYLEQVEDIVYNLTNNIDVENTKLRMEQYQRENRDLIQRNKAKLTREQEELEELL
>tr|A0A401NMW1|A0A401NMW1_SCYTO/64-151 [subseq from] CDK-activating kinase assembly factor MAT1 OS=Scyliorhinus torazame OX=75743 GN=scyTo_0004210 PE=4 SV=1
EDPTVDKEVDIRKKVLKVYNKREEDFRTLQEYNDFLEEVEDIVSNLTNNVDVENTKRKMEQYQKDNKDIIYRNKLKLSREQDDLEEAL
>tr|A0A4W6FIK4|A0A4W6FIK4_LATCA/64-151 [subseq from] MNAT1 component of CDK activating kinase OS=Lates calcarifer OX=8187 GN=mnat1 PE=4 SV=1
EDPTVDKEVEIRKKVLKIYNKRDFDFPSLREYNDYLEQVEDIVYNLTNNIDVENTKLRMEQYQRENRDLIQRNKATLTREQEELEELL
>tr|A0A3Q1K062|A0A3Q1K062_ANATE/64-151 [subseq from] CDK-activating kinase assembly factor MAT1 OS=Anabas testudineus OX=64144 PE=4 SV=1
EDPTVDKEVEIRKKVLKIYNKRDFDFPSLKEYNDYLEQVEDIVYNLTNNIDVENTKLRMEQYQWENRDLIQKNKAKLTREQEELEELL
>tr|A0A7N6BGI1|A0A7N6BGI1_ANATE/64-151 [subseq from] CDK-activating kinase assembly factor MAT1 OS=Anabas testudineus OX=64144 PE=4 SV=1
EDPTVDKEVEIRKKVLKIYNKRDFDFPSLKEYNDYLEQVEDIVYNLTNNIDVENTKLRMEQYQWENRDLIQKNKAKLTREQEELEELL
>tr|A0A4W6FIJ9|A0A4W6FIJ9_LATCA/64-151 [subseq from] CDK-activating kinase assembly factor MAT1 OS=Lates calcarifer OX=8187 GN=mnat1 PE=4 SV=1
EDPTVDKEVEIRKKVLKIYNKRDFDFPSLREYNDYLEQVEDIVYNLTNNIDVENTKLRMEQYQRENRDLIQRNKATLTREQEELEELL
>tr|A0A3S2TWQ8|A0A3S2TWQ8_ORYJA/64-151 [subseq from] CDK-activating kinase assembly factor MAT1 OS=Oryzias javanicus OX=123683 GN=OJAV_G00214320 PE=4 SV=1
EDPTVDKEVEIRKKVMKIYNKRECDFQSLREYNDYLEQVEDIVYNLTNNADVENTKLRMEQYQRENKDVIQRNKAKLTREQEELEELL
>tr|A0A4W4HJE3|A0A4W4HJE3_ELEEL/64-151 [subseq from] CDK-activating kinase assembly factor MAT1 OS=Electrophorus electricus OX=8005 GN=mnat1 PE=4 SV=1
EDPAIDKEVEIRKRVLKIYNKRDSDFPSLGEYNDYLEQVEEIVFNLTNNVDIESTKQIMEQYQRENKDLIQRNKAKLTREQEELEEIL
>tr|A0A835TWE6|A0A835TWE6_9PASS/91-134 [subseq from] Uncharacterized protein OS=Lamprotornis superbus OX=245042 GN=IHE44_012074 PE=4 SV=1
EDPAVDKEVEIRKKVLKIYNKREEDFPTLDEYNDFLEEIEEIEY--------------------------------------------
>tr|A0A835TWE6|A0A835TWE6_9PASS/169-214 [subseq from] Uncharacterized protein OS=Lamprotornis superbus OX=245042 GN=IHE44_012074 PE=4 SV=1
------------------------------------------LFNLTNNVDLENTKKKMELYQKDNKEVIQKNKLKLTREQEELEEAL
>tr|A0A1A8NT18|A0A1A8NT18_9TELE/54-141 [subseq from] Menage a trois homolog 1 (Fragment) OS=Nothobranchius pienaari OX=704102 GN=MNAT1 PE=4 SV=1
EDATIDKEVEIRKKVMKIYNKREFDFPSLREYNDYLEQVEDIVYNLTNNTDVENTKLRMEHYQKENRDIIQRNKAKLTREQEELEELL
>tr|A0A672ZP92|A0A672ZP92_9TELE/64-151 [subseq from] CDK-activating kinase assembly factor MAT1 OS=Sphaeramia orbicularis OX=375764 GN=mnat1 PE=4 SV=1
EDPTVDKEVEIRKKVLKIYNKRDFDFASLREYNDYLEQVEDIVYNLTNNTDVENTKQRMEQYQRENRDVIQRNKAKLTREQEELEELL
>tr|A0A1A8EG33|A0A1A8EG33_9TELE/64-151 [subseq from] CDK-activating kinase assembly factor MAT1 OS=Nothobranchius kadleci OX=1051664 GN=MNAT1 PE=4 SV=1
EDATIDKEVEIRKKVMKIYNKREFDFPSLREYNDYLEQVEDIVYNLTNNTDVENTKLRMEHYQKENRDIIQRNKAKLTREQEELEELL
>tr|A0A1A8J0D3|A0A1A8J0D3_NOTKU/64-151 [subseq from] CDK-activating kinase assembly factor MAT1 OS=Nothobranchius kuhntae OX=321403 GN=MNAT1 PE=4 SV=1
EDATIDKEVEIRKKVMKIYNKREFDFPSLREYNDYLEQVEDIVYNLTNNTDVENTKLRMEHYQKENRDIIQRNKAKLTREQEELEELL
>tr|A0A1A8JTQ3|A0A1A8JTQ3_NOTKU/64-151 [subseq from] CDK-activating kinase assembly factor MAT1 OS=Nothobranchius kuhntae OX=321403 GN=MNAT1 PE=4 SV=1
EDATIDKEVEIRKKVMKIYNKREFDFPSLREYNDYLEQVEDIVYNLTNNTDVENTKLRMEHYQKENRDIIQRNKAKLTREQEELEELL
>tr|A0A1A8PHC4|A0A1A8PHC4_9TELE/64-151 [subseq from] CDK-activating kinase assembly factor MAT1 OS=Nothobranchius rachovii OX=451742 GN=MNAT1 PE=4 SV=1
EDATIDKEVEIRKKVMKIYNKREFDFPSLREYNDYLEQVEDIVYNLTNNTDVENTKLRMEHYQKENRDIIQRNKAKLTREQEELEELL
>tr|A0A2D0QKU5|A0A2D0QKU5_ICTPU/64-151 [subseq from] CDK-activating kinase assembly factor MAT1 isoform X1 OS=Ictalurus punctatus OX=7998 GN=mnat1 PE=4 SV=1
EDPAVDKEVEIRKKVLKIYNKRDLDFPSLSEYNDYLEQVEEIVFNLTNNLDVENTKQMMEQYQRDNRDIIQRNKAKLTREQEELEEIL
>tr|A0A671WFA4|A0A671WFA4_SPAAU/64-151 [subseq from] CDK-activating kinase assembly factor MAT1 OS=Sparus aurata OX=8175 GN=mnat1 PE=4 SV=1
EDPTVDKEVEIRKKVLKIYNKRDVDFSSLRDYNDYLEQVEDIVYNLTNNIDVENTKLRMEQYQRENRDIIQKNKAKLTREQEELEELL
>tr|A0A3B5LU27|A0A3B5LU27_9TELE/55-142 [subseq from] MAT1 domain-containing protein OS=Xiphophorus couchianus OX=32473 PE=4 SV=1
EDATVDKEVEIRKKVTKIYNKREFDFPSLRDYNDYLEQVEDIVYNLTNNIDVENTKGRMEQYQRENKDIIQRNKAKLTREQEELEELL
>tr|A0A484C5I2|A0A484C5I2_PERFV/64-151 [subseq from] CDK-activating kinase assembly factor MAT1 OS=Perca flavescens OX=8167 GN=EPR50_G00204680 PE=4 SV=1
EDPTVDKEVEIRKKVLKIYNKRDFDFPSLREYNDYLEQLEDIVYNLTNNIEVENTKLRMEQYQRENRDLIQRNKVKLTREQEELEELL
>tr|A0A6A5EFR8|A0A6A5EFR8_PERFL/64-151 [subseq from] CDK-activating kinase assembly factor MAT1 OS=Perca fluviatilis OX=8168 GN=PFLUV_G00233380 PE=4 SV=1
EDPTVDKEVEIRKKVLKIYNKRDFDFPSLREYNDYLEQLEDIVYNLTNNIEVENTKLRMEQYQRENRDLIQRNKVKLTREQEELEELL
>tr|A0A6I9P7U7|A0A6I9P7U7_9TELE/64-151 [subseq from] CDK-activating kinase assembly factor MAT1 OS=Notothenia coriiceps OX=8208 GN=mnat1 PE=4 SV=1
EDPAVDKEVEIRKKVLKIYNKRDFDFPGLREYNDFLEQVEDIVFNLTNNIDVENTKLRMEQYQKENRDLIQRNKVKLSREHEDLEELL
>tr|A0A6P8UZ82|A0A6P8UZ82_GYMAC/64-151 [subseq from] CDK-activating kinase assembly factor MAT1 OS=Gymnodraco acuticeps OX=8218 GN=mnat1 PE=4 SV=1
EDPAVDKEVEIRKKVLKIYNKRDFDFPGLREYNDFLEQVEDIVFNLTNNIDVENTKLRMEQYQKENRDLIQRNKVKLSREHEDLEELL
>tr|E3TDY7|E3TDY7_ICTPU/64-151 [subseq from] CDK-activating kinase assembly factor MAT1 OS=Ictalurus punctatus OX=7998 GN=MAT1 PE=2 SV=1
EDPAVDKEVEIRKKVLKIYNKRDLDFPSLSEYNDYLEQVEEIVFNLTNNLDVENTKQMMEQYQRDNRDIIQRNKAKLTREQEELEEIL
>tr|A0A3P8UGE7|A0A3P8UGE7_CYNSE/64-151 [subseq from] MNAT1 component of CDK activating kinase OS=Cynoglossus semilaevis OX=244447 PE=4 SV=1
EDPSVDKEVEIRKKVLKIYNKREFDFPSLREYNDYLEQVEDIVYNMTNNVDVENTKLRMDQYQRENRDLIQKNKATLTREQEELEELL
>tr|A0A1A8F4L0|A0A1A8F4L0_9TELE/64-151 [subseq from] CDK-activating kinase assembly factor MAT1 OS=Nothobranchius korthausae OX=1143690 GN=MNAT1 PE=4 SV=1
EDATIDKEVEIRKKVMKIYNKREFDFPSLREYNDYLEQVEDIVYNLTNNTDVENTKLRMEQYQKENRDIIQRNKAKLTREQEELEELL
>tr|A0A3P8UGD7|A0A3P8UGD7_CYNSE/64-151 [subseq from] CDK-activating kinase assembly factor MAT1 OS=Cynoglossus semilaevis OX=244447 PE=4 SV=1
EDPSVDKEVEIRKKVLKIYNKREFDFPSLREYNDYLEQVEDIVYNMTNNVDVENTKLRMDQYQRENRDLIQKNKATLTREQEELEELL
>tr|A0A3P8UIR4|A0A3P8UIR4_CYNSE/64-151 [subseq from] MNAT1 component of CDK activating kinase OS=Cynoglossus semilaevis OX=244447 PE=4 SV=1
EDPSVDKEVEIRKKVLKIYNKREFDFPSLREYNDYLEQVEDIVYNMTNNVDVENTKLRMDQYQRENRDLIQKNKATLTREQEELEELL
>tr|A0A1A7YHR3|A0A1A7YHR3_9TELE/64-151 [subseq from] CDK-activating kinase assembly factor MAT1 OS=Iconisemion striatum OX=60296 GN=MNAT1 PE=4 SV=1
EDATIDKEVEIRKKVMKIYNKREFDFPSLREYNDYLEQVEDIVYNLTNNTDVENTKLRMEQYQKENRDVIQRNKAKMTREQEELEELL
>tr|L5LLC5|L5LLC5_MYODS/1-71 [subseq from] CDK-activating kinase assembly factor MAT1 (Fragment) OS=Myotis davidii OX=225400 GN=MDA_GLEAN10023886 PE=4 SV=1
-----------------IYNKREEDFPSLREYNDFLEEVEEIVFNLTNNVDLDNTKKKMEIYQKENKDVIQKNKLKLTREQEELEEAL
>tr|A0A3B3TEN5|A0A3B3TEN5_9TELE/69-156 [subseq from] CDK-activating kinase assembly factor MAT1 OS=Paramormyrops kingsleyae OX=1676925 PE=4 SV=1
EDPAVDKEVEIRKKVLKIYNKRDTDFPSLKEYNDYLEQVEDIVFSLTNNIDVENTKRIMEQYQRENRDIIQRNKARLTREQEELEELL
>tr|A0A485NH28|A0A485NH28_LYNPA/64-139 [subseq from] Cdk-activating kinase assembly OS=Lynx pardinus OX=191816 GN=LYPA_23C007197 PE=4 SV=1
-----------RKKEVK-YNKREEDFPSLREYNDFLEEVEEIVFNLTNNVDLDNTKKKMEMYQKENKDVIQKNKLKLTREQEELEEAL
>tr|A0A3Q3WFF5|A0A3Q3WFF5_MOLML/64-151 [subseq from] CDK-activating kinase assembly factor MAT1 OS=Mola mola OX=94237 PE=4 SV=1
EDPTVDKEVEIRKKVLKIYNKRDVDFSSLREYNDYLEQVEDIVYNLTNNIDVENTKLRMEQYQRDNRDIIQRNKAKLTREQEELEELL
>tr|G3P0R7|G3P0R7_GASAC/64-151 [subseq from] CDK-activating kinase assembly factor MAT1 OS=Gasterosteus aculeatus OX=69293 PE=4 SV=1
EDPTVDKEVEIRKKVLKIYNKRDFDFPSLREYNDYLERVEDVVSNLTNNIDVENTKLQMEQYQRENRDLIQKNKVKLTREQEEVEELL
>tr|A0A3P8Y2F0|A0A3P8Y2F0_ESOLU/64-151 [subseq from] MNAT1 component of CDK activating kinase OS=Esox lucius OX=8010 PE=4 SV=1
EDPTVDKEVEIRKKVLKIYNKRDFDFSSLREYNDYLEQVEEIVYNLTNNIEVERTKQIMEAYQRENRDVIQKNKAKLTREQEELEELL
>tr|A0A1A8V9X5|A0A1A8V9X5_NOTFU/64-151 [subseq from] CDK-activating kinase assembly factor MAT1 OS=Nothobranchius furzeri OX=105023 GN=MNAT1 PE=4 SV=1
EDAAIDKEVEIRKKVMKIYNKREFDFPSLREYNDYLEQVEDIVYNLTNNTDVENTKLRMEHYQKENRDIIQRNKAKLTREQEELEELL
>tr|A0A3P9PMF3|A0A3P9PMF3_POERE/64-151 [subseq from] CDK-activating kinase assembly factor MAT1 OS=Poecilia reticulata OX=8081 PE=4 SV=1
EDATVDKEVEIRKKVMKIYNKREFDFPSLRDYNDYLEQVEDIVYNLTNNVDVENTKGRMEQYQRENKDNIQRNKAKLTREQEELEELL
>tr|A0A3P8Y516|A0A3P8Y516_ESOLU/64-151 [subseq from] CDK-activating kinase assembly factor MAT1 OS=Esox lucius OX=8010 PE=4 SV=2
EDPTVDKEVEIRKKVLKIYNKRDFDFSSLREYNDYLEQVEEIVYNLTNNIEVERTKQIMEAYQRENRDVIQKNKAKLTREQEELEELL
>tr|H2MLY7|H2MLY7_ORYLA/64-151 [subseq from] RING-type domain-containing protein OS=Oryzias latipes OX=8090 GN=mnat1 PE=4 SV=2
EDPTVDKEVEIRKKVMKIYNKRECDFQSLREYNDYLEQVEDIVYNLTNNVEVESTKLRMEQYQRENKDVIQRNKAKLTREQEELEELL
>tr|W5MVG3|W5MVG3_LEPOC/64-151 [subseq from] CDK-activating kinase assembly factor MAT1 OS=Lepisosteus oculatus OX=7918 PE=4 SV=1
EDPAVDKEVEIRKKVLKIYNKREQDFPSLHEYNDYLEQVEEIIYNLTNNVDVETTNQMIEQYKRENKDVIQKNKVKLTREQEELEELL
>tr|A0A3B3I967|A0A3B3I967_ORYLA/64-151 [subseq from] CDK-activating kinase assembly factor MAT1 OS=Oryzias latipes OX=8090 GN=mnat1 PE=4 SV=1
EDPTVDKEVEIRKKVMKIYNKRECDFQSLREYNDYLEQVEDIVYNLTNNVEVESTKLRMEQYQRENKDVIQRNKAKLTREQEELEELL
>tr|A0A3P9HJA2|A0A3P9HJA2_ORYLA/64-151 [subseq from] CDK-activating kinase assembly factor MAT1 OS=Oryzias latipes OX=8090 PE=4 SV=1
EDPTVDKEVEIRKKVMKIYNKRECDFQSLREYNDYLEQVEDIVYNLTNNVEVESTKLRMEQYQRENKDVIQRNKAKLTREQEELEELL
>tr|A0A3P9KKI3|A0A3P9KKI3_ORYLA/64-151 [subseq from] CDK-activating kinase assembly factor MAT1 OS=Oryzias latipes OX=8090 PE=4 SV=1
EDPTVDKEVEIRKKVMKIYNKRECDFQSLREYNDYLEQVEDIVYNLTNNVEVESTKLRMEQYQRENKDVIQRNKAKLTREQEELEELL
>tr|A0A3P9KKH5|A0A3P9KKH5_ORYLA/69-156 [subseq from] MNAT1 component of CDK activating kinase OS=Oryzias latipes OX=8090 PE=4 SV=1
EDPTVDKEVEIRKKVMKIYNKRECDFQSLREYNDYLEQVEDIVYNLTNNVEVESTKLRMEQYQRENKDVIQRNKAKLTREQEELEELL
>tr|A0A7J6CH17|A0A7J6CH17_9TELE/64-151 [subseq from] CDK-activating kinase assembly factor MAT1 OS=Onychostoma macrolepis OX=369639 GN=G5714_013565 PE=4 SV=1
EDPAIDKEVEIRKKVLKIYNKREFDFPALKEYNDYLEQVEDIVFNLTNNIDVERTKQIMEQYQRDNKDVIQRNKAKLTREQEELEELL
>tr|A0A6P3WA64|A0A6P3WA64_CLUHA/64-151 [subseq from] CDK-activating kinase assembly factor MAT1 OS=Clupea harengus OX=7950 GN=mnat1 PE=4 SV=1
EDPAIDKEVEIRKKVLKIYNKREFDFPSLREYNDYLETVEEIVFNLTNNLEVERTRQIMEQYQRENRDVIQRNKVKLTREQEELEELL
>tr|A0A665WHY0|A0A665WHY0_ECHNA/64-151 [subseq from] CDK-activating kinase assembly factor MAT1 OS=Echeneis naucrates OX=173247 GN=mnat1 PE=4 SV=1
EDPTVDKEVEIRKKVLKIYNKREFDFSSLREYNDYLEQVEDIVYNLTNNIDVENTKLRMEQYQRENRDLIQRNKATLTREQEQLEELL
>tr|A0A2U9CIT5|A0A2U9CIT5_SCOMX/64-151 [subseq from] CDK-activating kinase assembly factor MAT1 OS=Scophthalmus maximus OX=52904 GN=SMAX5B_000307 PE=4 SV=1
EDPTVDKEVEIRKKVLKIYNKRDFDFSSLREYNDYLEQVEDIVYNLTNNLDVENTKLKMEQYQREHRDLIQKNKATLTREQEELEELL
>tr|A0A2U9CIS6|A0A2U9CIS6_SCOMX/64-151 [subseq from] CDK-activating kinase assembly factor MAT1 OS=Scophthalmus maximus OX=52904 GN=F2P81_003523 PE=4 SV=1
EDPTVDKEVEIRKKVLKIYNKRDFDFSSLREYNDYLEQVEDIVYNLTNNLDVENTKLKMEQYQREHRDLIQKNKATLTREQEELEELL
>tr|A0A6P6L7B6|A0A6P6L7B6_CARAU/64-151 [subseq from] CDK-activating kinase assembly factor MAT1 OS=Carassius auratus OX=7957 GN=mnat1 PE=4 SV=1
EDPAIDKEVEIRKKVLKIYNKREFDFSSLKEYNDYLEQVEDIVFNLTNNIDVERTKQIMEQYQRDNKDIIQKNKAKLTREQEELEELL
>tr|A0A5C6NYX7|A0A5C6NYX7_9TELE/54-141 [subseq from] MAT1 CDK7/cyclin-H assembly factor OS=Takifugu flavidus OX=433684 GN=D4764_16G0005830 PE=4 SV=1
EDPAVDKEVEIRKKVLKIYNKRDVDFSSLREYNDYLERVEDIVYNLTNNLDVENTKLRMEQYQRENRDTIQRNKAKLTREQEELEELL
>tr|A0A4Z2BV10|A0A4Z2BV10_9TELE/64-151 [subseq from] CDK-activating kinase assembly factor MAT1 OS=Takifugu bimaculatus OX=433685 GN=fugu_016499 PE=4 SV=1
EDPAVDKEVEIRKKVLKIYNKRDVDFSSLREYNDYLERVEDIVYNLTNNLDVENTKLRMEQYQRENRDTIQRNKAKLTREQEELEELL
>tr|A0A6P6L7Z3|A0A6P6L7Z3_CARAU/64-151 [subseq from] CDK-activating kinase assembly factor MAT1 isoform X1 OS=Carassius auratus OX=7957 GN=mnat1 PE=4 SV=1
EDPAIDKEVEIRKKVLKIYNKREFDFSSLKEYNDYLEQVEDIVFNLTNNIDVERTKQIMEQYQRDNKDIIQKNKAKLTREQEELEELL
>tr|H2TR03|H2TR03_TAKRU/87-174 [subseq from] CDK-activating kinase assembly factor MAT1 OS=Takifugu rubripes OX=31033 GN=mnat1 PE=4 SV=3
EDPAVDKEVEIRKKVLKIYNKRDVDFSSLREYNDYLERVEDIVYNLTNNLDVENTKLRMEQYQRENRDTIQRNKAKLTREQEELEELL
>tr|A0A3Q2CLE7|A0A3Q2CLE7_CYPVA/64-151 [subseq from] CDK-activating kinase assembly factor MAT1 OS=Cyprinodon variegatus OX=28743 PE=4 SV=1
EDASVDKEVEIRKKVMKIYNKREFDFSSLRDYNDYLEQVEDIVYNLTNNIDVENTKLRMEQYQRENKDIIQRNKAKLTREQEELEELL
>tr|A0A672RHH3|A0A672RHH3_SINGR/42-129 [subseq from] CDK-activating kinase assembly factor MAT1-like OS=Sinocyclocheilus grahami OX=75366 GN=LOC107548622 PE=4 SV=1
EDPAIDKEVEIRKKVLKIYNKREFDFSTLKEYNDYLEQVEDIVFNLTNNIDVERTKQMMEQYQRDNKDIIQRNKAKLTREQEELEELL
>tr|A0A6F9BH97|A0A6F9BH97_9TELE/28-115 [subseq from] MAT1 domain-containing protein OS=Coregonus sp. 'balchen' OX=861768 GN=CSTEINMANNI_LOCUS2660882 PE=4 SV=1
EDPAIDKEVEIRKKVLKIYNKRDFDFSSLREYNDYLERVEEIVYNLTNNLEVEGTKQIMEAYQRENRDTIQKNKAKLTREQEELEELL
>tr|A0A498MKR8|A0A498MKR8_LABRO/51-138 [subseq from] CDK-activating kinase assembly factor MAT1 OS=Labeo rohita OX=84645 GN=ROHU_026857 PE=4 SV=1
EDPAIDKEVEIRKKVLKIYNKRELDFSTLKEYNDYLEQVEDIVFNLTNNVDVERTKQIMEQYQRDNKDVIQRNKAKLTREQEELEELL
>tr|A0A673GTK5|A0A673GTK5_9TELE/64-151 [subseq from] CDK-activating kinase assembly factor MAT1 OS=Sinocyclocheilus rhinocerous OX=307959 GN=LOC107707092 PE=4 SV=1
EDPAIDKEVEIRKKVLKIYNKRELDFSTLKEYNDYLEQVEDIVFNLTNNIDVERTKQIMEQYQRDNKDIIQKNKAKLTREQEELEELL
>tr|B8A5G8|B8A5G8_DANRE/64-151 [subseq from] CDK-activating kinase assembly factor MAT1 OS=Danio rerio OX=7955 GN=mnat1 PE=1 SV=1
EDPAIDKEVEIRKKVLKIYNKREFDFSSLTEYNDYLEQVEDIVFNLANNMDVEMTKQKMEQYQRDNKDVIQRNKAKLTREQEELEELL
>tr|A0A5A9P825|A0A5A9P825_9TELE/51-138 [subseq from] Cyclin-G1-interacting protein OS=Triplophysa tibetana OX=1572043 GN=E1301_Tti001326 PE=4 SV=1
EDPAIDKEVEIRKKVLKIYNKREFDFPTLKEYNDYLEQMEDIVYNLTNNSDVEKTKQMMEQYQRENRDVIQRNKVKLTREQEELEEIL
>tr|A0A3N0YTW6|A0A3N0YTW6_ANAGA/59-146 [subseq from] CDK-activating kinase assembly factor MAT1 OS=Anabarilius grahami OX=495550 GN=DPX16_15965 PE=4 SV=1
EDPAIDKEVEIRKKVLKIYNKREFDFSTLKEYNDYLEQVEDIVFNLTNNVDVERTKQIMEQYQRDNRDVIQKNKAKLTREQEELEELL
>tr|A0A674DS59|A0A674DS59_SALTR/64-151 [subseq from] MNAT1 component of CDK activating kinase OS=Salmo trutta OX=8032 GN=mnat1 PE=4 SV=1
EDPAVDKEVEIRKKVLKIYNKRDVDFSNLREYNDYLERVEEIVYNLTNNLEVEGTKQIMEAYQRENRDIIQKNKAKLTREQEELEELL
>tr|A0A1S3SPF3|A0A1S3SPF3_SALSA/64-151 [subseq from] CDK-activating kinase assembly factor MAT1 OS=Salmo salar OX=8030 GN=mnat1 PE=4 SV=1
EDPAVDKEVEIRKKVLKIYNKRDVDFSNLREYNDYLERVEEIVYNLTNNLEVEGTKQIMEAYQRENRDIIQKNKAKLTREQEELEELL
>tr|A0A674DSY5|A0A674DSY5_SALTR/64-151 [subseq from] CDK-activating kinase assembly factor MAT1 OS=Salmo trutta OX=8032 GN=mnat1 PE=4 SV=1
EDPAVDKEVEIRKKVLKIYNKRDVDFSNLREYNDYLERVEEIVYNLTNNLEVEGTKQIMEAYQRENRDIIQKNKAKLTREQEELEELL
>tr|A0A4W5RHQ8|A0A4W5RHQ8_9TELE/64-151 [subseq from] MNAT1 component of CDK activating kinase OS=Hucho hucho OX=62062 PE=4 SV=1
EDPAVDKEVEIRKKVLKIYNKRDFDFSNLREYNDYLERVEEIVYNLTNNLEVEGTKQIMEAYQRENRDIIQKNKAKLTREQEELEELL
>tr|A0A060WQL8|A0A060WQL8_ONCMY/64-151 [subseq from] CDK-activating kinase assembly factor MAT1 OS=Oncorhynchus mykiss OX=8022 GN=GSONMT00015957001 PE=4 SV=1
EDPAVDKEVEIRKKVLKIYNKRDFDFSNLREYNDYLERVEEIVYNLTNNLEVEGTKQIMEAYQRENRDIIQKNKAKLTREQEELEELL
>tr|A0A4W5RGR8|A0A4W5RGR8_9TELE/68-155 [subseq from] CDK-activating kinase assembly factor MAT1 OS=Hucho hucho OX=62062 PE=4 SV=1
EDPAVDKEVEIRKKVLKIYNKRDFDFSNLREYNDYLERVEEIVYNLTNNLEVEGTKQIMEAYQRENRDIIQKNKAKLTREQEELEELL
>tr|A0A671RC85|A0A671RC85_9TELE/64-151 [subseq from] CDK-activating kinase assembly factor MAT1 OS=Sinocyclocheilus anshuiensis OX=1608454 GN=LOC107668823 PE=4 SV=1
EDPAIDKEVEIRKKVLKIYNKRELDFSTLKEYNDYLEQVEDIVFNLTNNIDVERTKQIMEQYQRDNKDIIQRNKAKLTREQEELEELL
>tr|A0A672PTE3|A0A672PTE3_SINGR/64-151 [subseq from] CDK-activating kinase assembly factor MAT1 OS=Sinocyclocheilus grahami OX=75366 GN=mnat1 PE=4 SV=1
EDPAIDKEVEIRKKVLKIYNKRELDFSTLKEYNDYLEQVEDIVFNLTNNIDVERTKQIMEQYQRDNKDIIQRNKAKLTREQEELEELL
>tr|A0A6P6NDP1|A0A6P6NDP1_CARAU/64-151 [subseq from] CDK-activating kinase assembly factor MAT1 OS=Carassius auratus OX=7957 GN=LOC113078320 PE=4 SV=1
EDPAIDKEVEIRKKVLKIYNKRELDFYTLKEYNDYLEQVEDIVFNLTNNLDVERTKQMMEQYQRDNKDIIQKNKAKLTREQEELEELL
>tr|A0A6P6QL32|A0A6P6QL32_CARAU/64-151 [subseq from] CDK-activating kinase assembly factor MAT1 OS=Carassius auratus OX=7957 GN=LOC113112576 PE=4 SV=1
EDPAIDKEVEIRKKVLKIYNKRELDFYTLKEYNDYLEQVEDIVFNLTNNLDVERTKQMMEQYQRDNKDIIQKNKAKLTREQEELEELL
>tr|Q5XJT0|Q5XJT0_DANRE/64-151 [subseq from] CDK-activating kinase assembly factor MAT1 OS=Danio rerio OX=7955 GN=mnat1 PE=2 SV=1
EDPAIGKEVEIRKKVLKIYNKREFDFSSLTEYNDYLEQVEDIVFNLANNMDVEMTKQKMEQYQRDNKDVIQRNKAKLTREQEELEELL
>tr|A0A3Q2P4B2|A0A3Q2P4B2_FUNHE/64-151 [subseq from] MNAT1 component of CDK activating kinase OS=Fundulus heteroclitus OX=8078 PE=4 SV=1
EDASVDKEVEIRKKVMKIYNMREFDFSTLRDYNDYLEQVEDIVYNLTNNIDVENTKLRMEQYQRENKDTIQRNKAKLTREQEELEELL
>tr|A0A3Q2P4C0|A0A3Q2P4C0_FUNHE/64-151 [subseq from] CDK-activating kinase assembly factor MAT1 OS=Fundulus heteroclitus OX=8078 PE=4 SV=1
EDASVDKEVEIRKKVMKIYNMREFDFSTLRDYNDYLEQVEDIVYNLTNNIDVENTKLRMEQYQRENKDTIQRNKAKLTREQEELEELL
>tr|A0A673JKB7|A0A673JKB7_9TELE/64-151 [subseq from] CDK-activating kinase assembly factor MAT1 OS=Sinocyclocheilus rhinocerous OX=307959 GN=LOC107757134 PE=4 SV=1
EDPAIDKEVEIRKKVLKIYNKREFDFSTLKEYNDYLQQVKDIVFNQTNNVDVERTKQMMEQYQRDNKDIIQRNKAKLTREQEELEELL
>tr|A0A553MQ18|A0A553MQ18_9TELE/64-151 [subseq from] RING-type domain-containing protein OS=Danionella translucida OX=623744 GN=DNTS_015759 PE=4 SV=1
EDPAIDKEVEIRKKVLKIYNKRELDFSSLKEYNDYLEQVEDIVFNLTNNTEVEKTKQIMEQYQRDNKDSIQRNKAKLTREQEELEEML
>tr|H3DIY7|H3DIY7_TETNG/46-135 [subseq from] MNAT1 component of CDK activating kinase OS=Tetraodon nigroviridis OX=99883 PE=4 SV=1
EDPAVDKEVEIRKKVLKIYNKRDVDFSSLREYNDYLVAsgGHSLVYNLTNNIDVENTKVRMEQYQRDNRDVIQRNKAKLTREQEELEELL
>tr|A0A7L3GZC4|A0A7L3GZC4_9PASS/1-70 [subseq from] MAT1 factor (Fragment) OS=Buphagus erythrorhynchus OX=245048 GN=Mnat1 PE=4 SV=1
------------------YNKREEDFPTLDEYNDFLEEIEEIVFNLTNNVDLENTKKKMELYQKDNKEVIQKNKLKLTREQEELEEAL
>tr|A0A7L4N9N9|A0A7L4N9N9_9AVES/1-70 [subseq from] MAT1 factor (Fragment) OS=Ceyx cyanopectus OX=390723 GN=Mnat1 PE=4 SV=1
------------------YNKREEDFPSLTEYNDFLEEIEEIVFNLTNNVDLENTKRKMELYQKDNKEVIQKNKLKLLREQEELEEAL
>tr|A0A2D4KTK8|A0A2D4KTK8_9SAUR/2-75 [subseq from] MAT1 domain-containing protein (Fragment) OS=Micrurus paraensis OX=1970185 PE=4 SV=1
--------------VIYKYNKREDDFPNLAEYNDFLEEVEEIVFNLTNNVDVEGTRKKMEIYQKENKEVIHKNKIKLSREQEELEEAL
>tr|A0A3B1K9Y1|A0A3B1K9Y1_ASTMX/64-141 [subseq from] MNAT1 component of CDK activating kinase OS=Astyanax mexicanus OX=7994 PE=4 SV=1
EDPAIDKEVEIRKRVLKIYNKRDFDFSSLREYNDYLEQVEEIVYNLTNNVDVERTKQIMEQYQRENRDVIQRNKVKLV----------
>tr|A0A091SF66|A0A091SF66_NESNO/1-70 [subseq from] CDK-activating kinase assembly factor MAT1 (Fragment) OS=Nestor notabilis OX=176057 GN=N333_06472 PE=4 SV=1
------------------YNKREDDFPSLSEYNDFLEEIEEIVYNLTNNVDLENTKRKMELYQKDNKEVIQKNKIKLTREQEELEEAL
>tr|S4RAA5|S4RAA5_PETMA/1-79 [subseq from] MNAT1 component of CDK activating kinase OS=Petromyzon marinus OX=7757 PE=4 SV=1
--------VEIRKRGLKTYNKREEDFPSLREYNDYLEEIEDIVFNLTNNVDVETTKRRMEQYQRDNRDIIQRNRVKTSREQEELCEG-
>tr|A0A6F9B504|A0A6F9B504_9TELE/43-122 [subseq from] MAT1 domain-containing protein (Fragment) OS=Coregonus sp. 'balchen' OX=861768 GN=CSTEINMANNI_LOCUS2174264 PE=4 SV=1
EDPAVDKEVEIRKKVLKVYNKRDFDFSSLREYNDYLEQVEEIVYNLTINLEVEGTKQIMEAYQRANRDIIQKNKGKLERS--------
>tr|Q4RM38|Q4RM38_TETNG/34-130 [subseq from] Chromosome 10 SCAF15019, whole genome shotgun sequence (Fragment) OS=Tetraodon nigroviridis OX=99883 GN=GSTENG00032222001 PE=4 SV=1
EDPAVDKEVEIRKKVLKIYNKRDVDFSSLREYNDYLVasgghrgllEPIPAVYNLTNNIDVENTKVRMEQYQRDNRDVIQRNKAKLTREQEELEELL
>tr|A0A671LV55|A0A671LV55_9TELE/63-146 [subseq from] CDK-activating kinase assembly factor MAT1-like OS=Sinocyclocheilus anshuiensis OX=1608454 GN=LOC107675563 PE=4 SV=1
EDPAIDKEVEIRKKVLKIYNKREFDFSTLKEYNDYLEQVEDIVFNQTNNIDVERIKQMMEQYQRDNKDIIQRNKAKLRRLE-TLQ---
>tr|A0A6P4Y6W8|A0A6P4Y6W8_BRABE/64-149 [subseq from] CDK-activating kinase assembly factor MAT1-like OS=Branchiostoma belcheri OX=7741 GN=LOC109470295 PE=4 SV=1
EDPFVDKEVDIRKRILKIYNRQEEEFTSLREYNDYLEEVETIIFNLSNNIDVDLTKKKVEEYQKSNKSNIQRNRSKLSKDEELMEQ--
>tr|A0A2A4J761|A0A2A4J761_HELVI/64-151 [subseq from] CDK-activating kinase assembly factor MAT1 OS=Heliothis virescens OX=7102 GN=B5V51_6642 PE=4 SV=1
EDPMVEKEIDIRKRVLKDYNKKEEDFASLREYNDYLEEIETIVYNLTNNIDIVGTNKRIEQYKKDNKEIIMKNKAKIGREEVELEEIL
>tr|A0A2W1BMR1|A0A2W1BMR1_HELAM/64-151 [subseq from] CDK-activating kinase assembly factor MAT1 OS=Helicoverpa armigera OX=29058 GN=HaOG210211 PE=4 SV=1
EDPMVEKEIDIRKRVLKDYNKKEEDFASLREYNDYLEEIETIVYNLTNNIDIVGTNKRIEQYKKDNKEIIMKNKAKIGREEVELEEIL
>tr|A0A7E5W3V7|A0A7E5W3V7_TRINI/64-151 [subseq from] CDK-activating kinase assembly factor MAT1 OS=Trichoplusia ni OX=7111 GN=LOC113499156 PE=4 SV=1
EDPMVEKEIDIRKRVLKDYNKKEEDFASLREYNDYLEEIETIVYNLTNNIDIVGTNKRIEQYKKDNKEIIMKNKAKIGREEVELEEIL
>tr|A0A2U9CJ34|A0A2U9CJ34_SCOMX/64-164 [subseq from] Putative CDK-activating kinase assembly factor MAT1 OS=Scophthalmus maximus OX=52904 GN=SMAX5B_000307 PE=4 SV=1
EDPTVDKEVEIRKKVLKIYNKRDFDFSSLREYNDYLEQVEDIgrgtdwgrpteteVYNLTNNLDVENTKLKMEQYQREHRDLIQKNKATLTREQEELEELL
>tr|A0A7R9FMZ9|A0A7R9FMZ9_9NEOP/89-175 [subseq from] CDK-activating kinase assembly factor MAT1 OS=Timema tahoe OX=61484 GN=TTEB3V08_LOCUS4243 PE=4 SV=1
EDPMVEKEVDIRKRVLRDFNKKEDDFDSLREYNDYLEEVESIIFNLTNDIDIIGTNKKIEQYKKENKEVIQKNKTKLGREELELEEL-
>tr|A0A2H1WTW5|A0A2H1WTW5_SPOFR/64-151 [subseq from] CDK-activating kinase assembly factor MAT1 OS=Spodoptera frugiperda OX=7108 GN=SFRICE_007061 PE=4 SV=1
EDPMVEKEIDIRKRVLKDFNKKEEDFATLREYNDYLEEIETIVYNLTNNIDIVGTNKRIEQYKKDNKDIIMKNKVKIGREEVELEEIL
>tr|A0A7R9JP29|A0A7R9JP29_TIMGE/97-183 [subseq from] CDK-activating kinase assembly factor MAT1 OS=Timema genevievae OX=629358 GN=TGEB3V08_LOCUS836 PE=4 SV=1
EDPMVEKEVDIRKRVLRDFNKKEDDFDSLREYNDYLEEVESIIFNLTNDIDIIGTNKKIEQYKKENKEVIQKNKTKLGREELELEEL-
>tr|A0A834FC18|A0A834FC18_ORYME/1-73 [subseq from] CDK-activating kinase assembly factor MAT1 OS=Oryzias melastigma OX=30732 GN=FQA47_024072 PE=4 SV=1
---------------MKIYNKRECDFQSLREYNDYLEQVEDIVYNLTNNVDVENTKLRMEQYQRENKDVIQRNKAKLTREQEELEELL
>tr|A0A1B6DUT4|A0A1B6DUT4_9HEMI/64-150 [subseq from] RING-type domain-containing protein OS=Clastoptera arizonana OX=38151 GN=g.35522 PE=4 SV=1
EDPSVEKEVDIRKRVLKDFNKKEEDFSSLRDYNDYLEEVENIIFNLTNNIDIIETNKKIEQYKKENKELILKNKVRLGREELELEEI-
>tr|A0A7R8ZBP0|A0A7R8ZBP0_TIMDO/64-150 [subseq from] CDK-activating kinase assembly factor MAT1 OS=Timema douglasi OX=61478 GN=TDIB3V08_LOCUS7976 PE=4 SV=1
EDPMVEKEVDIRKRVLRDFNKKEDDFDSLREYNDYLEEVESIIFNLTNDIEVIGTNKKIEQYKKENKEVIQKNKTKLGREELELEEL-
>tr|A0A7R9AN40|A0A7R9AN40_TIMSH/64-150 [subseq from] CDK-activating kinase assembly factor MAT1 OS=Timema shepardi OX=629360 GN=TSIB3V08_LOCUS1346 PE=4 SV=1
EDPMVEKEVDIRKRVLRDFNKKEDDFDSLREYNDYLEEVESIIFNLTNDIEVIGTNKKIEQYKKENKEVIQKNKTKLGREELELEEL-
>tr|A0A7R9E970|A0A7R9E970_9NEOP/64-150 [subseq from] CDK-activating kinase assembly factor MAT1 OS=Timema monikensis OX=170555 GN=TMSB3V08_LOCUS6559 PE=4 SV=1
EDPMVEKEVDIRKRVLRDFNKKEDDFDSLREYNDYLEEVESIIFNLTNDIEVIGTNKKIEQYKKENKEVIQKNKTKLGREELELEEL-
>tr|A0A7R9GYS7|A0A7R9GYS7_TIMPO/64-150 [subseq from] CDK-activating kinase assembly factor MAT1 OS=Timema poppense OX=170557 GN=TPSB3V08_LOCUS2273 PE=4 SV=1
EDPMVEKEVDIRKRVLRDFNKKEDDFDSLREYNDYLEEVESIIFNLTNDIEVIGTNKKIEQYKKENKEVIQKNKTKLGREELELEEL-
>tr|A0A7R9IY24|A0A7R9IY24_TIMCA/68-154 [subseq from] CDK-activating kinase assembly factor MAT1 OS=Timema californicum OX=61474 GN=TCMB3V08_LOCUS1835 PE=4 SV=1
EDPMVEKEVDIRKRVLRDFNKKEDDFDSLREYNDYLEEVESIIFNLTNDIEVIGTNKKIEQYKKENKEVIQKNKTKLGREELELEEL-
>tr|A0A437BP68|A0A437BP68_CHISP/64-151 [subseq from] RING-type domain-containing protein OS=Chilo suppressalis OX=168631 GN=evm_003245 PE=4 SV=1
EDPMVEKEIDIRKRVLKDYNKKEEDFATLREYNDYLEEIETIIYNLTNNIDVVGTNKRIEQYKKENREIIMKNKAKIGREEIELEEIL
>tr|A0A7R9DHD3|A0A7R9DHD3_TIMCR/50-136 [subseq from] Hypothetical protein OS=Timema cristinae OX=61476 GN=TCEB3V08_LOCUS12215 PE=4 SV=1
EDPMVEKEVDIRKRVLRDFNKKEDDFDSLREYNDYLEEVESIIFNLTNDIEVIGTNKKIEQYKKENKEVIQKNKTKLGREELELEEL-
>tr|A0A0L7KPV0|A0A0L7KPV0_9NEOP/66-153 [subseq from] CDK-activating kinase assembly factor MAT1 OS=Operophtera brumata OX=104452 GN=OBRU01_22940 PE=4 SV=1
EDPMVEKEIDIRKRVLKDYNKKEEDFATLREYNDYLEEIETIIYNLMNNIDIVNTNKKIEQYKKDNKELIMKNKVKIGREEIELEEIL
>tr|A0A0K8VWV7|A0A0K8VWV7_BACLA/64-151 [subseq from] CDK-activating kinase assembly factor MAT1 OS=Bactrocera latifrons OX=174628 GN=MAT1_2 PE=4 SV=1
EDPMVEKEVDIRKRVLRDYNKKEEDFATLQEYNDYLEEIETIIYNLCNNIDIIGTNKRIEAYRRENREVIQRNKTRMGREEYELEEML
>tr|A0A6J1W7P5|A0A6J1W7P5_GALME/64-151 [subseq from] CDK-activating kinase assembly factor MAT1 OS=Galleria mellonella OX=7137 GN=LOC113509384 PE=4 SV=1
EDPMVEKEIDIRKRVLKDYNKKEEDFETLREYNDYLEEIETIIFNLTNNIDVVNTNKRIEQYKKDNREIIMKNKVKIGQEELELEEIL
>tr|A0A0L0CBP7|A0A0L0CBP7_LUCCU/64-151 [subseq from] CDK-activating kinase assembly factor MAT1 OS=Lucilia cuprina OX=7375 GN=FF38_01750 PE=4 SV=1
EDPMVEKEVDIRKRILRDYNKKEEDFNSLQEYNDYLEEIESIIYNLCNNIDIIGTNKRIEQYKKENRDIIQRNKTRMGREEYELEEML
>tr|A0A0K8VE50|A0A0K8VE50_BACLA/64-151 [subseq from] CDK-activating kinase assembly factor MAT1 OS=Bactrocera latifrons OX=174628 GN=MAT1_9 PE=4 SV=1
EDPMVEKEVDIRKRVLRDYNKKEEDFATLQEYNDYLEEIETIIYNLCNNIDIIGTNKRIEAYRRENREVIQRNKTRMGREEYELEEML
>tr|H9JW72|H9JW72_BOMMO/114-201 [subseq from] MAT1 domain-containing protein OS=Bombyx mori OX=7091 PE=4 SV=1
EDPMVEKEVDIRKRVLRDYNKKEEDFNSLREYNDYLEEIETIVYNLTNNIDIVETNKRIEQYKKENKELIMKNKAKLGRKAIELEELL
>tr|A0A0A1X501|A0A0A1X501_ZEUCU/64-151 [subseq from] CDK-activating kinase assembly factor MAT1 OS=Zeugodacus cucurbitae OX=28588 GN=MAT1 PE=4 SV=1
EDPMVEKEVDIRKRVLRDYNKKEDDFATLQEFNDYLEEIETIIYNLCNNIDIIGTNKRIEAYRRENRDVIQRNKTRMGREEYELEEML
>tr|A0A1E1W020|A0A1E1W020_PECGO/2-85 [subseq from] MAT1 domain-containing protein (Fragment) OS=Pectinophora gossypiella OX=13191 GN=g.5174 PE=4 SV=1
----VEKEIDIRKRVLKDYNKKEEDFATLREYNDYLEEIETIIYNLTNNIDIVGTNKRIEQYKKENKELIQKNKVKIGREELELEEIL
>tr|A0A653D4Q3|A0A653D4Q3_CALMS/44-131 [subseq from] MAT1 domain-containing protein OS=Callosobruchus maculatus OX=64391 GN=CALMAC_LOCUS14410 PE=4 SV=1
EDATVEKEVDIRKRVLRDFNKKEEDFTTLKEYNDYLEEVESIIFNLTNNIDVVNTNKRIEQYKRDNKEQIMKNKGKLGRDEYELEEIL
>tr|A0A6J2JPF5|A0A6J2JPF5_BOMMA/64-151 [subseq from] CDK-activating kinase assembly factor MAT1 OS=Bombyx mandarina OX=7092 GN=LOC114243749 PE=4 SV=1
EDPMVEKEVDIRKRVLRDYNKKEEDFNSLREYNDYLEEIEIIVYNLTNNIDIVETNKRIEQYKKENKELIMKNKAKLGRKAIELEELL
>tr|A0A034WLF3|A0A034WLF3_BACDO/64-151 [subseq from] CDK-activating kinase assembly factor MAT1 OS=Bactrocera dorsalis OX=27457 GN=MAT1 PE=4 SV=1
EDPMVEKEVDIRKRVLRDYNKKEDDFATLQEYNDYLEEIETIIYNLCNNIDIIGTNKRIEAYRRENREVIQRNKTRMGREEYELEEML
>tr|R7THV1|R7THV1_CAPTE/64-150 [subseq from] CDK-activating kinase assembly factor MAT1 OS=Capitella teleta OX=283909 GN=CAPTEDRAFT_89450 PE=4 SV=1
EDSYVEKETDIRKKILKDFNKKEEDFSSLREFNDYLEDVETIVFNLTNGIDLEETKRKVELYKKEHQDSIRKNRAKMSKEEEELEDM-
>tr|A0A811WM72|A0A811WM72_PLUXY/64-151 [subseq from] (diamondback moth) hypothetical protein OS=Plutella xylostella OX=51655 GN=PLXY1_LOCUS7625 PE=4 SV=1
EDSMVEKEIDIRKRVLKDYNKKEEDFATLREYNDYLEEIETIIFNLTNNIDIVGTNKRIEQYKRDNKELIMKNKVKIGREELELEEIL
>tr|A0A7R8YKW5|A0A7R8YKW5_HERIL/64-151 [subseq from] CDK-activating kinase assembly factor MAT1 OS=Hermetia illucens OX=343691 GN=HERILL_LOCUS345 PE=4 SV=1
DDPMVEKEIDIRKRILRDYNKKEEDFETLQEYNDYLEEIECIVYNLCNNIDLLNTNKKIEQYKKENREVIMRNKTKIGREEYELEEML
>tr|A0A067R1E3|A0A067R1E3_ZOONE/64-151 [subseq from] CDK-activating kinase assembly factor MAT1 OS=Zootermopsis nevadensis OX=136037 GN=L798_09101 PE=4 SV=1
EDSMVEKEVDIRKRVLRDFNKKEEDFSTLREYNDYLEEVETIILNLTNNVDVITTNKKIEQYKKENKDVILKNKSKIGREEMELEELL
>tr|A0A4W5RHC1|A0A4W5RHC1_9TELE/60-135 [subseq from] MNAT1 component of CDK activating kinase OS=Hucho hucho OX=62062 PE=4 SV=1
KDPAIDKEVEIRKKVLKI--TRDFDFSSLREYNDYLEQVEEIVYNLTNNLEVEGTKHIMEAYQRENRDIIQKNKAKLV----------
>tr|A0A653D4P3|A0A653D4P3_CALMS/64-151 [subseq from] RING-type domain-containing protein OS=Callosobruchus maculatus OX=64391 GN=CALMAC_LOCUS14410 PE=4 SV=1
EDATVEKEVDIRKRVLRDFNKKEEDFTTLKEYNDYLEEVESIIFNLTNNIDVVNTNKRIEQYKRDNKEQIMKNKGKLGRDEYELEEIL
>tr|A0A2T7NZQ9|A0A2T7NZQ9_POMCA/28-113 [subseq from] MAT1 domain-containing protein OS=Pomacea canaliculata OX=400727 GN=C0Q70_14336 PE=4 SV=1
EDATVEKEVDIRKRILRDFNKKEEDFPDLRSYNDYLEMIETVVFNLTNGVDVESTRKLIEQYKKENKDYIKKNQSKLSRDEEYLEQ--
>tr|A0A1I8PHK8|A0A1I8PHK8_STOCA/64-151 [subseq from] CDK-activating kinase assembly factor MAT1 OS=Stomoxys calcitrans OX=35570 GN=106080699 PE=4 SV=1
EDPMVEKEVDIRKRILRDYNKKEDDFNSLQEYNDYLEEIETIIFNLCNNIDIIGTNKRIEQYKKDNREIIQRNRTRMGREEYELEEML
>tr|A0A834MCQ6|A0A834MCQ6_RHYFE/64-151 [subseq from] Uncharacterized protein OS=Rhynchophorus ferrugineus OX=354439 GN=GWI33_014075 PE=4 SV=1
EDATVEKEVDIRKRVLRDYNKKEEDFATLAEYNNYLEEVETIVYNLTNNIDVVNTNKKIEQYKKENREQIQKNKGRLGRDEYELEELL
>tr|A0A6J1MS06|A0A6J1MS06_BICAN/64-151 [subseq from] CDK-activating kinase assembly factor MAT1 OS=Bicyclus anynana OX=110368 GN=LOC112045371 PE=4 SV=1
EDSMVEKEIDIRKRVLKDFNKKEEDFATLREYNDYLEEIETIIFNLVNNIDIVGTNKRIEQYKKDNKEVIMKNKAKIGREEFELEEIL
>tr|B0W2W5|B0W2W5_CULQU/64-150 [subseq from] CDK-activating kinase assembly factor MAT1 OS=Culex quinquefasciatus OX=7176 GN=6032453 PE=4 SV=1
EDSNVDKEVQIRKRILKDFNKKEDDFNSLAEYNDYLEMIEEIVFNLCNNIDIINTNKRIEQYKKENRDVILKNKTKLSKDEIELEEL-
>tr|Q7KPG8|Q7KPG8_DROME/64-151 [subseq from] CDK-activating kinase assembly factor MAT1 OS=Drosophila melanogaster OX=7227 GN=Mat1 PE=1 SV=1
EDPMVEKEVDIRRRILRDYNKREEDFASLAEYNDYLEEIEDIVYNLCNNIDIIETNKRIEAYKRDNREVIQRNKTRVGRDEYALEEML
>tr|Q8SX08|Q8SX08_DROME/64-151 [subseq from] CDK-activating kinase assembly factor MAT1 OS=Drosophila melanogaster OX=7227 GN=Mat1 PE=2 SV=1
EDPMVEKEVDIRRRILRDYNKREEDFASLAEYNDYLEEIEDIVYNLCNNIDIIETNKRIEAYKRDNREVIQRNKTRVGRDEYALEEML
>tr|A0A4Y2HIC6|A0A4Y2HIC6_ARAVE/103-190 [subseq from] CDK-activating kinase assembly factor MAT1 OS=Araneus ventricosus OX=182803 GN=MAT1 PE=4 SV=1
EDSSVEKELDIRRRILKDFNKKEEDFGSLREYNDYLEEIETIIFNLANDVDIEATKRKIEQYKKENKTQIMKNKGKLSKEEEELEELL
>tr|Q16XK0|Q16XK0_AEDAE/64-149 [subseq from] CDK-activating kinase assembly factor MAT1 OS=Aedes aegypti OX=7159 GN=5571154 PE=4 SV=1
EDSNVDKEVQIRKRILKDFNKKEDDFATLGEYNDYLEMIEELVFNLCNNIDIINTNKRIEQYKKENRDVILKNKTKLSRDELELET--
>tr|A0A0N1IDW9|A0A0N1IDW9_PAPMA/64-151 [subseq from] CDK-activating kinase assembly factor MAT1 OS=Papilio machaon OX=76193 GN=RR48_02915 PE=4 SV=1
EDSMVEKEIDIRKRVLKDYNKKEEDFATLREYNDYLEEIETIVYNLCNNIDVVGTNKRIEQYKKDNKELIMKNKVKIGREEIELEEIL
>tr|A0A182KFX4|A0A182KFX4_9DIPT/64-149 [subseq from] RING-type domain-containing protein OS=Anopheles christyi OX=43041 PE=4 SV=1
EDSNVDKEVQIRKRILKDFNKKEDDFGSLDEYNDYLEMIEELVFNLCNNIDIINTNKRIEQYKRDNRDVIMKNKLKLSKDELELEQ--
>tr|A0A182TY02|A0A182TY02_9DIPT/64-149 [subseq from] CDK-activating kinase assembly factor MAT1 OS=Anopheles melas OX=34690 PE=4 SV=1
EDSNVDKEVQIRKRILKDFNKKEDDFGSLDEYNDYLEMIEELVFNLCNNIDIINTNKRIEQYKRDNRDVIMKNKLKLSKDELELEQ--
>tr|A0A182V4X7|A0A182V4X7_ANOME/64-149 [subseq from] CDK-activating kinase assembly factor MAT1 OS=Anopheles merus OX=30066 PE=4 SV=1
EDSNVDKEVQIRKRILKDFNKKEDDFGSLDEYNDYLEMIEELVFNLCNNIDIINTNKRIEQYKRDNRDVIMKNKLKLSKDELELEQ--
>tr|A0A1B6M6R1|A0A1B6M6R1_9HEMI/64-151 [subseq from] RING-type domain-containing protein OS=Graphocephala atropunctata OX=36148 GN=g.23339 PE=4 SV=1
EDPVVEKEVDIRKRVLRDFNKKEDDFATLREYNDYLEEIETIIFNLCNNIEVVETNKRIEQYKKENKDIILKNKIKIGKEELELEELL
>tr|A0A2P8Y088|A0A2P8Y088_BLAGE/25-112 [subseq from] CDK-activating kinase assembly factor MAT1 OS=Blattella germanica OX=6973 GN=MAT1 PE=4 SV=1
EDSMVEKEVDIRKKVLRDYNKKEEDFNSLREYNDYLEEIEEIIFNLSNNIDVLATNKRIEQYKRDNREVILKNKSKIGREELELEELL
>tr|A0A499FTZ5|A0A499FTZ5_ANOAR/64-149 [subseq from] CDK-activating kinase assembly factor MAT1 OS=Anopheles arabiensis OX=7173 PE=4 SV=1
EDSNVDKEVQIRKRILKDFNKKEDDFGSLDEYNDYLEMIEELVFNLCNNIDIINTNKRIEQYKRDNRDVIMKNKLKLSKDELELEQ--
>tr|A0A6E8VYD2|A0A6E8VYD2_ANOCL/64-149 [subseq from] CDK-activating kinase assembly factor MAT1 OS=Anopheles coluzzii OX=1518534 PE=4 SV=1
EDSNVDKEVQIRKRILKDFNKKEDDFGSLDEYNDYLEMIEELVFNLCNNIDIINTNKRIEQYKRDNRDVIMKNKLKLSKDELELEQ--
>tr|Q7PWE7|Q7PWE7_ANOGA/64-149 [subseq from] CDK-activating kinase assembly factor MAT1 OS=Anopheles gambiae OX=7165 GN=1279954 PE=4 SV=3
EDSNVDKEVQIRKRILKDFNKKEDDFGSLDEYNDYLEMIEELVFNLCNNIDIINTNKRIEQYKRDNRDVIMKNKLKLSKDELELEQ--
>tr|A0A1Q3F8I4|A0A1Q3F8I4_CULTA/64-150 [subseq from] CDK-activating kinase assembly factor MAT1 OS=Culex tarsalis OX=7177 PE=4 SV=1
EDSNVDKEVQIRKRILKDFNKKEDDFNSLAEYNDYLEMIEEIVFNLCNNIDIINTNKRIEQYKKENRDVILKNKTKLSKDEIELEQL-
>tr|E0VAF8|E0VAF8_PEDHC/64-151 [subseq from] CDK-activating kinase assembly factor MAT1 OS=Pediculus humanus subsp. corporis OX=121224 GN=8232415 PE=4 SV=1
EDATVEKEVDIRKRVLKDFNKKEEDFNSLDDYNNYLEEVETIIFNLTNNIDVIETNKKIEQYKRENKDVILKNKTKIGREEYELEEIL
>tr|A0A1B6H2K9|A0A1B6H2K9_9HEMI/64-151 [subseq from] RING-type domain-containing protein OS=Cuerna arida OX=1464854 GN=g.7283 PE=4 SV=1
EDAVVEKEVDIRKRVLRDFNKKEDDFASLREYNDYLEEIECIIFNLCNNIDVVETNKRIEQYKKENKDIILKNKIKIGKEELELEELL
>tr|A0A146LQ77|A0A146LQ77_LYGHE/64-151 [subseq from] CDK-activating kinase assembly factor MAT1 OS=Lygus hesperus OX=30085 GN=Mnat1_0 PE=4 SV=1
EDPVVEKEVDIRKRVLKDYNKKEEDFSTLEEFNDYLEEIEEIIFNLTNGINTIETNKRIDQYKKENRDTIMKNKMKVGRTEMELEELL
>tr|W8BK45|W8BK45_CERCA/64-151 [subseq from] CDK-activating kinase assembly factor MAT1 OS=Ceratitis capitata OX=7213 GN=MAT1 PE=2 SV=1
EDPMVEKEVDIRKRVLRDYNKKEEDFATLEEFNDYLEEIETIIYNLCNNIDIIGTNKRIEAYRRDNREIIQRNKTRMGREEYELEEML
>tr|A0A4Y7MBM6|A0A4Y7MBM6_9CRUS/65-150 [subseq from] EOG090X0BPM OS=Daphnia lumholtzi OX=42856 GN=EOG090X0BPM PE=2 SV=1
EDPAVDKEVDIRKRILKEFNKRQEDFPSLREYNDYLEEVETIIFNLVYDIDPTNTNKMIDNYKKENKDITQKNRNRQSQEEMELEV--
>tr|A0A6J2Y9N0|A0A6J2Y9N0_SITOR/64-151 [subseq from] CDK-activating kinase assembly factor MAT1 OS=Sitophilus oryzae OX=7048 GN=LOC115885419 PE=4 SV=1
EDASVEKEVDIRRRVLKDYNKKEEDFSSLAEYNDYLEEVETIIYNLANNIDVINTNKKIEQYKKENKDQIQKSKGRLGKDEFELEELL
>tr|A0A0P5JAI4|A0A0P5JAI4_9CRUS/65-152 [subseq from] CDK-activating kinase assembly factor MAT1 OS=Daphnia magna OX=35525 GN=EOG090X0BPM PE=2 SV=1
EDPAVDKEVDIRKRILKEFNKRQEDFPTLREYNDYLEEVETIIFNLVFDIDPTNTNKMIDNYKKENKDITQKNRNRQSQEEMELEELL
>tr|A0A4Y7LSE6|A0A4Y7LSE6_9CRUS/65-152 [subseq from] EOG090X0BPM OS=Daphnia similis OX=35528 GN=EOG090X0BPM PE=2 SV=1
EDPAVDKEVDIRKRILKEFNKRQEDFPTLREYNDYLEEVETIIFNLVFDIDPTNTNKMIDNYKKENKDITQKNRNRQSQEEMELEELL
>tr|A0A4Y7M224|A0A4Y7M224_9CRUS/65-152 [subseq from] EOG090X0BPM OS=Daphnia atkinsoni OX=342845 GN=EOG090X0BPM PE=2 SV=1
EDPAVDKEVDIRKRILKEFNKRQEDFPTLREYNDYLEEVETIIFNLVFDIDPTNTNKMIDNYKKENKDITQKNRNRQSQEEMELEELL
>tr|A0A4Y7M458|A0A4Y7M458_9CRUS/65-152 [subseq from] EOG090X0BPM OS=Daphnia dolichocephala OX=2282166 GN=EOG090X0BPM PE=2 SV=1
EDPAVDKEVDIRKRILKEFNKRQEDFPTLREYNDYLEEVETIIFNLVFDIDPTNTNKMIDNYKKENKDITQKNRNRQSQEEMELEELL
>tr|A0A4Y7M8A2|A0A4Y7M8A2_9CRUS/65-152 [subseq from] EOG090X0BPM OS=Daphnia hispanica OX=575233 GN=EOG090X0BPM PE=2 SV=1
EDPAVDKEVDIRKRILKEFNKRQEDFPTLREYNDYLEEVETIIFNLVFDIDPTNTNKMIDNYKKENKDITQKNRNRQSQEEMELEELL
>tr|A0A4Y7N601|A0A4Y7N601_9CRUS/65-152 [subseq from] EOG090X0BPM OS=Daphnia similis OX=35528 GN=EOG090X0BPM PE=2 SV=1
EDPAVDKEVDIRKRILKEFNKRQEDFPTLREYNDYLEEVETIIFNLVFDIDPTNTNKMIDNYKKENKDITQKNRNRQSQEEMELEELL
>tr|B4HMT9|B4HMT9_DROSE/64-151 [subseq from] CDK-activating kinase assembly factor MAT1 OS=Drosophila sechellia OX=7238 GN=Dsec\GM20498 PE=4 SV=1
EDPMVEKEVDIRRRILRDYNKREEDFASLAEYNDYLEEIEDIVYNLCNNIEIIETNKRIEAYKRDNREVIQRNKTRVGRDEYALEEML
>tr|A0A1I8MUW5|A0A1I8MUW5_MUSDO/64-151 [subseq from] CDK-activating kinase assembly factor MAT1 OS=Musca domestica OX=7370 GN=101889973 PE=4 SV=1
EDPMVEKEVDIRKRILRDYNKKEDDFNSLQEYNDYLEEIETIIYNLCNNIDIIGTNKRIEQYKKDNREVIQRNRTRMGREEIELEEML
>tr|A0A482XF30|A0A482XF30_LAOST/64-151 [subseq from] CDK-activating kinase assembly factor MAT1 OS=Laodelphax striatellus OX=195883 GN=LSTR_LSTR000597 PE=4 SV=1
EDPAVEKEVDIRKRVLKDFNKKEEDFSSLNEYNDYLENVETIIFNLTNNIDVMETNKRIEQYKRDNRELILKNKIKIGREELELEELL
>tr|A0A2J7Q642|A0A2J7Q642_9NEOP/64-151 [subseq from] CDK-activating kinase assembly factor MAT1 OS=Cryptotermes secundus OX=105785 GN=B7P43_G08108 PE=4 SV=1
EDSMVEKEVDIRKRVLRDFNKKEEDFSTLREYNDYLEEVETIVYNLTNNVDVIATNKTIEQYKKENKDLILKNKSKIGREEMELEELL
>tr|A0A6P4L8U6|A0A6P4L8U6_DROBP/64-151 [subseq from] CDK-activating kinase assembly factor MAT1 OS=Drosophila bipectinata OX=42026 GN=LOC108132005 PE=4 SV=1
EDPMVEKEVDIRRRILRDYNKREEDFATLEEYNDYLEEIENIVFNLCNNIDIFETNKRIEAYKRDNREVIQRNKTRVGRDEYALEEML
>tr|V4ART5|V4ART5_LOTGI/64-148 [subseq from] RING-type domain-containing protein OS=Lottia gigantea OX=225164 GN=LOTGIDRAFT_230879 PE=4 SV=1
EDPQVEKEVDIRRKVLKDYNKKEEDFNTLREYNDYLEMIETIIYNLANNIDVESTKKQVETYRKENKDSIRKNYSKLSKDEEYIE---
>tr|A0A3B0J0H7|A0A3B0J0H7_DROGU/64-151 [subseq from] CDK-activating kinase assembly factor MAT1 OS=Drosophila guanche OX=7266 GN=DGUA_6G001743 PE=4 SV=1
EDPQVEKEVDIRRRILRDYNKREEDFGTLEEYNDYLEEIEDIVYNLCNNIEIIETNKRIEAYKRDNRDVIQRNKTRVGRDESALEEML
>tr|A0A182WXN8|A0A182WXN8_ANOQN/64-149 [subseq from] RING-type domain-containing protein OS=Anopheles quadriannulatus OX=34691 PE=4 SV=1
EDSNVDKEVQIRKRILKDFNKKEDDFGSLDEYNDYLEMIEELVFNLCNNIDIINTNKRIEQYKRDNRDVIMKNKLKLSKDELELEQ--
>tr|A0A6J2TBT4|A0A6J2TBT4_DROLE/64-151 [subseq from] CDK-activating kinase assembly factor MAT1 OS=Drosophila lebanonensis OX=7225 GN=LOC115622697 PE=4 SV=1
EDPMVEKEVDIRRRILRDYNKREEDFGSLEEYNDYLEEIESIVYNLCNNIEIIETNKRIEAYKRDNREVIQRNKTRVGRDEYELEEML
>tr|A0A5E4QR67|A0A5E4QR67_9NEOP/64-151 [subseq from] RING-type domain-containing protein OS=Leptidea sinapis OX=189913 GN=LSINAPIS_LOCUS10276 PE=4 SV=1
EDAMVEKEIDIRKRILKDFNKKEEDFATLREYNDYLEDIESIIFNLVNNIDIINTNKRIEQYKKDNKEAILKNKAKIGREELELEEIL
>tr|A0A131Y5R3|A0A131Y5R3_IXORI/64-151 [subseq from] CDK-activating kinase assembly factor MAT1 OS=Ixodes ricinus OX=34613 PE=2 SV=1
EDAGVEKEVDIRRKILKDYNKREEDFETLRAYNDYLEEVETIIFNLANEVDVEATRRKVEQYKRDNKAQIQKGKLKPSREEEFLEEVL
>tr|A0A6P7VL23|A0A6P7VL23_IXOSC/64-151 [subseq from] CDK-activating kinase assembly factor MAT1 OS=Ixodes scapularis OX=6945 GN=LOC8035528 PE=4 SV=1
EDAGVEKEVDIRRKILKDYNKREEDFETLRAYNDYLEEVETIIFNLANEVDVEATRRKVEQYKRDNKAQIQKGKLKPSREEEFLEEVL
>tr|B7Q3X0|B7Q3X0_IXOSC/64-151 [subseq from] CDK-activating kinase assembly factor MAT1 OS=Ixodes scapularis OX=6945 GN=8035528 PE=4 SV=1
EDAGVEKEVDIRRKILKDYNKREEDFETLRAYNDYLEEVETIIFNLANEVDVEATRRKVEQYKRDNKAQIQKGKLKPSREEEFLEEVL
>tr|E2BZE4|E2BZE4_HARSA/64-151 [subseq from] CDK-activating kinase assembly factor MAT1 OS=Harpegnathos saltator OX=610380 GN=EAI_12226 PE=4 SV=1
EDPMVEKEVNIRKRILRDYNKREEDFATLREYNDYLEEIEHIIYNLANNIDVVETNKRIEQYKKDNKDQIVKSKSKLGRSEYELEEML
>tr|A0A182SU72|A0A182SU72_9DIPT/43-128 [subseq from] MAT1 domain-containing protein OS=Anopheles maculatus OX=74869 PE=4 SV=1
EDSNVDKEVQIRKRILKDFNKKEDDFASLDEYNDYLETIEELVFNLCNNIDIINTNKRIEQYKRDNRDVIMKNKSKLSKDELELEQ--
>tr|A0A821XD49|A0A821XD49_9NEOP/64-151 [subseq from] Hypothetical protein OS=Pieris macdunnoughi OX=345717 GN=PMACD_LOCUS14760 PE=4 SV=1
EDSMVEKEIDIRKRILKDFNKKEEDFATIREYNDYLEDIESIIFNLVNNIDIINTNKKIDQYKKDNKELIMKNKAKIGREELELEEIL
>tr|B3MIK0|B3MIK0_DROAN/64-151 [subseq from] CDK-activating kinase assembly factor MAT1 OS=Drosophila ananassae OX=7217 GN=Dana\GF11091 PE=4 SV=1
EDPMVEKEVDIRRRILRDYNKREEDFGSLEEYNDYLEEIENIVFNLCNNIEIFETNKRIEAYKRDNREVIQRNKTRVGRDEYALEEML
>tr|A0A6P5W257|A0A6P5W257_DROOB/64-151 [subseq from] CDK-activating kinase assembly factor MAT1 OS=Drosophila obscura OX=7282 GN=LOC111080090 PE=4 SV=1
EDPMVEKEVDIRRRILRDYNKREEDFGTLEEYNDYLEEIEDIVYNLCNNIEIIETNKRIEAYKRDNREVIQRNKTRVGRDESALEEML
>tr|A0A4Y7M3P5|A0A4Y7M3P5_9CRUS/65-152 [subseq from] EOG090X0BPM OS=Daphnia barbata OX=414587 GN=EOG090X0BPM PE=2 SV=1
EDPAVDKEVDIRKRILKEFNKRQEDFPTLREYNDYLEEVETIIFNLVFDIDPTNTNKMIDNYKKENKEITQKNRNRQSQEEMELEELL
>tr|A0A0J9R9Y8|A0A0J9R9Y8_DROSI/64-151 [subseq from] CDK-activating kinase assembly factor MAT1 OS=Drosophila simulans OX=7240 GN=Dsim\GD25961 PE=4 SV=1
EDPMVEKEVDIRRRILRDYNKREEDFASLAEYNDYLEEIEDIVYNLCNNIEIIETNKRIEAYKRDNREVIQRNKTRVGRDEYALEEML
>tr|A0A1W4VS12|A0A1W4VS12_DROFC/64-151 [subseq from] CDK-activating kinase assembly factor MAT1 OS=Drosophila ficusphila OX=30025 GN=LOC108096968 PE=4 SV=1
EDPMVEKEVDIRRRILRDYNKREEDFASLAEYNDYLEEIEDIVYNLCNNIEIIETNKRIEAYKRDNREVIQRNKTRVGRDEYALEEML
>tr|A0A6P4FDC6|A0A6P4FDC6_DRORH/64-151 [subseq from] CDK-activating kinase assembly factor MAT1 OS=Drosophila rhopaloa OX=1041015 GN=LOC108050161 PE=4 SV=1
EDPMVEKEVDIRRRILRDYNKREEDFGSLAEYNDYLEEIEDIVYNLCNNIEIIETNKRIEAYKRDNREVIQRNKTRVGRDEYALEEML
>tr|A0A6P4HCY1|A0A6P4HCY1_DROTK/64-151 [subseq from] CDK-activating kinase assembly factor MAT1 OS=Drosophila takahashii OX=29030 GN=LOC108068344 PE=4 SV=1
EDPMVEKEVDIRRRILRDYNKREEDFGSLAEYNDYLEEIEDIVYNLCNNIEIIETNKRIEAYKRDNREVIQRNKTRVGRDEYALEEML
>tr|A0A6P8JBR8|A0A6P8JBR8_DROMA/64-151 [subseq from] CDK-activating kinase assembly factor MAT1 OS=Drosophila mauritiana OX=7226 GN=LOC117136266 PE=4 SV=1
EDPMVEKEVDIRRRILRDYNKREEDFASLAEYNDYLEEIEDIVYNLCNNIEIIETNKRIEAYKRDNREVIQRNKTRVGRDEYALEEML
>tr|B3NN56|B3NN56_DROER/64-151 [subseq from] CDK-activating kinase assembly factor MAT1 OS=Drosophila erecta OX=7220 GN=Dere\GG22722 PE=4 SV=1
EDPMVEKEVDIRRRILRDYNKREEDFASLAEYNDYLEEIEDIVYNLCNNIEIIETNKRIEAYKRDNREVIQRNKTRVGRDEYALEEML
>tr|B4P839|B4P839_DROYA/64-151 [subseq from] CDK-activating kinase assembly factor MAT1 OS=Drosophila yakuba OX=7245 GN=Dyak\GE13079 PE=4 SV=1
EDPMVEKEVDIRRRILRDYNKREEDFASLAEYNDYLEEIEDIVYNLCNNIEIIETNKRIEAYKRDNREVIQRNKTRVGRDEYALEEML
>tr|V5HB86|V5HB86_IXORI/64-151 [subseq from] Putative cdk-activating kinase assembly factor mat1 (Fragment) OS=Ixodes ricinus OX=34613 PE=2 SV=1
EDAGVEKEVDIRRKILKDYNKREEDFETLRAYNDYLEEVETIIFNLANEVDVEATRRKVEQYKRDNKAQIQKGKLKPSREEEFLEEVL
>tr|B4QAM5|B4QAM5_DROSI/78-165 [subseq from] CDK-activating kinase assembly factor MAT1 OS=Drosophila simulans OX=7240 GN=Dsim\GD25961 PE=4 SV=1
EDPMVEKEVDIRRRILRDYNKREEDFASLAEYNDYLEEIEDIVYNLCNNIEIIETNKRIEAYKRDNREVIQRNKTRVGRDEYALEEML
>tr|T1KV50|T1KV50_TETUR/65-152 [subseq from] RING-type domain-containing protein OS=Tetranychus urticae OX=32264 GN=107367553 PE=4 SV=1
EDPLVDKEVDIRRSVLQDFNKSEKDFSSLAEYNEYLEFVEDIIYNLTNNIDVESTKRKIEQYRKENSDVIARNRGKLSENDEELEELL
>tr|A0A6H5GV11|A0A6H5GV11_9HEMI/64-151 [subseq from] RING-type domain-containing protein OS=Nesidiocoris tenuis OX=355587 GN=NTEN_LOCUS13524 PE=4 SV=1
EDPVIEKEVDIRKRVLRDYNKKEEDFSSLEEYNDYLEEIEEIIYNLTNGLNTVETNKRIDQYKKENKDVIMKNKMKISKTDIELEELL
>tr|A0A0A9XRU3|A0A0A9XRU3_LYGHE/64-151 [subseq from] CDK-activating kinase assembly factor MAT1 OS=Lygus hesperus OX=30085 GN=MAT1_0 PE=4 SV=1
EDPVVEKEVDIRKRVLKDYNKKEEDFSTLEEFNDYLEEIEEIIFNLTNGINTIETNKRIDQYKKENRDTIMKNKMKVGRTEMELEELL
>tr|A0A4Y7N6W7|A0A4Y7N6W7_9CRUS/65-152 [subseq from] EOG090X0BPM OS=Daphnia sinensis OX=1820382 GN=EOG090X0BPM PE=2 SV=1
EDPAVDKEVDIRKRILKEFNKRQEDFPTLREYNDYLEEVETIIFNLVFDIDPAGTNKMIDNYKKENKDITQKNRNRQSQEEMELEELL
>tr|A0A4Y7NGE0|A0A4Y7NGE0_9CRUS/65-152 [subseq from] EOG090X0BPM OS=Daphnia sinensis OX=1820382 GN=EOG090X0BPM PE=2 SV=1
EDPAVDKEVDIRKRILKEFNKRQEDFPTLREYNDYLEEVETIIFNLVFDIDPAGTNKMIDNYKKENKDITQKNRNRQSQEEMELEELL
>tr|A0A4Y7NDU1|A0A4Y7NDU1_9CRUS/65-152 [subseq from] EOG090X0BPM OS=Daphnia sinensis OX=1820382 GN=EOG090X0BPM PE=2 SV=1
EDPAVDKEVDIRKRILKEFNKRQEDFPTLREYNDYLEEVETIIFNLVFDIDPAGTNKMIDNYKKENKDITQKNRNRQSQEEMELEELL
>tr|A0A7R8ZL42|A0A7R8ZL42_9CRUS/63-149 [subseq from] Hypothetical protein OS=Cyprideis torosa OX=163714 GN=CTOB1V02_LOCUS1368 PE=4 SV=1
EDASVEKEVDIRRKIMRDYNKREEDFGSLREWNDYLEHIETIIFNLANNVDVEETKKKVEQYRKDNKDSIVKNKLRpIGSEDQELLE--
>tr|A0A336L0K7|A0A336L0K7_CULSO/64-150 [subseq from] CDK-activating kinase assembly factor MAT1 OS=Culicoides sonorensis OX=179676 GN=CSON014083 PE=4 SV=1
ENPMVEKEVDIRKRILRDYNKKEEDFDSLDEYNNYLEEIETIIYNLSNNIDIINTNKRIEQYKKENKDVILKNKQRMGREEFELEQM-
>tr|A0A6P4IHY0|A0A6P4IHY0_DROKI/64-151 [subseq from] CDK-activating kinase assembly factor MAT1 OS=Drosophila kikkawai OX=30033 GN=LOC108078522 PE=4 SV=1
EDPMVEKEVDIRRRILRDYNKREEDFESLEEYNDYLEEIEDIVYNLCNNIEIIETNKRIEAYKRDNREVIQRNKTRVGRDEHALEEML
>tr|A0A182NZG4|A0A182NZG4_9DIPT/64-149 [subseq from] RING-type domain-containing protein OS=Anopheles epiroticus OX=199890 PE=4 SV=1
EDSNVDKEVQIRKRILKDFNKKEDDFTSLDEYNDYLEMIEELVFNLCNNIDIINTNKRIEQYKRDNRDVIMKNKMKLSKDELELEQ--
>tr|A0A1A9YB32|A0A1A9YB32_GLOFF/64-151 [subseq from] CDK-activating kinase assembly factor MAT1 OS=Glossina fuscipes fuscipes OX=201502 PE=4 SV=1
EDPMVEKEVDIRKRILRDYNKKEDDFASPQEYNDYLEEIETIVYNLCNNIDVIGTNKRIEQYKKENREFIQRNKTRMGREEFELEEVL
>tr|A0A1B0BHL2|A0A1B0BHL2_9MUSC/64-151 [subseq from] CDK-activating kinase assembly factor MAT1 OS=Glossina palpalis gambiensis OX=67801 PE=4 SV=1
EDPMVEKEVDIRKRILRDYNKKEDDFASPQEYNDYLEEIETIVYNLCNNIDVIGTNKRIEQYKKENREFIQRNKTRMGREEFELEEVL
>tr|A0A7J7BND2|A0A7J7BND2_9COLE/64-151 [subseq from] RING-type domain-containing protein OS=Abscondita terminalis OX=2069292 GN=FQR65_LT00697 PE=4 SV=1
EDATVEKEVDIRKRVLRDFNKKEEDFATLREYNDYLEEVETIIYNLCNNIDIINTNKRIEDYKRSNKEQIMKSKNKMSREEYELEELL
>tr|A0A182LYA6|A0A182LYA6_9DIPT/64-149 [subseq from] RING-type domain-containing protein OS=Anopheles culicifacies OX=139723 PE=4 SV=1
EDSNVDKEVQIRKRILKDFNKKEDDFASLDEYNDYLEMIEELVFNLCNNIDIINTNKRIEQYKRDNRDVIMKNKSKLSKDELELEQ--
>tr|A0A1B0G6P6|A0A1B0G6P6_GLOMM/64-151 [subseq from] CDK-activating kinase assembly factor MAT1 OS=Glossina morsitans morsitans OX=37546 PE=4 SV=1
EDPMVEKEVDIRKRILRDYNKKEDDFASPQEYNDYLEEIETVVYNLCNNIDVIGTNKRIEQYKKENREFIQRNKARMGREEFELEEVL
>tr|A0A1Y1MRU0|A0A1Y1MRU0_PHOPY/64-151 [subseq from] RING-type domain-containing protein OS=Photinus pyralis OX=7054 PE=4 SV=1
EDATVEKEVDIRKRVLRDFSKKEEDFSSLRDYNDYLEEVETIIYNLTNNIDVINTNKKIEDYKKSNREQIMKSKNKMSREEYELEELL
>tr|A0A4Y7NKR4|A0A4Y7NKR4_9CRUS/64-151 [subseq from] EOG090X0BPM OS=Scapholeberis mucronata OX=202097 GN=EOG090X0BPM PE=2 SV=1
EDAGVDKEVDIRKRILKEFNKRQEDFPTLREYNDYLEQVETIIFNLVYDIDTTNTNKLIDNYKKENKDIIQRNKNRQSQEEMELEELL
>tr|A0A5N4B3S2|A0A5N4B3S2_PHOPY/64-151 [subseq from] CDK-activating kinase assembly factor MAT1 OS=Photinus pyralis OX=7054 GN=PPYR_01212 PE=4 SV=1
EDATVEKEVDIRKRVLRDFSKKEEDFSSLRDYNDYLEEVETIIYNLTNNIDVINTNKKIEDYKKSNREQIMKSKNKMSREEYELEELL
>tr|A0A6A4JL91|A0A6A4JL91_APOLU/64-151 [subseq from] RING-type domain-containing protein OS=Apolygus lucorum OX=248454 GN=GE061_20965 PE=4 SV=1
EDPVVEKEVDIRKRVLKDYNKKEEDFTTLEEFNDYLEEIEEIIFNLTNGINTIETNKRIDQYKKENRDTIMKNKMKVGRTEIELEELL
>tr|B4LKP0|B4LKP0_DROVI/64-150 [subseq from] CDK-activating kinase assembly factor MAT1 OS=Drosophila virilis OX=7244 GN=Dvir\GJ20128 PE=4 SV=1
EDPMVEKEVDIRRRILRDYNKREEDFATLEEYNDYLEEIEDLVYNLCNNIEIIETNKRIEAYKRDNRDVIQRNKTRVGRDECALEEL-
>tr|A0A1A9VY10|A0A1A9VY10_GLOAU/64-151 [subseq from] CDK-activating kinase assembly factor MAT1 OS=Glossina austeni OX=7395 PE=4 SV=1
EDPMVEKEVDIRKRILRDYNKKEDDFASSQEYNDYLEEIETVVYNLCNNIDVIGTNKRIEQYKKENREFIQRNKTRMGREEFELEEVL
>tr|A0A1A9WYJ6|A0A1A9WYJ6_9MUSC/64-151 [subseq from] CDK-activating kinase assembly factor MAT1 OS=Glossina brevipalpis OX=37001 PE=4 SV=1
EDPMVEKEVDIRKRILRDYNKKEDDFASSQEYNDYLEEIETIVYNLCNNIDVIGTNKRIEQYKKENREYIQRNKTRMGREEFELEEVL
>tr|A0A1B6I0X2|A0A1B6I0X2_9HEMI/64-151 [subseq from] RING-type domain-containing protein OS=Homalodisca liturata OX=320908 GN=g.32042 PE=4 SV=1
EDAVVEKEVDIRKRVLRDFNKKEDDFATLRDYNDYLEEIECIIFNLCNNIDVVETNKRIEQYKKENKDIILKNKIKIGKEELELEELL
>tr|B4GG89|B4GG89_DROPE/64-151 [subseq from] CDK-activating kinase assembly factor MAT1 OS=Drosophila persimilis OX=7234 GN=Dper\GL17185 PE=4 SV=1
EDPMVEKEVDIRRRILRDYNKREEDFGTLEEYNDYLEEIEDIVYNLCNNIEIIETNKRIEAYKRDNREVIQRNKTRVGRDESALEEML
>tr|B4MNX9|B4MNX9_DROWI/64-151 [subseq from] CDK-activating kinase assembly factor MAT1 OS=Drosophila willistoni OX=7260 GN=Dwil\GK19660 PE=4 SV=1
EDPMVEKEVDIRRRILRDYNKREEDFASLDEYNDYLEEIENIVYNLCNNIEIIETNKRIEAYKRDNREVIQRNKTRVGREEYALEEML
>tr|A0A1A9ZX64|A0A1A9ZX64_GLOPL/64-151 [subseq from] CDK-activating kinase assembly factor MAT1 OS=Glossina pallidipes OX=7398 PE=4 SV=1
EDPMVEKEVDIRKRILRDYNKKEDDFASPQEYNDYLEEIETVVYNLCNNIDVIGTNKRIEQYKKENREFIQRNKTRMGREEFELEEVL
>tr|A0A484BE62|A0A484BE62_DRONA/64-150 [subseq from] CDK-activating kinase assembly factor MAT1 OS=Drosophila navojoa OX=7232 GN=AWZ03_006510 PE=4 SV=1
EDPMVEKEVDIRRRILRDYNKREEDFATLEEYNDYLEEIENIIYNLCNNIDIIETNKRIEAYKRDNREVIQRNKTRVGRDECALEEL-
>tr|A0A7E4RLM6|A0A7E4RLM6_CIMLE/64-151 [subseq from] RING-type domain-containing protein OS=Cimex lectularius OX=79782 PE=4 SV=1
EDPNVEKEVDIRKKVLRDYNKKEEDFATLEEYNDYLEEVEDIIYNLTNGINTAEVQKKIDQYKRENRDIILKNKMKIGRGELELEELL
>tr|A0A482VML5|A0A482VML5_9CUCU/64-151 [subseq from] CDK-activating kinase assembly factor MAT1 OS=Asbolus verrucosus OX=1661398 GN=BDFB_003186 PE=4 SV=1
EDAAVEKEVDIRKRVLRDYNKKEEDFNSLAEYNDYLEEVETIIYNLTNNIDIVNTNKRIEQYKRDNREQIMKSKGKLGREEYELEELL
>tr|A0A182WGD7|A0A182WGD7_9DIPT/64-149 [subseq from] RING-type domain-containing protein OS=Anopheles minimus OX=112268 PE=4 SV=1
EDSNVDKEVQIRKRILKDFNKKEDDFGSLDEYNDYLETIEELVFNLSNNIDIINTNKRIEQYKRDNRDVIMKNKSKLSKDELELEQ--
>tr|A0A182Y0J0|A0A182Y0J0_ANOST/64-149 [subseq from] RING-type domain-containing protein OS=Anopheles stephensi OX=30069 PE=4 SV=1
EDSNVDKEVQIRKRILKDFNKKEDDFASLDEYNDYLETIEELVFNLCNNIDIINTNKRIEQYKRDNRDVIMKNKSKLSKDELELEQ--
>tr|A0A194PWI3|A0A194PWI3_PAPXU/64-151 [subseq from] CDK-activating kinase assembly factor MAT1 OS=Papilio xuthus OX=66420 GN=RR46_02406 PE=4 SV=1
EDSMVEKEIDIRKRVLKDYNKKEEDFATLREYNDYLEEIETIVYNLCNYIDVVGTNKRIEQYKKDNKELIMKNKVKIGREEIELEEIL
>tr|A0A4Y7NHC7|A0A4Y7NHC7_9CRUS/64-150 [subseq from] EOG090X0BPM OS=Megafenestra aurita OX=2291010 GN=EOG090X0BPM PE=2 SV=1
EDAAVDKEVDIRKRILKEFNKRQEDFPTLREYNDYLEEVETIIFNLVFDVDTTNTNKMIDNYKKENKDITQRNKNRQSQEEMELEEL-
>tr|A0A6L2Q3N4|A0A6L2Q3N4_COPFO/181-268 [subseq from] RING-type domain-containing protein OS=Coptotermes formosanus OX=36987 GN=Cfor_08378 PE=4 SV=1
EDSMVEKEVDIRKRVLRDFNKKEEDFSTLQEYNDYLEEVETIIYNLTNNIDVVATNKRIEQYKKENKDLILKNKSKIGREEMELEELL
>tr|A0A182NBL2|A0A182NBL2_9DIPT/64-149 [subseq from] RING-type domain-containing protein OS=Anopheles dirus OX=7168 PE=4 SV=1
EDSNVDKEVQIRKRILKDFNKKEDDFASLDEYNDYLETIEELVFNLCNNIDIINTNKRIEQYKRDNRDVIMKNKSKLSKDELELEQ--
>tr|A0A6P8X727|A0A6P8X727_DROAB/64-151 [subseq from] CDK-activating kinase assembly factor MAT1 OS=Drosophila albomicans OX=7291 GN=LOC117570944 PE=4 SV=1
EDPMVEKEVDIRRRILRDYNKREEDFASLEEYNDYLEEIEDIIYNLCNNIEVIETNKRIEAYKRDNREVIQRNKTRVGRDEYALEELL
>tr|A0A182GL64|A0A182GL64_AEDAL/64-150 [subseq from] CDK-activating kinase assembly factor MAT1 OS=Aedes albopictus OX=7160 GN=109428213 PE=4 SV=1
EDSNVDKEVQIRKRILKDFNKKEDDFATLGEYNDYLELIEELVFNLCNNIDIINTNKRIEQYKKENRDTILKNKTKLSKDELELEQL-
>tr|A0A182QSS7|A0A182QSS7_9DIPT/64-149 [subseq from] CDK-activating kinase assembly factor MAT1 OS=Anopheles farauti OX=69004 PE=4 SV=1
EDSNVDKEVQIRKRLLKDFNKKEDDFASLDEYNDYLEMIEELVFNLCNNIDIINTNKRIEQYKRDNRDVIMKNKSKLSKDELELEQ--
>tr|A0A182RHC3|A0A182RHC3_ANOFN/64-149 [subseq from] RING-type domain-containing protein OS=Anopheles funestus OX=62324 PE=4 SV=2
EDSNVDKEVQIRKRILKDFNKKEDDFTSLDEYNDYLETIEELVFNLCNNIDIINTNKRIEQYKRDNRDVIMKNKSKLSKDELELEQ--
>tr|A0A6B2EDQ7|A0A6B2EDQ7_9DIPT/64-150 [subseq from] Putative e3 ubiquitin ligase (Fragment) OS=Phlebotomus kandelakii OX=1109342 PE=4 SV=1
EDPMVEKEVNIRKRILRDYNKKEDDFDSLEEYNNYLEEIESIIFNLSNDIDIINTNKRIEQYKKENREVITKNKGRIGREEYELDEL-
>tr|A0A6I8UWK6|A0A6I8UWK6_DROPS/64-151 [subseq from] CDK-activating kinase assembly factor MAT1 OS=Drosophila pseudoobscura pseudoobscura OX=46245 GN=LOC4805322 PE=4 SV=1
EDPMVEKEVDIRRRILRDYNKREEDFGTLEEYNDYLEEIEDIVYNLCNNIEIIETNKRIEAYKRDNREVIQRNKTRVGRDESVLEEML
>tr|B4J7T4|B4J7T4_DROGR/64-150 [subseq from] CDK-activating kinase assembly factor MAT1 OS=Drosophila grimshawi OX=7222 GN=Dgri\GH20616 PE=4 SV=1
EDPMVEKEVDIRRRILRDYNKREEDFATLEEYNDYLEEIEDIVYNLCNNIEIIETNKRIEAYKRDNREVIQRNKTRVGRDECALEEL-
>tr|B4KQ80|B4KQ80_DROMO/64-150 [subseq from] CDK-activating kinase assembly factor MAT1 OS=Drosophila mojavensis OX=7230 GN=Dmoj\GI19171 PE=4 SV=1
EDPMVEKEVDIRRRILRDYNKREEDFATLEEYNDYLEEIEDIVYNLCNNIEIIETNKRIEAYKRDNREVIQRNKTRVGRDECALEEL-
>tr|T1JFU7|T1JFU7_STRMM/64-150 [subseq from] RING-type domain-containing protein OS=Strigamia maritima OX=126957 PE=4 SV=1
EDAVVEKEVDIRKKILRDYNKKEDDFASLNEYNDYLEQVESIIHNLTHGVSVDATKSTIEQYRKENKSLIQKNKSKLSRDDAFLEEL-
>tr|D6WRL6|D6WRL6_TRICA/64-151 [subseq from] CDK-activating kinase assembly factor MAT1 OS=Tribolium castaneum OX=7070 GN=TcasGA2_TC010030 PE=4 SV=2
EDASVEKEVDIRKRVLRDFNKKEEDFNSLAEFNDYLEEVETIIYNLTNNIDVVNTNKKIEQYKRDNREQIMKNKGKLGREEYELEELL
>tr|A0A6J1MFF3|A0A6J1MFF3_DROHY/64-150 [subseq from] CDK-activating kinase assembly factor MAT1 OS=Drosophila hydei OX=7224 GN=LOC111604092 PE=4 SV=1
EDPMVEKEVDIRRRILRDYNKREEDFATLEEYNDYLEEIEDIIYNLCNNIEIIETNKRIEAYKRDNREVIQRNKTRVGRDECALEEL-
>tr|U5EW86|U5EW86_9DIPT/64-150 [subseq from] Putative cdk-activating kinase assembly factor mat1 OS=Corethrella appendiculata OX=1370023 PE=2 SV=1
EDPKVEKEVNIRQRVIRDFNKREEDFASLAEYNDYLEMIEEIIYNLANNIDTTNTNKRIDQYKKENREITTKNKAKLSRDEYELEQI-
>tr|A0A6M2E6E7|A0A6M2E6E7_9ACAR/39-126 [subseq from] Putative cdk-activating kinase assembly factor mat1 (Fragment) OS=Amblyomma tuberculatum OX=48802 PE=4 SV=1
EDSKVEKEVDIRRKILKDYNKREEDFETLRAYNDYLEEVETIIYNLANEIDVEATRRKVEQYKRENKVQIQKGKLKASKDEEYLEELL
>tr|A0A7R8XDS0|A0A7R8XDS0_9CRUS/83-170 [subseq from] CDK-activating kinase assembly factor MAT1 OS=Darwinula stevensoni OX=69355 GN=DSTB1V02_LOCUS4316 PE=4 SV=1
EDSYVEKEVDIRRRILKDFNKSEDDFPDLREYNDYLEEVETIIFNLANNIDVDETKRRIEQYKRDNKDQIARNRVRPSQEDLELEEIL
>tr|A0A1B0CU32|A0A1B0CU32_LUTLO/64-151 [subseq from] CDK-activating kinase assembly factor MAT1 OS=Lutzomyia longipalpis OX=7200 PE=4 SV=1
EDPMVEKEVNIRKRILRDYNKKEDDFETLEEYNDYLEEIETIIFNLSNDIDIVNTNKRIEQYKKENREIITKNKSRIGREEYELDELL
>tr|T1GR61|T1GR61_MEGSC/64-149 [subseq from] CDK-activating kinase assembly factor MAT1 OS=Megaselia scalaris OX=36166 PE=4 SV=1
EDPLVEKEVDIRKRLLRDYNKREEDFDTLDEYNDYLEEIETIVFNLCNNIDLLETNKKIEQFKRDNREVIMRNKTKLGRDEFEIET--
>tr|A0A212EZP9|A0A212EZP9_DANPL/64-151 [subseq from] CDK-activating kinase assembly factor MAT1 OS=Danaus plexippus plexippus OX=278856 GN=LOC116773637 PE=4 SV=1
EDSMVEKEMDIRKRVLKDFNKKEEDFSTLREYNDYLEEIEVIIYNLVNNIDVVGTNKRIEQYKRDNKELIMKNKAKIGREEIELEEIL
>tr|T1FNW1|T1FNW1_HELRO/64-147 [subseq from] RING-type domain-containing protein OS=Helobdella robusta OX=6412 GN=20210508 PE=4 SV=1
ESPEVERDIDIRKKVLKDYNKKEKDFSTLREYNDYLEEVETIVFNLTYGIDVEQTRQKMEQYKQANQDNIKRNRLKISQEEEEL----
>tr|A0A293LYA8|A0A293LYA8_ORNER/64-150 [subseq from] CDK-activating kinase assembly factor (Fragment) OS=Ornithodoros erraticus OX=265619 PE=4 SV=1
EDAVVEKEVDIRKRVLKDFNKHEEDFESLRAYNDYLEEVETIIYNLTNDVDIEGTRRKIEQYKRENKTQIAKGKSKLSHDEELLQEL-
>tr|A0A7G3AST0|A0A7G3AST0_LUTLO/101-188 [subseq from] CDK-activating kinase assembly factor MAT1 OS=Lutzomyia longipalpis OX=7200 PE=4 SV=1
EDPMVEKEVNIRKRILRDYNKKEDDFETLEEYNDYLEEIETIIFNLSNDIDIVNTNKRIEQYKKENREIITKNKSRIGREEYELDELL
>tr|E2A1X0|E2A1X0_CAMFO/64-150 [subseq from] CDK-activating kinase assembly factor MAT1 OS=Camponotus floridanus OX=104421 GN=EAG_05577 PE=4 SV=1
EDSMVEKEVNIRKRILRDFNKREEDFSSLREYNDYLEEIETIIYNLANNIDVAETNKKIELYKKDNKEQIAKSKSKIARSEYELDEM-
>tr|A0A7J7KDM3|A0A7J7KDM3_BUGNE/86-170 [subseq from] RING-type domain-containing protein OS=Bugula neritina OX=10212 GN=EB796_005728 PE=4 SV=1
EDASIEKEIEIRKKILKDYNLKEDNFSTLREYNDYLEEVETIIFNLVNGVDVESTKKKVEAYKKENKELIAHNKFKKSADELHIE---
>tr|A0A4Y7NMG6|A0A4Y7NMG6_9CRUS/64-151 [subseq from] EOG090X0BPM OS=Simocephalus serrulatus OX=117539 GN=EOG090X0BPM PE=2 SV=1
EDSAVDKEVDIRKRILKEFNKRQEDFPTLREYNDYLEEVETIIFNLVFDVDTTNTNKIIDNYKRENKDITQRNKNRQSQEEMELEELL
>tr|A0A4Y7MYF5|A0A4Y7MYF5_9CRUS/66-153 [subseq from] EOG090X0BPM OS=Daphnia pulicaria OX=35523 GN=EOG090X0BPM PE=2 SV=1
EDPAVDKEVDIRKRILKEFNKRQEDFSTLREYNDYLEEVENIIFNLVFDVDSTNTNKMIDNYKKENKDITMKNRNRQSQEEIELEELL
>tr|E9FT73|E9FT73_DAPPU/66-153 [subseq from] EOG090X0BPM OS=Daphnia pulex OX=6669 GN=EOG090X0BPM PE=2 SV=1
EDPAVDKEVDIRKRILKEFNKRQEDFSTLREYNDYLEEVENIIFNLVFDVDSTNTNKMIDNYKKENKDITMKNRNRQSQEEIELEELL
>tr|A0A2A3EPW9|A0A2A3EPW9_APICC/64-150 [subseq from] CDK-activating kinase assembly factor MAT1 OS=Apis cerana cerana OX=94128 GN=APICC_04198 PE=4 SV=1
EDPMVEKEVNIRKRILRDFNKKEEDFATLREYNDYLEEIETLIYNLANNIDVIETNKKIEQYKKDNKDQITKSKSKLGRSEYELEEM-
>tr|A0A4Y7MUH2|A0A4Y7MUH2_DAPPU/66-153 [subseq from] EOG090X0BPM OS=Daphnia pulex OX=6669 GN=EOG090X0BPM PE=2 SV=1
EDPAVDKEVDIRKRILKEFNKRQEDFSTLREYNDYLEEVENIIFNLVFDVDSTNTNKMIDNYKKENKDITMKNRNRQSQEEIELEELL
>tr|A0A6V7H2Q2|A0A6V7H2Q2_9HYME/64-150 [subseq from] CDK-activating kinase assembly factor MAT1 OS=Heterotrigona itama OX=395501 GN=MHI_LOCUS412373 PE=4 SV=1
EDPMVEKEVNIRKKILRDFNKKEEDFATLREYNDYLEEIETLIYNLANNIDVIETNKKIEQYKKDNKDQITKSKSKIGRSEYELEEM-
>tr|A0A7M7IL92|A0A7M7IL92_APIME/64-150 [subseq from] CDK-activating kinase assembly factor MAT1 OS=Apis mellifera OX=7460 GN=412613 PE=4 SV=1
EDPMVEKEVNIRKRILRDFNKKEEDFATLREYNDYLEEIETLIYNLANNIDVIETNKKIEQYKKDNKDQITKSKSKLGRSEYELEEM-
>tr|N6TT49|N6TT49_DENPD/64-151 [subseq from] RING-type domain-containing protein (Fragment) OS=Dendroctonus ponderosae OX=77166 GN=109532745 PE=4 SV=1
EDASVEKEVDIRRRVLRDFNKKEEDFANLREFNDYLEEVETIIYNLSNDLDVINTNKKIEQYKKDNREFIQKNKGRLGREEYELEEML
>tr|A0A1S3ILJ6|A0A1S3ILJ6_LINUN/64-148 [subseq from] CDK-activating kinase assembly factor MAT1 OS=Lingula unguis OX=7574 GN=LOC106165450 PE=4 SV=1
EDPLVEKEVDIRKKILKDFNKKEEDFESLREYNDYLEEIETIIFNLVNGVDTEATKRKIEQYKKVNRESITKNRSKLSKDEELIE---
>tr|A0A131Z348|A0A131Z348_RHIAP/64-151 [subseq from] CDK-activating kinase assembly factor MAT1 OS=Rhipicephalus appendiculatus OX=34631 PE=4 SV=1
EDSKVEKEVDIRRKILKDYNKREEDFETLRAYNDYLEEVETIIYNLANEIDVEATRRKVEQYKRENKAQIQKGKLKASKDEEYLEEIL
>tr|A0A6M2CSB8|A0A6M2CSB8_RHIMP/64-151 [subseq from] Putative cdk-activating kinase assembly factor mat1 ovary overexpressed OS=Rhipicephalus microplus OX=6941 PE=4 SV=1
EDSKVEKEVDIRRKILKDYNKREEDFETLRAYNDYLEEVETIIYNLANEIDVEATRRKVEQYKRENKAQIQKGKLKASKDEEYLEELL
>tr|A0A224YU40|A0A224YU40_9ACAR/64-151 [subseq from] CDK-activating kinase assembly factor MAT1 OS=Rhipicephalus zambeziensis OX=60191 PE=4 SV=1
EDSKVEKEVDIRRKILKDYNKREEDFETLRAYNDYLEEVETIIYNLANEIDVEATRRKVEQYKRENKAQIQKGKLKASKDEEYLEEIL
>tr|L7M194|L7M194_RHIPC/64-151 [subseq from] Putative mat1 OS=Rhipicephalus pulchellus OX=72859 PE=2 SV=1
EDSKVEKEVDIRRKILKDYNKREEDFETLRAYNDYLEEVETIIYNLANEIDVEATRRKVEQYKRENKAQIQKGKLKASKDEEYLEEIL
>tr|A0A0M4EB07|A0A0M4EB07_DROBS/64-151 [subseq from] CDK-activating kinase assembly factor MAT1 OS=Drosophila busckii OX=30019 GN=Dbus_chr2Rg206 PE=4 SV=1
EDPMVEKEVDIRRRILRDYNKREEDFATLEEFNDYLEEIEDIVYNLCNNIEIIETNKRIEAYKRDNREVIQRNKTRVGRDEYALEELL
>tr|A0A4Y7M4F5|A0A4Y7M4F5_9CRUS/64-150 [subseq from] EOG090X0BPM OS=Daphnia longispina OX=42846 GN=EOG090X0BPM PE=2 SV=1
EDPAVDKEVDIRKRILKEFNKRQEDFPTLREYNDYLEEVETIIFNLVFDNDTTNTNKMIDNYKKENKDITMKNRNRQSQEEIELEEL-
>tr|A0A6P7FP29|A0A6P7FP29_DIAVI/64-151 [subseq from] CDK-activating kinase assembly factor MAT1 OS=Diabrotica virgifera virgifera OX=50390 GN=LOC114332512 PE=4 SV=1
EDSTVEKEVDIRKRVLKDFNKKEEDFQSLQDYNDYLEEIETIIYNLSNDIDIVNTNKKIEQYKRDNKEQILKSKGKLGREEYELEEML
>tr|A0A0T6BFT4|A0A0T6BFT4_9SCAR/64-151 [subseq from] RING-type domain-containing protein OS=Oryctes borbonicus OX=1629725 GN=AMK59_680 PE=4 SV=1
EDSTVEKEVDIRKRVLRDYNKKEEDFNSLKEYNDYLEEIETIIFNLSNDIDIVNTNKKIEQHKRDNKEQILKNKNKIGRDEYELEEML
>tr|A0A131XEZ3|A0A131XEZ3_9ACAR/64-151 [subseq from] Putative cdk-activating kinase assembly factor mat1 OS=Hyalomma excavatum OX=257692 PE=2 SV=1
EDSKVEKEVDIRRKILKDYNKREEDFETLRAYNDYLEEVETIIYNLANEIDVEATRRKVEQYKRENKTQIQKGKLKASKDEEYLEELL
>tr|A0A834JTD4|A0A834JTD4_VESVU/64-151 [subseq from] Uncharacterized protein OS=Vespula vulgaris OX=7454 GN=HZH66_008995 PE=4 SV=1
EDPMVEKEVNIRKKILRDFNKKEEDFATLREYNDYLEEVENIIYNLANDIDVVETNKKIDQYKKDNKDQINKSKSKLGRKEYELEELL
>tr|A0A834JWM0|A0A834JWM0_VESGE/64-151 [subseq from] Uncharacterized protein OS=Vespula germanica OX=30212 GN=HZH68_010058 PE=4 SV=1
EDPMVEKEVNIRKKILRDFNKKEEDFATLREYNDYLEEVENIIYNLANDIDVVETNKKIDQYKKDNKDQINKSKSKLGRKEYELEELL
>tr|A0A834NX82|A0A834NX82_VESPE/64-151 [subseq from] Uncharacterized protein OS=Vespula pensylvanica OX=30213 GN=H0235_010191 PE=4 SV=1
EDPMVEKEVNIRKKILRDFNKKEEDFATLREYNDYLEEVENIIYNLANDIDVVETNKKIDQYKKDNKDQINKSKSKLGRKEYELEELL
>tr|A0A0M9AE14|A0A0M9AE14_9HYME/65-151 [subseq from] CDK-activating kinase assembly factor MAT1 (Fragment) OS=Melipona quadrifasciata OX=166423 GN=WN51_10738 PE=4 SV=1
EDPMVEKEVNIRKKILRDFNKKEEDFATLREYNDYLEEIETLIYNLANNIDVTETNKKIEQYKKDNKEQITKSKSKIGRSEYELEEM-
>tr|A0A1E1XCX0|A0A1E1XCX0_9ACAR/59-146 [subseq from] Putative cdk-activating kinase assembly factor mat1 (Fragment) OS=Amblyomma aureolatum OX=187763 PE=2 SV=1
EDSKVEKEVDIRRKILKDYNKREDDFETLRAYNDYLEEVETIIYNLANEIDVEATRRKVEQYKRENKAQIQKGKLKASKDEEYLEELL
>tr|A0A1Z5L155|A0A1Z5L155_ORNMO/64-150 [subseq from] T-complex protein 1 subunit alpha (Fragment) OS=Ornithodoros moubata OX=6938 PE=4 SV=1
EDAVVEKEVDIRKKILKDFNKREEDFDSLRAYNDYLEEVETIIYNLTHDIDVEGTRRKVEQYKRENKAQIAKSKSKLSHDEVILEEL-
>tr|A0A4C1VT17|A0A4C1VT17_EUMVA/64-140 [subseq from] RING-type domain-containing protein OS=Eumeta variegata OX=151549 GN=EVAR_84692_1 PE=4 SV=1
EDAMVEKEIDIRKRVLKDFNKKEEDFNSLRDYNDYLEEIETIIYNLTNNIDVIATNKKIEHYKKENKELISKNKVKI-----------
>tr|A0A2L2YJE3|A0A2L2YJE3_PARTP/64-148 [subseq from] CDK-activating kinase assembly factor MAT1, putative OS=Parasteatoda tepidariorum OX=114398 PE=2 SV=1
EDSSVEKELDIRRRVMKDFNRKEEDFPSLLDYNNYLEDVETIIFNLANDVNIEATRRKIEQYKKENKTQIQKNKGKLSKEEEELE---
>tr|A0A1B0GMR9|A0A1B0GMR9_PHLPP/64-150 [subseq from] RING-type domain-containing protein OS=Phlebotomus papatasi OX=29031 PE=4 SV=1
EDPMVEKEVNIRKRILRDYNKKEDDFETLEEYNNYLEEIETIVFNLSNDIDVVNTNKRIEQYKKENREIITKNKSRVGREEYELDEL-
>tr|A0A6V7HSC8|A0A6V7HSC8_9HYME/22-109 [subseq from] MAT1 domain-containing protein (Fragment) OS=Bracon brevicornis OX=1563983 GN=BBRV_LOCUS4286 PE=4 SV=1
EDAMVEKEVDIRKRILRDYNKKEEDFATLREYNDYLEEVETIIYNLSNNIDVIETNKRIEQYKRENKEQILRNKTKLGRTENELQELL
>tr|A0A0L7QX65|A0A0L7QX65_9HYME/64-150 [subseq from] CDK-activating kinase assembly factor MAT1 OS=Habropoda laboriosa OX=597456 GN=WH47_02694 PE=4 SV=1
EDPMVEKEVNIRKRILRDFNKKEEDFGSLREFNDYLEEIETIIYNLVNNIDVIETNKKIEQYKKDNKEQITKSKSKLGRSEYELEEM-
>tr|A0A2R7VVM3|A0A2R7VVM3_ONCFA/64-151 [subseq from] CDK-activating kinase assembly factor MAT1-like OS=Oncopeltus fasciatus OX=7536 GN=OFAS_OFAS002655 PE=4 SV=1
EDPVVEKEVDIRKRVLRDFNKKEDDFATLEEYNDYLEEVENIIYNLVNGIDTVETNRRIDQYKKENKDIILKNKMKIGRSELELDELL
>tr|A0A6P3DB00|A0A6P3DB00_BOMTE/64-150 [subseq from] CDK-activating kinase assembly factor MAT1 OS=Bombus terrestris OX=30195 GN=LOC100642207 PE=4 SV=1
EDPMVEKEVNIRKRILRDFNKKEEDFATLREYNDYLEEIETLIYNLANNIDVVETNKKIEQYKRDNKDQITKSKSKIGRSEYELEEM-
>tr|A0A6P3DUL1|A0A6P3DUL1_BOMIM/64-150 [subseq from] CDK-activating kinase assembly factor MAT1 OS=Bombus impatiens OX=132113 GN=LOC100743440 PE=4 SV=1
EDPMVEKEVNIRKRILRDFNKKEEDFATLREYNDYLEEIETLIYNLANNIDVVETNKKIEQYKRDNKDQITKSKSKIGRSEYELEEM-
>tr|A0A182J613|A0A182J613_9DIPT/64-149 [subseq from] CDK-activating kinase assembly factor MAT1 OS=Anopheles atroparvus OX=41427 PE=4 SV=1
EDSNVDKEVQIRKRILKDYNKKEDDFATLDEYNDYLETIEELVFNLCNNIDIINTNKRIEQYKRDNREVTLKNKSKLSKDELELEQ--
>tr|T1PAM2|T1PAM2_MUSDO/2-85 [subseq from] CDK-activating kinase assembly factor MAT1 OS=Musca domestica OX=7370 PE=2 SV=1
----VEKEVDIRKRILRDYNKKEDDFNSLQEYNDYLEEIETIIYNLCNNIDIIGTNKRIEQYKKDNREVIQRNRTRMGREEIELEELL
>tr|A0A2J7Q650|A0A2J7Q650_9NEOP/1-81 [subseq from] MAT1 domain-containing protein (Fragment) OS=Cryptotermes secundus OX=105785 GN=B7P43_G08108 PE=4 SV=1
-------EVDIRKRVLRDFNKKEEDFSTLREYNDYLEEVETIVYNLTNNVDVIATNKTIEQYKKENKDLILKNKSKIGREEMELEELL
>tr|A0A833SMD5|A0A833SMD5_9HYME/64-150 [subseq from] Uncharacterized protein OS=Frieseomelitta varia OX=561572 GN=E2986_05202 PE=4 SV=1
EDPMVEKEVNIRKKILRDFNKKEEDFATLREYNDYLEEIETLIYNLANNIDVIETNKKIEQYKKDNKEQITKSKSKIGRSEYELEEM-
>tr|J3JVF6|J3JVF6_DENPD/64-151 [subseq from] CDK-activating kinase assembly factor MAT1 OS=Dendroctonus ponderosae OX=77166 PE=2 SV=1
EDASVEKEVDIRRRVLRDFNKKEEDFANLREFNDYLEEVETIIYNLGNDLEVINTNKKIEQYKKDNRELIQKNKGRLGREEYELEEML
>tr|A0A154P1E2|A0A154P1E2_DUFNO/65-152 [subseq from] CDK-activating kinase assembly factor MAT1 (Fragment) OS=Dufourea novaeangliae OX=178035 GN=WN55_09749 PE=4 SV=1
EDSMVEKEVNIRKRVLRDFNKREEDFATLREYNDYLEDVETIIYNLANNIDVLETHKKIEQYKKDNKDQITKSKSKLGRCEFELEEML
>tr|A0A224XQF1|A0A224XQF1_9HEMI/19-106 [subseq from] Putative cdk-activating kinase assembly factor mat1 (Fragment) OS=Panstrongylus lignarius OX=156445 PE=4 SV=1
EDPVIEKEVDIRKRILRDYNKKEEDFATLEEYNDYLEQVEEIIFNLTNGINTIETNRRIDQYKKENREQILKSKMKLGRGELELEELL
>tr|A0A6J3KE78|A0A6J3KE78_9HYME/64-150 [subseq from] CDK-activating kinase assembly factor MAT1 OS=Bombus vosnesenskii OX=207650 GN=LOC117233815 PE=4 SV=1
EDPMVEKEVNIRKRILRDFNKKEEDFATLREYNDYLEEIETLIYNLANNIDVVETNKKIEQYKRDNKDQITKSKSKIGRNEYELEEM-
>tr|A0A6P8MWC6|A0A6P8MWC6_9HYME/64-150 [subseq from] CDK-activating kinase assembly factor MAT1 OS=Bombus bifarius OX=103933 GN=LOC117209034 PE=4 SV=1
EDPMVEKEVNIRKRILRDFNKKEEDFATLREYNDYLEEIETLIYNLANNIDVVETNKKIEQYKRDNKDQITKSKSKIGRNEYELEEM-
>tr|A0A2R5LB80|A0A2R5LB80_9ACAR/64-151 [subseq from] Putative e3 ubiquitin ligase OS=Ornithodoros turicata OX=34597 PE=4 SV=1
EDAVVEKGVDIRKKILKDFNKREEDFESLRAYNDYLEEVETIIYNLTHDIDTEGTRRKVEQYKRENKTQIAKSKSKLSHDEELLEELL
>tr|A0A836J828|A0A836J828_9HYME/64-150 [subseq from] MAT1 factor (Fragment) OS=Acromyrmex insinuator OX=230686 GN=Mat1 PE=4 SV=1
EDSMVEKEVNIRKRILRDFNKREEDFSTLREYNDYLEEIETIIYNLANNIDVIETNKKIEQYKKDNKEQISKSKAKLGRNEYELEEM-
>tr|A0A6J1PY93|A0A6J1PY93_9HYME/64-150 [subseq from] CDK-activating kinase assembly factor MAT1 OS=Temnothorax curvispinosus OX=300111 GN=LOC112456116 PE=4 SV=1
EDSMVEKEVNIRKRILRDFNKREEDFASLREYNDYLEEIETIIYNLANNIDVIETNKQIEQYKKDNKEQIAKSKSKLGRSEYELEEM-
>tr|A0A3Q2XP41|A0A3Q2XP41_HIPCM/64-148 [subseq from] MNAT1 component of CDK activating kinase OS=Hippocampus comes OX=109280 PE=4 SV=1
EDPTVDKEVEIRKKVLKI-PKREGSFPATLSLR-FVSPA-CAVFNLTNNVDVEDTKLRMEQYQRENREIIQKNKAKLTREQEELEELL
>tr|A0A151JY57|A0A151JY57_9HYME/64-150 [subseq from] CDK-activating kinase assembly factor MAT1 OS=Trachymyrmex septentrionalis OX=34720 GN=ALC56_04638 PE=4 SV=1
EDSMVEKEVNIRKRILRDFNKREEDFSTLREYNDYLEEIETIIYNLANNIDVVETNKKIEQYKKDNKEQIAKSKAKLGRNEYELEEM-
>tr|A0A158NFI5|A0A158NFI5_ATTCE/64-150 [subseq from] CDK-activating kinase assembly factor MAT1 OS=Atta cephalotes OX=12957 GN=105619382 PE=4 SV=1
EDSMVEKEVNIRKRILRDFNKREEDFSTLREYNDYLEEIETIIYNLANNIDVVETNKKIEQYKKDNKEQIAKSKAKLGRNEYELEEM-
>tr|A0A195BCK8|A0A195BCK8_9HYME/64-150 [subseq from] CDK-activating kinase assembly factor MAT1 OS=Atta colombica OX=520822 GN=ALC53_07291 PE=4 SV=1
EDSMVEKEVNIRKRILRDFNKREEDFSTLREYNDYLEEIETIIYNLANNIDVVETNKKIEQYKKDNKEQIAKSKAKLGRNEYELEEM-
>tr|A0A6P8ZQI5|A0A6P8ZQI5_THRPL/65-149 [subseq from] CDK-activating kinase assembly factor MAT1 OS=Thrips palmi OX=161013 GN=LOC117647984 PE=4 SV=1
EDSQVEKEVDIRRRVLRDFNKKEEDFASLREYNDYLEEVETIIFNLVNNIDQLETNKKIEKFKKENRELILKNKVRVGREEVELE---
>tr|A0A6P3XW32|A0A6P3XW32_DINQU/64-151 [subseq from] CDK-activating kinase assembly factor MAT1 OS=Dinoponera quadriceps OX=609295 GN=LOC106748321 PE=4 SV=1
EDPMVEKEVNIRKRILRDYNKREEDFATLNEYNDYLEEIETIIYNLANNIDVVEMNKRIEQYKKDNKEQIMKSKSKLGRSEYELEEML
>tr|A0A1L8EZW2|A0A1L8EZW2_XENLA/64-136 [subseq from] RING-type domain-containing protein OS=Xenopus laevis OX=8355 GN=XELAEV_18041134mg PE=4 SV=1
EDPTIDKEVEIRKKILKMYNKREEDFQ---------------LFNLTNNVDLDNSRRKIDMYQKENKDTIQKNKIKMTREQEELEEAI
>tr|A0A023GLC8|A0A023GLC8_AMBTT/64-151 [subseq from] Putative e3 ubiquitin ligase OS=Amblyomma triste OX=251400 PE=2 SV=1
EDSKVEKEVDIRRKILKDYNKREEDFETPRAYNDYLEEVETIIYNLANEIDVEATRRKVEQYKRENKAQIQKGKLKASKDEEYLEELL
>tr|G3MLP2|G3MLP2_AMBMU/64-151 [subseq from] RING-type domain-containing protein OS=Amblyomma maculatum OX=34609 PE=2 SV=1
EDSKVEKEVDIRRKILKDYNKREEDFETPRAYNDYLEEVETIIYNLANEIDVEATRRKVEQYKRENKAQIQKGKLKASKDEEYLEELL
>tr|A0A151WP50|A0A151WP50_9HYME/96-182 [subseq from] CDK-activating kinase assembly factor MAT1 (Fragment) OS=Trachymyrmex zeteki OX=64791 GN=ALC60_11372 PE=4 SV=1
EDSMVEKEVNIRKRILRDFNKREEDFVTLREYNDYLEEIETIIYNLANNIDIVETNKKIEQYKKDNKEQIAKSKAKLGRNEYELEEM-
>tr|A0A7F5RBM8|A0A7F5RBM8_AGRPL/63-149 [subseq from] CDK-activating kinase assembly factor MAT1 OS=Agrilus planipennis OX=224129 GN=LOC108738153 PE=4 SV=1
EDSMVEKEVDIRKRILRDFNKKEEDFASVREYNDYLEDVETIIFNLTHDIDIVNTNKKIDEYKKNNKEQIMKSKSKMSRDEYELEEM-
>tr|A0A6H5IS27|A0A6H5IS27_9HYME/46-133 [subseq from] Uncharacterized protein OS=Trichogramma brassicae OX=86971 GN=TBRA_LOCUS12831 PE=4 SV=1
EDAAVEKEVDIRKRILRDFNKKEEDFATQREYDDYLEEVEDIIFNLSNNIDVVETNKRIEQYKRENKELIQKNKHKWGKKENELEELL
>tr|A0A2M4CME7|A0A2M4CME7_ANODA/37-122 [subseq from] Putative e3 ubiquitin ligase (Fragment) OS=Anopheles darlingi OX=43151 PE=4 SV=1
EDSNVDKEVQIRKRILKDFNKKEDDFATVDEYNDYLEMIEEIVFNLCNNIDIINTNKRIEQFKRDNREVILKNKTKLSKDELELEQ--
>tr|F4X185|F4X185_ACREC/200-286 [subseq from] CDK-activating kinase assembly factor MAT1 OS=Acromyrmex echinatior OX=103372 GN=G5I_12044 PE=4 SV=1
EDSMVEKEVNIRKRILRDFNKREEDFSTLREYNDYLEEIETIIYNLANNIDVIETNKKIEQYKKDNKEQISKSKAKLGRNEYELEEM-
>tr|A0A084WFU3|A0A084WFU3_ANOSI/64-149 [subseq from] CDK-activating kinase assembly factor MAT1 OS=Anopheles sinensis OX=74873 GN=ZHAS_00017194 PE=4 SV=1
EDSNVDKEVQIRKRILKDFNKKEDDFATLDEYNDYLEMIEELVFNLCNNIDIINTNKRIEQYKRDNREITMKNKSKLSKDELELEQ--
>tr|A0A0J7L7R3|A0A0J7L7R3_LASNI/3-89 [subseq from] Cdk-activating kinase assembly factor mat1-like protein OS=Lasius niger OX=67767 GN=RF55_1070 PE=4 SV=1
EDSMVEKEVNIRKRVLRDFNKREEDFSTLREYNDYLEEIETIIYNLANNIDVVETNKKIEQYKKDNREQIAKSKSKLGRNEYELEEM-
>tr|A0A2M4AYL4|A0A2M4AYL4_9DIPT/64-149 [subseq from] Putative cdk-activating kinase assembly factor mat1 OS=Anopheles triannulatus OX=58253 PE=4 SV=1
EDSNVDKEVQIRKRILKDFNKKEDDFATVDEYNDYLEMIEEIVFNLCNNIDIINTNKRIEQFKRDNREVILKNKTKLSKDELELEQ--
>tr|W5JD02|W5JD02_ANODA/64-149 [subseq from] CDK-activating kinase assembly factor MAT1 OS=Anopheles darlingi OX=43151 GN=AND_006086 PE=4 SV=1
EDSNVDKEVQIRKRILKDFNKKEDDFATVDEYNDYLEMIEEIVFNLCNNIDIINTNKRIEQFKRDNREVILKNKTKLSKDELELEQ--
>tr|A0A195DPD0|A0A195DPD0_9HYME/64-150 [subseq from] CDK-activating kinase assembly factor MAT1 OS=Trachymyrmex cornetzi OX=471704 GN=ALC57_13115 PE=4 SV=1
EDSMVEKEVNIRKRILRDFNKREEDFSTLREYNDYLEEIETVIYNLANNIDIVETNKRIEQYKKDNKEQIAKSKAKLGRNEYELEEM-
>tr|A0A2C9KT96|A0A2C9KT96_BIOGL/64-145 [subseq from] RING-type domain-containing protein OS=Biomphalaria glabrata OX=6526 GN=106073770 PE=4 SV=1
EDASVEKEIDIRKRVLRDFNKKEEDFPSLQEYNDYLEMIETIVFNLTNHQDVEATKKMIDQYKKENKDQIKKNLSKLSKDED------
>tr|A0A0P4VR54|A0A0P4VR54_9HEMI/64-150 [subseq from] Putative cdk-activating kinase assembly factor mat1 OS=Rhodnius neglectus OX=72488 PE=2 SV=1
EDPVIEKEVDIRKRILRDYNKKEEDFATLNDYNDYLEQVEEIIFNLTNGINTIETNRRIDQYKKENREQILKSKMKLGRGELELEEL-
>tr|R4G445|R4G445_RHOPR/64-150 [subseq from] Putative e3 ubiquitin ligase OS=Rhodnius prolixus OX=13249 PE=2 SV=1
EDPVIEKEVDIRKRILRDYNKKEEDFATLNDYNDYLEQVEEIIFNLTNGINTIETNRRIDQYKKENREQILKSKMKLGRGELELEEL-
>tr|A0A6P8IDB5|A0A6P8IDB5_ACTTE/64-149 [subseq from] CDK-activating kinase assembly factor MAT1-like OS=Actinia tenebrosa OX=6105 GN=LOC116299592 PE=4 SV=1
EDLIVEKEVDIRKKIIKIYNKREEDFQAlpdpLRSYNDYLEDVETIVWNLANGVDVDETKKAIEKYKKENEALIRKNNVKLGREEA------
>tr|A0A1D2N123|A0A1D2N123_ORCCI/71-146 [subseq from] CDK-activating kinase assembly factor MAT1 OS=Orchesella cincta OX=48709 GN=Ocin01_07687 PE=4 SV=1
EDPAVEKEVDIRRRVLRDYSKQEADFPSLREYNDYLEQVETIIFNLANNIDIIETNKLIEQYKKENKEQITKSRTR------------
>tr|A0A6J0BHM5|A0A6J0BHM5_NEOLC/64-151 [subseq from] CDK-activating kinase assembly factor MAT1 OS=Neodiprion lecontei OX=441921 GN=LOC107220276 PE=4 SV=1
EDSMVEKEVDIRKRILRDFNKKEEDFTTLREYNDYLEEIETIIYNLANNIDVIETNKRIEQYKKANKEQILKSKSKLGREEYELEELL
>tr|A0A2H1CEE2|A0A2H1CEE2_FASHE/66-141 [subseq from] CDK-activating kinase assembly factor MAT1 OS=Fasciola hepatica OX=6192 GN=D915_06918 PE=4 SV=1
EDPLVQKEVELRKKILTDFNKREDDFDSLEEYDIYLEKIEEIVFNLMNDVDVDETKRYIEQYKKENKDIIKRNRLR------------
>tr|A0A026VVR6|A0A026VVR6_OOCBI/64-150 [subseq from] CDK-activating kinase assembly factor MAT1 OS=Ooceraea biroi OX=2015173 GN=DMN91_004844 PE=4 SV=1
EDSMVEKEINIRKRILRDFNKKEDDFPTLREYNNYLEDIETIIYNLANNIDVIETNKKIEQYKKDNKEQIAKSKSKLGRSEHELEEM-
>tr|A0A836E564|A0A836E564_9HYME/64-150 [subseq from] MAT1 factor (Fragment) OS=Pseudoatta argentina OX=621737 GN=Mat1 PE=4 SV=1
EDSMVEKEVNIRKRILRDFNKKEEDFSTLREYNDYLEEIETIIYNLANNIDVIETNKKIEQYKKDNKEQIAKSKAKLGRNEYELEEM-
>tr|A0A836F527|A0A836F527_9HYME/64-150 [subseq from] MAT1 factor (Fragment) OS=Acromyrmex charruanus OX=2715315 GN=Mat1 PE=4 SV=1
EDSMVEKEVNIRKRILRDFNKKEEDFSTLREYNDYLEEIETIIYNLANNIDVIETNKKIEQYKKDNKEQIAKSKAKLGRNEYELEEM-
>tr|A0A836FS82|A0A836FS82_9HYME/64-150 [subseq from] MAT1 factor (Fragment) OS=Acromyrmex heyeri OX=230685 GN=Mat1 PE=4 SV=1
EDSMVEKEVNIRKRILRDFNKKEEDFSTLREYNDYLEEIETIIYNLANNIDVIETNKKIEQYKKDNKEQIAKSKAKLGRNEYELEEM-
>tr|A0A0L8GZA1|A0A0L8GZA1_OCTBM/64-148 [subseq from] RING-type domain-containing protein OS=Octopus bimaculoides OX=37653 GN=OCBIM_22025470mg PE=4 SV=1
EDTTVEKEVDIRKRILKDFNQRESDFSSLNEYNDYLEMVETLIYNLSNNIDVESTKRRIENYRKDNKEQIMKNRSKVSQDEEYLD---
>tr|A0A1B0GK57|A0A1B0GK57_LUTLO/2-85 [subseq from] MAT1 domain-containing protein OS=Lutzomyia longipalpis OX=7200 PE=4 SV=1
----VEKEVNIRKRILRDYNKKEDDFETLEEYNDYLEEIETIIFNLSNDIDIVNTNKRIEQYKKENREIITKNKSRIGREEYELDELL
>tr|A0A4Y7NJ88|A0A4Y7NJ88_9CRUS/64-150 [subseq from] EOG090X0BPM OS=Moina brachiata OX=675436 GN=EOG090X0BPM PE=2 SV=1
EDSSVDKEVDIRKRILKEFNKRQEDFNTLREYNDYLEQVETIIFNLVYDLDIAATNKMIDDYKKNNKDVIQRNRSRQSQEEIELEEL-
>tr|A0A6P7SI61|A0A6P7SI61_OCTVU/64-148 [subseq from] CDK-activating kinase assembly factor MAT1 OS=Octopus vulgaris OX=6645 GN=LOC115213098 PE=4 SV=1
EDSTIEKEVDIRKKILKDFNQRESDFSSLNEYNDYLEMVETLIYNMSNNIDIETTKRRIENYRKDNKEQIMKNRSKVSQDEEYLD---
>tr|A0A195CV45|A0A195CV45_9HYME/66-152 [subseq from] CDK-activating kinase assembly factor MAT1 OS=Cyphomyrmex costatus OX=456900 GN=ALC62_05163 PE=4 SV=1
EDSMVEKEVNIRKRILRDFNKKEEDFSTLREYNDYLEEIETIIYNLANNIDVVETNKKVEQYKKDNKEQISKSKSKLGRNEYELEEM-
>tr|E9IGK4|E9IGK4_SOLIN/64-150 [subseq from] RING-type domain-containing protein (Fragment) OS=Solenopsis invicta OX=13686 GN=SINV_10084 PE=4 SV=1
EDSMVEKEVNIRKRILRDFNKKEEDFSTLREYNDYLEEIETIIYNLANNIDVVETNKKIEQYKKDNKEQIAKSKSKLGRNEYELEEM-
>tr|A0A674EGX5|A0A674EGX5_SALTR/53-130 [subseq from] CDK-activating kinase assembly factor MAT1-like OS=Salmo trutta OX=8032 GN=LOC115172531 PE=4 SV=1
---TIDKEVEIRMKLLKIT--RDLDISSLREYNDYLEQVEEIVYNLTNNLEVEGTKHIMEAYQRENRDIIQKNRAKLVEQ-EEL----
>tr|A0A182F5Y6|A0A182F5Y6_ANOAL/64-149 [subseq from] RING-type domain-containing protein OS=Anopheles albimanus OX=7167 PE=4 SV=1
EDSNVDKEVQIRKRILKDFNKKEDDFATVDEYNDYLEMIEEIVFNLCNNIDIINTNKRIEQFKRDNREVILKNKTRLSKDELELEQ--
>tr|A0A6L5DJ66|A0A6L5DJ66_9INSE/67-154 [subseq from] CDK-activating kinase assembly factor MAT1 OS=Ephemera danica OX=1049336 GN=B566_EDAN007239 PE=4 SV=1
EDSRVEKEVDIRRRVLRDFNKREEDFATLREYNDYLEEVESIIYNLTNDIEIVATNQRIEQFKRDNREVIARNKARLGRDELELEELL
>tr|A0A6J1S3H1|A0A6J1S3H1_FRAOC/65-150 [subseq from] CDK-activating kinase assembly factor MAT1 OS=Frankliniella occidentalis OX=133901 GN=LOC113204704 PE=4 SV=1
EDSQVEKEVDIRRRVLRDFNKKEEDFATLRDYNDYLEEVETIIFNLVNNIDQLETNKKIEKFKKENRELILKNKARAGREEAELEA--
>tr|A0A069DRV3|A0A069DRV3_9HEMI/64-151 [subseq from] Putative cdk-activating kinase assembly factor mat1 OS=Panstrongylus megistus OX=65343 PE=2 SV=1
EDPVIEKEVDIRKRILRDYNKKEEDFATLEEYNDYLEQVEEIIFNLTNGINTIETNRRIDQYKKENREQILKSKMKPGRGELELEELL
>tr|A0A4E0RBP1|A0A4E0RBP1_FASHE/66-143 [subseq from] CDK-activating kinase assembly factor MAT1 OS=Fasciola hepatica OX=6192 GN=D915_004482 PE=4 SV=1
EDPLVQKEVELRKKILTDFNKREDDFDSLEEYDIYLEKIEEIVFNLMNDVDVDETKRYIEQYKKENKDIIKRNRLRPS----------
>tr|A0A7M7RE54|A0A7M7RE54_STRPU/64-138 [subseq from] RING-type domain-containing protein OS=Strongylocentrotus purpuratus OX=7668 PE=4 SV=1
EDSVIEKEVDIRRRVMKDFNKQESDFPTLREYNDYLEDIEHIVYNLTNGVDVEDTRKKIENYRRENKELITRNRQ-------------
>tr|A0A835CVM1|A0A835CVM1_9HYME/76-162 [subseq from] Uncharacterized protein OS=Aphidius gifuensis OX=684658 GN=HCN44_006615 PE=4 SV=1
EDPMVEKEVDIRKRILRDYNKKEEDFNTLKEYNDYLEEVETIIYNLSNDIDTHEMNKKIDQYKKDNKEQIMKNKTKIGRTEAELHEL-
>tr|A0A443SN03|A0A443SN03_9ACAR/65-151 [subseq from] CDK-activating kinase assembly factor MAT1-like protein OS=Leptotrombidium deliense OX=299467 GN=B4U80_04403 PE=4 SV=1
EDSYIEKEVDIRKRILKDYNKLEDDFESLDDYNNYLEEVETIIYNLANNIDVDSTKRKVEQYKKENQEQIMKNRAKISKDTELIEEL-
>tr|A0A1X2IR77|A0A1X2IR77_9FUNG/59-139 [subseq from] RNA polymerase II transcription factor B 38 kDa subunit (Fragment) OS=Absidia repens OX=90262 GN=BCR42DRAFT_322516 PE=4 SV=1
EDLAVEKEVRIRKRVAKVFNKRPEDFPSLRLYNDFLEEVEDITFNLMNDVDVAETEAKINAYEMENKDSIAANQARMANEN-------
>tr|A0A7I8VZ02|A0A7I8VZ02_9ANNE/64-148 [subseq from] DgyrCDS9957 OS=Dimorphilus gyrociliatus OX=2664684 GN=DGYR_LOCUS9403 PE=4 SV=1
EDSYIEKEVDIRKRILKDFNKREEDFLTLAEYNDYLEEVENIVFNLTNEVDVEETNRKVEEYRRANQEIITRNRSKLSKDEEFLS---
>tr|A0A6I9WH69|A0A6I9WH69_9HYME/64-150 [subseq from] CDK-activating kinase assembly factor MAT1 OS=Pogonomyrmex barbatus OX=144034 GN=LOC105430253 PE=4 SV=1
EDSMVEKEVNIRKRILRDFNKKEEDFSTLREYNDYLEEIETIIYNLANNIDVMETNKKIEQYKKDNKEQIAKSKSKLGKSEYELEEI-
>tr|A0A5J4NP78|A0A5J4NP78_9TREM/66-147 [subseq from] CDK-activating kinase assembly factor MAT1 OS=Paragonimus westermani OX=34504 GN=DEA37_0015048 PE=4 SV=1
EDPSVQKEVELRKKILNDFNKREEDFDSLEEYDLYLEKIEEIIYNLMNDVSVEETKRYIELYKKENKDIIKKNRLKPSASMQ------
>tr|A0A1X7VC97|A0A1X7VC97_AMPQE/97-177 [subseq from] RING-type domain-containing protein OS=Amphimedon queenslandica OX=400682 GN=100639439 PE=4 SV=1
-DQYVEKEIDIRKKILKDYNKTEDDFNNLREYNDYLEEIETIIYNLANNIDVEITREKIELYKKENQSVIVKNRQKMLRRDQ------
>tr|A0A232F3X0|A0A232F3X0_9HYME/64-151 [subseq from] CDK-activating kinase assembly factor MAT1 OS=Trichomalopsis sarcophagae OX=543379 GN=TSAR_012041 PE=4 SV=1
EDAMVEKEVDIRKRILRDFNKKEEDFATQREYDDYLEEVENIIYNLANNIDVIETNKKIEQYKRENRELILKNKTKLGKKESELEELL
>tr|A0A7M7LLN6|A0A7M7LLN6_NASVI/64-151 [subseq from] CDK-activating kinase assembly factor MAT1 OS=Nasonia vitripennis OX=7425 GN=100118201 PE=4 SV=1
EDAMVEKEVDIRKRILRDFNKKEEDFATQREYDDYLEEVENIIYNLANNIDVIETNKKIEQYKRENRELILKNKTKLGKKESELEELL
>tr|A0A1J1HL78|A0A1J1HL78_9DIPT/63-146 [subseq from] CLUMA_CG001949, isoform A OS=Clunio marinus OX=568069 GN=CLUMA_CG001949 PE=4 SV=1
-DPMVEKELDIRRRILRDFNKKEEDFPTLEEYNEYLEEIEVIIFNLCNNIDILETNKKIEQYKKENRDQIIRNKQRMGKDEVELE---
>tr|A0A210PQB0|A0A210PQB0_MIZYE/64-148 [subseq from] CDK-activating kinase assembly factor MAT1 OS=Mizuhopecten yessoensis OX=6573 GN=KP79_PYT09966 PE=4 SV=1
EDSYIEKEVEIRKKLSKDFNKKEEDFDTLNGFNDYLEMVETIVFNLTNNDDVENTKKMIDEYRRDNKDQIMKNKSKLGREEEYLE---
>tr|A0A504Z1K0|A0A504Z1K0_FASGI/66-143 [subseq from] Cak assembly factor OS=Fasciola gigantica OX=46835 GN=FGIG_09896 PE=4 SV=1
EDPLVQKEVELRKKILTDFNKREDDFDSLEEYDMYLEKIEEIVFNLMNDVDVEETKRYIEQYKKENKDIIKRNRLRPS----------
>tr|A0A0V0GC94|A0A0V0GC94_TRIDM/64-151 [subseq from] Putative e3 ubiquitin ligase OS=Triatoma dimidiata OX=72491 PE=4 SV=1
EDPVIEKEVDIRKRILRDYTKKEEDFATLEEYNDYLEQVEEIIFNLTNGINTIETNRRIDQYKKENREQILKSKMKPGRGELELEELL
>tr|A0A7J7B6X5|A0A7J7B6X5_9COLE/64-150 [subseq from] RING-type domain-containing protein OS=Lamprigera yunnana OX=370605 GN=FQA39_LY10749 PE=4 SV=1
EDASVEKEVDIRKRVLRDFNKKEEDFATEREYNDYLEELETIIYNLCNNIDIINTNKKIEEYKKNNREQIMKYKNKMSREEYELEEL-
>tr|A0A6J8BNJ8|A0A6J8BNJ8_MYTCO/64-148 [subseq from] MNAT1 OS=Mytilus coruscus OX=42192 GN=MCOR_21094 PE=4 SV=1
EDPYVEKEVDIRKKILRDFNKKEDDFNNLNDYNDYLEMIETIVFNLANNIDVEETRKMIDQYKKENKEQISKGRAKMSKDEEYLE---
>tr|K1Q034|K1Q034_CRAGI/64-148 [subseq from] CDK-activating kinase assembly factor MAT1 OS=Crassostrea gigas OX=29159 GN=CGI_10002662 PE=4 SV=1
EDPFIEKEIEVRRKILKDYNKKEEDFKTLEEYNDYIEMIETLIFNIVNNIDVDETRQMIEQYKRENKDQINKGRNKKSKDEEYLE---
>sp|P51950|MAT1_MARGL/65-150 [subseq from] CDK-activating kinase assembly factor MAT1 OS=Marthasterias glacialis OX=7609 PE=1 SV=1
EDAYVEKEVDIRKRILKDFNKQEEEFPALKDYNDYLEEIETIIFNLANGTELEATKRKVDQYRKNNRESIMKNRSKQSSDQAYLEA--
>tr|A0A0R3T137|A0A0R3T137_RODNA/65-149 [subseq from] RING-type domain-containing protein OS=Rodentolepis nana OX=102285 GN=HNAJ_LOCUS569 PE=4 SV=1
EDPTVQKEVDIRKKVLVDFNKREEDFDTLEEYDAYLELIEDIIYKLCNDIDVDKTRKFIEQYKKDNKDIIKRNRTKLSKWAEFYE---
>tr|A0A3S5A5W1|A0A3S5A5W1_9PLAT/43-120 [subseq from] MAT1 domain-containing protein OS=Protopolystoma xenopodis OX=117903 GN=PXEA_LOCUS21940 PE=4 SV=1
EDPLVQKEVELRKKILNDFNKREEDFDSLEEYDLYLEKIEQIIYNLVNDLEIEDTKRYVELYKRENKDLIKKNRAKLS----------
>tr|T2MF88|T2MF88_HYDVU/64-144 [subseq from] CDK-activating kinase assembly factor MAT1 OS=Hydra vulgaris OX=6087 GN=MNAT1 PE=2 SV=1
EDDAVEKEVDVRKKILKIYNKREDDFNSLDEFNNYLEDIEIIIFNIVNKISVEETKKKIELYKKENERLIKKNQSKLNQEE-------
>tr|A0A077WJM3|A0A077WJM3_9FUNG/66-147 [subseq from] RNA polymerase II transcription factor B 38 kDa subunit OS=Lichtheimia ramosa OX=688394 GN=LRAMOSA09337 PE=4 SV=1
EDLAVEKEVRIRKRVSKVFNKRPEDFPSLRLYNDYLEEVEDITFNLMNEVDVAETEARISAYELENKDSIAANEARMANEQR------
>tr|A0A068S1U1|A0A068S1U1_9FUNG/89-170 [subseq from] RNA polymerase II transcription factor B 38 kDa subunit OS=Lichtheimia corymbifera JMRC:FSU:9682 OX=1263082 GN=LCOR_07038.1 PE=4 SV=1
EDLAVEKEVRIRKRVSKVFNKRPEDFPSLRLYNDYLEEVEDITFNLMNEVDVAETEARISAYELENKDSIAANEARMANEQR------
>tr|A0A7R9MHJ1|A0A7R9MHJ1_9ACAR/68-153 [subseq from] Hypothetical protein OS=Oppiella nova OX=334625 GN=ONB1V03_LOCUS15952 PE=4 SV=1
-DHLVEKEMFHRKDVLRHYNKKQEDFESLQEYNDYLEEIEEIVFNLTNGIDVTATTKKLETYKTENQNQIIKNRGKLSKDEELIEEL-
>tr|A0A7R9KJ40|A0A7R9KJ40_9ACAR/68-153 [subseq from] Hypothetical protein OS=Medioppia subpectinata OX=1979941 GN=OSB1V03_LOCUS3354 PE=4 SV=1
-NPLVEKEVFERRRVLKHYNRKEQDFDSLEEYNDYLEEVETIVFNLTNDIDRVVTEKKLETYAKENSVQISKNRSRLSKDEELIEEL-
>tr|A0A7R9KJ40|A0A7R9KJ40_9ACAR/286-318 [subseq from] Hypothetical protein OS=Medioppia subpectinata OX=1979941 GN=OSB1V03_LOCUS3354 PE=4 SV=1
------------------------------------------------------TEKKLETYAKENSVQISKNRSRLSKDEELIEEL-
>tr|A7RWZ3|A7RWZ3_NEMVE/64-149 [subseq from] Predicted protein OS=Nematostella vectensis OX=45351 GN=v1g241252 PE=4 SV=1
EDLLVEKEVDIRKTVLKYYNKHEEDFagePdPLRSYNDYLEDVEDIVWNLTNGIDVEETKKAMEKYKKENATQIRKSNIKLGREEA------
>tr|A0A3N4KW48|A0A3N4KW48_9PEZI/73-154 [subseq from] RNA polymerase II transcription factor B 38 kDa subunit OS=Morchella conica CCBAS932 OX=1392247 GN=P167DRAFT_519543 PE=4 SV=1
EDVTVEREVDVRKRVSKTFNKRRDDFPDLREYNDYLEEVEEMTFNLVNGVDVAATEAKLAAYESANRELITTNAARAAAEMQ------
>tr|A0A4S2LJH8|A0A4S2LJH8_OPIFE/66-143 [subseq from] RING-type domain-containing protein OS=Opisthorchis felineus OX=147828 GN=CRM22_008440 PE=4 SV=1
EDPLVQKEVELRKKILIDFNKREDDFDSLEQYDSYLEKIEEIIYNLMNDIDVEETKRYIELYKRENKDVIKRNRLRPS----------
>tr|A0A6S7FLA0|A0A6S7FLA0_PARCT/65-152 [subseq from] CDK-activating kinase assembly factor MAT1 OS=Paramuricea clavata OX=317549 GN=PACLA_6A034481 PE=4 SV=1
EDLIVEKEVDIRKRIIKIYNKREEDFsnePnSLRAYNDYLEEIETIVWNLANNIEVDETNRNVEMYKKENEILIKKNTVKNSREEEFV----
>tr|A0A0R3SVC9|A0A0R3SVC9_HYMDI/65-149 [subseq from] RING-type domain-containing protein OS=Hymenolepis diminuta OX=6216 GN=HDID_LOCUS9519 PE=4 SV=1
EDPTVQKEVDIRKKVLVDFNKREEDFDTLEDYDAYLELVEDIIYKLCNDIDVDKTRKFIEQYKKDNKDIIKRNRTKLSKWAEFYE---
>tr|A0A564YB18|A0A564YB18_HYMDI/65-149 [subseq from] RING-type domain-containing protein OS=Hymenolepis diminuta OX=6216 GN=WMSIL1_LOCUS4096 PE=4 SV=1
EDPTVQKEVDIRKKVLVDFNKREEDFDTLEDYDAYLELVEDIIYKLCNDIDVDKTRKFIEQYKKDNKDIIKRNRTKLSKWAEFYE---
>tr|A0A4S2LJ51|A0A4S2LJ51_OPIFE/66-143 [subseq from] RING-type domain-containing protein OS=Opisthorchis felineus OX=147828 GN=CRM22_008440 PE=4 SV=1
EDPLVQKEVELRKKILIDFNKREDDFDSLEQYDSYLEKIEEIIYNLMNDIDVEETKRYIELYKRENKDVIKRNRLRPS----------
>tr|A0A7M7K6D1|A0A7M7K6D1_VARDE/64-149 [subseq from] RING-type domain-containing protein OS=Varroa destructor OX=109461 PE=4 SV=1
DDPLVEKELDIRKKILKDMNAREEDFPTLSEYNDYLEMVENIIFKLTHNIDIEATRKHVEQYKKDHKVMISRNRGRQSKDEQLIER--
>tr|A0A2S2NMM2|A0A2S2NMM2_SCHGA/64-150 [subseq from] CDK-activating kinase assembly factor MAT1 OS=Schizaphis graminum OX=13262 GN=MAT1 PE=4 SV=1
EDASVDVEVETRKKILQDYNKTEDDFESLDEYNEYLVEIEDIIYNLVRNINVNETKERIDQYKRENKEIIMRNRMKLKREEQALDEL-
>tr|A0A1S8WZ45|A0A1S8WZ45_9TREM/39-116 [subseq from] CDK-activating kinase assembly factor MAT1 OS=Opisthorchis viverrini OX=6198 GN=X801_04347 PE=4 SV=1
EDPLVQKEVELRKKILIDFNKREDDFDSLEEYDSYLEKIEEIIHNLMNDIDVEETKRYIELYKRENKDVIKRNRLRPS----------
>tr|A0A419PYE4|A0A419PYE4_CLOSI/66-143 [subseq from] CDK-activating kinase assembly factor MAT1 OS=Clonorchis sinensis OX=79923 GN=Mnat1 PE=4 SV=1
EDPLVQKEVELRKKILIDFNKREDDFDSLEQYDAYLEKIEEIIYNLMNDIDVEETKRYIELYKRENKDVIKRNRLRPS----------
>tr|A0A2H8TID0|A0A2H8TID0_9HEMI/64-150 [subseq from] CDK-activating kinase assembly factor MAT1 OS=Melanaphis sacchari OX=742174 GN=MAT1 PE=4 SV=1
EDASVDVEVETRKKILQDYNKTEDDFDSLDEYNEYLVEIEDIIYNLVRNINVTETKERIDQYKRENKEIIMRNRMKLKREEQALDEL-
>tr|A0A0R3VUY0|A0A0R3VUY0_TAEAS/66-141 [subseq from] RING-type domain-containing protein OS=Taenia asiatica OX=60517 GN=TASK_LOCUS1158 PE=4 SV=1
EDPTVQKEVDIRKKVLAEFNKREEDFESIEDYDRYLETIEDIIYNLSNDVDVDKTRKFIEQYKKDNKDIIKRNRKK------------
>tr|A0A0C9QZ94|A0A0C9QZ94_9HYME/65-151 [subseq from] CDK-activating kinase assembly factor MAT1 OS=Fopius arisanus OX=64838 GN=MAT1 PE=4 SV=1
EDAMVEKEVDIRKRILRDFNKKEDDFTTLRDYNDYLEEIETIIYNLSNNIEVIETNKRIEQYKRENREQILRNKNKMGRTESELQEF-
>tr|A0A226EWS5|A0A226EWS5_FOLCA/64-145 [subseq from] CDK-activating kinase assembly factor MAT1 OS=Folsomia candida OX=158441 GN=Fcan01_02338 PE=4 SV=1
EDPIVEKEVDIRRRILRDYCKRESDFTSLREYNDYLEEVETVVFNLVNNIDIIDTNKRIEQYKRDNKESLAKVRTQSKFNEE------
>tr|A0A0R3WNN2|A0A0R3WNN2_HYDTA/85-163 [subseq from] RING-type domain-containing protein OS=Hydatigena taeniaeformis OX=6205 PE=4 SV=1
EDPTVQKEVDIRKKVLAEFNKREEDFENVEDYDSYLETIEDIIYNLSNDVDVDKTKKFIEQYKKDNKDIIKRNRKKQSN---------
>tr|A0A3P7GBF0|A0A3P7GBF0_HYDTA/85-163 [subseq from] RING-type domain-containing protein OS=Hydatigena taeniaeformis OX=6205 GN=TTAC_LOCUS2357 PE=4 SV=1
EDPTVQKEVDIRKKVLAEFNKREEDFENVEDYDSYLETIEDIIYNLSNDVDVDKTKKFIEQYKKDNKDIIKRNRKKQSN---------
>tr|A0A367JNV0|A0A367JNV0_RHIAZ/87-167 [subseq from] RNA polymerase II transcription factor B 38 kDa subunit OS=Rhizopus azygosporus OX=86630 GN=TFB3 PE=4 SV=1
EDLAVEKEVRIRKRVAKVFNKRSEDFPSLRAYNDYLEMVEDITFNLMNEVDVAETEARIAAYEQENKESIAANQAKNVNEQ-------
>tr|A0A2G4SIZ7|A0A2G4SIZ7_RHIZD/87-168 [subseq from] RNA polymerase II transcription factor B 38 kDa subunit OS=Rhizopus microsporus ATCC 52813 OX=1340429 GN=RHIMIDRAFT_69569 PE=4 SV=1
EDLAVEKEVRIRKRVAKVFNKRSEDFPSLRAYNDYLEMVEDITFNLMNEVDVAETEARIAAYEQENKESIAANQAKNVNEQR------
>tr|A0A2S2QQ10|A0A2S2QQ10_9HEMI/114-200 [subseq from] CDK-activating kinase assembly factor MAT1 OS=Sipha flava OX=143950 GN=MAT1 PE=4 SV=1
EDASVDVEVETRKRVLLDYNKTEDDFDNIDDYNDYLVEIEDIIYNLVKNINVAETRERIELYKKQNKDIIMRNRMKLKREEQALDEL-
>tr|A0A443R989|A0A443R989_9ACAR/600-685 [subseq from] ATP-dependent RNA helicase DDX55-like protein OS=Dinothrombium tinctorium OX=1965070 GN=B4U79_10202 PE=4 SV=1
-DSFVEKEIDIRKRILKDFNKLEEDFDSLDEYNDYLEQVERIIYNLANNVDVEATKRRIEQYKKENADTIVRNRSRMSKDAIFIEEL-
>tr|A0A5E4MZS4|A0A5E4MZS4_9HEMI/64-150 [subseq from] Cdk-activating kinase assembly factor MAT1, centre,Zinc finger, RING-type,Zinc finger, RING/FYVE/PHD OS=Cinara cedri OX=506608 GN=CINCED_3A000400 PE=4 SV=1
EDASVDVEVETRKRILQDFNKNEDDFETLDEYNDYLVEIEDIIYNLVKNINVIETKERIEQYKRENKDIIMKNRMKCKRDEQALEEL-
>tr|A0A0C9MQ55|A0A0C9MQ55_9FUNG/104-184 [subseq from] RNA polymerase II transcription factor B 38 kDa subunit OS=Mucor ambiguus OX=91626 GN=MAM1_0091d04893 PE=4 SV=1
EDLAVEKEVRIRKRAARVFNKRAEDFPSLRAYNDYLEMVEDITFNLMNEVDVAETEAKIAAYEMENKDSIAANQAKNVNEQ-------
>tr|A0A0V0TE33|A0A0V0TE33_9BILA/68-154 [subseq from] CDK-activating kinase assembly factor MAT1 OS=Trichinella murrelli OX=144512 GN=Mnat1 PE=4 SV=1
DDPLVEKEIFHRKKLQKIYNLKEDDFPDLRSYNDYLEQFEEIVFNMVYDRDLEQTKQMVADFARANEDLIAKNRNRLSKDQEWIERA-
>tr|A0A7M5XHQ5|A0A7M5XHQ5_9CNID/64-145 [subseq from] RING-type domain-containing protein OS=Clytia hemisphaerica OX=252671 PE=4 SV=1
EDALVEKEVDIRRKIVKIFNKREEDFKTLLDYNNYLEDIEVIIFNLANKQNVDETKKKVDAYKKENEKLIRRNNTKISQEEA------
>tr|A0A0V1ATV5|A0A0V1ATV5_TRISP/68-154 [subseq from] CDK-activating kinase assembly factor MAT1 OS=Trichinella spiralis OX=6334 GN=Mnat1 PE=4 SV=1
DDPLVEKEIFHRKKLQKIYNLKEDDFPDLRSYNDYLEQFEEIVFNMVYDRDLEQTKQMVADFARANEDLIAKNRNRLSKDQEWIERA-
>tr|A0A1U8YID7|A0A1U8YID7_PORTR/71-157 [subseq from] MAT1 protein OS=Portunus trituberculatus OX=210409 PE=2 SV=1
EDPLVEKELAIRRKVMKVYNMSEDDFPTLEEWNAYLEEIEEIVYNITNDINKPEMEKKIENYEKQNKNEIRKNFGKKSRADEEIERQ-
>tr|A0A437A580|A0A437A580_9PEZI/91-172 [subseq from] RNA polymerase II transcription factor B 38 kDa subunit OS=Arthrobotrys flagrans OX=97331 GN=DFL_004542 PE=4 SV=1
EDIQVEREVDVRKRIAKTFNKRQEDFPSLKEFNDYLEEVETVTFNLLNNIDINATEAKITAFEQSNKSSILQNAAKAAQEQQ------
>tr|S2JRJ5|S2JRJ5_MUCC1/82-163 [subseq from] RNA polymerase II transcription factor B 38 kDa subunit OS=Mucor circinelloides f. circinelloides (strain 1006PhL) OX=1220926 GN=HMPREF1544_10886 PE=4 SV=1
EDLAVEKEVRIRKRAARVFNKRAEDFPSLRAYNDYLEMVEDITFNLMNEVDVAETEAKIAAYEMENKDSIAANQAKNVNEQR------
>tr|A0A369S938|A0A369S938_9METZ/68-150 [subseq from] CDK-activating kinase assembly factor MAT1 OS=Trichoplax sp. H2 OX=287889 GN=TrispH2_004039 PE=4 SV=1
-DAHVEKEIDIRKKILKVYNKQEDDFKLTSDYDDYLEAIESIIYNLTNGINVDETKAKVEKYKKDNQALIARNRSRLNLEQERI----
>tr|B3RJT9|B3RJT9_TRIAD/68-150 [subseq from] RING-type domain-containing protein OS=Trichoplax adhaerens OX=10228 GN=TRIADDRAFT_52675 PE=4 SV=1
-DAHVEKEIDIRKKILKVYNKQEDDFKLTSDYDDYLEAIESIIYNLTNGINVDETKAKVEKYKKDNQALIARNRSRLNLEQERI----
>tr|A0A2P2PJC2|A0A2P2PJC2_RHIMU/10-85 [subseq from] Uncharacterized protein MANES_14G112900 OS=Rhizophora mucronata OX=61149 PE=4 SV=1
-----SKEITIRKRISSIFNKREEDFPSLREYNDYLEEVEDMIFNLVNGVDVPAIEAKIAEYQKDNAEQIMINQA---RKAEEL----
>tr|A0A6F9DKA3|A0A6F9DKA3_9ASCI/64-145 [subseq from] CDK-activating kinase assembly factor MAT1 OS=Phallusia mammillata OX=59560 GN=Mnat1 PE=2 SV=1
EDTRVDKEVDIRKSVMKIYNKLESDFPTLRDYNDYLEEVEAIIWNLESGVNERETREKMAEYKMENEALIRRNQIRFNQERA------
>tr|A0A5E4MVV6|A0A5E4MVV6_9HEMI/56-142 [subseq from] MAT1 domain-containing protein OS=Cinara cedri OX=506608 GN=CINCED_3A000400 PE=4 SV=1
EDASVDVEVETRKRILQDFNKNEDDFETLDEYNDYLVEIEDIIYNLVKNINVIETKERIEQYKRENKDIIMKNRMKCKRDEQALEEL-
>tr|A0A6G0TWL6|A0A6G0TWL6_APHGL/64-150 [subseq from] RING-type domain-containing protein OS=Aphis glycines OX=307491 GN=AGLY_003917 PE=4 SV=1
EDASVDVEVETRKRILQDYNKTEDDFESLDEYNEYLVEIEDIIYNLVRNINVTETRERIDQYKRENKEIIMRNRMKLKREEQALDEL-
>tr|A0A068WQ89|A0A068WQ89_ECHGR/41-119 [subseq from] Cak assembly factor OS=Echinococcus granulosus OX=6210 GN=EgrG_000513600 PE=4 SV=1
EDPTVQKEVDIRKKILAEFNKREEDFENTEDYDRYLETIEDIIYNLSNDVDVDKTKKFIEQYKKDNKDIIKRNRKKQSN---------
>tr|A0A068XZI0|A0A068XZI0_ECHMU/41-119 [subseq from] Cak assembly factor OS=Echinococcus multilocularis OX=6211 GN=EmuJ_000513600 PE=4 SV=1
EDPTVQKEVDIRKKILAEFNKREEDFENTEDYDRYLETIEDIIYNLSNDVDVDKTKKFIEQYKKDNKDIIKRNRKKQSN---------
>tr|W6U8B6|W6U8B6_ECHGR/66-144 [subseq from] CDK-activating kinase assembly factor MAT1 OS=Echinococcus granulosus OX=6210 GN=EGR_07680 PE=4 SV=1
EDPTVQKEVDIRKKILAEFNKREEDFENTEDYDRYLETIEDIIYNLSNDVDVDKTKKFIEQYKKDNKDIIKRNRKKQSN---------
>tr|A0A0V0UT85|A0A0V0UT85_9BILA/68-154 [subseq from] CDK-activating kinase assembly factor MAT1 OS=Trichinella sp. T9 OX=181606 GN=T09_14589 PE=4 SV=1
DDPLVEKEIFHRKKLQKIYNLKEDDFPDLRSYNDYLEQFEEIVFNMVYDRDLEQTKQMVADFARANEDLIAKNRNRLSKDQEWIERA-
>tr|A0A0V1D709|A0A0V1D709_TRIBR/68-154 [subseq from] CDK-activating kinase assembly factor MAT1 OS=Trichinella britovi OX=45882 GN=Mnat1 PE=4 SV=1
DDPLVEKEIFHRKKLQKIYNLKEDDFPDLRSYNDYLEQFEEIVFNMVYDRDLEQTKQMVADFARANEDLIAKNRNRLSKDQEWIERA-
>tr|A0A6G1MAU6|A0A6G1MAU6_ORBOL/91-172 [subseq from] RNA polymerase II transcription factor B 38 kDa subunit OS=Orbilia oligospora OX=2813651 GN=TFB3 PE=4 SV=1
EDIQVEREVDVRKRIAKTFNKRQEDFPSLKEFNDYLEEVETVTFNLLNSVDINATEAKITAFEQSNKSSILQNAAKAAQEQQ------
>tr|A0A642V947|A0A642V947_9ASCO/70-155 [subseq from] RNA polymerase II transcription factor B 38 kDa subunit OS=Trichomonascus ciferrii OX=44093 GN=TRICI_001278 PE=4 SV=1
EDIGVEKEVNIRHRVNKIFNKREKDFESLKEYNDYLEELEIIVFNLVNGIDVEETESKLQEYESQNRNAILANSLQLKQEEEEFKE--
>tr|A0A0L0T8G5|A0A0L0T8G5_ALLM3/71-151 [subseq from] RNA polymerase II transcription factor B 38 kDa subunit OS=Allomyces macrogynus (strain ATCC 38327) OX=578462 GN=AMAG_15265 PE=4 SV=1
--LMVDKEVRERRRALRVFNKRREDFATLREYNDFLEMVEDVVFNLVHDVDVEATMERMRKFQRENHDQIAINTAKLNREVEA-----
>tr|A0A0V0SD45|A0A0V0SD45_9BILA/144-230 [subseq from] CDK-activating kinase assembly factor MAT1 OS=Trichinella nelsoni OX=6336 GN=Mnat1 PE=4 SV=1
DDPLVEKEIFHRKKLQKIYNLKEDDFPDLRSYNDYLEQFEEIVFNMVYDRDLEQTKQMVADFARANEDLIAKNRNRLSKDQEWIERA-
>tr|A0A5B7FDZ3|A0A5B7FDZ3_PORTR/71-146 [subseq from] CDK-activating kinase assembly factor MAT1 OS=Portunus trituberculatus OX=210409 GN=Mnat1 PE=4 SV=1
EDPLVEKELAIRRKVMKVYNMSEDDFPTLEEWNAYLEEIEEIVYNITNDINKPEMEKKIENYEKQNKNEIRKNFGK------------
>tr|Q1RL40|Q1RL40_CIOIN/65-151 [subseq from] Zinc finger protein (Fragment) OS=Ciona intestinalis OX=7719 GN=Ci-ZF(RING)-55 PE=2 SV=1
EDTQVDKEVDIRKSVLKIYNKQESDFTNLDDYNDYLEEIENIVFNLESGINEKETREKMAEYKKENETIIRKNQIYLHQQRKFFKEA-
>tr|A0A167EAS1|A0A167EAS1_9ASCO/63-148 [subseq from] RNA polymerase II transcription factor B 38 kDa subunit OS=Sugiyamaella lignohabitans OX=796027 GN=TFB3 PE=4 SV=1
EDLGVEREVDIRARVSRTFNKRQQDFDSLDDYNDYLEEVENIIFNLVNGVDVEATESKLQAYEQANRNIILANSLRQKQEDEQMEE--
>tr|A0A261Y129|A0A261Y129_9FUNG/918-997 [subseq from] RNA polymerase II transcription factor B 38 kDa subunit OS=Bifiguratus adelaidae OX=1938954 GN=BZG36_03168 PE=4 SV=1
EDLNVEKEVRVRTKVAKIFNKRPEDFKTARAYDDYLEEVEEITFNLINNVDIDETQAKMRQYEQENKDVIAANEARRQNE--------
>tr|A0A6G0ZM49|A0A6G0ZM49_APHCR/22-108 [subseq from] CDK-activating kinase assembly factor MAT1 (Fragment) OS=Aphis craccivora OX=307492 GN=FWK35_00007640 PE=4 SV=1
EDASVDVEVETRKRILQDYNKTEDDFESLDEYNEYLVEIEDIIYNLVRNINVTETRERIDQYKRENKEIIMRNRMKLKREEQALDEL-
>tr|A0A0V1NPW2|A0A0V1NPW2_9BILA/141-227 [subseq from] CDK-activating kinase assembly factor MAT1 OS=Trichinella sp. T8 OX=92180 GN=Mnat1 PE=4 SV=1
DDPLVEKEIFHRKKLQKIYNLKEDDFPDLRSYNDYLEQFEEIVFNMVYDRDLEQTKQMVADFARANEDLIAKNRNRLSKDQEWIERA-
>tr|A0A6A4VEE0|A0A6A4VEE0_AMPAM/25-112 [subseq from] CDK-activating kinase assembly factor MAT1 OS=Amphibalanus amphitrite OX=1232801 GN=MAT1 PE=4 SV=1
EDAGVEKDIDIRRRILREFNKQEEEFATLREYNDYLEDVETIIYNLVNGIDVLATNKKIEAYKRDNRESIVRNRARGRTEEDELDEIL
>tr|A0A6P5CFU5|A0A6P5CFU5_BOSIN/42-85 [subseq from] CDK-activating kinase assembly factor MAT1-like OS=Bos indicus OX=9915 GN=LOC109565223 PE=4 SV=1
EDPTVDKEVEIRKKVLKIYNKREEDFPSLREYNDFLEEVEEIGM--------------------------------------------
>tr|A0A3Q0KFB3|A0A3Q0KFB3_SCHMA/66-143 [subseq from] Putative cak assembly factor OS=Schistosoma mansoni OX=6183 PE=4 SV=1
EDPLVQKEIDIRKKLLSDFNKREDDFDCLEEYNLYLEKIEDLIYNLTNDISVEETKRYIENYKKENKEIIKKNRTKPS----------
>tr|A0A0V0W4X9|A0A0V0W4X9_9BILA/68-154 [subseq from] CDK-activating kinase assembly factor MAT1 OS=Trichinella sp. T6 OX=92179 GN=Mnat1 PE=4 SV=1
DDPLVEKEIFHRKKLQKIYNLKEDDFPDLRSYNDYLEQFEEIVFNMVYDRDLEQTKQMVADFARANEDLIVKNRNRLSKDQEWIERA-
>tr|A0A0V0ZSY2|A0A0V0ZSY2_9BILA/68-154 [subseq from] CDK-activating kinase assembly factor MAT1 OS=Trichinella patagoniensis OX=990121 GN=Mnat1 PE=4 SV=1
DDPLVEKEIFHRKKLQKIYNLKEDDFPDLRSYNDYLEQFEEIVFNMVYDRDLEQTKQMVADFARANEDLIVKNRNRLSKDQEWIERA-
>tr|A0A0V1LIV5|A0A0V1LIV5_9BILA/68-154 [subseq from] CDK-activating kinase assembly factor MAT1 OS=Trichinella nativa OX=6335 GN=Mnat1 PE=4 SV=1
DDPLVEKEIFHRKKLQKIYNLKEDDFPDLRSYNDYLEQFEEIVFNMVYDRDLEQTKQMVADFARANEDLIVKNRNRLSKDQEWIERA-
>tr|A0A4Y7LM32|A0A4Y7LM32_9CRUS/64-151 [subseq from] EOG090X0BPM OS=Eubosmina coregoni OX=186181 GN=EOG090X0BPM PE=2 SV=1
EDSNVDKEVSIRRKVLKDFNKTREDFEELKDYNDYLEEVETIIFNLVFDKDIINTSKMIDTYKKENKDLIMRNQNKFKQDIEEMDEQL
>tr|A0A5C7HVW4|A0A5C7HVW4_9ROSI/10-83 [subseq from] MAT1 domain-containing protein OS=Acer yangbiense OX=1000413 GN=EZV62_012630 PE=4 SV=1
-----NKEIAIRRRIASIYNKREDDFPSLREYNDYLEEVEDMIFNLIEGVDVQAIEEKIKQYQKENAEQIIVNQARKAE---------
>tr|A0A1V9WXQ6|A0A1V9WXQ6_9ACAR/19-104 [subseq from] CDK-activating kinase assembly factor MAT1-like (Fragment) OS=Tropilaelaps mercedesae OX=418985 GN=BIW11_14378 PE=4 SV=1
DDPLVEKELDIRKKILKDMNAREEDFSKIEDYNNYLEMVEDIIFKLTNNIDIDATRKTVEQYKKDHKASINRNRGRQSKDEQLIER--
>tr|A0A4U0TWU0|A0A4U0TWU0_9PEZI/118-197 [subseq from] RNA polymerase II transcription factor B 38 kDa subunit OS=Hortaea thailandica OX=706561 GN=B0A50_04337 PE=4 SV=1
EDIKVEREVDIRKRVQAVFNRREDDFEGLRDYNDYLNDVEDITFNLINNIDLEDTNRRFEAYQKANQTIIAENE-RLAREE-------
>tr|A0A7C8N9E9|A0A7C8N9E9_ORBOL/91-172 [subseq from] RNA polymerase II transcription factor B 38 kDa subunit OS=Orbilia oligospora OX=2813651 GN=TFB3 PE=4 SV=1
EDIQVEREVDVRKRIAKTFNKRQEDFPSLKEFNDYLEEVETVTFNLLNSVDTNATEAKITAFEQSNKSSILQNAAKAAQEQQ------
>tr|A0A7C8P3S0|A0A7C8P3S0_ORBOL/91-172 [subseq from] RNA polymerase II transcription factor B 38 kDa subunit OS=Orbilia oligospora OX=2813651 GN=TFB3 PE=4 SV=1
EDIQVEREVDVRKRIAKTFNKRQEDFPSLKEFNDYLEEVETVTFNLLNSVDTNATEAKITAFEQSNKSSILQNAAKAAQEQQ------
>tr|A0A7C8RDY4|A0A7C8RDY4_ORBOL/91-172 [subseq from] RNA polymerase II transcription factor B 38 kDa subunit OS=Orbilia oligospora OX=2813651 GN=TFB3 PE=4 SV=1
EDIQVEREVDVRKRIAKTFNKRQEDFPSLKEFNDYLEEVETVTFNLLNSVDTNATEAKITAFEQSNKSSILQNAAKAAQEQQ------
>tr|G1WY27|G1WY27_ARTOA/91-172 [subseq from] RNA polymerase II transcription factor B 38 kDa subunit OS=Arthrobotrys oligospora (strain ATCC 24927 / CBS 115.81 / DSM 1491) OX=756982 GN=AOL_s00004g187 PE=4 SV=1
EDIQVEREVDVRKRIAKTFNKRQEDFPSLKEFNDYLEEVETVTFNLLNSVDTNATEAKITAFEQSNKSSILQNAAKAAQEQQ------
>tr|A0A1C7N653|A0A1C7N653_9FUNG/90-171 [subseq from] RNA polymerase II transcription factor B 38 kDa subunit OS=Choanephora cucurbitarum OX=101091 GN=TFB3 PE=4 SV=1
EDLAVEKEVRIRKRAARVFNKRPEDFSSLRAYNDYLEMVEDITFNLMNEVDVAETEAKIAAYEQENKDSIAANQARSVNEQR------
>tr|A0A2J8PI37|A0A2J8PI37_PANTR/1-46 [subseq from] MNAT1 isoform 7 (Fragment) OS=Pan troglodytes OX=9598 GN=CK820_G0002598 PE=4 SV=1
------------------------------------------VFNLTNNVDLDNTKKKMEIYQKENKDVIQKNKLKLTREQEELEEAL
>tr|A0A2J8WLJ2|A0A2J8WLJ2_PONAB/1-46 [subseq from] MNAT1 isoform 8 (Fragment) OS=Pongo abelii OX=9601 GN=CR201_G0009751 PE=4 SV=1
------------------------------------------VFNLTNNVDLDNTKKKMEIYQKENKDVIQKNKLKLTREQEELEEAL
>tr|H0YJF2|H0YJF2_HUMAN/1-46 [subseq from] CDK-activating kinase assembly factor MAT1 (Fragment) OS=Homo sapiens OX=9606 GN=MNAT1 PE=1 SV=1
------------------------------------------VFNLTNNVDLDNTKKKMEIYQKENKDVIQKNKLKLTREQEELEEAL
>tr|A0A553NQ35|A0A553NQ35_TIGCA/64-147 [subseq from] RING-type domain-containing protein OS=Tigriopus californicus OX=6832 GN=TCAL_05514 PE=4 SV=1
EDASIDKEVDIRKRILRDYNMKREDFDDLQAYNDYLEMVEDLIFNLCNNIDILETNKRIAEYKEKNKDFITKNRHRQSQESLEL----
>tr|S8AH72|S8AH72_DACHA/95-176 [subseq from] RNA polymerase II transcription factor B 38 kDa subunit OS=Dactylellina haptotyla (strain CBS 200.50) OX=1284197 GN=H072_3851 PE=4 SV=1
EDIQVEREVDVRKRIAKTFNKRQEDFPSLNEFNDYLEEVETVTFNLINSVDLSSTEAKIVAFEQSNKASILQNAAKSAQEAQ------
>tr|A0A1R3HRN1|A0A1R3HRN1_9ROSI/10-83 [subseq from] Cdk-activating kinase assembly factor MAT1/Tfb3 OS=Corchorus olitorius OX=93759 GN=COLO4_27292 PE=4 SV=1
-----NKEIQIRRRINNIFNKREEDFPSLREYNDYLEEVEDMVFNLVEGIDVQAIEERISKYQKENAEQIMINQAKKAE---------
>tr|A0A4U5MPF8|A0A4U5MPF8_POPAL/10-84 [subseq from] MAT1 domain-containing protein OS=Populus alba OX=43335 GN=D5086_0000301200 PE=4 SV=1
-----NKEIVVRRRIASIFNKREDDFPSLREYNDYLEEVEDIIFNLVAGDDVAATEEKIAEYQEENADLILVNQARKA---EE-----
>tr|W7HNG4|W7HNG4_9PEZI/96-177 [subseq from] RNA polymerase II transcription factor B 38 kDa subunit OS=Drechslerella stenobrocha 248 OX=1043628 GN=DRE_06590 PE=4 SV=1
EDIKVEREVDVRKRISKTFNKRQEDFPSLKEFNDYLEEVETVTFNLINSLDVAATEAKIVAFEQSNKSTILQNAAKAAQEAQ------
>tr|A0A445FBW3|A0A445FBW3_GLYSO/10-85 [subseq from] CDK-activating kinase assembly factor MAT1 isoform D OS=Glycine soja OX=3848 GN=D0Y65_050380 PE=4 SV=1
-----NKEIAIRRRIASIFNKREDDFPSLREYNDYLEEVEDMTFNLIEGIDVSDIEAKIAKYQEENAEQIMINRAR---KAEEL----
>tr|A0A2K1WYV8|A0A2K1WYV8_POPTR/10-84 [subseq from] MAT1 domain-containing protein OS=Populus trichocarpa OX=3694 GN=POPTR_018G103200 PE=4 SV=1
-----NKEILVRRRIASIFNKREEDFPSLREYNDYLEEVEDMIFDLVAGVDVPAIEEKIAEYQKENADLILINQARK---AEE-----
>tr|A0A6A4P5S8|A0A6A4P5S8_LUPAL/10-85 [subseq from] Putative cdk-activating kinase assembly factor MAT1/Tfb3 OS=Lupinus albus OX=3870 GN=Lalb_Chr16g0380631 PE=4 SV=1
-----NKEIAIRRRIASIFNKREDDFPSLREYNDYLEEVEDMTFNLIEGIDVAAIEAKIAIYQEENAEQIMINRAR---KAEEL----
>tr|A0A430QM40|A0A430QM40_SCHBO/43-120 [subseq from] tRNA (guanine(37)-N1)-methyltransferase OS=Schistosoma bovis OX=6184 GN=DC041_0002487 PE=3 SV=1
EDPLVQKEIDIRKKLLGDFNKREDDFDCLEEYNLYLEKIESLIYNLTNDINVEETKRYIENYKKENKEIIKKNRTKPS----------
>tr|A0A4Z2DC46|A0A4Z2DC46_SCHJA/66-141 [subseq from] tRNA (guanine(37)-N1)-methyltransferase OS=Schistosoma japonicum OX=6182 GN=EWB00_002327 PE=3 SV=1
EDPLVQKEIDIRKKLLSDFNKREDDFDCLEEYDLYLEKIEELVYNLTNDVNVEETRRYIENYKKENKEIIKKNRTR------------
>tr|A0A3Q0KFB2|A0A3Q0KFB2_SCHMA/66-143 [subseq from] Putative cak assembly factor OS=Schistosoma mansoni OX=6183 PE=4 SV=1
EDPLVQKEIDIRKKLLSDFNKREDDFDCLEEYNLYLEKIEDLIYNLTNDISVEETKRYIENYKKENKEIIKKNRTKPS----------
>tr|A0A1S3B9R4|A0A1S3B9R4_CUCME/10-84 [subseq from] uncharacterized protein LOC103487330 OS=Cucumis melo OX=3656 GN=LOC103487330 PE=4 SV=1
-----SKEISIRKRIASIFNKREEDFPSLREYNDYLEEVEDMTFNLIEGIDVQAIEAKIARYQEENAEQIMINRARKAEE--------
>tr|A0A1U7VIM7|A0A1U7VIM7_NICSY/12-79 [subseq from] CDK-activating kinase assembly factor MAT1 OS=Nicotiana sylvestris OX=4096 GN=LOC104216425 PE=4 SV=1
-----GKEMAIRKRIASIFNKREEDFPSLREYNDYLEEVEDMIFNLIEGIDVPAIEAKIAQYQRENAEQIMIA---------------
>tr|A0A6A5MVC0|A0A6A5MVC0_LUPAL/46-121 [subseq from] MAT1 domain-containing protein OS=Lupinus albus OX=3870 GN=Lal_00007656 PE=4 SV=1
-----NKEIAIRRRIASIFNKREDDFPSLREYNDYLEEVEDMTFNLIEGIDVAAIEAKIAIYQEENAEQIMINRAR---KAEEL----
>tr|A0A815QTW3|A0A815QTW3_9BILA/46-129 [subseq from] Hypothetical protein OS=Rotaria sp. Silwood1 OX=2762511 GN=BAC187_LOCUS5159 PE=4 SV=1
EDPFVELEIDIRKRILKDFNRKEQDFDSLDAYNDYLEIVETYIFNLTNKIDVEETERKIAEYKEANKDLINKNRGKLSNDEIFI----
>tr|A0A821ACK5|A0A821ACK5_9BILA/46-129 [subseq from] Hypothetical protein OS=Rotaria sp. Silwood1 OX=2762511 GN=CBO169_LOCUS22161 PE=4 SV=1
EDPFVELEIDIRKRILKDFNRKEQDFDSLDAYNDYLEIVETYIFNLTNKIDVEETERKIAEYKEANKDLINKNRGKLSNDEIFI----
>tr|A0A2H5P890|A0A2H5P890_CITUN/10-85 [subseq from] MAT1 domain-containing protein OS=Citrus unshiu OX=55188 GN=CUMW_112460 PE=4 SV=1
-----NRELAIRKRIASIYNKREEDFPSLKEYNDYLEEVEDMIFNLVEGVNVHEFEEKIQEYQKENAEQIMINQA---RKAEEL----
>tr|A0A067F4L9|A0A067F4L9_CITSI/10-85 [subseq from] MAT1 domain-containing protein OS=Citrus sinensis OX=2711 GN=CISIN_1g041187mg PE=4 SV=1
-----NRELAIRKRIASIYNKREEDFPSLKEYNDYLEEVEDMIFNLVEGVNVHEFEEKIQEYQKENAEQIMINQA---RKAEEL----
>tr|V4WJ86|V4WJ86_CITCL/10-85 [subseq from] MAT1 domain-containing protein OS=Citrus clementina OX=85681 GN=CICLE_v10009604mg PE=4 SV=1
-----NRELAIRKRIASIYNKREEDFPSLKEYNDYLEEVEDMIFNLVEGVNVHEFEEKIQEYQKENAEQIMINQA---RKAEEL----
>tr|A0A4Y9ZER2|A0A4Y9ZER2_9AGAM/6-81 [subseq from] MAT1 domain-containing protein (Fragment) OS=Hericium alpestre OX=135208 GN=EWM64_g10930 PE=4 SV=1
EDLTVEKEVAVRRRIAKEFNKRRDDFADLRSYNDYLEEIEDITFNLINDIDIPQTEARIAAYHKENAALIELNQQR------------
>tr|J9JYC2|J9JYC2_ACYPI/64-149 [subseq from] RING-type domain-containing protein OS=Acyrthosiphon pisum OX=7029 GN=100164418 PE=4 SV=1
EDASVDVEVETRKRILQDFNKTEDDFESLDDYNDYLIEIEDIIYNLVRNINVVETKERIDQYKRENKEIIMRNRMKSKREEQALDD--
>tr|A0A094ZZ24|A0A094ZZ24_SCHHA/51-128 [subseq from] CDK-activating kinase assembly factor MAT1 OS=Schistosoma haematobium OX=6185 GN=MS3_08672 PE=4 SV=1
EDPLVQKEIDIRKKLLGDFNKREDDFDCLEEYNLYLEKIESLIYNLTNDINVEETKRYIENYKKENKEIIKKNRTKPS----------
>tr|A0A1X2HBH0|A0A1X2HBH0_SYNRA/87-168 [subseq from] RNA polymerase II transcription factor B 38 kDa subunit OS=Syncephalastrum racemosum OX=13706 GN=BCR43DRAFT_491150 PE=4 SV=1
EDLDVEKEVRIRKRVTKVFNKRPEDFASSRAYNDYLEEVEDITFNLMNEVDVAETEARITSYELENKESIAANEARMANEQR------
>tr|A0A091CWD6|A0A091CWD6_FUKDA/40-82 [subseq from] CDK-activating kinase assembly factor MAT1 OS=Fukomys damarensis OX=885580 GN=H920_15664 PE=4 SV=1
EDPTVDKEVEIRKKVLKIYNKREEDFPSLREYNDFLEEVEEIE---------------------------------------------
>tr|A0A3Q7G7G9|A0A3Q7G7G9_SOLLC/10-78 [subseq from] MAT1 domain-containing protein OS=Solanum lycopersicum OX=4081 GN=101265536 PE=4 SV=1
-----SKEMAIRKRIANIYNKREENFPSLREYNDYLEEVEDMIFNLIEGIDVPAIEAKIAQYQRENADQIMIAQ--------------
>tr|A0A5P1FHW5|A0A5P1FHW5_ASPOF/10-86 [subseq from] MAT1 domain-containing protein OS=Asparagus officinalis OX=4686 GN=A4U43_C02F9070 PE=4 SV=1
----FSKEMSIRRKISSIFNKREEDFPSLREYNDYLEEVEDMTFNLIEGIDVAAIEAKIEKYRKENAEQIANAEA---RKAEEL----
>tr|A0A6A5DQA5|A0A6A5DQA5_SCHHA/66-144 [subseq from] Putative cak assembly factor OS=Schistosoma haematobium OX=6185 GN=MS3_0016009 PE=4 SV=1
EDPLVQKEIDIRKKLLGDFNKREDDFDCLEEYNLYLEKIESLIYNLTNDINVEETKRYIENYKKENKEIIKKNRTKPVK---------
>tr|A0A423TQ61|A0A423TQ61_PENVA/71-156 [subseq from] Putative CDK-activating kinase assembly factor MAT1 OS=Penaeus vannamei OX=6689 GN=C7M84_002711 PE=4 SV=1
EDPLVEKEIDIRRKVMRIYNKSEEDFETADEWNLYLEEIEEIVFNITNDINRLEMEKKIENYERMNKDEIRRNYTKKSKELEEIDK--
>tr|A0A4U5PKX0|A0A4U5PKX0_POPAL/10-84 [subseq from] MAT1 domain-containing protein OS=Populus alba OX=43335 GN=D5086_0000215130 PE=4 SV=1
-----NKEILVRRRIASIFNKREEDFPSLKEYNDYLEEVEDMIFDLVAGVDVPAIEEKIAEYQKENADLILINQARK---AEE-----
>tr|A0A6M2EU76|A0A6M2EU76_9ROSI/10-84 [subseq from] MAT1 domain-containing protein OS=Populus davidiana OX=266767 PE=4 SV=1
-----NKEIVVRRRIASIFNKREDDFPSLREYNDYLEEVEDMIFNLVAGDDVAATEEKIAEYQDENADLILVNQARKA---EE-----
>tr|A0A0B2RBL3|A0A0B2RBL3_GLYSO/10-85 [subseq from] CDK-activating kinase assembly factor MAT1 OS=Glycine soja OX=3848 GN=D0Y65_050380 PE=4 SV=1
-----NKEIAIRRRIASIFNKREDDFPSLREYNDYLEEVEDMTFNLIEGIDVSDIEAKIAKYQEENAEQIMINRAR---KAEEL----
>tr|C6SW25|C6SW25_SOYBN/10-85 [subseq from] MAT1 domain-containing protein OS=Glycine max OX=3847 GN=100305654 PE=2 SV=1
-----NKEIAIRRRIASIFNKREDDFPSLREYNDYLEEVEDMTFNLIEGIDVSDIEAKIAKYQEENAEQIMINRAR---KAEEL----
>tr|A0A817SP31|A0A817SP31_9BILA/63-147 [subseq from] Hypothetical protein OS=Rotaria socialis OX=392032 GN=GRG538_LOCUS24813 PE=4 SV=1
EDAFVELEVDIRKRILKDFNRKEQDFDSLDAYNDYLELLETYIFNLTNKVDVEETERKIAEYKEANKDIINKNRGKLTNDEIFIE---
>tr|A0A818ZVC7|A0A818ZVC7_9BILA/63-147 [subseq from] Hypothetical protein OS=Rotaria socialis OX=392032 GN=FME351_LOCUS32132 PE=4 SV=1
EDAFVELEVDIRKRILKDFNRKEQDFDSLDAYNDYLELLETYIFNLTNKVDVEETERKIAEYKEANKDIINKNRGKLTNDEIFIE---
>tr|A0A2I4EW65|A0A2I4EW65_JUGRE/10-85 [subseq from] uncharacterized protein LOC108993247 isoform X1 OS=Juglans regia OX=51240 GN=LOC108993247 PE=4 SV=1
-----NKEIAIRKRIASIFNKREEDFPSLREYNDYLEEVEDMTFNLIEGFDVPAIEEKIARYQEENAEQIMINRAR---KAEEL----
>tr|A0A371D6W6|A0A371D6W6_9APHY/120-204 [subseq from] RNA polymerase II transcription factor B 38 kDa subunit OS=Polyporus brumalis OX=139420 GN=OH76DRAFT_1404858 PE=4 SV=1
EDLTVEKEVAIRRRLAKEFNKRREDFPDLRSYNDYLEEVEEIAFNLINDIDVAETEARIARYHQENAELIELNKKREQEYQRYLQ---
>tr|A0A3G1CIW7|A0A3G1CIW7_PENMO/71-156 [subseq from] CDK-activating kinase assembly factor MAT1 OS=Penaeus monodon OX=6687 GN=Mat1 PE=2 SV=1
EDPLVEKEIDIRRKVMRIYNKSEEDFETADEWNLYLEEIEEIVFNITNDINRLEMEKKIENYERMNKDEIRRNYSKKSKELEEIDK--
>tr|A0A5C3PAL2|A0A5C3PAL2_9APHY/120-204 [subseq from] RNA polymerase II transcription factor B 38 kDa subunit OS=Polyporus arcularius HHB13444 OX=1314778 GN=K466DRAFT_587293 PE=4 SV=1
EDLTVEKEVAIRRRLAKEFNKRREDFPDLRSYNDYLEEVEEIAFNLINDIDVAETEARIARYHQENAELIELNKKREQEYQRYLQ---
>tr|A0A314Y5I2|A0A314Y5I2_PRUYE/10-85 [subseq from] MAT1 domain-containing protein OS=Prunus yedoensis var. nudiflora OX=2094558 GN=Pyn_01427 PE=4 SV=1
-----NKEIVVRKRIASIFNKREEDFPSLKEYNDYLEEVEDMTFNLIDGIDVPAIEAKIAKYQEENAEQIMINRAR---KAEEL----
>tr|A0A2G9G730|A0A2G9G730_9LAMI/11-81 [subseq from] MAT1 domain-containing protein OS=Handroanthus impetiginosus OX=429701 GN=CDL12_26389 PE=4 SV=1
-----AKEMAIRKRIASIYNKREEDFPSLREYNDYLEEVEDMIVNLTEGIDVPAIEARIAQYQRENAEQIMNAQAR------------
>tr|B9SQZ0|B9SQZ0_RICCO/10-84 [subseq from] Cak assembly factor, putative OS=Ricinus communis OX=3988 GN=RCOM_1406970 PE=4 SV=1
-----HKEISIRRRISNIFNKREDDFPSLKEYNDYLEEVEDMIFNLVAGVDVAAIEEKIAEYQKENAEQIMINQAR---KAEE-----
>tr|A0A816U098|A0A816U098_9BILA/46-130 [subseq from] Hypothetical protein OS=Rotaria magnacalcarata OX=392030 GN=WKI299_LOCUS21024 PE=4 SV=1
EDAFVELEVDIRKRILKDFNRKEQDFESLDAYNDYLELLETYIFNLTNKVDVEETERKIAEYKEANKDIINKNRGKLTNDEIFIE---
>tr|A0A819XF00|A0A819XF00_9BILA/46-129 [subseq from] Hypothetical protein OS=Rotaria sp. Silwood2 OX=2762512 GN=NCT539_LOCUS23268 PE=4 SV=1
EDPFVELETDIRKRILKDFNRKEQDFDSLDVYNDYLEMVETYIFNLTNKIDVEETEQKIVEYKETNKEVINKNRGKLSNDEIFI----
>tr|A0A6J1F4M5|A0A6J1F4M5_CUCMO/10-84 [subseq from] CDK-activating kinase assembly factor MAT1 OS=Cucurbita moschata OX=3662 GN=LOC111440826 PE=4 SV=1
-----SKEISIRRRIASIFNKREDDFPSLREYNDYLEEVEDMTFNLIEGIDVQAIEAKIARYQEENAEQIMVNRARKAEE--------
>tr|A0A0V1FKT1|A0A0V1FKT1_TRIPS/142-228 [subseq from] CDK-activating kinase assembly factor MAT1 OS=Trichinella pseudospiralis OX=6337 GN=Mnat1 PE=4 SV=1
DDPVVEKEIFHRKRLQRIYNLKEEDFPDLRSYNDYLEQFEDIVFNMVFDRNVEQTKQMVADFAKANEDLIAKNRNRLSKDQEWIQRA-
>tr|A0A816CTD0|A0A816CTD0_9BILA/63-147 [subseq from] Hypothetical protein OS=Rotaria magnacalcarata OX=392030 GN=KQP761_LOCUS25896 PE=4 SV=1
EDAFVELEVDIRKRILKDFNRKEQDFESLDAYNDYLELLETYIFNLTNKVDVEETERKIAEYKEANKDIINKNRGKLTNDEIFIE---
>tr|A0A0V1HBW8|A0A0V1HBW8_9BILA/136-222 [subseq from] CDK-activating kinase assembly factor MAT1 OS=Trichinella zimbabwensis OX=268475 GN=Mnat1 PE=4 SV=1
DDPLVEKEIFHRKRLQRIYNLKEDDFPDLRSYNDYLEQFEEIVFNMVFDRNLEQTKQMVADFAKANEDLIAKNRNRLSKDQEWVQRA-
>tr|A0A0V1MQ53|A0A0V1MQ53_9BILA/136-222 [subseq from] CDK-activating kinase assembly factor MAT1 OS=Trichinella papuae OX=268474 GN=Mnat1 PE=4 SV=1
DDPLVEKEIFHRKRLQRIYNLKEDDFPDLRSYNDYLEQFEEIVFNMVFDRNLEQTKQMVADFAKANEDLIAKNRNRLSKDQEWVQRA-
>tr|A0A1S4BEG1|A0A1S4BEG1_TOBAC/12-78 [subseq from] uncharacterized protein LOC107807356 OS=Nicotiana tabacum OX=4097 GN=LOC107807356 PE=4 SV=1
-----GKEMAIRKRIASIFNKREEDFPSLREYNDYLEEVEDMIFNLIEGIDVPAIEAKIAQYQRENAEQIMI----------------
>tr|A0A1S4CCX6|A0A1S4CCX6_TOBAC/12-78 [subseq from] uncharacterized protein LOC107817613 OS=Nicotiana tabacum OX=4097 GN=LOC107817613 PE=4 SV=1
-----GKEMAIRKRIASIFNKREEDFPSLREYNDYLEEVEDMIFNLIEGIDVPAIEAKIAQYQRENAEQIMI----------------
>tr|A0A314KYK9|A0A314KYK9_NICAT/12-78 [subseq from] MAT1 domain-containing protein OS=Nicotiana attenuata OX=49451 GN=A4A49_10929 PE=4 SV=1
-----GKEMAIRKRIASIFNKREEDFPSLREYNDYLEEVEDMIFNLIEGIDVPAIEAKIAQYQRENAEQIMI----------------
>tr|A0A814APG9|A0A814APG9_9BILA/63-143 [subseq from] Hypothetical protein OS=Didymodactylos carnosus OX=1234261 GN=GPM918_LOCUS9423 PE=4 SV=1
EDPYIERETDVRKRILKIFNKKETDFPTLDAYNDYLEMIEGYIFNIVNKIDVEETERKMADYKEVYKDIIAKNRGRLVNEM-------
>tr|A0A0S3T865|A0A0S3T865_PHAAN/10-85 [subseq from] MAT1 domain-containing protein OS=Vigna angularis var. angularis OX=157739 GN=Vigan.11G065700 PE=4 SV=1
-----SKEIAIRRRISSIFNKREDDFPSLREYNDYLEEVEDMTFNLIEGIDISAIEEKIAKYQEENAEQIMINRAR---KAEEL----
>tr|A0A1S3VWV4|A0A1S3VWV4_VIGRR/10-85 [subseq from] uncharacterized protein LOC106779297 OS=Vigna radiata var. radiata OX=3916 GN=LOC106779297 PE=4 SV=1
-----SKEIAIRRRISSIFNKREDDFPSLREYNDYLEEVEDMTFNLIEGIDISAIEEKIAKYQEENAEQIMINRAR---KAEEL----
>tr|A0A814E8H5|A0A814E8H5_9BILA/46-129 [subseq from] Hypothetical protein OS=Rotaria sordida OX=392033 GN=JXQ802_LOCUS12422 PE=4 SV=1
EDPFVELEIDIRKRILKDFNRKEQDFDSLDAYNDYLEMVETYIFNLTNKTDVEETERKINEYKEANKEVITKNRGKLSNDEIFI----
>tr|A0A818WUM7|A0A818WUM7_9BILA/46-129 [subseq from] Hypothetical protein OS=Rotaria sordida OX=392033 GN=JBS370_LOCUS11385 PE=4 SV=1
EDPFVELEIDIRKRILKDFNRKEQDFDSLDAYNDYLEMVETYIFNLTNKTDVEETERKINEYKEANKEVITKNRGKLSNDEIFI----
>tr|A0A317XGZ1|A0A317XGZ1_9BASI/114-192 [subseq from] RNA polymerase II transcription factor B 38 kDa subunit OS=Testicularia cyperi OX=1882483 GN=BCV70DRAFT_202710 PE=4 SV=1
-DLGVEREVAVRRKVASLFNRREEDFPDLKAYNDFLEEVEEITFNLIHEIDLPRTNAKLEQYQAAHRSAIA-NSANLSQQE-------
>tr|A0A6J1L0L7|A0A6J1L0L7_CUCMA/10-84 [subseq from] CDK-activating kinase assembly factor MAT1 OS=Cucurbita maxima OX=3661 GN=LOC111497998 PE=4 SV=1
-----SKEISIRRRIASIFNKREDDFPSLREYNDYLEEVEDMTFNLIEGIDVQAIEAKIARYQEENAEQIMVNRARKAEE--------
>tr|A0A813V4S8|A0A813V4S8_9BILA/46-129 [subseq from] Hypothetical protein OS=Rotaria sordida OX=392033 GN=OTI717_LOCUS5625 PE=4 SV=1
EDPFVELEIDIRKRILKDFNRKEQDFDSLDAYNDYLEMVETYIFNLTNKTDVEETERKINEYKEANKEVITKNRGKLSNDEIFI----
>tr|M2NJR4|M2NJR4_BAUPA/80-159 [subseq from] RNA polymerase II transcription factor B 38 kDa subunit OS=Baudoinia panamericana (strain UAMH 10762) OX=717646 GN=BAUCODRAFT_64343 PE=4 SV=1
-DIKVEREVDIRRRVAKVFNRREEEFESLRDYNDYLNDVEDITFNLINNIDVDETTRRFEAYQKAHEKEIEENA-QLAEEEK------
>tr|A0A2P6RI14|A0A2P6RI14_ROSCH/11-85 [subseq from] Putative cdk-activating kinase assembly factor MAT1/Tfb3 OS=Rosa chinensis OX=74649 GN=RchiOBHm_Chr2g0085191 PE=4 SV=1
------REISIRKRIASIFNKREDDFPSLREYNDYLEEVEDMTFNLIEGIDVPAIEAKIAQYQEENAEQIMINRAR---KAEEL----
>tr|A0A4S4LQ10|A0A4S4LQ10_9AGAM/123-197 [subseq from] RNA polymerase II transcription factor B 38 kDa subunit OS=Bondarzewia mesenterica OX=1095465 GN=EW146_g6635 PE=4 SV=1
EDLTVEKEVAIRRQIAKEFNKRREDFPDLRSYNDYLEEVEDITFNLINDIDVRETEQRIAKYHKDNAALIERNLH-------------
>tr|A0A5E4F3K7|A0A5E4F3K7_PRUDU/10-85 [subseq from] PREDICTED: CDK-activating kinase assembly factor OS=Prunus dulcis OX=3755 GN=ALMOND_2B023131 PE=4 SV=1
-----NKEIVVRKRIASIFNKREEDFPSLKEYNDYLEEVEDMTFNLIDGIDVPAIEAKIAKYQEENAEQIMINRAR---KAEEL----
>tr|A0A6J5VLF4|A0A6J5VLF4_PRUAR/10-85 [subseq from] MAT1 domain-containing protein OS=Prunus armeniaca OX=36596 GN=CURHAP_LOCUS47131 PE=4 SV=1
-----NKEIVVRKRIASIFNKREEDFPSLKEYNDYLEEVEDMTFNLIDGIDVPAIEAKIAKYQEENAEQIMINRAR---KAEEL----
>tr|M5W3I2|M5W3I2_PRUPE/10-85 [subseq from] MAT1 domain-containing protein OS=Prunus persica OX=3760 GN=PRUPE_7G266400 PE=4 SV=1
-----NKEIVVRKRIASIFNKREEDFPSLKEYNDYLEEVEDMTFNLIDGIDVPAIEAKIAKYQEENAEQIMINRAR---KAEEL----
>tr|W4KIL6|W4KIL6_HETIT/142-217 [subseq from] RNA polymerase II transcription factor B 38 kDa subunit OS=Heterobasidion irregulare (strain TC 32-1) OX=747525 GN=HETIRDRAFT_470826 PE=4 SV=1
EDLTVEKEVAVRRQIAKEFNKRREDFPDLRSYNDYLEEVEDITFNLINDIDVRETEQRIMRFRKENAAVIERNLHR------------
>tr|A0A6P5SB36|A0A6P5SB36_PRUAV/10-85 [subseq from] uncharacterized protein LOC110756952 isoform X1 OS=Prunus avium OX=42229 GN=LOC110756952 PE=4 SV=1
-----NKEIVVRKRIASIFNKREEDFPSLKEYNDYLEEVEDMTFNLIDGIDVPAIEAKIAKYQEENAEQIMINRAR---KAEEL----
>tr|A0A834YUN4|A0A834YUN4_9MAGN/11-85 [subseq from] Uncharacterized protein OS=Tetracentron sinense OX=13715 GN=HHK36_021234 PE=4 SV=1
-----AKEMAIRKRITNIYNKREEDFPSLREYNDYLEEVEDMTFNLIEGIDVPAIEAKISKYQEENAEQIINARA---RKAEE-----
>tr|U5CWA5|U5CWA5_AMBTC/11-86 [subseq from] MAT1 domain-containing protein OS=Amborella trichopoda OX=13333 GN=AMTR_s00033p00133580 PE=4 SV=1
-----AKEVAIRKRIANIFNKRQEDFPSLREYNDYLEEVEDMTFNLVEGIDIPAIEAKIAKYQEENAEQIINSRA---RKAEEL----
>tr|A0A0J1ATD0|A0A0J1ATD0_9TREE/129-209 [subseq from] RNA polymerase II transcription factor B 38 kDa subunit OS=Cutaneotrichosporon oleaginosum OX=879819 GN=CC85DRAFT_289387 PE=4 SV=1
EDLKVEKEVSVRRRMNDIYNKREEDFPTQRAYDDYLQDVEDMTFNLLNDIDVAETEARIAAYQSENASLITKNKHKAAMES-------
>tr|A0A151RXQ3|A0A151RXQ3_CAJCA/10-85 [subseq from] CDK-activating kinase assembly factor MAT1 OS=Cajanus cajan OX=3821 GN=KK1_031016 PE=4 SV=1
-----NKEIAIRRRIASIFNKREDDFPSLREYNDYLEEVEDMTFNLVEGIDVSAIEERIAKYQEENSEQITINRA---RKAEEL----
>tr|H2YKK4|H2YKK4_CIOSA/64-148 [subseq from] RING-type domain-containing protein OS=Ciona savignyi OX=51511 PE=4 SV=1
EDTKVDKEVDIRKAVLKIYNKLESDFSNLNDFNDYLEEIEEIVFNLESGINEKQTRERMAQYKQDNESLIRKNQAFLHQQRSMFK---
>tr|A0A6A2YMB6|A0A6A2YMB6_HIBSY/10-81 [subseq from] Histone superfamily protein OS=Hibiscus syriacus OX=106335 GN=F3Y22_tig00111390pilonHSYRG00045 PE=4 SV=1
-----NKEMQIRRRINNIYNKREEDFPSLREYNDYMEEVEDMIFKLIEGIDVQAIEEQISKYQKENAELIMINQARK-----------
>tr|A0A6P4ARS9|A0A6P4ARS9_ZIZJJ/10-85 [subseq from] uncharacterized protein LOC107426208 OS=Ziziphus jujuba OX=326968 GN=LOC107426208 PE=4 SV=1
-----NKEIAIRRRIASIFNKREDDFPSLREYNDYLEEVEDMTFNLIEGIDVPAIEAKIAKYQEENAEQIMINRAR---KAEEL----
>tr|A0A7L3W7D3|A0A7L3W7D3_9GRUI/3-55 [subseq from] MAT1 factor (Fragment) OS=Atlantisia rogersi OX=2478892 GN=Mnat1 PE=4 SV=1
----------------------------------FLSNIC-AVFNLTNNVDLENTKRKMELYQKDNKEVIQKNKIKLTREQEELEEAL
>tr|A0A820BF68|A0A820BF68_9BILA/63-147 [subseq from] Hypothetical protein OS=Rotaria socialis OX=392032 GN=UJA718_LOCUS6816 PE=4 SV=1
EDAFVELEVDIRKRILKDFNRKEQDFDSLDAYNDYLELLETYIFNLTNKVDVEETERKIAEYKEANKDIINKNRGKLTNDEIFIE---
>tr|V7C211|V7C211_PHAVU/10-85 [subseq from] MAT1 domain-containing protein OS=Phaseolus vulgaris OX=3885 GN=PHAVU_004G044600g PE=4 SV=1
-----NKEIAIRRRICSIFNKREDDFPSLKEYNDYLEEVEDMTFNLIEGIDVSTIEEKIAKYQEENAEQIMINRAR---KAEEL----
>tr|A0A1U8AZC4|A0A1U8AZC4_NELNU/11-85 [subseq from] uncharacterized protein LOC104609178 OS=Nelumbo nucifera OX=4432 GN=LOC104609178 PE=4 SV=1
-----TKEIAIRRRIANIYNKREEDFPSLREYNDYLEEVEDMTFNLIEGIDVPAIEAKIAKYQEENAEQIINARA---RKAEE-----
>tr|B9HB53|B9HB53_POPTR/10-83 [subseq from] MAT1 domain-containing protein OS=Populus trichocarpa OX=3694 GN=POPTR_006G180900 PE=4 SV=1
-----NKEIVVRRRIASIFNKREDDFPSLREYNDYLEEVEDMIFNLVAGDDVAATEVKIAEYQEENADLILINHARK---AE------
>tr|A0A0V0HSA5|A0A0V0HSA5_SOLCH/10-76 [subseq from] Putative CDK-activating kinase assembly factor MAT1-like OS=Solanum chacoense OX=4108 PE=4 SV=1
-----SKEMAIRKRIANIYNKREENFPSLREYNDYLEEVEDMIFNLIEGIDVPAFEAKIAQYQRENAEQIMI----------------
>tr|A0A177UKS0|A0A177UKS0_9BASI/157-232 [subseq from] RNA polymerase II transcription factor B 38 kDa subunit OS=Tilletia walkeri OX=117179 GN=A4X09_g4428 PE=4 SV=1
--LGVEREVDVRRRVAKIYNKQEKDFPSMEAYNNYLEEVEEITFNLINNIDPTRTEARISQHEHANRSLITRNASSLS----------
>tr|A0A6A0HCW4|A0A6A0HCW4_HYAAZ/73-158 [subseq from] RING-type domain-containing protein (Fragment) OS=Hyalella azteca OX=294128 GN=HAZT_HAZT004802 PE=4 SV=1
EDPLVEKEIDIRRRVARVYNKIEEDFETPADYDDYLEEVEHIVYSLAHDINRTETEKKLEAYERSHKEEIKKNYLRKSAADEQLER--
>tr|M1C8B3|M1C8B3_SOLTU/10-76 [subseq from] Cak assembly factor OS=Solanum tuberosum OX=4113 GN=102589938 PE=4 SV=1
-----SKEMAIRKRIANIYNKREENFPSLREYNDYLEEVEDMIFNLIEGIDVPAFEAKIAQYQRENAEQIMI----------------
>tr|A0A2C9UKS5|A0A2C9UKS5_MANES/9-84 [subseq from] MAT1 domain-containing protein OS=Manihot esculenta OX=3983 GN=MANES_14G112900 PE=4 SV=1
-----HKEMAVRRRIASIFNKREEDFPSLKEYNDYLEEVEDMIFDLVAGVDVPAIEEKIAKYQKENAEQIMINQA---RKAEEL----
>tr|A0A3N4JLS6|A0A3N4JLS6_9PEZI/74-153 [subseq from] RNA polymerase II transcription factor B 38 kDa subunit OS=Choiromyces venosus 120613-1 OX=1336337 GN=L873DRAFT_1791037 PE=4 SV=1
EDVAVEREVDVRKRVALTFNKRADDFDSLREYNDYLEEVEQITFNLVNKIDVKETEAKLLEYEAANKELISTNAARQAAE--------
>tr|A0A177TI65|A0A177TI65_9BASI/158-233 [subseq from] RNA polymerase II transcription factor B 38 kDa subunit OS=Tilletia indica OX=43049 GN=A4X13_g4726 PE=4 SV=1
--LGVEREVDVRRRVAKIYNKQEKDFPSMEAYNNYLEEVEEITFNLINNIDPTRTEARISQHEHANRSLITRNASSLS----------
>tr|A0A5K3FMG1|A0A5K3FMG1_9CEST/66-144 [subseq from] RING-type domain-containing protein OS=Mesocestoides corti OX=53468 PE=4 SV=1
EDPTVQKEVDIRKRILNDFNKREEDFETMGEYDNYLELIEDIIYKLVNDIDVDKTKKFVDKYKKDNMDTIKRNRTKQLS---------
>tr|A0A1S4EIS7|A0A1S4EIS7_DIACI/64-135 [subseq from] CDK-activating kinase assembly factor MAT1 OS=Diaphorina citri OX=121845 GN=LOC103515204 PE=4 SV=1
DDSSVEKEVEIRKKLLKDYNKVEEDFNSLAEYNDYLEEIEEIVFNLCNNIDILETNNSlLSPFPDGAKDIVS-----------------
>tr|A8NG41|A8NG41_COPC7/86-161 [subseq from] Transcription/repair factor TFIIH subunit Tfb3 OS=Coprinopsis cinerea (strain Okayama-7 / 130 / ATCC MYA-4618 / FGSC 9003) OX=240176 GN=CC1G_05169 PE=4 SV=2
EDLTVEKEVAVRRRIAKDFNKRREDFPDLRSYNDYLEEVEEITFNLINEVDIPETEARIAKYKAENAAIIELNLQR------------
>tr|A0A067L2M4|A0A067L2M4_JATCU/9-78 [subseq from] MAT1 domain-containing protein OS=Jatropha curcas OX=180498 GN=JCGZ_04068 PE=4 SV=1
-----NKEISVRRRIASIYNKRQEDFPSLKEYNDYLEDVEDMIFDLVAGVDVPAIEEKIAKYQKENAEQIMLNQA-------------
>tr|A0A1Y2HNS9|A0A1Y2HNS9_9FUNG/69-154 [subseq from] RNA polymerase II transcription factor B 38 kDa subunit OS=Catenaria anguillulae PL171 OX=765915 GN=BCR44DRAFT_39500 PE=4 SV=1
EDLFVDREVRVRKRMLRVFNKIAADFPNQRAFDDYLEMVEEVIFNLANDIDVDETNALVEKYRRENQETIERNRARVNPETRVLAE--
>tr|A0A1Y1XUP5|A0A1Y1XUP5_9FUNG/84-164 [subseq from] RNA polymerase II transcription factor B 38 kDa subunit OS=Basidiobolus meristosporus CBS 931.73 OX=1314790 GN=K493DRAFT_267051 PE=4 SV=1
EDLHVEKEVRVRKRVAKFFNKRQEDFPTLRAYNDYLEELEEIIFNLINEVDVQETEEKIQRFADENKESISLNAARQLNEE-------
>tr|A0A1Y1W892|A0A1Y1W892_9FUNG/80-161 [subseq from] RNA polymerase II transcription factor B 38 kDa subunit OS=Linderina pennispora OX=61395 GN=DL89DRAFT_267895 PE=4 SV=1
EDLTVEKEVRIRKRIAMTFNKRQEDFKTLNAFNDYLEMVEDITFNLLNDVDVQETEEKIGRYKRENRDLIYKNISKQQREEK------
>tr|A0A834LTT4|A0A834LTT4_RHOSS/8-75 [subseq from] Uncharacterized protein OS=Rhododendron simsii OX=118357 GN=RHSIM_Rhsim01G0024500 PE=4 SV=1
-----SKEMAIRKRIASIFNKREEDFPSLRDYNDYLEEVEDMTFNLIEGIDVPAIEAKIAQYQKENAEQIINA---------------
>tr|A0A085MYF0|A0A085MYF0_9BILA/62-147 [subseq from] RING-type domain-containing protein OS=Trichuris suis OX=68888 GN=M513_10496 PE=4 SV=1
DDPLVEIEVYFRKKLKKTFNLKEEDFPNLRAYNDYLEQFEDIIFNLVHDQDVEETKMAIATFVKEHEEQIQRNKGRLSKDEAWIES--
>tr|A0A819Z0V2|A0A819Z0V2_9BILA/63-146 [subseq from] Hypothetical protein (Fragment) OS=Rotaria magnacalcarata OX=392030 GN=OVN521_LOCUS24229 PE=4 SV=1
EDAFVELEVDIRKRILKDFNRKEQDFESLDAYNDYLELLETYIFNLTNKVDVEETERKIAEYKEANKDIINKNRGKLTNDEIFI----
>tr|A0A820SIR3|A0A820SIR3_9BILA/63-146 [subseq from] Hypothetical protein OS=Rotaria socialis OX=392032 GN=TSG867_LOCUS17187 PE=4 SV=1
EDAFVELEVDIRKRILKDFNRKEQDFDSLDAYNDYLELLETYIFNLTNKVDVEETERKIAEYKEANKDIINKNRGKLTNDEIFI----
>tr|A0A820TV41|A0A820TV41_9BILA/63-146 [subseq from] Hypothetical protein OS=Rotaria socialis OX=392032 GN=HFQ381_LOCUS1116 PE=4 SV=1
EDAFVELEVDIRKRILKDFNRKEQDFDSLDAYNDYLELLETYIFNLTNKVDVEETERKIAEYKEANKDIINKNRGKLTNDEIFI----
>tr|A0A820TXX7|A0A820TXX7_9BILA/63-146 [subseq from] Hypothetical protein OS=Rotaria socialis OX=392032 GN=TOA249_LOCUS1939 PE=4 SV=1
EDAFVELEVDIRKRILKDFNRKEQDFDSLDAYNDYLELLETYIFNLTNKVDVEETERKIAEYKEANKDIINKNRGKLTNDEIFI----
>tr|A0A292PXX6|A0A292PXX6_9PEZI/92-171 [subseq from] RNA polymerase II transcription factor B 38 kDa subunit OS=Tuber aestivum OX=59557 GN=GSTUAT00003417001 PE=4 SV=1
EDVAVEREVDVRKRVALTFNKRQDDFDTLREYNDYLEEVEQITFNLVNKIDVKETEAKLVEYETANKELISTNAARQAAE--------
>tr|A0A0D2PRM7|A0A0D2PRM7_GOSRA/10-80 [subseq from] MAT1 domain-containing protein OS=Gossypium raimondii OX=29730 GN=B456_008G090500 PE=4 SV=1
-----NKEMQIRRRISNIFNKREEDFPSLREYNDYLEEVEDMIFKLIEGIDVQAIEEKITNYQQENAEQIMINQAR------------
>tr|A0A1U8M8W4|A0A1U8M8W4_GOSHI/10-85 [subseq from] CDK-activating kinase assembly factor MAT1-like isoform X2 OS=Gossypium hirsutum OX=3635 GN=LOC107934206 PE=4 SV=1
-----NKEMQIRRRISNIFNKREEDFPSLREYNDYLEEVEDMIFKLIEGIDVQAIEEKITKYQQENAEQIMINQAR---KAEEL----
>tr|A0A6M2EW18|A0A6M2EW18_9ROSI/10-84 [subseq from] MAT1 domain-containing protein OS=Populus davidiana OX=266767 PE=4 SV=1
-----NKEILVRRRIASIFNKREEDFPSLKEHNDYLEEVEDMIFDLVAGVDVPAIEEKIAEYQKENADLILINQARK---AEE-----
>tr|A0A0A0LW26|A0A0A0LW26_CUCSA/10-84 [subseq from] MAT1 domain-containing protein OS=Cucumis sativus OX=3659 GN=Csa_1G257900 PE=4 SV=1
-----SKEVSIRKRIASIFNKREEDFSSLREYNDYLEEVEDMTFNLIEGIDVQAIEAKIARYQEENAEQIMINRARKAEE--------
>tr|A0A183CV28|A0A183CV28_9BILA/62-142 [subseq from] RING-type domain-containing protein OS=Gongylonema pulchrum OX=637853 GN=GPUH_LOCUS319 PE=4 SV=1
DDPMVEKENHIRKKLKKVYNLKRDDFPTLRDFNDYLEHVETVVMNLTCNIDVEETEAEISRFKEENSELIERNRRKLDEDQ-------
>tr|A0A2K1KC47|A0A2K1KC47_PHYPA/5-80 [subseq from] MAT1 domain-containing protein OS=Physcomitrium patens OX=3218 GN=PHYPA_010525 PE=4 SV=1
----MQKELQIRRRVQNIYNKRQDDFPDLRSYNDYLEDVEDIIFNLIEGVDVASTEEKLMKYQNENYEAIIASRARRAEE--------
>tr|A0A0N4V9K1|A0A0N4V9K1_ENTVE/62-144 [subseq from] RING-type domain-containing protein OS=Enterobius vermicularis OX=51028 GN=EVEC_LOCUS6640 PE=4 SV=1
DDPIIERENHVRKKLKKIYNLHREDFPSLREFNDYLEHFETIVMNLANDIDVEETEAEIKKFKEKNSDLIEKNKKKLDEDQLF-----
>tr|A0A317SI06|A0A317SI06_9PEZI/74-153 [subseq from] RNA polymerase II transcription factor B 38 kDa subunit OS=Tuber magnatum OX=42249 GN=C7212DRAFT_285437 PE=4 SV=1
EDVAVEREVDVRKRVALTFNKRQDDFDTLREYNDYLEEVEQITFNLVNKIDVKETEARLLEYETANKDLISSNAARQAAE--------
>tr|A0A815Y1W2|A0A815Y1W2_9BILA/63-146 [subseq from] Hypothetical protein OS=Rotaria magnacalcarata OX=392030 GN=CJN711_LOCUS31420 PE=4 SV=1
EDAFVELEVDIRKRILKDFNRKEQDFESLDAYNDYLELLETYIFNLTNKVDVEETERKIAEYKEANKDIINKNRGKLTNDEIFI----
>tr|A0A816LLZ5|A0A816LLZ5_9BILA/63-146 [subseq from] Hypothetical protein OS=Rotaria magnacalcarata OX=392030 GN=MBJ925_LOCUS5146 PE=4 SV=1
EDAFVELEVDIRKRILKDFNRKEQDFESLDAYNDYLELLETYIFNLTNKVDVEETERKIAEYKEANKDIINKNRGKLTNDEIFI----
>tr|A0A4S4D479|A0A4S4D479_CAMSI/11-81 [subseq from] MAT1 domain-containing protein OS=Camellia sinensis var. sinensis OX=542762 GN=TEA_022386 PE=4 SV=1
-----AKEMAIRKRIASIFNKREEDFPSLTEYNDYLEEVEDMIFNLVEGIDVPAIEEKIAEYEKENAEQIMNAQAR------------
>tr|A0A7L3LDT7|A0A7L3LDT7_9CHAR/1-47 [subseq from] MAT1 factor (Fragment) OS=Turnix velox OX=2529409 GN=Mnat1 PE=4 SV=1
-----------------------------------------LVFNLTNNVDLENTKKKMELYQKDNKEVIQKNKIKLTREQEELEEAL
>tr|A0A060TDJ4|A0A060TDJ4_BLAAD/66-151 [subseq from] RNA polymerase II transcription factor B 38 kDa subunit OS=Blastobotrys adeninivorans OX=409370 GN=GNLVRS02_ARAD1D07348g PE=4 SV=1
EDVGVEREVNVRSRVAKVFNKREDDFDTLEEYNNYLEEVEDIVFNLVNEVDVQETEAKLQSYEQANRTAILANFQRQKQEDEALEE--
>tr|A0A0D2SXJ5|A0A0D2SXJ5_GOSRA/10-80 [subseq from] MAT1 domain-containing protein OS=Gossypium raimondii OX=29730 GN=B456_008G090500 PE=4 SV=1
-----NKEMQIRRRISNIFNKREEDFPSLREYNDYLEEVEDMIFKLIEGIDVQAIEEKITNYQQENAEQIMINQAR------------
>tr|G7DXQ2|G7DXQ2_MIXOS/124-208 [subseq from] RNA polymerase II transcription factor B 38 kDa subunit OS=Mixia osmundae (strain CBS 9802 / IAM 14324 / JCM 22182 / KY 12970) OX=764103 GN=Mo02019 PE=4 SV=1
EDLGVEKEIVIRKRLAKSFNKRQTDFKELKYYNDYLEQVEEITFNLINGVDLLETEERIQKFQKENSDLITSNRQSSLREAESIK---
>tr|A0A0K9QEC5|A0A0K9QEC5_SPIOL/12-86 [subseq from] MAT1 domain-containing protein OS=Spinacia oleracea OX=3562 GN=SOVF_188740 PE=4 SV=1
------KEVSIRKRILSIFNKREDDFPSLKEYNDYLEEVEDMTCNLIDGIDIPGIEAKIAQYEEENAEQIMNSRA---RKAEEL----
>tr|D5GIN2|D5GIN2_TUBMM/104-183 [subseq from] RNA polymerase II transcription factor B 38 kDa subunit OS=Tuber melanosporum (strain Mel28) OX=656061 GN=GSTUM_00008581001 PE=4 SV=1
EDVAVEREVDVRKRVALTFNKRQDDFDNLREYNDYLEEVEQITFNLVNKIDVKETEAKLLEYEAANKELISTNAARQAAE--------
>tr|A0A5D2SBM9|A0A5D2SBM9_GOSMU/10-80 [subseq from] MAT1 domain-containing protein OS=Gossypium mustelinum OX=34275 GN=E1A91_D12G085200v1 PE=4 SV=1
-----NKEMQIRRRISSIFNKREEDFPSLREYNDYLEEVEDMIFKLIEGIDVQAIEEKITNYQQENAEQIMINQAR------------
>tr|A0A1U8GDS9|A0A1U8GDS9_CAPAN/8-74 [subseq from] MAT1 domain-containing protein OS=Capsicum annuum OX=4072 GN=T459_12401 PE=4 SV=1
-----SKEMSIRKRIANIYNKREENFPSLREYNDYLEEVEDMIFNLIEGIEVPAIEAKIAQYQRENAEQIMI----------------
>tr|A0A2G2ZPP7|A0A2G2ZPP7_CAPAN/8-74 [subseq from] uncharacterized protein LOC107867667 OS=Capsicum annuum OX=4072 GN=LOC107867667 PE=4 SV=1
-----SKEMSIRKRIANIYNKREENFPSLREYNDYLEEVEDMIFNLIEGIEVPAIEAKIAQYQRENAEQIMI----------------
>tr|A0A2G3CMZ4|A0A2G3CMZ4_CAPCH/8-74 [subseq from] CDK-activating kinase assembly factor MAT1 OS=Capsicum chinense OX=80379 GN=BC332_11253 PE=4 SV=1
-----SKEMSIRKRIANIYNKREENFPSLREYNDYLEEVEDMIFNLIEGIEVPAIEAKIAQYQRENAEQIMI----------------
>tr|A0A2R6XBE6|A0A2R6XBE6_MARPO/29-99 [subseq from] MAT1 domain-containing protein OS=Marchantia polymorpha OX=3197 GN=MARPO_0025s0086 PE=4 SV=1
-----SKELNIRRRISNIYNKGEDDFPTLREYNDYLEETEDIVFNLVEGIDVQGTEARIALYQEEHAEQIIASRAK------------
>tr|A0A5D2I7D8|A0A5D2I7D8_GOSTO/10-80 [subseq from] MAT1 domain-containing protein OS=Gossypium tomentosum OX=34277 GN=ES332_D12G098200v1 PE=4 SV=1
-----NKEMQIRRRISNIFNKREEDFPSLREYNDYLEEVEDMIFKLIEGIDVQAVEEKITNYQQENAEQIMINQAR------------
>tr|I3S4Z7|I3S4Z7_MEDTR/11-85 [subseq from] MAT1 domain-containing protein OS=Medicago truncatula OX=3880 PE=2 SV=1
------KEIAIRKRIASIFNKREDDFPSLKEYNDYLEEVEDMTFNLIEGIDVAAIEARIAKYQEENSEQIMINRAR---KAEEL----
>tr|A0A6I9QXE5|A0A6I9QXE5_ELAGV/14-87 [subseq from] uncharacterized protein LOC105041348 OS=Elaeis guineensis var. tenera OX=51953 GN=LOC105041348 PE=4 SV=1
------KEISIRRRIANIYNKREEDFPSLREYNDYLEEVEDMTYNLVEGIDVAAIEAKIAKYQEENAEQIINAQ---ARKAEE-----
>tr|A0A1U8M5I3|A0A1U8M5I3_GOSHI/10-85 [subseq from] uncharacterized protein LOC107934206 isoform X1 OS=Gossypium hirsutum OX=3635 GN=LOC107934206 PE=4 SV=1
-----NKEMQIRRRISNIFNKREEDFPSLREYNDYLEEVEDMIFKLIEGIDVQAIEEKITKYQQENAEQIMINQAR---KAEEL----
>tr|A0A2R6XBA5|A0A2R6XBA5_MARPO/3-73 [subseq from] MAT1 domain-containing protein OS=Marchantia polymorpha OX=3197 GN=MARPO_0025s0086 PE=4 SV=1
-----SKELNIRRRISNIYNKGEDDFPTLREYNDYLEETEDIVFNLVEGIDVQGTEARIALYQEEHAEQIIASRAK------------
>tr|A0A5D2MW08|A0A5D2MW08_GOSTO/10-85 [subseq from] MAT1 domain-containing protein OS=Gossypium tomentosum OX=34277 GN=ES332_A12G095700v1 PE=4 SV=1
-----NKEMQIRRRISNIFNKREEDFPSLREYNDYLEEVEDMIFKLIEGIDVQAIEEKITKYQQENAEQIMINQAR---KAEEL----
>tr|A0A093J891|A0A093J891_EURHL/1-46 [subseq from] CDK-activating kinase assembly factor MAT1 (Fragment) OS=Eurypyga helias OX=54383 GN=N326_07418 PE=4 SV=1
------------------------------------------VFNLTNNVDLENTKKKMELYQKENKEVIQKNKIKLTREQEELEEAL
>tr|A0A5D2E8F1|A0A5D2E8F1_GOSDA/10-85 [subseq from] MAT1 domain-containing protein OS=Gossypium darwinii OX=34276 GN=ES288_A12G094800v1 PE=4 SV=1
-----NKEMQIRRRISNIFNKREEDFPSLREYNDYLEEVEDMIFKLIEGIDVQAIEEKITKYQQENAEQIMINQAR---KAEEL----
>tr|A0A5D2WS59|A0A5D2WS59_GOSMU/10-85 [subseq from] MAT1 domain-containing protein OS=Gossypium mustelinum OX=34275 GN=E1A91_A12G088900v1 PE=4 SV=1
-----NKEMQIRRRISNIFNKREEDFPSLREYNDYLEEVEDMIFKLIEGIDVQAIEEKITKYQQENAEQIMINQAR---KAEEL----
>tr|A0A0C9V516|A0A0C9V516_9AGAM/124-199 [subseq from] RNA polymerase II transcription factor B 38 kDa subunit OS=Hydnomerulius pinastri MD-312 OX=994086 GN=HYDPIDRAFT_116926 PE=4 SV=1
EDLTVEKEVAVRRRIAKEFNKRREDFPDLRLYNDYLEEVEDITFNLINEIDIPETEARIEAHRRENAALIELNVRR------------
>tr|A0A2T6ZWR7|A0A2T6ZWR7_TUBBO/75-158 [subseq from] RNA polymerase II transcription factor B 38 kDa subunit OS=Tuber borchii OX=42251 GN=B9Z19DRAFT_1100571 PE=4 SV=1
EDVAVEREVDVRKRVALTFNKRQDDFDSLREYNDYLEEVEQITFNLVNKIDVKETEAKLLEYEAVNRELISTNAARQAAEMMAL----
>tr|A0A2K3P820|A0A2K3P820_TRIPR/42-116 [subseq from] CDK-activating kinase assembly factor MAT1 OS=Trifolium pratense OX=57577 GN=L195_g008038 PE=4 SV=1
------KEIAIRKRIASIFNKREDDFPSLKEYNDYLEEVEDMTFNLIEGIDLAAIEARIAKYQEENAEQIMINRAR---KAEEL----
>tr|A0A0W4ZDI1|A0A0W4ZDI1_PNEC8/76-155 [subseq from] RNA polymerase II transcription factor B 38 kDa subunit OS=Pneumocystis carinii (strain B80) OX=1408658 GN=T552_02860 PE=4 SV=1
EDIAVEREIDIRKRISKICNKRPEDFETLMEYNDYLEEVEDITFNLVNNIDVEETEAKLIAYEAINKKSIMANAQKAELE--------
>tr|A0A7N2L2G7|A0A7N2L2G7_QUELO/10-84 [subseq from] MAT1 domain-containing protein OS=Quercus lobata OX=97700 PE=4 SV=1
-----SKEISIRRRIASIFNKREEDFSSLKEYNDYLEEVEDMTFNLIEGIDVPAIEAKIAEYEKENHDQIMINRARKAEE--------
>tr|A0A1E3QEY6|A0A1E3QEY6_LIPST/74-155 [subseq from] RNA polymerase II transcription factor B 38 kDa subunit OS=Lipomyces starkeyi NRRL Y-11557 OX=675824 GN=LIPSTDRAFT_101566 PE=4 SV=1
-DVAVEREVDVRKRVAKVFNRRREEFASLKDYNDYLEEVETAIFNLVNKVDVEATEARLEAYEAANAQEIAANASLQTQEAEI-----
>tr|A0A836XR57|A0A836XR57_9ROSI/10-82 [subseq from] CDK-activating kinase assembly factor MAT OS=Salix suchowensis OX=1278906 GN=IMY05_018G0086200 PE=4 SV=1
-----NKEILVRRRIASIFNKREEDFPSLKEYNDYLEEVENMIFDLVAGVDVPAIEEKIAEYQKENADQILINQARKA----------
>tr|A0A0C9ZZ31|A0A0C9ZZ31_9AGAM/120-203 [subseq from] RNA polymerase II transcription factor B 38 kDa subunit OS=Pisolithus microcarpus 441 OX=765257 GN=PISMIDRAFT_29020 PE=4 SV=1
EDLTVEKEVAVRRRIAKEFNKRREDFPDLRSYNDYLEEVEVITFNLINEINIPETEARIEAYRKENAALIELNVRREEQYTQEL----
>tr|A0A2R6XB99|A0A2R6XB99_MARPO/49-119 [subseq from] MAT1 domain-containing protein OS=Marchantia polymorpha OX=3197 GN=MARPO_0025s0086 PE=4 SV=1
-----SKELNIRRRISNIYNKGEDDFPTLREYNDYLEETEDIVFNLVEGIDVQGTEARIALYQEEHAEQIIASRAK------------
>tr|A0A3M7CH22|A0A3M7CH22_HORWE/97-177 [subseq from] RNA polymerase II transcription factor B 38 kDa subunit OS=Hortaea werneckii OX=91943 GN=D0863_14620 PE=4 SV=1
EDIRVEREIDIRKRVASVFNRREDEFEDLRKWNDYLNDVEDITFNLINSIDLDSTNARFEAYRKANEDGIAENERLAAEEK-------
>tr|A0A5C2SS81|A0A5C2SS81_9APHY/118-201 [subseq from] RNA polymerase II transcription factor B 38 kDa subunit OS=Lentinus tigrinus ALCF2SS1-6 OX=1328759 GN=L227DRAFT_517318 PE=4 SV=1
EDLTVEREVAVRRRIAKEFNKRREDFPDLRSYNDYLEEVEEIAFNLINDIDVAETEARIARYRQENAALIKLNQQREEEYQRYL----
>tr|A0A5C2TS34|A0A5C2TS34_9APHY/118-201 [subseq from] RNA polymerase II transcription factor B 38 kDa subunit OS=Lentinus tigrinus ALCF2SS1-7 OX=1328758 GN=L226DRAFT_478441 PE=4 SV=1
EDLTVEREVAVRRRIAKEFNKRREDFPDLRSYNDYLEEVEEIAFNLINDIDVAETEARIARYRQENAALIKLNQQREEEYQRYL----
>tr|A9RCA4|A9RCA4_PHYPA/72-147 [subseq from] Predicted protein OS=Physcomitrium patens OX=3218 GN=PHYPADRAFT_64452 PE=4 SV=1
----MQKELQIRRRVQNIYNKRQDDFPDLRSYNDYLEDVEDIIFNLIEGVDVASTEEKLMKYQNENYEAIIASRARRAEE--------
>tr|A0A165X128|A0A165X128_DAUCS/10-82 [subseq from] MAT1 domain-containing protein OS=Daucus carota subsp. sativus OX=79200 GN=DCAR_014801 PE=4 SV=1
---TFAKEMAIRKRISNIFNKREDDFPSLREYNDYLEEVEDMIVNLVEGIDVPAIEARISQYQKENSEQIMNAQAR------------
>tr|A0A0C3FTI4|A0A0C3FTI4_PILCF/123-199 [subseq from] RNA polymerase II transcription factor B 38 kDa subunit OS=Piloderma croceum (strain F 1598) OX=765440 GN=PILCRDRAFT_772953 PE=4 SV=1
EDLGVEKEVAIRRRMAKEFNKRREDFPDLRQYNDYLEEVEDITFNLINDIDVSQTEARIAAYRAENSALIELNIQR---E--------
>tr|A0A2K5Z2U2|A0A2K5Z2U2_MANLE/64-140 [subseq from] MNAT1 component of CDK activating kinase OS=Mandrillus leucophaeus OX=9568 GN=MNAT1 PE=4 SV=1
EDPTVDKEVEIRKKVLKIYNKREEDFPSLREYNDFLEEVEEIEQeELEEALEVErqeNEQRRLFIQKEEQLQQILKR---------------
>tr|A0A6G1G2S6|A0A6G1G2S6_9PEZI/81-165 [subseq from] RNA polymerase II transcription factor B 38 kDa subunit OS=Eremomyces bilateralis CBS 781.70 OX=1392243 GN=P152DRAFT_466892 PE=4 SV=1
EDIQIEREVDVRKRVAKVFNRREDEFDSLLDYNNYLNEVEDLTFNLIHKIDVDATEKKLKAYEEANKAAIRENEVLASQETQSLQ---
>tr|A0A0C2YHN3|A0A0C2YHN3_HEBCY/120-194 [subseq from] RNA polymerase II transcription factor B 38 kDa subunit OS=Hebeloma cylindrosporum h7 OX=686832 GN=M413DRAFT_438482 PE=4 SV=1
EDLTVEKEVAIRRRIAKEFNKRREDFPDLRSYNDYLEEVEDIAFNLINDIDIPQTEARIAAYRAENAALIELNLQ-------------
>tr|A0A1X6N9G0|A0A1X6N9G0_9APHY/90-164 [subseq from] MAT1 domain-containing protein OS=Postia placenta MAD-698-R-SB12 OX=670580 GN=POSPLADRAFT_1044563 PE=4 SV=1
EDLGVEKEVAVRRRIAKEFNKRKEDFPDLRSYNDYLEEVEDITFNLINDIDIPETEARIAAYRRENAALIELNIQ-------------
>tr|B8PJB0|B8PJB0_POSPM/90-164 [subseq from] Predicted protein OS=Postia placenta (strain ATCC 44394 / Madison 698-R) OX=561896 GN=POSPLDRAFT_91812 PE=4 SV=1
EDLGVEKEVAVRRRIAKEFNKRKEDFPDLRSYNDYLEEVEDITFNLINDIDIPETEARIAAYRRENAALIELNIQ-------------
>tr|A0A0D2T2W7|A0A0D2T2W7_GOSRA/10-80 [subseq from] MAT1 domain-containing protein OS=Gossypium raimondii OX=29730 GN=B456_008G090500 PE=4 SV=1
-----NKEMQIRRRISNIFNKREEDFPSLREYNDYLEEVEDMIFKLIEGIDVQAIEEKITNYQQENAEQIMINQAR------------
>tr|A0A1U8N6X8|A0A1U8N6X8_GOSHI/10-80 [subseq from] uncharacterized protein LOC107945388 isoform X2 OS=Gossypium hirsutum OX=3635 GN=LOC107945388 PE=4 SV=1
-----NKEMQIRRRISNIFNKREEDFPSLREYNDYLEEVEDMIFKLIEGIDVQAIEEKITNYQQENAEQIMINQAR------------
>tr|A0A3M6WMP5|A0A3M6WMP5_HORWE/96-176 [subseq from] RNA polymerase II transcription factor B 38 kDa subunit OS=Hortaea werneckii OX=91943 GN=D0866_07219 PE=4 SV=1
EDIRVEREIDIRKRVASVFNRREDEFEDLRKWNDYLNDVEDITFNLINSIDLDSTNARFEAYRKANEDGIAENERLAAEEK-------
>tr|A0A5D2A687|A0A5D2A687_GOSDA/10-80 [subseq from] MAT1 domain-containing protein OS=Gossypium darwinii OX=34276 GN=ES288_D12G089400v1 PE=4 SV=1
-----NKEMQIRRRISNIFNKREEDFPSLREYNDYLEEVEDMIFKLIEGIDVQAIEEKITNYQQENAEQIMINQAR------------
>tr|A0A5J5NVT4|A0A5J5NVT4_GOSBA/10-80 [subseq from] MAT1 domain-containing protein OS=Gossypium barbadense OX=3634 GN=ES319_D12G084600v1 PE=4 SV=1
-----NKEMQIRRRISNIFNKREEDFPSLREYNDYLEEVEDMIFKLIEGIDVQAIEEKITNYQQENAEQIMINQAR------------
>tr|A0A7J9A094|A0A7J9A094_9ROSI/10-80 [subseq from] MAT1 domain-containing protein OS=Gossypium laxum OX=34288 GN=Golax_005283 PE=4 SV=1
-----NKEMQIRRRISNIFNKREEDFPSLREYNDYLEEVEDMIFKLIEGIDVQAIEEKITNYQQENAEQIMINQAR------------
>tr|A0A7J9EHC2|A0A7J9EHC2_9ROSI/10-80 [subseq from] MAT1 domain-containing protein OS=Gossypium trilobum OX=34281 GN=Gotri_007593 PE=4 SV=1
-----NKEMQIRRRISNIFNKREEDFPSLREYNDYLEEVEDMIFKLIEGIDVQAIEEKITNYQQENAEQIMINQAR------------
>tr|A0A2Z6MYW9|A0A2Z6MYW9_TRISU/41-115 [subseq from] MAT1 domain-containing protein OS=Trifolium subterraneum OX=3900 GN=TSUD_160870 PE=4 SV=1
------KEIAIRKKIASIFNKREDDFPSLKEYNDYLEEVEDMTFNLIEGIDVAAIEARIAKYQEENAEQIMINRAR---KAEEL----
>tr|A0A0D2TZW1|A0A0D2TZW1_GOSRA/10-80 [subseq from] MAT1 domain-containing protein OS=Gossypium raimondii OX=29730 GN=B456_008G090500 PE=4 SV=1
-----NKEMQIRRRISNIFNKREEDFPSLREYNDYLEEVEDMIFKLIEGIDVQAIEEKITNYQQENAEQIMINQAR------------
>tr|A0A1U8N6Y9|A0A1U8N6Y9_GOSHI/10-80 [subseq from] uncharacterized protein LOC107945388 isoform X1 OS=Gossypium hirsutum OX=3635 GN=LOC107945388 PE=4 SV=1
-----NKEMQIRRRISNIFNKREEDFPSLREYNDYLEEVEDMIFKLIEGIDVQAIEEKITNYQQENAEQIMINQAR------------
>tr|A0A817G4I6|A0A817G4I6_9BILA/46-129 [subseq from] Hypothetical protein OS=Rotaria sp. Silwood2 OX=2762512 GN=DRW283_LOCUS20137 PE=4 SV=1
EDPFVELETDIRKRILKDFNRKEQDFDSLDVYNDYLEMVETYIFNLTNKIDVEETEQKIVEYKETNKEVINKNRGKLSNDEIFI----
>tr|A0A6A6D106|A0A6A6D106_9PEZI/79-161 [subseq from] RNA polymerase II transcription factor B 38 kDa subunit OS=Zasmidium cellare ATCC 36951 OX=1080233 GN=M409DRAFT_62670 PE=4 SV=1
EDIQVEREVDIRKKVAKVFNRREEEFDSLREYNDYLNEVEDITFNLVHKIDIENTERRFQKHEDDWREAIKENASLAQQEQMQ-----
>tr|A0A5B6UVE0|A0A5B6UVE0_9ROSI/10-80 [subseq from] CDK-activating kinase assembly factor MAT1 OS=Gossypium australe OX=47621 GN=pmh1 PE=4 SV=1
-----NKEMQIRRRISNIFNKREEDFPSLREYNDYLEEVEDMIFKLIEGIDVQALEEKITKYQQENAEQIMINQAR------------
>tr|A0A834TJY9|A0A834TJY9_9FABA/53-127 [subseq from] CDK-activating kinase assembly factor MAT1 OS=Senna tora OX=362788 GN=G2W53_027810 PE=4 SV=1
-----NKEIAIRRRIASIFNKREDDFPSLKEYNDYLEEVEDMTFNLIEGIDVAAIEAKIAKYQEENAEQIMVNRAKKAEE--------
>tr|A0A2P7YDY9|A0A2P7YDY9_9PEZI/106-190 [subseq from] RNA polymerase II transcription factor B 38 kDa subunit OS=Elsinoe australis OX=40998 GN=B9Z65_8503 PE=4 SV=1
EDIQVEREVDIRKRIAAIFNRREDEFDTLMDYNNYLNDVEDITYNLINGIDVEETEKKMQAYSASNKAAIASNASLASQEAEDLS---
>tr|A0A0E9NRX2|A0A0E9NRX2_SAICN/105-189 [subseq from] RNA polymerase II transcription factor B 38 kDa subunit OS=Saitoella complicata (strain BCRC 22490 / CBS 7301 / JCM 7358 / NBRC 10748 / NRRL Y-17804) OX=698492 GN=G7K_6582-t1 PE=4 SV=1
EDITVERELDIRKRVAKIYNRRPEEFDSLRAYNDYLEEYEIDVFNLVNGIDIQETEAKLEKYAGSNRKEIAANAARAVSEAQALQ---
>tr|A0A059CT66|A0A059CT66_EUCGR/10-84 [subseq from] MAT1 domain-containing protein OS=Eucalyptus grandis OX=71139 GN=EUGRSUZ_C02513 PE=4 SV=1
-----NREMAIRRRMASTFNKREDDFPSLREYNDYLEEVEEMTFNLIEGVDVPTIEAKIAKYQEENAEQIMINRAKKAEE--------
>tr|A0A0B0NBW9|A0A0B0NBW9_GOSAR/10-85 [subseq from] CDK-activating kinase assembly factor MAT1 OS=Gossypium arboreum OX=29729 GN=F383_03230 PE=4 SV=1
-----NREMQIRRRISNIFNKREEDFPSLREYNDYLEEVEDMIFKLIEGIDVQAIEEKITKYQQENAEQIMINQAR---KAEEL----
>tr|A0A444Z6R0|A0A444Z6R0_ARAHY/9-84 [subseq from] MAT1 domain-containing protein OS=Arachis hypogaea OX=3818 GN=Ahy_B05g078291 PE=4 SV=1
-----NKEIAIRRRIANIFNKREDDFPSLREYNDYLEEVEDMTFNLIEGIDVAAIEARIAKYQEENTEQIMINRAR---KAEEL----
>tr|A0A7N0RGC1|A0A7N0RGC1_KALFE/5-77 [subseq from] MAT1 domain-containing protein OS=Kalanchoe fedtschenkoi OX=63787 PE=4 SV=1
-----SKEMQIRKRVAGIFNKREEDFASLREYNDYLEEVEDMIWNLIEGVDVPAIEEKIARYQEENAEQIMIAKARKA----------
>tr|A0A0D6R4C4|A0A0D6R4C4_ARACU/10-85 [subseq from] MAT1 domain-containing protein OS=Araucaria cunninghamii OX=56994 PE=4 SV=1
----FSKEVSIRRRIANIFNKREEDFPSLREYNDYLEEVEDMTFKLVEGIDVPAIEAKIAKYQEENAEQIINNRARKAEE--------
>tr|A0A0X3NQ17|A0A0X3NQ17_SCHSO/71-153 [subseq from] CDK-activating kinase assembly factor MAT1 OS=Schistocephalus solidus OX=70667 GN=MAT1 PE=4 SV=1
EDPEVQKEIDIRKKILNEFNRREEDFETTAEYDKYLEKIEEIIYKLTNDIDVEETRKLVEHYKKDNKEMIKRNRTRQSSSMEF-----
>tr|A0A4V6DSX0|A0A4V6DSX0_9PEZI/106-190 [subseq from] RNA polymerase II transcription factor B 38 kDa subunit OS=Elsinoe australis OX=40998 GN=C1H76_9140 PE=4 SV=1
EDIQVEREVDIRKRIASIFNRREDEFDTLMDYNNYLNDVEDVTYNLINGIDVEETEKKMQAYSASNKAAIASNASLASQEAEDLS---
>tr|A0A6J1BN43|A0A6J1BN43_9ROSI/10-80 [subseq from] uncharacterized protein LOC110429240 OS=Herrania umbratica OX=108875 GN=LOC110429240 PE=4 SV=1
-----NREMQIRRRINSIFNKREDDFPSLREYNDYLEEVEDMIFNLIEGIDVQAIEEKISKYQVENAEQIMINQAR------------
>tr|C4Y9D2|C4Y9D2_CLAL4/76-147 [subseq from] RNA polymerase II transcription factor B 38 kDa subunit OS=Clavispora lusitaniae (strain ATCC 42720) OX=306902 GN=CLUG_04810 PE=4 SV=1
EDIKIEREIDIRKRIQSIYNKTQEDFPSLQEYNQYLEEVENIIFNLTENIDAEETEKKVAQYEADHKIEILE----------------
>tr|M7NQI0|M7NQI0_PNEMU/76-155 [subseq from] RNA polymerase II transcription factor B 38 kDa subunit OS=Pneumocystis murina (strain B123) OX=1069680 GN=PNEG_02304 PE=4 SV=1
EDMTVEREIDIRKRISKICNKRPEDFETLTQYNDYLEEVENITFNLVNNIDVEETETKLIAYEAINKKSIMVNAQKAELE--------
>tr|A0A061H8Y8|A0A061H8Y8_9BASI/115-195 [subseq from] RNA polymerase II transcription factor B 38 kDa subunit OS=Anthracocystis flocculosa PF-1 OX=1277687 GN=PFL1_03367 PE=4 SV=1
-DLGVEREVAVRKNVAKLFNRREEDFPDLTAYNNYLEEVEEITFNLIHEIDLPRTQAKLEQYQAAHRSAIANSAQQTLQESE------
>tr|A0A0X3PBW2|A0A0X3PBW2_SCHSO/79-161 [subseq from] RING-type domain-containing protein OS=Schistocephalus solidus OX=70667 GN=TR149308 PE=4 SV=1
EDPEVQKEIDIRKKILNEFNRREEDFETTAEYDKYLEKIEEIIYKLTNDIDVEETRKLVEHYKKDNKEMIKRNRTRQSSSMEF-----
>tr|A0A5C3F6U1|A0A5C3F6U1_9BASI/115-195 [subseq from] RNA polymerase II transcription factor B 38 kDa subunit OS=Anthracocystis flocculosa OX=84751 GN=PSFLO_05554 PE=4 SV=1
-DLGVEREVAVRKNVAKLFNRREEDFPDLTAYNNYLEEVEEITFNLIHEIDLPRTQAKLEQYQAAHRSAIANSAQQTLQESE------
>tr|A0A5Q0IPM6|A0A5Q0IPM6_CLALS/71-142 [subseq from] RNA polymerase II transcription factor B 38 kDa subunit OS=Clavispora lusitaniae OX=36911 GN=EJF15_50032 PE=4 SV=1
EDIKIEREIDIRKRIQSIYNKTQEDFPSLQEYNQYLEEVENIIFNLTENIDAEETEKKVAQYEADHKIEILE----------------
>tr|A0A2P5YKL2|A0A2P5YKL2_GOSBA/10-85 [subseq from] MAT1 domain-containing protein OS=Gossypium barbadense OX=3634 GN=ES319_A12G087500v1 PE=4 SV=1
-----NKEMQIRRRISNIFNKREDDFPSLREYNDYLEEVEDMIFKLIEGIDVQAIEEKITKYQQENAEQIMINQAR---KAEEL----
>tr|A0A6I9UPP2|A0A6I9UPP2_SESIN/11-81 [subseq from] CDK-activating kinase assembly factor MAT1 isoform X1 OS=Sesamum indicum OX=4182 GN=LOC105175740 PE=4 SV=1
-----AKEMAIRKRIAGIYNKREEDFPSLREYNDYLEEVEDMIVNLIEGIDVPAIEARIAQYQRENAEQIMNAQAR------------
>tr|A0A7L3AYX9|A0A7L3AYX9_9AVES/1-47 [subseq from] MAT1 factor (Fragment) OS=Syrrhaptes paradoxus OX=302527 GN=Mnat1 PE=4 SV=1
-----------------------------------------VVFNLTNNVDVENTKKKMELYQKDNKEVIQKNKIKLTREQEELEEAL
>tr|F4S620|F4S620_MELLP/62-140 [subseq from] RNA polymerase II transcription factor B 38 kDa subunit (Fragment) OS=Melampsora larici-populina (strain 98AG31 / pathotype 3-4-7) OX=747676 GN=MELLADRAFT_28617 PE=4 SV=1
---KVEKEVIIRKRIHKLFNKRREDFESLDHYNNYLEEVEDITFNLINGVDVAETEAKIKKYQIENEDLIAQNAVHEARQVE------
>tr|G7KI90|G7KI90_MEDTR/11-85 [subseq from] CDK-activating kinase assembly factor MAT1, putative OS=Medicago truncatula OX=3880 GN=11434892 PE=4 SV=1
------KEIAIRKRIASIFNKREDDFPSLKEYNDYLEEVEDMTFNLIEGIDVAAIEARIAKYQEENSEQIMINRAR---KAEEL----
>tr|A0A369JIH1|A0A369JIH1_HYPMA/121-194 [subseq from] RNA polymerase II transcription factor B 38 kDa subunit OS=Hypsizygus marmoreus OX=39966 GN=TFB3 PE=4 SV=1
EDLGVEKEVAIRRRIAKEFNKRREDFPDLRSYNDYLEEVEDITFNLINEIDIPQTEARINAYRAENAALIELNI--------------
>tr|A0A077YYI9|A0A077YYI9_TRITR/62-147 [subseq from] Pkinase and MAT1 domain containing protein OS=Trichuris trichiura OX=36087 GN=TTRE_0000114301 PE=4 SV=1
DDPLVEVEVYFRKKLKKTFNLREEDFPDLRAYNDYLEQFEDIIFNLVHDQDVEETKTAIATFVKEHEEQIQRNKGRLSKDEAWIES--
>tr|A0A3N4M3Y9|A0A3N4M3Y9_9PEZI/86-159 [subseq from] RNA polymerase II transcription factor B 38 kDa subunit OS=Terfezia boudieri ATCC MYA-4762 OX=1051890 GN=L211DRAFT_865796 PE=4 SV=1
EDIAIEREVDIRKRVHKVFNKRPSDFDTLKQYNDYLEEVESLTFNLIHGIDLAETEKKLSAYESLNKSSIAANA--------------
>tr|A0A5E8BS88|A0A5E8BS88_9ASCO/26-110 [subseq from] MAT1 domain-containing protein OS=Saprochaete ingens OX=2606893 GN=SAPINGB_P003151 PE=4 SV=1
EDLVVEREVDVRQRVSKTFNKRQEDFENLSEYNNYLEDVENIIFNLVNNIDVEKTEEKLQAYEQRNKEQILANSRRQRDEDEILE---
>tr|A0A6J1BZE2|A0A6J1BZE2_MOMCH/10-84 [subseq from] uncharacterized protein LOC111007118 OS=Momordica charantia OX=3673 GN=LOC111007118 PE=4 SV=1
-----SKEIAIRKRIASIFNKREDDFSSLREYNDYLEEVEDMTFNLIEGIDVQAIEAKIARYQEENAEQIMINRARKAEE--------
>tr|A0A830B9H6|A0A830B9H6_9LAMI/10-80 [subseq from] Cdk-activating kinase assembly factor mat1 OS=Phtheirospermum japonicum OX=374723 GN=PHJA_000284700 PE=4 SV=1
-----AKEMAIRKRIASIYNKREEDFASLKEYNDYLEEVEDMIVNLVDGIDVPSIEARIAQYQRENADQIMNAQAR------------
>tr|A0A0C3K3M6|A0A0C3K3M6_PISTI/125-208 [subseq from] RNA polymerase II transcription factor B 38 kDa subunit OS=Pisolithus tinctorius Marx 270 OX=870435 GN=M404DRAFT_1000960 PE=4 SV=1
EDLTVEKEVAVRRRIAKEFNKRREDFPDLRSYNDYLEEVEDITFNLINEVNIPETEARIEAYRRENAALIELNVRRDEQYSQEL----
>tr|A0A165H9V0|A0A165H9V0_9APHY/120-196 [subseq from] RNA polymerase II transcription factor B 38 kDa subunit OS=Laetiporus sulphureus 93-53 OX=1314785 GN=LAESUDRAFT_692293 PE=4 SV=1
EDLGVEKEVAVRRRIAKEFNKRREDFPDLRSYNNYLEEVEDIAFNLINDIDIPQTEARIAAYRKENAALIELNIQRE-----------
>tr|A0A2N9HM63|A0A2N9HM63_FAGSY/10-84 [subseq from] MAT1 domain-containing protein OS=Fagus sylvatica OX=28930 GN=FSB_LOCUS40693 PE=4 SV=1
-----NKEISIRKRIASIFNKREDDFASLREYNDYLEEVEDMTFNLIEGIDVPLIEAKIAQYQEENAEQIMINRARK---AEE-----
>tr|A0A7J0E3F8|A0A7J0E3F8_9ERIC/11-81 [subseq from] Cyclin-dependent kinase-activating kinase assembly factor-related OS=Actinidia rufa OX=165716 GN=Acr_01g0007870 PE=4 SV=1
-----AKEMAIRKRISSIFNKREDDFPSLREYNDYLEEVEDMTVNLIEGIDVPAIEAKIAQYQKENAEQIMNAQAR------------
>tr|A0A803M8Z1|A0A803M8Z1_CHEQI/11-77 [subseq from] MAT1 domain-containing protein OS=Chenopodium quinoa OX=63459 PE=4 SV=1
-----AKEVSIRRRIISIFNKREEDFPSLKEYNDYLEEVEDMTCNLIEGIDVPAIEAKIAQYERENSEQIMN----------------
>tr|S9VWU4|S9VWU4_SCHCR/75-155 [subseq from] RNA polymerase II transcription factor B 38 kDa subunit OS=Schizosaccharomyces cryophilus (strain OY26 / ATCC MYA-4695 / CBS 11777 / NBRC 106824 / NRRL Y48691) OX=653667 GN=SPOG_00744 PE=4 SV=1
EDAQIEREIDVRRRIAKIFNKGQQDFGSLQEYNDYLEEVENLTFNLIYQFDVEETEKKVQQYEKQNRESIALNSARAAAES-------
>tr|A0A2I3M755|A0A2I3M755_PAPAN/64-123 [subseq from] MNAT1 component of CDK activating kinase OS=Papio anubis OX=9555 GN=MNAT1 PE=4 SV=1
EDPTVDKEVEIRKKVLKIYNKREEDFPSLREYNDFLEEVEEITREQE------ELEEALEVERQEN----------------------
>tr|A0A371EH50|A0A371EH50_MUCPR/10-85 [subseq from] CDK-activating kinase assembly factor MAT1 OS=Mucuna pruriens OX=157652 GN=Mnat1 PE=4 SV=1
-----NKEIAIRRRIASIFNKREDDFPSLKEYNDYLEEVEDMTFNLIEGIDVSDIEEYIAKYQEENAEQIMINRAR---KAEEL----
>tr|N1Q4G5|N1Q4G5_DOTSN/79-153 [subseq from] RNA polymerase II transcription factor B 38 kDa subunit OS=Dothistroma septosporum (strain NZE10 / CBS 128990) OX=675120 GN=DOTSEDRAFT_40847 PE=4 SV=1
EDIKVEREVDIRKKVAAVFNRREDEFESLRDYNDYLNEVEDITFNLVNSIDLEETEQRFRAYEAQHKAEIAENAS-------------
>tr|A0A1E3JSU9|A0A1E3JSU9_9TREE/121-201 [subseq from] RNA polymerase II transcription factor B 38 kDa subunit OS=Cryptococcus depauperatus CBS 7855 OX=1295532 GN=L204_00256 PE=4 SV=1
EDLQVEKEVSVRRRMADIFNKRREDFPNDREYDDYLELVEDLAFNLLNEVEVPQTEERIAQWQRQNASVIQANKQKLAEEN-------
>tr|D7U1F8|D7U1F8_VITVI/8-85 [subseq from] MAT1 domain-containing protein OS=Vitis vinifera OX=29760 GN=VIT_11s0037g00750 PE=4 SV=1
---TFNKEIAIRRRISSIFNKREDDFPSLREYNDYLEEVEDMTTNLIEGIDVPAIEVKIAKYQEENAEQIMINRAR---KAEEL----
>tr|A0A0D2NP91|A0A0D2NP91_HYPSF/127-201 [subseq from] RNA polymerase II transcription factor B 38 kDa subunit OS=Hypholoma sublateritium (strain FD-334 SS-4) OX=945553 GN=HYPSUDRAFT_190848 PE=4 SV=1
EDLSVEKEVAVRRRIAKEFNKRRDDFPDLRAYNDYLEEVEDITFNLINEVDMPQTEARIAAYRAENAALIELNIQ-------------
>tr|A0A0S6X8V6|A0A0S6X8V6_9FUNG/106-189 [subseq from] RNA polymerase II transcription factor B 38 kDa subunit OS=fungal sp. No.11243 OX=1603295 GN=ANO11243_023360 PE=4 SV=1
EDIQVEREVDIRKRVAAIFNRREDEFDSLLDYNNYLNDVEDITYNLINKIDVEETERKLQAYASQNSDSISQNATQASREAQDF----
>tr|A0A3M7CBC9|A0A3M7CBC9_HORWE/96-176 [subseq from] RNA polymerase II transcription factor B 38 kDa subunit OS=Hortaea werneckii OX=91943 GN=D0865_07751 PE=4 SV=1
EDIRVEREVDIRKRVASVFNRREDEFEDLRKWNDYLNDVEDITFNLINSIDLDSTNARFEAYRKANEEGIAENERLAAEEK-------
>tr|A0A803MFG5|A0A803MFG5_CHEQI/9-77 [subseq from] MAT1 domain-containing protein OS=Chenopodium quinoa OX=63459 PE=4 SV=1
---TFAKEVSIRRRIISIFNKREEDFPSLKEYNDYLEEVEDMTCNLIEGIDVPAIEAKIAQYERDNSEQIMN----------------
>tr|A0A0R3QBJ7|A0A0R3QBJ7_9BILA/42-122 [subseq from] MAT1 domain-containing protein OS=Brugia timori OX=42155 GN=BTMF_LOCUS3028 PE=4 SV=1
DDPVVEKENHIRKKLGKIYNLKRMDFPTLRDFNNYLERIETIVMNLTYNIDVEETEAEVNRFKSENSELIERNKRKLDEDQ-------
>tr|A0A0M3IYF6|A0A0M3IYF6_ANISI/84-165 [subseq from] CDK-activating kinase assembly factor MAT1 (inferred by orthology to a human protein) OS=Anisakis simplex OX=6269 GN=ASIM_LOCUS189 PE=4 SV=1
DDPVIEKENSIRRRLKKIYNLKRENFPSLREYNDYLERIETMVMNLAHDIDVEETEAEISRFKSENAELLERNKKKLDEDQL------
>tr|A0A1S8VST3|A0A1S8VST3_9FUNG/75-155 [subseq from] RNA polymerase II transcription factor B 38 kDa subunit OS=Batrachochytrium salamandrivorans OX=1357716 GN=BSLG_05198 PE=4 SV=1
-DLYVEKEIQIRKKVGRYFNKRLEDFGgNLRVYNDYLEEVEEIMFNMINDVDVQQTQDRIERFRLENKDIIATNMSRQRTEE-------
>tr|A0A2R6QIC3|A0A2R6QIC3_ACTCC/11-81 [subseq from] CDK-activating kinase assembly factor like OS=Actinidia chinensis var. chinensis OX=1590841 GN=CEY00_Acc18694 PE=4 SV=1
-----AKEMAIRKRIASIFNKRDDDFPSLREYNDYLEEVEDMTCNLIKGIDVPSIEAKIAEYQKENSEQIMNAQAR------------
>tr|A0A5J5AYS4|A0A5J5AYS4_9ASTE/10-78 [subseq from] MAT1 domain-containing protein OS=Nyssa sinensis OX=561372 GN=F0562_030439 PE=4 SV=1
----FNKEMAIRRRIASIFNKREEDFPSLREYNDYLEEVEDMTCNLIEGIDVPAIEAKIAQYQKENAEQIMNA---------------
>tr|A0A7J9LVD6|A0A7J9LVD6_GOSSC/10-80 [subseq from] MAT1 domain-containing protein OS=Gossypium schwendimanii OX=34291 GN=Goshw_011952 PE=4 SV=1
-----NKEMQIRRRISNIFNKREEDFPSLKEYNDYLEEVEDMIFKLIEGIDVQAIEEKITNYQQENAEQIMINQAR------------
>tr|A0A0D0DVH4|A0A0D0DVH4_9AGAM/122-200 [subseq from] RNA polymerase II transcription factor B 38 kDa subunit OS=Paxillus rubicundulus Ve08.2h10 OX=930991 GN=PAXRUDRAFT_823437 PE=4 SV=1
EDLTVEKEVAVRRRIAKEFNKRRDDFLDLRSYNDYLEEVEDITFNLINEIDVSETEAKIEKYRRENASLIELNL---RREEQ------
>tr|A0A1S8VRC7|A0A1S8VRC7_9FUNG/75-154 [subseq from] RNA polymerase II transcription factor B 38 kDa subunit OS=Batrachochytrium salamandrivorans OX=1357716 GN=BSLG_05198 PE=4 SV=1
-DLYVEKEIQIRKKVGRYFNKRLEDFGgNLRVYNDYLEEVEEIMFNMINDVDVQQTQDRIERFRLENKDIIATNMSRQRTE--------
>tr|A0A1Z5SMH1|A0A1Z5SMH1_HORWE/99-179 [subseq from] RNA polymerase II transcription factor B 38 kDa subunit OS=Hortaea werneckii EXF-2000 OX=1157616 GN=BTJ68_15155 PE=4 SV=1
EDIRVEREVDIRKRVASVFNRREDEFEDLRNWNDYLNDVEDITFNLINSIDLDATNARFEAYRRANEDGIAENERLAAEEK-------
>tr|A0A3P7IEU8|A0A3P7IEU8_STRVU/168-248 [subseq from] RING-type domain-containing protein OS=Strongylus vulgaris OX=40348 GN=SVUK_LOCUS247 PE=4 SV=1
DDPLIEKETHIRRRLRKIYNLKKDDFPSLREFNDYLERFETIVCNLAFGIDVEDTEAEVAAFKEANAELIEKNKKKLDEDQ-------
>tr|A0A445D822|A0A445D822_ARAHY/9-84 [subseq from] MAT1 domain-containing protein OS=Arachis hypogaea OX=3818 GN=Ahy_A05g025307 PE=4 SV=1
-----NKEIAIRRRIANIFNKREDDFPSLREYNDYLEEVEDMTFNLIEGIDVAAIEARIAKYQEENTEQIMINRAR---KAEEL----
>tr|A0A4E9FCT5|A0A4E9FCT5_BRUMA/55-135 [subseq from] MAT1 domain-containing protein OS=Brugia malayi OX=6279 GN=Bma-mnat-1 PE=4 SV=1
DDPVVEKENHIRKKLGKIYNLKRMDFPTLRDFNNYLERIETIVMNLTYNIDVEETEAEVNRFKSENSELIERNKRKLDEDQ-------
>tr|A0A6A3AZ19|A0A6A3AZ19_HIBSY/10-81 [subseq from] Histone superfamily protein OS=Hibiscus syriacus OX=106335 GN=F3Y22_tig00110348pilonHSYRG00069 PE=4 SV=1
-----NKEMQIRRRINNIYNKREEDFSSLREYNDYLEEVEDMIFKLIEGIDVQAIEEQINKYQKENAELIMINQARK-----------
>tr|A0A0I9N7Y8|A0A0I9N7Y8_BRUMA/62-142 [subseq from] BMA-MNAT-1 OS=Brugia malayi OX=6279 GN=bma-mnat-1 PE=4 SV=1
DDPVVEKENHIRKKLGKIYNLKRMDFPTLRDFNNYLERIETIVMNLTYNIDVEETEAEVNRFKSENSELIERNKRKLDEDQ-------
>tr|A0A3M6ZNR7|A0A3M6ZNR7_HORWE/97-177 [subseq from] RNA polymerase II transcription factor B 38 kDa subunit OS=Hortaea werneckii OX=91943 GN=D0868_00079 PE=4 SV=1
EDIRVEREIDIRKRVASVFNRREDEFEDLRKWNDYLNDVEDITFNLINSIDLDSTNARFEAYRKANEEGIAENERLAAEEK-------
>tr|A0A3M7AIF2|A0A3M7AIF2_HORWE/98-178 [subseq from] RNA polymerase II transcription factor B 38 kDa subunit OS=Hortaea werneckii OX=91943 GN=D0865_16063 PE=4 SV=1
EDIRVEREIDIRKRVASVFNRREDEFEDLRKWNDYLNDVEDITFNLINSIDLDSTNARFEAYRKANEEGIAENERLAAEEK-------
>tr|A0A816GTR7|A0A816GTR7_9BILA/63-147 [subseq from] Hypothetical protein (Fragment) OS=Adineta steineri OX=433720 GN=BJG266_LOCUS49462 PE=4 SV=1
EDPYIELETDIRKAILKDFNRKEQDFTSPDAYNDYLEMVETYIFNLTNKIDVEETERKILEYKDANKEVITKNRGKLSNDEIYIE---
>tr|A0A3M7A3N2|A0A3M7A3N2_HORWE/96-176 [subseq from] RNA polymerase II transcription factor B 38 kDa subunit OS=Hortaea werneckii OX=91943 GN=D0866_02977 PE=4 SV=1
EDIRVEREIDIRKRVASVFNRREDEFEDLRKWNDYLNDVEDITFNLINSIDLDSTNARFEAYRKANEEGIAENERLAAEEK-------
>tr|A0A3M7EVA7|A0A3M7EVA7_HORWE/101-181 [subseq from] RNA polymerase II transcription factor B 38 kDa subunit OS=Hortaea werneckii OX=91943 GN=D0862_12706 PE=4 SV=1
EDIRVEREIDIRKRVASVFNRREDEFEDLRKWNDYLNDVEDITFNLINSIDLDSTNARFEAYRKANEEGIAENERLAAEEK-------
>tr|A0A3M7FRZ5|A0A3M7FRZ5_HORWE/99-179 [subseq from] RNA polymerase II transcription factor B 38 kDa subunit OS=Hortaea werneckii OX=91943 GN=D0861_03032 PE=4 SV=1
EDIRVEREVDIRKRVASVFNRREDEFEDLRNWNDYLNDVEDITFNLINSIDLDATNARFEAYRRANEDGIAENERLAAEEK-------
>tr|A0A3Q0EJ68|A0A3Q0EJ68_VIGRR/10-74 [subseq from] uncharacterized protein LOC106777693 OS=Vigna radiata var. radiata OX=3916 GN=LOC106777693 PE=4 SV=1
-----SKEIAIRRRISSIFNKREDDFPSLREYNDYLEEVEDMTFNLIEGIDISAIEEKIAKYQEENAEQF------------------
>tr|A0A1E3IRS5|A0A1E3IRS5_9TREE/121-201 [subseq from] RNA polymerase II transcription factor B 38 kDa subunit OS=Cryptococcus depauperatus CBS 7841 OX=1295531 GN=L203_01717 PE=4 SV=1
EDLQVEKEVSVRRRMADIFNKRREDFPNDREYDDYLELVEDLAFNLLNEVEVPQTEERIAQWQRQNATVIQANKQKLAEEN-------
>tr|A0A3M7IT99|A0A3M7IT99_HORWE/99-179 [subseq from] RNA polymerase II transcription factor B 38 kDa subunit OS=Hortaea werneckii OX=91943 GN=D0859_07174 PE=4 SV=1
EDIRVEREVDIRKRVASVFNRREDEFEDLRNWNDYLNDVEDITFNLINSIDLDATNARFEAYRRANEDGIAENERLAAEEK-------
>tr|A0A0W4ZQ32|A0A0W4ZQ32_PNEJ7/76-152 [subseq from] RNA polymerase II transcription factor B 38 kDa subunit OS=Pneumocystis jirovecii (strain RU7) OX=1408657 GN=T551_01770 PE=4 SV=1
EDTVVEREVDIRKRVCKTFNKRPDDFETLAQYNDYLEEVENIIFNLVNNIDVEETEAKLLAYEAINKKSIIINAQKA-----------
>tr|A0A7K4JHW6|A0A7K4JHW6_GEOCA/1-46 [subseq from] MAT1 factor (Fragment) OS=Geococcyx californianus OX=8947 GN=Mnat1 PE=4 SV=1
------------------------------------------VFNLTNNVDVENTKKKMELYQKDNKEVIQKNKIKLTREQEELEEAL
>tr|A0A2I0J7Y4|A0A2I0J7Y4_PUNGR/10-86 [subseq from] uncharacterized protein LOC116200103 OS=Punica granatum OX=22663 GN=LOC116200103 PE=4 SV=1
-----NKEISIRRRISSIFNKREGDFPSLREYNDYLEEVEEMTINLIEGVDVPIIEAKIAKYQEENVEQIMINRA---RKAEELA---
>tr|A0A5S6R1X6|A0A5S6R1X6_TRIMR/62-147 [subseq from] RING-type domain-containing protein OS=Trichuris muris OX=70415 PE=4 SV=1
DDPLVEIEVYFRKKLRKTFNLKEEDFPNLRAYNDYLEQFEDVVFNLVHDQNVEETKMTISTFAREHEEQIQRNKTRVSKDEAWIES--
>tr|A0A7K5Y0F9|A0A7K5Y0F9_9CHAR/1-46 [subseq from] MAT1 factor (Fragment) OS=Dromas ardeola OX=458190 GN=Mnat1 PE=4 SV=1
------------------------------------------VFNLTNNVDLENTKRKMELYQKDNKEVIQKNKIKLTREQEELEEAL
>tr|A0A819RT48|A0A819RT48_9BILA/46-129 [subseq from] Hypothetical protein OS=Rotaria sp. Silwood2 OX=2762512 GN=RMH319_LOCUS10209 PE=4 SV=1
EDPFVELETDIRKRILKDFNRKEQDFDSLDVYNDYLEMVETYIFNLTNKIDVEETEQKIVEYKETNKEVINKNRGKLSNDEIFI----
>tr|A0A819X171|A0A819X171_9BILA/46-129 [subseq from] Hypothetical protein OS=Rotaria sp. Silwood2 OX=2762512 GN=SJO388_LOCUS6429 PE=4 SV=1
EDPFVELETDIRKRILKDFNRKEQDFDSLDVYNDYLEMVETYIFNLTNKIDVEETEQKIVEYKETNKEVINKNRGKLSNDEIFI----
>tr|A0A1S8VRI9|A0A1S8VRI9_9FUNG/125-204 [subseq from] RNA polymerase II transcription factor B 38 kDa subunit OS=Batrachochytrium salamandrivorans OX=1357716 GN=BSLG_05198 PE=4 SV=1
-DLYVEKEIQIRKKVGRYFNKRLEDFGgNLRVYNDYLEEVEEIMFNMINDVDVQQTQDRIERFRLENKDIIATNMSRQRTE--------
>tr|A0A6P5YIL5|A0A6P5YIL5_DURZI/10-80 [subseq from] uncharacterized protein LOC111292020 OS=Durio zibethinus OX=66656 GN=LOC111292020 PE=4 SV=1
-----NKEMQIRRRINNIFNKREEDFPSLREYNDYLEEVEDMIFKLIEGIDVQAIEEQISKYQQENAEQIMINQAR------------
>tr|A0A1E3QJE7|A0A1E3QJE7_9ASCO/110-183 [subseq from] RNA polymerase II transcription factor B 38 kDa subunit OS=Babjeviella inositovora NRRL Y-12698 OX=984486 GN=BABINDRAFT_163710 PE=4 SV=1
-DLEIEKEVDTRKKIMEIYNKPEEAFAELQAYNAYLEEIESIIFNFINSVDLDETQEKVTKYQQENEQVIHKQNM-------------
>tr|A0A6H0Y5W0|A0A6H0Y5W0_9PEZI/91-166 [subseq from] RNA polymerase II transcription factor B 38 kDa subunit OS=Peltaster fructicola OX=286661 GN=AMS68_007497 PE=4 SV=1
EDIKVEREVDIRRRIAAVFNKREDDFEDLRSYNDYLNEVEDITFNLVNNIDVDANNARLEQYQKAHQDEIRENAN-L-----------
>tr|A8Q3E4|A8Q3E4_MALGO/104-186 [subseq from] RNA polymerase II transcription factor B 38 kDa subunit OS=Malassezia globosa (strain ATCC MYA-4612 / CBS 7966) OX=425265 GN=MGL_2372 PE=4 SV=1
EDLQVEEEVNIRKRVSRLFNRRPEEFPTLRAYNDYLEEFEEITFNLVHKIDLEHTQTKLAQYEALNKSFIAQQQQ--QREQESIR---
>tr|A0A2G5FAW7|A0A2G5FAW7_AQUCA/11-87 [subseq from] MAT1 domain-containing protein OS=Aquilegia coerulea OX=218851 GN=AQUCO_00100559v1 PE=4 SV=1
-----AKEMAIRKRISNIFNKREDDFPSLRDYNDYLEEVEDMTFNLIEGIDVATIEAKIAKYQAENAEQIINSRA---RKAEELA---
>tr|A0A814RZP3|A0A814RZP3_ADIRI/814-898 [subseq from] Hypothetical protein OS=Adineta ricciae OX=249248 GN=XAT740_LOCUS20418 PE=4 SV=1
EDPFVELEIDIRKRLLKDFNRKEQDFASLDAYNDYLEMVETYIFNLSNKVDVEETERKILEYKESNKEIITKNRGKLSNDEIYIE---
>tr|A0A819IZ86|A0A819IZ86_9BILA/63-147 [subseq from] Hypothetical protein OS=Adineta steineri OX=433720 GN=JYZ213_LOCUS43151 PE=4 SV=1
EDPYIELETDIRKAILKDFNRKEQDFTSPDAYNDYLEMVETYIFNLTNKIDIEETERKILEYKDGNKEVISKNRGKLSNDEIYIE---
>tr|J9DW20|J9DW20_WUCBA/42-122 [subseq from] CDK-activating kinase assembly factor MAT1 OS=Wuchereria bancrofti OX=6293 GN=WUBG_15210 PE=4 SV=1
DDPVVEKENHIRKKLGKIYNLKQVDFPTLRDFNNYLERIETIVMNLTYNIDVEETEAEINRFKLENSELIERNKRKLDEDQ-------
>tr|A0A2I3LL14|A0A2I3LL14_PAPAN/64-135 [subseq from] MNAT1 component of CDK activating kinase OS=Papio anubis OX=9555 GN=MNAT1 PE=4 SV=1
EDPTVDKEVEIRKKVLKIYNKREEDFPSLREYNDFLEEVEEITREqeeLEEALEVerqENEQRRLFIQKEEQ----------------------
>tr|A0A251TTU6|A0A251TTU6_HELAN/12-81 [subseq from] Putative cdk-activating kinase assembly factor MAT1/Tfb3 OS=Helianthus annuus OX=4232 GN=HannXRQ_Chr09g0244521 PE=4 SV=1
-----AKEMTIRKRIGNIFNKRVEDFPSLREYNDYLEEVEDMIVNLVDGVDVPAIEAKIAQYQKENAEQIMNAQA-------------
>tr|A0A835IH38|A0A835IH38_9MAGN/12-87 [subseq from] Uncharacterized protein OS=Coptis chinensis OX=261450 GN=IFM89_024687 PE=4 SV=1
-----AKEISIRKRISNIFNKREDDFPSLRDYNDYLEEVEDLTFNLIEGINVPAIETRIAKYQEENGDQIMNARA---RRAEEL----
>tr|A0A409W6Q5|A0A409W6Q5_9AGAR/122-196 [subseq from] RNA polymerase II transcription factor B 38 kDa subunit OS=Gymnopilus dilepis OX=231916 GN=CVT26_004498 PE=4 SV=1
EDLSVEKEVAVRRRIAKEFNKRRDDFPDLRSYNDYLEEVEDITFNLINDIDIPQTEARIAKYRAENAALIELNIQ-------------
>tr|S8ESM7|S8ESM7_FOMPI/117-200 [subseq from] RNA polymerase II transcription factor B 38 kDa subunit OS=Fomitopsis pinicola (strain FP-58527) OX=743788 GN=FOMPIDRAFT_1137915 PE=4 SV=1
EDLGVEKEVAIRRRIAKEFNKRKEDFPDLRSYNDYLEMVEDIAFNLINDIDIPETEARIAAYRQENAALIELNVQREEQYQKYL----
>tr|A0A0K0CYC5|A0A0K0CYC5_ANGCA/62-142 [subseq from] RING-type domain-containing protein OS=Angiostrongylus cantonensis OX=6313 PE=4 SV=1
DDPLIEKEAHIRRRLRKIYNLKKDDFPSLREFNDYLERFETIVCNLACGVDVEETEAEIAEFKEANQELIERNKKKLDEDQ-------
>tr|A0A6P4DAK9|A0A6P4DAK9_ARADU/9-84 [subseq from] CDK-activating kinase assembly factor MAT1 OS=Arachis duranensis OX=130453 GN=LOC107488771 PE=4 SV=1
-----NKEIAIRRRIANIFNKHEDDFPSLREYNDYLEEVEDMTFNLIEGIDVAAIEARIAKYQEENTEQIMINRAR---KAEEL----
>tr|A0A814S4J5|A0A814S4J5_ADIRI/1115-1199 [subseq from] Hypothetical protein OS=Adineta ricciae OX=249248 GN=EDS130_LOCUS22169 PE=4 SV=1
EDPFVELEIDIRKRLLKDFNRKEQDFASLDAYNDYLEMVETYIFNLSNKVDVEETERKILEYKESNKEIITKNRGKLSNDEIYIE---
>tr|A0A6G1GV47|A0A6G1GV47_9PEZI/84-166 [subseq from] RNA polymerase II transcription factor B 38 kDa subunit OS=Aulographum hederae CBS 113979 OX=1176131 GN=K402DRAFT_380106 PE=4 SV=1
-DLKVEREVDIRKRVNAIFNKREDEFNSLRDYNNYLNEVEDLTFNLINKVDIEKTERKLLSYAEANRRAISQNDVRASKESQRL----
>tr|A0A7J6WZ00|A0A7J6WZ00_THATH/11-87 [subseq from] Cdk-activating kinase assembly factor mat1 OS=Thalictrum thalictroides OX=46969 GN=FRX31_007730 PE=4 SV=1
-----AKEMAIRKRIANIFNKREDDFPSLRDYNDYLEEVEDMTFNLIEGIDVAAIETKIGKYQEENAEQIINSRA---RKAEELA---
>tr|A0A7J7DSZ2|A0A7J7DSZ2_TRIWF/12-86 [subseq from] MAT1 domain-containing protein OS=Tripterygium wilfordii OX=458696 GN=HS088_TW04G01457 PE=4 SV=1
------KEISTRRRIASIFNKREDDFPSLREYNDYLEEVEDMTFNLIEGIDVPAIEAKIAKYMEENSEQIMINRAR---KAEEL----
>tr|A0A1I8EC52|A0A1I8EC52_WUCBA/101-181 [subseq from] CDK-activating kinase assembly factor MAT1 OS=Wuchereria bancrofti OX=6293 PE=4 SV=1
DDPVVEKENHIRKKLGKIYNLKQVDFPTLRDFNNYLERIETIVMNLTYNIDVEETEAEINRFKLENSELIERNKRKLDEDQ-------
>tr|A0A2J6LEN0|A0A2J6LEN0_LACSA/10-80 [subseq from] MAT1 domain-containing protein OS=Lactuca sativa OX=4236 GN=LSAT_7X49601 PE=4 SV=1
-----AKEMTIRKRIGNIFNKRVEDFPSLREYNDYLEEVEDMIVNLVEGIDVPVIEAKIAYYQKENAEQIMNAQAR------------
>tr|A0A5N5PT84|A0A5N5PT84_PANHP/43-94 [subseq from] Uncharacterized protein OS=Pangasianodon hypophthalmus OX=310915 GN=PHYPO_G00184370 PE=4 SV=1
------------------------------------HQVEEIVFNLTNNVDVENTRQMMEQYQRDNKDVIQRNKAKLTREQEELEELL
>tr|A0A6J3M6K0|A0A6J3M6K0_9PEZI/87-168 [subseq from] RNA polymerase II transcription factor B 38 kDa subunit OS=Dissoconium aciculare CBS 342.82 OX=1314786 GN=K489DRAFT_379680 PE=4 SV=1
EDLKVEREVDIRKEVAAVFNRREDDFESLRDYNDYLNTVEDIIFNLVNLVDVEATKRKFEQYKVQHEKEIKENAS-L-AEQEAL----
>tr|A0A6S7P7Y8|A0A6S7P7Y8_LACSI/10-80 [subseq from] MAT1 domain-containing protein OS=Lactuca saligna OX=75948 GN=LSAL_LOCUS32570 PE=4 SV=1
-----AKEMTIRKRIGNIFNKRVEDFPSLREYNDYLEEVEDMIVNLVEGIDVPVIEAKIAYYQKENAEQIMNAQAR------------
>tr|A0A4Q9QFC8|A0A4Q9QFC8_9APHY/119-197 [subseq from] RNA polymerase II transcription factor B 38 kDa subunit OS=Dichomitus squalens OX=114155 GN=BD310DRAFT_837431 PE=4 SV=1
EDLTVEKEVAVRRRIAKEFNKRMEDFPDLRAYNDYLEWVEEITFNLINDIDVAETEARIRQYRQENAALIELNIKREEE---------
>tr|A0A4V2K1D6|A0A4V2K1D6_9APHY/119-197 [subseq from] RNA polymerase II transcription factor B 38 kDa subunit OS=Dichomitus squalens OX=114155 GN=BD309DRAFT_944319 PE=4 SV=1
EDLTVEKEVAVRRRIAKEFNKRMEDFPDLRAYNDYLEWVEEITFNLINDIDVAETEARIRQYRQENAALIELNIKREEE---------
>tr|A0A177V4V2|A0A177V4V2_9BASI/152-229 [subseq from] RNA polymerase II transcription factor B 38 kDa subunit OS=Tilletia caries OX=13290 GN=A4X03_g3811 PE=4 SV=1
--LGVEREVNVRRRVGKIYNKQDRDFPSMEAYNDYLEEVEEITFNLINNVDPTRTEARIAMHEHANRTQITRTSHSLTLA--------
>tr|A0A177VS93|A0A177VS93_9BASI/152-229 [subseq from] RNA polymerase II transcription factor B 38 kDa subunit OS=Tilletia controversa OX=13291 GN=A4X06_g2443 PE=4 SV=1
--LGVEREVNVRRRVGKIYNKQDRDFPSMEAYNDYLEEVEEITFNLINNVDPTRTEARIAMHEHANRTQITRTSHSLTLA--------
>tr|A0A5C3KXN1|A0A5C3KXN1_9AGAR/129-219 [subseq from] RNA polymerase II transcription factor B 38 kDa subunit OS=Coprinopsis marcescibilis OX=230819 GN=FA15DRAFT_640197 PE=4 SV=1
EDLTVEREIAIRRRISKDFNKRRDDFPDLKSYNDYLEWVEEITFNLLNDIDVPQTEARIAEYKKENSNLIELNHqrehayLRALREQEEYE---
>tr|A0A819JEG4|A0A819JEG4_9BILA/63-147 [subseq from] Hypothetical protein OS=Adineta steineri OX=433720 GN=IZO911_LOCUS1667 PE=4 SV=1
EDPYIELETDIRKAILKDFNRKEQDFTSPDAYNDYLEMVETYIFNLTNKIDVEETERKILEYKDGNKEVISKNRGKLSNDEIYIE---
>tr|F8P4T5|F8P4T5_SERL9/122-197 [subseq from] RNA polymerase II transcription factor B 38 kDa subunit OS=Serpula lacrymans var. lacrymans (strain S7.9) OX=578457 GN=SERLADRAFT_474230 PE=4 SV=1
EDLTVEKEVAVRRRMAKEFNKRREDFSDLRAYNDYLEEVEDITFNLINDIDIQQTEARIALHRAENATLIELNI---HR---------
>tr|F8Q664|F8Q664_SERL3/122-197 [subseq from] RNA polymerase II transcription factor B 38 kDa subunit OS=Serpula lacrymans var. lacrymans (strain S7.3) OX=936435 GN=SERLA73DRAFT_185644 PE=4 SV=1
EDLTVEKEVAVRRRMAKEFNKRREDFSDLRAYNDYLEEVEDITFNLINDIDIQQTEARIALHRAENATLIELNI---HR---------
>tr|A0A1Z5SW57|A0A1Z5SW57_HORWE/68-148 [subseq from] RNA polymerase II transcription factor B 38 kDa subunit OS=Hortaea werneckii EXF-2000 OX=1157616 GN=BTJ68_13463 PE=4 SV=1
EDIRVEREIDIRKRVASVFNRREDEFEDLRNWNDYLNDVEDITFNLINSIDLDATNARFEAYRKANEEGIAENERLAAEEK-------
>tr|A0A5A7P464|A0A5A7P464_STRAF/11-81 [subseq from] CDK-activating kinase assembly factor MAT1 OS=Striga asiatica OX=4170 GN=STAS_03262 PE=4 SV=1
-----AKEMAIRKRIAGIYNKREEDFQSLREYNDYLEEVEDMVVNLVDGVDVPAIEARIAEYQRENAEQIMNAQAR------------
>tr|A0A833QKH2|A0A833QKH2_9POAL/13-87 [subseq from] CDK-activating kinase assembly factor MAT1 OS=Carex littledalei OX=544730 GN=FCM35_KLT12477 PE=4 SV=1
------REINIRRRIANIYNKREDDFPSLREYNDYLEEVEDMTCSLIDGIDVALIEAKIAKYQQENAEQITNNRAR---KAEEL----
>tr|A0A397I3G7|A0A397I3G7_9GLOM/80-157 [subseq from] RNA polymerase II transcription factor B 38 kDa subunit OS=Diversispora epigaea OX=1348612 GN=Glove_299g93 PE=4 SV=1
EDLSVEKEVRIRKRLAQQFNKRQEDFPSLREYNDYLEMVEDIVWKINNNINKQETDELIEKYTKENKDNIIHNARRQI----------
>tr|A0A3P7F8E9|A0A3P7F8E9_WUCBA/120-200 [subseq from] MAT1 domain-containing protein OS=Wuchereria bancrofti OX=6293 GN=WBA_LOCUS168 PE=4 SV=1
DDPVVEKENHIRKKLGKIYNLKQVDFPTLRDFNNYLERIETIVMNLTYNIDVEETEAEINRFKLENSELIERNKRKLDEDQ-------
>tr|A0A0B1PEY3|A0A0B1PEY3_9BILA/152-237 [subseq from] Putative CDK-activating kinase assembly factor MAT1 OS=Trichuris suis OX=68888 GN=D918_09327 PE=3 SV=1
DDPLVEIEVYFRKKLKKTFNLKEEDFPNLRAYNDYLEQFEDIIFNLVHDQDVEETKMAIATFVKEHEEQIQRNKGRLSKDEAWIES--
>tr|A0A401GJN8|A0A401GJN8_9APHY/120-198 [subseq from] RNA polymerase II transcription factor B 38 kDa subunit OS=Sparassis crispa OX=139825 GN=SCP_0407590 PE=4 SV=1
EDLGVEKEVAVRRRIAKEFNKRREDFPDVRSYNDYLEEVEDIAFNLINDIDIPQTEARIAAYRIENAALIELNVQ---REEQ------
>tr|I3S2X9|I3S2X9_MEDTR/11-85 [subseq from] MAT1 domain-containing protein OS=Medicago truncatula OX=3880 PE=2 SV=1
------KEIAIRKRIASIFNKREDDFPPLKEYNDYLEEVEDMTFNLIEGIDVAAIEARIAKYQEENSEQIMINRAR---KAEEL----
>tr|A0A044QW55|A0A044QW55_ONCVO/126-206 [subseq from] RING-type domain-containing protein OS=Onchocerca volvulus OX=6282 PE=4 SV=1
DDPMVEKENHIRKKLKKIYNLKRADFPTLRDFNNYLERIETIVMNLTYNIDVEETETEINRFKAENSELIERNKRKLDEDQ-------
>tr|A0A061DIE3|A0A061DIE3_THECC/10-80 [subseq from] Cak assembly factor, putative OS=Theobroma cacao OX=3641 GN=TCM_001045 PE=4 SV=1
-----NREMQIRRRINSIFNKREDDFPSLREYNNYLEEVEDMIFNLIEGIDVQAIEEKISKYQVENAEQIMINQAR------------
>tr|A0A182E4R4|A0A182E4R4_ONCOC/125-205 [subseq from] MAT1 domain-containing protein OS=Onchocerca ochengi OX=42157 GN=NOO_LOCUS2987 PE=4 SV=1
DDPMVEKENHIRKKLKKIYNLKRADFPTLRDFNNYLERIETIVMNLTYNIDVEETETEINRFKAENSELIERNKRKLDEDQ-------
>tr|A0A177WXV2|A0A177WXV2_BATDL/56-136 [subseq from] CDK-activating kinase assembly factor MAT1 OS=Batrachochytrium dendrobatidis (strain JEL423) OX=403673 GN=BDEG_27680 PE=4 SV=1
-DLYVEKEIQIRKKVGRYFNKRLEDFAgNLRLYNDYLEEVEEILFNMINDVDVQQTQERIERFRLENKEIIAAN-IAIQRSEE------
>tr|A0A2G5CPM1|A0A2G5CPM1_AQUCA/11-86 [subseq from] MAT1 domain-containing protein OS=Aquilegia coerulea OX=218851 GN=AQUCO_04200181v1 PE=4 SV=1
-----AKEMAIRKRISNIFNKREDDFPSLRDYNDYLEEVEDMTFNLIEGIDVATIEAKIAKYQAENAEQIINAR---ARKAEEL----
>tr|A0A3M7GQU9|A0A3M7GQU9_HORWE/97-177 [subseq from] RNA polymerase II transcription factor B 38 kDa subunit OS=Hortaea werneckii OX=91943 GN=D0864_03044 PE=4 SV=1
EDIRVEREIDIRKRVASVFNRREDEFEDLRTWNDYLNDVEDITFNLINSIDLDATNARFEAYRKANEEGIAENERLAAEEK-------
>tr|A0A3M7IAW7|A0A3M7IAW7_HORWE/97-177 [subseq from] RNA polymerase II transcription factor B 38 kDa subunit OS=Hortaea werneckii OX=91943 GN=D0859_13492 PE=4 SV=1
EDIRVEREIDIRKRVASVFNRREDEFEDLRNWNDYLNDVEDITFNLINSIDLDATNARFEAYRKANEEGIAENERLAAEEK-------
>tr|A0A1Y1V063|A0A1Y1V063_9FUNG/79-152 [subseq from] RNA polymerase II transcription factor B 38 kDa subunit OS=Piromyces finnis OX=1754191 GN=BCR36DRAFT_586548 PE=4 SV=1
---YVEKEVQIRKKVGKLFNKRLEDFGgDLRKYNDYLEVVEEIMFNLANNIDVKETNEKIEKWRIENQALITTNAAK------------
>tr|A0A060SEQ1|A0A060SEQ1_PYCCI/17-93 [subseq from] MAT1 domain-containing protein OS=Pycnoporus cinnabarinus OX=5643 GN=BN946_scf184798.g69 PE=4 SV=1
EDLGVEKEVAVRRRIAKEFNKRREDFPDLRSYNDYLEMVEDIAFNLINDIDVPETEERIAQYRRENAAIIELNQKRE-----------
>tr|B6K4Q6|B6K4Q6_SCHJY/74-154 [subseq from] RNA polymerase II transcription factor B 38 kDa subunit OS=Schizosaccharomyces japonicus (strain yFS275 / FY16936) OX=402676 GN=SJAG_03618 PE=4 SV=2
EDAQIEREIDIRRRMAKIFNKTQQDFASLQAYNDYLEQVENLTFNLIYDIDVEQTEAQVQAYEKQNQESIATNSARALAEA-------
>tr|R9APL2|R9APL2_WALI9/111-191 [subseq from] RNA polymerase II transcription factor B 38 kDa subunit OS=Wallemia ichthyophaga (strain EXF-994 / CBS 113033) OX=1299270 GN=J056_002237 PE=4 SV=1
EDLGVEKEVAVRRRVAKAYNLNAEDFSDLRSYNDYLEEVEDITYNLINNIDISNTEAKIRSHQAKNASSIISNSAREVADA-------
>tr|A0A200QYH2|A0A200QYH2_9MAGN/11-76 [subseq from] Cdk-activating kinase assembly factor MAT1/Tfb3 OS=Macleaya cordata OX=56857 GN=BVC80_9035g19 PE=4 SV=1
-----AKEMAIRKRIANIFNKREEDFPSLREYNDYLEEVEDMTFSLIEGIDVAAIEAKIAKYQEENAEQII-----------------
>tr|A0A6A6GDI2|A0A6A6GDI2_9PEZI/84-160 [subseq from] RNA polymerase II transcription factor B 38 kDa subunit OS=Elsinoe ampelina OX=302913 GN=BDZ85DRAFT_262099 PE=4 SV=1
EDIQVEREVDIRKRIAAVFNRREEEFDTLLDYNNYLNDVEDITYNLINKIDVEETEKKLQAYSAQNKEAIASNAAAE-----------
>tr|A0A3M7FFB8|A0A3M7FFB8_HORWE/125-205 [subseq from] RNA polymerase II transcription factor B 38 kDa subunit OS=Hortaea werneckii OX=91943 GN=D0862_10659 PE=4 SV=1
EDIRVEREIDIRKRVASVFNRREDEFEDLRTWNDYLNDVEDITFNLINSIDLDATNARFEAYRKANEEGIAENERLAAEEK-------
>tr|A0A1Y2FDU8|A0A1Y2FDU8_PROLT/69-135 [subseq from] RNA polymerase II transcription factor B 38 kDa subunit (Fragment) OS=Protomyces lactucae-debilis OX=2754530 GN=BCR37DRAFT_347766 PE=4 SV=1
-DAVIEREVDTRRRLNRIYNKTEEDFDSLRAYNDYLEQVEMITFNLTQGVDVAETEKQVKAYQYANKQ--------------------
>tr|A0A4P1RHD7|A0A4P1RHD7_LUPAN/10-85 [subseq from] MAT1 domain-containing protein OS=Lupinus angustifolius OX=3871 GN=TanjilG_27679 PE=4 SV=1
-----NKEIAIRRRIASIFNKREDDFSSLREYNDYLEEVEDMTFNLIEGIDVAAIEVKIAEYQEENAEQIMINRAR---KAEEL----
>tr|A0A7I8KGE2|A0A7I8KGE2_SPIIN/11-82 [subseq from] Hypothetical protein OS=Spirodela intermedia OX=51605 GN=SI7747_05006143 PE=4 SV=1
-----AKEMAIRRRISNIFNKREDDFPTLREYNDYLEEVEDMTFNLIEGIDVPAIEAKIAKYQVENADQIINSRARR-----------
>tr|A0A016WUT1|A0A016WUT1_9BILA/44-124 [subseq from] MAT1 domain-containing protein OS=Ancylostoma ceylanicum OX=53326 GN=Acey_s0494.g2461 PE=4 SV=1
DDPLIEKETHIRRRLRKIYNLKKDDFPSLREFNDYLERFECLVCNLAFGIDVEDTEAEIAAFKEANAELIEKNKKRLDEDQ-------
>tr|A0A1J3D832|A0A1J3D832_NOCCA/11-86 [subseq from] CDK-activating kinase assembly factor MAT1 OS=Noccaea caerulescens OX=107243 GN=GA_TR7793_c0_g1_i1_g.25233 PE=4 SV=1
-----NKEINVRRRISQIYNKREEDFPSLKDYNDYLEEVECMVFDLVDGINVEAIEEKIKRYSQENAQQIMVNRAR---KAEEL----
>tr|A0A3M7ENB9|A0A3M7ENB9_HORWE/97-177 [subseq from] RNA polymerase II transcription factor B 38 kDa subunit OS=Hortaea werneckii OX=91943 GN=D0863_01000 PE=4 SV=1
EDIRVEREIDIRKRVASVFNRREDEFEDLRNWNDYLNDVEDITFNLVNRIDLDATNARFEAYRKANEEGIAENERLAAEEK-------
>tr|A0A183H3Q6|A0A183H3Q6_9BILA/120-200 [subseq from] RING-type domain-containing protein OS=Onchocerca flexuosa OX=387005 GN=OFLC_LOCUS2116 PE=4 SV=1
DDPMVEKENHIRKKLKKIYNLKRADFPTLRDFNNYLERIETIVMNLTYNIDVEETETEINRFKAENSELIERNKRKLDEDQ-------
>tr|A0A1J3EUN6|A0A1J3EUN6_NOCCA/11-86 [subseq from] CDK-activating kinase assembly factor MAT1 OS=Noccaea caerulescens OX=107243 GN=LC_TR17531_c0_g1_i1_g.59913 PE=4 SV=1
-----NKEINVRRRISQIYNKREEDFPSLKDYNDYLEEVECMVFDLVDGINVEAIEEKIKRYSQENAQQIMVNRAR---KAEEL----
>tr|A0A078GD26|A0A078GD26_BRANA/11-84 [subseq from] BnaA08g12870D protein OS=Brassica napus OX=3708 GN=BnaA08g12870D PE=4 SV=1
-----NKEIHIRRRISEIYNKREEDFPSLKDYNDYLEEVECMVFDLVDGINVEAIEEKIKKYSQENAEQIMINRAR---KAE------
>tr|A0A397YI50|A0A397YI50_BRACM/11-84 [subseq from] MAT1 domain-containing protein OS=Brassica campestris OX=3711 GN=BRARA_H01389 PE=4 SV=1
-----NKEIHIRRRISEIYNKREEDFPSLKDYNDYLEEVECMVFDLVDGINVEAIEEKIKKYSQENAEQIMINRAR---KAE------
>tr|M4D1C2|M4D1C2_BRARP/11-84 [subseq from] MAT1 domain-containing protein OS=Brassica rapa subsp. pekinensis OX=51351 PE=4 SV=1
-----NKEIHIRRRISEIYNKREEDFPSLKDYNDYLEEVECMVFDLVDGINVEAIEEKIKKYSQENAEQIMINRAR---KAE------
>tr|A0A067MMW9|A0A067MMW9_9AGAM/114-197 [subseq from] RNA polymerase II transcription factor B 38 kDa subunit OS=Botryobasidium botryosum FD-172 SS1 OX=930990 GN=BOTBODRAFT_33832 PE=4 SV=1
EDLTVEKEVAVRRRIAKEFNKRREDFADLRSYNDYLEEVEDITFNLINEIDVAETEARIAAFRRENAALIELNIQREERDIQGL----
>tr|A0A078HI50|A0A078HI50_BRANA/11-84 [subseq from] (rape) hypothetical protein OS=Brassica napus OX=3708 GN=BnaC03g67880D PE=4 SV=1
-----NKEIHIRRRISEIYNKREEDFPSLKDYNDYLEEVECMVFDLVDGINVEAIEEKIKKYSQENAEQIMINRAR---KAE------
>tr|A0A3P6C2P9|A0A3P6C2P9_BRACM/11-84 [subseq from] MAT1 domain-containing protein OS=Brassica campestris OX=3711 GN=BRAA08T33867Z PE=4 SV=1
-----NKEIHIRRRISEIYNKREEDFPSLKDYNDYLEEVECMVFDLVDGINVEAIEEKIKKYSQENAEQIMINRAR---KAE------
>tr|A0A4S4KBI0|A0A4S4KBI0_9APHY/5-82 [subseq from] MAT1 domain-containing protein OS=Phlebia centrifuga OX=98765 GN=EW026_g6305 PE=4 SV=1
EDLGVEKEVAVRRRIAKDFNKRPEDFPDLRSYNDYLEEAEDIAFNLIHDIDIPETEARVAQFKKENAAVIELNIQ---REE-------
>tr|D8RA92|D8RA92_SELML/2-71 [subseq from] MAT1 domain-containing protein OS=Selaginella moellendorffii OX=88036 GN=SELMODRAFT_440128 PE=4 SV=1
-----NKEMQVRRRIASIYNKREDNFASLRDYNDYLEDVEDIIFNLVQGIDVAETEAKIKAYNEENYEQILASRA-------------
>tr|A0A835K297|A0A835K297_9ROSI/10-84 [subseq from] Uncharacterized protein OS=Salix dunnii OX=1413687 GN=SADUNF_Sadunf06G0141400 PE=4 SV=1
-----NKEIMVRRRIASIFNKREDDFSSLKEYNDYLEEVEDMIFNLVAGDDVAAFEEKIAEYQKENADLILINQARK---AEE-----
>tr|A0A5B7BR62|A0A5B7BR62_DAVIN/25-93 [subseq from] MAT1 domain-containing protein (Fragment) OS=Davidia involucrata OX=16924 GN=Din_039822 PE=4 SV=1
----FNKEMTIRRRIASIFNKREDDFPSLREYNDYLEEVEDMTCNLIEGIDVPAIETKIAQYQKENAEQIMNA---------------
>tr|A0A6A6MSW3|A0A6A6MSW3_HEVBR/6-76 [subseq from] MAT1 domain-containing protein OS=Hevea brasiliensis OX=3981 GN=GH714_009685 PE=4 SV=1
-----------RKEVgLKRFNKREEDFPSLREYNDYLEEVEDMIFNLVAGVDVPAIEEKIAKYQKENAEQIMINQA---RKAEEL----
>tr|A0A6A6MT41|A0A6A6MT41_HEVBR/6-76 [subseq from] MAT1 domain-containing protein OS=Hevea brasiliensis OX=3981 GN=GH714_009679 PE=4 SV=1
-----------RKEVgLKRFNKREEDFPSLREYNDYLEEVEDMIFNLVAGVDVPAIEEKIAKYQKENAEQIMINQA---RKAEEL----
>tr|A0A1B7N6K9|A0A1B7N6K9_9AGAM/123-213 [subseq from] RNA polymerase II transcription factor B 38 kDa subunit OS=Rhizopogon vinicolor AM-OR11-026 OX=1314800 GN=K503DRAFT_791334 PE=4 SV=1
EDLTVEKEVAVRRRIAKEFNKRREDFPDLHTYNDYLEEVEDITFNLINDIDVPQTEARIAAHRAENAVLIELNLQReeqyahALREQEELE---
>tr|A0A368G3Q6|A0A368G3Q6_ANCCA/62-142 [subseq from] CDK-activating kinase assembly factor MAT1 OS=Ancylostoma caninum OX=29170 GN=ANCCAN_15770 PE=4 SV=1
DDPLIEKETHIRRRLRKIYNLKKDDFPSLREFNDYLERFECLVCNLAFGIDVEDTEAEIAAFKEANAELIEKNKKRLDEDQ-------
>tr|A0A016WUE9|A0A016WUE9_9BILA/62-142 [subseq from] RING-type domain-containing protein OS=Ancylostoma ceylanicum OX=53326 GN=Acey_s0494.g2461 PE=4 SV=1
DDPLIEKETHIRRRLRKIYNLKKDDFPSLREFNDYLERFECLVCNLAFGIDVEDTEAEIAAFKEANAELIEKNKKRLDEDQ-------
>tr|A0A5J5CN70|A0A5J5CN70_9PERO/74-115 [subseq from] MAT1 domain-containing protein OS=Etheostoma spectabile OX=54343 GN=FQN60_008925 PE=4 SV=1
EDPTVDKEVEIRKKVLKIYNKRDFDFPSLREYNDYLEQLEDI----------------------------------------------
>tr|A0A0L0HV92|A0A0L0HV92_SPIPD/70-152 [subseq from] RNA polymerase II transcription factor B 38 kDa subunit OS=Spizellomyces punctatus (strain DAOM BR117) OX=645134 GN=SPPG_00518 PE=4 SV=1
EDLYVEKEVQTRKRIGRVYNKRLEDFKgNLRAYNDYLEDVEEIMFNLINDVDVKETNERIKKYEQENKDLINANLQKQLIEEK------
>tr|A0A183ASI4|A0A183ASI4_9TREM/62-136 [subseq from] Uncharacterized protein OS=Echinostoma caproni OX=27848 GN=ECPE_LOCUS9919 PE=4 SV=1
EDPLVQKEVELRKKILSDFNKREDDFDSLEDLFPRLSN-DVLVFNLMNDIDVDETKKYVEQYKKENKDIIKRNRLR------------
>tr|A0A0C3D8J1|A0A0C3D8J1_9AGAM/123-206 [subseq from] RNA polymerase II transcription factor B 38 kDa subunit OS=Scleroderma citrinum Foug A OX=1036808 GN=SCLCIDRAFT_131342 PE=4 SV=1
EDLTVEKEVAVRRRMAKEFNKRREDFADLRSYNDYLEEVEDVTFNLINEINIPETEARIDAYRKENAALIELNVRRDEQYSQEL----
>tr|C1FJ22|C1FJ22_MICCC/5-81 [subseq from] MAT1 domain-containing protein OS=Micromonas commoda (strain RCC299 / NOUM17 / CCMP2709) OX=296587 GN=MICPUN_63142 PE=4 SV=1
---TLGREVQVRARIKSIYNKRQMDFNELREYNDYLEQVEDIIFNLCEGIDVKATEAKVDAYRKENAGEIARLNKRNEEE--------
>tr|A0A067P0U3|A0A067P0U3_PLEOS/126-201 [subseq from] RNA polymerase II transcription factor B 38 kDa subunit OS=Pleurotus ostreatus PC15 OX=1137138 GN=PLEOSDRAFT_1033376 PE=4 SV=1
EDLGVEKEVAIRRRIAKEFNKRREDFPDLRSFNDYLEEVEDITFNLINEIDLPKTEARILQYRAENAAIIELNIQR------------
>tr|A0A074WXC2|A0A074WXC2_9PEZI/80-160 [subseq from] RNA polymerase II transcription factor B 38 kDa subunit OS=Aureobasidium namibiae CBS 147.97 OX=1043004 GN=M436DRAFT_44442 PE=4 SV=1
EDIHVEREIDIRKRVANIFNRREDDFDSLLDYNNYLNEVEDITFNLIYKIDVDETEKKISVYADHNAKAITTNAALASQES-------
>tr|A0A016WW05|A0A016WW05_9BILA/44-124 [subseq from] MAT1 domain-containing protein OS=Ancylostoma ceylanicum OX=53326 GN=Acey_s0494.g2461 PE=4 SV=1
DDPLIEKETHIRRRLRKIYNLKKDDFPSLREFNDYLERFECLVCNLAFGIDVEDTEAEIAAFKEANAELIEKNKKRLDEDQ-------
>tr|A0A067TNJ1|A0A067TNJ1_GALM3/120-195 [subseq from] RNA polymerase II transcription factor B 38 kDa subunit OS=Galerina marginata (strain CBS 339.88) OX=685588 GN=GALMADRAFT_239344 PE=4 SV=1
EDLSVEKEVAVRRRIAKEFNKRRDDFPDLRSYNDYLEEVEDITFNLINEIDLPQTEARIAAYRAENAALIELNIQR------------
>tr|A0A0R3S314|A0A0R3S314_9BILA/62-143 [subseq from] RING-type domain-containing protein OS=Elaeophora elaphi OX=1147741 PE=4 SV=1
DDPMVEKENHIRKRLKKIYNLKRVDFPTLRDFNNYLERVETIVMNLTYNIDVEETEAEVNRFKMENSELIERNKRKLDEDQV------
>tr|A0A409VAS9|A0A409VAS9_9AGAR/125-199 [subseq from] RNA polymerase II transcription factor B 38 kDa subunit OS=Panaeolus cyanescens OX=181874 GN=CVT24_009388 PE=4 SV=1
EDLSVEKEVAVRRRIAKEFNKRREDFPDLRSYNDYLEEVEDITFNLINDIDIPQTEARIAKFRAENAALIELNIQ-------------
>tr|A0A016WV05|A0A016WV05_9BILA/62-142 [subseq from] RING-type domain-containing protein OS=Ancylostoma ceylanicum OX=53326 GN=Acey_s0494.g2461 PE=4 SV=1
DDPLIEKETHIRRRLRKIYNLKKDDFPSLREFNDYLERFECLVCNLAFGIDVEDTEAEIAAFKEANAELIEKNKKRLDEDQ-------
>tr|A0A2K1QM38|A0A2K1QM38_9PEZI/106-181 [subseq from] RNA polymerase II transcription factor B 38 kDa subunit OS=Sphaceloma murrayae OX=2082308 GN=CAC42_6325 PE=4 SV=1
EDIQVEREVDIRRRVAAIFNRREEEFEDLMDYNNYLNDVEDITYNLINQIDVEETEKKLQAYSASNKESIQSNASL------------
>tr|A0A4Y9Z7P3|A0A4Y9Z7P3_9AGAM/122-196 [subseq from] RNA polymerase II transcription factor B 38 kDa subunit OS=Dentipellis fragilis OX=205917 GN=EVG20_g2473 PE=4 SV=1
EDLSVEKEVSVRRRIAKEFNKRREDFPILRVYNDYLEMVEDITFNLINDIDIPETEARIAAYRKENAALTELNTQ-------------
>tr|A0A4Z1P0G1|A0A4Z1P0G1_9PEZI/109-181 [subseq from] RNA polymerase II transcription factor B 38 kDa subunit OS=Venturia nashicola OX=86259 GN=E6O75_ATG05462 PE=4 SV=1
--LALEREVDIRARIAAVYNREETDFETLRDYNDYLQQVEDATFNLINGIDVEATEREIKVYQSANLDLIEKNLK-------------
>tr|A0A7R8H0Y6|A0A7R8H0Y6_LEPSM/65-129 [subseq from] MNAT1 OS=Lepeophtheirus salmonis OX=72036 GN=LSAA_714 PE=4 SV=1
-DALVDREVDIRRRILRDYNKKRDDFDSLRSYNDYLESIEDIIFNLCNDIDILDTNKRINDY-KENK---------------------
>tr|A0A1J8PM15|A0A1J8PM15_9AGAM/123-213 [subseq from] RNA polymerase II transcription factor B 38 kDa subunit OS=Rhizopogon vesiculosus OX=180088 GN=AZE42_10404 PE=4 SV=1
EDLTVEKEVAVRRRIAKEFNKRREDFPDLHTYNDYLEEVEDITFNLINDIDVPQTEARIAAHRTENAVLIELNLQReeqyahALREQEELE---
>tr|A0A484L5K2|A0A484L5K2_9ASTE/11-87 [subseq from] MAT1 domain-containing protein OS=Cuscuta campestris OX=132261 GN=CCAM_LOCUS13381 PE=4 SV=1
-----AKEMAIRKRIGNIYNKREEDFPSLRDYNDYLEEVENMICELIEGINVPAIEAKIAQYQKENAEQIMISQ---ARKAEELA---
>tr|K5X4S4|K5X4S4_AGABU/122-198 [subseq from] RNA polymerase II transcription factor B 38 kDa subunit OS=Agaricus bisporus var. burnettii (strain JB137-S8 / ATCC MYA-4627 / FGSC 10392) OX=597362 GN=AGABI1DRAFT_118290 PE=4 SV=1
EDLGVEKEVAVRRRIAKEFNKRREDFPDLRFYNDYLEEVEDITFNLINDIDITETEARVARYRLENSALIELNL---QRE--------
>tr|A0A1W0WJN1|A0A1W0WJN1_HYPDU/64-149 [subseq from] CDK-activating kinase assembly factor MAT1 OS=Hypsibius dujardini OX=232323 GN=BV898_10438 PE=4 SV=1
EDAEMDKEVDIRRKVTQELFLREEDFPSLRAYNDYLEEVEGFIFNLVSGTDLEGTRRAMDAMKDTYKKGLQNSRWKKSNDQVFLEE--
>tr|A0A2R6NGP7|A0A2R6NGP7_9APHY/121-197 [subseq from] RNA polymerase II transcription factor B 38 kDa subunit OS=Phlebia centrifuga OX=98765 GN=PHLCEN_2v12998 PE=4 SV=1
EDLGVEKEVAVRRRIAKDFNKRPEDFPDLRSYNDYLEEAEDIAFNLIHDIDIPETEARVAQFKKENAAVIELNIQ---RE--------
>tr|A0A4T0J8C2|A0A4T0J8C2_WALIC/502-581 [subseq from] MAT1 domain-containing protein OS=Wallemia ichthyophaga OX=245174 GN=E3P86_01327 PE=3 SV=1
EDLGVEKEVAVRRRVAKAYNLNAEDFSDLRSYNDYLEEVEDITYNLINNIDISNTEAKIRSHQAKNASSIISNSAREVAD--------
>tr|A0A068VDR4|A0A068VDR4_COFCA/11-77 [subseq from] MAT1 domain-containing protein OS=Coffea canephora OX=49390 GN=GSCOC_T00005839001 PE=4 SV=1
-----AKEMAIRRRIAGIFNKREEDFPSLKEYNDYLEEVEDMVVNLIEGIDVPAIEAKIAQYQRENAEQIMI----------------
>tr|A0A1I7XTW4|A0A1I7XTW4_HETBA/37-117 [subseq from] MAT1 domain-containing protein OS=Heterorhabditis bacteriophora OX=37862 PE=4 SV=1
DDPLIEKETHIRRRLRKIYNLKKEDFLTLREYNDYLERVETLVVNLAYGIDLEETEAEIATFKEANSELIERNKKKLDEDQ-------
>tr|A0A6P6UR03|A0A6P6UR03_COFAR/11-77 [subseq from] CDK-activating kinase assembly factor MAT1 OS=Coffea arabica OX=13443 GN=LOC113713442 PE=4 SV=1
-----AKEMAIRRRIAGIFNKREEDFPSLKEYNDYLEEVEDMVVNLIEGIDVPAIEAKIAQYQRENAEQIMI----------------
>tr|D8QYY2|D8QYY2_SELML/2-71 [subseq from] MAT1 domain-containing protein OS=Selaginella moellendorffii OX=88036 GN=SELMODRAFT_230282 PE=4 SV=1
-----NKEMQVRRRIASIYNKREDNFASLRDYNDYLEDVEDIIFNLVQGIDVAETEAKIKAYNEENYEQILASRA-------------
>tr|A0A2A9NIF7|A0A2A9NIF7_9AGAR/123-198 [subseq from] RNA polymerase II transcription factor B 38 kDa subunit OS=Amanita thiersii Skay4041 OX=703135 GN=AMATHDRAFT_81490 PE=4 SV=1
EDLGVEKEVAIRRRIAKEFNKRREDFTDLRDYNDYLEEVEDITFNLINEVDVPQTEARIAAYRAENAALIELNLQ---R---------
>tr|A0A2G8L787|A0A2G8L787_STIJA/40-128 [subseq from] Putative CDK-activating kinase assembly factor MAT1 OS=Stichopus japonicus OX=307972 GN=BSL78_06950 PE=4 SV=1
ENPTVEREVDIRRRIMKeiiLfldsFNKQEEDFETLDDFNDYLEMVESIngkGFNLSNGIDVEATKKKVESYKRDNKDLIQRNKLRQSK---------
>tr|A0A4Y7TPB3|A0A4Y7TPB3_9AGAR/125-198 [subseq from] RNA polymerase II transcription factor B 38 kDa subunit OS=Coprinellus micaceus OX=71717 GN=FA13DRAFT_1623984 PE=4 SV=1
EDLTVEKEVAVRRRIAKNFNKRREDFPDLRGFNDYLETVEEITFNLINEIDLPETEARIQKYKAENAALTELNV--------------
>tr|A0A5M3N1W0|A0A5M3N1W0_CONPW/123-199 [subseq from] RNA polymerase II transcription factor B 38 kDa subunit OS=Coniophora puteana (strain RWD-64-598) OX=741705 GN=CONPUDRAFT_135146 PE=4 SV=1
EDLTVEKEVAVRRRIAKEFNKRRDDFPDLRAYNDYLQEVEDLTFNLINDIDVPQTEARIAQYRAENAALIELNIQR---E--------
>tr|A0A6A4QHP6|A0A6A4QHP6_LUPAL/10-85 [subseq from] Putative cdk-activating kinase assembly factor MAT1/Tfb3 OS=Lupinus albus OX=3870 GN=Lalb_Chr05g0215351 PE=4 SV=1
-----NKEIAIRRRIGSIFNKREDDFASLREYNDYLEEVEDMTFNLIEGIDVAAIEVKIAEYQEENAEQIMINRAR---KAEEL----
>tr|A0A7I5E6W5|A0A7I5E6W5_HAECO/161-241 [subseq from] RING-type domain-containing protein OS=Haemonchus contortus OX=6289 PE=4 SV=1
DDPLIEKETHIRRRLRKIYNLKKEDFPTLREFNDYLERFECLVCNLACGIDVEETEAEIAAFKEKNAELIERNKKKLDEDQ-------
>tr|G8B9T6|G8B9T6_CANPC/77-153 [subseq from] RNA polymerase II transcription factor B 38 kDa subunit OS=Candida parapsilosis (strain CDC 317 / ATCC MYA-4646) OX=578454 GN=CPAR2_303770 PE=4 SV=1
--LVIEKEIDIRRKVGAIYNKTEEDFPNLKEFNSYLENIEDIVFKLTNGIDVEQTEAELTQYEQEHRiEIIEKNMRQSQ----------
>tr|A0A165JF22|A0A165JF22_XYLHT/80-163 [subseq from] RNA polymerase II transcription factor B 38 kDa subunit OS=Xylona heveae (strain CBS 132557 / TC161) OX=1328760 GN=L228DRAFT_279392 PE=4 SV=1
EDIQVEREVDIRRRVAATFNRREEEFETLLDYNNYLEEVETITFNLLNGIDLSATEKKLANYAAQNAQAISANASRASREAASL----
>tr|A0A1S0U3F9|A0A1S0U3F9_LOALO/62-142 [subseq from] CDK-activating kinase assembly factor MAT1 OS=Loa loa OX=7209 GN=LOAG_04607 PE=4 SV=1
DDPMVEKENYIRKKLRKIYNLKRMDFPTLRDFNNYLERVETIVMNLTYNIDVEETEAEVNRFKVENSELIERNKRKLDEDQ-------
>tr|A0A2H3J7S9|A0A2H3J7S9_WOLCO/120-195 [subseq from] RNA polymerase II transcription factor B 38 kDa subunit OS=Wolfiporia cocos (strain MD-104) OX=742152 GN=WOLCODRAFT_136151 PE=4 SV=1
EDLGVEKEVAIRRRIAKEFNKRREDFPDLRSYNDYLEEVEDITFNLINEINIPETEARIAAYRQENAALIELNIQR------------
>tr|A0A4T0IEY9|A0A4T0IEY9_WALIC/505-584 [subseq from] MAT1 domain-containing protein OS=Wallemia ichthyophaga OX=245174 GN=E3P90_00098 PE=3 SV=1
EDLGVEKEVAVRRRVAKAYNLNAEDFSDLRSYNDYLEEVEDITYNLINNIDISNTEAKIRSHQAKNASSIISNSAREVAD--------
>tr|A0A5N5MCK1|A0A5N5MCK1_9ROSI/10-84 [subseq from] MAT1 domain-containing protein OS=Salix brachista OX=2182728 GN=DKX38_010070 PE=4 SV=1
-----NKEIVVRRRIASIFNKREDDFSSLEEYNDYLEEVEDMIFNLVAGDDVAAFEEKIAEYQKENADLILINQARK---AEE-----
>tr|A0A6N2MT11|A0A6N2MT11_SALVM/10-84 [subseq from] MAT1 domain-containing protein OS=Salix viminalis OX=40686 GN=SVIM_LOCUS408172 PE=4 SV=1
-----NKEIMVRRRIASIFNKREDDFSSLEEYNDYLEEVEDMIFNLVAGDDVAAFEEKIAEYQKENADLILINQARK---AEE-----
>tr|B0D3V7|B0D3V7_LACBS/134-208 [subseq from] RNA polymerase II transcription factor B 38 kDa subunit OS=Laccaria bicolor (strain S238N-H82 / ATCC MYA-4686) OX=486041 GN=LACBIDRAFT_316073 PE=4 SV=1
EDLGVEKEVAVRRRIAKEFNKRREDFPDLRSYNDYLEQVEDITFNLINEINIPQTEARIAAYRAENAALIELNVQ-------------
>tr|A0A1Y2INV9|A0A1Y2INV9_PYCCO/117-193 [subseq from] RNA polymerase II transcription factor B 38 kDa subunit OS=Trametes coccinea BRFM310 OX=1353009 GN=PYCCODRAFT_1412421 PE=4 SV=1
EDLGVEKEVAVRRRIAKEFNKRREDFPDLRSYNDYLEMVEDITFNLINDIDVPETEERIAQYRRENAAIIELNQKRE-----------
>tr|A0A0D1XNV5|A0A0D1XNV5_9PEZI/41-112 [subseq from] RNA polymerase II transcription factor B 38 kDa subunit OS=Verruconis gallopava OX=253628 GN=PV09_04560 PE=4 SV=1
---KLEKEVDIRREMAKTFNRREEDFESLRDYNDYLAEVEDMTFNLVNGIDVEETYRKIEEYRKAHLRAIEQNKE-------------
>tr|A0A0J9X6X5|A0A0J9X6X5_GEOCN/94-178 [subseq from] RNA polymerase II transcription factor B 38 kDa subunit OS=Geotrichum candidum OX=1173061 GN=BN980_GECA03s03640g PE=4 SV=1
EDLAVEREVDVRKRVAKTFNRRQDDFEMLEDYNNYLEEVEGIVFNLVMGVDAEATEAKLQAYEQANRTTILANSMRQKQDDEQQE---
>tr|A0A7S0CTE1|A0A7S0CTE1_MICPS/5-84 [subseq from] Hypothetical protein OS=Micromonas pusilla OX=38833 GN=MSP1401_LOCUS2544 PE=4 SV=1
---TLGREVQVRARIKSIYNKRQSDFSALKEYNDYLEEVEELIFNLCEGVETRATETKIEAYRRDNAADIARRQQRNAEEDRR-----
>tr|Q84K40|Q84K40_ARATH/11-86 [subseq from] Cyclin-dependent kinase-activating kinase assembly factor-related / CDK-activating kinase assembly factor-like protein OS=Arabidopsis thaliana OX=3702 GN=At4g30820 PE=1 SV=1
-----NKEIHVRRRISEIYNRREEEFPSLKDYNDYLEEVECMVFDLIDGINVEAIEQKIKRYSKENAEQIMINRAR---KAEEL----
>tr|Q8LES8|Q8LES8_ARATH/11-86 [subseq from] MAT1 domain-containing protein OS=Arabidopsis thaliana OX=3702 PE=2 SV=1
-----NKEIHVRRRISEIYNRREEEFPSLKDYNDYLEEVECMVFDLIDGINVEAIEQKIKRYSKENAEQIMINRAR---KAEEL----
>tr|S9PWL5|S9PWL5_SCHOY/77-157 [subseq from] RNA polymerase II transcription factor B 38 kDa subunit OS=Schizosaccharomyces octosporus (strain yFS286) OX=483514 GN=SOCG_00151 PE=4 SV=1
EDAQIEREIDIRRRIAKIFNKGQQDFESLQEYNDYLEEVENLTFKLIYQVDVEETETKVQQYEKQNRESIALNSARAAAES-------
>tr|A0A0D2ACQ5|A0A0D2ACQ5_9PEZI/83-154 [subseq from] RNA polymerase II transcription factor B 38 kDa subunit OS=Verruconis gallopava OX=253628 GN=PV09_04560 PE=4 SV=1
---KLEKEVDIRREMAKTFNRREEDFESLRDYNDYLAEVEDMTFNLVNGIDVEETYRKIEEYRKAHLRAIEQNKE-------------
>tr|A0A4P9W2Z6|A0A4P9W2Z6_9FUNG/75-162 [subseq from] RNA polymerase II transcription factor B 38 kDa subunit OS=Blyttiomyces helicus OX=388810 GN=BDK51DRAFT_22409 PE=4 SV=1
EDLYVEKEVQIRKRVGRIYNKRLEDFKrNLRAFNDYLEEVEDITFNLINEIDLQETEDRIAKYREDNKESIEANMNKQLQEDRKLSYA-
>tr|A0A0L6UIH2|A0A0L6UIH2_9BASI/139-218 [subseq from] RNA polymerase II transcription factor B 38 kDa subunit OS=Puccinia sorghi OX=27349 GN=VP01_592g13 PE=4 SV=1
--LAVEKEVVIRKRISKYFNKRPEDFMTLDAYNNYLEEVEDITFNLINGVDVAQTEAKIKHFQMENQELIAQNAVHEARQAE------
>tr|A0A2H3C6Y4|A0A2H3C6Y4_9AGAR/118-191 [subseq from] RNA polymerase II transcription factor B 38 kDa subunit OS=Armillaria solidipes OX=1076256 GN=ARMSODRAFT_946508 PE=4 SV=1
EDLGVEKEVAIRRRIAKEFNKRREDFDDLRSFNDYLEEVEDIAFNLINNIDVPETEKRIAAYKAANAALITLNL--------------
>tr|A0A5C3MC41|A0A5C3MC41_9AGAR/122-195 [subseq from] RNA polymerase II transcription factor B 38 kDa subunit OS=Crucibulum laeve OX=68775 GN=BDQ12DRAFT_644593 PE=4 SV=1
EDLTVEKEVAVRRRIAKEFNKRREDFLDLRSYNDYLEEVEDITFNLINEVNLPETEARIAAYRAENAALIELNI--------------
>tr|A0A512U8F0|A0A512U8F0_9ASCO/72-143 [subseq from] RNA polymerase II transcription factor B 38 kDa subunit OS=Metschnikowia sp. JCM 33374 OX=2562755 GN=JCM33374_g1019 PE=4 SV=1
-DILIEREIDIRKRISKIYNKTEEDFPSLREYNAYLEAVEEITFKLSEGIDSEETEKEVSQYEAEHKIEILEI---------------
>tr|H8X877|H8X877_CANO9/77-151 [subseq from] RNA polymerase II transcription factor B 38 kDa subunit OS=Candida orthopsilosis (strain 90-125) OX=1136231 GN=CORT_0E05930 PE=4 SV=1
--LVIEKEIDIRRKVGAIYNKTEEDFPDLKEYNQYLENIEEIVFKLSNGIDVEQTEAELAQYEQDHRiEIIEKNMRE------------
>tr|I4YGW1|I4YGW1_WALMC/111-193 [subseq from] RNA polymerase II transcription factor B 38 kDa subunit OS=Wallemia mellicola (strain ATCC MYA-4683 / CBS 633.66) OX=671144 GN=WALSEDRAFT_59488 PE=4 SV=1
EDLGVEKEVAVRRRVAKAYNLTSDDFSDLRSYNDYLEEVEDIAYNLINNIDIPNTEAKIRSHQAKHASSIISNSAKEIAEAEA-----
>tr|A0A0B1TGD1|A0A0B1TGD1_OESDE/155-235 [subseq from] CDK-activating kinase assembly factor MAT1 (Fragment) OS=Oesophagostomum dentatum OX=61180 GN=OESDEN_05595 PE=4 SV=1
DDPLIEKETHIRRRLRKIYNLKKDDFPSLREFNDYLERFETIVCNLCFGTDVEETEAEINAFKEANAELIEKNKKRLDEDQ-------
>tr|A0A4U0Y1P3|A0A4U0Y1P3_9PEZI/116-198 [subseq from] RNA polymerase II transcription factor B 38 kDa subunit OS=Friedmanniomyces simplex OX=329884 GN=B0A55_00825 PE=4 SV=1
EDIKVEREVDIRKKVGATFNRREEDFETLLAYNDYLNDVEDITFNLINGIDLEDTNRKFEAYARAHGKEIEENAQMAVQERQS-----
>tr|C7TZN7|C7TZN7_SCHJA/66-132 [subseq from] CDK-activating kinase assembly factor MAT1 (RING finger protein MAT1) (Fragment) OS=Schistosoma japonicum OX=6182 PE=2 SV=1
EDPLVQKEIDIRKKLLSDFNKREDDFDCLEEYDLYLEKIEELVYNLTNDVNVEETRRYIENYKKENK---------------------
>tr|A0A183GWQ8|A0A183GWQ8_HELPZ/62-142 [subseq from] RING-type domain-containing protein OS=Heligmosomoides polygyrus OX=6339 GN=HPBE_LOCUS27127 PE=4 SV=1
DDPLIEKETHIRRRLRKIYNLKKDDFPSLKEFNDYLERFEYIVCNLACGIDVEETEAEVAAFKERNAELIERNKKRLDEDQ-------
>tr|A0A1U7LQS4|A0A1U7LQS4_NEOID/36-120 [subseq from] RNA polymerase II transcription factor B subunit 3 OS=Neolecta irregularis (strain DAH-3) OX=1198029 GN=NEOLI_000113 PE=4 SV=1
EDTGVEREVDVRKRMARIFNKAQDDFDDLRDYNDYLEQVEELTFNLVYRVDVEQTEARVAKYEAENKISIQYNTERSQYEASELQ---
>tr|A0A5C3DVQ3|A0A5C3DVQ3_9BASI/116-187 [subseq from] RNA polymerase II transcription factor B 38 kDa subunit OS=Ustilago trichophora OX=86804 GN=UTRI_00758 PE=4 SV=1
-DLGVEREVAVRRTVAKLFNRREEDFVDLKAYNDYLEEVEEITFNLIHEIDLPRTNAKLEQYQAAHRSAIASS---------------
>tr|D7MBL8|D7MBL8_ARALL/11-86 [subseq from] MAT1 domain-containing protein OS=Arabidopsis lyrata subsp. lyrata OX=81972 GN=ARALYDRAFT_491672 PE=4 SV=1
-----NKEIHVRRRISEIYNRREEDFPSLKDYNDYLEEVECMVFDLIDGINAEAIEEKIKRYSQENAEQIMINRAR---KVEEL----
>tr|F9XA01|F9XA01_ZYMTI/64-143 [subseq from] RNA polymerase II transcription factor B 38 kDa subunit (Fragment) OS=Zymoseptoria tritici (strain CBS 115943 / IPO323) OX=336722 GN=MYCGRDRAFT_25437 PE=4 SV=1
EDIAVEREVDIRKNVAAVFNRREEEFESLRDYNDYLNEVEDITFNLINEIDVQKTNERFDAYKKAHEQEIAENASLAQRE--------
>tr|R7QLI7|R7QLI7_CHOCR/14-92 [subseq from] MAT1 domain-containing protein OS=Chondrus crispus OX=2769 GN=CHC_T00006438001 PE=4 SV=1
----LSKDAQTRRRYLRWFNKRRDDFSTDREYDDYLEMVEDIIFNLVNNVDVEETKARVEKYRKENQGSIGQNHAKKGEE-DRL----
>tr|A0A074YQB3|A0A074YQB3_AURSE/81-160 [subseq from] RNA polymerase II transcription factor B 38 kDa subunit OS=Aureobasidium subglaciale (strain EXF-2481) OX=1043005 GN=AUEXF2481DRAFT_36869 PE=4 SV=1
EDIHVEREIDIRKRVANIFNRREDDFDSLLDYNNYLNEVEDITFNLIYKVDVEETEKKISVYADQNAKAINTNAALASQE--------
>tr|A0A284R770|A0A284R770_ARMOS/118-191 [subseq from] RNA polymerase II transcription factor B 38 kDa subunit OS=Armillaria ostoyae OX=47428 GN=ARMOST_07901 PE=4 SV=1
EDLGVEKEVAIRRRIAKEFNKRREDFDDLRSFNDYLEEVEDIAFNLINNIDVPETEKRIAAYKAANAALITLNL--------------
>tr|A0A0N4TLH3|A0A0N4TLH3_BRUPA/120-200 [subseq from] Importin N-terminal domain-containing protein OS=Brugia pahangi OX=6280 GN=BPAG_LOCUS9197 PE=4 SV=1
DDPVVEKENHIRKKLGKIYNLKRMDFPTLRDFNNYLERIETIVMNLTYNIDVEETEAEVNRFKSENSELIERNKRKLDEDQ-------
>tr|A0A2H3E9P3|A0A2H3E9P3_ARMGA/118-191 [subseq from] RNA polymerase II transcription factor B 38 kDa subunit OS=Armillaria gallica OX=47427 GN=ARMGADRAFT_1076547 PE=4 SV=1
EDLGVEKEVAIRRRIAKEFNKRREDFDDLRSFNDYLEEVEDIAFNLINNIDVPETEKRIAAYKAANAALITLNL--------------
>tr|A0A0K9P4R7|A0A0K9P4R7_ZOSMR/8-85 [subseq from] CDK-activating kinase assembly factor MAT1 OS=Zostera marina OX=29655 GN=ZOSMA_41G00030 PE=4 SV=1
--NSFAKEMAIRKRIGSIFNKREDDFPSLRNYNDYLEEVEDMVFNLIEGINVPSIEASIAKYQQENAEQIIVA---QARKAEE-----
>tr|A0A6I9QD59|A0A6I9QD59_ELAGV/12-85 [subseq from] uncharacterized protein LOC105033574 OS=Elaeis guineensis var. tenera OX=51953 GN=LOC105033574 PE=4 SV=1
------KEMAIRRRIANVFNKREEDFPSLREYNDYLEEVEDMTSNLVEGIDVAAIEAKIAKYQEENAEQIINARA---RKAEE-----
>tr|A0A484NMN7|A0A484NMN7_9ASTE/11-87 [subseq from] MAT1 domain-containing protein OS=Cuscuta campestris OX=132261 GN=CCAM_LOCUS44028 PE=4 SV=1
-----TKEMAIRKRIGNIYNKREEDFPSLRDYNDYLEEVENMICELIEGINVPAIEAKIAQYQKENAEQIMISQ---ARKAEELA---
>tr|A0A0F4GVS6|A0A0F4GVS6_9PEZI/84-163 [subseq from] RNA polymerase II transcription factor B 38 kDa subunit OS=Zymoseptoria brevis OX=1047168 GN=TI39_contig302g00032 PE=4 SV=1
EDIAVEREVDIRKNVAAVFNRREEEFESLRDYNDYLNEVEDITFNLINEIDVQKTNERFDAYKKAHEQEIAENASLAQRE--------
>tr|A0A1X7RRT8|A0A1X7RRT8_ZYMTR/85-164 [subseq from] RNA polymerase II transcription factor B 38 kDa subunit OS=Zymoseptoria tritici ST99CH_3D7 OX=1276538 GN=ZT3D7_G5305 PE=4 SV=1
EDIAVEREVDIRKNVAAVFNRREEEFESLRDYNDYLNEVEDITFNLINEIDVQKTNERFDAYKKAHEQEIAENASLAQRE--------
>tr|A0A1Y6LH83|A0A1Y6LH83_ZYMTR/85-164 [subseq from] RNA polymerase II transcription factor B 38 kDa subunit OS=Zymoseptoria tritici ST99CH_1A5 OX=1276529 GN=ZT1A5_G5267 PE=4 SV=1
EDIAVEREVDIRKNVAAVFNRREEEFESLRDYNDYLNEVEDITFNLINEIDVQKTNERFDAYKKAHEQEIAENASLAQRE--------
>tr|A0A2H1GC57|A0A2H1GC57_ZYMTR/84-163 [subseq from] RNA polymerase II transcription factor B 38 kDa subunit OS=Zymoseptoria tritici ST99CH_1E4 OX=1276532 GN=ZT1E4_G5351 PE=4 SV=1
EDIAVEREVDIRKNVAAVFNRREEEFESLRDYNDYLNEVEDITFNLINEIDVQKTNERFDAYKKAHEQEIAENASLAQRE--------
>tr|A0A0C4EYF0|A0A0C4EYF0_PUCT1/101-180 [subseq from] RNA polymerase II transcription factor B 38 kDa subunit OS=Puccinia triticina (isolate 1-1 / race 1 (BBBD)) OX=630390 GN=PTTG_05850 PE=4 SV=1
--LAVEKEVVIRKRISKYFNKRQEDFMTLDAYNNYLEEVEDITFNLINGVDVAETEAKIKQFQIENQELIAQNAVHEARQAE------
>tr|A0A1K0GVN0|A0A1K0GVN0_9BASI/113-184 [subseq from] RNA polymerase II transcription factor B 38 kDa subunit OS=Ustilago bromivora OX=307758 GN=UBRO_01030 PE=4 SV=1
-DLGVEREVAVRRQVAKLFNRREDDFVDLKAYNDYLEEVEEITFNLIHEIDLPRTNAKLEQYQAAHRSAIASS---------------
>tr|I2FW62|I2FW62_USTH4/113-184 [subseq from] RNA polymerase II transcription factor B 38 kDa subunit OS=Ustilago hordei (strain Uh4875-4) OX=1128400 GN=UHOR_01030 PE=4 SV=1
-DLGVEREVAVRRQVAKLFNRREDDFVDLKAYNDYLEEVEEITFNLIHEIDLPRTNAKLEQYQAAHRSAIASS---------------
>tr|M2QN77|M2QN77_CERS8/119-196 [subseq from] RNA polymerase II transcription factor B 38 kDa subunit OS=Ceriporiopsis subvermispora (strain B) OX=914234 GN=CERSUDRAFT_113642 PE=4 SV=1
EDLGVEKEVAVRRRIAKEFNKRREDFPDMRSYNDYLEEVEDITFNLINDIDVAETEARIMQYRQENAALIELNIQREE----------
>tr|N1Q6M5|N1Q6M5_PSEFD/94-168 [subseq from] RNA polymerase II transcription factor B 38 kDa subunit OS=Pseudocercospora fijiensis (strain CIRAD86) OX=383855 GN=MYCFIDRAFT_127703 PE=4 SV=1
EDIQVEREVDIRRKVASVFNRREDEFETIRDYNDYLNDVEDITFNLINKIDLEETERRFEQYEKAHQAEIAENAS-------------
>tr|A0A835UH23|A0A835UH23_VANPL/11-76 [subseq from] Uncharacterized protein OS=Vanilla planifolia OX=51239 GN=HPP92_021390 PE=4 SV=1
-----AKEMAIRKRIASIFNKREEDFPSLKDFNDYLEEVEDMTFNLIDGIDVALIEAKIAKYQEENAEQII-----------------
>tr|A0A484L3J9|A0A484L3J9_9ASTE/11-87 [subseq from] MAT1 domain-containing protein OS=Cuscuta campestris OX=132261 GN=CCAM_LOCUS12570 PE=4 SV=1
-----AKEMAIRKRIGNIYNKREEDFPSLRDYNDYLEEVENMICELIEGINVPAIEAKIAQYQKENAEQIMISQ---ARKAEELA---
>tr|A0A4D8YJT6|A0A4D8YJT6_SALSN/10-80 [subseq from] CDK-activating kinase assembly factor MAT1 OS=Salvia splendens OX=180675 GN=MNAT1 PE=4 SV=1
-----AKEMSIRKRIAGIYNKREEDFSSLREYNDYLEEVEDMIINLVEGINVPAIEARISEYQRENAEQIMNAQAR------------
>tr|A0A4V4LTN8|A0A4V4LTN8_9BASI/111-192 [subseq from] RNA polymerase II transcription factor B 38 kDa subunit OS=Wallemia hederae OX=1540922 GN=E3P99_01243 PE=4 SV=1
EDLGVEKEVAVRRRVAKAYNLTADDFSDLRSYNDYLEEVEDITYNLINNIDLAQTEAKIRAHQAKNASSIISNSAKEVADAE------
>tr|A0A7J6WK79|A0A7J6WK79_THATH/11-79 [subseq from] Cdk-activating kinase assembly factor mat1 OS=Thalictrum thalictroides OX=46969 GN=FRX31_013056 PE=4 SV=1
-----AKEMAIRKRISNIFNKREDDFPSLRDYNDYLEEVEDMTFNLIEGIEVAAIDAKISKYQEENAEQIINAR--------------
>tr|A0A550CD31|A0A550CD31_9AGAR/119-195 [subseq from] RNA polymerase II transcription factor B 38 kDa subunit OS=Auriculariopsis ampla OX=97359 GN=BD626DRAFT_584002 PE=4 SV=1
EDLGVEKEVAVRRRIAREFNKRREDFIDLRAYNDYLEEVEDIAFNLINDIDRETTEARIKVYHAENQALIELNEQRE-----------
>tr|A0A6I9UAG1|A0A6I9UAG1_SESIN/11-80 [subseq from] CDK-activating kinase assembly factor MAT1 isoform X2 OS=Sesamum indicum OX=4182 GN=LOC105175740 PE=4 SV=1
-----AKEMAIRKRIAGIYNKREEDFPSLREYNDYLEEVEDMI-NLIEGIDVPAIEARIAQYQRENAEQIMNAQAR------------
>tr|S8DGJ6|S8DGJ6_9LAMI/11-82 [subseq from] MAT1 domain-containing protein OS=Genlisea aurea OX=192259 GN=M569_12902 PE=4 SV=1
-----AKEMAIRKRIASIYNKTEEDFCSVREYNDYLEEVEDMIVNLAEGINVANIEARISEYQKENAEQIVNSQARK-----------
>tr|A0A074VM90|A0A074VM90_9PEZI/81-161 [subseq from] RNA polymerase II transcription factor B 38 kDa subunit OS=Aureobasidium melanogenum CBS 110374 OX=1043003 GN=M437DRAFT_77653 PE=4 SV=1
EDIHVEREIDIRKRIANIFNRREDDFDSLLDYNNYLNEVEDITFNLIYKIDVEETEKKISVYADQNAKAITTNAALASQES-------
>tr|A0A109FF94|A0A109FF94_9BASI/72-155 [subseq from] RNA polymerase II transcription factor B 38 kDa subunit (Fragment) OS=Rhodotorula sp. JG-1b OX=1305733 GN=RHOSPDRAFT_9074 PE=4 SV=1
---DVQKEIAIRKRTAKVFNKQPDDFATLEQYNDYLEEYEAITFSLINSIgnDLAETERKIRAYEAENRNSIDENEQRLAREKELVE---
>tr|A0A6A6Y1Z3|A0A6A6Y1Z3_9PEZI/84-163 [subseq from] RNA polymerase II transcription factor B 38 kDa subunit OS=Mytilinidion resinicola OX=574789 GN=BDZ99DRAFT_468776 PE=4 SV=1
EDIKVEREVDIRREVASVFNREEDDFETLQNYNDYLEQVENVTWNLINDIDVEDTRRKMDAYKEENRRQITRNQSNAAQE--------
>tr|A0A0R3PMF9|A0A0R3PMF9_ANGCS/62-142 [subseq from] RING-type domain-containing protein OS=Angiostrongylus costaricensis OX=334426 GN=ACOC_LOCUS6074 PE=4 SV=2
DDPLIEKEAHIRRRLRKIYNLKKDDFPSLREFNDYLERFETIVCNLACGVDVEETEAEIAEFKEANQELIERNKKRLDEDQ-------
>tr|A0A1Q3CBU9|A0A1Q3CBU9_CEPFO/10-85 [subseq from] MAT1 domain-containing protein OS=Cephalotus follicularis OX=3775 GN=CFOL_v3_21177 PE=4 SV=1
-----SKEINIRRRISSIFNKREDDFQSLREYNDYLEEVEDMTFNLVEGINVQAIEEKIKKYQEENSEQIIINRA---RKAEEL----
>tr|A0A4T0PX12|A0A4T0PX12_9BASI/492-574 [subseq from] RNA polymerase II transcription factor B 38 kDa subunit OS=Wallemia mellicola OX=1708541 GN=E3Q10_01397 PE=3 SV=1
EDLGVEKEVAVRRRVAKAYNLTSDDFSDLRSYNDYLEEVEDIAYNLINNIDIPNTEAKIRSHQAKHASSIISNSAKEIAEAEA-----
>tr|A0A5C3FEH6|A0A5C3FEH6_PSEA2/117-196 [subseq from] RNA polymerase II transcription factor B 38 kDa subunit OS=Pseudozyma antarctica OX=84753 GN=PSANT_00199 PE=4 SV=1
-DLGVEREVAVRRTVAKLFNRREDDFIDLKAYNDYLEEVEEITFNLIHEIDLPRTNAKLEQYQAAHRSAIA-NSANLSQQES------
>tr|E3KTP4|E3KTP4_PUCGT/138-217 [subseq from] RNA polymerase II transcription factor B 38 kDa subunit OS=Puccinia graminis f. sp. tritici (strain CRL 75-36-700-3 / race SCCL) OX=418459 GN=PGTG_13531 PE=4 SV=1
--LAVEKEVVIRKRIAKYFNKRREDFMTLDAYNNYLEEVEDITFNLINGVDVAETEAKIKRFQIENQELIAQNAVHEARQAE------
>tr|A0A4Y9YPU7|A0A4Y9YPU7_9APHY/25-106 [subseq from] MAT1 domain-containing protein OS=Fomitopsis rosea OX=34475 GN=EVJ58_g2774 PE=4 SV=1
EDLGVEKEVAVRRRMAKEFNKRREDFPDLHSYNDYLEEVEDIAFNLINDIDIPETEARITAYRQENAALTELNVQREEQYQK------
>tr|M5E8R7|M5E8R7_MALS4/35-117 [subseq from] MAT1 domain-containing protein OS=Malassezia sympodialis (strain ATCC 42132) OX=1230383 GN=MSY001_1714 PE=4 SV=1
EDLSVEEEVNVRKRVAKLFTRKAEDFPSLRAYNDYLEEFEELTFNLVHKIDMEHTQARLAQYEALHRSAIAQQQQ--QHEQDSLR---
>tr|A0A2S4VHJ2|A0A2S4VHJ2_9BASI/152-231 [subseq from] RNA polymerase II transcription factor B 38 kDa subunit OS=Puccinia striiformis OX=27350 GN=PSTT_07092 PE=4 SV=1
--LAVEKEVVIRKRISKYFNKRPEDFATLDAYNNYLEEVEDITFNLINGVDVAETEAKIKQFQNENQELIAQNAVHEARQVE------
>tr|A0A2G8RQR7|A0A2G8RQR7_9APHY/119-197 [subseq from] RNA polymerase II transcription factor B 38 kDa subunit OS=Ganoderma sinense ZZ0214-1 OX=1077348 GN=GSI_13605 PE=4 SV=1
EDLTVEKEVAVRRRIAKEFNKRREDFADLRSYNDYLEWVEEITFNLINDIDVAETEARIQQYRVENAALIELNIKREEE---------
>tr|A0A2S4V8W0|A0A2S4V8W0_9BASI/135-214 [subseq from] RNA polymerase II transcription factor B 38 kDa subunit OS=Puccinia striiformis OX=27350 GN=PSHT_10542 PE=4 SV=1
--LAVEKEVVIRKRISKYFNKRPEDFATLDAYNNYLEEVEDITFNLINGVDVAETEAKIKQFQNENQELIAQNAVHEARQVE------
>tr|A0A1R3GDL1|A0A1R3GDL1_COCAP/619-683 [subseq from] Cdk-activating kinase assembly factor MAT1, centre OS=Corchorus capsularis OX=210143 GN=CCACVL1_26721 PE=4 SV=1
-------------GVLQRFNKREEDFPSLREYNDYLEEVEDMVFNLVEGIDVQAIEERISKYQKENAEQIMINQAKKA----------
>tr|A0A0L6WIY9|A0A0L6WIY9_9AGAR/122-196 [subseq from] RNA polymerase II transcription factor B 38 kDa subunit OS=Termitomyces sp. J132 OX=1306850 GN=J132_03538 PE=4 SV=1
EDLSVEKEVAIRRRIAKEFNKRREDFSDLGTYNDYLEEVEDITFNLINDVDIAKTEARIQAYREENAALIELNIQ-------------
>tr|A0A4T0LYE9|A0A4T0LYE9_9BASI/526-608 [subseq from] RNA polymerase II transcription factor B 38 kDa subunit OS=Wallemia mellicola OX=1708541 GN=E3Q09_00042 PE=3 SV=1
EDLGVEKEVAVRRRVAKAYNLTSDDFSDLRSYNDYLEEVEDIAYNLINNIDIPNTEAKIRSHQAKHASSIISNSAKEIAEAEA-----
>tr|A0A5K1K144|A0A5K1K144_9APHY/121-199 [subseq from] RNA polymerase II transcription factor B 38 kDa subunit OS=Ganoderma boninense OX=34458 GN=I1RBM2 PE=4 SV=1
EDLTVEKEVAVRRRIAKEFNKRREDFADLRSYNDYLEWVEEITFNLINDIDVAETEARIQQYRVENAALIELNIKREEE---------
>tr|A0A4T0Q9Y3|A0A4T0Q9Y3_9BASI/526-608 [subseq from] RNA polymerase II transcription factor B 38 kDa subunit OS=Wallemia mellicola OX=1708541 GN=E3Q13_00065 PE=3 SV=1
EDLGVEKEVAVRRRVAKAYNLTSDDFSDLRSYNDYLEEVEDIAYNLINNIDIPNTEAKIRSHQAKHASSIISNSAKEIAEAEA-----
>tr|A0A4V4MMH0|A0A4V4MMH0_9BASI/526-608 [subseq from] RNA polymerase II transcription factor B 38 kDa subunit OS=Wallemia mellicola OX=1708541 GN=E3Q01_00715 PE=3 SV=1
EDLGVEKEVAVRRRVAKAYNLTSDDFSDLRSYNDYLEEVEDIAYNLINNIDIPNTEAKIRSHQAKHASSIISNSAKEIAEAEA-----
>tr|A0A3M7H565|A0A3M7H565_HORWE/97-177 [subseq from] RNA polymerase II transcription factor B 38 kDa subunit OS=Hortaea werneckii OX=91943 GN=D0860_04859 PE=4 SV=1
EDIRVEREIDIRKRVASVFNRREDEFEDLRNWNDYLNDVEDITFNLINSIDLEATNVRFEAYRKANEEGIAENERLAAEEK-------
>tr|A0A1I7VWW0|A0A1I7VWW0_LOALO/62-142 [subseq from] Transportin-SR OS=Loa loa OX=7209 GN=LOAG_04608 PE=4 SV=1
DDPMVEKENYIRKKLRKIYNLKRMDFPTLRDFNNYLERVETIVMNLTYNIDVEETEAEVNRFKVENSELIERNKRKLDEDQ-------
>tr|A0A5B1R0Q2|A0A5B1R0Q2_9AGAM/122-197 [subseq from] RNA polymerase II transcription factor B 38 kDa subunit OS=Dentipellis sp. KUC8613 OX=1883078 GN=DENSPDRAFT_841505 PE=4 SV=1
EDLSVEKEVSVRRRIAKEFNKRREDFADLRAYNDYLEMVEDITFNLINDIDIPETEARIAAYRKENAALTELNSQR------------
>tr|A0A5C3DPY4|A0A5C3DPY4_9BASI/116-187 [subseq from] RNA polymerase II transcription factor B 38 kDa subunit OS=Ustilago trichophora OX=86804 GN=UTRI_00758_B PE=4 SV=1
-DLGVEREVAVRRTVAKLFNRREEDFVDLEAYNDYLEEVEEITFNLIHEIDLPRTNAKLEQYQAAHRSAIASS---------------
>tr|A0A835Q4X3|A0A835Q4X3_VANPL/11-76 [subseq from] Uncharacterized protein OS=Vanilla planifolia OX=51239 GN=HPP92_021094 PE=4 SV=1
-----GKEMAIRKRIASIFNKREEDFPSLKDFNDYLEEVEDMTFNLIDGIDVALIEAKIAKYQEENAEQII-----------------
>tr|A0A6A6QRW4|A0A6A6QRW4_9PEZI/63-141 [subseq from] RNA polymerase II transcription factor B 38 kDa subunit OS=Lophium mytilinum OX=390894 GN=BU16DRAFT_540128 PE=4 SV=1
EDIKVEREVDLRREVASVFNREEDDFETLQDYNDYLEQVENVTWNLINDIDVEDTRRKMDAYKEENRRQITRNHSNAAQ---------
>tr|A0A6G1L346|A0A6G1L346_9PEZI/91-169 [subseq from] RNA polymerase II transcription factor B 38 kDa subunit OS=Teratosphaeria nubilosa OX=161662 GN=EJ03DRAFT_353198 PE=4 SV=1
EDIRVEREVDIRKRVAAVFNKREEEFEELRDYNDYLNEVEDITFNLVNGIDLAETNRRFEEYERAHAAEIKENERLAKQ---------
>tr|L8WUN9|L8WUN9_THACA/9-93 [subseq from] Transcription/repair factor TFIIH subunit Tfb3 OS=Thanatephorus cucumeris (strain AG1-IA) OX=983506 GN=AG1IA_05897 PE=4 SV=1
EDLGVEKEVAIRRRIAKHFNKRLEDFDSLQEYNDYLEEVETIAFNLVNDIDVAAMEAKIAEHRAANAAIIEMNEQREAREAANLR---
>tr|R9PDW2|R9PDW2_PSEHS/76-147 [subseq from] RNA polymerase II transcription factor B 38 kDa subunit OS=Pseudozyma hubeiensis (strain SY62) OX=1305764 GN=PHSY_007023 PE=4 SV=1
-DLGVEREVAVRRTVAKLFNRRQEDFVDLKAYNDYLEEVEEITFNLIHEIDLPRTNAKLEQYQAAHRSAIASS---------------
>tr|A0A1M8AB49|A0A1M8AB49_MALS4/107-189 [subseq from] RNA polymerase II transcription factor B 38 kDa subunit OS=Malassezia sympodialis (strain ATCC 42132) OX=1230383 GN=MSYG_4022 PE=4 SV=1
EDLSVEEEVNVRKRVAKLFTRKAEDFPSLRAYNDYLEEFEELTFNLVHKIDMEHTQARLAQYEALHRSAIAQQQQ--QHEQDSLR---
>tr|A0A1M2VMC5|A0A1M2VMC5_TRAPU/119-194 [subseq from] RNA polymerase II transcription factor B 38 kDa subunit OS=Trametes pubescens OX=154538 GN=TRAPUB_418 PE=4 SV=1
EDLGVEKEVAVRRRIAKEFNKRREDFPDLRSYNDYLEMVEDITFNLINDIDVPETEERIRQYRRDNAALIELNAKR------------
>tr|A0A1A5ZUQ7|A0A1A5ZUQ7_9TREE/123-202 [subseq from] RNA polymerase II transcription factor B 38 kDa subunit OS=Kwoniella dejecticola CBS 10117 OX=1296121 GN=I303_08309 PE=4 SV=1
EDLKVEKEVAVRRRMAQVFNKRRDDFGSDKEYDNYLEEVEDLTFNLLNDIDIDKTEKRIQEFQKSNASLIATNQEKAALE--------
>tr|A0A6A5K2Z6|A0A6A5K2Z6_9PLEO/83-148 [subseq from] RNA polymerase II transcription factor B 38 kDa subunit OS=Decorospora gaudefroyi OX=184978 GN=BDW02DRAFT_574411 PE=4 SV=1
EDLQVEREVDIRKRVMKVMNKKEDDFETLRDYNDYLEQVEEITWNLILNIDKDATERKLDRFEAVQ----------------------
>tr|A0A1D1ZFA1|A0A1D1ZFA1_9ARAE/12-82 [subseq from] CDK-activating kinase assembly factor MAT1 OS=Anthurium amnicola OX=1678845 GN=Mnat1_0 PE=4 SV=1
------KEMAIRRRVANIFNKWEDDFPSLKEYNDYLEEVEDMTFNLIEGIDVPAIEAKIAKYQEENAEQIINSRARR-----------
>tr|A0A2N5SW73|A0A2N5SW73_9BASI/143-222 [subseq from] RNA polymerase II transcription factor B 38 kDa subunit OS=Puccinia coronata f. sp. avenae OX=200324 GN=PCANC_14823 PE=4 SV=1
--LAVEKEVVIRKRISKYFNKRREDFMTLDAYNNYLEEVEDITFNLINGVDVAETEAKIKRFQIENQELIAQNAVHEARQAE------
>tr|A0A401S345|A0A401S345_CHIPU/64-141 [subseq from] RING-type domain-containing protein OS=Chiloscyllium punctatum OX=137246 GN=chiPu_0003213 PE=4 SV=1
EDPTVDKEVEIRKKVLKIYNKREDDFCTLKEYNDFLEEVEDIGSYETMSREQEDLEEALEFERQES---DQKRMLLLKEEQ-------
>tr|V5GKX2|V5GKX2_KALBG/114-185 [subseq from] RNA polymerase II transcription factor B 38 kDa subunit OS=Kalmanozyma brasiliensis (strain GHG001) OX=1365824 GN=PSEUBRA_SCAF3g04109 PE=4 SV=1
-DLGVEREVAVRRTVAKLFNRREDDFVDLKAYNDYLEEVEEITFNLIHEIDLPRTNAKLEQYQAAHRSAIASS---------------
>tr|A0A2R6S1N3|A0A2R6S1N3_ACTCC/2-68 [subseq from] CDK-activating kinase assembly factor like OS=Actinidia chinensis var. chinensis OX=1590841 GN=CEY00_Acc00723 PE=4 SV=1
---------AIRKRISSIFNKREDDFPSLREYNDYLEEVEDMTVNLIEGIDVPAIEAKIAQYQKENAEQIMNAQAR------------
>tr|W3VQR0|W3VQR0_PSEA5/117-193 [subseq from] RNA polymerase II transcription factor B 38 kDa subunit OS=Pseudozyma aphidis (strain ATCC 32657 / CBS 517.83 / DSM 70725 / JCM 10318 / NBRC 10182 / NRRL Y-7954 / St-0401) OX=1391700 GN=PaG_02229 PE=4 SV=1
-DLGVEREVAVRRTVAKLFNRREDDFLDLKAYNDYLEEVEEITFNLIHEIDLPRTNAKLEQYQAAHRSAIASS-ANLSQ---------
>tr|A0A6V7Q0M6|A0A6V7Q0M6_ANACO/12-85 [subseq from] MAT1 domain-containing protein OS=Ananas comosus var. bracteatus OX=296719 GN=CB5_LOCUS19676 PE=4 SV=1
------KEMVIRRRIANIFNKREEDFPSLKEYNDYLEEVEDMTSNLVEGIDVAAIEAKIAKYQEENAEQIINSRA---RKAEE-----
>tr|A0A6A6NQ04|A0A6A6NQ04_9PEZI/66-143 [subseq from] RNA polymerase II transcription factor B 38 kDa subunit (Fragment) OS=Lineolata rhizophorae OX=578093 GN=BDY21DRAFT_261758 PE=4 SV=1
--IQIEREVDIRRRINDIFNRREDEFDTLLDYNNYLNEVEDLTFNLINNIDVEATERRIAGYKAENKAAIARNKVLASDD--------
>tr|A0A1V2L642|A0A1V2L642_CYBFA/38-121 [subseq from] RNA polymerase II transcription factor B 38 kDa subunit OS=Cyberlindnera fabianii OX=36022 GN=BON22_2951 PE=4 SV=1
-DIGVEREVDVRKRVSEVFNKAADDFDDLDSFNKYLEDVEEIVFNLVNSVDIEDTERKLKAYEESNKANIEENKRQRQLEQEDFK---
>tr|A0A2N5VUA1|A0A2N5VUA1_9BASI/143-222 [subseq from] RNA polymerase II transcription factor B 38 kDa subunit OS=Puccinia coronata f. sp. avenae OX=200324 GN=PCANC_06711 PE=4 SV=1
--LAVEKEVVIRKRISKYFNKRREDFMTLDAYNNYLEEVEDITFNLINGVDVAETEAKIKRFQIENQELIAQNAVHEARQAE------
>tr|A0A061B041|A0A061B041_CYBFA/74-157 [subseq from] RNA polymerase II transcription factor B 38 kDa subunit OS=Cyberlindnera fabianii OX=36022 GN=CYFA0S_11e03290g PE=4 SV=1
-DIGVEREVDVRKRVSEVFNKAADDFDDLDSFNKYLEDVEEIVFNLVNSVDIEDTERKLKAYEESNKANIEENKRQRQLEQEDFK---
>tr|A0A7C9EP44|A0A7C9EP44_OPUST/11-86 [subseq from] MAT1 domain-containing protein (Fragment) OS=Opuntia streptacantha OX=393608 PE=4 SV=1
-----AKEMAIRKRIASLFNKREDDFPSLKEYNDYLEEVEEMTCNLIEGIDVAAIEAKIAKYEQENAEQITNARA---RKAEEL----
>tr|A0A4S9Y8G1|A0A4S9Y8G1_AURPU/106-185 [subseq from] RNA polymerase II transcription factor B 38 kDa subunit OS=Aureobasidium pullulans OX=5580 GN=D6C84_00466 PE=4 SV=1
EDIHVEREIDIRKRVANIFNRREDDFDTLLDYNNYLNEVEDITFNLIYKVDVEETEKKISVYADQNAKAITTNAALASQE--------
>tr|A0A150US45|A0A150US45_9PEZI/45-126 [subseq from] RNA polymerase II transcription factor B 38 kDa subunit OS=Acidomyces richmondensis BFW OX=766039 GN=M433DRAFT_97619 PE=4 SV=1
EDLHVEREIDIRQKVAAVFNKREDEFESLRAWNDYLNEVEDITFNLVHGIDVEETNRRFDEYRSAHEHDIQENALLAEEERK------
>tr|A0A4D8YCI3|A0A4D8YCI3_SALSN/10-80 [subseq from] CDK-activating kinase assembly factor MAT1 OS=Salvia splendens OX=180675 GN=MNAT1 PE=4 SV=1
-----AKEMSIRKRIAGIYNKREDDFSSLREYNDYLEEVEDMIINLVEGINVPAIEARISEYQRENAEQIMNAQAR------------
>tr|A0A199VWI4|A0A199VWI4_ANACO/12-85 [subseq from] CDK-activating kinase assembly factor MAT1 OS=Ananas comosus OX=4615 GN=LOC109726295 PE=4 SV=1
------KEMVIRRRIANIFNKREEDFPSLKEYNDYLEEVEDMTSNLVEGIDVAAIEAKIAKYQEENAEQIINSRA---RKAEE-----
>tr|A0A6V7NNG3|A0A6V7NNG3_ANACO/12-85 [subseq from] MAT1 domain-containing protein OS=Ananas comosus var. bracteatus OX=296719 GN=CB5_LOCUS3362 PE=4 SV=1
------KEMVIRRRIANIFNKREEDFPSLKEYNDYLEEVEDMTSNLVEGIDVAAIEAKIAKYQEENAEQIINSRA---RKAEE-----
>tr|A0A4U0V3M0|A0A4U0V3M0_9PEZI/116-198 [subseq from] RNA polymerase II transcription factor B 38 kDa subunit OS=Friedmanniomyces endolithicus OX=329885 GN=B0A54_06815 PE=4 SV=1
EDIKVEREVDIRKKVGATFNRREEDFETLLAFNDYLNDVEDITFNLINGIDLEETNKKFEAYTRAHGKEIEENAQMAVQERQS-----
>tr|A0A836Y749|A0A836Y749_9ROSI/10-84 [subseq from] CDK-activating kinase assembly factor MAT OS=Salix suchowensis OX=1278906 GN=IMY05_006G0144500 PE=4 SV=1
-----NKEIVVRRRIASIFNKREDDFSSLEEYNDYLEEVEDMIFNLVAGDDVAAFEEKIAEYQNENADLILINQARK---AEE-----
>tr|A0A0D0D358|A0A0D0D358_9AGAR/123-201 [subseq from] RNA polymerase II transcription factor B 38 kDa subunit OS=Gymnopus luxurians FD-317 M1 OX=944289 GN=GYMLUDRAFT_40757 PE=4 SV=1
EDLGVEKEVAVRRRIAKEFNKRAEDFDDLRSYNDYLEEVEDIAFNLINGIDIEATEARIKAYKAANAALTS---LNLQREEA------
>tr|A0A0M9VP34|A0A0M9VP34_9BASI/103-185 [subseq from] RNA polymerase II transcription factor B 38 kDa subunit OS=Malassezia pachydermatis OX=77020 GN=Malapachy_4095 PE=4 SV=1
EDLRVEEEVNVRKRVGKLFNRKPEDFPDARAYNDYLEEFEEITFNLINKIDLEQTQARLAQFEVLNKSMIASQQ--QLRDQESLR---
>tr|A0A2N8U6L9|A0A2N8U6L9_9BASI/116-194 [subseq from] RNA polymerase II transcription factor B 38 kDa subunit OS=Sporisorium reilianum f. sp. reilianum OX=72559 GN=SRS1_11954 PE=4 SV=1
-DLGVEREVAVRRTVAKLFNRRQDDFVDLKAYNDYLEEVEEITFNLIHEIDLPRTNAKLEQYQAAHRSAIA-NSAQISQQE-------
>tr|A0A4U0V852|A0A4U0V852_9PEZI/90-172 [subseq from] RNA polymerase II transcription factor B 38 kDa subunit OS=Friedmanniomyces endolithicus OX=329885 GN=B0A54_03239 PE=4 SV=1
EDIKVEREVDIRKKVGATFNRREEDFETLLAFNDYLNDVEDITFNLINGIDLEETNKKFETYTRAHGKEIEENAQMAVQERQS-----
>tr|E6ZL86|E6ZL86_SPORE/116-194 [subseq from] RNA polymerase II transcription factor B 38 kDa subunit OS=Sporisorium reilianum (strain SRZ2) OX=999809 GN=sr11954 PE=4 SV=1
-DLGVEREVAVRRTVAKLFNRRQDDFVDLKAYNDYLEEVEEITFNLIHEIDLPRTNAKLEQYQAAHRSAIA-NSAQISQQE-------
>tr|A0A5C5FXU2|A0A5C5FXU2_9BASI/134-218 [subseq from] RNA polymerase II transcription factor B 38 kDa subunit OS=Rhodotorula diobovata OX=5288 GN=DMC30DRAFT_416037 PE=4 SV=1
---EVQKEVAVRKRTAKIFNKRPEDFSSLEAYNDYLEEYESITFSLIHSIgsDLATTEAKIRSYELQNRASIEDNEERLARERDELER--
>tr|G3ANT1|G3ANT1_SPAPN/64-139 [subseq from] RNA polymerase II transcription factor B 38 kDa subunit OS=Spathaspora passalidarum (strain NRRL Y-27907 / 11-Y1) OX=619300 GN=SPAPADRAFT_55579 PE=4 SV=1
-DLRIEREIDIRKKVGNVYNKTEEDFPSLKEYNQYLENIEEIVFKLNNDVDVVETLAELDKYEQEHKlEILEKNMRE------------
>tr|A0A4S9S8W7|A0A4S9S8W7_AURPU/106-185 [subseq from] RNA polymerase II transcription factor B 38 kDa subunit OS=Aureobasidium pullulans OX=5580 GN=D6C93_01354 PE=4 SV=1
EDIHVEREIDIRKRVANIFNRREDDFDTLLDYNNYLNEVEDITFNLIYKVDVEETEKKISVYADQNAKAITTNAVLASQE--------
>tr|A0A074XYM1|A0A074XYM1_AURPU/81-160 [subseq from] RNA polymerase II transcription factor B 38 kDa subunit OS=Aureobasidium pullulans EXF-150 OX=1043002 GN=M438DRAFT_291940 PE=4 SV=1
EDIHVEREIDIRKRVANIFNRREDDFDTLLDYNNYLNEVEDITFNLIYKVDVEETEKKISVYADQNAKAITTNAALASQE--------
>tr|A0A2N1JHJ1|A0A2N1JHJ1_9BASI/44-122 [subseq from] RNA polymerase II transcription factor B 38 kDa subunit OS=Malassezia vespertilionis OX=2020962 GN=TFB3 PE=4 SV=1
-DLRVEEEVDVRKRVSKLFNRKPNEFPSLKAYNDYLEEFEEITFNLVNKVDVEHTQARLAQYEALNKAQIAAH-LQ-FREQE------
>tr|A0A077QY20|A0A077QY20_9BASI/116-187 [subseq from] RNA polymerase II transcription factor B 38 kDa subunit OS=Melanopsichium pennsylvanicum 4 OX=1398559 PE=4 SV=1
-DLGVEREVAVRRTVAKLFNRREDDFINLKAYNDYLEEVEEITFNLIHEIDLPRTNAKLEQYQAAHRTAIASS---------------
>tr|A0A137QTE5|A0A137QTE5_9AGAR/63-138 [subseq from] RNA polymerase II transcription factor B 38 kDa subunit OS=Leucoagaricus sp. SymC.cos OX=1714833 GN=AN958_04148 PE=4 SV=1
EDLGVEKEVAIRRRVAKEFNKRREDFVDLRAYNDYLEEVEDIAFNLINEIDIPETEARIARYRTENAALIELNIQR------------
>tr|A0A4S9M1H5|A0A4S9M1H5_AURPU/106-185 [subseq from] RNA polymerase II transcription factor B 38 kDa subunit OS=Aureobasidium pullulans OX=5580 GN=D6D01_00604 PE=4 SV=1
EDIHVEREIDIRKRVANIFNRREDDFDTLLDYNNYLNEVEDITFNLIYKVDVEETEKKISVYADQNAKAITTNAALASQE--------
>tr|A0A517L907|A0A517L907_9PEZI/481-554 [subseq from] RNA polymerase II transcription factor B 38 kDa subunit OS=Venturia effusa OX=50376 GN=FKW77_003760 PE=4 SV=1
--LALEREVDIRARVAAVYNREESDFETLRDYNDYLQQVEDVTFNLINRINVEATEREIKAYQAANLDLIEKNLKR------------
>sp|O94684|TFB3_SCHPO/74-154 [subseq from] RNA polymerase II transcription factor B subunit 3 OS=Schizosaccharomyces pombe (strain 972 / ATCC 24843) OX=284812 GN=pmh1 PE=1 SV=1
EDAQIEREVDVRKRISRIFNKGQQEFDSLQAYNDYLEEVEILTFNLIYKIDVEETEEKVKQYEKQNRDSIAANSARAAAEA-------
>tr|A0A139HXX5|A0A139HXX5_9PEZI/131-205 [subseq from] RNA polymerase II transcription factor B 38 kDa subunit OS=Pseudocercospora eumusae OX=321146 GN=AC578_469 PE=4 SV=1
EDIQVEREVDIRRKVAAVFNRREDEFETIRDYNDYLNDVEDITFNLINKIDLEETERRFEQYEKAHQAEIAENAS-------------
>tr|A0A139IIY3|A0A139IIY3_9PEZI/133-207 [subseq from] RNA polymerase II transcription factor B 38 kDa subunit OS=Pseudocercospora musae OX=113226 GN=AC579_6384 PE=4 SV=1
EDIQVEREVDIRRKVAAVFNRREDEFETIRDYNDYLNDVEDITFNLINKIDLEDTERRFEQYEKAHQAEIAENAS-------------
>tr|A0A164X3B6|A0A164X3B6_DAUCS/10-82 [subseq from] MAT1 domain-containing protein OS=Daucus carota subsp. sativus OX=79200 GN=DCAR_019992 PE=4 SV=1
---TFVKEMAIRKRISNIFNKREDDFASLREYNDYLEDVEDMIVNMVEGIDVPAIEARIAQYQKENAEQIMISQAR------------
>tr|A0A3M7F0Y3|A0A3M7F0Y3_HORWE/97-176 [subseq from] RNA polymerase II transcription factor B 38 kDa subunit OS=Hortaea werneckii OX=91943 GN=D0864_08041 PE=4 SV=1
EDIRVEREIDIRKRVASVFNRREDEFEDLRTWNDYLNDVEDITFNLVNRIDLEATNARFEAYRQANEEGIAENERLAAEE--------
>tr|A0A421JTS8|A0A421JTS8_9ASCO/94-170 [subseq from] RNA polymerase II transcription factor B 38 kDa subunit OS=Spathaspora sp. JA1 OX=2028339 GN=JA1_001171 PE=4 SV=1
EDLRIEREIDIRKKVGNVYNKTQEDFPELKQYNQYLENIEEIVFKLNNGVDVEQTQADLDQYEQEHKlEILEKNMRE------------
>tr|A0A498HS07|A0A498HS07_MALDO/10-85 [subseq from] MAT1 domain-containing protein OS=Malus domestica OX=3750 GN=DVH24_028947 PE=4 SV=1
-----NREIVVRKRIASIFNKREEDFSSLREYNDYLEEVEDMTFDLIEGIDVPAIEAKIAKYQEENAEQIMINRAR---KAEEL----
>tr|A0A4S8V2A0|A0A4S8V2A0_AURPU/106-185 [subseq from] RNA polymerase II transcription factor B 38 kDa subunit OS=Aureobasidium pullulans OX=5580 GN=D6D25_08321 PE=4 SV=1
EDIHVEREIDIRKRVANIFNRREDDFDTLLDYNNYLNEVEDITFNLIYKVDVEETEKKISVYADQNAKAITTNAALASQE--------
>tr|A0A4S8WB86|A0A4S8WB86_AURPU/106-185 [subseq from] RNA polymerase II transcription factor B 38 kDa subunit OS=Aureobasidium pullulans OX=5580 GN=D6D24_01385 PE=4 SV=1
EDIHVEREIDIRKRVANIFNRREDDFDTLLDYNNYLNEVEDITFNLIYKVDVEETEKKISVYADQNAKAITTNAALASQE--------
>tr|A0A4S8Z890|A0A4S8Z890_AURPU/106-185 [subseq from] RNA polymerase II transcription factor B 38 kDa subunit OS=Aureobasidium pullulans OX=5580 GN=D6C76_05716 PE=4 SV=1
EDIHVEREIDIRKRVANIFNRREDDFDTLLDYNNYLNEVEDITFNLIYKVDVEETEKKISVYADQNAKAITTNAALASQE--------
>tr|A0A4S9ALC8|A0A4S9ALC8_AURPU/106-185 [subseq from] RNA polymerase II transcription factor B 38 kDa subunit OS=Aureobasidium pullulans OX=5580 GN=D6C81_02378 PE=4 SV=1
EDIHVEREIDIRKRVANIFNRREDDFDTLLDYNNYLNEVEDITFNLIYKVDVEETEKKISVYADQNAKAITTNAALASQE--------
>tr|A0A4S9CUH9|A0A4S9CUH9_AURPU/106-185 [subseq from] RNA polymerase II transcription factor B 38 kDa subunit OS=Aureobasidium pullulans OX=5580 GN=D6D17_03775 PE=4 SV=1
EDIHVEREIDIRKRVANIFNRREDDFDTLLDYNNYLNEVEDITFNLIYKVDVEETEKKISVYADQNAKAITTNAALASQE--------
>tr|A0A4S9D3I9|A0A4S9D3I9_AURPU/106-185 [subseq from] RNA polymerase II transcription factor B 38 kDa subunit OS=Aureobasidium pullulans OX=5580 GN=D6C78_01956 PE=4 SV=1
EDIHVEREIDIRKRVANIFNRREDDFDTLLDYNNYLNEVEDITFNLIYKVDVEETEKKISVYADQNAKAITTNAALASQE--------
>tr|A0A4S9I8H2|A0A4S9I8H2_AURPU/106-185 [subseq from] RNA polymerase II transcription factor B 38 kDa subunit OS=Aureobasidium pullulans OX=5580 GN=D6D05_03574 PE=4 SV=1
EDIHVEREIDIRKRVANIFNRREDDFDTLLDYNNYLNEVEDITFNLIYKVDVEETEKKISVYADQNAKAITTNAALASQE--------
>tr|A0A4S9NZQ8|A0A4S9NZQ8_AURPU/106-185 [subseq from] RNA polymerase II transcription factor B 38 kDa subunit OS=Aureobasidium pullulans OX=5580 GN=D6C97_03288 PE=4 SV=1
EDIHVEREIDIRKRVANIFNRREDDFDTLLDYNNYLNEVEDITFNLIYKVDVEETEKKISVYADQNAKAITTNAALASQE--------
>tr|A0A4S9TIM3|A0A4S9TIM3_AURPU/106-185 [subseq from] RNA polymerase II transcription factor B 38 kDa subunit OS=Aureobasidium pullulans OX=5580 GN=D6C89_04754 PE=4 SV=1
EDIHVEREIDIRKRVANIFNRREDDFDTLLDYNNYLNEVEDITFNLIYKVDVEETEKKISVYADQNAKAITTNAALASQE--------
>tr|A0A4S9WUG0|A0A4S9WUG0_AURPU/106-185 [subseq from] RNA polymerase II transcription factor B 38 kDa subunit OS=Aureobasidium pullulans OX=5580 GN=D6C85_06544 PE=4 SV=1
EDIHVEREIDIRKRVANIFNRREDDFDTLLDYNNYLNEVEDITFNLIYKVDVEETEKKISVYADQNAKAITTNAALASQE--------
>tr|A0A4T0DAW9|A0A4T0DAW9_AURPU/106-185 [subseq from] RNA polymerase II transcription factor B 38 kDa subunit OS=Aureobasidium pullulans OX=5580 GN=D6C83_03618 PE=4 SV=1
EDIHVEREIDIRKRVANIFNRREDDFDTLLDYNNYLNEVEDITFNLIYKVDVEETEKKISVYADQNAKAITTNAALASQE--------
>tr|A0A4V4KKC3|A0A4V4KKC3_AURPU/106-185 [subseq from] RNA polymerase II transcription factor B 38 kDa subunit OS=Aureobasidium pullulans OX=5580 GN=D6C91_04098 PE=4 SV=1
EDIHVEREIDIRKRVANIFNRREDDFDTLLDYNNYLNEVEDITFNLIYKVDVEETEKKISVYADQNAKAITTNAALASQE--------
>tr|A0A6A6W1E1|A0A6A6W1E1_9PEZI/108-183 [subseq from] RNA polymerase II transcription factor B 38 kDa subunit OS=Pseudovirgaria hyperparasitica OX=470096 GN=EJ05DRAFT_503203 PE=4 SV=1
EDVFVEREVDIRRRVAKVFNRCEEDFETLLDYNDYLNDVEDITYNLINGIDVEASEKKLQGYAEANRQLIDDNENR------------
>tr|A0A6J0KQB6|A0A6J0KQB6_RAPSA/11-84 [subseq from] CDK-activating kinase assembly factor MAT1-like OS=Raphanus sativus OX=3726 GN=LOC108820722 PE=4 SV=1
-----NKEIHIRRRISEIYNKREEDFASLKDYNDYLEEVECMVFDLVDGINVEAIEEKIKKYSQENAEQIMINRAR---KAE------
>tr|A0A6J0LLR3|A0A6J0LLR3_RAPSA/11-84 [subseq from] CDK-activating kinase assembly factor MAT1-like OS=Raphanus sativus OX=3726 GN=LOC108831673 PE=4 SV=1
-----NKEIHIRRRISEIYNKREEDFASLKDYNDYLEEVECMVFDLVDGINVEAIEEKIKKYSQENAEQIMINRAR---KAE------
>tr|A0A7S0FZZ3|A0A7S0FZZ3_9RHOD/13-88 [subseq from] Hypothetical protein OS=Rhodosorus marinus OX=101924 GN=RMAR0315_LOCUS325 PE=4 SV=1
------RELDVRKKILRDYNKRVEDFDDEEEYNDYLEQIEDIIFNLVNGIDIDKTNEKIREYRIANAYLIGKNKEKKSAEDK------
>tr|A0A7S0G147|A0A7S0G147_9RHOD/13-88 [subseq from] Hypothetical protein OS=Rhodosorus marinus OX=101924 GN=RMAR0315_LOCUS324 PE=4 SV=1
------RELDVRKKILRDYNKRVEDFDDEEEYNDYLEQIEDIIFNLVNGIDIDKTNEKIREYRIANAYLIGKNKEKKSAEDK------
>tr|C5MGT2|C5MGT2_CANTT/96-178 [subseq from] RNA polymerase II transcription factor B 38 kDa subunit OS=Candida tropicalis (strain ATCC MYA-3404 / T1) OX=294747 GN=CTRG_05286 PE=4 SV=1
EDLVIEREVDIRRKVNSIYNKTEEDFPDLKEFNKYLEEVEDIVFKLSNGIDVEQTEAELNKYESEHKLEILERNMRESQKNDD-----
>tr|D8U1A9|D8U1A9_VOLCA/2-72 [subseq from] MAT1 domain-containing protein OS=Volvox carteri f. nagariensis OX=3068 GN=VOLCADRAFT_105507 PE=4 SV=1
-DVDLDKELKVRRRILAIYNKDREDFASKQEFDDYLEEVEDIIWRLSNNVDIERTEAQIRKYRQQNQEQINA----------------
>tr|R4XHH4|R4XHH4_TAPDE/68-152 [subseq from] RNA polymerase II transcription factor B 38 kDa subunit OS=Taphrina deformans (strain PYCC 5710 / ATCC 11124 / CBS 356.35 / IMI 108563 / JCM 9778 / NBRC 8474) OX=1097556 GN=TAPDE_000292 PE=4 SV=1
-DVHIEKEVDTRRRLAKIFNRLEEDFDNLEAYNDYLEEVEMTTFNLIQGVDIEKTERKVKAYESVNKSAITVNNLKEAAELAEAQE--
>tr|A0A1E3PGE8|A0A1E3PGE8_9ASCO/63-147 [subseq from] RNA polymerase II transcription factor B 38 kDa subunit OS=Nadsonia fulvescens var. elongata DSM 6958 OX=857566 GN=NADFUDRAFT_47719 PE=4 SV=1
EDVGVEREVDIRKRVFSIMNQREEDFSNKKDYDDYLEKIETIVFNLTNGVDTEKTETELTAYSTANRAAIMANFQKQK-QEDDLQE--
>tr|A0A4U6UW01|A0A4U6UW01_SETVI/14-84 [subseq from] MAT1 domain-containing protein OS=Setaria viridis OX=4556 GN=SEVIR_4G055800v2 PE=4 SV=1
------KEMTIRRKMASIFNKTREHFPTLKDYNDYLEEVEDMTFNLIEGIDVDAIEAKIARYQKENSEQIVLSRAKR-----------
>tr|K3XZG6|K3XZG6_SETIT/14-84 [subseq from] MAT1 domain-containing protein OS=Setaria italica OX=4555 GN=101774459 PE=4 SV=1
------KEMTIRRKMASIFNKTREHFPTLKDYNDYLEEVEDMTFNLIEGIDVDAIEAKIARYQKENSEQIVLSRAKR-----------
>tr|A0A2A2JPS5|A0A2A2JPS5_9BILA/62-143 [subseq from] RING-type domain-containing protein OS=Diploscapter pachys OX=2018661 GN=WR25_07786 PE=4 SV=1
DDPLIDKETAIRKKMRKVFNLKRDDFPTSREFNDYLERMETLIYNLVFETDLAETQAEIDEFKKRNAEAIEKNRKRLDEDQQ------
>tr|J4H3A2|J4H3A2_9APHY/45-119 [subseq from] RNA polymerase II transcription factor B 38 kDa subunit OS=Fibroporia radiculosa OX=599839 GN=FIBRA_05033 PE=4 SV=1
EDLEVEKEVAVRRRIAKEFNKRMEDFPDLRSYNDYLEEVEDITFNLIHDIEIPETEARIAAYRRENAALIELNIQ-------------
>tr|R0GZ29|R0GZ29_9BRAS/11-86 [subseq from] MAT1 domain-containing protein OS=Capsella rubella OX=81985 GN=CARUB_v10005891mg PE=4 SV=1
-----NKEIHVRRRISEIFNRREEDFSSLKEYNDYLEEVECMVFDLIDGINVEAIEEKIKKYSKENAEQIMINRAR---KAEEL----
>tr|A0A1I8ILI5|A0A1I8ILI5_9PLAT/194-273 [subseq from] MAT1 domain-containing protein OS=Macrostomum lignano OX=282301 PE=3 SV=1
--PDVEKELDIRKRLMKDLNLSEDNFSSLAEYNNYLEFVESAVFNLANEIDVEATKRSVEEFKKAHADAIKSNRLRRRPELA------
>tr|A0A1Y2G7I6|A0A1Y2G7I6_9FUNG/74-153 [subseq from] RNA polymerase II transcription factor B 38 kDa subunit OS=Lobosporangium transversale OX=64571 GN=BCR41DRAFT_343579 PE=4 SV=1
EDLTVEKEVRIRKQMATKFNKRREDFKTLKDYNDYLETVEDLTFKLVNEIDVETTKAAIDKFAAENRDLIRINADRLLNE--------
>tr|A0A7D8Z015|A0A7D8Z015_9TREE/129-209 [subseq from] RNA polymerase II transcription factor B 38 kDa subunit OS=Vanrija humicola OX=5417 GN=VHUM_02241 PE=4 SV=1
EDLKVEKEISVRRRMAENFNKRADDFPTRKEYDDYLEEVEDMTFNLLNDVDVAATEAKIAAYARDNAGLIATNQHKAAMES-------
>tr|A0A0K0FXT1|A0A0K0FXT1_STRVS/65-151 [subseq from] CDK-activating kinase assembly factor MAT1 (inferred by orthology to a human protein) OS=Strongyloides venezuelensis OX=75913 PE=4 SV=1
DDPTIEKENYFRRRVKKIYNLKRDCFPSLEAYNNFLEKIEDLVYNLTYDIDVSATEEEIAKFAKDNADMIDQCKRKKDEDQIWIERA-
>tr|A0A498S1Y0|A0A498S1Y0_ACAVI/62-142 [subseq from] RING-type domain-containing protein OS=Acanthocheilonema viteae OX=6277 GN=NAV_LOCUS289 PE=4 SV=1
DDPMVEKENHIRKKLRKIYNLKRVDFPTLCDFNNYLERFETIVMNLTYNIDVEETEAEINRFKIENSELIEKNKRKLDDDQ-------
>tr|A0A4S4N525|A0A4S4N525_9APHY/63-140 [subseq from] RNA polymerase II transcription factor B 38 kDa subunit OS=Antrodiella citrinella OX=2447956 GN=EUX98_g1182 PE=4 SV=1
EDLGVEKEVAVRRRLAKDFNKRREDFPDLRSYNNYLEDAEDIAFNLINDIDIPETEARIAQYKIENANLIELNL---RREE-------
>tr|A0A074ZY80|A0A074ZY80_9TREM/76-166 [subseq from] MAT1 domain-containing protein OS=Opisthorchis viverrini OX=6198 GN=T265_15386 PE=4 SV=1
EDPLVQKEVELRKKILIDFNKREDDFDSLEEYDSYLEKIEEIsklivfygilcvtVHNLMNDIDVEETKRYIELYKRENKDVIKRNRLRPS----------
>tr|A0A0F7RXR3|A0A0F7RXR3_9BASI/116-194 [subseq from] RNA polymerase II transcription factor B 38 kDa subunit OS=Sporisorium scitamineum OX=49012 GN=SSCI63350.1 PE=4 SV=1
-DLGVEREVAVRRTVAKLFNRRRDDFVDLKAYNDYLEEVEEITFNLIHEIDLPRTNAKLEQYQAAHRSAIA-NSAQISQQE-------
>tr|M9MCW2|M9MCW2_PSEA3/117-193 [subseq from] RNA polymerase II transcription factor B 38 kDa subunit OS=Pseudozyma antarctica (strain T-34) OX=1151754 GN=PANT_9d00321 PE=4 SV=1
-DLGVEMEVAVRRTVAKLFNRREDDFLDLKAYNDYLEEVEEITFNLIHEIDLPRTNAKLEQYQAAHRSAIASS-ANLSQ---------
>tr|A0A066VAI2|A0A066VAI2_9AGAM/112-192 [subseq from] RNA polymerase II transcription factor B 38 kDa subunit (Fragment) OS=Rhizoctonia solani AG-8 WAC10335 OX=1287689 GN=RSAG8_11321 PE=4 SV=1
EDLGVEKEVAIRRRIAKHFNKRPEDFESLQEYNDYLEEVETIAFNLVNDIDVAAMEAKIAEHRAANAALIEQNENREAQEA-------
>tr|A0A267DRL7|A0A267DRL7_9PLAT/69-150 [subseq from] RING-type domain-containing protein (Fragment) OS=Macrostomum lignano OX=282301 GN=BOX15_Mlig008523g3 PE=4 SV=1
EDSQVEKELDIRKRLMKDLNLSEDNFSSLAEYNNYLEFVESAVFNLANEIDVEATKRSVEEFKKAHADAIKSNRLRRRPELA------
>tr|A0A267DV99|A0A267DV99_9PLAT/69-150 [subseq from] RING-type domain-containing protein (Fragment) OS=Macrostomum lignano OX=282301 GN=BOX15_Mlig005828g5 PE=4 SV=1
EDSQVEKELDIRKRLMKDLNLSEDNFSSLAEYNNYLEFVESAVFNLANEIDVEATKRSVEEFKKAHADAIKSNRLRRRPELA------
>tr|A0A267GTY7|A0A267GTY7_9PLAT/69-150 [subseq from] RING-type domain-containing protein (Fragment) OS=Macrostomum lignano OX=282301 GN=BOX15_Mlig017090g3 PE=4 SV=1
EDSQVEKELDIRKRLMKDLNLSEDNFSSLAEYNNYLEFVESAVFNLANEIDVEATKRSVEEFKKAHADAIKSNRLRRRPELA------
>tr|A0A4S9RXJ6|A0A4S9RXJ6_AURPU/106-185 [subseq from] RNA polymerase II transcription factor B 38 kDa subunit OS=Aureobasidium pullulans OX=5580 GN=D6C92_00818 PE=4 SV=1
EDIHVEREIDIRKRVANIFNRREDDFDTLLDYNNYLNEVEDLTFNLIYKVDVEETEKKISVYADQNAKAITTNAALASQE--------
>tr|A0A103Y2M0|A0A103Y2M0_CYNCS/11-81 [subseq from] Cdk-activating kinase assembly factor MAT1, centre OS=Cynara cardunculus var. scolymus OX=59895 GN=Ccrd_020354 PE=4 SV=1
-----AKEMTIRKRIGNIFNKRVEDFSSLREYNDYLEEVEDMIVNLVEGMDVPAIEAKIAHYQKENAEQIMNAQAR------------
>tr|A0A315VCF0|A0A315VCF0_GAMAF/64-108 [subseq from] RING-type domain-containing protein OS=Gambusia affinis OX=33528 GN=CCH79_00004406 PE=4 SV=1
EDASVDKEVEIRKKVMKIYNKREFDFPSLRDYNDYLEQVEDIGRN-------------------------------------------
>tr|A0A1I7RPY4|A0A1I7RPY4_BURXY/64-149 [subseq from] (pine wood nematode) hypothetical protein OS=Bursaphelenchus xylophilus OX=6326 GN=BXYJ_LOCUS3931 PE=4 SV=1
DDPRIEKENYIRKKVLKVYNLMEDNFNSLQEYNDYLEHVEEIIWKLVHNEDVQSVEEEMARFKEKNFEQIERNKRRLNPDDQWIKE--
>tr|A0A388KEK5|A0A388KEK5_CHABU/11-81 [subseq from] MAT1 domain-containing protein OS=Chara braunii OX=69332 GN=CBR_g3032 PE=4 SV=1
-----SKEVIVRKRIVEIYNKQQEDFGTLREYNDYLEEVEDIIFALVEGHDVEAVEAKIAKYKEENYEQIVMAQAR------------
>tr|A0A6D2KMA5|A0A6D2KMA5_9BRAS/1328-1403 [subseq from] Carboxypeptidase OS=Microthlaspi erraticum OX=1685480 GN=MERR_LOCUS35943 PE=3 SV=1
-----NKEINVRRRISQIYNKREEDFPSLKDYNDYLEEVECMVFDLVDGINVEAIEEKIKRYSQENAQQIMVNRAR---KAEEL----
>tr|A0A0D0VIF3|A0A0D0VIF3_CRYGA/124-203 [subseq from] RNA polymerase II transcription factor B 38 kDa subunit OS=Cryptococcus gattii CA1280 OX=1296109 GN=I312_06115 PE=4 SV=1
EDLKVEKEVSVRRRMADIFNKRRDDFESDRQYDDYLELVEDLTFNLLNDVSIPETEARITEWQRQNKSIIQANKHKAEEE--------
>tr|A0A1D1VSE0|A0A1D1VSE0_RAMVA/64-147 [subseq from] RING-type domain-containing protein OS=Ramazzottius varieornatus OX=947166 GN=RvY_14259-1 PE=4 SV=1
EDAEMDKEVDVRRRIYNDLNLRQEDFSSLREFNDYLEQVETFIFNIVNGIEVEKTKRDIEAVKEERKKQLQKSRHKKSSDQELL----
>tr|A0A286UVD3|A0A286UVD3_9AGAM/124-199 [subseq from] RNA polymerase II transcription factor B 38 kDa subunit OS=Pyrrhoderma noxium OX=2282107 GN=PNOK_0061500 PE=4 SV=1
EDLTVEREVAVRRRLAKDFNKHREDFVDLKSYNDYLQEVEDITFNLINDIDVLQTEERIAAFRRENAAIIEANIQK------------
>tr|A0A6A4HBB6|A0A6A4HBB6_9AGAR/126-203 [subseq from] RNA polymerase II transcription factor B 38 kDa subunit OS=Gymnopus androsaceus JB14 OX=1447944 GN=BT96DRAFT_1045692 PE=4 SV=1
EDLGVEKEVAVRRRIAKEFNKRLEDFDNLRLYNDYLQDVEEIAFNLVNNIDLPATEARIAAYKAANAAITSLN---IQREE-------
>tr|A0A0D0WHH2|A0A0D0WHH2_9TREE/124-203 [subseq from] RNA polymerase II transcription factor B 38 kDa subunit OS=Cryptococcus gattii EJB2 OX=1296103 GN=I306_00396 PE=4 SV=1
EDLKVEKEVSVRRRMADIFNKRRDDFESDRQYDDYLELVEDLTFNLLNDVSIPETEARITEWQRQNKSIIQANKHKAEEE--------
>tr|A0A165TD60|A0A165TD60_9AGAM/123-186 [subseq from] RNA polymerase II transcription factor B 38 kDa subunit OS=Neolentinus lepideus HHB14362 ss-1 OX=1314782 GN=NEOLEDRAFT_1155611 PE=4 SV=1
EDLAVEKEVAVRRRIGKEFNKRREDFPDLRSYNDYLEEVEDITFNLINNIEVERTEERIAELRR------------------------
>tr|A0A1V8UHT4|A0A1V8UHT4_9PEZI/89-169 [subseq from] RNA polymerase II transcription factor B 38 kDa subunit OS=Rachicladosporium sp. CCFEE 5018 OX=1974281 GN=B0A51_08266 PE=4 SV=1
EDIKVEREVDIRKRIATVFNKREEDFEDLRAWNDYLNEVEDVTFNLVEGVDVEESERRLEKYAKAHREEIEANAREEERDA-------
>tr|A0A443NTQ7|A0A443NTQ7_9MAGN/11-85 [subseq from] CDK-activating kinase assembly factor MAT1 OS=Cinnamomum micranthum f. kanehirae OX=337451 GN=CKAN_01060800 PE=4 SV=1
-----AKEMAIRKRIANIFNKREDDFPSLKDYNDYLEEVEDMTFNLVEGIDTAAIEAKIAKYQEEYAEQIINAR---ARKAEE-----
>tr|A0A4S8MXK7|A0A4S8MXK7_DENBC/122-195 [subseq from] RNA polymerase II transcription factor B 38 kDa subunit OS=Dendrothele bispora (strain CBS 962.96) OX=1314807 GN=K435DRAFT_772223 PE=4 SV=1
EDLEVEKEVAIRRRLAKEFNKRREDFDDLKEYNDYLQEVEDIAFNLINNIDVPQTEAKIANYKAANAALIALNI--------------
>tr|A0A6A6HMX9|A0A6A6HMX9_9PEZI/84-167 [subseq from] RNA polymerase II transcription factor B 38 kDa subunit OS=Viridothelium virens OX=1048519 GN=EV356DRAFT_459289 PE=4 SV=1
EDIQVEREVDIRRRVADVFNRREEDFDTLLDYNNYLNDVEDLTFNLIYKIDLEESEKKLESYRLDNEQSISQNKALASQESQSA----
>tr|D8T1G1|D8T1G1_SELML/87-154 [subseq from] MAT1 domain-containing protein OS=Selaginella moellendorffii OX=88036 GN=SELMODRAFT_428018 PE=4 SV=1
-----NREMQVRRRIASIYNKREDNFASLRDYKDYLEDVEDIIFNLVQGINVDETEAKIKAYNEENYEQILTS---------------
>tr|E6R8J8|E6R8J8_CRYGW/124-203 [subseq from] RNA polymerase II transcription factor B 38 kDa subunit OS=Cryptococcus gattii serotype B (strain WM276 / ATCC MYA-4071) OX=367775 GN=CGB_F5340C PE=4 SV=1
EDLKVEKEVSVRRRMADIFNKRRDDFESDRQYDDYLELVEDLTFNLLNDVSIPETEARITEWQRQNKSIIQANKHKAEEE--------
>tr|M1VHJ4|M1VHJ4_CYAM1/22-101 [subseq from] Similar to CDK7/cyclin H assembly factor MAT1/TFIIH subunit OS=Cyanidioschyzon merolae (strain 10D) OX=280699 GN=CYME_CMS215C PE=4 SV=1
----LEREKSIRRRILRDFNKLRDDFTSDQEYEDYLEMVEELIFNLVHGIDVERTNERIAAYRKENAALIRRNQLKWQ-EREQAE---
>tr|A0A0D0BIF9|A0A0D0BIF9_9AGAM/123-199 [subseq from] RNA polymerase II transcription factor B 38 kDa subunit OS=Suillus luteus UH-Slu-Lm8-n1 OX=930992 GN=CY34DRAFT_77187 PE=4 SV=1
EDLTVEKEIAVRRRIAKEFNKRREDFFDLHSYNDYLEEVEDITFNLINDVDIPQTEARILAHRRENAALIELNFQRE-----------
>tr|A0A0L0W4L4|A0A0L0W4L4_9BASI/152-231 [subseq from] RNA polymerase II transcription factor B 38 kDa subunit OS=Puccinia striiformis f. sp. tritici PST-78 OX=1165861 GN=PSTG_00280 PE=4 SV=1
--LAVEKEVVIRKRISKYFNKRPEDFATLDAYNNYLEEVEDITFNLINGVDVAETEAKIKQFQNENQELIAQNAVHEARQVE------
>tr|A0A0C9Y8R9|A0A0C9Y8R9_9AGAR/122-197 [subseq from] RNA polymerase II transcription factor B 38 kDa subunit OS=Laccaria amethystina LaAM-08-1 OX=1095629 GN=K443DRAFT_674289 PE=4 SV=1
EDLGVEKEVAVRRRIAKEFNKRREDFSDLRSYNDYLEQVEDITFNLINEINIPQTEARIAAYRAENAALIELNVQR------------
>tr|A0A4P9ZHS9|A0A4P9ZHS9_9ASCO/71-143 [subseq from] RNA polymerase II transcription factor B 38 kDa subunit OS=Metschnikowia bicuspidata OX=27322 GN=METBISCDRAFT_13212 PE=4 SV=1
EDINIEREVDIRKRVLEVYNKTEEDFDSLQEYNAYLENIEEIVYKLCNNIDKEEIKKEIAQYQADHNiEILER----------------
>tr|A0A328EAJ5|A0A328EAJ5_9ASTE/11-87 [subseq from] MAT1 domain-containing protein OS=Cuscuta australis OX=267555 GN=DM860_001778 PE=4 SV=1
-----AKEMAIRKRIGNIYNKTEEDFPSLRDYNDYLEEVENMICELIEGINVPAIEAKIAQYQKENAEQIMISQ---ARKAEELA---
>tr|A0A3M6UEI3|A0A3M6UEI3_POCDA/60-132 [subseq from] RING-type domain-containing protein OS=Pocillopora damicornis OX=46731 GN=pdam_00003759 PE=4 SV=1
--------------RLQHYNKREEDFKSepdpLRAYNDYLEDVESIIWNLANGHEVDETKKQIKKYEKENESLIRKNKLKWDREETF-----
>tr|A0A4Q4S993|A0A4Q4S993_9PLEO/49-112 [subseq from] RNA polymerase II transcription factor B 38 kDa subunit OS=Alternaria tenuissima OX=119927 GN=AA0116_g2185 PE=4 SV=1
EDLKVEREVDLRKKVMKIMNKTEDDFETLRDYNDYLEQVEEINWNLILNIDVDATWAKLRKFEA------------------------
>tr|A0A177DG38|A0A177DG38_ALTAL/76-139 [subseq from] RNA polymerase II transcription factor B 38 kDa subunit OS=Alternaria alternata OX=5599 GN=CC77DRAFT_939978 PE=4 SV=1
EDLKVEREVDLRKKVMKIMNKTEDDFETLRDYNDYLEQVEEINWNLILNIDVDATWAKLRKFEA------------------------
>tr|A0A4Q4NKA1|A0A4Q4NKA1_ALTAL/79-142 [subseq from] RNA polymerase II transcription factor B 38 kDa subunit OS=Alternaria alternata OX=5599 GN=AA0117_g4243 PE=4 SV=1
EDLKVEREVDLRKKVMKIMNKTEDDFETLRDYNDYLEQVEEINWNLILNIDVDATWAKLRKFEA------------------------
>tr|A0A4Q4PPZ7|A0A4Q4PPZ7_9PLEO/79-142 [subseq from] RNA polymerase II transcription factor B 38 kDa subunit OS=Alternaria tenuissima OX=119927 GN=AA0114_g8334 PE=4 SV=1
EDLKVEREVDLRKKVMKIMNKTEDDFETLRDYNDYLEQVEEINWNLILNIDVDATWAKLRKFEA------------------------
>tr|A0A4Q4QA84|A0A4Q4QA84_9PLEO/79-142 [subseq from] RNA polymerase II transcription factor B 38 kDa subunit OS=Alternaria arborescens OX=156630 GN=AA0113_g11515 PE=4 SV=1
EDLKVEREVDLRKKVMKIMNKTEDDFETLRDYNDYLEQVEEINWNLILNIDVDATWAKLRKFEA------------------------
>tr|C4R755|C4R755_KOMPG/69-149 [subseq from] RNA polymerase II transcription factor B 38 kDa subunit OS=Komagataella phaffii (strain GS115 / ATCC 20864) OX=644223 GN=PAS_chr4_0204 PE=4 SV=1
-DLSIEKECDVRSRVMKVFNKNEEDFSDLKDYNQYLEEIEDIVNNLVNNVDIEETEKKLKDYELLNqKEILENNTKQVEKDQ-------
>tr|F1LDH3|F1LDH3_ASCSU/62-143 [subseq from] CDK-activating kinase assembly factor MAT1 (Fragment) OS=Ascaris suum OX=6253 PE=2 SV=1
DDPMIEKENAVRKRLKKVFNLKRENFPNPREFNDYLERVETFVTNLAHGIDVDNTENEILRFKSENADLLERNKKKFDEDES------
>tr|F2QZY0|F2QZY0_KOMPC/69-149 [subseq from] RNA polymerase II transcription factor B 38 kDa subunit OS=Komagataella phaffii (strain ATCC 76273 / CBS 7435 / CECT 11047 / NRRL Y-11430 / Wegner 21-1) OX=981350 GN=TFB3 PE=4 SV=2
-DLSIEKECDVRSRVMKVFNKNEEDFSDLKDYNQYLEEIEDIVNNLVNNVDIEETEKKLKDYELLNqKEILENNTKQVEKDQ-------
>tr|A0A4S9V9C9|A0A4S9V9C9_AURPU/106-185 [subseq from] RNA polymerase II transcription factor B 38 kDa subunit OS=Aureobasidium pullulans OX=5580 GN=D6C86_00304 PE=4 SV=1
EDIHVEREIDIRKRVANIFNRREDDFDTLLDYNNHLNEVEDITFNLIYKVDVEETEKKISVYADQNAKAITTNAALASQE--------
>tr|A0A316U853|A0A316U853_9BASI/158-228 [subseq from] RNA polymerase II transcription factor B 38 kDa subunit OS=Pseudomicrostroma glucosiphilum OX=1684307 GN=BCV69DRAFT_282755 PE=4 SV=1
-DLGVEREVDVRKRIQRSYNKQQGDFGSLQEYNNYLEEIEQITFNLINRVDYDATLAKLTAYEQANRSSSNR----------------
>tr|D8PVU7|D8PVU7_SCHCM/119-195 [subseq from] RNA polymerase II transcription factor B 38 kDa subunit (Fragment) OS=Schizophyllum commune (strain H4-8 / FGSC 9210) OX=578458 GN=SCHCODRAFT_105314 PE=4 SV=1
EDLGVEKEVAVRRRIAREFNKRREDFVDLRAYNDYLEEVEDIAFNLIHDIDREATEARIKAYHAENQALIELNEQRE-----------
>tr|A0A0N5C845|A0A0N5C845_STREA/65-151 [subseq from] MAT1 domain-containing protein OS=Strongyloides papillosus OX=174720 PE=4 SV=1
DDPTIEKENYFRRRVKKIYNLKRDCFPTLEAYNNFLEKIEDLVYNLTYDIDVSATEEEIAKFAKDNADIIDQCKRKKDDDQIWIERA-
>tr|A0A1E4TVV8|A0A1E4TVV8_PACTA/27-108 [subseq from] MAT1 domain-containing protein OS=Pachysolen tannophilus NRRL Y-2460 OX=669874 GN=PACTADRAFT_49312 PE=4 SV=1
-DLNIEKECDIRKKILEIYNKQESNFKNLNEYNKYLEEIETIIFNLSHDIDIEETTNLVKQYELMNKELINENNDKISKDYEN-----
>tr|A0A7J7HM28|A0A7J7HM28_CAMSI/11-81 [subseq from] MAT1 domain-containing protein OS=Camellia sinensis OX=4442 GN=HYC85_010982 PE=4 SV=1
-----AKEMAIRKRIASIFNKRQEDFPSLTEYNDYLEEVEDMTCNLIEGINVPVIEAKIAEYEKENAEQIMNAQAR------------
>tr|A0A2G5I6R3|A0A2G5I6R3_CERBT/83-158 [subseq from] RNA polymerase II transcription factor B 38 kDa subunit OS=Cercospora beticola OX=122368 GN=CB0940_01748 PE=4 SV=1
EDIQVEREVDIRRKVAAVFNRREDEFESLRDYNDYLNDVEDITFNLINRIDVEETERRFREYEMANQREIAENASL------------
>tr|A0A7S0XFN0|A0A7S0XFN0_9CHLO/10-87 [subseq from] Hypothetical protein (Fragment) OS=Mantoniella antarctica OX=81844 GN=MANT1106_LOCUS18990 PE=4 SV=1
---TLGREVQVRARIKAIYNKRQIDFNALKEYNDYLETVEDIIFNLCEGVDVRATDVRVDAYRREHAAEISRINLRNKDEE-------
>tr|A0A1Y1UQ67|A0A1Y1UQ67_9TREE/124-203 [subseq from] RNA polymerase II transcription factor B 38 kDa subunit OS=Kockovaella imperatae OX=4999 GN=BD324DRAFT_619132 PE=4 SV=1
EDLKVEKEVSVRRRMAKYYNKNEKDFATKREYNDYLEEAEDITFNLLNDIDVEATEARITEFARKNAEIIAANEKKRALE--------
>tr|A0A2S3HLR2|A0A2S3HLR2_9POAL/14-83 [subseq from] MAT1 domain-containing protein OS=Panicum hallii OX=206008 GN=PAHAL_4G311000 PE=4 SV=1
------KEMTIRRRVASIFNKTQEHFPTLKDYNDYLEEVEDMTFNLIEGIDVEAIEAKIARYQKENAEQIFLSRAK------------
>tr|A0A1B2JB52|A0A1B2JB52_PICPA/69-149 [subseq from] RNA polymerase II transcription factor B 38 kDa subunit OS=Komagataella pastoris OX=4922 GN=TFB3 PE=4 SV=1
-DLSIEKECDVRSRVMKVFNKNEEDFTDLQEYNQYLEEIEDIVNNLVNNVDTEETEKKLKDYELLNqKEILENNTKQVEKDQ-------
>tr|A0A5J9TNC7|A0A5J9TNC7_9POAL/14-84 [subseq from] MAT1 domain-containing protein OS=Eragrostis curvula OX=38414 GN=EJB05_46009 PE=4 SV=1
------KEMTIRRRIASIFNKTQEHFPSLKDYNDYLEEVEDMTFNLIEGIDVEAIEAKIARYQQENAEQIYLSRAKR-----------
>tr|M2SQ52|M2SQ52_COCSN/81-144 [subseq from] RNA polymerase II transcription factor B 38 kDa subunit OS=Cochliobolus sativus (strain ND90Pr / ATCC 201652) OX=665912 GN=COCSADRAFT_325081 PE=4 SV=1
EDLKVEREVDLRKKVMKIMNKTEDDFETLRDYNDYLEQVEEMTWNLILNIDVDATWNKLHRFEA------------------------
>tr|A0A4W5RHB7|A0A4W5RHB7_9TELE/60-136 [subseq from] MNAT1 component of CDK activating kinase OS=Hucho hucho OX=62062 PE=4 SV=1
KDPAIDKEVEIRKKVLKIICPRSFEVKSMlVSWRAALHSA--PVYNLTNNLEVEGTKHIMEAYQRENRDIIQKNKAKLV----------
>tr|A0A251V632|A0A251V632_HELAN/11-80 [subseq from] MAT1 domain-containing protein OS=Helianthus annuus OX=4232 GN=HannXRQ_Chr03g0066031 PE=4 SV=1
-----AKEMTIRKRIGNIFNKRVEDFPSLRDYNDYLEEVEDMTVNLVEGIDVPAIEARIGQYQRENAEQIMNAQA-------------
>tr|A0A316YWW5|A0A316YWW5_9BASI/139-219 [subseq from] RNA polymerase II transcription factor B 38 kDa subunit OS=Acaromyces ingoldii OX=215250 GN=FA10DRAFT_266074 PE=4 SV=1
-DLNVEREVDIRSTIGRLFNKREEDFDDLKAYNDYLEEAESLMFNLINDIDLQETNARIERYEQTNRNNIATNVKSAVAESE------
>tr|A0A0D1D1I7|A0A0D1D1I7_USTMA/115-187 [subseq from] RNA polymerase II transcription factor B 38 kDa subunit OS=Ustilago maydis (strain 521 / FGSC 9021) OX=237631 GN=UMAG_00669 PE=4 SV=1
EDLGVEREVAVRRMVSKLFNRRQEDFVDLKAYNDYLEEVEEITFNRIHEIDLPRTNAKLEQYQAAHRSAIASS---------------
>tr|A0A6A5SD43|A0A6A5SD43_9PLEO/83-149 [subseq from] RNA polymerase II transcription factor B 38 kDa subunit OS=Clathrospora elynae OX=706981 GN=EJ02DRAFT_459574 PE=4 SV=1
EDLKIEREVDIRKTVMDVMNKKEEDFETLRDYNDYLEQVEEIAWNLILNIDVEATTGKLERWKQHQK---------------------
>tr|A0A5C3R254|A0A5C3R254_9AGAR/123-196 [subseq from] RNA polymerase II transcription factor B 38 kDa subunit OS=Pterula gracilis OX=1884261 GN=BDV98DRAFT_556971 PE=4 SV=1
EDLDVEKEVSIRKRLAREFNKRREDFADVGMYNDYLEETEDIAFNMINGIDLPQTEARIAAYRAENAAVIELNI--------------
>tr|A0A4U0WFR1|A0A4U0WFR1_9PEZI/58-140 [subseq from] RNA polymerase II transcription factor B 38 kDa subunit OS=Cryomyces minteri OX=331657 GN=B0A49_09124 PE=4 SV=1
EDIQVEREVDIRRRVAEVFNRREDDFNSLLDYNNYLNDVEDITYNLINKIDLDESERKLASYASRNQQTISLNVQKSLQESQN-----
>tr|A0A4Y7QK32|A0A4Y7QK32_9AGAM/116-192 [subseq from] RNA polymerase II transcription factor B 38 kDa subunit OS=Rickenella mellea OX=50990 GN=BD410DRAFT_761981 PE=4 SV=1
EDLFVEKEVAVRRRLAKEFNKRREDFTDLRAYNDYLEQVEDIMFNLINDIDVAKTEDRIKQYRIENAALIEANIQKD-----------
>tr|A0A6G1CN88|A0A6G1CN88_9ORYZ/14-84 [subseq from] MAT1 domain-containing protein OS=Oryza meyeriana var. granulata OX=110450 GN=E2562_003590 PE=4 SV=1
------KEMTIRRRMASIFNKTREHFPSLKDYNDYLEEVEDMTFNLIEGIDVDAIEDKIARYQQENAEQIYLSRAKR-----------
>tr|A0A4U0VPP7|A0A4U0VPP7_9BASI/127-210 [subseq from] RNA polymerase II transcription factor B 38 kDa subunit OS=Rhodotorula sp. CCFEE 5036 OX=1965284 GN=B0A53_05364 PE=4 SV=1
---DVQKEIAIRKRTAKVFNKQPDDFATLEQYNDYLEEYEAITFSLINSIgnDLAETERKIRAYEAENRNSIDENEQRLAREKELVE---
>tr|A0A1E4S253|A0A1E4S253_CYBJN/77-159 [subseq from] RNA polymerase II transcription factor B 38 kDa subunit OS=Cyberlindnera jadinii (strain ATCC 18201 / CBS 1600 / BCRC 20928 / JCM 3617 / NBRC 0987 / NRRL Y-1542) OX=983966 GN=CYBJADRAFT_139054 PE=4 SV=1
---EVEREVDVRKRVSRVFNKVREDFDTLDDYNKYLEELEDIVFNIVNGVDVEATEQKLKEYEESNKPNIEENNAKRQKELEEFKE--
>tr|A0A427YVN7|A0A427YVN7_9TREE/126-205 [subseq from] RNA polymerase II transcription factor B 38 kDa subunit OS=Saitozyma podzolica OX=1890683 GN=TFB3 PE=4 SV=1
EDLRVEKEVAVRRRMADVFNKREEDFKTSREYDDYLEDVENLTFNLLNDIDLVRTERRIAEHAKQNAKLIAANQEKAALE--------
>tr|M3IIX1|M3IIX1_CANMX/63-144 [subseq from] RNA polymerase II transcription factor B 38 kDa subunit OS=Candida maltosa (strain Xu316) OX=1245528 GN=G210_3440 PE=4 SV=1
EDLSIEKEIDIRRKVNSIYNQTEEDFATLKEFNKYLEDIEEIVFKLSNGIDVEQTESELNKYESEHKLEILERNMRESQKND------
>tr|A0A7R9W6S0|A0A7R9W6S0_9STRA/79-152 [subseq from] Hypothetical protein OS=Pseudictyota dubia OX=2749911 GN=TDUB1175_LOCUS14871 PE=4 SV=1
-DVQCEKDTSWRRRVMKVYNKAESDFPSLREYNDYLEEVEDIIFKIVNEePDAEEMKAKLRTYEEANKSQIVIRQ--------------
>tr|A0A0H5C6B3|A0A0H5C6B3_CYBJN/94-176 [subseq from] RNA polymerase II transcription factor B 38 kDa subunit OS=Cyberlindnera jadinii (strain ATCC 18201 / CBS 1600 / BCRC 20928 / JCM 3617 / NBRC 0987 / NRRL Y-1542) OX=983966 GN=BN1211_4148 PE=4 SV=1
---EVEREVDVRKRVSRVFNKVREDFDTLDDYNKYLEELEDIVFNIVNGVDVEATEQKLKEYEESNKPNIEENNAKRQKELEEFKE--
>tr|A0A2W1F9W3|A0A2W1F9W3_9PLEO/83-143 [subseq from] RNA polymerase II transcription factor B 38 kDa subunit OS=Pyrenophora tritici-repentis OX=45151 GN=PtrARCrB10_07111 PE=4 SV=1
-DLKVEREVDLRKKVMKIMNKKEDDFETLRDYNDYLEQVEEITWNLILNIDVEATNNKLARF--------------------------
>tr|A0A1Q3EF46|A0A1Q3EF46_LENED/121-199 [subseq from] RNA polymerase II transcription factor B 38 kDa subunit OS=Lentinula edodes OX=5353 GN=LENED_007688 PE=4 SV=1
EDLGVEKEVAVRRRIAKEFNKRLEDFDDLRSYNDYLEEVEDIAFNLINNIDILATEARIAAYKAANAALTS---LNLQREEA------
>tr|A0A2T7E2D1|A0A2T7E2D1_9POAL/14-83 [subseq from] MAT1 domain-containing protein OS=Panicum hallii var. hallii OX=1504633 GN=GQ55_4G323300 PE=4 SV=1
------KEMTIRRRIASIFNKTQEHFPTLKDYNDYLEEVEDMTFNLIEGIDVEAIEAKIARYQKENAEQIFLSRAK------------
>tr|A0A4P1QRB3|A0A4P1QRB3_LUPAN/34-96 [subseq from] MAT1 domain-containing protein OS=Lupinus angustifolius OX=3871 GN=TanjilG_20600 PE=4 SV=1
------------------FNKREDDFPSLREYNDYLEEVEDMTFNLIEGIDVAAIEAKIAIYQEENAEQIMINRAR---KAEEL----
>tr|A0A427XUJ2|A0A427XUJ2_9TREE/138-217 [subseq from] RNA polymerase II transcription factor B 38 kDa subunit OS=Apiotrichum porosum OX=105984 GN=TFB3 PE=4 SV=1
EDLKVEKEISVRRRMAEIFNKRREDFESLRDYDDYLQTVEEYTFNLLNDVDVPATEAALSSYTTDNASLIATNQQKKAME--------
>tr|A0A5C3NFK2|A0A5C3NFK2_9AGAM/123-186 [subseq from] RNA polymerase II transcription factor B 38 kDa subunit OS=Heliocybe sulcata OX=5364 GN=OE88DRAFT_1653327 PE=4 SV=1
EDLQVEKEVAIRRRIAKEFNKRREDFPDLRSYNDYLEEVEDITFNLINSIEVERTEERIAELRR------------------------
>tr|A0A165Q5U5|A0A165Q5U5_9APHY/119-202 [subseq from] RNA polymerase II transcription factor B 38 kDa subunit OS=Daedalea quercina L-15889 OX=1314783 GN=DAEQUDRAFT_691616 PE=4 SV=1
EDLGVEKEVAIRRRIAKEFNKRREDFADLHSYNDYLEMVEDITFNLINDIDIPDTEARIAAYRRENAALIELNVQREEQYQKYL----
>tr|S7RTQ9|S7RTQ9_GLOTA/87-155 [subseq from] MAT1-domain-containing protein OS=Gloeophyllum trabeum (strain ATCC 11539 / FP-39264 / Madison 617) OX=670483 GN=GLOTRDRAFT_72084 PE=4 SV=1
EDLQVEKEVAIRRRIAKEFNKRREDFPDLRSYNDYLEEVEDITFNLINGTEIERTEERIAELRRASAQL-------------------
>tr|A0A0C3S226|A0A0C3S226_PHLGI/120-197 [subseq from] RNA polymerase II transcription factor B 38 kDa subunit OS=Phlebiopsis gigantea 11061_1 CR5-6 OX=745531 GN=PHLGIDRAFT_23008 PE=4 SV=1
EDLGVEKEVAIRRRIAKDFNKRLEDFVDLHSYNDYLEEVEDIAFNLINDIDVPQTEARIAKYKQENAALIELNV---QREE-------
>tr|A0A099NSS4|A0A099NSS4_PICKU/76-156 [subseq from] RNA polymerase II transcription factor B 38 kDa subunit (Fragment) OS=Pichia kudriavzevii OX=4909 GN=JL09_g5189 PE=4 SV=1
-DLLVEKECDIRRRVLSVYNKKEDDFQTSVMYDQYLEEIEEIVYNLLHRVDIERTEERLKQYSIENKQSIELNNAQREQEYE------
>tr|A0A0D9WME4|A0A0D9WME4_9ORYZ/14-84 [subseq from] MAT1 domain-containing protein OS=Leersia perrieri OX=77586 PE=4 SV=1
------KEMTIRRRIASIFNKTRDHFPSLKDYNDYLEEVEDLTFNLIEGIDVDVIEAKIARYQQENAEQIYLSRAKR-----------
>tr|A0A2W1H4Z9|A0A2W1H4Z9_9PLEO/112-172 [subseq from] RNA polymerase II transcription factor B 38 kDa subunit OS=Pyrenophora tritici-repentis OX=45151 GN=A1F97_05522 PE=4 SV=1
-DLKVEREVDLRKKVMKIMNKKEDDFETLRDYNDYLEQVEEITWNLILNIDVEATNNKLARF--------------------------
>tr|A0A2W1HJP8|A0A2W1HJP8_9PLEO/112-172 [subseq from] RNA polymerase II transcription factor B 38 kDa subunit OS=Pyrenophora tritici-repentis OX=45151 GN=A1F99_06165 PE=4 SV=1
-DLKVEREVDLRKKVMKIMNKKEDDFETLRDYNDYLEQVEEITWNLILNIDVEATNNKLARF--------------------------
>tr|A0A4Q1BJQ7|A0A4Q1BJQ7_TREME/117-196 [subseq from] RNA polymerase II transcription factor B 38 kDa subunit OS=Tremella mesenterica OX=5217 GN=M231_04894 PE=4 SV=1
EDLKVEKEIAVRRRMAGFFNKRQEDFMMLREYDDYLQEVEDLTFNLLNDIDVAETEARIADFRRRNAEAIAANQAKAVIE--------
>tr|B2W9T9|B2W9T9_PYRTR/112-172 [subseq from] RNA polymerase II transcription factor B 38 kDa subunit OS=Pyrenophora tritici-repentis (strain Pt-1C-BFP) OX=426418 GN=PTRG_06747 PE=4 SV=1
-DLKVEREVDLRKKVMKIMNKKEDDFETLRDYNDYLEQVEEITWNLILNIDVEATNNKLARF--------------------------
>tr|R7SC62|R7SC62_TREMS/109-188 [subseq from] RNA polymerase II transcription factor B 38 kDa subunit OS=Tremella mesenterica (strain ATCC 24925 / CBS 8224 / DSM 1558 / NBRC 9311 / NRRL Y-6157 / RJB 2259-6 / UBC 559-6) OX=578456 GN=TREMEDRAFT_35912 PE=4 SV=1
EDLKVEKEIAVRRRMAGFFNKRQEDFMMLREYDDYLQEVEDLTFNLLNDIDVAETEARIADFRRRNAEAIAANQAKAVIE--------
>tr|A0A1B9GCK0|A0A1B9GCK0_9TREE/123-202 [subseq from] RNA polymerase II transcription factor B 38 kDa subunit OS=Kwoniella bestiolae CBS 10118 OX=1296100 GN=I302_00230 PE=4 SV=1
EDLKVEKEVAVRRRMAQVFNKRREDFGSDKEYDNYLEEVEDLTFNLLNDIDVEKTESRISEFEKSNKSLIAANQEKTALE--------
>tr|A0A090LKM7|A0A090LKM7_STRRB/65-151 [subseq from] CDK-activating kinase assembly factor MAT1 OS=Strongyloides ratti OX=34506 GN=SRAE_2000277300 PE=4 SV=1
DDPIIEKENYFRRKVKKIYNLKRDCFPTLEAYNNFLEKIEDLVYNLTYDIDVQSTEEEINQFAKDNSDIIDQCKRKKDDDQLWIERA-
>tr|A0A4Z2J403|A0A4Z2J403_9TELE/249-289 [subseq from] CDK-activating kinase assembly factor MAT1 OS=Liparis tanakae OX=230148 GN=mnat1 PE=4 SV=1
EDPAVDKEVEIRKKVLKIYNKRDFDFPSLREYNDYLEQLED-----------------------------------------------
>tr|A0A367YHF6|A0A367YHF6_9ASCO/93-175 [subseq from] RNA polymerase II transcription factor B 38 kDa subunit OS=Candida viswanathii OX=5486 GN=TFB3 PE=4 SV=1
EDLVIEKEVDIRRKVNSIYNKTEEDFPDMKGFNKYLEEVEDIVFKLSNGIDVEQTEMDLNKYEQEHKLEILERNMRESQKNDD-----
>tr|A0A6J0NIJ2|A0A6J0NIJ2_RAPSA/11-83 [subseq from] uncharacterized protein LOC108854523 isoform X2 OS=Raphanus sativus OX=3726 GN=LOC108854523 PE=4 SV=1
-----NKEINVRRRISEIYNKREEDFSALKDYNDYLEEVECMIFDLVDGINVEAIEEKIKRYSRENVEQIMVNRAR---KA-------
>tr|A0A1E3NXU0|A0A1E3NXU0_WICAA/92-174 [subseq from] RNA polymerase II transcription factor B 38 kDa subunit OS=Wickerhamomyces anomalus (strain ATCC 58044 / CBS 1984 / NCYC 433 / NRRL Y-366-8) OX=683960 GN=WICANDRAFT_33648 PE=4 SV=1
-DITVEREVDIRKRVSQIFNKTYEDFNDLDKYNEYLEEVETIIFNLVNKIDVEETEAKLSVYEESNKSKILENNNSREKEYEDF----
>tr|A0A1V8SXJ9|A0A1V8SXJ9_9PEZI/89-161 [subseq from] RNA polymerase II transcription factor B 38 kDa subunit OS=Rachicladosporium antarcticum OX=1507870 GN=B0A48_10524 PE=4 SV=1
EDIKVEREVDIRKRIATVFNKREEDFEDLRAWNDYLNEVEDVTFNLVEGLDVEESERRLEKYAKAHREEIEAN---------------
>tr|W6XYJ1|W6XYJ1_COCCA/108-171 [subseq from] RNA polymerase II transcription factor B 38 kDa subunit OS=Bipolaris zeicola 26-R-13 OX=930089 GN=COCCADRAFT_39417 PE=4 SV=1
EDLKVEREVDLRKKVMKIMNKTEDDFETLRDYNDYLEQVEEMTWNLILNIDVDATWNKLHRFEA------------------------
>tr|W7ELY4|W7ELY4_COCVI/108-171 [subseq from] RNA polymerase II transcription factor B 38 kDa subunit OS=Bipolaris victoriae FI3 OX=930091 GN=COCVIDRAFT_39260 PE=4 SV=1
EDLKVEREVDLRKKVMKIMNKTEDDFETLRDYNDYLEQVEEMTWNLILNIDVDATWNKLHRFEA------------------------
>tr|A0A0D9XRZ6|A0A0D9XRZ6_9ORYZ/16-86 [subseq from] MAT1 domain-containing protein OS=Leersia perrieri OX=77586 PE=4 SV=1
------KEMTIRRRIASIFNKTQDHFPCLRDYNDYLEEVEDMTFNLVEGIDVEEIEAKIARYQQENAEQIYMSRAKR-----------
>tr|A0A1L0BYM5|A0A1L0BYM5_9ASCO/76-151 [subseq from] RNA polymerase II transcription factor B 38 kDa subunit OS=[Candida] intermedia OX=45354 GN=SAMEA4029009_CIC11G00000002767 PE=4 SV=1
EDIKIEREIDLRKRIQSIYNKTQDDFESLKDYNAYLEHVENLVFNLSEGVDVDKTQKEVEQYEAEHKIEILEIAMR------------
>tr|A0A3A3A1M4|A0A3A3A1M4_9EURO/79-158 [subseq from] RNA polymerase II transcription factor B 38 kDa subunit OS=Aspergillus sclerotialis OX=2070753 GN=PHISCL_03639 PE=4 SV=1
EDINVEREVDIRRRVMQILNRREEEFASKRAYDDFLEQREEIIMNLVTGIDVAKTEKDLQTYASENVASIRSNQA-LEREE-------
>tr|A0A6V7W393|A0A6V7W393_9BILA/73-151 [subseq from] Hypothetical protein OS=Meloidogyne enterolobii OX=390850 GN=MENT_LOCUS32958 PE=4 SV=1
-DLRVERENFIRKRILKTFNLQEDDFENLRDYNDYLERVEDIIFKLTNDINTEEVEAEVKLFREENSELIERNKRRLSSD--------
>tr|A0A1Y1I1R8|A0A1Y1I1R8_KLENI/2-72 [subseq from] Repair factor TFIIH and CDK-activating kinase assembly factor OS=Klebsormidium nitens OX=105231 GN=KFL_001360180 PE=4 SV=1
-----NKELVIRKRIQSIYNKEREDFQELKEYNDYLETIEDIVFNLVEGIDVTATEASVARYQEENQEQILSSHAR------------
>tr|A0A507FJU4|A0A507FJU4_9FUNG/76-160 [subseq from] RNA polymerase II transcription factor B 38 kDa subunit OS=Chytriomyces confervae OX=246404 GN=CcCBS67573_g02812 PE=4 SV=1
EDLRVEKEVHYRRKVGKFFNKRLEDFNfDQKKYDDYLEEVEDIMFNLANDLDVQGTNEKVERWRQENKELIAANQSKQVKEDRAI----
>tr|A0A5N6M7X7|A0A5N6M7X7_9ASTR/11-80 [subseq from] MAT1 domain-containing protein OS=Mikania micrantha OX=192012 GN=E3N88_36973 PE=4 SV=1
-----AKEMTIRKRIGNIFNKRVDDFSSLRDYNDYLEEVEDMIVNLVEEVDVPAIEAKIAQYQKENAEQIMNAQA-------------
>tr|A0A6S6VRH2|A0A6S6VRH2_9PLEO/83-143 [subseq from] RNA polymerase II transcription factor B 38 kDa subunit OS=Pyrenophora teres f. maculata OX=97480 GN=PTMSG1_09557 PE=4 SV=1
-DLKVEREVDLRKKVMKIMNKKEDDFETLRDYNDYLEQVEEITWNLILNIDVEATNNKLARF--------------------------
>tr|A0A1B9IKD2|A0A1B9IKD2_9TREE/125-204 [subseq from] RNA polymerase II transcription factor B 38 kDa subunit OS=Kwoniella mangroviensis CBS 10435 OX=1331196 GN=L486_06037 PE=4 SV=1
EDLKVEKEVAVRRRMAQVFNKRREDFGSDKEYDNYLEEVEDLTFNLLNDIDVEKTEKRISEFEKSNASLIATNQEKAALE--------
>tr|A0A6J0NHL9|A0A6J0NHL9_RAPSA/26-98 [subseq from] uncharacterized protein LOC108854523 isoform X1 OS=Raphanus sativus OX=3726 GN=LOC108854523 PE=4 SV=1
-----NKEINVRRRISEIYNKREEDFSALKDYNDYLEEVECMIFDLVDGINVEAIEEKIKRYSRENVEQIMVNRAR---KA-------
>tr|A0A1E4SQE0|A0A1E4SQE0_9ASCO/75-150 [subseq from] RNA polymerase II transcription factor B 38 kDa subunit OS=Suhomyces tanzawaensis NRRL Y-17324 OX=984487 GN=CANTADRAFT_116443 PE=4 SV=1
-DILIEREIDIRKRISNIFNKTEEDFPSLDEYNQYLEKVENVIFNLNNGVDKEKTEEEVNKYEAENKIEILEKSMRE-----------
>tr|A0A146HSN1|A0A146HSN1_9AGAR/118-191 [subseq from] RNA polymerase II transcription factor B 38 kDa subunit OS=Mycena chlorophos OX=658473 GN=MCHLO_08264 PE=4 SV=1
EDLGVEKEIAIRRRIAKEFNKKLEDFPSLREFNDYLEDVEDITFNLINDVDPAGTEARITANREANAALIRLNA--------------
>tr|A0A1V8STM1|A0A1V8STM1_9PEZI/89-161 [subseq from] RNA polymerase II transcription factor B 38 kDa subunit OS=Rachicladosporium sp. CCFEE 5018 OX=1974281 GN=B0A51_17914 PE=4 SV=1
EDIKVEREVDIRKRIATVFNKREEDFEDLRAWNDYLNEVEDVTFNLVEGVDVEESERRLEKYAKAHLEEIEAN---------------
>tr|A0A6V7WNF6|A0A6V7WNF6_9BILA/73-151 [subseq from] Hypothetical protein OS=Meloidogyne enterolobii OX=390850 GN=MENT_LOCUS41201 PE=4 SV=1
-DLRVERENFIRKRILKTFNLQEDDFENLRDYNDYLERVEDIIFKLTNDINTEEVEAEVKLFREENSELIERNKRRLSND--------
>tr|A0A397KXR4|A0A397KXR4_BRACM/11-83 [subseq from] MAT1 domain-containing protein OS=Brassica campestris OX=3711 GN=BRARA_K00520 PE=4 SV=1
-----NKEINVRRRISAIYNKREEDFSALKDYNDYLEEVECMIFDLVDGINVGAIEEKIKRYSQENAEQIMVNRARK---A-------
>tr|A0A078FM37|A0A078FM37_BRANA/11-83 [subseq from] BnaA03g51060D protein OS=Brassica napus OX=3708 GN=BnaA03g51060D PE=4 SV=1
-----NKEINVRRRISAIYNKREEDFSALKDYNDYLEEVECMIFDLVDGINVGAIEEKIKRYSQENAEQIMVNRARK---A-------
>tr|A0A6G1CAX8|A0A6G1CAX8_9ORYZ/15-85 [subseq from] MAT1 domain-containing protein OS=Oryza meyeriana var. granulata OX=110450 GN=E2562_033942 PE=4 SV=1
------KEMTIRRRMASIFNKSQEHFPCLRDYNDYLEEVEDMTFNLIEGIDVEEIEAKIARYQQENAEQIYLSRAKR-----------
>tr|A0A0A9NNE6|A0A0A9NNE6_ARUDO/14-84 [subseq from] CDK-activating kinase assembly factor MAT1 family protein OS=Arundo donax OX=35708 PE=4 SV=1
------KEMTIRRRMASIFNKTQEHFPSLKDYNDYLEEVEDMTFNLIEGIDVEAIEAKIARYQQENAEQIYLSRAKR-----------
>tr|A0A0A9P1V3|A0A0A9P1V3_ARUDO/14-84 [subseq from] CDK-activating kinase assembly factor MAT1 family protein OS=Arundo donax OX=35708 PE=4 SV=1
------KEMTIRRRMASIFNKTQEHFPSLKDYNDYLEEVEDMTFNLIEGIDVEAIEAKIARYQQENAEQIYLSRAKR-----------
>tr|M4E5I7|M4E5I7_BRARP/11-83 [subseq from] MAT1 domain-containing protein OS=Brassica rapa subsp. pekinensis OX=51351 PE=4 SV=1
-----NKEINVRRRISAIYNKREEDFSALKDYNDYLEEVECMIFDLVDGINVGAIEEKIKRYSQENAEQIMVNRARK---A-------
>tr|A0A804JF57|A0A804JF57_MUSAM/12-85 [subseq from] Uncharacterized protein OS=Musa acuminata subsp. malaccensis OX=214687 GN=103987425 PE=4 SV=1
------KEMVIRRRIANIFNKREDDFPSLKDYNDYLEEVEDMTSNLVEGIDVAVIEAKIAKYQEENAEQIINARA---RKAEE-----
>tr|J3N8A6|J3N8A6_ORYBR/15-85 [subseq from] MAT1 domain-containing protein OS=Oryza brachyantha OX=4533 GN=102713407 PE=4 SV=1
------KEMTLRRRMASIFNKTQDHFPSLRDYNDYLEEVEDMTFNLIEGIDVEEIEAKIARYQQENAEQIYLSRAKR-----------
>tr|G8ZMD3|G8ZMD3_TORDC/77-160 [subseq from] RNA polymerase II transcription factor B subunit 3 OS=Torulaspora delbrueckii (strain ATCC 10662 / CBS 1146 / NBRC 0425 / NCYC 2629 / NRRL Y-866) OX=1076872 GN=TDEL0A04450 PE=4 SV=1
-DVGVEKEVDIRKRVFAVFNKKLEDFEgSLEEYNKYLEEIEEIVYNLDNGIDVAQTEEKLRTYEELNRQLIMTNMERNKQDLESF----
>tr|A0A433D8S6|A0A433D8S6_9FUNG/115-190 [subseq from] RNA polymerase II transcription factor B 38 kDa subunit OS=Jimgerdemannia flammicorona OX=994334 GN=BC936DRAFT_145967 PE=4 SV=1
EDLLVEKEVRERKKVAKIFNKRPEDFASLRAYNDYLEEVEEI-------IDIDATQARVQRYEKENKEIIAANESKRANEDKY-----
>tr|A0A5M6C196|A0A5M6C196_9TREE/133-212 [subseq from] RNA polymerase II transcription factor B 38 kDa subunit OS=Kwoniella shandongensis OX=1734106 GN=CI109_003023 PE=4 SV=1
EDLKVEKEVAVRRRMAENFNKRREDFGSDKEYDDYLEEVEDLTFNLLNDIDLEKTEARIAQFAKQNKALIVANQEKTALE--------
>tr|J9VS06|J9VS06_CRYNH/124-203 [subseq from] RNA polymerase II transcription factor B 38 kDa subunit OS=Cryptococcus neoformans var. grubii serotype A (strain H99 / ATCC 208821 / CBS 10515 / FGSC 9487) OX=235443 GN=CNAG_05877 PE=4 SV=1
EDLKVEKEVSVRRRMADIFNKRRDDFESDRQYDDYLELVEDLTFNLLNDVSIPETEARITEWQRQNESVIQTNKHKAEEE--------
>tr|A0A507EEN7|A0A507EEN7_9FUNG/49-131 [subseq from] RNA polymerase II transcription factor B 38 kDa subunit OS=Powellomyces hirtus OX=109895 GN=PhCBS80983_g01012 PE=4 SV=1
EDLYVEKEVQVRKRIARIYNKRLEDFKnNLKLYNDYLENVEEILFNLINEVDVKETEERIKKYETEHKELINANLQKQLIEER------
>tr|A0A0D0V5T1|A0A0D0V5T1_9TREE/124-203 [subseq from] RNA polymerase II transcription factor B 38 kDa subunit OS=Cryptococcus gattii VGII Ram5 OX=1296110 GN=I313_03634 PE=4 SV=1
EDLKVEKEVSVRRRMADIFNKRRDDFENDRQYDDYLELVEDLTFNLLNDVSIPETEARITEWQRQNKSIIQANKHKAEEE--------
>tr|A0A0D0YU75|A0A0D0YU75_9TREE/124-203 [subseq from] RNA polymerase II transcription factor B 38 kDa subunit OS=Cryptococcus gattii VGIV IND107 OX=1296105 GN=I308_03240 PE=4 SV=1
EDLKVEKEVSVRRRMADIFNKRRDDFENDRQYDDYLELVEDLTFNLLNDVSIPETEARITEWQRQNKSIIQANKHKAEEE--------
>tr|A0A0L6DHU8|A0A0L6DHU8_CRYGR/124-203 [subseq from] RNA polymerase II transcription factor B 38 kDa subunit OS=Cryptococcus gattii serotype B (strain R265) OX=294750 GN=CNBG_9165 PE=4 SV=1
EDLKVEKEVSVRRRMADIFNKRRDDFENDRQYDDYLELVEDLTFNLLNDVSIPETEARITEWQRQNKSIIQANKHKAEEE--------
>tr|N4XGH4|N4XGH4_COCH4/81-144 [subseq from] RNA polymerase II transcription factor B 38 kDa subunit OS=Cochliobolus heterostrophus (strain C4 / ATCC 48331 / race T) OX=665024 GN=COCC4DRAFT_71993 PE=4 SV=1
EDLKVEREVDLRKKVMKIMNKTEDDFETLRDYNDYLEKVEEMTWNLILNIDVDATWNKLHRFEA------------------------
>tr|A0A197JD85|A0A197JD85_9FUNG/75-155 [subseq from] RNA polymerase II transcription factor B 38 kDa subunit OS=Linnemannia elongata AG-77 OX=1314771 GN=K457DRAFT_143081 PE=4 SV=1
EDLSVEKEVRIRKQMSSRFNKRREDFKTLKDYNDYLETVEDLTFKLVNEIDVETTKQAIDRFAAENRELIKINADRLLNES-------
>tr|A0A816WEB8|A0A816WEB8_BRANA/28-100 [subseq from] (rape) hypothetical protein OS=Brassica napus OX=3708 GN=DARMORV10_A03P60360.1 PE=4 SV=1
-----NKEINVRRRISAIYNKREEDFSALKDYNDYLEEVECMIFDLVDGINVGAIEEKIKRYSQENAEQIMVNRARK---A-------
>tr|A0A225YBL3|A0A225YBL3_CRYNV/124-203 [subseq from] RNA polymerase II transcription factor B 38 kDa subunit OS=Cryptococcus neoformans var. grubii c45 OX=1230068 GN=C356_04103 PE=4 SV=1
EDLKVEKEVSVRRRMADIFNKRRDDFESDRQYDDYLELVEDLTFNLLNDISIPETEARITEWQRQNESVIQTNKHKAEEE--------
>tr|A0A364N5D6|A0A364N5D6_9PLEO/108-171 [subseq from] RNA polymerase II transcription factor B 38 kDa subunit OS=Stemphylium lycopersici OX=183478 GN=DDE83_004070 PE=4 SV=1
EDLKVEREVDLRKKVMKIMNKTEDDFETLRDYNDYLEQVEEMTWNLILNTDVDATWNKLHRFEA------------------------
>tr|A0A433R0J4|A0A433R0J4_9FUNG/115-157 [subseq from] RNA polymerase II transcription factor B 38 kDa subunit OS=Jimgerdemannia flammicorona OX=994334 GN=BC938DRAFT_482921 PE=4 SV=1
EDLLVEKEVRERKKVAKIFNKRPEDFASLRAYNDYLEEVEEIS---------------------------------------------
>tr|A0A433R0J4|A0A433R0J4_9FUNG/180-219 [subseq from] RNA polymerase II transcription factor B 38 kDa subunit OS=Jimgerdemannia flammicorona OX=994334 GN=BC938DRAFT_482921 PE=4 SV=1
-------------------------------------------WNLINGVDIDATQARVQRYEKENKEIIAANESKRANEDKY-----
>tr|A0A6A6FBP9|A0A6A6FBP9_9PEZI/71-145 [subseq from] RNA polymerase II transcription factor B 38 kDa subunit OS=Cercospora zeae-maydis SCOH1-5 OX=717836 GN=CERZMDRAFT_44492 PE=4 SV=1
EDIQVEREVDIRRKVAAVFNRREDEFESLRDYNDYLNDVEDITFNLINRIDEEDTERRFREYETAHQREIAENAS-------------
>tr|M2UL30|M2UL30_COCH5/108-171 [subseq from] RNA polymerase II transcription factor B 38 kDa subunit OS=Cochliobolus heterostrophus (strain C5 / ATCC 48332 / race O) OX=701091 GN=COCHEDRAFT_1226815 PE=4 SV=1
EDLKVEREVDLRKKVMKIMNKTEDDFETLRDYNDYLEKVEEMTWNLILNIDVDATWNKLHRFEA------------------------
>tr|A0A0H2S090|A0A0H2S090_9AGAM/131-204 [subseq from] RNA polymerase II transcription factor B 38 kDa subunit OS=Schizopora paradoxa OX=27342 GN=SCHPADRAFT_922059 PE=4 SV=1
EDLGVEKEVAVRRRLAKDFNKKREDFPDLKTYNDYLEDVEDITFNLINDIDIAKTEARIAKFRQDNAAIIEANI--------------
>tr|A0A1E3HKK0|A0A1E3HKK0_9TREE/127-207 [subseq from] RNA polymerase II transcription factor B 38 kDa subunit OS=Cryptococcus amylolentus CBS 6039 OX=1295533 GN=L202_05450 PE=4 SV=1
EDLKVEKEVSVRRRMSDIFNKRRGDFDSDKEYDDYLEKVEDYTFNLLNDVDVAQTEKYIEDWQRDNRKDIDDNKLKISEES-------
>tr|A0A1E3JVB0|A0A1E3JVB0_9TREE/127-207 [subseq from] RNA polymerase II transcription factor B 38 kDa subunit OS=Cryptococcus amylolentus CBS 6273 OX=1296118 GN=I350_05379 PE=4 SV=1
EDLKVEKEVSVRRRMSDIFNKRRGDFDSDKEYDDYLEKVEDYTFNLLNDVDVAQTEKYIEDWQRDNRKDIDDNKLKISEES-------
>tr|A0A1E4RII3|A0A1E4RII3_9ASCO/76-152 [subseq from] RNA polymerase II transcription factor B 38 kDa subunit OS=Hyphopichia burtonii NRRL Y-1933 OX=984485 GN=HYPBUDRAFT_166977 PE=4 SV=1
-DLSIEREIDIRKRVSAIYNKTEEDFAELKDYNKYLEDVENIIFNLVNGVDVEETEANLTNYENEHKiEILEKTMLES-----------
>tr|A0A1Y3B219|A0A1Y3B219_EURMA/44-126 [subseq from] CDK-activating kinase assembly factor MAT1-like protein (Fragment) OS=Euroglyphus maynei OX=6958 GN=BLA29_013923 PE=4 SV=1
DDETVEKDLEIRRRLLKDLCLKEEDFDSLKEYNDYLELFETFVYNLANDIDIAETNGRIEQFKIDNEDKLAKSRNKISKDMEL-----
>tr|C5YIB4|C5YIB4_SORBI/14-84 [subseq from] MAT1 domain-containing protein OS=Sorghum bicolor OX=4558 GN=SORBI_3007G203300 PE=4 SV=1
------KEMTIRRRIASIFNKTQEHFPTLKDYNDYLEEVEDMTFNLIEGIDVEAIEAKIARYQQENAEQIYLSRAKR-----------
>tr|A0A0D3GDC3|A0A0D3GDC3_9ORYZ/14-84 [subseq from] MAT1 domain-containing protein OS=Oryza barthii OX=65489 PE=4 SV=1
------KEMTIRRRITSIFNKTREHFPSLKDYNDYLEEVEDMTFNLIEGIDVEVIEAKIARYQQENAEQIYLSRAKR-----------
>tr|A0A0E0DXR6|A0A0E0DXR6_9ORYZ/14-84 [subseq from] MAT1 domain-containing protein OS=Oryza meridionalis OX=40149 PE=4 SV=1
------KEMTIRRRITSIFNKTREHFPSLKDYNDYLEEVEDMTFNLIEGIDVEVIEAKIARYQQENAEQIYLSRAKR-----------
>tr|A0A0E0HPX3|A0A0E0HPX3_ORYNI/14-84 [subseq from] MAT1 domain-containing protein OS=Oryza nivara OX=4536 PE=4 SV=1
------KEMTIRRRITSIFNKTREHFPSLKDYNDYLEEVEDMTFNLIEGIDVEVIEAKIARYQQENAEQIYLSRAKR-----------
>tr|A0A165ZMF0|A0A165ZMF0_EXIGL/124-209 [subseq from] RNA polymerase II transcription factor B 38 kDa subunit OS=Exidia glandulosa HHB12029 OX=1314781 GN=EXIGLDRAFT_754067 PE=4 SV=1
EDLTVEKEVAVRRRMHKDFNKRKEDFIDLKSYNDYLEWVEELTFNLINDIDVAETEAEIAQFKAENAAIIEQNMQTDERAAQELRE--
>tr|A0A4Q4R0R5|A0A4Q4R0R5_9PLEO/49-112 [subseq from] RNA polymerase II transcription factor B 38 kDa subunit OS=Alternaria gaisen OX=167740 GN=AG0111_g2146 PE=4 SV=1
EDLKVEREVDLRKKVMKIMNKTEDDFETLRDYNDYLEQVEEINWNLILSIDVDATWAKLRKFEA------------------------
>tr|A0A4S4LEI1|A0A4S4LEI1_9AGAM/121-211 [subseq from] RNA polymerase II transcription factor B 38 kDa subunit OS=Phellinidium pouzarii OX=167371 GN=EW145_g1425 PE=4 SV=1
EDLSVEKEVAVRRRLAKDFNKHREDFPDAKSYNNYLEEVEDITFNLINDIDIPETEERIAKFRRENAVLIEANiqrdesYAALLREQEELD---
>tr|A0A7H9HM13|A0A7H9HM13_9SACH/77-158 [subseq from] RNA polymerase II transcription factor B subunit 3 OS=Torulaspora sp. CBS 2947 OX=2792677 GN=HG537_0A05960 PE=4 SV=1
-DVAVEKEVDIRKRVFSVFNKKLDDFGgNLEEYNQYLEEIEEIVYNLDNGIDVVSTEEKLRAYEELNRQLIMTNIERNKQDLE------
>tr|A0A854QB98|A0A854QB98_CRYNV/124-203 [subseq from] CDK-activating kinase assembly factor MAT1 OS=Cryptococcus neoformans var. grubii Tu259-1 OX=1230072 GN=C361_04520 PE=4 SV=1
EDLKVEKEVSVRRRMADIFNKRRDDFESDRQYDDYLELVEDLTFNLLNDISIPETEARITEWQRQNESVIQTNKHKAEEE--------
>tr|A5E298|A5E298_LODEL/106-181 [subseq from] RNA polymerase II transcription factor B 38 kDa subunit OS=Lodderomyces elongisporus (strain ATCC 11503 / CBS 2605 / JCM 1781 / NBRC 1676 / NRRL YB-4239) OX=379508 GN=LELG_03735 PE=4 SV=1
EDLVIEKEIDIRRRVGAIYNKTEEDFSDLKEFNSYLENIEEIVFKLSNGVDVEKTEEELSKYEEEHRlEILEKNMR-------------
>tr|B8B3E6|B8B3E6_ORYSI/14-84 [subseq from] MAT1 domain-containing protein OS=Oryza sativa subsp. indica OX=39946 GN=OsI_21849 PE=4 SV=1
------KEMTIRRRITSIFNKTREHFPSLKDYNDYLEEVEDMTFNLIEGIDVEVIEAKIARYQQENAEQIYLSRAKR-----------
>tr|B9FRR5|B9FRR5_ORYSJ/14-84 [subseq from] Os06g0171700 protein OS=Oryza sativa subsp. japonica OX=39947 GN=Os06g0171700 PE=4 SV=1
------KEMTIRRRITSIFNKTREHFPSLKDYNDYLEEVEDMTFNLIEGIDVEVIEAKIARYQQENAEQIYLSRAKR-----------
>tr|C5Z505|C5Z505_SORBI/14-84 [subseq from] MAT1 domain-containing protein OS=Sorghum bicolor OX=4558 GN=SORBI_3010G055800 PE=4 SV=1
------KEMTVRRRIASIFNKTQEHFPSLKDYNDYLEEVEDMTFNLIEGIDVEVIEAKIARYQQENVEQIYLSRAKR-----------
>tr|I1PZX2|I1PZX2_ORYGL/14-84 [subseq from] MAT1 domain-containing protein OS=Oryza glaberrima OX=4538 PE=4 SV=1
------KEMTIRRRITSIFNKTREHFPSLKDYNDYLEEVEDMTFNLIEGIDVEVIEAKIARYQQENAEQIYLSRAKR-----------
>tr|Q5SNL8|Q5SNL8_ORYSJ/14-84 [subseq from] Os06g0171700 protein OS=Oryza sativa subsp. japonica OX=39947 GN=Os06g0171700 PE=2 SV=1
------KEMTIRRRITSIFNKTREHFPSLKDYNDYLEEVEDMTFNLIEGIDVEVIEAKIARYQQENAEQIYLSRAKR-----------
>tr|A0A0E0A5P6|A0A0E0A5P6_9ORYZ/14-84 [subseq from] MAT1 domain-containing protein OS=Oryza glumipatula OX=40148 PE=4 SV=1
------KEMTIRRRIASIFNKTREHFPSLKDYNDYLEEVEDMTFNLIEGIDVEVIEAKIAKYQQENAEQIYLSRAKR-----------
>tr|A0A0E0PU39|A0A0E0PU39_ORYRU/14-84 [subseq from] MAT1 domain-containing protein OS=Oryza rufipogon OX=4529 PE=4 SV=1
------KEMTIRRRITSIFNKTREHFPSLKDYNDYLEEVEDMTFNLIEGIDVEVIEAKIARYQQENAEQIYLSRAKR-----------
>tr|A0A0N5B0K7|A0A0N5B0K7_9BILA/62-141 [subseq from] RING-type domain-containing protein OS=Syphacia muris OX=451379 PE=4 SV=1
DDPIVEKDNHIRKKLKKIYNLHREDFLNAREYNDYLEHFETIVMNLANDINLEETEAEIKNFKEKNSELIEKNRKKACKL--------
>tr|A0A314ULV1|A0A314ULV1_PRUYE/25-90 [subseq from] MAT1 domain-containing protein OS=Prunus yedoensis var. nudiflora OX=2094558 GN=Pyn_32360 PE=4 SV=1
---------------LSRFNKREEDFPSLKEYNDYLEEVEDMTFNLIDGIDVPAIEAKIAKYQEENAEQIMINRAR---KAEEL----
>tr|B6TP49|B6TP49_MAIZE/14-84 [subseq from] CDK-activating kinase assembly factor MAT1 family protein OS=Zea mays OX=4577 PE=2 SV=1
------KEMTLRRRIASIFNKTQEHFPTLKDYNDYLEEVEDMTFNLIEGIDVEEIEAKIARYQQENAEQIYLSRAKR-----------
>tr|B6TUE1|B6TUE1_MAIZE/14-84 [subseq from] CDK-activating kinase assembly factor MAT1 family protein OS=Zea mays OX=4577 GN=100284506 PE=2 SV=1
------KEMTLRRRIASIFNKTQEHFPTLKDYNDYLEEVEDMTFNLIEGIDVEEIEAKIARYQQENAEQIYLSRAKR-----------
>tr|A0A137P051|A0A137P051_CONC2/78-158 [subseq from] RNA polymerase II transcription factor B 38 kDa subunit OS=Conidiobolus coronatus (strain ATCC 28846 / CBS 209.66 / NRRL 28638) OX=796925 GN=CONCODRAFT_51737 PE=4 SV=1
-DFEVEKEIRIRKKLAKVFNKRRDNFPDLKSYNDYLEMVEEYVMNILEGIDVEQTWAIVRKYADENKELIKMNEIKEADENK------
>tr|A0A1B9GN41|A0A1B9GN41_9TREE/135-214 [subseq from] RNA polymerase II transcription factor B 38 kDa subunit OS=Kwoniella heveanensis BCC8398 OX=1296120 GN=I316_05864 PE=4 SV=1
EDLKVEKEVAVRRRMAQVFNKRREDFQSDREYDNYLEEVEDLTFNLLNDIDLEKTEARIAEFTSKNARVIASNQEKAALE--------
>tr|A0A2S5B7M0|A0A2S5B7M0_9BASI/129-212 [subseq from] RNA polymerase II transcription factor B 38 kDa subunit OS=Rhodotorula taiwanensis OX=741276 GN=BMF94_4183 PE=4 SV=1
---EVQKEVAIRRRTAKVFNKQPEDFATMEAYNDYLEEYESITFALIHSIgnDLAETERKIRAYEAENRNSIDENEERLAREKERLE---
>tr|A0A2Z6RMJ9|A0A2Z6RMJ9_9GLOM/77-157 [subseq from] RNA polymerase II transcription factor B 38 kDa subunit OS=Rhizophagus clarus OX=94130 GN=RclHR1_05490009 PE=4 SV=1
EDLRVEKEVKVRRMLSKQYNQRQEDFESLRLYNDYLEMVEEIAWNLINDKDKKETESLMAKHLNENRDVIARNRRKQDEEA-------
>tr|A0A388K3H2|A0A388K3H2_CHABU/11-81 [subseq from] MAT1 domain-containing protein OS=Chara braunii OX=69332 GN=CBR_g45648 PE=4 SV=1
[truncated: 261,073 more chars]
