# Supplementary material for: Visualization of stepwise derepression of TFIIH in global genome nucleotide excision repair
Source: Sci Adv. 2026 Jul 23;12(30):eaeb3506. doi: 10.1126/sciadv.aeb3506 (PMC13394385; doi:10.1126/sciadv.aeb3506)
Supplement: Supplementary file 3 — Data S1 [file sciadv.aeb3506_data_s1.zip › templates/fold_tfiih_mat1_xpcc_dna_template_hit_0_chains_h.cif]

data_6tun
#
_entry.id 6tun
#
loop_
_chem_comp.formula
_chem_comp.formula_weight
_chem_comp.id
_chem_comp.mon_nstd_flag
_chem_comp.name
_chem_comp.pdbx_synonyms
_chem_comp.type
"C3 H7 N O2"     89.093  ALA y ALANINE         ? "L-peptide linking" 
"C6 H15 N4 O2 1" 175.209 ARG y ARGININE        ? "L-peptide linking" 
"C4 H8 N2 O3"    132.118 ASN y ASPARAGINE      ? "L-peptide linking" 
"C4 H7 N O4"     133.103 ASP y "ASPARTIC ACID" ? "L-peptide linking" 
"Cl -1"          35.453  CL  . "CHLORIDE ION"  ? non-polymer         
"C3 H7 N O2 S"   121.158 CYS y CYSTEINE        ? "L-peptide linking" 
"C5 H10 N2 O3"   146.144 GLN y GLUTAMINE       ? "L-peptide linking" 
"C5 H9 N O4"     147.129 GLU y "GLUTAMIC ACID" ? "L-peptide linking" 
"C2 H5 N O2"     75.067  GLY y GLYCINE         ? "peptide linking"   
"C6 H10 N3 O2 1" 156.162 HIS y HISTIDINE       ? "L-peptide linking" 
"H2 O"           18.015  HOH . WATER           ? non-polymer         
"C6 H13 N O2"    131.173 ILE y ISOLEUCINE      ? "L-peptide linking" 
"C6 H13 N O2"    131.173 LEU y LEUCINE         ? "L-peptide linking" 
"C6 H15 N2 O2 1" 147.195 LYS y LYSINE          ? "L-peptide linking" 
"C5 H11 N O2 S"  149.211 MET y METHIONINE      ? "L-peptide linking" 
"C9 H11 N O2"    165.189 PHE y PHENYLALANINE   ? "L-peptide linking" 
"C5 H9 N O2"     115.130 PRO y PROLINE         ? "L-peptide linking" 
"C3 H7 N O3"     105.093 SER y SERINE          ? "L-peptide linking" 
"C4 H9 N O3"     119.119 THR y THREONINE       ? "L-peptide linking" 
"C11 H12 N2 O2"  204.225 TRP y TRYPTOPHAN      ? "L-peptide linking" 
"C9 H11 N O3"    181.189 TYR y TYROSINE        ? "L-peptide linking" 
"C5 H11 N O2"    117.146 VAL y VALINE          ? "L-peptide linking" 
#
loop_
_chem_comp_atom.atom_id
_chem_comp_atom.charge
_chem_comp_atom.comp_id
_chem_comp_atom.pdbx_leaving_atom_flag
_chem_comp_atom.pdbx_model_Cartn_x_ideal
_chem_comp_atom.pdbx_model_Cartn_y_ideal
_chem_comp_atom.pdbx_model_Cartn_z_ideal
_chem_comp_atom.pdbx_ordinal
_chem_comp_atom.type_symbol
N    ? ALA ? ? ? ? 1   N  
CA   ? ALA ? ? ? ? 2   C  
C    ? ALA ? ? ? ? 3   C  
O    ? ALA ? ? ? ? 4   O  
CB   ? ALA ? ? ? ? 5   C  
OXT  ? ALA ? ? ? ? 6   O  
H    ? ALA ? ? ? ? 7   H  
H2   ? ALA ? ? ? ? 8   H  
HA   ? ALA ? ? ? ? 9   H  
HB1  ? ALA ? ? ? ? 10  H  
HB2  ? ALA ? ? ? ? 11  H  
HB3  ? ALA ? ? ? ? 12  H  
HXT  ? ALA ? ? ? ? 13  H  
N    ? ARG ? ? ? ? 14  N  
CA   ? ARG ? ? ? ? 15  C  
C    ? ARG ? ? ? ? 16  C  
O    ? ARG ? ? ? ? 17  O  
CB   ? ARG ? ? ? ? 18  C  
CG   ? ARG ? ? ? ? 19  C  
CD   ? ARG ? ? ? ? 20  C  
NE   ? ARG ? ? ? ? 21  N  
CZ   ? ARG ? ? ? ? 22  C  
NH1  ? ARG ? ? ? ? 23  N  
NH2  ? ARG ? ? ? ? 24  N  
OXT  ? ARG ? ? ? ? 25  O  
H    ? ARG ? ? ? ? 26  H  
H2   ? ARG ? ? ? ? 27  H  
HA   ? ARG ? ? ? ? 28  H  
HB2  ? ARG ? ? ? ? 29  H  
HB3  ? ARG ? ? ? ? 30  H  
HG2  ? ARG ? ? ? ? 31  H  
HG3  ? ARG ? ? ? ? 32  H  
HD2  ? ARG ? ? ? ? 33  H  
HD3  ? ARG ? ? ? ? 34  H  
HE   ? ARG ? ? ? ? 35  H  
HH11 ? ARG ? ? ? ? 36  H  
HH12 ? ARG ? ? ? ? 37  H  
HH21 ? ARG ? ? ? ? 38  H  
HH22 ? ARG ? ? ? ? 39  H  
HXT  ? ARG ? ? ? ? 40  H  
N    ? ASN ? ? ? ? 41  N  
CA   ? ASN ? ? ? ? 42  C  
C    ? ASN ? ? ? ? 43  C  
O    ? ASN ? ? ? ? 44  O  
CB   ? ASN ? ? ? ? 45  C  
CG   ? ASN ? ? ? ? 46  C  
OD1  ? ASN ? ? ? ? 47  O  
ND2  ? ASN ? ? ? ? 48  N  
OXT  ? ASN ? ? ? ? 49  O  
H    ? ASN ? ? ? ? 50  H  
H2   ? ASN ? ? ? ? 51  H  
HA   ? ASN ? ? ? ? 52  H  
HB2  ? ASN ? ? ? ? 53  H  
HB3  ? ASN ? ? ? ? 54  H  
HD21 ? ASN ? ? ? ? 55  H  
HD22 ? ASN ? ? ? ? 56  H  
HXT  ? ASN ? ? ? ? 57  H  
N    ? ASP ? ? ? ? 58  N  
CA   ? ASP ? ? ? ? 59  C  
C    ? ASP ? ? ? ? 60  C  
O    ? ASP ? ? ? ? 61  O  
CB   ? ASP ? ? ? ? 62  C  
CG   ? ASP ? ? ? ? 63  C  
OD1  ? ASP ? ? ? ? 64  O  
OD2  ? ASP ? ? ? ? 65  O  
OXT  ? ASP ? ? ? ? 66  O  
H    ? ASP ? ? ? ? 67  H  
H2   ? ASP ? ? ? ? 68  H  
HA   ? ASP ? ? ? ? 69  H  
HB2  ? ASP ? ? ? ? 70  H  
HB3  ? ASP ? ? ? ? 71  H  
HD2  ? ASP ? ? ? ? 72  H  
HXT  ? ASP ? ? ? ? 73  H  
CL   ? CL  ? ? ? ? 74  CL 
N    ? CYS ? ? ? ? 75  N  
CA   ? CYS ? ? ? ? 76  C  
C    ? CYS ? ? ? ? 77  C  
O    ? CYS ? ? ? ? 78  O  
CB   ? CYS ? ? ? ? 79  C  
SG   ? CYS ? ? ? ? 80  S  
OXT  ? CYS ? ? ? ? 81  O  
H    ? CYS ? ? ? ? 82  H  
H2   ? CYS ? ? ? ? 83  H  
HA   ? CYS ? ? ? ? 84  H  
HB2  ? CYS ? ? ? ? 85  H  
HB3  ? CYS ? ? ? ? 86  H  
HG   ? CYS ? ? ? ? 87  H  
HXT  ? CYS ? ? ? ? 88  H  
N    ? GLN ? ? ? ? 89  N  
CA   ? GLN ? ? ? ? 90  C  
C    ? GLN ? ? ? ? 91  C  
O    ? GLN ? ? ? ? 92  O  
CB   ? GLN ? ? ? ? 93  C  
CG   ? GLN ? ? ? ? 94  C  
CD   ? GLN ? ? ? ? 95  C  
OE1  ? GLN ? ? ? ? 96  O  
NE2  ? GLN ? ? ? ? 97  N  
OXT  ? GLN ? ? ? ? 98  O  
H    ? GLN ? ? ? ? 99  H  
H2   ? GLN ? ? ? ? 100 H  
HA   ? GLN ? ? ? ? 101 H  
HB2  ? GLN ? ? ? ? 102 H  
HB3  ? GLN ? ? ? ? 103 H  
HG2  ? GLN ? ? ? ? 104 H  
HG3  ? GLN ? ? ? ? 105 H  
HE21 ? GLN ? ? ? ? 106 H  
HE22 ? GLN ? ? ? ? 107 H  
HXT  ? GLN ? ? ? ? 108 H  
N    ? GLU ? ? ? ? 109 N  
CA   ? GLU ? ? ? ? 110 C  
C    ? GLU ? ? ? ? 111 C  
O    ? GLU ? ? ? ? 112 O  
CB   ? GLU ? ? ? ? 113 C  
CG   ? GLU ? ? ? ? 114 C  
CD   ? GLU ? ? ? ? 115 C  
OE1  ? GLU ? ? ? ? 116 O  
OE2  ? GLU ? ? ? ? 117 O  
OXT  ? GLU ? ? ? ? 118 O  
H    ? GLU ? ? ? ? 119 H  
H2   ? GLU ? ? ? ? 120 H  
HA   ? GLU ? ? ? ? 121 H  
HB2  ? GLU ? ? ? ? 122 H  
HB3  ? GLU ? ? ? ? 123 H  
HG2  ? GLU ? ? ? ? 124 H  
HG3  ? GLU ? ? ? ? 125 H  
HE2  ? GLU ? ? ? ? 126 H  
HXT  ? GLU ? ? ? ? 127 H  
N    ? GLY ? ? ? ? 128 N  
CA   ? GLY ? ? ? ? 129 C  
C    ? GLY ? ? ? ? 130 C  
O    ? GLY ? ? ? ? 131 O  
OXT  ? GLY ? ? ? ? 132 O  
H    ? GLY ? ? ? ? 133 H  
H2   ? GLY ? ? ? ? 134 H  
HA2  ? GLY ? ? ? ? 135 H  
HA3  ? GLY ? ? ? ? 136 H  
HXT  ? GLY ? ? ? ? 137 H  
N    ? HIS ? ? ? ? 138 N  
CA   ? HIS ? ? ? ? 139 C  
C    ? HIS ? ? ? ? 140 C  
O    ? HIS ? ? ? ? 141 O  
CB   ? HIS ? ? ? ? 142 C  
CG   ? HIS ? ? ? ? 143 C  
ND1  ? HIS ? ? ? ? 144 N  
CD2  ? HIS ? ? ? ? 145 C  
CE1  ? HIS ? ? ? ? 146 C  
NE2  ? HIS ? ? ? ? 147 N  
OXT  ? HIS ? ? ? ? 148 O  
H    ? HIS ? ? ? ? 149 H  
H2   ? HIS ? ? ? ? 150 H  
HA   ? HIS ? ? ? ? 151 H  
HB2  ? HIS ? ? ? ? 152 H  
HB3  ? HIS ? ? ? ? 153 H  
HD1  ? HIS ? ? ? ? 154 H  
HD2  ? HIS ? ? ? ? 155 H  
HE1  ? HIS ? ? ? ? 156 H  
HE2  ? HIS ? ? ? ? 157 H  
HXT  ? HIS ? ? ? ? 158 H  
O    ? HOH ? ? ? ? 159 O  
H1   ? HOH ? ? ? ? 160 H  
H2   ? HOH ? ? ? ? 161 H  
N    ? ILE ? ? ? ? 162 N  
CA   ? ILE ? ? ? ? 163 C  
C    ? ILE ? ? ? ? 164 C  
O    ? ILE ? ? ? ? 165 O  
CB   ? ILE ? ? ? ? 166 C  
CG1  ? ILE ? ? ? ? 167 C  
CG2  ? ILE ? ? ? ? 168 C  
CD1  ? ILE ? ? ? ? 169 C  
OXT  ? ILE ? ? ? ? 170 O  
H    ? ILE ? ? ? ? 171 H  
H2   ? ILE ? ? ? ? 172 H  
HA   ? ILE ? ? ? ? 173 H  
HB   ? ILE ? ? ? ? 174 H  
HG12 ? ILE ? ? ? ? 175 H  
HG13 ? ILE ? ? ? ? 176 H  
HG21 ? ILE ? ? ? ? 177 H  
HG22 ? ILE ? ? ? ? 178 H  
HG23 ? ILE ? ? ? ? 179 H  
HD11 ? ILE ? ? ? ? 180 H  
HD12 ? ILE ? ? ? ? 181 H  
HD13 ? ILE ? ? ? ? 182 H  
HXT  ? ILE ? ? ? ? 183 H  
N    ? LEU ? ? ? ? 184 N  
CA   ? LEU ? ? ? ? 185 C  
C    ? LEU ? ? ? ? 186 C  
O    ? LEU ? ? ? ? 187 O  
CB   ? LEU ? ? ? ? 188 C  
CG   ? LEU ? ? ? ? 189 C  
CD1  ? LEU ? ? ? ? 190 C  
CD2  ? LEU ? ? ? ? 191 C  
OXT  ? LEU ? ? ? ? 192 O  
H    ? LEU ? ? ? ? 193 H  
H2   ? LEU ? ? ? ? 194 H  
HA   ? LEU ? ? ? ? 195 H  
HB2  ? LEU ? ? ? ? 196 H  
HB3  ? LEU ? ? ? ? 197 H  
HG   ? LEU ? ? ? ? 198 H  
HD11 ? LEU ? ? ? ? 199 H  
HD12 ? LEU ? ? ? ? 200 H  
HD13 ? LEU ? ? ? ? 201 H  
HD21 ? LEU ? ? ? ? 202 H  
HD22 ? LEU ? ? ? ? 203 H  
HD23 ? LEU ? ? ? ? 204 H  
HXT  ? LEU ? ? ? ? 205 H  
N    ? LYS ? ? ? ? 206 N  
CA   ? LYS ? ? ? ? 207 C  
C    ? LYS ? ? ? ? 208 C  
O    ? LYS ? ? ? ? 209 O  
CB   ? LYS ? ? ? ? 210 C  
CG   ? LYS ? ? ? ? 211 C  
CD   ? LYS ? ? ? ? 212 C  
CE   ? LYS ? ? ? ? 213 C  
NZ   ? LYS ? ? ? ? 214 N  
OXT  ? LYS ? ? ? ? 215 O  
H    ? LYS ? ? ? ? 216 H  
H2   ? LYS ? ? ? ? 217 H  
HA   ? LYS ? ? ? ? 218 H  
HB2  ? LYS ? ? ? ? 219 H  
HB3  ? LYS ? ? ? ? 220 H  
HG2  ? LYS ? ? ? ? 221 H  
HG3  ? LYS ? ? ? ? 222 H  
HD2  ? LYS ? ? ? ? 223 H  
HD3  ? LYS ? ? ? ? 224 H  
HE2  ? LYS ? ? ? ? 225 H  
HE3  ? LYS ? ? ? ? 226 H  
HZ1  ? LYS ? ? ? ? 227 H  
HZ2  ? LYS ? ? ? ? 228 H  
HZ3  ? LYS ? ? ? ? 229 H  
HXT  ? LYS ? ? ? ? 230 H  
N    ? MET ? ? ? ? 231 N  
CA   ? MET ? ? ? ? 232 C  
C    ? MET ? ? ? ? 233 C  
O    ? MET ? ? ? ? 234 O  
CB   ? MET ? ? ? ? 235 C  
CG   ? MET ? ? ? ? 236 C  
SD   ? MET ? ? ? ? 237 S  
CE   ? MET ? ? ? ? 238 C  
OXT  ? MET ? ? ? ? 239 O  
H    ? MET ? ? ? ? 240 H  
H2   ? MET ? ? ? ? 241 H  
HA   ? MET ? ? ? ? 242 H  
HB2  ? MET ? ? ? ? 243 H  
HB3  ? MET ? ? ? ? 244 H  
HG2  ? MET ? ? ? ? 245 H  
HG3  ? MET ? ? ? ? 246 H  
HE1  ? MET ? ? ? ? 247 H  
HE2  ? MET ? ? ? ? 248 H  
HE3  ? MET ? ? ? ? 249 H  
HXT  ? MET ? ? ? ? 250 H  
N    ? PHE ? ? ? ? 251 N  
CA   ? PHE ? ? ? ? 252 C  
C    ? PHE ? ? ? ? 253 C  
O    ? PHE ? ? ? ? 254 O  
CB   ? PHE ? ? ? ? 255 C  
CG   ? PHE ? ? ? ? 256 C  
CD1  ? PHE ? ? ? ? 257 C  
CD2  ? PHE ? ? ? ? 258 C  
CE1  ? PHE ? ? ? ? 259 C  
CE2  ? PHE ? ? ? ? 260 C  
CZ   ? PHE ? ? ? ? 261 C  
OXT  ? PHE ? ? ? ? 262 O  
H    ? PHE ? ? ? ? 263 H  
H2   ? PHE ? ? ? ? 264 H  
HA   ? PHE ? ? ? ? 265 H  
HB2  ? PHE ? ? ? ? 266 H  
HB3  ? PHE ? ? ? ? 267 H  
HD1  ? PHE ? ? ? ? 268 H  
HD2  ? PHE ? ? ? ? 269 H  
HE1  ? PHE ? ? ? ? 270 H  
HE2  ? PHE ? ? ? ? 271 H  
HZ   ? PHE ? ? ? ? 272 H  
HXT  ? PHE ? ? ? ? 273 H  
N    ? PRO ? ? ? ? 274 N  
CA   ? PRO ? ? ? ? 275 C  
C    ? PRO ? ? ? ? 276 C  
O    ? PRO ? ? ? ? 277 O  
CB   ? PRO ? ? ? ? 278 C  
CG   ? PRO ? ? ? ? 279 C  
CD   ? PRO ? ? ? ? 280 C  
OXT  ? PRO ? ? ? ? 281 O  
H    ? PRO ? ? ? ? 282 H  
HA   ? PRO ? ? ? ? 283 H  
HB2  ? PRO ? ? ? ? 284 H  
HB3  ? PRO ? ? ? ? 285 H  
HG2  ? PRO ? ? ? ? 286 H  
HG3  ? PRO ? ? ? ? 287 H  
HD2  ? PRO ? ? ? ? 288 H  
HD3  ? PRO ? ? ? ? 289 H  
HXT  ? PRO ? ? ? ? 290 H  
N    ? SER ? ? ? ? 291 N  
CA   ? SER ? ? ? ? 292 C  
C    ? SER ? ? ? ? 293 C  
O    ? SER ? ? ? ? 294 O  
CB   ? SER ? ? ? ? 295 C  
OG   ? SER ? ? ? ? 296 O  
OXT  ? SER ? ? ? ? 297 O  
H    ? SER ? ? ? ? 298 H  
H2   ? SER ? ? ? ? 299 H  
HA   ? SER ? ? ? ? 300 H  
HB2  ? SER ? ? ? ? 301 H  
HB3  ? SER ? ? ? ? 302 H  
HG   ? SER ? ? ? ? 303 H  
HXT  ? SER ? ? ? ? 304 H  
N    ? THR ? ? ? ? 305 N  
CA   ? THR ? ? ? ? 306 C  
C    ? THR ? ? ? ? 307 C  
O    ? THR ? ? ? ? 308 O  
CB   ? THR ? ? ? ? 309 C  
OG1  ? THR ? ? ? ? 310 O  
CG2  ? THR ? ? ? ? 311 C  
OXT  ? THR ? ? ? ? 312 O  
H    ? THR ? ? ? ? 313 H  
H2   ? THR ? ? ? ? 314 H  
HA   ? THR ? ? ? ? 315 H  
HB   ? THR ? ? ? ? 316 H  
HG1  ? THR ? ? ? ? 317 H  
HG21 ? THR ? ? ? ? 318 H  
HG22 ? THR ? ? ? ? 319 H  
HG23 ? THR ? ? ? ? 320 H  
HXT  ? THR ? ? ? ? 321 H  
N    ? TRP ? ? ? ? 322 N  
CA   ? TRP ? ? ? ? 323 C  
C    ? TRP ? ? ? ? 324 C  
O    ? TRP ? ? ? ? 325 O  
CB   ? TRP ? ? ? ? 326 C  
CG   ? TRP ? ? ? ? 327 C  
CD1  ? TRP ? ? ? ? 328 C  
CD2  ? TRP ? ? ? ? 329 C  
NE1  ? TRP ? ? ? ? 330 N  
CE2  ? TRP ? ? ? ? 331 C  
CE3  ? TRP ? ? ? ? 332 C  
CZ2  ? TRP ? ? ? ? 333 C  
CZ3  ? TRP ? ? ? ? 334 C  
CH2  ? TRP ? ? ? ? 335 C  
OXT  ? TRP ? ? ? ? 336 O  
H    ? TRP ? ? ? ? 337 H  
H2   ? TRP ? ? ? ? 338 H  
HA   ? TRP ? ? ? ? 339 H  
HB2  ? TRP ? ? ? ? 340 H  
HB3  ? TRP ? ? ? ? 341 H  
HD1  ? TRP ? ? ? ? 342 H  
HE1  ? TRP ? ? ? ? 343 H  
HE3  ? TRP ? ? ? ? 344 H  
HZ2  ? TRP ? ? ? ? 345 H  
HZ3  ? TRP ? ? ? ? 346 H  
HH2  ? TRP ? ? ? ? 347 H  
HXT  ? TRP ? ? ? ? 348 H  
N    ? TYR ? ? ? ? 349 N  
CA   ? TYR ? ? ? ? 350 C  
C    ? TYR ? ? ? ? 351 C  
O    ? TYR ? ? ? ? 352 O  
CB   ? TYR ? ? ? ? 353 C  
CG   ? TYR ? ? ? ? 354 C  
CD1  ? TYR ? ? ? ? 355 C  
CD2  ? TYR ? ? ? ? 356 C  
CE1  ? TYR ? ? ? ? 357 C  
CE2  ? TYR ? ? ? ? 358 C  
CZ   ? TYR ? ? ? ? 359 C  
OH   ? TYR ? ? ? ? 360 O  
OXT  ? TYR ? ? ? ? 361 O  
H    ? TYR ? ? ? ? 362 H  
H2   ? TYR ? ? ? ? 363 H  
HA   ? TYR ? ? ? ? 364 H  
HB2  ? TYR ? ? ? ? 365 H  
HB3  ? TYR ? ? ? ? 366 H  
HD1  ? TYR ? ? ? ? 367 H  
HD2  ? TYR ? ? ? ? 368 H  
HE1  ? TYR ? ? ? ? 369 H  
HE2  ? TYR ? ? ? ? 370 H  
HH   ? TYR ? ? ? ? 371 H  
HXT  ? TYR ? ? ? ? 372 H  
N    ? VAL ? ? ? ? 373 N  
CA   ? VAL ? ? ? ? 374 C  
C    ? VAL ? ? ? ? 375 C  
O    ? VAL ? ? ? ? 376 O  
CB   ? VAL ? ? ? ? 377 C  
CG1  ? VAL ? ? ? ? 378 C  
CG2  ? VAL ? ? ? ? 379 C  
OXT  ? VAL ? ? ? ? 380 O  
H    ? VAL ? ? ? ? 381 H  
H2   ? VAL ? ? ? ? 382 H  
HA   ? VAL ? ? ? ? 383 H  
HB   ? VAL ? ? ? ? 384 H  
HG11 ? VAL ? ? ? ? 385 H  
HG12 ? VAL ? ? ? ? 386 H  
HG13 ? VAL ? ? ? ? 387 H  
HG21 ? VAL ? ? ? ? 388 H  
HG22 ? VAL ? ? ? ? 389 H  
HG23 ? VAL ? ? ? ? 390 H  
HXT  ? VAL ? ? ? ? 391 H  
#
loop_
_chem_comp_bond.atom_id_1
_chem_comp_bond.atom_id_2
_chem_comp_bond.comp_id
_chem_comp_bond.pdbx_aromatic_flag
_chem_comp_bond.pdbx_stereo_config
_chem_comp_bond.value_order
N   CA   ALA N N sing 
N   H    ALA N N sing 
N   H2   ALA N N sing 
CA  C    ALA N N sing 
CA  CB   ALA N N sing 
CA  HA   ALA N N sing 
C   O    ALA N N doub 
C   OXT  ALA N N sing 
CB  HB1  ALA N N sing 
CB  HB2  ALA N N sing 
CB  HB3  ALA N N sing 
OXT HXT  ALA N N sing 
N   CA   ARG N N sing 
N   H    ARG N N sing 
N   H2   ARG N N sing 
CA  C    ARG N N sing 
CA  CB   ARG N N sing 
CA  HA   ARG N N sing 
C   O    ARG N N doub 
C   OXT  ARG N N sing 
CB  CG   ARG N N sing 
CB  HB2  ARG N N sing 
CB  HB3  ARG N N sing 
CG  CD   ARG N N sing 
CG  HG2  ARG N N sing 
CG  HG3  ARG N N sing 
CD  NE   ARG N N sing 
CD  HD2  ARG N N sing 
CD  HD3  ARG N N sing 
NE  CZ   ARG N N sing 
NE  HE   ARG N N sing 
CZ  NH1  ARG N N sing 
CZ  NH2  ARG N N doub 
NH1 HH11 ARG N N sing 
NH1 HH12 ARG N N sing 
NH2 HH21 ARG N N sing 
NH2 HH22 ARG N N sing 
OXT HXT  ARG N N sing 
N   CA   ASN N N sing 
N   H    ASN N N sing 
N   H2   ASN N N sing 
CA  C    ASN N N sing 
CA  CB   ASN N N sing 
CA  HA   ASN N N sing 
C   O    ASN N N doub 
C   OXT  ASN N N sing 
CB  CG   ASN N N sing 
CB  HB2  ASN N N sing 
CB  HB3  ASN N N sing 
CG  OD1  ASN N N doub 
CG  ND2  ASN N N sing 
ND2 HD21 ASN N N sing 
ND2 HD22 ASN N N sing 
OXT HXT  ASN N N sing 
N   CA   ASP N N sing 
N   H    ASP N N sing 
N   H2   ASP N N sing 
CA  C    ASP N N sing 
CA  CB   ASP N N sing 
CA  HA   ASP N N sing 
C   O    ASP N N doub 
C   OXT  ASP N N sing 
CB  CG   ASP N N sing 
CB  HB2  ASP N N sing 
CB  HB3  ASP N N sing 
CG  OD1  ASP N N doub 
CG  OD2  ASP N N sing 
OD2 HD2  ASP N N sing 
OXT HXT  ASP N N sing 
N   CA   CYS N N sing 
N   H    CYS N N sing 
N   H2   CYS N N sing 
CA  C    CYS N N sing 
CA  CB   CYS N N sing 
CA  HA   CYS N N sing 
C   O    CYS N N doub 
C   OXT  CYS N N sing 
CB  SG   CYS N N sing 
CB  HB2  CYS N N sing 
CB  HB3  CYS N N sing 
SG  HG   CYS N N sing 
OXT HXT  CYS N N sing 
N   CA   GLN N N sing 
N   H    GLN N N sing 
N   H2   GLN N N sing 
CA  C    GLN N N sing 
CA  CB   GLN N N sing 
CA  HA   GLN N N sing 
C   O    GLN N N doub 
C   OXT  GLN N N sing 
CB  CG   GLN N N sing 
CB  HB2  GLN N N sing 
CB  HB3  GLN N N sing 
CG  CD   GLN N N sing 
CG  HG2  GLN N N sing 
CG  HG3  GLN N N sing 
CD  OE1  GLN N N doub 
CD  NE2  GLN N N sing 
NE2 HE21 GLN N N sing 
NE2 HE22 GLN N N sing 
OXT HXT  GLN N N sing 
N   CA   GLU N N sing 
N   H    GLU N N sing 
N   H2   GLU N N sing 
CA  C    GLU N N sing 
CA  CB   GLU N N sing 
CA  HA   GLU N N sing 
C   O    GLU N N doub 
C   OXT  GLU N N sing 
CB  CG   GLU N N sing 
CB  HB2  GLU N N sing 
CB  HB3  GLU N N sing 
CG  CD   GLU N N sing 
CG  HG2  GLU N N sing 
CG  HG3  GLU N N sing 
CD  OE1  GLU N N doub 
CD  OE2  GLU N N sing 
OE2 HE2  GLU N N sing 
OXT HXT  GLU N N sing 
N   CA   GLY N N sing 
N   H    GLY N N sing 
N   H2   GLY N N sing 
CA  C    GLY N N sing 
CA  HA2  GLY N N sing 
CA  HA3  GLY N N sing 
C   O    GLY N N doub 
C   OXT  GLY N N sing 
OXT HXT  GLY N N sing 
N   CA   HIS N N sing 
N   H    HIS N N sing 
N   H2   HIS N N sing 
CA  C    HIS N N sing 
CA  CB   HIS N N sing 
CA  HA   HIS N N sing 
C   O    HIS N N doub 
C   OXT  HIS N N sing 
CB  CG   HIS N N sing 
CB  HB2  HIS N N sing 
CB  HB3  HIS N N sing 
CG  ND1  HIS Y N sing 
CG  CD2  HIS Y N doub 
ND1 CE1  HIS Y N doub 
ND1 HD1  HIS N N sing 
CD2 NE2  HIS Y N sing 
CD2 HD2  HIS N N sing 
CE1 NE2  HIS Y N sing 
CE1 HE1  HIS N N sing 
NE2 HE2  HIS N N sing 
OXT HXT  HIS N N sing 
O   H1   HOH N N sing 
O   H2   HOH N N sing 
N   CA   ILE N N sing 
N   H    ILE N N sing 
N   H2   ILE N N sing 
CA  C    ILE N N sing 
CA  CB   ILE N N sing 
CA  HA   ILE N N sing 
C   O    ILE N N doub 
C   OXT  ILE N N sing 
CB  CG1  ILE N N sing 
CB  CG2  ILE N N sing 
CB  HB   ILE N N sing 
CG1 CD1  ILE N N sing 
CG1 HG12 ILE N N sing 
CG1 HG13 ILE N N sing 
CG2 HG21 ILE N N sing 
CG2 HG22 ILE N N sing 
CG2 HG23 ILE N N sing 
CD1 HD11 ILE N N sing 
CD1 HD12 ILE N N sing 
CD1 HD13 ILE N N sing 
OXT HXT  ILE N N sing 
N   CA   LEU N N sing 
N   H    LEU N N sing 
N   H2   LEU N N sing 
CA  C    LEU N N sing 
CA  CB   LEU N N sing 
CA  HA   LEU N N sing 
C   O    LEU N N doub 
C   OXT  LEU N N sing 
CB  CG   LEU N N sing 
CB  HB2  LEU N N sing 
CB  HB3  LEU N N sing 
CG  CD1  LEU N N sing 
CG  CD2  LEU N N sing 
CG  HG   LEU N N sing 
CD1 HD11 LEU N N sing 
CD1 HD12 LEU N N sing 
CD1 HD13 LEU N N sing 
CD2 HD21 LEU N N sing 
CD2 HD22 LEU N N sing 
CD2 HD23 LEU N N sing 
OXT HXT  LEU N N sing 
N   CA   LYS N N sing 
N   H    LYS N N sing 
N   H2   LYS N N sing 
CA  C    LYS N N sing 
CA  CB   LYS N N sing 
CA  HA   LYS N N sing 
C   O    LYS N N doub 
C   OXT  LYS N N sing 
CB  CG   LYS N N sing 
CB  HB2  LYS N N sing 
CB  HB3  LYS N N sing 
CG  CD   LYS N N sing 
CG  HG2  LYS N N sing 
CG  HG3  LYS N N sing 
CD  CE   LYS N N sing 
CD  HD2  LYS N N sing 
CD  HD3  LYS N N sing 
CE  NZ   LYS N N sing 
CE  HE2  LYS N N sing 
CE  HE3  LYS N N sing 
NZ  HZ1  LYS N N sing 
NZ  HZ2  LYS N N sing 
NZ  HZ3  LYS N N sing 
OXT HXT  LYS N N sing 
N   CA   MET N N sing 
N   H    MET N N sing 
N   H2   MET N N sing 
CA  C    MET N N sing 
CA  CB   MET N N sing 
CA  HA   MET N N sing 
C   O    MET N N doub 
C   OXT  MET N N sing 
CB  CG   MET N N sing 
CB  HB2  MET N N sing 
CB  HB3  MET N N sing 
CG  SD   MET N N sing 
CG  HG2  MET N N sing 
CG  HG3  MET N N sing 
SD  CE   MET N N sing 
CE  HE1  MET N N sing 
CE  HE2  MET N N sing 
CE  HE3  MET N N sing 
OXT HXT  MET N N sing 
N   CA   PHE N N sing 
N   H    PHE N N sing 
N   H2   PHE N N sing 
CA  C    PHE N N sing 
CA  CB   PHE N N sing 
CA  HA   PHE N N sing 
C   O    PHE N N doub 
C   OXT  PHE N N sing 
CB  CG   PHE N N sing 
CB  HB2  PHE N N sing 
CB  HB3  PHE N N sing 
CG  CD1  PHE Y N doub 
CG  CD2  PHE Y N sing 
CD1 CE1  PHE Y N sing 
CD1 HD1  PHE N N sing 
CD2 CE2  PHE Y N doub 
CD2 HD2  PHE N N sing 
CE1 CZ   PHE Y N doub 
CE1 HE1  PHE N N sing 
CE2 CZ   PHE Y N sing 
CE2 HE2  PHE N N sing 
CZ  HZ   PHE N N sing 
OXT HXT  PHE N N sing 
N   CA   PRO N N sing 
N   CD   PRO N N sing 
N   H    PRO N N sing 
CA  C    PRO N N sing 
CA  CB   PRO N N sing 
CA  HA   PRO N N sing 
C   O    PRO N N doub 
C   OXT  PRO N N sing 
CB  CG   PRO N N sing 
CB  HB2  PRO N N sing 
CB  HB3  PRO N N sing 
CG  CD   PRO N N sing 
CG  HG2  PRO N N sing 
CG  HG3  PRO N N sing 
CD  HD2  PRO N N sing 
CD  HD3  PRO N N sing 
OXT HXT  PRO N N sing 
N   CA   SER N N sing 
N   H    SER N N sing 
N   H2   SER N N sing 
CA  C    SER N N sing 
CA  CB   SER N N sing 
CA  HA   SER N N sing 
C   O    SER N N doub 
C   OXT  SER N N sing 
CB  OG   SER N N sing 
CB  HB2  SER N N sing 
CB  HB3  SER N N sing 
OG  HG   SER N N sing 
OXT HXT  SER N N sing 
N   CA   THR N N sing 
N   H    THR N N sing 
N   H2   THR N N sing 
CA  C    THR N N sing 
CA  CB   THR N N sing 
CA  HA   THR N N sing 
C   O    THR N N doub 
C   OXT  THR N N sing 
CB  OG1  THR N N sing 
CB  CG2  THR N N sing 
CB  HB   THR N N sing 
OG1 HG1  THR N N sing 
CG2 HG21 THR N N sing 
CG2 HG22 THR N N sing 
CG2 HG23 THR N N sing 
OXT HXT  THR N N sing 
N   CA   TRP N N sing 
N   H    TRP N N sing 
N   H2   TRP N N sing 
CA  C    TRP N N sing 
CA  CB   TRP N N sing 
CA  HA   TRP N N sing 
C   O    TRP N N doub 
C   OXT  TRP N N sing 
CB  CG   TRP N N sing 
CB  HB2  TRP N N sing 
CB  HB3  TRP N N sing 
CG  CD1  TRP Y N doub 
CG  CD2  TRP Y N sing 
CD1 NE1  TRP Y N sing 
CD1 HD1  TRP N N sing 
CD2 CE2  TRP Y N doub 
CD2 CE3  TRP Y N sing 
NE1 CE2  TRP Y N sing 
NE1 HE1  TRP N N sing 
CE2 CZ2  TRP Y N sing 
CE3 CZ3  TRP Y N doub 
CE3 HE3  TRP N N sing 
CZ2 CH2  TRP Y N doub 
CZ2 HZ2  TRP N N sing 
CZ3 CH2  TRP Y N sing 
CZ3 HZ3  TRP N N sing 
CH2 HH2  TRP N N sing 
OXT HXT  TRP N N sing 
N   CA   TYR N N sing 
N   H    TYR N N sing 
N   H2   TYR N N sing 
CA  C    TYR N N sing 
CA  CB   TYR N N sing 
CA  HA   TYR N N sing 
C   O    TYR N N doub 
C   OXT  TYR N N sing 
CB  CG   TYR N N sing 
CB  HB2  TYR N N sing 
CB  HB3  TYR N N sing 
CG  CD1  TYR Y N doub 
CG  CD2  TYR Y N sing 
CD1 CE1  TYR Y N sing 
CD1 HD1  TYR N N sing 
CD2 CE2  TYR Y N doub 
CD2 HD2  TYR N N sing 
CE1 CZ   TYR Y N doub 
CE1 HE1  TYR N N sing 
CE2 CZ   TYR Y N sing 
CE2 HE2  TYR N N sing 
CZ  OH   TYR N N sing 
OH  HH   TYR N N sing 
OXT HXT  TYR N N sing 
N   CA   VAL N N sing 
N   H    VAL N N sing 
N   H2   VAL N N sing 
CA  C    VAL N N sing 
CA  CB   VAL N N sing 
CA  HA   VAL N N sing 
C   O    VAL N N doub 
C   OXT  VAL N N sing 
CB  CG1  VAL N N sing 
CB  CG2  VAL N N sing 
CB  HB   VAL N N sing 
CG1 HG11 VAL N N sing 
CG1 HG12 VAL N N sing 
CG1 HG13 VAL N N sing 
CG2 HG21 VAL N N sing 
CG2 HG22 VAL N N sing 
CG2 HG23 VAL N N sing 
OXT HXT  VAL N N sing 
#
_entity.id               2
_entity.pdbx_description "CDK-activating kinase assembly factor MAT1"
_entity.type             polymer
#
_entity_poly.entity_id      2
_entity_poly.pdbx_strand_id C
_entity_poly.type           polypeptide(L)
#
loop_
_entity_poly_seq.entity_id
_entity_poly_seq.hetero
_entity_poly_seq.mon_id
_entity_poly_seq.num
2 n GLY 1  
2 n PRO 2  
2 n THR 3  
2 n VAL 4  
2 n ASP 5  
2 n LYS 6  
2 n GLU 7  
2 n VAL 8  
2 n GLU 9  
2 n ILE 10 
2 n ARG 11 
2 n LYS 12 
2 n LYS 13 
2 n VAL 14 
2 n LEU 15 
2 n LYS 16 
2 n ILE 17 
2 n TYR 18 
2 n ASN 19 
2 n LYS 20 
2 n ARG 21 
2 n GLU 22 
2 n GLU 23 
2 n ASP 24 
2 n PHE 25 
2 n PRO 26 
2 n SER 27 
2 n LEU 28 
2 n ARG 29 
2 n GLU 30 
2 n TYR 31 
2 n ASN 32 
2 n ASP 33 
2 n PHE 34 
2 n LEU 35 
2 n GLU 36 
2 n GLU 37 
2 n VAL 38 
2 n GLU 39 
2 n GLU 40 
2 n ILE 41 
2 n VAL 42 
2 n PHE 43 
2 n ASN 44 
2 n LEU 45 
2 n THR 46 
2 n ASN 47 
2 n ASN 48 
2 n VAL 49 
2 n ASP 50 
2 n LEU 51 
2 n ASP 52 
2 n ASN 53 
2 n THR 54 
2 n LYS 55 
2 n LYS 56 
2 n LYS 57 
2 n MET 58 
2 n GLU 59 
2 n ILE 60 
2 n TYR 61 
2 n GLN 62 
2 n LYS 63 
2 n GLU 64 
2 n ASN 65 
2 n LYS 66 
2 n ASP 67 
2 n VAL 68 
2 n ILE 69 
2 n GLN 70 
2 n LYS 71 
2 n ASN 72 
2 n LYS 73 
2 n LEU 74 
2 n LYS 75 
2 n LEU 76 
2 n THR 77 
#
_exptl.method "X-RAY DIFFRACTION"
#
_pdbx_audit_revision_history.revision_date 2020-11-11
#
_pdbx_database_status.recvd_initial_deposition_date 2020-11-11
#
loop_
_pdbx_poly_seq_scheme.asym_id
_pdbx_poly_seq_scheme.auth_seq_num
_pdbx_poly_seq_scheme.entity_id
_pdbx_poly_seq_scheme.hetero
_pdbx_poly_seq_scheme.mon_id
_pdbx_poly_seq_scheme.pdb_ins_code
_pdbx_poly_seq_scheme.pdb_seq_num
_pdbx_poly_seq_scheme.pdb_strand_id
_pdbx_poly_seq_scheme.seq_id
D 65  2 n GLY . 65  C 1  
D 66  2 n PRO . 66  C 2  
D 67  2 n THR . 67  C 3  
D 68  2 n VAL . 68  C 4  
D 69  2 n ASP . 69  C 5  
D 70  2 n LYS . 70  C 6  
D 71  2 n GLU . 71  C 7  
D 72  2 n VAL . 72  C 8  
D 73  2 n GLU . 73  C 9  
D 74  2 n ILE . 74  C 10 
D 75  2 n ARG . 75  C 11 
D 76  2 n LYS . 76  C 12 
D 77  2 n LYS . 77  C 13 
D 78  2 n VAL . 78  C 14 
D 79  2 n LEU . 79  C 15 
D 80  2 n LYS . 80  C 16 
D 81  2 n ILE . 81  C 17 
D 82  2 n TYR . 82  C 18 
D 83  2 n ASN . 83  C 19 
D 84  2 n LYS . 84  C 20 
D 85  2 n ARG . 85  C 21 
D 86  2 n GLU . 86  C 22 
D 87  2 n GLU . 87  C 23 
D 88  2 n ASP . 88  C 24 
D 89  2 n PHE . 89  C 25 
D 90  2 n PRO . 90  C 26 
D 91  2 n SER . 91  C 27 
D 92  2 n LEU . 92  C 28 
D 93  2 n ARG . 93  C 29 
D 94  2 n GLU . 94  C 30 
D 95  2 n TYR . 95  C 31 
D 96  2 n ASN . 96  C 32 
D 97  2 n ASP . 97  C 33 
D 98  2 n PHE . 98  C 34 
D 99  2 n LEU . 99  C 35 
D 100 2 n GLU . 100 C 36 
D 101 2 n GLU . 101 C 37 
D 102 2 n VAL . 102 C 38 
D 103 2 n GLU . 103 C 39 
D 104 2 n GLU . 104 C 40 
D 105 2 n ILE . 105 C 41 
D 106 2 n VAL . 106 C 42 
D 107 2 n PHE . 107 C 43 
D 108 2 n ASN . 108 C 44 
D 109 2 n LEU . 109 C 45 
D 110 2 n THR . 110 C 46 
D 111 2 n ASN . 111 C 47 
D 112 2 n ASN . 112 C 48 
D 113 2 n VAL . 113 C 49 
D 114 2 n ASP . 114 C 50 
D 115 2 n LEU . 115 C 51 
D 116 2 n ASP . 116 C 52 
D 117 2 n ASN . 117 C 53 
D 118 2 n THR . 118 C 54 
D 119 2 n LYS . 119 C 55 
D 120 2 n LYS . 120 C 56 
D 121 2 n LYS . 121 C 57 
D 122 2 n MET . 122 C 58 
D 123 2 n GLU . 123 C 59 
D 124 2 n ILE . 124 C 60 
D 125 2 n TYR . 125 C 61 
D 126 2 n GLN . 126 C 62 
D 127 2 n LYS . 127 C 63 
D 128 2 n GLU . 128 C 64 
D 129 2 n ASN . 129 C 65 
D ?   2 n LYS . 130 C 66 
D ?   2 n ASP . 131 C 67 
D ?   2 n VAL . 132 C 68 
D ?   2 n ILE . 133 C 69 
D ?   2 n GLN . 134 C 70 
D ?   2 n LYS . 135 C 71 
D ?   2 n ASN . 136 C 72 
D ?   2 n LYS . 137 C 73 
D ?   2 n LEU . 138 C 74 
D ?   2 n LYS . 139 C 75 
D ?   2 n LEU . 140 C 76 
D ?   2 n THR . 141 C 77 
#
loop_
_pdbx_struct_assembly.details
_pdbx_struct_assembly.id
_pdbx_struct_assembly.method_details
_pdbx_struct_assembly.oligomeric_count
_pdbx_struct_assembly.oligomeric_details
author_defined_assembly 1 ? 2 dimeric 
author_defined_assembly 2 ? 2 dimeric 
#
loop_
_pdbx_struct_assembly_gen.assembly_id
_pdbx_struct_assembly_gen.asym_id_list
_pdbx_struct_assembly_gen.oper_expression
1 A,C,E,G,I 1 
2 B,D,F,H,J 1 
#
_pdbx_struct_oper_list.id                 1
_pdbx_struct_oper_list.matrix[1][1]       1.0000000000
_pdbx_struct_oper_list.matrix[1][2]       0.0000000000
_pdbx_struct_oper_list.matrix[1][3]       0.0000000000
_pdbx_struct_oper_list.matrix[2][1]       0.0000000000
_pdbx_struct_oper_list.matrix[2][2]       1.0000000000
_pdbx_struct_oper_list.matrix[2][3]       0.0000000000
_pdbx_struct_oper_list.matrix[3][1]       0.0000000000
_pdbx_struct_oper_list.matrix[3][2]       0.0000000000
_pdbx_struct_oper_list.matrix[3][3]       1.0000000000
_pdbx_struct_oper_list.name               1_555
_pdbx_struct_oper_list.symmetry_operation x,y,z
_pdbx_struct_oper_list.type               "identity operation"
_pdbx_struct_oper_list.vector[1]          0.0000000000
_pdbx_struct_oper_list.vector[2]          0.0000000000
_pdbx_struct_oper_list.vector[3]          0.0000000000
#
_refine.ls_d_res_high 2.07
#
_software.classification other
_software.name           "DeepMind Structure Class"
_software.pdbx_ordinal   1
_software.version        2.0.0
#
_struct_asym.entity_id 2
_struct_asym.id        D
#
loop_
_atom_site.group_PDB
_atom_site.id
_atom_site.type_symbol
_atom_site.label_atom_id
_atom_site.label_alt_id
_atom_site.label_comp_id
_atom_site.label_asym_id
_atom_site.label_entity_id
_atom_site.label_seq_id
_atom_site.pdbx_PDB_ins_code
_atom_site.Cartn_x
_atom_site.Cartn_y
_atom_site.Cartn_z
_atom_site.occupancy
_atom_site.B_iso_or_equiv
_atom_site.auth_seq_id
_atom_site.auth_asym_id
_atom_site.pdbx_PDB_model_num
ATOM 1   N N   . GLY D 2 1  ? -17.310 -29.250 -24.286 1.00 116.91 65  C 1 
ATOM 2   C CA  . GLY D 2 1  ? -16.548 -28.531 -25.293 1.00 115.65 65  C 1 
ATOM 3   C C   . GLY D 2 1  ? -15.050 -28.596 -25.062 1.00 113.96 65  C 1 
ATOM 4   O O   . GLY D 2 1  ? -14.454 -29.670 -25.140 1.00 118.73 65  C 1 
ATOM 5   N N   . PRO D 2 2  ? -14.434 -27.451 -24.777 1.00 106.13 66  C 1 
ATOM 6   C CA  . PRO D 2 2  ? -13.003 -27.443 -24.456 1.00 101.49 66  C 1 
ATOM 7   C C   . PRO D 2 2  ? -12.732 -28.145 -23.132 1.00 93.97  66  C 1 
ATOM 8   O O   . PRO D 2 2  ? -13.637 -28.488 -22.367 1.00 94.19  66  C 1 
ATOM 9   C CB  . PRO D 2 2  ? -12.665 -25.951 -24.378 1.00 99.05  66  C 1 
ATOM 10  C CG  . PRO D 2 2  ? -13.958 -25.300 -24.012 1.00 96.88  66  C 1 
ATOM 11  C CD  . PRO D 2 2  ? -15.031 -26.106 -24.686 1.00 101.14 66  C 1 
ATOM 12  N N   . THR D 2 3  ? -11.452 -28.365 -22.868 1.00 86.17  67  C 1 
ATOM 13  C CA  . THR D 2 3  ? -11.027 -28.951 -21.609 1.00 80.31  67  C 1 
ATOM 14  C C   . THR D 2 3  ? -10.631 -27.848 -20.629 1.00 72.08  67  C 1 
ATOM 15  O O   . THR D 2 3  ? -10.451 -26.685 -20.999 1.00 67.78  67  C 1 
ATOM 16  C CB  . THR D 2 3  ? -9.869  -29.927 -21.832 1.00 83.73  67  C 1 
ATOM 17  O OG1 . THR D 2 3  ? -9.627  -30.665 -20.630 1.00 86.78  67  C 1 
ATOM 18  C CG2 . THR D 2 3  ? -8.620  -29.184 -22.202 1.00 80.85  67  C 1 
ATOM 19  N N   . VAL D 2 4  ? -10.503 -28.225 -19.357 1.00 70.63  68  C 1 
ATOM 20  C CA  . VAL D 2 4  ? -10.104 -27.230 -18.364 1.00 67.20  68  C 1 
ATOM 21  C C   . VAL D 2 4  ? -8.617  -26.908 -18.470 1.00 67.21  68  C 1 
ATOM 22  O O   . VAL D 2 4  ? -8.212  -25.781 -18.190 1.00 61.04  68  C 1 
ATOM 23  C CB  . VAL D 2 4  ? -10.480 -27.698 -16.953 1.00 65.67  68  C 1 
ATOM 24  C CG1 . VAL D 2 4  ? -11.999 -27.761 -16.799 1.00 61.53  68  C 1 
ATOM 25  C CG2 . VAL D 2 4  ? -9.862  -29.047 -16.678 1.00 68.12  68  C 1 
ATOM 26  N N   . ASP D 2 5  ? -7.788  -27.866 -18.898 1.00 70.57  69  C 1 
ATOM 27  C CA  . ASP D 2 5  ? -6.370  -27.577 -19.103 1.00 72.89  69  C 1 
ATOM 28  C C   . ASP D 2 5  ? -6.157  -26.596 -20.254 1.00 70.19  69  C 1 
ATOM 29  O O   . ASP D 2 5  ? -5.244  -25.765 -20.201 1.00 68.78  69  C 1 
ATOM 30  C CB  . ASP D 2 5  ? -5.603  -28.873 -19.354 1.00 83.93  69  C 1 
ATOM 31  C CG  . ASP D 2 5  ? -5.784  -29.874 -18.233 1.00 92.41  69  C 1 
ATOM 32  O OD1 . ASP D 2 5  ? -5.061  -29.775 -17.214 1.00 94.40  69  C 1 
ATOM 33  O OD2 . ASP D 2 5  ? -6.662  -30.754 -18.368 1.00 95.40  69  C 1 
ATOM 34  N N   . LYS D 2 6  ? -6.972  -26.687 -21.310 1.00 69.79  70  C 1 
ATOM 35  C CA  . LYS D 2 6  ? -6.902  -25.705 -22.388 1.00 69.42  70  C 1 
ATOM 36  C C   . LYS D 2 6  ? -7.388  -24.343 -21.912 1.00 63.43  70  C 1 
ATOM 37  O O   . LYS D 2 6  ? -6.765  -23.315 -22.205 1.00 62.61  70  C 1 
ATOM 38  C CB  . LYS D 2 6  ? -7.723  -26.169 -23.595 1.00 73.64  70  C 1 
ATOM 39  C CG  . LYS D 2 6  ? -8.048  -25.053 -24.589 1.00 78.24  70  C 1 
ATOM 40  C CD  . LYS D 2 6  ? -9.042  -25.497 -25.668 1.00 83.82  70  C 1 
ATOM 41  C CE  . LYS D 2 6  ? -9.560  -24.301 -26.468 1.00 83.87  70  C 1 
ATOM 42  N NZ  . LYS D 2 6  ? -10.559 -24.698 -27.498 1.00 87.40  70  C 1 
ATOM 43  N N   . GLU D 2 7  ? -8.522  -24.320 -21.204 1.00 61.19  71  C 1 
ATOM 44  C CA  . GLU D 2 7  ? -8.979  -23.098 -20.551 1.00 63.22  71  C 1 
ATOM 45  C C   . GLU D 2 7  ? -7.849  -22.450 -19.766 1.00 58.24  71  C 1 
ATOM 46  O O   . GLU D 2 7  ? -7.610  -21.247 -19.886 1.00 53.77  71  C 1 
ATOM 47  C CB  . GLU D 2 7  ? -10.145 -23.393 -19.607 1.00 76.05  71  C 1 
ATOM 48  C CG  . GLU D 2 7  ? -11.445 -23.851 -20.234 1.00 87.93  71  C 1 
ATOM 49  C CD  . GLU D 2 7  ? -12.464 -24.257 -19.174 1.00 96.67  71  C 1 
ATOM 50  O OE1 . GLU D 2 7  ? -12.644 -23.493 -18.198 1.00 101.27 71  C 1 
ATOM 51  O OE2 . GLU D 2 7  ? -13.064 -25.347 -19.301 1.00 101.85 71  C 1 
ATOM 52  N N   . VAL D 2 8  ? -7.133  -23.249 -18.966 1.00 57.34  72  C 1 
ATOM 53  C CA  . VAL D 2 8  ? -6.118  -22.713 -18.062 1.00 57.50  72  C 1 
ATOM 54  C C   . VAL D 2 8  ? -4.894  -22.234 -18.835 1.00 58.39  72  C 1 
ATOM 55  O O   . VAL D 2 8  ? -4.344  -21.169 -18.541 1.00 56.80  72  C 1 
ATOM 56  C CB  . VAL D 2 8  ? -5.746  -23.762 -16.994 1.00 60.64  72  C 1 
ATOM 57  C CG1 . VAL D 2 8  ? -4.439  -23.385 -16.281 1.00 58.66  72  C 1 
ATOM 58  C CG2 . VAL D 2 8  ? -6.888  -23.913 -15.991 1.00 56.82  72  C 1 
ATOM 59  N N   . GLU D 2 9  ? -4.445  -23.006 -19.831 1.00 62.84  73  C 1 
ATOM 60  C CA  . GLU D 2 9  ? -3.349  -22.538 -20.679 1.00 66.50  73  C 1 
ATOM 61  C C   . GLU D 2 9  ? -3.692  -21.200 -21.326 1.00 62.23  73  C 1 
ATOM 62  O O   . GLU D 2 9  ? -2.867  -20.277 -21.353 1.00 62.22  73  C 1 
ATOM 63  C CB  . GLU D 2 9  ? -3.024  -23.586 -21.744 1.00 73.28  73  C 1 
ATOM 64  C CG  . GLU D 2 9  ? -2.357  -24.840 -21.192 1.00 83.44  73  C 1 
ATOM 65  C CD  . GLU D 2 9  ? -2.372  -26.002 -22.175 1.00 94.35  73  C 1 
ATOM 66  O OE1 . GLU D 2 9  ? -2.525  -25.753 -23.395 1.00 97.52  73  C 1 
ATOM 67  O OE2 . GLU D 2 9  ? -2.236  -27.163 -21.727 1.00 97.43  73  C 1 
ATOM 68  N N   . ILE D 2 10 ? -4.921  -21.069 -21.817 1.00 60.63  74  C 1 
ATOM 69  C CA  . ILE D 2 10 ? -5.341  -19.828 -22.456 1.00 61.65  74  C 1 
ATOM 70  C C   . ILE D 2 10 ? -5.404  -18.693 -21.437 1.00 58.00  74  C 1 
ATOM 71  O O   . ILE D 2 10 ? -4.953  -17.573 -21.707 1.00 55.14  74  C 1 
ATOM 72  C CB  . ILE D 2 10 ? -6.685  -20.054 -23.171 1.00 58.35  74  C 1 
ATOM 73  C CG1 . ILE D 2 10 ? -6.462  -20.878 -24.455 1.00 62.57  74  C 1 
ATOM 74  C CG2 . ILE D 2 10 ? -7.371  -18.750 -23.480 1.00 55.80  74  C 1 
ATOM 75  C CD1 . ILE D 2 10 ? -7.752  -21.332 -25.122 1.00 62.60  74  C 1 
ATOM 76  N N   . ARG D 2 11 ? -5.940  -18.968 -20.247 1.00 56.13  75  C 1 
ATOM 77  C CA  . ARG D 2 11 ? -6.007  -17.949 -19.201 1.00 54.65  75  C 1 
ATOM 78  C C   . ARG D 2 11 ? -4.613  -17.478 -18.799 1.00 57.28  75  C 1 
ATOM 79  O O   . ARG D 2 11 ? -4.379  -16.273 -18.647 1.00 52.95  75  C 1 
ATOM 80  C CB  . ARG D 2 11 ? -6.779  -18.503 -18.000 1.00 47.59  75  C 1 
ATOM 81  C CG  . ARG D 2 11 ? -6.850  -17.602 -16.761 1.00 44.57  75  C 1 
ATOM 82  C CD  . ARG D 2 11 ? -7.832  -18.196 -15.738 1.00 43.18  75  C 1 
ATOM 83  N NE  . ARG D 2 11 ? -9.201  -18.254 -16.247 1.00 49.82  75  C 1 
ATOM 84  C CZ  . ARG D 2 11 ? -10.060 -17.242 -16.174 1.00 48.15  75  C 1 
ATOM 85  N NH1 . ARG D 2 11 ? -9.689  -16.103 -15.600 1.00 46.47  75  C 1 
ATOM 86  N NH2 . ARG D 2 11 ? -11.285 -17.358 -16.676 1.00 46.61  75  C 1 
ATOM 87  N N   . LYS D 2 12 ? -3.666  -18.409 -18.647 1.00 53.31  76  C 1 
ATOM 88  C CA  . LYS D 2 12 ? -2.302  -18.026 -18.295 1.00 58.62  76  C 1 
ATOM 89  C C   . LYS D 2 12 ? -1.694  -17.139 -19.371 1.00 62.48  76  C 1 
ATOM 90  O O   . LYS D 2 12 ? -1.112  -16.086 -19.069 1.00 63.37  76  C 1 
ATOM 91  C CB  . LYS D 2 12 ? -1.447  -19.272 -18.060 1.00 60.61  76  C 1 
ATOM 92  C CG  . LYS D 2 12 ? -1.741  -19.937 -16.731 1.00 61.74  76  C 1 
ATOM 93  C CD  . LYS D 2 12 ? -0.848  -21.135 -16.480 1.00 67.69  76  C 1 
ATOM 94  C CE  . LYS D 2 12 ? -1.154  -21.764 -15.128 1.00 68.02  76  C 1 
ATOM 95  N NZ  . LYS D 2 12 ? -0.306  -22.955 -14.863 1.00 73.70  76  C 1 
ATOM 96  N N   . LYS D 2 13 ? -1.838  -17.543 -20.641 1.00 63.85  77  C 1 
ATOM 97  C CA  . LYS D 2 13 ? -1.411  -16.695 -21.748 1.00 67.13  77  C 1 
ATOM 98  C C   . LYS D 2 13 ? -2.001  -15.294 -21.617 1.00 67.03  77  C 1 
ATOM 99  O O   . LYS D 2 13 ? -1.270  -14.301 -21.542 1.00 70.18  77  C 1 
ATOM 100 C CB  . LYS D 2 13 ? -1.814  -17.327 -23.084 1.00 66.96  77  C 1 
ATOM 101 C CG  . LYS D 2 13 ? -0.846  -18.381 -23.605 1.00 74.01  77  C 1 
ATOM 102 C CD  . LYS D 2 13 ? 0.429   -17.730 -24.114 1.00 79.09  77  C 1 
ATOM 103 C CE  . LYS D 2 13 ? 1.358   -18.745 -24.752 1.00 83.31  77  C 1 
ATOM 104 N NZ  . LYS D 2 13 ? 2.621   -18.116 -25.223 1.00 85.64  77  C 1 
ATOM 105 N N   . VAL D 2 14 ? -3.333  -15.207 -21.561 1.00 62.61  78  C 1 
ATOM 106 C CA  . VAL D 2 14 ? -4.010  -13.912 -21.526 1.00 59.91  78  C 1 
ATOM 107 C C   . VAL D 2 14 ? -3.470  -13.059 -20.389 1.00 58.22  78  C 1 
ATOM 108 O O   . VAL D 2 14 ? -3.130  -11.886 -20.581 1.00 57.53  78  C 1 
ATOM 109 C CB  . VAL D 2 14 ? -5.533  -14.103 -21.419 1.00 56.84  78  C 1 
ATOM 110 C CG1 . VAL D 2 14 ? -6.206  -12.794 -21.059 1.00 53.28  78  C 1 
ATOM 111 C CG2 . VAL D 2 14 ? -6.089  -14.635 -22.740 1.00 57.85  78  C 1 
ATOM 112 N N   . LEU D 2 15 ? -3.348  -13.651 -19.193 1.00 58.47  79  C 1 
ATOM 113 C CA  . LEU D 2 15 ? -2.881  -12.921 -18.019 1.00 55.15  79  C 1 
ATOM 114 C C   . LEU D 2 15 ? -1.440  -12.461 -18.144 1.00 62.34  79  C 1 
ATOM 115 O O   . LEU D 2 15 ? -1.060  -11.507 -17.456 1.00 62.05  79  C 1 
ATOM 116 C CB  . LEU D 2 15 ? -3.017  -13.765 -16.757 1.00 50.42  79  C 1 
ATOM 117 C CG  . LEU D 2 15 ? -4.429  -13.999 -16.223 1.00 48.96  79  C 1 
ATOM 118 C CD1 . LEU D 2 15 ? -4.398  -15.107 -15.169 1.00 42.87  79  C 1 
ATOM 119 C CD2 . LEU D 2 15 ? -5.024  -12.719 -15.661 1.00 46.13  79  C 1 
ATOM 120 N N   . LYS D 2 16 ? -0.626  -13.114 -18.983 1.00 68.21  80  C 1 
ATOM 121 C CA  . LYS D 2 16 ? 0.700   -12.567 -19.260 1.00 74.46  80  C 1 
ATOM 122 C C   . LYS D 2 16 ? 0.601   -11.141 -19.785 1.00 77.12  80  C 1 
ATOM 123 O O   . LYS D 2 16 ? 1.425   -10.288 -19.443 1.00 81.25  80  C 1 
ATOM 124 C CB  . LYS D 2 16 ? 1.452   -13.443 -20.261 1.00 80.86  80  C 1 
ATOM 125 C CG  . LYS D 2 16 ? 1.713   -14.860 -19.799 1.00 85.43  80  C 1 
ATOM 126 C CD  . LYS D 2 16 ? 2.732   -14.916 -18.678 1.00 89.39  80  C 1 
ATOM 127 C CE  . LYS D 2 16 ? 3.056   -16.364 -18.330 1.00 93.69  80  C 1 
ATOM 128 N NZ  . LYS D 2 16 ? 4.187   -16.488 -17.369 1.00 95.59  80  C 1 
ATOM 129 N N   . ILE D 2 17 ? -0.403  -10.863 -20.614 1.00 76.11  81  C 1 
ATOM 130 C CA  . ILE D 2 17 ? -0.615  -9.524  -21.163 1.00 75.99  81  C 1 
ATOM 131 C C   . ILE D 2 17 ? -1.446  -8.661  -20.219 1.00 72.69  81  C 1 
ATOM 132 O O   . ILE D 2 17 ? -1.090  -7.518  -19.921 1.00 72.99  81  C 1 
ATOM 133 C CB  . ILE D 2 17 ? -1.278  -9.639  -22.552 1.00 78.21  81  C 1 
ATOM 134 C CG1 . ILE D 2 17 ? -0.347  -10.372 -23.521 1.00 84.85  81  C 1 
ATOM 135 C CG2 . ILE D 2 17 ? -1.670  -8.267  -23.074 1.00 78.02  81  C 1 
ATOM 136 C CD1 . ILE D 2 17 ? -1.022  -10.875 -24.780 1.00 87.13  81  C 1 
ATOM 137 N N   . TYR D 2 18 ? -2.565  -9.198  -19.734 1.00 64.59  82  C 1 
ATOM 138 C CA  . TYR D 2 18 ? -3.432  -8.498  -18.788 1.00 59.24  82  C 1 
ATOM 139 C C   . TYR D 2 18 ? -2.988  -8.793  -17.356 1.00 57.47  82  C 1 
ATOM 140 O O   . TYR D 2 18 ? -3.699  -9.409  -16.563 1.00 57.95  82  C 1 
ATOM 141 C CB  . TYR D 2 18 ? -4.886  -8.896  -19.018 1.00 56.98  82  C 1 
ATOM 142 C CG  . TYR D 2 18 ? -5.437  -8.400  -20.335 1.00 60.56  82  C 1 
ATOM 143 C CD1 . TYR D 2 18 ? -6.179  -7.232  -20.400 1.00 61.75  82  C 1 
ATOM 144 C CD2 . TYR D 2 18 ? -5.204  -9.094  -21.517 1.00 65.21  82  C 1 
ATOM 145 C CE1 . TYR D 2 18 ? -6.685  -6.769  -21.601 1.00 67.41  82  C 1 
ATOM 146 C CE2 . TYR D 2 18 ? -5.703  -8.638  -22.729 1.00 70.31  82  C 1 
ATOM 147 C CZ  . TYR D 2 18 ? -6.437  -7.470  -22.766 1.00 71.43  82  C 1 
ATOM 148 O OH  . TYR D 2 18 ? -6.943  -7.014  -23.963 1.00 75.20  82  C 1 
ATOM 149 N N   . ASN D 2 19 ? -1.775  -8.340  -17.039 1.00 58.95  83  C 1 
ATOM 150 C CA  . ASN D 2 19 ? -1.095  -8.699  -15.802 1.00 60.68  83  C 1 
ATOM 151 C C   . ASN D 2 19 ? -1.254  -7.660  -14.701 1.00 60.96  83  C 1 
ATOM 152 O O   . ASN D 2 19 ? -0.525  -7.716  -13.706 1.00 62.21  83  C 1 
ATOM 153 C CB  . ASN D 2 19 ? 0.388   -8.940  -16.074 1.00 66.05  83  C 1 
ATOM 154 C CG  . ASN D 2 19 ? 1.039   -7.783  -16.789 1.00 74.04  83  C 1 
ATOM 155 O OD1 . ASN D 2 19 ? 0.539   -6.657  -16.753 1.00 75.99  83  C 1 
ATOM 156 N ND2 . ASN D 2 19 ? 2.162   -8.050  -17.450 1.00 78.90  83  C 1 
ATOM 157 N N   . LYS D 2 20 ? -2.182  -6.721  -14.844 1.00 60.74  84  C 1 
ATOM 158 C CA  . LYS D 2 20 ? -2.357  -5.721  -13.801 1.00 62.89  84  C 1 
ATOM 159 C C   . LYS D 2 20 ? -2.991  -6.343  -12.560 1.00 59.25  84  C 1 
ATOM 160 O O   . LYS D 2 20 ? -3.717  -7.339  -12.631 1.00 55.83  84  C 1 
ATOM 161 C CB  . LYS D 2 20 ? -3.198  -4.550  -14.314 1.00 67.44  84  C 1 
ATOM 162 C CG  . LYS D 2 20 ? -2.416  -3.606  -15.235 1.00 75.21  84  C 1 
ATOM 163 C CD  . LYS D 2 20 ? -3.324  -2.640  -15.987 1.00 80.25  84  C 1 
ATOM 164 C CE  . LYS D 2 20 ? -2.561  -1.908  -17.093 1.00 88.72  84  C 1 
ATOM 165 N NZ  . LYS D 2 20 ? -3.459  -1.164  -18.033 1.00 91.94  84  C 1 
ATOM 166 N N   . ARG D 2 21 ? -2.692  -5.755  -11.412 1.00 60.34  85  C 1 
ATOM 167 C CA  . ARG D 2 21 ? -3.199  -6.209  -10.126 1.00 58.91  85  C 1 
ATOM 168 C C   . ARG D 2 21 ? -4.110  -5.137  -9.534  1.00 54.76  85  C 1 
ATOM 169 O O   . ARG D 2 21 ? -4.265  -4.048  -10.087 1.00 56.07  85  C 1 
ATOM 170 C CB  . ARG D 2 21 ? -2.043  -6.540  -9.177  1.00 64.62  85  C 1 
ATOM 171 C CG  . ARG D 2 21 ? -1.178  -7.693  -9.636  1.00 70.27  85  C 1 
ATOM 172 C CD  . ARG D 2 21 ? 0.140   -7.734  -8.882  1.00 79.25  85  C 1 
ATOM 173 N NE  . ARG D 2 21 ? 1.085   -6.738  -9.385  1.00 87.92  85  C 1 
ATOM 174 C CZ  . ARG D 2 21 ? 1.417   -5.620  -8.745  1.00 93.12  85  C 1 
ATOM 175 N NH1 . ARG D 2 21 ? 0.891   -5.349  -7.558  1.00 93.83  85  C 1 
ATOM 176 N NH2 . ARG D 2 21 ? 2.286   -4.775  -9.285  1.00 96.83  85  C 1 
ATOM 177 N N   . GLU D 2 22 ? -4.702  -5.459  -8.385  1.00 52.63  86  C 1 
ATOM 178 C CA  . GLU D 2 22 ? -5.650  -4.555  -7.746  1.00 56.84  86  C 1 
ATOM 179 C C   . GLU D 2 22 ? -5.010  -3.222  -7.355  1.00 59.81  86  C 1 
ATOM 180 O O   . GLU D 2 22 ? -5.681  -2.183  -7.389  1.00 55.46  86  C 1 
ATOM 181 C CB  . GLU D 2 22 ? -6.255  -5.234  -6.522  1.00 59.55  86  C 1 
ATOM 182 C CG  . GLU D 2 22 ? -7.319  -4.428  -5.809  1.00 65.33  86  C 1 
ATOM 183 C CD  . GLU D 2 22 ? -8.067  -5.259  -4.775  1.00 72.61  86  C 1 
ATOM 184 O OE1 . GLU D 2 22 ? -7.749  -6.459  -4.632  1.00 75.68  86  C 1 
ATOM 185 O OE2 . GLU D 2 22 ? -8.977  -4.718  -4.111  1.00 74.93  86  C 1 
ATOM 186 N N   . GLU D 2 23 ? -3.722  -3.227  -6.988  1.00 65.56  87  C 1 
ATOM 187 C CA  . GLU D 2 23 ? -3.027  -1.985  -6.653  1.00 71.94  87  C 1 
ATOM 188 C C   . GLU D 2 23 ? -2.688  -1.144  -7.877  1.00 71.22  87  C 1 
ATOM 189 O O   . GLU D 2 23 ? -2.217  -0.014  -7.717  1.00 75.36  87  C 1 
ATOM 190 C CB  . GLU D 2 23 ? -1.729  -2.263  -5.892  1.00 79.73  87  C 1 
ATOM 191 C CG  . GLU D 2 23 ? -1.755  -3.436  -4.947  1.00 85.62  87  C 1 
ATOM 192 C CD  . GLU D 2 23 ? -1.441  -4.743  -5.647  1.00 88.93  87  C 1 
ATOM 193 O OE1 . GLU D 2 23 ? -2.348  -5.289  -6.306  1.00 86.45  87  C 1 
ATOM 194 O OE2 . GLU D 2 23 ? -0.285  -5.212  -5.553  1.00 93.66  87  C 1 
ATOM 195 N N   . ASP D 2 24 ? -2.890  -1.666  -9.086  1.00 66.43  88  C 1 
ATOM 196 C CA  . ASP D 2 24 ? -2.570  -0.940  -10.306 1.00 62.76  88  C 1 
ATOM 197 C C   . ASP D 2 24 ? -3.716  -0.059  -10.796 1.00 59.04  88  C 1 
ATOM 198 O O   . ASP D 2 24 ? -3.535  0.684   -11.770 1.00 61.84  88  C 1 
ATOM 199 C CB  . ASP D 2 24 ? -2.162  -1.931  -11.404 1.00 61.36  88  C 1 
ATOM 200 C CG  . ASP D 2 24 ? -0.905  -2.718  -11.050 1.00 62.18  88  C 1 
ATOM 201 O OD1 . ASP D 2 24 ? 0.078   -2.100  -10.581 1.00 63.10  88  C 1 
ATOM 202 O OD2 . ASP D 2 24 ? -0.906  -3.958  -11.233 1.00 59.64  88  C 1 
ATOM 203 N N   . PHE D 2 25 ? -4.880  -0.123  -10.153 1.00 52.17  89  C 1 
ATOM 204 C CA  . PHE D 2 25 ? -6.028  0.685   -10.515 1.00 50.88  89  C 1 
ATOM 205 C C   . PHE D 2 25 ? -6.366  1.646   -9.390  1.00 53.43  89  C 1 
ATOM 206 O O   . PHE D 2 25 ? -6.424  1.233   -8.225  1.00 51.89  89  C 1 
ATOM 207 C CB  . PHE D 2 25 ? -7.235  -0.203  -10.815 1.00 49.30  89  C 1 
ATOM 208 C CG  . PHE D 2 25 ? -7.077  -1.022  -12.059 1.00 51.65  89  C 1 
ATOM 209 C CD1 . PHE D 2 25 ? -7.491  -0.526  -13.288 1.00 54.49  89  C 1 
ATOM 210 C CD2 . PHE D 2 25 ? -6.491  -2.273  -12.006 1.00 49.66  89  C 1 
ATOM 211 C CE1 . PHE D 2 25 ? -7.337  -1.272  -14.436 1.00 54.73  89  C 1 
ATOM 212 C CE2 . PHE D 2 25 ? -6.335  -3.020  -13.149 1.00 50.51  89  C 1 
ATOM 213 C CZ  . PHE D 2 25 ? -6.759  -2.521  -14.369 1.00 52.40  89  C 1 
ATOM 214 N N   . PRO D 2 26 ? -6.604  2.920   -9.689  1.00 56.62  90  C 1 
ATOM 215 C CA  . PRO D 2 26 ? -6.922  3.866   -8.609  1.00 56.96  90  C 1 
ATOM 216 C C   . PRO D 2 26 ? -8.214  3.546   -7.888  1.00 55.68  90  C 1 
ATOM 217 O O   . PRO D 2 26 ? -8.392  4.021   -6.762  1.00 58.52  90  C 1 
ATOM 218 C CB  . PRO D 2 26 ? -7.002  5.222   -9.329  1.00 58.72  90  C 1 
ATOM 219 C CG  . PRO D 2 26 ? -6.278  5.019   -10.620 1.00 61.59  90  C 1 
ATOM 220 C CD  . PRO D 2 26 ? -6.516  3.584   -10.999 1.00 59.31  90  C 1 
ATOM 221 N N   . SER D 2 27 ? -9.112  2.737   -8.464  1.00 52.68  91  C 1 
ATOM 222 C CA  . SER D 2 27 ? -10.349 2.422   -7.761  1.00 50.56  91  C 1 
ATOM 223 C C   . SER D 2 27 ? -10.715 0.952   -7.926  1.00 51.53  91  C 1 
ATOM 224 O O   . SER D 2 27 ? -10.361 0.301   -8.917  1.00 49.85  91  C 1 
ATOM 225 C CB  . SER D 2 27 ? -11.506 3.330   -8.220  1.00 48.95  91  C 1 
ATOM 226 O OG  . SER D 2 27 ? -12.089 2.888   -9.427  1.00 47.01  91  C 1 
ATOM 227 N N   . LEU D 2 28 ? -11.406 0.427   -6.910  1.00 53.97  92  C 1 
ATOM 228 C CA  . LEU D 2 28 ? -11.911 -0.938  -6.980  1.00 52.15  92  C 1 
ATOM 229 C C   . LEU D 2 28 ? -12.821 -1.123  -8.189  1.00 50.58  92  C 1 
ATOM 230 O O   . LEU D 2 28 ? -12.745 -2.147  -8.879  1.00 44.76  92  C 1 
ATOM 231 C CB  . LEU D 2 28 ? -12.648 -1.294  -5.683  1.00 52.97  92  C 1 
ATOM 232 C CG  . LEU D 2 28 ? -13.206 -2.720  -5.551  1.00 51.82  92  C 1 
ATOM 233 C CD1 . LEU D 2 28 ? -12.106 -3.760  -5.755  1.00 49.91  92  C 1 
ATOM 234 C CD2 . LEU D 2 28 ? -13.896 -2.931  -4.209  1.00 54.49  92  C 1 
ATOM 235 N N   . ARG D 2 29 ? -13.682 -0.135  -8.471  1.00 49.47  93  C 1 
ATOM 236 C CA  . ARG D 2 29 ? -14.618 -0.276  -9.582  1.00 49.34  93  C 1 
ATOM 237 C C   . ARG D 2 29 ? -13.881 -0.508  -10.895 1.00 47.51  93  C 1 
ATOM 238 O O   . ARG D 2 29 ? -14.284 -1.353  -11.712 1.00 47.15  93  C 1 
ATOM 239 C CB  . ARG D 2 29 ? -15.500 0.968   -9.677  1.00 53.65  93  C 1 
ATOM 240 C CG  . ARG D 2 29 ? -16.464 1.117   -8.528  1.00 57.03  93  C 1 
ATOM 241 C CD  . ARG D 2 29 ? -17.225 2.449   -8.578  1.00 61.30  93  C 1 
ATOM 242 N NE  . ARG D 2 29 ? -17.915 2.702   -7.314  1.00 65.12  93  C 1 
ATOM 243 C CZ  . ARG D 2 29 ? -19.123 2.232   -7.019  1.00 69.76  93  C 1 
ATOM 244 N NH1 . ARG D 2 29 ? -19.779 1.489   -7.904  1.00 70.62  93  C 1 
ATOM 245 N NH2 . ARG D 2 29 ? -19.681 2.505   -5.845  1.00 73.01  93  C 1 
ATOM 246 N N   . GLU D 2 30 ? -12.795 0.239   -11.117 1.00 47.43  94  C 1 
ATOM 247 C CA  . GLU D 2 30 ? -12.020 0.053   -12.335 1.00 48.94  94  C 1 
ATOM 248 C C   . GLU D 2 30 ? -11.363 -1.325  -12.355 1.00 41.73  94  C 1 
ATOM 249 O O   . GLU D 2 30 ? -11.311 -1.971  -13.403 1.00 40.63  94  C 1 
ATOM 250 C CB  . GLU D 2 30 ? -10.987 1.177   -12.481 1.00 53.91  94  C 1 
ATOM 251 C CG  . GLU D 2 30 ? -11.612 2.530   -12.853 1.00 65.66  94  C 1 
ATOM 252 C CD  . GLU D 2 30 ? -10.660 3.703   -12.687 1.00 75.85  94  C 1 
ATOM 253 O OE1 . GLU D 2 30 ? -10.047 3.836   -11.604 1.00 77.58  94  C 1 
ATOM 254 O OE2 . GLU D 2 30 ? -10.522 4.498   -13.643 1.00 84.95  94  C 1 
ATOM 255 N N   . TYR D 2 31 ? -10.869 -1.795  -11.202 1.00 40.03  95  C 1 
ATOM 256 C CA  . TYR D 2 31 ? -10.266 -3.127  -11.151 1.00 39.78  95  C 1 
ATOM 257 C C   . TYR D 2 31 ? -11.285 -4.207  -11.504 1.00 39.57  95  C 1 
ATOM 258 O O   . TYR D 2 31 ? -11.018 -5.080  -12.339 1.00 33.99  95  C 1 
ATOM 259 C CB  . TYR D 2 31 ? -9.661  -3.392  -9.771  1.00 38.43  95  C 1 
ATOM 260 C CG  . TYR D 2 31 ? -9.036  -4.773  -9.644  1.00 41.19  95  C 1 
ATOM 261 C CD1 . TYR D 2 31 ? -8.103  -5.224  -10.573 1.00 45.18  95  C 1 
ATOM 262 C CD2 . TYR D 2 31 ? -9.375  -5.616  -8.595  1.00 41.15  95  C 1 
ATOM 263 C CE1 . TYR D 2 31 ? -7.519  -6.488  -10.458 1.00 46.52  95  C 1 
ATOM 264 C CE2 . TYR D 2 31 ? -8.801  -6.879  -8.470  1.00 43.86  95  C 1 
ATOM 265 C CZ  . TYR D 2 31 ? -7.870  -7.303  -9.400  1.00 46.90  95  C 1 
ATOM 266 O OH  . TYR D 2 31 ? -7.305  -8.550  -9.283  1.00 50.12  95  C 1 
ATOM 267 N N   . ASN D 2 32 ? -12.465 -4.162  -10.884 1.00 38.48  96  C 1 
ATOM 268 C CA  . ASN D 2 32 ? -13.473 -5.183  -11.167 1.00 40.15  96  C 1 
ATOM 269 C C   . ASN D 2 32 ? -13.939 -5.137  -12.616 1.00 43.51  96  C 1 
ATOM 270 O O   . ASN D 2 32 ? -14.208 -6.186  -13.221 1.00 44.86  96  C 1 
ATOM 271 C CB  . ASN D 2 32 ? -14.655 -5.041  -10.208 1.00 40.71  96  C 1 
ATOM 272 C CG  . ASN D 2 32 ? -14.401 -5.766  -8.892  1.00 45.23  96  C 1 
ATOM 273 O OD1 . ASN D 2 32 ? -13.739 -6.810  -8.888  1.00 44.72  96  C 1 
ATOM 274 N ND2 . ASN D 2 32 ? -14.891 -5.207  -7.770  1.00 40.89  96  C 1 
ATOM 275 N N   . ASP D 2 33 ? -14.053 -3.941  -13.200 1.00 46.03  97  C 1 
ATOM 276 C CA  . ASP D 2 33 ? -14.425 -3.912  -14.614 1.00 49.22  97  C 1 
ATOM 277 C C   . ASP D 2 33 ? -13.317 -4.505  -15.477 1.00 46.63  97  C 1 
ATOM 278 O O   . ASP D 2 33 ? -13.593 -5.188  -16.482 1.00 41.48  97  C 1 
ATOM 279 C CB  . ASP D 2 33 ? -14.762 -2.491  -15.055 1.00 58.60  97  C 1 
ATOM 280 C CG  . ASP D 2 33 ? -16.099 -2.012  -14.505 1.00 70.65  97  C 1 
ATOM 281 O OD1 . ASP D 2 33 ? -17.013 -2.853  -14.317 1.00 73.37  97  C 1 
ATOM 282 O OD2 . ASP D 2 33 ? -16.241 -0.788  -14.275 1.00 75.19  97  C 1 
ATOM 283 N N   . PHE D 2 34 ? -12.059 -4.275  -15.084 1.00 45.51  98  C 1 
ATOM 284 C CA  . PHE D 2 34 ? -10.933 -4.918  -15.762 1.00 45.09  98  C 1 
ATOM 285 C C   . PHE D 2 34 ? -11.038 -6.445  -15.672 1.00 38.77  98  C 1 
ATOM 286 O O   . PHE D 2 34 ? -10.930 -7.146  -16.689 1.00 38.43  98  C 1 
ATOM 287 C CB  . PHE D 2 34 ? -9.619  -4.388  -15.166 1.00 46.04  98  C 1 
ATOM 288 C CG  . PHE D 2 34 ? -8.419  -5.267  -15.414 1.00 45.87  98  C 1 
ATOM 289 C CD1 . PHE D 2 34 ? -7.695  -5.165  -16.586 1.00 45.68  98  C 1 
ATOM 290 C CD2 . PHE D 2 34 ? -8.001  -6.179  -14.452 1.00 47.08  98  C 1 
ATOM 291 C CE1 . PHE D 2 34 ? -6.580  -5.976  -16.813 1.00 47.87  98  C 1 
ATOM 292 C CE2 . PHE D 2 34 ? -6.895  -7.002  -14.673 1.00 46.94  98  C 1 
ATOM 293 C CZ  . PHE D 2 34 ? -6.183  -6.894  -15.859 1.00 44.84  98  C 1 
ATOM 294 N N   . LEU D 2 35 ? -11.278 -6.971  -14.463 1.00 34.76  99  C 1 
ATOM 295 C CA  . LEU D 2 35 ? -11.442 -8.412  -14.269 1.00 38.47  99  C 1 
ATOM 296 C C   . LEU D 2 35 ? -12.546 -8.977  -15.167 1.00 43.47  99  C 1 
ATOM 297 O O   . LEU D 2 35 ? -12.373 -10.038 -15.794 1.00 38.62  99  C 1 
ATOM 298 C CB  . LEU D 2 35 ? -11.739 -8.725  -12.797 1.00 38.91  99  C 1 
ATOM 299 C CG  . LEU D 2 35 ? -10.601 -8.603  -11.764 1.00 38.28  99  C 1 
ATOM 300 C CD1 . LEU D 2 35 ? -11.050 -8.981  -10.352 1.00 34.57  99  C 1 
ATOM 301 C CD2 . LEU D 2 35 ? -9.432  -9.473  -12.170 1.00 42.10  99  C 1 
ATOM 302 N N   . GLU D 2 36 ? -13.680 -8.267  -15.270 1.00 42.22  100 C 1 
ATOM 303 C CA  . GLU D 2 36 ? -14.738 -8.756  -16.142 1.00 40.93  100 C 1 
ATOM 304 C C   . GLU D 2 36 ? -14.274 -8.797  -17.588 1.00 42.68  100 C 1 
ATOM 305 O O   . GLU D 2 36 ? -14.582 -9.748  -18.321 1.00 42.26  100 C 1 
ATOM 306 C CB  . GLU D 2 36 ? -15.997 -7.902  -16.020 1.00 40.45  100 C 1 
ATOM 307 C CG  . GLU D 2 36 ? -17.151 -8.507  -16.827 1.00 47.63  100 C 1 
ATOM 308 C CD  . GLU D 2 36 ? -18.495 -7.934  -16.449 1.00 56.02  100 C 1 
ATOM 309 O OE1 . GLU D 2 36 ? -18.516 -7.020  -15.596 1.00 56.59  100 C 1 
ATOM 310 O OE2 . GLU D 2 36 ? -19.526 -8.393  -16.998 1.00 60.27  100 C 1 
ATOM 311 N N   . GLU D 2 37 ? -13.526 -7.779  -18.019 1.00 48.14  101 C 1 
ATOM 312 C CA  . GLU D 2 37 ? -13.042 -7.774  -19.402 1.00 56.74  101 C 1 
ATOM 313 C C   . GLU D 2 37 ? -12.069 -8.925  -19.654 1.00 51.51  101 C 1 
ATOM 314 O O   . GLU D 2 37 ? -12.068 -9.524  -20.741 1.00 49.89  101 C 1 
ATOM 315 C CB  . GLU D 2 37 ? -12.393 -6.429  -19.731 1.00 68.30  101 C 1 
ATOM 316 C CG  . GLU D 2 37 ? -13.348 -5.425  -20.348 1.00 82.27  101 C 1 
ATOM 317 C CD  . GLU D 2 37 ? -12.785 -4.011  -20.404 1.00 91.47  101 C 1 
ATOM 318 O OE1 . GLU D 2 37 ? -11.865 -3.696  -19.619 1.00 92.54  101 C 1 
ATOM 319 O OE2 . GLU D 2 37 ? -13.266 -3.213  -21.236 1.00 99.14  101 C 1 
ATOM 320 N N   . VAL D 2 38 ? -11.246 -9.258  -18.650 1.00 47.19  102 C 1 
ATOM 321 C CA  . VAL D 2 38 ? -10.348 -10.405 -18.761 1.00 46.09  102 C 1 
ATOM 322 C C   . VAL D 2 38 ? -11.155 -11.679 -18.987 1.00 45.16  102 C 1 
ATOM 323 O O   . VAL D 2 38 ? -10.840 -12.479 -19.877 1.00 47.20  102 C 1 
ATOM 324 C CB  . VAL D 2 38 ? -9.449  -10.515 -17.512 1.00 44.49  102 C 1 
ATOM 325 C CG1 . VAL D 2 38 ? -8.732  -11.898 -17.478 1.00 39.74  102 C 1 
ATOM 326 C CG2 . VAL D 2 38 ? -8.434  -9.383  -17.500 1.00 43.49  102 C 1 
ATOM 327 N N   . GLU D 2 39 ? -12.217 -11.881 -18.186 1.00 40.02  103 C 1 
ATOM 328 C CA  . GLU D 2 39 ? -13.083 -13.038 -18.410 1.00 41.16  103 C 1 
ATOM 329 C C   . GLU D 2 39 ? -13.657 -13.043 -19.823 1.00 46.90  103 C 1 
ATOM 330 O O   . GLU D 2 39 ? -13.743 -14.103 -20.452 1.00 43.62  103 C 1 
ATOM 331 C CB  . GLU D 2 39 ? -14.219 -13.083 -17.390 1.00 42.13  103 C 1 
ATOM 332 C CG  . GLU D 2 39 ? -13.749 -13.296 -15.949 1.00 42.44  103 C 1 
ATOM 333 C CD  . GLU D 2 39 ? -12.960 -14.591 -15.791 1.00 43.92  103 C 1 
ATOM 334 O OE1 . GLU D 2 39 ? -13.473 -15.652 -16.222 1.00 44.45  103 C 1 
ATOM 335 O OE2 . GLU D 2 39 ? -11.820 -14.540 -15.260 1.00 41.26  103 C 1 
ATOM 336 N N   . GLU D 2 40 ? -14.078 -11.876 -20.329 1.00 50.97  104 C 1 
ATOM 337 C CA  . GLU D 2 40 ? -14.639 -11.825 -21.682 1.00 56.33  104 C 1 
ATOM 338 C C   . GLU D 2 40 ? -13.626 -12.285 -22.721 1.00 57.52  104 C 1 
ATOM 339 O O   . GLU D 2 40 ? -13.978 -12.995 -23.674 1.00 57.97  104 C 1 
ATOM 340 C CB  . GLU D 2 40 ? -15.125 -10.414 -22.012 1.00 59.39  104 C 1 
ATOM 341 C CG  . GLU D 2 40 ? -16.517 -10.110 -21.510 1.00 69.08  104 C 1 
ATOM 342 C CD  . GLU D 2 40 ? -16.846 -8.629  -21.545 1.00 79.30  104 C 1 
ATOM 343 O OE1 . GLU D 2 40 ? -16.260 -7.901  -22.376 1.00 88.06  104 C 1 
ATOM 344 O OE2 . GLU D 2 40 ? -17.689 -8.189  -20.734 1.00 80.86  104 C 1 
ATOM 345 N N   . ILE D 2 41 ? -12.362 -11.893 -22.554 1.00 56.40  105 C 1 
ATOM 346 C CA  . ILE D 2 41 ? -11.327 -12.345 -23.482 1.00 57.44  105 C 1 
ATOM 347 C C   . ILE D 2 41 ? -11.100 -13.853 -23.357 1.00 54.67  105 C 1 
ATOM 348 O O   . ILE D 2 41 ? -11.126 -14.583 -24.361 1.00 57.03  105 C 1 
ATOM 349 C CB  . ILE D 2 41 ? -10.035 -11.543 -23.256 1.00 55.47  105 C 1 
ATOM 350 C CG1 . ILE D 2 41 ? -10.310 -10.078 -23.584 1.00 58.74  105 C 1 
ATOM 351 C CG2 . ILE D 2 41 ? -8.904  -12.092 -24.116 1.00 54.78  105 C 1 
ATOM 352 C CD1 . ILE D 2 41 ? -9.212  -9.157  -23.194 1.00 59.93  105 C 1 
ATOM 353 N N   . VAL D 2 42 ? -10.897 -14.348 -22.126 1.00 47.57  106 C 1 
ATOM 354 C CA  . VAL D 2 42 ? -10.623 -15.773 -21.932 1.00 48.16  106 C 1 
ATOM 355 C C   . VAL D 2 42 ? -11.764 -16.622 -22.487 1.00 50.54  106 C 1 
ATOM 356 O O   . VAL D 2 42 ? -11.543 -17.679 -23.103 1.00 51.36  106 C 1 
ATOM 357 C CB  . VAL D 2 42 ? -10.370 -16.077 -20.441 1.00 46.57  106 C 1 
ATOM 358 C CG1 . VAL D 2 42 ? -10.160 -17.588 -20.236 1.00 44.56  106 C 1 
ATOM 359 C CG2 . VAL D 2 42 ? -9.172  -15.285 -19.936 1.00 44.64  106 C 1 
ATOM 360 N N   . PHE D 2 43 ? -13.003 -16.171 -22.284 1.00 50.43  107 C 1 
ATOM 361 C CA  . PHE D 2 43 ? -14.142 -16.908 -22.821 1.00 52.99  107 C 1 
ATOM 362 C C   . PHE D 2 43 ? -14.156 -16.857 -24.347 1.00 54.42  107 C 1 
ATOM 363 O O   . PHE D 2 43 ? -14.420 -17.871 -25.003 1.00 57.43  107 C 1 
ATOM 364 C CB  . PHE D 2 43 ? -15.445 -16.356 -22.236 1.00 53.74  107 C 1 
ATOM 365 C CG  . PHE D 2 43 ? -16.687 -17.060 -22.728 1.00 64.38  107 C 1 
ATOM 366 C CD1 . PHE D 2 43 ? -17.320 -18.010 -21.938 1.00 67.22  107 C 1 
ATOM 367 C CD2 . PHE D 2 43 ? -17.229 -16.768 -23.980 1.00 69.15  107 C 1 
ATOM 368 C CE1 . PHE D 2 43 ? -18.464 -18.658 -22.389 1.00 72.29  107 C 1 
ATOM 369 C CE2 . PHE D 2 43 ? -18.363 -17.415 -24.439 1.00 73.81  107 C 1 
ATOM 370 C CZ  . PHE D 2 43 ? -18.983 -18.359 -23.643 1.00 75.89  107 C 1 
ATOM 371 N N   . ASN D 2 44 ? -13.884 -15.683 -24.934 1.00 54.72  108 C 1 
ATOM 372 C CA  . ASN D 2 44 ? -13.885 -15.583 -26.396 1.00 60.93  108 C 1 
ATOM 373 C C   . ASN D 2 44 ? -12.879 -16.548 -27.013 1.00 61.60  108 C 1 
ATOM 374 O O   . ASN D 2 44 ? -13.208 -17.311 -27.933 1.00 63.98  108 C 1 
ATOM 375 C CB  . ASN D 2 44 ? -13.592 -14.144 -26.826 1.00 62.50  108 C 1 
ATOM 376 C CG  . ASN D 2 44 ? -14.834 -13.272 -26.830 1.00 65.23  108 C 1 
ATOM 377 O OD1 . ASN D 2 44 ? -15.912 -13.704 -26.424 1.00 62.08  108 C 1 
ATOM 378 N ND2 . ASN D 2 44 ? -14.692 -12.039 -27.310 1.00 71.56  108 C 1 
ATOM 379 N N   . LEU D 2 45 ? -11.651 -16.558 -26.489 1.00 62.11  109 C 1 
ATOM 380 C CA  . LEU D 2 45 ? -10.626 -17.434 -27.054 1.00 64.21  109 C 1 
ATOM 381 C C   . LEU D 2 45 ? -10.954 -18.907 -26.817 1.00 61.82  109 C 1 
ATOM 382 O O   . LEU D 2 45 ? -10.756 -19.744 -27.705 1.00 65.82  109 C 1 
ATOM 383 C CB  . LEU D 2 45 ? -9.266  -17.070 -26.459 1.00 64.70  109 C 1 
ATOM 384 C CG  . LEU D 2 45 ? -8.840  -15.625 -26.730 1.00 64.23  109 C 1 
ATOM 385 C CD1 . LEU D 2 45 ? -7.585  -15.253 -25.960 1.00 54.66  109 C 1 
ATOM 386 C CD2 . LEU D 2 45 ? -8.641  -15.405 -28.238 1.00 61.76  109 C 1 
ATOM 387 N N   . THR D 2 46 ? -11.483 -19.239 -25.634 1.00 57.64  110 C 1 
ATOM 388 C CA  . THR D 2 46 ? -11.736 -20.639 -25.310 1.00 59.24  110 C 1 
ATOM 389 C C   . THR D 2 46 ? -12.868 -21.237 -26.141 1.00 62.87  110 C 1 
ATOM 390 O O   . THR D 2 46 ? -12.850 -22.436 -26.437 1.00 65.50  110 C 1 
ATOM 391 C CB  . THR D 2 46 ? -12.042 -20.768 -23.819 1.00 58.50  110 C 1 
ATOM 392 O OG1 . THR D 2 46 ? -10.939 -20.239 -23.081 1.00 55.11  110 C 1 
ATOM 393 C CG2 . THR D 2 46 ? -12.265 -22.232 -23.426 1.00 61.24  110 C 1 
ATOM 394 N N   . ASN D 2 47 ? -13.860 -20.434 -26.514 1.00 63.95  111 C 1 
ATOM 395 C CA  . ASN D 2 47 ? -15.008 -20.923 -27.258 1.00 68.49  111 C 1 
ATOM 396 C C   . ASN D 2 47 ? -14.976 -20.480 -28.713 1.00 72.35  111 C 1 
ATOM 397 O O   . ASN D 2 47 ? -15.970 -20.652 -29.424 1.00 76.80  111 C 1 
ATOM 398 C CB  . ASN D 2 47 ? -16.309 -20.471 -26.595 1.00 68.36  111 C 1 
ATOM 399 C CG  . ASN D 2 47 ? -16.463 -21.000 -25.175 1.00 73.22  111 C 1 
ATOM 400 O OD1 . ASN D 2 47 ? -17.083 -22.036 -24.951 1.00 76.96  111 C 1 
ATOM 401 N ND2 . ASN D 2 47 ? -15.908 -20.284 -24.215 1.00 61.18  111 C 1 
ATOM 402 N N   . ASN D 2 48 ? -13.860 -19.907 -29.162 1.00 74.79  112 C 1 
ATOM 403 C CA  . ASN D 2 48 ? -13.673 -19.509 -30.554 1.00 81.04  112 C 1 
ATOM 404 C C   . ASN D 2 48 ? -14.779 -18.574 -31.031 1.00 87.62  112 C 1 
ATOM 405 O O   . ASN D 2 48 ? -15.219 -18.644 -32.182 1.00 96.04  112 C 1 
ATOM 406 C CB  . ASN D 2 48 ? -13.573 -20.737 -31.460 1.00 83.21  112 C 1 
ATOM 407 C CG  . ASN D 2 48 ? -12.277 -21.481 -31.276 1.00 82.55  112 C 1 
ATOM 408 O OD1 . ASN D 2 48 ? -11.201 -20.886 -31.294 1.00 84.50  112 C 1 
ATOM 409 N ND2 . ASN D 2 48 ? -12.368 -22.788 -31.091 1.00 79.94  112 C 1 
ATOM 410 N N   . VAL D 2 49 ? -15.241 -17.696 -30.144 1.00 87.05  113 C 1 
ATOM 411 C CA  . VAL D 2 49 ? -16.262 -16.714 -30.487 1.00 90.22  113 C 1 
ATOM 412 C C   . VAL D 2 49 ? -15.599 -15.354 -30.639 1.00 94.35  113 C 1 
ATOM 413 O O   . VAL D 2 49 ? -14.811 -14.938 -29.779 1.00 83.18  113 C 1 
ATOM 414 C CB  . VAL D 2 49 ? -17.393 -16.688 -29.444 1.00 83.95  113 C 1 
ATOM 415 C CG1 . VAL D 2 49 ? -17.000 -17.474 -28.225 1.00 80.14  113 C 1 
ATOM 416 C CG2 . VAL D 2 49 ? -17.779 -15.261 -29.067 1.00 81.96  113 C 1 
ATOM 417 N N   . ASP D 2 50 ? -15.874 -14.694 -31.770 1.00 99.01  114 C 1 
ATOM 418 C CA  . ASP D 2 50 ? -15.475 -13.307 -32.014 1.00 101.09 114 C 1 
ATOM 419 C C   . ASP D 2 50 ? -13.958 -13.136 -31.954 1.00 98.89  114 C 1 
ATOM 420 O O   . ASP D 2 50 ? -13.444 -12.175 -31.374 1.00 98.33  114 C 1 
ATOM 421 C CB  . ASP D 2 50 ? -16.176 -12.365 -31.032 1.00 102.50 114 C 1 
ATOM 422 C CG  . ASP D 2 50 ? -16.201 -10.936 -31.517 1.00 111.09 114 C 1 
ATOM 423 O OD1 . ASP D 2 50 ? -15.546 -10.091 -30.880 1.00 111.18 114 C 1 
ATOM 424 O OD2 . ASP D 2 50 ? -16.865 -10.662 -32.543 1.00 117.69 114 C 1 
ATOM 425 N N   . LEU D 2 51 ? -13.239 -14.066 -32.585 1.00 98.14  115 C 1 
ATOM 426 C CA  . LEU D 2 51 ? -11.787 -14.118 -32.437 1.00 99.15  115 C 1 
ATOM 427 C C   . LEU D 2 51 ? -11.105 -12.878 -33.010 1.00 106.76 115 C 1 
ATOM 428 O O   . LEU D 2 51 ? -10.115 -12.400 -32.444 1.00 105.71 115 C 1 
ATOM 429 C CB  . LEU D 2 51 ? -11.246 -15.388 -33.094 1.00 100.66 115 C 1 
ATOM 430 C CG  . LEU D 2 51 ? -11.794 -16.667 -32.459 1.00 95.14  115 C 1 
ATOM 431 C CD1 . LEU D 2 51 ? -11.178 -17.904 -33.083 1.00 96.65  115 C 1 
ATOM 432 C CD2 . LEU D 2 51 ? -11.573 -16.649 -30.939 1.00 88.94  115 C 1 
ATOM 433 N N   . ASP D 2 52 ? -11.618 -12.338 -34.120 1.00 109.99 116 C 1 
ATOM 434 C CA  . ASP D 2 52 ? -10.956 -11.213 -34.777 1.00 117.47 116 C 1 
ATOM 435 C C   . ASP D 2 52 ? -10.961 -9.971  -33.896 1.00 115.00 116 C 1 
ATOM 436 O O   . ASP D 2 52 ? -9.909  -9.369  -33.642 1.00 115.77 116 C 1 
ATOM 437 C CB  . ASP D 2 52 ? -11.624 -10.917 -36.122 1.00 125.33 116 C 1 
ATOM 438 C CG  . ASP D 2 52 ? -11.199 -11.882 -37.206 1.00 130.58 116 C 1 
ATOM 439 O OD1 . ASP D 2 52 ? -11.936 -12.030 -38.206 1.00 135.41 116 C 1 
ATOM 440 O OD2 . ASP D 2 52 ? -10.123 -12.495 -37.053 1.00 130.29 116 C 1 
ATOM 441 N N   . ASN D 2 53 ? -12.144 -9.564  -33.428 1.00 113.70 117 C 1 
ATOM 442 C CA  . ASN D 2 53 ? -12.230 -8.401  -32.548 1.00 113.66 117 C 1 
ATOM 443 C C   . ASN D 2 53 ? -11.531 -8.645  -31.217 1.00 108.70 117 C 1 
ATOM 444 O O   . ASN D 2 53 ? -10.995 -7.702  -30.622 1.00 112.02 117 C 1 
ATOM 445 C CB  . ASN D 2 53 ? -13.689 -8.022  -32.302 1.00 112.23 117 C 1 
ATOM 446 C CG  . ASN D 2 53 ? -14.594 -8.419  -33.446 1.00 115.99 117 C 1 
ATOM 447 O OD1 . ASN D 2 53 ? -14.382 -9.448  -34.089 1.00 118.62 117 C 1 
ATOM 448 N ND2 . ASN D 2 53 ? -15.613 -7.605  -33.706 1.00 116.46 117 C 1 
ATOM 449 N N   . THR D 2 54 ? -11.534 -9.889  -30.727 1.00 101.38 118 C 1 
ATOM 450 C CA  . THR D 2 54 ? -10.829 -10.197 -29.485 1.00 95.73  118 C 1 
ATOM 451 C C   . THR D 2 54 ? -9.330  -9.981  -29.649 1.00 100.56 118 C 1 
ATOM 452 O O   . THR D 2 54 ? -8.683  -9.349  -28.803 1.00 96.91  118 C 1 
ATOM 453 C CB  . THR D 2 54 ? -11.128 -11.634 -29.051 1.00 90.26  118 C 1 
ATOM 454 O OG1 . THR D 2 54 ? -12.527 -11.769 -28.772 1.00 86.51  118 C 1 
ATOM 455 C CG2 . THR D 2 54 ? -10.335 -11.999 -27.811 1.00 85.48  118 C 1 
ATOM 456 N N   . LYS D 2 55 ? -8.763  -10.492 -30.750 1.00 104.63 119 C 1 
ATOM 457 C CA  . LYS D 2 55 ? -7.356  -10.251 -31.056 1.00 109.68 119 C 1 
ATOM 458 C C   . LYS D 2 55 ? -7.075  -8.763  -31.219 1.00 113.46 119 C 1 
ATOM 459 O O   . LYS D 2 55 ? -6.019  -8.276  -30.795 1.00 112.58 119 C 1 
ATOM 460 C CB  . LYS D 2 55 ? -6.951  -11.013 -32.320 1.00 118.92 119 C 1 
ATOM 461 C CG  . LYS D 2 55 ? -6.255  -12.346 -32.058 1.00 121.01 119 C 1 
ATOM 462 C CD  . LYS D 2 55 ? -4.866  -12.136 -31.467 1.00 123.56 119 C 1 
ATOM 463 C CE  . LYS D 2 55 ? -4.175  -13.459 -31.167 1.00 121.74 119 C 1 
ATOM 464 N NZ  . LYS D 2 55 ? -2.776  -13.255 -30.690 1.00 123.79 119 C 1 
ATOM 465 N N   . LYS D 2 56 ? -8.010  -8.024  -31.827 1.00 113.56 120 C 1 
ATOM 466 C CA  . LYS D 2 56 ? -7.849  -6.577  -31.946 1.00 118.06 120 C 1 
ATOM 467 C C   . LYS D 2 56 ? -7.714  -5.928  -30.572 1.00 115.00 120 C 1 
ATOM 468 O O   . LYS D 2 56 ? -6.739  -5.213  -30.304 1.00 117.16 120 C 1 
ATOM 469 C CB  . LYS D 2 56 ? -9.028  -5.974  -32.713 1.00 120.85 120 C 1 
ATOM 470 C CG  . LYS D 2 56 ? -8.807  -4.527  -33.139 1.00 125.94 120 C 1 
ATOM 471 C CD  . LYS D 2 56 ? -10.035 -3.927  -33.811 1.00 127.10 120 C 1 
ATOM 472 C CE  . LYS D 2 56 ? -11.147 -3.645  -32.812 1.00 120.89 120 C 1 
ATOM 473 N NZ  . LYS D 2 56 ? -12.262 -2.885  -33.443 1.00 123.44 120 C 1 
ATOM 474 N N   . LYS D 2 57 ? -8.683  -6.179  -29.683 1.00 111.62 121 C 1 
ATOM 475 C CA  . LYS D 2 57 ? -8.607  -5.657  -28.321 1.00 109.11 121 C 1 
ATOM 476 C C   . LYS D 2 57 ? -7.287  -6.028  -27.653 1.00 109.54 121 C 1 
ATOM 477 O O   . LYS D 2 57 ? -6.647  -5.179  -27.021 1.00 110.51 121 C 1 
ATOM 478 C CB  . LYS D 2 57 ? -9.790  -6.170  -27.491 1.00 104.30 121 C 1 
ATOM 479 C CG  . LYS D 2 57 ? -11.103 -5.430  -27.730 1.00 105.82 121 C 1 
ATOM 480 C CD  . LYS D 2 57 ? -12.173 -5.835  -26.715 1.00 102.77 121 C 1 
ATOM 481 C CE  . LYS D 2 57 ? -12.820 -7.170  -27.062 1.00 101.67 121 C 1 
ATOM 482 N NZ  . LYS D 2 57 ? -13.558 -7.104  -28.363 1.00 104.95 121 C 1 
ATOM 483 N N   . MET D 2 58 ? -6.856  -7.287  -27.793 1.00 107.75 122 C 1 
ATOM 484 C CA  . MET D 2 58 ? -5.599  -7.712  -27.179 1.00 105.43 122 C 1 
ATOM 485 C C   . MET D 2 58 ? -4.417  -6.893  -27.690 1.00 112.77 122 C 1 
ATOM 486 O O   . MET D 2 58 ? -3.553  -6.480  -26.906 1.00 112.02 122 C 1 
ATOM 487 C CB  . MET D 2 58 ? -5.361  -9.200  -27.432 1.00 101.75 122 C 1 
ATOM 488 C CG  . MET D 2 58 ? -6.401  -10.103 -26.804 1.00 96.27  122 C 1 
ATOM 489 S SD  . MET D 2 58 ? -5.851  -11.815 -26.672 1.00 94.04  122 C 1 
ATOM 490 C CE  . MET D 2 58 ? -4.343  -11.582 -25.737 1.00 95.21  122 C 1 
ATOM 491 N N   . GLU D 2 59 ? -4.357  -6.649  -28.999 1.00 120.98 123 C 1 
ATOM 492 C CA  . GLU D 2 59 ? -3.267  -5.840  -29.539 1.00 128.29 123 C 1 
ATOM 493 C C   . GLU D 2 59 ? -3.319  -4.417  -28.995 1.00 125.76 123 C 1 
ATOM 494 O O   . GLU D 2 59 ? -2.303  -3.873  -28.541 1.00 126.39 123 C 1 
ATOM 495 C CB  . GLU D 2 59 ? -3.322  -5.832  -31.067 1.00 138.95 123 C 1 
ATOM 496 C CG  . GLU D 2 59 ? -3.283  -7.212  -31.707 1.00 143.92 123 C 1 
ATOM 497 C CD  . GLU D 2 59 ? -1.983  -7.955  -31.457 1.00 148.46 123 C 1 
ATOM 498 O OE1 . GLU D 2 59 ? -0.974  -7.302  -31.113 1.00 152.34 123 C 1 
ATOM 499 O OE2 . GLU D 2 59 ? -1.972  -9.197  -31.610 1.00 147.64 123 C 1 
ATOM 500 N N   . ILE D 2 60 ? -4.508  -3.806  -29.021 1.00 124.16 124 C 1 
ATOM 501 C CA  . ILE D 2 60 ? -4.659  -2.422  -28.571 1.00 126.32 124 C 1 
ATOM 502 C C   . ILE D 2 60 ? -4.232  -2.283  -27.114 1.00 123.71 124 C 1 
ATOM 503 O O   . ILE D 2 60 ? -3.518  -1.343  -26.742 1.00 126.10 124 C 1 
ATOM 504 C CB  . ILE D 2 60 ? -6.109  -1.946  -28.779 1.00 123.46 124 C 1 
ATOM 505 C CG1 . ILE D 2 60 ? -6.524  -2.108  -30.243 1.00 127.16 124 C 1 
ATOM 506 C CG2 . ILE D 2 60 ? -6.264  -0.496  -28.334 1.00 124.19 124 C 1 
ATOM 507 C CD1 . ILE D 2 60 ? -8.019  -1.997  -30.469 1.00 123.89 124 C 1 
ATOM 508 N N   . TYR D 2 61 ? -4.669  -3.216  -26.264 1.00 118.39 125 C 1 
ATOM 509 C CA  . TYR D 2 61 ? -4.286  -3.165  -24.857 1.00 113.91 125 C 1 
ATOM 510 C C   . TYR D 2 61 ? -2.790  -3.399  -24.685 1.00 117.22 125 C 1 
ATOM 511 O O   . TYR D 2 61 ? -2.142  -2.741  -23.861 1.00 116.42 125 C 1 
ATOM 512 C CB  . TYR D 2 61 ? -5.082  -4.196  -24.058 1.00 105.96 125 C 1 
ATOM 513 C CG  . TYR D 2 61 ? -4.697  -4.256  -22.599 1.00 103.18 125 C 1 
ATOM 514 C CD1 . TYR D 2 61 ? -5.363  -3.487  -21.654 1.00 100.48 125 C 1 
ATOM 515 C CD2 . TYR D 2 61 ? -3.668  -5.081  -22.163 1.00 104.26 125 C 1 
ATOM 516 C CE1 . TYR D 2 61 ? -5.014  -3.537  -20.316 1.00 96.49  125 C 1 
ATOM 517 C CE2 . TYR D 2 61 ? -3.313  -5.134  -20.830 1.00 101.54 125 C 1 
ATOM 518 C CZ  . TYR D 2 61 ? -3.989  -4.357  -19.913 1.00 96.85  125 C 1 
ATOM 519 O OH  . TYR D 2 61 ? -3.640  -4.407  -18.587 1.00 93.31  125 C 1 
ATOM 520 N N   . GLN D 2 62 ? -2.227  -4.330  -25.455 1.00 120.17 126 C 1 
ATOM 521 C CA  . GLN D 2 62 ? -0.834  -4.708  -25.254 1.00 122.46 126 C 1 
ATOM 522 C C   . GLN D 2 62 ? 0.115   -3.583  -25.650 1.00 128.10 126 C 1 
ATOM 523 O O   . GLN D 2 62 ? 1.104   -3.326  -24.953 1.00 131.23 126 C 1 
ATOM 524 C CB  . GLN D 2 62 ? -0.525  -5.975  -26.044 1.00 125.42 126 C 1 
ATOM 525 C CG  . GLN D 2 62 ? 0.812   -6.593  -25.711 1.00 128.78 126 C 1 
ATOM 526 C CD  . GLN D 2 62 ? 1.078   -7.835  -26.524 1.00 131.39 126 C 1 
ATOM 527 O OE1 . GLN D 2 62 ? 0.707   -7.912  -27.696 1.00 135.04 126 C 1 
ATOM 528 N NE2 . GLN D 2 62 ? 1.711   -8.825  -25.905 1.00 129.15 126 C 1 
ATOM 529 N N   . LYS D 2 63 ? -0.165  -2.897  -26.762 1.00 129.35 127 C 1 
ATOM 530 C CA  . LYS D 2 63 ? 0.714   -1.813  -27.186 1.00 134.23 127 C 1 
ATOM 531 C C   . LYS D 2 63 ? 0.682   -0.628  -26.230 1.00 132.49 127 C 1 
ATOM 532 O O   . LYS D 2 63 ? 1.613   0.185   -26.240 1.00 136.94 127 C 1 
ATOM 533 C CB  . LYS D 2 63 ? 0.343   -1.344  -28.595 1.00 138.22 127 C 1 
ATOM 534 N N   . GLU D 2 64 ? -0.358  -0.515  -25.403 1.00 125.69 128 C 1 
ATOM 535 C CA  . GLU D 2 64 ? -0.534  0.641   -24.536 1.00 125.40 128 C 1 
ATOM 536 C C   . GLU D 2 64 ? -0.066  0.404   -23.105 1.00 121.11 128 C 1 
ATOM 537 O O   . GLU D 2 64 ? 0.036   1.371   -22.341 1.00 123.08 128 C 1 
ATOM 538 C CB  . GLU D 2 64 ? -2.008  1.068   -24.522 1.00 122.15 128 C 1 
ATOM 539 N N   . ASN D 2 65 ? 0.240   -0.837  -22.736 1.00 115.84 129 C 1 
ATOM 540 C CA  . ASN D 2 65 ? 0.559   -1.197  -21.354 1.00 109.81 129 C 1 
ATOM 541 C C   . ASN D 2 65 ? -0.569  -0.777  -20.410 1.00 106.57 129 C 1 
ATOM 542 O O   . ASN D 2 65 ? -1.619  -1.428  -20.346 1.00 99.35  129 C 1 
ATOM 543 C CB  . ASN D 2 65 ? 1.887   -0.574  -20.912 1.00 114.18 129 C 1 
#
