# Supplementary material for: Visualization of stepwise derepression of TFIIH in global genome nucleotide excision repair
Source: Sci Adv. 2026 Jul 23;12(30):eaeb3506. doi: 10.1126/sciadv.aeb3506 (PMC13394385; doi:10.1126/sciadv.aeb3506)
Supplement: Supplementary file 3 — Data S1 [file sciadv.aeb3506_data_s1.zip › templates/fold_tfiih_mat1_xpcc_dna_template_hit_1_chains_h.cif]

data_5oqj
#
_entry.id 5oqj
#
loop_
_chem_comp.formula
_chem_comp.formula_weight
_chem_comp.id
_chem_comp.mon_nstd_flag
_chem_comp.name
_chem_comp.pdbx_synonyms
_chem_comp.type
"C3 H7 N O2"      89.093  ALA y ALANINE                              ? "L-peptide linking" 
"C6 H15 N4 O2 1"  175.209 ARG y ARGININE                             ? "L-peptide linking" 
"C4 H8 N2 O3"     132.118 ASN y ASPARAGINE                           ? "L-peptide linking" 
"C4 H7 N O4"      133.103 ASP y "ASPARTIC ACID"                      ? "L-peptide linking" 
"C3 H7 N O2 S"    121.158 CYS y CYSTEINE                             ? "L-peptide linking" 
"C10 H14 N5 O6 P" 331.222 DA  y "2'-DEOXYADENOSINE-5'-MONOPHOSPHATE" ? "DNA linking"       
"C9 H14 N3 O7 P"  307.197 DC  y "2'-DEOXYCYTIDINE-5'-MONOPHOSPHATE"  ? "DNA linking"       
"C10 H14 N5 O7 P" 347.221 DG  y "2'-DEOXYGUANOSINE-5'-MONOPHOSPHATE" ? "DNA linking"       
"C10 H15 N2 O8 P" 322.208 DT  y "THYMIDINE-5'-MONOPHOSPHATE"         ? "DNA linking"       
"C5 H10 N2 O3"    146.144 GLN y GLUTAMINE                            ? "L-peptide linking" 
"C5 H9 N O4"      147.129 GLU y "GLUTAMIC ACID"                      ? "L-peptide linking" 
"C2 H5 N O2"      75.067  GLY y GLYCINE                              ? "peptide linking"   
"C6 H10 N3 O2 1"  156.162 HIS y HISTIDINE                            ? "L-peptide linking" 
"C6 H13 N O2"     131.173 ILE y ISOLEUCINE                           ? "L-peptide linking" 
"C6 H13 N O2"     131.173 LEU y LEUCINE                              ? "L-peptide linking" 
"C6 H15 N2 O2 1"  147.195 LYS y LYSINE                               ? "L-peptide linking" 
"C5 H11 N O2 S"   149.211 MET y METHIONINE                           ? "L-peptide linking" 
"Mg 2"            24.305  MG  . "MAGNESIUM ION"                      ? non-polymer         
"C9 H11 N O2"     165.189 PHE y PHENYLALANINE                        ? "L-peptide linking" 
"C5 H9 N O2"      115.130 PRO y PROLINE                              ? "L-peptide linking" 
"C3 H7 N O3"      105.093 SER y SERINE                               ? "L-peptide linking" 
"Fe4 S4"          351.640 SF4 . "IRON/SULFUR CLUSTER"                ? non-polymer         
"C4 H9 N O3"      119.119 THR y THREONINE                            ? "L-peptide linking" 
"C11 H12 N2 O2"   204.225 TRP y TRYPTOPHAN                           ? "L-peptide linking" 
"C9 H11 N O3"     181.189 TYR y TYROSINE                             ? "L-peptide linking" 
"C4 H9 N O2"      103.120 UNK . UNKNOWN                              ? "L-peptide linking" 
"C5 H11 N O2"     117.146 VAL y VALINE                               ? "L-peptide linking" 
"Zn 2"            65.409  ZN  . "ZINC ION"                           ? non-polymer         
#
loop_
_chem_comp_atom.atom_id
_chem_comp_atom.charge
_chem_comp_atom.comp_id
_chem_comp_atom.pdbx_leaving_atom_flag
_chem_comp_atom.pdbx_model_Cartn_x_ideal
_chem_comp_atom.pdbx_model_Cartn_y_ideal
_chem_comp_atom.pdbx_model_Cartn_z_ideal
_chem_comp_atom.pdbx_ordinal
_chem_comp_atom.type_symbol
N      ? ALA ? ? ? ? 1   N  
CA     ? ALA ? ? ? ? 2   C  
C      ? ALA ? ? ? ? 3   C  
O      ? ALA ? ? ? ? 4   O  
CB     ? ALA ? ? ? ? 5   C  
OXT    ? ALA ? ? ? ? 6   O  
H      ? ALA ? ? ? ? 7   H  
H2     ? ALA ? ? ? ? 8   H  
HA     ? ALA ? ? ? ? 9   H  
HB1    ? ALA ? ? ? ? 10  H  
HB2    ? ALA ? ? ? ? 11  H  
HB3    ? ALA ? ? ? ? 12  H  
HXT    ? ALA ? ? ? ? 13  H  
N      ? ARG ? ? ? ? 14  N  
CA     ? ARG ? ? ? ? 15  C  
C      ? ARG ? ? ? ? 16  C  
O      ? ARG ? ? ? ? 17  O  
CB     ? ARG ? ? ? ? 18  C  
CG     ? ARG ? ? ? ? 19  C  
CD     ? ARG ? ? ? ? 20  C  
NE     ? ARG ? ? ? ? 21  N  
CZ     ? ARG ? ? ? ? 22  C  
NH1    ? ARG ? ? ? ? 23  N  
NH2    ? ARG ? ? ? ? 24  N  
OXT    ? ARG ? ? ? ? 25  O  
H      ? ARG ? ? ? ? 26  H  
H2     ? ARG ? ? ? ? 27  H  
HA     ? ARG ? ? ? ? 28  H  
HB2    ? ARG ? ? ? ? 29  H  
HB3    ? ARG ? ? ? ? 30  H  
HG2    ? ARG ? ? ? ? 31  H  
HG3    ? ARG ? ? ? ? 32  H  
HD2    ? ARG ? ? ? ? 33  H  
HD3    ? ARG ? ? ? ? 34  H  
HE     ? ARG ? ? ? ? 35  H  
HH11   ? ARG ? ? ? ? 36  H  
HH12   ? ARG ? ? ? ? 37  H  
HH21   ? ARG ? ? ? ? 38  H  
HH22   ? ARG ? ? ? ? 39  H  
HXT    ? ARG ? ? ? ? 40  H  
N      ? ASN ? ? ? ? 41  N  
CA     ? ASN ? ? ? ? 42  C  
C      ? ASN ? ? ? ? 43  C  
O      ? ASN ? ? ? ? 44  O  
CB     ? ASN ? ? ? ? 45  C  
CG     ? ASN ? ? ? ? 46  C  
OD1    ? ASN ? ? ? ? 47  O  
ND2    ? ASN ? ? ? ? 48  N  
OXT    ? ASN ? ? ? ? 49  O  
H      ? ASN ? ? ? ? 50  H  
H2     ? ASN ? ? ? ? 51  H  
HA     ? ASN ? ? ? ? 52  H  
HB2    ? ASN ? ? ? ? 53  H  
HB3    ? ASN ? ? ? ? 54  H  
HD21   ? ASN ? ? ? ? 55  H  
HD22   ? ASN ? ? ? ? 56  H  
HXT    ? ASN ? ? ? ? 57  H  
N      ? ASP ? ? ? ? 58  N  
CA     ? ASP ? ? ? ? 59  C  
C      ? ASP ? ? ? ? 60  C  
O      ? ASP ? ? ? ? 61  O  
CB     ? ASP ? ? ? ? 62  C  
CG     ? ASP ? ? ? ? 63  C  
OD1    ? ASP ? ? ? ? 64  O  
OD2    ? ASP ? ? ? ? 65  O  
OXT    ? ASP ? ? ? ? 66  O  
H      ? ASP ? ? ? ? 67  H  
H2     ? ASP ? ? ? ? 68  H  
HA     ? ASP ? ? ? ? 69  H  
HB2    ? ASP ? ? ? ? 70  H  
HB3    ? ASP ? ? ? ? 71  H  
HD2    ? ASP ? ? ? ? 72  H  
HXT    ? ASP ? ? ? ? 73  H  
N      ? CYS ? ? ? ? 74  N  
CA     ? CYS ? ? ? ? 75  C  
C      ? CYS ? ? ? ? 76  C  
O      ? CYS ? ? ? ? 77  O  
CB     ? CYS ? ? ? ? 78  C  
SG     ? CYS ? ? ? ? 79  S  
OXT    ? CYS ? ? ? ? 80  O  
H      ? CYS ? ? ? ? 81  H  
H2     ? CYS ? ? ? ? 82  H  
HA     ? CYS ? ? ? ? 83  H  
HB2    ? CYS ? ? ? ? 84  H  
HB3    ? CYS ? ? ? ? 85  H  
HG     ? CYS ? ? ? ? 86  H  
HXT    ? CYS ? ? ? ? 87  H  
OP3    ? DA  ? ? ? ? 88  O  
P      ? DA  ? ? ? ? 89  P  
OP1    ? DA  ? ? ? ? 90  O  
OP2    ? DA  ? ? ? ? 91  O  
"O5'"  ? DA  ? ? ? ? 92  O  
"C5'"  ? DA  ? ? ? ? 93  C  
"C4'"  ? DA  ? ? ? ? 94  C  
"O4'"  ? DA  ? ? ? ? 95  O  
"C3'"  ? DA  ? ? ? ? 96  C  
"O3'"  ? DA  ? ? ? ? 97  O  
"C2'"  ? DA  ? ? ? ? 98  C  
"C1'"  ? DA  ? ? ? ? 99  C  
N9     ? DA  ? ? ? ? 100 N  
C8     ? DA  ? ? ? ? 101 C  
N7     ? DA  ? ? ? ? 102 N  
C5     ? DA  ? ? ? ? 103 C  
C6     ? DA  ? ? ? ? 104 C  
N6     ? DA  ? ? ? ? 105 N  
N1     ? DA  ? ? ? ? 106 N  
C2     ? DA  ? ? ? ? 107 C  
N3     ? DA  ? ? ? ? 108 N  
C4     ? DA  ? ? ? ? 109 C  
HOP3   ? DA  ? ? ? ? 110 H  
HOP2   ? DA  ? ? ? ? 111 H  
"H5'"  ? DA  ? ? ? ? 112 H  
"H5''" ? DA  ? ? ? ? 113 H  
"H4'"  ? DA  ? ? ? ? 114 H  
"H3'"  ? DA  ? ? ? ? 115 H  
"HO3'" ? DA  ? ? ? ? 116 H  
"H2'"  ? DA  ? ? ? ? 117 H  
"H2''" ? DA  ? ? ? ? 118 H  
"H1'"  ? DA  ? ? ? ? 119 H  
H8     ? DA  ? ? ? ? 120 H  
H61    ? DA  ? ? ? ? 121 H  
H62    ? DA  ? ? ? ? 122 H  
H2     ? DA  ? ? ? ? 123 H  
OP3    ? DC  ? ? ? ? 124 O  
P      ? DC  ? ? ? ? 125 P  
OP1    ? DC  ? ? ? ? 126 O  
OP2    ? DC  ? ? ? ? 127 O  
"O5'"  ? DC  ? ? ? ? 128 O  
"C5'"  ? DC  ? ? ? ? 129 C  
"C4'"  ? DC  ? ? ? ? 130 C  
"O4'"  ? DC  ? ? ? ? 131 O  
"C3'"  ? DC  ? ? ? ? 132 C  
"O3'"  ? DC  ? ? ? ? 133 O  
"C2'"  ? DC  ? ? ? ? 134 C  
"C1'"  ? DC  ? ? ? ? 135 C  
N1     ? DC  ? ? ? ? 136 N  
C2     ? DC  ? ? ? ? 137 C  
O2     ? DC  ? ? ? ? 138 O  
N3     ? DC  ? ? ? ? 139 N  
C4     ? DC  ? ? ? ? 140 C  
N4     ? DC  ? ? ? ? 141 N  
C5     ? DC  ? ? ? ? 142 C  
C6     ? DC  ? ? ? ? 143 C  
HOP3   ? DC  ? ? ? ? 144 H  
HOP2   ? DC  ? ? ? ? 145 H  
"H5'"  ? DC  ? ? ? ? 146 H  
"H5''" ? DC  ? ? ? ? 147 H  
"H4'"  ? DC  ? ? ? ? 148 H  
"H3'"  ? DC  ? ? ? ? 149 H  
"HO3'" ? DC  ? ? ? ? 150 H  
"H2'"  ? DC  ? ? ? ? 151 H  
"H2''" ? DC  ? ? ? ? 152 H  
"H1'"  ? DC  ? ? ? ? 153 H  
H41    ? DC  ? ? ? ? 154 H  
H42    ? DC  ? ? ? ? 155 H  
H5     ? DC  ? ? ? ? 156 H  
H6     ? DC  ? ? ? ? 157 H  
OP3    ? DG  ? ? ? ? 158 O  
P      ? DG  ? ? ? ? 159 P  
OP1    ? DG  ? ? ? ? 160 O  
OP2    ? DG  ? ? ? ? 161 O  
"O5'"  ? DG  ? ? ? ? 162 O  
"C5'"  ? DG  ? ? ? ? 163 C  
"C4'"  ? DG  ? ? ? ? 164 C  
"O4'"  ? DG  ? ? ? ? 165 O  
"C3'"  ? DG  ? ? ? ? 166 C  
"O3'"  ? DG  ? ? ? ? 167 O  
"C2'"  ? DG  ? ? ? ? 168 C  
"C1'"  ? DG  ? ? ? ? 169 C  
N9     ? DG  ? ? ? ? 170 N  
C8     ? DG  ? ? ? ? 171 C  
N7     ? DG  ? ? ? ? 172 N  
C5     ? DG  ? ? ? ? 173 C  
C6     ? DG  ? ? ? ? 174 C  
O6     ? DG  ? ? ? ? 175 O  
N1     ? DG  ? ? ? ? 176 N  
C2     ? DG  ? ? ? ? 177 C  
N2     ? DG  ? ? ? ? 178 N  
N3     ? DG  ? ? ? ? 179 N  
C4     ? DG  ? ? ? ? 180 C  
HOP3   ? DG  ? ? ? ? 181 H  
HOP2   ? DG  ? ? ? ? 182 H  
"H5'"  ? DG  ? ? ? ? 183 H  
"H5''" ? DG  ? ? ? ? 184 H  
"H4'"  ? DG  ? ? ? ? 185 H  
"H3'"  ? DG  ? ? ? ? 186 H  
"HO3'" ? DG  ? ? ? ? 187 H  
"H2'"  ? DG  ? ? ? ? 188 H  
"H2''" ? DG  ? ? ? ? 189 H  
"H1'"  ? DG  ? ? ? ? 190 H  
H8     ? DG  ? ? ? ? 191 H  
H1     ? DG  ? ? ? ? 192 H  
H21    ? DG  ? ? ? ? 193 H  
H22    ? DG  ? ? ? ? 194 H  
OP3    ? DT  ? ? ? ? 195 O  
P      ? DT  ? ? ? ? 196 P  
OP1    ? DT  ? ? ? ? 197 O  
OP2    ? DT  ? ? ? ? 198 O  
"O5'"  ? DT  ? ? ? ? 199 O  
"C5'"  ? DT  ? ? ? ? 200 C  
"C4'"  ? DT  ? ? ? ? 201 C  
"O4'"  ? DT  ? ? ? ? 202 O  
"C3'"  ? DT  ? ? ? ? 203 C  
"O3'"  ? DT  ? ? ? ? 204 O  
"C2'"  ? DT  ? ? ? ? 205 C  
"C1'"  ? DT  ? ? ? ? 206 C  
N1     ? DT  ? ? ? ? 207 N  
C2     ? DT  ? ? ? ? 208 C  
O2     ? DT  ? ? ? ? 209 O  
N3     ? DT  ? ? ? ? 210 N  
C4     ? DT  ? ? ? ? 211 C  
O4     ? DT  ? ? ? ? 212 O  
C5     ? DT  ? ? ? ? 213 C  
C7     ? DT  ? ? ? ? 214 C  
C6     ? DT  ? ? ? ? 215 C  
HOP3   ? DT  ? ? ? ? 216 H  
HOP2   ? DT  ? ? ? ? 217 H  
"H5'"  ? DT  ? ? ? ? 218 H  
"H5''" ? DT  ? ? ? ? 219 H  
"H4'"  ? DT  ? ? ? ? 220 H  
"H3'"  ? DT  ? ? ? ? 221 H  
"HO3'" ? DT  ? ? ? ? 222 H  
"H2'"  ? DT  ? ? ? ? 223 H  
"H2''" ? DT  ? ? ? ? 224 H  
"H1'"  ? DT  ? ? ? ? 225 H  
H3     ? DT  ? ? ? ? 226 H  
H71    ? DT  ? ? ? ? 227 H  
H72    ? DT  ? ? ? ? 228 H  
H73    ? DT  ? ? ? ? 229 H  
H6     ? DT  ? ? ? ? 230 H  
N      ? GLN ? ? ? ? 231 N  
CA     ? GLN ? ? ? ? 232 C  
C      ? GLN ? ? ? ? 233 C  
O      ? GLN ? ? ? ? 234 O  
CB     ? GLN ? ? ? ? 235 C  
CG     ? GLN ? ? ? ? 236 C  
CD     ? GLN ? ? ? ? 237 C  
OE1    ? GLN ? ? ? ? 238 O  
NE2    ? GLN ? ? ? ? 239 N  
OXT    ? GLN ? ? ? ? 240 O  
H      ? GLN ? ? ? ? 241 H  
H2     ? GLN ? ? ? ? 242 H  
HA     ? GLN ? ? ? ? 243 H  
HB2    ? GLN ? ? ? ? 244 H  
HB3    ? GLN ? ? ? ? 245 H  
HG2    ? GLN ? ? ? ? 246 H  
HG3    ? GLN ? ? ? ? 247 H  
HE21   ? GLN ? ? ? ? 248 H  
HE22   ? GLN ? ? ? ? 249 H  
HXT    ? GLN ? ? ? ? 250 H  
N      ? GLU ? ? ? ? 251 N  
CA     ? GLU ? ? ? ? 252 C  
C      ? GLU ? ? ? ? 253 C  
O      ? GLU ? ? ? ? 254 O  
CB     ? GLU ? ? ? ? 255 C  
CG     ? GLU ? ? ? ? 256 C  
CD     ? GLU ? ? ? ? 257 C  
OE1    ? GLU ? ? ? ? 258 O  
OE2    ? GLU ? ? ? ? 259 O  
OXT    ? GLU ? ? ? ? 260 O  
H      ? GLU ? ? ? ? 261 H  
H2     ? GLU ? ? ? ? 262 H  
HA     ? GLU ? ? ? ? 263 H  
HB2    ? GLU ? ? ? ? 264 H  
HB3    ? GLU ? ? ? ? 265 H  
HG2    ? GLU ? ? ? ? 266 H  
HG3    ? GLU ? ? ? ? 267 H  
HE2    ? GLU ? ? ? ? 268 H  
HXT    ? GLU ? ? ? ? 269 H  
N      ? GLY ? ? ? ? 270 N  
CA     ? GLY ? ? ? ? 271 C  
C      ? GLY ? ? ? ? 272 C  
O      ? GLY ? ? ? ? 273 O  
OXT    ? GLY ? ? ? ? 274 O  
H      ? GLY ? ? ? ? 275 H  
H2     ? GLY ? ? ? ? 276 H  
HA2    ? GLY ? ? ? ? 277 H  
HA3    ? GLY ? ? ? ? 278 H  
HXT    ? GLY ? ? ? ? 279 H  
N      ? HIS ? ? ? ? 280 N  
CA     ? HIS ? ? ? ? 281 C  
C      ? HIS ? ? ? ? 282 C  
O      ? HIS ? ? ? ? 283 O  
CB     ? HIS ? ? ? ? 284 C  
CG     ? HIS ? ? ? ? 285 C  
ND1    ? HIS ? ? ? ? 286 N  
CD2    ? HIS ? ? ? ? 287 C  
CE1    ? HIS ? ? ? ? 288 C  
NE2    ? HIS ? ? ? ? 289 N  
OXT    ? HIS ? ? ? ? 290 O  
H      ? HIS ? ? ? ? 291 H  
H2     ? HIS ? ? ? ? 292 H  
HA     ? HIS ? ? ? ? 293 H  
HB2    ? HIS ? ? ? ? 294 H  
HB3    ? HIS ? ? ? ? 295 H  
HD1    ? HIS ? ? ? ? 296 H  
HD2    ? HIS ? ? ? ? 297 H  
HE1    ? HIS ? ? ? ? 298 H  
HE2    ? HIS ? ? ? ? 299 H  
HXT    ? HIS ? ? ? ? 300 H  
N      ? ILE ? ? ? ? 301 N  
CA     ? ILE ? ? ? ? 302 C  
C      ? ILE ? ? ? ? 303 C  
O      ? ILE ? ? ? ? 304 O  
CB     ? ILE ? ? ? ? 305 C  
CG1    ? ILE ? ? ? ? 306 C  
CG2    ? ILE ? ? ? ? 307 C  
CD1    ? ILE ? ? ? ? 308 C  
OXT    ? ILE ? ? ? ? 309 O  
H      ? ILE ? ? ? ? 310 H  
H2     ? ILE ? ? ? ? 311 H  
HA     ? ILE ? ? ? ? 312 H  
HB     ? ILE ? ? ? ? 313 H  
HG12   ? ILE ? ? ? ? 314 H  
HG13   ? ILE ? ? ? ? 315 H  
HG21   ? ILE ? ? ? ? 316 H  
HG22   ? ILE ? ? ? ? 317 H  
HG23   ? ILE ? ? ? ? 318 H  
HD11   ? ILE ? ? ? ? 319 H  
HD12   ? ILE ? ? ? ? 320 H  
HD13   ? ILE ? ? ? ? 321 H  
HXT    ? ILE ? ? ? ? 322 H  
N      ? LEU ? ? ? ? 323 N  
CA     ? LEU ? ? ? ? 324 C  
C      ? LEU ? ? ? ? 325 C  
O      ? LEU ? ? ? ? 326 O  
CB     ? LEU ? ? ? ? 327 C  
CG     ? LEU ? ? ? ? 328 C  
CD1    ? LEU ? ? ? ? 329 C  
CD2    ? LEU ? ? ? ? 330 C  
OXT    ? LEU ? ? ? ? 331 O  
H      ? LEU ? ? ? ? 332 H  
H2     ? LEU ? ? ? ? 333 H  
HA     ? LEU ? ? ? ? 334 H  
HB2    ? LEU ? ? ? ? 335 H  
HB3    ? LEU ? ? ? ? 336 H  
HG     ? LEU ? ? ? ? 337 H  
HD11   ? LEU ? ? ? ? 338 H  
HD12   ? LEU ? ? ? ? 339 H  
HD13   ? LEU ? ? ? ? 340 H  
HD21   ? LEU ? ? ? ? 341 H  
HD22   ? LEU ? ? ? ? 342 H  
HD23   ? LEU ? ? ? ? 343 H  
HXT    ? LEU ? ? ? ? 344 H  
N      ? LYS ? ? ? ? 345 N  
CA     ? LYS ? ? ? ? 346 C  
C      ? LYS ? ? ? ? 347 C  
O      ? LYS ? ? ? ? 348 O  
CB     ? LYS ? ? ? ? 349 C  
CG     ? LYS ? ? ? ? 350 C  
CD     ? LYS ? ? ? ? 351 C  
CE     ? LYS ? ? ? ? 352 C  
NZ     ? LYS ? ? ? ? 353 N  
OXT    ? LYS ? ? ? ? 354 O  
H      ? LYS ? ? ? ? 355 H  
H2     ? LYS ? ? ? ? 356 H  
HA     ? LYS ? ? ? ? 357 H  
HB2    ? LYS ? ? ? ? 358 H  
HB3    ? LYS ? ? ? ? 359 H  
HG2    ? LYS ? ? ? ? 360 H  
HG3    ? LYS ? ? ? ? 361 H  
HD2    ? LYS ? ? ? ? 362 H  
HD3    ? LYS ? ? ? ? 363 H  
HE2    ? LYS ? ? ? ? 364 H  
HE3    ? LYS ? ? ? ? 365 H  
HZ1    ? LYS ? ? ? ? 366 H  
HZ2    ? LYS ? ? ? ? 367 H  
HZ3    ? LYS ? ? ? ? 368 H  
HXT    ? LYS ? ? ? ? 369 H  
N      ? MET ? ? ? ? 370 N  
CA     ? MET ? ? ? ? 371 C  
C      ? MET ? ? ? ? 372 C  
O      ? MET ? ? ? ? 373 O  
CB     ? MET ? ? ? ? 374 C  
CG     ? MET ? ? ? ? 375 C  
SD     ? MET ? ? ? ? 376 S  
CE     ? MET ? ? ? ? 377 C  
OXT    ? MET ? ? ? ? 378 O  
H      ? MET ? ? ? ? 379 H  
H2     ? MET ? ? ? ? 380 H  
HA     ? MET ? ? ? ? 381 H  
HB2    ? MET ? ? ? ? 382 H  
HB3    ? MET ? ? ? ? 383 H  
HG2    ? MET ? ? ? ? 384 H  
HG3    ? MET ? ? ? ? 385 H  
HE1    ? MET ? ? ? ? 386 H  
HE2    ? MET ? ? ? ? 387 H  
HE3    ? MET ? ? ? ? 388 H  
HXT    ? MET ? ? ? ? 389 H  
MG     ? MG  ? ? ? ? 390 MG 
N      ? PHE ? ? ? ? 391 N  
CA     ? PHE ? ? ? ? 392 C  
C      ? PHE ? ? ? ? 393 C  
O      ? PHE ? ? ? ? 394 O  
CB     ? PHE ? ? ? ? 395 C  
CG     ? PHE ? ? ? ? 396 C  
CD1    ? PHE ? ? ? ? 397 C  
CD2    ? PHE ? ? ? ? 398 C  
CE1    ? PHE ? ? ? ? 399 C  
CE2    ? PHE ? ? ? ? 400 C  
CZ     ? PHE ? ? ? ? 401 C  
OXT    ? PHE ? ? ? ? 402 O  
H      ? PHE ? ? ? ? 403 H  
H2     ? PHE ? ? ? ? 404 H  
HA     ? PHE ? ? ? ? 405 H  
HB2    ? PHE ? ? ? ? 406 H  
HB3    ? PHE ? ? ? ? 407 H  
HD1    ? PHE ? ? ? ? 408 H  
HD2    ? PHE ? ? ? ? 409 H  
HE1    ? PHE ? ? ? ? 410 H  
HE2    ? PHE ? ? ? ? 411 H  
HZ     ? PHE ? ? ? ? 412 H  
HXT    ? PHE ? ? ? ? 413 H  
N      ? PRO ? ? ? ? 414 N  
CA     ? PRO ? ? ? ? 415 C  
C      ? PRO ? ? ? ? 416 C  
O      ? PRO ? ? ? ? 417 O  
CB     ? PRO ? ? ? ? 418 C  
CG     ? PRO ? ? ? ? 419 C  
CD     ? PRO ? ? ? ? 420 C  
OXT    ? PRO ? ? ? ? 421 O  
H      ? PRO ? ? ? ? 422 H  
HA     ? PRO ? ? ? ? 423 H  
HB2    ? PRO ? ? ? ? 424 H  
HB3    ? PRO ? ? ? ? 425 H  
HG2    ? PRO ? ? ? ? 426 H  
HG3    ? PRO ? ? ? ? 427 H  
HD2    ? PRO ? ? ? ? 428 H  
HD3    ? PRO ? ? ? ? 429 H  
HXT    ? PRO ? ? ? ? 430 H  
N      ? SER ? ? ? ? 431 N  
CA     ? SER ? ? ? ? 432 C  
C      ? SER ? ? ? ? 433 C  
O      ? SER ? ? ? ? 434 O  
CB     ? SER ? ? ? ? 435 C  
OG     ? SER ? ? ? ? 436 O  
OXT    ? SER ? ? ? ? 437 O  
H      ? SER ? ? ? ? 438 H  
H2     ? SER ? ? ? ? 439 H  
HA     ? SER ? ? ? ? 440 H  
HB2    ? SER ? ? ? ? 441 H  
HB3    ? SER ? ? ? ? 442 H  
HG     ? SER ? ? ? ? 443 H  
HXT    ? SER ? ? ? ? 444 H  
FE1    ? SF4 ? ? ? ? 445 FE 
FE2    ? SF4 ? ? ? ? 446 FE 
FE3    ? SF4 ? ? ? ? 447 FE 
FE4    ? SF4 ? ? ? ? 448 FE 
S1     ? SF4 ? ? ? ? 449 S  
S2     ? SF4 ? ? ? ? 450 S  
S3     ? SF4 ? ? ? ? 451 S  
S4     ? SF4 ? ? ? ? 452 S  
N      ? THR ? ? ? ? 453 N  
CA     ? THR ? ? ? ? 454 C  
C      ? THR ? ? ? ? 455 C  
O      ? THR ? ? ? ? 456 O  
CB     ? THR ? ? ? ? 457 C  
OG1    ? THR ? ? ? ? 458 O  
CG2    ? THR ? ? ? ? 459 C  
OXT    ? THR ? ? ? ? 460 O  
H      ? THR ? ? ? ? 461 H  
H2     ? THR ? ? ? ? 462 H  
HA     ? THR ? ? ? ? 463 H  
HB     ? THR ? ? ? ? 464 H  
HG1    ? THR ? ? ? ? 465 H  
HG21   ? THR ? ? ? ? 466 H  
HG22   ? THR ? ? ? ? 467 H  
HG23   ? THR ? ? ? ? 468 H  
HXT    ? THR ? ? ? ? 469 H  
N      ? TRP ? ? ? ? 470 N  
CA     ? TRP ? ? ? ? 471 C  
C      ? TRP ? ? ? ? 472 C  
O      ? TRP ? ? ? ? 473 O  
CB     ? TRP ? ? ? ? 474 C  
CG     ? TRP ? ? ? ? 475 C  
CD1    ? TRP ? ? ? ? 476 C  
CD2    ? TRP ? ? ? ? 477 C  
NE1    ? TRP ? ? ? ? 478 N  
CE2    ? TRP ? ? ? ? 479 C  
CE3    ? TRP ? ? ? ? 480 C  
CZ2    ? TRP ? ? ? ? 481 C  
CZ3    ? TRP ? ? ? ? 482 C  
CH2    ? TRP ? ? ? ? 483 C  
OXT    ? TRP ? ? ? ? 484 O  
H      ? TRP ? ? ? ? 485 H  
H2     ? TRP ? ? ? ? 486 H  
HA     ? TRP ? ? ? ? 487 H  
HB2    ? TRP ? ? ? ? 488 H  
HB3    ? TRP ? ? ? ? 489 H  
HD1    ? TRP ? ? ? ? 490 H  
HE1    ? TRP ? ? ? ? 491 H  
HE3    ? TRP ? ? ? ? 492 H  
HZ2    ? TRP ? ? ? ? 493 H  
HZ3    ? TRP ? ? ? ? 494 H  
HH2    ? TRP ? ? ? ? 495 H  
HXT    ? TRP ? ? ? ? 496 H  
N      ? TYR ? ? ? ? 497 N  
CA     ? TYR ? ? ? ? 498 C  
C      ? TYR ? ? ? ? 499 C  
O      ? TYR ? ? ? ? 500 O  
CB     ? TYR ? ? ? ? 501 C  
CG     ? TYR ? ? ? ? 502 C  
CD1    ? TYR ? ? ? ? 503 C  
CD2    ? TYR ? ? ? ? 504 C  
CE1    ? TYR ? ? ? ? 505 C  
CE2    ? TYR ? ? ? ? 506 C  
CZ     ? TYR ? ? ? ? 507 C  
OH     ? TYR ? ? ? ? 508 O  
OXT    ? TYR ? ? ? ? 509 O  
H      ? TYR ? ? ? ? 510 H  
H2     ? TYR ? ? ? ? 511 H  
HA     ? TYR ? ? ? ? 512 H  
HB2    ? TYR ? ? ? ? 513 H  
HB3    ? TYR ? ? ? ? 514 H  
HD1    ? TYR ? ? ? ? 515 H  
HD2    ? TYR ? ? ? ? 516 H  
HE1    ? TYR ? ? ? ? 517 H  
HE2    ? TYR ? ? ? ? 518 H  
HH     ? TYR ? ? ? ? 519 H  
HXT    ? TYR ? ? ? ? 520 H  
N      ? VAL ? ? ? ? 521 N  
CA     ? VAL ? ? ? ? 522 C  
C      ? VAL ? ? ? ? 523 C  
O      ? VAL ? ? ? ? 524 O  
CB     ? VAL ? ? ? ? 525 C  
CG1    ? VAL ? ? ? ? 526 C  
CG2    ? VAL ? ? ? ? 527 C  
OXT    ? VAL ? ? ? ? 528 O  
H      ? VAL ? ? ? ? 529 H  
H2     ? VAL ? ? ? ? 530 H  
HA     ? VAL ? ? ? ? 531 H  
HB     ? VAL ? ? ? ? 532 H  
HG11   ? VAL ? ? ? ? 533 H  
HG12   ? VAL ? ? ? ? 534 H  
HG13   ? VAL ? ? ? ? 535 H  
HG21   ? VAL ? ? ? ? 536 H  
HG22   ? VAL ? ? ? ? 537 H  
HG23   ? VAL ? ? ? ? 538 H  
HXT    ? VAL ? ? ? ? 539 H  
ZN     ? ZN  ? ? ? ? 540 ZN 
#
loop_
_chem_comp_bond.atom_id_1
_chem_comp_bond.atom_id_2
_chem_comp_bond.comp_id
_chem_comp_bond.pdbx_aromatic_flag
_chem_comp_bond.pdbx_stereo_config
_chem_comp_bond.value_order
N     CA     ALA N N sing 
N     H      ALA N N sing 
N     H2     ALA N N sing 
CA    C      ALA N N sing 
CA    CB     ALA N N sing 
CA    HA     ALA N N sing 
C     O      ALA N N doub 
C     OXT    ALA N N sing 
CB    HB1    ALA N N sing 
CB    HB2    ALA N N sing 
CB    HB3    ALA N N sing 
OXT   HXT    ALA N N sing 
N     CA     ARG N N sing 
N     H      ARG N N sing 
N     H2     ARG N N sing 
CA    C      ARG N N sing 
CA    CB     ARG N N sing 
CA    HA     ARG N N sing 
C     O      ARG N N doub 
C     OXT    ARG N N sing 
CB    CG     ARG N N sing 
CB    HB2    ARG N N sing 
CB    HB3    ARG N N sing 
CG    CD     ARG N N sing 
CG    HG2    ARG N N sing 
CG    HG3    ARG N N sing 
CD    NE     ARG N N sing 
CD    HD2    ARG N N sing 
CD    HD3    ARG N N sing 
NE    CZ     ARG N N sing 
NE    HE     ARG N N sing 
CZ    NH1    ARG N N sing 
CZ    NH2    ARG N N doub 
NH1   HH11   ARG N N sing 
NH1   HH12   ARG N N sing 
NH2   HH21   ARG N N sing 
NH2   HH22   ARG N N sing 
OXT   HXT    ARG N N sing 
N     CA     ASN N N sing 
N     H      ASN N N sing 
N     H2     ASN N N sing 
CA    C      ASN N N sing 
CA    CB     ASN N N sing 
CA    HA     ASN N N sing 
C     O      ASN N N doub 
C     OXT    ASN N N sing 
CB    CG     ASN N N sing 
CB    HB2    ASN N N sing 
CB    HB3    ASN N N sing 
CG    OD1    ASN N N doub 
CG    ND2    ASN N N sing 
ND2   HD21   ASN N N sing 
ND2   HD22   ASN N N sing 
OXT   HXT    ASN N N sing 
N     CA     ASP N N sing 
N     H      ASP N N sing 
N     H2     ASP N N sing 
CA    C      ASP N N sing 
CA    CB     ASP N N sing 
CA    HA     ASP N N sing 
C     O      ASP N N doub 
C     OXT    ASP N N sing 
CB    CG     ASP N N sing 
CB    HB2    ASP N N sing 
CB    HB3    ASP N N sing 
CG    OD1    ASP N N doub 
CG    OD2    ASP N N sing 
OD2   HD2    ASP N N sing 
OXT   HXT    ASP N N sing 
N     CA     CYS N N sing 
N     H      CYS N N sing 
N     H2     CYS N N sing 
CA    C      CYS N N sing 
CA    CB     CYS N N sing 
CA    HA     CYS N N sing 
C     O      CYS N N doub 
C     OXT    CYS N N sing 
CB    SG     CYS N N sing 
CB    HB2    CYS N N sing 
CB    HB3    CYS N N sing 
SG    HG     CYS N N sing 
OXT   HXT    CYS N N sing 
OP3   P      DA  N N sing 
OP3   HOP3   DA  N N sing 
P     OP1    DA  N N doub 
P     OP2    DA  N N sing 
P     "O5'"  DA  N N sing 
OP2   HOP2   DA  N N sing 
"O5'" "C5'"  DA  N N sing 
"C5'" "C4'"  DA  N N sing 
"C5'" "H5'"  DA  N N sing 
"C5'" "H5''" DA  N N sing 
"C4'" "O4'"  DA  N N sing 
"C4'" "C3'"  DA  N N sing 
"C4'" "H4'"  DA  N N sing 
"O4'" "C1'"  DA  N N sing 
"C3'" "O3'"  DA  N N sing 
"C3'" "C2'"  DA  N N sing 
"C3'" "H3'"  DA  N N sing 
"O3'" "HO3'" DA  N N sing 
"C2'" "C1'"  DA  N N sing 
"C2'" "H2'"  DA  N N sing 
"C2'" "H2''" DA  N N sing 
"C1'" N9     DA  N N sing 
"C1'" "H1'"  DA  N N sing 
N9    C8     DA  Y N sing 
N9    C4     DA  Y N sing 
C8    N7     DA  Y N doub 
C8    H8     DA  N N sing 
N7    C5     DA  Y N sing 
C5    C6     DA  Y N sing 
C5    C4     DA  Y N doub 
C6    N6     DA  N N sing 
C6    N1     DA  Y N doub 
N6    H61    DA  N N sing 
N6    H62    DA  N N sing 
N1    C2     DA  Y N sing 
C2    N3     DA  Y N doub 
C2    H2     DA  N N sing 
N3    C4     DA  Y N sing 
OP3   P      DC  N N sing 
OP3   HOP3   DC  N N sing 
P     OP1    DC  N N doub 
P     OP2    DC  N N sing 
P     "O5'"  DC  N N sing 
OP2   HOP2   DC  N N sing 
"O5'" "C5'"  DC  N N sing 
"C5'" "C4'"  DC  N N sing 
"C5'" "H5'"  DC  N N sing 
"C5'" "H5''" DC  N N sing 
"C4'" "O4'"  DC  N N sing 
"C4'" "C3'"  DC  N N sing 
"C4'" "H4'"  DC  N N sing 
"O4'" "C1'"  DC  N N sing 
"C3'" "O3'"  DC  N N sing 
"C3'" "C2'"  DC  N N sing 
"C3'" "H3'"  DC  N N sing 
"O3'" "HO3'" DC  N N sing 
"C2'" "C1'"  DC  N N sing 
"C2'" "H2'"  DC  N N sing 
"C2'" "H2''" DC  N N sing 
"C1'" N1     DC  N N sing 
"C1'" "H1'"  DC  N N sing 
N1    C2     DC  N N sing 
N1    C6     DC  N N sing 
C2    O2     DC  N N doub 
C2    N3     DC  N N sing 
N3    C4     DC  N N doub 
C4    N4     DC  N N sing 
C4    C5     DC  N N sing 
N4    H41    DC  N N sing 
N4    H42    DC  N N sing 
C5    C6     DC  N N doub 
C5    H5     DC  N N sing 
C6    H6     DC  N N sing 
OP3   P      DG  N N sing 
OP3   HOP3   DG  N N sing 
P     OP1    DG  N N doub 
P     OP2    DG  N N sing 
P     "O5'"  DG  N N sing 
OP2   HOP2   DG  N N sing 
"O5'" "C5'"  DG  N N sing 
"C5'" "C4'"  DG  N N sing 
"C5'" "H5'"  DG  N N sing 
"C5'" "H5''" DG  N N sing 
"C4'" "O4'"  DG  N N sing 
"C4'" "C3'"  DG  N N sing 
"C4'" "H4'"  DG  N N sing 
"O4'" "C1'"  DG  N N sing 
"C3'" "O3'"  DG  N N sing 
"C3'" "C2'"  DG  N N sing 
"C3'" "H3'"  DG  N N sing 
"O3'" "HO3'" DG  N N sing 
"C2'" "C1'"  DG  N N sing 
"C2'" "H2'"  DG  N N sing 
"C2'" "H2''" DG  N N sing 
"C1'" N9     DG  N N sing 
"C1'" "H1'"  DG  N N sing 
N9    C8     DG  Y N sing 
N9    C4     DG  Y N sing 
C8    N7     DG  Y N doub 
C8    H8     DG  N N sing 
N7    C5     DG  Y N sing 
C5    C6     DG  N N sing 
C5    C4     DG  Y N doub 
C6    O6     DG  N N doub 
C6    N1     DG  N N sing 
N1    C2     DG  N N sing 
N1    H1     DG  N N sing 
C2    N2     DG  N N sing 
C2    N3     DG  N N doub 
N2    H21    DG  N N sing 
N2    H22    DG  N N sing 
N3    C4     DG  N N sing 
OP3   P      DT  N N sing 
OP3   HOP3   DT  N N sing 
P     OP1    DT  N N doub 
P     OP2    DT  N N sing 
P     "O5'"  DT  N N sing 
OP2   HOP2   DT  N N sing 
"O5'" "C5'"  DT  N N sing 
"C5'" "C4'"  DT  N N sing 
"C5'" "H5'"  DT  N N sing 
"C5'" "H5''" DT  N N sing 
"C4'" "O4'"  DT  N N sing 
"C4'" "C3'"  DT  N N sing 
"C4'" "H4'"  DT  N N sing 
"O4'" "C1'"  DT  N N sing 
"C3'" "O3'"  DT  N N sing 
"C3'" "C2'"  DT  N N sing 
"C3'" "H3'"  DT  N N sing 
"O3'" "HO3'" DT  N N sing 
"C2'" "C1'"  DT  N N sing 
"C2'" "H2'"  DT  N N sing 
"C2'" "H2''" DT  N N sing 
"C1'" N1     DT  N N sing 
"C1'" "H1'"  DT  N N sing 
N1    C2     DT  N N sing 
N1    C6     DT  N N sing 
C2    O2     DT  N N doub 
C2    N3     DT  N N sing 
N3    C4     DT  N N sing 
N3    H3     DT  N N sing 
C4    O4     DT  N N doub 
C4    C5     DT  N N sing 
C5    C7     DT  N N sing 
C5    C6     DT  N N doub 
C7    H71    DT  N N sing 
C7    H72    DT  N N sing 
C7    H73    DT  N N sing 
C6    H6     DT  N N sing 
N     CA     GLN N N sing 
N     H      GLN N N sing 
N     H2     GLN N N sing 
CA    C      GLN N N sing 
CA    CB     GLN N N sing 
CA    HA     GLN N N sing 
C     O      GLN N N doub 
C     OXT    GLN N N sing 
CB    CG     GLN N N sing 
CB    HB2    GLN N N sing 
CB    HB3    GLN N N sing 
CG    CD     GLN N N sing 
CG    HG2    GLN N N sing 
CG    HG3    GLN N N sing 
CD    OE1    GLN N N doub 
CD    NE2    GLN N N sing 
NE2   HE21   GLN N N sing 
NE2   HE22   GLN N N sing 
OXT   HXT    GLN N N sing 
N     CA     GLU N N sing 
N     H      GLU N N sing 
N     H2     GLU N N sing 
CA    C      GLU N N sing 
CA    CB     GLU N N sing 
CA    HA     GLU N N sing 
C     O      GLU N N doub 
C     OXT    GLU N N sing 
CB    CG     GLU N N sing 
CB    HB2    GLU N N sing 
CB    HB3    GLU N N sing 
CG    CD     GLU N N sing 
CG    HG2    GLU N N sing 
CG    HG3    GLU N N sing 
CD    OE1    GLU N N doub 
CD    OE2    GLU N N sing 
OE2   HE2    GLU N N sing 
OXT   HXT    GLU N N sing 
N     CA     GLY N N sing 
N     H      GLY N N sing 
N     H2     GLY N N sing 
CA    C      GLY N N sing 
CA    HA2    GLY N N sing 
CA    HA3    GLY N N sing 
C     O      GLY N N doub 
C     OXT    GLY N N sing 
OXT   HXT    GLY N N sing 
N     CA     HIS N N sing 
N     H      HIS N N sing 
N     H2     HIS N N sing 
CA    C      HIS N N sing 
CA    CB     HIS N N sing 
CA    HA     HIS N N sing 
C     O      HIS N N doub 
C     OXT    HIS N N sing 
CB    CG     HIS N N sing 
CB    HB2    HIS N N sing 
CB    HB3    HIS N N sing 
CG    ND1    HIS Y N sing 
CG    CD2    HIS Y N doub 
ND1   CE1    HIS Y N doub 
ND1   HD1    HIS N N sing 
CD2   NE2    HIS Y N sing 
CD2   HD2    HIS N N sing 
CE1   NE2    HIS Y N sing 
CE1   HE1    HIS N N sing 
NE2   HE2    HIS N N sing 
OXT   HXT    HIS N N sing 
N     CA     ILE N N sing 
N     H      ILE N N sing 
N     H2     ILE N N sing 
CA    C      ILE N N sing 
CA    CB     ILE N N sing 
CA    HA     ILE N N sing 
C     O      ILE N N doub 
C     OXT    ILE N N sing 
CB    CG1    ILE N N sing 
CB    CG2    ILE N N sing 
CB    HB     ILE N N sing 
CG1   CD1    ILE N N sing 
CG1   HG12   ILE N N sing 
CG1   HG13   ILE N N sing 
CG2   HG21   ILE N N sing 
CG2   HG22   ILE N N sing 
CG2   HG23   ILE N N sing 
CD1   HD11   ILE N N sing 
CD1   HD12   ILE N N sing 
CD1   HD13   ILE N N sing 
OXT   HXT    ILE N N sing 
N     CA     LEU N N sing 
N     H      LEU N N sing 
N     H2     LEU N N sing 
CA    C      LEU N N sing 
CA    CB     LEU N N sing 
CA    HA     LEU N N sing 
C     O      LEU N N doub 
C     OXT    LEU N N sing 
CB    CG     LEU N N sing 
CB    HB2    LEU N N sing 
CB    HB3    LEU N N sing 
CG    CD1    LEU N N sing 
CG    CD2    LEU N N sing 
CG    HG     LEU N N sing 
CD1   HD11   LEU N N sing 
CD1   HD12   LEU N N sing 
CD1   HD13   LEU N N sing 
CD2   HD21   LEU N N sing 
CD2   HD22   LEU N N sing 
CD2   HD23   LEU N N sing 
OXT   HXT    LEU N N sing 
N     CA     LYS N N sing 
N     H      LYS N N sing 
N     H2     LYS N N sing 
CA    C      LYS N N sing 
CA    CB     LYS N N sing 
CA    HA     LYS N N sing 
C     O      LYS N N doub 
C     OXT    LYS N N sing 
CB    CG     LYS N N sing 
CB    HB2    LYS N N sing 
CB    HB3    LYS N N sing 
CG    CD     LYS N N sing 
CG    HG2    LYS N N sing 
CG    HG3    LYS N N sing 
CD    CE     LYS N N sing 
CD    HD2    LYS N N sing 
CD    HD3    LYS N N sing 
CE    NZ     LYS N N sing 
CE    HE2    LYS N N sing 
CE    HE3    LYS N N sing 
NZ    HZ1    LYS N N sing 
NZ    HZ2    LYS N N sing 
NZ    HZ3    LYS N N sing 
OXT   HXT    LYS N N sing 
N     CA     MET N N sing 
N     H      MET N N sing 
N     H2     MET N N sing 
CA    C      MET N N sing 
CA    CB     MET N N sing 
CA    HA     MET N N sing 
C     O      MET N N doub 
C     OXT    MET N N sing 
CB    CG     MET N N sing 
CB    HB2    MET N N sing 
CB    HB3    MET N N sing 
CG    SD     MET N N sing 
CG    HG2    MET N N sing 
CG    HG3    MET N N sing 
SD    CE     MET N N sing 
CE    HE1    MET N N sing 
CE    HE2    MET N N sing 
CE    HE3    MET N N sing 
OXT   HXT    MET N N sing 
N     CA     PHE N N sing 
N     H      PHE N N sing 
N     H2     PHE N N sing 
CA    C      PHE N N sing 
CA    CB     PHE N N sing 
CA    HA     PHE N N sing 
C     O      PHE N N doub 
C     OXT    PHE N N sing 
CB    CG     PHE N N sing 
CB    HB2    PHE N N sing 
CB    HB3    PHE N N sing 
CG    CD1    PHE Y N doub 
CG    CD2    PHE Y N sing 
CD1   CE1    PHE Y N sing 
CD1   HD1    PHE N N sing 
CD2   CE2    PHE Y N doub 
CD2   HD2    PHE N N sing 
CE1   CZ     PHE Y N doub 
CE1   HE1    PHE N N sing 
CE2   CZ     PHE Y N sing 
CE2   HE2    PHE N N sing 
CZ    HZ     PHE N N sing 
OXT   HXT    PHE N N sing 
N     CA     PRO N N sing 
N     CD     PRO N N sing 
N     H      PRO N N sing 
CA    C      PRO N N sing 
CA    CB     PRO N N sing 
CA    HA     PRO N N sing 
C     O      PRO N N doub 
C     OXT    PRO N N sing 
CB    CG     PRO N N sing 
CB    HB2    PRO N N sing 
CB    HB3    PRO N N sing 
CG    CD     PRO N N sing 
CG    HG2    PRO N N sing 
CG    HG3    PRO N N sing 
CD    HD2    PRO N N sing 
CD    HD3    PRO N N sing 
OXT   HXT    PRO N N sing 
N     CA     SER N N sing 
N     H      SER N N sing 
N     H2     SER N N sing 
CA    C      SER N N sing 
CA    CB     SER N N sing 
CA    HA     SER N N sing 
C     O      SER N N doub 
C     OXT    SER N N sing 
CB    OG     SER N N sing 
CB    HB2    SER N N sing 
CB    HB3    SER N N sing 
OG    HG     SER N N sing 
OXT   HXT    SER N N sing 
FE1   S2     SF4 N N sing 
FE1   S3     SF4 N N sing 
FE1   S4     SF4 N N sing 
FE2   S1     SF4 N N sing 
FE2   S3     SF4 N N sing 
FE2   S4     SF4 N N sing 
FE3   S1     SF4 N N sing 
FE3   S2     SF4 N N sing 
FE3   S4     SF4 N N sing 
FE4   S1     SF4 N N sing 
FE4   S2     SF4 N N sing 
FE4   S3     SF4 N N sing 
N     CA     THR N N sing 
N     H      THR N N sing 
N     H2     THR N N sing 
CA    C      THR N N sing 
CA    CB     THR N N sing 
CA    HA     THR N N sing 
C     O      THR N N doub 
C     OXT    THR N N sing 
CB    OG1    THR N N sing 
CB    CG2    THR N N sing 
CB    HB     THR N N sing 
OG1   HG1    THR N N sing 
CG2   HG21   THR N N sing 
CG2   HG22   THR N N sing 
CG2   HG23   THR N N sing 
OXT   HXT    THR N N sing 
N     CA     TRP N N sing 
N     H      TRP N N sing 
N     H2     TRP N N sing 
CA    C      TRP N N sing 
CA    CB     TRP N N sing 
CA    HA     TRP N N sing 
C     O      TRP N N doub 
C     OXT    TRP N N sing 
CB    CG     TRP N N sing 
CB    HB2    TRP N N sing 
CB    HB3    TRP N N sing 
CG    CD1    TRP Y N doub 
CG    CD2    TRP Y N sing 
CD1   NE1    TRP Y N sing 
CD1   HD1    TRP N N sing 
CD2   CE2    TRP Y N doub 
CD2   CE3    TRP Y N sing 
NE1   CE2    TRP Y N sing 
NE1   HE1    TRP N N sing 
CE2   CZ2    TRP Y N sing 
CE3   CZ3    TRP Y N doub 
CE3   HE3    TRP N N sing 
CZ2   CH2    TRP Y N doub 
CZ2   HZ2    TRP N N sing 
CZ3   CH2    TRP Y N sing 
CZ3   HZ3    TRP N N sing 
CH2   HH2    TRP N N sing 
OXT   HXT    TRP N N sing 
N     CA     TYR N N sing 
N     H      TYR N N sing 
N     H2     TYR N N sing 
CA    C      TYR N N sing 
CA    CB     TYR N N sing 
CA    HA     TYR N N sing 
C     O      TYR N N doub 
C     OXT    TYR N N sing 
CB    CG     TYR N N sing 
CB    HB2    TYR N N sing 
CB    HB3    TYR N N sing 
CG    CD1    TYR Y N doub 
CG    CD2    TYR Y N sing 
CD1   CE1    TYR Y N sing 
CD1   HD1    TYR N N sing 
CD2   CE2    TYR Y N doub 
CD2   HD2    TYR N N sing 
CE1   CZ     TYR Y N doub 
CE1   HE1    TYR N N sing 
CE2   CZ     TYR Y N sing 
CE2   HE2    TYR N N sing 
CZ    OH     TYR N N sing 
OH    HH     TYR N N sing 
OXT   HXT    TYR N N sing 
N     CA     VAL N N sing 
N     H      VAL N N sing 
N     H2     VAL N N sing 
CA    C      VAL N N sing 
CA    CB     VAL N N sing 
CA    HA     VAL N N sing 
C     O      VAL N N doub 
C     OXT    VAL N N sing 
CB    CG1    VAL N N sing 
CB    CG2    VAL N N sing 
CB    HB     VAL N N sing 
CG1   HG11   VAL N N sing 
CG1   HG12   VAL N N sing 
CG1   HG13   VAL N N sing 
CG2   HG21   VAL N N sing 
CG2   HG22   VAL N N sing 
CG2   HG23   VAL N N sing 
OXT   HXT    VAL N N sing 
#
_entity.id               26
_entity.pdbx_description "RNA polymerase II transcription factor B subunit 3"
_entity.type             polymer
#
_entity_poly.entity_id      26
_entity_poly.pdbx_strand_id 3
_entity_poly.type           polypeptide(L)
#
loop_
_entity_poly_seq.entity_id
_entity_poly_seq.hetero
_entity_poly_seq.mon_id
_entity_poly_seq.num
26 n MET 1   
26 n LEU 2   
26 n MET 3   
26 n ASP 4   
26 n GLU 5   
26 n TYR 6   
26 n GLU 7   
26 n GLU 8   
26 n ASN 9   
26 n LYS 10  
26 n ASP 11  
26 n MET 12  
26 n CYS 13  
26 n PRO 14  
26 n ILE 15  
26 n CYS 16  
26 n LYS 17  
26 n THR 18  
26 n ASP 19  
26 n ARG 20  
26 n TYR 21  
26 n LEU 22  
26 n SER 23  
26 n PRO 24  
26 n ASP 25  
26 n VAL 26  
26 n LYS 27  
26 n PHE 28  
26 n LEU 29  
26 n VAL 30  
26 n ASN 31  
26 n PRO 32  
26 n GLU 33  
26 n CYS 34  
26 n TYR 35  
26 n HIS 36  
26 n ARG 37  
26 n ILE 38  
26 n CYS 39  
26 n GLU 40  
26 n SER 41  
26 n CYS 42  
26 n VAL 43  
26 n ASP 44  
26 n ARG 45  
26 n ILE 46  
26 n PHE 47  
26 n SER 48  
26 n LEU 49  
26 n GLY 50  
26 n PRO 51  
26 n ALA 52  
26 n GLN 53  
26 n CYS 54  
26 n PRO 55  
26 n TYR 56  
26 n LYS 57  
26 n GLY 58  
26 n CYS 59  
26 n ASP 60  
26 n LYS 61  
26 n ILE 62  
26 n LEU 63  
26 n ARG 64  
26 n LYS 65  
26 n ASN 66  
26 n LYS 67  
26 n PHE 68  
26 n LYS 69  
26 n THR 70  
26 n GLN 71  
26 n ILE 72  
26 n PHE 73  
26 n ASP 74  
26 n ASP 75  
26 n VAL 76  
26 n GLU 77  
26 n VAL 78  
26 n GLU 79  
26 n LYS 80  
26 n GLU 81  
26 n VAL 82  
26 n ASP 83  
26 n ILE 84  
26 n ARG 85  
26 n LYS 86  
26 n ARG 87  
26 n VAL 88  
26 n PHE 89  
26 n ASN 90  
26 n VAL 91  
26 n PHE 92  
26 n ASN 93  
26 n LYS 94  
26 n THR 95  
26 n ILE 96  
26 n ASP 97  
26 n ASP 98  
26 n PHE 99  
26 n ASN 100 
26 n GLY 101 
26 n ASP 102 
26 n LEU 103 
26 n VAL 104 
26 n GLU 105 
26 n TYR 106 
26 n ASN 107 
26 n LYS 108 
26 n TYR 109 
26 n LEU 110 
26 n GLU 111 
26 n GLU 112 
26 n VAL 113 
26 n GLU 114 
26 n ASP 115 
26 n ILE 116 
26 n ILE 117 
26 n TYR 118 
26 n LYS 119 
26 n LEU 120 
26 n ASP 121 
26 n HIS 122 
26 n GLY 123 
26 n ILE 124 
26 n ASP 125 
26 n VAL 126 
26 n ALA 127 
26 n LYS 128 
26 n THR 129 
26 n GLU 130 
26 n GLU 131 
26 n LYS 132 
26 n LEU 133 
26 n ARG 134 
26 n THR 135 
26 n TYR 136 
26 n GLU 137 
26 n GLU 138 
26 n LEU 139 
26 n ASN 140 
26 n LYS 141 
26 n GLN 142 
26 n LEU 143 
26 n ILE 144 
26 n MET 145 
26 n ASN 146 
26 n ASN 147 
26 n LEU 148 
26 n GLU 149 
26 n ARG 150 
26 n SER 151 
26 n ARG 152 
26 n THR 153 
26 n GLU 154 
26 n ILE 155 
26 n GLU 156 
26 n SER 157 
26 n PHE 158 
26 n GLU 159 
26 n GLN 160 
26 n ARG 161 
26 n GLN 162 
26 n LYS 163 
26 n PHE 164 
26 n GLU 165 
26 n LYS 166 
26 n GLU 167 
26 n MET 168 
26 n LYS 169 
26 n LEU 170 
26 n LYS 171 
26 n LYS 172 
26 n ARG 173 
26 n LEU 174 
26 n LEU 175 
26 n GLU 176 
26 n ARG 177 
26 n GLN 178 
26 n ILE 179 
26 n GLU 180 
26 n GLU 181 
26 n GLU 182 
26 n GLU 183 
26 n ARG 184 
26 n MET 185 
26 n ASN 186 
26 n LYS 187 
26 n GLU 188 
26 n TRP 189 
26 n THR 190 
26 n LYS 191 
26 n LYS 192 
26 n GLU 193 
26 n ILE 194 
26 n VAL 195 
26 n ASN 196 
26 n ARG 197 
26 n LEU 198 
26 n SER 199 
26 n THR 200 
26 n THR 201 
26 n THR 202 
26 n GLN 203 
26 n ASP 204 
26 n ILE 205 
26 n ASN 206 
26 n GLU 207 
26 n THR 208 
26 n ILE 209 
26 n GLU 210 
26 n GLY 211 
26 n VAL 212 
26 n LYS 213 
26 n ASN 214 
26 n THR 215 
26 n VAL 216 
26 n LYS 217 
26 n LEU 218 
26 n LYS 219 
26 n LYS 220 
26 n SER 221 
26 n SER 222 
26 n ALA 223 
26 n ARG 224 
26 n ARG 225 
26 n LYS 226 
26 n LEU 227 
26 n GLU 228 
26 n GLU 229 
26 n LEU 230 
26 n ASN 231 
26 n ARG 232 
26 n VAL 233 
26 n LEU 234 
26 n LYS 235 
26 n ASN 236 
26 n ASN 237 
26 n PRO 238 
26 n TYR 239 
26 n PHE 240 
26 n ASN 241 
26 n SER 242 
26 n ASN 243 
26 n VAL 244 
26 n ASN 245 
26 n VAL 246 
26 n GLN 247 
26 n ASN 248 
26 n SER 249 
26 n ARG 250 
26 n LEU 251 
26 n LYS 252 
26 n ASP 253 
26 n ALA 254 
26 n VAL 255 
26 n PRO 256 
26 n PHE 257 
26 n THR 258 
26 n PRO 259 
26 n PHE 260 
26 n ASN 261 
26 n GLY 262 
26 n ASP 263 
26 n ARG 264 
26 n GLU 265 
26 n ALA 266 
26 n HIS 267 
26 n PRO 268 
26 n ARG 269 
26 n PHE 270 
26 n THR 271 
26 n LEU 272 
26 n LYS 273 
26 n GLY 274 
26 n SER 275 
26 n VAL 276 
26 n TYR 277 
26 n ASN 278 
26 n ASP 279 
26 n PRO 280 
26 n PHE 281 
26 n ILE 282 
26 n LYS 283 
26 n ASP 284 
26 n LEU 285 
26 n GLU 286 
26 n HIS 287 
26 n ARG 288 
26 n LYS 289 
26 n GLU 290 
26 n PHE 291 
26 n ILE 292 
26 n ALA 293 
26 n SER 294 
26 n GLY 295 
26 n PHE 296 
26 n ASN 297 
26 n THR 298 
26 n ASN 299 
26 n TYR 300 
26 n ALA 301 
26 n TYR 302 
26 n GLU 303 
26 n ARG 304 
26 n VAL 305 
26 n LEU 306 
26 n THR 307 
26 n GLU 308 
26 n ALA 309 
26 n PHE 310 
26 n MET 311 
26 n GLY 312 
26 n LEU 313 
26 n GLY 314 
26 n CYS 315 
26 n VAL 316 
26 n ILE 317 
26 n SER 318 
26 n GLU 319 
26 n GLU 320 
26 n LEU 321 
#
_exptl.method "ELECTRON MICROSCOPY"
#
_pdbx_audit_revision_history.revision_date 2018-04-25
#
_pdbx_database_status.recvd_initial_deposition_date 2018-04-25
#
loop_
_pdbx_poly_seq_scheme.asym_id
_pdbx_poly_seq_scheme.auth_seq_num
_pdbx_poly_seq_scheme.entity_id
_pdbx_poly_seq_scheme.hetero
_pdbx_poly_seq_scheme.mon_id
_pdbx_poly_seq_scheme.pdb_ins_code
_pdbx_poly_seq_scheme.pdb_seq_num
_pdbx_poly_seq_scheme.pdb_strand_id
_pdbx_poly_seq_scheme.seq_id
Z ?   26 n MET . 1   3 1   
Z ?   26 n LEU . 2   3 2   
Z ?   26 n MET . 3   3 3   
Z ?   26 n ASP . 4   3 4   
Z ?   26 n GLU . 5   3 5   
Z ?   26 n TYR . 6   3 6   
Z ?   26 n GLU . 7   3 7   
Z 8   26 n GLU . 8   3 8   
Z 9   26 n ASN . 9   3 9   
Z 10  26 n LYS . 10  3 10  
Z 11  26 n ASP . 11  3 11  
Z 12  26 n MET . 12  3 12  
Z 13  26 n CYS . 13  3 13  
Z 14  26 n PRO . 14  3 14  
Z 15  26 n ILE . 15  3 15  
Z 16  26 n CYS . 16  3 16  
Z 17  26 n LYS . 17  3 17  
Z 18  26 n THR . 18  3 18  
Z 19  26 n ASP . 19  3 19  
Z 20  26 n ARG . 20  3 20  
Z 21  26 n TYR . 21  3 21  
Z 22  26 n LEU . 22  3 22  
Z 23  26 n SER . 23  3 23  
Z 24  26 n PRO . 24  3 24  
Z 25  26 n ASP . 25  3 25  
Z 26  26 n VAL . 26  3 26  
Z 27  26 n LYS . 27  3 27  
Z 28  26 n PHE . 28  3 28  
Z 29  26 n LEU . 29  3 29  
Z 30  26 n VAL . 30  3 30  
Z 31  26 n ASN . 31  3 31  
Z 32  26 n PRO . 32  3 32  
Z 33  26 n GLU . 33  3 33  
Z 34  26 n CYS . 34  3 34  
Z 35  26 n TYR . 35  3 35  
Z 36  26 n HIS . 36  3 36  
Z 37  26 n ARG . 37  3 37  
Z 38  26 n ILE . 38  3 38  
Z 39  26 n CYS . 39  3 39  
Z 40  26 n GLU . 40  3 40  
Z 41  26 n SER . 41  3 41  
Z 42  26 n CYS . 42  3 42  
Z 43  26 n VAL . 43  3 43  
Z 44  26 n ASP . 44  3 44  
Z 45  26 n ARG . 45  3 45  
Z 46  26 n ILE . 46  3 46  
Z 47  26 n PHE . 47  3 47  
Z 48  26 n SER . 48  3 48  
Z 49  26 n LEU . 49  3 49  
Z 50  26 n GLY . 50  3 50  
Z 51  26 n PRO . 51  3 51  
Z 52  26 n ALA . 52  3 52  
Z 53  26 n GLN . 53  3 53  
Z 54  26 n CYS . 54  3 54  
Z 55  26 n PRO . 55  3 55  
Z 56  26 n TYR . 56  3 56  
Z 57  26 n LYS . 57  3 57  
Z 58  26 n GLY . 58  3 58  
Z 59  26 n CYS . 59  3 59  
Z 60  26 n ASP . 60  3 60  
Z 61  26 n LYS . 61  3 61  
Z 62  26 n ILE . 62  3 62  
Z 63  26 n LEU . 63  3 63  
Z 64  26 n ARG . 64  3 64  
Z 65  26 n LYS . 65  3 65  
Z 66  26 n ASN . 66  3 66  
Z 67  26 n LYS . 67  3 67  
Z 68  26 n PHE . 68  3 68  
Z 69  26 n LYS . 69  3 69  
Z 70  26 n THR . 70  3 70  
Z 71  26 n GLN . 71  3 71  
Z 72  26 n ILE . 72  3 72  
Z 73  26 n PHE . 73  3 73  
Z 74  26 n ASP . 74  3 74  
Z 75  26 n ASP . 75  3 75  
Z 76  26 n VAL . 76  3 76  
Z 77  26 n GLU . 77  3 77  
Z 78  26 n VAL . 78  3 78  
Z 79  26 n GLU . 79  3 79  
Z 80  26 n LYS . 80  3 80  
Z 81  26 n GLU . 81  3 81  
Z 82  26 n VAL . 82  3 82  
Z 83  26 n ASP . 83  3 83  
Z 84  26 n ILE . 84  3 84  
Z 85  26 n ARG . 85  3 85  
Z 86  26 n LYS . 86  3 86  
Z 87  26 n ARG . 87  3 87  
Z 88  26 n VAL . 88  3 88  
Z 89  26 n PHE . 89  3 89  
Z 90  26 n ASN . 90  3 90  
Z 91  26 n VAL . 91  3 91  
Z 92  26 n PHE . 92  3 92  
Z 93  26 n ASN . 93  3 93  
Z 94  26 n LYS . 94  3 94  
Z 95  26 n THR . 95  3 95  
Z 96  26 n ILE . 96  3 96  
Z 97  26 n ASP . 97  3 97  
Z 98  26 n ASP . 98  3 98  
Z 99  26 n PHE . 99  3 99  
Z 100 26 n ASN . 100 3 100 
Z 101 26 n GLY . 101 3 101 
Z 102 26 n ASP . 102 3 102 
Z 103 26 n LEU . 103 3 103 
Z 104 26 n VAL . 104 3 104 
Z 105 26 n GLU . 105 3 105 
Z 106 26 n TYR . 106 3 106 
Z 107 26 n ASN . 107 3 107 
Z 108 26 n LYS . 108 3 108 
Z 109 26 n TYR . 109 3 109 
Z 110 26 n LEU . 110 3 110 
Z 111 26 n GLU . 111 3 111 
Z 112 26 n GLU . 112 3 112 
Z 113 26 n VAL . 113 3 113 
Z 114 26 n GLU . 114 3 114 
Z 115 26 n ASP . 115 3 115 
Z 116 26 n ILE . 116 3 116 
Z 117 26 n ILE . 117 3 117 
Z 118 26 n TYR . 118 3 118 
Z 119 26 n LYS . 119 3 119 
Z 120 26 n LEU . 120 3 120 
Z 121 26 n ASP . 121 3 121 
Z 122 26 n HIS . 122 3 122 
Z 123 26 n GLY . 123 3 123 
Z 124 26 n ILE . 124 3 124 
Z 125 26 n ASP . 125 3 125 
Z 126 26 n VAL . 126 3 126 
Z 127 26 n ALA . 127 3 127 
Z 128 26 n LYS . 128 3 128 
Z 129 26 n THR . 129 3 129 
Z 130 26 n GLU . 130 3 130 
Z 131 26 n GLU . 131 3 131 
Z 132 26 n LYS . 132 3 132 
Z 133 26 n LEU . 133 3 133 
Z 134 26 n ARG . 134 3 134 
Z 135 26 n THR . 135 3 135 
Z 136 26 n TYR . 136 3 136 
Z 137 26 n GLU . 137 3 137 
Z 138 26 n GLU . 138 3 138 
Z 139 26 n LEU . 139 3 139 
Z 140 26 n ASN . 140 3 140 
Z 141 26 n LYS . 141 3 141 
Z 142 26 n GLN . 142 3 142 
Z 143 26 n LEU . 143 3 143 
Z 144 26 n ILE . 144 3 144 
Z 145 26 n MET . 145 3 145 
Z ?   26 n ASN . 146 3 146 
Z ?   26 n ASN . 147 3 147 
Z ?   26 n LEU . 148 3 148 
Z ?   26 n GLU . 149 3 149 
Z ?   26 n ARG . 150 3 150 
Z ?   26 n SER . 151 3 151 
Z ?   26 n ARG . 152 3 152 
Z ?   26 n THR . 153 3 153 
Z ?   26 n GLU . 154 3 154 
Z ?   26 n ILE . 155 3 155 
Z ?   26 n GLU . 156 3 156 
Z ?   26 n SER . 157 3 157 
Z ?   26 n PHE . 158 3 158 
Z ?   26 n GLU . 159 3 159 
Z ?   26 n GLN . 160 3 160 
Z ?   26 n ARG . 161 3 161 
Z ?   26 n GLN . 162 3 162 
Z ?   26 n LYS . 163 3 163 
Z ?   26 n PHE . 164 3 164 
Z ?   26 n GLU . 165 3 165 
Z ?   26 n LYS . 166 3 166 
Z ?   26 n GLU . 167 3 167 
Z ?   26 n MET . 168 3 168 
Z ?   26 n LYS . 169 3 169 
Z ?   26 n LEU . 170 3 170 
Z ?   26 n LYS . 171 3 171 
Z ?   26 n LYS . 172 3 172 
Z ?   26 n ARG . 173 3 173 
Z ?   26 n LEU . 174 3 174 
Z ?   26 n LEU . 175 3 175 
Z ?   26 n GLU . 176 3 176 
Z ?   26 n ARG . 177 3 177 
Z ?   26 n GLN . 178 3 178 
Z ?   26 n ILE . 179 3 179 
Z ?   26 n GLU . 180 3 180 
Z ?   26 n GLU . 181 3 181 
Z ?   26 n GLU . 182 3 182 
Z ?   26 n GLU . 183 3 183 
Z ?   26 n ARG . 184 3 184 
Z ?   26 n MET . 185 3 185 
Z ?   26 n ASN . 186 3 186 
Z ?   26 n LYS . 187 3 187 
Z ?   26 n GLU . 188 3 188 
Z ?   26 n TRP . 189 3 189 
Z ?   26 n THR . 190 3 190 
Z ?   26 n LYS . 191 3 191 
Z ?   26 n LYS . 192 3 192 
Z ?   26 n GLU . 193 3 193 
Z ?   26 n ILE . 194 3 194 
Z ?   26 n VAL . 195 3 195 
Z ?   26 n ASN . 196 3 196 
Z ?   26 n ARG . 197 3 197 
Z ?   26 n LEU . 198 3 198 
Z ?   26 n SER . 199 3 199 
Z ?   26 n THR . 200 3 200 
Z ?   26 n THR . 201 3 201 
Z ?   26 n THR . 202 3 202 
Z ?   26 n GLN . 203 3 203 
Z ?   26 n ASP . 204 3 204 
Z ?   26 n ILE . 205 3 205 
Z ?   26 n ASN . 206 3 206 
Z ?   26 n GLU . 207 3 207 
Z ?   26 n THR . 208 3 208 
Z ?   26 n ILE . 209 3 209 
Z ?   26 n GLU . 210 3 210 
Z ?   26 n GLY . 211 3 211 
Z ?   26 n VAL . 212 3 212 
Z ?   26 n LYS . 213 3 213 
Z ?   26 n ASN . 214 3 214 
Z ?   26 n THR . 215 3 215 
Z ?   26 n VAL . 216 3 216 
Z ?   26 n LYS . 217 3 217 
Z ?   26 n LEU . 218 3 218 
Z ?   26 n LYS . 219 3 219 
Z ?   26 n LYS . 220 3 220 
Z ?   26 n SER . 221 3 221 
Z ?   26 n SER . 222 3 222 
Z ?   26 n ALA . 223 3 223 
Z ?   26 n ARG . 224 3 224 
Z ?   26 n ARG . 225 3 225 
Z ?   26 n LYS . 226 3 226 
Z ?   26 n LEU . 227 3 227 
Z ?   26 n GLU . 228 3 228 
Z ?   26 n GLU . 229 3 229 
Z ?   26 n LEU . 230 3 230 
Z ?   26 n ASN . 231 3 231 
Z ?   26 n ARG . 232 3 232 
Z ?   26 n VAL . 233 3 233 
Z ?   26 n LEU . 234 3 234 
Z ?   26 n LYS . 235 3 235 
Z ?   26 n ASN . 236 3 236 
Z ?   26 n ASN . 237 3 237 
Z ?   26 n PRO . 238 3 238 
Z ?   26 n TYR . 239 3 239 
Z ?   26 n PHE . 240 3 240 
Z ?   26 n ASN . 241 3 241 
Z ?   26 n SER . 242 3 242 
Z ?   26 n ASN . 243 3 243 
Z ?   26 n VAL . 244 3 244 
Z ?   26 n ASN . 245 3 245 
Z ?   26 n VAL . 246 3 246 
Z ?   26 n GLN . 247 3 247 
Z ?   26 n ASN . 248 3 248 
Z ?   26 n SER . 249 3 249 
Z ?   26 n ARG . 250 3 250 
Z ?   26 n LEU . 251 3 251 
Z ?   26 n LYS . 252 3 252 
Z ?   26 n ASP . 253 3 253 
Z ?   26 n ALA . 254 3 254 
Z ?   26 n VAL . 255 3 255 
Z ?   26 n PRO . 256 3 256 
Z ?   26 n PHE . 257 3 257 
Z ?   26 n THR . 258 3 258 
Z ?   26 n PRO . 259 3 259 
Z ?   26 n PHE . 260 3 260 
Z ?   26 n ASN . 261 3 261 
Z ?   26 n GLY . 262 3 262 
Z ?   26 n ASP . 263 3 263 
Z ?   26 n ARG . 264 3 264 
Z ?   26 n GLU . 265 3 265 
Z ?   26 n ALA . 266 3 266 
Z ?   26 n HIS . 267 3 267 
Z ?   26 n PRO . 268 3 268 
Z ?   26 n ARG . 269 3 269 
Z ?   26 n PHE . 270 3 270 
Z ?   26 n THR . 271 3 271 
Z ?   26 n LEU . 272 3 272 
Z ?   26 n LYS . 273 3 273 
Z ?   26 n GLY . 274 3 274 
Z ?   26 n SER . 275 3 275 
Z ?   26 n VAL . 276 3 276 
Z ?   26 n TYR . 277 3 277 
Z ?   26 n ASN . 278 3 278 
Z ?   26 n ASP . 279 3 279 
Z ?   26 n PRO . 280 3 280 
Z ?   26 n PHE . 281 3 281 
Z ?   26 n ILE . 282 3 282 
Z ?   26 n LYS . 283 3 283 
Z ?   26 n ASP . 284 3 284 
Z ?   26 n LEU . 285 3 285 
Z ?   26 n GLU . 286 3 286 
Z ?   26 n HIS . 287 3 287 
Z ?   26 n ARG . 288 3 288 
Z ?   26 n LYS . 289 3 289 
Z ?   26 n GLU . 290 3 290 
Z ?   26 n PHE . 291 3 291 
Z ?   26 n ILE . 292 3 292 
Z ?   26 n ALA . 293 3 293 
Z ?   26 n SER . 294 3 294 
Z ?   26 n GLY . 295 3 295 
Z ?   26 n PHE . 296 3 296 
Z ?   26 n ASN . 297 3 297 
Z ?   26 n THR . 298 3 298 
Z ?   26 n ASN . 299 3 299 
Z ?   26 n TYR . 300 3 300 
Z ?   26 n ALA . 301 3 301 
Z ?   26 n TYR . 302 3 302 
Z ?   26 n GLU . 303 3 303 
Z ?   26 n ARG . 304 3 304 
Z ?   26 n VAL . 305 3 305 
Z ?   26 n LEU . 306 3 306 
Z ?   26 n THR . 307 3 307 
Z ?   26 n GLU . 308 3 308 
Z ?   26 n ALA . 309 3 309 
Z ?   26 n PHE . 310 3 310 
Z ?   26 n MET . 311 3 311 
Z ?   26 n GLY . 312 3 312 
Z ?   26 n LEU . 313 3 313 
Z ?   26 n GLY . 314 3 314 
Z ?   26 n CYS . 315 3 315 
Z ?   26 n VAL . 316 3 316 
Z ?   26 n ILE . 317 3 317 
Z ?   26 n SER . 318 3 318 
Z ?   26 n GLU . 319 3 319 
Z ?   26 n GLU . 320 3 320 
Z ?   26 n LEU . 321 3 321 
#
_pdbx_struct_assembly.details            author_defined_assembly
_pdbx_struct_assembly.id                 1
_pdbx_struct_assembly.method_details     ?
_pdbx_struct_assembly.oligomeric_count   31
_pdbx_struct_assembly.oligomeric_details 31-meric
#
_pdbx_struct_assembly_gen.assembly_id     1
_pdbx_struct_assembly_gen.asym_id_list    A,B,C,D,E,F,G,H,I,J,K,L,M,N,O,P,Q,R,S,T,U,V,W,X,Y,Z,AA,BA,CA,DA,EA,FA,GA,HA,IA,JA,KA,LA,MA,NA,OA,PA,QA,RA,SA,TA,UA,VA,WA
_pdbx_struct_assembly_gen.oper_expression 1
#
_pdbx_struct_oper_list.id                 1
_pdbx_struct_oper_list.matrix[1][1]       1.0000000000
_pdbx_struct_oper_list.matrix[1][2]       0.0000000000
_pdbx_struct_oper_list.matrix[1][3]       0.0000000000
_pdbx_struct_oper_list.matrix[2][1]       0.0000000000
_pdbx_struct_oper_list.matrix[2][2]       1.0000000000
_pdbx_struct_oper_list.matrix[2][3]       0.0000000000
_pdbx_struct_oper_list.matrix[3][1]       0.0000000000
_pdbx_struct_oper_list.matrix[3][2]       0.0000000000
_pdbx_struct_oper_list.matrix[3][3]       1.0000000000
_pdbx_struct_oper_list.name               1_555
_pdbx_struct_oper_list.symmetry_operation ?
_pdbx_struct_oper_list.type               "identity operation"
_pdbx_struct_oper_list.vector[1]          0.0000000000
_pdbx_struct_oper_list.vector[2]          0.0000000000
_pdbx_struct_oper_list.vector[3]          0.0000000000
#
_refine.ls_d_res_high 4.70
#
_software.classification other
_software.name           "DeepMind Structure Class"
_software.pdbx_ordinal   1
_software.version        2.0.0
#
_struct_asym.entity_id 26
_struct_asym.id        Z
#
loop_
_atom_site.group_PDB
_atom_site.id
_atom_site.type_symbol
_atom_site.label_atom_id
_atom_site.label_alt_id
_atom_site.label_comp_id
_atom_site.label_asym_id
_atom_site.label_entity_id
_atom_site.label_seq_id
_atom_site.pdbx_PDB_ins_code
_atom_site.Cartn_x
_atom_site.Cartn_y
_atom_site.Cartn_z
_atom_site.occupancy
_atom_site.B_iso_or_equiv
_atom_site.auth_seq_id
_atom_site.auth_asym_id
_atom_site.pdbx_PDB_model_num
ATOM 1   N N   . GLU Z 26 8   ? 204.089 234.998 280.796 1.00 0.00 8   3 1 
ATOM 2   C CA  . GLU Z 26 8   ? 204.537 233.682 280.351 1.00 0.00 8   3 1 
ATOM 3   C C   . GLU Z 26 8   ? 205.119 233.752 278.944 1.00 0.00 8   3 1 
ATOM 4   O O   . GLU Z 26 8   ? 204.881 234.713 278.212 1.00 0.00 8   3 1 
ATOM 5   C CB  . GLU Z 26 8   ? 203.381 232.681 280.394 1.00 0.00 8   3 1 
ATOM 6   N N   . ASN Z 26 9   ? 205.883 232.727 278.570 1.00 0.00 9   3 1 
ATOM 7   C CA  . ASN Z 26 9   ? 206.468 232.649 277.238 1.00 0.00 9   3 1 
ATOM 8   C C   . ASN Z 26 9   ? 205.473 232.188 276.180 1.00 0.00 9   3 1 
ATOM 9   O O   . ASN Z 26 9   ? 205.827 232.152 274.996 1.00 0.00 9   3 1 
ATOM 10  C CB  . ASN Z 26 9   ? 207.679 231.711 277.249 1.00 0.00 9   3 1 
ATOM 11  N N   . LYS Z 26 10  ? 204.249 231.836 276.572 1.00 0.00 10  3 1 
ATOM 12  C CA  . LYS Z 26 10  ? 203.221 231.416 275.633 1.00 0.00 10  3 1 
ATOM 13  C C   . LYS Z 26 10  ? 202.065 232.401 275.525 1.00 0.00 10  3 1 
ATOM 14  O O   . LYS Z 26 10  ? 201.218 232.239 274.640 1.00 0.00 10  3 1 
ATOM 15  C CB  . LYS Z 26 10  ? 202.672 230.036 276.026 1.00 0.00 10  3 1 
ATOM 16  N N   . ASP Z 26 11  ? 202.003 233.407 276.396 1.00 0.00 11  3 1 
ATOM 17  C CA  . ASP Z 26 11  ? 200.938 234.403 276.347 1.00 0.00 11  3 1 
ATOM 18  C C   . ASP Z 26 11  ? 201.505 235.742 276.790 1.00 0.00 11  3 1 
ATOM 19  O O   . ASP Z 26 11  ? 201.952 235.882 277.932 1.00 0.00 11  3 1 
ATOM 20  C CB  . ASP Z 26 11  ? 199.761 233.994 277.234 1.00 0.00 11  3 1 
ATOM 21  N N   . MET Z 26 12  ? 201.483 236.717 275.886 1.00 0.00 12  3 1 
ATOM 22  C CA  . MET Z 26 12  ? 201.996 238.052 276.164 1.00 0.00 12  3 1 
ATOM 23  C C   . MET Z 26 12  ? 201.287 239.057 275.268 1.00 0.00 12  3 1 
ATOM 24  O O   . MET Z 26 12  ? 201.463 240.271 275.410 1.00 0.00 12  3 1 
ATOM 25  C CB  . MET Z 26 12  ? 203.509 238.097 275.945 1.00 0.00 12  3 1 
ATOM 26  N N   . CYS Z 26 13  ? 200.484 238.541 274.340 1.00 0.00 13  3 1 
ATOM 27  C CA  . CYS Z 26 13  ? 199.669 239.307 273.406 1.00 0.00 13  3 1 
ATOM 28  C C   . CYS Z 26 13  ? 198.776 238.331 272.650 1.00 0.00 13  3 1 
ATOM 29  O O   . CYS Z 26 13  ? 199.274 237.331 272.117 1.00 0.00 13  3 1 
ATOM 30  C CB  . CYS Z 26 13  ? 200.542 240.112 272.440 1.00 0.00 13  3 1 
ATOM 31  S SG  . CYS Z 26 13  ? 199.624 241.106 271.241 1.00 0.00 13  3 1 
ATOM 32  N N   . PRO Z 26 14  ? 197.464 238.571 272.588 1.00 0.00 14  3 1 
ATOM 33  C CA  . PRO Z 26 14  ? 196.583 237.610 271.903 1.00 0.00 14  3 1 
ATOM 34  C C   . PRO Z 26 14  ? 196.930 237.416 270.437 1.00 0.00 14  3 1 
ATOM 35  O O   . PRO Z 26 14  ? 196.636 236.355 269.874 1.00 0.00 14  3 1 
ATOM 36  C CB  . PRO Z 26 14  ? 195.188 238.226 272.082 1.00 0.00 14  3 1 
ATOM 37  C CG  . PRO Z 26 14  ? 195.441 239.681 272.316 1.00 0.00 14  3 1 
ATOM 38  C CD  . PRO Z 26 14  ? 196.730 239.749 273.079 1.00 0.00 14  3 1 
ATOM 39  N N   . ILE Z 26 15  ? 197.551 238.408 269.806 1.00 0.00 15  3 1 
ATOM 40  C CA  . ILE Z 26 15  ? 198.012 238.265 268.430 1.00 0.00 15  3 1 
ATOM 41  C C   . ILE Z 26 15  ? 199.472 237.834 268.381 1.00 0.00 15  3 1 
ATOM 42  O O   . ILE Z 26 15  ? 199.870 237.061 267.506 1.00 0.00 15  3 1 
ATOM 43  C CB  . ILE Z 26 15  ? 197.783 239.582 267.661 1.00 0.00 15  3 1 
ATOM 44  C CG1 . ILE Z 26 15  ? 196.333 240.044 267.811 1.00 0.00 15  3 1 
ATOM 45  C CG2 . ILE Z 26 15  ? 198.137 239.414 266.190 1.00 0.00 15  3 1 
ATOM 46  C CD1 . ILE Z 26 15  ? 196.031 241.350 267.109 1.00 0.00 15  3 1 
ATOM 47  N N   . CYS Z 26 16  ? 200.284 238.315 269.322 1.00 0.00 16  3 1 
ATOM 48  C CA  . CYS Z 26 16  ? 201.697 237.961 269.374 1.00 0.00 16  3 1 
ATOM 49  C C   . CYS Z 26 16  ? 202.001 237.136 270.619 1.00 0.00 16  3 1 
ATOM 50  O O   . CYS Z 26 16  ? 202.779 237.561 271.478 1.00 0.00 16  3 1 
ATOM 51  C CB  . CYS Z 26 16  ? 202.565 239.221 269.354 1.00 0.00 16  3 1 
ATOM 52  S SG  . CYS Z 26 16  ? 202.268 240.312 267.948 1.00 0.00 16  3 1 
ATOM 53  N N   . LYS Z 26 17  ? 201.392 235.953 270.726 1.00 0.00 17  3 1 
ATOM 54  C CA  . LYS Z 26 17  ? 201.579 235.116 271.903 1.00 0.00 17  3 1 
ATOM 55  C C   . LYS Z 26 17  ? 202.883 234.332 271.870 1.00 0.00 17  3 1 
ATOM 56  O O   . LYS Z 26 17  ? 203.395 233.965 272.935 1.00 0.00 17  3 1 
ATOM 57  C CB  . LYS Z 26 17  ? 200.402 234.150 272.052 1.00 0.00 17  3 1 
ATOM 58  C CG  . LYS Z 26 17  ? 200.173 233.255 270.845 1.00 0.00 17  3 1 
ATOM 59  C CD  . LYS Z 26 17  ? 198.979 232.337 271.055 1.00 0.00 17  3 1 
ATOM 60  C CE  . LYS Z 26 17  ? 198.742 231.453 269.842 1.00 0.00 17  3 1 
ATOM 61  N NZ  . LYS Z 26 17  ? 198.471 232.253 268.616 1.00 0.00 17  3 1 
ATOM 62  N N   . THR Z 26 18  ? 203.434 234.069 270.685 1.00 0.00 18  3 1 
ATOM 63  C CA  . THR Z 26 18  ? 204.672 233.304 270.534 1.00 0.00 18  3 1 
ATOM 64  C C   . THR Z 26 18  ? 205.571 234.057 269.556 1.00 0.00 18  3 1 
ATOM 65  O O   . THR Z 26 18  ? 205.584 233.769 268.357 1.00 0.00 18  3 1 
ATOM 66  C CB  . THR Z 26 18  ? 204.385 231.875 270.065 1.00 0.00 18  3 1 
ATOM 67  O OG1 . THR Z 26 18  ? 203.419 231.270 270.934 1.00 0.00 18  3 1 
ATOM 68  C CG2 . THR Z 26 18  ? 205.659 231.041 270.081 1.00 0.00 18  3 1 
ATOM 69  N N   . ASP Z 26 19  ? 206.318 235.033 270.077 1.00 0.00 19  3 1 
ATOM 70  C CA  . ASP Z 26 19  ? 207.288 235.783 269.291 1.00 0.00 19  3 1 
ATOM 71  C C   . ASP Z 26 19  ? 208.723 235.464 269.695 1.00 0.00 19  3 1 
ATOM 72  O O   . ASP Z 26 19  ? 209.633 236.252 269.420 1.00 0.00 19  3 1 
ATOM 73  C CB  . ASP Z 26 19  ? 207.023 237.284 269.413 1.00 0.00 19  3 1 
ATOM 74  N N   . ARG Z 26 20  ? 208.944 234.319 270.347 1.00 0.00 20  3 1 
ATOM 75  C CA  . ARG Z 26 20  ? 210.289 233.966 270.787 1.00 0.00 20  3 1 
ATOM 76  C C   . ARG Z 26 20  ? 211.184 233.589 269.615 1.00 0.00 20  3 1 
ATOM 77  O O   . ARG Z 26 20  ? 212.387 233.878 269.639 1.00 0.00 20  3 1 
ATOM 78  C CB  . ARG Z 26 20  ? 210.228 232.821 271.798 1.00 0.00 20  3 1 
ATOM 79  N N   . TYR Z 26 21  ? 210.630 232.948 268.589 1.00 0.00 21  3 1 
ATOM 80  C CA  . TYR Z 26 21  ? 211.387 232.605 267.393 1.00 0.00 21  3 1 
ATOM 81  C C   . TYR Z 26 21  ? 211.316 233.690 266.325 1.00 0.00 21  3 1 
ATOM 82  O O   . TYR Z 26 21  ? 211.810 233.482 265.213 1.00 0.00 21  3 1 
ATOM 83  C CB  . TYR Z 26 21  ? 210.880 231.280 266.790 1.00 0.00 21  3 1 
ATOM 84  N N   . LEU Z 26 22  ? 210.712 234.838 266.640 1.00 0.00 22  3 1 
ATOM 85  C CA  . LEU Z 26 22  ? 210.696 235.993 265.751 1.00 0.00 22  3 1 
ATOM 86  C C   . LEU Z 26 22  ? 211.584 237.121 266.268 1.00 0.00 22  3 1 
ATOM 87  O O   . LEU Z 26 22  ? 211.337 238.289 265.953 1.00 0.00 22  3 1 
ATOM 88  C CB  . LEU Z 26 22  ? 209.264 236.490 265.549 1.00 0.00 22  3 1 
ATOM 89  N N   . SER Z 26 23  ? 212.611 236.788 267.057 1.00 0.00 23  3 1 
ATOM 90  C CA  . SER Z 26 23  ? 213.496 237.750 267.704 1.00 0.00 23  3 1 
ATOM 91  C C   . SER Z 26 23  ? 212.681 238.700 268.575 1.00 0.00 23  3 1 
ATOM 92  O O   . SER Z 26 23  ? 212.324 239.799 268.131 1.00 0.00 23  3 1 
ATOM 93  C CB  . SER Z 26 23  ? 214.310 238.532 266.670 1.00 0.00 23  3 1 
ATOM 94  N N   . PRO Z 26 24  ? 212.371 238.314 269.813 1.00 0.00 24  3 1 
ATOM 95  C CA  . PRO Z 26 24  ? 211.550 239.177 270.674 1.00 0.00 24  3 1 
ATOM 96  C C   . PRO Z 26 24  ? 212.252 240.473 271.045 1.00 0.00 24  3 1 
ATOM 97  O O   . PRO Z 26 24  ? 212.847 240.581 272.123 1.00 0.00 24  3 1 
ATOM 98  C CB  . PRO Z 26 24  ? 211.298 238.301 271.908 1.00 0.00 24  3 1 
ATOM 99  N N   . ASP Z 26 25  ? 212.185 241.464 270.157 1.00 0.00 25  3 1 
ATOM 100 C CA  . ASP Z 26 25  ? 212.806 242.760 270.386 1.00 0.00 25  3 1 
ATOM 101 C C   . ASP Z 26 25  ? 211.817 243.826 270.838 1.00 0.00 25  3 1 
ATOM 102 O O   . ASP Z 26 25  ? 212.241 244.935 271.177 1.00 0.00 25  3 1 
ATOM 103 C CB  . ASP Z 26 25  ? 213.520 243.237 269.115 1.00 0.00 25  3 1 
ATOM 104 C CG  . ASP Z 26 25  ? 214.576 242.260 268.637 1.00 0.00 25  3 1 
ATOM 105 O OD1 . ASP Z 26 25  ? 215.152 241.546 269.483 1.00 0.00 25  3 1 
ATOM 106 O OD2 . ASP Z 26 25  ? 214.828 242.205 267.415 1.00 0.00 25  3 1 
ATOM 107 N N   . VAL Z 26 26  ? 210.523 243.520 270.853 1.00 0.00 26  3 1 
ATOM 108 C CA  . VAL Z 26 26  ? 209.497 244.471 271.263 1.00 0.00 26  3 1 
ATOM 109 C C   . VAL Z 26 26  ? 209.117 244.199 272.710 1.00 0.00 26  3 1 
ATOM 110 O O   . VAL Z 26 26  ? 209.128 243.053 273.177 1.00 0.00 26  3 1 
ATOM 111 C CB  . VAL Z 26 26  ? 208.263 244.405 270.338 1.00 0.00 26  3 1 
ATOM 112 C CG1 . VAL Z 26 26  ? 208.629 244.854 268.932 1.00 0.00 26  3 1 
ATOM 113 C CG2 . VAL Z 26 26  ? 207.686 242.997 270.318 1.00 0.00 26  3 1 
ATOM 114 N N   . LYS Z 26 27  ? 208.787 245.266 273.430 1.00 0.00 27  3 1 
ATOM 115 C CA  . LYS Z 26 27  ? 208.353 245.149 274.813 1.00 0.00 27  3 1 
ATOM 116 C C   . LYS Z 26 27  ? 206.885 244.728 274.864 1.00 0.00 27  3 1 
ATOM 117 O O   . LYS Z 26 27  ? 206.221 244.556 273.839 1.00 0.00 27  3 1 
ATOM 118 C CB  . LYS Z 26 27  ? 208.577 246.466 275.553 1.00 0.00 27  3 1 
ATOM 119 C CG  . LYS Z 26 27  ? 210.029 246.917 275.593 1.00 0.00 27  3 1 
ATOM 120 C CD  . LYS Z 26 27  ? 210.905 245.907 276.318 1.00 0.00 27  3 1 
ATOM 121 C CE  . LYS Z 26 27  ? 210.482 245.750 277.771 1.00 0.00 27  3 1 
ATOM 122 N NZ  . LYS Z 26 27  ? 211.331 244.762 278.494 1.00 0.00 27  3 1 
ATOM 123 N N   . PHE Z 26 28  ? 206.369 244.555 276.082 1.00 0.00 28  3 1 
ATOM 124 C CA  . PHE Z 26 28  ? 204.989 244.106 276.293 1.00 0.00 28  3 1 
ATOM 125 C C   . PHE Z 26 28  ? 204.395 244.970 277.405 1.00 0.00 28  3 1 
ATOM 126 O O   . PHE Z 26 28  ? 204.547 244.668 278.592 1.00 0.00 28  3 1 
ATOM 127 C CB  . PHE Z 26 28  ? 204.942 242.621 276.631 1.00 0.00 28  3 1 
ATOM 128 C CG  . PHE Z 26 28  ? 205.785 241.773 275.724 1.00 0.00 28  3 1 
ATOM 129 C CD1 . PHE Z 26 28  ? 205.328 241.414 274.468 1.00 0.00 28  3 1 
ATOM 130 C CD2 . PHE Z 26 28  ? 207.040 241.344 276.125 1.00 0.00 28  3 1 
ATOM 131 C CE1 . PHE Z 26 28  ? 206.105 240.636 273.629 1.00 0.00 28  3 1 
ATOM 132 C CE2 . PHE Z 26 28  ? 207.821 240.567 275.291 1.00 0.00 28  3 1 
ATOM 133 C CZ  . PHE Z 26 28  ? 207.354 240.213 274.041 1.00 0.00 28  3 1 
ATOM 134 N N   . LEU Z 26 29  ? 203.719 246.045 277.009 1.00 0.00 29  3 1 
ATOM 135 C CA  . LEU Z 26 29  ? 203.157 246.979 277.968 1.00 0.00 29  3 1 
ATOM 136 C C   . LEU Z 26 29  ? 201.872 246.428 278.581 1.00 0.00 29  3 1 
ATOM 137 O O   . LEU Z 26 29  ? 201.204 245.547 278.027 1.00 0.00 29  3 1 
ATOM 138 C CB  . LEU Z 26 29  ? 202.886 248.330 277.304 1.00 0.00 29  3 1 
ATOM 139 C CG  . LEU Z 26 29  ? 204.109 249.065 276.750 1.00 0.00 29  3 1 
ATOM 140 C CD1 . LEU Z 26 29  ? 203.702 250.376 276.094 1.00 0.00 29  3 1 
ATOM 141 C CD2 . LEU Z 26 29  ? 205.138 249.306 277.844 1.00 0.00 29  3 1 
ATOM 142 N N   . VAL Z 26 30  ? 201.539 246.966 279.753 1.00 0.00 30  3 1 
ATOM 143 C CA  . VAL Z 26 30  ? 200.375 246.562 280.531 1.00 0.00 30  3 1 
ATOM 144 C C   . VAL Z 26 30  ? 199.674 247.825 281.008 1.00 0.00 30  3 1 
ATOM 145 O O   . VAL Z 26 30  ? 200.303 248.685 281.637 1.00 0.00 30  3 1 
ATOM 146 C CB  . VAL Z 26 30  ? 200.764 245.675 281.728 1.00 0.00 30  3 1 
ATOM 147 C CG1 . VAL Z 26 30  ? 199.571 245.468 282.643 1.00 0.00 30  3 1 
ATOM 148 C CG2 . VAL Z 26 30  ? 201.306 244.341 281.249 1.00 0.00 30  3 1 
ATOM 149 N N   . ASN Z 26 31  ? 198.384 247.938 280.714 1.00 0.00 31  3 1 
ATOM 150 C CA  . ASN Z 26 31  ? 197.627 249.098 281.160 1.00 0.00 31  3 1 
ATOM 151 C C   . ASN Z 26 31  ? 197.127 248.884 282.588 1.00 0.00 31  3 1 
ATOM 152 O O   . ASN Z 26 31  ? 196.665 247.790 282.927 1.00 0.00 31  3 1 
ATOM 153 C CB  . ASN Z 26 31  ? 196.446 249.356 280.225 1.00 0.00 31  3 1 
ATOM 154 C CG  . ASN Z 26 31  ? 195.741 250.665 280.520 1.00 0.00 31  3 1 
ATOM 155 O OD1 . ASN Z 26 31  ? 194.766 250.703 281.271 1.00 0.00 31  3 1 
ATOM 156 N ND2 . ASN Z 26 31  ? 196.232 251.748 279.928 1.00 0.00 31  3 1 
ATOM 157 N N   . PRO Z 26 32  ? 197.209 249.908 283.445 1.00 0.00 32  3 1 
ATOM 158 C CA  . PRO Z 26 32  ? 196.748 249.749 284.833 1.00 0.00 32  3 1 
ATOM 159 C C   . PRO Z 26 32  ? 195.249 249.532 284.968 1.00 0.00 32  3 1 
ATOM 160 O O   . PRO Z 26 32  ? 194.797 249.154 286.058 1.00 0.00 32  3 1 
ATOM 161 C CB  . PRO Z 26 32  ? 197.178 251.063 285.499 1.00 0.00 32  3 1 
ATOM 162 C CG  . PRO Z 26 32  ? 197.279 252.039 284.374 1.00 0.00 32  3 1 
ATOM 163 C CD  . PRO Z 26 32  ? 197.768 251.248 283.198 1.00 0.00 32  3 1 
ATOM 164 N N   . GLU Z 26 33  ? 194.465 249.754 283.912 1.00 0.00 33  3 1 
ATOM 165 C CA  . GLU Z 26 33  ? 193.027 249.524 283.942 1.00 0.00 33  3 1 
ATOM 166 C C   . GLU Z 26 33  ? 192.634 248.242 283.215 1.00 0.00 33  3 1 
ATOM 167 O O   . GLU Z 26 33  ? 191.463 248.069 282.857 1.00 0.00 33  3 1 
ATOM 168 C CB  . GLU Z 26 33  ? 192.286 250.723 283.347 1.00 0.00 33  3 1 
ATOM 169 C CG  . GLU Z 26 33  ? 192.578 252.047 284.042 1.00 0.00 33  3 1 
ATOM 170 C CD  . GLU Z 26 33  ? 192.190 252.039 285.509 1.00 0.00 33  3 1 
ATOM 171 O OE1 . GLU Z 26 33  ? 193.023 251.634 286.347 1.00 0.00 33  3 1 
ATOM 172 O OE2 . GLU Z 26 33  ? 191.049 252.438 285.824 1.00 0.00 33  3 1 
ATOM 173 N N   . CYS Z 26 34  ? 193.587 247.340 282.989 1.00 0.00 34  3 1 
ATOM 174 C CA  . CYS Z 26 34  ? 193.306 246.075 282.321 1.00 0.00 34  3 1 
ATOM 175 C C   . CYS Z 26 34  ? 194.165 244.951 282.885 1.00 0.00 34  3 1 
ATOM 176 O O   . CYS Z 26 34  ? 193.714 243.805 282.973 1.00 0.00 34  3 1 
ATOM 177 C CB  . CYS Z 26 34  ? 193.537 246.196 280.813 1.00 0.00 34  3 1 
ATOM 178 S SG  . CYS Z 26 34  ? 192.082 246.684 279.871 1.00 0.00 34  3 1 
ATOM 179 N N   . TYR Z 26 35  ? 195.401 245.276 283.267 1.00 0.00 35  3 1 
ATOM 180 C CA  . TYR Z 26 35  ? 196.372 244.289 283.742 1.00 0.00 35  3 1 
ATOM 181 C C   . TYR Z 26 35  ? 196.582 243.184 282.708 1.00 0.00 35  3 1 
ATOM 182 O O   . TYR Z 26 35  ? 196.629 241.998 283.039 1.00 0.00 35  3 1 
ATOM 183 C CB  . TYR Z 26 35  ? 195.957 243.703 285.094 1.00 0.00 35  3 1 
ATOM 184 C CG  . TYR Z 26 35  ? 195.754 244.741 286.175 1.00 0.00 35  3 1 
ATOM 185 C CD1 . TYR Z 26 35  ? 196.832 245.246 286.891 1.00 0.00 35  3 1 
ATOM 186 C CD2 . TYR Z 26 35  ? 194.485 245.211 286.483 1.00 0.00 35  3 1 
ATOM 187 C CE1 . TYR Z 26 35  ? 196.651 246.192 287.881 1.00 0.00 35  3 1 
ATOM 188 C CE2 . TYR Z 26 35  ? 194.294 246.158 287.472 1.00 0.00 35  3 1 
ATOM 189 C CZ  . TYR Z 26 35  ? 195.380 246.645 288.167 1.00 0.00 35  3 1 
ATOM 190 O OH  . TYR Z 26 35  ? 195.195 247.588 289.153 1.00 0.00 35  3 1 
ATOM 191 N N   . HIS Z 26 36  ? 196.712 243.577 281.443 1.00 0.00 36  3 1 
ATOM 192 C CA  . HIS Z 26 36  ? 196.847 242.637 280.338 1.00 0.00 36  3 1 
ATOM 193 C C   . HIS Z 26 36  ? 198.078 242.982 279.515 1.00 0.00 36  3 1 
ATOM 194 O O   . HIS Z 26 36  ? 198.361 244.158 279.262 1.00 0.00 36  3 1 
ATOM 195 C CB  . HIS Z 26 36  ? 195.596 242.643 279.452 1.00 0.00 36  3 1 
ATOM 196 C CG  . HIS Z 26 36  ? 194.359 242.174 280.152 1.00 0.00 36  3 1 
ATOM 197 N ND1 . HIS Z 26 36  ? 193.096 242.594 279.797 1.00 0.00 36  3 1 
ATOM 198 C CD2 . HIS Z 26 36  ? 194.194 241.319 281.189 1.00 0.00 36  3 1 
ATOM 199 C CE1 . HIS Z 26 36  ? 192.205 242.019 280.584 1.00 0.00 36  3 1 
ATOM 200 N NE2 . HIS Z 26 36  ? 192.844 241.240 281.437 1.00 0.00 36  3 1 
ATOM 201 N N   . ARG Z 26 37  ? 198.805 241.950 279.099 1.00 0.00 37  3 1 
ATOM 202 C CA  . ARG Z 26 37  ? 200.037 242.120 278.337 1.00 0.00 37  3 1 
ATOM 203 C C   . ARG Z 26 37  ? 199.703 242.341 276.867 1.00 0.00 37  3 1 
ATOM 204 O O   . ARG Z 26 37  ? 198.969 241.548 276.267 1.00 0.00 37  3 1 
ATOM 205 C CB  . ARG Z 26 37  ? 200.934 240.891 278.492 1.00 0.00 37  3 1 
ATOM 206 C CG  . ARG Z 26 37  ? 201.337 240.565 279.919 1.00 0.00 37  3 1 
ATOM 207 C CD  . ARG Z 26 37  ? 202.686 241.174 280.266 1.00 0.00 37  3 1 
ATOM 208 N NE  . ARG Z 26 37  ? 203.702 240.856 279.267 1.00 0.00 37  3 1 
ATOM 209 C CZ  . ARG Z 26 37  ? 204.372 239.709 279.216 1.00 0.00 37  3 1 
ATOM 210 N NH2 . ARG Z 26 37  ? 205.280 239.512 278.269 1.00 0.00 37  3 1 
ATOM 211 N NH1 . ARG Z 26 37  ? 204.133 238.756 280.108 1.00 0.00 37  3 1 
ATOM 212 N N   . ILE Z 26 38  ? 200.241 243.410 276.283 1.00 0.00 38  3 1 
ATOM 213 C CA  . ILE Z 26 38  ? 200.082 243.690 274.859 1.00 0.00 38  3 1 
ATOM 214 C C   . ILE Z 26 38  ? 201.435 244.104 274.295 1.00 0.00 38  3 1 
ATOM 215 O O   . ILE Z 26 38  ? 202.132 244.939 274.882 1.00 0.00 38  3 1 
ATOM 216 C CB  . ILE Z 26 38  ? 199.035 244.791 274.594 1.00 0.00 38  3 1 
ATOM 217 C CG1 . ILE Z 26 38  ? 197.696 244.453 275.256 1.00 0.00 38  3 1 
ATOM 218 C CG2 . ILE Z 26 38  ? 198.833 244.978 273.099 1.00 0.00 38  3 1 
ATOM 219 C CD1 . ILE Z 26 38  ? 196.935 243.338 274.568 1.00 0.00 38  3 1 
ATOM 220 N N   . CYS Z 26 39  ? 201.806 243.524 273.155 1.00 0.00 39  3 1 
ATOM 221 C CA  . CYS Z 26 39  ? 203.084 243.852 272.542 1.00 0.00 39  3 1 
ATOM 222 C C   . CYS Z 26 39  ? 203.038 245.251 271.922 1.00 0.00 39  3 1 
ATOM 223 O O   . CYS Z 26 39  ? 201.981 245.879 271.812 1.00 0.00 39  3 1 
ATOM 224 C CB  . CYS Z 26 39  ? 203.466 242.802 271.495 1.00 0.00 39  3 1 
ATOM 225 S SG  . CYS Z 26 39  ? 202.573 242.891 269.924 1.00 0.00 39  3 1 
ATOM 226 N N   . GLU Z 26 40  ? 204.212 245.734 271.509 1.00 0.00 40  3 1 
ATOM 227 C CA  . GLU Z 26 40  ? 204.346 247.123 271.075 1.00 0.00 40  3 1 
ATOM 228 C C   . GLU Z 26 40  ? 203.539 247.396 269.810 1.00 0.00 40  3 1 
ATOM 229 O O   . GLU Z 26 40  ? 202.679 248.285 269.789 1.00 0.00 40  3 1 
ATOM 230 C CB  . GLU Z 26 40  ? 205.823 247.461 270.858 1.00 0.00 40  3 1 
ATOM 231 C CG  . GLU Z 26 40  ? 206.659 247.432 272.126 1.00 0.00 40  3 1 
ATOM 232 C CD  . GLU Z 26 40  ? 206.265 248.513 273.114 1.00 0.00 40  3 1 
ATOM 233 O OE1 . GLU Z 26 40  ? 205.787 249.580 272.671 1.00 0.00 40  3 1 
ATOM 234 O OE2 . GLU Z 26 40  ? 206.429 248.297 274.332 1.00 0.00 40  3 1 
ATOM 235 N N   . SER Z 26 41  ? 203.810 246.640 268.743 1.00 0.00 41  3 1 
ATOM 236 C CA  . SER Z 26 41  ? 203.184 246.905 267.451 1.00 0.00 41  3 1 
ATOM 237 C C   . SER Z 26 41  ? 201.665 246.819 267.506 1.00 0.00 41  3 1 
ATOM 238 O O   . SER Z 26 41  ? 200.994 247.368 266.625 1.00 0.00 41  3 1 
ATOM 239 C CB  . SER Z 26 41  ? 203.720 245.932 266.400 1.00 0.00 41  3 1 
ATOM 240 O OG  . SER Z 26 41  ? 203.436 244.590 266.754 1.00 0.00 41  3 1 
ATOM 241 N N   . CYS Z 26 42  ? 201.107 246.151 268.514 1.00 0.00 42  3 1 
ATOM 242 C CA  . CYS Z 26 42  ? 199.660 246.063 268.654 1.00 0.00 42  3 1 
ATOM 243 C C   . CYS Z 26 42  ? 199.094 247.219 269.472 1.00 0.00 42  3 1 
ATOM 244 O O   . CYS Z 26 42  ? 198.161 247.894 269.025 1.00 0.00 42  3 1 
ATOM 245 C CB  . CYS Z 26 42  ? 199.271 244.725 269.283 1.00 0.00 42  3 1 
ATOM 246 S SG  . CYS Z 26 42  ? 199.594 243.305 268.220 1.00 0.00 42  3 1 
ATOM 247 N N   . VAL Z 26 43  ? 199.649 247.467 270.660 1.00 0.00 43  3 1 
ATOM 248 C CA  . VAL Z 26 43  ? 199.109 248.515 271.521 1.00 0.00 43  3 1 
ATOM 249 C C   . VAL Z 26 43  ? 199.293 249.884 270.877 1.00 0.00 43  3 1 
ATOM 250 O O   . VAL Z 26 43  ? 198.430 250.763 270.996 1.00 0.00 43  3 1 
ATOM 251 C CB  . VAL Z 26 43  ? 199.743 248.449 272.925 1.00 0.00 43  3 1 
ATOM 252 C CG1 . VAL Z 26 43  ? 201.230 248.784 272.882 1.00 0.00 43  3 1 
ATOM 253 C CG2 . VAL Z 26 43  ? 199.007 249.372 273.883 1.00 0.00 43  3 1 
ATOM 254 N N   . ASP Z 26 44  ? 200.407 250.083 270.163 1.00 0.00 44  3 1 
ATOM 255 C CA  . ASP Z 26 44  ? 200.634 251.361 269.495 1.00 0.00 44  3 1 
ATOM 256 C C   . ASP Z 26 44  ? 199.526 251.657 268.494 1.00 0.00 44  3 1 
ATOM 257 O O   . ASP Z 26 44  ? 199.051 252.795 268.397 1.00 0.00 44  3 1 
ATOM 258 C CB  . ASP Z 26 44  ? 201.998 251.363 268.806 1.00 0.00 44  3 1 
ATOM 259 C CG  . ASP Z 26 44  ? 203.149 251.296 269.791 1.00 0.00 44  3 1 
ATOM 260 O OD1 . ASP Z 26 44  ? 202.976 251.751 270.941 1.00 0.00 44  3 1 
ATOM 261 O OD2 . ASP Z 26 44  ? 204.227 250.790 269.415 1.00 0.00 44  3 1 
ATOM 262 N N   . ARG Z 26 45  ? 199.091 250.640 267.746 1.00 0.00 45  3 1 
ATOM 263 C CA  . ARG Z 26 45  ? 197.942 250.810 266.867 1.00 0.00 45  3 1 
ATOM 264 C C   . ARG Z 26 45  ? 196.649 250.949 267.662 1.00 0.00 45  3 1 
ATOM 265 O O   . ARG Z 26 45  ? 195.723 251.641 267.221 1.00 0.00 45  3 1 
ATOM 266 C CB  . ARG Z 26 45  ? 197.857 249.634 265.891 1.00 0.00 45  3 1 
ATOM 267 C CG  . ARG Z 26 45  ? 196.695 249.694 264.911 1.00 0.00 45  3 1 
ATOM 268 C CD  . ARG Z 26 45  ? 195.590 248.723 265.301 1.00 0.00 45  3 1 
ATOM 269 N NE  . ARG Z 26 45  ? 196.065 247.343 265.342 1.00 0.00 45  3 1 
ATOM 270 C CZ  . ARG Z 26 45  ? 195.303 246.299 265.651 1.00 0.00 45  3 1 
ATOM 271 N NH1 . ARG Z 26 45  ? 194.023 246.476 265.950 1.00 0.00 45  3 1 
ATOM 272 N NH2 . ARG Z 26 45  ? 195.821 245.079 265.663 1.00 0.00 45  3 1 
ATOM 273 N N   . ILE Z 26 46  ? 196.571 250.315 268.836 1.00 0.00 46  3 1 
ATOM 274 C CA  . ILE Z 26 46  ? 195.361 250.394 269.652 1.00 0.00 46  3 1 
ATOM 275 C C   . ILE Z 26 46  ? 195.108 251.832 270.087 1.00 0.00 46  3 1 
ATOM 276 O O   . ILE Z 26 46  ? 194.100 252.442 269.713 1.00 0.00 46  3 1 
ATOM 277 C CB  . ILE Z 26 46  ? 195.455 249.446 270.861 1.00 0.00 46  3 1 
ATOM 278 C CG1 . ILE Z 26 46  ? 195.351 247.990 270.409 1.00 0.00 46  3 1 
ATOM 279 C CG2 . ILE Z 26 46  ? 194.362 249.760 271.873 1.00 0.00 46  3 1 
ATOM 280 C CD1 . ILE Z 26 46  ? 195.440 246.989 271.540 1.00 0.00 46  3 1 
ATOM 281 N N   . PHE Z 26 47  ? 196.021 252.402 270.880 1.00 0.00 47  3 1 
ATOM 282 C CA  . PHE Z 26 47  ? 195.812 253.786 271.292 1.00 0.00 47  3 1 
ATOM 283 C C   . PHE Z 26 47  ? 196.103 254.778 270.175 1.00 0.00 47  3 1 
ATOM 284 O O   . PHE Z 26 47  ? 195.808 255.968 270.338 1.00 0.00 47  3 1 
ATOM 285 C CB  . PHE Z 26 47  ? 196.645 254.130 272.540 1.00 0.00 47  3 1 
ATOM 286 C CG  . PHE Z 26 47  ? 198.139 254.038 272.347 1.00 0.00 47  3 1 
ATOM 287 C CD1 . PHE Z 26 47  ? 198.837 255.034 271.679 1.00 0.00 47  3 1 
ATOM 288 C CD2 . PHE Z 26 47  ? 198.851 252.982 272.887 1.00 0.00 47  3 1 
ATOM 289 C CE1 . PHE Z 26 47  ? 200.207 254.953 271.517 1.00 0.00 47  3 1 
ATOM 290 C CE2 . PHE Z 26 47  ? 200.222 252.896 272.729 1.00 0.00 47  3 1 
ATOM 291 C CZ  . PHE Z 26 47  ? 200.901 253.884 272.045 1.00 0.00 47  3 1 
ATOM 292 N N   . SER Z 26 48  ? 196.670 254.328 269.054 1.00 0.00 48  3 1 
ATOM 293 C CA  . SER Z 26 48  ? 196.877 255.231 267.927 1.00 0.00 48  3 1 
ATOM 294 C C   . SER Z 26 48  ? 195.612 255.409 267.099 1.00 0.00 48  3 1 
ATOM 295 O O   . SER Z 26 48  ? 195.409 256.477 266.510 1.00 0.00 48  3 1 
ATOM 296 C CB  . SER Z 26 48  ? 197.981 254.798 266.963 1.00 0.00 48  3 1 
ATOM 297 O OG  . SER Z 26 48  ? 199.248 254.872 267.567 1.00 0.00 48  3 1 
ATOM 298 N N   . LEU Z 26 49  ? 194.757 254.388 267.037 1.00 0.00 49  3 1 
ATOM 299 C CA  . LEU Z 26 49  ? 193.484 254.504 266.340 1.00 0.00 49  3 1 
ATOM 300 C C   . LEU Z 26 49  ? 192.354 254.997 267.235 1.00 0.00 49  3 1 
ATOM 301 O O   . LEU Z 26 49  ? 191.257 255.264 266.731 1.00 0.00 49  3 1 
ATOM 302 C CB  . LEU Z 26 49  ? 193.091 253.157 265.725 1.00 0.00 49  3 1 
ATOM 303 C CG  . LEU Z 26 49  ? 193.990 252.652 264.597 1.00 0.00 49  3 1 
ATOM 304 C CD1 . LEU Z 26 49  ? 193.424 251.377 263.995 1.00 0.00 49  3 1 
ATOM 305 C CD2 . LEU Z 26 49  ? 194.165 253.724 263.534 1.00 0.00 49  3 1 
ATOM 306 N N   . GLY Z 26 50  ? 192.590 255.123 268.538 1.00 0.00 50  3 1 
ATOM 307 C CA  . GLY Z 26 50  ? 191.579 255.594 269.455 1.00 0.00 50  3 1 
ATOM 308 C C   . GLY Z 26 50  ? 191.533 254.783 270.731 1.00 0.00 50  3 1 
ATOM 309 O O   . GLY Z 26 50  ? 191.805 253.578 270.740 1.00 0.00 50  3 1 
ATOM 310 N N   . PRO Z 26 51  ? 191.183 255.433 271.844 1.00 0.00 51  3 1 
ATOM 311 C CA  . PRO Z 26 51  ? 191.117 254.720 273.127 1.00 0.00 51  3 1 
ATOM 312 C C   . PRO Z 26 51  ? 190.016 253.674 273.148 1.00 0.00 51  3 1 
ATOM 313 O O   . PRO Z 26 51  ? 188.866 253.972 273.489 1.00 0.00 51  3 1 
ATOM 314 C CB  . PRO Z 26 51  ? 190.852 255.842 274.139 1.00 0.00 51  3 1 
ATOM 315 C CG  . PRO Z 26 51  ? 190.185 256.914 273.343 1.00 0.00 51  3 1 
ATOM 316 C CD  . PRO Z 26 51  ? 190.792 256.848 271.971 1.00 0.00 51  3 1 
ATOM 317 N N   . ALA Z 26 52  ? 190.358 252.443 272.781 1.00 0.00 52  3 1 
ATOM 318 C CA  . ALA Z 26 52  ? 189.420 251.333 272.761 1.00 0.00 52  3 1 
ATOM 319 C C   . ALA Z 26 52  ? 189.953 250.205 273.633 1.00 0.00 52  3 1 
ATOM 320 O O   . ALA Z 26 52  ? 191.091 250.237 274.108 1.00 0.00 52  3 1 
ATOM 321 C CB  . ALA Z 26 52  ? 189.177 250.838 271.330 1.00 0.00 52  3 1 
ATOM 322 N N   . GLN Z 26 53  ? 189.111 249.196 273.839 1.00 0.00 53  3 1 
ATOM 323 C CA  . GLN Z 26 53  ? 189.479 248.061 274.672 1.00 0.00 53  3 1 
ATOM 324 C C   . GLN Z 26 53  ? 190.351 247.083 273.895 1.00 0.00 53  3 1 
ATOM 325 O O   . GLN Z 26 53  ? 190.282 246.993 272.665 1.00 0.00 53  3 1 
ATOM 326 C CB  . GLN Z 26 53  ? 188.230 247.344 275.192 1.00 0.00 53  3 1 
ATOM 327 C CG  . GLN Z 26 53  ? 187.442 246.579 274.135 1.00 0.00 53  3 1 
ATOM 328 C CD  . GLN Z 26 53  ? 186.638 247.484 273.219 1.00 0.00 53  3 1 
ATOM 329 O OE1 . GLN Z 26 53  ? 186.551 248.692 273.438 1.00 0.00 53  3 1 
ATOM 330 N NE2 . GLN Z 26 53  ? 186.042 246.899 272.185 1.00 0.00 53  3 1 
ATOM 331 N N   . CYS Z 26 54  ? 191.191 246.339 274.638 1.00 0.00 54  3 1 
ATOM 332 C CA  . CYS Z 26 54  ? 192.037 245.331 274.018 1.00 0.00 54  3 1 
ATOM 333 C C   . CYS Z 26 54  ? 191.302 243.996 273.939 1.00 0.00 54  3 1 
ATOM 334 O O   . CYS Z 26 54  ? 190.482 243.678 274.806 1.00 0.00 54  3 1 
ATOM 335 C CB  . CYS Z 26 54  ? 193.333 245.160 274.808 1.00 0.00 54  3 1 
ATOM 336 S SG  . CYS Z 26 54  ? 193.112 244.735 276.554 1.00 0.00 54  3 1 
ATOM 337 N N   . PRO Z 26 55  ? 191.569 243.195 272.904 1.00 0.00 55  3 1 
ATOM 338 C CA  . PRO Z 26 55  ? 190.883 241.903 272.779 1.00 0.00 55  3 1 
ATOM 339 C C   . PRO Z 26 55  ? 191.576 240.786 273.543 1.00 0.00 55  3 1 
ATOM 340 O O   . PRO Z 26 55  ? 191.604 239.640 273.084 1.00 0.00 55  3 1 
ATOM 341 C CB  . PRO Z 26 55  ? 190.910 241.648 271.268 1.00 0.00 55  3 1 
ATOM 342 C CG  . PRO Z 26 55  ? 192.182 242.298 270.826 1.00 0.00 55  3 1 
ATOM 343 C CD  . PRO Z 26 55  ? 192.376 243.510 271.711 1.00 0.00 55  3 1 
ATOM 344 N N   . TYR Z 26 56  ? 192.137 241.105 274.707 1.00 0.00 56  3 1 
ATOM 345 C CA  . TYR Z 26 56  ? 192.844 240.117 275.521 1.00 0.00 56  3 1 
ATOM 346 C C   . TYR Z 26 56  ? 191.826 239.162 276.130 1.00 0.00 56  3 1 
ATOM 347 O O   . TYR Z 26 56  ? 191.237 239.447 277.176 1.00 0.00 56  3 1 
ATOM 348 C CB  . TYR Z 26 56  ? 193.669 240.808 276.600 1.00 0.00 56  3 1 
ATOM 349 C CG  . TYR Z 26 56  ? 194.618 239.888 277.334 1.00 0.00 56  3 1 
ATOM 350 C CD1 . TYR Z 26 56  ? 194.218 239.211 278.479 1.00 0.00 56  3 1 
ATOM 351 C CD2 . TYR Z 26 56  ? 195.918 239.697 276.882 1.00 0.00 56  3 1 
ATOM 352 C CE1 . TYR Z 26 56  ? 195.085 238.370 279.151 1.00 0.00 56  3 1 
ATOM 353 C CE2 . TYR Z 26 56  ? 196.791 238.858 277.547 1.00 0.00 56  3 1 
ATOM 354 C CZ  . TYR Z 26 56  ? 196.369 238.197 278.680 1.00 0.00 56  3 1 
ATOM 355 O OH  . TYR Z 26 56  ? 197.235 237.360 279.347 1.00 0.00 56  3 1 
ATOM 356 N N   . LYS Z 26 57  ? 191.616 238.020 275.470 1.00 0.00 57  3 1 
ATOM 357 C CA  . LYS Z 26 57  ? 190.664 237.002 275.920 1.00 0.00 57  3 1 
ATOM 358 C C   . LYS Z 26 57  ? 189.259 237.584 276.069 1.00 0.00 57  3 1 
ATOM 359 O O   . LYS Z 26 57  ? 188.520 237.240 276.993 1.00 0.00 57  3 1 
ATOM 360 C CB  . LYS Z 26 57  ? 191.125 236.348 277.224 1.00 0.00 57  3 1 
ATOM 361 C CG  . LYS Z 26 57  ? 192.499 235.703 277.144 1.00 0.00 57  3 1 
ATOM 362 C CD  . LYS Z 26 57  ? 192.540 234.618 276.080 1.00 0.00 57  3 1 
ATOM 363 C CE  . LYS Z 26 57  ? 193.914 233.970 276.006 1.00 0.00 57  3 1 
ATOM 364 N NZ  . LYS Z 26 57  ? 194.976 234.961 275.681 1.00 0.00 57  3 1 
ATOM 365 N N   . GLY Z 26 58  ? 188.890 238.471 275.153 1.00 0.00 58  3 1 
ATOM 366 C CA  . GLY Z 26 58  ? 187.588 239.113 275.219 1.00 0.00 58  3 1 
ATOM 367 C C   . GLY Z 26 58  ? 187.502 240.222 276.246 1.00 0.00 58  3 1 
ATOM 368 O O   . GLY Z 26 58  ? 186.444 240.413 276.859 1.00 0.00 58  3 1 
ATOM 369 N N   . CYS Z 26 59  ? 188.593 240.957 276.449 1.00 0.00 59  3 1 
ATOM 370 C CA  . CYS Z 26 59  ? 188.602 242.040 277.424 1.00 0.00 59  3 1 
ATOM 371 C C   . CYS Z 26 59  ? 187.758 243.211 276.936 1.00 0.00 59  3 1 
ATOM 372 O O   . CYS Z 26 59  ? 187.780 243.566 275.754 1.00 0.00 59  3 1 
ATOM 373 C CB  . CYS Z 26 59  ? 190.036 242.496 277.688 1.00 0.00 59  3 1 
ATOM 374 S SG  . CYS Z 26 59  ? 190.189 243.997 278.682 1.00 0.00 59  3 1 
ATOM 375 N N   . ASP Z 26 60  ? 187.012 243.818 277.861 1.00 0.00 60  3 1 
ATOM 376 C CA  . ASP Z 26 60  ? 186.131 244.932 277.541 1.00 0.00 60  3 1 
ATOM 377 C C   . ASP Z 26 60  ? 186.546 246.251 278.175 1.00 0.00 60  3 1 
ATOM 378 O O   . ASP Z 26 60  ? 186.010 247.295 277.789 1.00 0.00 60  3 1 
ATOM 379 C CB  . ASP Z 26 60  ? 184.690 244.606 277.965 1.00 0.00 60  3 1 
ATOM 380 C CG  . ASP Z 26 60  ? 184.146 243.369 277.275 1.00 0.00 60  3 1 
ATOM 381 O OD1 . ASP Z 26 60  ? 184.553 243.100 276.125 1.00 0.00 60  3 1 
ATOM 382 O OD2 . ASP Z 26 60  ? 183.311 242.666 277.882 1.00 0.00 60  3 1 
ATOM 383 N N   . LYS Z 26 61  ? 187.478 246.242 279.127 1.00 0.00 61  3 1 
ATOM 384 C CA  . LYS Z 26 61  ? 187.918 247.480 279.754 1.00 0.00 61  3 1 
ATOM 385 C C   . LYS Z 26 61  ? 188.723 248.312 278.762 1.00 0.00 61  3 1 
ATOM 386 O O   . LYS Z 26 61  ? 189.613 247.796 278.080 1.00 0.00 61  3 1 
ATOM 387 C CB  . LYS Z 26 61  ? 188.746 247.175 281.001 1.00 0.00 61  3 1 
ATOM 388 C CG  . LYS Z 26 61  ? 187.962 246.481 282.103 1.00 0.00 61  3 1 
ATOM 389 C CD  . LYS Z 26 61  ? 188.871 246.030 283.234 1.00 0.00 61  3 1 
ATOM 390 C CE  . LYS Z 26 61  ? 189.833 244.951 282.769 1.00 0.00 61  3 1 
ATOM 391 N NZ  . LYS Z 26 61  ? 190.721 244.487 283.871 1.00 0.00 61  3 1 
ATOM 392 N N   . ILE Z 26 62  ? 188.409 249.605 278.688 1.00 0.00 62  3 1 
ATOM 393 C CA  . ILE Z 26 62  ? 189.001 250.473 277.677 1.00 0.00 62  3 1 
ATOM 394 C C   . ILE Z 26 62  ? 190.468 250.721 278.002 1.00 0.00 62  3 1 
ATOM 395 O O   . ILE Z 26 62  ? 190.828 251.012 279.150 1.00 0.00 62  3 1 
ATOM 396 C CB  . ILE Z 26 62  ? 188.221 251.793 277.585 1.00 0.00 62  3 1 
ATOM 397 C CG1 . ILE Z 26 62  ? 186.742 251.521 277.303 1.00 0.00 62  3 1 
ATOM 398 C CG2 . ILE Z 26 62  ? 188.815 252.691 276.510 1.00 0.00 62  3 1 
ATOM 399 C CD1 . ILE Z 26 62  ? 186.494 250.786 276.006 1.00 0.00 62  3 1 
ATOM 400 N N   . LEU Z 26 63  ? 191.323 250.603 276.988 1.00 0.00 63  3 1 
ATOM 401 C CA  . LEU Z 26 63  ? 192.742 250.903 277.120 1.00 0.00 63  3 1 
ATOM 402 C C   . LEU Z 26 63  ? 192.980 252.349 276.707 1.00 0.00 63  3 1 
ATOM 403 O O   . LEU Z 26 63  ? 192.648 252.740 275.582 1.00 0.00 63  3 1 
ATOM 404 C CB  . LEU Z 26 63  ? 193.577 249.944 276.270 1.00 0.00 63  3 1 
ATOM 405 C CG  . LEU Z 26 63  ? 195.103 250.038 276.365 1.00 0.00 63  3 1 
ATOM 406 C CD1 . LEU Z 26 63  ? 195.718 248.649 276.310 1.00 0.00 63  3 1 
ATOM 407 C CD2 . LEU Z 26 63  ? 195.669 250.908 275.252 1.00 0.00 63  3 1 
ATOM 408 N N   . ARG Z 26 64  ? 193.550 253.140 277.611 1.00 0.00 64  3 1 
ATOM 409 C CA  . ARG Z 26 64  ? 193.754 254.560 277.373 1.00 0.00 64  3 1 
ATOM 410 C C   . ARG Z 26 64  ? 195.091 254.810 276.680 1.00 0.00 64  3 1 
ATOM 411 O O   . ARG Z 26 64  ? 195.950 253.931 276.579 1.00 0.00 64  3 1 
ATOM 412 C CB  . ARG Z 26 64  ? 193.685 255.327 278.692 1.00 0.00 64  3 1 
ATOM 413 C CG  . ARG Z 26 64  ? 192.409 255.076 279.475 1.00 0.00 64  3 1 
ATOM 414 C CD  . ARG Z 26 64  ? 191.192 255.459 278.656 1.00 0.00 64  3 1 
ATOM 415 N NE  . ARG Z 26 64  ? 191.224 256.874 278.288 1.00 0.00 64  3 1 
ATOM 416 C CZ  . ARG Z 26 64  ? 190.295 257.471 277.553 1.00 0.00 64  3 1 
ATOM 417 N NH1 . ARG Z 26 64  ? 189.257 256.782 277.100 1.00 0.00 64  3 1 
ATOM 418 N NH2 . ARG Z 26 64  ? 190.403 258.753 277.271 1.00 0.00 64  3 1 
ATOM 419 N N   . LYS Z 26 65  ? 195.260 256.039 276.196 1.00 0.00 65  3 1 
ATOM 420 C CA  . LYS Z 26 65  ? 196.488 256.431 275.521 1.00 0.00 65  3 1 
ATOM 421 C C   . LYS Z 26 65  ? 197.588 256.711 276.537 1.00 0.00 65  3 1 
ATOM 422 O O   . LYS Z 26 65  ? 197.362 257.373 277.553 1.00 0.00 65  3 1 
ATOM 423 C CB  . LYS Z 26 65  ? 196.237 257.651 274.638 1.00 0.00 65  3 1 
ATOM 424 C CG  . LYS Z 26 65  ? 195.165 257.424 273.583 1.00 0.00 65  3 1 
ATOM 425 C CD  . LYS Z 26 65  ? 195.030 258.636 272.679 1.00 0.00 65  3 1 
ATOM 426 C CE  . LYS Z 26 65  ? 194.023 258.363 271.590 1.00 0.00 65  3 1 
ATOM 427 N NZ  . LYS Z 26 65  ? 193.914 259.456 270.648 1.00 0.00 65  3 1 
ATOM 428 N N   . ASN Z 26 66  ? 198.783 256.201 276.249 1.00 0.00 66  3 1 
ATOM 429 C CA  . ASN Z 26 66  ? 199.969 256.383 277.096 1.00 0.00 66  3 1 
ATOM 430 C C   . ASN Z 26 66  ? 199.660 255.821 278.488 1.00 0.00 66  3 1 
ATOM 431 O O   . ASN Z 26 66  ? 198.868 254.880 278.624 1.00 0.00 66  3 1 
ATOM 432 C CB  . ASN Z 26 66  ? 200.398 257.841 277.079 1.00 0.00 66  3 1 
ATOM 433 C CG  . ASN Z 26 66  ? 200.746 258.329 275.687 1.00 0.00 66  3 1 
ATOM 434 O OD1 . ASN Z 26 66  ? 200.148 259.279 275.182 1.00 0.00 66  3 1 
ATOM 435 N ND2 . ASN Z 26 66  ? 201.720 257.680 275.058 1.00 0.00 66  3 1 
ATOM 436 N N   . LYS Z 26 67  ? 200.282 256.395 279.520 1.00 0.00 67  3 1 
ATOM 437 C CA  . LYS Z 26 67  ? 200.080 255.978 280.910 1.00 0.00 67  3 1 
ATOM 438 C C   . LYS Z 26 67  ? 200.386 254.491 281.091 1.00 0.00 67  3 1 
ATOM 439 O O   . LYS Z 26 67  ? 199.634 253.749 281.729 1.00 0.00 67  3 1 
ATOM 440 C CB  . LYS Z 26 67  ? 198.663 256.311 281.385 1.00 0.00 67  3 1 
ATOM 441 C CG  . LYS Z 26 67  ? 198.325 257.792 281.336 1.00 0.00 67  3 1 
ATOM 442 C CD  . LYS Z 26 67  ? 196.909 258.052 281.825 1.00 0.00 67  3 1 
ATOM 443 C CE  . LYS Z 26 67  ? 195.887 257.321 280.970 1.00 0.00 67  3 1 
ATOM 444 N NZ  . LYS Z 26 67  ? 194.494 257.565 281.438 1.00 0.00 67  3 1 
ATOM 445 N N   . PHE Z 26 68  ? 201.505 254.057 280.522 1.00 0.00 68  3 1 
ATOM 446 C CA  . PHE Z 26 68  ? 201.945 252.677 280.622 1.00 0.00 68  3 1 
ATOM 447 C C   . PHE Z 26 68  ? 202.997 252.539 281.721 1.00 0.00 68  3 1 
ATOM 448 O O   . PHE Z 26 68  ? 203.288 253.479 282.465 1.00 0.00 68  3 1 
ATOM 449 C CB  . PHE Z 26 68  ? 202.472 252.192 279.269 1.00 0.00 68  3 1 
ATOM 450 C CG  . PHE Z 26 68  ? 201.417 252.110 278.205 1.00 0.00 68  3 1 
ATOM 451 C CD1 . PHE Z 26 68  ? 200.499 251.072 278.201 1.00 0.00 68  3 1 
ATOM 452 C CD2 . PHE Z 26 68  ? 201.347 253.062 277.203 1.00 0.00 68  3 1 
ATOM 453 C CE1 . PHE Z 26 68  ? 199.528 250.991 277.222 1.00 0.00 68  3 1 
ATOM 454 C CE2 . PHE Z 26 68  ? 200.379 252.986 276.221 1.00 0.00 68  3 1 
ATOM 455 C CZ  . PHE Z 26 68  ? 199.468 251.950 276.231 1.00 0.00 68  3 1 
ATOM 456 N N   . LYS Z 26 69  ? 203.577 251.345 281.818 1.00 0.00 69  3 1 
ATOM 457 C CA  . LYS Z 26 69  ? 204.529 251.043 282.875 1.00 0.00 69  3 1 
ATOM 458 C C   . LYS Z 26 69  ? 205.322 249.806 282.483 1.00 0.00 69  3 1 
ATOM 459 O O   . LYS Z 26 69  ? 204.821 248.932 281.771 1.00 0.00 69  3 1 
ATOM 460 C CB  . LYS Z 26 69  ? 203.819 250.825 284.218 1.00 0.00 69  3 1 
ATOM 461 C CG  . LYS Z 26 69  ? 204.749 250.666 285.413 1.00 0.00 69  3 1 
ATOM 462 C CD  . LYS Z 26 69  ? 203.973 250.334 286.677 1.00 0.00 69  3 1 
ATOM 463 C CE  . LYS Z 26 69  ? 202.948 251.410 286.997 1.00 0.00 69  3 1 
ATOM 464 N NZ  . LYS Z 26 69  ? 203.584 252.740 287.205 1.00 0.00 69  3 1 
ATOM 465 N N   . THR Z 26 70  ? 206.568 249.748 282.945 1.00 0.00 70  3 1 
ATOM 466 C CA  . THR Z 26 70  ? 207.389 248.554 282.807 1.00 0.00 70  3 1 
ATOM 467 C C   . THR Z 26 70  ? 207.167 247.644 284.009 1.00 0.00 70  3 1 
ATOM 468 O O   . THR Z 26 70  ? 207.051 248.112 285.146 1.00 0.00 70  3 1 
ATOM 469 C CB  . THR Z 26 70  ? 208.870 248.918 282.681 1.00 0.00 70  3 1 
ATOM 470 O OG1 . THR Z 26 70  ? 209.667 247.730 282.768 1.00 0.00 70  3 1 
ATOM 471 C CG2 . THR Z 26 70  ? 209.286 249.891 283.777 1.00 0.00 70  3 1 
ATOM 472 N N   . GLN Z 26 71  ? 207.098 246.341 283.752 1.00 0.00 71  3 1 
ATOM 473 C CA  . GLN Z 26 71  ? 206.776 245.357 284.776 1.00 0.00 71  3 1 
ATOM 474 C C   . GLN Z 26 71  ? 207.897 244.334 284.871 1.00 0.00 71  3 1 
ATOM 475 O O   . GLN Z 26 71  ? 208.255 243.704 283.869 1.00 0.00 71  3 1 
ATOM 476 C CB  . GLN Z 26 71  ? 205.447 244.659 284.477 1.00 0.00 71  3 1 
ATOM 477 C CG  . GLN Z 26 71  ? 204.227 245.566 284.521 1.00 0.00 71  3 1 
ATOM 478 C CD  . GLN Z 26 71  ? 204.059 246.385 283.258 1.00 0.00 71  3 1 
ATOM 479 O OE1 . GLN Z 26 71  ? 204.672 246.096 282.230 1.00 0.00 71  3 1 
ATOM 480 N NE2 . GLN Z 26 71  ? 203.225 247.416 283.327 1.00 0.00 71  3 1 
ATOM 481 N N   . ILE Z 26 72  ? 208.452 244.172 286.076 1.00 0.00 72  3 1 
ATOM 482 C CA  . ILE Z 26 72  ? 209.364 243.068 286.353 1.00 0.00 72  3 1 
ATOM 483 C C   . ILE Z 26 72  ? 208.631 241.849 286.897 1.00 0.00 72  3 1 
ATOM 484 O O   . ILE Z 26 72  ? 209.281 240.897 287.350 1.00 0.00 72  3 1 
ATOM 485 C CB  . ILE Z 26 72  ? 210.480 243.514 287.317 1.00 0.00 72  3 1 
ATOM 486 C CG1 . ILE Z 26 72  ? 209.907 244.351 288.462 1.00 0.00 72  3 1 
ATOM 487 C CG2 . ILE Z 26 72  ? 211.551 244.293 286.568 1.00 0.00 72  3 1 
ATOM 488 C CD1 . ILE Z 26 72  ? 209.540 243.550 289.686 1.00 0.00 72  3 1 
ATOM 489 N N   . PHE Z 26 73  ? 207.296 241.863 286.879 1.00 0.00 73  3 1 
ATOM 490 C CA  . PHE Z 26 73  ? 206.449 240.720 287.208 1.00 0.00 73  3 1 
ATOM 491 C C   . PHE Z 26 73  ? 206.577 240.284 288.662 1.00 0.00 73  3 1 
ATOM 492 O O   . PHE Z 26 73  ? 207.486 239.527 289.020 1.00 0.00 73  3 1 
ATOM 493 C CB  . PHE Z 26 73  ? 206.758 239.544 286.275 1.00 0.00 73  3 1 
ATOM 494 C CG  . PHE Z 26 73  ? 206.524 239.849 284.823 1.00 0.00 73  3 1 
ATOM 495 C CD1 . PHE Z 26 73  ? 205.258 239.730 284.273 1.00 0.00 73  3 1 
ATOM 496 C CD2 . PHE Z 26 73  ? 207.568 240.254 284.009 1.00 0.00 73  3 1 
ATOM 497 C CE1 . PHE Z 26 73  ? 205.039 240.011 282.939 1.00 0.00 73  3 1 
ATOM 498 C CE2 . PHE Z 26 73  ? 207.354 240.537 282.674 1.00 0.00 73  3 1 
ATOM 499 C CZ  . PHE Z 26 73  ? 206.089 240.415 282.138 1.00 0.00 73  3 1 
ATOM 500 N N   . ASP Z 26 74  ? 205.658 240.755 289.503 1.00 0.00 74  3 1 
ATOM 501 C CA  . ASP Z 26 74  ? 205.513 240.312 290.884 1.00 0.00 74  3 1 
ATOM 502 C C   . ASP Z 26 74  ? 204.061 239.958 291.173 1.00 0.00 74  3 1 
ATOM 503 O O   . ASP Z 26 74  ? 203.550 240.213 292.266 1.00 0.00 74  3 1 
ATOM 504 C CB  . ASP Z 26 74  ? 206.010 241.372 291.864 1.00 0.00 74  3 1 
ATOM 505 C CG  . ASP Z 26 74  ? 207.512 241.561 291.810 1.00 0.00 74  3 1 
ATOM 506 O OD1 . ASP Z 26 74  ? 208.208 240.664 291.290 1.00 0.00 74  3 1 
ATOM 507 O OD2 . ASP Z 26 74  ? 207.996 242.601 292.302 1.00 0.00 74  3 1 
ATOM 508 N N   . ASP Z 26 75  ? 203.382 239.376 290.180 1.00 0.00 75  3 1 
ATOM 509 C CA  . ASP Z 26 75  ? 201.974 238.991 290.252 1.00 0.00 75  3 1 
ATOM 510 C C   . ASP Z 26 75  ? 201.048 240.204 290.330 1.00 0.00 75  3 1 
ATOM 511 O O   . ASP Z 26 75  ? 201.378 241.220 290.951 1.00 0.00 75  3 1 
ATOM 512 C CB  . ASP Z 26 75  ? 201.719 238.051 291.436 1.00 0.00 75  3 1 
ATOM 513 N N   . VAL Z 26 76  ? 199.877 240.091 289.695 1.00 0.00 76  3 1 
ATOM 514 C CA  . VAL Z 26 76  ? 198.946 241.214 289.617 1.00 0.00 76  3 1 
ATOM 515 C C   . VAL Z 26 76  ? 198.443 241.592 291.005 1.00 0.00 76  3 1 
ATOM 516 O O   . VAL Z 26 76  ? 198.160 242.764 291.281 1.00 0.00 76  3 1 
ATOM 517 C CB  . VAL Z 26 76  ? 197.782 240.871 288.666 1.00 0.00 76  3 1 
ATOM 518 N N   . GLU Z 26 77  ? 198.323 240.607 291.897 1.00 0.00 77  3 1 
ATOM 519 C CA  . GLU Z 26 77  ? 197.854 240.890 293.250 1.00 0.00 77  3 1 
ATOM 520 C C   . GLU Z 26 77  ? 198.824 241.805 293.986 1.00 0.00 77  3 1 
ATOM 521 O O   . GLU Z 26 77  ? 198.426 242.833 294.545 1.00 0.00 77  3 1 
ATOM 522 C CB  . GLU Z 26 77  ? 197.650 239.585 294.022 1.00 0.00 77  3 1 
ATOM 523 N N   . VAL Z 26 78  ? 200.112 241.451 293.986 1.00 0.00 78  3 1 
ATOM 524 C CA  . VAL Z 26 78  ? 201.093 242.247 294.715 1.00 0.00 78  3 1 
ATOM 525 C C   . VAL Z 26 78  ? 201.356 243.572 294.006 1.00 0.00 78  3 1 
ATOM 526 O O   . VAL Z 26 78  ? 201.607 244.591 294.661 1.00 0.00 78  3 1 
ATOM 527 C CB  . VAL Z 26 78  ? 202.391 241.443 294.914 1.00 0.00 78  3 1 
ATOM 528 N N   . GLU Z 26 79  ? 201.302 243.591 292.671 1.00 0.00 79  3 1 
ATOM 529 C CA  . GLU Z 26 79  ? 201.486 244.852 291.958 1.00 0.00 79  3 1 
ATOM 530 C C   . GLU Z 26 79  ? 200.345 245.821 292.246 1.00 0.00 79  3 1 
ATOM 531 O O   . GLU Z 26 79  ? 200.576 247.017 292.463 1.00 0.00 79  3 1 
ATOM 532 C CB  . GLU Z 26 79  ? 201.610 244.597 290.455 1.00 0.00 79  3 1 
ATOM 533 N N   . LYS Z 26 80  ? 199.107 245.325 292.258 1.00 0.00 80  3 1 
ATOM 534 C CA  . LYS Z 26 80  ? 197.975 246.180 292.598 1.00 0.00 80  3 1 
ATOM 535 C C   . LYS Z 26 80  ? 198.032 246.610 294.059 1.00 0.00 80  3 1 
ATOM 536 O O   . LYS Z 26 80  ? 197.676 247.747 294.393 1.00 0.00 80  3 1 
ATOM 537 C CB  . LYS Z 26 80  ? 196.663 245.455 292.295 1.00 0.00 80  3 1 
ATOM 538 N N   . GLU Z 26 81  ? 198.487 245.717 294.944 1.00 0.00 81  3 1 
ATOM 539 C CA  . GLU Z 26 81  ? 198.569 246.059 296.361 1.00 0.00 81  3 1 
ATOM 540 C C   . GLU Z 26 81  ? 199.670 247.073 296.640 1.00 0.00 81  3 1 
ATOM 541 O O   . GLU Z 26 81  ? 199.564 247.844 297.602 1.00 0.00 81  3 1 
ATOM 542 C CB  . GLU Z 26 81  ? 198.784 244.798 297.198 1.00 0.00 81  3 1 
ATOM 543 N N   . VAL Z 26 82  ? 200.726 247.092 295.830 1.00 0.00 82  3 1 
ATOM 544 C CA  . VAL Z 26 82  ? 201.785 248.073 296.032 1.00 0.00 82  3 1 
ATOM 545 C C   . VAL Z 26 82  ? 201.471 249.392 295.326 1.00 0.00 82  3 1 
ATOM 546 O O   . VAL Z 26 82  ? 201.893 250.456 295.793 1.00 0.00 82  3 1 
ATOM 547 C CB  . VAL Z 26 82  ? 203.149 247.508 295.591 1.00 0.00 82  3 1 
ATOM 548 N N   . ASP Z 26 83  ? 200.722 249.354 294.220 1.00 0.00 83  3 1 
ATOM 549 C CA  . ASP Z 26 83  ? 200.280 250.596 293.595 1.00 0.00 83  3 1 
ATOM 550 C C   . ASP Z 26 83  ? 199.243 251.300 294.461 1.00 0.00 83  3 1 
ATOM 551 O O   . ASP Z 26 83  ? 199.383 252.489 294.775 1.00 0.00 83  3 1 
ATOM 552 C CB  . ASP Z 26 83  ? 199.721 250.313 292.199 1.00 0.00 83  3 1 
ATOM 553 N N   . ILE Z 26 84  ? 198.196 250.575 294.863 1.00 0.00 84  3 1 
ATOM 554 C CA  . ILE Z 26 84  ? 197.207 251.141 295.778 1.00 0.00 84  3 1 
ATOM 555 C C   . ILE Z 26 84  ? 197.854 251.463 297.119 1.00 0.00 84  3 1 
ATOM 556 O O   . ILE Z 26 84  ? 197.505 252.453 297.773 1.00 0.00 84  3 1 
ATOM 557 C CB  . ILE Z 26 84  ? 196.014 250.176 295.936 1.00 0.00 84  3 1 
ATOM 558 N N   . ARG Z 26 85  ? 198.816 250.642 297.543 1.00 0.00 85  3 1 
ATOM 559 C CA  . ARG Z 26 85  ? 199.504 250.885 298.806 1.00 0.00 85  3 1 
ATOM 560 C C   . ARG Z 26 85  ? 200.256 252.210 298.775 1.00 0.00 85  3 1 
ATOM 561 O O   . ARG Z 26 85  ? 200.180 253.006 299.721 1.00 0.00 85  3 1 
ATOM 562 C CB  . ARG Z 26 85  ? 200.458 249.727 299.106 1.00 0.00 85  3 1 
ATOM 563 N N   . LYS Z 26 86  ? 200.985 252.469 297.688 1.00 0.00 86  3 1 
ATOM 564 C CA  . LYS Z 26 86  ? 201.724 253.724 297.577 1.00 0.00 86  3 1 
ATOM 565 C C   . LYS Z 26 86  ? 200.785 254.910 297.397 1.00 0.00 86  3 1 
ATOM 566 O O   . LYS Z 26 86  ? 201.017 255.982 297.969 1.00 0.00 86  3 1 
ATOM 567 C CB  . LYS Z 26 86  ? 202.722 253.648 296.422 1.00 0.00 86  3 1 
ATOM 568 N N   . ARG Z 26 87  ? 199.722 254.741 296.606 1.00 0.00 87  3 1 
ATOM 569 C CA  . ARG Z 26 87  ? 198.790 255.842 296.377 1.00 0.00 87  3 1 
ATOM 570 C C   . ARG Z 26 87  ? 198.093 256.251 297.670 1.00 0.00 87  3 1 
ATOM 571 O O   . ARG Z 26 87  ? 198.061 257.436 298.024 1.00 0.00 87  3 1 
ATOM 572 C CB  . ARG Z 26 87  ? 197.766 255.450 295.312 1.00 0.00 87  3 1 
ATOM 573 N N   . VAL Z 26 88  ? 197.532 255.278 298.391 1.00 0.00 88  3 1 
ATOM 574 C CA  . VAL Z 26 88  ? 196.880 255.575 299.664 1.00 0.00 88  3 1 
ATOM 575 C C   . VAL Z 26 88  ? 197.894 256.072 300.683 1.00 0.00 88  3 1 
ATOM 576 O O   . VAL Z 26 88  ? 197.576 256.925 301.523 1.00 0.00 88  3 1 
ATOM 577 C CB  . VAL Z 26 88  ? 196.119 254.335 300.172 1.00 0.00 88  3 1 
ATOM 578 N N   . PHE Z 26 89  ? 199.129 255.566 300.625 1.00 0.00 89  3 1 
ATOM 579 C CA  . PHE Z 26 89  ? 200.167 256.067 301.520 1.00 0.00 89  3 1 
ATOM 580 C C   . PHE Z 26 89  ? 200.479 257.532 301.249 1.00 0.00 89  3 1 
ATOM 581 O O   . PHE Z 26 89  ? 200.820 258.275 302.174 1.00 0.00 89  3 1 
ATOM 582 C CB  . PHE Z 26 89  ? 201.432 255.218 301.385 1.00 0.00 89  3 1 
ATOM 583 N N   . ASN Z 26 90  ? 200.365 257.967 299.990 1.00 0.00 90  3 1 
ATOM 584 C CA  . ASN Z 26 90  ? 200.565 259.377 299.674 1.00 0.00 90  3 1 
ATOM 585 C C   . ASN Z 26 90  ? 199.340 260.218 300.005 1.00 0.00 90  3 1 
ATOM 586 O O   . ASN Z 26 90  ? 199.478 261.403 300.327 1.00 0.00 90  3 1 
ATOM 587 C CB  . ASN Z 26 90  ? 200.929 259.542 298.196 1.00 0.00 90  3 1 
ATOM 588 N N   . VAL Z 26 91  ? 198.143 259.633 299.931 1.00 0.00 91  3 1 
ATOM 589 C CA  . VAL Z 26 91  ? 196.935 260.370 300.297 1.00 0.00 91  3 1 
ATOM 590 C C   . VAL Z 26 91  ? 196.903 260.624 301.799 1.00 0.00 91  3 1 
ATOM 591 O O   . VAL Z 26 91  ? 196.647 261.747 302.251 1.00 0.00 91  3 1 
ATOM 592 C CB  . VAL Z 26 91  ? 195.680 259.616 299.825 1.00 0.00 91  3 1 
ATOM 593 N N   . PHE Z 26 92  ? 197.163 259.585 302.596 1.00 0.00 92  3 1 
ATOM 594 C CA  . PHE Z 26 92  ? 197.199 259.757 304.045 1.00 0.00 92  3 1 
ATOM 595 C C   . PHE Z 26 92  ? 198.400 260.587 304.479 1.00 0.00 92  3 1 
ATOM 596 O O   . PHE Z 26 92  ? 198.322 261.308 305.481 1.00 0.00 92  3 1 
ATOM 597 C CB  . PHE Z 26 92  ? 197.213 258.393 304.735 1.00 0.00 92  3 1 
ATOM 598 N N   . ASN Z 26 93  ? 199.507 260.497 303.745 1.00 0.00 93  3 1 
ATOM 599 C CA  . ASN Z 26 93  ? 200.729 261.278 303.993 1.00 0.00 93  3 1 
ATOM 600 C C   . ASN Z 26 93  ? 201.222 260.933 305.397 1.00 0.00 93  3 1 
ATOM 601 O O   . ASN Z 26 93  ? 201.282 259.742 305.742 1.00 0.00 93  3 1 
ATOM 602 C CB  . ASN Z 26 93  ? 200.446 262.754 303.729 1.00 0.00 93  3 1 
ATOM 603 N N   . LYS Z 26 94  ? 201.582 261.911 306.227 1.00 0.00 94  3 1 
ATOM 604 C CA  . LYS Z 26 94  ? 202.085 261.676 307.575 1.00 0.00 94  3 1 
ATOM 605 C C   . LYS Z 26 94  ? 201.239 262.415 308.604 1.00 0.00 94  3 1 
ATOM 606 O O   . LYS Z 26 94  ? 201.752 262.965 309.581 1.00 0.00 94  3 1 
ATOM 607 C CB  . LYS Z 26 94  ? 203.552 262.085 307.687 1.00 0.00 94  3 1 
ATOM 608 N N   . THR Z 26 95  ? 199.925 262.439 308.392 1.00 0.00 95  3 1 
ATOM 609 C CA  . THR Z 26 95  ? 199.024 263.140 309.299 1.00 0.00 95  3 1 
ATOM 610 C C   . THR Z 26 95  ? 198.876 262.351 310.595 1.00 0.00 95  3 1 
ATOM 611 O O   . THR Z 26 95  ? 198.446 261.194 310.578 1.00 0.00 95  3 1 
ATOM 612 C CB  . THR Z 26 95  ? 197.664 263.347 308.638 1.00 0.00 95  3 1 
ATOM 613 N N   . ILE Z 26 96  ? 199.229 262.988 311.714 1.00 0.00 96  3 1 
ATOM 614 C CA  . ILE Z 26 96  ? 199.187 262.378 313.041 1.00 0.00 96  3 1 
ATOM 615 C C   . ILE Z 26 96  ? 200.019 261.101 313.030 1.00 0.00 96  3 1 
ATOM 616 O O   . ILE Z 26 96  ? 199.516 260.011 313.325 1.00 0.00 96  3 1 
ATOM 617 C CB  . ILE Z 26 96  ? 197.738 262.108 313.496 1.00 0.00 96  3 1 
ATOM 618 N N   . ASP Z 26 97  ? 201.297 261.228 312.674 1.00 0.00 97  3 1 
ATOM 619 C CA  . ASP Z 26 97  ? 202.219 260.100 312.678 1.00 0.00 97  3 1 
ATOM 620 C C   . ASP Z 26 97  ? 203.361 260.360 313.652 1.00 0.00 97  3 1 
ATOM 621 O O   . ASP Z 26 97  ? 203.350 259.862 314.782 1.00 0.00 97  3 1 
ATOM 622 C CB  . ASP Z 26 97  ? 202.765 259.841 311.273 1.00 0.00 97  3 1 
ATOM 623 N N   . ASP Z 26 98  ? 204.349 261.141 313.221 1.00 0.00 98  3 1 
ATOM 624 C CA  . ASP Z 26 98  ? 205.467 261.554 314.068 1.00 0.00 98  3 1 
ATOM 625 C C   . ASP Z 26 98  ? 205.233 262.933 314.670 1.00 0.00 98  3 1 
ATOM 626 O O   . ASP Z 26 98  ? 206.165 263.731 314.808 1.00 0.00 98  3 1 
ATOM 627 C CB  . ASP Z 26 98  ? 206.770 261.528 313.276 1.00 0.00 98  3 1 
ATOM 628 N N   . PHE Z 26 99  ? 203.984 263.236 315.036 1.00 0.00 99  3 1 
ATOM 629 C CA  . PHE Z 26 99  ? 203.665 264.552 315.577 1.00 0.00 99  3 1 
ATOM 630 C C   . PHE Z 26 99  ? 204.222 264.735 316.983 1.00 0.00 99  3 1 
ATOM 631 O O   . PHE Z 26 99  ? 204.604 265.850 317.356 1.00 0.00 99  3 1 
ATOM 632 C CB  . PHE Z 26 99  ? 202.150 264.768 315.573 1.00 0.00 99  3 1 
ATOM 633 N N   . ASN Z 26 100 ? 204.278 263.664 317.774 1.00 0.00 100 3 1 
ATOM 634 C CA  . ASN Z 26 100 ? 204.774 263.748 319.144 1.00 0.00 100 3 1 
ATOM 635 C C   . ASN Z 26 100 ? 205.673 262.591 319.553 1.00 0.00 100 3 1 
ATOM 636 O O   . ASN Z 26 100 ? 206.514 262.780 320.438 1.00 0.00 100 3 1 
ATOM 637 C CB  . ASN Z 26 100 ? 203.601 263.838 320.131 1.00 0.00 100 3 1 
ATOM 638 N N   . GLY Z 26 101 ? 205.542 261.411 318.954 1.00 0.00 101 3 1 
ATOM 639 C CA  . GLY Z 26 101 ? 206.350 260.267 319.315 1.00 0.00 101 3 1 
ATOM 640 C C   . GLY Z 26 101 ? 205.592 259.095 319.902 1.00 0.00 101 3 1 
ATOM 641 O O   . GLY Z 26 101 ? 206.227 258.162 320.409 1.00 0.00 101 3 1 
ATOM 642 N N   . ASP Z 26 102 ? 204.263 259.107 319.852 1.00 0.00 102 3 1 
ATOM 643 C CA  . ASP Z 26 102 ? 203.480 258.012 320.404 1.00 0.00 102 3 1 
ATOM 644 C C   . ASP Z 26 102 ? 203.588 256.776 319.517 1.00 0.00 102 3 1 
ATOM 645 O O   . ASP Z 26 102 ? 203.709 256.868 318.291 1.00 0.00 102 3 1 
ATOM 646 C CB  . ASP Z 26 102 ? 202.016 258.428 320.555 1.00 0.00 102 3 1 
ATOM 647 N N   . LEU Z 26 103 ? 203.539 255.606 320.152 1.00 0.00 103 3 1 
ATOM 648 C CA  . LEU Z 26 103 ? 203.658 254.334 319.454 1.00 0.00 103 3 1 
ATOM 649 C C   . LEU Z 26 103 ? 202.347 253.576 319.329 1.00 0.00 103 3 1 
ATOM 650 O O   . LEU Z 26 103 ? 202.177 252.823 318.370 1.00 0.00 103 3 1 
ATOM 651 C CB  . LEU Z 26 103 ? 204.682 253.434 320.160 1.00 0.00 103 3 1 
ATOM 652 N N   . VAL Z 26 104 ? 201.419 253.757 320.266 1.00 0.00 104 3 1 
ATOM 653 C CA  . VAL Z 26 104 ? 200.161 253.015 320.229 1.00 0.00 104 3 1 
ATOM 654 C C   . VAL Z 26 104 ? 199.227 253.590 319.171 1.00 0.00 104 3 1 
ATOM 655 O O   . VAL Z 26 104 ? 198.783 252.883 318.258 1.00 0.00 104 3 1 
ATOM 656 C CB  . VAL Z 26 104 ? 199.499 253.008 321.618 1.00 0.00 104 3 1 
ATOM 657 N N   . GLU Z 26 105 ? 198.917 254.885 319.279 1.00 0.00 105 3 1 
ATOM 658 C CA  . GLU Z 26 105 ? 197.999 255.509 318.329 1.00 0.00 105 3 1 
ATOM 659 C C   . GLU Z 26 105 ? 198.574 255.504 316.919 1.00 0.00 105 3 1 
ATOM 660 O O   . GLU Z 26 105 ? 197.828 255.405 315.936 1.00 0.00 105 3 1 
ATOM 661 C CB  . GLU Z 26 105 ? 197.676 256.937 318.770 1.00 0.00 105 3 1 
ATOM 662 N N   . TYR Z 26 106 ? 199.899 255.608 316.798 1.00 0.00 106 3 1 
ATOM 663 C CA  . TYR Z 26 106 ? 200.533 255.539 315.485 1.00 0.00 106 3 1 
ATOM 664 C C   . TYR Z 26 106 ? 200.306 254.175 314.844 1.00 0.00 106 3 1 
ATOM 665 O O   . TYR Z 26 106 ? 199.897 254.082 313.679 1.00 0.00 106 3 1 
ATOM 666 C CB  . TYR Z 26 106 ? 202.029 255.835 315.614 1.00 0.00 106 3 1 
ATOM 667 N N   . ASN Z 26 107 ? 200.557 253.100 315.596 1.00 0.00 107 3 1 
ATOM 668 C CA  . ASN Z 26 107 ? 200.346 251.760 315.059 1.00 0.00 107 3 1 
ATOM 669 C C   . ASN Z 26 107 ? 198.871 251.481 314.799 1.00 0.00 107 3 1 
ATOM 670 O O   . ASN Z 26 107 ? 198.539 250.709 313.892 1.00 0.00 107 3 1 
ATOM 671 C CB  . ASN Z 26 107 ? 200.927 250.714 316.009 1.00 0.00 107 3 1 
ATOM 672 N N   . LYS Z 26 108 ? 197.975 252.094 315.578 1.00 0.00 108 3 1 
ATOM 673 C CA  . LYS Z 26 108 ? 196.548 251.936 315.315 1.00 0.00 108 3 1 
ATOM 674 C C   . LYS Z 26 108 ? 196.147 252.631 314.020 1.00 0.00 108 3 1 
ATOM 675 O O   . LYS Z 26 108 ? 195.362 252.088 313.234 1.00 0.00 108 3 1 
ATOM 676 C CB  . LYS Z 26 108 ? 195.729 252.471 316.490 1.00 0.00 108 3 1 
ATOM 677 N N   . TYR Z 26 109 ? 196.678 253.832 313.778 1.00 0.00 109 3 1 
ATOM 678 C CA  . TYR Z 26 109 ? 196.375 254.535 312.537 1.00 0.00 109 3 1 
ATOM 679 C C   . TYR Z 26 109 ? 196.971 253.813 311.334 1.00 0.00 109 3 1 
ATOM 680 O O   . TYR Z 26 109 ? 196.342 253.743 310.271 1.00 0.00 109 3 1 
ATOM 681 C CB  . TYR Z 26 109 ? 196.880 255.975 312.611 1.00 0.00 109 3 1 
ATOM 682 N N   . LEU Z 26 110 ? 198.183 253.270 311.481 1.00 0.00 110 3 1 
ATOM 683 C CA  . LEU Z 26 110 ? 198.757 252.454 310.417 1.00 0.00 110 3 1 
ATOM 684 C C   . LEU Z 26 110 ? 197.915 251.209 310.173 1.00 0.00 110 3 1 
ATOM 685 O O   . LEU Z 26 110 ? 197.756 250.771 309.027 1.00 0.00 110 3 1 
ATOM 686 C CB  . LEU Z 26 110 ? 200.196 252.073 310.759 1.00 0.00 110 3 1 
ATOM 687 N N   . GLU Z 26 111 ? 197.364 250.626 311.241 1.00 0.00 111 3 1 
ATOM 688 C CA  . GLU Z 26 111 ? 196.457 249.494 311.081 1.00 0.00 111 3 1 
ATOM 689 C C   . GLU Z 26 111 ? 195.203 249.902 310.317 1.00 0.00 111 3 1 
ATOM 690 O O   . GLU Z 26 111 ? 194.695 249.137 309.488 1.00 0.00 111 3 1 
ATOM 691 C CB  . GLU Z 26 111 ? 196.093 248.916 312.449 1.00 0.00 111 3 1 
ATOM 692 N N   . GLU Z 26 112 ? 194.691 251.108 310.578 1.00 0.00 112 3 1 
ATOM 693 C CA  . GLU Z 26 112 ? 193.528 251.589 309.840 1.00 0.00 112 3 1 
ATOM 694 C C   . GLU Z 26 112 ? 193.854 251.791 308.366 1.00 0.00 112 3 1 
ATOM 695 O O   . GLU Z 26 112 ? 193.063 251.413 307.494 1.00 0.00 112 3 1 
ATOM 696 C CB  . GLU Z 26 112 ? 193.013 252.888 310.459 1.00 0.00 112 3 1 
ATOM 697 N N   . VAL Z 26 113 ? 195.016 252.379 308.067 1.00 0.00 113 3 1 
ATOM 698 C CA  . VAL Z 26 113 ? 195.398 252.611 306.676 1.00 0.00 113 3 1 
ATOM 699 C C   . VAL Z 26 113 ? 195.570 251.287 305.943 1.00 0.00 113 3 1 
ATOM 700 O O   . VAL Z 26 113 ? 195.077 251.108 304.822 1.00 0.00 113 3 1 
ATOM 701 C CB  . VAL Z 26 113 ? 196.676 253.467 306.605 1.00 0.00 113 3 1 
ATOM 702 N N   . GLU Z 26 114 ? 196.268 250.335 306.568 1.00 0.00 114 3 1 
ATOM 703 C CA  . GLU Z 26 114 ? 196.468 249.037 305.931 1.00 0.00 114 3 1 
ATOM 704 C C   . GLU Z 26 114 ? 195.161 248.268 305.795 1.00 0.00 114 3 1 
ATOM 705 O O   . GLU Z 26 114 ? 195.009 247.470 304.863 1.00 0.00 114 3 1 
ATOM 706 C CB  . GLU Z 26 114 ? 197.493 248.217 306.714 1.00 0.00 114 3 1 
ATOM 707 N N   . ASP Z 26 115 ? 194.210 248.487 306.706 1.00 0.00 115 3 1 
ATOM 708 C CA  . ASP Z 26 115 ? 192.889 247.891 306.542 1.00 0.00 115 3 1 
ATOM 709 C C   . ASP Z 26 115 ? 192.129 248.534 305.389 1.00 0.00 115 3 1 
ATOM 710 O O   . ASP Z 26 115 ? 191.351 247.858 304.708 1.00 0.00 115 3 1 
ATOM 711 C CB  . ASP Z 26 115 ? 192.088 248.009 307.839 1.00 0.00 115 3 1 
ATOM 712 N N   . ILE Z 26 116 ? 192.341 249.831 305.157 1.00 0.00 116 3 1 
ATOM 713 C CA  . ILE Z 26 116 ? 191.723 250.494 304.012 1.00 0.00 116 3 1 
ATOM 714 C C   . ILE Z 26 116 ? 192.302 249.952 302.711 1.00 0.00 116 3 1 
ATOM 715 O O   . ILE Z 26 116 ? 191.568 249.649 301.763 1.00 0.00 116 3 1 
ATOM 716 C CB  . ILE Z 26 116 ? 191.894 252.020 304.120 1.00 0.00 116 3 1 
ATOM 717 N N   . ILE Z 26 117 ? 193.629 249.818 302.649 1.00 0.00 117 3 1 
ATOM 718 C CA  . ILE Z 26 117 ? 194.268 249.255 301.462 1.00 0.00 117 3 1 
ATOM 719 C C   . ILE Z 26 117 ? 193.826 247.810 301.258 1.00 0.00 117 3 1 
ATOM 720 O O   . ILE Z 26 117 ? 193.674 247.344 300.121 1.00 0.00 117 3 1 
ATOM 721 C CB  . ILE Z 26 117 ? 195.801 249.371 301.575 1.00 0.00 117 3 1 
ATOM 722 N N   . TYR Z 26 118 ? 193.605 247.081 302.356 1.00 0.00 118 3 1 
ATOM 723 C CA  . TYR Z 26 118 ? 193.103 245.716 302.252 1.00 0.00 118 3 1 
ATOM 724 C C   . TYR Z 26 118 ? 191.692 245.693 301.674 1.00 0.00 118 3 1 
ATOM 725 O O   . TYR Z 26 118 ? 191.389 244.883 300.788 1.00 0.00 118 3 1 
ATOM 726 C CB  . TYR Z 26 118 ? 193.138 245.045 303.626 1.00 0.00 118 3 1 
ATOM 727 N N   . LYS Z 26 119 ? 190.818 246.580 302.156 1.00 0.00 119 3 1 
ATOM 728 C CA  . LYS Z 26 119 ? 189.463 246.648 301.621 1.00 0.00 119 3 1 
ATOM 729 C C   . LYS Z 26 119 ? 189.453 247.100 300.168 1.00 0.00 119 3 1 
ATOM 730 O O   . LYS Z 26 119 ? 188.527 246.759 299.422 1.00 0.00 119 3 1 
ATOM 731 C CB  . LYS Z 26 119 ? 188.604 247.581 302.475 1.00 0.00 119 3 1 
ATOM 732 N N   . LEU Z 26 120 ? 190.463 247.862 299.743 1.00 0.00 120 3 1 
ATOM 733 C CA  . LEU Z 26 120 ? 190.532 248.274 298.346 1.00 0.00 120 3 1 
ATOM 734 C C   . LEU Z 26 120 ? 191.034 247.147 297.452 1.00 0.00 120 3 1 
ATOM 735 O O   . LEU Z 26 120 ? 190.494 246.934 296.361 1.00 0.00 120 3 1 
ATOM 736 C CB  . LEU Z 26 120 ? 191.422 249.508 298.198 1.00 0.00 120 3 1 
ATOM 737 N N   . ASP Z 26 121 ? 192.065 246.419 297.890 1.00 0.00 121 3 1 
ATOM 738 C CA  . ASP Z 26 121 ? 192.568 245.311 297.086 1.00 0.00 121 3 1 
ATOM 739 C C   . ASP Z 26 121 ? 191.616 244.123 297.086 1.00 0.00 121 3 1 
ATOM 740 O O   . ASP Z 26 121 ? 191.702 243.276 296.191 1.00 0.00 121 3 1 
ATOM 741 C CB  . ASP Z 26 121 ? 193.956 244.883 297.572 1.00 0.00 121 3 1 
ATOM 742 N N   . HIS Z 26 122 ? 190.714 244.040 298.067 1.00 0.00 122 3 1 
ATOM 743 C CA  . HIS Z 26 122 ? 189.696 242.996 298.065 1.00 0.00 122 3 1 
ATOM 744 C C   . HIS Z 26 122 ? 188.374 243.459 297.471 1.00 0.00 122 3 1 
ATOM 745 O O   . HIS Z 26 122 ? 187.635 242.641 296.909 1.00 0.00 122 3 1 
ATOM 746 C CB  . HIS Z 26 122 ? 189.459 242.477 299.487 1.00 0.00 122 3 1 
ATOM 747 N N   . GLY Z 26 123 ? 188.055 244.750 297.579 1.00 0.00 123 3 1 
ATOM 748 C CA  . GLY Z 26 123 ? 186.857 245.313 296.997 1.00 0.00 123 3 1 
ATOM 749 C C   . GLY Z 26 123 ? 185.598 245.120 297.821 1.00 0.00 123 3 1 
ATOM 750 O O   . GLY Z 26 123 ? 184.687 245.953 297.743 1.00 0.00 123 3 1 
ATOM 751 N N   . ILE Z 26 124 ? 185.530 244.048 298.610 1.00 0.00 124 3 1 
ATOM 752 C CA  . ILE Z 26 124 ? 184.380 243.723 299.447 1.00 0.00 124 3 1 
ATOM 753 C C   . ILE Z 26 124 ? 183.127 243.624 298.583 1.00 0.00 124 3 1 
ATOM 754 O O   . ILE Z 26 124 ? 182.903 242.608 297.913 1.00 0.00 124 3 1 
ATOM 755 C CB  . ILE Z 26 124 ? 184.198 244.750 300.583 1.00 0.00 124 3 1 
ATOM 756 N N   . ASP Z 26 125 ? 182.308 244.680 298.579 1.00 0.00 125 3 1 
ATOM 757 C CA  . ASP Z 26 125 ? 181.045 244.674 297.850 1.00 0.00 125 3 1 
ATOM 758 C C   . ASP Z 26 125 ? 180.796 246.006 297.152 1.00 0.00 125 3 1 
ATOM 759 O O   . ASP Z 26 125 ? 179.641 246.359 296.885 1.00 0.00 125 3 1 
ATOM 760 C CB  . ASP Z 26 125 ? 179.872 244.349 298.781 1.00 0.00 125 3 1 
ATOM 761 N N   . VAL Z 26 126 ? 181.863 246.744 296.843 1.00 0.00 126 3 1 
ATOM 762 C CA  . VAL Z 26 126 ? 181.778 248.068 296.229 1.00 0.00 126 3 1 
ATOM 763 C C   . VAL Z 26 126 ? 180.861 248.949 297.067 1.00 0.00 126 3 1 
ATOM 764 O O   . VAL Z 26 126 ? 179.849 249.465 296.578 1.00 0.00 126 3 1 
ATOM 765 C CB  . VAL Z 26 126 ? 181.301 247.986 294.765 1.00 0.00 126 3 1 
ATOM 766 N N   . ALA Z 26 127 ? 181.202 249.113 298.344 1.00 0.00 127 3 1 
ATOM 767 C CA  . ALA Z 26 127 ? 180.421 249.944 299.251 1.00 0.00 127 3 1 
ATOM 768 C C   . ALA Z 26 127 ? 181.335 250.605 300.273 1.00 0.00 127 3 1 
ATOM 769 O O   . ALA Z 26 127 ? 181.260 251.818 300.497 1.00 0.00 127 3 1 
ATOM 770 C CB  . ALA Z 26 127 ? 179.343 249.116 299.951 1.00 0.00 127 3 1 
ATOM 771 N N   . LYS Z 26 128 ? 182.205 249.810 300.900 1.00 0.00 128 3 1 
ATOM 772 C CA  . LYS Z 26 128 ? 183.185 250.374 301.821 1.00 0.00 128 3 1 
ATOM 773 C C   . LYS Z 26 128 ? 184.276 251.124 301.069 1.00 0.00 128 3 1 
ATOM 774 O O   . LYS Z 26 128 ? 184.788 252.140 301.555 1.00 0.00 128 3 1 
ATOM 775 C CB  . LYS Z 26 128 ? 183.793 249.270 302.687 1.00 0.00 128 3 1 
ATOM 776 N N   . THR Z 26 129 ? 184.638 250.642 299.875 1.00 0.00 129 3 1 
ATOM 777 C CA  . THR Z 26 129 ? 185.673 251.305 299.087 1.00 0.00 129 3 1 
ATOM 778 C C   . THR Z 26 129 ? 185.257 252.712 298.683 1.00 0.00 129 3 1 
ATOM 779 O O   . THR Z 26 129 ? 186.106 253.607 298.595 1.00 0.00 129 3 1 
ATOM 780 C CB  . THR Z 26 129 ? 186.001 250.476 297.845 1.00 0.00 129 3 1 
ATOM 781 N N   . GLU Z 26 130 ? 183.964 252.929 298.430 1.00 0.00 130 3 1 
ATOM 782 C CA  . GLU Z 26 130 ? 183.488 254.276 298.136 1.00 0.00 130 3 1 
ATOM 783 C C   . GLU Z 26 130 ? 183.641 255.186 299.348 1.00 0.00 130 3 1 
ATOM 784 O O   . GLU Z 26 130 ? 184.021 256.356 299.211 1.00 0.00 130 3 1 
ATOM 785 C CB  . GLU Z 26 130 ? 182.030 254.230 297.677 1.00 0.00 130 3 1 
ATOM 786 N N   . GLU Z 26 131 ? 183.351 254.664 300.544 1.00 0.00 131 3 1 
ATOM 787 C CA  . GLU Z 26 131 ? 183.602 255.425 301.763 1.00 0.00 131 3 1 
ATOM 788 C C   . GLU Z 26 131 ? 185.085 255.718 301.934 1.00 0.00 131 3 1 
ATOM 789 O O   . GLU Z 26 131 ? 185.453 256.768 302.473 1.00 0.00 131 3 1 
ATOM 790 C CB  . GLU Z 26 131 ? 183.063 254.667 302.977 1.00 0.00 131 3 1 
ATOM 791 N N   . LYS Z 26 132 ? 185.950 254.805 301.485 1.00 0.00 132 3 1 
ATOM 792 C CA  . LYS Z 26 132 ? 187.382 255.080 301.507 1.00 0.00 132 3 1 
ATOM 793 C C   . LYS Z 26 132 ? 187.755 256.162 300.503 1.00 0.00 132 3 1 
ATOM 794 O O   . LYS Z 26 132 ? 188.691 256.932 300.746 1.00 0.00 132 3 1 
ATOM 795 C CB  . LYS Z 26 132 ? 188.173 253.801 301.231 1.00 0.00 132 3 1 
ATOM 796 N N   . LEU Z 26 133 ? 187.044 256.237 299.375 1.00 0.00 133 3 1 
ATOM 797 C CA  . LEU Z 26 133 ? 187.279 257.319 298.426 1.00 0.00 133 3 1 
ATOM 798 C C   . LEU Z 26 133 ? 186.855 258.661 299.012 1.00 0.00 133 3 1 
ATOM 799 O O   . LEU Z 26 133 ? 187.567 259.664 298.862 1.00 0.00 133 3 1 
ATOM 800 C CB  . LEU Z 26 133 ? 186.536 257.046 297.118 1.00 0.00 133 3 1 
ATOM 801 N N   . ARG Z 26 134 ? 185.698 258.700 299.680 1.00 0.00 134 3 1 
ATOM 802 C CA  . ARG Z 26 134 ? 185.302 259.909 300.391 1.00 0.00 134 3 1 
ATOM 803 C C   . ARG Z 26 134 ? 186.310 260.267 301.473 1.00 0.00 134 3 1 
ATOM 804 O O   . ARG Z 26 134 ? 186.557 261.452 301.727 1.00 0.00 134 3 1 
ATOM 805 C CB  . ARG Z 26 134 ? 183.908 259.733 300.996 1.00 0.00 134 3 1 
ATOM 806 N N   . THR Z 26 135 ? 186.905 259.258 302.116 1.00 0.00 135 3 1 
ATOM 807 C CA  . THR Z 26 135 ? 187.983 259.516 303.063 1.00 0.00 135 3 1 
ATOM 808 C C   . THR Z 26 135 ? 189.204 260.104 302.368 1.00 0.00 135 3 1 
ATOM 809 O O   . THR Z 26 135 ? 189.906 260.937 302.952 1.00 0.00 135 3 1 
ATOM 810 C CB  . THR Z 26 135 ? 188.355 258.227 303.799 1.00 0.00 135 3 1 
ATOM 811 N N   . TYR Z 26 136 ? 189.469 259.693 301.126 1.00 0.00 136 3 1 
ATOM 812 C CA  . TYR Z 26 136 ? 190.579 260.275 300.377 1.00 0.00 136 3 1 
ATOM 813 C C   . TYR Z 26 136 ? 190.300 261.732 300.032 1.00 0.00 136 3 1 
ATOM 814 O O   . TYR Z 26 136 ? 191.202 262.576 300.103 1.00 0.00 136 3 1 
ATOM 815 C CB  . TYR Z 26 136 ? 190.842 259.469 299.104 1.00 0.00 136 3 1 
ATOM 816 N N   . GLU Z 26 137 ? 189.058 262.047 299.653 1.00 0.00 137 3 1 
ATOM 817 C CA  . GLU Z 26 137 ? 188.705 263.435 299.378 1.00 0.00 137 3 1 
ATOM 818 C C   . GLU Z 26 137 ? 188.787 264.281 300.643 1.00 0.00 137 3 1 
ATOM 819 O O   . GLU Z 26 137 ? 189.211 265.443 300.596 1.00 0.00 137 3 1 
ATOM 820 C CB  . GLU Z 26 137 ? 187.305 263.511 298.768 1.00 0.00 137 3 1 
ATOM 821 N N   . GLU Z 26 138 ? 188.389 263.713 301.784 1.00 0.00 138 3 1 
ATOM 822 C CA  . GLU Z 26 138 ? 188.482 264.444 303.044 1.00 0.00 138 3 1 
ATOM 823 C C   . GLU Z 26 138 ? 189.936 264.687 303.437 1.00 0.00 138 3 1 
ATOM 824 O O   . GLU Z 26 138 ? 190.292 265.790 303.867 1.00 0.00 138 3 1 
ATOM 825 C CB  . GLU Z 26 138 ? 187.747 263.682 304.148 1.00 0.00 138 3 1 
ATOM 826 N N   . LEU Z 26 139 ? 190.788 263.669 303.294 1.00 0.00 139 3 1 
ATOM 827 C CA  . LEU Z 26 139 ? 192.200 263.835 303.627 1.00 0.00 139 3 1 
ATOM 828 C C   . LEU Z 26 139 ? 192.873 264.829 302.690 1.00 0.00 139 3 1 
ATOM 829 O O   . LEU Z 26 139 ? 193.727 265.613 303.118 1.00 0.00 139 3 1 
ATOM 830 C CB  . LEU Z 26 139 ? 192.916 262.484 303.583 1.00 0.00 139 3 1 
ATOM 831 N N   . ASN Z 26 140 ? 192.503 264.812 301.407 1.00 0.00 140 3 1 
ATOM 832 C CA  . ASN Z 26 140 ? 193.036 265.803 300.477 1.00 0.00 140 3 1 
ATOM 833 C C   . ASN Z 26 140 ? 192.574 267.204 300.850 1.00 0.00 140 3 1 
ATOM 834 O O   . ASN Z 26 140 ? 193.350 268.165 300.763 1.00 0.00 140 3 1 
ATOM 835 C CB  . ASN Z 26 140 ? 192.621 265.459 299.046 1.00 0.00 140 3 1 
ATOM 836 N N   . LYS Z 26 141 ? 191.314 267.341 301.273 1.00 0.00 141 3 1 
ATOM 837 C CA  . LYS Z 26 141 ? 190.829 268.638 301.732 1.00 0.00 141 3 1 
ATOM 838 C C   . LYS Z 26 141 ? 191.573 269.099 302.979 1.00 0.00 141 3 1 
ATOM 839 O O   . LYS Z 26 141 ? 191.798 270.301 303.160 1.00 0.00 141 3 1 
ATOM 840 C CB  . LYS Z 26 141 ? 189.325 268.573 301.999 1.00 0.00 141 3 1 
ATOM 841 N N   . GLN Z 26 142 ? 191.967 268.163 303.846 1.00 0.00 142 3 1 
ATOM 842 C CA  . GLN Z 26 142 ? 192.750 268.531 305.021 1.00 0.00 142 3 1 
ATOM 843 C C   . GLN Z 26 142 ? 194.177 268.911 304.647 1.00 0.00 142 3 1 
ATOM 844 O O   . GLN Z 26 142 ? 194.781 269.769 305.301 1.00 0.00 142 3 1 
ATOM 845 C CB  . GLN Z 26 142 ? 192.753 267.386 306.034 1.00 0.00 142 3 1 
ATOM 846 N N   . LEU Z 26 143 ? 194.735 268.286 303.606 1.00 0.00 143 3 1 
ATOM 847 C CA  . LEU Z 26 143 ? 196.083 268.628 303.168 1.00 0.00 143 3 1 
ATOM 848 C C   . LEU Z 26 143 ? 196.124 269.957 302.424 1.00 0.00 143 3 1 
ATOM 849 O O   . LEU Z 26 143 ? 197.148 270.648 302.460 1.00 0.00 143 3 1 
ATOM 850 C CB  . LEU Z 26 143 ? 196.651 267.513 302.289 1.00 0.00 143 3 1 
ATOM 851 N N   . ILE Z 26 144 ? 195.035 270.326 301.747 1.00 0.00 144 3 1 
ATOM 852 C CA  . ILE Z 26 144 ? 194.991 271.619 301.074 1.00 0.00 144 3 1 
ATOM 853 C C   . ILE Z 26 144 ? 194.967 272.751 302.094 1.00 0.00 144 3 1 
ATOM 854 O O   . ILE Z 26 144 ? 195.666 273.761 301.939 1.00 0.00 144 3 1 
ATOM 855 C CB  . ILE Z 26 144 ? 193.784 271.686 300.119 1.00 0.00 144 3 1 
ATOM 856 N N   . MET Z 26 145 ? 194.176 272.600 303.152 1.00 0.00 145 3 1 
ATOM 857 C CA  . MET Z 26 145 ? 194.095 273.611 304.200 1.00 0.00 145 3 1 
ATOM 858 C C   . MET Z 26 145 ? 195.390 273.672 305.003 1.00 0.00 145 3 1 
ATOM 859 O O   . MET Z 26 145 ? 195.683 274.673 305.658 1.00 0.00 145 3 1 
ATOM 860 C CB  . MET Z 26 145 ? 192.913 273.327 305.130 1.00 0.00 145 3 1 
#
