# Supplementary material for: Visualization of stepwise derepression of TFIIH in global genome nucleotide excision repair
Source: Sci Adv. 2026 Jul 23;12(30):eaeb3506. doi: 10.1126/sciadv.aeb3506 (PMC13394385; doi:10.1126/sciadv.aeb3506)
Supplement: Supplementary file 3 — Data S1 [file sciadv.aeb3506_data_s1.zip › templates/fold_tfiih_mat1_xpcc_dna_template_hit_2_chains_h.cif]

data_7ek6
#
_entry.id 7ek6
#
loop_
_chem_comp.formula
_chem_comp.formula_weight
_chem_comp.id
_chem_comp.mon_nstd_flag
_chem_comp.name
_chem_comp.pdbx_synonyms
_chem_comp.type
"C3 H7 N O2"     89.093  ALA y ALANINE         ? "L-peptide linking" 
"C6 H15 N4 O2 1" 175.209 ARG y ARGININE        ? "L-peptide linking" 
"C4 H8 N2 O3"    132.118 ASN y ASPARAGINE      ? "L-peptide linking" 
"C4 H7 N O4"     133.103 ASP y "ASPARTIC ACID" ? "L-peptide linking" 
"C5 H10 N2 O3"   146.144 GLN y GLUTAMINE       ? "L-peptide linking" 
"C5 H9 N O4"     147.129 GLU y "GLUTAMIC ACID" ? "L-peptide linking" 
"C2 H5 N O2"     75.067  GLY y GLYCINE         ? "peptide linking"   
"H2 O"           18.015  HOH . WATER           ? non-polymer         
"C6 H13 N O2"    131.173 ILE y ISOLEUCINE      ? "L-peptide linking" 
"C6 H13 N O2"    131.173 LEU y LEUCINE         ? "L-peptide linking" 
"C6 H15 N2 O2 1" 147.195 LYS y LYSINE          ? "L-peptide linking" 
"C9 H11 N O2"    165.189 PHE y PHENYLALANINE   ? "L-peptide linking" 
"C3 H7 N O3"     105.093 SER y SERINE          ? "L-peptide linking" 
"C4 H9 N O3"     119.119 THR y THREONINE       ? "L-peptide linking" 
"C9 H11 N O3"    181.189 TYR y TYROSINE        ? "L-peptide linking" 
"C5 H11 N O2"    117.146 VAL y VALINE          ? "L-peptide linking" 
#
loop_
_chem_comp_atom.atom_id
_chem_comp_atom.charge
_chem_comp_atom.comp_id
_chem_comp_atom.pdbx_leaving_atom_flag
_chem_comp_atom.pdbx_model_Cartn_x_ideal
_chem_comp_atom.pdbx_model_Cartn_y_ideal
_chem_comp_atom.pdbx_model_Cartn_z_ideal
_chem_comp_atom.pdbx_ordinal
_chem_comp_atom.type_symbol
N    ? ALA ? ? ? ? 1   N 
CA   ? ALA ? ? ? ? 2   C 
C    ? ALA ? ? ? ? 3   C 
O    ? ALA ? ? ? ? 4   O 
CB   ? ALA ? ? ? ? 5   C 
OXT  ? ALA ? ? ? ? 6   O 
H    ? ALA ? ? ? ? 7   H 
H2   ? ALA ? ? ? ? 8   H 
HA   ? ALA ? ? ? ? 9   H 
HB1  ? ALA ? ? ? ? 10  H 
HB2  ? ALA ? ? ? ? 11  H 
HB3  ? ALA ? ? ? ? 12  H 
HXT  ? ALA ? ? ? ? 13  H 
N    ? ARG ? ? ? ? 14  N 
CA   ? ARG ? ? ? ? 15  C 
C    ? ARG ? ? ? ? 16  C 
O    ? ARG ? ? ? ? 17  O 
CB   ? ARG ? ? ? ? 18  C 
CG   ? ARG ? ? ? ? 19  C 
CD   ? ARG ? ? ? ? 20  C 
NE   ? ARG ? ? ? ? 21  N 
CZ   ? ARG ? ? ? ? 22  C 
NH1  ? ARG ? ? ? ? 23  N 
NH2  ? ARG ? ? ? ? 24  N 
OXT  ? ARG ? ? ? ? 25  O 
H    ? ARG ? ? ? ? 26  H 
H2   ? ARG ? ? ? ? 27  H 
HA   ? ARG ? ? ? ? 28  H 
HB2  ? ARG ? ? ? ? 29  H 
HB3  ? ARG ? ? ? ? 30  H 
HG2  ? ARG ? ? ? ? 31  H 
HG3  ? ARG ? ? ? ? 32  H 
HD2  ? ARG ? ? ? ? 33  H 
HD3  ? ARG ? ? ? ? 34  H 
HE   ? ARG ? ? ? ? 35  H 
HH11 ? ARG ? ? ? ? 36  H 
HH12 ? ARG ? ? ? ? 37  H 
HH21 ? ARG ? ? ? ? 38  H 
HH22 ? ARG ? ? ? ? 39  H 
HXT  ? ARG ? ? ? ? 40  H 
N    ? ASN ? ? ? ? 41  N 
CA   ? ASN ? ? ? ? 42  C 
C    ? ASN ? ? ? ? 43  C 
O    ? ASN ? ? ? ? 44  O 
CB   ? ASN ? ? ? ? 45  C 
CG   ? ASN ? ? ? ? 46  C 
OD1  ? ASN ? ? ? ? 47  O 
ND2  ? ASN ? ? ? ? 48  N 
OXT  ? ASN ? ? ? ? 49  O 
H    ? ASN ? ? ? ? 50  H 
H2   ? ASN ? ? ? ? 51  H 
HA   ? ASN ? ? ? ? 52  H 
HB2  ? ASN ? ? ? ? 53  H 
HB3  ? ASN ? ? ? ? 54  H 
HD21 ? ASN ? ? ? ? 55  H 
HD22 ? ASN ? ? ? ? 56  H 
HXT  ? ASN ? ? ? ? 57  H 
N    ? ASP ? ? ? ? 58  N 
CA   ? ASP ? ? ? ? 59  C 
C    ? ASP ? ? ? ? 60  C 
O    ? ASP ? ? ? ? 61  O 
CB   ? ASP ? ? ? ? 62  C 
CG   ? ASP ? ? ? ? 63  C 
OD1  ? ASP ? ? ? ? 64  O 
OD2  ? ASP ? ? ? ? 65  O 
OXT  ? ASP ? ? ? ? 66  O 
H    ? ASP ? ? ? ? 67  H 
H2   ? ASP ? ? ? ? 68  H 
HA   ? ASP ? ? ? ? 69  H 
HB2  ? ASP ? ? ? ? 70  H 
HB3  ? ASP ? ? ? ? 71  H 
HD2  ? ASP ? ? ? ? 72  H 
HXT  ? ASP ? ? ? ? 73  H 
N    ? GLN ? ? ? ? 74  N 
CA   ? GLN ? ? ? ? 75  C 
C    ? GLN ? ? ? ? 76  C 
O    ? GLN ? ? ? ? 77  O 
CB   ? GLN ? ? ? ? 78  C 
CG   ? GLN ? ? ? ? 79  C 
CD   ? GLN ? ? ? ? 80  C 
OE1  ? GLN ? ? ? ? 81  O 
NE2  ? GLN ? ? ? ? 82  N 
OXT  ? GLN ? ? ? ? 83  O 
H    ? GLN ? ? ? ? 84  H 
H2   ? GLN ? ? ? ? 85  H 
HA   ? GLN ? ? ? ? 86  H 
HB2  ? GLN ? ? ? ? 87  H 
HB3  ? GLN ? ? ? ? 88  H 
HG2  ? GLN ? ? ? ? 89  H 
HG3  ? GLN ? ? ? ? 90  H 
HE21 ? GLN ? ? ? ? 91  H 
HE22 ? GLN ? ? ? ? 92  H 
HXT  ? GLN ? ? ? ? 93  H 
N    ? GLU ? ? ? ? 94  N 
CA   ? GLU ? ? ? ? 95  C 
C    ? GLU ? ? ? ? 96  C 
O    ? GLU ? ? ? ? 97  O 
CB   ? GLU ? ? ? ? 98  C 
CG   ? GLU ? ? ? ? 99  C 
CD   ? GLU ? ? ? ? 100 C 
OE1  ? GLU ? ? ? ? 101 O 
OE2  ? GLU ? ? ? ? 102 O 
OXT  ? GLU ? ? ? ? 103 O 
H    ? GLU ? ? ? ? 104 H 
H2   ? GLU ? ? ? ? 105 H 
HA   ? GLU ? ? ? ? 106 H 
HB2  ? GLU ? ? ? ? 107 H 
HB3  ? GLU ? ? ? ? 108 H 
HG2  ? GLU ? ? ? ? 109 H 
HG3  ? GLU ? ? ? ? 110 H 
HE2  ? GLU ? ? ? ? 111 H 
HXT  ? GLU ? ? ? ? 112 H 
N    ? GLY ? ? ? ? 113 N 
CA   ? GLY ? ? ? ? 114 C 
C    ? GLY ? ? ? ? 115 C 
O    ? GLY ? ? ? ? 116 O 
OXT  ? GLY ? ? ? ? 117 O 
H    ? GLY ? ? ? ? 118 H 
H2   ? GLY ? ? ? ? 119 H 
HA2  ? GLY ? ? ? ? 120 H 
HA3  ? GLY ? ? ? ? 121 H 
HXT  ? GLY ? ? ? ? 122 H 
O    ? HOH ? ? ? ? 123 O 
H1   ? HOH ? ? ? ? 124 H 
H2   ? HOH ? ? ? ? 125 H 
N    ? ILE ? ? ? ? 126 N 
CA   ? ILE ? ? ? ? 127 C 
C    ? ILE ? ? ? ? 128 C 
O    ? ILE ? ? ? ? 129 O 
CB   ? ILE ? ? ? ? 130 C 
CG1  ? ILE ? ? ? ? 131 C 
CG2  ? ILE ? ? ? ? 132 C 
CD1  ? ILE ? ? ? ? 133 C 
OXT  ? ILE ? ? ? ? 134 O 
H    ? ILE ? ? ? ? 135 H 
H2   ? ILE ? ? ? ? 136 H 
HA   ? ILE ? ? ? ? 137 H 
HB   ? ILE ? ? ? ? 138 H 
HG12 ? ILE ? ? ? ? 139 H 
HG13 ? ILE ? ? ? ? 140 H 
HG21 ? ILE ? ? ? ? 141 H 
HG22 ? ILE ? ? ? ? 142 H 
HG23 ? ILE ? ? ? ? 143 H 
HD11 ? ILE ? ? ? ? 144 H 
HD12 ? ILE ? ? ? ? 145 H 
HD13 ? ILE ? ? ? ? 146 H 
HXT  ? ILE ? ? ? ? 147 H 
N    ? LEU ? ? ? ? 148 N 
CA   ? LEU ? ? ? ? 149 C 
C    ? LEU ? ? ? ? 150 C 
O    ? LEU ? ? ? ? 151 O 
CB   ? LEU ? ? ? ? 152 C 
CG   ? LEU ? ? ? ? 153 C 
CD1  ? LEU ? ? ? ? 154 C 
CD2  ? LEU ? ? ? ? 155 C 
OXT  ? LEU ? ? ? ? 156 O 
H    ? LEU ? ? ? ? 157 H 
H2   ? LEU ? ? ? ? 158 H 
HA   ? LEU ? ? ? ? 159 H 
HB2  ? LEU ? ? ? ? 160 H 
HB3  ? LEU ? ? ? ? 161 H 
HG   ? LEU ? ? ? ? 162 H 
HD11 ? LEU ? ? ? ? 163 H 
HD12 ? LEU ? ? ? ? 164 H 
HD13 ? LEU ? ? ? ? 165 H 
HD21 ? LEU ? ? ? ? 166 H 
HD22 ? LEU ? ? ? ? 167 H 
HD23 ? LEU ? ? ? ? 168 H 
HXT  ? LEU ? ? ? ? 169 H 
N    ? LYS ? ? ? ? 170 N 
CA   ? LYS ? ? ? ? 171 C 
C    ? LYS ? ? ? ? 172 C 
O    ? LYS ? ? ? ? 173 O 
CB   ? LYS ? ? ? ? 174 C 
CG   ? LYS ? ? ? ? 175 C 
CD   ? LYS ? ? ? ? 176 C 
CE   ? LYS ? ? ? ? 177 C 
NZ   ? LYS ? ? ? ? 178 N 
OXT  ? LYS ? ? ? ? 179 O 
H    ? LYS ? ? ? ? 180 H 
H2   ? LYS ? ? ? ? 181 H 
HA   ? LYS ? ? ? ? 182 H 
HB2  ? LYS ? ? ? ? 183 H 
HB3  ? LYS ? ? ? ? 184 H 
HG2  ? LYS ? ? ? ? 185 H 
HG3  ? LYS ? ? ? ? 186 H 
HD2  ? LYS ? ? ? ? 187 H 
HD3  ? LYS ? ? ? ? 188 H 
HE2  ? LYS ? ? ? ? 189 H 
HE3  ? LYS ? ? ? ? 190 H 
HZ1  ? LYS ? ? ? ? 191 H 
HZ2  ? LYS ? ? ? ? 192 H 
HZ3  ? LYS ? ? ? ? 193 H 
HXT  ? LYS ? ? ? ? 194 H 
N    ? PHE ? ? ? ? 195 N 
CA   ? PHE ? ? ? ? 196 C 
C    ? PHE ? ? ? ? 197 C 
O    ? PHE ? ? ? ? 198 O 
CB   ? PHE ? ? ? ? 199 C 
CG   ? PHE ? ? ? ? 200 C 
CD1  ? PHE ? ? ? ? 201 C 
CD2  ? PHE ? ? ? ? 202 C 
CE1  ? PHE ? ? ? ? 203 C 
CE2  ? PHE ? ? ? ? 204 C 
CZ   ? PHE ? ? ? ? 205 C 
OXT  ? PHE ? ? ? ? 206 O 
H    ? PHE ? ? ? ? 207 H 
H2   ? PHE ? ? ? ? 208 H 
HA   ? PHE ? ? ? ? 209 H 
HB2  ? PHE ? ? ? ? 210 H 
HB3  ? PHE ? ? ? ? 211 H 
HD1  ? PHE ? ? ? ? 212 H 
HD2  ? PHE ? ? ? ? 213 H 
HE1  ? PHE ? ? ? ? 214 H 
HE2  ? PHE ? ? ? ? 215 H 
HZ   ? PHE ? ? ? ? 216 H 
HXT  ? PHE ? ? ? ? 217 H 
N    ? SER ? ? ? ? 218 N 
CA   ? SER ? ? ? ? 219 C 
C    ? SER ? ? ? ? 220 C 
O    ? SER ? ? ? ? 221 O 
CB   ? SER ? ? ? ? 222 C 
OG   ? SER ? ? ? ? 223 O 
OXT  ? SER ? ? ? ? 224 O 
H    ? SER ? ? ? ? 225 H 
H2   ? SER ? ? ? ? 226 H 
HA   ? SER ? ? ? ? 227 H 
HB2  ? SER ? ? ? ? 228 H 
HB3  ? SER ? ? ? ? 229 H 
HG   ? SER ? ? ? ? 230 H 
HXT  ? SER ? ? ? ? 231 H 
N    ? THR ? ? ? ? 232 N 
CA   ? THR ? ? ? ? 233 C 
C    ? THR ? ? ? ? 234 C 
O    ? THR ? ? ? ? 235 O 
CB   ? THR ? ? ? ? 236 C 
OG1  ? THR ? ? ? ? 237 O 
CG2  ? THR ? ? ? ? 238 C 
OXT  ? THR ? ? ? ? 239 O 
H    ? THR ? ? ? ? 240 H 
H2   ? THR ? ? ? ? 241 H 
HA   ? THR ? ? ? ? 242 H 
HB   ? THR ? ? ? ? 243 H 
HG1  ? THR ? ? ? ? 244 H 
HG21 ? THR ? ? ? ? 245 H 
HG22 ? THR ? ? ? ? 246 H 
HG23 ? THR ? ? ? ? 247 H 
HXT  ? THR ? ? ? ? 248 H 
N    ? TYR ? ? ? ? 249 N 
CA   ? TYR ? ? ? ? 250 C 
C    ? TYR ? ? ? ? 251 C 
O    ? TYR ? ? ? ? 252 O 
CB   ? TYR ? ? ? ? 253 C 
CG   ? TYR ? ? ? ? 254 C 
CD1  ? TYR ? ? ? ? 255 C 
CD2  ? TYR ? ? ? ? 256 C 
CE1  ? TYR ? ? ? ? 257 C 
CE2  ? TYR ? ? ? ? 258 C 
CZ   ? TYR ? ? ? ? 259 C 
OH   ? TYR ? ? ? ? 260 O 
OXT  ? TYR ? ? ? ? 261 O 
H    ? TYR ? ? ? ? 262 H 
H2   ? TYR ? ? ? ? 263 H 
HA   ? TYR ? ? ? ? 264 H 
HB2  ? TYR ? ? ? ? 265 H 
HB3  ? TYR ? ? ? ? 266 H 
HD1  ? TYR ? ? ? ? 267 H 
HD2  ? TYR ? ? ? ? 268 H 
HE1  ? TYR ? ? ? ? 269 H 
HE2  ? TYR ? ? ? ? 270 H 
HH   ? TYR ? ? ? ? 271 H 
HXT  ? TYR ? ? ? ? 272 H 
N    ? VAL ? ? ? ? 273 N 
CA   ? VAL ? ? ? ? 274 C 
C    ? VAL ? ? ? ? 275 C 
O    ? VAL ? ? ? ? 276 O 
CB   ? VAL ? ? ? ? 277 C 
CG1  ? VAL ? ? ? ? 278 C 
CG2  ? VAL ? ? ? ? 279 C 
OXT  ? VAL ? ? ? ? 280 O 
H    ? VAL ? ? ? ? 281 H 
H2   ? VAL ? ? ? ? 282 H 
HA   ? VAL ? ? ? ? 283 H 
HB   ? VAL ? ? ? ? 284 H 
HG11 ? VAL ? ? ? ? 285 H 
HG12 ? VAL ? ? ? ? 286 H 
HG13 ? VAL ? ? ? ? 287 H 
HG21 ? VAL ? ? ? ? 288 H 
HG22 ? VAL ? ? ? ? 289 H 
HG23 ? VAL ? ? ? ? 290 H 
HXT  ? VAL ? ? ? ? 291 H 
#
loop_
_chem_comp_bond.atom_id_1
_chem_comp_bond.atom_id_2
_chem_comp_bond.comp_id
_chem_comp_bond.pdbx_aromatic_flag
_chem_comp_bond.pdbx_stereo_config
_chem_comp_bond.value_order
N   CA   ALA N N sing 
N   H    ALA N N sing 
N   H2   ALA N N sing 
CA  C    ALA N N sing 
CA  CB   ALA N N sing 
CA  HA   ALA N N sing 
C   O    ALA N N doub 
C   OXT  ALA N N sing 
CB  HB1  ALA N N sing 
CB  HB2  ALA N N sing 
CB  HB3  ALA N N sing 
OXT HXT  ALA N N sing 
N   CA   ARG N N sing 
N   H    ARG N N sing 
N   H2   ARG N N sing 
CA  C    ARG N N sing 
CA  CB   ARG N N sing 
CA  HA   ARG N N sing 
C   O    ARG N N doub 
C   OXT  ARG N N sing 
CB  CG   ARG N N sing 
CB  HB2  ARG N N sing 
CB  HB3  ARG N N sing 
CG  CD   ARG N N sing 
CG  HG2  ARG N N sing 
CG  HG3  ARG N N sing 
CD  NE   ARG N N sing 
CD  HD2  ARG N N sing 
CD  HD3  ARG N N sing 
NE  CZ   ARG N N sing 
NE  HE   ARG N N sing 
CZ  NH1  ARG N N sing 
CZ  NH2  ARG N N doub 
NH1 HH11 ARG N N sing 
NH1 HH12 ARG N N sing 
NH2 HH21 ARG N N sing 
NH2 HH22 ARG N N sing 
OXT HXT  ARG N N sing 
N   CA   ASN N N sing 
N   H    ASN N N sing 
N   H2   ASN N N sing 
CA  C    ASN N N sing 
CA  CB   ASN N N sing 
CA  HA   ASN N N sing 
C   O    ASN N N doub 
C   OXT  ASN N N sing 
CB  CG   ASN N N sing 
CB  HB2  ASN N N sing 
CB  HB3  ASN N N sing 
CG  OD1  ASN N N doub 
CG  ND2  ASN N N sing 
ND2 HD21 ASN N N sing 
ND2 HD22 ASN N N sing 
OXT HXT  ASN N N sing 
N   CA   ASP N N sing 
N   H    ASP N N sing 
N   H2   ASP N N sing 
CA  C    ASP N N sing 
CA  CB   ASP N N sing 
CA  HA   ASP N N sing 
C   O    ASP N N doub 
C   OXT  ASP N N sing 
CB  CG   ASP N N sing 
CB  HB2  ASP N N sing 
CB  HB3  ASP N N sing 
CG  OD1  ASP N N doub 
CG  OD2  ASP N N sing 
OD2 HD2  ASP N N sing 
OXT HXT  ASP N N sing 
N   CA   GLN N N sing 
N   H    GLN N N sing 
N   H2   GLN N N sing 
CA  C    GLN N N sing 
CA  CB   GLN N N sing 
CA  HA   GLN N N sing 
C   O    GLN N N doub 
C   OXT  GLN N N sing 
CB  CG   GLN N N sing 
CB  HB2  GLN N N sing 
CB  HB3  GLN N N sing 
CG  CD   GLN N N sing 
CG  HG2  GLN N N sing 
CG  HG3  GLN N N sing 
CD  OE1  GLN N N doub 
CD  NE2  GLN N N sing 
NE2 HE21 GLN N N sing 
NE2 HE22 GLN N N sing 
OXT HXT  GLN N N sing 
N   CA   GLU N N sing 
N   H    GLU N N sing 
N   H2   GLU N N sing 
CA  C    GLU N N sing 
CA  CB   GLU N N sing 
CA  HA   GLU N N sing 
C   O    GLU N N doub 
C   OXT  GLU N N sing 
CB  CG   GLU N N sing 
CB  HB2  GLU N N sing 
CB  HB3  GLU N N sing 
CG  CD   GLU N N sing 
CG  HG2  GLU N N sing 
CG  HG3  GLU N N sing 
CD  OE1  GLU N N doub 
CD  OE2  GLU N N sing 
OE2 HE2  GLU N N sing 
OXT HXT  GLU N N sing 
N   CA   GLY N N sing 
N   H    GLY N N sing 
N   H2   GLY N N sing 
CA  C    GLY N N sing 
CA  HA2  GLY N N sing 
CA  HA3  GLY N N sing 
C   O    GLY N N doub 
C   OXT  GLY N N sing 
OXT HXT  GLY N N sing 
O   H1   HOH N N sing 
O   H2   HOH N N sing 
N   CA   ILE N N sing 
N   H    ILE N N sing 
N   H2   ILE N N sing 
CA  C    ILE N N sing 
CA  CB   ILE N N sing 
CA  HA   ILE N N sing 
C   O    ILE N N doub 
C   OXT  ILE N N sing 
CB  CG1  ILE N N sing 
CB  CG2  ILE N N sing 
CB  HB   ILE N N sing 
CG1 CD1  ILE N N sing 
CG1 HG12 ILE N N sing 
CG1 HG13 ILE N N sing 
CG2 HG21 ILE N N sing 
CG2 HG22 ILE N N sing 
CG2 HG23 ILE N N sing 
CD1 HD11 ILE N N sing 
CD1 HD12 ILE N N sing 
CD1 HD13 ILE N N sing 
OXT HXT  ILE N N sing 
N   CA   LEU N N sing 
N   H    LEU N N sing 
N   H2   LEU N N sing 
CA  C    LEU N N sing 
CA  CB   LEU N N sing 
CA  HA   LEU N N sing 
C   O    LEU N N doub 
C   OXT  LEU N N sing 
CB  CG   LEU N N sing 
CB  HB2  LEU N N sing 
CB  HB3  LEU N N sing 
CG  CD1  LEU N N sing 
CG  CD2  LEU N N sing 
CG  HG   LEU N N sing 
CD1 HD11 LEU N N sing 
CD1 HD12 LEU N N sing 
CD1 HD13 LEU N N sing 
CD2 HD21 LEU N N sing 
CD2 HD22 LEU N N sing 
CD2 HD23 LEU N N sing 
OXT HXT  LEU N N sing 
N   CA   LYS N N sing 
N   H    LYS N N sing 
N   H2   LYS N N sing 
CA  C    LYS N N sing 
CA  CB   LYS N N sing 
CA  HA   LYS N N sing 
C   O    LYS N N doub 
C   OXT  LYS N N sing 
CB  CG   LYS N N sing 
CB  HB2  LYS N N sing 
CB  HB3  LYS N N sing 
CG  CD   LYS N N sing 
CG  HG2  LYS N N sing 
CG  HG3  LYS N N sing 
CD  CE   LYS N N sing 
CD  HD2  LYS N N sing 
CD  HD3  LYS N N sing 
CE  NZ   LYS N N sing 
CE  HE2  LYS N N sing 
CE  HE3  LYS N N sing 
NZ  HZ1  LYS N N sing 
NZ  HZ2  LYS N N sing 
NZ  HZ3  LYS N N sing 
OXT HXT  LYS N N sing 
N   CA   PHE N N sing 
N   H    PHE N N sing 
N   H2   PHE N N sing 
CA  C    PHE N N sing 
CA  CB   PHE N N sing 
CA  HA   PHE N N sing 
C   O    PHE N N doub 
C   OXT  PHE N N sing 
CB  CG   PHE N N sing 
CB  HB2  PHE N N sing 
CB  HB3  PHE N N sing 
CG  CD1  PHE Y N doub 
CG  CD2  PHE Y N sing 
CD1 CE1  PHE Y N sing 
CD1 HD1  PHE N N sing 
CD2 CE2  PHE Y N doub 
CD2 HD2  PHE N N sing 
CE1 CZ   PHE Y N doub 
CE1 HE1  PHE N N sing 
CE2 CZ   PHE Y N sing 
CE2 HE2  PHE N N sing 
CZ  HZ   PHE N N sing 
OXT HXT  PHE N N sing 
N   CA   SER N N sing 
N   H    SER N N sing 
N   H2   SER N N sing 
CA  C    SER N N sing 
CA  CB   SER N N sing 
CA  HA   SER N N sing 
C   O    SER N N doub 
C   OXT  SER N N sing 
CB  OG   SER N N sing 
CB  HB2  SER N N sing 
CB  HB3  SER N N sing 
OG  HG   SER N N sing 
OXT HXT  SER N N sing 
N   CA   THR N N sing 
N   H    THR N N sing 
N   H2   THR N N sing 
CA  C    THR N N sing 
CA  CB   THR N N sing 
CA  HA   THR N N sing 
C   O    THR N N doub 
C   OXT  THR N N sing 
CB  OG1  THR N N sing 
CB  CG2  THR N N sing 
CB  HB   THR N N sing 
OG1 HG1  THR N N sing 
CG2 HG21 THR N N sing 
CG2 HG22 THR N N sing 
CG2 HG23 THR N N sing 
OXT HXT  THR N N sing 
N   CA   TYR N N sing 
N   H    TYR N N sing 
N   H2   TYR N N sing 
CA  C    TYR N N sing 
CA  CB   TYR N N sing 
CA  HA   TYR N N sing 
C   O    TYR N N doub 
C   OXT  TYR N N sing 
CB  CG   TYR N N sing 
CB  HB2  TYR N N sing 
CB  HB3  TYR N N sing 
CG  CD1  TYR Y N doub 
CG  CD2  TYR Y N sing 
CD1 CE1  TYR Y N sing 
CD1 HD1  TYR N N sing 
CD2 CE2  TYR Y N doub 
CD2 HD2  TYR N N sing 
CE1 CZ   TYR Y N doub 
CE1 HE1  TYR N N sing 
CE2 CZ   TYR Y N sing 
CE2 HE2  TYR N N sing 
CZ  OH   TYR N N sing 
OH  HH   TYR N N sing 
OXT HXT  TYR N N sing 
N   CA   VAL N N sing 
N   H    VAL N N sing 
N   H2   VAL N N sing 
CA  C    VAL N N sing 
CA  CB   VAL N N sing 
CA  HA   VAL N N sing 
C   O    VAL N N doub 
C   OXT  VAL N N sing 
CB  CG1  VAL N N sing 
CB  CG2  VAL N N sing 
CB  HB   VAL N N sing 
CG1 HG11 VAL N N sing 
CG1 HG12 VAL N N sing 
CG1 HG13 VAL N N sing 
CG2 HG21 VAL N N sing 
CG2 HG22 VAL N N sing 
CG2 HG23 VAL N N sing 
OXT HXT  VAL N N sing 
#
_entity.id               2
_entity.pdbx_description "Spike protein S2"
_entity.type             polymer
#
_entity_poly.entity_id      2
_entity_poly.pdbx_strand_id B
_entity_poly.type           polypeptide(L)
#
loop_
_entity_poly_seq.entity_id
_entity_poly_seq.hetero
_entity_poly_seq.mon_id
_entity_poly_seq.num
2 n SER 1  
2 n VAL 2  
2 n VAL 3  
2 n ASN 4  
2 n ILE 5  
2 n GLN 6  
2 n LYS 7  
2 n GLU 8  
2 n ILE 9  
2 n ASP 10 
2 n ARG 11 
2 n LEU 12 
2 n ASN 13 
2 n GLU 14 
2 n VAL 15 
2 n ALA 16 
2 n LYS 17 
2 n ASN 18 
2 n LEU 19 
2 n ASN 20 
2 n GLU 21 
2 n SER 22 
2 n LEU 23 
2 n ILE 24 
2 n ASP 25 
2 n LEU 26 
2 n GLN 27 
2 n GLU 28 
2 n LEU 29 
2 n GLY 30 
2 n LYS 31 
2 n TYR 32 
2 n GLU 33 
2 n GLN 34 
2 n TYR 35 
2 n ILE 36 
2 n LYS 37 
#
_exptl.method "X-RAY DIFFRACTION"
#
_pdbx_audit_revision_history.revision_date 2021-06-09
#
_pdbx_database_status.recvd_initial_deposition_date 2021-06-09
#
loop_
_pdbx_poly_seq_scheme.asym_id
_pdbx_poly_seq_scheme.auth_seq_num
_pdbx_poly_seq_scheme.entity_id
_pdbx_poly_seq_scheme.hetero
_pdbx_poly_seq_scheme.mon_id
_pdbx_poly_seq_scheme.pdb_ins_code
_pdbx_poly_seq_scheme.pdb_seq_num
_pdbx_poly_seq_scheme.pdb_strand_id
_pdbx_poly_seq_scheme.seq_id
B 1175 2 n SER . 1175 B 1  
B 1176 2 n VAL . 1176 B 2  
B 1177 2 n VAL . 1177 B 3  
B 1178 2 n ASN . 1178 B 4  
B 1179 2 n ILE . 1179 B 5  
B 1180 2 n GLN . 1180 B 6  
B 1181 2 n LYS . 1181 B 7  
B 1182 2 n GLU . 1182 B 8  
B 1183 2 n ILE . 1183 B 9  
B 1184 2 n ASP . 1184 B 10 
B 1185 2 n ARG . 1185 B 11 
B 1186 2 n LEU . 1186 B 12 
B 1187 2 n ASN . 1187 B 13 
B 1188 2 n GLU . 1188 B 14 
B 1189 2 n VAL . 1189 B 15 
B 1190 2 n ALA . 1190 B 16 
B 1191 2 n LYS . 1191 B 17 
B 1192 2 n ASN . 1192 B 18 
B 1193 2 n LEU . 1193 B 19 
B 1194 2 n ASN . 1194 B 20 
B 1195 2 n GLU . 1195 B 21 
B 1196 2 n SER . 1196 B 22 
B 1197 2 n LEU . 1197 B 23 
B 1198 2 n ILE . 1198 B 24 
B 1199 2 n ASP . 1199 B 25 
B 1200 2 n LEU . 1200 B 26 
B 1201 2 n GLN . 1201 B 27 
B ?    2 n GLU . 1202 B 28 
B ?    2 n LEU . 1203 B 29 
B ?    2 n GLY . 1204 B 30 
B ?    2 n LYS . 1205 B 31 
B ?    2 n TYR . 1206 B 32 
B ?    2 n GLU . 1207 B 33 
B ?    2 n GLN . 1208 B 34 
B ?    2 n TYR . 1209 B 35 
B ?    2 n ILE . 1210 B 36 
B ?    2 n LYS . 1211 B 37 
#
_pdbx_struct_assembly.details            author_and_software_defined_assembly
_pdbx_struct_assembly.id                 1
_pdbx_struct_assembly.method_details     PISA
_pdbx_struct_assembly.oligomeric_count   6
_pdbx_struct_assembly.oligomeric_details hexameric
#
_pdbx_struct_assembly_gen.assembly_id     1
_pdbx_struct_assembly_gen.asym_id_list    A,B,C,D
_pdbx_struct_assembly_gen.oper_expression 1,2,3
#
loop_
_pdbx_struct_oper_list.id
_pdbx_struct_oper_list.matrix[1][1]
_pdbx_struct_oper_list.matrix[1][2]
_pdbx_struct_oper_list.matrix[1][3]
_pdbx_struct_oper_list.matrix[2][1]
_pdbx_struct_oper_list.matrix[2][2]
_pdbx_struct_oper_list.matrix[2][3]
_pdbx_struct_oper_list.matrix[3][1]
_pdbx_struct_oper_list.matrix[3][2]
_pdbx_struct_oper_list.matrix[3][3]
_pdbx_struct_oper_list.name
_pdbx_struct_oper_list.symmetry_operation
_pdbx_struct_oper_list.type
_pdbx_struct_oper_list.vector[1]
_pdbx_struct_oper_list.vector[2]
_pdbx_struct_oper_list.vector[3]
1 1.0000000000  0.0000000000  0.0000000000 0.0000000000  1.0000000000  0.0000000000 0.0000000000 0.0000000000 1.0000000000 1_555 x,y,z       "identity operation"         0.0000000000  0.0000000000   0.0000000000 
2 -0.5000000000 -0.8660254038 0.0000000000 0.8660254038  -0.5000000000 0.0000000000 0.0000000000 0.0000000000 1.0000000000 2_545 -y,x-y-1,z  "crystal symmetry operation" 19.1165000000 -33.1107492629 0.0000000000 
3 -0.5000000000 0.8660254038  0.0000000000 -0.8660254038 -0.5000000000 0.0000000000 0.0000000000 0.0000000000 1.0000000000 3_655 -x+y+1,-x,z "crystal symmetry operation" 38.2330000000 0.0000000000   0.0000000000 
#
_refine.ls_d_res_high 1.24
#
_software.classification other
_software.name           "DeepMind Structure Class"
_software.pdbx_ordinal   1
_software.version        2.0.0
#
_struct_asym.entity_id 2
_struct_asym.id        B
#
loop_
_atom_site.group_PDB
_atom_site.id
_atom_site.type_symbol
_atom_site.label_atom_id
_atom_site.label_alt_id
_atom_site.label_comp_id
_atom_site.label_asym_id
_atom_site.label_entity_id
_atom_site.label_seq_id
_atom_site.pdbx_PDB_ins_code
_atom_site.Cartn_x
_atom_site.Cartn_y
_atom_site.Cartn_z
_atom_site.occupancy
_atom_site.B_iso_or_equiv
_atom_site.auth_seq_id
_atom_site.auth_asym_id
_atom_site.pdbx_PDB_model_num
ATOM 1   N N    . SER B 2 1  ? 15.207 -3.971  9.983   1.00 13.29 1175 B 1 
ATOM 2   C CA   . SER B 2 1  ? 14.748 -3.252  8.806   0.62 13.45 1175 B 1 
ATOM 3   C C    . SER B 2 1  ? 14.179 -4.220  7.783   1.00 13.07 1175 B 1 
ATOM 4   O O    . SER B 2 1  ? 14.659 -5.347  7.633   1.00 13.72 1175 B 1 
ATOM 5   C CB   . SER B 2 1  ? 15.925 -2.521  8.162   0.62 14.70 1175 B 1 
ATOM 6   O OG   . SER B 2 1  ? 16.408 -1.505  9.012   0.62 15.91 1175 B 1 
ATOM 7   H H1   . SER B 2 1  ? 16.044 -4.166  9.967   1.00 15.95 1175 B 1 
ATOM 8   H HA   . SER B 2 1  ? 14.063 -2.615  9.062   1.00 16.18 1175 B 1 
ATOM 9   H HB2  . SER B 2 1  ? 16.637 -3.156  7.992   0.62 17.65 1175 B 1 
ATOM 10  H HB3  . SER B 2 1  ? 15.631 -2.121  7.328   0.62 17.65 1175 B 1 
ATOM 11  H HG   . SER B 2 1  ? 16.549 -1.816  9.780   0.62 19.10 1175 B 1 
ATOM 12  N N    . VAL B 2 2  ? 13.155 -3.772  7.072   1.00 13.25 1176 B 1 
ATOM 13  C CA   . VAL B 2 2  ? 12.585 -4.571  5.998   1.00 13.19 1176 B 1 
ATOM 14  C C    . VAL B 2 2  ? 13.066 -4.030  4.659   1.00 11.87 1176 B 1 
ATOM 15  O O    . VAL B 2 2  ? 13.448 -2.861  4.527   1.00 13.75 1176 B 1 
ATOM 16  C CB   . VAL B 2 2  ? 11.049 -4.670  6.048   1.00 18.14 1176 B 1 
ATOM 17  C CG1  . VAL B 2 2  ? 10.624 -5.423  7.298   1.00 18.35 1176 B 1 
ATOM 18  C CG2  . VAL B 2 2  ? 10.443 -3.303  5.992   1.00 20.20 1176 B 1 
ATOM 19  H H    . VAL B 2 2  ? 12.775 -3.010  7.192   1.00 15.91 1176 B 1 
ATOM 20  H HA   . VAL B 2 2  ? 12.923 -5.475  6.094   1.00 15.83 1176 B 1 
ATOM 21  H HB   . VAL B 2 2  ? 10.721 -5.162  5.279   1.00 21.77 1176 B 1 
ATOM 22  H HG11 . VAL B 2 2  ? 9.656  -5.472  7.323   1.00 22.03 1176 B 1 
ATOM 23  H HG12 . VAL B 2 2  ? 10.999 -6.317  7.270   1.00 22.03 1176 B 1 
ATOM 24  H HG13 . VAL B 2 2  ? 10.953 -4.951  8.078   1.00 22.03 1176 B 1 
ATOM 25  H HG21 . VAL B 2 2  ? 9.750  -3.292  5.313   1.00 24.25 1176 B 1 
ATOM 26  H HG22 . VAL B 2 2  ? 10.061 -3.091  6.858   1.00 24.25 1176 B 1 
ATOM 27  H HG23 . VAL B 2 2  ? 11.134 -2.660  5.770   1.00 24.25 1176 B 1 
ATOM 28  N N    . VAL B 2 3  ? 13.038 -4.889  3.653   1.00 12.34 1177 B 1 
ATOM 29  C CA   . VAL B 2 3  ? 13.406 -4.554  2.286   1.00 11.87 1177 B 1 
ATOM 30  C C    . VAL B 2 3  ? 12.154 -4.551  1.436   1.00 12.38 1177 B 1 
ATOM 31  O O    . VAL B 2 3  ? 11.229 -5.341  1.658   1.00 13.19 1177 B 1 
ATOM 32  C CB   . VAL B 2 3  ? 14.472 -5.535  1.759   1.00 11.37 1177 B 1 
ATOM 33  C CG1  . VAL B 2 3  ? 13.881 -6.934  1.554   1.00 13.30 1177 B 1 
ATOM 34  C CG2  . VAL B 2 3  ? 15.111 -5.014  0.486   1.00 13.32 1177 B 1 
ATOM 35  H H    . VAL B 2 3  ? 12.798 -5.710  3.742   1.00 14.82 1177 B 1 
ATOM 36  H HA   . VAL B 2 3  ? 13.777 -3.659  2.243   1.00 14.26 1177 B 1 
ATOM 37  H HB   . VAL B 2 3  ? 15.173 -5.611  2.425   1.00 13.65 1177 B 1 
ATOM 38  H HG11 . VAL B 2 3  ? 14.605 -7.575  1.475   1.00 15.98 1177 B 1 
ATOM 39  H HG12 . VAL B 2 3  ? 13.324 -7.156  2.316   1.00 15.98 1177 B 1 
ATOM 40  H HG13 . VAL B 2 3  ? 13.348 -6.936  0.743   1.00 15.98 1177 B 1 
ATOM 41  H HG21 . VAL B 2 3  ? 15.828 -5.612  0.225   1.00 15.99 1177 B 1 
ATOM 42  H HG22 . VAL B 2 3  ? 14.439 -4.978  -0.212  1.00 15.99 1177 B 1 
ATOM 43  H HG23 . VAL B 2 3  ? 15.464 -4.126  0.651   1.00 15.99 1177 B 1 
ATOM 44  N N    . ASN B 2 4  ? 12.096 -3.642  0.473   0.57 12.06 1178 B 1 
ATOM 45  C CA   . ASN B 2 4  ? 10.977 -3.614  -0.467  0.57 12.16 1178 B 1 
ATOM 46  C C    . ASN B 2 4  ? 11.512 -3.586  -1.889  0.57 12.18 1178 B 1 
ATOM 47  O O    . ASN B 2 4  ? 11.963 -2.542  -2.367  0.57 13.28 1178 B 1 
ATOM 48  C CB   . ASN B 2 4  ? 10.040 -2.440  -0.224  0.57 12.78 1178 B 1 
ATOM 49  C CG   . ASN B 2 4  ? 8.783  -2.498  -1.096  0.57 15.19 1178 B 1 
ATOM 50  O OD1  . ASN B 2 4  ? 8.644  -3.344  -1.994  0.57 15.08 1178 B 1 
ATOM 51  N ND2  . ASN B 2 4  ? 7.854  -1.593  -0.823  0.57 18.60 1178 B 1 
ATOM 52  H H    . ASN B 2 4  ? 12.689 -3.033  0.344   0.57 14.48 1178 B 1 
ATOM 53  H HA   . ASN B 2 4  ? 10.480 -4.438  -0.342  0.57 14.60 1178 B 1 
ATOM 54  H HB2  . ASN B 2 4  ? 9.761  -2.444  0.705   0.57 15.34 1178 B 1 
ATOM 55  H HB3  . ASN B 2 4  ? 10.508 -1.615  -0.426  0.57 15.34 1178 B 1 
ATOM 56  H HD21 . ASN B 2 4  ? 7.125  -1.574  -1.279  0.57 22.33 1178 B 1 
ATOM 57  H HD22 . ASN B 2 4  ? 7.981  -1.024  -0.191  0.57 22.33 1178 B 1 
ATOM 58  N N    . ILE B 2 5  ? 11.437 -4.737  -2.553  1.00 11.74 1179 B 1 
ATOM 59  C CA   . ILE B 2 5  ? 11.891 -4.893  -3.928  1.00 11.07 1179 B 1 
ATOM 60  C C    . ILE B 2 5  ? 10.775 -5.467  -4.795  1.00 11.14 1179 B 1 
ATOM 61  O O    . ILE B 2 5  ? 11.032 -6.018  -5.876  1.00 11.51 1179 B 1 
ATOM 62  C CB   . ILE B 2 5  ? 13.168 -5.754  -4.029  1.00 11.09 1179 B 1 
ATOM 63  C CG1  . ILE B 2 5  ? 12.973 -7.123  -3.375  1.00 10.92 1179 B 1 
ATOM 64  C CG2  . ILE B 2 5  ? 14.346 -4.986  -3.455  1.00 11.84 1179 B 1 
ATOM 65  C CD1  . ILE B 2 5  ? 14.048 -8.108  -3.807  1.00 12.32 1179 B 1 
ATOM 66  H H    . ILE B 2 5  ? 11.118 -5.461  -2.217  0.57 14.09 1179 B 1 
ATOM 67  H HA   . ILE B 2 5  ? 12.101 -4.008  -4.265  1.00 13.29 1179 B 1 
ATOM 68  H HB   . ILE B 2 5  ? 13.357 -5.934  -4.963  1.00 13.32 1179 B 1 
ATOM 69  H HG12 . ILE B 2 5  ? 13.017 -7.027  -2.411  1.00 13.11 1179 B 1 
ATOM 70  H HG13 . ILE B 2 5  ? 12.109 -7.481  -3.634  1.00 13.11 1179 B 1 
ATOM 71  H HG21 . ILE B 2 5  ? 15.148 -5.523  -3.547  1.00 14.22 1179 B 1 
ATOM 72  H HG22 . ILE B 2 5  ? 14.447 -4.154  -3.943  1.00 14.22 1179 B 1 
ATOM 73  H HG23 . ILE B 2 5  ? 14.177 -4.802  -2.518  1.00 14.22 1179 B 1 
ATOM 74  H HD11 . ILE B 2 5  ? 13.826 -8.988  -3.464  1.00 14.79 1179 B 1 
ATOM 75  H HD12 . ILE B 2 5  ? 14.085 -8.131  -4.776  1.00 14.79 1179 B 1 
ATOM 76  H HD13 . ILE B 2 5  ? 14.902 -7.820  -3.449  1.00 14.79 1179 B 1 
ATOM 77  N N    . GLN B 2 6  ? 9.519  -5.275  -4.388  1.00 11.81 1180 B 1 
ATOM 78  C CA   . GLN B 2 6  ? 8.429  -5.869  -5.157  1.00 12.99 1180 B 1 
ATOM 79  C C    . GLN B 2 6  ? 8.285  -5.242  -6.544  1.00 12.18 1180 B 1 
ATOM 80  O O    . GLN B 2 6  ? 7.954  -5.944  -7.507  1.00 13.33 1180 B 1 
ATOM 81  C CB   . GLN B 2 6  ? 7.114  -5.795  -4.392  1.00 14.68 1180 B 1 
ATOM 82  C CG   . GLN B 2 6  ? 6.006  -6.646  -5.010  1.00 14.73 1180 B 1 
ATOM 83  C CD   . GLN B 2 6  ? 6.366  -8.127  -5.056  1.00 15.96 1180 B 1 
ATOM 84  O OE1  . GLN B 2 6  ? 6.818  -8.705  -4.067  1.00 16.85 1180 B 1 
ATOM 85  N NE2  . GLN B 2 6  ? 6.173  -8.738  -6.213  1.00 15.03 1180 B 1 
ATOM 86  H H    . GLN B 2 6  ? 9.278  -4.822  -3.698  1.00 14.19 1180 B 1 
ATOM 87  H HA   . GLN B 2 6  ? 8.641  -6.807  -5.282  1.00 15.60 1180 B 1 
ATOM 88  H HB2  . GLN B 2 6  ? 7.260  -6.110  -3.486  1.00 17.63 1180 B 1 
ATOM 89  H HB3  . GLN B 2 6  ? 6.810  -4.874  -4.378  1.00 17.63 1180 B 1 
ATOM 90  H HG2  . GLN B 2 6  ? 5.199  -6.548  -4.482  1.00 17.68 1180 B 1 
ATOM 91  H HG3  . GLN B 2 6  ? 5.847  -6.346  -5.919  1.00 17.68 1180 B 1 
ATOM 92  H HE21 . GLN B 2 6  ? 5.861  -8.299  -6.884  1.00 18.04 1180 B 1 
ATOM 93  H HE22 . GLN B 2 6  ? 6.359  -9.573  -6.294  1.00 18.04 1180 B 1 
ATOM 94  N N    . LYS B 2 7  ? 8.542  -3.939  -6.688  0.56 13.11 1181 B 1 
ATOM 95  C CA   . LYS B 2 7  ? 8.428  -3.318  -8.005  0.56 15.34 1181 B 1 
ATOM 96  C C    . LYS B 2 7  ? 9.434  -3.920  -8.978  0.56 13.05 1181 B 1 
ATOM 97  O O    . LYS B 2 7  ? 9.131  -4.122  -10.163 0.56 14.02 1181 B 1 
ATOM 98  C CB   . LYS B 2 7  ? 8.620  -1.807  -7.886  0.56 15.60 1181 B 1 
ATOM 99  C CG   . LYS B 2 7  ? 8.438  -1.035  -9.184  0.56 16.91 1181 B 1 
ATOM 100 C CD   . LYS B 2 7  ? 8.645  0.462   -8.957  0.56 26.04 1181 B 1 
ATOM 101 C CE   . LYS B 2 7  ? 8.320  1.290   -10.194 0.56 35.28 1181 B 1 
ATOM 102 N NZ   . LYS B 2 7  ? 8.538  2.751   -9.956  0.56 33.43 1181 B 1 
ATOM 103 H H    . LYS B 2 7  ? 8.778  -3.405  -6.056  0.56 15.74 1181 B 1 
ATOM 104 H HA   . LYS B 2 7  ? 7.538  -3.477  -8.358  0.56 18.42 1181 B 1 
ATOM 105 H HB2  . LYS B 2 7  ? 7.972  -1.464  -7.250  0.56 18.73 1181 B 1 
ATOM 106 H HB3  . LYS B 2 7  ? 9.520  -1.635  -7.569  0.56 18.73 1181 B 1 
ATOM 107 H HG2  . LYS B 2 7  ? 9.088  -1.341  -9.837  0.56 20.30 1181 B 1 
ATOM 108 H HG3  . LYS B 2 7  ? 7.539  -1.175  -9.521  0.56 20.30 1181 B 1 
ATOM 109 H HD2  . LYS B 2 7  ? 8.065  0.757   -8.237  0.56 31.26 1181 B 1 
ATOM 110 H HD3  . LYS B 2 7  ? 9.572  0.623   -8.723  0.56 31.26 1181 B 1 
ATOM 111 H HE2  . LYS B 2 7  ? 8.893  1.012   -10.925 0.56 42.35 1181 B 1 
ATOM 112 H HE3  . LYS B 2 7  ? 7.389  1.156   -10.433 0.56 42.35 1181 B 1 
ATOM 113 H HZ1  . LYS B 2 7  ? 8.326  3.213   -10.687 0.56 40.13 1181 B 1 
ATOM 114 H HZ2  . LYS B 2 7  ? 8.029  3.029   -9.281  0.56 40.13 1181 B 1 
ATOM 115 H HZ3  . LYS B 2 7  ? 9.392  2.903   -9.756  0.56 40.13 1181 B 1 
ATOM 116 N N    . GLU B 2 8  ? 10.642 -4.211  -8.496  1.00 12.86 1182 B 1 
ATOM 117 C CA   . GLU B 2 8  ? 11.651 -4.843  -9.333  1.00 13.91 1182 B 1 
ATOM 118 C C    . GLU B 2 8  ? 11.240 -6.255  -9.722  1.00 12.30 1182 B 1 
ATOM 119 O O    . GLU B 2 8  ? 11.403 -6.655  -10.878 1.00 13.63 1182 B 1 
ATOM 120 C CB   . GLU B 2 8  ? 12.976 -4.858  -8.573  1.00 13.44 1182 B 1 
ATOM 121 C CG   . GLU B 2 8  ? 13.653 -3.504  -8.455  1.00 13.56 1182 B 1 
ATOM 122 C CD   . GLU B 2 8  ? 13.252 -2.650  -7.250  1.00 14.71 1182 B 1 
ATOM 123 O OE1  . GLU B 2 8  ? 12.241 -2.931  -6.555  1.00 13.75 1182 B 1 
ATOM 124 O OE2  . GLU B 2 8  ? 13.980 -1.657  -6.990  1.00 15.32 1182 B 1 
ATOM 125 H H    . GLU B 2 8  ? 10.901 -4.055  -7.691  0.56 15.44 1182 B 1 
ATOM 126 H HA   . GLU B 2 8  ? 11.763 -4.336  -10.153 1.00 16.70 1182 B 1 
ATOM 127 H HB2  . GLU B 2 8  ? 12.812 -5.182  -7.674  1.00 16.14 1182 B 1 
ATOM 128 H HB3  . GLU B 2 8  ? 13.589 -5.452  -9.033  1.00 16.14 1182 B 1 
ATOM 129 H HG2  . GLU B 2 8  ? 14.611 -3.649  -8.396  1.00 16.29 1182 B 1 
ATOM 130 H HG3  . GLU B 2 8  ? 13.444 -2.991  -9.251  1.00 16.29 1182 B 1 
ATOM 131 N N    . ILE B 2 9  ? 10.725 -7.024  -8.770  1.00 12.07 1183 B 1 
ATOM 132 C CA   . ILE B 2 9  ? 10.265 -8.380  -9.054  1.00 12.73 1183 B 1 
ATOM 133 C C    . ILE B 2 9  ? 9.135  -8.349  -10.076 1.00 14.12 1183 B 1 
ATOM 134 O O    . ILE B 2 9  ? 9.142  -9.105  -11.058 1.00 14.00 1183 B 1 
ATOM 135 C CB   . ILE B 2 9  ? 9.833  -9.066  -7.748  1.00 12.35 1183 B 1 
ATOM 136 C CG1  . ILE B 2 9  ? 11.040 -9.329  -6.840  1.00 12.76 1183 B 1 
ATOM 137 C CG2  . ILE B 2 9  ? 9.105  -10.368 -8.046  1.00 13.67 1183 B 1 
ATOM 138 C CD1  . ILE B 2 9  ? 10.673 -9.637  -5.404  1.00 12.64 1183 B 1 
ATOM 139 H H    . ILE B 2 9  ? 10.629 -6.788  -7.949  1.00 14.49 1183 B 1 
ATOM 140 H HA   . ILE B 2 9  ? 10.995 -8.890  -9.438  1.00 15.29 1183 B 1 
ATOM 141 H HB   . ILE B 2 9  ? 9.228  -8.466  -7.285  1.00 14.83 1183 B 1 
ATOM 142 H HG12 . ILE B 2 9  ? 11.532 -10.089 -7.188  1.00 15.32 1183 B 1 
ATOM 143 H HG13 . ILE B 2 9  ? 11.606 -8.541  -6.837  1.00 15.32 1183 B 1 
ATOM 144 H HG21 . ILE B 2 9  ? 9.024  -10.879 -7.226  1.00 16.42 1183 B 1 
ATOM 145 H HG22 . ILE B 2 9  ? 8.224  -10.164 -8.398  1.00 16.42 1183 B 1 
ATOM 146 H HG23 . ILE B 2 9  ? 9.614  -10.872 -8.701  1.00 16.42 1183 B 1 
ATOM 147 H HD11 . ILE B 2 9  ? 11.486 -9.786  -4.895  1.00 15.18 1183 B 1 
ATOM 148 H HD12 . ILE B 2 9  ? 10.185 -8.885  -5.034  1.00 15.18 1183 B 1 
ATOM 149 H HD13 . ILE B 2 9  ? 10.120 -10.433 -5.383  1.00 15.18 1183 B 1 
ATOM 150 N N    . ASP B 2 10 ? 8.144  -7.470  -9.857  1.00 14.69 1184 B 1 
ATOM 151 C CA   . ASP B 2 10 ? 7.040  -7.339  -10.805 1.00 13.70 1184 B 1 
ATOM 152 C C    . ASP B 2 10 ? 7.563  -7.058  -12.203 1.00 15.04 1184 B 1 
ATOM 153 O O    . ASP B 2 10 ? 7.088  -7.643  -13.186 1.00 16.64 1184 B 1 
ATOM 154 C CB   . ASP B 2 10 ? 6.114  -6.182  -10.411 1.00 14.24 1184 B 1 
ATOM 155 C CG   . ASP B 2 10 ? 5.320  -6.433  -9.147  1.00 17.50 1184 B 1 
ATOM 156 O OD1  . ASP B 2 10 ? 5.259  -7.581  -8.666  1.00 19.95 1184 B 1 
ATOM 157 O OD2  . ASP B 2 10 ? 4.724  -5.455  -8.640  1.00 20.86 1184 B 1 
ATOM 158 H H    . ASP B 2 10 ? 8.092  -6.946  -9.178  1.00 17.64 1184 B 1 
ATOM 159 H HA   . ASP B 2 10 ? 6.537  -8.168  -10.787 1.00 16.45 1184 B 1 
ATOM 160 H HB2  . ASP B 2 10 ? 6.653  -5.387  -10.268 1.00 17.10 1184 B 1 
ATOM 161 H HB3  . ASP B 2 10 ? 5.483  -6.029  -11.131 1.00 17.10 1184 B 1 
ATOM 162 N N    . ARG B 2 11 ? 8.538  -6.156  -12.320 1.00 14.77 1185 B 1 
ATOM 163 C CA   . ARG B 2 11 ? 9.049  -5.784  -13.631 1.00 14.21 1185 B 1 
ATOM 164 C C    . ARG B 2 11 ? 9.757  -6.949  -14.297 1.00 14.94 1185 B 1 
ATOM 165 O O    . ARG B 2 11 ? 9.618  -7.155  -15.505 1.00 16.49 1185 B 1 
ATOM 166 C CB   . ARG B 2 11 ? 9.981  -4.580  -13.509 1.00 17.62 1185 B 1 
ATOM 167 C CG   . ARG B 2 11 ? 10.519 -4.068  -14.822 1.00 20.66 1185 B 1 
ATOM 168 C CD   . ARG B 2 11 ? 9.407  -3.555  -15.752 1.00 27.89 1185 B 1 
ATOM 169 N NE   . ARG B 2 11 ? 9.959  -3.094  -17.028 1.00 29.29 1185 B 1 
ATOM 170 C CZ   . ARG B 2 11 ? 9.326  -3.160  -18.197 1.00 38.67 1185 B 1 
ATOM 171 N NH1  . ARG B 2 11 ? 8.104  -3.672  -18.275 1.00 36.57 1185 B 1 
ATOM 172 N NH2  . ARG B 2 11 ? 9.927  -2.721  -19.295 1.00 35.83 1185 B 1 
ATOM 173 H H    . ARG B 2 11 ? 8.916  -5.750  -11.663 1.00 17.73 1185 B 1 
ATOM 174 H HA   . ARG B 2 11 ? 8.303  -5.527  -14.196 1.00 17.06 1185 B 1 
ATOM 175 H HB2  . ARG B 2 11 ? 9.495  -3.854  -13.089 1.00 21.16 1185 B 1 
ATOM 176 H HB3  . ARG B 2 11 ? 10.741 -4.832  -12.960 1.00 21.16 1185 B 1 
ATOM 177 H HG2  . ARG B 2 11 ? 11.130 -3.334  -14.651 1.00 24.80 1185 B 1 
ATOM 178 H HG3  . ARG B 2 11 ? 10.983 -4.788  -15.278 1.00 24.80 1185 B 1 
ATOM 179 H HD2  . ARG B 2 11 ? 8.779  -4.272  -15.931 1.00 33.48 1185 B 1 
ATOM 180 H HD3  . ARG B 2 11 ? 8.950  -2.811  -15.329 1.00 33.48 1185 B 1 
ATOM 181 H HE   . ARG B 2 11 ? 10.750 -2.756  -17.022 1.00 35.15 1185 B 1 
ATOM 182 H HH11 . ARG B 2 11 ? 7.715  -3.965  -17.566 1.00 43.90 1185 B 1 
ATOM 183 H HH12 . ARG B 2 11 ? 7.702  -3.711  -19.034 1.00 43.90 1185 B 1 
ATOM 184 H HH21 . ARG B 2 11 ? 10.722 -2.396  -19.249 1.00 43.01 1185 B 1 
ATOM 185 H HH22 . ARG B 2 11 ? 9.522  -2.762  -20.052 1.00 43.01 1185 B 1 
ATOM 186 N N    . LEU B 2 12 ? 10.538 -7.717  -13.536 1.00 13.75 1186 B 1 
ATOM 187 C CA   . LEU B 2 12 ? 11.222 -8.870  -14.112 1.00 13.88 1186 B 1 
ATOM 188 C C    . LEU B 2 12 ? 10.218 -9.882  -14.649 1.00 13.26 1186 B 1 
ATOM 189 O O    . LEU B 2 12 ? 10.390 -10.412 -15.752 1.00 15.13 1186 B 1 
ATOM 190 C CB   . LEU B 2 12 ? 12.144 -9.514  -13.072 1.00 12.58 1186 B 1 
ATOM 191 C CG   . LEU B 2 12 ? 13.391 -8.702  -12.746 1.00 14.71 1186 B 1 
ATOM 192 C CD1  . LEU B 2 12 ? 14.044 -9.189  -11.459 1.00 15.85 1186 B 1 
ATOM 193 C CD2  . LEU B 2 12 ? 14.382 -8.756  -13.904 1.00 19.84 1186 B 1 
ATOM 194 H H    . LEU B 2 12 ? 10.687 -7.595  -12.698 1.00 16.51 1186 B 1 
ATOM 195 H HA   . LEU B 2 12 ? 11.776 -8.574  -14.851 1.00 16.67 1186 B 1 
ATOM 196 H HB2  . LEU B 2 12 ? 11.646 -9.631  -12.248 1.00 15.10 1186 B 1 
ATOM 197 H HB3  . LEU B 2 12 ? 12.435 -10.376 -13.409 1.00 15.10 1186 B 1 
ATOM 198 H HG   . LEU B 2 12 ? 13.129 -7.778  -12.610 1.00 17.66 1186 B 1 
ATOM 199 H HD11 . LEU B 2 12 ? 14.853 -8.677  -11.303 1.00 19.03 1186 B 1 
ATOM 200 H HD12 . LEU B 2 12 ? 13.425 -9.062  -10.723 1.00 19.03 1186 B 1 
ATOM 201 H HD13 . LEU B 2 12 ? 14.261 -10.130 -11.551 1.00 19.03 1186 B 1 
ATOM 202 H HD21 . LEU B 2 12 ? 15.197 -8.298  -13.644 1.00 23.82 1186 B 1 
ATOM 203 H HD22 . LEU B 2 12 ? 14.576 -9.684  -14.111 1.00 23.82 1186 B 1 
ATOM 204 H HD23 . LEU B 2 12 ? 13.990 -8.320  -14.676 1.00 23.82 1186 B 1 
ATOM 205 N N    . ASN B 2 13 ? 9.158  -10.164 -13.887 1.00 14.08 1187 B 1 
ATOM 206 C CA   . ASN B 2 13 ? 8.151  -11.109 -14.363 1.00 13.57 1187 B 1 
ATOM 207 C C    . ASN B 2 13 ? 7.402  -10.552 -15.569 1.00 15.99 1187 B 1 
ATOM 208 O O    . ASN B 2 13 ? 7.052  -11.302 -16.491 1.00 16.78 1187 B 1 
ATOM 209 C CB   . ASN B 2 13 ? 7.214  -11.490 -13.220 1.00 15.52 1187 B 1 
ATOM 210 C CG   . ASN B 2 13 ? 7.859  -12.465 -12.236 1.00 13.22 1187 B 1 
ATOM 211 O OD1  . ASN B 2 13 ? 8.624  -13.342 -12.618 1.00 14.82 1187 B 1 
ATOM 212 N ND2  . ASN B 2 13 ? 7.561  -12.302 -10.958 1.00 14.54 1187 B 1 
ATOM 213 H H    . ASN B 2 13 ? 9.001  -9.831  -13.110 1.00 16.91 1187 B 1 
ATOM 214 H HA   . ASN B 2 13 ? 8.583  -11.927 -14.654 1.00 16.30 1187 B 1 
ATOM 215 H HB2  . ASN B 2 13 ? 6.967  -10.689 -12.732 1.00 18.64 1187 B 1 
ATOM 216 H HB3  . ASN B 2 13 ? 6.421  -11.912 -13.587 1.00 18.64 1187 B 1 
ATOM 217 H HD21 . ASN B 2 13 ? 7.900  -12.827 -10.367 1.00 17.45 1187 B 1 
ATOM 218 H HD22 . ASN B 2 13 ? 7.028  -11.671 -10.718 1.00 17.45 1187 B 1 
ATOM 219 N N    . GLU B 2 14 ? 7.169  -9.239  -15.591 0.59 16.43 1188 B 1 
ATOM 220 C CA   . GLU B 2 14 ? 6.501  -8.610  -16.729 0.59 17.91 1188 B 1 
ATOM 221 C C    . GLU B 2 14 ? 7.328  -8.762  -18.003 0.59 19.39 1188 B 1 
ATOM 222 O O    . GLU B 2 14 ? 6.795  -9.102  -19.067 0.59 20.10 1188 B 1 
ATOM 223 C CB   . GLU B 2 14 ? 6.239  -7.131  -16.429 0.59 18.67 1188 B 1 
ATOM 224 C CG   . GLU B 2 14 ? 5.524  -6.380  -17.548 0.59 19.01 1188 B 1 
ATOM 225 C CD   . GLU B 2 14 ? 5.285  -4.915  -17.215 0.59 30.57 1188 B 1 
ATOM 226 O OE1  . GLU B 2 14 ? 4.237  -4.375  -17.632 0.59 34.72 1188 B 1 
ATOM 227 O OE2  . GLU B 2 14 ? 6.142  -4.302  -16.540 0.59 29.97 1188 B 1 
ATOM 228 H H    . GLU B 2 14 ? 7.386  -8.691  -14.964 0.59 19.73 1188 B 1 
ATOM 229 H HA   . GLU B 2 14 ? 5.647  -9.046  -16.871 0.59 21.51 1188 B 1 
ATOM 230 H HB2  . GLU B 2 14 ? 5.686  -7.070  -15.634 0.59 22.42 1188 B 1 
ATOM 231 H HB3  . GLU B 2 14 ? 7.089  -6.691  -16.276 0.59 22.42 1188 B 1 
ATOM 232 H HG2  . GLU B 2 14 ? 6.065  -6.421  -18.352 0.59 22.82 1188 B 1 
ATOM 233 H HG3  . GLU B 2 14 ? 4.662  -6.796  -17.707 0.59 22.82 1188 B 1 
ATOM 234 N N    . VAL B 2 15 ? 8.636  -8.502  -17.918 1.00 18.01 1189 B 1 
ATOM 235 C CA   . VAL B 2 15 ? 9.500  -8.614  -19.090 1.00 19.02 1189 B 1 
ATOM 236 C C    . VAL B 2 15 ? 9.652  -10.071 -19.504 1.00 19.86 1189 B 1 
ATOM 237 O O    . VAL B 2 15 ? 9.685  -10.386 -20.702 1.00 20.84 1189 B 1 
ATOM 238 C CB   . VAL B 2 15 ? 10.865 -7.953  -18.826 1.00 19.13 1189 B 1 
ATOM 239 C CG1  . VAL B 2 15 ? 11.826 -8.249  -19.978 1.00 21.82 1189 B 1 
ATOM 240 C CG2  . VAL B 2 15 ? 10.711 -6.458  -18.647 1.00 22.90 1189 B 1 
ATOM 241 H H    . VAL B 2 15 ? 9.044  -8.262  -17.201 0.59 21.62 1189 B 1 
ATOM 242 H HA   . VAL B 2 15 ? 9.080  -8.136  -19.822 1.00 22.83 1189 B 1 
ATOM 243 H HB   . VAL B 2 15 ? 11.237 -8.320  -18.009 1.00 22.97 1189 B 1 
ATOM 244 H HG11 . VAL B 2 15 ? 12.596 -7.663  -19.906 1.00 26.20 1189 B 1 
ATOM 245 H HG12 . VAL B 2 15 ? 12.109 -9.176  -19.924 1.00 26.20 1189 B 1 
ATOM 246 H HG13 . VAL B 2 15 ? 11.368 -8.092  -20.819 1.00 26.20 1189 B 1 
ATOM 247 H HG21 . VAL B 2 15 ? 11.583 -6.069  -18.474 1.00 27.50 1189 B 1 
ATOM 248 H HG22 . VAL B 2 15 ? 10.335 -6.080  -19.457 1.00 27.50 1189 B 1 
ATOM 249 H HG23 . VAL B 2 15 ? 10.119 -6.290  -17.897 1.00 27.50 1189 B 1 
ATOM 250 N N    . ALA B 2 16 ? 9.760  -10.984 -18.533 1.00 17.88 1190 B 1 
ATOM 251 C CA   . ALA B 2 16 ? 9.828  -12.406 -18.859 1.00 20.90 1190 B 1 
ATOM 252 C C    . ALA B 2 16 ? 8.654  -12.808 -19.746 1.00 21.51 1190 B 1 
ATOM 253 O O    . ALA B 2 16 ? 8.791  -13.649 -20.644 1.00 26.20 1190 B 1 
ATOM 254 C CB   . ALA B 2 16 ? 9.853  -13.246 -17.587 1.00 19.38 1190 B 1 
ATOM 255 H H    . ALA B 2 16 ? 9.795  -10.809 -17.692 1.00 21.47 1190 B 1 
ATOM 256 H HA   . ALA B 2 16 ? 10.654 -12.582 -19.338 1.00 25.09 1190 B 1 
ATOM 257 H HB1  . ALA B 2 16 ? 9.964  -14.180 -17.827 1.00 23.27 1190 B 1 
ATOM 258 H HB2  . ALA B 2 16 ? 10.595 -12.957 -17.032 1.00 23.27 1190 B 1 
ATOM 259 H HB3  . ALA B 2 16 ? 9.017  -13.124 -17.111 1.00 23.27 1190 B 1 
ATOM 260 N N    . LYS B 2 17 ? 7.486  -12.212 -19.509 1.00 19.63 1191 B 1 
ATOM 261 C CA   . LYS B 2 17 ? 6.309  -12.503 -20.320 1.00 24.90 1191 B 1 
ATOM 262 C C    . LYS B 2 17 ? 6.320  -11.704 -21.619 1.00 23.54 1191 B 1 
ATOM 263 O O    . LYS B 2 17 ? 6.143  -12.270 -22.706 1.00 26.23 1191 B 1 
ATOM 264 C CB   . LYS B 2 17 ? 5.041  -12.211 -19.508 1.00 23.70 1191 B 1 
ATOM 265 C CG   . LYS B 2 17 ? 3.735  -12.395 -20.287 1.00 43.26 1191 B 1 
ATOM 266 C CD   . LYS B 2 17 ? 2.540  -11.753 -19.575 1.00 63.89 1191 B 1 
ATOM 267 C CE   . LYS B 2 17 ? 1.968  -12.642 -18.476 1.00 68.52 1191 B 1 
ATOM 268 N NZ   . LYS B 2 17 ? 0.840  -11.965 -17.767 1.00 64.37 1191 B 1 
ATOM 269 H H    . LYS B 2 17 ? 7.348  -11.636 -18.885 1.00 23.57 1191 B 1 
ATOM 270 H HA   . LYS B 2 17 ? 6.307  -13.445 -20.554 1.00 29.89 1191 B 1 
ATOM 271 H HB2  . LYS B 2 17 ? 5.016  -12.811 -18.746 1.00 28.45 1191 B 1 
ATOM 272 H HB3  . LYS B 2 17 ? 5.074  -11.290 -19.204 1.00 28.45 1191 B 1 
ATOM 273 H HG2  . LYS B 2 17 ? 3.824  -11.982 -21.160 1.00 51.92 1191 B 1 
ATOM 274 H HG3  . LYS B 2 17 ? 3.554  -13.343 -20.386 1.00 51.92 1191 B 1 
ATOM 275 H HD2  . LYS B 2 17 ? 2.824  -10.919 -19.170 1.00 76.67 1191 B 1 
ATOM 276 H HD3  . LYS B 2 17 ? 1.838  -11.586 -20.222 1.00 76.67 1191 B 1 
ATOM 277 H HE2  . LYS B 2 17 ? 1.635  -13.464 -18.867 1.00 82.24 1191 B 1 
ATOM 278 H HE3  . LYS B 2 17 ? 2.662  -12.840 -17.828 1.00 82.24 1191 B 1 
ATOM 279 H HZ1  . LYS B 2 17 ? 0.474  -12.522 -17.177 1.00 77.26 1191 B 1 
ATOM 280 H HZ2  . LYS B 2 17 ? 1.138  -11.245 -17.337 1.00 77.26 1191 B 1 
ATOM 281 H HZ3  . LYS B 2 17 ? 0.218  -11.715 -18.352 1.00 77.26 1191 B 1 
ATOM 282 N N    . ASN B 2 18 ? 6.522  -10.394 -21.553 0.60 21.42 1192 B 1 
ATOM 283 C CA   . ASN B 2 18 ? 6.349  -9.597  -22.766 0.60 25.77 1192 B 1 
ATOM 284 C C    . ASN B 2 18 ? 7.519  -9.705  -23.746 0.60 22.81 1192 B 1 
ATOM 285 O O    . ASN B 2 18 ? 7.445  -9.121  -24.834 0.60 21.23 1192 B 1 
ATOM 286 C CB   . ASN B 2 18 ? 6.000  -8.139  -22.442 0.60 30.24 1192 B 1 
ATOM 287 C CG   . ASN B 2 18 ? 7.160  -7.363  -21.873 0.60 26.78 1192 B 1 
ATOM 288 O OD1  . ASN B 2 18 ? 8.322  -7.681  -22.115 0.60 28.61 1192 B 1 
ATOM 289 N ND2  . ASN B 2 18 ? 6.849  -6.314  -21.119 0.60 31.26 1192 B 1 
ATOM 290 H H    . ASN B 2 18 ? 6.750  -9.959  -20.847 0.60 25.72 1192 B 1 
ATOM 291 H HA   . ASN B 2 18 ? 5.575  -9.940  -23.238 0.60 30.93 1192 B 1 
ATOM 292 H HB2  . ASN B 2 18 ? 5.716  -7.696  -23.256 0.60 36.30 1192 B 1 
ATOM 293 H HB3  . ASN B 2 18 ? 5.283  -8.126  -21.789 0.60 36.30 1192 B 1 
ATOM 294 H HD21 . ASN B 2 18 ? 7.472  -5.836  -20.769 0.60 37.52 1192 B 1 
ATOM 295 H HD22 . ASN B 2 18 ? 6.024  -6.114  -20.981 0.60 37.52 1192 B 1 
ATOM 296 N N    . LEU B 2 19 ? 8.587  -10.439 -23.409 1.00 20.67 1193 B 1 
ATOM 297 C CA   . LEU B 2 19 ? 9.583  -10.785 -24.418 1.00 20.88 1193 B 1 
ATOM 298 C C    . LEU B 2 19 ? 8.986  -11.675 -25.499 1.00 22.74 1193 B 1 
ATOM 299 O O    . LEU B 2 19 ? 9.545  -11.757 -26.598 1.00 21.00 1193 B 1 
ATOM 300 C CB   . LEU B 2 19 ? 10.803 -11.442 -23.776 1.00 20.53 1193 B 1 
ATOM 301 C CG   . LEU B 2 19 ? 11.890 -10.469 -23.317 1.00 19.71 1193 B 1 
ATOM 302 C CD1  . LEU B 2 19 ? 12.871 -11.162 -22.388 1.00 20.19 1193 B 1 
ATOM 303 C CD2  . LEU B 2 19 ? 12.627 -9.866  -24.504 1.00 20.31 1193 B 1 
ATOM 304 H H    . LEU B 2 19 ? 8.752  -10.742 -22.621 0.60 24.81 1193 B 1 
ATOM 305 H HA   . LEU B 2 19 ? 9.904  -9.972  -24.839 1.00 25.06 1193 B 1 
ATOM 306 H HB2  . LEU B 2 19 ? 10.510 -11.940 -22.998 1.00 24.65 1193 B 1 
ATOM 307 H HB3  . LEU B 2 19 ? 11.204 -12.043 -24.424 1.00 24.65 1193 B 1 
ATOM 308 H HG   . LEU B 2 19 ? 11.466 -9.744  -22.831 1.00 23.67 1193 B 1 
ATOM 309 H HD11 . LEU B 2 19 ? 13.542 -10.523 -22.102 1.00 24.23 1193 B 1 
ATOM 310 H HD12 . LEU B 2 19 ? 12.389 -11.502 -21.617 1.00 24.23 1193 B 1 
ATOM 311 H HD13 . LEU B 2 19 ? 13.293 -11.895 -22.863 1.00 24.23 1193 B 1 
ATOM 312 H HD21 . LEU B 2 19 ? 13.381 -9.349  -24.178 1.00 24.38 1193 B 1 
ATOM 313 H HD22 . LEU B 2 19 ? 12.941 -10.583 -25.077 1.00 24.38 1193 B 1 
ATOM 314 H HD23 . LEU B 2 19 ? 12.019 -9.292  -24.995 1.00 24.38 1193 B 1 
ATOM 315 N N    . ASN B 2 20 ? 7.856  -12.333 -25.219 1.00 22.12 1194 B 1 
ATOM 316 C CA   . ASN B 2 20 ? 7.143  -13.068 -26.256 1.00 21.54 1194 B 1 
ATOM 317 C C    . ASN B 2 20 ? 6.855  -12.189 -27.461 1.00 23.51 1194 B 1 
ATOM 318 O O    . ASN B 2 20 ? 6.867  -12.676 -28.600 1.00 25.03 1194 B 1 
ATOM 319 C CB   . ASN B 2 20 ? 5.820  -13.598 -25.694 1.00 25.58 1194 B 1 
ATOM 320 C CG   . ASN B 2 20 ? 6.011  -14.777 -24.764 1.00 30.30 1194 B 1 
ATOM 321 O OD1  . ASN B 2 20 ? 6.951  -15.557 -24.920 1.00 30.43 1194 B 1 
ATOM 322 N ND2  . ASN B 2 20 ? 5.117  -14.919 -23.791 1.00 41.95 1194 B 1 
ATOM 323 H H    . ASN B 2 20 ? 7.487  -12.368 -24.443 1.00 26.55 1194 B 1 
ATOM 324 H HA   . ASN B 2 20 ? 7.688  -13.818 -26.539 1.00 25.86 1194 B 1 
ATOM 325 H HB2  . ASN B 2 20 ? 5.381  -12.890 -25.196 1.00 30.71 1194 B 1 
ATOM 326 H HB3  . ASN B 2 20 ? 5.256  -13.884 -26.430 1.00 30.71 1194 B 1 
ATOM 327 H HD21 . ASN B 2 20 ? 5.184  -15.574 -23.238 1.00 50.35 1194 B 1 
ATOM 328 H HD22 . ASN B 2 20 ? 4.471  -14.356 -23.715 1.00 50.35 1194 B 1 
ATOM 329 N N    . GLU B 2 21 ? 6.613  -10.898 -27.238 1.00 22.36 1195 B 1 
ATOM 330 C CA   . GLU B 2 21 ? 6.294  -9.978  -28.320 1.00 24.93 1195 B 1 
ATOM 331 C C    . GLU B 2 21 ? 7.509  -9.608  -29.155 1.00 27.47 1195 B 1 
ATOM 332 O O    . GLU B 2 21 ? 7.346  -9.001  -30.220 1.00 27.68 1195 B 1 
ATOM 333 C CB   . GLU B 2 21 ? 5.663  -8.710  -27.743 1.00 28.25 1195 B 1 
ATOM 334 C CG   . GLU B 2 21 ? 4.354  -8.951  -27.018 1.00 37.30 1195 B 1 
ATOM 335 C CD   . GLU B 2 21 ? 4.006  -7.833  -26.055 1.00 63.76 1195 B 1 
ATOM 336 O OE1  . GLU B 2 21 ? 4.608  -6.743  -26.160 1.00 57.90 1195 B 1 
ATOM 337 O OE2  . GLU B 2 21 ? 3.136  -8.049  -25.185 1.00 65.22 1195 B 1 
ATOM 338 H H    . GLU B 2 21 ? 6.628  -10.529 -26.461 1.00 26.84 1195 B 1 
ATOM 339 H HA   . GLU B 2 21 ? 5.649  -10.399 -28.910 1.00 29.92 1195 B 1 
ATOM 340 H HB2  . GLU B 2 21 ? 6.283  -8.314  -27.111 1.00 33.91 1195 B 1 
ATOM 341 H HB3  . GLU B 2 21 ? 5.489  -8.091  -28.469 1.00 33.91 1195 B 1 
ATOM 342 H HG2  . GLU B 2 21 ? 3.639  -9.020  -27.670 1.00 44.78 1195 B 1 
ATOM 343 H HG3  . GLU B 2 21 ? 4.421  -9.775  -26.511 1.00 44.78 1195 B 1 
ATOM 344 N N    . SER B 2 22 ? 8.714  -9.952  -28.704 1.00 22.88 1196 B 1 
ATOM 345 C CA   . SER B 2 22 ? 9.935  -9.654  -29.435 1.00 23.52 1196 B 1 
ATOM 346 C C    . SER B 2 22 ? 10.427 -10.833 -30.261 1.00 23.25 1196 B 1 
ATOM 347 O O    . SER B 2 22 ? 11.437 -10.706 -30.958 1.00 24.77 1196 B 1 
ATOM 348 C CB   . SER B 2 22 ? 11.043 -9.227  -28.464 1.00 25.61 1196 B 1 
ATOM 349 O OG   . SER B 2 22 ? 10.648 -8.093  -27.710 1.00 27.73 1196 B 1 
ATOM 350 H H    . SER B 2 22 ? 8.847  -10.367 -27.963 1.00 27.46 1196 B 1 
ATOM 351 H HA   . SER B 2 22 ? 9.760  -8.914  -30.036 1.00 28.23 1196 B 1 
ATOM 352 H HB2  . SER B 2 22 ? 11.229 -9.959  -27.856 1.00 30.74 1196 B 1 
ATOM 353 H HB3  . SER B 2 22 ? 11.839 -9.006  -28.972 1.00 30.74 1196 B 1 
ATOM 354 H HG   . SER B 2 22 ? 11.274 -7.854  -27.203 1.00 33.29 1196 B 1 
ATOM 355 N N    . LEU B 2 23 ? 9.744  -11.947 -30.196 1.00 24.26 1197 B 1 
ATOM 356 C CA   . LEU B 2 23 ? 10.146 -13.112 -30.952 1.00 24.04 1197 B 1 
ATOM 357 C C    . LEU B 2 23 ? 9.947  -12.903 -32.455 1.00 29.04 1197 B 1 
ATOM 358 O O    . LEU B 2 23 ? 9.115  -12.164 -32.832 1.00 27.62 1197 B 1 
ATOM 359 C CB   . LEU B 2 23 ? 9.378  -14.329 -30.487 1.00 24.88 1197 B 1 
ATOM 360 C CG   . LEU B 2 23 ? 9.653  -14.795 -29.065 1.00 25.46 1197 B 1 
ATOM 361 C CD1  . LEU B 2 23 ? 8.691  -15.853 -28.624 1.00 28.24 1197 B 1 
ATOM 362 C CD2  . LEU B 2 23 ? 11.050 -15.314 -28.950 1.00 28.43 1197 B 1 
ATOM 363 H H    . LEU B 2 23 ? 9.037  -12.060 -29.719 1.00 29.12 1197 B 1 
ATOM 364 H HA   . LEU B 2 23 ? 11.094 -13.265 -30.758 1.00 28.86 1197 B 1 
ATOM 365 H HB2  . LEU B 2 23 ? 8.430  -14.132 -30.547 1.00 29.86 1197 B 1 
ATOM 366 H HB3  . LEU B 2 23 ? 9.591  -15.067 -31.078 1.00 29.86 1197 B 1 
ATOM 367 H HG   . LEU B 2 23 ? 9.564  -14.040 -28.463 1.00 30.56 1197 B 1 
ATOM 368 H HD11 . LEU B 2 23 ? 8.893  -16.100 -27.718 1.00 33.90 1197 B 1 
ATOM 369 H HD12 . LEU B 2 23 ? 7.798  -15.505 -28.677 1.00 33.90 1197 B 1 
ATOM 370 H HD13 . LEU B 2 23 ? 8.781  -16.616 -29.200 1.00 33.90 1197 B 1 
ATOM 371 H HD21 . LEU B 2 23 ? 11.158 -15.732 -28.092 1.00 34.13 1197 B 1 
ATOM 372 H HD22 . LEU B 2 23 ? 11.204 -15.954 -29.649 1.00 34.13 1197 B 1 
ATOM 373 H HD23 . LEU B 2 23 ? 11.663 -14.580 -29.036 1.00 34.13 1197 B 1 
ATOM 374 N N    . ILE B 2 24 ? 10.783 -13.525 -33.244 1.00 24.92 1198 B 1 
ATOM 375 C CA   . ILE B 2 24 ? 10.698 -13.401 -34.684 1.00 26.65 1198 B 1 
ATOM 376 C C    . ILE B 2 24 ? 9.763  -14.467 -35.223 1.00 34.19 1198 B 1 
ATOM 377 O O    . ILE B 2 24 ? 9.966  -15.590 -35.020 1.00 30.09 1198 B 1 
ATOM 378 C CB   . ILE B 2 24 ? 12.075 -13.423 -35.348 1.00 24.22 1198 B 1 
ATOM 379 C CG1  . ILE B 2 24 ? 12.867 -12.205 -34.959 1.00 26.35 1198 B 1 
ATOM 380 C CG2  . ILE B 2 24 ? 11.884 -13.399 -36.845 1.00 30.66 1198 B 1 
ATOM 381 C CD1  . ILE B 2 24 ? 14.343 -12.307 -35.125 1.00 26.99 1198 B 1 
ATOM 382 H H    . ILE B 2 24 ? 11.419 -14.049 -32.994 1.00 29.91 1198 B 1 
ATOM 383 H HA   . ILE B 2 24 ? 10.344 -12.503 -34.848 1.00 31.99 1198 B 1 
ATOM 384 H HB   . ILE B 2 24 ? 12.553 -14.226 -35.088 1.00 29.07 1198 B 1 
ATOM 385 H HG12 . ILE B 2 24 ? 12.566 -11.459 -35.501 1.00 31.63 1198 B 1 
ATOM 386 H HG13 . ILE B 2 24 ? 12.694 -12.015 -34.023 1.00 31.63 1198 B 1 
ATOM 387 H HG21 . ILE B 2 24 ? 12.706 -13.125 -37.260 1.00 36.80 1198 B 1 
ATOM 388 H HG22 . ILE B 2 24 ? 11.645 -14.280 -37.144 1.00 36.80 1198 B 1 
ATOM 389 H HG23 . ILE B 2 24 ? 11.185 -12.779 -37.061 1.00 36.80 1198 B 1 
ATOM 390 H HD11 . ILE B 2 24 ? 14.752 -11.506 -34.789 1.00 32.40 1198 B 1 
ATOM 391 H HD12 . ILE B 2 24 ? 14.661 -13.068 -34.633 1.00 32.40 1198 B 1 
ATOM 392 H HD13 . ILE B 2 24 ? 14.546 -12.412 -36.058 1.00 32.40 1198 B 1 
ATOM 393 N N    . ASP B 2 25 ? 8.752  -14.076 -35.969 1.00 40.54 1199 B 1 
ATOM 394 C CA   . ASP B 2 25 ? 7.774  -15.047 -36.452 1.00 47.94 1199 B 1 
ATOM 395 C C    . ASP B 2 25 ? 8.288  -15.636 -37.740 1.00 53.49 1199 B 1 
ATOM 396 O O    . ASP B 2 25 ? 8.458  -14.922 -38.728 1.00 53.87 1199 B 1 
ATOM 397 C CB   . ASP B 2 25 ? 6.434  -14.413 -36.675 1.00 56.14 1199 B 1 
ATOM 398 C CG   . ASP B 2 25 ? 5.332  -15.412 -37.089 1.00 58.69 1199 B 1 
ATOM 399 O OD1  . ASP B 2 25 ? 5.575  -16.550 -37.382 1.00 58.37 1199 B 1 
ATOM 400 O OD2  . ASP B 2 25 ? 4.198  -15.004 -37.077 1.00 65.94 1199 B 1 
ATOM 401 H H    . ASP B 2 25 ? 8.576  -13.280 -36.244 1.00 48.66 1199 B 1 
ATOM 402 H HA   . ASP B 2 25 ? 7.636  -15.691 -35.727 1.00 57.53 1199 B 1 
ATOM 403 H HB2  . ASP B 2 25 ? 6.150  -13.983 -35.854 1.00 67.38 1199 B 1 
ATOM 404 H HB3  . ASP B 2 25 ? 6.514  -13.753 -37.381 1.00 67.38 1199 B 1 
ATOM 405 N N    . LEU B 2 26 ? 8.571  -16.942 -37.703 1.00 55.67 1200 B 1 
ATOM 406 C CA   . LEU B 2 26 ? 9.116  -17.667 -38.813 1.00 59.02 1200 B 1 
ATOM 407 C C    . LEU B 2 26 ? 8.144  -17.728 -39.972 1.00 57.32 1200 B 1 
ATOM 408 O O    . LEU B 2 26 ? 8.552  -17.721 -41.102 1.00 60.54 1200 B 1 
ATOM 409 C CB   . LEU B 2 26 ? 9.588  -19.032 -38.360 1.00 60.79 1200 B 1 
ATOM 410 C CG   . LEU B 2 26 ? 10.905 -19.005 -37.593 1.00 54.77 1200 B 1 
ATOM 411 C CD1  . LEU B 2 26 ? 10.946 -20.272 -36.771 1.00 55.58 1200 B 1 
ATOM 412 C CD2  . LEU B 2 26 ? 12.091 -18.907 -38.522 1.00 48.52 1200 B 1 
ATOM 413 H H    . LEU B 2 26 ? 8.465  -17.485 -37.044 1.00 66.81 1200 B 1 
ATOM 414 H HA   . LEU B 2 26 ? 9.906  -17.183 -39.131 1.00 70.84 1200 B 1 
ATOM 415 H HB2  . LEU B 2 26 ? 8.914  -19.418 -37.779 1.00 72.96 1200 B 1 
ATOM 416 H HB3  . LEU B 2 26 ? 9.710  -19.595 -39.140 1.00 72.96 1200 B 1 
ATOM 417 H HG   . LEU B 2 26 ? 10.917 -18.244 -36.991 1.00 65.74 1200 B 1 
ATOM 418 H HD11 . LEU B 2 26 ? 11.655 -20.203 -36.127 1.00 66.71 1200 B 1 
ATOM 419 H HD12 . LEU B 2 26 ? 10.104 -20.379 -36.322 1.00 66.71 1200 B 1 
ATOM 420 H HD13 . LEU B 2 26 ? 11.104 -21.017 -37.354 1.00 66.71 1200 B 1 
ATOM 421 H HD21 . LEU B 2 26 ? 12.784 -19.492 -38.207 1.00 58.23 1200 B 1 
ATOM 422 H HD22 . LEU B 2 26 ? 11.818 -19.169 -39.405 1.00 58.23 1200 B 1 
ATOM 423 H HD23 . LEU B 2 26 ? 12.406 -18.000 -38.532 1.00 58.23 1200 B 1 
ATOM 424 N N    . GLN B 2 27 ? 6.880  -17.831 -39.656 1.00 63.04 1201 B 1 
ATOM 425 C CA   . GLN B 2 27 ? 5.815  -17.831 -40.670 1.00 66.64 1201 B 1 
ATOM 426 C C    . GLN B 2 27 ? 5.548  -16.427 -41.164 1.00 66.01 1201 B 1 
ATOM 427 O O    . GLN B 2 27 ? 5.609  -16.162 -42.324 1.00 65.96 1201 B 1 
ATOM 428 C CB   . GLN B 2 27 ? 4.507  -18.386 -40.091 1.00 71.00 1201 B 1 
ATOM 429 C CG   . GLN B 2 27 ? 4.603  -19.797 -39.572 1.00 74.99 1201 B 1 
ATOM 430 C CD   . GLN B 2 27 ? 3.341  -20.304 -38.865 1.00 94.63 1201 B 1 
ATOM 431 O OE1  . GLN B 2 27 ? 2.765  -19.626 -37.989 1.00 97.13 1201 B 1 
ATOM 432 N NE2  . GLN B 2 27 ? 2.897  -21.510 -39.242 1.00 88.59 1201 B 1 
#
