# Supplementary material for: Visualization of stepwise derepression of TFIIH in global genome nucleotide excision repair
Source: Sci Adv. 2026 Jul 23;12(30):eaeb3506. doi: 10.1126/sciadv.aeb3506 (PMC13394385; doi:10.1126/sciadv.aeb3506)
Supplement: Supplementary file 3 — Data S1 [file sciadv.aeb3506_data_s1.zip › templates/fold_tfiih_mat1_xpcc_dna_template_hit_3_chains_h.cif]

data_2beq
#
_entry.id 2beq
#
loop_
_chem_comp.formula
_chem_comp.formula_weight
_chem_comp.id
_chem_comp.mon_nstd_flag
_chem_comp.name
_chem_comp.pdbx_synonyms
_chem_comp.type
"C2 H4 O"        44.053  ACE . "ACETYL GROUP"  ? non-polymer         
"C3 H7 N O2"     89.093  ALA y ALANINE         ? "L-peptide linking" 
"C6 H15 N4 O2 1" 175.209 ARG y ARGININE        ? "L-peptide linking" 
"C4 H8 N2 O3"    132.118 ASN y ASPARAGINE      ? "L-peptide linking" 
"C4 H7 N O4"     133.103 ASP y "ASPARTIC ACID" ? "L-peptide linking" 
"C5 H10 N2 O3"   146.144 GLN y GLUTAMINE       ? "L-peptide linking" 
"C5 H9 N O4"     147.129 GLU y "GLUTAMIC ACID" ? "L-peptide linking" 
"C2 H5 N O2"     75.067  GLY y GLYCINE         ? "peptide linking"   
"H2 O"           18.015  HOH . WATER           ? non-polymer         
"C6 H13 N O2"    131.173 ILE y ISOLEUCINE      ? "L-peptide linking" 
"C6 H13 N O2"    131.173 LEU y LEUCINE         ? "L-peptide linking" 
"C6 H15 N2 O2 1" 147.195 LYS y LYSINE          ? "L-peptide linking" 
"H2 N"           16.023  NH2 . "AMINO GROUP"   ? non-polymer         
"C3 H7 N O3"     105.093 SER y SERINE          ? "L-peptide linking" 
"C4 H9 N O3"     119.119 THR y THREONINE       ? "L-peptide linking" 
"C9 H11 N O3"    181.189 TYR y TYROSINE        ? "L-peptide linking" 
"C5 H11 N O2"    117.146 VAL y VALINE          ? "L-peptide linking" 
#
loop_
_chem_comp_atom.atom_id
_chem_comp_atom.charge
_chem_comp_atom.comp_id
_chem_comp_atom.pdbx_leaving_atom_flag
_chem_comp_atom.pdbx_model_Cartn_x_ideal
_chem_comp_atom.pdbx_model_Cartn_y_ideal
_chem_comp_atom.pdbx_model_Cartn_z_ideal
_chem_comp_atom.pdbx_ordinal
_chem_comp_atom.type_symbol
C    ? ACE ? ? ? ? 1   C 
O    ? ACE ? ? ? ? 2   O 
CH3  ? ACE ? ? ? ? 3   C 
H    ? ACE ? ? ? ? 4   H 
H1   ? ACE ? ? ? ? 5   H 
H2   ? ACE ? ? ? ? 6   H 
H3   ? ACE ? ? ? ? 7   H 
N    ? ALA ? ? ? ? 8   N 
CA   ? ALA ? ? ? ? 9   C 
C    ? ALA ? ? ? ? 10  C 
O    ? ALA ? ? ? ? 11  O 
CB   ? ALA ? ? ? ? 12  C 
OXT  ? ALA ? ? ? ? 13  O 
H    ? ALA ? ? ? ? 14  H 
H2   ? ALA ? ? ? ? 15  H 
HA   ? ALA ? ? ? ? 16  H 
HB1  ? ALA ? ? ? ? 17  H 
HB2  ? ALA ? ? ? ? 18  H 
HB3  ? ALA ? ? ? ? 19  H 
HXT  ? ALA ? ? ? ? 20  H 
N    ? ARG ? ? ? ? 21  N 
CA   ? ARG ? ? ? ? 22  C 
C    ? ARG ? ? ? ? 23  C 
O    ? ARG ? ? ? ? 24  O 
CB   ? ARG ? ? ? ? 25  C 
CG   ? ARG ? ? ? ? 26  C 
CD   ? ARG ? ? ? ? 27  C 
NE   ? ARG ? ? ? ? 28  N 
CZ   ? ARG ? ? ? ? 29  C 
NH1  ? ARG ? ? ? ? 30  N 
NH2  ? ARG ? ? ? ? 31  N 
OXT  ? ARG ? ? ? ? 32  O 
H    ? ARG ? ? ? ? 33  H 
H2   ? ARG ? ? ? ? 34  H 
HA   ? ARG ? ? ? ? 35  H 
HB2  ? ARG ? ? ? ? 36  H 
HB3  ? ARG ? ? ? ? 37  H 
HG2  ? ARG ? ? ? ? 38  H 
HG3  ? ARG ? ? ? ? 39  H 
HD2  ? ARG ? ? ? ? 40  H 
HD3  ? ARG ? ? ? ? 41  H 
HE   ? ARG ? ? ? ? 42  H 
HH11 ? ARG ? ? ? ? 43  H 
HH12 ? ARG ? ? ? ? 44  H 
HH21 ? ARG ? ? ? ? 45  H 
HH22 ? ARG ? ? ? ? 46  H 
HXT  ? ARG ? ? ? ? 47  H 
N    ? ASN ? ? ? ? 48  N 
CA   ? ASN ? ? ? ? 49  C 
C    ? ASN ? ? ? ? 50  C 
O    ? ASN ? ? ? ? 51  O 
CB   ? ASN ? ? ? ? 52  C 
CG   ? ASN ? ? ? ? 53  C 
OD1  ? ASN ? ? ? ? 54  O 
ND2  ? ASN ? ? ? ? 55  N 
OXT  ? ASN ? ? ? ? 56  O 
H    ? ASN ? ? ? ? 57  H 
H2   ? ASN ? ? ? ? 58  H 
HA   ? ASN ? ? ? ? 59  H 
HB2  ? ASN ? ? ? ? 60  H 
HB3  ? ASN ? ? ? ? 61  H 
HD21 ? ASN ? ? ? ? 62  H 
HD22 ? ASN ? ? ? ? 63  H 
HXT  ? ASN ? ? ? ? 64  H 
N    ? ASP ? ? ? ? 65  N 
CA   ? ASP ? ? ? ? 66  C 
C    ? ASP ? ? ? ? 67  C 
O    ? ASP ? ? ? ? 68  O 
CB   ? ASP ? ? ? ? 69  C 
CG   ? ASP ? ? ? ? 70  C 
OD1  ? ASP ? ? ? ? 71  O 
OD2  ? ASP ? ? ? ? 72  O 
OXT  ? ASP ? ? ? ? 73  O 
H    ? ASP ? ? ? ? 74  H 
H2   ? ASP ? ? ? ? 75  H 
HA   ? ASP ? ? ? ? 76  H 
HB2  ? ASP ? ? ? ? 77  H 
HB3  ? ASP ? ? ? ? 78  H 
HD2  ? ASP ? ? ? ? 79  H 
HXT  ? ASP ? ? ? ? 80  H 
N    ? GLN ? ? ? ? 81  N 
CA   ? GLN ? ? ? ? 82  C 
C    ? GLN ? ? ? ? 83  C 
O    ? GLN ? ? ? ? 84  O 
CB   ? GLN ? ? ? ? 85  C 
CG   ? GLN ? ? ? ? 86  C 
CD   ? GLN ? ? ? ? 87  C 
OE1  ? GLN ? ? ? ? 88  O 
NE2  ? GLN ? ? ? ? 89  N 
OXT  ? GLN ? ? ? ? 90  O 
H    ? GLN ? ? ? ? 91  H 
H2   ? GLN ? ? ? ? 92  H 
HA   ? GLN ? ? ? ? 93  H 
HB2  ? GLN ? ? ? ? 94  H 
HB3  ? GLN ? ? ? ? 95  H 
HG2  ? GLN ? ? ? ? 96  H 
HG3  ? GLN ? ? ? ? 97  H 
HE21 ? GLN ? ? ? ? 98  H 
HE22 ? GLN ? ? ? ? 99  H 
HXT  ? GLN ? ? ? ? 100 H 
N    ? GLU ? ? ? ? 101 N 
CA   ? GLU ? ? ? ? 102 C 
C    ? GLU ? ? ? ? 103 C 
O    ? GLU ? ? ? ? 104 O 
CB   ? GLU ? ? ? ? 105 C 
CG   ? GLU ? ? ? ? 106 C 
CD   ? GLU ? ? ? ? 107 C 
OE1  ? GLU ? ? ? ? 108 O 
OE2  ? GLU ? ? ? ? 109 O 
OXT  ? GLU ? ? ? ? 110 O 
H    ? GLU ? ? ? ? 111 H 
H2   ? GLU ? ? ? ? 112 H 
HA   ? GLU ? ? ? ? 113 H 
HB2  ? GLU ? ? ? ? 114 H 
HB3  ? GLU ? ? ? ? 115 H 
HG2  ? GLU ? ? ? ? 116 H 
HG3  ? GLU ? ? ? ? 117 H 
HE2  ? GLU ? ? ? ? 118 H 
HXT  ? GLU ? ? ? ? 119 H 
N    ? GLY ? ? ? ? 120 N 
CA   ? GLY ? ? ? ? 121 C 
C    ? GLY ? ? ? ? 122 C 
O    ? GLY ? ? ? ? 123 O 
OXT  ? GLY ? ? ? ? 124 O 
H    ? GLY ? ? ? ? 125 H 
H2   ? GLY ? ? ? ? 126 H 
HA2  ? GLY ? ? ? ? 127 H 
HA3  ? GLY ? ? ? ? 128 H 
HXT  ? GLY ? ? ? ? 129 H 
O    ? HOH ? ? ? ? 130 O 
H1   ? HOH ? ? ? ? 131 H 
H2   ? HOH ? ? ? ? 132 H 
N    ? ILE ? ? ? ? 133 N 
CA   ? ILE ? ? ? ? 134 C 
C    ? ILE ? ? ? ? 135 C 
O    ? ILE ? ? ? ? 136 O 
CB   ? ILE ? ? ? ? 137 C 
CG1  ? ILE ? ? ? ? 138 C 
CG2  ? ILE ? ? ? ? 139 C 
CD1  ? ILE ? ? ? ? 140 C 
OXT  ? ILE ? ? ? ? 141 O 
H    ? ILE ? ? ? ? 142 H 
H2   ? ILE ? ? ? ? 143 H 
HA   ? ILE ? ? ? ? 144 H 
HB   ? ILE ? ? ? ? 145 H 
HG12 ? ILE ? ? ? ? 146 H 
HG13 ? ILE ? ? ? ? 147 H 
HG21 ? ILE ? ? ? ? 148 H 
HG22 ? ILE ? ? ? ? 149 H 
HG23 ? ILE ? ? ? ? 150 H 
HD11 ? ILE ? ? ? ? 151 H 
HD12 ? ILE ? ? ? ? 152 H 
HD13 ? ILE ? ? ? ? 153 H 
HXT  ? ILE ? ? ? ? 154 H 
N    ? LEU ? ? ? ? 155 N 
CA   ? LEU ? ? ? ? 156 C 
C    ? LEU ? ? ? ? 157 C 
O    ? LEU ? ? ? ? 158 O 
CB   ? LEU ? ? ? ? 159 C 
CG   ? LEU ? ? ? ? 160 C 
CD1  ? LEU ? ? ? ? 161 C 
CD2  ? LEU ? ? ? ? 162 C 
OXT  ? LEU ? ? ? ? 163 O 
H    ? LEU ? ? ? ? 164 H 
H2   ? LEU ? ? ? ? 165 H 
HA   ? LEU ? ? ? ? 166 H 
HB2  ? LEU ? ? ? ? 167 H 
HB3  ? LEU ? ? ? ? 168 H 
HG   ? LEU ? ? ? ? 169 H 
HD11 ? LEU ? ? ? ? 170 H 
HD12 ? LEU ? ? ? ? 171 H 
HD13 ? LEU ? ? ? ? 172 H 
HD21 ? LEU ? ? ? ? 173 H 
HD22 ? LEU ? ? ? ? 174 H 
HD23 ? LEU ? ? ? ? 175 H 
HXT  ? LEU ? ? ? ? 176 H 
N    ? LYS ? ? ? ? 177 N 
CA   ? LYS ? ? ? ? 178 C 
C    ? LYS ? ? ? ? 179 C 
O    ? LYS ? ? ? ? 180 O 
CB   ? LYS ? ? ? ? 181 C 
CG   ? LYS ? ? ? ? 182 C 
CD   ? LYS ? ? ? ? 183 C 
CE   ? LYS ? ? ? ? 184 C 
NZ   ? LYS ? ? ? ? 185 N 
OXT  ? LYS ? ? ? ? 186 O 
H    ? LYS ? ? ? ? 187 H 
H2   ? LYS ? ? ? ? 188 H 
HA   ? LYS ? ? ? ? 189 H 
HB2  ? LYS ? ? ? ? 190 H 
HB3  ? LYS ? ? ? ? 191 H 
HG2  ? LYS ? ? ? ? 192 H 
HG3  ? LYS ? ? ? ? 193 H 
HD2  ? LYS ? ? ? ? 194 H 
HD3  ? LYS ? ? ? ? 195 H 
HE2  ? LYS ? ? ? ? 196 H 
HE3  ? LYS ? ? ? ? 197 H 
HZ1  ? LYS ? ? ? ? 198 H 
HZ2  ? LYS ? ? ? ? 199 H 
HZ3  ? LYS ? ? ? ? 200 H 
HXT  ? LYS ? ? ? ? 201 H 
N    ? NH2 ? ? ? ? 202 N 
HN1  ? NH2 ? ? ? ? 203 H 
HN2  ? NH2 ? ? ? ? 204 H 
N    ? SER ? ? ? ? 205 N 
CA   ? SER ? ? ? ? 206 C 
C    ? SER ? ? ? ? 207 C 
O    ? SER ? ? ? ? 208 O 
CB   ? SER ? ? ? ? 209 C 
OG   ? SER ? ? ? ? 210 O 
OXT  ? SER ? ? ? ? 211 O 
H    ? SER ? ? ? ? 212 H 
H2   ? SER ? ? ? ? 213 H 
HA   ? SER ? ? ? ? 214 H 
HB2  ? SER ? ? ? ? 215 H 
HB3  ? SER ? ? ? ? 216 H 
HG   ? SER ? ? ? ? 217 H 
HXT  ? SER ? ? ? ? 218 H 
N    ? THR ? ? ? ? 219 N 
CA   ? THR ? ? ? ? 220 C 
C    ? THR ? ? ? ? 221 C 
O    ? THR ? ? ? ? 222 O 
CB   ? THR ? ? ? ? 223 C 
OG1  ? THR ? ? ? ? 224 O 
CG2  ? THR ? ? ? ? 225 C 
OXT  ? THR ? ? ? ? 226 O 
H    ? THR ? ? ? ? 227 H 
H2   ? THR ? ? ? ? 228 H 
HA   ? THR ? ? ? ? 229 H 
HB   ? THR ? ? ? ? 230 H 
HG1  ? THR ? ? ? ? 231 H 
HG21 ? THR ? ? ? ? 232 H 
HG22 ? THR ? ? ? ? 233 H 
HG23 ? THR ? ? ? ? 234 H 
HXT  ? THR ? ? ? ? 235 H 
N    ? TYR ? ? ? ? 236 N 
CA   ? TYR ? ? ? ? 237 C 
C    ? TYR ? ? ? ? 238 C 
O    ? TYR ? ? ? ? 239 O 
CB   ? TYR ? ? ? ? 240 C 
CG   ? TYR ? ? ? ? 241 C 
CD1  ? TYR ? ? ? ? 242 C 
CD2  ? TYR ? ? ? ? 243 C 
CE1  ? TYR ? ? ? ? 244 C 
CE2  ? TYR ? ? ? ? 245 C 
CZ   ? TYR ? ? ? ? 246 C 
OH   ? TYR ? ? ? ? 247 O 
OXT  ? TYR ? ? ? ? 248 O 
H    ? TYR ? ? ? ? 249 H 
H2   ? TYR ? ? ? ? 250 H 
HA   ? TYR ? ? ? ? 251 H 
HB2  ? TYR ? ? ? ? 252 H 
HB3  ? TYR ? ? ? ? 253 H 
HD1  ? TYR ? ? ? ? 254 H 
HD2  ? TYR ? ? ? ? 255 H 
HE1  ? TYR ? ? ? ? 256 H 
HE2  ? TYR ? ? ? ? 257 H 
HH   ? TYR ? ? ? ? 258 H 
HXT  ? TYR ? ? ? ? 259 H 
N    ? VAL ? ? ? ? 260 N 
CA   ? VAL ? ? ? ? 261 C 
C    ? VAL ? ? ? ? 262 C 
O    ? VAL ? ? ? ? 263 O 
CB   ? VAL ? ? ? ? 264 C 
CG1  ? VAL ? ? ? ? 265 C 
CG2  ? VAL ? ? ? ? 266 C 
OXT  ? VAL ? ? ? ? 267 O 
H    ? VAL ? ? ? ? 268 H 
H2   ? VAL ? ? ? ? 269 H 
HA   ? VAL ? ? ? ? 270 H 
HB   ? VAL ? ? ? ? 271 H 
HG11 ? VAL ? ? ? ? 272 H 
HG12 ? VAL ? ? ? ? 273 H 
HG13 ? VAL ? ? ? ? 274 H 
HG21 ? VAL ? ? ? ? 275 H 
HG22 ? VAL ? ? ? ? 276 H 
HG23 ? VAL ? ? ? ? 277 H 
HXT  ? VAL ? ? ? ? 278 H 
#
loop_
_chem_comp_bond.atom_id_1
_chem_comp_bond.atom_id_2
_chem_comp_bond.comp_id
_chem_comp_bond.pdbx_aromatic_flag
_chem_comp_bond.pdbx_stereo_config
_chem_comp_bond.value_order
C   O    ACE N N doub 
C   CH3  ACE N N sing 
C   H    ACE N N sing 
CH3 H1   ACE N N sing 
CH3 H2   ACE N N sing 
CH3 H3   ACE N N sing 
N   CA   ALA N N sing 
N   H    ALA N N sing 
N   H2   ALA N N sing 
CA  C    ALA N N sing 
CA  CB   ALA N N sing 
CA  HA   ALA N N sing 
C   O    ALA N N doub 
C   OXT  ALA N N sing 
CB  HB1  ALA N N sing 
CB  HB2  ALA N N sing 
CB  HB3  ALA N N sing 
OXT HXT  ALA N N sing 
N   CA   ARG N N sing 
N   H    ARG N N sing 
N   H2   ARG N N sing 
CA  C    ARG N N sing 
CA  CB   ARG N N sing 
CA  HA   ARG N N sing 
C   O    ARG N N doub 
C   OXT  ARG N N sing 
CB  CG   ARG N N sing 
CB  HB2  ARG N N sing 
CB  HB3  ARG N N sing 
CG  CD   ARG N N sing 
CG  HG2  ARG N N sing 
CG  HG3  ARG N N sing 
CD  NE   ARG N N sing 
CD  HD2  ARG N N sing 
CD  HD3  ARG N N sing 
NE  CZ   ARG N N sing 
NE  HE   ARG N N sing 
CZ  NH1  ARG N N sing 
CZ  NH2  ARG N N doub 
NH1 HH11 ARG N N sing 
NH1 HH12 ARG N N sing 
NH2 HH21 ARG N N sing 
NH2 HH22 ARG N N sing 
OXT HXT  ARG N N sing 
N   CA   ASN N N sing 
N   H    ASN N N sing 
N   H2   ASN N N sing 
CA  C    ASN N N sing 
CA  CB   ASN N N sing 
CA  HA   ASN N N sing 
C   O    ASN N N doub 
C   OXT  ASN N N sing 
CB  CG   ASN N N sing 
CB  HB2  ASN N N sing 
CB  HB3  ASN N N sing 
CG  OD1  ASN N N doub 
CG  ND2  ASN N N sing 
ND2 HD21 ASN N N sing 
ND2 HD22 ASN N N sing 
OXT HXT  ASN N N sing 
N   CA   ASP N N sing 
N   H    ASP N N sing 
N   H2   ASP N N sing 
CA  C    ASP N N sing 
CA  CB   ASP N N sing 
CA  HA   ASP N N sing 
C   O    ASP N N doub 
C   OXT  ASP N N sing 
CB  CG   ASP N N sing 
CB  HB2  ASP N N sing 
CB  HB3  ASP N N sing 
CG  OD1  ASP N N doub 
CG  OD2  ASP N N sing 
OD2 HD2  ASP N N sing 
OXT HXT  ASP N N sing 
N   CA   GLN N N sing 
N   H    GLN N N sing 
N   H2   GLN N N sing 
CA  C    GLN N N sing 
CA  CB   GLN N N sing 
CA  HA   GLN N N sing 
C   O    GLN N N doub 
C   OXT  GLN N N sing 
CB  CG   GLN N N sing 
CB  HB2  GLN N N sing 
CB  HB3  GLN N N sing 
CG  CD   GLN N N sing 
CG  HG2  GLN N N sing 
CG  HG3  GLN N N sing 
CD  OE1  GLN N N doub 
CD  NE2  GLN N N sing 
NE2 HE21 GLN N N sing 
NE2 HE22 GLN N N sing 
OXT HXT  GLN N N sing 
N   CA   GLU N N sing 
N   H    GLU N N sing 
N   H2   GLU N N sing 
CA  C    GLU N N sing 
CA  CB   GLU N N sing 
CA  HA   GLU N N sing 
C   O    GLU N N doub 
C   OXT  GLU N N sing 
CB  CG   GLU N N sing 
CB  HB2  GLU N N sing 
CB  HB3  GLU N N sing 
CG  CD   GLU N N sing 
CG  HG2  GLU N N sing 
CG  HG3  GLU N N sing 
CD  OE1  GLU N N doub 
CD  OE2  GLU N N sing 
OE2 HE2  GLU N N sing 
OXT HXT  GLU N N sing 
N   CA   GLY N N sing 
N   H    GLY N N sing 
N   H2   GLY N N sing 
CA  C    GLY N N sing 
CA  HA2  GLY N N sing 
CA  HA3  GLY N N sing 
C   O    GLY N N doub 
C   OXT  GLY N N sing 
OXT HXT  GLY N N sing 
O   H1   HOH N N sing 
O   H2   HOH N N sing 
N   CA   ILE N N sing 
N   H    ILE N N sing 
N   H2   ILE N N sing 
CA  C    ILE N N sing 
CA  CB   ILE N N sing 
CA  HA   ILE N N sing 
C   O    ILE N N doub 
C   OXT  ILE N N sing 
CB  CG1  ILE N N sing 
CB  CG2  ILE N N sing 
CB  HB   ILE N N sing 
CG1 CD1  ILE N N sing 
CG1 HG12 ILE N N sing 
CG1 HG13 ILE N N sing 
CG2 HG21 ILE N N sing 
CG2 HG22 ILE N N sing 
CG2 HG23 ILE N N sing 
CD1 HD11 ILE N N sing 
CD1 HD12 ILE N N sing 
CD1 HD13 ILE N N sing 
OXT HXT  ILE N N sing 
N   CA   LEU N N sing 
N   H    LEU N N sing 
N   H2   LEU N N sing 
CA  C    LEU N N sing 
CA  CB   LEU N N sing 
CA  HA   LEU N N sing 
C   O    LEU N N doub 
C   OXT  LEU N N sing 
CB  CG   LEU N N sing 
CB  HB2  LEU N N sing 
CB  HB3  LEU N N sing 
CG  CD1  LEU N N sing 
CG  CD2  LEU N N sing 
CG  HG   LEU N N sing 
CD1 HD11 LEU N N sing 
CD1 HD12 LEU N N sing 
CD1 HD13 LEU N N sing 
CD2 HD21 LEU N N sing 
CD2 HD22 LEU N N sing 
CD2 HD23 LEU N N sing 
OXT HXT  LEU N N sing 
N   CA   LYS N N sing 
N   H    LYS N N sing 
N   H2   LYS N N sing 
CA  C    LYS N N sing 
CA  CB   LYS N N sing 
CA  HA   LYS N N sing 
C   O    LYS N N doub 
C   OXT  LYS N N sing 
CB  CG   LYS N N sing 
CB  HB2  LYS N N sing 
CB  HB3  LYS N N sing 
CG  CD   LYS N N sing 
CG  HG2  LYS N N sing 
CG  HG3  LYS N N sing 
CD  CE   LYS N N sing 
CD  HD2  LYS N N sing 
CD  HD3  LYS N N sing 
CE  NZ   LYS N N sing 
CE  HE2  LYS N N sing 
CE  HE3  LYS N N sing 
NZ  HZ1  LYS N N sing 
NZ  HZ2  LYS N N sing 
NZ  HZ3  LYS N N sing 
OXT HXT  LYS N N sing 
N   HN1  NH2 N N sing 
N   HN2  NH2 N N sing 
N   CA   SER N N sing 
N   H    SER N N sing 
N   H2   SER N N sing 
CA  C    SER N N sing 
CA  CB   SER N N sing 
CA  HA   SER N N sing 
C   O    SER N N doub 
C   OXT  SER N N sing 
CB  OG   SER N N sing 
CB  HB2  SER N N sing 
CB  HB3  SER N N sing 
OG  HG   SER N N sing 
OXT HXT  SER N N sing 
N   CA   THR N N sing 
N   H    THR N N sing 
N   H2   THR N N sing 
CA  C    THR N N sing 
CA  CB   THR N N sing 
CA  HA   THR N N sing 
C   O    THR N N doub 
C   OXT  THR N N sing 
CB  OG1  THR N N sing 
CB  CG2  THR N N sing 
CB  HB   THR N N sing 
OG1 HG1  THR N N sing 
CG2 HG21 THR N N sing 
CG2 HG22 THR N N sing 
CG2 HG23 THR N N sing 
OXT HXT  THR N N sing 
N   CA   TYR N N sing 
N   H    TYR N N sing 
N   H2   TYR N N sing 
CA  C    TYR N N sing 
CA  CB   TYR N N sing 
CA  HA   TYR N N sing 
C   O    TYR N N doub 
C   OXT  TYR N N sing 
CB  CG   TYR N N sing 
CB  HB2  TYR N N sing 
CB  HB3  TYR N N sing 
CG  CD1  TYR Y N doub 
CG  CD2  TYR Y N sing 
CD1 CE1  TYR Y N sing 
CD1 HD1  TYR N N sing 
CD2 CE2  TYR Y N doub 
CD2 HD2  TYR N N sing 
CE1 CZ   TYR Y N doub 
CE1 HE1  TYR N N sing 
CE2 CZ   TYR Y N sing 
CE2 HE2  TYR N N sing 
CZ  OH   TYR N N sing 
OH  HH   TYR N N sing 
OXT HXT  TYR N N sing 
N   CA   VAL N N sing 
N   H    VAL N N sing 
N   H2   VAL N N sing 
CA  C    VAL N N sing 
CA  CB   VAL N N sing 
CA  HA   VAL N N sing 
C   O    VAL N N doub 
C   OXT  VAL N N sing 
CB  CG1  VAL N N sing 
CB  CG2  VAL N N sing 
CB  HB   VAL N N sing 
CG1 HG11 VAL N N sing 
CG1 HG12 VAL N N sing 
CG1 HG13 VAL N N sing 
CG2 HG21 VAL N N sing 
CG2 HG22 VAL N N sing 
CG2 HG23 VAL N N sing 
OXT HXT  VAL N N sing 
#
_entity.id               2
_entity.pdbx_description "Spike glycoprotein"
_entity.type             polymer
#
_entity_poly.entity_id      2
_entity_poly.pdbx_strand_id D
_entity_poly.type           polypeptide(L)
#
loop_
_entity_poly_seq.entity_id
_entity_poly_seq.hetero
_entity_poly_seq.mon_id
_entity_poly_seq.num
2 n ACE 1  
2 n LEU 2  
2 n GLY 3  
2 n ASP 4  
2 n ILE 5  
2 n SER 6  
2 n GLY 7  
2 n ILE 8  
2 n ASN 9  
2 n ALA 10 
2 n SER 11 
2 n VAL 12 
2 n VAL 13 
2 n ASN 14 
2 n ILE 15 
2 n GLN 16 
2 n LYS 17 
2 n GLU 18 
2 n ILE 19 
2 n ASP 20 
2 n ARG 21 
2 n LEU 22 
2 n ASN 23 
2 n GLU 24 
2 n VAL 25 
2 n ALA 26 
2 n LYS 27 
2 n ASN 28 
2 n LEU 29 
2 n ASN 30 
2 n GLU 31 
2 n SER 32 
2 n LEU 33 
2 n ILE 34 
2 n ASP 35 
2 n LEU 36 
2 n GLN 37 
2 n GLU 38 
2 n LEU 39 
2 n GLY 40 
2 n LYS 41 
2 n TYR 42 
2 n GLU 43 
2 n GLN 44 
2 n TYR 45 
2 n ILE 46 
2 n LYS 47 
2 n NH2 48 
#
_exptl.method "X-RAY DIFFRACTION"
#
_pdbx_audit_revision_history.revision_date 2004-12-22
#
_pdbx_database_status.recvd_initial_deposition_date 2004-12-22
#
loop_
_pdbx_poly_seq_scheme.asym_id
_pdbx_poly_seq_scheme.auth_seq_num
_pdbx_poly_seq_scheme.entity_id
_pdbx_poly_seq_scheme.hetero
_pdbx_poly_seq_scheme.mon_id
_pdbx_poly_seq_scheme.pdb_ins_code
_pdbx_poly_seq_scheme.pdb_seq_num
_pdbx_poly_seq_scheme.pdb_strand_id
_pdbx_poly_seq_scheme.seq_id
D 1147 2 n ACE . 1147 D 1  
D 1148 2 n LEU . 1148 D 2  
D 1149 2 n GLY . 1149 D 3  
D 1150 2 n ASP . 1150 D 4  
D 1151 2 n ILE . 1151 D 5  
D 1152 2 n SER . 1152 D 6  
D 1153 2 n GLY . 1153 D 7  
D 1154 2 n ILE . 1154 D 8  
D 1155 2 n ASN . 1155 D 9  
D 1156 2 n ALA . 1156 D 10 
D 1157 2 n SER . 1157 D 11 
D 1158 2 n VAL . 1158 D 12 
D 1159 2 n VAL . 1159 D 13 
D 1160 2 n ASN . 1160 D 14 
D 1161 2 n ILE . 1161 D 15 
D 1162 2 n GLN . 1162 D 16 
D 1163 2 n LYS . 1163 D 17 
D 1164 2 n GLU . 1164 D 18 
D 1165 2 n ILE . 1165 D 19 
D 1166 2 n ASP . 1166 D 20 
D 1167 2 n ARG . 1167 D 21 
D 1168 2 n LEU . 1168 D 22 
D 1169 2 n ASN . 1169 D 23 
D 1170 2 n GLU . 1170 D 24 
D 1171 2 n VAL . 1171 D 25 
D 1172 2 n ALA . 1172 D 26 
D 1173 2 n LYS . 1173 D 27 
D 1174 2 n ASN . 1174 D 28 
D 1175 2 n LEU . 1175 D 29 
D 1176 2 n ASN . 1176 D 30 
D 1177 2 n GLU . 1177 D 31 
D 1178 2 n SER . 1178 D 32 
D 1179 2 n LEU . 1179 D 33 
D 1180 2 n ILE . 1180 D 34 
D 1181 2 n ASP . 1181 D 35 
D 1182 2 n LEU . 1182 D 36 
D 1183 2 n GLN . 1183 D 37 
D 1184 2 n GLU . 1184 D 38 
D 1185 2 n LEU . 1185 D 39 
D 1186 2 n GLY . 1186 D 40 
D 1187 2 n LYS . 1187 D 41 
D 1188 2 n TYR . 1188 D 42 
D 1189 2 n GLU . 1189 D 43 
D 1190 2 n GLN . 1190 D 44 
D 1191 2 n TYR . 1191 D 45 
D 1192 2 n ILE . 1192 D 46 
D 1193 2 n LYS . 1193 D 47 
D 1194 2 n NH2 . 1194 D 48 
#
_pdbx_struct_assembly.details            author_and_software_defined_assembly
_pdbx_struct_assembly.id                 1
_pdbx_struct_assembly.method_details     PISA
_pdbx_struct_assembly.oligomeric_count   12
_pdbx_struct_assembly.oligomeric_details dodecameric
#
_pdbx_struct_assembly_gen.assembly_id     1
_pdbx_struct_assembly_gen.asym_id_list    A,B,C,D,E,F,G,H,I,J,K,L
_pdbx_struct_assembly_gen.oper_expression 1,2
#
loop_
_pdbx_struct_oper_list.id
_pdbx_struct_oper_list.matrix[1][1]
_pdbx_struct_oper_list.matrix[1][2]
_pdbx_struct_oper_list.matrix[1][3]
_pdbx_struct_oper_list.matrix[2][1]
_pdbx_struct_oper_list.matrix[2][2]
_pdbx_struct_oper_list.matrix[2][3]
_pdbx_struct_oper_list.matrix[3][1]
_pdbx_struct_oper_list.matrix[3][2]
_pdbx_struct_oper_list.matrix[3][3]
_pdbx_struct_oper_list.name
_pdbx_struct_oper_list.symmetry_operation
_pdbx_struct_oper_list.type
_pdbx_struct_oper_list.vector[1]
_pdbx_struct_oper_list.vector[2]
_pdbx_struct_oper_list.vector[3]
1 1.0000000000  0.0000000000 0.0000000000 0.0000000000 1.0000000000 0.0000000000 0.0000000000 0.0000000000 1.0000000000  1_555 x,y,z     "identity operation"         0.0000000000  0.0000000000 0.0000000000 
2 -1.0000000000 0.0000000000 0.0000000000 0.0000000000 1.0000000000 0.0000000000 0.0000000000 0.0000000000 -1.0000000000 2_655 -x+1,y,-z "crystal symmetry operation" 99.9070000000 0.0000000000 0.0000000000 
#
_refine.ls_d_res_high 1.60
#
_software.classification other
_software.name           "DeepMind Structure Class"
_software.pdbx_ordinal   1
_software.version        2.0.0
#
_struct_asym.entity_id 2
_struct_asym.id        D
#
loop_
_atom_site.group_PDB
_atom_site.id
_atom_site.type_symbol
_atom_site.label_atom_id
_atom_site.label_alt_id
_atom_site.label_comp_id
_atom_site.label_asym_id
_atom_site.label_entity_id
_atom_site.label_seq_id
_atom_site.pdbx_PDB_ins_code
_atom_site.Cartn_x
_atom_site.Cartn_y
_atom_site.Cartn_z
_atom_site.occupancy
_atom_site.B_iso_or_equiv
_atom_site.auth_seq_id
_atom_site.auth_asym_id
_atom_site.pdbx_PDB_model_num
HETATM 1   C C   . ACE D 2 1  ? -11.840 3.763  33.759 1.00 37.62 1147 D 1 
HETATM 2   O O   . ACE D 2 1  ? -12.603 2.848  34.094 1.00 38.45 1147 D 1 
HETATM 3   C CH3 . ACE D 2 1  ? -11.901 5.090  34.444 1.00 38.48 1147 D 1 
ATOM   4   N N   . LEU D 2 2  ? -11.453 3.860  32.479 1.00 38.27 1148 D 1 
ATOM   5   C CA  . LEU D 2 2  ? -11.611 2.753  31.559 1.00 39.50 1148 D 1 
ATOM   6   C C   . LEU D 2 2  ? -10.729 1.640  32.071 1.00 41.38 1148 D 1 
ATOM   7   O O   . LEU D 2 2  ? -9.545  1.838  32.365 1.00 42.90 1148 D 1 
ATOM   8   C CB  . LEU D 2 2  ? -11.201 3.132  30.130 1.00 39.44 1148 D 1 
ATOM   9   C CG  . LEU D 2 2  ? -11.964 4.272  29.449 1.00 38.94 1148 D 1 
ATOM   10  C CD1 . LEU D 2 2  ? -11.476 4.438  28.045 1.00 38.93 1148 D 1 
ATOM   11  C CD2 . LEU D 2 2  ? -13.495 4.075  29.460 1.00 39.34 1148 D 1 
ATOM   12  N N   . GLY D 2 3  ? -11.303 0.465  32.194 1.00 42.56 1149 D 1 
ATOM   13  C CA  . GLY D 2 3  ? -10.553 -0.657 32.692 1.00 43.07 1149 D 1 
ATOM   14  C C   . GLY D 2 3  ? -9.799  -1.326 31.585 1.00 43.49 1149 D 1 
ATOM   15  O O   . GLY D 2 3  ? -9.944  -1.000 30.386 1.00 44.37 1149 D 1 
ATOM   16  N N   . ASP D 2 4  ? -8.992  -2.281 32.008 1.00 43.68 1150 D 1 
ATOM   17  C CA  . ASP D 2 4  ? -8.281  -3.185 31.124 1.00 43.82 1150 D 1 
ATOM   18  C C   . ASP D 2 4  ? -7.084  -2.547 30.422 1.00 42.83 1150 D 1 
ATOM   19  O O   . ASP D 2 4  ? -6.488  -3.178 29.572 1.00 43.59 1150 D 1 
ATOM   20  C CB  . ASP D 2 4  ? -9.273  -3.835 30.144 1.00 44.17 1150 D 1 
ATOM   21  C CG  . ASP D 2 4  ? -10.446 -4.438 30.874 1.00 45.87 1150 D 1 
ATOM   22  O OD1 . ASP D 2 4  ? -10.173 -5.170 31.858 1.00 48.95 1150 D 1 
ATOM   23  O OD2 . ASP D 2 4  ? -11.641 -4.213 30.608 1.00 45.03 1150 D 1 
ATOM   24  N N   . ILE D 2 5  ? -6.711  -1.332 30.821 1.00 41.57 1151 D 1 
ATOM   25  C CA  . ILE D 2 5  ? -5.618  -0.614 30.160 1.00 40.91 1151 D 1 
ATOM   26  C C   . ILE D 2 5  ? -4.580  -0.021 31.111 1.00 40.82 1151 D 1 
ATOM   27  O O   . ILE D 2 5  ? -3.534  0.438  30.674 1.00 39.03 1151 D 1 
ATOM   28  C CB  . ILE D 2 5  ? -6.193  0.556  29.291 1.00 40.51 1151 D 1 
ATOM   29  C CG1 . ILE D 2 5  ? -6.929  1.551  30.181 1.00 41.79 1151 D 1 
ATOM   30  C CG2 . ILE D 2 5  ? -7.100  0.054  28.191 1.00 40.97 1151 D 1 
ATOM   31  C CD1 . ILE D 2 5  ? -6.596  2.960  29.859 1.00 42.41 1151 D 1 
ATOM   32  N N   . SER D 2 6  ? -4.817  -0.036 32.420 1.00 41.47 1152 D 1 
ATOM   33  C CA  . SER D 2 6  ? -3.913  0.683  33.312 1.00 41.80 1152 D 1 
ATOM   34  C C   . SER D 2 6  ? -2.499  0.066  33.365 1.00 41.35 1152 D 1 
ATOM   35  O O   . SER D 2 6  ? -1.555  0.756  33.706 1.00 42.19 1152 D 1 
ATOM   36  C CB  . SER D 2 6  ? -4.509  0.795  34.718 1.00 42.38 1152 D 1 
ATOM   37  O OG  . SER D 2 6  ? -4.387  -0.439 35.393 1.00 44.44 1152 D 1 
ATOM   38  N N   . GLY D 2 7  ? -2.367  -1.213 33.017 1.00 40.68 1153 D 1 
ATOM   39  C CA  . GLY D 2 7  ? -1.085  -1.889 33.008 1.00 39.94 1153 D 1 
ATOM   40  C C   . GLY D 2 7  ? -0.242  -1.621 31.760 1.00 39.59 1153 D 1 
ATOM   41  O O   . GLY D 2 7  ? 0.955   -1.931 31.748 1.00 40.37 1153 D 1 
ATOM   42  N N   . ILE D 2 8  ? -0.840  -1.022 30.726 1.00 36.68 1154 D 1 
ATOM   43  C CA  . ILE D 2 8  ? -0.115  -0.775 29.451 1.00 35.20 1154 D 1 
ATOM   44  C C   . ILE D 2 8  ? 0.950   0.271  29.690 1.00 34.22 1154 D 1 
ATOM   45  O O   . ILE D 2 8  ? 0.671   1.287  30.278 1.00 34.31 1154 D 1 
ATOM   46  C CB  . ILE D 2 8  ? -1.092  -0.337 28.352 1.00 34.86 1154 D 1 
ATOM   47  C CG1 . ILE D 2 8  ? -2.064  -1.449 27.977 1.00 33.20 1154 D 1 
ATOM   48  C CG2 . ILE D 2 8  ? -0.334  0.056  27.050 1.00 33.66 1154 D 1 
ATOM   49  C CD1 . ILE D 2 8  ? -3.278  -0.924 27.166 1.00 35.35 1154 D 1 
ATOM   50  N N   . ASN D 2 9  ? 2.185   0.020  29.247 1.00 33.45 1155 D 1 
ATOM   51  C CA  . ASN D 2 9  ? 3.302   0.910  29.581 1.00 33.33 1155 D 1 
ATOM   52  C C   . ASN D 2 9  ? 4.280   0.952  28.403 1.00 32.51 1155 D 1 
ATOM   53  O O   . ASN D 2 9  ? 4.567   -0.093 27.829 1.00 32.24 1155 D 1 
ATOM   54  C CB  . ASN D 2 9  ? 4.059   0.494  30.847 1.00 34.03 1155 D 1 
ATOM   55  C CG  . ASN D 2 9  ? 5.025   1.583  31.328 1.00 34.80 1155 D 1 
ATOM   56  O OD1 . ASN D 2 9  ? 4.602   2.648  31.779 1.00 38.74 1155 D 1 
ATOM   57  N ND2 . ASN D 2 9  ? 6.326   1.341  31.176 1.00 37.20 1155 D 1 
ATOM   58  N N   . ALA D 2 10 ? 4.708   2.162  28.040 1.00 30.64 1156 D 1 
ATOM   59  C CA  . ALA D 2 10 ? 5.718   2.405  27.019 1.00 29.75 1156 D 1 
ATOM   60  C C   . ALA D 2 10 ? 7.087   2.541  27.683 1.00 30.23 1156 D 1 
ATOM   61  O O   . ALA D 2 10 ? 7.258   3.275  28.614 1.00 30.80 1156 D 1 
ATOM   62  C CB  . ALA D 2 10 ? 5.389   3.644  26.190 1.00 29.69 1156 D 1 
ATOM   63  N N   . SER D 2 11 ? 8.047   1.779  27.188 1.00 31.75 1157 D 1 
ATOM   64  C CA  . SER D 2 11 ? 9.423   1.806  27.688 1.00 31.72 1157 D 1 
ATOM   65  C C   . SER D 2 11 ? 10.183  2.968  27.095 1.00 31.86 1157 D 1 
ATOM   66  O O   . SER D 2 11 ? 9.817   3.499  26.052 1.00 30.07 1157 D 1 
ATOM   67  C CB  . SER D 2 11 ? 10.113  0.497  27.306 1.00 32.45 1157 D 1 
ATOM   68  O OG  . SER D 2 11 ? 9.432   -0.600 27.896 1.00 37.64 1157 D 1 
ATOM   69  N N   . VAL D 2 12 ? 11.226  3.411  27.782 1.00 31.64 1158 D 1 
ATOM   70  C CA  . VAL D 2 12 ? 12.087  4.460  27.246 1.00 31.69 1158 D 1 
ATOM   71  C C   . VAL D 2 12 ? 13.417  3.855  26.840 1.00 31.08 1158 D 1 
ATOM   72  O O   . VAL D 2 12 ? 13.803  2.783  27.307 1.00 31.42 1158 D 1 
ATOM   73  C CB  . VAL D 2 12 ? 12.294  5.617  28.261 1.00 33.23 1158 D 1 
ATOM   74  C CG1 . VAL D 2 12 ? 10.995  6.359  28.539 1.00 35.37 1158 D 1 
ATOM   75  C CG2 . VAL D 2 12 ? 12.941  5.154  29.554 1.00 34.66 1158 D 1 
ATOM   76  N N   . VAL D 2 13 ? 14.095  4.490  25.901 1.00 30.32 1159 D 1 
ATOM   77  C CA  . VAL D 2 13 ? 15.370  3.985  25.395 1.00 29.98 1159 D 1 
ATOM   78  C C   . VAL D 2 13 ? 16.503  4.801  26.002 1.00 29.81 1159 D 1 
ATOM   79  O O   . VAL D 2 13 ? 16.376  5.999  26.283 1.00 28.60 1159 D 1 
ATOM   80  C CB  . VAL D 2 13 ? 15.410  4.031  23.826 1.00 29.84 1159 D 1 
ATOM   81  C CG1 . VAL D 2 13 ? 15.394  5.447  23.323 1.00 30.15 1159 D 1 
ATOM   82  C CG2 . VAL D 2 13 ? 16.625  3.285  23.290 1.00 29.58 1159 D 1 
ATOM   83  N N   . ASN D 2 14 ? 17.637  4.146  26.188 1.00 30.70 1160 D 1 
ATOM   84  C CA  . ASN D 2 14 ? 18.837  4.834  26.632 1.00 31.68 1160 D 1 
ATOM   85  C C   . ASN D 2 14 ? 20.032  4.323  25.871 1.00 30.74 1160 D 1 
ATOM   86  O O   . ASN D 2 14 ? 20.586  3.260  26.204 1.00 31.68 1160 D 1 
ATOM   87  C CB  . ASN D 2 14 ? 19.080  4.613  28.136 1.00 32.68 1160 D 1 
ATOM   88  C CG  . ASN D 2 14 ? 20.238  5.441  28.648 1.00 35.93 1160 D 1 
ATOM   89  O OD1 . ASN D 2 14 ? 21.048  5.974  27.869 1.00 33.38 1160 D 1 
ATOM   90  N ND2 . ASN D 2 14 ? 20.340  5.550  29.992 1.00 40.11 1160 D 1 
ATOM   91  N N   . ILE D 2 15 ? 20.405  5.066  24.844 1.00 30.06 1161 D 1 
ATOM   92  C CA  . ILE D 2 15 ? 21.587  4.783  24.079 1.00 29.88 1161 D 1 
ATOM   93  C C   . ILE D 2 15 ? 22.603  5.908  24.252 1.00 30.84 1161 D 1 
ATOM   94  O O   . ILE D 2 15 ? 23.439  6.107  23.401 1.00 30.88 1161 D 1 
ATOM   95  C CB  . ILE D 2 15 ? 21.244  4.566  22.563 1.00 29.18 1161 D 1 
ATOM   96  C CG1 . ILE D 2 15 ? 20.360  5.691  22.029 1.00 28.85 1161 D 1 
ATOM   97  C CG2 . ILE D 2 15 ? 20.539  3.223  22.368 1.00 29.06 1161 D 1 
ATOM   98  C CD1 . ILE D 2 15 ? 20.401  5.829  20.506 1.00 25.80 1161 D 1 
ATOM   99  N N   . GLN D 2 16 ? 22.527  6.657  25.340 1.00 32.47 1162 D 1 
ATOM   100 C CA  . GLN D 2 16 ? 23.503  7.732  25.538 1.00 33.71 1162 D 1 
ATOM   101 C C   . GLN D 2 16 ? 24.952  7.254  25.512 1.00 33.54 1162 D 1 
ATOM   102 O O   . GLN D 2 16 ? 25.817  7.943  24.977 1.00 33.05 1162 D 1 
ATOM   103 C CB  . GLN D 2 16 ? 23.217  8.456  26.844 1.00 34.86 1162 D 1 
ATOM   104 C CG  . GLN D 2 16 ? 23.660  9.875  26.845 1.00 37.23 1162 D 1 
ATOM   105 C CD  . GLN D 2 16 ? 23.291  10.708 25.628 1.00 38.46 1162 D 1 
ATOM   106 O OE1 . GLN D 2 16 ? 22.110  10.981 25.373 1.00 41.35 1162 D 1 
ATOM   107 N NE2 . GLN D 2 16 ? 24.298  11.150 24.898 1.00 37.55 1162 D 1 
ATOM   108 N N   . LYS D 2 17 ? 25.216  6.077  26.047 1.00 34.46 1163 D 1 
ATOM   109 C CA  . LYS D 2 17 ? 26.598  5.595  26.110 1.00 35.87 1163 D 1 
ATOM   110 C C   . LYS D 2 17 ? 27.162  5.364  24.713 1.00 35.50 1163 D 1 
ATOM   111 O O   . LYS D 2 17 ? 28.311  5.707  24.430 1.00 35.95 1163 D 1 
ATOM   112 C CB  . LYS D 2 17 ? 26.691  4.321  26.954 1.00 37.10 1163 D 1 
ATOM   113 C CG  . LYS D 2 17 ? 26.400  4.549  28.444 1.00 42.35 1163 D 1 
ATOM   114 C CD  . LYS D 2 17 ? 27.584  5.109  29.247 1.00 47.62 1163 D 1 
ATOM   115 C CE  . LYS D 2 17 ? 27.593  4.622  30.711 1.00 47.78 1163 D 1 
ATOM   116 N NZ  . LYS D 2 17 ? 28.993  4.638  31.288 1.00 50.98 1163 D 1 
ATOM   117 N N   . GLU D 2 18 ? 26.316  4.835  23.824 1.00 35.16 1164 D 1 
ATOM   118 C CA  . GLU D 2 18 ? 26.680  4.553  22.450 1.00 33.76 1164 D 1 
ATOM   119 C C   . GLU D 2 18 ? 26.844  5.850  21.685 1.00 32.84 1164 D 1 
ATOM   120 O O   . GLU D 2 18 ? 27.758  5.957  20.863 1.00 33.20 1164 D 1 
ATOM   121 C CB  . GLU D 2 18 ? 25.615  3.656  21.761 1.00 33.65 1164 D 1 
ATOM   122 C CG  . GLU D 2 18 ? 25.588  2.205  22.221 1.00 33.86 1164 D 1 
ATOM   123 C CD  . GLU D 2 18 ? 24.797  1.945  23.502 1.00 35.82 1164 D 1 
ATOM   124 O OE1 . GLU D 2 18 ? 24.906  0.821  24.027 1.00 38.96 1164 D 1 
ATOM   125 O OE2 . GLU D 2 18 ? 24.084  2.833  24.006 1.00 35.64 1164 D 1 
ATOM   126 N N   . ILE D 2 19 ? 25.968  6.824  21.940 1.00 32.23 1165 D 1 
ATOM   127 C CA  . ILE D 2 19 ? 26.041  8.138  21.294 1.00 32.86 1165 D 1 
ATOM   128 C C   . ILE D 2 19 ? 27.367  8.803  21.652 1.00 33.71 1165 D 1 
ATOM   129 O O   . ILE D 2 19 ? 28.055  9.333  20.798 1.00 32.82 1165 D 1 
ATOM   130 C CB  . ILE D 2 19 ? 24.870  9.004  21.729 1.00 32.61 1165 D 1 
ATOM   131 C CG1 . ILE D 2 19 ? 23.608  8.507  21.001 1.00 31.64 1165 D 1 
ATOM   132 C CG2 . ILE D 2 19 ? 25.097  10.483 21.433 1.00 35.04 1165 D 1 
ATOM   133 C CD1 . ILE D 2 19 ? 22.347  8.947  21.603 1.00 30.30 1165 D 1 
ATOM   134 N N   . ASP D 2 20 ? 27.723  8.673  22.915 1.00 35.43 1166 D 1 
ATOM   135 C CA  . ASP D 2 20 ? 28.903  9.357  23.447 1.00 37.29 1166 D 1 
ATOM   136 C C   . ASP D 2 20 ? 30.171  8.688  22.958 1.00 37.47 1166 D 1 
ATOM   137 O O   . ASP D 2 20 ? 31.122  9.348  22.530 1.00 37.05 1166 D 1 
ATOM   138 C CB  . ASP D 2 20 ? 28.818  9.355  24.975 1.00 37.85 1166 D 1 
ATOM   139 C CG  . ASP D 2 20 ? 27.814  10.351 25.494 1.00 40.28 1166 D 1 
ATOM   140 O OD1 . ASP D 2 20 ? 27.469  10.250 26.687 0.50 44.33 1166 D 1 
ATOM   141 O OD2 . ASP D 2 20 ? 27.313  11.263 24.788 0.50 41.12 1166 D 1 
ATOM   142 N N   . ARG D 2 21 ? 30.148  7.369  22.962 1.00 37.78 1167 D 1 
ATOM   143 C CA  . ARG D 2 21 ? 31.252  6.553  22.478 1.00 38.34 1167 D 1 
ATOM   144 C C   . ARG D 2 21 ? 31.548  6.813  21.001 1.00 37.48 1167 D 1 
ATOM   145 O O   . ARG D 2 21 ? 32.722  6.897  20.616 1.00 36.11 1167 D 1 
ATOM   146 C CB  . ARG D 2 21 ? 30.986  5.089  22.722 1.00 39.17 1167 D 1 
ATOM   147 C CG  . ARG D 2 21 ? 32.149  4.174  22.436 1.00 43.30 1167 D 1 
ATOM   148 C CD  . ARG D 2 21 ? 33.282  4.263  23.471 1.00 47.40 1167 D 1 
ATOM   149 N NE  . ARG D 2 21 ? 34.575  4.034  22.832 1.00 51.32 1167 D 1 
ATOM   150 C CZ  . ARG D 2 21 ? 35.758  4.344  23.360 1.00 52.70 1167 D 1 
ATOM   151 N NH1 . ARG D 2 21 ? 35.835  4.897  24.563 1.00 53.36 1167 D 1 
ATOM   152 N NH2 . ARG D 2 21 ? 36.869  4.106  22.665 1.00 52.23 1167 D 1 
ATOM   153 N N   . LEU D 2 22 ? 30.509  6.968  20.166 1.00 35.07 1168 D 1 
ATOM   154 C CA  . LEU D 2 22 ? 30.771  7.280  18.776 1.00 34.66 1168 D 1 
ATOM   155 C C   . LEU D 2 22 ? 31.480  8.627  18.598 1.00 34.85 1168 D 1 
ATOM   156 O O   . LEU D 2 22 ? 32.322  8.771  17.698 1.00 34.56 1168 D 1 
ATOM   157 C CB  . LEU D 2 22 ? 29.460  7.293  17.963 1.00 34.63 1168 D 1 
ATOM   158 C CG  . LEU D 2 22 ? 28.903  5.923  17.621 1.00 32.67 1168 D 1 
ATOM   159 C CD1 . LEU D 2 22 ? 27.492  6.061  17.043 1.00 33.66 1168 D 1 
ATOM   160 C CD2 . LEU D 2 22 ? 29.792  5.211  16.658 1.00 31.83 1168 D 1 
ATOM   161 N N   . ASN D 2 23 ? 31.144  9.595  19.434 1.00 34.61 1169 D 1 
ATOM   162 C CA  . ASN D 2 23 ? 31.771  10.920 19.338 1.00 35.51 1169 D 1 
ATOM   163 C C   . ASN D 2 23 ? 33.225  10.830 19.824 1.00 36.93 1169 D 1 
ATOM   164 O O   . ASN D 2 23 ? 34.078  11.533 19.292 1.00 38.56 1169 D 1 
ATOM   165 C CB  . ASN D 2 23 ? 31.014  11.974 20.146 1.00 34.89 1169 D 1 
ATOM   166 C CG  . ASN D 2 23 ? 29.651  12.277 19.598 1.00 35.05 1169 D 1 
ATOM   167 O OD1 . ASN D 2 23 ? 28.704  12.526 20.372 1.00 37.51 1169 D 1 
ATOM   168 N ND2 . ASN D 2 23 ? 29.529  12.303 18.274 1.00 34.17 1169 D 1 
ATOM   169 N N   . GLU D 2 24 ? 33.480  9.944  20.795 1.00 38.52 1170 D 1 
ATOM   170 C CA  . GLU D 2 24 ? 34.818  9.706  21.363 1.00 40.94 1170 D 1 
ATOM   171 C C   . GLU D 2 24 ? 35.720  9.107  20.288 1.00 40.53 1170 D 1 
ATOM   172 O O   . GLU D 2 24 ? 36.822  9.587  20.048 1.00 41.72 1170 D 1 
ATOM   173 C CB  . GLU D 2 24 ? 34.768  8.731  22.567 1.00 42.10 1170 D 1 
ATOM   174 C CG  . GLU D 2 24 ? 34.277  9.283  23.913 1.00 46.21 1170 D 1 
ATOM   175 C CD  . GLU D 2 24 ? 33.921  8.185  24.956 1.00 49.50 1170 D 1 
ATOM   176 O OE1 . GLU D 2 24 ? 32.712  8.028  25.352 1.00 49.57 1170 D 1 
ATOM   177 O OE2 . GLU D 2 24 ? 34.851  7.460  25.387 1.00 51.09 1170 D 1 
ATOM   178 N N   . VAL D 2 25 ? 35.233  8.052  19.651 1.00 39.78 1171 D 1 
ATOM   179 C CA  . VAL D 2 25 ? 35.961  7.284  18.661 1.00 39.53 1171 D 1 
ATOM   180 C C   . VAL D 2 25 ? 36.283  8.124  17.431 1.00 38.31 1171 D 1 
ATOM   181 O O   . VAL D 2 25 ? 37.372  8.021  16.882 1.00 37.70 1171 D 1 
ATOM   182 C CB  . VAL D 2 25 ? 35.149  6.020  18.316 1.00 40.79 1171 D 1 
ATOM   183 C CG1 . VAL D 2 25 ? 35.644  5.367  17.063 1.00 41.99 1171 D 1 
ATOM   184 C CG2 . VAL D 2 25 ? 35.224  5.028  19.516 1.00 42.14 1171 D 1 
ATOM   185 N N   . ALA D 2 26 ? 35.355  8.993  17.041 1.00 36.62 1172 D 1 
ATOM   186 C CA  . ALA D 2 26 ? 35.536  9.897  15.919 1.00 37.25 1172 D 1 
ATOM   187 C C   . ALA D 2 26 ? 36.768  10.794 16.075 1.00 38.19 1172 D 1 
ATOM   188 O O   . ALA D 2 26 ? 37.395  11.150 15.079 1.00 37.94 1172 D 1 
ATOM   189 C CB  . ALA D 2 26 ? 34.282  10.720 15.688 1.00 37.56 1172 D 1 
ATOM   190 N N   . LYS D 2 27 ? 37.108  11.135 17.319 1.00 39.16 1173 D 1 
ATOM   191 C CA  . LYS D 2 27 ? 38.319  11.918 17.624 1.00 40.30 1173 D 1 
ATOM   192 C C   . LYS D 2 27 ? 39.657  11.167 17.489 1.00 40.50 1173 D 1 
ATOM   193 O O   . LYS D 2 27 ? 40.703  11.811 17.353 1.00 39.99 1173 D 1 
ATOM   194 C CB  . LYS D 2 27 ? 38.261  12.436 19.064 1.00 40.64 1173 D 1 
ATOM   195 C CG  . LYS D 2 27 ? 37.159  13.424 19.301 1.00 42.36 1173 D 1 
ATOM   196 C CD  . LYS D 2 27 ? 37.207  13.908 20.721 1.00 44.86 1173 D 1 
ATOM   197 C CE  . LYS D 2 27 ? 36.074  14.852 21.031 1.00 45.89 1173 D 1 
ATOM   198 N NZ  . LYS D 2 27 ? 35.840  14.858 22.497 1.00 46.78 1173 D 1 
ATOM   199 N N   . ASN D 2 28 ? 39.624  9.841  17.587 1.00 40.96 1174 D 1 
ATOM   200 C CA  . ASN D 2 28 ? 40.823  8.987  17.655 1.00 41.30 1174 D 1 
ATOM   201 C C   . ASN D 2 28 ? 40.954  8.025  16.487 1.00 41.95 1174 D 1 
ATOM   202 O O   . ASN D 2 28 ? 41.583  6.979  16.599 1.00 40.91 1174 D 1 
ATOM   203 C CB  . ASN D 2 28 ? 40.760  8.120  18.902 1.00 41.62 1174 D 1 
ATOM   204 C CG  . ASN D 2 28 ? 40.606  8.921  20.168 1.00 44.21 1174 D 1 
ATOM   205 O OD1 . ASN D 2 28 ? 39.756  8.604  21.020 1.00 46.83 1174 D 1 
ATOM   206 N ND2 . ASN D 2 28 ? 41.432  9.954  20.321 1.00 45.42 1174 D 1 
ATOM   207 N N   . LEU D 2 29 ? 40.331  8.363  15.366 1.00 43.27 1175 D 1 
ATOM   208 C CA  . LEU D 2 29 ? 40.318  7.492  14.209 1.00 44.47 1175 D 1 
ATOM   209 C C   . LEU D 2 29 ? 41.706  7.263  13.569 1.00 45.00 1175 D 1 
ATOM   210 O O   . LEU D 2 29 ? 41.951  6.213  13.010 1.00 45.37 1175 D 1 
ATOM   211 C CB  . LEU D 2 29 ? 39.344  8.059  13.186 1.00 45.06 1175 D 1 
ATOM   212 C CG  . LEU D 2 29 ? 38.620  7.069  12.308 1.00 46.76 1175 D 1 
ATOM   213 C CD1 . LEU D 2 29 ? 37.825  6.021  13.094 1.00 48.90 1175 D 1 
ATOM   214 C CD2 . LEU D 2 29 ? 37.729  7.894  11.423 1.00 47.68 1175 D 1 
ATOM   215 N N   . ASN D 2 30 ? 42.615  8.228  13.691 1.00 45.30 1176 D 1 
ATOM   216 C CA  . ASN D 2 30 ? 44.006  8.059  13.248 1.00 46.10 1176 D 1 
ATOM   217 C C   . ASN D 2 30 ? 44.760  6.782  13.730 1.00 45.75 1176 D 1 
ATOM   218 O O   . ASN D 2 30 ? 45.702  6.357  13.066 1.00 46.42 1176 D 1 
ATOM   219 C CB  . ASN D 2 30 ? 44.834  9.306  13.572 1.00 46.73 1176 D 1 
ATOM   220 C CG  . ASN D 2 30 ? 44.880  9.618  15.061 1.00 48.49 1176 D 1 
ATOM   221 O OD1 . ASN D 2 30 ? 45.923  9.474  15.696 1.00 51.30 1176 D 1 
ATOM   222 N ND2 . ASN D 2 30 ? 43.746  10.064 15.620 1.00 49.36 1176 D 1 
ATOM   223 N N   . GLU D 2 31 ? 44.342  6.163  14.839 1.00 44.88 1177 D 1 
ATOM   224 C CA  . GLU D 2 31 ? 44.977  4.923  15.321 1.00 44.66 1177 D 1 
ATOM   225 C C   . GLU D 2 31 ? 44.527  3.716  14.494 1.00 43.12 1177 D 1 
ATOM   226 O O   . GLU D 2 31 ? 45.129  2.638  14.579 1.00 43.93 1177 D 1 
ATOM   227 C CB  . GLU D 2 31 ? 44.669  4.656  16.817 1.00 45.18 1177 D 1 
ATOM   228 C CG  . GLU D 2 31 ? 44.758  5.888  17.726 1.00 48.11 1177 D 1 
ATOM   229 C CD  . GLU D 2 31 ? 44.427  5.601  19.193 1.00 51.60 1177 D 1 
ATOM   230 O OE1 . GLU D 2 31 ? 44.224  4.413  19.548 1.00 54.33 1177 D 1 
ATOM   231 O OE2 . GLU D 2 31 ? 44.371  6.577  19.996 1.00 54.70 1177 D 1 
ATOM   232 N N   . SER D 2 32 ? 43.457  3.907  13.719 1.00 41.18 1178 D 1 
ATOM   233 C CA  . SER D 2 32 ? 42.883  2.877  12.839 1.00 40.38 1178 D 1 
ATOM   234 C C   . SER D 2 32 ? 43.290  3.071  11.404 1.00 37.65 1178 D 1 
ATOM   235 O O   . SER D 2 32 ? 42.913  2.243  10.565 1.00 40.05 1178 D 1 
ATOM   236 C CB  . SER D 2 32 ? 41.343  2.948  12.846 1.00 40.07 1178 D 1 
ATOM   237 O OG  . SER D 2 32 ? 40.832  2.282  13.975 1.00 43.97 1178 D 1 
ATOM   238 N N   . LEU D 2 33 ? 43.978  4.175  11.081 1.00 34.03 1179 D 1 
ATOM   239 C CA  . LEU D 2 33 ? 44.318  4.458  9.680  1.00 32.34 1179 D 1 
ATOM   240 C C   . LEU D 2 33 ? 45.827  4.500  9.424  1.00 30.54 1179 D 1 
ATOM   241 O O   . LEU D 2 33 ? 46.632  4.733  10.325 1.00 30.46 1179 D 1 
ATOM   242 C CB  . LEU D 2 33 ? 43.699  5.782  9.246  1.00 32.50 1179 D 1 
ATOM   243 C CG  . LEU D 2 33 ? 42.189  5.828  9.519  1.00 35.03 1179 D 1 
ATOM   244 C CD1 . LEU D 2 33 ? 41.757  7.284  9.375  1.00 39.75 1179 D 1 
ATOM   245 C CD2 . LEU D 2 33 ? 41.423  4.885  8.601  1.00 36.51 1179 D 1 
ATOM   246 N N   . ILE D 2 34 ? 46.210  4.275  8.180  1.00 29.23 1180 D 1 
ATOM   247 C CA  . ILE D 2 34 ? 47.585  4.428  7.793  1.00 29.22 1180 D 1 
ATOM   248 C C   . ILE D 2 34 ? 47.747  5.867  7.335  1.00 30.95 1180 D 1 
ATOM   249 O O   . ILE D 2 34 ? 47.431  6.228  6.193  1.00 33.18 1180 D 1 
ATOM   250 C CB  . ILE D 2 34 ? 47.968  3.432  6.679  1.00 30.32 1180 D 1 
ATOM   251 C CG1 . ILE D 2 34 ? 47.816  2.008  7.221  1.00 29.73 1180 D 1 
ATOM   252 C CG2 . ILE D 2 34 ? 49.401  3.732  6.202  1.00 29.38 1180 D 1 
ATOM   253 C CD1 . ILE D 2 34 ? 47.781  0.986  6.128  1.00 33.00 1180 D 1 
ATOM   254 N N   . ASP D 2 35 ? 48.215  6.684  8.251  1.00 31.54 1181 D 1 
ATOM   255 C CA  . ASP D 2 35 ? 48.483  8.083  7.957  1.00 33.43 1181 D 1 
ATOM   256 C C   . ASP D 2 35 ? 50.014  8.294  8.004  1.00 33.59 1181 D 1 
ATOM   257 O O   . ASP D 2 35 ? 50.795  7.319  8.046  1.00 33.52 1181 D 1 
ATOM   258 C CB  . ASP D 2 35 ? 47.737  8.968  8.958  1.00 34.02 1181 D 1 
ATOM   259 C CG  . ASP D 2 35 ? 48.111  8.677  10.384 1.00 36.20 1181 D 1 
ATOM   260 O OD1 . ASP D 2 35 ? 47.465  9.264  11.288 1.00 38.73 1181 D 1 
ATOM   261 O OD2 . ASP D 2 35 ? 48.998  7.851  10.719 1.00 36.65 1181 D 1 
ATOM   262 N N   . LEU D 2 36 ? 50.482  9.542  7.998  1.00 33.93 1182 D 1 
ATOM   263 C CA  . LEU D 2 36 ? 51.939  9.757  7.979  1.00 34.82 1182 D 1 
ATOM   264 C C   . LEU D 2 36 ? 52.669  9.264  9.242  1.00 34.71 1182 D 1 
ATOM   265 O O   . LEU D 2 36 ? 53.797  8.785  9.119  1.00 34.44 1182 D 1 
ATOM   266 C CB  . LEU D 2 36 ? 52.303  11.214 7.628  1.00 35.83 1182 D 1 
ATOM   267 C CG  . LEU D 2 36 ? 52.024  11.498 6.142  1.00 37.26 1182 D 1 
ATOM   268 C CD1 . LEU D 2 36 ? 52.126  12.972 5.821  1.00 39.74 1182 D 1 
ATOM   269 C CD2 . LEU D 2 36 ? 52.968  10.739 5.221  1.00 39.31 1182 D 1 
ATOM   270 N N   . GLN D 2 37 ? 52.028  9.325  10.410 1.00 34.93 1183 D 1 
ATOM   271 C CA  . GLN D 2 37 ? 52.610  8.824  11.652 1.00 34.82 1183 D 1 
ATOM   272 C C   . GLN D 2 37 ? 52.768  7.293  11.612 1.00 32.97 1183 D 1 
ATOM   273 O O   . GLN D 2 37 ? 53.798  6.737  12.057 1.00 31.60 1183 D 1 
ATOM   274 C CB  . GLN D 2 37 ? 51.782  9.266  12.875 1.00 36.24 1183 D 1 
ATOM   275 C CG  . GLN D 2 37 ? 51.465  8.158  13.939 1.00 40.83 1183 D 1 
ATOM   276 C CD  . GLN D 2 37 ? 50.838  8.656  15.275 1.00 47.56 1183 D 1 
ATOM   277 O OE1 . GLN D 2 37 ? 51.376  8.372  16.366 1.00 50.66 1183 D 1 
ATOM   278 N NE2 . GLN D 2 37 ? 49.699  9.360  15.195 1.00 47.62 1183 D 1 
ATOM   279 N N   . GLU D 2 38 ? 51.753  6.608  11.092 1.00 31.26 1184 D 1 
ATOM   280 C CA  . GLU D 2 38 ? 51.881  5.147  10.931 1.00 29.92 1184 D 1 
ATOM   281 C C   . GLU D 2 38 ? 53.003  4.853  9.918  1.00 29.07 1184 D 1 
ATOM   282 O O   . GLU D 2 38 ? 53.775  3.914  10.080 1.00 28.20 1184 D 1 
ATOM   283 C CB  . GLU D 2 38 ? 50.543  4.522  10.529 1.00 30.07 1184 D 1 
ATOM   284 C CG  . GLU D 2 38 ? 50.645  3.025  10.280 1.00 29.23 1184 D 1 
ATOM   285 C CD  . GLU D 2 38 ? 50.887  2.177  11.532 1.00 31.78 1184 D 1 
ATOM   286 O OE1 . GLU D 2 38 ? 50.740  2.679  12.675 1.00 33.88 1184 D 1 
ATOM   287 O OE2 . GLU D 2 38 ? 51.240  0.985  11.368 1.00 33.49 1184 D 1 
ATOM   288 N N   . LEU D 2 39 ? 53.145  5.655  8.869  1.00 29.19 1185 D 1 
ATOM   289 C CA  . LEU D 2 39 ? 54.256  5.395  7.951  1.00 29.12 1185 D 1 
ATOM   290 C C   . LEU D 2 39 ? 55.621  5.641  8.651  1.00 28.26 1185 D 1 
ATOM   291 O O   . LEU D 2 39 ? 56.615  5.040  8.296  1.00 29.73 1185 D 1 
ATOM   292 C CB  . LEU D 2 39 ? 54.141  6.207  6.638  1.00 29.82 1185 D 1 
ATOM   293 C CG  . LEU D 2 39 ? 52.897  5.849  5.831  1.00 30.58 1185 D 1 
ATOM   294 C CD1 . LEU D 2 39 ? 52.776  6.757  4.585  1.00 33.30 1185 D 1 
ATOM   295 C CD2 . LEU D 2 39 ? 52.898  4.399  5.391  1.00 31.16 1185 D 1 
ATOM   296 N N   . GLY D 2 40 ? 55.651  6.540  9.611  1.00 29.60 1186 D 1 
ATOM   297 C CA  . GLY D 2 40 ? 56.889  6.761  10.376 1.00 29.96 1186 D 1 
ATOM   298 C C   . GLY D 2 40 ? 57.294  5.543  11.204 1.00 30.19 1186 D 1 
ATOM   299 O O   . GLY D 2 40 ? 58.493  5.229  11.315 1.00 30.96 1186 D 1 
ATOM   300 N N   . LYS D 2 41 ? 56.318  4.850  11.769 1.00 30.17 1187 D 1 
ATOM   301 C CA  . LYS D 2 41 ? 56.533  3.605  12.511 1.00 30.37 1187 D 1 
ATOM   302 C C   . LYS D 2 41 ? 57.026  2.471  11.578 1.00 30.01 1187 D 1 
ATOM   303 O O   . LYS D 2 41 ? 57.948  1.706  11.924 1.00 30.61 1187 D 1 
ATOM   304 C CB  . LYS D 2 41 ? 55.269  3.191  13.247 1.00 30.38 1187 D 1 
ATOM   305 C CG  . LYS D 2 41 ? 54.761  4.191  14.320 1.00 33.13 1187 D 1 
ATOM   306 C CD  . LYS D 2 41 ? 53.527  3.653  15.062 1.00 37.14 1187 D 1 
ATOM   307 C CE  . LYS D 2 41 ? 52.879  4.748  15.930 1.00 40.31 1187 D 1 
ATOM   308 N NZ  . LYS D 2 41 ? 51.559  4.320  16.541 1.00 44.04 1187 D 1 
ATOM   309 N N   . TYR D 2 42 ? 56.431  2.406  10.383 1.00 28.61 1188 D 1 
ATOM   310 C CA  . TYR D 2 42 ? 56.889  1.568  9.316  1.00 27.17 1188 D 1 
ATOM   311 C C   . TYR D 2 42 ? 58.349  1.880  8.932  1.00 28.35 1188 D 1 
ATOM   312 O O   . TYR D 2 42 ? 59.138  0.969  8.767  1.00 27.40 1188 D 1 
ATOM   313 C CB  . TYR D 2 42 ? 55.978  1.661  8.072  1.00 26.67 1188 D 1 
ATOM   314 C CG  . TYR D 2 42 ? 56.561  0.971  6.886  1.00 26.06 1188 D 1 
ATOM   315 C CD1 . TYR D 2 42 ? 56.568  -0.386 6.774  1.00 21.89 1188 D 1 
ATOM   316 C CD2 . TYR D 2 42 ? 57.107  1.687  5.813  1.00 23.66 1188 D 1 
ATOM   317 C CE1 . TYR D 2 42 ? 57.120  -1.028 5.706  1.00 23.64 1188 D 1 
ATOM   318 C CE2 . TYR D 2 42 ? 57.654  1.056  4.766  1.00 24.28 1188 D 1 
ATOM   319 C CZ  . TYR D 2 42 ? 57.678  -0.286 4.681  1.00 26.42 1188 D 1 
ATOM   320 O OH  . TYR D 2 42 ? 58.219  -0.904 3.612  1.00 29.82 1188 D 1 
ATOM   321 N N   . GLU D 2 43 ? 58.664  3.147  8.717  1.00 28.67 1189 D 1 
ATOM   322 C CA  . GLU D 2 43 ? 60.029  3.564  8.337  1.00 30.75 1189 D 1 
ATOM   323 C C   . GLU D 2 43 ? 61.086  3.096  9.367  1.00 32.41 1189 D 1 
ATOM   324 O O   . GLU D 2 43 ? 62.190  2.628  9.026  1.00 31.73 1189 D 1 
ATOM   325 C CB  . GLU D 2 43 ? 60.084  5.096  8.212  1.00 31.25 1189 D 1 
ATOM   326 C CG  . GLU D 2 43 ? 61.400  5.621  7.668  1.00 36.77 1189 D 1 
ATOM   327 C CD  . GLU D 2 43 ? 61.503  7.142  7.623  1.00 42.46 1189 D 1 
ATOM   328 O OE1 . GLU D 2 43 ? 62.553  7.668  7.153  1.00 44.26 1189 D 1 
ATOM   329 O OE2 . GLU D 2 43 ? 60.537  7.820  8.043  1.00 47.39 1189 D 1 
ATOM   330 N N   . GLN D 2 44 ? 60.713  3.207  10.633 1.00 33.27 1190 D 1 
ATOM   331 C CA  . GLN D 2 44 ? 61.592  2.737  11.722 1.00 34.72 1190 D 1 
ATOM   332 C C   . GLN D 2 44 ? 61.790  1.216  11.668 1.00 34.26 1190 D 1 
ATOM   333 O O   . GLN D 2 44 ? 62.915  0.691  11.846 1.00 34.42 1190 D 1 
ATOM   334 C CB  . GLN D 2 44 ? 61.060  3.188  13.080 1.00 35.71 1190 D 1 
ATOM   335 C CG  . GLN D 2 44 ? 61.249  4.690  13.414 1.00 41.19 1190 D 1 
ATOM   336 C CD  . GLN D 2 44 ? 62.618  5.304  13.030 1.00 47.49 1190 D 1 
ATOM   337 O OE1 . GLN D 2 44 ? 63.614  5.117  13.742 1.00 54.52 1190 D 1 
ATOM   338 N NE2 . GLN D 2 44 ? 62.659  6.044  11.916 1.00 51.23 1190 D 1 
ATOM   339 N N   . TYR D 2 45 ? 60.722  0.498  11.351 1.00 32.17 1191 D 1 
ATOM   340 C CA  . TYR D 2 45 ? 60.804  -0.926 11.196 1.00 31.75 1191 D 1 
ATOM   341 C C   . TYR D 2 45 ? 61.744  -1.244 10.057 1.00 32.34 1191 D 1 
ATOM   342 O O   . TYR D 2 45 ? 62.621  -2.059 10.233 1.00 32.38 1191 D 1 
ATOM   343 C CB  . TYR D 2 45 ? 59.427  -1.528 10.990 1.00 31.76 1191 D 1 
ATOM   344 C CG  . TYR D 2 45 ? 59.340  -2.818 10.216 1.00 30.50 1191 D 1 
ATOM   345 C CD1 . TYR D 2 45 ? 59.482  -4.051 10.843 1.00 34.01 1191 D 1 
ATOM   346 C CD2 . TYR D 2 45 ? 59.022  -2.819 8.865  1.00 31.24 1191 D 1 
ATOM   347 C CE1 . TYR D 2 45 ? 59.339  -5.215 10.148 1.00 31.80 1191 D 1 
ATOM   348 C CE2 . TYR D 2 45 ? 58.868  -3.988 8.156  1.00 32.72 1191 D 1 
ATOM   349 C CZ  . TYR D 2 45 ? 59.030  -5.195 8.805  1.00 32.33 1191 D 1 
ATOM   350 O OH  . TYR D 2 45 ? 58.840  -6.354 8.085  1.00 34.27 1191 D 1 
ATOM   351 N N   . ILE D 2 46 ? 61.592  -0.566 8.914  1.00 32.35 1192 D 1 
ATOM   352 C CA  . ILE D 2 46 ? 62.207  -1.017 7.664  1.00 35.15 1192 D 1 
ATOM   353 C C   . ILE D 2 46 ? 63.690  -0.662 7.587  1.00 37.59 1192 D 1 
ATOM   354 O O   . ILE D 2 46 ? 64.423  -1.250 6.764  1.00 38.81 1192 D 1 
ATOM   355 C CB  . ILE D 2 46 ? 61.382  -0.523 6.407  1.00 34.96 1192 D 1 
ATOM   356 C CG1 . ILE D 2 46 ? 61.607  -1.446 5.191  1.00 36.68 1192 D 1 
ATOM   357 C CG2 . ILE D 2 46 ? 61.708  0.914  6.089  1.00 36.67 1192 D 1 
ATOM   358 C CD1 . ILE D 2 46 ? 60.632  -2.534 5.063  1.00 38.13 1192 D 1 
ATOM   359 N N   . LYS D 2 47 ? 64.153  0.271  8.415  1.00 39.94 1193 D 1 
ATOM   360 C CA  . LYS D 2 47 ? 65.586  0.610  8.409  1.00 42.32 1193 D 1 
ATOM   361 C C   . LYS D 2 47 ? 66.337  -0.540 9.126  1.00 42.81 1193 D 1 
ATOM   362 O O   . LYS D 2 47 ? 67.218  -0.349 9.964  1.00 44.34 1193 D 1 
ATOM   363 C CB  . LYS D 2 47 ? 65.885  2.022  8.980  1.00 43.37 1193 D 1 
ATOM   364 C CG  . LYS D 2 47 ? 65.295  2.357  10.366 1.00 46.02 1193 D 1 
ATOM   365 C CD  . LYS D 2 47 ? 65.793  3.713  10.920 1.00 50.88 1193 D 1 
ATOM   366 C CE  . LYS D 2 47 ? 66.631  3.563  12.195 1.00 52.59 1193 D 1 
ATOM   367 N NZ  . LYS D 2 47 ? 66.480  4.739  13.117 1.00 54.34 1193 D 1 
HETATM 368 N N   . NH2 D 2 48 ? 65.512  -1.529 9.544  1.00 50.88 1194 D 1 
#
