# Supplementary material for: Visualization of stepwise derepression of TFIIH in global genome nucleotide excision repair
Source: Sci Adv. 2026 Jul 23;12(30):eaeb3506. doi: 10.1126/sciadv.aeb3506 (PMC13394385; doi:10.1126/sciadv.aeb3506)
Supplement: Supplementary file 3 — Data S1 [file sciadv.aeb3506_data_s1.zip › templates/fold_tfiih_mat1_xpcc_dna_template_hit_0_chains_j.cif]

data_1oqy
#
_entry.id 1oqy
#
loop_
_chem_comp.formula
_chem_comp.formula_weight
_chem_comp.id
_chem_comp.mon_nstd_flag
_chem_comp.name
_chem_comp.pdbx_synonyms
_chem_comp.type
"C3 H7 N O2"     89.093  ALA y ALANINE         ? "L-peptide linking" 
"C6 H15 N4 O2 1" 175.209 ARG y ARGININE        ? "L-peptide linking" 
"C4 H8 N2 O3"    132.118 ASN y ASPARAGINE      ? "L-peptide linking" 
"C4 H7 N O4"     133.103 ASP y "ASPARTIC ACID" ? "L-peptide linking" 
"C3 H7 N O2 S"   121.158 CYS y CYSTEINE        ? "L-peptide linking" 
"C5 H10 N2 O3"   146.144 GLN y GLUTAMINE       ? "L-peptide linking" 
"C5 H9 N O4"     147.129 GLU y "GLUTAMIC ACID" ? "L-peptide linking" 
"C2 H5 N O2"     75.067  GLY y GLYCINE         ? "peptide linking"   
"C6 H10 N3 O2 1" 156.162 HIS y HISTIDINE       ? "L-peptide linking" 
"C6 H13 N O2"    131.173 ILE y ISOLEUCINE      ? "L-peptide linking" 
"C6 H13 N O2"    131.173 LEU y LEUCINE         ? "L-peptide linking" 
"C6 H15 N2 O2 1" 147.195 LYS y LYSINE          ? "L-peptide linking" 
"C5 H11 N O2 S"  149.211 MET y METHIONINE      ? "L-peptide linking" 
"C9 H11 N O2"    165.189 PHE y PHENYLALANINE   ? "L-peptide linking" 
"C5 H9 N O2"     115.130 PRO y PROLINE         ? "L-peptide linking" 
"C3 H7 N O3"     105.093 SER y SERINE          ? "L-peptide linking" 
"C4 H9 N O3"     119.119 THR y THREONINE       ? "L-peptide linking" 
"C9 H11 N O3"    181.189 TYR y TYROSINE        ? "L-peptide linking" 
"C5 H11 N O2"    117.146 VAL y VALINE          ? "L-peptide linking" 
#
loop_
_chem_comp_atom.atom_id
_chem_comp_atom.charge
_chem_comp_atom.comp_id
_chem_comp_atom.pdbx_leaving_atom_flag
_chem_comp_atom.pdbx_model_Cartn_x_ideal
_chem_comp_atom.pdbx_model_Cartn_y_ideal
_chem_comp_atom.pdbx_model_Cartn_z_ideal
_chem_comp_atom.pdbx_ordinal
_chem_comp_atom.type_symbol
N    ? ALA ? ? ? ? 1   N 
CA   ? ALA ? ? ? ? 2   C 
C    ? ALA ? ? ? ? 3   C 
O    ? ALA ? ? ? ? 4   O 
CB   ? ALA ? ? ? ? 5   C 
OXT  ? ALA ? ? ? ? 6   O 
H    ? ALA ? ? ? ? 7   H 
H2   ? ALA ? ? ? ? 8   H 
HA   ? ALA ? ? ? ? 9   H 
HB1  ? ALA ? ? ? ? 10  H 
HB2  ? ALA ? ? ? ? 11  H 
HB3  ? ALA ? ? ? ? 12  H 
HXT  ? ALA ? ? ? ? 13  H 
N    ? ARG ? ? ? ? 14  N 
CA   ? ARG ? ? ? ? 15  C 
C    ? ARG ? ? ? ? 16  C 
O    ? ARG ? ? ? ? 17  O 
CB   ? ARG ? ? ? ? 18  C 
CG   ? ARG ? ? ? ? 19  C 
CD   ? ARG ? ? ? ? 20  C 
NE   ? ARG ? ? ? ? 21  N 
CZ   ? ARG ? ? ? ? 22  C 
NH1  ? ARG ? ? ? ? 23  N 
NH2  ? ARG ? ? ? ? 24  N 
OXT  ? ARG ? ? ? ? 25  O 
H    ? ARG ? ? ? ? 26  H 
H2   ? ARG ? ? ? ? 27  H 
HA   ? ARG ? ? ? ? 28  H 
HB2  ? ARG ? ? ? ? 29  H 
HB3  ? ARG ? ? ? ? 30  H 
HG2  ? ARG ? ? ? ? 31  H 
HG3  ? ARG ? ? ? ? 32  H 
HD2  ? ARG ? ? ? ? 33  H 
HD3  ? ARG ? ? ? ? 34  H 
HE   ? ARG ? ? ? ? 35  H 
HH11 ? ARG ? ? ? ? 36  H 
HH12 ? ARG ? ? ? ? 37  H 
HH21 ? ARG ? ? ? ? 38  H 
HH22 ? ARG ? ? ? ? 39  H 
HXT  ? ARG ? ? ? ? 40  H 
N    ? ASN ? ? ? ? 41  N 
CA   ? ASN ? ? ? ? 42  C 
C    ? ASN ? ? ? ? 43  C 
O    ? ASN ? ? ? ? 44  O 
CB   ? ASN ? ? ? ? 45  C 
CG   ? ASN ? ? ? ? 46  C 
OD1  ? ASN ? ? ? ? 47  O 
ND2  ? ASN ? ? ? ? 48  N 
OXT  ? ASN ? ? ? ? 49  O 
H    ? ASN ? ? ? ? 50  H 
H2   ? ASN ? ? ? ? 51  H 
HA   ? ASN ? ? ? ? 52  H 
HB2  ? ASN ? ? ? ? 53  H 
HB3  ? ASN ? ? ? ? 54  H 
HD21 ? ASN ? ? ? ? 55  H 
HD22 ? ASN ? ? ? ? 56  H 
HXT  ? ASN ? ? ? ? 57  H 
N    ? ASP ? ? ? ? 58  N 
CA   ? ASP ? ? ? ? 59  C 
C    ? ASP ? ? ? ? 60  C 
O    ? ASP ? ? ? ? 61  O 
CB   ? ASP ? ? ? ? 62  C 
CG   ? ASP ? ? ? ? 63  C 
OD1  ? ASP ? ? ? ? 64  O 
OD2  ? ASP ? ? ? ? 65  O 
OXT  ? ASP ? ? ? ? 66  O 
H    ? ASP ? ? ? ? 67  H 
H2   ? ASP ? ? ? ? 68  H 
HA   ? ASP ? ? ? ? 69  H 
HB2  ? ASP ? ? ? ? 70  H 
HB3  ? ASP ? ? ? ? 71  H 
HD2  ? ASP ? ? ? ? 72  H 
HXT  ? ASP ? ? ? ? 73  H 
N    ? CYS ? ? ? ? 74  N 
CA   ? CYS ? ? ? ? 75  C 
C    ? CYS ? ? ? ? 76  C 
O    ? CYS ? ? ? ? 77  O 
CB   ? CYS ? ? ? ? 78  C 
SG   ? CYS ? ? ? ? 79  S 
OXT  ? CYS ? ? ? ? 80  O 
H    ? CYS ? ? ? ? 81  H 
H2   ? CYS ? ? ? ? 82  H 
HA   ? CYS ? ? ? ? 83  H 
HB2  ? CYS ? ? ? ? 84  H 
HB3  ? CYS ? ? ? ? 85  H 
HG   ? CYS ? ? ? ? 86  H 
HXT  ? CYS ? ? ? ? 87  H 
N    ? GLN ? ? ? ? 88  N 
CA   ? GLN ? ? ? ? 89  C 
C    ? GLN ? ? ? ? 90  C 
O    ? GLN ? ? ? ? 91  O 
CB   ? GLN ? ? ? ? 92  C 
CG   ? GLN ? ? ? ? 93  C 
CD   ? GLN ? ? ? ? 94  C 
OE1  ? GLN ? ? ? ? 95  O 
NE2  ? GLN ? ? ? ? 96  N 
OXT  ? GLN ? ? ? ? 97  O 
H    ? GLN ? ? ? ? 98  H 
H2   ? GLN ? ? ? ? 99  H 
HA   ? GLN ? ? ? ? 100 H 
HB2  ? GLN ? ? ? ? 101 H 
HB3  ? GLN ? ? ? ? 102 H 
HG2  ? GLN ? ? ? ? 103 H 
HG3  ? GLN ? ? ? ? 104 H 
HE21 ? GLN ? ? ? ? 105 H 
HE22 ? GLN ? ? ? ? 106 H 
HXT  ? GLN ? ? ? ? 107 H 
N    ? GLU ? ? ? ? 108 N 
CA   ? GLU ? ? ? ? 109 C 
C    ? GLU ? ? ? ? 110 C 
O    ? GLU ? ? ? ? 111 O 
CB   ? GLU ? ? ? ? 112 C 
CG   ? GLU ? ? ? ? 113 C 
CD   ? GLU ? ? ? ? 114 C 
OE1  ? GLU ? ? ? ? 115 O 
OE2  ? GLU ? ? ? ? 116 O 
OXT  ? GLU ? ? ? ? 117 O 
H    ? GLU ? ? ? ? 118 H 
H2   ? GLU ? ? ? ? 119 H 
HA   ? GLU ? ? ? ? 120 H 
HB2  ? GLU ? ? ? ? 121 H 
HB3  ? GLU ? ? ? ? 122 H 
HG2  ? GLU ? ? ? ? 123 H 
HG3  ? GLU ? ? ? ? 124 H 
HE2  ? GLU ? ? ? ? 125 H 
HXT  ? GLU ? ? ? ? 126 H 
N    ? GLY ? ? ? ? 127 N 
CA   ? GLY ? ? ? ? 128 C 
C    ? GLY ? ? ? ? 129 C 
O    ? GLY ? ? ? ? 130 O 
OXT  ? GLY ? ? ? ? 131 O 
H    ? GLY ? ? ? ? 132 H 
H2   ? GLY ? ? ? ? 133 H 
HA2  ? GLY ? ? ? ? 134 H 
HA3  ? GLY ? ? ? ? 135 H 
HXT  ? GLY ? ? ? ? 136 H 
N    ? HIS ? ? ? ? 137 N 
CA   ? HIS ? ? ? ? 138 C 
C    ? HIS ? ? ? ? 139 C 
O    ? HIS ? ? ? ? 140 O 
CB   ? HIS ? ? ? ? 141 C 
CG   ? HIS ? ? ? ? 142 C 
ND1  ? HIS ? ? ? ? 143 N 
CD2  ? HIS ? ? ? ? 144 C 
CE1  ? HIS ? ? ? ? 145 C 
NE2  ? HIS ? ? ? ? 146 N 
OXT  ? HIS ? ? ? ? 147 O 
H    ? HIS ? ? ? ? 148 H 
H2   ? HIS ? ? ? ? 149 H 
HA   ? HIS ? ? ? ? 150 H 
HB2  ? HIS ? ? ? ? 151 H 
HB3  ? HIS ? ? ? ? 152 H 
HD1  ? HIS ? ? ? ? 153 H 
HD2  ? HIS ? ? ? ? 154 H 
HE1  ? HIS ? ? ? ? 155 H 
HE2  ? HIS ? ? ? ? 156 H 
HXT  ? HIS ? ? ? ? 157 H 
N    ? ILE ? ? ? ? 158 N 
CA   ? ILE ? ? ? ? 159 C 
C    ? ILE ? ? ? ? 160 C 
O    ? ILE ? ? ? ? 161 O 
CB   ? ILE ? ? ? ? 162 C 
CG1  ? ILE ? ? ? ? 163 C 
CG2  ? ILE ? ? ? ? 164 C 
CD1  ? ILE ? ? ? ? 165 C 
OXT  ? ILE ? ? ? ? 166 O 
H    ? ILE ? ? ? ? 167 H 
H2   ? ILE ? ? ? ? 168 H 
HA   ? ILE ? ? ? ? 169 H 
HB   ? ILE ? ? ? ? 170 H 
HG12 ? ILE ? ? ? ? 171 H 
HG13 ? ILE ? ? ? ? 172 H 
HG21 ? ILE ? ? ? ? 173 H 
HG22 ? ILE ? ? ? ? 174 H 
HG23 ? ILE ? ? ? ? 175 H 
HD11 ? ILE ? ? ? ? 176 H 
HD12 ? ILE ? ? ? ? 177 H 
HD13 ? ILE ? ? ? ? 178 H 
HXT  ? ILE ? ? ? ? 179 H 
N    ? LEU ? ? ? ? 180 N 
CA   ? LEU ? ? ? ? 181 C 
C    ? LEU ? ? ? ? 182 C 
O    ? LEU ? ? ? ? 183 O 
CB   ? LEU ? ? ? ? 184 C 
CG   ? LEU ? ? ? ? 185 C 
CD1  ? LEU ? ? ? ? 186 C 
CD2  ? LEU ? ? ? ? 187 C 
OXT  ? LEU ? ? ? ? 188 O 
H    ? LEU ? ? ? ? 189 H 
H2   ? LEU ? ? ? ? 190 H 
HA   ? LEU ? ? ? ? 191 H 
HB2  ? LEU ? ? ? ? 192 H 
HB3  ? LEU ? ? ? ? 193 H 
HG   ? LEU ? ? ? ? 194 H 
HD11 ? LEU ? ? ? ? 195 H 
HD12 ? LEU ? ? ? ? 196 H 
HD13 ? LEU ? ? ? ? 197 H 
HD21 ? LEU ? ? ? ? 198 H 
HD22 ? LEU ? ? ? ? 199 H 
HD23 ? LEU ? ? ? ? 200 H 
HXT  ? LEU ? ? ? ? 201 H 
N    ? LYS ? ? ? ? 202 N 
CA   ? LYS ? ? ? ? 203 C 
C    ? LYS ? ? ? ? 204 C 
O    ? LYS ? ? ? ? 205 O 
CB   ? LYS ? ? ? ? 206 C 
CG   ? LYS ? ? ? ? 207 C 
CD   ? LYS ? ? ? ? 208 C 
CE   ? LYS ? ? ? ? 209 C 
NZ   ? LYS ? ? ? ? 210 N 
OXT  ? LYS ? ? ? ? 211 O 
H    ? LYS ? ? ? ? 212 H 
H2   ? LYS ? ? ? ? 213 H 
HA   ? LYS ? ? ? ? 214 H 
HB2  ? LYS ? ? ? ? 215 H 
HB3  ? LYS ? ? ? ? 216 H 
HG2  ? LYS ? ? ? ? 217 H 
HG3  ? LYS ? ? ? ? 218 H 
HD2  ? LYS ? ? ? ? 219 H 
HD3  ? LYS ? ? ? ? 220 H 
HE2  ? LYS ? ? ? ? 221 H 
HE3  ? LYS ? ? ? ? 222 H 
HZ1  ? LYS ? ? ? ? 223 H 
HZ2  ? LYS ? ? ? ? 224 H 
HZ3  ? LYS ? ? ? ? 225 H 
HXT  ? LYS ? ? ? ? 226 H 
N    ? MET ? ? ? ? 227 N 
CA   ? MET ? ? ? ? 228 C 
C    ? MET ? ? ? ? 229 C 
O    ? MET ? ? ? ? 230 O 
CB   ? MET ? ? ? ? 231 C 
CG   ? MET ? ? ? ? 232 C 
SD   ? MET ? ? ? ? 233 S 
CE   ? MET ? ? ? ? 234 C 
OXT  ? MET ? ? ? ? 235 O 
H    ? MET ? ? ? ? 236 H 
H2   ? MET ? ? ? ? 237 H 
HA   ? MET ? ? ? ? 238 H 
HB2  ? MET ? ? ? ? 239 H 
HB3  ? MET ? ? ? ? 240 H 
HG2  ? MET ? ? ? ? 241 H 
HG3  ? MET ? ? ? ? 242 H 
HE1  ? MET ? ? ? ? 243 H 
HE2  ? MET ? ? ? ? 244 H 
HE3  ? MET ? ? ? ? 245 H 
HXT  ? MET ? ? ? ? 246 H 
N    ? PHE ? ? ? ? 247 N 
CA   ? PHE ? ? ? ? 248 C 
C    ? PHE ? ? ? ? 249 C 
O    ? PHE ? ? ? ? 250 O 
CB   ? PHE ? ? ? ? 251 C 
CG   ? PHE ? ? ? ? 252 C 
CD1  ? PHE ? ? ? ? 253 C 
CD2  ? PHE ? ? ? ? 254 C 
CE1  ? PHE ? ? ? ? 255 C 
CE2  ? PHE ? ? ? ? 256 C 
CZ   ? PHE ? ? ? ? 257 C 
OXT  ? PHE ? ? ? ? 258 O 
H    ? PHE ? ? ? ? 259 H 
H2   ? PHE ? ? ? ? 260 H 
HA   ? PHE ? ? ? ? 261 H 
HB2  ? PHE ? ? ? ? 262 H 
HB3  ? PHE ? ? ? ? 263 H 
HD1  ? PHE ? ? ? ? 264 H 
HD2  ? PHE ? ? ? ? 265 H 
HE1  ? PHE ? ? ? ? 266 H 
HE2  ? PHE ? ? ? ? 267 H 
HZ   ? PHE ? ? ? ? 268 H 
HXT  ? PHE ? ? ? ? 269 H 
N    ? PRO ? ? ? ? 270 N 
CA   ? PRO ? ? ? ? 271 C 
C    ? PRO ? ? ? ? 272 C 
O    ? PRO ? ? ? ? 273 O 
CB   ? PRO ? ? ? ? 274 C 
CG   ? PRO ? ? ? ? 275 C 
CD   ? PRO ? ? ? ? 276 C 
OXT  ? PRO ? ? ? ? 277 O 
H    ? PRO ? ? ? ? 278 H 
HA   ? PRO ? ? ? ? 279 H 
HB2  ? PRO ? ? ? ? 280 H 
HB3  ? PRO ? ? ? ? 281 H 
HG2  ? PRO ? ? ? ? 282 H 
HG3  ? PRO ? ? ? ? 283 H 
HD2  ? PRO ? ? ? ? 284 H 
HD3  ? PRO ? ? ? ? 285 H 
HXT  ? PRO ? ? ? ? 286 H 
N    ? SER ? ? ? ? 287 N 
CA   ? SER ? ? ? ? 288 C 
C    ? SER ? ? ? ? 289 C 
O    ? SER ? ? ? ? 290 O 
CB   ? SER ? ? ? ? 291 C 
OG   ? SER ? ? ? ? 292 O 
OXT  ? SER ? ? ? ? 293 O 
H    ? SER ? ? ? ? 294 H 
H2   ? SER ? ? ? ? 295 H 
HA   ? SER ? ? ? ? 296 H 
HB2  ? SER ? ? ? ? 297 H 
HB3  ? SER ? ? ? ? 298 H 
HG   ? SER ? ? ? ? 299 H 
HXT  ? SER ? ? ? ? 300 H 
N    ? THR ? ? ? ? 301 N 
CA   ? THR ? ? ? ? 302 C 
C    ? THR ? ? ? ? 303 C 
O    ? THR ? ? ? ? 304 O 
CB   ? THR ? ? ? ? 305 C 
OG1  ? THR ? ? ? ? 306 O 
CG2  ? THR ? ? ? ? 307 C 
OXT  ? THR ? ? ? ? 308 O 
H    ? THR ? ? ? ? 309 H 
H2   ? THR ? ? ? ? 310 H 
HA   ? THR ? ? ? ? 311 H 
HB   ? THR ? ? ? ? 312 H 
HG1  ? THR ? ? ? ? 313 H 
HG21 ? THR ? ? ? ? 314 H 
HG22 ? THR ? ? ? ? 315 H 
HG23 ? THR ? ? ? ? 316 H 
HXT  ? THR ? ? ? ? 317 H 
N    ? TYR ? ? ? ? 318 N 
CA   ? TYR ? ? ? ? 319 C 
C    ? TYR ? ? ? ? 320 C 
O    ? TYR ? ? ? ? 321 O 
CB   ? TYR ? ? ? ? 322 C 
CG   ? TYR ? ? ? ? 323 C 
CD1  ? TYR ? ? ? ? 324 C 
CD2  ? TYR ? ? ? ? 325 C 
CE1  ? TYR ? ? ? ? 326 C 
CE2  ? TYR ? ? ? ? 327 C 
CZ   ? TYR ? ? ? ? 328 C 
OH   ? TYR ? ? ? ? 329 O 
OXT  ? TYR ? ? ? ? 330 O 
H    ? TYR ? ? ? ? 331 H 
H2   ? TYR ? ? ? ? 332 H 
HA   ? TYR ? ? ? ? 333 H 
HB2  ? TYR ? ? ? ? 334 H 
HB3  ? TYR ? ? ? ? 335 H 
HD1  ? TYR ? ? ? ? 336 H 
HD2  ? TYR ? ? ? ? 337 H 
HE1  ? TYR ? ? ? ? 338 H 
HE2  ? TYR ? ? ? ? 339 H 
HH   ? TYR ? ? ? ? 340 H 
HXT  ? TYR ? ? ? ? 341 H 
N    ? VAL ? ? ? ? 342 N 
CA   ? VAL ? ? ? ? 343 C 
C    ? VAL ? ? ? ? 344 C 
O    ? VAL ? ? ? ? 345 O 
CB   ? VAL ? ? ? ? 346 C 
CG1  ? VAL ? ? ? ? 347 C 
CG2  ? VAL ? ? ? ? 348 C 
OXT  ? VAL ? ? ? ? 349 O 
H    ? VAL ? ? ? ? 350 H 
H2   ? VAL ? ? ? ? 351 H 
HA   ? VAL ? ? ? ? 352 H 
HB   ? VAL ? ? ? ? 353 H 
HG11 ? VAL ? ? ? ? 354 H 
HG12 ? VAL ? ? ? ? 355 H 
HG13 ? VAL ? ? ? ? 356 H 
HG21 ? VAL ? ? ? ? 357 H 
HG22 ? VAL ? ? ? ? 358 H 
HG23 ? VAL ? ? ? ? 359 H 
HXT  ? VAL ? ? ? ? 360 H 
#
loop_
_chem_comp_bond.atom_id_1
_chem_comp_bond.atom_id_2
_chem_comp_bond.comp_id
_chem_comp_bond.pdbx_aromatic_flag
_chem_comp_bond.pdbx_stereo_config
_chem_comp_bond.value_order
N   CA   ALA N N sing 
N   H    ALA N N sing 
N   H2   ALA N N sing 
CA  C    ALA N N sing 
CA  CB   ALA N N sing 
CA  HA   ALA N N sing 
C   O    ALA N N doub 
C   OXT  ALA N N sing 
CB  HB1  ALA N N sing 
CB  HB2  ALA N N sing 
CB  HB3  ALA N N sing 
OXT HXT  ALA N N sing 
N   CA   ARG N N sing 
N   H    ARG N N sing 
N   H2   ARG N N sing 
CA  C    ARG N N sing 
CA  CB   ARG N N sing 
CA  HA   ARG N N sing 
C   O    ARG N N doub 
C   OXT  ARG N N sing 
CB  CG   ARG N N sing 
CB  HB2  ARG N N sing 
CB  HB3  ARG N N sing 
CG  CD   ARG N N sing 
CG  HG2  ARG N N sing 
CG  HG3  ARG N N sing 
CD  NE   ARG N N sing 
CD  HD2  ARG N N sing 
CD  HD3  ARG N N sing 
NE  CZ   ARG N N sing 
NE  HE   ARG N N sing 
CZ  NH1  ARG N N sing 
CZ  NH2  ARG N N doub 
NH1 HH11 ARG N N sing 
NH1 HH12 ARG N N sing 
NH2 HH21 ARG N N sing 
NH2 HH22 ARG N N sing 
OXT HXT  ARG N N sing 
N   CA   ASN N N sing 
N   H    ASN N N sing 
N   H2   ASN N N sing 
CA  C    ASN N N sing 
CA  CB   ASN N N sing 
CA  HA   ASN N N sing 
C   O    ASN N N doub 
C   OXT  ASN N N sing 
CB  CG   ASN N N sing 
CB  HB2  ASN N N sing 
CB  HB3  ASN N N sing 
CG  OD1  ASN N N doub 
CG  ND2  ASN N N sing 
ND2 HD21 ASN N N sing 
ND2 HD22 ASN N N sing 
OXT HXT  ASN N N sing 
N   CA   ASP N N sing 
N   H    ASP N N sing 
N   H2   ASP N N sing 
CA  C    ASP N N sing 
CA  CB   ASP N N sing 
CA  HA   ASP N N sing 
C   O    ASP N N doub 
C   OXT  ASP N N sing 
CB  CG   ASP N N sing 
CB  HB2  ASP N N sing 
CB  HB3  ASP N N sing 
CG  OD1  ASP N N doub 
CG  OD2  ASP N N sing 
OD2 HD2  ASP N N sing 
OXT HXT  ASP N N sing 
N   CA   CYS N N sing 
N   H    CYS N N sing 
N   H2   CYS N N sing 
CA  C    CYS N N sing 
CA  CB   CYS N N sing 
CA  HA   CYS N N sing 
C   O    CYS N N doub 
C   OXT  CYS N N sing 
CB  SG   CYS N N sing 
CB  HB2  CYS N N sing 
CB  HB3  CYS N N sing 
SG  HG   CYS N N sing 
OXT HXT  CYS N N sing 
N   CA   GLN N N sing 
N   H    GLN N N sing 
N   H2   GLN N N sing 
CA  C    GLN N N sing 
CA  CB   GLN N N sing 
CA  HA   GLN N N sing 
C   O    GLN N N doub 
C   OXT  GLN N N sing 
CB  CG   GLN N N sing 
CB  HB2  GLN N N sing 
CB  HB3  GLN N N sing 
CG  CD   GLN N N sing 
CG  HG2  GLN N N sing 
CG  HG3  GLN N N sing 
CD  OE1  GLN N N doub 
CD  NE2  GLN N N sing 
NE2 HE21 GLN N N sing 
NE2 HE22 GLN N N sing 
OXT HXT  GLN N N sing 
N   CA   GLU N N sing 
N   H    GLU N N sing 
N   H2   GLU N N sing 
CA  C    GLU N N sing 
CA  CB   GLU N N sing 
CA  HA   GLU N N sing 
C   O    GLU N N doub 
C   OXT  GLU N N sing 
CB  CG   GLU N N sing 
CB  HB2  GLU N N sing 
CB  HB3  GLU N N sing 
CG  CD   GLU N N sing 
CG  HG2  GLU N N sing 
CG  HG3  GLU N N sing 
CD  OE1  GLU N N doub 
CD  OE2  GLU N N sing 
OE2 HE2  GLU N N sing 
OXT HXT  GLU N N sing 
N   CA   GLY N N sing 
N   H    GLY N N sing 
N   H2   GLY N N sing 
CA  C    GLY N N sing 
CA  HA2  GLY N N sing 
CA  HA3  GLY N N sing 
C   O    GLY N N doub 
C   OXT  GLY N N sing 
OXT HXT  GLY N N sing 
N   CA   HIS N N sing 
N   H    HIS N N sing 
N   H2   HIS N N sing 
CA  C    HIS N N sing 
CA  CB   HIS N N sing 
CA  HA   HIS N N sing 
C   O    HIS N N doub 
C   OXT  HIS N N sing 
CB  CG   HIS N N sing 
CB  HB2  HIS N N sing 
CB  HB3  HIS N N sing 
CG  ND1  HIS Y N sing 
CG  CD2  HIS Y N doub 
ND1 CE1  HIS Y N doub 
ND1 HD1  HIS N N sing 
CD2 NE2  HIS Y N sing 
CD2 HD2  HIS N N sing 
CE1 NE2  HIS Y N sing 
CE1 HE1  HIS N N sing 
NE2 HE2  HIS N N sing 
OXT HXT  HIS N N sing 
N   CA   ILE N N sing 
N   H    ILE N N sing 
N   H2   ILE N N sing 
CA  C    ILE N N sing 
CA  CB   ILE N N sing 
CA  HA   ILE N N sing 
C   O    ILE N N doub 
C   OXT  ILE N N sing 
CB  CG1  ILE N N sing 
CB  CG2  ILE N N sing 
CB  HB   ILE N N sing 
CG1 CD1  ILE N N sing 
CG1 HG12 ILE N N sing 
CG1 HG13 ILE N N sing 
CG2 HG21 ILE N N sing 
CG2 HG22 ILE N N sing 
CG2 HG23 ILE N N sing 
CD1 HD11 ILE N N sing 
CD1 HD12 ILE N N sing 
CD1 HD13 ILE N N sing 
OXT HXT  ILE N N sing 
N   CA   LEU N N sing 
N   H    LEU N N sing 
N   H2   LEU N N sing 
CA  C    LEU N N sing 
CA  CB   LEU N N sing 
CA  HA   LEU N N sing 
C   O    LEU N N doub 
C   OXT  LEU N N sing 
CB  CG   LEU N N sing 
CB  HB2  LEU N N sing 
CB  HB3  LEU N N sing 
CG  CD1  LEU N N sing 
CG  CD2  LEU N N sing 
CG  HG   LEU N N sing 
CD1 HD11 LEU N N sing 
CD1 HD12 LEU N N sing 
CD1 HD13 LEU N N sing 
CD2 HD21 LEU N N sing 
CD2 HD22 LEU N N sing 
CD2 HD23 LEU N N sing 
OXT HXT  LEU N N sing 
N   CA   LYS N N sing 
N   H    LYS N N sing 
N   H2   LYS N N sing 
CA  C    LYS N N sing 
CA  CB   LYS N N sing 
CA  HA   LYS N N sing 
C   O    LYS N N doub 
C   OXT  LYS N N sing 
CB  CG   LYS N N sing 
CB  HB2  LYS N N sing 
CB  HB3  LYS N N sing 
CG  CD   LYS N N sing 
CG  HG2  LYS N N sing 
CG  HG3  LYS N N sing 
CD  CE   LYS N N sing 
CD  HD2  LYS N N sing 
CD  HD3  LYS N N sing 
CE  NZ   LYS N N sing 
CE  HE2  LYS N N sing 
CE  HE3  LYS N N sing 
NZ  HZ1  LYS N N sing 
NZ  HZ2  LYS N N sing 
NZ  HZ3  LYS N N sing 
OXT HXT  LYS N N sing 
N   CA   MET N N sing 
N   H    MET N N sing 
N   H2   MET N N sing 
CA  C    MET N N sing 
CA  CB   MET N N sing 
CA  HA   MET N N sing 
C   O    MET N N doub 
C   OXT  MET N N sing 
CB  CG   MET N N sing 
CB  HB2  MET N N sing 
CB  HB3  MET N N sing 
CG  SD   MET N N sing 
CG  HG2  MET N N sing 
CG  HG3  MET N N sing 
SD  CE   MET N N sing 
CE  HE1  MET N N sing 
CE  HE2  MET N N sing 
CE  HE3  MET N N sing 
OXT HXT  MET N N sing 
N   CA   PHE N N sing 
N   H    PHE N N sing 
N   H2   PHE N N sing 
CA  C    PHE N N sing 
CA  CB   PHE N N sing 
CA  HA   PHE N N sing 
C   O    PHE N N doub 
C   OXT  PHE N N sing 
CB  CG   PHE N N sing 
CB  HB2  PHE N N sing 
CB  HB3  PHE N N sing 
CG  CD1  PHE Y N doub 
CG  CD2  PHE Y N sing 
CD1 CE1  PHE Y N sing 
CD1 HD1  PHE N N sing 
CD2 CE2  PHE Y N doub 
CD2 HD2  PHE N N sing 
CE1 CZ   PHE Y N doub 
CE1 HE1  PHE N N sing 
CE2 CZ   PHE Y N sing 
CE2 HE2  PHE N N sing 
CZ  HZ   PHE N N sing 
OXT HXT  PHE N N sing 
N   CA   PRO N N sing 
N   CD   PRO N N sing 
N   H    PRO N N sing 
CA  C    PRO N N sing 
CA  CB   PRO N N sing 
CA  HA   PRO N N sing 
C   O    PRO N N doub 
C   OXT  PRO N N sing 
CB  CG   PRO N N sing 
CB  HB2  PRO N N sing 
CB  HB3  PRO N N sing 
CG  CD   PRO N N sing 
CG  HG2  PRO N N sing 
CG  HG3  PRO N N sing 
CD  HD2  PRO N N sing 
CD  HD3  PRO N N sing 
OXT HXT  PRO N N sing 
N   CA   SER N N sing 
N   H    SER N N sing 
N   H2   SER N N sing 
CA  C    SER N N sing 
CA  CB   SER N N sing 
CA  HA   SER N N sing 
C   O    SER N N doub 
C   OXT  SER N N sing 
CB  OG   SER N N sing 
CB  HB2  SER N N sing 
CB  HB3  SER N N sing 
OG  HG   SER N N sing 
OXT HXT  SER N N sing 
N   CA   THR N N sing 
N   H    THR N N sing 
N   H2   THR N N sing 
CA  C    THR N N sing 
CA  CB   THR N N sing 
CA  HA   THR N N sing 
C   O    THR N N doub 
C   OXT  THR N N sing 
CB  OG1  THR N N sing 
CB  CG2  THR N N sing 
CB  HB   THR N N sing 
OG1 HG1  THR N N sing 
CG2 HG21 THR N N sing 
CG2 HG22 THR N N sing 
CG2 HG23 THR N N sing 
OXT HXT  THR N N sing 
N   CA   TYR N N sing 
N   H    TYR N N sing 
N   H2   TYR N N sing 
CA  C    TYR N N sing 
CA  CB   TYR N N sing 
CA  HA   TYR N N sing 
C   O    TYR N N doub 
C   OXT  TYR N N sing 
CB  CG   TYR N N sing 
CB  HB2  TYR N N sing 
CB  HB3  TYR N N sing 
CG  CD1  TYR Y N doub 
CG  CD2  TYR Y N sing 
CD1 CE1  TYR Y N sing 
CD1 HD1  TYR N N sing 
CD2 CE2  TYR Y N doub 
CD2 HD2  TYR N N sing 
CE1 CZ   TYR Y N doub 
CE1 HE1  TYR N N sing 
CE2 CZ   TYR Y N sing 
CE2 HE2  TYR N N sing 
CZ  OH   TYR N N sing 
OH  HH   TYR N N sing 
OXT HXT  TYR N N sing 
N   CA   VAL N N sing 
N   H    VAL N N sing 
N   H2   VAL N N sing 
CA  C    VAL N N sing 
CA  CB   VAL N N sing 
CA  HA   VAL N N sing 
C   O    VAL N N doub 
C   OXT  VAL N N sing 
CB  CG1  VAL N N sing 
CB  CG2  VAL N N sing 
CB  HB   VAL N N sing 
CG1 HG11 VAL N N sing 
CG1 HG12 VAL N N sing 
CG1 HG13 VAL N N sing 
CG2 HG21 VAL N N sing 
CG2 HG22 VAL N N sing 
CG2 HG23 VAL N N sing 
OXT HXT  VAL N N sing 
#
_entity.id               1
_entity.pdbx_description "UV excision repair protein RAD23 homolog A"
_entity.type             polymer
#
_entity_poly.entity_id      1
_entity_poly.pdbx_strand_id A
_entity_poly.type           polypeptide(L)
#
loop_
_entity_poly_seq.entity_id
_entity_poly_seq.hetero
_entity_poly_seq.mon_id
_entity_poly_seq.num
1 n GLY 1   
1 n PRO 2   
1 n LEU 3   
1 n GLY 4   
1 n SER 5   
1 n SER 6   
1 n ALA 7   
1 n VAL 8   
1 n THR 9   
1 n ILE 10  
1 n THR 11  
1 n LEU 12  
1 n LYS 13  
1 n THR 14  
1 n LEU 15  
1 n GLN 16  
1 n GLN 17  
1 n GLN 18  
1 n THR 19  
1 n PHE 20  
1 n LYS 21  
1 n ILE 22  
1 n ARG 23  
1 n MET 24  
1 n GLU 25  
1 n PRO 26  
1 n ASP 27  
1 n GLU 28  
1 n THR 29  
1 n VAL 30  
1 n LYS 31  
1 n VAL 32  
1 n LEU 33  
1 n LYS 34  
1 n GLU 35  
1 n LYS 36  
1 n ILE 37  
1 n GLU 38  
1 n ALA 39  
1 n GLU 40  
1 n LYS 41  
1 n GLY 42  
1 n ARG 43  
1 n ASP 44  
1 n ALA 45  
1 n PHE 46  
1 n PRO 47  
1 n VAL 48  
1 n ALA 49  
1 n GLY 50  
1 n GLN 51  
1 n LYS 52  
1 n LEU 53  
1 n ILE 54  
1 n TYR 55  
1 n ALA 56  
1 n GLY 57  
1 n LYS 58  
1 n ILE 59  
1 n LEU 60  
1 n SER 61  
1 n ASP 62  
1 n ASP 63  
1 n VAL 64  
1 n PRO 65  
1 n ILE 66  
1 n ARG 67  
1 n ASP 68  
1 n TYR 69  
1 n ARG 70  
1 n ILE 71  
1 n ASP 72  
1 n GLU 73  
1 n LYS 74  
1 n ASN 75  
1 n PHE 76  
1 n VAL 77  
1 n VAL 78  
1 n VAL 79  
1 n MET 80  
1 n VAL 81  
1 n THR 82  
1 n LYS 83  
1 n THR 84  
1 n LYS 85  
1 n ALA 86  
1 n GLY 87  
1 n GLN 88  
1 n GLY 89  
1 n THR 90  
1 n SER 91  
1 n ALA 92  
1 n PRO 93  
1 n PRO 94  
1 n GLU 95  
1 n ALA 96  
1 n SER 97  
1 n PRO 98  
1 n THR 99  
1 n ALA 100 
1 n ALA 101 
1 n PRO 102 
1 n GLU 103 
1 n SER 104 
1 n SER 105 
1 n THR 106 
1 n SER 107 
1 n PHE 108 
1 n PRO 109 
1 n PRO 110 
1 n ALA 111 
1 n PRO 112 
1 n THR 113 
1 n SER 114 
1 n GLY 115 
1 n MET 116 
1 n SER 117 
1 n HIS 118 
1 n PRO 119 
1 n PRO 120 
1 n PRO 121 
1 n ALA 122 
1 n ALA 123 
1 n ARG 124 
1 n GLU 125 
1 n ASP 126 
1 n LYS 127 
1 n SER 128 
1 n PRO 129 
1 n SER 130 
1 n GLU 131 
1 n GLU 132 
1 n SER 133 
1 n ALA 134 
1 n PRO 135 
1 n THR 136 
1 n THR 137 
1 n SER 138 
1 n PRO 139 
1 n GLU 140 
1 n SER 141 
1 n VAL 142 
1 n SER 143 
1 n GLY 144 
1 n SER 145 
1 n VAL 146 
1 n PRO 147 
1 n SER 148 
1 n SER 149 
1 n GLY 150 
1 n SER 151 
1 n SER 152 
1 n GLY 153 
1 n ARG 154 
1 n GLU 155 
1 n GLU 156 
1 n ASP 157 
1 n ALA 158 
1 n ALA 159 
1 n SER 160 
1 n THR 161 
1 n LEU 162 
1 n VAL 163 
1 n THR 164 
1 n GLY 165 
1 n SER 166 
1 n GLU 167 
1 n TYR 168 
1 n GLU 169 
1 n THR 170 
1 n MET 171 
1 n LEU 172 
1 n THR 173 
1 n GLU 174 
1 n ILE 175 
1 n MET 176 
1 n SER 177 
1 n MET 178 
1 n GLY 179 
1 n TYR 180 
1 n GLU 181 
1 n ARG 182 
1 n GLU 183 
1 n ARG 184 
1 n VAL 185 
1 n VAL 186 
1 n ALA 187 
1 n ALA 188 
1 n LEU 189 
1 n ARG 190 
1 n ALA 191 
1 n SER 192 
1 n TYR 193 
1 n ASN 194 
1 n ASN 195 
1 n PRO 196 
1 n HIS 197 
1 n ARG 198 
1 n ALA 199 
1 n VAL 200 
1 n GLU 201 
1 n TYR 202 
1 n LEU 203 
1 n LEU 204 
1 n THR 205 
1 n GLY 206 
1 n ILE 207 
1 n PRO 208 
1 n GLY 209 
1 n SER 210 
1 n PRO 211 
1 n GLU 212 
1 n PRO 213 
1 n GLU 214 
1 n HIS 215 
1 n GLY 216 
1 n SER 217 
1 n VAL 218 
1 n GLN 219 
1 n GLU 220 
1 n SER 221 
1 n GLN 222 
1 n VAL 223 
1 n SER 224 
1 n GLU 225 
1 n GLN 226 
1 n PRO 227 
1 n ALA 228 
1 n THR 229 
1 n GLU 230 
1 n ALA 231 
1 n ALA 232 
1 n GLY 233 
1 n GLU 234 
1 n ASN 235 
1 n PRO 236 
1 n LEU 237 
1 n GLU 238 
1 n PHE 239 
1 n LEU 240 
1 n ARG 241 
1 n ASP 242 
1 n GLN 243 
1 n PRO 244 
1 n GLN 245 
1 n PHE 246 
1 n GLN 247 
1 n ASN 248 
1 n MET 249 
1 n ARG 250 
1 n GLN 251 
1 n VAL 252 
1 n ILE 253 
1 n GLN 254 
1 n GLN 255 
1 n ASN 256 
1 n PRO 257 
1 n ALA 258 
1 n LEU 259 
1 n LEU 260 
1 n PRO 261 
1 n ALA 262 
1 n LEU 263 
1 n LEU 264 
1 n GLN 265 
1 n GLN 266 
1 n LEU 267 
1 n GLY 268 
1 n GLN 269 
1 n GLU 270 
1 n ASN 271 
1 n PRO 272 
1 n GLN 273 
1 n LEU 274 
1 n LEU 275 
1 n GLN 276 
1 n GLN 277 
1 n ILE 278 
1 n SER 279 
1 n ARG 280 
1 n HIS 281 
1 n GLN 282 
1 n GLU 283 
1 n GLN 284 
1 n PHE 285 
1 n ILE 286 
1 n GLN 287 
1 n MET 288 
1 n LEU 289 
1 n ASN 290 
1 n GLU 291 
1 n PRO 292 
1 n PRO 293 
1 n GLY 294 
1 n GLU 295 
1 n LEU 296 
1 n ALA 297 
1 n ASP 298 
1 n ILE 299 
1 n SER 300 
1 n ASP 301 
1 n VAL 302 
1 n GLU 303 
1 n GLY 304 
1 n GLU 305 
1 n VAL 306 
1 n GLY 307 
1 n ALA 308 
1 n ILE 309 
1 n GLY 310 
1 n GLU 311 
1 n GLU 312 
1 n ALA 313 
1 n PRO 314 
1 n GLN 315 
1 n MET 316 
1 n ASN 317 
1 n TYR 318 
1 n ILE 319 
1 n GLN 320 
1 n VAL 321 
1 n THR 322 
1 n PRO 323 
1 n GLN 324 
1 n GLU 325 
1 n LYS 326 
1 n GLU 327 
1 n ALA 328 
1 n ILE 329 
1 n GLU 330 
1 n ARG 331 
1 n LEU 332 
1 n LYS 333 
1 n ALA 334 
1 n LEU 335 
1 n GLY 336 
1 n PHE 337 
1 n PRO 338 
1 n GLU 339 
1 n SER 340 
1 n LEU 341 
1 n VAL 342 
1 n ILE 343 
1 n GLN 344 
1 n ALA 345 
1 n TYR 346 
1 n PHE 347 
1 n ALA 348 
1 n CYS 349 
1 n GLU 350 
1 n LYS 351 
1 n ASN 352 
1 n GLU 353 
1 n ASN 354 
1 n LEU 355 
1 n ALA 356 
1 n ALA 357 
1 n ASN 358 
1 n PHE 359 
1 n LEU 360 
1 n LEU 361 
1 n SER 362 
1 n GLN 363 
1 n ASN 364 
1 n PHE 365 
1 n ASP 366 
1 n ASP 367 
1 n GLU 368 
#
_exptl.method "SOLUTION NMR"
#
_pdbx_audit_revision_history.revision_date 2003-10-21
#
_pdbx_database_status.recvd_initial_deposition_date 2003-10-21
#
loop_
_pdbx_poly_seq_scheme.asym_id
_pdbx_poly_seq_scheme.auth_seq_num
_pdbx_poly_seq_scheme.entity_id
_pdbx_poly_seq_scheme.hetero
_pdbx_poly_seq_scheme.mon_id
_pdbx_poly_seq_scheme.pdb_ins_code
_pdbx_poly_seq_scheme.pdb_seq_num
_pdbx_poly_seq_scheme.pdb_strand_id
_pdbx_poly_seq_scheme.seq_id
A ?   1 n GLY . -4  A 1   
A ?   1 n PRO . -3  A 2   
A ?   1 n LEU . -2  A 3   
A ?   1 n GLY . -1  A 4   
A ?   1 n SER . 0   A 5   
A 1   1 n SER . 1   A 6   
A 2   1 n ALA . 2   A 7   
A 3   1 n VAL . 3   A 8   
A 4   1 n THR . 4   A 9   
A 5   1 n ILE . 5   A 10  
A 6   1 n THR . 6   A 11  
A 7   1 n LEU . 7   A 12  
A 8   1 n LYS . 8   A 13  
A 9   1 n THR . 9   A 14  
A 10  1 n LEU . 10  A 15  
A 11  1 n GLN . 11  A 16  
A 12  1 n GLN . 12  A 17  
A 13  1 n GLN . 13  A 18  
A 14  1 n THR . 14  A 19  
A 15  1 n PHE . 15  A 20  
A 16  1 n LYS . 16  A 21  
A 17  1 n ILE . 17  A 22  
A 18  1 n ARG . 18  A 23  
A 19  1 n MET . 19  A 24  
A 20  1 n GLU . 20  A 25  
A 21  1 n PRO . 21  A 26  
A 22  1 n ASP . 22  A 27  
A 23  1 n GLU . 23  A 28  
A 24  1 n THR . 24  A 29  
A 25  1 n VAL . 25  A 30  
A 26  1 n LYS . 26  A 31  
A 27  1 n VAL . 27  A 32  
A 28  1 n LEU . 28  A 33  
A 29  1 n LYS . 29  A 34  
A 30  1 n GLU . 30  A 35  
A 31  1 n LYS . 31  A 36  
A 32  1 n ILE . 32  A 37  
A 33  1 n GLU . 33  A 38  
A 34  1 n ALA . 34  A 39  
A 35  1 n GLU . 35  A 40  
A 36  1 n LYS . 36  A 41  
A 37  1 n GLY . 37  A 42  
A 38  1 n ARG . 38  A 43  
A 39  1 n ASP . 39  A 44  
A 40  1 n ALA . 40  A 45  
A 41  1 n PHE . 41  A 46  
A 42  1 n PRO . 42  A 47  
A 43  1 n VAL . 43  A 48  
A 44  1 n ALA . 44  A 49  
A 45  1 n GLY . 45  A 50  
A 46  1 n GLN . 46  A 51  
A 47  1 n LYS . 47  A 52  
A 48  1 n LEU . 48  A 53  
A 49  1 n ILE . 49  A 54  
A 50  1 n TYR . 50  A 55  
A 51  1 n ALA . 51  A 56  
A 52  1 n GLY . 52  A 57  
A 53  1 n LYS . 53  A 58  
A 54  1 n ILE . 54  A 59  
A 55  1 n LEU . 55  A 60  
A 56  1 n SER . 56  A 61  
A 57  1 n ASP . 57  A 62  
A 58  1 n ASP . 58  A 63  
A 59  1 n VAL . 59  A 64  
A 60  1 n PRO . 60  A 65  
A 61  1 n ILE . 61  A 66  
A 62  1 n ARG . 62  A 67  
A 63  1 n ASP . 63  A 68  
A 64  1 n TYR . 64  A 69  
A 65  1 n ARG . 65  A 70  
A 66  1 n ILE . 66  A 71  
A 67  1 n ASP . 67  A 72  
A 68  1 n GLU . 68  A 73  
A 69  1 n LYS . 69  A 74  
A 70  1 n ASN . 70  A 75  
A 71  1 n PHE . 71  A 76  
A 72  1 n VAL . 72  A 77  
A 73  1 n VAL . 73  A 78  
A 74  1 n VAL . 74  A 79  
A 75  1 n MET . 75  A 80  
A 76  1 n VAL . 76  A 81  
A 77  1 n THR . 77  A 82  
A 78  1 n LYS . 78  A 83  
A 79  1 n THR . 79  A 84  
A 80  1 n LYS . 80  A 85  
A 81  1 n ALA . 81  A 86  
A 82  1 n GLY . 82  A 87  
A 83  1 n GLN . 83  A 88  
A 84  1 n GLY . 84  A 89  
A 85  1 n THR . 85  A 90  
A 86  1 n SER . 86  A 91  
A 87  1 n ALA . 87  A 92  
A 88  1 n PRO . 88  A 93  
A 89  1 n PRO . 89  A 94  
A 90  1 n GLU . 90  A 95  
A 91  1 n ALA . 91  A 96  
A 92  1 n SER . 92  A 97  
A 93  1 n PRO . 93  A 98  
A 94  1 n THR . 94  A 99  
A 95  1 n ALA . 95  A 100 
A 96  1 n ALA . 96  A 101 
A 97  1 n PRO . 97  A 102 
A 98  1 n GLU . 98  A 103 
A 99  1 n SER . 99  A 104 
A 100 1 n SER . 100 A 105 
A 101 1 n THR . 101 A 106 
A 102 1 n SER . 102 A 107 
A 103 1 n PHE . 103 A 108 
A 104 1 n PRO . 104 A 109 
A 105 1 n PRO . 105 A 110 
A 106 1 n ALA . 106 A 111 
A 107 1 n PRO . 107 A 112 
A 108 1 n THR . 108 A 113 
A 109 1 n SER . 109 A 114 
A 110 1 n GLY . 110 A 115 
A 111 1 n MET . 111 A 116 
A 112 1 n SER . 112 A 117 
A 113 1 n HIS . 113 A 118 
A 114 1 n PRO . 114 A 119 
A 115 1 n PRO . 115 A 120 
A 116 1 n PRO . 116 A 121 
A 117 1 n ALA . 117 A 122 
A 118 1 n ALA . 118 A 123 
A 119 1 n ARG . 119 A 124 
A 120 1 n GLU . 120 A 125 
A 121 1 n ASP . 121 A 126 
A 122 1 n LYS . 122 A 127 
A 123 1 n SER . 123 A 128 
A 124 1 n PRO . 124 A 129 
A 125 1 n SER . 125 A 130 
A 126 1 n GLU . 126 A 131 
A 127 1 n GLU . 127 A 132 
A 128 1 n SER . 128 A 133 
A 129 1 n ALA . 129 A 134 
A 130 1 n PRO . 130 A 135 
A 131 1 n THR . 131 A 136 
A 132 1 n THR . 132 A 137 
A 133 1 n SER . 133 A 138 
A 134 1 n PRO . 134 A 139 
A 135 1 n GLU . 135 A 140 
A 136 1 n SER . 136 A 141 
A 137 1 n VAL . 137 A 142 
A 138 1 n SER . 138 A 143 
A 139 1 n GLY . 139 A 144 
A 140 1 n SER . 140 A 145 
A 141 1 n VAL . 141 A 146 
A 142 1 n PRO . 142 A 147 
A 143 1 n SER . 143 A 148 
A 144 1 n SER . 144 A 149 
A 145 1 n GLY . 145 A 150 
A 146 1 n SER . 146 A 151 
A 147 1 n SER . 147 A 152 
A 148 1 n GLY . 148 A 153 
A 149 1 n ARG . 149 A 154 
A 150 1 n GLU . 150 A 155 
A 151 1 n GLU . 151 A 156 
A 152 1 n ASP . 152 A 157 
A 153 1 n ALA . 153 A 158 
A 154 1 n ALA . 154 A 159 
A 155 1 n SER . 155 A 160 
A 156 1 n THR . 156 A 161 
A 157 1 n LEU . 157 A 162 
A 158 1 n VAL . 158 A 163 
A 159 1 n THR . 159 A 164 
A 160 1 n GLY . 160 A 165 
A 161 1 n SER . 161 A 166 
A 162 1 n GLU . 162 A 167 
A 163 1 n TYR . 163 A 168 
A 164 1 n GLU . 164 A 169 
A 165 1 n THR . 165 A 170 
A 166 1 n MET . 166 A 171 
A 167 1 n LEU . 167 A 172 
A 168 1 n THR . 168 A 173 
A 169 1 n GLU . 169 A 174 
A 170 1 n ILE . 170 A 175 
A 171 1 n MET . 171 A 176 
A 172 1 n SER . 172 A 177 
A 173 1 n MET . 173 A 178 
A 174 1 n GLY . 174 A 179 
A 175 1 n TYR . 175 A 180 
A 176 1 n GLU . 176 A 181 
A 177 1 n ARG . 177 A 182 
A 178 1 n GLU . 178 A 183 
A 179 1 n ARG . 179 A 184 
A 180 1 n VAL . 180 A 185 
A 181 1 n VAL . 181 A 186 
A 182 1 n ALA . 182 A 187 
A 183 1 n ALA . 183 A 188 
A 184 1 n LEU . 184 A 189 
A 185 1 n ARG . 185 A 190 
A 186 1 n ALA . 186 A 191 
A 187 1 n SER . 187 A 192 
A 188 1 n TYR . 188 A 193 
A 189 1 n ASN . 189 A 194 
A 190 1 n ASN . 190 A 195 
A 191 1 n PRO . 191 A 196 
A 192 1 n HIS . 192 A 197 
A 193 1 n ARG . 193 A 198 
A 194 1 n ALA . 194 A 199 
A 195 1 n VAL . 195 A 200 
A 196 1 n GLU . 196 A 201 
A 197 1 n TYR . 197 A 202 
A 198 1 n LEU . 198 A 203 
A 199 1 n LEU . 199 A 204 
A 200 1 n THR . 200 A 205 
A 201 1 n GLY . 201 A 206 
A 202 1 n ILE . 202 A 207 
A 203 1 n PRO . 203 A 208 
A 204 1 n GLY . 204 A 209 
A 205 1 n SER . 205 A 210 
A 206 1 n PRO . 206 A 211 
A 207 1 n GLU . 207 A 212 
A 208 1 n PRO . 208 A 213 
A 209 1 n GLU . 209 A 214 
A 210 1 n HIS . 210 A 215 
A 211 1 n GLY . 211 A 216 
A 212 1 n SER . 212 A 217 
A 213 1 n VAL . 213 A 218 
A 214 1 n GLN . 214 A 219 
A 215 1 n GLU . 215 A 220 
A 216 1 n SER . 216 A 221 
A 217 1 n GLN . 217 A 222 
A 218 1 n VAL . 218 A 223 
A 219 1 n SER . 219 A 224 
A 220 1 n GLU . 220 A 225 
A 221 1 n GLN . 221 A 226 
A 222 1 n PRO . 222 A 227 
A 223 1 n ALA . 223 A 228 
A 224 1 n THR . 224 A 229 
A 225 1 n GLU . 225 A 230 
A 226 1 n ALA . 226 A 231 
A 227 1 n ALA . 227 A 232 
A 228 1 n GLY . 228 A 233 
A 229 1 n GLU . 229 A 234 
A 230 1 n ASN . 230 A 235 
A 231 1 n PRO . 231 A 236 
A 232 1 n LEU . 232 A 237 
A 233 1 n GLU . 233 A 238 
A 234 1 n PHE . 234 A 239 
A 235 1 n LEU . 235 A 240 
A 236 1 n ARG . 236 A 241 
A 237 1 n ASP . 237 A 242 
A 238 1 n GLN . 238 A 243 
A 239 1 n PRO . 239 A 244 
A 240 1 n GLN . 240 A 245 
A 241 1 n PHE . 241 A 246 
A 242 1 n GLN . 242 A 247 
A 243 1 n ASN . 243 A 248 
A 244 1 n MET . 244 A 249 
A 245 1 n ARG . 245 A 250 
A 246 1 n GLN . 246 A 251 
A 247 1 n VAL . 247 A 252 
A 248 1 n ILE . 248 A 253 
A 249 1 n GLN . 249 A 254 
A 250 1 n GLN . 250 A 255 
A 251 1 n ASN . 251 A 256 
A 252 1 n PRO . 252 A 257 
A 253 1 n ALA . 253 A 258 
A 254 1 n LEU . 254 A 259 
A 255 1 n LEU . 255 A 260 
A 256 1 n PRO . 256 A 261 
A 257 1 n ALA . 257 A 262 
A 258 1 n LEU . 258 A 263 
A 259 1 n LEU . 259 A 264 
A 260 1 n GLN . 260 A 265 
A 261 1 n GLN . 261 A 266 
A 262 1 n LEU . 262 A 267 
A 263 1 n GLY . 263 A 268 
A 264 1 n GLN . 264 A 269 
A 265 1 n GLU . 265 A 270 
A 266 1 n ASN . 266 A 271 
A 267 1 n PRO . 267 A 272 
A 268 1 n GLN . 268 A 273 
A 269 1 n LEU . 269 A 274 
A 270 1 n LEU . 270 A 275 
A 271 1 n GLN . 271 A 276 
A 272 1 n GLN . 272 A 277 
A 273 1 n ILE . 273 A 278 
A 274 1 n SER . 274 A 279 
A 275 1 n ARG . 275 A 280 
A 276 1 n HIS . 276 A 281 
A 277 1 n GLN . 277 A 282 
A 278 1 n GLU . 278 A 283 
A 279 1 n GLN . 279 A 284 
A 280 1 n PHE . 280 A 285 
A 281 1 n ILE . 281 A 286 
A 282 1 n GLN . 282 A 287 
A 283 1 n MET . 283 A 288 
A 284 1 n LEU . 284 A 289 
A 285 1 n ASN . 285 A 290 
A 286 1 n GLU . 286 A 291 
A 287 1 n PRO . 287 A 292 
A 288 1 n PRO . 288 A 293 
A 289 1 n GLY . 289 A 294 
A 290 1 n GLU . 290 A 295 
A 291 1 n LEU . 291 A 296 
A 292 1 n ALA . 292 A 297 
A 293 1 n ASP . 293 A 298 
A 294 1 n ILE . 294 A 299 
A 295 1 n SER . 295 A 300 
A 296 1 n ASP . 296 A 301 
A 297 1 n VAL . 297 A 302 
A 298 1 n GLU . 298 A 303 
A 299 1 n GLY . 299 A 304 
A 300 1 n GLU . 300 A 305 
A 301 1 n VAL . 301 A 306 
A 302 1 n GLY . 302 A 307 
A 303 1 n ALA . 303 A 308 
A 304 1 n ILE . 304 A 309 
A 305 1 n GLY . 305 A 310 
A 306 1 n GLU . 306 A 311 
A 307 1 n GLU . 307 A 312 
A 308 1 n ALA . 308 A 313 
A 309 1 n PRO . 309 A 314 
A 310 1 n GLN . 310 A 315 
A 311 1 n MET . 311 A 316 
A 312 1 n ASN . 312 A 317 
A 313 1 n TYR . 313 A 318 
A 314 1 n ILE . 314 A 319 
A 315 1 n GLN . 315 A 320 
A 316 1 n VAL . 316 A 321 
A 317 1 n THR . 317 A 322 
A 318 1 n PRO . 318 A 323 
A 319 1 n GLN . 319 A 324 
A 320 1 n GLU . 320 A 325 
A 321 1 n LYS . 321 A 326 
A 322 1 n GLU . 322 A 327 
A 323 1 n ALA . 323 A 328 
A 324 1 n ILE . 324 A 329 
A 325 1 n GLU . 325 A 330 
A 326 1 n ARG . 326 A 331 
A 327 1 n LEU . 327 A 332 
A 328 1 n LYS . 328 A 333 
A 329 1 n ALA . 329 A 334 
A 330 1 n LEU . 330 A 335 
A 331 1 n GLY . 331 A 336 
A 332 1 n PHE . 332 A 337 
A 333 1 n PRO . 333 A 338 
A 334 1 n GLU . 334 A 339 
A 335 1 n SER . 335 A 340 
A 336 1 n LEU . 336 A 341 
A 337 1 n VAL . 337 A 342 
A 338 1 n ILE . 338 A 343 
A 339 1 n GLN . 339 A 344 
A 340 1 n ALA . 340 A 345 
A 341 1 n TYR . 341 A 346 
A 342 1 n PHE . 342 A 347 
A 343 1 n ALA . 343 A 348 
A 344 1 n CYS . 344 A 349 
A 345 1 n GLU . 345 A 350 
A 346 1 n LYS . 346 A 351 
A 347 1 n ASN . 347 A 352 
A 348 1 n GLU . 348 A 353 
A 349 1 n ASN . 349 A 354 
A 350 1 n LEU . 350 A 355 
A 351 1 n ALA . 351 A 356 
A 352 1 n ALA . 352 A 357 
A 353 1 n ASN . 353 A 358 
A 354 1 n PHE . 354 A 359 
A 355 1 n LEU . 355 A 360 
A 356 1 n LEU . 356 A 361 
A 357 1 n SER . 357 A 362 
A 358 1 n GLN . 358 A 363 
A 359 1 n ASN . 359 A 364 
A 360 1 n PHE . 360 A 365 
A 361 1 n ASP . 361 A 366 
A 362 1 n ASP . 362 A 367 
A 363 1 n GLU . 363 A 368 
#
_pdbx_struct_assembly.details            author_defined_assembly
_pdbx_struct_assembly.id                 1
_pdbx_struct_assembly.method_details     ?
_pdbx_struct_assembly.oligomeric_count   1
_pdbx_struct_assembly.oligomeric_details monomeric
#
_pdbx_struct_assembly_gen.assembly_id     1
_pdbx_struct_assembly_gen.asym_id_list    A
_pdbx_struct_assembly_gen.oper_expression 1
#
_pdbx_struct_oper_list.id                 1
_pdbx_struct_oper_list.matrix[1][1]       1.0000000000
_pdbx_struct_oper_list.matrix[1][2]       0.0000000000
_pdbx_struct_oper_list.matrix[1][3]       0.0000000000
_pdbx_struct_oper_list.matrix[2][1]       0.0000000000
_pdbx_struct_oper_list.matrix[2][2]       1.0000000000
_pdbx_struct_oper_list.matrix[2][3]       0.0000000000
_pdbx_struct_oper_list.matrix[3][1]       0.0000000000
_pdbx_struct_oper_list.matrix[3][2]       0.0000000000
_pdbx_struct_oper_list.matrix[3][3]       1.0000000000
_pdbx_struct_oper_list.name               1_555
_pdbx_struct_oper_list.symmetry_operation x,y,z
_pdbx_struct_oper_list.type               "identity operation"
_pdbx_struct_oper_list.vector[1]          0.0000000000
_pdbx_struct_oper_list.vector[2]          0.0000000000
_pdbx_struct_oper_list.vector[3]          0.0000000000
#
_software.classification other
_software.name           "DeepMind Structure Class"
_software.pdbx_ordinal   1
_software.version        2.0.0
#
_struct_asym.entity_id 1
_struct_asym.id        A
#
loop_
_atom_site.group_PDB
_atom_site.id
_atom_site.type_symbol
_atom_site.label_atom_id
_atom_site.label_alt_id
_atom_site.label_comp_id
_atom_site.label_asym_id
_atom_site.label_entity_id
_atom_site.label_seq_id
_atom_site.pdbx_PDB_ins_code
_atom_site.Cartn_x
_atom_site.Cartn_y
_atom_site.Cartn_z
_atom_site.occupancy
_atom_site.B_iso_or_equiv
_atom_site.auth_seq_id
_atom_site.auth_asym_id
_atom_site.pdbx_PDB_model_num
ATOM 1    N N    . SER A 1 6   ? -47.199 43.867  -12.312 1.00 0.00 1   A 1 
ATOM 2    C CA   . SER A 1 6   ? -47.042 43.294  -10.945 1.00 0.00 1   A 1 
ATOM 3    C C    . SER A 1 6   ? -45.597 43.462  -10.464 1.00 0.00 1   A 1 
ATOM 4    O O    . SER A 1 6   ? -44.658 43.249  -11.206 1.00 0.00 1   A 1 
ATOM 5    C CB   . SER A 1 6   ? -47.390 41.814  -11.094 1.00 0.00 1   A 1 
ATOM 6    O OG   . SER A 1 6   ? -48.803 41.659  -11.065 1.00 0.00 1   A 1 
ATOM 7    H HA   . SER A 1 6   ? -47.725 43.766  -10.257 1.00 0.00 1   A 1 
ATOM 8    H HB2  . SER A 1 6   ? -47.012 41.446  -12.033 1.00 0.00 1   A 1 
ATOM 9    H HB3  . SER A 1 6   ? -46.940 41.255  -10.284 1.00 0.00 1   A 1 
ATOM 10   H HG   . SER A 1 6   ? -49.176 42.215  -11.753 1.00 0.00 1   A 1 
ATOM 11   N N    . ALA A 1 7   ? -45.414 43.842  -9.228  1.00 0.00 2   A 1 
ATOM 12   C CA   . ALA A 1 7   ? -44.032 44.025  -8.696  1.00 0.00 2   A 1 
ATOM 13   C C    . ALA A 1 7   ? -44.062 44.107  -7.167  1.00 0.00 2   A 1 
ATOM 14   O O    . ALA A 1 7   ? -45.023 43.717  -6.534  1.00 0.00 2   A 1 
ATOM 15   C CB   . ALA A 1 7   ? -43.551 45.347  -9.293  1.00 0.00 2   A 1 
ATOM 16   H H    . ALA A 1 7   ? -46.187 44.009  -8.648  1.00 0.00 2   A 1 
ATOM 17   H HA   . ALA A 1 7   ? -43.392 43.219  -9.019  1.00 0.00 2   A 1 
ATOM 18   H HB1  . ALA A 1 7   ? -43.644 45.312  -10.369 1.00 0.00 2   A 1 
ATOM 19   H HB2  . ALA A 1 7   ? -42.516 45.507  -9.027  1.00 0.00 2   A 1 
ATOM 20   H HB3  . ALA A 1 7   ? -44.151 46.157  -8.906  1.00 0.00 2   A 1 
ATOM 21   N N    . VAL A 1 8   ? -43.016 44.615  -6.570  1.00 0.00 3   A 1 
ATOM 22   C CA   . VAL A 1 8   ? -42.980 44.727  -5.085  1.00 0.00 3   A 1 
ATOM 23   C C    . VAL A 1 8   ? -41.809 45.617  -4.664  1.00 0.00 3   A 1 
ATOM 24   O O    . VAL A 1 8   ? -40.661 45.293  -4.893  1.00 0.00 3   A 1 
ATOM 25   C CB   . VAL A 1 8   ? -42.787 43.294  -4.577  1.00 0.00 3   A 1 
ATOM 26   C CG1  . VAL A 1 8   ? -41.496 42.704  -5.153  1.00 0.00 3   A 1 
ATOM 27   C CG2  . VAL A 1 8   ? -42.702 43.301  -3.048  1.00 0.00 3   A 1 
ATOM 28   H H    . VAL A 1 8   ? -42.252 44.927  -7.100  1.00 0.00 3   A 1 
ATOM 29   H HA   . VAL A 1 8   ? -43.911 45.128  -4.714  1.00 0.00 3   A 1 
ATOM 30   H HB   . VAL A 1 8   ? -43.626 42.688  -4.888  1.00 0.00 3   A 1 
ATOM 31   H HG11 . VAL A 1 8   ? -41.501 41.632  -5.026  1.00 0.00 3   A 1 
ATOM 32   H HG12 . VAL A 1 8   ? -40.646 43.121  -4.635  1.00 0.00 3   A 1 
ATOM 33   H HG13 . VAL A 1 8   ? -41.429 42.941  -6.205  1.00 0.00 3   A 1 
ATOM 34   H HG21 . VAL A 1 8   ? -43.675 43.518  -2.634  1.00 0.00 3   A 1 
ATOM 35   H HG22 . VAL A 1 8   ? -41.999 44.057  -2.730  1.00 0.00 3   A 1 
ATOM 36   H HG23 . VAL A 1 8   ? -42.371 42.333  -2.701  1.00 0.00 3   A 1 
ATOM 37   N N    . THR A 1 9   ? -42.087 46.740  -4.058  1.00 0.00 4   A 1 
ATOM 38   C CA   . THR A 1 9   ? -40.979 47.643  -3.632  1.00 0.00 4   A 1 
ATOM 39   C C    . THR A 1 9   ? -40.131 46.948  -2.566  1.00 0.00 4   A 1 
ATOM 40   O O    . THR A 1 9   ? -40.631 46.184  -1.765  1.00 0.00 4   A 1 
ATOM 41   C CB   . THR A 1 9   ? -41.663 48.884  -3.059  1.00 0.00 4   A 1 
ATOM 42   O OG1  . THR A 1 9   ? -42.444 49.504  -4.074  1.00 0.00 4   A 1 
ATOM 43   C CG2  . THR A 1 9   ? -40.603 49.869  -2.548  1.00 0.00 4   A 1 
ATOM 44   H H    . THR A 1 9   ? -43.019 46.990  -3.887  1.00 0.00 4   A 1 
ATOM 45   H HA   . THR A 1 9   ? -40.372 47.914  -4.478  1.00 0.00 4   A 1 
ATOM 46   H HB   . THR A 1 9   ? -42.303 48.591  -2.244  1.00 0.00 4   A 1 
ATOM 47   H HG1  . THR A 1 9   ? -41.852 50.000  -4.645  1.00 0.00 4   A 1 
ATOM 48   H HG21 . THR A 1 9   ? -39.932 50.128  -3.355  1.00 0.00 4   A 1 
ATOM 49   H HG22 . THR A 1 9   ? -40.040 49.411  -1.748  1.00 0.00 4   A 1 
ATOM 50   H HG23 . THR A 1 9   ? -41.087 50.762  -2.182  1.00 0.00 4   A 1 
ATOM 51   N N    . ILE A 1 10  ? -38.850 47.200  -2.555  1.00 0.00 5   A 1 
ATOM 52   C CA   . ILE A 1 10  ? -37.973 46.543  -1.545  1.00 0.00 5   A 1 
ATOM 53   C C    . ILE A 1 10  ? -37.315 47.591  -0.649  1.00 0.00 5   A 1 
ATOM 54   O O    . ILE A 1 10  ? -36.761 48.565  -1.119  1.00 0.00 5   A 1 
ATOM 55   C CB   . ILE A 1 10  ? -36.911 45.791  -2.356  1.00 0.00 5   A 1 
ATOM 56   C CG1  . ILE A 1 10  ? -37.579 44.922  -3.433  1.00 0.00 5   A 1 
ATOM 57   C CG2  . ILE A 1 10  ? -36.098 44.896  -1.419  1.00 0.00 5   A 1 
ATOM 58   C CD1  . ILE A 1 10  ? -38.740 44.127  -2.827  1.00 0.00 5   A 1 
ATOM 59   H H    . ILE A 1 10  ? -38.465 47.814  -3.213  1.00 0.00 5   A 1 
ATOM 60   H HA   . ILE A 1 10  ? -38.542 45.848  -0.950  1.00 0.00 5   A 1 
ATOM 61   H HB   . ILE A 1 10  ? -36.251 46.505  -2.828  1.00 0.00 5   A 1 
ATOM 62   H HG12 . ILE A 1 10  ? -37.954 45.556  -4.223  1.00 0.00 5   A 1 
ATOM 63   H HG13 . ILE A 1 10  ? -36.852 44.235  -3.840  1.00 0.00 5   A 1 
ATOM 64   H HG21 . ILE A 1 10  ? -35.326 44.392  -1.983  1.00 0.00 5   A 1 
ATOM 65   H HG22 . ILE A 1 10  ? -36.749 44.163  -0.966  1.00 0.00 5   A 1 
ATOM 66   H HG23 . ILE A 1 10  ? -35.643 45.500  -0.648  1.00 0.00 5   A 1 
ATOM 67   H HD11 . ILE A 1 10  ? -39.676 44.593  -3.101  1.00 0.00 5   A 1 
ATOM 68   H HD12 . ILE A 1 10  ? -38.646 44.113  -1.751  1.00 0.00 5   A 1 
ATOM 69   H HD13 . ILE A 1 10  ? -38.719 43.115  -3.202  1.00 0.00 5   A 1 
ATOM 70   N N    . THR A 1 11  ? -37.368 47.391  0.639   1.00 0.00 6   A 1 
ATOM 71   C CA   . THR A 1 11  ? -36.741 48.366  1.573   1.00 0.00 6   A 1 
ATOM 72   C C    . THR A 1 11  ? -35.228 48.147  1.597   1.00 0.00 6   A 1 
ATOM 73   O O    . THR A 1 11  ? -34.744 47.165  2.125   1.00 0.00 6   A 1 
ATOM 74   C CB   . THR A 1 11  ? -37.353 48.059  2.942   1.00 0.00 6   A 1 
ATOM 75   O OG1  . THR A 1 11  ? -38.642 47.483  2.772   1.00 0.00 6   A 1 
ATOM 76   C CG2  . THR A 1 11  ? -37.477 49.350  3.748   1.00 0.00 6   A 1 
ATOM 77   H H    . THR A 1 11  ? -37.816 46.595  0.993   1.00 0.00 6   A 1 
ATOM 78   H HA   . THR A 1 11  ? -36.974 49.378  1.279   1.00 0.00 6   A 1 
ATOM 79   H HB   . THR A 1 11  ? -36.718 47.368  3.473   1.00 0.00 6   A 1 
ATOM 80   H HG1  . THR A 1 11  ? -39.209 48.139  2.361   1.00 0.00 6   A 1 
ATOM 81   H HG21 . THR A 1 11  ? -38.355 49.300  4.374   1.00 0.00 6   A 1 
ATOM 82   H HG22 . THR A 1 11  ? -37.563 50.188  3.072   1.00 0.00 6   A 1 
ATOM 83   H HG23 . THR A 1 11  ? -36.600 49.474  4.365   1.00 0.00 6   A 1 
ATOM 84   N N    . LEU A 1 12  ? -34.477 49.046  1.020   1.00 0.00 7   A 1 
ATOM 85   C CA   . LEU A 1 12  ? -32.995 48.876  1.003   1.00 0.00 7   A 1 
ATOM 86   C C    . LEU A 1 12  ? -32.351 49.745  2.087   1.00 0.00 7   A 1 
ATOM 87   O O    . LEU A 1 12  ? -32.511 50.949  2.105   1.00 0.00 7   A 1 
ATOM 88   C CB   . LEU A 1 12  ? -32.561 49.337  -0.388  1.00 0.00 7   A 1 
ATOM 89   C CG   . LEU A 1 12  ? -31.290 48.591  -0.813  1.00 0.00 7   A 1 
ATOM 90   C CD1  . LEU A 1 12  ? -30.171 48.857  0.195   1.00 0.00 7   A 1 
ATOM 91   C CD2  . LEU A 1 12  ? -31.571 47.085  -0.873  1.00 0.00 7   A 1 
ATOM 92   H H    . LEU A 1 12  ? -34.886 49.828  0.594   1.00 0.00 7   A 1 
ATOM 93   H HA   . LEU A 1 12  ? -32.734 47.840  1.141   1.00 0.00 7   A 1 
ATOM 94   H HB2  . LEU A 1 12  ? -33.352 49.135  -1.095  1.00 0.00 7   A 1 
ATOM 95   H HB3  . LEU A 1 12  ? -32.364 50.396  -0.364  1.00 0.00 7   A 1 
ATOM 96   H HG   . LEU A 1 12  ? -30.982 48.938  -1.789  1.00 0.00 7   A 1 
ATOM 97   H HD11 . LEU A 1 12  ? -30.191 48.098  0.963   1.00 0.00 7   A 1 
ATOM 98   H HD12 . LEU A 1 12  ? -30.316 49.828  0.646   1.00 0.00 7   A 1 
ATOM 99   H HD13 . LEU A 1 12  ? -29.217 48.833  -0.310  1.00 0.00 7   A 1 
ATOM 100  H HD21 . LEU A 1 12  ? -31.007 46.646  -1.683  1.00 0.00 7   A 1 
ATOM 101  H HD22 . LEU A 1 12  ? -32.625 46.921  -1.039  1.00 0.00 7   A 1 
ATOM 102  H HD23 . LEU A 1 12  ? -31.277 46.626  0.060   1.00 0.00 7   A 1 
ATOM 103  N N    . LYS A 1 13  ? -31.626 49.142  2.991   1.00 0.00 8   A 1 
ATOM 104  C CA   . LYS A 1 13  ? -30.973 49.932  4.076   1.00 0.00 8   A 1 
ATOM 105  C C    . LYS A 1 13  ? -29.455 49.744  4.034   1.00 0.00 8   A 1 
ATOM 106  O O    . LYS A 1 13  ? -28.964 48.636  4.020   1.00 0.00 8   A 1 
ATOM 107  C CB   . LYS A 1 13  ? -31.540 49.359  5.377   1.00 0.00 8   A 1 
ATOM 108  C CG   . LYS A 1 13  ? -31.711 50.476  6.413   1.00 0.00 8   A 1 
ATOM 109  C CD   . LYS A 1 13  ? -30.448 51.344  6.462   1.00 0.00 8   A 1 
ATOM 110  C CE   . LYS A 1 13  ? -30.572 52.373  7.586   1.00 0.00 8   A 1 
ATOM 111  N NZ   . LYS A 1 13  ? -29.731 51.838  8.692   1.00 0.00 8   A 1 
ATOM 112  H H    . LYS A 1 13  ? -31.512 48.169  2.958   1.00 0.00 8   A 1 
ATOM 113  H HA   . LYS A 1 13  ? -31.229 50.976  3.990   1.00 0.00 8   A 1 
ATOM 114  H HB2  . LYS A 1 13  ? -32.499 48.903  5.179   1.00 0.00 8   A 1 
ATOM 115  H HB3  . LYS A 1 13  ? -30.863 48.613  5.766   1.00 0.00 8   A 1 
ATOM 116  H HG2  . LYS A 1 13  ? -32.558 51.087  6.142   1.00 0.00 8   A 1 
ATOM 117  H HG3  . LYS A 1 13  ? -31.881 50.040  7.386   1.00 0.00 8   A 1 
ATOM 118  H HD2  . LYS A 1 13  ? -29.587 50.716  6.640   1.00 0.00 8   A 1 
ATOM 119  H HD3  . LYS A 1 13  ? -30.329 51.858  5.520   1.00 0.00 8   A 1 
ATOM 120  H HE2  . LYS A 1 13  ? -30.200 53.334  7.256   1.00 0.00 8   A 1 
ATOM 121  H HE3  . LYS A 1 13  ? -31.599 52.457  7.909   1.00 0.00 8   A 1 
ATOM 122  H HZ1  . LYS A 1 13  ? -30.031 50.869  8.919   1.00 0.00 8   A 1 
ATOM 123  H HZ2  . LYS A 1 13  ? -29.839 52.441  9.533   1.00 0.00 8   A 1 
ATOM 124  H HZ3  . LYS A 1 13  ? -28.734 51.829  8.397   1.00 0.00 8   A 1 
ATOM 125  N N    . THR A 1 14  ? -28.708 50.815  4.018   1.00 0.00 9   A 1 
ATOM 126  C CA   . THR A 1 14  ? -27.221 50.684  3.981   1.00 0.00 9   A 1 
ATOM 127  C C    . THR A 1 14  ? -26.630 50.931  5.372   1.00 0.00 9   A 1 
ATOM 128  O O    . THR A 1 14  ? -27.050 51.825  6.085   1.00 0.00 9   A 1 
ATOM 129  C CB   . THR A 1 14  ? -26.748 51.752  2.996   1.00 0.00 9   A 1 
ATOM 130  O OG1  . THR A 1 14  ? -27.154 53.035  3.454   1.00 0.00 9   A 1 
ATOM 131  C CG2  . THR A 1 14  ? -27.358 51.476  1.621   1.00 0.00 9   A 1 
ATOM 132  H H    . THR A 1 14  ? -29.122 51.703  4.032   1.00 0.00 9   A 1 
ATOM 133  H HA   . THR A 1 14  ? -26.941 49.706  3.624   1.00 0.00 9   A 1 
ATOM 134  H HB   . THR A 1 14  ? -25.672 51.721  2.920   1.00 0.00 9   A 1 
ATOM 135  H HG1  . THR A 1 14  ? -28.081 53.151  3.235   1.00 0.00 9   A 1 
ATOM 136  H HG21 . THR A 1 14  ? -27.095 52.273  0.942   1.00 0.00 9   A 1 
ATOM 137  H HG22 . THR A 1 14  ? -28.432 51.417  1.709   1.00 0.00 9   A 1 
ATOM 138  H HG23 . THR A 1 14  ? -26.977 50.539  1.241   1.00 0.00 9   A 1 
ATOM 139  N N    . LEU A 1 15  ? -25.656 50.138  5.754   1.00 0.00 10  A 1 
ATOM 140  C CA   . LEU A 1 15  ? -25.013 50.295  7.099   1.00 0.00 10  A 1 
ATOM 141  C C    . LEU A 1 15  ? -24.706 51.767  7.394   1.00 0.00 10  A 1 
ATOM 142  O O    . LEU A 1 15  ? -24.670 52.186  8.535   1.00 0.00 10  A 1 
ATOM 143  C CB   . LEU A 1 15  ? -23.717 49.489  7.011   1.00 0.00 10  A 1 
ATOM 144  C CG   . LEU A 1 15  ? -23.233 49.143  8.421   1.00 0.00 10  A 1 
ATOM 145  C CD1  . LEU A 1 15  ? -22.604 47.749  8.417   1.00 0.00 10  A 1 
ATOM 146  C CD2  . LEU A 1 15  ? -22.191 50.171  8.867   1.00 0.00 10  A 1 
ATOM 147  H H    . LEU A 1 15  ? -25.347 49.430  5.151   1.00 0.00 10  A 1 
ATOM 148  H HA   . LEU A 1 15  ? -25.648 49.884  7.868   1.00 0.00 10  A 1 
ATOM 149  H HB2  . LEU A 1 15  ? -23.897 48.579  6.458   1.00 0.00 10  A 1 
ATOM 150  H HB3  . LEU A 1 15  ? -22.963 50.074  6.507   1.00 0.00 10  A 1 
ATOM 151  H HG   . LEU A 1 15  ? -24.072 49.158  9.102   1.00 0.00 10  A 1 
ATOM 152  H HD11 . LEU A 1 15  ? -22.004 47.622  9.306   1.00 0.00 10  A 1 
ATOM 153  H HD12 . LEU A 1 15  ? -21.980 47.638  7.542   1.00 0.00 10  A 1 
ATOM 154  H HD13 . LEU A 1 15  ? -23.384 47.002  8.399   1.00 0.00 10  A 1 
ATOM 155  H HD21 . LEU A 1 15  ? -21.218 49.880  8.500   1.00 0.00 10  A 1 
ATOM 156  H HD22 . LEU A 1 15  ? -22.169 50.216  9.946   1.00 0.00 10  A 1 
ATOM 157  H HD23 . LEU A 1 15  ? -22.450 51.142  8.471   1.00 0.00 10  A 1 
ATOM 158  N N    . GLN A 1 16  ? -24.499 52.555  6.375   1.00 0.00 11  A 1 
ATOM 159  C CA   . GLN A 1 16  ? -24.209 54.005  6.592   1.00 0.00 11  A 1 
ATOM 160  C C    . GLN A 1 16  ? -25.433 54.710  7.195   1.00 0.00 11  A 1 
ATOM 161  O O    . GLN A 1 16  ? -25.389 55.889  7.490   1.00 0.00 11  A 1 
ATOM 162  C CB   . GLN A 1 16  ? -23.899 54.566  5.200   1.00 0.00 11  A 1 
ATOM 163  C CG   . GLN A 1 16  ? -22.502 55.191  5.198   1.00 0.00 11  A 1 
ATOM 164  C CD   . GLN A 1 16  ? -21.447 54.086  5.290   1.00 0.00 11  A 1 
ATOM 165  O OE1  . GLN A 1 16  ? -20.560 54.145  6.118   1.00 0.00 11  A 1 
ATOM 166  N NE2  . GLN A 1 16  ? -21.507 53.074  4.469   1.00 0.00 11  A 1 
ATOM 167  H H    . GLN A 1 16  ? -24.542 52.197  5.464   1.00 0.00 11  A 1 
ATOM 168  H HA   . GLN A 1 16  ? -23.352 54.123  7.236   1.00 0.00 11  A 1 
ATOM 169  H HB2  . GLN A 1 16  ? -23.938 53.769  4.472   1.00 0.00 11  A 1 
ATOM 170  H HB3  . GLN A 1 16  ? -24.628 55.321  4.945   1.00 0.00 11  A 1 
ATOM 171  H HG2  . GLN A 1 16  ? -22.360 55.750  4.285   1.00 0.00 11  A 1 
ATOM 172  H HG3  . GLN A 1 16  ? -22.402 55.852  6.045   1.00 0.00 11  A 1 
ATOM 173  H HE21 . GLN A 1 16  ? -22.223 53.026  3.801   1.00 0.00 11  A 1 
ATOM 174  H HE22 . GLN A 1 16  ? -20.836 52.361  4.520   1.00 0.00 11  A 1 
ATOM 175  N N    . GLN A 1 17  ? -26.530 54.000  7.357   1.00 0.00 12  A 1 
ATOM 176  C CA   . GLN A 1 17  ? -27.781 54.607  7.917   1.00 0.00 12  A 1 
ATOM 177  C C    . GLN A 1 17  ? -28.512 55.363  6.812   1.00 0.00 12  A 1 
ATOM 178  O O    . GLN A 1 17  ? -29.224 56.317  7.058   1.00 0.00 12  A 1 
ATOM 179  C CB   . GLN A 1 17  ? -27.351 55.554  9.045   1.00 0.00 12  A 1 
ATOM 180  C CG   . GLN A 1 17  ? -28.385 55.508  10.172  1.00 0.00 12  A 1 
ATOM 181  C CD   . GLN A 1 17  ? -27.947 54.490  11.226  1.00 0.00 12  A 1 
ATOM 182  O OE1  . GLN A 1 17  ? -28.001 54.762  12.409  1.00 0.00 12  A 1 
ATOM 183  N NE2  . GLN A 1 17  ? -27.512 53.319  10.846  1.00 0.00 12  A 1 
ATOM 184  H H    . GLN A 1 17  ? -26.539 53.061  7.090   1.00 0.00 12  A 1 
ATOM 185  H HA   . GLN A 1 17  ? -28.420 53.831  8.313   1.00 0.00 12  A 1 
ATOM 186  H HB2  . GLN A 1 17  ? -26.388 55.246  9.426   1.00 0.00 12  A 1 
ATOM 187  H HB3  . GLN A 1 17  ? -27.282 56.561  8.663   1.00 0.00 12  A 1 
ATOM 188  H HG2  . GLN A 1 17  ? -28.466 56.485  10.625  1.00 0.00 12  A 1 
ATOM 189  H HG3  . GLN A 1 17  ? -29.344 55.217  9.770   1.00 0.00 12  A 1 
ATOM 190  H HE21 . GLN A 1 17  ? -27.468 53.099  9.892   1.00 0.00 12  A 1 
ATOM 191  H HE22 . GLN A 1 17  ? -27.230 52.660  11.514  1.00 0.00 12  A 1 
ATOM 192  N N    . GLN A 1 18  ? -28.348 54.926  5.593   1.00 0.00 13  A 1 
ATOM 193  C CA   . GLN A 1 18  ? -29.038 55.594  4.453   1.00 0.00 13  A 1 
ATOM 194  C C    . GLN A 1 18  ? -29.986 54.595  3.794   1.00 0.00 13  A 1 
ATOM 195  O O    . GLN A 1 18  ? -29.564 53.724  3.057   1.00 0.00 13  A 1 
ATOM 196  C CB   . GLN A 1 18  ? -27.921 55.996  3.488   1.00 0.00 13  A 1 
ATOM 197  C CG   . GLN A 1 18  ? -27.726 57.513  3.531   1.00 0.00 13  A 1 
ATOM 198  C CD   . GLN A 1 18  ? -27.071 57.907  4.856   1.00 0.00 13  A 1 
ATOM 199  O OE1  . GLN A 1 18  ? -25.904 57.645  5.072   1.00 0.00 13  A 1 
ATOM 200  N NE2  . GLN A 1 18  ? -27.778 58.529  5.760   1.00 0.00 13  A 1 
ATOM 201  H H    . GLN A 1 18  ? -27.776 54.146  5.428   1.00 0.00 13  A 1 
ATOM 202  H HA   . GLN A 1 18  ? -29.576 56.466  4.791   1.00 0.00 13  A 1 
ATOM 203  H HB2  . GLN A 1 18  ? -27.002 55.507  3.776   1.00 0.00 13  A 1 
ATOM 204  H HB3  . GLN A 1 18  ? -28.187 55.699  2.484   1.00 0.00 13  A 1 
ATOM 205  H HG2  . GLN A 1 18  ? -27.093 57.818  2.710   1.00 0.00 13  A 1 
ATOM 206  H HG3  . GLN A 1 18  ? -28.685 58.002  3.447   1.00 0.00 13  A 1 
ATOM 207  H HE21 . GLN A 1 18  ? -28.719 58.740  5.586   1.00 0.00 13  A 1 
ATOM 208  H HE22 . GLN A 1 18  ? -27.367 58.785  6.612   1.00 0.00 13  A 1 
ATOM 209  N N    . THR A 1 19  ? -31.258 54.692  4.067   1.00 0.00 14  A 1 
ATOM 210  C CA   . THR A 1 19  ? -32.212 53.722  3.467   1.00 0.00 14  A 1 
ATOM 211  C C    . THR A 1 19  ? -33.000 54.342  2.322   1.00 0.00 14  A 1 
ATOM 212  O O    . THR A 1 19  ? -33.226 55.535  2.265   1.00 0.00 14  A 1 
ATOM 213  C CB   . THR A 1 19  ? -33.168 53.340  4.591   1.00 0.00 14  A 1 
ATOM 214  O OG1  . THR A 1 19  ? -32.441 53.166  5.797   1.00 0.00 14  A 1 
ATOM 215  C CG2  . THR A 1 19  ? -33.881 52.040  4.216   1.00 0.00 14  A 1 
ATOM 216  H H    . THR A 1 19  ? -31.581 55.386  4.675   1.00 0.00 14  A 1 
ATOM 217  H HA   . THR A 1 19  ? -31.688 52.844  3.126   1.00 0.00 14  A 1 
ATOM 218  H HB   . THR A 1 19  ? -33.902 54.119  4.720   1.00 0.00 14  A 1 
ATOM 219  H HG1  . THR A 1 19  ? -32.421 54.009  6.256   1.00 0.00 14  A 1 
ATOM 220  H HG21 . THR A 1 19  ? -33.185 51.217  4.282   1.00 0.00 14  A 1 
ATOM 221  H HG22 . THR A 1 19  ? -34.255 52.115  3.201   1.00 0.00 14  A 1 
ATOM 222  H HG23 . THR A 1 19  ? -34.704 51.873  4.892   1.00 0.00 14  A 1 
ATOM 223  N N    . PHE A 1 20  ? -33.438 53.513  1.426   1.00 0.00 15  A 1 
ATOM 224  C CA   . PHE A 1 20  ? -34.244 53.986  0.274   1.00 0.00 15  A 1 
ATOM 225  C C    . PHE A 1 20  ? -35.228 52.869  -0.110  1.00 0.00 15  A 1 
ATOM 226  O O    . PHE A 1 20  ? -35.711 52.155  0.749   1.00 0.00 15  A 1 
ATOM 227  C CB   . PHE A 1 20  ? -33.241 54.325  -0.852  1.00 0.00 15  A 1 
ATOM 228  C CG   . PHE A 1 20  ? -32.008 53.446  -0.787  1.00 0.00 15  A 1 
ATOM 229  C CD1  . PHE A 1 20  ? -31.005 53.702  0.161   1.00 0.00 15  A 1 
ATOM 230  C CD2  . PHE A 1 20  ? -31.860 52.387  -1.688  1.00 0.00 15  A 1 
ATOM 231  C CE1  . PHE A 1 20  ? -29.863 52.898  0.206   1.00 0.00 15  A 1 
ATOM 232  C CE2  . PHE A 1 20  ? -30.716 51.582  -1.641  1.00 0.00 15  A 1 
ATOM 233  C CZ   . PHE A 1 20  ? -29.718 51.837  -0.694  1.00 0.00 15  A 1 
ATOM 234  H H    . PHE A 1 20  ? -33.248 52.557  1.523   1.00 0.00 15  A 1 
ATOM 235  H HA   . PHE A 1 20  ? -34.792 54.873  0.555   1.00 0.00 15  A 1 
ATOM 236  H HB2  . PHE A 1 20  ? -33.715 54.194  -1.809  1.00 0.00 15  A 1 
ATOM 237  H HB3  . PHE A 1 20  ? -32.940 55.357  -0.751  1.00 0.00 15  A 1 
ATOM 238  H HD1  . PHE A 1 20  ? -31.114 54.518  0.859   1.00 0.00 15  A 1 
ATOM 239  H HD2  . PHE A 1 20  ? -32.630 52.189  -2.419  1.00 0.00 15  A 1 
ATOM 240  H HE1  . PHE A 1 20  ? -29.093 53.097  0.935   1.00 0.00 15  A 1 
ATOM 241  H HE2  . PHE A 1 20  ? -30.605 50.764  -2.336  1.00 0.00 15  A 1 
ATOM 242  H HZ   . PHE A 1 20  ? -28.835 51.215  -0.658  1.00 0.00 15  A 1 
ATOM 243  N N    . LYS A 1 21  ? -35.542 52.698  -1.364  1.00 0.00 16  A 1 
ATOM 244  C CA   . LYS A 1 21  ? -36.504 51.625  -1.737  1.00 0.00 16  A 1 
ATOM 245  C C    . LYS A 1 21  ? -36.348 51.247  -3.208  1.00 0.00 16  A 1 
ATOM 246  O O    . LYS A 1 21  ? -36.221 52.091  -4.073  1.00 0.00 16  A 1 
ATOM 247  C CB   . LYS A 1 21  ? -37.887 52.229  -1.482  1.00 0.00 16  A 1 
ATOM 248  C CG   . LYS A 1 21  ? -38.463 51.669  -0.177  1.00 0.00 16  A 1 
ATOM 249  C CD   . LYS A 1 21  ? -39.009 52.815  0.676   1.00 0.00 16  A 1 
ATOM 250  C CE   . LYS A 1 21  ? -40.466 53.087  0.295   1.00 0.00 16  A 1 
ATOM 251  N NZ   . LYS A 1 21  ? -41.158 53.352  1.587   1.00 0.00 16  A 1 
ATOM 252  H H    . LYS A 1 21  ? -35.158 53.264  -2.051  1.00 0.00 16  A 1 
ATOM 253  H HA   . LYS A 1 21  ? -36.361 50.760  -1.110  1.00 0.00 16  A 1 
ATOM 254  H HB2  . LYS A 1 21  ? -37.801 53.304  -1.408  1.00 0.00 16  A 1 
ATOM 255  H HB3  . LYS A 1 21  ? -38.545 51.977  -2.300  1.00 0.00 16  A 1 
ATOM 256  H HG2  . LYS A 1 21  ? -39.260 50.977  -0.405  1.00 0.00 16  A 1 
ATOM 257  H HG3  . LYS A 1 21  ? -37.686 51.155  0.369   1.00 0.00 16  A 1 
ATOM 258  H HD2  . LYS A 1 21  ? -38.954 52.543  1.721   1.00 0.00 16  A 1 
ATOM 259  H HD3  . LYS A 1 21  ? -38.422 53.705  0.504   1.00 0.00 16  A 1 
ATOM 260  H HE2  . LYS A 1 21  ? -40.529 53.951  -0.353  1.00 0.00 16  A 1 
ATOM 261  H HE3  . LYS A 1 21  ? -40.898 52.223  -0.185  1.00 0.00 16  A 1 
ATOM 262  H HZ1  . LYS A 1 21  ? -42.117 53.706  1.401   1.00 0.00 16  A 1 
ATOM 263  H HZ2  . LYS A 1 21  ? -40.623 54.064  2.126   1.00 0.00 16  A 1 
ATOM 264  H HZ3  . LYS A 1 21  ? -41.216 52.472  2.136   1.00 0.00 16  A 1 
ATOM 265  N N    . ILE A 1 22  ? -36.367 49.978  -3.488  1.00 0.00 17  A 1 
ATOM 266  C CA   . ILE A 1 22  ? -36.233 49.506  -4.894  1.00 0.00 17  A 1 
ATOM 267  C C    . ILE A 1 22  ? -37.511 48.752  -5.263  1.00 0.00 17  A 1 
ATOM 268  O O    . ILE A 1 22  ? -38.525 48.919  -4.616  1.00 0.00 17  A 1 
ATOM 269  C CB   . ILE A 1 22  ? -35.003 48.589  -4.886  1.00 0.00 17  A 1 
ATOM 270  C CG1  . ILE A 1 22  ? -33.942 49.185  -3.944  1.00 0.00 17  A 1 
ATOM 271  C CG2  . ILE A 1 22  ? -34.430 48.486  -6.304  1.00 0.00 17  A 1 
ATOM 272  C CD1  . ILE A 1 22  ? -32.653 48.369  -4.008  1.00 0.00 17  A 1 
ATOM 273  H H    . ILE A 1 22  ? -36.478 49.325  -2.766  1.00 0.00 17  A 1 
ATOM 274  H HA   . ILE A 1 22  ? -36.076 50.337  -5.562  1.00 0.00 17  A 1 
ATOM 275  H HB   . ILE A 1 22  ? -35.286 47.606  -4.538  1.00 0.00 17  A 1 
ATOM 276  H HG12 . ILE A 1 22  ? -33.734 50.203  -4.239  1.00 0.00 17  A 1 
ATOM 277  H HG13 . ILE A 1 22  ? -34.317 49.176  -2.931  1.00 0.00 17  A 1 
ATOM 278  H HG21 . ILE A 1 22  ? -35.103 48.963  -7.002  1.00 0.00 17  A 1 
ATOM 279  H HG22 . ILE A 1 22  ? -34.315 47.446  -6.570  1.00 0.00 17  A 1 
ATOM 280  H HG23 . ILE A 1 22  ? -33.467 48.976  -6.342  1.00 0.00 17  A 1 
ATOM 281  H HD11 . ILE A 1 22  ? -32.374 48.064  -3.008  1.00 0.00 17  A 1 
ATOM 282  H HD12 . ILE A 1 22  ? -31.866 48.977  -4.433  1.00 0.00 17  A 1 
ATOM 283  H HD13 . ILE A 1 22  ? -32.808 47.495  -4.625  1.00 0.00 17  A 1 
ATOM 284  N N    . ARG A 1 23  ? -37.499 47.935  -6.280  1.00 0.00 18  A 1 
ATOM 285  C CA   . ARG A 1 23  ? -38.752 47.206  -6.631  1.00 0.00 18  A 1 
ATOM 286  C C    . ARG A 1 23  ? -38.462 45.999  -7.518  1.00 0.00 18  A 1 
ATOM 287  O O    . ARG A 1 23  ? -38.800 44.885  -7.174  1.00 0.00 18  A 1 
ATOM 288  C CB   . ARG A 1 23  ? -39.612 48.227  -7.376  1.00 0.00 18  A 1 
ATOM 289  C CG   . ARG A 1 23  ? -41.044 48.173  -6.835  1.00 0.00 18  A 1 
ATOM 290  C CD   . ARG A 1 23  ? -42.035 48.077  -7.999  1.00 0.00 18  A 1 
ATOM 291  N NE   . ARG A 1 23  ? -42.592 49.451  -8.148  1.00 0.00 18  A 1 
ATOM 292  C CZ   . ARG A 1 23  ? -43.407 49.722  -9.131  1.00 0.00 18  A 1 
ATOM 293  N NH1  . ARG A 1 23  ? -44.519 49.051  -9.261  1.00 0.00 18  A 1 
ATOM 294  N NH2  . ARG A 1 23  ? -43.110 50.664  -9.984  1.00 0.00 18  A 1 
ATOM 295  H H    . ARG A 1 23  ? -36.684 47.802  -6.804  1.00 0.00 18  A 1 
ATOM 296  H HA   . ARG A 1 23  ? -39.259 46.892  -5.734  1.00 0.00 18  A 1 
ATOM 297  H HB2  . ARG A 1 23  ? -39.207 49.218  -7.226  1.00 0.00 18  A 1 
ATOM 298  H HB3  . ARG A 1 23  ? -39.617 47.995  -8.431  1.00 0.00 18  A 1 
ATOM 299  H HG2  . ARG A 1 23  ? -41.152 47.307  -6.197  1.00 0.00 18  A 1 
ATOM 300  H HG3  . ARG A 1 23  ? -41.246 49.066  -6.265  1.00 0.00 18  A 1 
ATOM 301  H HD2  . ARG A 1 23  ? -41.524 47.775  -8.903  1.00 0.00 18  A 1 
ATOM 302  H HD3  . ARG A 1 23  ? -42.825 47.382  -7.763  1.00 0.00 18  A 1 
ATOM 303  H HE   . ARG A 1 23  ? -42.348 50.152  -7.508  1.00 0.00 18  A 1 
ATOM 304  H HH11 . ARG A 1 23  ? -44.747 48.330  -8.607  1.00 0.00 18  A 1 
ATOM 305  H HH12 . ARG A 1 23  ? -45.143 49.259  -10.014 1.00 0.00 18  A 1 
ATOM 306  H HH21 . ARG A 1 23  ? -42.258 51.179  -9.884  1.00 0.00 18  A 1 
ATOM 307  H HH22 . ARG A 1 23  ? -43.734 50.872  -10.737 1.00 0.00 18  A 1 
ATOM 308  N N    . MET A 1 24  ? -37.853 46.212  -8.658  1.00 0.00 19  A 1 
ATOM 309  C CA   . MET A 1 24  ? -37.546 45.077  -9.588  1.00 0.00 19  A 1 
ATOM 310  C C    . MET A 1 24  ? -38.701 44.062  -9.598  1.00 0.00 19  A 1 
ATOM 311  O O    . MET A 1 24  ? -39.853 44.428  -9.467  1.00 0.00 19  A 1 
ATOM 312  C CB   . MET A 1 24  ? -36.233 44.464  -9.064  1.00 0.00 19  A 1 
ATOM 313  C CG   . MET A 1 24  ? -36.471 43.628  -7.797  1.00 0.00 19  A 1 
ATOM 314  S SD   . MET A 1 24  ? -35.958 44.571  -6.338  1.00 0.00 19  A 1 
ATOM 315  C CE   . MET A 1 24  ? -34.215 44.747  -6.786  1.00 0.00 19  A 1 
ATOM 316  H H    . MET A 1 24  ? -37.602 47.125  -8.910  1.00 0.00 19  A 1 
ATOM 317  H HA   . MET A 1 24  ? -37.391 45.458  -10.585 1.00 0.00 19  A 1 
ATOM 318  H HB2  . MET A 1 24  ? -35.808 43.832  -9.829  1.00 0.00 19  A 1 
ATOM 319  H HB3  . MET A 1 24  ? -35.538 45.261  -8.838  1.00 0.00 19  A 1 
ATOM 320  H HG2  . MET A 1 24  ? -37.514 43.376  -7.712  1.00 0.00 19  A 1 
ATOM 321  H HG3  . MET A 1 24  ? -35.889 42.720  -7.855  1.00 0.00 19  A 1 
ATOM 322  H HE1  . MET A 1 24  ? -33.654 45.069  -5.921  1.00 0.00 19  A 1 
ATOM 323  H HE2  . MET A 1 24  ? -34.114 45.482  -7.569  1.00 0.00 19  A 1 
ATOM 324  H HE3  . MET A 1 24  ? -33.838 43.794  -7.135  1.00 0.00 19  A 1 
ATOM 325  N N    . GLU A 1 25  ? -38.410 42.798  -9.744  1.00 0.00 20  A 1 
ATOM 326  C CA   . GLU A 1 25  ? -39.501 41.782  -9.750  1.00 0.00 20  A 1 
ATOM 327  C C    . GLU A 1 25  ? -39.390 40.889  -8.509  1.00 0.00 20  A 1 
ATOM 328  O O    . GLU A 1 25  ? -38.323 40.747  -7.945  1.00 0.00 20  A 1 
ATOM 329  C CB   . GLU A 1 25  ? -39.279 40.962  -11.020 1.00 0.00 20  A 1 
ATOM 330  C CG   . GLU A 1 25  ? -39.360 41.876  -12.245 1.00 0.00 20  A 1 
ATOM 331  C CD   . GLU A 1 25  ? -38.474 41.315  -13.359 1.00 0.00 20  A 1 
ATOM 332  O OE1  . GLU A 1 25  ? -38.514 40.115  -13.573 1.00 0.00 20  A 1 
ATOM 333  O OE2  . GLU A 1 25  ? -37.771 42.096  -13.980 1.00 0.00 20  A 1 
ATOM 334  H H    . GLU A 1 25  ? -37.478 42.517  -9.843  1.00 0.00 20  A 1 
ATOM 335  H HA   . GLU A 1 25  ? -40.465 42.264  -9.784  1.00 0.00 20  A 1 
ATOM 336  H HB2  . GLU A 1 25  ? -38.306 40.496  -10.980 1.00 0.00 20  A 1 
ATOM 337  H HB3  . GLU A 1 25  ? -40.041 40.202  -11.091 1.00 0.00 20  A 1 
ATOM 338  H HG2  . GLU A 1 25  ? -40.383 41.928  -12.589 1.00 0.00 20  A 1 
ATOM 339  H HG3  . GLU A 1 25  ? -39.018 42.866  -11.981 1.00 0.00 20  A 1 
ATOM 340  N N    . PRO A 1 26  ? -40.499 40.310  -8.122  1.00 0.00 21  A 1 
ATOM 341  C CA   . PRO A 1 26  ? -40.516 39.420  -6.936  1.00 0.00 21  A 1 
ATOM 342  C C    . PRO A 1 26  ? -39.964 38.031  -7.285  1.00 0.00 21  A 1 
ATOM 343  O O    . PRO A 1 26  ? -40.486 37.024  -6.850  1.00 0.00 21  A 1 
ATOM 344  C CB   . PRO A 1 26  ? -41.995 39.327  -6.581  1.00 0.00 21  A 1 
ATOM 345  C CG   . PRO A 1 26  ? -42.729 39.604  -7.857  1.00 0.00 21  A 1 
ATOM 346  C CD   . PRO A 1 26  ? -41.826 40.433  -8.738  1.00 0.00 21  A 1 
ATOM 347  H HA   . PRO A 1 26  ? -39.966 39.858  -6.119  1.00 0.00 21  A 1 
ATOM 348  H HB2  . PRO A 1 26  ? -42.229 38.336  -6.218  1.00 0.00 21  A 1 
ATOM 349  H HB3  . PRO A 1 26  ? -42.250 40.068  -5.841  1.00 0.00 21  A 1 
ATOM 350  H HG2  . PRO A 1 26  ? -42.971 38.672  -8.349  1.00 0.00 21  A 1 
ATOM 351  H HG3  . PRO A 1 26  ? -43.633 40.154  -7.648  1.00 0.00 21  A 1 
ATOM 352  H HD2  . PRO A 1 26  ? -41.816 40.037  -9.745  1.00 0.00 21  A 1 
ATOM 353  H HD3  . PRO A 1 26  ? -42.141 41.464  -8.739  1.00 0.00 21  A 1 
ATOM 354  N N    . ASP A 1 27  ? -38.914 37.968  -8.063  1.00 0.00 22  A 1 
ATOM 355  C CA   . ASP A 1 27  ? -38.333 36.643  -8.436  1.00 0.00 22  A 1 
ATOM 356  C C    . ASP A 1 27  ? -37.042 36.836  -9.240  1.00 0.00 22  A 1 
ATOM 357  O O    . ASP A 1 27  ? -36.676 36.008  -10.051 1.00 0.00 22  A 1 
ATOM 358  C CB   . ASP A 1 27  ? -39.398 35.964  -9.300  1.00 0.00 22  A 1 
ATOM 359  C CG   . ASP A 1 27  ? -38.973 34.525  -9.597  1.00 0.00 22  A 1 
ATOM 360  O OD1  . ASP A 1 27  ? -39.046 33.709  -8.694  1.00 0.00 22  A 1 
ATOM 361  O OD2  . ASP A 1 27  ? -38.582 34.265  -10.723 1.00 0.00 22  A 1 
ATOM 362  H H    . ASP A 1 27  ? -38.506 38.789  -8.400  1.00 0.00 22  A 1 
ATOM 363  H HA   . ASP A 1 27  ? -38.144 36.055  -7.553  1.00 0.00 22  A 1 
ATOM 364  H HB2  . ASP A 1 27  ? -40.341 35.960  -8.773  1.00 0.00 22  A 1 
ATOM 365  H HB3  . ASP A 1 27  ? -39.507 36.504  -10.228 1.00 0.00 22  A 1 
ATOM 366  N N    . GLU A 1 28  ? -36.354 37.924  -9.023  1.00 0.00 23  A 1 
ATOM 367  C CA   . GLU A 1 28  ? -35.092 38.179  -9.770  1.00 0.00 23  A 1 
ATOM 368  C C    . GLU A 1 28  ? -33.886 37.764  -8.925  1.00 0.00 23  A 1 
ATOM 369  O O    . GLU A 1 28  ? -33.817 38.048  -7.745  1.00 0.00 23  A 1 
ATOM 370  C CB   . GLU A 1 28  ? -35.084 39.691  -10.011 1.00 0.00 23  A 1 
ATOM 371  C CG   . GLU A 1 28  ? -33.811 40.093  -10.760 1.00 0.00 23  A 1 
ATOM 372  C CD   . GLU A 1 28  ? -34.076 40.069  -12.266 1.00 0.00 23  A 1 
ATOM 373  O OE1  . GLU A 1 28  ? -34.446 39.019  -12.766 1.00 0.00 23  A 1 
ATOM 374  O OE2  . GLU A 1 28  ? -33.907 41.100  -12.894 1.00 0.00 23  A 1 
ATOM 375  H H    . GLU A 1 28  ? -36.667 38.576  -8.368  1.00 0.00 23  A 1 
ATOM 376  H HA   . GLU A 1 28  ? -35.095 37.654  -10.712 1.00 0.00 23  A 1 
ATOM 377  H HB2  . GLU A 1 28  ? -35.948 39.966  -10.598 1.00 0.00 23  A 1 
ATOM 378  H HB3  . GLU A 1 28  ? -35.117 40.207  -9.062  1.00 0.00 23  A 1 
ATOM 379  H HG2  . GLU A 1 28  ? -33.518 41.090  -10.461 1.00 0.00 23  A 1 
ATOM 380  H HG3  . GLU A 1 28  ? -33.018 39.400  -10.525 1.00 0.00 23  A 1 
ATOM 381  N N    . THR A 1 29  ? -32.931 37.104  -9.525  1.00 0.00 24  A 1 
ATOM 382  C CA   . THR A 1 29  ? -31.715 36.676  -8.768  1.00 0.00 24  A 1 
ATOM 383  C C    . THR A 1 29  ? -31.142 37.866  -7.994  1.00 0.00 24  A 1 
ATOM 384  O O    . THR A 1 29  ? -31.016 38.953  -8.525  1.00 0.00 24  A 1 
ATOM 385  C CB   . THR A 1 29  ? -30.722 36.209  -9.837  1.00 0.00 24  A 1 
ATOM 386  O OG1  . THR A 1 29  ? -31.432 35.733  -10.974 1.00 0.00 24  A 1 
ATOM 387  C CG2  . THR A 1 29  ? -29.856 35.085  -9.272  1.00 0.00 24  A 1 
ATOM 388  H H    . THR A 1 29  ? -33.010 36.896  -10.478 1.00 0.00 24  A 1 
ATOM 389  H HA   . THR A 1 29  ? -31.945 35.863  -8.100  1.00 0.00 24  A 1 
ATOM 390  H HB   . THR A 1 29  ? -30.089 37.033  -10.127 1.00 0.00 24  A 1 
ATOM 391  H HG1  . THR A 1 29  ? -32.043 35.054  -10.679 1.00 0.00 24  A 1 
ATOM 392  H HG21 . THR A 1 29  ? -30.436 34.502  -8.572  1.00 0.00 24  A 1 
ATOM 393  H HG22 . THR A 1 29  ? -29.001 35.509  -8.766  1.00 0.00 24  A 1 
ATOM 394  H HG23 . THR A 1 29  ? -29.520 34.449  -10.078 1.00 0.00 24  A 1 
ATOM 395  N N    . VAL A 1 30  ? -30.791 37.680  -6.746  1.00 0.00 25  A 1 
ATOM 396  C CA   . VAL A 1 30  ? -30.229 38.821  -5.964  1.00 0.00 25  A 1 
ATOM 397  C C    . VAL A 1 30  ? -29.006 39.397  -6.689  1.00 0.00 25  A 1 
ATOM 398  O O    . VAL A 1 30  ? -28.588 40.506  -6.423  1.00 0.00 25  A 1 
ATOM 399  C CB   . VAL A 1 30  ? -29.848 38.247  -4.595  1.00 0.00 25  A 1 
ATOM 400  C CG1  . VAL A 1 30  ? -29.048 39.289  -3.806  1.00 0.00 25  A 1 
ATOM 401  C CG2  . VAL A 1 30  ? -31.121 37.902  -3.817  1.00 0.00 25  A 1 
ATOM 402  H H    . VAL A 1 30  ? -30.896 36.800  -6.329  1.00 0.00 25  A 1 
ATOM 403  H HA   . VAL A 1 30  ? -30.979 39.588  -5.841  1.00 0.00 25  A 1 
ATOM 404  H HB   . VAL A 1 30  ? -29.254 37.356  -4.730  1.00 0.00 25  A 1 
ATOM 405  H HG11 . VAL A 1 30  ? -28.036 39.329  -4.179  1.00 0.00 25  A 1 
ATOM 406  H HG12 . VAL A 1 30  ? -29.037 39.019  -2.760  1.00 0.00 25  A 1 
ATOM 407  H HG13 . VAL A 1 30  ? -29.511 40.258  -3.920  1.00 0.00 25  A 1 
ATOM 408  H HG21 . VAL A 1 30  ? -30.973 36.980  -3.274  1.00 0.00 25  A 1 
ATOM 409  H HG22 . VAL A 1 30  ? -31.945 37.784  -4.507  1.00 0.00 25  A 1 
ATOM 410  H HG23 . VAL A 1 30  ? -31.346 38.697  -3.122  1.00 0.00 25  A 1 
ATOM 411  N N    . LYS A 1 31  ? -28.444 38.668  -7.623  1.00 0.00 26  A 1 
ATOM 412  C CA   . LYS A 1 31  ? -27.272 39.205  -8.378  1.00 0.00 26  A 1 
ATOM 413  C C    . LYS A 1 31  ? -27.650 40.566  -8.968  1.00 0.00 26  A 1 
ATOM 414  O O    . LYS A 1 31  ? -26.884 41.514  -8.933  1.00 0.00 26  A 1 
ATOM 415  C CB   . LYS A 1 31  ? -27.006 38.185  -9.487  1.00 0.00 26  A 1 
ATOM 416  C CG   . LYS A 1 31  ? -25.812 38.641  -10.329 1.00 0.00 26  A 1 
ATOM 417  C CD   . LYS A 1 31  ? -24.511 38.297  -9.600  1.00 0.00 26  A 1 
ATOM 418  C CE   . LYS A 1 31  ? -23.320 38.602  -10.510 1.00 0.00 26  A 1 
ATOM 419  N NZ   . LYS A 1 31  ? -22.939 40.005  -10.185 1.00 0.00 26  A 1 
ATOM 420  H H    . LYS A 1 31  ? -28.802 37.782  -7.840  1.00 0.00 26  A 1 
ATOM 421  H HA   . LYS A 1 31  ? -26.411 39.294  -7.734  1.00 0.00 26  A 1 
ATOM 422  H HB2  . LYS A 1 31  ? -26.789 37.223  -9.046  1.00 0.00 26  A 1 
ATOM 423  H HB3  . LYS A 1 31  ? -27.878 38.103  -10.118 1.00 0.00 26  A 1 
ATOM 424  H HG2  . LYS A 1 31  ? -25.833 38.138  -11.285 1.00 0.00 26  A 1 
ATOM 425  H HG3  . LYS A 1 31  ? -25.865 39.708  -10.482 1.00 0.00 26  A 1 
ATOM 426  H HD2  . LYS A 1 31  ? -24.438 38.888  -8.698  1.00 0.00 26  A 1 
ATOM 427  H HD3  . LYS A 1 31  ? -24.507 37.248  -9.345  1.00 0.00 26  A 1 
ATOM 428  H HE2  . LYS A 1 31  ? -22.502 37.928  -10.295 1.00 0.00 26  A 1 
ATOM 429  H HE3  . LYS A 1 31  ? -23.608 38.528  -11.547 1.00 0.00 26  A 1 
ATOM 430  H HZ1  . LYS A 1 31  ? -22.605 40.055  -9.202  1.00 0.00 26  A 1 
ATOM 431  H HZ2  . LYS A 1 31  ? -23.767 40.624  -10.303 1.00 0.00 26  A 1 
ATOM 432  H HZ3  . LYS A 1 31  ? -22.180 40.315  -10.823 1.00 0.00 26  A 1 
ATOM 433  N N    . VAL A 1 32  ? -28.851 40.673  -9.477  1.00 0.00 27  A 1 
ATOM 434  C CA   . VAL A 1 32  ? -29.310 41.974  -10.035 1.00 0.00 27  A 1 
ATOM 435  C C    . VAL A 1 32  ? -29.359 42.995  -8.900  1.00 0.00 27  A 1 
ATOM 436  O O    . VAL A 1 32  ? -29.173 44.176  -9.104  1.00 0.00 27  A 1 
ATOM 437  C CB   . VAL A 1 32  ? -30.711 41.705  -10.590 1.00 0.00 27  A 1 
ATOM 438  C CG1  . VAL A 1 32  ? -31.306 43.005  -11.137 1.00 0.00 27  A 1 
ATOM 439  C CG2  . VAL A 1 32  ? -30.620 40.674  -11.717 1.00 0.00 27  A 1 
ATOM 440  H H    . VAL A 1 32  ? -29.458 39.904  -9.465  1.00 0.00 27  A 1 
ATOM 441  H HA   . VAL A 1 32  ? -28.651 42.306  -10.821 1.00 0.00 27  A 1 
ATOM 442  H HB   . VAL A 1 32  ? -31.343 41.324  -9.801  1.00 0.00 27  A 1 
ATOM 443  H HG11 . VAL A 1 32  ? -30.545 43.549  -11.677 1.00 0.00 27  A 1 
ATOM 444  H HG12 . VAL A 1 32  ? -31.666 43.608  -10.317 1.00 0.00 27  A 1 
ATOM 445  H HG13 . VAL A 1 32  ? -32.125 42.774  -11.801 1.00 0.00 27  A 1 
ATOM 446  H HG21 . VAL A 1 32  ? -29.789 40.010  -11.532 1.00 0.00 27  A 1 
ATOM 447  H HG22 . VAL A 1 32  ? -30.471 41.183  -12.659 1.00 0.00 27  A 1 
ATOM 448  H HG23 . VAL A 1 32  ? -31.535 40.103  -11.758 1.00 0.00 27  A 1 
ATOM 449  N N    . LEU A 1 33  ? -29.586 42.532  -7.695  1.00 0.00 28  A 1 
ATOM 450  C CA   . LEU A 1 33  ? -29.623 43.456  -6.527  1.00 0.00 28  A 1 
ATOM 451  C C    . LEU A 1 33  ? -28.264 44.138  -6.390  1.00 0.00 28  A 1 
ATOM 452  O O    . LEU A 1 33  ? -28.165 45.349  -6.373  1.00 0.00 28  A 1 
ATOM 453  C CB   . LEU A 1 33  ? -29.890 42.561  -5.315  1.00 0.00 28  A 1 
ATOM 454  C CG   . LEU A 1 33  ? -30.681 43.333  -4.258  1.00 0.00 28  A 1 
ATOM 455  C CD1  . LEU A 1 33  ? -30.007 44.681  -3.982  1.00 0.00 28  A 1 
ATOM 456  C CD2  . LEU A 1 33  ? -32.105 43.567  -4.764  1.00 0.00 28  A 1 
ATOM 457  H H    . LEU A 1 33  ? -29.717 41.571  -7.560  1.00 0.00 28  A 1 
ATOM 458  H HA   . LEU A 1 33  ? -30.410 44.184  -6.639  1.00 0.00 28  A 1 
ATOM 459  H HB2  . LEU A 1 33  ? -30.458 41.696  -5.627  1.00 0.00 28  A 1 
ATOM 460  H HB3  . LEU A 1 33  ? -28.950 42.239  -4.893  1.00 0.00 28  A 1 
ATOM 461  H HG   . LEU A 1 33  ? -30.713 42.756  -3.346  1.00 0.00 28  A 1 
ATOM 462  H HD11 . LEU A 1 33  ? -30.313 45.396  -4.731  1.00 0.00 28  A 1 
ATOM 463  H HD12 . LEU A 1 33  ? -28.935 44.559  -4.017  1.00 0.00 28  A 1 
ATOM 464  H HD13 . LEU A 1 33  ? -30.298 45.036  -3.004  1.00 0.00 28  A 1 
ATOM 465  H HD21 . LEU A 1 33  ? -32.115 43.523  -5.844  1.00 0.00 28  A 1 
ATOM 466  H HD22 . LEU A 1 33  ? -32.448 44.538  -4.439  1.00 0.00 28  A 1 
ATOM 467  H HD23 . LEU A 1 33  ? -32.758 42.804  -4.367  1.00 0.00 28  A 1 
ATOM 468  N N    . LYS A 1 34  ? -27.212 43.360  -6.310  1.00 0.00 29  A 1 
ATOM 469  C CA   . LYS A 1 34  ? -25.843 43.948  -6.196  1.00 0.00 29  A 1 
ATOM 470  C C    . LYS A 1 34  ? -25.675 45.042  -7.250  1.00 0.00 29  A 1 
ATOM 471  O O    . LYS A 1 34  ? -25.174 46.118  -6.977  1.00 0.00 29  A 1 
ATOM 472  C CB   . LYS A 1 34  ? -24.885 42.788  -6.479  1.00 0.00 29  A 1 
ATOM 473  C CG   . LYS A 1 34  ? -24.588 42.031  -5.184  1.00 0.00 29  A 1 
ATOM 474  C CD   . LYS A 1 34  ? -23.592 40.905  -5.471  1.00 0.00 29  A 1 
ATOM 475  C CE   . LYS A 1 34  ? -22.681 40.705  -4.257  1.00 0.00 29  A 1 
ATOM 476  N NZ   . LYS A 1 34  ? -22.114 39.335  -4.417  1.00 0.00 29  A 1 
ATOM 477  H H    . LYS A 1 34  ? -27.325 42.387  -6.338  1.00 0.00 29  A 1 
ATOM 478  H HA   . LYS A 1 34  ? -25.676 44.340  -5.205  1.00 0.00 29  A 1 
ATOM 479  H HB2  . LYS A 1 34  ? -25.338 42.116  -7.193  1.00 0.00 29  A 1 
ATOM 480  H HB3  . LYS A 1 34  ? -23.963 43.176  -6.886  1.00 0.00 29  A 1 
ATOM 481  H HG2  . LYS A 1 34  ? -24.164 42.711  -4.460  1.00 0.00 29  A 1 
ATOM 482  H HG3  . LYS A 1 34  ? -25.502 41.611  -4.793  1.00 0.00 29  A 1 
ATOM 483  H HD2  . LYS A 1 34  ? -24.132 39.991  -5.673  1.00 0.00 29  A 1 
ATOM 484  H HD3  . LYS A 1 34  ? -22.992 41.165  -6.330  1.00 0.00 29  A 1 
ATOM 485  H HE2  . LYS A 1 34  ? -21.891 41.443  -4.257  1.00 0.00 29  A 1 
ATOM 486  H HE3  . LYS A 1 34  ? -23.253 40.763  -3.344  1.00 0.00 29  A 1 
ATOM 487  H HZ1  . LYS A 1 34  ? -21.264 39.241  -3.827  1.00 0.00 29  A 1 
ATOM 488  H HZ2  . LYS A 1 34  ? -21.863 39.176  -5.415  1.00 0.00 29  A 1 
ATOM 489  H HZ3  . LYS A 1 34  ? -22.819 38.632  -4.120  1.00 0.00 29  A 1 
ATOM 490  N N    . GLU A 1 35  ? -26.117 44.776  -8.450  1.00 0.00 30  A 1 
ATOM 491  C CA   . GLU A 1 35  ? -26.012 45.799  -9.525  1.00 0.00 30  A 1 
ATOM 492  C C    . GLU A 1 35  ? -27.073 46.880  -9.299  1.00 0.00 30  A 1 
ATOM 493  O O    . GLU A 1 35  ? -26.880 48.034  -9.627  1.00 0.00 30  A 1 
ATOM 494  C CB   . GLU A 1 35  ? -26.278 45.042  -10.828 1.00 0.00 30  A 1 
ATOM 495  C CG   . GLU A 1 35  ? -24.948 44.602  -11.445 1.00 0.00 30  A 1 
ATOM 496  C CD   . GLU A 1 35  ? -25.101 43.205  -12.051 1.00 0.00 30  A 1 
ATOM 497  O OE1  . GLU A 1 35  ? -25.462 42.299  -11.318 1.00 0.00 30  A 1 
ATOM 498  O OE2  . GLU A 1 35  ? -24.853 43.066  -13.237 1.00 0.00 30  A 1 
ATOM 499  H H    . GLU A 1 35  ? -26.533 43.908  -8.637  1.00 0.00 30  A 1 
ATOM 500  H HA   . GLU A 1 35  ? -25.023 46.232  -9.540  1.00 0.00 30  A 1 
ATOM 501  H HB2  . GLU A 1 35  ? -26.885 44.173  -10.620 1.00 0.00 30  A 1 
ATOM 502  H HB3  . GLU A 1 35  ? -26.798 45.687  -11.520 1.00 0.00 30  A 1 
ATOM 503  H HG2  . GLU A 1 35  ? -24.662 45.301  -12.218 1.00 0.00 30  A 1 
ATOM 504  H HG3  . GLU A 1 35  ? -24.185 44.579  -10.681 1.00 0.00 30  A 1 
ATOM 505  N N    . LYS A 1 36  ? -28.190 46.509  -8.725  1.00 0.00 31  A 1 
ATOM 506  C CA   . LYS A 1 36  ? -29.266 47.508  -8.457  1.00 0.00 31  A 1 
ATOM 507  C C    . LYS A 1 36  ? -28.781 48.501  -7.402  1.00 0.00 31  A 1 
ATOM 508  O O    . LYS A 1 36  ? -29.106 49.671  -7.438  1.00 0.00 31  A 1 
ATOM 509  C CB   . LYS A 1 36  ? -30.449 46.696  -7.927  1.00 0.00 31  A 1 
ATOM 510  C CG   . LYS A 1 36  ? -31.729 47.530  -8.033  1.00 0.00 31  A 1 
ATOM 511  C CD   . LYS A 1 36  ? -32.102 47.713  -9.508  1.00 0.00 31  A 1 
ATOM 512  C CE   . LYS A 1 36  ? -33.325 46.853  -9.839  1.00 0.00 31  A 1 
ATOM 513  N NZ   . LYS A 1 36  ? -33.701 47.240  -11.228 1.00 0.00 31  A 1 
ATOM 514  H H    . LYS A 1 36  ? -28.314 45.575  -8.460  1.00 0.00 31  A 1 
ATOM 515  H HA   . LYS A 1 36  ? -29.545 48.021  -9.362  1.00 0.00 31  A 1 
ATOM 516  H HB2  . LYS A 1 36  ? -30.557 45.794  -8.511  1.00 0.00 31  A 1 
ATOM 517  H HB3  . LYS A 1 36  ? -30.275 46.438  -6.893  1.00 0.00 31  A 1 
ATOM 518  H HG2  . LYS A 1 36  ? -32.531 47.023  -7.516  1.00 0.00 31  A 1 
ATOM 519  H HG3  . LYS A 1 36  ? -31.565 48.498  -7.583  1.00 0.00 31  A 1 
ATOM 520  H HD2  . LYS A 1 36  ? -32.332 48.752  -9.693  1.00 0.00 31  A 1 
ATOM 521  H HD3  . LYS A 1 36  ? -31.274 47.411  -10.131 1.00 0.00 31  A 1 
ATOM 522  H HE2  . LYS A 1 36  ? -33.068 45.803  -9.795  1.00 0.00 31  A 1 
ATOM 523  H HE3  . LYS A 1 36  ? -34.135 47.073  -9.162  1.00 0.00 31  A 1 
ATOM 524  H HZ1  . LYS A 1 36  ? -32.976 46.902  -11.891 1.00 0.00 31  A 1 
ATOM 525  H HZ2  . LYS A 1 36  ? -33.774 48.276  -11.291 1.00 0.00 31  A 1 
ATOM 526  H HZ3  . LYS A 1 36  ? -34.617 46.811  -11.471 1.00 0.00 31  A 1 
ATOM 527  N N    . ILE A 1 37  ? -27.994 48.038  -6.468  1.00 0.00 32  A 1 
ATOM 528  C CA   . ILE A 1 37  ? -27.469 48.947  -5.411  1.00 0.00 32  A 1 
ATOM 529  C C    . ILE A 1 37  ? -26.446 49.906  -6.025  1.00 0.00 32  A 1 
ATOM 530  O O    . ILE A 1 37  ? -26.394 51.073  -5.688  1.00 0.00 32  A 1 
ATOM 531  C CB   . ILE A 1 37  ? -26.804 48.024  -4.388  1.00 0.00 32  A 1 
ATOM 532  C CG1  . ILE A 1 37  ? -27.854 47.080  -3.797  1.00 0.00 32  A 1 
ATOM 533  C CG2  . ILE A 1 37  ? -26.183 48.858  -3.266  1.00 0.00 32  A 1 
ATOM 534  C CD1  . ILE A 1 37  ? -27.155 45.964  -3.020  1.00 0.00 32  A 1 
ATOM 535  H H    . ILE A 1 37  ? -27.742 47.091  -6.469  1.00 0.00 32  A 1 
ATOM 536  H HA   . ILE A 1 37  ? -28.275 49.496  -4.949  1.00 0.00 32  A 1 
ATOM 537  H HB   . ILE A 1 37  ? -26.032 47.446  -4.875  1.00 0.00 32  A 1 
ATOM 538  H HG12 . ILE A 1 37  ? -28.500 47.634  -3.131  1.00 0.00 32  A 1 
ATOM 539  H HG13 . ILE A 1 37  ? -28.441 46.649  -4.593  1.00 0.00 32  A 1 
ATOM 540  H HG21 . ILE A 1 37  ? -26.616 49.848  -3.270  1.00 0.00 32  A 1 
ATOM 541  H HG22 . ILE A 1 37  ? -25.117 48.932  -3.422  1.00 0.00 32  A 1 
ATOM 542  H HG23 . ILE A 1 37  ? -26.375 48.385  -2.315  1.00 0.00 32  A 1 
ATOM 543  H HD11 . ILE A 1 37  ? -26.233 46.339  -2.600  1.00 0.00 32  A 1 
ATOM 544  H HD12 . ILE A 1 37  ? -26.938 45.142  -3.687  1.00 0.00 32  A 1 
ATOM 545  H HD13 . ILE A 1 37  ? -27.800 45.621  -2.225  1.00 0.00 32  A 1 
ATOM 546  N N    . GLU A 1 38  ? -25.639 49.422  -6.933  1.00 0.00 33  A 1 
ATOM 547  C CA   . GLU A 1 38  ? -24.625 50.307  -7.579  1.00 0.00 33  A 1 
ATOM 548  C C    . GLU A 1 38  ? -25.330 51.440  -8.329  1.00 0.00 33  A 1 
ATOM 549  O O    . GLU A 1 38  ? -24.813 52.532  -8.454  1.00 0.00 33  A 1 
ATOM 550  C CB   . GLU A 1 38  ? -23.869 49.404  -8.556  1.00 0.00 33  A 1 
ATOM 551  C CG   . GLU A 1 38  ? -22.741 48.683  -7.816  1.00 0.00 33  A 1 
ATOM 552  C CD   . GLU A 1 38  ? -21.596 48.393  -8.789  1.00 0.00 33  A 1 
ATOM 553  O OE1  . GLU A 1 38  ? -21.857 47.792  -9.818  1.00 0.00 33  A 1 
ATOM 554  O OE2  . GLU A 1 38  ? -20.478 48.777  -8.488  1.00 0.00 33  A 1 
ATOM 555  H H    . GLU A 1 38  ? -25.704 48.479  -7.193  1.00 0.00 33  A 1 
ATOM 556  H HA   . GLU A 1 38  ? -23.946 50.705  -6.842  1.00 0.00 33  A 1 
ATOM 557  H HB2  . GLU A 1 38  ? -24.550 48.677  -8.974  1.00 0.00 33  A 1 
ATOM 558  H HB3  . GLU A 1 38  ? -23.451 50.004  -9.350  1.00 0.00 33  A 1 
ATOM 559  H HG2  . GLU A 1 38  ? -22.381 49.309  -7.012  1.00 0.00 33  A 1 
ATOM 560  H HG3  . GLU A 1 38  ? -23.111 47.754  -7.412  1.00 0.00 33  A 1 
ATOM 561  N N    . ALA A 1 39  ? -26.513 51.185  -8.821  1.00 0.00 34  A 1 
ATOM 562  C CA   . ALA A 1 39  ? -27.265 52.242  -9.556  1.00 0.00 34  A 1 
ATOM 563  C C    . ALA A 1 39  ? -28.250 52.933  -8.610  1.00 0.00 34  A 1 
ATOM 564  O O    . ALA A 1 39  ? -28.595 54.085  -8.787  1.00 0.00 34  A 1 
ATOM 565  C CB   . ALA A 1 39  ? -28.013 51.501  -10.664 1.00 0.00 34  A 1 
ATOM 566  H H    . ALA A 1 39  ? -26.910 50.297  -8.701  1.00 0.00 34  A 1 
ATOM 567  H HA   . ALA A 1 39  ? -26.584 52.961  -9.986  1.00 0.00 34  A 1 
ATOM 568  H HB1  . ALA A 1 39  ? -28.139 52.155  -11.514 1.00 0.00 34  A 1 
ATOM 569  H HB2  . ALA A 1 39  ? -28.982 51.193  -10.300 1.00 0.00 34  A 1 
ATOM 570  H HB3  . ALA A 1 39  ? -27.447 50.630  -10.961 1.00 0.00 34  A 1 
ATOM 571  N N    . GLU A 1 40  ? -28.701 52.234  -7.601  1.00 0.00 35  A 1 
ATOM 572  C CA   . GLU A 1 40  ? -29.660 52.842  -6.634  1.00 0.00 35  A 1 
ATOM 573  C C    . GLU A 1 40  ? -28.949 53.914  -5.801  1.00 0.00 35  A 1 
ATOM 574  O O    . GLU A 1 40  ? -29.363 55.056  -5.755  1.00 0.00 35  A 1 
ATOM 575  C CB   . GLU A 1 40  ? -30.115 51.684  -5.744  1.00 0.00 35  A 1 
ATOM 576  C CG   . GLU A 1 40  ? -31.106 52.200  -4.699  1.00 0.00 35  A 1 
ATOM 577  C CD   . GLU A 1 40  ? -32.366 52.715  -5.397  1.00 0.00 35  A 1 
ATOM 578  O OE1  . GLU A 1 40  ? -32.768 52.108  -6.376  1.00 0.00 35  A 1 
ATOM 579  O OE2  . GLU A 1 40  ? -32.908 53.709  -4.941  1.00 0.00 35  A 1 
ATOM 580  H H    . GLU A 1 40  ? -28.404 51.308  -7.478  1.00 0.00 35  A 1 
ATOM 581  H HA   . GLU A 1 40  ? -30.506 53.262  -7.152  1.00 0.00 35  A 1 
ATOM 582  H HB2  . GLU A 1 40  ? -30.592 50.930  -6.352  1.00 0.00 35  A 1 
ATOM 583  H HB3  . GLU A 1 40  ? -29.259 51.256  -5.244  1.00 0.00 35  A 1 
ATOM 584  H HG2  . GLU A 1 40  ? -31.370 51.396  -4.028  1.00 0.00 35  A 1 
ATOM 585  H HG3  . GLU A 1 40  ? -30.652 53.004  -4.139  1.00 0.00 35  A 1 
ATOM 586  N N    . LYS A 1 41  ? -27.880 53.549  -5.146  1.00 0.00 36  A 1 
ATOM 587  C CA   . LYS A 1 41  ? -27.131 54.537  -4.315  1.00 0.00 36  A 1 
ATOM 588  C C    . LYS A 1 41  ? -26.009 55.172  -5.144  1.00 0.00 36  A 1 
ATOM 589  O O    . LYS A 1 41  ? -25.584 56.281  -4.883  1.00 0.00 36  A 1 
ATOM 590  C CB   . LYS A 1 41  ? -26.559 53.714  -3.153  1.00 0.00 36  A 1 
ATOM 591  C CG   . LYS A 1 41  ? -25.520 54.536  -2.380  1.00 0.00 36  A 1 
ATOM 592  C CD   . LYS A 1 41  ? -26.193 55.753  -1.741  1.00 0.00 36  A 1 
ATOM 593  C CE   . LYS A 1 41  ? -26.551 55.437  -0.285  1.00 0.00 36  A 1 
ATOM 594  N NZ   . LYS A 1 41  ? -28.032 55.282  -0.277  1.00 0.00 36  A 1 
ATOM 595  H H    . LYS A 1 41  ? -27.566 52.622  -5.201  1.00 0.00 36  A 1 
ATOM 596  H HA   . LYS A 1 41  ? -27.799 55.295  -3.939  1.00 0.00 36  A 1 
ATOM 597  H HB2  . LYS A 1 41  ? -27.362 53.434  -2.486  1.00 0.00 36  A 1 
ATOM 598  H HB3  . LYS A 1 41  ? -26.091 52.823  -3.543  1.00 0.00 36  A 1 
ATOM 599  H HG2  . LYS A 1 41  ? -25.079 53.920  -1.608  1.00 0.00 36  A 1 
ATOM 600  H HG3  . LYS A 1 41  ? -24.747 54.868  -3.057  1.00 0.00 36  A 1 
ATOM 601  H HD2  . LYS A 1 41  ? -25.517 56.594  -1.771  1.00 0.00 36  A 1 
ATOM 602  H HD3  . LYS A 1 41  ? -27.093 55.995  -2.285  1.00 0.00 36  A 1 
ATOM 603  H HE2  . LYS A 1 41  ? -26.072 54.519  0.029   1.00 0.00 36  A 1 
ATOM 604  H HE3  . LYS A 1 41  ? -26.261 56.253  0.358   1.00 0.00 36  A 1 
ATOM 605  H HZ1  . LYS A 1 41  ? -28.338 54.922  0.649   1.00 0.00 36  A 1 
ATOM 606  H HZ2  . LYS A 1 41  ? -28.314 54.612  -1.022  1.00 0.00 36  A 1 
ATOM 607  H HZ3  . LYS A 1 41  ? -28.479 56.204  -0.452  1.00 0.00 36  A 1 
ATOM 608  N N    . GLY A 1 42  ? -25.528 54.476  -6.139  1.00 0.00 37  A 1 
ATOM 609  C CA   . GLY A 1 42  ? -24.434 55.035  -6.983  1.00 0.00 37  A 1 
ATOM 610  C C    . GLY A 1 42  ? -23.210 54.122  -6.903  1.00 0.00 37  A 1 
ATOM 611  O O    . GLY A 1 42  ? -23.308 52.969  -6.530  1.00 0.00 37  A 1 
ATOM 612  H H    . GLY A 1 42  ? -25.885 53.584  -6.330  1.00 0.00 37  A 1 
ATOM 613  H HA2  . GLY A 1 42  ? -24.770 55.102  -8.008  1.00 0.00 37  A 1 
ATOM 614  H HA3  . GLY A 1 42  ? -24.169 56.018  -6.625  1.00 0.00 37  A 1 
ATOM 615  N N    . ARG A 1 43  ? -22.058 54.628  -7.252  1.00 0.00 38  A 1 
ATOM 616  C CA   . ARG A 1 43  ? -20.825 53.789  -7.199  1.00 0.00 38  A 1 
ATOM 617  C C    . ARG A 1 43  ? -19.672 54.574  -6.565  1.00 0.00 38  A 1 
ATOM 618  O O    . ARG A 1 43  ? -18.516 54.335  -6.855  1.00 0.00 38  A 1 
ATOM 619  C CB   . ARG A 1 43  ? -20.508 53.458  -8.657  1.00 0.00 38  A 1 
ATOM 620  C CG   . ARG A 1 43  ? -21.632 52.602  -9.244  1.00 0.00 38  A 1 
ATOM 621  C CD   . ARG A 1 43  ? -21.065 51.702  -10.345 1.00 0.00 38  A 1 
ATOM 622  N NE   . ARG A 1 43  ? -20.683 52.631  -11.445 1.00 0.00 38  A 1 
ATOM 623  C CZ   . ARG A 1 43  ? -20.450 52.166  -12.642 1.00 0.00 38  A 1 
ATOM 624  N NH1  . ARG A 1 43  ? -19.288 51.642  -12.923 1.00 0.00 38  A 1 
ATOM 625  N NH2  . ARG A 1 43  ? -21.378 52.225  -13.557 1.00 0.00 38  A 1 
ATOM 626  H H    . ARG A 1 43  ? -22.004 55.559  -7.550  1.00 0.00 38  A 1 
ATOM 627  H HA   . ARG A 1 43  ? -21.011 52.881  -6.648  1.00 0.00 38  A 1 
ATOM 628  H HB2  . ARG A 1 43  ? -20.419 54.375  -9.223  1.00 0.00 38  A 1 
ATOM 629  H HB3  . ARG A 1 43  ? -19.578 52.912  -8.708  1.00 0.00 38  A 1 
ATOM 630  H HG2  . ARG A 1 43  ? -22.064 51.992  -8.465  1.00 0.00 38  A 1 
ATOM 631  H HG3  . ARG A 1 43  ? -22.392 53.244  -9.663  1.00 0.00 38  A 1 
ATOM 632  H HD2  . ARG A 1 43  ? -20.198 51.168  -9.982  1.00 0.00 38  A 1 
ATOM 633  H HD3  . ARG A 1 43  ? -21.817 51.010  -10.690 1.00 0.00 38  A 1 
ATOM 634  H HE   . ARG A 1 43  ? -20.608 53.593  -11.270 1.00 0.00 38  A 1 
ATOM 635  H HH11 . ARG A 1 43  ? -18.577 51.597  -12.222 1.00 0.00 38  A 1 
ATOM 636  H HH12 . ARG A 1 43  ? -19.110 51.285  -13.840 1.00 0.00 38  A 1 
ATOM 637  H HH21 . ARG A 1 43  ? -22.267 52.628  -13.342 1.00 0.00 38  A 1 
ATOM 638  H HH22 . ARG A 1 43  ? -21.199 51.868  -14.474 1.00 0.00 38  A 1 
ATOM 639  N N    . ASP A 1 44  ? -19.976 55.503  -5.698  1.00 0.00 39  A 1 
ATOM 640  C CA   . ASP A 1 44  ? -18.895 56.297  -5.044  1.00 0.00 39  A 1 
ATOM 641  C C    . ASP A 1 44  ? -18.271 55.483  -3.908  1.00 0.00 39  A 1 
ATOM 642  O O    . ASP A 1 44  ? -17.066 55.364  -3.802  1.00 0.00 39  A 1 
ATOM 643  C CB   . ASP A 1 44  ? -19.593 57.541  -4.493  1.00 0.00 39  A 1 
ATOM 644  C CG   . ASP A 1 44  ? -18.550 58.615  -4.176  1.00 0.00 39  A 1 
ATOM 645  O OD1  . ASP A 1 44  ? -17.770 58.404  -3.262  1.00 0.00 39  A 1 
ATOM 646  O OD2  . ASP A 1 44  ? -18.550 59.631  -4.852  1.00 0.00 39  A 1 
ATOM 647  H H    . ASP A 1 44  ? -20.914 55.676  -5.475  1.00 0.00 39  A 1 
ATOM 648  H HA   . ASP A 1 44  ? -18.144 56.581  -5.764  1.00 0.00 39  A 1 
ATOM 649  H HB2  . ASP A 1 44  ? -20.288 57.919  -5.229  1.00 0.00 39  A 1 
ATOM 650  H HB3  . ASP A 1 44  ? -20.128 57.285  -3.591  1.00 0.00 39  A 1 
ATOM 651  N N    . ALA A 1 45  ? -19.090 54.916  -3.065  1.00 0.00 40  A 1 
ATOM 652  C CA   . ALA A 1 45  ? -18.563 54.098  -1.935  1.00 0.00 40  A 1 
ATOM 653  C C    . ALA A 1 45  ? -19.409 52.833  -1.777  1.00 0.00 40  A 1 
ATOM 654  O O    . ALA A 1 45  ? -19.494 52.258  -0.710  1.00 0.00 40  A 1 
ATOM 655  C CB   . ALA A 1 45  ? -18.699 54.994  -0.704  1.00 0.00 40  A 1 
ATOM 656  H H    . ALA A 1 45  ? -20.057 55.024  -3.178  1.00 0.00 40  A 1 
ATOM 657  H HA   . ALA A 1 45  ? -17.527 53.846  -2.099  1.00 0.00 40  A 1 
ATOM 658  H HB1  . ALA A 1 45  ? -17.842 54.855  -0.061  1.00 0.00 40  A 1 
ATOM 659  H HB2  . ALA A 1 45  ? -19.599 54.733  -0.167  1.00 0.00 40  A 1 
ATOM 660  H HB3  . ALA A 1 45  ? -18.752 56.026  -1.016  1.00 0.00 40  A 1 
ATOM 661  N N    . PHE A 1 46  ? -20.041 52.402  -2.837  1.00 0.00 41  A 1 
ATOM 662  C CA   . PHE A 1 46  ? -20.893 51.180  -2.765  1.00 0.00 41  A 1 
ATOM 663  C C    . PHE A 1 46  ? -20.394 50.131  -3.767  1.00 0.00 41  A 1 
ATOM 664  O O    . PHE A 1 46  ? -20.961 49.977  -4.831  1.00 0.00 41  A 1 
ATOM 665  C CB   . PHE A 1 46  ? -22.291 51.663  -3.153  1.00 0.00 41  A 1 
ATOM 666  C CG   . PHE A 1 46  ? -23.098 51.959  -1.911  1.00 0.00 41  A 1 
ATOM 667  C CD1  . PHE A 1 46  ? -22.650 52.914  -0.989  1.00 0.00 41  A 1 
ATOM 668  C CD2  . PHE A 1 46  ? -24.300 51.282  -1.688  1.00 0.00 41  A 1 
ATOM 669  C CE1  . PHE A 1 46  ? -23.408 53.189  0.156   1.00 0.00 41  A 1 
ATOM 670  C CE2  . PHE A 1 46  ? -25.057 51.556  -0.544  1.00 0.00 41  A 1 
ATOM 671  C CZ   . PHE A 1 46  ? -24.612 52.509  0.379   1.00 0.00 41  A 1 
ATOM 672  H H    . PHE A 1 46  ? -19.959 52.887  -3.684  1.00 0.00 41  A 1 
ATOM 673  H HA   . PHE A 1 46  ? -20.902 50.780  -1.764  1.00 0.00 41  A 1 
ATOM 674  H HB2  . PHE A 1 46  ? -22.207 52.560  -3.749  1.00 0.00 41  A 1 
ATOM 675  H HB3  . PHE A 1 46  ? -22.788 50.895  -3.728  1.00 0.00 41  A 1 
ATOM 676  H HD1  . PHE A 1 46  ? -21.722 53.437  -1.162  1.00 0.00 41  A 1 
ATOM 677  H HD2  . PHE A 1 46  ? -24.644 50.547  -2.398  1.00 0.00 41  A 1 
ATOM 678  H HE1  . PHE A 1 46  ? -23.063 53.925  0.868   1.00 0.00 41  A 1 
ATOM 679  H HE2  . PHE A 1 46  ? -25.985 51.031  -0.374  1.00 0.00 41  A 1 
ATOM 680  H HZ   . PHE A 1 46  ? -25.198 52.722  1.261   1.00 0.00 41  A 1 
ATOM 681  N N    . PRO A 1 47  ? -19.344 49.441  -3.399  1.00 0.00 42  A 1 
ATOM 682  C CA   . PRO A 1 47  ? -18.774 48.405  -4.290  1.00 0.00 42  A 1 
ATOM 683  C C    . PRO A 1 47  ? -19.619 47.130  -4.238  1.00 0.00 42  A 1 
ATOM 684  O O    . PRO A 1 47  ? -20.734 47.129  -3.752  1.00 0.00 42  A 1 
ATOM 685  C CB   . PRO A 1 47  ? -17.385 48.159  -3.713  1.00 0.00 42  A 1 
ATOM 686  C CG   . PRO A 1 47  ? -17.479 48.552  -2.271  1.00 0.00 42  A 1 
ATOM 687  C CD   . PRO A 1 47  ? -18.597 49.557  -2.140  1.00 0.00 42  A 1 
ATOM 688  H HA   . PRO A 1 47  ? -18.696 48.772  -5.301  1.00 0.00 42  A 1 
ATOM 689  H HB2  . PRO A 1 47  ? -17.123 47.114  -3.804  1.00 0.00 42  A 1 
ATOM 690  H HB3  . PRO A 1 47  ? -16.655 48.775  -4.215  1.00 0.00 42  A 1 
ATOM 691  H HG2  . PRO A 1 47  ? -17.694 47.680  -1.669  1.00 0.00 42  A 1 
ATOM 692  H HG3  . PRO A 1 47  ? -16.551 49.000  -1.952  1.00 0.00 42  A 1 
ATOM 693  H HD2  . PRO A 1 47  ? -19.229 49.305  -1.300  1.00 0.00 42  A 1 
ATOM 694  H HD3  . PRO A 1 47  ? -18.201 50.554  -2.033  1.00 0.00 42  A 1 
ATOM 695  N N    . VAL A 1 48  ? -19.093 46.044  -4.736  1.00 0.00 43  A 1 
ATOM 696  C CA   . VAL A 1 48  ? -19.856 44.762  -4.721  1.00 0.00 43  A 1 
ATOM 697  C C    . VAL A 1 48  ? -19.174 43.753  -3.790  1.00 0.00 43  A 1 
ATOM 698  O O    . VAL A 1 48  ? -19.824 42.973  -3.123  1.00 0.00 43  A 1 
ATOM 699  C CB   . VAL A 1 48  ? -19.835 44.268  -6.171  1.00 0.00 43  A 1 
ATOM 700  C CG1  . VAL A 1 48  ? -20.616 42.956  -6.279  1.00 0.00 43  A 1 
ATOM 701  C CG2  . VAL A 1 48  ? -20.485 45.317  -7.078  1.00 0.00 43  A 1 
ATOM 702  H H    . VAL A 1 48  ? -18.193 46.071  -5.122  1.00 0.00 43  A 1 
ATOM 703  H HA   . VAL A 1 48  ? -20.873 44.936  -4.408  1.00 0.00 43  A 1 
ATOM 704  H HB   . VAL A 1 48  ? -18.812 44.105  -6.480  1.00 0.00 43  A 1 
ATOM 705  H HG11 . VAL A 1 48  ? -21.651 43.171  -6.502  1.00 0.00 43  A 1 
ATOM 706  H HG12 . VAL A 1 48  ? -20.553 42.421  -5.343  1.00 0.00 43  A 1 
ATOM 707  H HG13 . VAL A 1 48  ? -20.196 42.351  -7.068  1.00 0.00 43  A 1 
ATOM 708  H HG21 . VAL A 1 48  ? -19.775 46.104  -7.285  1.00 0.00 43  A 1 
ATOM 709  H HG22 . VAL A 1 48  ? -21.350 45.733  -6.584  1.00 0.00 43  A 1 
ATOM 710  H HG23 . VAL A 1 48  ? -20.788 44.853  -8.005  1.00 0.00 43  A 1 
ATOM 711  N N    . ALA A 1 49  ? -17.866 43.759  -3.753  1.00 0.00 44  A 1 
ATOM 712  C CA   . ALA A 1 49  ? -17.121 42.798  -2.877  1.00 0.00 44  A 1 
ATOM 713  C C    . ALA A 1 49  ? -17.727 42.738  -1.467  1.00 0.00 44  A 1 
ATOM 714  O O    . ALA A 1 49  ? -17.875 41.674  -0.897  1.00 0.00 44  A 1 
ATOM 715  C CB   . ALA A 1 49  ? -15.695 43.345  -2.818  1.00 0.00 44  A 1 
ATOM 716  H H    . ALA A 1 49  ? -17.368 44.394  -4.309  1.00 0.00 44  A 1 
ATOM 717  H HA   . ALA A 1 49  ? -17.115 41.816  -3.323  1.00 0.00 44  A 1 
ATOM 718  H HB1  . ALA A 1 49  ? -15.725 44.424  -2.774  1.00 0.00 44  A 1 
ATOM 719  H HB2  . ALA A 1 49  ? -15.153 43.036  -3.700  1.00 0.00 44  A 1 
ATOM 720  H HB3  . ALA A 1 49  ? -15.198 42.963  -1.939  1.00 0.00 44  A 1 
ATOM 721  N N    . GLY A 1 50  ? -18.075 43.863  -0.899  1.00 0.00 45  A 1 
ATOM 722  C CA   . GLY A 1 50  ? -18.665 43.851  0.472   1.00 0.00 45  A 1 
ATOM 723  C C    . GLY A 1 50  ? -20.180 44.019  0.380   1.00 0.00 45  A 1 
ATOM 724  O O    . GLY A 1 50  ? -20.804 44.580  1.258   1.00 0.00 45  A 1 
ATOM 725  H H    . GLY A 1 50  ? -17.949 44.714  -1.370  1.00 0.00 45  A 1 
ATOM 726  H HA2  . GLY A 1 50  ? -18.436 42.912  0.955   1.00 0.00 45  A 1 
ATOM 727  H HA3  . GLY A 1 50  ? -18.252 44.663  1.051   1.00 0.00 45  A 1 
ATOM 728  N N    . GLN A 1 51  ? -20.775 43.542  -0.680  1.00 0.00 46  A 1 
ATOM 729  C CA   . GLN A 1 51  ? -22.252 43.681  -0.830  1.00 0.00 46  A 1 
ATOM 730  C C    . GLN A 1 51  ? -22.982 42.526  -0.139  1.00 0.00 46  A 1 
ATOM 731  O O    . GLN A 1 51  ? -23.204 41.481  -0.719  1.00 0.00 46  A 1 
ATOM 732  C CB   . GLN A 1 51  ? -22.508 43.648  -2.336  1.00 0.00 46  A 1 
ATOM 733  C CG   . GLN A 1 51  ? -23.816 44.381  -2.645  1.00 0.00 46  A 1 
ATOM 734  C CD   . GLN A 1 51  ? -23.646 45.221  -3.913  1.00 0.00 46  A 1 
ATOM 735  O OE1  . GLN A 1 51  ? -23.262 44.711  -4.947  1.00 0.00 46  A 1 
ATOM 736  N NE2  . GLN A 1 51  ? -23.918 46.497  -3.877  1.00 0.00 46  A 1 
ATOM 737  H H    . GLN A 1 51  ? -20.251 43.099  -1.378  1.00 0.00 46  A 1 
ATOM 738  H HA   . GLN A 1 51  ? -22.581 44.623  -0.428  1.00 0.00 46  A 1 
ATOM 739  H HB2  . GLN A 1 51  ? -21.691 44.133  -2.849  1.00 0.00 46  A 1 
ATOM 740  H HB3  . GLN A 1 51  ? -22.585 42.623  -2.667  1.00 0.00 46  A 1 
ATOM 741  H HG2  . GLN A 1 51  ? -24.606 43.660  -2.793  1.00 0.00 46  A 1 
ATOM 742  H HG3  . GLN A 1 51  ? -24.070 45.029  -1.820  1.00 0.00 46  A 1 
ATOM 743  H HE21 . GLN A 1 51  ? -24.228 46.908  -3.043  1.00 0.00 46  A 1 
ATOM 744  H HE22 . GLN A 1 51  ? -23.812 47.044  -4.683  1.00 0.00 46  A 1 
ATOM 745  N N    . LYS A 1 52  ? -23.368 42.717  1.093   1.00 0.00 47  A 1 
ATOM 746  C CA   . LYS A 1 52  ? -24.101 41.651  1.832   1.00 0.00 47  A 1 
ATOM 747  C C    . LYS A 1 52  ? -25.468 42.211  2.234   1.00 0.00 47  A 1 
ATOM 748  O O    . LYS A 1 52  ? -25.562 43.100  3.057   1.00 0.00 47  A 1 
ATOM 749  C CB   . LYS A 1 52  ? -23.233 41.348  3.061   1.00 0.00 47  A 1 
ATOM 750  C CG   . LYS A 1 52  ? -21.752 41.395  2.674   1.00 0.00 47  A 1 
ATOM 751  C CD   . LYS A 1 52  ? -20.905 40.807  3.806   1.00 0.00 47  A 1 
ATOM 752  C CE   . LYS A 1 52  ? -20.744 39.298  3.597   1.00 0.00 47  A 1 
ATOM 753  N NZ   . LYS A 1 52  ? -19.277 39.051  3.678   1.00 0.00 47  A 1 
ATOM 754  H H    . LYS A 1 52  ? -23.186 43.569  1.536   1.00 0.00 47  A 1 
ATOM 755  H HA   . LYS A 1 52  ? -24.213 40.769  1.220   1.00 0.00 47  A 1 
ATOM 756  H HB2  . LYS A 1 52  ? -23.429 42.080  3.831   1.00 0.00 47  A 1 
ATOM 757  H HB3  . LYS A 1 52  ? -23.467 40.365  3.432   1.00 0.00 47  A 1 
ATOM 758  H HG2  . LYS A 1 52  ? -21.600 40.820  1.772   1.00 0.00 47  A 1 
ATOM 759  H HG3  . LYS A 1 52  ? -21.459 42.419  2.502   1.00 0.00 47  A 1 
ATOM 760  H HD2  . LYS A 1 52  ? -19.933 41.278  3.808   1.00 0.00 47  A 1 
ATOM 761  H HD3  . LYS A 1 52  ? -21.394 40.987  4.752   1.00 0.00 47  A 1 
ATOM 762  H HE2  . LYS A 1 52  ? -21.263 38.755  4.375   1.00 0.00 47  A 1 
ATOM 763  H HE3  . LYS A 1 52  ? -21.114 39.010  2.625   1.00 0.00 47  A 1 
ATOM 764  H HZ1  . LYS A 1 52  ? -19.100 38.028  3.737   1.00 0.00 47  A 1 
ATOM 765  H HZ2  . LYS A 1 52  ? -18.893 39.520  4.524   1.00 0.00 47  A 1 
ATOM 766  H HZ3  . LYS A 1 52  ? -18.813 39.432  2.829   1.00 0.00 47  A 1 
ATOM 767  N N    . LEU A 1 53  ? -26.524 41.734  1.627   1.00 0.00 48  A 1 
ATOM 768  C CA   . LEU A 1 53  ? -27.880 42.287  1.943   1.00 0.00 48  A 1 
ATOM 769  C C    . LEU A 1 53  ? -28.415 41.750  3.273   1.00 0.00 48  A 1 
ATOM 770  O O    . LEU A 1 53  ? -29.156 40.791  3.304   1.00 0.00 48  A 1 
ATOM 771  C CB   . LEU A 1 53  ? -28.761 41.826  0.782   1.00 0.00 48  A 1 
ATOM 772  C CG   . LEU A 1 53  ? -28.434 42.648  -0.469  1.00 0.00 48  A 1 
ATOM 773  C CD1  . LEU A 1 53  ? -28.368 41.723  -1.687  1.00 0.00 48  A 1 
ATOM 774  C CD2  . LEU A 1 53  ? -29.523 43.701  -0.689  1.00 0.00 48  A 1 
ATOM 775  H H    . LEU A 1 53  ? -26.423 41.036  0.942   1.00 0.00 48  A 1 
ATOM 776  H HA   . LEU A 1 53  ? -27.847 43.364  1.963   1.00 0.00 48  A 1 
ATOM 777  H HB2  . LEU A 1 53  ? -28.572 40.782  0.585   1.00 0.00 48  A 1 
ATOM 778  H HB3  . LEU A 1 53  ? -29.801 41.962  1.040   1.00 0.00 48  A 1 
ATOM 779  H HG   . LEU A 1 53  ? -27.479 43.137  -0.339  1.00 0.00 48  A 1 
ATOM 780  H HD11 . LEU A 1 53  ? -28.583 42.290  -2.581  1.00 0.00 48  A 1 
ATOM 781  H HD12 . LEU A 1 53  ? -29.096 40.933  -1.579  1.00 0.00 48  A 1 
ATOM 782  H HD13 . LEU A 1 53  ? -27.379 41.295  -1.762  1.00 0.00 48  A 1 
ATOM 783  H HD21 . LEU A 1 53  ? -29.205 44.394  -1.453  1.00 0.00 48  A 1 
ATOM 784  H HD22 . LEU A 1 53  ? -29.697 44.237  0.233   1.00 0.00 48  A 1 
ATOM 785  H HD23 . LEU A 1 53  ? -30.436 43.215  -1.001  1.00 0.00 48  A 1 
ATOM 786  N N    . ILE A 1 54  ? -28.066 42.368  4.374   1.00 0.00 49  A 1 
ATOM 787  C CA   . ILE A 1 54  ? -28.579 41.871  5.686   1.00 0.00 49  A 1 
ATOM 788  C C    . ILE A 1 54  ? -30.080 42.134  5.802   1.00 0.00 49  A 1 
ATOM 789  O O    . ILE A 1 54  ? -30.525 43.261  5.729   1.00 0.00 49  A 1 
ATOM 790  C CB   . ILE A 1 54  ? -27.839 42.663  6.774   1.00 0.00 49  A 1 
ATOM 791  C CG1  . ILE A 1 54  ? -26.431 42.109  6.958   1.00 0.00 49  A 1 
ATOM 792  C CG2  . ILE A 1 54  ? -28.593 42.538  8.100   1.00 0.00 49  A 1 
ATOM 793  C CD1  . ILE A 1 54  ? -25.614 42.394  5.708   1.00 0.00 49  A 1 
ATOM 794  H H    . ILE A 1 54  ? -27.480 43.153  4.336   1.00 0.00 49  A 1 
ATOM 795  H HA   . ILE A 1 54  ? -28.368 40.818  5.790   1.00 0.00 49  A 1 
ATOM 796  H HB   . ILE A 1 54  ? -27.788 43.701  6.490   1.00 0.00 49  A 1 
ATOM 797  H HG12 . ILE A 1 54  ? -25.966 42.583  7.811   1.00 0.00 49  A 1 
ATOM 798  H HG13 . ILE A 1 54  ? -26.483 41.044  7.121   1.00 0.00 49  A 1 
ATOM 799  H HG21 . ILE A 1 54  ? -29.202 41.646  8.080   1.00 0.00 49  A 1 
ATOM 800  H HG22 . ILE A 1 54  ? -29.225 43.402  8.239   1.00 0.00 49  A 1 
ATOM 801  H HG23 . ILE A 1 54  ? -27.886 42.473  8.914   1.00 0.00 49  A 1 
ATOM 802  H HD11 . ILE A 1 54  ? -25.885 41.686  4.939   1.00 0.00 49  A 1 
ATOM 803  H HD12 . ILE A 1 54  ? -24.564 42.301  5.936   1.00 0.00 49  A 1 
ATOM 804  H HD13 . ILE A 1 54  ? -25.822 43.395  5.365   1.00 0.00 49  A 1 
ATOM 805  N N    . TYR A 1 55  ? -30.857 41.114  6.021   1.00 0.00 50  A 1 
ATOM 806  C CA   . TYR A 1 55  ? -32.318 41.321  6.187   1.00 0.00 50  A 1 
ATOM 807  C C    . TYR A 1 55  ? -32.692 41.067  7.654   1.00 0.00 50  A 1 
ATOM 808  O O    . TYR A 1 55  ? -33.706 41.533  8.136   1.00 0.00 50  A 1 
ATOM 809  C CB   . TYR A 1 55  ? -32.986 40.304  5.256   1.00 0.00 50  A 1 
ATOM 810  C CG   . TYR A 1 55  ? -34.456 40.194  5.595   1.00 0.00 50  A 1 
ATOM 811  C CD1  . TYR A 1 55  ? -35.203 41.347  5.875   1.00 0.00 50  A 1 
ATOM 812  C CD2  . TYR A 1 55  ? -35.065 38.937  5.645   1.00 0.00 50  A 1 
ATOM 813  C CE1  . TYR A 1 55  ? -36.556 41.240  6.203   1.00 0.00 50  A 1 
ATOM 814  C CE2  . TYR A 1 55  ? -36.419 38.830  5.976   1.00 0.00 50  A 1 
ATOM 815  C CZ   . TYR A 1 55  ? -37.166 39.981  6.256   1.00 0.00 50  A 1 
ATOM 816  O OH   . TYR A 1 55  ? -38.503 39.874  6.582   1.00 0.00 50  A 1 
ATOM 817  H H    . TYR A 1 55  ? -30.479 40.216  6.105   1.00 0.00 50  A 1 
ATOM 818  H HA   . TYR A 1 55  ? -32.590 42.325  5.898   1.00 0.00 50  A 1 
ATOM 819  H HB2  . TYR A 1 55  ? -32.876 40.628  4.232   1.00 0.00 50  A 1 
ATOM 820  H HB3  . TYR A 1 55  ? -32.516 39.340  5.380   1.00 0.00 50  A 1 
ATOM 821  H HD1  . TYR A 1 55  ? -34.735 42.320  5.834   1.00 0.00 50  A 1 
ATOM 822  H HD2  . TYR A 1 55  ? -34.492 38.049  5.424   1.00 0.00 50  A 1 
ATOM 823  H HE1  . TYR A 1 55  ? -37.128 42.128  6.418   1.00 0.00 50  A 1 
ATOM 824  H HE2  . TYR A 1 55  ? -36.887 37.859  6.015   1.00 0.00 50  A 1 
ATOM 825  H HH   . TYR A 1 55  ? -38.901 39.227  5.996   1.00 0.00 50  A 1 
ATOM 826  N N    . ALA A 1 56  ? -31.872 40.334  8.369   1.00 0.00 51  A 1 
ATOM 827  C CA   . ALA A 1 56  ? -32.174 40.055  9.804   1.00 0.00 51  A 1 
ATOM 828  C C    . ALA A 1 56  ? -31.001 39.330  10.480  1.00 0.00 51  A 1 
ATOM 829  O O    . ALA A 1 56  ? -31.195 38.565  11.404  1.00 0.00 51  A 1 
ATOM 830  C CB   . ALA A 1 56  ? -33.413 39.157  9.782   1.00 0.00 51  A 1 
ATOM 831  H H    . ALA A 1 56  ? -31.058 39.972  7.963   1.00 0.00 51  A 1 
ATOM 832  H HA   . ALA A 1 56  ? -32.398 40.973  10.325  1.00 0.00 51  A 1 
ATOM 833  H HB1  . ALA A 1 56  ? -33.581 38.798  8.777   1.00 0.00 51  A 1 
ATOM 834  H HB2  . ALA A 1 56  ? -34.273 39.722  10.110  1.00 0.00 51  A 1 
ATOM 835  H HB3  . ALA A 1 56  ? -33.262 38.316  10.443  1.00 0.00 51  A 1 
ATOM 836  N N    . GLY A 1 57  ? -29.787 39.560  10.038  1.00 0.00 52  A 1 
ATOM 837  C CA   . GLY A 1 57  ? -28.627 38.872  10.680  1.00 0.00 52  A 1 
ATOM 838  C C    . GLY A 1 57  ? -27.761 38.215  9.606   1.00 0.00 52  A 1 
ATOM 839  O O    . GLY A 1 57  ? -26.591 38.516  9.469   1.00 0.00 52  A 1 
ATOM 840  H H    . GLY A 1 57  ? -29.637 40.183  9.290   1.00 0.00 52  A 1 
ATOM 841  H HA2  . GLY A 1 57  ? -28.038 39.595  11.226  1.00 0.00 52  A 1 
ATOM 842  H HA3  . GLY A 1 57  ? -28.988 38.114  11.359  1.00 0.00 52  A 1 
ATOM 843  N N    . LYS A 1 58  ? -28.329 37.326  8.835   1.00 0.00 53  A 1 
ATOM 844  C CA   . LYS A 1 58  ? -27.540 36.658  7.762   1.00 0.00 53  A 1 
ATOM 845  C C    . LYS A 1 58  ? -27.671 37.466  6.473   1.00 0.00 53  A 1 
ATOM 846  O O    . LYS A 1 58  ? -28.763 37.730  6.007   1.00 0.00 53  A 1 
ATOM 847  C CB   . LYS A 1 58  ? -28.171 35.275  7.600   1.00 0.00 53  A 1 
ATOM 848  C CG   . LYS A 1 58  ? -27.365 34.464  6.584   1.00 0.00 53  A 1 
ATOM 849  C CD   . LYS A 1 58  ? -28.158 33.220  6.175   1.00 0.00 53  A 1 
ATOM 850  C CE   . LYS A 1 58  ? -29.284 33.621  5.217   1.00 0.00 53  A 1 
ATOM 851  N NZ   . LYS A 1 58  ? -28.601 33.958  3.936   1.00 0.00 53  A 1 
ATOM 852  H H    . LYS A 1 58  ? -29.275 37.104  8.958   1.00 0.00 53  A 1 
ATOM 853  H HA   . LYS A 1 58  ? -26.505 36.567  8.051   1.00 0.00 53  A 1 
ATOM 854  H HB2  . LYS A 1 58  ? -28.169 34.765  8.553   1.00 0.00 53  A 1 
ATOM 855  H HB3  . LYS A 1 58  ? -29.187 35.381  7.250   1.00 0.00 53  A 1 
ATOM 856  H HG2  . LYS A 1 58  ? -27.171 35.071  5.712   1.00 0.00 53  A 1 
ATOM 857  H HG3  . LYS A 1 58  ? -26.429 34.161  7.027   1.00 0.00 53  A 1 
ATOM 858  H HD2  . LYS A 1 58  ? -27.499 32.519  5.684   1.00 0.00 53  A 1 
ATOM 859  H HD3  . LYS A 1 58  ? -28.584 32.759  7.054   1.00 0.00 53  A 1 
ATOM 860  H HE2  . LYS A 1 58  ? -29.967 32.794  5.076   1.00 0.00 53  A 1 
ATOM 861  H HE3  . LYS A 1 58  ? -29.810 34.484  5.594   1.00 0.00 53  A 1 
ATOM 862  H HZ1  . LYS A 1 58  ? -28.173 34.902  4.008   1.00 0.00 53  A 1 
ATOM 863  H HZ2  . LYS A 1 58  ? -29.297 33.951  3.162   1.00 0.00 53  A 1 
ATOM 864  H HZ3  . LYS A 1 58  ? -27.859 33.257  3.741   1.00 0.00 53  A 1 
ATOM 865  N N    . ILE A 1 59  ? -26.573 37.885  5.907   1.00 0.00 54  A 1 
ATOM 866  C CA   . ILE A 1 59  ? -26.654 38.702  4.664   1.00 0.00 54  A 1 
ATOM 867  C C    . ILE A 1 59  ? -27.208 37.880  3.498   1.00 0.00 54  A 1 
ATOM 868  O O    . ILE A 1 59  ? -26.694 36.831  3.161   1.00 0.00 54  A 1 
ATOM 869  C CB   . ILE A 1 59  ? -25.221 39.164  4.348   1.00 0.00 54  A 1 
ATOM 870  C CG1  . ILE A 1 59  ? -24.391 38.002  3.797   1.00 0.00 54  A 1 
ATOM 871  C CG2  . ILE A 1 59  ? -24.535 39.713  5.595   1.00 0.00 54  A 1 
ATOM 872  C CD1  . ILE A 1 59  ? -24.425 38.056  2.273   1.00 0.00 54  A 1 
ATOM 873  H H    . ILE A 1 59  ? -25.703 37.679  6.307   1.00 0.00 54  A 1 
ATOM 874  H HA   . ILE A 1 59  ? -27.279 39.564  4.832   1.00 0.00 54  A 1 
ATOM 875  H HB   . ILE A 1 59  ? -25.268 39.946  3.605   1.00 0.00 54  A 1 
ATOM 876  H HG12 . ILE A 1 59  ? -23.370 38.093  4.141   1.00 0.00 54  A 1 
ATOM 877  H HG13 . ILE A 1 59  ? -24.805 37.065  4.135   1.00 0.00 54  A 1 
ATOM 878  H HG21 . ILE A 1 59  ? -25.278 39.982  6.326   1.00 0.00 54  A 1 
ATOM 879  H HG22 . ILE A 1 59  ? -23.958 40.587  5.325   1.00 0.00 54  A 1 
ATOM 880  H HG23 . ILE A 1 59  ? -23.879 38.961  6.006   1.00 0.00 54  A 1 
ATOM 881  H HD11 . ILE A 1 59  ? -23.607 38.665  1.918   1.00 0.00 54  A 1 
ATOM 882  H HD12 . ILE A 1 59  ? -25.362 38.492  1.954   1.00 0.00 54  A 1 
ATOM 883  H HD13 . ILE A 1 59  ? -24.335 37.058  1.873   1.00 0.00 54  A 1 
ATOM 884  N N    . LEU A 1 60  ? -28.234 38.363  2.859   1.00 0.00 55  A 1 
ATOM 885  C CA   . LEU A 1 60  ? -28.784 37.624  1.691   1.00 0.00 55  A 1 
ATOM 886  C C    . LEU A 1 60  ? -27.708 37.587  0.601   1.00 0.00 55  A 1 
ATOM 887  O O    . LEU A 1 60  ? -27.063 38.591  0.322   1.00 0.00 55  A 1 
ATOM 888  C CB   . LEU A 1 60  ? -30.009 38.420  1.232   1.00 0.00 55  A 1 
ATOM 889  C CG   . LEU A 1 60  ? -31.025 38.515  2.375   1.00 0.00 55  A 1 
ATOM 890  C CD1  . LEU A 1 60  ? -32.253 39.295  1.901   1.00 0.00 55  A 1 
ATOM 891  C CD2  . LEU A 1 60  ? -31.450 37.106  2.806   1.00 0.00 55  A 1 
ATOM 892  H H    . LEU A 1 60  ? -28.624 39.217  3.131   1.00 0.00 55  A 1 
ATOM 893  H HA   . LEU A 1 60  ? -29.070 36.623  1.977   1.00 0.00 55  A 1 
ATOM 894  H HB2  . LEU A 1 60  ? -29.705 39.412  0.940   1.00 0.00 55  A 1 
ATOM 895  H HB3  . LEU A 1 60  ? -30.466 37.922  0.390   1.00 0.00 55  A 1 
ATOM 896  H HG   . LEU A 1 60  ? -30.576 39.029  3.213   1.00 0.00 55  A 1 
ATOM 897  H HD11 . LEU A 1 60  ? -32.975 39.351  2.702   1.00 0.00 55  A 1 
ATOM 898  H HD12 . LEU A 1 60  ? -32.693 38.792  1.053   1.00 0.00 55  A 1 
ATOM 899  H HD13 . LEU A 1 60  ? -31.957 40.293  1.613   1.00 0.00 55  A 1 
ATOM 900  H HD21 . LEU A 1 60  ? -31.065 36.383  2.102   1.00 0.00 55  A 1 
ATOM 901  H HD22 . LEU A 1 60  ? -32.528 37.046  2.832   1.00 0.00 55  A 1 
ATOM 902  H HD23 . LEU A 1 60  ? -31.055 36.896  3.789   1.00 0.00 55  A 1 
ATOM 903  N N    . SER A 1 61  ? -27.488 36.437  0.013   1.00 0.00 56  A 1 
ATOM 904  C CA   . SER A 1 61  ? -26.434 36.309  -1.034  1.00 0.00 56  A 1 
ATOM 905  C C    . SER A 1 61  ? -26.970 36.698  -2.411  1.00 0.00 56  A 1 
ATOM 906  O O    . SER A 1 61  ? -28.125 37.040  -2.570  1.00 0.00 56  A 1 
ATOM 907  C CB   . SER A 1 61  ? -26.040 34.833  -1.014  1.00 0.00 56  A 1 
ATOM 908  O OG   . SER A 1 61  ? -25.587 34.485  0.288   1.00 0.00 56  A 1 
ATOM 909  H H    . SER A 1 61  ? -28.005 35.649  0.278   1.00 0.00 56  A 1 
ATOM 910  H HA   . SER A 1 61  ? -25.582 36.914  -0.781  1.00 0.00 56  A 1 
ATOM 911  H HB2  . SER A 1 61  ? -26.894 34.227  -1.267  1.00 0.00 56  A 1 
ATOM 912  H HB3  . SER A 1 61  ? -25.254 34.662  -1.738  1.00 0.00 56  A 1 
ATOM 913  H HG   . SER A 1 61  ? -24.726 34.888  0.420   1.00 0.00 56  A 1 
ATOM 914  N N    . ASP A 1 62  ? -26.126 36.647  -3.405  1.00 0.00 57  A 1 
ATOM 915  C CA   . ASP A 1 62  ? -26.558 37.013  -4.785  1.00 0.00 57  A 1 
ATOM 916  C C    . ASP A 1 62  ? -26.798 35.756  -5.628  1.00 0.00 57  A 1 
ATOM 917  O O    . ASP A 1 62  ? -26.789 35.804  -6.843  1.00 0.00 57  A 1 
ATOM 918  C CB   . ASP A 1 62  ? -25.398 37.833  -5.352  1.00 0.00 57  A 1 
ATOM 919  C CG   . ASP A 1 62  ? -24.132 36.973  -5.402  1.00 0.00 57  A 1 
ATOM 920  O OD1  . ASP A 1 62  ? -23.530 36.779  -4.359  1.00 0.00 57  A 1 
ATOM 921  O OD2  . ASP A 1 62  ? -23.788 36.523  -6.483  1.00 0.00 57  A 1 
ATOM 922  H H    . ASP A 1 62  ? -25.203 36.367  -3.241  1.00 0.00 57  A 1 
ATOM 923  H HA   . ASP A 1 62  ? -27.447 37.617  -4.751  1.00 0.00 57  A 1 
ATOM 924  H HB2  . ASP A 1 62  ? -25.647 38.165  -6.349  1.00 0.00 57  A 1 
ATOM 925  H HB3  . ASP A 1 62  ? -25.223 38.690  -4.720  1.00 0.00 57  A 1 
ATOM 926  N N    . ASP A 1 63  ? -27.016 34.635  -4.995  1.00 0.00 58  A 1 
ATOM 927  C CA   . ASP A 1 63  ? -27.260 33.378  -5.761  1.00 0.00 58  A 1 
ATOM 928  C C    . ASP A 1 63  ? -28.717 32.933  -5.597  1.00 0.00 58  A 1 
ATOM 929  O O    . ASP A 1 63  ? -29.075 31.819  -5.927  1.00 0.00 58  A 1 
ATOM 930  C CB   . ASP A 1 63  ? -26.313 32.350  -5.143  1.00 0.00 58  A 1 
ATOM 931  C CG   . ASP A 1 63  ? -24.910 32.532  -5.725  1.00 0.00 58  A 1 
ATOM 932  O OD1  . ASP A 1 63  ? -24.763 32.368  -6.926  1.00 0.00 58  A 1 
ATOM 933  O OD2  . ASP A 1 63  ? -24.007 32.831  -4.962  1.00 0.00 58  A 1 
ATOM 934  H H    . ASP A 1 63  ? -27.023 34.619  -4.016  1.00 0.00 58  A 1 
ATOM 935  H HA   . ASP A 1 63  ? -27.023 33.519  -6.803  1.00 0.00 58  A 1 
ATOM 936  H HB2  . ASP A 1 63  ? -26.280 32.489  -4.072  1.00 0.00 58  A 1 
ATOM 937  H HB3  . ASP A 1 63  ? -26.667 31.354  -5.366  1.00 0.00 58  A 1 
ATOM 938  N N    . VAL A 1 64  ? -29.558 33.793  -5.085  1.00 0.00 59  A 1 
ATOM 939  C CA   . VAL A 1 64  ? -30.990 33.422  -4.894  1.00 0.00 59  A 1 
ATOM 940  C C    . VAL A 1 64  ? -31.883 34.564  -5.394  1.00 0.00 59  A 1 
ATOM 941  O O    . VAL A 1 64  ? -31.527 35.715  -5.265  1.00 0.00 59  A 1 
ATOM 942  C CB   . VAL A 1 64  ? -31.154 33.236  -3.379  1.00 0.00 59  A 1 
ATOM 943  C CG1  . VAL A 1 64  ? -32.380 32.368  -3.097  1.00 0.00 59  A 1 
ATOM 944  C CG2  . VAL A 1 64  ? -29.909 32.556  -2.796  1.00 0.00 59  A 1 
ATOM 945  H H    . VAL A 1 64  ? -29.250 34.685  -4.821  1.00 0.00 59  A 1 
ATOM 946  H HA   . VAL A 1 64  ? -31.217 32.503  -5.410  1.00 0.00 59  A 1 
ATOM 947  H HB   . VAL A 1 64  ? -31.287 34.202  -2.916  1.00 0.00 59  A 1 
ATOM 948  H HG11 . VAL A 1 64  ? -32.405 32.112  -2.048  1.00 0.00 59  A 1 
ATOM 949  H HG12 . VAL A 1 64  ? -32.325 31.465  -3.687  1.00 0.00 59  A 1 
ATOM 950  H HG13 . VAL A 1 64  ? -33.274 32.914  -3.355  1.00 0.00 59  A 1 
ATOM 951  H HG21 . VAL A 1 64  ? -29.524 31.839  -3.506  1.00 0.00 59  A 1 
ATOM 952  H HG22 . VAL A 1 64  ? -30.172 32.049  -1.880  1.00 0.00 59  A 1 
ATOM 953  H HG23 . VAL A 1 64  ? -29.153 33.302  -2.590  1.00 0.00 59  A 1 
ATOM 954  N N    . PRO A 1 65  ? -33.015 34.218  -5.952  1.00 0.00 60  A 1 
ATOM 955  C CA   . PRO A 1 65  ? -33.946 35.255  -6.466  1.00 0.00 60  A 1 
ATOM 956  C C    . PRO A 1 65  ? -34.584 36.022  -5.306  1.00 0.00 60  A 1 
ATOM 957  O O    . PRO A 1 65  ? -34.921 35.452  -4.287  1.00 0.00 60  A 1 
ATOM 958  C CB   . PRO A 1 65  ? -34.991 34.450  -7.236  1.00 0.00 60  A 1 
ATOM 959  C CG   . PRO A 1 65  ? -34.951 33.086  -6.625  1.00 0.00 60  A 1 
ATOM 960  C CD   . PRO A 1 65  ? -33.538 32.859  -6.158  1.00 0.00 60  A 1 
ATOM 961  H HA   . PRO A 1 65  ? -33.436 35.931  -7.131  1.00 0.00 60  A 1 
ATOM 962  H HB2  . PRO A 1 65  ? -35.970 34.893  -7.113  1.00 0.00 60  A 1 
ATOM 963  H HB3  . PRO A 1 65  ? -34.729 34.394  -8.281  1.00 0.00 60  A 1 
ATOM 964  H HG2  . PRO A 1 65  ? -35.633 33.039  -5.786  1.00 0.00 60  A 1 
ATOM 965  H HG3  . PRO A 1 65  ? -35.215 32.343  -7.360  1.00 0.00 60  A 1 
ATOM 966  H HD2  . PRO A 1 65  ? -33.532 32.300  -5.233  1.00 0.00 60  A 1 
ATOM 967  H HD3  . PRO A 1 65  ? -32.963 32.351  -6.916  1.00 0.00 60  A 1 
ATOM 968  N N    . ILE A 1 66  ? -34.749 37.314  -5.452  1.00 0.00 61  A 1 
ATOM 969  C CA   . ILE A 1 66  ? -35.364 38.119  -4.354  1.00 0.00 61  A 1 
ATOM 970  C C    . ILE A 1 66  ? -36.686 37.478  -3.918  1.00 0.00 61  A 1 
ATOM 971  O O    . ILE A 1 66  ? -37.275 36.704  -4.647  1.00 0.00 61  A 1 
ATOM 972  C CB   . ILE A 1 66  ? -35.592 39.513  -4.952  1.00 0.00 61  A 1 
ATOM 973  C CG1  . ILE A 1 66  ? -36.088 40.465  -3.862  1.00 0.00 61  A 1 
ATOM 974  C CG2  . ILE A 1 66  ? -36.631 39.442  -6.071  1.00 0.00 61  A 1 
ATOM 975  C CD1  . ILE A 1 66  ? -34.985 40.668  -2.824  1.00 0.00 61  A 1 
ATOM 976  H H    . ILE A 1 66  ? -34.467 37.752  -6.282  1.00 0.00 61  A 1 
ATOM 977  H HA   . ILE A 1 66  ? -34.688 38.185  -3.517  1.00 0.00 61  A 1 
ATOM 978  H HB   . ILE A 1 66  ? -34.660 39.884  -5.355  1.00 0.00 61  A 1 
ATOM 979  H HG12 . ILE A 1 66  ? -36.346 41.416  -4.305  1.00 0.00 61  A 1 
ATOM 980  H HG13 . ILE A 1 66  ? -36.958 40.042  -3.382  1.00 0.00 61  A 1 
ATOM 981  H HG21 . ILE A 1 66  ? -37.594 39.749  -5.689  1.00 0.00 61  A 1 
ATOM 982  H HG22 . ILE A 1 66  ? -36.696 38.429  -6.436  1.00 0.00 61  A 1 
ATOM 983  H HG23 . ILE A 1 66  ? -36.337 40.100  -6.877  1.00 0.00 61  A 1 
ATOM 984  H HD11 . ILE A 1 66  ? -34.827 39.748  -2.282  1.00 0.00 61  A 1 
ATOM 985  H HD12 . ILE A 1 66  ? -35.279 41.446  -2.135  1.00 0.00 61  A 1 
ATOM 986  H HD13 . ILE A 1 66  ? -34.071 40.954  -3.323  1.00 0.00 61  A 1 
ATOM 987  N N    . ARG A 1 67  ? -37.139 37.780  -2.727  1.00 0.00 62  A 1 
ATOM 988  C CA   . ARG A 1 67  ? -38.414 37.182  -2.212  1.00 0.00 62  A 1 
ATOM 989  C C    . ARG A 1 67  ? -38.203 35.714  -1.811  1.00 0.00 62  A 1 
ATOM 990  O O    . ARG A 1 67  ? -39.052 35.110  -1.184  1.00 0.00 62  A 1 
ATOM 991  C CB   . ARG A 1 67  ? -39.431 37.291  -3.354  1.00 0.00 62  A 1 
ATOM 992  C CG   . ARG A 1 67  ? -40.822 37.540  -2.773  1.00 0.00 62  A 1 
ATOM 993  C CD   . ARG A 1 67  ? -40.935 38.999  -2.325  1.00 0.00 62  A 1 
ATOM 994  N NE   . ARG A 1 67  ? -41.720 38.953  -1.061  1.00 0.00 62  A 1 
ATOM 995  C CZ   . ARG A 1 67  ? -43.022 38.876  -1.104  1.00 0.00 62  A 1 
ATOM 996  N NH1  . ARG A 1 67  ? -43.733 39.951  -1.308  1.00 0.00 62  A 1 
ATOM 997  N NH2  . ARG A 1 67  ? -43.612 37.724  -0.942  1.00 0.00 62  A 1 
ATOM 998  H H    . ARG A 1 67  ? -36.630 38.395  -2.159  1.00 0.00 62  A 1 
ATOM 999  H HA   . ARG A 1 67  ? -38.765 37.746  -1.362  1.00 0.00 62  A 1 
ATOM 1000 H HB2  . ARG A 1 67  ? -39.157 38.111  -4.002  1.00 0.00 62  A 1 
ATOM 1001 H HB3  . ARG A 1 67  ? -39.438 36.371  -3.919  1.00 0.00 62  A 1 
ATOM 1002 H HG2  . ARG A 1 67  ? -41.569 37.334  -3.526  1.00 0.00 62  A 1 
ATOM 1003 H HG3  . ARG A 1 67  ? -40.978 36.892  -1.923  1.00 0.00 62  A 1 
ATOM 1004 H HD2  . ARG A 1 67  ? -39.951 39.413  -2.146  1.00 0.00 62  A 1 
ATOM 1005 H HD3  . ARG A 1 67  ? -41.460 39.581  -3.066  1.00 0.00 62  A 1 
ATOM 1006 H HE   . ARG A 1 67  ? -41.259 38.981  -0.196  1.00 0.00 62  A 1 
ATOM 1007 H HH11 . ARG A 1 67  ? -43.280 40.834  -1.432  1.00 0.00 62  A 1 
ATOM 1008 H HH12 . ARG A 1 67  ? -44.731 39.891  -1.342  1.00 0.00 62  A 1 
ATOM 1009 H HH21 . ARG A 1 67  ? -43.067 36.900  -0.785  1.00 0.00 62  A 1 
ATOM 1010 H HH22 . ARG A 1 67  ? -44.610 37.664  -0.975  1.00 0.00 62  A 1 
ATOM 1011 N N    . ASP A 1 68  ? -37.075 35.137  -2.149  1.00 0.00 63  A 1 
ATOM 1012 C CA   . ASP A 1 68  ? -36.817 33.718  -1.764  1.00 0.00 63  A 1 
ATOM 1013 C C    . ASP A 1 68  ? -36.472 33.653  -0.275  1.00 0.00 63  A 1 
ATOM 1014 O O    . ASP A 1 68  ? -36.682 32.653  0.382   1.00 0.00 63  A 1 
ATOM 1015 C CB   . ASP A 1 68  ? -35.624 33.281  -2.616  1.00 0.00 63  A 1 
ATOM 1016 C CG   . ASP A 1 68  ? -35.369 31.787  -2.408  1.00 0.00 63  A 1 
ATOM 1017 O OD1  . ASP A 1 68  ? -35.303 31.371  -1.263  1.00 0.00 63  A 1 
ATOM 1018 O OD2  . ASP A 1 68  ? -35.244 31.084  -3.397  1.00 0.00 63  A 1 
ATOM 1019 H H    . ASP A 1 68  ? -36.396 35.637  -2.640  1.00 0.00 63  A 1 
ATOM 1020 H HA   . ASP A 1 68  ? -37.676 33.103  -1.983  1.00 0.00 63  A 1 
ATOM 1021 H HB2  . ASP A 1 68  ? -35.838 33.469  -3.658  1.00 0.00 63  A 1 
ATOM 1022 H HB3  . ASP A 1 68  ? -34.747 33.838  -2.322  1.00 0.00 63  A 1 
ATOM 1023 N N    . TYR A 1 69  ? -35.967 34.732  0.261   1.00 0.00 64  A 1 
ATOM 1024 C CA   . TYR A 1 69  ? -35.629 34.771  1.707   1.00 0.00 64  A 1 
ATOM 1025 C C    . TYR A 1 69  ? -36.860 35.217  2.493   1.00 0.00 64  A 1 
ATOM 1026 O O    . TYR A 1 69  ? -36.850 35.267  3.707   1.00 0.00 64  A 1 
ATOM 1027 C CB   . TYR A 1 69  ? -34.521 35.816  1.828   1.00 0.00 64  A 1 
ATOM 1028 C CG   . TYR A 1 69  ? -33.246 35.280  1.227   1.00 0.00 64  A 1 
ATOM 1029 C CD1  . TYR A 1 69  ? -32.465 34.370  1.947   1.00 0.00 64  A 1 
ATOM 1030 C CD2  . TYR A 1 69  ? -32.839 35.702  -0.044  1.00 0.00 64  A 1 
ATOM 1031 C CE1  . TYR A 1 69  ? -31.276 33.879  1.396   1.00 0.00 64  A 1 
ATOM 1032 C CE2  . TYR A 1 69  ? -31.650 35.214  -0.594  1.00 0.00 64  A 1 
ATOM 1033 C CZ   . TYR A 1 69  ? -30.868 34.302  0.125   1.00 0.00 64  A 1 
ATOM 1034 O OH   . TYR A 1 69  ? -29.693 33.822  -0.416  1.00 0.00 64  A 1 
ATOM 1035 H H    . TYR A 1 69  ? -35.832 35.528  -0.284  1.00 0.00 64  A 1 
ATOM 1036 H HA   . TYR A 1 69  ? -35.280 33.810  2.048   1.00 0.00 64  A 1 
ATOM 1037 H HB2  . TYR A 1 69  ? -34.816 36.713  1.304   1.00 0.00 64  A 1 
ATOM 1038 H HB3  . TYR A 1 69  ? -34.357 36.046  2.870   1.00 0.00 64  A 1 
ATOM 1039 H HD1  . TYR A 1 69  ? -32.780 34.044  2.927   1.00 0.00 64  A 1 
ATOM 1040 H HD2  . TYR A 1 69  ? -33.444 36.404  -0.602  1.00 0.00 64  A 1 
ATOM 1041 H HE1  . TYR A 1 69  ? -30.674 33.176  1.950   1.00 0.00 64  A 1 
ATOM 1042 H HE2  . TYR A 1 69  ? -31.337 35.541  -1.573  1.00 0.00 64  A 1 
ATOM 1043 H HH   . TYR A 1 69  ? -29.608 32.898  -0.168  1.00 0.00 64  A 1 
ATOM 1044 N N    . ARG A 1 70  ? -37.924 35.545  1.796   1.00 0.00 65  A 1 
ATOM 1045 C CA   . ARG A 1 70  ? -39.174 35.992  2.474   1.00 0.00 65  A 1 
ATOM 1046 C C    . ARG A 1 70  ? -38.963 37.361  3.124   1.00 0.00 65  A 1 
ATOM 1047 O O    . ARG A 1 70  ? -39.391 37.605  4.235   1.00 0.00 65  A 1 
ATOM 1048 C CB   . ARG A 1 70  ? -39.457 34.920  3.523   1.00 0.00 65  A 1 
ATOM 1049 C CG   . ARG A 1 70  ? -40.968 34.713  3.658   1.00 0.00 65  A 1 
ATOM 1050 C CD   . ARG A 1 70  ? -41.375 33.418  2.950   1.00 0.00 65  A 1 
ATOM 1051 N NE   . ARG A 1 70  ? -42.705 33.070  3.521   1.00 0.00 65  A 1 
ATOM 1052 C CZ   . ARG A 1 70  ? -42.785 32.266  4.546   1.00 0.00 65  A 1 
ATOM 1053 N NH1  . ARG A 1 70  ? -42.482 31.004  4.411   1.00 0.00 65  A 1 
ATOM 1054 N NH2  . ARG A 1 70  ? -43.167 32.725  5.706   1.00 0.00 65  A 1 
ATOM 1055 H H    . ARG A 1 70  ? -37.897 35.497  0.818   1.00 0.00 65  A 1 
ATOM 1056 H HA   . ARG A 1 70  ? -39.987 36.036  1.767   1.00 0.00 65  A 1 
ATOM 1057 H HB2  . ARG A 1 70  ? -38.987 33.996  3.213   1.00 0.00 65  A 1 
ATOM 1058 H HB3  . ARG A 1 70  ? -39.049 35.230  4.472   1.00 0.00 65  A 1 
ATOM 1059 H HG2  . ARG A 1 70  ? -41.230 34.649  4.704   1.00 0.00 65  A 1 
ATOM 1060 H HG3  . ARG A 1 70  ? -41.488 35.545  3.207   1.00 0.00 65  A 1 
ATOM 1061 H HD2  . ARG A 1 70  ? -41.451 33.582  1.884   1.00 0.00 65  A 1 
ATOM 1062 H HD3  . ARG A 1 70  ? -40.665 32.634  3.162   1.00 0.00 65  A 1 
ATOM 1063 H HE   . ARG A 1 70  ? -43.521 33.445  3.127   1.00 0.00 65  A 1 
ATOM 1064 H HH11 . ARG A 1 70  ? -42.190 30.652  3.521   1.00 0.00 65  A 1 
ATOM 1065 H HH12 . ARG A 1 70  ? -42.543 30.388  5.197   1.00 0.00 65  A 1 
ATOM 1066 H HH21 . ARG A 1 70  ? -43.399 33.692  5.810   1.00 0.00 65  A 1 
ATOM 1067 H HH22 . ARG A 1 70  ? -43.228 32.109  6.492   1.00 0.00 65  A 1 
ATOM 1068 N N    . ILE A 1 71  ? -38.310 38.259  2.432   1.00 0.00 66  A 1 
ATOM 1069 C CA   . ILE A 1 71  ? -38.075 39.614  2.994   1.00 0.00 66  A 1 
ATOM 1070 C C    . ILE A 1 71  ? -39.413 40.299  3.264   1.00 0.00 66  A 1 
ATOM 1071 O O    . ILE A 1 71  ? -40.455 39.846  2.834   1.00 0.00 66  A 1 
ATOM 1072 C CB   . ILE A 1 71  ? -37.291 40.364  1.913   1.00 0.00 66  A 1 
ATOM 1073 C CG1  . ILE A 1 71  ? -35.954 39.661  1.671   1.00 0.00 66  A 1 
ATOM 1074 C CG2  . ILE A 1 71  ? -37.028 41.801  2.369   1.00 0.00 66  A 1 
ATOM 1075 C CD1  . ILE A 1 71  ? -35.251 40.306  0.476   1.00 0.00 66  A 1 
ATOM 1076 H H    . ILE A 1 71  ? -37.980 38.043  1.542   1.00 0.00 66  A 1 
ATOM 1077 H HA   . ILE A 1 71  ? -37.492 39.552  3.895   1.00 0.00 66  A 1 
ATOM 1078 H HB   . ILE A 1 71  ? -37.864 40.378  0.997   1.00 0.00 66  A 1 
ATOM 1079 H HG12 . ILE A 1 71  ? -35.333 39.756  2.550   1.00 0.00 66  A 1 
ATOM 1080 H HG13 . ILE A 1 71  ? -36.127 38.616  1.463   1.00 0.00 66  A 1 
ATOM 1081 H HG21 . ILE A 1 71  ? -36.666 41.795  3.387   1.00 0.00 66  A 1 
ATOM 1082 H HG22 . ILE A 1 71  ? -37.945 42.369  2.317   1.00 0.00 66  A 1 
ATOM 1083 H HG23 . ILE A 1 71  ? -36.288 42.254  1.726   1.00 0.00 66  A 1 
ATOM 1084 H HD11 . ILE A 1 71  ? -35.498 41.357  0.439   1.00 0.00 66  A 1 
ATOM 1085 H HD12 . ILE A 1 71  ? -35.577 39.828  -0.435  1.00 0.00 66  A 1 
ATOM 1086 H HD13 . ILE A 1 71  ? -34.182 40.191  0.582   1.00 0.00 66  A 1 
ATOM 1087 N N    . ASP A 1 72  ? -39.385 41.386  3.973   1.00 0.00 67  A 1 
ATOM 1088 C CA   . ASP A 1 72  ? -40.650 42.114  4.281   1.00 0.00 67  A 1 
ATOM 1089 C C    . ASP A 1 72  ? -40.469 43.613  4.039   1.00 0.00 67  A 1 
ATOM 1090 O O    . ASP A 1 72  ? -39.647 44.257  4.662   1.00 0.00 67  A 1 
ATOM 1091 C CB   . ASP A 1 72  ? -40.915 41.836  5.761   1.00 0.00 67  A 1 
ATOM 1092 C CG   . ASP A 1 72  ? -41.891 40.666  5.896   1.00 0.00 67  A 1 
ATOM 1093 O OD1  . ASP A 1 72  ? -41.583 39.602  5.386   1.00 0.00 67  A 1 
ATOM 1094 O OD2  . ASP A 1 72  ? -42.930 40.854  6.507   1.00 0.00 67  A 1 
ATOM 1095 H H    . ASP A 1 72  ? -38.530 41.724  4.304   1.00 0.00 67  A 1 
ATOM 1096 H HA   . ASP A 1 72  ? -41.461 41.730  3.683   1.00 0.00 67  A 1 
ATOM 1097 H HB2  . ASP A 1 72  ? -39.985 41.589  6.253   1.00 0.00 67  A 1 
ATOM 1098 H HB3  . ASP A 1 72  ? -41.344 42.714  6.221   1.00 0.00 67  A 1 
ATOM 1099 N N    . GLU A 1 73  ? -41.234 44.176  3.140   1.00 0.00 68  A 1 
ATOM 1100 C CA   . GLU A 1 73  ? -41.110 45.638  2.860   1.00 0.00 68  A 1 
ATOM 1101 C C    . GLU A 1 73  ? -41.253 46.434  4.160   1.00 0.00 68  A 1 
ATOM 1102 O O    . GLU A 1 73  ? -40.630 47.462  4.342   1.00 0.00 68  A 1 
ATOM 1103 C CB   . GLU A 1 73  ? -42.260 45.957  1.902   1.00 0.00 68  A 1 
ATOM 1104 C CG   . GLU A 1 73  ? -42.260 47.452  1.574   1.00 0.00 68  A 1 
ATOM 1105 C CD   . GLU A 1 73  ? -43.088 48.205  2.617   1.00 0.00 68  A 1 
ATOM 1106 O OE1  . GLU A 1 73  ? -44.266 47.909  2.736   1.00 0.00 68  A 1 
ATOM 1107 O OE2  . GLU A 1 73  ? -42.530 49.063  3.281   1.00 0.00 68  A 1 
ATOM 1108 H H    . GLU A 1 73  ? -41.891 43.637  2.652   1.00 0.00 68  A 1 
ATOM 1109 H HA   . GLU A 1 73  ? -40.165 45.853  2.387   1.00 0.00 68  A 1 
ATOM 1110 H HB2  . GLU A 1 73  ? -42.137 45.389  0.991   1.00 0.00 68  A 1 
ATOM 1111 H HB3  . GLU A 1 73  ? -43.198 45.693  2.367   1.00 0.00 68  A 1 
ATOM 1112 H HG2  . GLU A 1 73  ? -41.245 47.822  1.583   1.00 0.00 68  A 1 
ATOM 1113 H HG3  . GLU A 1 73  ? -42.691 47.606  0.596   1.00 0.00 68  A 1 
ATOM 1114 N N    . LYS A 1 74  ? -42.066 45.961  5.066   1.00 0.00 69  A 1 
ATOM 1115 C CA   . LYS A 1 74  ? -42.248 46.684  6.358   1.00 0.00 69  A 1 
ATOM 1116 C C    . LYS A 1 74  ? -40.916 46.762  7.110   1.00 0.00 69  A 1 
ATOM 1117 O O    . LYS A 1 74  ? -40.727 47.603  7.967   1.00 0.00 69  A 1 
ATOM 1118 C CB   . LYS A 1 74  ? -43.261 45.851  7.144   1.00 0.00 69  A 1 
ATOM 1119 C CG   . LYS A 1 74  ? -44.681 46.247  6.728   1.00 0.00 69  A 1 
ATOM 1120 C CD   . LYS A 1 74  ? -45.607 46.201  7.948   1.00 0.00 69  A 1 
ATOM 1121 C CE   . LYS A 1 74  ? -46.286 47.561  8.130   1.00 0.00 69  A 1 
ATOM 1122 N NZ   . LYS A 1 74  ? -45.203 48.472  8.591   1.00 0.00 69  A 1 
ATOM 1123 H H    . LYS A 1 74  ? -42.554 45.128  4.898   1.00 0.00 69  A 1 
ATOM 1124 H HA   . LYS A 1 74  ? -42.640 47.673  6.183   1.00 0.00 69  A 1 
ATOM 1125 H HB2  . LYS A 1 74  ? -43.103 44.803  6.937   1.00 0.00 69  A 1 
ATOM 1126 H HB3  . LYS A 1 74  ? -43.134 46.033  8.201   1.00 0.00 69  A 1 
ATOM 1127 H HG2  . LYS A 1 74  ? -44.669 47.248  6.320   1.00 0.00 69  A 1 
ATOM 1128 H HG3  . LYS A 1 74  ? -45.041 45.558  5.980   1.00 0.00 69  A 1 
ATOM 1129 H HD2  . LYS A 1 74  ? -46.359 45.439  7.799   1.00 0.00 69  A 1 
ATOM 1130 H HD3  . LYS A 1 74  ? -45.031 45.968  8.831   1.00 0.00 69  A 1 
ATOM 1131 H HE2  . LYS A 1 74  ? -46.696 47.903  7.189   1.00 0.00 69  A 1 
ATOM 1132 H HE3  . LYS A 1 74  ? -47.061 47.498  8.878   1.00 0.00 69  A 1 
ATOM 1133 H HZ1  . LYS A 1 74  ? -44.833 48.139  9.504   1.00 0.00 69  A 1 
ATOM 1134 H HZ2  . LYS A 1 74  ? -45.583 49.435  8.700   1.00 0.00 69  A 1 
ATOM 1135 H HZ3  . LYS A 1 74  ? -44.434 48.480  7.891   1.00 0.00 69  A 1 
ATOM 1136 N N    . ASN A 1 75  ? -39.989 45.895  6.793   1.00 0.00 70  A 1 
ATOM 1137 C CA   . ASN A 1 75  ? -38.671 45.926  7.486   1.00 0.00 70  A 1 
ATOM 1138 C C    . ASN A 1 75  ? -37.628 46.596  6.590   1.00 0.00 70  A 1 
ATOM 1139 O O    . ASN A 1 75  ? -37.957 47.216  5.598   1.00 0.00 70  A 1 
ATOM 1140 C CB   . ASN A 1 75  ? -38.312 44.459  7.724   1.00 0.00 70  A 1 
ATOM 1141 C CG   . ASN A 1 75  ? -39.363 43.814  8.630   1.00 0.00 70  A 1 
ATOM 1142 O OD1  . ASN A 1 75  ? -40.020 44.491  9.395   1.00 0.00 70  A 1 
ATOM 1143 N ND2  . ASN A 1 75  ? -39.550 42.524  8.575   1.00 0.00 70  A 1 
ATOM 1144 H H    . ASN A 1 75  ? -40.157 45.226  6.095   1.00 0.00 70  A 1 
ATOM 1145 H HA   . ASN A 1 75  ? -38.751 46.445  8.429   1.00 0.00 70  A 1 
ATOM 1146 H HB2  . ASN A 1 75  ? -38.282 43.938  6.778   1.00 0.00 70  A 1 
ATOM 1147 H HB3  . ASN A 1 75  ? -37.344 44.398  8.199   1.00 0.00 70  A 1 
ATOM 1148 H HD21 . ASN A 1 75  ? -39.020 41.978  7.958   1.00 0.00 70  A 1 
ATOM 1149 H HD22 . ASN A 1 75  ? -40.221 42.101  9.151   1.00 0.00 70  A 1 
ATOM 1150 N N    . PHE A 1 76  ? -36.375 46.474  6.931   1.00 0.00 71  A 1 
ATOM 1151 C CA   . PHE A 1 76  ? -35.311 47.102  6.096   1.00 0.00 71  A 1 
ATOM 1152 C C    . PHE A 1 76  ? -34.109 46.162  5.986   1.00 0.00 71  A 1 
ATOM 1153 O O    . PHE A 1 76  ? -33.749 45.486  6.930   1.00 0.00 71  A 1 
ATOM 1154 C CB   . PHE A 1 76  ? -34.931 48.390  6.830   1.00 0.00 71  A 1 
ATOM 1155 C CG   . PHE A 1 76  ? -34.485 48.066  8.237   1.00 0.00 71  A 1 
ATOM 1156 C CD1  . PHE A 1 76  ? -33.158 47.693  8.482   1.00 0.00 71  A 1 
ATOM 1157 C CD2  . PHE A 1 76  ? -35.398 48.140  9.295   1.00 0.00 71  A 1 
ATOM 1158 C CE1  . PHE A 1 76  ? -32.745 47.393  9.786   1.00 0.00 71  A 1 
ATOM 1159 C CE2  . PHE A 1 76  ? -34.985 47.841  10.599  1.00 0.00 71  A 1 
ATOM 1160 C CZ   . PHE A 1 76  ? -33.658 47.467  10.844  1.00 0.00 71  A 1 
ATOM 1161 H H    . PHE A 1 76  ? -36.133 45.968  7.734   1.00 0.00 71  A 1 
ATOM 1162 H HA   . PHE A 1 76  ? -35.694 47.337  5.117   1.00 0.00 71  A 1 
ATOM 1163 H HB2  . PHE A 1 76  ? -34.128 48.880  6.301   1.00 0.00 71  A 1 
ATOM 1164 H HB3  . PHE A 1 76  ? -35.788 49.046  6.868   1.00 0.00 71  A 1 
ATOM 1165 H HD1  . PHE A 1 76  ? -32.453 47.636  7.666   1.00 0.00 71  A 1 
ATOM 1166 H HD2  . PHE A 1 76  ? -36.422 48.428  9.106   1.00 0.00 71  A 1 
ATOM 1167 H HE1  . PHE A 1 76  ? -31.721 47.106  9.975   1.00 0.00 71  A 1 
ATOM 1168 H HE2  . PHE A 1 76  ? -35.690 47.898  11.415  1.00 0.00 71  A 1 
ATOM 1169 H HZ   . PHE A 1 76  ? -33.340 47.236  11.850  1.00 0.00 71  A 1 
ATOM 1170 N N    . VAL A 1 77  ? -33.488 46.113  4.839   1.00 0.00 72  A 1 
ATOM 1171 C CA   . VAL A 1 77  ? -32.311 45.213  4.665   1.00 0.00 72  A 1 
ATOM 1172 C C    . VAL A 1 77  ? -31.013 46.012  4.807   1.00 0.00 72  A 1 
ATOM 1173 O O    . VAL A 1 77  ? -30.666 46.810  3.958   1.00 0.00 72  A 1 
ATOM 1174 C CB   . VAL A 1 77  ? -32.444 44.650  3.248   1.00 0.00 72  A 1 
ATOM 1175 C CG1  . VAL A 1 77  ? -31.300 43.671  2.976   1.00 0.00 72  A 1 
ATOM 1176 C CG2  . VAL A 1 77  ? -33.781 43.917  3.111   1.00 0.00 72  A 1 
ATOM 1177 H H    . VAL A 1 77  ? -33.798 46.664  4.091   1.00 0.00 72  A 1 
ATOM 1178 H HA   . VAL A 1 77  ? -32.343 44.412  5.384   1.00 0.00 72  A 1 
ATOM 1179 H HB   . VAL A 1 77  ? -32.401 45.460  2.534   1.00 0.00 72  A 1 
ATOM 1180 H HG11 . VAL A 1 77  ? -31.610 42.672  3.247   1.00 0.00 72  A 1 
ATOM 1181 H HG12 . VAL A 1 77  ? -30.438 43.951  3.562   1.00 0.00 72  A 1 
ATOM 1182 H HG13 . VAL A 1 77  ? -31.047 43.696  1.926   1.00 0.00 72  A 1 
ATOM 1183 H HG21 . VAL A 1 77  ? -34.558 44.626  2.868   1.00 0.00 72  A 1 
ATOM 1184 H HG22 . VAL A 1 77  ? -34.020 43.427  4.044   1.00 0.00 72  A 1 
ATOM 1185 H HG23 . VAL A 1 77  ? -33.709 43.179  2.326   1.00 0.00 72  A 1 
ATOM 1186 N N    . VAL A 1 78  ? -30.295 45.801  5.877   1.00 0.00 73  A 1 
ATOM 1187 C CA   . VAL A 1 78  ? -29.018 46.545  6.084   1.00 0.00 73  A 1 
ATOM 1188 C C    . VAL A 1 78  ? -27.936 46.011  5.138   1.00 0.00 73  A 1 
ATOM 1189 O O    . VAL A 1 78  ? -27.025 45.320  5.547   1.00 0.00 73  A 1 
ATOM 1190 C CB   . VAL A 1 78  ? -28.634 46.282  7.542   1.00 0.00 73  A 1 
ATOM 1191 C CG1  . VAL A 1 78  ? -27.345 47.036  7.877   1.00 0.00 73  A 1 
ATOM 1192 C CG2  . VAL A 1 78  ? -29.758 46.769  8.461   1.00 0.00 73  A 1 
ATOM 1193 H H    . VAL A 1 78  ? -30.598 45.152  6.547   1.00 0.00 73  A 1 
ATOM 1194 H HA   . VAL A 1 78  ? -29.167 47.600  5.928   1.00 0.00 73  A 1 
ATOM 1195 H HB   . VAL A 1 78  ? -28.480 45.223  7.688   1.00 0.00 73  A 1 
ATOM 1196 H HG11 . VAL A 1 78  ? -26.540 46.664  7.261   1.00 0.00 73  A 1 
ATOM 1197 H HG12 . VAL A 1 78  ? -27.101 46.885  8.918   1.00 0.00 73  A 1 
ATOM 1198 H HG13 . VAL A 1 78  ? -27.485 48.090  7.689   1.00 0.00 73  A 1 
ATOM 1199 H HG21 . VAL A 1 78  ? -30.140 47.711  8.095   1.00 0.00 73  A 1 
ATOM 1200 H HG22 . VAL A 1 78  ? -29.374 46.900  9.461   1.00 0.00 73  A 1 
ATOM 1201 H HG23 . VAL A 1 78  ? -30.554 46.039  8.473   1.00 0.00 73  A 1 
ATOM 1202 N N    . VAL A 1 79  ? -28.026 46.328  3.875   1.00 0.00 74  A 1 
ATOM 1203 C CA   . VAL A 1 79  ? -26.996 45.836  2.916   1.00 0.00 74  A 1 
ATOM 1204 C C    . VAL A 1 79  ? -25.624 46.412  3.279   1.00 0.00 74  A 1 
ATOM 1205 O O    . VAL A 1 79  ? -25.496 47.569  3.635   1.00 0.00 74  A 1 
ATOM 1206 C CB   . VAL A 1 79  ? -27.453 46.322  1.535   1.00 0.00 74  A 1 
ATOM 1207 C CG1  . VAL A 1 79  ? -27.569 47.849  1.524   1.00 0.00 74  A 1 
ATOM 1208 C CG2  . VAL A 1 79  ? -26.435 45.884  0.479   1.00 0.00 74  A 1 
ATOM 1209 H H    . VAL A 1 79  ? -28.765 46.888  3.559   1.00 0.00 74  A 1 
ATOM 1210 H HA   . VAL A 1 79  ? -26.962 44.760  2.931   1.00 0.00 74  A 1 
ATOM 1211 H HB   . VAL A 1 79  ? -28.416 45.890  1.305   1.00 0.00 74  A 1 
ATOM 1212 H HG11 . VAL A 1 79  ? -26.761 48.279  2.093   1.00 0.00 74  A 1 
ATOM 1213 H HG12 . VAL A 1 79  ? -28.512 48.141  1.960   1.00 0.00 74  A 1 
ATOM 1214 H HG13 . VAL A 1 79  ? -27.520 48.205  0.505   1.00 0.00 74  A 1 
ATOM 1215 H HG21 . VAL A 1 79  ? -26.951 45.636  -0.437  1.00 0.00 74  A 1 
ATOM 1216 H HG22 . VAL A 1 79  ? -25.897 45.018  0.835   1.00 0.00 74  A 1 
ATOM 1217 H HG23 . VAL A 1 79  ? -25.739 46.689  0.293   1.00 0.00 74  A 1 
ATOM 1218 N N    . MET A 1 80  ? -24.598 45.610  3.194   1.00 0.00 75  A 1 
ATOM 1219 C CA   . MET A 1 80  ? -23.233 46.104  3.531   1.00 0.00 75  A 1 
ATOM 1220 C C    . MET A 1 80  ? -22.484 46.468  2.248   1.00 0.00 75  A 1 
ATOM 1221 O O    . MET A 1 80  ? -22.827 46.014  1.175   1.00 0.00 75  A 1 
ATOM 1222 C CB   . MET A 1 80  ? -22.548 44.934  4.241   1.00 0.00 75  A 1 
ATOM 1223 C CG   . MET A 1 80  ? -22.447 45.231  5.739   1.00 0.00 75  A 1 
ATOM 1224 S SD   . MET A 1 80  ? -22.049 43.707  6.630   1.00 0.00 75  A 1 
ATOM 1225 C CE   . MET A 1 80  ? -20.814 44.415  7.747   1.00 0.00 75  A 1 
ATOM 1226 H H    . MET A 1 80  ? -24.725 44.680  2.909   1.00 0.00 75  A 1 
ATOM 1227 H HA   . MET A 1 80  ? -23.291 46.956  4.191   1.00 0.00 75  A 1 
ATOM 1228 H HB2  . MET A 1 80  ? -23.127 44.034  4.090   1.00 0.00 75  A 1 
ATOM 1229 H HB3  . MET A 1 80  ? -21.557 44.797  3.836   1.00 0.00 75  A 1 
ATOM 1230 H HG2  . MET A 1 80  ? -21.670 45.962  5.909   1.00 0.00 75  A 1 
ATOM 1231 H HG3  . MET A 1 80  ? -23.391 45.619  6.093   1.00 0.00 75  A 1 
ATOM 1232 H HE1  . MET A 1 80  ? -20.311 45.235  7.253   1.00 0.00 75  A 1 
ATOM 1233 H HE2  . MET A 1 80  ? -20.091 43.660  8.012   1.00 0.00 75  A 1 
ATOM 1234 H HE3  . MET A 1 80  ? -21.303 44.772  8.643   1.00 0.00 75  A 1 
ATOM 1235 N N    . VAL A 1 81  ? -21.468 47.281  2.350   1.00 0.00 76  A 1 
ATOM 1236 C CA   . VAL A 1 81  ? -20.699 47.673  1.132   1.00 0.00 76  A 1 
ATOM 1237 C C    . VAL A 1 81  ? -19.229 47.904  1.488   1.00 0.00 76  A 1 
ATOM 1238 O O    . VAL A 1 81  ? -18.684 48.967  1.264   1.00 0.00 76  A 1 
ATOM 1239 C CB   . VAL A 1 81  ? -21.355 48.969  0.649   1.00 0.00 76  A 1 
ATOM 1240 C CG1  . VAL A 1 81  ? -22.800 48.682  0.244   1.00 0.00 76  A 1 
ATOM 1241 C CG2  . VAL A 1 81  ? -21.336 50.008  1.774   1.00 0.00 76  A 1 
ATOM 1242 H H    . VAL A 1 81  ? -21.210 47.635  3.227   1.00 0.00 76  A 1 
ATOM 1243 H HA   . VAL A 1 81  ? -20.786 46.912  0.373   1.00 0.00 76  A 1 
ATOM 1244 H HB   . VAL A 1 81  ? -20.814 49.351  -0.205  1.00 0.00 76  A 1 
ATOM 1245 H HG11 . VAL A 1 81  ? -23.419 48.634  1.128   1.00 0.00 76  A 1 
ATOM 1246 H HG12 . VAL A 1 81  ? -22.845 47.737  -0.279  1.00 0.00 76  A 1 
ATOM 1247 H HG13 . VAL A 1 81  ? -23.156 49.469  -0.404  1.00 0.00 76  A 1 
ATOM 1248 H HG21 . VAL A 1 81  ? -22.260 49.951  2.332   1.00 0.00 76  A 1 
ATOM 1249 H HG22 . VAL A 1 81  ? -21.232 50.996  1.351   1.00 0.00 76  A 1 
ATOM 1250 H HG23 . VAL A 1 81  ? -20.505 49.809  2.434   1.00 0.00 76  A 1 
ATOM 1251 N N    . THR A 1 82  ? -18.586 46.912  2.042   1.00 0.00 77  A 1 
ATOM 1252 C CA   . THR A 1 82  ? -17.150 47.063  2.418   1.00 0.00 77  A 1 
ATOM 1253 C C    . THR A 1 82  ? -16.276 46.200  1.497   1.00 0.00 77  A 1 
ATOM 1254 O O    . THR A 1 82  ? -16.612 45.966  0.352   1.00 0.00 77  A 1 
ATOM 1255 C CB   . THR A 1 82  ? -17.070 46.573  3.868   1.00 0.00 77  A 1 
ATOM 1256 O OG1  . THR A 1 82  ? -17.475 45.212  3.928   1.00 0.00 77  A 1 
ATOM 1257 C CG2  . THR A 1 82  ? -17.989 47.420  4.752   1.00 0.00 77  A 1 
ATOM 1258 H H    . THR A 1 82  ? -19.049 46.065  2.213   1.00 0.00 77  A 1 
ATOM 1259 H HA   . THR A 1 82  ? -16.852 48.098  2.360   1.00 0.00 77  A 1 
ATOM 1260 H HB   . THR A 1 82  ? -16.056 46.663  4.224   1.00 0.00 77  A 1 
ATOM 1261 H HG1  . THR A 1 82  ? -16.715 44.688  4.192   1.00 0.00 77  A 1 
ATOM 1262 H HG21 . THR A 1 82  ? -17.397 48.130  5.310   1.00 0.00 77  A 1 
ATOM 1263 H HG22 . THR A 1 82  ? -18.521 46.777  5.438   1.00 0.00 77  A 1 
ATOM 1264 H HG23 . THR A 1 82  ? -18.698 47.950  4.133   1.00 0.00 77  A 1 
ATOM 1265 N N    . LYS A 1 83  ? -15.156 45.726  1.985   1.00 0.00 78  A 1 
ATOM 1266 C CA   . LYS A 1 83  ? -14.261 44.879  1.136   1.00 0.00 78  A 1 
ATOM 1267 C C    . LYS A 1 83  ? -13.902 45.614  -0.159  1.00 0.00 78  A 1 
ATOM 1268 O O    . LYS A 1 83  ? -14.395 45.295  -1.223  1.00 0.00 78  A 1 
ATOM 1269 C CB   . LYS A 1 83  ? -15.073 43.617  0.831   1.00 0.00 78  A 1 
ATOM 1270 C CG   . LYS A 1 83  ? -14.138 42.513  0.332   1.00 0.00 78  A 1 
ATOM 1271 C CD   . LYS A 1 83  ? -13.422 41.867  1.523   1.00 0.00 78  A 1 
ATOM 1272 C CE   . LYS A 1 83  ? -13.588 40.346  1.459   1.00 0.00 78  A 1 
ATOM 1273 N NZ   . LYS A 1 83  ? -13.069 39.847  2.763   1.00 0.00 78  A 1 
ATOM 1274 H H    . LYS A 1 83  ? -14.901 45.926  2.908   1.00 0.00 78  A 1 
ATOM 1275 H HA   . LYS A 1 83  ? -13.367 44.617  1.679   1.00 0.00 78  A 1 
ATOM 1276 H HB2  . LYS A 1 83  ? -15.573 43.286  1.730   1.00 0.00 78  A 1 
ATOM 1277 H HB3  . LYS A 1 83  ? -15.807 43.836  0.071   1.00 0.00 78  A 1 
ATOM 1278 H HG2  . LYS A 1 83  ? -14.715 41.765  -0.193  1.00 0.00 78  A 1 
ATOM 1279 H HG3  . LYS A 1 83  ? -13.405 42.938  -0.338  1.00 0.00 78  A 1 
ATOM 1280 H HD2  . LYS A 1 83  ? -12.371 42.116  1.488   1.00 0.00 78  A 1 
ATOM 1281 H HD3  . LYS A 1 83  ? -13.848 42.234  2.444   1.00 0.00 78  A 1 
ATOM 1282 H HE2  . LYS A 1 83  ? -14.632 40.088  1.343   1.00 0.00 78  A 1 
ATOM 1283 H HE3  . LYS A 1 83  ? -13.006 39.937  0.648   1.00 0.00 78  A 1 
ATOM 1284 H HZ1  . LYS A 1 83  ? -12.037 39.965  2.794   1.00 0.00 78  A 1 
ATOM 1285 H HZ2  . LYS A 1 83  ? -13.308 38.839  2.867   1.00 0.00 78  A 1 
ATOM 1286 H HZ3  . LYS A 1 83  ? -13.501 40.388  3.538   1.00 0.00 78  A 1 
ATOM 1287 N N    . THR A 1 84  ? -13.044 46.596  -0.074  1.00 0.00 79  A 1 
ATOM 1288 C CA   . THR A 1 84  ? -12.650 47.353  -1.298  1.00 0.00 79  A 1 
ATOM 1289 C C    . THR A 1 84  ? -11.269 46.898  -1.777  1.00 0.00 79  A 1 
ATOM 1290 O O    . THR A 1 84  ? -10.275 47.562  -1.556  1.00 0.00 79  A 1 
ATOM 1291 C CB   . THR A 1 84  ? -12.611 48.818  -0.862  1.00 0.00 79  A 1 
ATOM 1292 O OG1  . THR A 1 84  ? -11.770 48.949  0.275   1.00 0.00 79  A 1 
ATOM 1293 C CG2  . THR A 1 84  ? -14.024 49.287  -0.513  1.00 0.00 79  A 1 
ATOM 1294 H H    . THR A 1 84  ? -12.658 46.835  0.794   1.00 0.00 79  A 1 
ATOM 1295 H HA   . THR A 1 84  ? -13.383 47.219  -2.077  1.00 0.00 79  A 1 
ATOM 1296 H HB   . THR A 1 84  ? -12.225 49.424  -1.668  1.00 0.00 79  A 1 
ATOM 1297 H HG1  . THR A 1 84  ? -10.878 49.120  -0.034  1.00 0.00 79  A 1 
ATOM 1298 H HG21 . THR A 1 84  ? -14.740 48.759  -1.125  1.00 0.00 79  A 1 
ATOM 1299 H HG22 . THR A 1 84  ? -14.107 50.348  -0.695  1.00 0.00 79  A 1 
ATOM 1300 H HG23 . THR A 1 84  ? -14.223 49.084  0.529   1.00 0.00 79  A 1 
ATOM 1301 N N    . LYS A 1 85  ? -11.201 45.769  -2.432  1.00 0.00 80  A 1 
ATOM 1302 C CA   . LYS A 1 85  ? -9.885  45.270  -2.926  1.00 0.00 80  A 1 
ATOM 1303 C C    . LYS A 1 85  ? -9.895  45.178  -4.455  1.00 0.00 80  A 1 
ATOM 1304 O O    . LYS A 1 85  ? -10.012 44.109  -5.022  1.00 0.00 80  A 1 
ATOM 1305 C CB   . LYS A 1 85  ? -9.729  43.882  -2.303  1.00 0.00 80  A 1 
ATOM 1306 C CG   . LYS A 1 85  ? -8.273  43.671  -1.883  1.00 0.00 80  A 1 
ATOM 1307 C CD   . LYS A 1 85  ? -8.101  42.259  -1.315  1.00 0.00 80  A 1 
ATOM 1308 C CE   . LYS A 1 85  ? -8.083  42.319  0.215   1.00 0.00 80  A 1 
ATOM 1309 N NZ   . LYS A 1 85  ? -9.495  42.586  0.610   1.00 0.00 80  A 1 
ATOM 1310 H H    . LYS A 1 85  ? -12.015 45.250  -2.598  1.00 0.00 80  A 1 
ATOM 1311 H HA   . LYS A 1 85  ? -9.088  45.915  -2.592  1.00 0.00 80  A 1 
ATOM 1312 H HB2  . LYS A 1 85  ? -10.370 43.803  -1.437  1.00 0.00 80  A 1 
ATOM 1313 H HB3  . LYS A 1 85  ? -10.005 43.129  -3.025  1.00 0.00 80  A 1 
ATOM 1314 H HG2  . LYS A 1 85  ? -7.630  43.794  -2.742  1.00 0.00 80  A 1 
ATOM 1315 H HG3  . LYS A 1 85  ? -8.007  44.395  -1.128  1.00 0.00 80  A 1 
ATOM 1316 H HD2  . LYS A 1 85  ? -8.922  41.637  -1.642  1.00 0.00 80  A 1 
ATOM 1317 H HD3  . LYS A 1 85  ? -7.171  41.840  -1.667  1.00 0.00 80  A 1 
ATOM 1318 H HE2  . LYS A 1 85  ? -7.748  41.375  0.623   1.00 0.00 80  A 1 
ATOM 1319 H HE3  . LYS A 1 85  ? -7.447  43.122  0.553   1.00 0.00 80  A 1 
ATOM 1320 H HZ1  . LYS A 1 85  ? -9.622  42.360  1.617   1.00 0.00 80  A 1 
ATOM 1321 H HZ2  . LYS A 1 85  ? -10.134 41.995  0.038   1.00 0.00 80  A 1 
ATOM 1322 H HZ3  . LYS A 1 85  ? -9.716  43.589  0.452   1.00 0.00 80  A 1 
ATOM 1323 N N    . ALA A 1 86  ? -9.772  46.293  -5.124  1.00 0.00 81  A 1 
ATOM 1324 C CA   . ALA A 1 86  ? -9.775  46.275  -6.616  1.00 0.00 81  A 1 
ATOM 1325 C C    . ALA A 1 86  ? -8.479  46.887  -7.154  1.00 0.00 81  A 1 
ATOM 1326 O O    . ALA A 1 86  ? -8.475  47.568  -8.161  1.00 0.00 81  A 1 
ATOM 1327 C CB   . ALA A 1 86  ? -10.978 47.127  -7.019  1.00 0.00 81  A 1 
ATOM 1328 H H    . ALA A 1 86  ? -9.679  47.143  -4.646  1.00 0.00 81  A 1 
ATOM 1329 H HA   . ALA A 1 86  ? -9.897  45.268  -6.981  1.00 0.00 81  A 1 
ATOM 1330 H HB1  . ALA A 1 86  ? -11.391 46.754  -7.944  1.00 0.00 81  A 1 
ATOM 1331 H HB2  . ALA A 1 86  ? -10.665 48.152  -7.153  1.00 0.00 81  A 1 
ATOM 1332 H HB3  . ALA A 1 86  ? -11.729 47.079  -6.244  1.00 0.00 81  A 1 
ATOM 1333 N N    . GLY A 1 87  ? -7.379  46.650  -6.489  1.00 0.00 82  A 1 
ATOM 1334 C CA   . GLY A 1 87  ? -6.083  47.218  -6.960  1.00 0.00 82  A 1 
ATOM 1335 C C    . GLY A 1 87  ? -5.846  48.572  -6.290  1.00 0.00 82  A 1 
ATOM 1336 O O    . GLY A 1 87  ? -4.890  48.756  -5.562  1.00 0.00 82  A 1 
ATOM 1337 H H    . GLY A 1 87  ? -7.406  46.099  -5.680  1.00 0.00 82  A 1 
ATOM 1338 H HA2  . GLY A 1 87  ? -5.280  46.542  -6.704  1.00 0.00 82  A 1 
ATOM 1339 H HA3  . GLY A 1 87  ? -6.115  47.351  -8.030  1.00 0.00 82  A 1 
ATOM 1340 N N    . GLN A 1 88  ? -6.711  49.521  -6.529  1.00 0.00 83  A 1 
ATOM 1341 C CA   . GLN A 1 88  ? -6.540  50.866  -5.907  1.00 0.00 83  A 1 
ATOM 1342 C C    . GLN A 1 88  ? -7.906  51.521  -5.680  1.00 0.00 83  A 1 
ATOM 1343 O O    . GLN A 1 88  ? -8.555  51.960  -6.609  1.00 0.00 83  A 1 
ATOM 1344 C CB   . GLN A 1 88  ? -5.721  51.670  -6.917  1.00 0.00 83  A 1 
ATOM 1345 C CG   . GLN A 1 88  ? -4.279  51.157  -6.929  1.00 0.00 83  A 1 
ATOM 1346 C CD   . GLN A 1 88  ? -3.392  52.146  -7.686  1.00 0.00 83  A 1 
ATOM 1347 O OE1  . GLN A 1 88  ? -2.768  53.001  -7.090  1.00 0.00 83  A 1 
ATOM 1348 N NE2  . GLN A 1 88  ? -3.308  52.065  -8.986  1.00 0.00 83  A 1 
ATOM 1349 H H    . GLN A 1 88  ? -7.475  49.349  -7.119  1.00 0.00 83  A 1 
ATOM 1350 H HA   . GLN A 1 88  ? -6.001  50.785  -4.976  1.00 0.00 83  A 1 
ATOM 1351 H HB2  . GLN A 1 88  ? -6.152  51.556  -7.901  1.00 0.00 83  A 1 
ATOM 1352 H HB3  . GLN A 1 88  ? -5.728  52.713  -6.639  1.00 0.00 83  A 1 
ATOM 1353 H HG2  . GLN A 1 88  ? -3.925  51.058  -5.913  1.00 0.00 83  A 1 
ATOM 1354 H HG3  . GLN A 1 88  ? -4.243  50.196  -7.418  1.00 0.00 83  A 1 
ATOM 1355 H HE21 . GLN A 1 88  ? -3.811  51.376  -9.468  1.00 0.00 83  A 1 
ATOM 1356 H HE22 . GLN A 1 88  ? -2.741  52.694  -9.481  1.00 0.00 83  A 1 
ATOM 1357 N N    . GLY A 1 89  ? -8.345  51.588  -4.451  1.00 0.00 84  A 1 
ATOM 1358 C CA   . GLY A 1 89  ? -9.668  52.213  -4.163  1.00 0.00 84  A 1 
ATOM 1359 C C    . GLY A 1 89  ? -9.581  53.024  -2.870  1.00 0.00 84  A 1 
ATOM 1360 O O    . GLY A 1 89  ? -8.726  53.875  -2.715  1.00 0.00 84  A 1 
ATOM 1361 H H    . GLY A 1 89  ? -7.804  51.227  -3.718  1.00 0.00 84  A 1 
ATOM 1362 H HA2  . GLY A 1 89  ? -9.943  52.865  -4.981  1.00 0.00 84  A 1 
ATOM 1363 H HA3  . GLY A 1 89  ? -10.414 51.441  -4.050  1.00 0.00 84  A 1 
ATOM 1364 N N    . THR A 1 90  ? -10.461 52.768  -1.939  1.00 0.00 85  A 1 
ATOM 1365 C CA   . THR A 1 90  ? -10.433 53.524  -0.654  1.00 0.00 85  A 1 
ATOM 1366 C C    . THR A 1 90  ? -9.652  52.742  0.406   1.00 0.00 85  A 1 
ATOM 1367 O O    . THR A 1 90  ? -9.668  51.527  0.431   1.00 0.00 85  A 1 
ATOM 1368 C CB   . THR A 1 90  ? -11.901 53.662  -0.245  1.00 0.00 85  A 1 
ATOM 1369 O OG1  . THR A 1 90  ? -12.545 52.402  -0.366  1.00 0.00 85  A 1 
ATOM 1370 C CG2  . THR A 1 90  ? -12.592 54.681  -1.152  1.00 0.00 85  A 1 
ATOM 1371 H H    . THR A 1 90  ? -11.142 52.078  -2.086  1.00 0.00 85  A 1 
ATOM 1372 H HA   . THR A 1 90  ? -9.998  54.500  -0.800  1.00 0.00 85  A 1 
ATOM 1373 H HB   . THR A 1 90  ? -11.960 54.000  0.778   1.00 0.00 85  A 1 
ATOM 1374 H HG1  . THR A 1 90  ? -13.352 52.430  0.153   1.00 0.00 85  A 1 
ATOM 1375 H HG21 . THR A 1 90  ? -12.458 55.673  -0.748  1.00 0.00 85  A 1 
ATOM 1376 H HG22 . THR A 1 90  ? -13.647 54.455  -1.209  1.00 0.00 85  A 1 
ATOM 1377 H HG23 . THR A 1 90  ? -12.160 54.634  -2.141  1.00 0.00 85  A 1 
ATOM 1378 N N    . SER A 1 91  ? -8.969  53.432  1.280   1.00 0.00 86  A 1 
ATOM 1379 C CA   . SER A 1 91  ? -8.186  52.733  2.340   1.00 0.00 86  A 1 
ATOM 1380 C C    . SER A 1 91  ? -8.250  53.522  3.651   1.00 0.00 86  A 1 
ATOM 1381 O O    . SER A 1 91  ? -9.014  54.459  3.784   1.00 0.00 86  A 1 
ATOM 1382 C CB   . SER A 1 91  ? -6.753  52.689  1.810   1.00 0.00 86  A 1 
ATOM 1383 O OG   . SER A 1 91  ? -6.212  54.003  1.811   1.00 0.00 86  A 1 
ATOM 1384 H H    . SER A 1 91  ? -8.972  54.411  1.240   1.00 0.00 86  A 1 
ATOM 1385 H HA   . SER A 1 91  ? -8.557  51.730  2.484   1.00 0.00 86  A 1 
ATOM 1386 H HB2  . SER A 1 91  ? -6.152  52.057  2.442   1.00 0.00 86  A 1 
ATOM 1387 H HB3  . SER A 1 91  ? -6.755  52.290  0.804   1.00 0.00 86  A 1 
ATOM 1388 H HG   . SER A 1 91  ? -6.241  54.337  0.912   1.00 0.00 86  A 1 
ATOM 1389 N N    . ALA A 1 92  ? -7.454  53.152  4.618   1.00 0.00 87  A 1 
ATOM 1390 C CA   . ALA A 1 92  ? -7.470  53.881  5.920   1.00 0.00 87  A 1 
ATOM 1391 C C    . ALA A 1 92  ? -6.039  54.065  6.443   1.00 0.00 87  A 1 
ATOM 1392 O O    . ALA A 1 92  ? -5.228  53.166  6.346   1.00 0.00 87  A 1 
ATOM 1393 C CB   . ALA A 1 92  ? -8.275  52.987  6.864   1.00 0.00 87  A 1 
ATOM 1394 H H    . ALA A 1 92  ? -6.846  52.394  4.489   1.00 0.00 87  A 1 
ATOM 1395 H HA   . ALA A 1 92  ? -7.960  54.835  5.809   1.00 0.00 87  A 1 
ATOM 1396 H HB1  . ALA A 1 92  ? -7.895  53.091  7.869   1.00 0.00 87  A 1 
ATOM 1397 H HB2  . ALA A 1 92  ? -8.184  51.958  6.549   1.00 0.00 87  A 1 
ATOM 1398 H HB3  . ALA A 1 92  ? -9.314  53.281  6.839   1.00 0.00 87  A 1 
ATOM 1399 N N    . PRO A 1 93  ? -5.772  55.229  6.985   1.00 0.00 88  A 1 
ATOM 1400 C CA   . PRO A 1 93  ? -4.421  55.519  7.526   1.00 0.00 88  A 1 
ATOM 1401 C C    . PRO A 1 93  ? -4.201  54.770  8.846   1.00 0.00 88  A 1 
ATOM 1402 O O    . PRO A 1 93  ? -5.134  54.241  9.418   1.00 0.00 88  A 1 
ATOM 1403 C CB   . PRO A 1 93  ? -4.442  57.027  7.757   1.00 0.00 88  A 1 
ATOM 1404 C CG   . PRO A 1 93  ? -5.886  57.374  7.934   1.00 0.00 88  A 1 
ATOM 1405 C CD   . PRO A 1 93  ? -6.685  56.369  7.145   1.00 0.00 88  A 1 
ATOM 1406 H HA   . PRO A 1 93  ? -3.658  55.264  6.809   1.00 0.00 88  A 1 
ATOM 1407 H HB2  . PRO A 1 93  ? -3.880  57.278  8.647   1.00 0.00 88  A 1 
ATOM 1408 H HB3  . PRO A 1 93  ? -4.041  57.545  6.900   1.00 0.00 88  A 1 
ATOM 1409 H HG2  . PRO A 1 93  ? -6.151  57.319  8.981   1.00 0.00 88  A 1 
ATOM 1410 H HG3  . PRO A 1 93  ? -6.077  58.366  7.556   1.00 0.00 88  A 1 
ATOM 1411 H HD2  . PRO A 1 93  ? -7.570  56.076  7.695   1.00 0.00 88  A 1 
ATOM 1412 H HD3  . PRO A 1 93  ? -6.952  56.770  6.180   1.00 0.00 88  A 1 
ATOM 1413 N N    . PRO A 1 94  ? -2.970  54.751  9.290   1.00 0.00 89  A 1 
ATOM 1414 C CA   . PRO A 1 94  ? -2.632  54.059  10.558  1.00 0.00 89  A 1 
ATOM 1415 C C    . PRO A 1 94  ? -3.138  54.867  11.757  1.00 0.00 89  A 1 
ATOM 1416 O O    . PRO A 1 94  ? -3.411  54.326  12.811  1.00 0.00 89  A 1 
ATOM 1417 C CB   . PRO A 1 94  ? -1.107  54.007  10.543  1.00 0.00 89  A 1 
ATOM 1418 C CG   . PRO A 1 94  ? -0.687  55.144  9.667   1.00 0.00 89  A 1 
ATOM 1419 C CD   . PRO A 1 94  ? -1.789  55.362  8.663   1.00 0.00 89  A 1 
ATOM 1420 H HA   . PRO A 1 94  ? -3.037  53.061  10.569  1.00 0.00 89  A 1 
ATOM 1421 H HB2  . PRO A 1 94  ? -0.718  54.136  11.545  1.00 0.00 89  A 1 
ATOM 1422 H HB3  . PRO A 1 94  ? -0.766  53.073  10.124  1.00 0.00 89  A 1 
ATOM 1423 H HG2  . PRO A 1 94  ? -0.547  56.035  10.264  1.00 0.00 89  A 1 
ATOM 1424 H HG3  . PRO A 1 94  ? 0.228   54.896  9.153   1.00 0.00 89  A 1 
ATOM 1425 H HD2  . PRO A 1 94  ? -1.948  56.420  8.500   1.00 0.00 89  A 1 
ATOM 1426 H HD3  . PRO A 1 94  ? -1.561  54.863  7.735   1.00 0.00 89  A 1 
ATOM 1427 N N    . GLU A 1 95  ? -3.265  56.158  11.602  1.00 0.00 90  A 1 
ATOM 1428 C CA   . GLU A 1 95  ? -3.754  57.004  12.730  1.00 0.00 90  A 1 
ATOM 1429 C C    . GLU A 1 95  ? -5.285  57.039  12.740  1.00 0.00 90  A 1 
ATOM 1430 O O    . GLU A 1 95  ? -5.902  57.802  12.022  1.00 0.00 90  A 1 
ATOM 1431 C CB   . GLU A 1 95  ? -3.187  58.397  12.452  1.00 0.00 90  A 1 
ATOM 1432 C CG   . GLU A 1 95  ? -3.511  59.325  13.624  1.00 0.00 90  A 1 
ATOM 1433 C CD   . GLU A 1 95  ? -2.708  60.620  13.488  1.00 0.00 90  A 1 
ATOM 1434 O OE1  . GLU A 1 95  ? -1.534  60.604  13.823  1.00 0.00 90  A 1 
ATOM 1435 O OE2  . GLU A 1 95  ? -3.279  61.605  13.051  1.00 0.00 90  A 1 
ATOM 1436 H H    . GLU A 1 95  ? -3.039  56.572  10.743  1.00 0.00 90  A 1 
ATOM 1437 H HA   . GLU A 1 95  ? -3.378  56.633  13.670  1.00 0.00 90  A 1 
ATOM 1438 H HB2  . GLU A 1 95  ? -2.115  58.331  12.330  1.00 0.00 90  A 1 
ATOM 1439 H HB3  . GLU A 1 95  ? -3.629  58.793  11.550  1.00 0.00 90  A 1 
ATOM 1440 H HG2  . GLU A 1 95  ? -4.567  59.553  13.621  1.00 0.00 90  A 1 
ATOM 1441 H HG3  . GLU A 1 95  ? -3.250  58.838  14.552  1.00 0.00 90  A 1 
ATOM 1442 N N    . ALA A 1 96  ? -5.901  56.219  13.549  1.00 0.00 91  A 1 
ATOM 1443 C CA   . ALA A 1 96  ? -7.392  56.203  13.608  1.00 0.00 91  A 1 
ATOM 1444 C C    . ALA A 1 96  ? -7.864  55.544  14.907  1.00 0.00 91  A 1 
ATOM 1445 O O    . ALA A 1 96  ? -7.080  54.991  15.653  1.00 0.00 91  A 1 
ATOM 1446 C CB   . ALA A 1 96  ? -7.827  55.376  12.398  1.00 0.00 91  A 1 
ATOM 1447 H H    . ALA A 1 96  ? -5.383  55.613  14.119  1.00 0.00 91  A 1 
ATOM 1448 H HA   . ALA A 1 96  ? -7.783  57.205  13.529  1.00 0.00 91  A 1 
ATOM 1449 H HB1  . ALA A 1 96  ? -8.807  54.960  12.580  1.00 0.00 91  A 1 
ATOM 1450 H HB2  . ALA A 1 96  ? -7.120  54.575  12.236  1.00 0.00 91  A 1 
ATOM 1451 H HB3  . ALA A 1 96  ? -7.861  56.008  11.523  1.00 0.00 91  A 1 
ATOM 1452 N N    . SER A 1 97  ? -9.140  55.599  15.181  1.00 0.00 92  A 1 
ATOM 1453 C CA   . SER A 1 97  ? -9.665  54.975  16.432  1.00 0.00 92  A 1 
ATOM 1454 C C    . SER A 1 97  ? -10.524 53.750  16.091  1.00 0.00 92  A 1 
ATOM 1455 O O    . SER A 1 97  ? -11.224 53.747  15.098  1.00 0.00 92  A 1 
ATOM 1456 C CB   . SER A 1 97  ? -10.515 56.061  17.089  1.00 0.00 92  A 1 
ATOM 1457 O OG   . SER A 1 97  ? -10.982 55.595  18.348  1.00 0.00 92  A 1 
ATOM 1458 H H    . SER A 1 97  ? -9.754  56.050  14.565  1.00 0.00 92  A 1 
ATOM 1459 H HA   . SER A 1 97  ? -8.851  54.699  17.083  1.00 0.00 92  A 1 
ATOM 1460 H HB2  . SER A 1 97  ? -9.920  56.947  17.237  1.00 0.00 92  A 1 
ATOM 1461 H HB3  . SER A 1 97  ? -11.353 56.298  16.447  1.00 0.00 92  A 1 
ATOM 1462 H HG   . SER A 1 97  ? -11.898 55.867  18.443  1.00 0.00 92  A 1 
ATOM 1463 N N    . PRO A 1 98  ? -10.445 52.745  16.928  1.00 0.00 93  A 1 
ATOM 1464 C CA   . PRO A 1 98  ? -11.231 51.507  16.699  1.00 0.00 93  A 1 
ATOM 1465 C C    . PRO A 1 98  ? -12.709 51.743  17.022  1.00 0.00 93  A 1 
ATOM 1466 O O    . PRO A 1 98  ? -13.046 52.500  17.911  1.00 0.00 93  A 1 
ATOM 1467 C CB   . PRO A 1 98  ? -10.617 50.506  17.672  1.00 0.00 93  A 1 
ATOM 1468 C CG   . PRO A 1 98  ? -10.011 51.337  18.758  1.00 0.00 93  A 1 
ATOM 1469 C CD   . PRO A 1 98  ? -9.629  52.662  18.147  1.00 0.00 93  A 1 
ATOM 1470 H HA   . PRO A 1 98  ? -11.111 51.160  15.685  1.00 0.00 93  A 1 
ATOM 1471 H HB2  . PRO A 1 98  ? -11.383 49.857  18.074  1.00 0.00 93  A 1 
ATOM 1472 H HB3  . PRO A 1 98  ? -9.851  49.925  17.181  1.00 0.00 93  A 1 
ATOM 1473 H HG2  . PRO A 1 98  ? -10.731 51.488  19.550  1.00 0.00 93  A 1 
ATOM 1474 H HG3  . PRO A 1 98  ? -9.130  50.850  19.147  1.00 0.00 93  A 1 
ATOM 1475 H HD2  . PRO A 1 98  ? -9.870  53.471  18.823  1.00 0.00 93  A 1 
ATOM 1476 H HD3  . PRO A 1 98  ? -8.581  52.675  17.895  1.00 0.00 93  A 1 
ATOM 1477 N N    . THR A 1 99  ? -13.591 51.099  16.306  1.00 0.00 94  A 1 
ATOM 1478 C CA   . THR A 1 99  ? -15.048 51.282  16.569  1.00 0.00 94  A 1 
ATOM 1479 C C    . THR A 1 99  ? -15.716 49.926  16.810  1.00 0.00 94  A 1 
ATOM 1480 O O    . THR A 1 99  ? -16.830 49.687  16.385  1.00 0.00 94  A 1 
ATOM 1481 C CB   . THR A 1 99  ? -15.601 51.936  15.302  1.00 0.00 94  A 1 
ATOM 1482 O OG1  . THR A 1 99  ? -14.767 53.025  14.931  1.00 0.00 94  A 1 
ATOM 1483 C CG2  . THR A 1 99  ? -17.019 52.444  15.564  1.00 0.00 94  A 1 
ATOM 1484 H H    . THR A 1 99  ? -13.296 50.493  15.595  1.00 0.00 94  A 1 
ATOM 1485 H HA   . THR A 1 99  ? -15.199 51.933  17.416  1.00 0.00 94  A 1 
ATOM 1486 H HB   . THR A 1 99  ? -15.625 51.211  14.503  1.00 0.00 94  A 1 
ATOM 1487 H HG1  . THR A 1 99  ? -14.708 53.621  15.681  1.00 0.00 94  A 1 
ATOM 1488 H HG21 . THR A 1 99  ? -17.036 53.004  16.487  1.00 0.00 94  A 1 
ATOM 1489 H HG22 . THR A 1 99  ? -17.695 51.605  15.640  1.00 0.00 94  A 1 
ATOM 1490 H HG23 . THR A 1 99  ? -17.329 53.083  14.750  1.00 0.00 94  A 1 
ATOM 1491 N N    . ALA A 1 100 ? -15.043 49.035  17.489  1.00 0.00 95  A 1 
ATOM 1492 C CA   . ALA A 1 100 ? -15.636 47.693  17.759  1.00 0.00 95  A 1 
ATOM 1493 C C    . ALA A 1 100 ? -15.772 47.467  19.268  1.00 0.00 95  A 1 
ATOM 1494 O O    . ALA A 1 100 ? -15.089 46.645  19.846  1.00 0.00 95  A 1 
ATOM 1495 C CB   . ALA A 1 100 ? -14.649 46.695  17.152  1.00 0.00 95  A 1 
ATOM 1496 H H    . ALA A 1 100 ? -14.146 49.249  17.822  1.00 0.00 95  A 1 
ATOM 1497 H HA   . ALA A 1 100 ? -16.596 47.602  17.276  1.00 0.00 95  A 1 
ATOM 1498 H HB1  . ALA A 1 100 ? -15.182 45.814  16.827  1.00 0.00 95  A 1 
ATOM 1499 H HB2  . ALA A 1 100 ? -13.915 46.419  17.894  1.00 0.00 95  A 1 
ATOM 1500 H HB3  . ALA A 1 100 ? -14.154 47.149  16.306  1.00 0.00 95  A 1 
ATOM 1501 N N    . ALA A 1 101 ? -16.651 48.192  19.907  1.00 0.00 96  A 1 
ATOM 1502 C CA   . ALA A 1 101 ? -16.834 48.021  21.379  1.00 0.00 96  A 1 
ATOM 1503 C C    . ALA A 1 101 ? -17.288 46.590  21.701  1.00 0.00 96  A 1 
ATOM 1504 O O    . ALA A 1 101 ? -16.664 45.913  22.494  1.00 0.00 96  A 1 
ATOM 1505 C CB   . ALA A 1 101 ? -17.916 49.030  21.769  1.00 0.00 96  A 1 
ATOM 1506 H H    . ALA A 1 101 ? -17.191 48.848  19.420  1.00 0.00 96  A 1 
ATOM 1507 H HA   . ALA A 1 101 ? -15.917 48.249  21.899  1.00 0.00 96  A 1 
ATOM 1508 H HB1  . ALA A 1 101 ? -18.603 48.570  22.463  1.00 0.00 96  A 1 
ATOM 1509 H HB2  . ALA A 1 101 ? -18.452 49.342  20.885  1.00 0.00 96  A 1 
ATOM 1510 H HB3  . ALA A 1 101 ? -17.456 49.889  22.233  1.00 0.00 96  A 1 
ATOM 1511 N N    . PRO A 1 102 ? -18.363 46.171  21.078  1.00 0.00 97  A 1 
ATOM 1512 C CA   . PRO A 1 102 ? -18.887 44.804  21.319  1.00 0.00 97  A 1 
ATOM 1513 C C    . PRO A 1 102 ? -17.997 43.763  20.635  1.00 0.00 97  A 1 
ATOM 1514 O O    . PRO A 1 102 ? -17.706 42.721  21.189  1.00 0.00 97  A 1 
ATOM 1515 C CB   . PRO A 1 102 ? -20.275 44.833  20.687  1.00 0.00 97  A 1 
ATOM 1516 C CG   . PRO A 1 102 ? -20.209 45.906  19.648  1.00 0.00 97  A 1 
ATOM 1517 C CD   . PRO A 1 102 ? -19.183 46.910  20.106  1.00 0.00 97  A 1 
ATOM 1518 H HA   . PRO A 1 102 ? -18.965 44.606  22.376  1.00 0.00 97  A 1 
ATOM 1519 H HB2  . PRO A 1 102 ? -20.499 43.878  20.232  1.00 0.00 97  A 1 
ATOM 1520 H HB3  . PRO A 1 102 ? -21.020 45.081  21.427  1.00 0.00 97  A 1 
ATOM 1521 H HG2  . PRO A 1 102 ? -19.914 45.480  18.699  1.00 0.00 97  A 1 
ATOM 1522 H HG3  . PRO A 1 102 ? -21.170 46.387  19.554  1.00 0.00 97  A 1 
ATOM 1523 H HD2  . PRO A 1 102 ? -18.583 47.239  19.269  1.00 0.00 97  A 1 
ATOM 1524 H HD3  . PRO A 1 102 ? -19.661 47.750  20.584  1.00 0.00 97  A 1 
ATOM 1525 N N    . GLU A 1 103 ? -17.562 44.038  19.434  1.00 0.00 98  A 1 
ATOM 1526 C CA   . GLU A 1 103 ? -16.690 43.066  18.712  1.00 0.00 98  A 1 
ATOM 1527 C C    . GLU A 1 103 ? -15.216 43.443  18.891  1.00 0.00 98  A 1 
ATOM 1528 O O    . GLU A 1 103 ? -14.542 43.815  17.951  1.00 0.00 98  A 1 
ATOM 1529 C CB   . GLU A 1 103 ? -17.099 43.179  17.243  1.00 0.00 98  A 1 
ATOM 1530 C CG   . GLU A 1 103 ? -18.530 42.664  17.069  1.00 0.00 98  A 1 
ATOM 1531 C CD   . GLU A 1 103 ? -18.572 41.163  17.362  1.00 0.00 98  A 1 
ATOM 1532 O OE1  . GLU A 1 103 ? -17.715 40.457  16.856  1.00 0.00 98  A 1 
ATOM 1533 O OE2  . GLU A 1 103 ? -19.459 40.746  18.087  1.00 0.00 98  A 1 
ATOM 1534 H H    . GLU A 1 103 ? -17.808 44.885  19.006  1.00 0.00 98  A 1 
ATOM 1535 H HA   . GLU A 1 103 ? -16.868 42.063  19.068  1.00 0.00 98  A 1 
ATOM 1536 H HB2  . GLU A 1 103 ? -17.048 44.214  16.935  1.00 0.00 98  A 1 
ATOM 1537 H HB3  . GLU A 1 103 ? -16.430 42.589  16.636  1.00 0.00 98  A 1 
ATOM 1538 H HG2  . GLU A 1 103 ? -19.185 43.184  17.754  1.00 0.00 98  A 1 
ATOM 1539 H HG3  . GLU A 1 103 ? -18.855 42.840  16.055  1.00 0.00 98  A 1 
ATOM 1540 N N    . SER A 1 104 ? -14.714 43.350  20.093  1.00 0.00 99  A 1 
ATOM 1541 C CA   . SER A 1 104 ? -13.285 43.702  20.337  1.00 0.00 99  A 1 
ATOM 1542 C C    . SER A 1 104 ? -12.388 42.491  20.069  1.00 0.00 99  A 1 
ATOM 1543 O O    . SER A 1 104 ? -12.619 41.411  20.577  1.00 0.00 99  A 1 
ATOM 1544 C CB   . SER A 1 104 ? -13.222 44.100  21.811  1.00 0.00 99  A 1 
ATOM 1545 O OG   . SER A 1 104 ? -11.910 44.550  22.120  1.00 0.00 99  A 1 
ATOM 1546 H H    . SER A 1 104 ? -15.276 43.048  20.837  1.00 0.00 99  A 1 
ATOM 1547 H HA   . SER A 1 104 ? -12.990 44.535  19.718  1.00 0.00 99  A 1 
ATOM 1548 H HB2  . SER A 1 104 ? -13.924 44.894  22.002  1.00 0.00 99  A 1 
ATOM 1549 H HB3  . SER A 1 104 ? -13.474 43.245  22.424  1.00 0.00 99  A 1 
ATOM 1550 H HG   . SER A 1 104 ? -11.358 43.779  22.268  1.00 0.00 99  A 1 
ATOM 1551 N N    . SER A 1 105 ? -11.366 42.663  19.274  1.00 0.00 100 A 1 
ATOM 1552 C CA   . SER A 1 105 ? -10.452 41.521  18.972  1.00 0.00 100 A 1 
ATOM 1553 C C    . SER A 1 105 ? -9.587  41.201  20.194  1.00 0.00 100 A 1 
ATOM 1554 O O    . SER A 1 105 ? -9.166  42.083  20.917  1.00 0.00 100 A 1 
ATOM 1555 C CB   . SER A 1 105 ? -9.582  42.003  17.812  1.00 0.00 100 A 1 
ATOM 1556 O OG   . SER A 1 105 ? -10.282 41.813  16.589  1.00 0.00 100 A 1 
ATOM 1557 H H    . SER A 1 105 ? -11.198 43.542  18.876  1.00 0.00 100 A 1 
ATOM 1558 H HA   . SER A 1 105 ? -11.019 40.654  18.673  1.00 0.00 100 A 1 
ATOM 1559 H HB2  . SER A 1 105 ? -9.363  43.051  17.935  1.00 0.00 100 A 1 
ATOM 1560 H HB3  . SER A 1 105 ? -8.657  41.443  17.800  1.00 0.00 100 A 1 
ATOM 1561 H HG   . SER A 1 105 ? -9.885  42.384  15.928  1.00 0.00 100 A 1 
ATOM 1562 N N    . THR A 1 106 ? -9.318  39.944  20.428  1.00 0.00 101 A 1 
ATOM 1563 C CA   . THR A 1 106 ? -8.480  39.565  21.603  1.00 0.00 101 A 1 
ATOM 1564 C C    . THR A 1 106 ? -7.324  38.665  21.159  1.00 0.00 101 A 1 
ATOM 1565 O O    . THR A 1 106 ? -6.167  38.990  21.340  1.00 0.00 101 A 1 
ATOM 1566 C CB   . THR A 1 106 ? -9.424  38.806  22.536  1.00 0.00 101 A 1 
ATOM 1567 O OG1  . THR A 1 106 ? -10.538 39.630  22.852  1.00 0.00 101 A 1 
ATOM 1568 C CG2  . THR A 1 106 ? -8.684  38.430  23.820  1.00 0.00 101 A 1 
ATOM 1569 H H    . THR A 1 106 ? -9.667  39.250  19.832  1.00 0.00 101 A 1 
ATOM 1570 H HA   . THR A 1 106 ? -8.103  40.447  22.098  1.00 0.00 101 A 1 
ATOM 1571 H HB   . THR A 1 106 ? -9.768  37.907  22.047  1.00 0.00 101 A 1 
ATOM 1572 H HG1  . THR A 1 106 ? -10.205 40.443  23.239  1.00 0.00 101 A 1 
ATOM 1573 H HG21 . THR A 1 106 ? -7.626  38.349  23.616  1.00 0.00 101 A 1 
ATOM 1574 H HG22 . THR A 1 106 ? -9.053  37.483  24.185  1.00 0.00 101 A 1 
ATOM 1575 H HG23 . THR A 1 106 ? -8.849  39.193  24.567  1.00 0.00 101 A 1 
ATOM 1576 N N    . SER A 1 107 ? -7.630  37.534  20.581  1.00 0.00 102 A 1 
ATOM 1577 C CA   . SER A 1 107 ? -6.549  36.611  20.125  1.00 0.00 102 A 1 
ATOM 1578 C C    . SER A 1 107 ? -5.798  37.221  18.939  1.00 0.00 102 A 1 
ATOM 1579 O O    . SER A 1 107 ? -6.245  38.177  18.335  1.00 0.00 102 A 1 
ATOM 1580 C CB   . SER A 1 107 ? -7.271  35.332  19.702  1.00 0.00 102 A 1 
ATOM 1581 O OG   . SER A 1 107 ? -7.208  34.386  20.760  1.00 0.00 102 A 1 
ATOM 1582 H H    . SER A 1 107 ? -8.570  37.293  20.446  1.00 0.00 102 A 1 
ATOM 1583 H HA   . SER A 1 107 ? -5.868  36.399  20.934  1.00 0.00 102 A 1 
ATOM 1584 H HB2  . SER A 1 107 ? -8.302  35.553  19.484  1.00 0.00 102 A 1 
ATOM 1585 H HB3  . SER A 1 107 ? -6.796  34.929  18.816  1.00 0.00 102 A 1 
ATOM 1586 H HG   . SER A 1 107 ? -7.529  34.812  21.559  1.00 0.00 102 A 1 
ATOM 1587 N N    . PHE A 1 108 ? -4.661  36.674  18.601  1.00 0.00 103 A 1 
ATOM 1588 C CA   . PHE A 1 108 ? -3.879  37.219  17.454  1.00 0.00 103 A 1 
ATOM 1589 C C    . PHE A 1 108 ? -3.660  36.130  16.397  1.00 0.00 103 A 1 
ATOM 1590 O O    . PHE A 1 108 ? -2.559  35.645  16.227  1.00 0.00 103 A 1 
ATOM 1591 C CB   . PHE A 1 108 ? -2.546  37.660  18.060  1.00 0.00 103 A 1 
ATOM 1592 C CG   . PHE A 1 108 ? -1.701  38.317  16.995  1.00 0.00 103 A 1 
ATOM 1593 C CD1  . PHE A 1 108 ? -2.179  39.446  16.320  1.00 0.00 103 A 1 
ATOM 1594 C CD2  . PHE A 1 108 ? -0.439  37.798  16.684  1.00 0.00 103 A 1 
ATOM 1595 C CE1  . PHE A 1 108 ? -1.395  40.056  15.334  1.00 0.00 103 A 1 
ATOM 1596 C CE2  . PHE A 1 108 ? 0.345   38.408  15.697  1.00 0.00 103 A 1 
ATOM 1597 C CZ   . PHE A 1 108 ? -0.133  39.537  15.022  1.00 0.00 103 A 1 
ATOM 1598 H H    . PHE A 1 108 ? -4.321  35.903  19.103  1.00 0.00 103 A 1 
ATOM 1599 H HA   . PHE A 1 108 ? -4.386  38.068  17.022  1.00 0.00 103 A 1 
ATOM 1600 H HB2  . PHE A 1 108 ? -2.728  38.362  18.860  1.00 0.00 103 A 1 
ATOM 1601 H HB3  . PHE A 1 108 ? -2.025  36.798  18.449  1.00 0.00 103 A 1 
ATOM 1602 H HD1  . PHE A 1 108 ? -3.153  39.847  16.560  1.00 0.00 103 A 1 
ATOM 1603 H HD2  . PHE A 1 108 ? -0.070  36.926  17.204  1.00 0.00 103 A 1 
ATOM 1604 H HE1  . PHE A 1 108 ? -1.764  40.928  14.813  1.00 0.00 103 A 1 
ATOM 1605 H HE2  . PHE A 1 108 ? 1.319   38.007  15.458  1.00 0.00 103 A 1 
ATOM 1606 H HZ   . PHE A 1 108 ? 0.472   40.008  14.262  1.00 0.00 103 A 1 
ATOM 1607 N N    . PRO A 1 109 ? -4.723  35.779  15.717  1.00 0.00 104 A 1 
ATOM 1608 C CA   . PRO A 1 109 ? -4.639  34.734  14.666  1.00 0.00 104 A 1 
ATOM 1609 C C    . PRO A 1 109 ? -3.928  35.285  13.421  1.00 0.00 104 A 1 
ATOM 1610 O O    . PRO A 1 109 ? -4.316  36.310  12.896  1.00 0.00 104 A 1 
ATOM 1611 C CB   . PRO A 1 109 ? -6.100  34.417  14.359  1.00 0.00 104 A 1 
ATOM 1612 C CG   . PRO A 1 109 ? -6.856  35.648  14.746  1.00 0.00 104 A 1 
ATOM 1613 C CD   . PRO A 1 109 ? -6.085  36.312  15.858  1.00 0.00 104 A 1 
ATOM 1614 H HA   . PRO A 1 109 ? -4.140  33.856  15.041  1.00 0.00 104 A 1 
ATOM 1615 H HB2  . PRO A 1 109 ? -6.225  34.212  13.305  1.00 0.00 104 A 1 
ATOM 1616 H HB3  . PRO A 1 109 ? -6.435  33.578  14.949  1.00 0.00 104 A 1 
ATOM 1617 H HG2  . PRO A 1 109 ? -6.931  36.314  13.898  1.00 0.00 104 A 1 
ATOM 1618 H HG3  . PRO A 1 109 ? -7.841  35.382  15.096  1.00 0.00 104 A 1 
ATOM 1619 H HD2  . PRO A 1 109 ? -6.090  37.386  15.732  1.00 0.00 104 A 1 
ATOM 1620 H HD3  . PRO A 1 109 ? -6.493  36.039  16.819  1.00 0.00 104 A 1 
ATOM 1621 N N    . PRO A 1 110 ? -2.907  34.587  12.985  1.00 0.00 105 A 1 
ATOM 1622 C CA   . PRO A 1 110 ? -2.148  35.029  11.789  1.00 0.00 105 A 1 
ATOM 1623 C C    . PRO A 1 110 ? -2.967  34.790  10.518  1.00 0.00 105 A 1 
ATOM 1624 O O    . PRO A 1 110 ? -3.125  33.670  10.072  1.00 0.00 105 A 1 
ATOM 1625 C CB   . PRO A 1 110 ? -0.902  34.148  11.806  1.00 0.00 105 A 1 
ATOM 1626 C CG   . PRO A 1 110 ? -1.302  32.925  12.568  1.00 0.00 105 A 1 
ATOM 1627 C CD   . PRO A 1 110 ? -2.366  33.343  13.550  1.00 0.00 105 A 1 
ATOM 1628 H HA   . PRO A 1 110 ? -1.869  36.067  11.875  1.00 0.00 105 A 1 
ATOM 1629 H HB2  . PRO A 1 110 ? -0.614  33.888  10.796  1.00 0.00 105 A 1 
ATOM 1630 H HB3  . PRO A 1 110 ? -0.093  34.650  12.312  1.00 0.00 105 A 1 
ATOM 1631 H HG2  . PRO A 1 110 ? -1.695  32.182  11.888  1.00 0.00 105 A 1 
ATOM 1632 H HG3  . PRO A 1 110 ? -0.452  32.528  13.100  1.00 0.00 105 A 1 
ATOM 1633 H HD2  . PRO A 1 110 ? -3.137  32.586  13.615  1.00 0.00 105 A 1 
ATOM 1634 H HD3  . PRO A 1 110 ? -1.934  33.532  14.520  1.00 0.00 105 A 1 
ATOM 1635 N N    . ALA A 1 111 ? -3.489  35.835  9.932   1.00 0.00 106 A 1 
ATOM 1636 C CA   . ALA A 1 111 ? -4.298  35.670  8.689   1.00 0.00 106 A 1 
ATOM 1637 C C    . ALA A 1 111 ? -3.448  35.042  7.575   1.00 0.00 106 A 1 
ATOM 1638 O O    . ALA A 1 111 ? -3.821  34.029  7.017   1.00 0.00 106 A 1 
ATOM 1639 C CB   . ALA A 1 111 ? -4.733  37.085  8.302   1.00 0.00 106 A 1 
ATOM 1640 H H    . ALA A 1 111 ? -3.347  36.728  10.310  1.00 0.00 106 A 1 
ATOM 1641 H HA   . ALA A 1 111 ? -5.166  35.061  8.886   1.00 0.00 106 A 1 
ATOM 1642 H HB1  . ALA A 1 111 ? -4.091  37.804  8.789   1.00 0.00 106 A 1 
ATOM 1643 H HB2  . ALA A 1 111 ? -5.755  37.245  8.614   1.00 0.00 106 A 1 
ATOM 1644 H HB3  . ALA A 1 111 ? -4.661  37.204  7.232   1.00 0.00 106 A 1 
ATOM 1645 N N    . PRO A 1 112 ? -2.330  35.663  7.280   1.00 0.00 107 A 1 
ATOM 1646 C CA   . PRO A 1 112 ? -1.437  35.139  6.218   1.00 0.00 107 A 1 
ATOM 1647 C C    . PRO A 1 112 ? -0.703  33.887  6.706   1.00 0.00 107 A 1 
ATOM 1648 O O    . PRO A 1 112 ? -1.071  33.288  7.698   1.00 0.00 107 A 1 
ATOM 1649 C CB   . PRO A 1 112 ? -0.458  36.284  5.972   1.00 0.00 107 A 1 
ATOM 1650 C CG   . PRO A 1 112 ? -0.445  37.066  7.247   1.00 0.00 107 A 1 
ATOM 1651 C CD   . PRO A 1 112 ? -1.795  36.888  7.894   1.00 0.00 107 A 1 
ATOM 1652 H HA   . PRO A 1 112 ? -1.995  34.930  5.319   1.00 0.00 107 A 1 
ATOM 1653 H HB2  . PRO A 1 112 ? 0.528   35.893  5.758   1.00 0.00 107 A 1 
ATOM 1654 H HB3  . PRO A 1 112 ? -0.801  36.906  5.161   1.00 0.00 107 A 1 
ATOM 1655 H HG2  . PRO A 1 112 ? 0.332   36.692  7.899   1.00 0.00 107 A 1 
ATOM 1656 H HG3  . PRO A 1 112 ? -0.279  38.111  7.036   1.00 0.00 107 A 1 
ATOM 1657 H HD2  . PRO A 1 112 ? -1.683  36.765  8.962   1.00 0.00 107 A 1 
ATOM 1658 H HD3  . PRO A 1 112 ? -2.435  37.726  7.672   1.00 0.00 107 A 1 
ATOM 1659 N N    . THR A 1 113 ? 0.334   33.487  6.015   1.00 0.00 108 A 1 
ATOM 1660 C CA   . THR A 1 113 ? 1.099   32.272  6.434   1.00 0.00 108 A 1 
ATOM 1661 C C    . THR A 1 113 ? 0.159   31.067  6.550   1.00 0.00 108 A 1 
ATOM 1662 O O    . THR A 1 113 ? -1.017  31.156  6.254   1.00 0.00 108 A 1 
ATOM 1663 C CB   . THR A 1 113 ? 1.701   32.618  7.800   1.00 0.00 108 A 1 
ATOM 1664 O OG1  . THR A 1 113 ? 2.004   34.006  7.848   1.00 0.00 108 A 1 
ATOM 1665 C CG2  . THR A 1 113 ? 2.981   31.809  8.014   1.00 0.00 108 A 1 
ATOM 1666 H H    . THR A 1 113 ? 0.611   33.987  5.219   1.00 0.00 108 A 1 
ATOM 1667 H HA   . THR A 1 113 ? 1.887   32.064  5.727   1.00 0.00 108 A 1 
ATOM 1668 H HB   . THR A 1 113 ? 0.994   32.376  8.578   1.00 0.00 108 A 1 
ATOM 1669 H HG1  . THR A 1 113 ? 2.642   34.196  7.157   1.00 0.00 108 A 1 
ATOM 1670 H HG21 . THR A 1 113 ? 3.689   32.397  8.580   1.00 0.00 108 A 1 
ATOM 1671 H HG22 . THR A 1 113 ? 3.410   31.554  7.057   1.00 0.00 108 A 1 
ATOM 1672 H HG23 . THR A 1 113 ? 2.749   30.905  8.557   1.00 0.00 108 A 1 
ATOM 1673 N N    . SER A 1 114 ? 0.669   29.942  6.978   1.00 0.00 109 A 1 
ATOM 1674 C CA   . SER A 1 114 ? -0.195  28.732  7.112   1.00 0.00 109 A 1 
ATOM 1675 C C    . SER A 1 114 ? -0.221  28.256  8.567   1.00 0.00 109 A 1 
ATOM 1676 O O    . SER A 1 114 ? 0.183   28.964  9.469   1.00 0.00 109 A 1 
ATOM 1677 C CB   . SER A 1 114 ? 0.457   27.679  6.217   1.00 0.00 109 A 1 
ATOM 1678 O OG   . SER A 1 114 ? 1.669   27.240  6.815   1.00 0.00 109 A 1 
ATOM 1679 H H    . SER A 1 114 ? 1.619   29.892  7.210   1.00 0.00 109 A 1 
ATOM 1680 H HA   . SER A 1 114 ? -1.194  28.942  6.766   1.00 0.00 109 A 1 
ATOM 1681 H HB2  . SER A 1 114 ? -0.208  26.839  6.104   1.00 0.00 109 A 1 
ATOM 1682 H HB3  . SER A 1 114 ? 0.657   28.109  5.244   1.00 0.00 109 A 1 
ATOM 1683 H HG   . SER A 1 114 ? 2.241   28.004  6.920   1.00 0.00 109 A 1 
ATOM 1684 N N    . GLY A 1 115 ? -0.695  27.061  8.800   1.00 0.00 110 A 1 
ATOM 1685 C CA   . GLY A 1 115 ? -0.749  26.536  10.195  1.00 0.00 110 A 1 
ATOM 1686 C C    . GLY A 1 115 ? -1.954  25.604  10.343  1.00 0.00 110 A 1 
ATOM 1687 O O    . GLY A 1 115 ? -2.961  25.768  9.682   1.00 0.00 110 A 1 
ATOM 1688 H H    . GLY A 1 115 ? -1.015  26.509  8.057   1.00 0.00 110 A 1 
ATOM 1689 H HA2  . GLY A 1 115 ? 0.159   25.990  10.409  1.00 0.00 110 A 1 
ATOM 1690 H HA3  . GLY A 1 115 ? -0.848  27.358  10.886  1.00 0.00 110 A 1 
ATOM 1691 N N    . MET A 1 116 ? -1.858  24.627  11.205  1.00 0.00 111 A 1 
ATOM 1692 C CA   . MET A 1 116 ? -2.998  23.684  11.397  1.00 0.00 111 A 1 
ATOM 1693 C C    . MET A 1 116 ? -3.591  23.849  12.800  1.00 0.00 111 A 1 
ATOM 1694 O O    . MET A 1 116 ? -3.637  22.916  13.578  1.00 0.00 111 A 1 
ATOM 1695 C CB   . MET A 1 116 ? -2.391  22.290  11.230  1.00 0.00 111 A 1 
ATOM 1696 C CG   . MET A 1 116 ? -2.476  21.867  9.763   1.00 0.00 111 A 1 
ATOM 1697 S SD   . MET A 1 116 ? -4.204  21.561  9.322   1.00 0.00 111 A 1 
ATOM 1698 C CE   . MET A 1 116 ? -3.891  20.711  7.756   1.00 0.00 111 A 1 
ATOM 1699 H H    . MET A 1 116 ? -1.036  24.514  11.727  1.00 0.00 111 A 1 
ATOM 1700 H HA   . MET A 1 116 ? -3.754  23.848  10.646  1.00 0.00 111 A 1 
ATOM 1701 H HB2  . MET A 1 116 ? -1.356  22.309  11.541  1.00 0.00 111 A 1 
ATOM 1702 H HB3  . MET A 1 116 ? -2.937  21.584  11.838  1.00 0.00 111 A 1 
ATOM 1703 H HG2  . MET A 1 116 ? -2.079  22.654  9.138   1.00 0.00 111 A 1 
ATOM 1704 H HG3  . MET A 1 116 ? -1.901  20.965  9.614   1.00 0.00 111 A 1 
ATOM 1705 H HE1  . MET A 1 116 ? -4.615  21.035  7.020   1.00 0.00 111 A 1 
ATOM 1706 H HE2  . MET A 1 116 ? -3.979  19.646  7.898   1.00 0.00 111 A 1 
ATOM 1707 H HE3  . MET A 1 116 ? -2.892  20.945  7.414   1.00 0.00 111 A 1 
ATOM 1708 N N    . SER A 1 117 ? -4.045  25.029  13.126  1.00 0.00 112 A 1 
ATOM 1709 C CA   . SER A 1 117 ? -4.636  25.257  14.477  1.00 0.00 112 A 1 
ATOM 1710 C C    . SER A 1 117 ? -6.029  24.627  14.557  1.00 0.00 112 A 1 
ATOM 1711 O O    . SER A 1 117 ? -7.013  25.221  14.159  1.00 0.00 112 A 1 
ATOM 1712 C CB   . SER A 1 117 ? -4.726  26.776  14.622  1.00 0.00 112 A 1 
ATOM 1713 O OG   . SER A 1 117 ? -3.418  27.331  14.567  1.00 0.00 112 A 1 
ATOM 1714 H H    . SER A 1 117 ? -3.998  25.766  12.481  1.00 0.00 112 A 1 
ATOM 1715 H HA   . SER A 1 117 ? -3.994  24.851  15.243  1.00 0.00 112 A 1 
ATOM 1716 H HB2  . SER A 1 117 ? -5.317  27.182  13.818  1.00 0.00 112 A 1 
ATOM 1717 H HB3  . SER A 1 117 ? -5.192  27.020  15.567  1.00 0.00 112 A 1 
ATOM 1718 H HG   . SER A 1 117 ? -3.500  28.267  14.371  1.00 0.00 112 A 1 
ATOM 1719 N N    . HIS A 1 118 ? -6.120  23.429  15.069  1.00 0.00 113 A 1 
ATOM 1720 C CA   . HIS A 1 118 ? -7.448  22.758  15.176  1.00 0.00 113 A 1 
ATOM 1721 C C    . HIS A 1 118 ? -7.375  21.599  16.178  1.00 0.00 113 A 1 
ATOM 1722 O O    . HIS A 1 118 ? -7.542  20.452  15.813  1.00 0.00 113 A 1 
ATOM 1723 C CB   . HIS A 1 118 ? -7.744  22.241  13.764  1.00 0.00 113 A 1 
ATOM 1724 C CG   . HIS A 1 118 ? -9.128  22.664  13.352  1.00 0.00 113 A 1 
ATOM 1725 N ND1  . HIS A 1 118 ? -10.213 21.803  13.412  1.00 0.00 113 A 1 
ATOM 1726 C CD2  . HIS A 1 118 ? -9.619  23.852  12.871  1.00 0.00 113 A 1 
ATOM 1727 C CE1  . HIS A 1 118 ? -11.292 22.480  12.978  1.00 0.00 113 A 1 
ATOM 1728 N NE2  . HIS A 1 118 ? -10.986 23.734  12.636  1.00 0.00 113 A 1 
ATOM 1729 H H    . HIS A 1 118 ? -5.313  22.969  15.383  1.00 0.00 113 A 1 
ATOM 1730 H HA   . HIS A 1 118 ? -8.204  23.468  15.475  1.00 0.00 113 A 1 
ATOM 1731 H HB2  . HIS A 1 118 ? -7.023  22.651  13.072  1.00 0.00 113 A 1 
ATOM 1732 H HB3  . HIS A 1 118 ? -7.680  21.164  13.752  1.00 0.00 113 A 1 
ATOM 1733 H HD1  . HIS A 1 118 ? -10.197 20.871  13.716  1.00 0.00 113 A 1 
ATOM 1734 H HD2  . HIS A 1 118 ? -9.033  24.744  12.701  1.00 0.00 113 A 1 
ATOM 1735 H HE1  . HIS A 1 118 ? -12.285 22.060  12.915  1.00 0.00 113 A 1 
ATOM 1736 N N    . PRO A 1 119 ? -7.125  21.938  17.418  1.00 0.00 114 A 1 
ATOM 1737 C CA   . PRO A 1 119 ? -7.028  20.906  18.480  1.00 0.00 114 A 1 
ATOM 1738 C C    . PRO A 1 119 ? -8.419  20.354  18.818  1.00 0.00 114 A 1 
ATOM 1739 O O    . PRO A 1 119 ? -9.389  21.086  18.819  1.00 0.00 114 A 1 
ATOM 1740 C CB   . PRO A 1 119 ? -6.443  21.668  19.667  1.00 0.00 114 A 1 
ATOM 1741 C CG   . PRO A 1 119 ? -6.818  23.097  19.434  1.00 0.00 114 A 1 
ATOM 1742 C CD   . PRO A 1 119 ? -6.910  23.293  17.943  1.00 0.00 114 A 1 
ATOM 1743 H HA   . PRO A 1 119 ? -6.360  20.115  18.183  1.00 0.00 114 A 1 
ATOM 1744 H HB2  . PRO A 1 119 ? -6.875  21.309  20.591  1.00 0.00 114 A 1 
ATOM 1745 H HB3  . PRO A 1 119 ? -5.370  21.566  19.687  1.00 0.00 114 A 1 
ATOM 1746 H HG2  . PRO A 1 119 ? -7.773  23.306  19.897  1.00 0.00 114 A 1 
ATOM 1747 H HG3  . PRO A 1 119 ? -6.059  23.748  19.840  1.00 0.00 114 A 1 
ATOM 1748 H HD2  . PRO A 1 119 ? -7.746  23.935  17.698  1.00 0.00 114 A 1 
ATOM 1749 H HD3  . PRO A 1 119 ? -5.990  23.700  17.556  1.00 0.00 114 A 1 
ATOM 1750 N N    . PRO A 1 120 ? -8.475  19.074  19.094  1.00 0.00 115 A 1 
ATOM 1751 C CA   . PRO A 1 120 ? -9.768  18.430  19.433  1.00 0.00 115 A 1 
ATOM 1752 C C    . PRO A 1 120 ? -10.201 18.815  20.853  1.00 0.00 115 A 1 
ATOM 1753 O O    . PRO A 1 120 ? -9.373  19.083  21.700  1.00 0.00 115 A 1 
ATOM 1754 C CB   . PRO A 1 120 ? -9.460  16.938  19.347  1.00 0.00 115 A 1 
ATOM 1755 C CG   . PRO A 1 120 ? -7.987  16.828  19.585  1.00 0.00 115 A 1 
ATOM 1756 C CD   . PRO A 1 120 ? -7.360  18.117  19.115  1.00 0.00 115 A 1 
ATOM 1757 H HA   . PRO A 1 120 ? -10.526 18.694  18.715  1.00 0.00 115 A 1 
ATOM 1758 H HB2  . PRO A 1 120 ? -10.007 16.398  20.108  1.00 0.00 115 A 1 
ATOM 1759 H HB3  . PRO A 1 120 ? -9.704  16.559  18.367  1.00 0.00 115 A 1 
ATOM 1760 H HG2  . PRO A 1 120 ? -7.795  16.686  20.639  1.00 0.00 115 A 1 
ATOM 1761 H HG3  . PRO A 1 120 ? -7.583  16.002  19.021  1.00 0.00 115 A 1 
ATOM 1762 H HD2  . PRO A 1 120 ? -6.595  18.438  19.808  1.00 0.00 115 A 1 
ATOM 1763 H HD3  . PRO A 1 120 ? -6.952  18.000  18.124  1.00 0.00 115 A 1 
ATOM 1764 N N    . PRO A 1 121 ? -11.493 18.828  21.069  1.00 0.00 116 A 1 
ATOM 1765 C CA   . PRO A 1 121 ? -12.034 19.184  22.404  1.00 0.00 116 A 1 
ATOM 1766 C C    . PRO A 1 121 ? -11.804 18.039  23.396  1.00 0.00 116 A 1 
ATOM 1767 O O    . PRO A 1 121 ? -11.907 16.878  23.052  1.00 0.00 116 A 1 
ATOM 1768 C CB   . PRO A 1 121 ? -13.525 19.386  22.145  1.00 0.00 116 A 1 
ATOM 1769 C CG   . PRO A 1 121 ? -13.823 18.572  20.926  1.00 0.00 116 A 1 
ATOM 1770 C CD   . PRO A 1 121 ? -12.560 18.520  20.106  1.00 0.00 116 A 1 
ATOM 1771 H HA   . PRO A 1 121 ? -11.593 20.099  22.765  1.00 0.00 116 A 1 
ATOM 1772 H HB2  . PRO A 1 121 ? -14.103 19.032  22.988  1.00 0.00 116 A 1 
ATOM 1773 H HB3  . PRO A 1 121 ? -13.736 20.427  21.954  1.00 0.00 116 A 1 
ATOM 1774 H HG2  . PRO A 1 121 ? -14.120 17.573  21.215  1.00 0.00 116 A 1 
ATOM 1775 H HG3  . PRO A 1 121 ? -14.609 19.040  20.353  1.00 0.00 116 A 1 
ATOM 1776 H HD2  . PRO A 1 121 ? -12.423 17.532  19.687  1.00 0.00 116 A 1 
ATOM 1777 H HD3  . PRO A 1 121 ? -12.583 19.265  19.326  1.00 0.00 116 A 1 
ATOM 1778 N N    . ALA A 1 122 ? -11.494 18.361  24.626  1.00 0.00 117 A 1 
ATOM 1779 C CA   . ALA A 1 122 ? -11.256 17.297  25.650  1.00 0.00 117 A 1 
ATOM 1780 C C    . ALA A 1 122 ? -10.234 16.276  25.137  1.00 0.00 117 A 1 
ATOM 1781 O O    . ALA A 1 122 ? -9.599  16.477  24.120  1.00 0.00 117 A 1 
ATOM 1782 C CB   . ALA A 1 122 ? -12.618 16.632  25.863  1.00 0.00 117 A 1 
ATOM 1783 H H    . ALA A 1 122 ? -11.417 19.305  24.878  1.00 0.00 117 A 1 
ATOM 1784 H HA   . ALA A 1 122 ? -10.914 17.736  26.574  1.00 0.00 117 A 1 
ATOM 1785 H HB1  . ALA A 1 122 ? -13.138 17.129  26.669  1.00 0.00 117 A 1 
ATOM 1786 H HB2  . ALA A 1 122 ? -12.475 15.592  26.115  1.00 0.00 117 A 1 
ATOM 1787 H HB3  . ALA A 1 122 ? -13.201 16.707  24.958  1.00 0.00 117 A 1 
ATOM 1788 N N    . ALA A 1 123 ? -10.073 15.183  25.834  1.00 0.00 118 A 1 
ATOM 1789 C CA   . ALA A 1 123 ? -9.095  14.148  25.390  1.00 0.00 118 A 1 
ATOM 1790 C C    . ALA A 1 123 ? -9.832  12.925  24.838  1.00 0.00 118 A 1 
ATOM 1791 O O    . ALA A 1 123 ? -10.133 11.993  25.558  1.00 0.00 118 A 1 
ATOM 1792 C CB   . ALA A 1 123 ? -8.310  13.778  26.649  1.00 0.00 118 A 1 
ATOM 1793 H H    . ALA A 1 123 ? -10.596 15.043  26.651  1.00 0.00 118 A 1 
ATOM 1794 H HA   . ALA A 1 123 ? -8.427  14.555  24.646  1.00 0.00 118 A 1 
ATOM 1795 H HB1  . ALA A 1 123 ? -8.232  14.643  27.292  1.00 0.00 118 A 1 
ATOM 1796 H HB2  . ALA A 1 123 ? -7.321  13.445  26.372  1.00 0.00 118 A 1 
ATOM 1797 H HB3  . ALA A 1 123 ? -8.824  12.985  27.173  1.00 0.00 118 A 1 
ATOM 1798 N N    . ARG A 1 124 ? -10.123 12.922  23.564  1.00 0.00 119 A 1 
ATOM 1799 C CA   . ARG A 1 124 ? -10.841 11.760  22.963  1.00 0.00 119 A 1 
ATOM 1800 C C    . ARG A 1 124 ? -10.061 11.224  21.759  1.00 0.00 119 A 1 
ATOM 1801 O O    . ARG A 1 124 ? -8.895  11.519  21.582  1.00 0.00 119 A 1 
ATOM 1802 C CB   . ARG A 1 124 ? -12.195 12.316  22.522  1.00 0.00 119 A 1 
ATOM 1803 C CG   . ARG A 1 124 ? -12.967 12.814  23.746  1.00 0.00 119 A 1 
ATOM 1804 C CD   . ARG A 1 124 ? -14.466 12.600  23.527  1.00 0.00 119 A 1 
ATOM 1805 N NE   . ARG A 1 124 ? -14.998 12.207  24.862  1.00 0.00 119 A 1 
ATOM 1806 C CZ   . ARG A 1 124 ? -16.128 11.561  24.950  1.00 0.00 119 A 1 
ATOM 1807 N NH1  . ARG A 1 124 ? -16.317 10.478  24.248  1.00 0.00 119 A 1 
ATOM 1808 N NH2  . ARG A 1 124 ? -17.070 11.998  25.741  1.00 0.00 119 A 1 
ATOM 1809 H H    . ARG A 1 124 ? -9.870  13.684  23.003  1.00 0.00 119 A 1 
ATOM 1810 H HA   . ARG A 1 124 ? -10.983 10.983  23.697  1.00 0.00 119 A 1 
ATOM 1811 H HB2  . ARG A 1 124 ? -12.041 13.136  21.835  1.00 0.00 119 A 1 
ATOM 1812 H HB3  . ARG A 1 124 ? -12.763 11.539  22.033  1.00 0.00 119 A 1 
ATOM 1813 H HG2  . ARG A 1 124 ? -12.647 12.264  24.620  1.00 0.00 119 A 1 
ATOM 1814 H HG3  . ARG A 1 124 ? -12.773 13.866  23.891  1.00 0.00 119 A 1 
ATOM 1815 H HD2  . ARG A 1 124 ? -14.930 13.516  23.189  1.00 0.00 119 A 1 
ATOM 1816 H HD3  . ARG A 1 124 ? -14.633 11.807  22.815  1.00 0.00 119 A 1 
ATOM 1817 H HE   . ARG A 1 124 ? -14.499 12.435  25.675  1.00 0.00 119 A 1 
ATOM 1818 H HH11 . ARG A 1 124 ? -15.596 10.143  23.642  1.00 0.00 119 A 1 
ATOM 1819 H HH12 . ARG A 1 124 ? -17.183 9.983   24.316  1.00 0.00 119 A 1 
ATOM 1820 H HH21 . ARG A 1 124 ? -16.925 12.828  26.280  1.00 0.00 119 A 1 
ATOM 1821 H HH22 . ARG A 1 124 ? -17.936 11.503  25.809  1.00 0.00 119 A 1 
ATOM 1822 N N    . GLU A 1 125 ? -10.696 10.438  20.930  1.00 0.00 120 A 1 
ATOM 1823 C CA   . GLU A 1 125 ? -9.993  9.880   19.736  1.00 0.00 120 A 1 
ATOM 1824 C C    . GLU A 1 125 ? -9.467  11.016  18.853  1.00 0.00 120 A 1 
ATOM 1825 O O    . GLU A 1 125 ? -10.214 11.655  18.139  1.00 0.00 120 A 1 
ATOM 1826 C CB   . GLU A 1 125 ? -11.054 9.070   18.991  1.00 0.00 120 A 1 
ATOM 1827 C CG   . GLU A 1 125 ? -10.421 7.801   18.418  1.00 0.00 120 A 1 
ATOM 1828 C CD   . GLU A 1 125 ? -11.137 7.412   17.123  1.00 0.00 120 A 1 
ATOM 1829 O OE1  . GLU A 1 125 ? -12.357 7.378   17.132  1.00 0.00 120 A 1 
ATOM 1830 O OE2  . GLU A 1 125 ? -10.454 7.156   16.145  1.00 0.00 120 A 1 
ATOM 1831 H H    . GLU A 1 125 ? -11.636 10.213  21.093  1.00 0.00 120 A 1 
ATOM 1832 H HA   . GLU A 1 125 ? -9.184  9.235   20.042  1.00 0.00 120 A 1 
ATOM 1833 H HB2  . GLU A 1 125 ? -11.847 8.801   19.674  1.00 0.00 120 A 1 
ATOM 1834 H HB3  . GLU A 1 125 ? -11.460 9.663   18.185  1.00 0.00 120 A 1 
ATOM 1835 H HG2  . GLU A 1 125 ? -9.376  7.982   18.212  1.00 0.00 120 A 1 
ATOM 1836 H HG3  . GLU A 1 125 ? -10.513 6.997   19.133  1.00 0.00 120 A 1 
ATOM 1837 N N    . ASP A 1 126 ? -8.186  11.270  18.897  1.00 0.00 121 A 1 
ATOM 1838 C CA   . ASP A 1 126 ? -7.611  12.364  18.061  1.00 0.00 121 A 1 
ATOM 1839 C C    . ASP A 1 126 ? -7.767  12.032  16.574  1.00 0.00 121 A 1 
ATOM 1840 O O    . ASP A 1 126 ? -8.404  12.754  15.832  1.00 0.00 121 A 1 
ATOM 1841 C CB   . ASP A 1 126 ? -6.131  12.423  18.444  1.00 0.00 121 A 1 
ATOM 1842 C CG   . ASP A 1 126 ? -5.532  13.745  17.964  1.00 0.00 121 A 1 
ATOM 1843 O OD1  . ASP A 1 126 ? -5.802  14.121  16.835  1.00 0.00 121 A 1 
ATOM 1844 O OD2  . ASP A 1 126 ? -4.812  14.361  18.734  1.00 0.00 121 A 1 
ATOM 1845 H H    . ASP A 1 126 ? -7.603  10.741  19.481  1.00 0.00 121 A 1 
ATOM 1846 H HA   . ASP A 1 126 ? -8.088  13.304  18.290  1.00 0.00 121 A 1 
ATOM 1847 H HB2  . ASP A 1 126 ? -6.035  12.351  19.518  1.00 0.00 121 A 1 
ATOM 1848 H HB3  . ASP A 1 126 ? -5.606  11.602  17.980  1.00 0.00 121 A 1 
ATOM 1849 N N    . LYS A 1 127 ? -7.190  10.946  16.136  1.00 0.00 122 A 1 
ATOM 1850 C CA   . LYS A 1 127 ? -7.304  10.566  14.696  1.00 0.00 122 A 1 
ATOM 1851 C C    . LYS A 1 127 ? -8.766  10.289  14.337  1.00 0.00 122 A 1 
ATOM 1852 O O    . LYS A 1 127 ? -9.584  10.010  15.192  1.00 0.00 122 A 1 
ATOM 1853 C CB   . LYS A 1 127 ? -6.467  9.293   14.552  1.00 0.00 122 A 1 
ATOM 1854 C CG   . LYS A 1 127 ? -5.111  9.638   13.933  1.00 0.00 122 A 1 
ATOM 1855 C CD   . LYS A 1 127 ? -4.450  8.363   13.404  1.00 0.00 122 A 1 
ATOM 1856 C CE   . LYS A 1 127 ? -3.647  8.688   12.142  1.00 0.00 122 A 1 
ATOM 1857 N NZ   . LYS A 1 127 ? -2.450  9.428   12.629  1.00 0.00 122 A 1 
ATOM 1858 H H    . LYS A 1 127 ? -6.681  10.379  16.753  1.00 0.00 122 A 1 
ATOM 1859 H HA   . LYS A 1 127 ? -6.902  11.345  14.068  1.00 0.00 122 A 1 
ATOM 1860 H HB2  . LYS A 1 127 ? -6.316  8.849   15.525  1.00 0.00 122 A 1 
ATOM 1861 H HB3  . LYS A 1 127 ? -6.984  8.593   13.913  1.00 0.00 122 A 1 
ATOM 1862 H HG2  . LYS A 1 127 ? -5.254  10.335  13.119  1.00 0.00 122 A 1 
ATOM 1863 H HG3  . LYS A 1 127 ? -4.476  10.085  14.683  1.00 0.00 122 A 1 
ATOM 1864 H HD2  . LYS A 1 127 ? -3.790  7.960   14.158  1.00 0.00 122 A 1 
ATOM 1865 H HD3  . LYS A 1 127 ? -5.212  7.636   13.165  1.00 0.00 122 A 1 
ATOM 1866 H HE2  . LYS A 1 127 ? -3.351  7.777   11.641  1.00 0.00 122 A 1 
ATOM 1867 H HE3  . LYS A 1 127 ? -4.224  9.314   11.479  1.00 0.00 122 A 1 
ATOM 1868 H HZ1  . LYS A 1 127 ? -1.882  9.742   11.816  1.00 0.00 122 A 1 
ATOM 1869 H HZ2  . LYS A 1 127 ? -1.877  8.802   13.232  1.00 0.00 122 A 1 
ATOM 1870 H HZ3  . LYS A 1 127 ? -2.753  10.257  13.177  1.00 0.00 122 A 1 
ATOM 1871 N N    . SER A 1 128 ? -9.100  10.364  13.076  1.00 0.00 123 A 1 
ATOM 1872 C CA   . SER A 1 128 ? -10.508 10.105  12.655  1.00 0.00 123 A 1 
ATOM 1873 C C    . SER A 1 128 ? -10.530 9.378   11.306  1.00 0.00 123 A 1 
ATOM 1874 O O    . SER A 1 128 ? -10.761 9.986   10.279  1.00 0.00 123 A 1 
ATOM 1875 C CB   . SER A 1 128 ? -11.145 11.489  12.531  1.00 0.00 123 A 1 
ATOM 1876 O OG   . SER A 1 128 ? -10.444 12.241  11.549  1.00 0.00 123 A 1 
ATOM 1877 H H    . SER A 1 128 ? -8.423  10.590  12.404  1.00 0.00 123 A 1 
ATOM 1878 H HA   . SER A 1 128 ? -11.025 9.527   13.405  1.00 0.00 123 A 1 
ATOM 1879 H HB2  . SER A 1 128 ? -12.175 11.387  12.231  1.00 0.00 123 A 1 
ATOM 1880 H HB3  . SER A 1 128 ? -11.098 11.993  13.487  1.00 0.00 123 A 1 
ATOM 1881 H HG   . SER A 1 128 ? -10.741 11.950  10.684  1.00 0.00 123 A 1 
ATOM 1882 N N    . PRO A 1 129 ? -10.285 8.092   11.351  1.00 0.00 124 A 1 
ATOM 1883 C CA   . PRO A 1 129 ? -10.276 7.278   10.111  1.00 0.00 124 A 1 
ATOM 1884 C C    . PRO A 1 129 ? -11.702 7.078   9.590   1.00 0.00 124 A 1 
ATOM 1885 O O    . PRO A 1 129 ? -12.630 6.886   10.352  1.00 0.00 124 A 1 
ATOM 1886 C CB   . PRO A 1 129 ? -9.670  5.950   10.558  1.00 0.00 124 A 1 
ATOM 1887 C CG   . PRO A 1 129 ? -9.949  5.870   12.025  1.00 0.00 124 A 1 
ATOM 1888 C CD   . PRO A 1 129 ? -9.997  7.284   12.544  1.00 0.00 124 A 1 
ATOM 1889 H HA   . PRO A 1 129 ? -9.654  7.734   9.358   1.00 0.00 124 A 1 
ATOM 1890 H HB2  . PRO A 1 129 ? -10.143 5.129   10.037  1.00 0.00 124 A 1 
ATOM 1891 H HB3  . PRO A 1 129 ? -8.606  5.944   10.384  1.00 0.00 124 A 1 
ATOM 1892 H HG2  . PRO A 1 129 ? -10.899 5.381   12.192  1.00 0.00 124 A 1 
ATOM 1893 H HG3  . PRO A 1 129 ? -9.161  5.328   12.522  1.00 0.00 124 A 1 
ATOM 1894 H HD2  . PRO A 1 129 ? -10.785 7.391   13.277  1.00 0.00 124 A 1 
ATOM 1895 H HD3  . PRO A 1 129 ? -9.045  7.567   12.963  1.00 0.00 124 A 1 
ATOM 1896 N N    . SER A 1 130 ? -11.883 7.120   8.295   1.00 0.00 125 A 1 
ATOM 1897 C CA   . SER A 1 130 ? -13.248 6.932   7.714   1.00 0.00 125 A 1 
ATOM 1898 C C    . SER A 1 130 ? -14.249 7.886   8.375   1.00 0.00 125 A 1 
ATOM 1899 O O    . SER A 1 130 ? -13.874 8.837   9.032   1.00 0.00 125 A 1 
ATOM 1900 C CB   . SER A 1 130 ? -13.614 5.478   8.015   1.00 0.00 125 A 1 
ATOM 1901 O OG   . SER A 1 130 ? -12.544 4.633   7.615   1.00 0.00 125 A 1 
ATOM 1902 H H    . SER A 1 130 ? -11.119 7.276   7.702   1.00 0.00 125 A 1 
ATOM 1903 H HA   . SER A 1 130 ? -13.227 7.091   6.648   1.00 0.00 125 A 1 
ATOM 1904 H HB2  . SER A 1 130 ? -13.785 5.359   9.071   1.00 0.00 125 A 1 
ATOM 1905 H HB3  . SER A 1 130 ? -14.515 5.216   7.475   1.00 0.00 125 A 1 
ATOM 1906 H HG   . SER A 1 130 ? -12.175 4.228   8.404   1.00 0.00 125 A 1 
ATOM 1907 N N    . GLU A 1 131 ? -15.521 7.637   8.204   1.00 0.00 126 A 1 
ATOM 1908 C CA   . GLU A 1 131 ? -16.548 8.526   8.821   1.00 0.00 126 A 1 
ATOM 1909 C C    . GLU A 1 131 ? -17.677 7.688   9.428   1.00 0.00 126 A 1 
ATOM 1910 O O    . GLU A 1 131 ? -17.534 6.500   9.641   1.00 0.00 126 A 1 
ATOM 1911 C CB   . GLU A 1 131 ? -17.073 9.382   7.666   1.00 0.00 126 A 1 
ATOM 1912 C CG   . GLU A 1 131 ? -17.211 10.835  8.126   1.00 0.00 126 A 1 
ATOM 1913 C CD   . GLU A 1 131 ? -17.787 11.678  6.988   1.00 0.00 126 A 1 
ATOM 1914 O OE1  . GLU A 1 131 ? -17.165 11.728  5.940   1.00 0.00 126 A 1 
ATOM 1915 O OE2  . GLU A 1 131 ? -18.842 12.260  7.183   1.00 0.00 126 A 1 
ATOM 1916 H H    . GLU A 1 131 ? -15.800 6.864   7.670   1.00 0.00 126 A 1 
ATOM 1917 H HA   . GLU A 1 131 ? -16.099 9.156   9.572   1.00 0.00 126 A 1 
ATOM 1918 H HB2  . GLU A 1 131 ? -16.382 9.330   6.837   1.00 0.00 126 A 1 
ATOM 1919 H HB3  . GLU A 1 131 ? -18.038 9.013   7.354   1.00 0.00 126 A 1 
ATOM 1920 H HG2  . GLU A 1 131 ? -17.871 10.881  8.980   1.00 0.00 126 A 1 
ATOM 1921 H HG3  . GLU A 1 131 ? -16.240 11.220  8.400   1.00 0.00 126 A 1 
ATOM 1922 N N    . GLU A 1 132 ? -18.797 8.299   9.707   1.00 0.00 127 A 1 
ATOM 1923 C CA   . GLU A 1 132 ? -19.937 7.540   10.301  1.00 0.00 127 A 1 
ATOM 1924 C C    . GLU A 1 132 ? -21.252 7.943   9.625   1.00 0.00 127 A 1 
ATOM 1925 O O    . GLU A 1 132 ? -22.305 7.914   10.231  1.00 0.00 127 A 1 
ATOM 1926 C CB   . GLU A 1 132 ? -19.949 7.929   11.781  1.00 0.00 127 A 1 
ATOM 1927 C CG   . GLU A 1 132 ? -20.095 9.447   11.916  1.00 0.00 127 A 1 
ATOM 1928 C CD   . GLU A 1 132 ? -19.982 9.841   13.390  1.00 0.00 127 A 1 
ATOM 1929 O OE1  . GLU A 1 132 ? -20.931 9.607   14.120  1.00 0.00 127 A 1 
ATOM 1930 O OE2  . GLU A 1 132 ? -18.949 10.372  13.763  1.00 0.00 127 A 1 
ATOM 1931 H H    . GLU A 1 132 ? -18.890 9.258   9.527   1.00 0.00 127 A 1 
ATOM 1932 H HA   . GLU A 1 132 ? -19.773 6.478   10.201  1.00 0.00 127 A 1 
ATOM 1933 H HB2  . GLU A 1 132 ? -20.779 7.442   12.273  1.00 0.00 127 A 1 
ATOM 1934 H HB3  . GLU A 1 132 ? -19.025 7.616   12.243  1.00 0.00 127 A 1 
ATOM 1935 H HG2  . GLU A 1 132 ? -19.314 9.935   11.351  1.00 0.00 127 A 1 
ATOM 1936 H HG3  . GLU A 1 132 ? -21.059 9.751   11.537  1.00 0.00 127 A 1 
ATOM 1937 N N    . SER A 1 133 ? -21.196 8.318   8.375   1.00 0.00 128 A 1 
ATOM 1938 C CA   . SER A 1 133 ? -22.439 8.723   7.657   1.00 0.00 128 A 1 
ATOM 1939 C C    . SER A 1 133 ? -22.241 8.586   6.144   1.00 0.00 128 A 1 
ATOM 1940 O O    . SER A 1 133 ? -21.129 8.504   5.661   1.00 0.00 128 A 1 
ATOM 1941 C CB   . SER A 1 133 ? -22.659 10.185  8.040   1.00 0.00 128 A 1 
ATOM 1942 O OG   . SER A 1 133 ? -23.612 10.257  9.092   1.00 0.00 128 A 1 
ATOM 1943 H H    . SER A 1 133 ? -20.335 8.332   7.908   1.00 0.00 128 A 1 
ATOM 1944 H HA   . SER A 1 133 ? -23.276 8.126   7.984   1.00 0.00 128 A 1 
ATOM 1945 H HB2  . SER A 1 133 ? -21.729 10.616  8.373   1.00 0.00 128 A 1 
ATOM 1946 H HB3  . SER A 1 133 ? -23.018 10.732  7.178   1.00 0.00 128 A 1 
ATOM 1947 H HG   . SER A 1 133 ? -23.146 10.137  9.923   1.00 0.00 128 A 1 
ATOM 1948 N N    . ALA A 1 134 ? -23.311 8.561   5.395   1.00 0.00 129 A 1 
ATOM 1949 C CA   . ALA A 1 134 ? -23.183 8.429   3.914   1.00 0.00 129 A 1 
ATOM 1950 C C    . ALA A 1 134 ? -24.397 9.054   3.216   1.00 0.00 129 A 1 
ATOM 1951 O O    . ALA A 1 134 ? -25.374 8.381   2.955   1.00 0.00 129 A 1 
ATOM 1952 C CB   . ALA A 1 134 ? -23.132 6.924   3.653   1.00 0.00 129 A 1 
ATOM 1953 H H    . ALA A 1 134 ? -24.198 8.628   5.806   1.00 0.00 129 A 1 
ATOM 1954 H HA   . ALA A 1 134 ? -22.271 8.893   3.572   1.00 0.00 129 A 1 
ATOM 1955 H HB1  . ALA A 1 134 ? -22.622 6.737   2.719   1.00 0.00 129 A 1 
ATOM 1956 H HB2  . ALA A 1 134 ? -24.138 6.534   3.598   1.00 0.00 129 A 1 
ATOM 1957 H HB3  . ALA A 1 134 ? -22.600 6.436   4.457   1.00 0.00 129 A 1 
ATOM 1958 N N    . PRO A 1 135 ? -24.295 10.329  2.934   1.00 0.00 130 A 1 
ATOM 1959 C CA   . PRO A 1 135 ? -25.404 11.045  2.257   1.00 0.00 130 A 1 
ATOM 1960 C C    . PRO A 1 135 ? -25.477 10.642  0.781   1.00 0.00 130 A 1 
ATOM 1961 O O    . PRO A 1 135 ? -24.595 10.946  0.002   1.00 0.00 130 A 1 
ATOM 1962 C CB   . PRO A 1 135 ? -25.022 12.516  2.401   1.00 0.00 130 A 1 
ATOM 1963 C CG   . PRO A 1 135 ? -23.535 12.518  2.561   1.00 0.00 130 A 1 
ATOM 1964 C CD   . PRO A 1 135 ? -23.156 11.213  3.214   1.00 0.00 130 A 1 
ATOM 1965 H HA   . PRO A 1 135 ? -26.342 10.855  2.754   1.00 0.00 130 A 1 
ATOM 1966 H HB2  . PRO A 1 135 ? -25.308 13.065  1.514   1.00 0.00 130 A 1 
ATOM 1967 H HB3  . PRO A 1 135 ? -25.488 12.942  3.275   1.00 0.00 130 A 1 
ATOM 1968 H HG2  . PRO A 1 135 ? -23.061 12.599  1.592   1.00 0.00 130 A 1 
ATOM 1969 H HG3  . PRO A 1 135 ? -23.232 13.340  3.190   1.00 0.00 130 A 1 
ATOM 1970 H HD2  . PRO A 1 135 ? -22.250 10.820  2.773   1.00 0.00 130 A 1 
ATOM 1971 H HD3  . PRO A 1 135 ? -23.038 11.342  4.278   1.00 0.00 130 A 1 
ATOM 1972 N N    . THR A 1 136 ? -26.521 9.958   0.394   1.00 0.00 131 A 1 
ATOM 1973 C CA   . THR A 1 136 ? -26.651 9.534   -1.031  1.00 0.00 131 A 1 
ATOM 1974 C C    . THR A 1 136 ? -26.889 10.753  -1.927  1.00 0.00 131 A 1 
ATOM 1975 O O    . THR A 1 136 ? -27.682 11.619  -1.614  1.00 0.00 131 A 1 
ATOM 1976 C CB   . THR A 1 136 ? -27.863 8.601   -1.060  1.00 0.00 131 A 1 
ATOM 1977 O OG1  . THR A 1 136 ? -28.978 9.259   -0.475  1.00 0.00 131 A 1 
ATOM 1978 C CG2  . THR A 1 136 ? -27.549 7.327   -0.274  1.00 0.00 131 A 1 
ATOM 1979 H H    . THR A 1 136 ? -27.219 9.724   1.041   1.00 0.00 131 A 1 
ATOM 1980 H HA   . THR A 1 136 ? -25.769 9.000   -1.347  1.00 0.00 131 A 1 
ATOM 1981 H HB   . THR A 1 136 ? -28.094 8.341   -2.082  1.00 0.00 131 A 1 
ATOM 1982 H HG1  . THR A 1 136 ? -29.699 8.627   -0.417  1.00 0.00 131 A 1 
ATOM 1983 H HG21 . THR A 1 136 ? -27.314 7.584   0.748   1.00 0.00 131 A 1 
ATOM 1984 H HG22 . THR A 1 136 ? -26.703 6.827   -0.723  1.00 0.00 131 A 1 
ATOM 1985 H HG23 . THR A 1 136 ? -28.406 6.671   -0.293  1.00 0.00 131 A 1 
ATOM 1986 N N    . THR A 1 137 ? -26.207 10.824  -3.039  1.00 0.00 132 A 1 
ATOM 1987 C CA   . THR A 1 137 ? -26.391 11.986  -3.957  1.00 0.00 132 A 1 
ATOM 1988 C C    . THR A 1 137 ? -27.573 11.736  -4.898  1.00 0.00 132 A 1 
ATOM 1989 O O    . THR A 1 137 ? -28.496 12.523  -4.971  1.00 0.00 132 A 1 
ATOM 1990 C CB   . THR A 1 137 ? -25.085 12.075  -4.749  1.00 0.00 132 A 1 
ATOM 1991 O OG1  . THR A 1 137 ? -24.791 10.807  -5.317  1.00 0.00 132 A 1 
ATOM 1992 C CG2  . THR A 1 137 ? -23.948 12.497  -3.818  1.00 0.00 132 A 1 
ATOM 1993 H H    . THR A 1 137 ? -25.573 10.114  -3.271  1.00 0.00 132 A 1 
ATOM 1994 H HA   . THR A 1 137 ? -26.542 12.892  -3.393  1.00 0.00 132 A 1 
ATOM 1995 H HB   . THR A 1 137 ? -25.190 12.807  -5.536  1.00 0.00 132 A 1 
ATOM 1996 H HG1  . THR A 1 137 ? -24.925 10.868  -6.266  1.00 0.00 132 A 1 
ATOM 1997 H HG21 . THR A 1 137 ? -23.830 11.760  -3.037  1.00 0.00 132 A 1 
ATOM 1998 H HG22 . THR A 1 137 ? -24.179 13.455  -3.377  1.00 0.00 132 A 1 
ATOM 1999 H HG23 . THR A 1 137 ? -23.030 12.573  -4.383  1.00 0.00 132 A 1 
ATOM 2000 N N    . SER A 1 138 ? -27.550 10.645  -5.617  1.00 0.00 133 A 1 
ATOM 2001 C CA   . SER A 1 138 ? -28.672 10.342  -6.554  1.00 0.00 133 A 1 
ATOM 2002 C C    . SER A 1 138 ? -29.811 9.640   -5.806  1.00 0.00 133 A 1 
ATOM 2003 O O    . SER A 1 138 ? -29.581 8.974   -4.816  1.00 0.00 133 A 1 
ATOM 2004 C CB   . SER A 1 138 ? -28.068 9.414   -7.607  1.00 0.00 133 A 1 
ATOM 2005 O OG   . SER A 1 138 ? -28.524 9.806   -8.896  1.00 0.00 133 A 1 
ATOM 2006 H H    . SER A 1 138 ? -26.796 10.025  -5.542  1.00 0.00 133 A 1 
ATOM 2007 H HA   . SER A 1 138 ? -29.028 11.247  -7.021  1.00 0.00 133 A 1 
ATOM 2008 H HB2  . SER A 1 138 ? -26.994 9.480   -7.576  1.00 0.00 133 A 1 
ATOM 2009 H HB3  . SER A 1 138 ? -28.369 8.394   -7.403  1.00 0.00 133 A 1 
ATOM 2010 H HG   . SER A 1 138 ? -28.490 9.037   -9.469  1.00 0.00 133 A 1 
ATOM 2011 N N    . PRO A 1 139 ? -31.010 9.810   -6.305  1.00 0.00 134 A 1 
ATOM 2012 C CA   . PRO A 1 139 ? -32.192 9.180   -5.668  1.00 0.00 134 A 1 
ATOM 2013 C C    . PRO A 1 139 ? -32.202 7.672   -5.936  1.00 0.00 134 A 1 
ATOM 2014 O O    . PRO A 1 139 ? -32.464 6.877   -5.055  1.00 0.00 134 A 1 
ATOM 2015 C CB   . PRO A 1 139 ? -33.375 9.861   -6.351  1.00 0.00 134 A 1 
ATOM 2016 C CG   . PRO A 1 139 ? -32.848 10.322  -7.672  1.00 0.00 134 A 1 
ATOM 2017 C CD   . PRO A 1 139 ? -31.377 10.594  -7.493  1.00 0.00 134 A 1 
ATOM 2018 H HA   . PRO A 1 139 ? -32.209 9.381   -4.609  1.00 0.00 134 A 1 
ATOM 2019 H HB2  . PRO A 1 139 ? -34.183 9.155   -6.491  1.00 0.00 134 A 1 
ATOM 2020 H HB3  . PRO A 1 139 ? -33.709 10.707  -5.771  1.00 0.00 134 A 1 
ATOM 2021 H HG2  . PRO A 1 139 ? -32.995 9.552   -8.416  1.00 0.00 134 A 1 
ATOM 2022 H HG3  . PRO A 1 139 ? -33.350 11.228  -7.974  1.00 0.00 134 A 1 
ATOM 2023 H HD2  . PRO A 1 139 ? -30.823 10.258  -8.359  1.00 0.00 134 A 1 
ATOM 2024 H HD3  . PRO A 1 139 ? -31.203 11.644  -7.313  1.00 0.00 134 A 1 
ATOM 2025 N N    . GLU A 1 140 ? -31.916 7.275   -7.148  1.00 0.00 135 A 1 
ATOM 2026 C CA   . GLU A 1 140 ? -31.906 5.821   -7.477  1.00 0.00 135 A 1 
ATOM 2027 C C    . GLU A 1 140 ? -30.541 5.416   -8.040  1.00 0.00 135 A 1 
ATOM 2028 O O    . GLU A 1 140 ? -30.425 5.001   -9.176  1.00 0.00 135 A 1 
ATOM 2029 C CB   . GLU A 1 140 ? -32.997 5.647   -8.534  1.00 0.00 135 A 1 
ATOM 2030 C CG   . GLU A 1 140 ? -34.339 5.389   -7.846  1.00 0.00 135 A 1 
ATOM 2031 C CD   . GLU A 1 140 ? -35.476 5.873   -8.747  1.00 0.00 135 A 1 
ATOM 2032 O OE1  . GLU A 1 140 ? -35.386 6.987   -9.235  1.00 0.00 135 A 1 
ATOM 2033 O OE2  . GLU A 1 140 ? -36.419 5.121   -8.933  1.00 0.00 135 A 1 
ATOM 2034 H H    . GLU A 1 140 ? -31.706 7.935   -7.841  1.00 0.00 135 A 1 
ATOM 2035 H HA   . GLU A 1 140 ? -32.143 5.235   -6.603  1.00 0.00 135 A 1 
ATOM 2036 H HB2  . GLU A 1 140 ? -33.064 6.544   -9.132  1.00 0.00 135 A 1 
ATOM 2037 H HB3  . GLU A 1 140 ? -32.754 4.808   -9.168  1.00 0.00 135 A 1 
ATOM 2038 H HG2  . GLU A 1 140 ? -34.450 4.331   -7.660  1.00 0.00 135 A 1 
ATOM 2039 H HG3  . GLU A 1 140 ? -34.372 5.925   -6.909  1.00 0.00 135 A 1 
ATOM 2040 N N    . SER A 1 141 ? -29.506 5.536   -7.251  1.00 0.00 136 A 1 
ATOM 2041 C CA   . SER A 1 141 ? -28.146 5.160   -7.737  1.00 0.00 136 A 1 
ATOM 2042 C C    . SER A 1 141 ? -27.934 3.649   -7.605  1.00 0.00 136 A 1 
ATOM 2043 O O    . SER A 1 141 ? -27.630 2.970   -8.567  1.00 0.00 136 A 1 
ATOM 2044 C CB   . SER A 1 141 ? -27.178 5.920   -6.829  1.00 0.00 136 A 1 
ATOM 2045 O OG   . SER A 1 141 ? -26.231 6.615   -7.630  1.00 0.00 136 A 1 
ATOM 2046 H H    . SER A 1 141 ? -29.624 5.874   -6.339  1.00 0.00 136 A 1 
ATOM 2047 H HA   . SER A 1 141 ? -28.012 5.472   -8.760  1.00 0.00 136 A 1 
ATOM 2048 H HB2  . SER A 1 141 ? -27.723 6.629   -6.230  1.00 0.00 136 A 1 
ATOM 2049 H HB3  . SER A 1 141 ? -26.669 5.219   -6.179  1.00 0.00 136 A 1 
ATOM 2050 H HG   . SER A 1 141 ? -25.490 6.026   -7.791  1.00 0.00 136 A 1 
ATOM 2051 N N    . VAL A 1 142 ? -28.092 3.120   -6.422  1.00 0.00 137 A 1 
ATOM 2052 C CA   . VAL A 1 142 ? -27.899 1.652   -6.226  1.00 0.00 137 A 1 
ATOM 2053 C C    . VAL A 1 142 ? -29.069 0.880   -6.842  1.00 0.00 137 A 1 
ATOM 2054 O O    . VAL A 1 142 ? -29.981 0.464   -6.154  1.00 0.00 137 A 1 
ATOM 2055 C CB   . VAL A 1 142 ? -27.861 1.452   -4.709  1.00 0.00 137 A 1 
ATOM 2056 C CG1  . VAL A 1 142 ? -27.639 -0.028  -4.392  1.00 0.00 137 A 1 
ATOM 2057 C CG2  . VAL A 1 142 ? -26.714 2.274   -4.115  1.00 0.00 137 A 1 
ATOM 2058 H H    . VAL A 1 142 ? -28.337 3.687   -5.661  1.00 0.00 137 A 1 
ATOM 2059 H HA   . VAL A 1 142 ? -26.966 1.334   -6.664  1.00 0.00 137 A 1 
ATOM 2060 H HB   . VAL A 1 142 ? -28.798 1.776   -4.281  1.00 0.00 137 A 1 
ATOM 2061 H HG11 . VAL A 1 142 ? -27.677 -0.176  -3.323  1.00 0.00 137 A 1 
ATOM 2062 H HG12 . VAL A 1 142 ? -26.673 -0.335  -4.764  1.00 0.00 137 A 1 
ATOM 2063 H HG13 . VAL A 1 142 ? -28.412 -0.617  -4.865  1.00 0.00 137 A 1 
ATOM 2064 H HG21 . VAL A 1 142 ? -25.843 2.189   -4.748  1.00 0.00 137 A 1 
ATOM 2065 H HG22 . VAL A 1 142 ? -26.479 1.904   -3.128  1.00 0.00 137 A 1 
ATOM 2066 H HG23 . VAL A 1 142 ? -27.011 3.311   -4.049  1.00 0.00 137 A 1 
ATOM 2067 N N    . SER A 1 143 ? -29.049 0.686   -8.134  1.00 0.00 138 A 1 
ATOM 2068 C CA   . SER A 1 143 ? -30.159 -0.058  -8.798  1.00 0.00 138 A 1 
ATOM 2069 C C    . SER A 1 143 ? -29.594 -1.188  -9.663  1.00 0.00 138 A 1 
ATOM 2070 O O    . SER A 1 143 ? -28.399 -1.404  -9.714  1.00 0.00 138 A 1 
ATOM 2071 C CB   . SER A 1 143 ? -30.867 0.979   -9.668  1.00 0.00 138 A 1 
ATOM 2072 O OG   . SER A 1 143 ? -32.089 0.434   -10.147 1.00 0.00 138 A 1 
ATOM 2073 H H    . SER A 1 143 ? -28.303 1.031   -8.669  1.00 0.00 138 A 1 
ATOM 2074 H HA   . SER A 1 143 ? -30.842 -0.451  -8.062  1.00 0.00 138 A 1 
ATOM 2075 H HB2  . SER A 1 143 ? -31.076 1.860   -9.083  1.00 0.00 138 A 1 
ATOM 2076 H HB3  . SER A 1 143 ? -30.229 1.246   -10.500 1.00 0.00 138 A 1 
ATOM 2077 H HG   . SER A 1 143 ? -32.666 0.290   -9.392  1.00 0.00 138 A 1 
ATOM 2078 N N    . GLY A 1 144 ? -30.445 -1.909  -10.343 1.00 0.00 139 A 1 
ATOM 2079 C CA   . GLY A 1 144 ? -29.960 -3.025  -11.205 1.00 0.00 139 A 1 
ATOM 2080 C C    . GLY A 1 144 ? -29.812 -4.294  -10.364 1.00 0.00 139 A 1 
ATOM 2081 O O    . GLY A 1 144 ? -30.159 -4.322  -9.200  1.00 0.00 139 A 1 
ATOM 2082 H H    . GLY A 1 144 ? -31.404 -1.717  -10.286 1.00 0.00 139 A 1 
ATOM 2083 H HA2  . GLY A 1 144 ? -30.671 -3.200  -12.001 1.00 0.00 139 A 1 
ATOM 2084 H HA3  . GLY A 1 144 ? -29.002 -2.764  -11.628 1.00 0.00 139 A 1 
ATOM 2085 N N    . SER A 1 145 ? -29.298 -5.346  -10.946 1.00 0.00 140 A 1 
ATOM 2086 C CA   . SER A 1 145 ? -29.127 -6.615  -10.182 1.00 0.00 140 A 1 
ATOM 2087 C C    . SER A 1 145 ? -28.071 -7.499  -10.852 1.00 0.00 140 A 1 
ATOM 2088 O O    . SER A 1 145 ? -27.112 -7.914  -10.231 1.00 0.00 140 A 1 
ATOM 2089 C CB   . SER A 1 145 ? -30.496 -7.291  -10.225 1.00 0.00 140 A 1 
ATOM 2090 O OG   . SER A 1 145 ? -30.411 -8.565  -9.600  1.00 0.00 140 A 1 
ATOM 2091 H H    . SER A 1 145 ? -29.025 -5.300  -11.886 1.00 0.00 140 A 1 
ATOM 2092 H HA   . SER A 1 145 ? -28.851 -6.406  -9.160  1.00 0.00 140 A 1 
ATOM 2093 H HB2  . SER A 1 145 ? -31.215 -6.686  -9.699  1.00 0.00 140 A 1 
ATOM 2094 H HB3  . SER A 1 145 ? -30.808 -7.404  -11.255 1.00 0.00 140 A 1 
ATOM 2095 H HG   . SER A 1 145 ? -30.298 -9.226  -10.287 1.00 0.00 140 A 1 
ATOM 2096 N N    . VAL A 1 146 ? -28.241 -7.790  -12.114 1.00 0.00 141 A 1 
ATOM 2097 C CA   . VAL A 1 146 ? -27.247 -8.649  -12.824 1.00 0.00 141 A 1 
ATOM 2098 C C    . VAL A 1 146 ? -25.926 -7.887  -13.003 1.00 0.00 141 A 1 
ATOM 2099 O O    . VAL A 1 146 ? -25.932 -6.712  -13.313 1.00 0.00 141 A 1 
ATOM 2100 C CB   . VAL A 1 146 ? -27.882 -8.952  -14.184 1.00 0.00 141 A 1 
ATOM 2101 C CG1  . VAL A 1 146 ? -26.934 -9.824  -15.011 1.00 0.00 141 A 1 
ATOM 2102 C CG2  . VAL A 1 146 ? -29.203 -9.697  -13.977 1.00 0.00 141 A 1 
ATOM 2103 H H    . VAL A 1 146 ? -29.023 -7.445  -12.594 1.00 0.00 141 A 1 
ATOM 2104 H HA   . VAL A 1 146 ? -27.087 -9.565  -12.280 1.00 0.00 141 A 1 
ATOM 2105 H HB   . VAL A 1 146 ? -28.068 -8.026  -14.709 1.00 0.00 141 A 1 
ATOM 2106 H HG11 . VAL A 1 146 ? -27.355 -9.982  -15.993 1.00 0.00 141 A 1 
ATOM 2107 H HG12 . VAL A 1 146 ? -26.799 -10.776 -14.520 1.00 0.00 141 A 1 
ATOM 2108 H HG13 . VAL A 1 146 ? -25.979 -9.328  -15.104 1.00 0.00 141 A 1 
ATOM 2109 H HG21 . VAL A 1 146 ? -29.029 -10.762 -14.032 1.00 0.00 141 A 1 
ATOM 2110 H HG22 . VAL A 1 146 ? -29.905 -9.407  -14.745 1.00 0.00 141 A 1 
ATOM 2111 H HG23 . VAL A 1 146 ? -29.609 -9.449  -13.007 1.00 0.00 141 A 1 
ATOM 2112 N N    . PRO A 1 147 ? -24.832 -8.580  -12.804 1.00 0.00 142 A 1 
ATOM 2113 C CA   . PRO A 1 147 ? -23.498 -7.946  -12.949 1.00 0.00 142 A 1 
ATOM 2114 C C    . PRO A 1 147 ? -23.174 -7.721  -14.429 1.00 0.00 142 A 1 
ATOM 2115 O O    . PRO A 1 147 ? -23.419 -8.571  -15.263 1.00 0.00 142 A 1 
ATOM 2116 C CB   . PRO A 1 147 ? -22.545 -8.966  -12.334 1.00 0.00 142 A 1 
ATOM 2117 C CG   . PRO A 1 147 ? -23.248 -10.280 -12.457 1.00 0.00 142 A 1 
ATOM 2118 C CD   . PRO A 1 147 ? -24.728 -9.998  -12.428 1.00 0.00 142 A 1 
ATOM 2119 H HA   . PRO A 1 147 ? -23.454 -7.018  -12.402 1.00 0.00 142 A 1 
ATOM 2120 H HB2  . PRO A 1 147 ? -21.611 -8.983  -12.880 1.00 0.00 142 A 1 
ATOM 2121 H HB3  . PRO A 1 147 ? -22.370 -8.737  -11.294 1.00 0.00 142 A 1 
ATOM 2122 H HG2  . PRO A 1 147 ? -22.979 -10.755 -13.390 1.00 0.00 142 A 1 
ATOM 2123 H HG3  . PRO A 1 147 ? -22.985 -10.918 -11.628 1.00 0.00 142 A 1 
ATOM 2124 H HD2  . PRO A 1 147 ? -25.245 -10.621 -13.146 1.00 0.00 142 A 1 
ATOM 2125 H HD3  . PRO A 1 147 ? -25.125 -10.149 -11.437 1.00 0.00 142 A 1 
ATOM 2126 N N    . SER A 1 148 ? -22.625 -6.583  -14.760 1.00 0.00 143 A 1 
ATOM 2127 C CA   . SER A 1 148 ? -22.284 -6.302  -16.186 1.00 0.00 143 A 1 
ATOM 2128 C C    . SER A 1 148 ? -20.766 -6.208  -16.359 1.00 0.00 143 A 1 
ATOM 2129 O O    . SER A 1 148 ? -20.218 -6.639  -17.355 1.00 0.00 143 A 1 
ATOM 2130 C CB   . SER A 1 148 ? -22.943 -4.959  -16.493 1.00 0.00 143 A 1 
ATOM 2131 O OG   . SER A 1 148 ? -24.250 -5.183  -17.005 1.00 0.00 143 A 1 
ATOM 2132 H H    . SER A 1 148 ? -22.436 -5.912  -14.071 1.00 0.00 143 A 1 
ATOM 2133 H HA   . SER A 1 148 ? -22.691 -7.067  -16.828 1.00 0.00 143 A 1 
ATOM 2134 H HB2  . SER A 1 148 ? -23.012 -4.374  -15.591 1.00 0.00 143 A 1 
ATOM 2135 H HB3  . SER A 1 148 ? -22.347 -4.425  -17.221 1.00 0.00 143 A 1 
ATOM 2136 H HG   . SER A 1 148 ? -24.772 -4.394  -16.842 1.00 0.00 143 A 1 
ATOM 2137 N N    . SER A 1 149 ? -20.084 -5.648  -15.395 1.00 0.00 144 A 1 
ATOM 2138 C CA   . SER A 1 149 ? -18.601 -5.526  -15.501 1.00 0.00 144 A 1 
ATOM 2139 C C    . SER A 1 149 ? -17.929 -6.178  -14.290 1.00 0.00 144 A 1 
ATOM 2140 O O    . SER A 1 149 ? -17.695 -5.541  -13.281 1.00 0.00 144 A 1 
ATOM 2141 C CB   . SER A 1 149 ? -18.329 -4.022  -15.521 1.00 0.00 144 A 1 
ATOM 2142 O OG   . SER A 1 149 ? -17.047 -3.785  -16.088 1.00 0.00 144 A 1 
ATOM 2143 H H    . SER A 1 149 ? -20.547 -5.309  -14.601 1.00 0.00 144 A 1 
ATOM 2144 H HA   . SER A 1 149 ? -18.249 -5.976  -16.416 1.00 0.00 144 A 1 
ATOM 2145 H HB2  . SER A 1 149 ? -19.077 -3.527  -16.116 1.00 0.00 144 A 1 
ATOM 2146 H HB3  . SER A 1 149 ? -18.363 -3.638  -14.510 1.00 0.00 144 A 1 
ATOM 2147 H HG   . SER A 1 149 ? -16.385 -3.999  -15.426 1.00 0.00 144 A 1 
ATOM 2148 N N    . GLY A 1 150 ? -17.621 -7.443  -14.382 1.00 0.00 145 A 1 
ATOM 2149 C CA   . GLY A 1 150 ? -16.966 -8.139  -13.237 1.00 0.00 145 A 1 
ATOM 2150 C C    . GLY A 1 150 ? -15.513 -7.677  -13.119 1.00 0.00 145 A 1 
ATOM 2151 O O    . GLY A 1 150 ? -14.593 -8.404  -13.440 1.00 0.00 145 A 1 
ATOM 2152 H H    . GLY A 1 150 ? -17.820 -7.937  -15.205 1.00 0.00 145 A 1 
ATOM 2153 H HA2  . GLY A 1 150 ? -17.496 -7.905  -12.324 1.00 0.00 145 A 1 
ATOM 2154 H HA3  . GLY A 1 150 ? -16.988 -9.206  -13.403 1.00 0.00 145 A 1 
ATOM 2155 N N    . SER A 1 151 ? -15.300 -6.473  -12.659 1.00 0.00 146 A 1 
ATOM 2156 C CA   . SER A 1 151 ? -13.905 -5.962  -12.518 1.00 0.00 146 A 1 
ATOM 2157 C C    . SER A 1 151 ? -13.311 -6.413  -11.180 1.00 0.00 146 A 1 
ATOM 2158 O O    . SER A 1 151 ? -13.040 -5.611  -10.308 1.00 0.00 146 A 1 
ATOM 2159 C CB   . SER A 1 151 ? -14.035 -4.440  -12.563 1.00 0.00 146 A 1 
ATOM 2160 O OG   . SER A 1 151 ? -14.980 -4.020  -11.587 1.00 0.00 146 A 1 
ATOM 2161 H H    . SER A 1 151 ? -16.057 -5.905  -12.406 1.00 0.00 146 A 1 
ATOM 2162 H HA   . SER A 1 151 ? -13.293 -6.304  -13.337 1.00 0.00 146 A 1 
ATOM 2163 H HB2  . SER A 1 151 ? -13.081 -3.988  -12.350 1.00 0.00 146 A 1 
ATOM 2164 H HB3  . SER A 1 151 ? -14.362 -4.137  -13.549 1.00 0.00 146 A 1 
ATOM 2165 H HG   . SER A 1 151 ? -15.795 -3.793  -12.041 1.00 0.00 146 A 1 
ATOM 2166 N N    . SER A 1 152 ? -13.107 -7.693  -11.014 1.00 0.00 147 A 1 
ATOM 2167 C CA   . SER A 1 152 ? -12.532 -8.200  -9.735  1.00 0.00 147 A 1 
ATOM 2168 C C    . SER A 1 152 ? -11.011 -8.334  -9.854  1.00 0.00 147 A 1 
ATOM 2169 O O    . SER A 1 152 ? -10.437 -9.340  -9.483  1.00 0.00 147 A 1 
ATOM 2170 C CB   . SER A 1 152 ? -13.175 -9.570  -9.527  1.00 0.00 147 A 1 
ATOM 2171 O OG   . SER A 1 152 ? -14.561 -9.403  -9.258  1.00 0.00 147 A 1 
ATOM 2172 H H    . SER A 1 152 ? -13.334 -8.321  -11.732 1.00 0.00 147 A 1 
ATOM 2173 H HA   . SER A 1 152 ? -12.790 -7.544  -8.919  1.00 0.00 147 A 1 
ATOM 2174 H HB2  . SER A 1 152 ? -13.057 -10.165 -10.418 1.00 0.00 147 A 1 
ATOM 2175 H HB3  . SER A 1 152 ? -12.694 -10.071 -8.697  1.00 0.00 147 A 1 
ATOM 2176 H HG   . SER A 1 152 ? -15.039 -10.094 -9.723  1.00 0.00 147 A 1 
ATOM 2177 N N    . GLY A 1 153 ? -10.356 -7.328  -10.368 1.00 0.00 148 A 1 
ATOM 2178 C CA   . GLY A 1 153 ? -8.873  -7.395  -10.511 1.00 0.00 148 A 1 
ATOM 2179 C C    . GLY A 1 153 ? -8.509  -7.558  -11.988 1.00 0.00 148 A 1 
ATOM 2180 O O    . GLY A 1 153 ? -8.854  -8.540  -12.617 1.00 0.00 148 A 1 
ATOM 2181 H H    . GLY A 1 153 ? -10.840 -6.527  -10.660 1.00 0.00 148 A 1 
ATOM 2182 H HA2  . GLY A 1 153 ? -8.433  -6.486  -10.128 1.00 0.00 148 A 1 
ATOM 2183 H HA3  . GLY A 1 153 ? -8.496  -8.240  -9.956  1.00 0.00 148 A 1 
ATOM 2184 N N    . ARG A 1 154 ? -7.814  -6.603  -12.546 1.00 0.00 149 A 1 
ATOM 2185 C CA   . ARG A 1 154 ? -7.425  -6.702  -13.984 1.00 0.00 149 A 1 
ATOM 2186 C C    . ARG A 1 154 ? -6.415  -7.836  -14.181 1.00 0.00 149 A 1 
ATOM 2187 O O    . ARG A 1 154 ? -6.257  -8.692  -13.332 1.00 0.00 149 A 1 
ATOM 2188 C CB   . ARG A 1 154 ? -6.792  -5.349  -14.322 1.00 0.00 149 A 1 
ATOM 2189 C CG   . ARG A 1 154 ? -7.756  -4.532  -15.188 1.00 0.00 149 A 1 
ATOM 2190 C CD   . ARG A 1 154 ? -7.766  -3.077  -14.713 1.00 0.00 149 A 1 
ATOM 2191 N NE   . ARG A 1 154 ? -8.978  -2.961  -13.856 1.00 0.00 149 A 1 
ATOM 2192 C CZ   . ARG A 1 154 ? -10.016 -2.293  -14.279 1.00 0.00 149 A 1 
ATOM 2193 N NH1  . ARG A 1 154 ? -10.897 -2.874  -15.047 1.00 0.00 149 A 1 
ATOM 2194 N NH2  . ARG A 1 154 ? -10.173 -1.044  -13.935 1.00 0.00 149 A 1 
ATOM 2195 H H    . ARG A 1 154 ? -7.547  -5.821  -12.018 1.00 0.00 149 A 1 
ATOM 2196 H HA   . ARG A 1 154 ? -8.297  -6.865  -14.598 1.00 0.00 149 A 1 
ATOM 2197 H HB2  . ARG A 1 154 ? -6.583  -4.811  -13.408 1.00 0.00 149 A 1 
ATOM 2198 H HB3  . ARG A 1 154 ? -5.872  -5.507  -14.864 1.00 0.00 149 A 1 
ATOM 2199 H HG2  . ARG A 1 154 ? -7.435  -4.573  -16.219 1.00 0.00 149 A 1 
ATOM 2200 H HG3  . ARG A 1 154 ? -8.752  -4.942  -15.105 1.00 0.00 149 A 1 
ATOM 2201 H HD2  . ARG A 1 154 ? -6.874  -2.863  -14.140 1.00 0.00 149 A 1 
ATOM 2202 H HD3  . ARG A 1 154 ? -7.844  -2.407  -15.555 1.00 0.00 149 A 1 
ATOM 2203 H HE   . ARG A 1 154 ? -8.996  -3.387  -12.973 1.00 0.00 149 A 1 
ATOM 2204 H HH11 . ARG A 1 154 ? -10.777 -3.831  -15.311 1.00 0.00 149 A 1 
ATOM 2205 H HH12 . ARG A 1 154 ? -11.693 -2.362  -15.372 1.00 0.00 149 A 1 
ATOM 2206 H HH21 . ARG A 1 154 ? -9.498  -0.599  -13.346 1.00 0.00 149 A 1 
ATOM 2207 H HH22 . ARG A 1 154 ? -10.968 -0.532  -14.259 1.00 0.00 149 A 1 
ATOM 2208 N N    . GLU A 1 155 ? -5.731  -7.849  -15.294 1.00 0.00 150 A 1 
ATOM 2209 C CA   . GLU A 1 155 ? -4.732  -8.929  -15.545 1.00 0.00 150 A 1 
ATOM 2210 C C    . GLU A 1 155 ? -3.480  -8.352  -16.213 1.00 0.00 150 A 1 
ATOM 2211 O O    . GLU A 1 155 ? -3.557  -7.677  -17.221 1.00 0.00 150 A 1 
ATOM 2212 C CB   . GLU A 1 155 ? -5.439  -9.915  -16.480 1.00 0.00 150 A 1 
ATOM 2213 C CG   . GLU A 1 155 ? -5.807  -9.215  -17.793 1.00 0.00 150 A 1 
ATOM 2214 C CD   . GLU A 1 155 ? -7.196  -9.670  -18.245 1.00 0.00 150 A 1 
ATOM 2215 O OE1  . GLU A 1 155 ? -8.083  -9.719  -17.409 1.00 0.00 150 A 1 
ATOM 2216 O OE2  . GLU A 1 155 ? -7.349  -9.961  -19.420 1.00 0.00 150 A 1 
ATOM 2217 H H    . GLU A 1 155 ? -5.875  -7.150  -15.965 1.00 0.00 150 A 1 
ATOM 2218 H HA   . GLU A 1 155 ? -4.472  -9.422  -14.622 1.00 0.00 150 A 1 
ATOM 2219 H HB2  . GLU A 1 155 ? -4.781  -10.746 -16.688 1.00 0.00 150 A 1 
ATOM 2220 H HB3  . GLU A 1 155 ? -6.338  -10.278 -16.004 1.00 0.00 150 A 1 
ATOM 2221 H HG2  . GLU A 1 155 ? -5.808  -8.145  -17.643 1.00 0.00 150 A 1 
ATOM 2222 H HG3  . GLU A 1 155 ? -5.083  -9.471  -18.551 1.00 0.00 150 A 1 
ATOM 2223 N N    . GLU A 1 156 ? -2.326  -8.615  -15.658 1.00 0.00 151 A 1 
ATOM 2224 C CA   . GLU A 1 156 ? -1.067  -8.086  -16.259 1.00 0.00 151 A 1 
ATOM 2225 C C    . GLU A 1 156 ? -0.495  -9.096  -17.258 1.00 0.00 151 A 1 
ATOM 2226 O O    . GLU A 1 156 ? -0.023  -8.735  -18.318 1.00 0.00 151 A 1 
ATOM 2227 C CB   . GLU A 1 156 ? -0.111  -7.896  -15.077 1.00 0.00 151 A 1 
ATOM 2228 C CG   . GLU A 1 156 ? 0.196   -6.407  -14.899 1.00 0.00 151 A 1 
ATOM 2229 C CD   . GLU A 1 156 ? -0.859  -5.772  -13.992 1.00 0.00 151 A 1 
ATOM 2230 O OE1  . GLU A 1 156 ? -1.047  -6.272  -12.894 1.00 0.00 151 A 1 
ATOM 2231 O OE2  . GLU A 1 156 ? -1.462  -4.798  -14.410 1.00 0.00 151 A 1 
ATOM 2232 H H    . GLU A 1 156 ? -2.288  -9.163  -14.846 1.00 0.00 151 A 1 
ATOM 2233 H HA   . GLU A 1 156 ? -1.250  -7.139  -16.743 1.00 0.00 151 A 1 
ATOM 2234 H HB2  . GLU A 1 156 ? -0.571  -8.279  -14.177 1.00 0.00 151 A 1 
ATOM 2235 H HB3  . GLU A 1 156 ? 0.808   -8.430  -15.267 1.00 0.00 151 A 1 
ATOM 2236 H HG2  . GLU A 1 156 ? 1.173   -6.293  -14.450 1.00 0.00 151 A 1 
ATOM 2237 H HG3  . GLU A 1 156 ? 0.182   -5.918  -15.861 1.00 0.00 151 A 1 
ATOM 2238 N N    . ASP A 1 157 ? -0.535  -10.361 -16.926 1.00 0.00 152 A 1 
ATOM 2239 C CA   . ASP A 1 157 ? 0.004   -11.405 -17.851 1.00 0.00 152 A 1 
ATOM 2240 C C    . ASP A 1 157 ? 1.436   -11.062 -18.273 1.00 0.00 152 A 1 
ATOM 2241 O O    . ASP A 1 157 ? 2.088   -10.231 -17.671 1.00 0.00 152 A 1 
ATOM 2242 C CB   . ASP A 1 157 ? -0.932  -11.389 -19.063 1.00 0.00 152 A 1 
ATOM 2243 C CG   . ASP A 1 157 ? -1.867  -12.599 -19.004 1.00 0.00 152 A 1 
ATOM 2244 O OD1  . ASP A 1 157 ? -2.279  -12.953 -17.912 1.00 0.00 152 A 1 
ATOM 2245 O OD2  . ASP A 1 157 ? -2.155  -13.152 -20.053 1.00 0.00 152 A 1 
ATOM 2246 H H    . ASP A 1 157 ? -0.921  -10.626 -16.065 1.00 0.00 152 A 1 
ATOM 2247 H HA   . ASP A 1 157 ? -0.024  -12.374 -17.378 1.00 0.00 152 A 1 
ATOM 2248 H HB2  . ASP A 1 157 ? -1.517  -10.481 -19.054 1.00 0.00 152 A 1 
ATOM 2249 H HB3  . ASP A 1 157 ? -0.349  -11.432 -19.970 1.00 0.00 152 A 1 
ATOM 2250 N N    . ALA A 1 158 ? 1.928   -11.697 -19.304 1.00 0.00 153 A 1 
ATOM 2251 C CA   . ALA A 1 158 ? 3.317   -11.411 -19.767 1.00 0.00 153 A 1 
ATOM 2252 C C    . ALA A 1 158 ? 3.287   -10.666 -21.104 1.00 0.00 153 A 1 
ATOM 2253 O O    . ALA A 1 158 ? 2.785   -11.165 -22.092 1.00 0.00 153 A 1 
ATOM 2254 C CB   . ALA A 1 158 ? 3.969   -12.784 -19.933 1.00 0.00 153 A 1 
ATOM 2255 H H    . ALA A 1 158 ? 1.384   -12.364 -19.773 1.00 0.00 153 A 1 
ATOM 2256 H HA   . ALA A 1 158 ? 3.851   -10.837 -19.027 1.00 0.00 153 A 1 
ATOM 2257 H HB1  . ALA A 1 158 ? 3.859   -13.114 -20.956 1.00 0.00 153 A 1 
ATOM 2258 H HB2  . ALA A 1 158 ? 3.490   -13.492 -19.273 1.00 0.00 153 A 1 
ATOM 2259 H HB3  . ALA A 1 158 ? 5.019   -12.717 -19.688 1.00 0.00 153 A 1 
ATOM 2260 N N    . ALA A 1 159 ? 3.822   -9.475  -21.142 1.00 0.00 154 A 1 
ATOM 2261 C CA   . ALA A 1 159 ? 3.825   -8.696  -22.415 1.00 0.00 154 A 1 
ATOM 2262 C C    . ALA A 1 159 ? 5.263   -8.409  -22.855 1.00 0.00 154 A 1 
ATOM 2263 O O    . ALA A 1 159 ? 5.657   -8.722  -23.962 1.00 0.00 154 A 1 
ATOM 2264 C CB   . ALA A 1 159 ? 3.095   -7.394  -22.085 1.00 0.00 154 A 1 
ATOM 2265 H H    . ALA A 1 159 ? 4.221   -9.092  -20.333 1.00 0.00 154 A 1 
ATOM 2266 H HA   . ALA A 1 159 ? 3.294   -9.231  -23.186 1.00 0.00 154 A 1 
ATOM 2267 H HB1  . ALA A 1 159 ? 3.390   -7.055  -21.103 1.00 0.00 154 A 1 
ATOM 2268 H HB2  . ALA A 1 159 ? 2.029   -7.565  -22.101 1.00 0.00 154 A 1 
ATOM 2269 H HB3  . ALA A 1 159 ? 3.351   -6.642  -22.817 1.00 0.00 154 A 1 
ATOM 2270 N N    . SER A 1 160 ? 6.049   -7.817  -21.996 1.00 0.00 155 A 1 
ATOM 2271 C CA   . SER A 1 160 ? 7.462   -7.509  -22.363 1.00 0.00 155 A 1 
ATOM 2272 C C    . SER A 1 160 ? 8.291   -8.796  -22.397 1.00 0.00 155 A 1 
ATOM 2273 O O    . SER A 1 160 ? 9.163   -9.007  -21.576 1.00 0.00 155 A 1 
ATOM 2274 C CB   . SER A 1 160 ? 7.964   -6.575  -21.261 1.00 0.00 155 A 1 
ATOM 2275 O OG   . SER A 1 160 ? 7.206   -5.373  -21.285 1.00 0.00 155 A 1 
ATOM 2276 H H    . SER A 1 160 ? 5.709   -7.574  -21.109 1.00 0.00 155 A 1 
ATOM 2277 H HA   . SER A 1 160 ? 7.504   -7.009  -23.317 1.00 0.00 155 A 1 
ATOM 2278 H HB2  . SER A 1 160 ? 7.846   -7.051  -20.302 1.00 0.00 155 A 1 
ATOM 2279 H HB3  . SER A 1 160 ? 9.011   -6.357  -21.426 1.00 0.00 155 A 1 
ATOM 2280 H HG   . SER A 1 160 ? 7.095   -5.075  -20.379 1.00 0.00 155 A 1 
ATOM 2281 N N    . THR A 1 161 ? 8.024   -9.658  -23.341 1.00 0.00 156 A 1 
ATOM 2282 C CA   . THR A 1 161 ? 8.794   -10.933 -23.431 1.00 0.00 156 A 1 
ATOM 2283 C C    . THR A 1 161 ? 9.750   -10.891 -24.626 1.00 0.00 156 A 1 
ATOM 2284 O O    . THR A 1 161 ? 10.777  -11.541 -24.634 1.00 0.00 156 A 1 
ATOM 2285 C CB   . THR A 1 161 ? 7.738   -12.021 -23.627 1.00 0.00 156 A 1 
ATOM 2286 O OG1  . THR A 1 161 ? 6.725   -11.877 -22.641 1.00 0.00 156 A 1 
ATOM 2287 C CG2  . THR A 1 161 ? 8.390   -13.398 -23.495 1.00 0.00 156 A 1 
ATOM 2288 H H    . THR A 1 161 ? 7.317   -9.467  -23.992 1.00 0.00 156 A 1 
ATOM 2289 H HA   . THR A 1 161 ? 9.340   -11.109 -22.518 1.00 0.00 156 A 1 
ATOM 2290 H HB   . THR A 1 161 ? 7.301   -11.927 -24.609 1.00 0.00 156 A 1 
ATOM 2291 H HG1  . THR A 1 161 ? 5.964   -12.391 -22.921 1.00 0.00 156 A 1 
ATOM 2292 H HG21 . THR A 1 161 ? 9.393   -13.361 -23.892 1.00 0.00 156 A 1 
ATOM 2293 H HG22 . THR A 1 161 ? 7.811   -14.124 -24.047 1.00 0.00 156 A 1 
ATOM 2294 H HG23 . THR A 1 161 ? 8.425   -13.682 -22.454 1.00 0.00 156 A 1 
ATOM 2295 N N    . LEU A 1 162 ? 9.420   -10.128 -25.634 1.00 0.00 157 A 1 
ATOM 2296 C CA   . LEU A 1 162 ? 10.307  -10.040 -26.830 1.00 0.00 157 A 1 
ATOM 2297 C C    . LEU A 1 162 ? 10.156  -8.672  -27.501 1.00 0.00 157 A 1 
ATOM 2298 O O    . LEU A 1 162 ? 11.071  -8.180  -28.129 1.00 0.00 157 A 1 
ATOM 2299 C CB   . LEU A 1 162 ? 9.834   -11.154 -27.765 1.00 0.00 157 A 1 
ATOM 2300 C CG   . LEU A 1 162 ? 10.515  -12.472 -27.380 1.00 0.00 157 A 1 
ATOM 2301 C CD1  . LEU A 1 162 ? 9.492   -13.412 -26.740 1.00 0.00 157 A 1 
ATOM 2302 C CD2  . LEU A 1 162 ? 11.096  -13.133 -28.633 1.00 0.00 157 A 1 
ATOM 2303 H H    . LEU A 1 162 ? 8.589   -9.613  -25.603 1.00 0.00 157 A 1 
ATOM 2304 H HA   . LEU A 1 162 ? 11.334  -10.207 -26.548 1.00 0.00 157 A 1 
ATOM 2305 H HB2  . LEU A 1 162 ? 8.762   -11.261 -27.682 1.00 0.00 157 A 1 
ATOM 2306 H HB3  . LEU A 1 162 ? 10.093  -10.900 -28.781 1.00 0.00 157 A 1 
ATOM 2307 H HG   . LEU A 1 162 ? 11.310  -12.274 -26.675 1.00 0.00 157 A 1 
ATOM 2308 H HD11 . LEU A 1 162 ? 9.060   -12.937 -25.872 1.00 0.00 157 A 1 
ATOM 2309 H HD12 . LEU A 1 162 ? 9.980   -14.328 -26.443 1.00 0.00 157 A 1 
ATOM 2310 H HD13 . LEU A 1 162 ? 8.712   -13.635 -27.453 1.00 0.00 157 A 1 
ATOM 2311 H HD21 . LEU A 1 162 ? 10.377  -13.077 -29.436 1.00 0.00 157 A 1 
ATOM 2312 H HD22 . LEU A 1 162 ? 11.320  -14.169 -28.422 1.00 0.00 157 A 1 
ATOM 2313 H HD23 . LEU A 1 162 ? 12.002  -12.621 -28.923 1.00 0.00 157 A 1 
ATOM 2314 N N    . VAL A 1 163 ? 9.006   -8.058  -27.374 1.00 0.00 158 A 1 
ATOM 2315 C CA   . VAL A 1 163 ? 8.782   -6.721  -27.999 1.00 0.00 158 A 1 
ATOM 2316 C C    . VAL A 1 163 ? 9.973   -5.791  -27.746 1.00 0.00 158 A 1 
ATOM 2317 O O    . VAL A 1 163 ? 10.384  -5.581  -26.622 1.00 0.00 158 A 1 
ATOM 2318 C CB   . VAL A 1 163 ? 7.523   -6.172  -27.323 1.00 0.00 158 A 1 
ATOM 2319 C CG1  . VAL A 1 163 ? 6.340   -7.095  -27.622 1.00 0.00 158 A 1 
ATOM 2320 C CG2  . VAL A 1 163 ? 7.740   -6.097  -25.809 1.00 0.00 158 A 1 
ATOM 2321 H H    . VAL A 1 163 ? 8.284   -8.478  -26.871 1.00 0.00 158 A 1 
ATOM 2322 H HA   . VAL A 1 163 ? 8.611   -6.829  -29.054 1.00 0.00 158 A 1 
ATOM 2323 H HB   . VAL A 1 163 ? 7.314   -5.185  -27.707 1.00 0.00 158 A 1 
ATOM 2324 H HG11 . VAL A 1 163 ? 6.233   -7.814  -26.823 1.00 0.00 158 A 1 
ATOM 2325 H HG12 . VAL A 1 163 ? 6.515   -7.615  -28.552 1.00 0.00 158 A 1 
ATOM 2326 H HG13 . VAL A 1 163 ? 5.437   -6.508  -27.701 1.00 0.00 158 A 1 
ATOM 2327 H HG21 . VAL A 1 163 ? 8.157   -7.030  -25.457 1.00 0.00 158 A 1 
ATOM 2328 H HG22 . VAL A 1 163 ? 6.795   -5.918  -25.318 1.00 0.00 158 A 1 
ATOM 2329 H HG23 . VAL A 1 163 ? 8.422   -5.291  -25.582 1.00 0.00 158 A 1 
ATOM 2330 N N    . THR A 1 164 ? 10.520  -5.231  -28.789 1.00 0.00 159 A 1 
ATOM 2331 C CA   . THR A 1 164 ? 11.687  -4.304  -28.615 1.00 0.00 159 A 1 
ATOM 2332 C C    . THR A 1 164 ? 11.454  -3.021  -29.425 1.00 0.00 159 A 1 
ATOM 2333 O O    . THR A 1 164 ? 10.359  -2.493  -29.444 1.00 0.00 159 A 1 
ATOM 2334 C CB   . THR A 1 164 ? 12.899  -5.079  -29.141 1.00 0.00 159 A 1 
ATOM 2335 O OG1  . THR A 1 164 ? 12.705  -5.380  -30.514 1.00 0.00 159 A 1 
ATOM 2336 C CG2  . THR A 1 164 ? 13.071  -6.378  -28.351 1.00 0.00 159 A 1 
ATOM 2337 H H    . THR A 1 164 ? 10.156  -5.418  -29.690 1.00 0.00 159 A 1 
ATOM 2338 H HA   . THR A 1 164 ? 11.824  -4.068  -27.572 1.00 0.00 159 A 1 
ATOM 2339 H HB   . THR A 1 164 ? 13.787  -4.477  -29.028 1.00 0.00 159 A 1 
ATOM 2340 H HG1  . THR A 1 164 ? 13.489  -5.100  -30.993 1.00 0.00 159 A 1 
ATOM 2341 H HG21 . THR A 1 164 ? 12.377  -6.393  -27.524 1.00 0.00 159 A 1 
ATOM 2342 H HG22 . THR A 1 164 ? 14.081  -6.438  -27.972 1.00 0.00 159 A 1 
ATOM 2343 H HG23 . THR A 1 164 ? 12.880  -7.221  -28.998 1.00 0.00 159 A 1 
ATOM 2344 N N    . GLY A 1 165 ? 12.459  -2.515  -30.106 1.00 0.00 160 A 1 
ATOM 2345 C CA   . GLY A 1 165 ? 12.259  -1.276  -30.919 1.00 0.00 160 A 1 
ATOM 2346 C C    . GLY A 1 165 ? 11.059  -1.488  -31.844 1.00 0.00 160 A 1 
ATOM 2347 O O    . GLY A 1 165 ? 10.181  -0.654  -31.947 1.00 0.00 160 A 1 
ATOM 2348 H H    . GLY A 1 165 ? 13.334  -2.952  -30.092 1.00 0.00 160 A 1 
ATOM 2349 H HA2  . GLY A 1 165 ? 12.071  -0.438  -30.262 1.00 0.00 160 A 1 
ATOM 2350 H HA3  . GLY A 1 165 ? 13.139  -1.084  -31.512 1.00 0.00 160 A 1 
ATOM 2351 N N    . SER A 1 166 ? 11.009  -2.620  -32.492 1.00 0.00 161 A 1 
ATOM 2352 C CA   . SER A 1 166 ? 9.859   -2.927  -33.389 1.00 0.00 161 A 1 
ATOM 2353 C C    . SER A 1 166 ? 8.835   -3.772  -32.630 1.00 0.00 161 A 1 
ATOM 2354 O O    . SER A 1 166 ? 7.912   -4.314  -33.201 1.00 0.00 161 A 1 
ATOM 2355 C CB   . SER A 1 166 ? 10.466  -3.700  -34.559 1.00 0.00 161 A 1 
ATOM 2356 O OG   . SER A 1 166 ? 10.090  -3.075  -35.780 1.00 0.00 161 A 1 
ATOM 2357 H H    . SER A 1 166 ? 11.721  -3.282  -32.370 1.00 0.00 161 A 1 
ATOM 2358 H HA   . SER A 1 166 ? 9.395   -2.022  -33.740 1.00 0.00 161 A 1 
ATOM 2359 H HB2  . SER A 1 166 ? 11.540  -3.698  -34.477 1.00 0.00 161 A 1 
ATOM 2360 H HB3  . SER A 1 166 ? 10.109  -4.719  -34.540 1.00 0.00 161 A 1 
ATOM 2361 H HG   . SER A 1 166 ? 10.436  -2.180  -35.773 1.00 0.00 161 A 1 
ATOM 2362 N N    . GLU A 1 167 ? 8.991   -3.858  -31.334 1.00 0.00 162 A 1 
ATOM 2363 C CA   . GLU A 1 167 ? 8.040   -4.630  -30.485 1.00 0.00 162 A 1 
ATOM 2364 C C    . GLU A 1 167 ? 7.636   -5.969  -31.135 1.00 0.00 162 A 1 
ATOM 2365 O O    . GLU A 1 167 ? 8.384   -6.937  -31.139 1.00 0.00 162 A 1 
ATOM 2366 C CB   . GLU A 1 167 ? 6.837   -3.691  -30.325 1.00 0.00 162 A 1 
ATOM 2367 C CG   . GLU A 1 167 ? 5.782   -4.347  -29.428 1.00 0.00 162 A 1 
ATOM 2368 C CD   . GLU A 1 167 ? 4.384   -4.000  -29.944 1.00 0.00 162 A 1 
ATOM 2369 O OE1  . GLU A 1 167 ? 4.131   -2.828  -30.169 1.00 0.00 162 A 1 
ATOM 2370 O OE2  . GLU A 1 167 ? 3.590   -4.912  -30.104 1.00 0.00 162 A 1 
ATOM 2371 H H    . GLU A 1 167 ? 9.733   -3.390  -30.910 1.00 0.00 162 A 1 
ATOM 2372 H HA   . GLU A 1 167 ? 8.473   -4.810  -29.518 1.00 0.00 162 A 1 
ATOM 2373 H HB2  . GLU A 1 167 ? 7.164   -2.765  -29.876 1.00 0.00 162 A 1 
ATOM 2374 H HB3  . GLU A 1 167 ? 6.407   -3.486  -31.294 1.00 0.00 162 A 1 
ATOM 2375 H HG2  . GLU A 1 167 ? 5.915   -5.419  -29.440 1.00 0.00 162 A 1 
ATOM 2376 H HG3  . GLU A 1 167 ? 5.892   -3.981  -28.419 1.00 0.00 162 A 1 
ATOM 2377 N N    . TYR A 1 168 ? 6.460   -6.025  -31.680 1.00 0.00 163 A 1 
ATOM 2378 C CA   . TYR A 1 168 ? 5.980   -7.280  -32.313 1.00 0.00 163 A 1 
ATOM 2379 C C    . TYR A 1 168 ? 6.655   -7.472  -33.661 1.00 0.00 163 A 1 
ATOM 2380 O O    . TYR A 1 168 ? 6.738   -8.571  -34.165 1.00 0.00 163 A 1 
ATOM 2381 C CB   . TYR A 1 168 ? 4.458   -7.099  -32.450 1.00 0.00 163 A 1 
ATOM 2382 C CG   . TYR A 1 168 ? 4.050   -7.090  -33.909 1.00 0.00 163 A 1 
ATOM 2383 C CD1  . TYR A 1 168 ? 4.146   -8.262  -34.669 1.00 0.00 163 A 1 
ATOM 2384 C CD2  . TYR A 1 168 ? 3.590   -5.907  -34.500 1.00 0.00 163 A 1 
ATOM 2385 C CE1  . TYR A 1 168 ? 3.784   -8.251  -36.018 1.00 0.00 163 A 1 
ATOM 2386 C CE2  . TYR A 1 168 ? 3.225   -5.898  -35.851 1.00 0.00 163 A 1 
ATOM 2387 C CZ   . TYR A 1 168 ? 3.323   -7.070  -36.611 1.00 0.00 163 A 1 
ATOM 2388 O OH   . TYR A 1 168 ? 2.966   -7.060  -37.944 1.00 0.00 163 A 1 
ATOM 2389 H H    . TYR A 1 168 ? 5.896   -5.236  -31.678 1.00 0.00 163 A 1 
ATOM 2390 H HA   . TYR A 1 168 ? 6.186   -8.123  -31.673 1.00 0.00 163 A 1 
ATOM 2391 H HB2  . TYR A 1 168 ? 3.958   -7.912  -31.945 1.00 0.00 163 A 1 
ATOM 2392 H HB3  . TYR A 1 168 ? 4.169   -6.165  -31.992 1.00 0.00 163 A 1 
ATOM 2393 H HD1  . TYR A 1 168 ? 4.502   -9.175  -34.212 1.00 0.00 163 A 1 
ATOM 2394 H HD2  . TYR A 1 168 ? 3.515   -5.004  -33.914 1.00 0.00 163 A 1 
ATOM 2395 H HE1  . TYR A 1 168 ? 3.860   -9.155  -36.601 1.00 0.00 163 A 1 
ATOM 2396 H HE2  . TYR A 1 168 ? 2.869   -4.986  -36.308 1.00 0.00 163 A 1 
ATOM 2397 H HH   . TYR A 1 168 ? 2.058   -6.756  -38.006 1.00 0.00 163 A 1 
ATOM 2398 N N    . GLU A 1 169 ? 7.148   -6.419  -34.245 1.00 0.00 164 A 1 
ATOM 2399 C CA   . GLU A 1 169 ? 7.823   -6.574  -35.554 1.00 0.00 164 A 1 
ATOM 2400 C C    . GLU A 1 169 ? 9.184   -7.210  -35.317 1.00 0.00 164 A 1 
ATOM 2401 O O    . GLU A 1 169 ? 9.657   -8.007  -36.104 1.00 0.00 164 A 1 
ATOM 2402 C CB   . GLU A 1 169 ? 7.959   -5.170  -36.128 1.00 0.00 164 A 1 
ATOM 2403 C CG   . GLU A 1 169 ? 6.586   -4.661  -36.577 1.00 0.00 164 A 1 
ATOM 2404 C CD   . GLU A 1 169 ? 6.402   -3.212  -36.118 1.00 0.00 164 A 1 
ATOM 2405 O OE1  . GLU A 1 169 ? 6.744   -2.923  -34.983 1.00 0.00 164 A 1 
ATOM 2406 O OE2  . GLU A 1 169 ? 5.922   -2.418  -36.909 1.00 0.00 164 A 1 
ATOM 2407 H H    . GLU A 1 169 ? 7.088   -5.538  -33.816 1.00 0.00 164 A 1 
ATOM 2408 H HA   . GLU A 1 169 ? 7.225   -7.187  -36.205 1.00 0.00 164 A 1 
ATOM 2409 H HB2  . GLU A 1 169 ? 8.359   -4.514  -35.374 1.00 0.00 164 A 1 
ATOM 2410 H HB3  . GLU A 1 169 ? 8.624   -5.199  -36.976 1.00 0.00 164 A 1 
ATOM 2411 H HG2  . GLU A 1 169 ? 6.520   -4.709  -37.654 1.00 0.00 164 A 1 
ATOM 2412 H HG3  . GLU A 1 169 ? 5.812   -5.275  -36.141 1.00 0.00 164 A 1 
ATOM 2413 N N    . THR A 1 170 ? 9.800   -6.896  -34.206 1.00 0.00 165 A 1 
ATOM 2414 C CA   . THR A 1 170 ? 11.111  -7.523  -33.891 1.00 0.00 165 A 1 
ATOM 2415 C C    . THR A 1 170 ? 10.870  -9.016  -33.716 1.00 0.00 165 A 1 
ATOM 2416 O O    . THR A 1 170 ? 11.670  -9.844  -34.108 1.00 0.00 165 A 1 
ATOM 2417 C CB   . THR A 1 170 ? 11.573  -6.887  -32.580 1.00 0.00 165 A 1 
ATOM 2418 O OG1  . THR A 1 170 ? 11.701  -5.483  -32.759 1.00 0.00 165 A 1 
ATOM 2419 C CG2  . THR A 1 170 ? 12.925  -7.479  -32.176 1.00 0.00 165 A 1 
ATOM 2420 H H    . THR A 1 170 ? 9.383   -6.277  -33.569 1.00 0.00 165 A 1 
ATOM 2421 H HA   . THR A 1 170 ? 11.825  -7.337  -34.678 1.00 0.00 165 A 1 
ATOM 2422 H HB   . THR A 1 170 ? 10.850  -7.088  -31.806 1.00 0.00 165 A 1 
ATOM 2423 H HG1  . THR A 1 170 ? 12.376  -5.329  -33.424 1.00 0.00 165 A 1 
ATOM 2424 H HG21 . THR A 1 170 ? 12.980  -7.547  -31.099 1.00 0.00 165 A 1 
ATOM 2425 H HG22 . THR A 1 170 ? 13.719  -6.843  -32.537 1.00 0.00 165 A 1 
ATOM 2426 H HG23 . THR A 1 170 ? 13.029  -8.465  -32.605 1.00 0.00 165 A 1 
ATOM 2427 N N    . MET A 1 171 ? 9.732   -9.361  -33.169 1.00 0.00 166 A 1 
ATOM 2428 C CA   . MET A 1 171 ? 9.389   -10.792 -33.010 1.00 0.00 166 A 1 
ATOM 2429 C C    . MET A 1 171 ? 8.877   -11.300 -34.358 1.00 0.00 166 A 1 
ATOM 2430 O O    . MET A 1 171 ? 9.108   -12.428 -34.746 1.00 0.00 166 A 1 
ATOM 2431 C CB   . MET A 1 171 ? 8.282   -10.830 -31.952 1.00 0.00 166 A 1 
ATOM 2432 C CG   . MET A 1 171 ? 8.762   -11.628 -30.735 1.00 0.00 166 A 1 
ATOM 2433 S SD   . MET A 1 171 ? 8.093   -13.311 -30.797 1.00 0.00 166 A 1 
ATOM 2434 C CE   . MET A 1 171 ? 8.511   -13.671 -32.520 1.00 0.00 166 A 1 
ATOM 2435 H H    . MET A 1 171 ? 9.091   -8.676  -32.899 1.00 0.00 166 A 1 
ATOM 2436 H HA   . MET A 1 171 ? 10.246  -11.357 -32.683 1.00 0.00 166 A 1 
ATOM 2437 H HB2  . MET A 1 171 ? 8.040   -9.821  -31.648 1.00 0.00 166 A 1 
ATOM 2438 H HB3  . MET A 1 171 ? 7.403   -11.301 -32.366 1.00 0.00 166 A 1 
ATOM 2439 H HG2  . MET A 1 171 ? 9.841   -11.671 -30.738 1.00 0.00 166 A 1 
ATOM 2440 H HG3  . MET A 1 171 ? 8.426   -11.141 -29.832 1.00 0.00 166 A 1 
ATOM 2441 H HE1  . MET A 1 171 ? 9.502   -13.294 -32.739 1.00 0.00 166 A 1 
ATOM 2442 H HE2  . MET A 1 171 ? 7.795   -13.191 -33.170 1.00 0.00 166 A 1 
ATOM 2443 H HE3  . MET A 1 171 ? 8.483   -14.739 -32.683 1.00 0.00 166 A 1 
ATOM 2444 N N    . LEU A 1 172 ? 8.199   -10.450 -35.090 1.00 0.00 167 A 1 
ATOM 2445 C CA   . LEU A 1 172 ? 7.683   -10.858 -36.425 1.00 0.00 167 A 1 
ATOM 2446 C C    . LEU A 1 172 ? 8.838   -11.399 -37.261 1.00 0.00 167 A 1 
ATOM 2447 O O    . LEU A 1 172 ? 8.691   -12.346 -38.004 1.00 0.00 167 A 1 
ATOM 2448 C CB   . LEU A 1 172 ? 7.097   -9.587  -37.048 1.00 0.00 167 A 1 
ATOM 2449 C CG   . LEU A 1 172 ? 6.169   -9.958  -38.212 1.00 0.00 167 A 1 
ATOM 2450 C CD1  . LEU A 1 172 ? 5.092   -10.941 -37.735 1.00 0.00 167 A 1 
ATOM 2451 C CD2  . LEU A 1 172 ? 5.498   -8.692  -38.749 1.00 0.00 167 A 1 
ATOM 2452 H H    . LEU A 1 172 ? 8.046   -9.541  -34.765 1.00 0.00 167 A 1 
ATOM 2453 H HA   . LEU A 1 172 ? 6.917   -11.599 -36.314 1.00 0.00 167 A 1 
ATOM 2454 H HB2  . LEU A 1 172 ? 6.536   -9.047  -36.300 1.00 0.00 167 A 1 
ATOM 2455 H HB3  . LEU A 1 172 ? 7.899   -8.964  -37.415 1.00 0.00 167 A 1 
ATOM 2456 H HG   . LEU A 1 172 ? 6.750   -10.419 -38.998 1.00 0.00 167 A 1 
ATOM 2457 H HD11 . LEU A 1 172 ? 4.150   -10.709 -38.213 1.00 0.00 167 A 1 
ATOM 2458 H HD12 . LEU A 1 172 ? 4.979   -10.863 -36.663 1.00 0.00 167 A 1 
ATOM 2459 H HD13 . LEU A 1 172 ? 5.387   -11.945 -37.992 1.00 0.00 167 A 1 
ATOM 2460 H HD21 . LEU A 1 172 ? 4.485   -8.919  -39.045 1.00 0.00 167 A 1 
ATOM 2461 H HD22 . LEU A 1 172 ? 6.050   -8.327  -39.603 1.00 0.00 167 A 1 
ATOM 2462 H HD23 . LEU A 1 172 ? 5.487   -7.936  -37.977 1.00 0.00 167 A 1 
ATOM 2463 N N    . THR A 1 173 ? 9.998   -10.820 -37.112 1.00 0.00 168 A 1 
ATOM 2464 C CA   . THR A 1 173 ? 11.180  -11.315 -37.864 1.00 0.00 168 A 1 
ATOM 2465 C C    . THR A 1 173 ? 11.707  -12.569 -37.171 1.00 0.00 168 A 1 
ATOM 2466 O O    . THR A 1 173 ? 12.244  -13.463 -37.797 1.00 0.00 168 A 1 
ATOM 2467 C CB   . THR A 1 173 ? 12.205  -10.183 -37.787 1.00 0.00 168 A 1 
ATOM 2468 O OG1  . THR A 1 173 ? 11.583  -8.959  -38.155 1.00 0.00 168 A 1 
ATOM 2469 C CG2  . THR A 1 173 ? 13.366  -10.474 -38.738 1.00 0.00 168 A 1 
ATOM 2470 H H    . THR A 1 173 ? 10.096  -10.077 -36.483 1.00 0.00 168 A 1 
ATOM 2471 H HA   . THR A 1 173 ? 10.923  -11.522 -38.891 1.00 0.00 168 A 1 
ATOM 2472 H HB   . THR A 1 173 ? 12.580  -10.108 -36.779 1.00 0.00 168 A 1 
ATOM 2473 H HG1  . THR A 1 173 ? 11.160  -9.086  -39.007 1.00 0.00 168 A 1 
ATOM 2474 H HG21 . THR A 1 173 ? 13.677  -11.502 -38.623 1.00 0.00 168 A 1 
ATOM 2475 H HG22 . THR A 1 173 ? 14.194  -9.820  -38.507 1.00 0.00 168 A 1 
ATOM 2476 H HG23 . THR A 1 173 ? 13.048  -10.306 -39.757 1.00 0.00 168 A 1 
ATOM 2477 N N    . GLU A 1 174 ? 11.539  -12.642 -35.874 1.00 0.00 169 A 1 
ATOM 2478 C CA   . GLU A 1 174 ? 12.011  -13.840 -35.126 1.00 0.00 169 A 1 
ATOM 2479 C C    . GLU A 1 174 ? 11.265  -15.078 -35.617 1.00 0.00 169 A 1 
ATOM 2480 O O    . GLU A 1 174 ? 11.819  -16.158 -35.695 1.00 0.00 169 A 1 
ATOM 2481 C CB   . GLU A 1 174 ? 11.688  -13.560 -33.658 1.00 0.00 169 A 1 
ATOM 2482 C CG   . GLU A 1 174 ? 12.987  -13.486 -32.851 1.00 0.00 169 A 1 
ATOM 2483 C CD   . GLU A 1 174 ? 13.556  -14.894 -32.670 1.00 0.00 169 A 1 
ATOM 2484 O OE1  . GLU A 1 174 ? 12.823  -15.755 -32.212 1.00 0.00 169 A 1 
ATOM 2485 O OE2  . GLU A 1 174 ? 14.717  -15.088 -32.993 1.00 0.00 169 A 1 
ATOM 2486 H H    . GLU A 1 174 ? 11.093  -11.911 -35.398 1.00 0.00 169 A 1 
ATOM 2487 H HA   . GLU A 1 174 ? 13.066  -13.964 -35.250 1.00 0.00 169 A 1 
ATOM 2488 H HB2  . GLU A 1 174 ? 11.162  -12.622 -33.579 1.00 0.00 169 A 1 
ATOM 2489 H HB3  . GLU A 1 174 ? 11.070  -14.354 -33.267 1.00 0.00 169 A 1 
ATOM 2490 H HG2  . GLU A 1 174 ? 13.703  -12.872 -33.377 1.00 0.00 169 A 1 
ATOM 2491 H HG3  . GLU A 1 174 ? 12.785  -13.054 -31.882 1.00 0.00 169 A 1 
ATOM 2492 N N    . ILE A 1 175 ? 10.011  -14.930 -35.953 1.00 0.00 170 A 1 
ATOM 2493 C CA   . ILE A 1 175 ? 9.234   -16.109 -36.444 1.00 0.00 170 A 1 
ATOM 2494 C C    . ILE A 1 175 ? 9.142   -16.095 -37.977 1.00 0.00 170 A 1 
ATOM 2495 O O    . ILE A 1 175 ? 9.534   -17.038 -38.631 1.00 0.00 170 A 1 
ATOM 2496 C CB   . ILE A 1 175 ? 7.849   -15.980 -35.801 1.00 0.00 170 A 1 
ATOM 2497 C CG1  . ILE A 1 175 ? 7.880   -16.636 -34.418 1.00 0.00 170 A 1 
ATOM 2498 C CG2  . ILE A 1 175 ? 6.798   -16.683 -36.668 1.00 0.00 170 A 1 
ATOM 2499 C CD1  . ILE A 1 175 ? 6.671   -16.173 -33.607 1.00 0.00 170 A 1 
ATOM 2500 H H    . ILE A 1 175 ? 9.583   -14.043 -35.881 1.00 0.00 170 A 1 
ATOM 2501 H HA   . ILE A 1 175 ? 9.703   -17.022 -36.112 1.00 0.00 170 A 1 
ATOM 2502 H HB   . ILE A 1 175 ? 7.593   -14.937 -35.700 1.00 0.00 170 A 1 
ATOM 2503 H HG12 . ILE A 1 175 ? 7.851   -17.710 -34.528 1.00 0.00 170 A 1 
ATOM 2504 H HG13 . ILE A 1 175 ? 8.786   -16.351 -33.905 1.00 0.00 170 A 1 
ATOM 2505 H HG21 . ILE A 1 175 ? 5.841   -16.655 -36.169 1.00 0.00 170 A 1 
ATOM 2506 H HG22 . ILE A 1 175 ? 7.092   -17.710 -36.828 1.00 0.00 170 A 1 
ATOM 2507 H HG23 . ILE A 1 175 ? 6.722   -16.179 -37.621 1.00 0.00 170 A 1 
ATOM 2508 H HD11 . ILE A 1 175 ? 5.811   -16.768 -33.872 1.00 0.00 170 A 1 
ATOM 2509 H HD12 . ILE A 1 175 ? 6.472   -15.136 -33.825 1.00 0.00 170 A 1 
ATOM 2510 H HD13 . ILE A 1 175 ? 6.879   -16.286 -32.554 1.00 0.00 170 A 1 
ATOM 2511 N N    . MET A 1 176 ? 8.622   -15.035 -38.550 1.00 0.00 171 A 1 
ATOM 2512 C CA   . MET A 1 176 ? 8.498   -14.955 -40.044 1.00 0.00 171 A 1 
ATOM 2513 C C    . MET A 1 176 ? 9.727   -15.563 -40.724 1.00 0.00 171 A 1 
ATOM 2514 O O    . MET A 1 176 ? 9.614   -16.357 -41.636 1.00 0.00 171 A 1 
ATOM 2515 C CB   . MET A 1 176 ? 8.398   -13.463 -40.363 1.00 0.00 171 A 1 
ATOM 2516 C CG   . MET A 1 176 ? 8.169   -13.276 -41.864 1.00 0.00 171 A 1 
ATOM 2517 S SD   . MET A 1 176 ? 7.747   -11.548 -42.198 1.00 0.00 171 A 1 
ATOM 2518 C CE   . MET A 1 176 ? 9.299   -10.821 -41.620 1.00 0.00 171 A 1 
ATOM 2519 H H    . MET A 1 176 ? 8.310   -14.289 -37.997 1.00 0.00 171 A 1 
ATOM 2520 H HA   . MET A 1 176 ? 7.603   -15.459 -40.371 1.00 0.00 171 A 1 
ATOM 2521 H HB2  . MET A 1 176 ? 7.572   -13.033 -39.815 1.00 0.00 171 A 1 
ATOM 2522 H HB3  . MET A 1 176 ? 9.316   -12.971 -40.077 1.00 0.00 171 A 1 
ATOM 2523 H HG2  . MET A 1 176 ? 9.069   -13.537 -42.401 1.00 0.00 171 A 1 
ATOM 2524 H HG3  . MET A 1 176 ? 7.360   -13.914 -42.187 1.00 0.00 171 A 1 
ATOM 2525 H HE1  . MET A 1 176 ? 9.258   -10.693 -40.547 1.00 0.00 171 A 1 
ATOM 2526 H HE2  . MET A 1 176 ? 9.445   -9.861  -42.088 1.00 0.00 171 A 1 
ATOM 2527 H HE3  . MET A 1 176 ? 10.121  -11.474 -41.879 1.00 0.00 171 A 1 
ATOM 2528 N N    . SER A 1 177 ? 10.897  -15.183 -40.284 1.00 0.00 172 A 1 
ATOM 2529 C CA   . SER A 1 177 ? 12.159  -15.716 -40.888 1.00 0.00 172 A 1 
ATOM 2530 C C    . SER A 1 177 ? 12.050  -17.221 -41.180 1.00 0.00 172 A 1 
ATOM 2531 O O    . SER A 1 177 ? 12.662  -17.723 -42.103 1.00 0.00 172 A 1 
ATOM 2532 C CB   . SER A 1 177 ? 13.232  -15.455 -39.831 1.00 0.00 172 A 1 
ATOM 2533 O OG   . SER A 1 177 ? 14.357  -16.287 -40.084 1.00 0.00 172 A 1 
ATOM 2534 H H    . SER A 1 177 ? 10.948  -14.537 -39.548 1.00 0.00 172 A 1 
ATOM 2535 H HA   . SER A 1 177 ? 12.399  -15.176 -41.790 1.00 0.00 172 A 1 
ATOM 2536 H HB2  . SER A 1 177 ? 13.537  -14.423 -39.874 1.00 0.00 172 A 1 
ATOM 2537 H HB3  . SER A 1 177 ? 12.826  -15.667 -38.850 1.00 0.00 172 A 1 
ATOM 2538 H HG   . SER A 1 177 ? 14.469  -16.871 -39.331 1.00 0.00 172 A 1 
ATOM 2539 N N    . MET A 1 178 ? 11.277  -17.943 -40.409 1.00 0.00 173 A 1 
ATOM 2540 C CA   . MET A 1 178 ? 11.139  -19.411 -40.662 1.00 0.00 173 A 1 
ATOM 2541 C C    . MET A 1 178 ? 10.596  -19.652 -42.073 1.00 0.00 173 A 1 
ATOM 2542 O O    . MET A 1 178 ? 10.812  -20.693 -42.663 1.00 0.00 173 A 1 
ATOM 2543 C CB   . MET A 1 178 ? 10.144  -19.917 -39.613 1.00 0.00 173 A 1 
ATOM 2544 C CG   . MET A 1 178 ? 10.770  -21.070 -38.823 1.00 0.00 173 A 1 
ATOM 2545 S SD   . MET A 1 178 ? 11.835  -20.402 -37.520 1.00 0.00 173 A 1 
ATOM 2546 C CE   . MET A 1 178 ? 10.548  -19.515 -36.609 1.00 0.00 173 A 1 
ATOM 2547 H H    . MET A 1 178 ? 10.788  -17.522 -39.671 1.00 0.00 173 A 1 
ATOM 2548 H HA   . MET A 1 178 ? 12.088  -19.903 -40.538 1.00 0.00 173 A 1 
ATOM 2549 H HB2  . MET A 1 178 ? 9.892   -19.115 -38.938 1.00 0.00 173 A 1 
ATOM 2550 H HB3  . MET A 1 178 ? 9.249   -20.267 -40.104 1.00 0.00 173 A 1 
ATOM 2551 H HG2  . MET A 1 178 ? 9.989   -21.667 -38.378 1.00 0.00 173 A 1 
ATOM 2552 H HG3  . MET A 1 178 ? 11.358  -21.684 -39.489 1.00 0.00 173 A 1 
ATOM 2553 H HE1  . MET A 1 178 ? 10.369  -18.559 -37.083 1.00 0.00 173 A 1 
ATOM 2554 H HE2  . MET A 1 178 ? 10.868  -19.356 -35.592 1.00 0.00 173 A 1 
ATOM 2555 H HE3  . MET A 1 178 ? 9.638   -20.099 -36.611 1.00 0.00 173 A 1 
ATOM 2556 N N    . GLY A 1 179 ? 9.896   -18.694 -42.616 1.00 0.00 174 A 1 
ATOM 2557 C CA   . GLY A 1 179 ? 9.337   -18.858 -43.989 1.00 0.00 174 A 1 
ATOM 2558 C C    . GLY A 1 179 ? 7.827   -18.606 -43.966 1.00 0.00 174 A 1 
ATOM 2559 O O    . GLY A 1 179 ? 7.108   -19.020 -44.855 1.00 0.00 174 A 1 
ATOM 2560 H H    . GLY A 1 179 ? 9.737   -17.864 -42.119 1.00 0.00 174 A 1 
ATOM 2561 H HA2  . GLY A 1 179 ? 9.811   -18.152 -44.655 1.00 0.00 174 A 1 
ATOM 2562 H HA3  . GLY A 1 179 ? 9.525   -19.863 -44.336 1.00 0.00 174 A 1 
ATOM 2563 N N    . TYR A 1 180 ? 7.339   -17.933 -42.957 1.00 0.00 175 A 1 
ATOM 2564 C CA   . TYR A 1 180 ? 5.874   -17.657 -42.880 1.00 0.00 175 A 1 
ATOM 2565 C C    . TYR A 1 180 ? 5.545   -16.339 -43.584 1.00 0.00 175 A 1 
ATOM 2566 O O    . TYR A 1 180 ? 6.329   -15.821 -44.354 1.00 0.00 175 A 1 
ATOM 2567 C CB   . TYR A 1 180 ? 5.565   -17.557 -41.384 1.00 0.00 175 A 1 
ATOM 2568 C CG   . TYR A 1 180 ? 5.951   -18.845 -40.695 1.00 0.00 175 A 1 
ATOM 2569 C CD1  . TYR A 1 180 ? 5.568   -20.076 -41.242 1.00 0.00 175 A 1 
ATOM 2570 C CD2  . TYR A 1 180 ? 6.694   -18.808 -39.509 1.00 0.00 175 A 1 
ATOM 2571 C CE1  . TYR A 1 180 ? 5.927   -21.268 -40.604 1.00 0.00 175 A 1 
ATOM 2572 C CE2  . TYR A 1 180 ? 7.053   -20.000 -38.871 1.00 0.00 175 A 1 
ATOM 2573 C CZ   . TYR A 1 180 ? 6.670   -21.230 -39.418 1.00 0.00 175 A 1 
ATOM 2574 O OH   . TYR A 1 180 ? 7.024   -22.406 -38.788 1.00 0.00 175 A 1 
ATOM 2575 H H    . TYR A 1 180 ? 7.933   -17.609 -42.249 1.00 0.00 175 A 1 
ATOM 2576 H HA   . TYR A 1 180 ? 5.314   -18.469 -43.318 1.00 0.00 175 A 1 
ATOM 2577 H HB2  . TYR A 1 180 ? 6.125   -16.738 -40.956 1.00 0.00 175 A 1 
ATOM 2578 H HB3  . TYR A 1 180 ? 4.508   -17.380 -41.247 1.00 0.00 175 A 1 
ATOM 2579 H HD1  . TYR A 1 180 ? 4.995   -20.105 -42.158 1.00 0.00 175 A 1 
ATOM 2580 H HD2  . TYR A 1 180 ? 6.989   -17.859 -39.087 1.00 0.00 175 A 1 
ATOM 2581 H HE1  . TYR A 1 180 ? 5.631   -22.216 -41.026 1.00 0.00 175 A 1 
ATOM 2582 H HE2  . TYR A 1 180 ? 7.626   -19.971 -37.956 1.00 0.00 175 A 1 
ATOM 2583 H HH   . TYR A 1 180 ? 6.231   -22.788 -38.404 1.00 0.00 175 A 1 
ATOM 2584 N N    . GLU A 1 181 ? 4.387   -15.795 -43.322 1.00 0.00 176 A 1 
ATOM 2585 C CA   . GLU A 1 181 ? 3.998   -14.509 -43.971 1.00 0.00 176 A 1 
ATOM 2586 C C    . GLU A 1 181 ? 4.242   -13.341 -43.009 1.00 0.00 176 A 1 
ATOM 2587 O O    . GLU A 1 181 ? 5.124   -13.389 -42.174 1.00 0.00 176 A 1 
ATOM 2588 C CB   . GLU A 1 181 ? 2.505   -14.661 -44.273 1.00 0.00 176 A 1 
ATOM 2589 C CG   . GLU A 1 181 ? 2.196   -14.058 -45.645 1.00 0.00 176 A 1 
ATOM 2590 C CD   . GLU A 1 181 ? 0.748   -13.563 -45.671 1.00 0.00 176 A 1 
ATOM 2591 O OE1  . GLU A 1 181 ? 0.445   -12.641 -44.933 1.00 0.00 176 A 1 
ATOM 2592 O OE2  . GLU A 1 181 ? -0.033  -14.116 -46.428 1.00 0.00 176 A 1 
ATOM 2593 H H    . GLU A 1 181 ? 3.773   -16.233 -42.696 1.00 0.00 176 A 1 
ATOM 2594 H HA   . GLU A 1 181 ? 4.548   -14.366 -44.887 1.00 0.00 176 A 1 
ATOM 2595 H HB2  . GLU A 1 181 ? 2.243   -15.709 -44.272 1.00 0.00 176 A 1 
ATOM 2596 H HB3  . GLU A 1 181 ? 1.931   -14.145 -43.518 1.00 0.00 176 A 1 
ATOM 2597 H HG2  . GLU A 1 181 ? 2.864   -13.229 -45.833 1.00 0.00 176 A 1 
ATOM 2598 H HG3  . GLU A 1 181 ? 2.330   -14.810 -46.408 1.00 0.00 176 A 1 
ATOM 2599 N N    . ARG A 1 182 ? 3.468   -12.293 -43.116 1.00 0.00 177 A 1 
ATOM 2600 C CA   . ARG A 1 182 ? 3.655   -11.126 -42.205 1.00 0.00 177 A 1 
ATOM 2601 C C    . ARG A 1 182 ? 2.394   -10.914 -41.363 1.00 0.00 177 A 1 
ATOM 2602 O O    . ARG A 1 182 ? 2.440   -10.899 -40.149 1.00 0.00 177 A 1 
ATOM 2603 C CB   . ARG A 1 182 ? 3.889   -9.932  -43.131 1.00 0.00 177 A 1 
ATOM 2604 C CG   . ARG A 1 182 ? 5.383   -9.804  -43.435 1.00 0.00 177 A 1 
ATOM 2605 C CD   . ARG A 1 182 ? 5.608   -8.648  -44.412 1.00 0.00 177 A 1 
ATOM 2606 N NE   . ARG A 1 182 ? 6.868   -7.998  -43.957 1.00 0.00 177 A 1 
ATOM 2607 C CZ   . ARG A 1 182 ? 7.566   -7.273  -44.788 1.00 0.00 177 A 1 
ATOM 2608 N NH1  . ARG A 1 182 ? 7.872   -7.744  -45.966 1.00 0.00 177 A 1 
ATOM 2609 N NH2  . ARG A 1 182 ? 7.957   -6.077  -44.442 1.00 0.00 177 A 1 
ATOM 2610 H H    . ARG A 1 182 ? 2.762   -12.273 -43.795 1.00 0.00 177 A 1 
ATOM 2611 H HA   . ARG A 1 182 ? 4.515   -11.277 -41.569 1.00 0.00 177 A 1 
ATOM 2612 H HB2  . ARG A 1 182 ? 3.345   -10.081 -44.052 1.00 0.00 177 A 1 
ATOM 2613 H HB3  . ARG A 1 182 ? 3.543   -9.030  -42.649 1.00 0.00 177 A 1 
ATOM 2614 H HG2  . ARG A 1 182 ? 5.922   -9.612  -42.518 1.00 0.00 177 A 1 
ATOM 2615 H HG3  . ARG A 1 182 ? 5.741   -10.721 -43.878 1.00 0.00 177 A 1 
ATOM 2616 H HD2  . ARG A 1 182 ? 5.719   -9.025  -45.420 1.00 0.00 177 A 1 
ATOM 2617 H HD3  . ARG A 1 182 ? 4.790   -7.946  -44.360 1.00 0.00 177 A 1 
ATOM 2618 H HE   . ARG A 1 182 ? 7.173   -8.114  -43.033 1.00 0.00 177 A 1 
ATOM 2619 H HH11 . ARG A 1 182 ? 7.572   -8.660  -46.231 1.00 0.00 177 A 1 
ATOM 2620 H HH12 . ARG A 1 182 ? 8.407   -7.189  -46.603 1.00 0.00 177 A 1 
ATOM 2621 H HH21 . ARG A 1 182 ? 7.723   -5.716  -43.539 1.00 0.00 177 A 1 
ATOM 2622 H HH22 . ARG A 1 182 ? 8.492   -5.522  -45.079 1.00 0.00 177 A 1 
ATOM 2623 N N    . GLU A 1 183 ? 1.267   -10.755 -42.004 1.00 0.00 178 A 1 
ATOM 2624 C CA   . GLU A 1 183 ? -0.005  -10.548 -41.250 1.00 0.00 178 A 1 
ATOM 2625 C C    . GLU A 1 183 ? -0.433  -11.853 -40.574 1.00 0.00 178 A 1 
ATOM 2626 O O    . GLU A 1 183 ? -1.045  -11.848 -39.524 1.00 0.00 178 A 1 
ATOM 2627 C CB   . GLU A 1 183 ? -1.030  -10.123 -42.302 1.00 0.00 178 A 1 
ATOM 2628 C CG   . GLU A 1 183 ? -1.090  -8.596  -42.368 1.00 0.00 178 A 1 
ATOM 2629 C CD   . GLU A 1 183 ? -2.409  -8.163  -43.010 1.00 0.00 178 A 1 
ATOM 2630 O OE1  . GLU A 1 183 ? -2.773  -8.745  -44.018 1.00 0.00 178 A 1 
ATOM 2631 O OE2  . GLU A 1 183 ? -3.032  -7.256  -42.483 1.00 0.00 178 A 1 
ATOM 2632 H H    . GLU A 1 183 ? 1.256   -10.775 -42.984 1.00 0.00 178 A 1 
ATOM 2633 H HA   . GLU A 1 183 ? 0.117   -9.767  -40.516 1.00 0.00 178 A 1 
ATOM 2634 H HB2  . GLU A 1 183 ? -0.739  -10.515 -43.267 1.00 0.00 178 A 1 
ATOM 2635 H HB3  . GLU A 1 183 ? -2.002  -10.509 -42.035 1.00 0.00 178 A 1 
ATOM 2636 H HG2  . GLU A 1 183 ? -1.025  -8.190  -41.368 1.00 0.00 178 A 1 
ATOM 2637 H HG3  . GLU A 1 183 ? -0.266  -8.228  -42.960 1.00 0.00 178 A 1 
ATOM 2638 N N    . ARG A 1 184 ? -0.116  -12.972 -41.168 1.00 0.00 179 A 1 
ATOM 2639 C CA   . ARG A 1 184 ? -0.502  -14.275 -40.553 1.00 0.00 179 A 1 
ATOM 2640 C C    . ARG A 1 184 ? 0.371   -14.554 -39.334 1.00 0.00 179 A 1 
ATOM 2641 O O    . ARG A 1 184 ? -0.063  -15.166 -38.378 1.00 0.00 179 A 1 
ATOM 2642 C CB   . ARG A 1 184 ? -0.261  -15.323 -41.640 1.00 0.00 179 A 1 
ATOM 2643 C CG   . ARG A 1 184 ? -1.602  -15.792 -42.211 1.00 0.00 179 A 1 
ATOM 2644 C CD   . ARG A 1 184 ? -1.534  -17.291 -42.515 1.00 0.00 179 A 1 
ATOM 2645 N NE   . ARG A 1 184 ? -1.277  -17.374 -43.979 1.00 0.00 179 A 1 
ATOM 2646 C CZ   . ARG A 1 184 ? -2.010  -18.151 -44.728 1.00 0.00 179 A 1 
ATOM 2647 N NH1  . ARG A 1 184 ? -2.233  -19.385 -44.367 1.00 0.00 179 A 1 
ATOM 2648 N NH2  . ARG A 1 184 ? -2.521  -17.694 -45.839 1.00 0.00 179 A 1 
ATOM 2649 H H    . ARG A 1 184 ? 0.378   -12.955 -42.014 1.00 0.00 179 A 1 
ATOM 2650 H HA   . ARG A 1 184 ? -1.540  -14.266 -40.270 1.00 0.00 179 A 1 
ATOM 2651 H HB2  . ARG A 1 184 ? 0.337   -14.891 -42.430 1.00 0.00 179 A 1 
ATOM 2652 H HB3  . ARG A 1 184 ? 0.261   -16.167 -41.215 1.00 0.00 179 A 1 
ATOM 2653 H HG2  . ARG A 1 184 ? -2.385  -15.605 -41.490 1.00 0.00 179 A 1 
ATOM 2654 H HG3  . ARG A 1 184 ? -1.814  -15.252 -43.122 1.00 0.00 179 A 1 
ATOM 2655 H HD2  . ARG A 1 184 ? -0.725  -17.749 -41.962 1.00 0.00 179 A 1 
ATOM 2656 H HD3  . ARG A 1 184 ? -2.472  -17.766 -42.276 1.00 0.00 179 A 1 
ATOM 2657 H HE   . ARG A 1 184 ? -0.557  -16.844 -44.381 1.00 0.00 179 A 1 
ATOM 2658 H HH11 . ARG A 1 184 ? -1.842  -19.736 -43.516 1.00 0.00 179 A 1 
ATOM 2659 H HH12 . ARG A 1 184 ? -2.795  -19.981 -44.941 1.00 0.00 179 A 1 
ATOM 2660 H HH21 . ARG A 1 184 ? -2.351  -16.749 -46.116 1.00 0.00 179 A 1 
ATOM 2661 H HH22 . ARG A 1 184 ? -3.083  -18.290 -46.413 1.00 0.00 179 A 1 
ATOM 2662 N N    . VAL A 1 185 ? 1.595   -14.103 -39.353 1.00 0.00 180 A 1 
ATOM 2663 C CA   . VAL A 1 185 ? 2.481   -14.342 -38.183 1.00 0.00 180 A 1 
ATOM 2664 C C    . VAL A 1 185 ? 1.994   -13.502 -37.001 1.00 0.00 180 A 1 
ATOM 2665 O O    . VAL A 1 185 ? 1.684   -14.030 -35.954 1.00 0.00 180 A 1 
ATOM 2666 C CB   . VAL A 1 185 ? 3.882   -13.915 -38.621 1.00 0.00 180 A 1 
ATOM 2667 C CG1  . VAL A 1 185 ? 4.889   -14.278 -37.528 1.00 0.00 180 A 1 
ATOM 2668 C CG2  . VAL A 1 185 ? 4.262   -14.642 -39.914 1.00 0.00 180 A 1 
ATOM 2669 H H    . VAL A 1 185 ? 1.925   -13.605 -40.130 1.00 0.00 180 A 1 
ATOM 2670 H HA   . VAL A 1 185 ? 2.480   -15.388 -37.922 1.00 0.00 180 A 1 
ATOM 2671 H HB   . VAL A 1 185 ? 3.896   -12.850 -38.784 1.00 0.00 180 A 1 
ATOM 2672 H HG11 . VAL A 1 185 ? 4.559   -15.170 -37.015 1.00 0.00 180 A 1 
ATOM 2673 H HG12 . VAL A 1 185 ? 4.965   -13.464 -36.822 1.00 0.00 180 A 1 
ATOM 2674 H HG13 . VAL A 1 185 ? 5.856   -14.457 -37.975 1.00 0.00 180 A 1 
ATOM 2675 H HG21 . VAL A 1 185 ? 5.309   -14.477 -40.125 1.00 0.00 180 A 1 
ATOM 2676 H HG22 . VAL A 1 185 ? 3.666   -14.262 -40.730 1.00 0.00 180 A 1 
ATOM 2677 H HG23 . VAL A 1 185 ? 4.081   -15.700 -39.798 1.00 0.00 180 A 1 
ATOM 2678 N N    . VAL A 1 186 ? 1.906   -12.200 -37.157 1.00 0.00 181 A 1 
ATOM 2679 C CA   . VAL A 1 186 ? 1.421   -11.352 -36.023 1.00 0.00 181 A 1 
ATOM 2680 C C    . VAL A 1 186 ? 0.103   -11.917 -35.486 1.00 0.00 181 A 1 
ATOM 2681 O O    . VAL A 1 186 ? -0.113  -11.984 -34.291 1.00 0.00 181 A 1 
ATOM 2682 C CB   . VAL A 1 186 ? 1.232   -9.942  -36.593 1.00 0.00 181 A 1 
ATOM 2683 C CG1  . VAL A 1 186 ? 0.019   -9.899  -37.526 1.00 0.00 181 A 1 
ATOM 2684 C CG2  . VAL A 1 186 ? 1.019   -8.962  -35.434 1.00 0.00 181 A 1 
ATOM 2685 H H    . VAL A 1 186 ? 2.148   -11.788 -38.012 1.00 0.00 181 A 1 
ATOM 2686 H HA   . VAL A 1 186 ? 2.160   -11.331 -35.237 1.00 0.00 181 A 1 
ATOM 2687 H HB   . VAL A 1 186 ? 2.113   -9.659  -37.147 1.00 0.00 181 A 1 
ATOM 2688 H HG11 . VAL A 1 186 ? -0.873  -10.145 -36.970 1.00 0.00 181 A 1 
ATOM 2689 H HG12 . VAL A 1 186 ? 0.157   -10.612 -38.322 1.00 0.00 181 A 1 
ATOM 2690 H HG13 . VAL A 1 186 ? -0.078  -8.908  -37.943 1.00 0.00 181 A 1 
ATOM 2691 H HG21 . VAL A 1 186 ? 1.043   -7.949  -35.809 1.00 0.00 181 A 1 
ATOM 2692 H HG22 . VAL A 1 186 ? 1.806   -9.093  -34.702 1.00 0.00 181 A 1 
ATOM 2693 H HG23 . VAL A 1 186 ? 0.063   -9.153  -34.971 1.00 0.00 181 A 1 
ATOM 2694 N N    . ALA A 1 187 ? -0.766  -12.358 -36.360 1.00 0.00 182 A 1 
ATOM 2695 C CA   . ALA A 1 187 ? -2.047  -12.954 -35.889 1.00 0.00 182 A 1 
ATOM 2696 C C    . ALA A 1 187 ? -1.710  -14.192 -35.065 1.00 0.00 182 A 1 
ATOM 2697 O O    . ALA A 1 187 ? -2.307  -14.463 -34.037 1.00 0.00 182 A 1 
ATOM 2698 C CB   . ALA A 1 187 ? -2.812  -13.336 -37.157 1.00 0.00 182 A 1 
ATOM 2699 H H    . ALA A 1 187 ? -0.563  -12.322 -37.320 1.00 0.00 182 A 1 
ATOM 2700 H HA   . ALA A 1 187 ? -2.610  -12.243 -35.305 1.00 0.00 182 A 1 
ATOM 2701 H HB1  . ALA A 1 187 ? -3.271  -14.304 -37.022 1.00 0.00 182 A 1 
ATOM 2702 H HB2  . ALA A 1 187 ? -2.128  -13.375 -37.992 1.00 0.00 182 A 1 
ATOM 2703 H HB3  . ALA A 1 187 ? -3.576  -12.598 -37.352 1.00 0.00 182 A 1 
ATOM 2704 N N    . ALA A 1 188 ? -0.713  -14.919 -35.495 1.00 0.00 183 A 1 
ATOM 2705 C CA   . ALA A 1 188 ? -0.281  -16.117 -34.731 1.00 0.00 183 A 1 
ATOM 2706 C C    . ALA A 1 188 ? 0.401   -15.640 -33.448 1.00 0.00 183 A 1 
ATOM 2707 O O    . ALA A 1 188 ? 0.390   -16.302 -32.429 1.00 0.00 183 A 1 
ATOM 2708 C CB   . ALA A 1 188 ? 0.724   -16.824 -35.638 1.00 0.00 183 A 1 
ATOM 2709 H H    . ALA A 1 188 ? -0.225  -14.650 -36.306 1.00 0.00 183 A 1 
ATOM 2710 H HA   . ALA A 1 188 ? -1.120  -16.767 -34.521 1.00 0.00 183 A 1 
ATOM 2711 H HB1  . ALA A 1 188 ? 0.504   -16.590 -36.669 1.00 0.00 183 A 1 
ATOM 2712 H HB2  . ALA A 1 188 ? 0.656   -17.891 -35.488 1.00 0.00 183 A 1 
ATOM 2713 H HB3  . ALA A 1 188 ? 1.722   -16.490 -35.398 1.00 0.00 183 A 1 
ATOM 2714 N N    . LEU A 1 189 ? 0.992   -14.473 -33.508 1.00 0.00 184 A 1 
ATOM 2715 C CA   . LEU A 1 189 ? 1.684   -13.900 -32.322 1.00 0.00 184 A 1 
ATOM 2716 C C    . LEU A 1 189 ? 0.731   -12.996 -31.535 1.00 0.00 184 A 1 
ATOM 2717 O O    . LEU A 1 189 ? 1.138   -12.267 -30.653 1.00 0.00 184 A 1 
ATOM 2718 C CB   . LEU A 1 189 ? 2.828   -13.074 -32.909 1.00 0.00 184 A 1 
ATOM 2719 C CG   . LEU A 1 189 ? 4.025   -13.979 -33.188 1.00 0.00 184 A 1 
ATOM 2720 C CD1  . LEU A 1 189 ? 3.872   -14.611 -34.574 1.00 0.00 184 A 1 
ATOM 2721 C CD2  . LEU A 1 189 ? 5.310   -13.147 -33.141 1.00 0.00 184 A 1 
ATOM 2722 H H    . LEU A 1 189 ? 0.975   -13.966 -34.344 1.00 0.00 184 A 1 
ATOM 2723 H HA   . LEU A 1 189 ? 2.077   -14.683 -31.693 1.00 0.00 184 A 1 
ATOM 2724 H HB2  . LEU A 1 189 ? 2.501   -12.615 -33.830 1.00 0.00 184 A 1 
ATOM 2725 H HB3  . LEU A 1 189 ? 3.115   -12.306 -32.207 1.00 0.00 184 A 1 
ATOM 2726 H HG   . LEU A 1 189 ? 4.070   -14.758 -32.441 1.00 0.00 184 A 1 
ATOM 2727 H HD11 . LEU A 1 189 ? 2.983   -15.224 -34.594 1.00 0.00 184 A 1 
ATOM 2728 H HD12 . LEU A 1 189 ? 4.735   -15.222 -34.791 1.00 0.00 184 A 1 
ATOM 2729 H HD13 . LEU A 1 189 ? 3.787   -13.832 -35.317 1.00 0.00 184 A 1 
ATOM 2730 H HD21 . LEU A 1 189 ? 6.008   -13.605 -32.457 1.00 0.00 184 A 1 
ATOM 2731 H HD22 . LEU A 1 189 ? 5.081   -12.146 -32.805 1.00 0.00 184 A 1 
ATOM 2732 H HD23 . LEU A 1 189 ? 5.749   -13.103 -34.127 1.00 0.00 184 A 1 
ATOM 2733 N N    . ARG A 1 190 ? -0.534  -13.040 -31.839 1.00 0.00 185 A 1 
ATOM 2734 C CA   . ARG A 1 190 ? -1.508  -12.194 -31.104 1.00 0.00 185 A 1 
ATOM 2735 C C    . ARG A 1 190 ? -2.522  -13.096 -30.407 1.00 0.00 185 A 1 
ATOM 2736 O O    . ARG A 1 190 ? -3.264  -12.667 -29.545 1.00 0.00 185 A 1 
ATOM 2737 C CB   . ARG A 1 190 ? -2.186  -11.342 -32.177 1.00 0.00 185 A 1 
ATOM 2738 C CG   . ARG A 1 190 ? -3.121  -10.327 -31.515 1.00 0.00 185 A 1 
ATOM 2739 C CD   . ARG A 1 190 ? -4.362  -10.130 -32.389 1.00 0.00 185 A 1 
ATOM 2740 N NE   . ARG A 1 190 ? -5.123  -9.031  -31.733 1.00 0.00 185 A 1 
ATOM 2741 C CZ   . ARG A 1 190 ? -5.292  -7.895  -32.352 1.00 0.00 185 A 1 
ATOM 2742 N NH1  . ARG A 1 190 ? -5.738  -7.879  -33.578 1.00 0.00 185 A 1 
ATOM 2743 N NH2  . ARG A 1 190 ? -5.014  -6.774  -31.744 1.00 0.00 185 A 1 
ATOM 2744 H H    . ARG A 1 190 ? -0.851  -13.639 -32.546 1.00 0.00 185 A 1 
ATOM 2745 H HA   . ARG A 1 190 ? -1.002  -11.564 -30.389 1.00 0.00 185 A 1 
ATOM 2746 H HB2  . ARG A 1 190 ? -1.433  -10.819 -32.749 1.00 0.00 185 A 1 
ATOM 2747 H HB3  . ARG A 1 190 ? -2.758  -11.980 -32.834 1.00 0.00 185 A 1 
ATOM 2748 H HG2  . ARG A 1 190 ? -3.419  -10.693 -30.543 1.00 0.00 185 A 1 
ATOM 2749 H HG3  . ARG A 1 190 ? -2.608  -9.384  -31.404 1.00 0.00 185 A 1 
ATOM 2750 H HD2  . ARG A 1 190 ? -4.072  -9.845  -33.391 1.00 0.00 185 A 1 
ATOM 2751 H HD3  . ARG A 1 190 ? -4.956  -11.031 -32.409 1.00 0.00 185 A 1 
ATOM 2752 H HE   . ARG A 1 190 ? -5.498  -9.162  -30.837 1.00 0.00 185 A 1 
ATOM 2753 H HH11 . ARG A 1 190 ? -5.951  -8.738  -34.044 1.00 0.00 185 A 1 
ATOM 2754 H HH12 . ARG A 1 190 ? -5.867  -7.008  -34.052 1.00 0.00 185 A 1 
ATOM 2755 H HH21 . ARG A 1 190 ? -4.672  -6.786  -30.804 1.00 0.00 185 A 1 
ATOM 2756 H HH22 . ARG A 1 190 ? -5.144  -5.903  -32.218 1.00 0.00 185 A 1 
ATOM 2757 N N    . ALA A 1 191 ? -2.561  -14.348 -30.784 1.00 0.00 186 A 1 
ATOM 2758 C CA   . ALA A 1 191 ? -3.529  -15.278 -30.155 1.00 0.00 186 A 1 
ATOM 2759 C C    . ALA A 1 191 ? -2.815  -16.458 -29.488 1.00 0.00 186 A 1 
ATOM 2760 O O    . ALA A 1 191 ? -3.411  -17.191 -28.722 1.00 0.00 186 A 1 
ATOM 2761 C CB   . ALA A 1 191 ? -4.389  -15.771 -31.309 1.00 0.00 186 A 1 
ATOM 2762 H H    . ALA A 1 191 ? -1.961  -14.671 -31.488 1.00 0.00 186 A 1 
ATOM 2763 H HA   . ALA A 1 191 ? -4.135  -14.752 -29.445 1.00 0.00 186 A 1 
ATOM 2764 H HB1  . ALA A 1 191 ? -4.648  -16.806 -31.145 1.00 0.00 186 A 1 
ATOM 2765 H HB2  . ALA A 1 191 ? -3.833  -15.680 -32.230 1.00 0.00 186 A 1 
ATOM 2766 H HB3  . ALA A 1 191 ? -5.288  -15.178 -31.368 1.00 0.00 186 A 1 
ATOM 2767 N N    . SER A 1 192 ? -1.554  -16.663 -29.772 1.00 0.00 187 A 1 
ATOM 2768 C CA   . SER A 1 192 ? -0.841  -17.811 -29.145 1.00 0.00 187 A 1 
ATOM 2769 C C    . SER A 1 192 ? 0.022   -17.339 -27.984 1.00 0.00 187 A 1 
ATOM 2770 O O    . SER A 1 192 ? 0.251   -18.075 -27.049 1.00 0.00 187 A 1 
ATOM 2771 C CB   . SER A 1 192 ? 0.025   -18.401 -30.254 1.00 0.00 187 A 1 
ATOM 2772 O OG   . SER A 1 192 ? -0.200  -19.802 -30.317 1.00 0.00 187 A 1 
ATOM 2773 H H    . SER A 1 192 ? -1.080  -16.071 -30.395 1.00 0.00 187 A 1 
ATOM 2774 H HA   . SER A 1 192 ? -1.543  -18.547 -28.805 1.00 0.00 187 A 1 
ATOM 2775 H HB2  . SER A 1 192 ? -0.240  -17.957 -31.197 1.00 0.00 187 A 1 
ATOM 2776 H HB3  . SER A 1 192 ? 1.068   -18.202 -30.043 1.00 0.00 187 A 1 
ATOM 2777 H HG   . SER A 1 192 ? -1.139  -19.946 -30.456 1.00 0.00 187 A 1 
ATOM 2778 N N    . TYR A 1 193 ? 0.493   -16.115 -28.052 1.00 0.00 188 A 1 
ATOM 2779 C CA   . TYR A 1 193 ? 1.367   -15.531 -26.966 1.00 0.00 188 A 1 
ATOM 2780 C C    . TYR A 1 193 ? 2.506   -14.726 -27.610 1.00 0.00 188 A 1 
ATOM 2781 O O    . TYR A 1 193 ? 3.607   -14.676 -27.098 1.00 0.00 188 A 1 
ATOM 2782 C CB   . TYR A 1 193 ? 1.936   -16.724 -26.167 1.00 0.00 188 A 1 
ATOM 2783 C CG   . TYR A 1 193 ? 3.033   -16.278 -25.228 1.00 0.00 188 A 1 
ATOM 2784 C CD1  . TYR A 1 193 ? 2.851   -15.147 -24.424 1.00 0.00 188 A 1 
ATOM 2785 C CD2  . TYR A 1 193 ? 4.231   -17.003 -25.160 1.00 0.00 188 A 1 
ATOM 2786 C CE1  . TYR A 1 193 ? 3.866   -14.738 -23.552 1.00 0.00 188 A 1 
ATOM 2787 C CE2  . TYR A 1 193 ? 5.246   -16.592 -24.288 1.00 0.00 188 A 1 
ATOM 2788 C CZ   . TYR A 1 193 ? 5.064   -15.461 -23.484 1.00 0.00 188 A 1 
ATOM 2789 O OH   . TYR A 1 193 ? 6.064   -15.057 -22.623 1.00 0.00 188 A 1 
ATOM 2790 H H    . TYR A 1 193 ? 0.265   -15.567 -28.835 1.00 0.00 188 A 1 
ATOM 2791 H HA   . TYR A 1 193 ? 0.783   -14.897 -26.317 1.00 0.00 188 A 1 
ATOM 2792 H HB2  . TYR A 1 193 ? 1.144   -17.172 -25.586 1.00 0.00 188 A 1 
ATOM 2793 H HB3  . TYR A 1 193 ? 2.332   -17.456 -26.855 1.00 0.00 188 A 1 
ATOM 2794 H HD1  . TYR A 1 193 ? 1.927   -14.590 -24.479 1.00 0.00 188 A 1 
ATOM 2795 H HD2  . TYR A 1 193 ? 4.374   -17.879 -25.784 1.00 0.00 188 A 1 
ATOM 2796 H HE1  . TYR A 1 193 ? 3.726   -13.865 -22.932 1.00 0.00 188 A 1 
ATOM 2797 H HE2  . TYR A 1 193 ? 6.170   -17.149 -24.234 1.00 0.00 188 A 1 
ATOM 2798 H HH   . TYR A 1 193 ? 5.697   -15.021 -21.737 1.00 0.00 188 A 1 
ATOM 2799 N N    . ASN A 1 194 ? 2.248   -14.102 -28.738 1.00 0.00 189 A 1 
ATOM 2800 C CA   . ASN A 1 194 ? 3.307   -13.305 -29.444 1.00 0.00 189 A 1 
ATOM 2801 C C    . ASN A 1 194 ? 4.681   -13.953 -29.280 1.00 0.00 189 A 1 
ATOM 2802 O O    . ASN A 1 194 ? 5.684   -13.281 -29.142 1.00 0.00 189 A 1 
ATOM 2803 C CB   . ASN A 1 194 ? 3.286   -11.905 -28.816 1.00 0.00 189 A 1 
ATOM 2804 C CG   . ASN A 1 194 ? 3.458   -11.999 -27.299 1.00 0.00 189 A 1 
ATOM 2805 O OD1  . ASN A 1 194 ? 4.565   -11.976 -26.798 1.00 0.00 189 A 1 
ATOM 2806 N ND2  . ASN A 1 194 ? 2.400   -12.104 -26.542 1.00 0.00 189 A 1 
ATOM 2807 H H    . ASN A 1 194 ? 1.354   -14.164 -29.130 1.00 0.00 189 A 1 
ATOM 2808 H HA   . ASN A 1 194 ? 3.069   -13.230 -30.489 1.00 0.00 189 A 1 
ATOM 2809 H HB2  . ASN A 1 194 ? 4.093   -11.318 -29.233 1.00 0.00 189 A 1 
ATOM 2810 H HB3  . ASN A 1 194 ? 2.345   -11.426 -29.040 1.00 0.00 189 A 1 
ATOM 2811 H HD21 . ASN A 1 194 ? 1.508   -12.123 -26.947 1.00 0.00 189 A 1 
ATOM 2812 H HD22 . ASN A 1 194 ? 2.498   -12.165 -25.568 1.00 0.00 189 A 1 
ATOM 2813 N N    . ASN A 1 195 ? 4.732   -15.259 -29.291 1.00 0.00 190 A 1 
ATOM 2814 C CA   . ASN A 1 195 ? 6.048   -15.945 -29.130 1.00 0.00 190 A 1 
ATOM 2815 C C    . ASN A 1 195 ? 6.214   -17.040 -30.186 1.00 0.00 190 A 1 
ATOM 2816 O O    . ASN A 1 195 ? 5.245   -17.520 -30.734 1.00 0.00 190 A 1 
ATOM 2817 C CB   . ASN A 1 195 ? 6.006   -16.554 -27.730 1.00 0.00 190 A 1 
ATOM 2818 C CG   . ASN A 1 195 ? 6.694   -15.610 -26.741 1.00 0.00 190 A 1 
ATOM 2819 O OD1  . ASN A 1 195 ? 7.779   -15.891 -26.271 1.00 0.00 190 A 1 
ATOM 2820 N ND2  . ASN A 1 195 ? 6.106   -14.495 -26.405 1.00 0.00 190 A 1 
ATOM 2821 H H    . ASN A 1 195 ? 3.901   -15.787 -29.400 1.00 0.00 190 A 1 
ATOM 2822 H HA   . ASN A 1 195 ? 6.854   -15.232 -29.197 1.00 0.00 190 A 1 
ATOM 2823 H HB2  . ASN A 1 195 ? 4.979   -16.701 -27.435 1.00 0.00 190 A 1 
ATOM 2824 H HB3  . ASN A 1 195 ? 6.520   -17.504 -27.735 1.00 0.00 190 A 1 
ATOM 2825 H HD21 . ASN A 1 195 ? 5.231   -14.269 -26.785 1.00 0.00 190 A 1 
ATOM 2826 H HD22 . ASN A 1 195 ? 6.539   -13.884 -25.773 1.00 0.00 190 A 1 
ATOM 2827 N N    . PRO A 1 196 ? 7.447   -17.406 -30.431 1.00 0.00 191 A 1 
ATOM 2828 C CA   . PRO A 1 196 ? 7.736   -18.463 -31.430 1.00 0.00 191 A 1 
ATOM 2829 C C    . PRO A 1 196 ? 7.270   -19.826 -30.909 1.00 0.00 191 A 1 
ATOM 2830 O O    . PRO A 1 196 ? 7.193   -20.789 -31.646 1.00 0.00 191 A 1 
ATOM 2831 C CB   . PRO A 1 196 ? 9.256   -18.418 -31.574 1.00 0.00 191 A 1 
ATOM 2832 C CG   . PRO A 1 196 ? 9.744   -17.831 -30.289 1.00 0.00 191 A 1 
ATOM 2833 C CD   . PRO A 1 196 ? 8.673   -16.886 -29.811 1.00 0.00 191 A 1 
ATOM 2834 H HA   . PRO A 1 196 ? 7.268   -18.234 -32.374 1.00 0.00 191 A 1 
ATOM 2835 H HB2  . PRO A 1 196 ? 9.649   -19.416 -31.709 1.00 0.00 191 A 1 
ATOM 2836 H HB3  . PRO A 1 196 ? 9.538   -17.785 -32.400 1.00 0.00 191 A 1 
ATOM 2837 H HG2  . PRO A 1 196 ? 9.902   -18.616 -29.562 1.00 0.00 191 A 1 
ATOM 2838 H HG3  . PRO A 1 196 ? 10.661  -17.288 -30.455 1.00 0.00 191 A 1 
ATOM 2839 H HD2  . PRO A 1 196 ? 8.599   -16.914 -28.732 1.00 0.00 191 A 1 
ATOM 2840 H HD3  . PRO A 1 196 ? 8.869   -15.883 -30.156 1.00 0.00 191 A 1 
ATOM 2841 N N    . HIS A 1 197 ? 6.950   -19.911 -29.644 1.00 0.00 192 A 1 
ATOM 2842 C CA   . HIS A 1 197 ? 6.481   -21.207 -29.081 1.00 0.00 192 A 1 
ATOM 2843 C C    . HIS A 1 197 ? 5.012   -21.429 -29.442 1.00 0.00 192 A 1 
ATOM 2844 O O    . HIS A 1 197 ? 4.664   -22.353 -30.158 1.00 0.00 192 A 1 
ATOM 2845 C CB   . HIS A 1 197 ? 6.649   -21.069 -27.566 1.00 0.00 192 A 1 
ATOM 2846 C CG   . HIS A 1 197 ? 6.882   -22.427 -26.962 1.00 0.00 192 A 1 
ATOM 2847 N ND1  . HIS A 1 197 ? 7.485   -22.592 -25.725 1.00 0.00 192 A 1 
ATOM 2848 C CD2  . HIS A 1 197 ? 6.599   -23.692 -27.413 1.00 0.00 192 A 1 
ATOM 2849 C CE1  . HIS A 1 197 ? 7.545   -23.913 -25.477 1.00 0.00 192 A 1 
ATOM 2850 N NE2  . HIS A 1 197 ? 7.018   -24.629 -26.474 1.00 0.00 192 A 1 
ATOM 2851 H H    . HIS A 1 197 ? 7.014   -19.123 -29.067 1.00 0.00 192 A 1 
ATOM 2852 H HA   . HIS A 1 197 ? 7.085   -22.017 -29.444 1.00 0.00 192 A 1 
ATOM 2853 H HB2  . HIS A 1 197 ? 7.495   -20.431 -27.355 1.00 0.00 192 A 1 
ATOM 2854 H HB3  . HIS A 1 197 ? 5.756   -20.636 -27.142 1.00 0.00 192 A 1 
ATOM 2855 H HD1  . HIS A 1 197 ? 7.810   -21.877 -25.139 1.00 0.00 192 A 1 
ATOM 2856 H HD2  . HIS A 1 197 ? 6.123   -23.925 -28.354 1.00 0.00 192 A 1 
ATOM 2857 H HE1  . HIS A 1 197 ? 7.967   -24.342 -24.580 1.00 0.00 192 A 1 
ATOM 2858 N N    . ARG A 1 198 ? 4.148   -20.585 -28.951 1.00 0.00 193 A 1 
ATOM 2859 C CA   . ARG A 1 198 ? 2.698   -20.735 -29.255 1.00 0.00 193 A 1 
ATOM 2860 C C    . ARG A 1 198 ? 2.412   -20.362 -30.713 1.00 0.00 193 A 1 
ATOM 2861 O O    . ARG A 1 198 ? 1.653   -21.029 -31.388 1.00 0.00 193 A 1 
ATOM 2862 C CB   . ARG A 1 198 ? 1.991   -19.772 -28.297 1.00 0.00 193 A 1 
ATOM 2863 C CG   . ARG A 1 198 ? 2.350   -20.133 -26.849 1.00 0.00 193 A 1 
ATOM 2864 C CD   . ARG A 1 198 ? 1.093   -20.592 -26.102 1.00 0.00 193 A 1 
ATOM 2865 N NE   . ARG A 1 198 ? 1.214   -22.075 -26.019 1.00 0.00 193 A 1 
ATOM 2866 C CZ   . ARG A 1 198 ? 0.162   -22.801 -25.755 1.00 0.00 193 A 1 
ATOM 2867 N NH1  . ARG A 1 198 ? -0.767  -22.957 -26.658 1.00 0.00 193 A 1 
ATOM 2868 N NH2  . ARG A 1 198 ? 0.040   -23.372 -24.588 1.00 0.00 193 A 1 
ATOM 2869 H H    . ARG A 1 198 ? 4.454   -19.849 -28.380 1.00 0.00 193 A 1 
ATOM 2870 H HA   . ARG A 1 198 ? 2.378   -21.745 -29.059 1.00 0.00 193 A 1 
ATOM 2871 H HB2  . ARG A 1 198 ? 2.309   -18.760 -28.505 1.00 0.00 193 A 1 
ATOM 2872 H HB3  . ARG A 1 198 ? 0.924   -19.849 -28.432 1.00 0.00 193 A 1 
ATOM 2873 H HG2  . ARG A 1 198 ? 3.080   -20.930 -26.847 1.00 0.00 193 A 1 
ATOM 2874 H HG3  . ARG A 1 198 ? 2.763   -19.268 -26.354 1.00 0.00 193 A 1 
ATOM 2875 H HD2  . ARG A 1 198 ? 1.068   -20.158 -25.112 1.00 0.00 193 A 1 
ATOM 2876 H HD3  . ARG A 1 198 ? 0.206   -20.323 -26.655 1.00 0.00 193 A 1 
ATOM 2877 H HE   . ARG A 1 198 ? 2.082   -22.505 -26.163 1.00 0.00 193 A 1 
ATOM 2878 H HH11 . ARG A 1 198 ? -0.673  -22.520 -27.553 1.00 0.00 193 A 1 
ATOM 2879 H HH12 . ARG A 1 198 ? -1.573  -23.514 -26.455 1.00 0.00 193 A 1 
ATOM 2880 H HH21 . ARG A 1 198 ? 0.753   -23.253 -23.896 1.00 0.00 193 A 1 
ATOM 2881 H HH22 . ARG A 1 198 ? -0.766  -23.929 -24.385 1.00 0.00 193 A 1 
ATOM 2882 N N    . ALA A 1 199 ? 3.012   -19.309 -31.211 1.00 0.00 194 A 1 
ATOM 2883 C CA   . ALA A 1 199 ? 2.759   -18.917 -32.627 1.00 0.00 194 A 1 
ATOM 2884 C C    . ALA A 1 199 ? 3.063   -20.094 -33.552 1.00 0.00 194 A 1 
ATOM 2885 O O    . ALA A 1 199 ? 2.189   -20.591 -34.215 1.00 0.00 194 A 1 
ATOM 2886 C CB   . ALA A 1 199 ? 3.701   -17.747 -32.912 1.00 0.00 194 A 1 
ATOM 2887 H H    . ALA A 1 199 ? 3.622   -18.782 -30.660 1.00 0.00 194 A 1 
ATOM 2888 H HA   . ALA A 1 199 ? 1.735   -18.601 -32.749 1.00 0.00 194 A 1 
ATOM 2889 H HB1  . ALA A 1 199 ? 3.464   -17.321 -33.878 1.00 0.00 194 A 1 
ATOM 2890 H HB2  . ALA A 1 199 ? 4.722   -18.099 -32.915 1.00 0.00 194 A 1 
ATOM 2891 H HB3  . ALA A 1 199 ? 3.581   -16.994 -32.148 1.00 0.00 194 A 1 
ATOM 2892 N N    . VAL A 1 200 ? 4.290   -20.551 -33.592 1.00 0.00 195 A 1 
ATOM 2893 C CA   . VAL A 1 200 ? 4.635   -21.710 -34.480 1.00 0.00 195 A 1 
ATOM 2894 C C    . VAL A 1 200 ? 3.587   -22.826 -34.334 1.00 0.00 195 A 1 
ATOM 2895 O O    . VAL A 1 200 ? 2.896   -23.181 -35.286 1.00 0.00 195 A 1 
ATOM 2896 C CB   . VAL A 1 200 ? 6.012   -22.179 -34.000 1.00 0.00 195 A 1 
ATOM 2897 C CG1  . VAL A 1 200 ? 6.388   -23.489 -34.699 1.00 0.00 195 A 1 
ATOM 2898 C CG2  . VAL A 1 200 ? 7.055   -21.110 -34.337 1.00 0.00 195 A 1 
ATOM 2899 H H    . VAL A 1 200 ? 4.982   -20.137 -33.035 1.00 0.00 195 A 1 
ATOM 2900 H HA   . VAL A 1 200 ? 4.698   -21.387 -35.507 1.00 0.00 195 A 1 
ATOM 2901 H HB   . VAL A 1 200 ? 5.986   -22.336 -32.931 1.00 0.00 195 A 1 
ATOM 2902 H HG11 . VAL A 1 200 ? 7.461   -23.611 -34.680 1.00 0.00 195 A 1 
ATOM 2903 H HG12 . VAL A 1 200 ? 6.046   -23.461 -35.723 1.00 0.00 195 A 1 
ATOM 2904 H HG13 . VAL A 1 200 ? 5.922   -24.317 -34.186 1.00 0.00 195 A 1 
ATOM 2905 H HG21 . VAL A 1 200 ? 7.187   -21.061 -35.408 1.00 0.00 195 A 1 
ATOM 2906 H HG22 . VAL A 1 200 ? 7.995   -21.364 -33.871 1.00 0.00 195 A 1 
ATOM 2907 H HG23 . VAL A 1 200 ? 6.720   -20.150 -33.972 1.00 0.00 195 A 1 
ATOM 2908 N N    . GLU A 1 201 ? 3.451   -23.369 -33.146 1.00 0.00 196 A 1 
ATOM 2909 C CA   . GLU A 1 201 ? 2.442   -24.448 -32.925 1.00 0.00 196 A 1 
ATOM 2910 C C    . GLU A 1 201 ? 1.083   -23.999 -33.466 1.00 0.00 196 A 1 
ATOM 2911 O O    . GLU A 1 201 ? 0.384   -24.746 -34.122 1.00 0.00 196 A 1 
ATOM 2912 C CB   . GLU A 1 201 ? 2.382   -24.636 -31.408 1.00 0.00 196 A 1 
ATOM 2913 C CG   . GLU A 1 201 ? 3.295   -25.794 -31.000 1.00 0.00 196 A 1 
ATOM 2914 C CD   . GLU A 1 201 ? 2.708   -26.500 -29.777 1.00 0.00 196 A 1 
ATOM 2915 O OE1  . GLU A 1 201 ? 2.274   -25.810 -28.870 1.00 0.00 196 A 1 
ATOM 2916 O OE2  . GLU A 1 201 ? 2.703   -27.720 -29.767 1.00 0.00 196 A 1 
ATOM 2917 H H    . GLU A 1 201 ? 4.007   -23.058 -32.401 1.00 0.00 196 A 1 
ATOM 2918 H HA   . GLU A 1 201 ? 2.755   -25.364 -33.401 1.00 0.00 196 A 1 
ATOM 2919 H HB2  . GLU A 1 201 ? 2.709   -23.729 -30.920 1.00 0.00 196 A 1 
ATOM 2920 H HB3  . GLU A 1 201 ? 1.368   -24.859 -31.112 1.00 0.00 196 A 1 
ATOM 2921 H HG2  . GLU A 1 201 ? 3.374   -26.495 -31.819 1.00 0.00 196 A 1 
ATOM 2922 H HG3  . GLU A 1 201 ? 4.275   -25.412 -30.757 1.00 0.00 196 A 1 
ATOM 2923 N N    . TYR A 1 202 ? 0.718   -22.771 -33.210 1.00 0.00 197 A 1 
ATOM 2924 C CA   . TYR A 1 202 ? -0.575  -22.252 -33.720 1.00 0.00 197 A 1 
ATOM 2925 C C    . TYR A 1 202 ? -0.305  -21.317 -34.901 1.00 0.00 197 A 1 
ATOM 2926 O O    . TYR A 1 202 ? -0.946  -20.308 -35.078 1.00 0.00 197 A 1 
ATOM 2927 C CB   . TYR A 1 202 ? -1.187  -21.501 -32.542 1.00 0.00 197 A 1 
ATOM 2928 C CG   . TYR A 1 202 ? -2.370  -20.698 -33.004 1.00 0.00 197 A 1 
ATOM 2929 C CD1  . TYR A 1 202 ? -3.373  -21.306 -33.762 1.00 0.00 197 A 1 
ATOM 2930 C CD2  . TYR A 1 202 ? -2.461  -19.346 -32.674 1.00 0.00 197 A 1 
ATOM 2931 C CE1  . TYR A 1 202 ? -4.471  -20.559 -34.188 1.00 0.00 197 A 1 
ATOM 2932 C CE2  . TYR A 1 202 ? -3.555  -18.596 -33.102 1.00 0.00 197 A 1 
ATOM 2933 C CZ   . TYR A 1 202 ? -4.565  -19.201 -33.860 1.00 0.00 197 A 1 
ATOM 2934 O OH   . TYR A 1 202 ? -5.651  -18.461 -34.282 1.00 0.00 197 A 1 
ATOM 2935 H H    . TYR A 1 202 ? 1.305   -22.183 -32.692 1.00 0.00 197 A 1 
ATOM 2936 H HA   . TYR A 1 202 ? -1.218  -23.065 -34.019 1.00 0.00 197 A 1 
ATOM 2937 H HB2  . TYR A 1 202 ? -1.509  -22.209 -31.796 1.00 0.00 197 A 1 
ATOM 2938 H HB3  . TYR A 1 202 ? -0.451  -20.840 -32.120 1.00 0.00 197 A 1 
ATOM 2939 H HD1  . TYR A 1 202 ? -3.293  -22.351 -34.023 1.00 0.00 197 A 1 
ATOM 2940 H HD2  . TYR A 1 202 ? -1.682  -18.879 -32.092 1.00 0.00 197 A 1 
ATOM 2941 H HE1  . TYR A 1 202 ? -5.240  -21.029 -34.774 1.00 0.00 197 A 1 
ATOM 2942 H HE2  . TYR A 1 202 ? -3.618  -17.552 -32.850 1.00 0.00 197 A 1 
ATOM 2943 H HH   . TYR A 1 202 ? -6.156  -18.208 -33.506 1.00 0.00 197 A 1 
ATOM 2944 N N    . LEU A 1 203 ? 0.647   -21.664 -35.709 1.00 0.00 198 A 1 
ATOM 2945 C CA   . LEU A 1 203 ? 0.978   -20.833 -36.899 1.00 0.00 198 A 1 
ATOM 2946 C C    . LEU A 1 203 ? 0.586   -21.631 -38.126 1.00 0.00 198 A 1 
ATOM 2947 O O    . LEU A 1 203 ? 0.075   -21.107 -39.097 1.00 0.00 198 A 1 
ATOM 2948 C CB   . LEU A 1 203 ? 2.495   -20.627 -36.865 1.00 0.00 198 A 1 
ATOM 2949 C CG   . LEU A 1 203 ? 2.823   -19.174 -36.516 1.00 0.00 198 A 1 
ATOM 2950 C CD1  . LEU A 1 203 ? 4.337   -19.019 -36.348 1.00 0.00 198 A 1 
ATOM 2951 C CD2  . LEU A 1 203 ? 2.345   -18.265 -37.651 1.00 0.00 198 A 1 
ATOM 2952 H H    . LEU A 1 203 ? 1.143   -22.485 -35.538 1.00 0.00 198 A 1 
ATOM 2953 H HA   . LEU A 1 203 ? 0.461   -19.887 -36.867 1.00 0.00 198 A 1 
ATOM 2954 H HB2  . LEU A 1 203 ? 2.926   -21.278 -36.128 1.00 0.00 198 A 1 
ATOM 2955 H HB3  . LEU A 1 203 ? 2.909   -20.860 -37.834 1.00 0.00 198 A 1 
ATOM 2956 H HG   . LEU A 1 203 ? 2.329   -18.899 -35.592 1.00 0.00 198 A 1 
ATOM 2957 H HD11 . LEU A 1 203 ? 4.839   -19.863 -36.798 1.00 0.00 198 A 1 
ATOM 2958 H HD12 . LEU A 1 203 ? 4.580   -18.975 -35.297 1.00 0.00 198 A 1 
ATOM 2959 H HD13 . LEU A 1 203 ? 4.663   -18.109 -36.830 1.00 0.00 198 A 1 
ATOM 2960 H HD21 . LEU A 1 203 ? 2.743   -18.621 -38.589 1.00 0.00 198 A 1 
ATOM 2961 H HD22 . LEU A 1 203 ? 2.689   -17.258 -37.474 1.00 0.00 198 A 1 
ATOM 2962 H HD23 . LEU A 1 203 ? 1.266   -18.276 -37.691 1.00 0.00 198 A 1 
ATOM 2963 N N    . LEU A 1 204 ? 0.810   -22.914 -38.070 1.00 0.00 199 A 1 
ATOM 2964 C CA   . LEU A 1 204 ? 0.438   -23.783 -39.217 1.00 0.00 199 A 1 
ATOM 2965 C C    . LEU A 1 204 ? -0.289  -25.033 -38.711 1.00 0.00 199 A 1 
ATOM 2966 O O    . LEU A 1 204 ? -1.341  -25.395 -39.200 1.00 0.00 199 A 1 
ATOM 2967 C CB   . LEU A 1 204 ? 1.753   -24.167 -39.904 1.00 0.00 199 A 1 
ATOM 2968 C CG   . LEU A 1 204 ? 2.624   -22.924 -40.118 1.00 0.00 199 A 1 
ATOM 2969 C CD1  . LEU A 1 204 ? 3.704   -22.862 -39.037 1.00 0.00 199 A 1 
ATOM 2970 C CD2  . LEU A 1 204 ? 3.289   -22.998 -41.494 1.00 0.00 199 A 1 
ATOM 2971 H H    . LEU A 1 204 ? 1.214   -23.308 -37.264 1.00 0.00 199 A 1 
ATOM 2972 H HA   . LEU A 1 204 ? -0.189  -23.239 -39.905 1.00 0.00 199 A 1 
ATOM 2973 H HB2  . LEU A 1 204 ? 2.285   -24.878 -39.289 1.00 0.00 199 A 1 
ATOM 2974 H HB3  . LEU A 1 204 ? 1.533   -24.615 -40.862 1.00 0.00 199 A 1 
ATOM 2975 H HG   . LEU A 1 204 ? 2.008   -22.038 -40.062 1.00 0.00 199 A 1 
ATOM 2976 H HD11 . LEU A 1 204 ? 3.267   -23.096 -38.077 1.00 0.00 199 A 1 
ATOM 2977 H HD12 . LEU A 1 204 ? 4.128   -21.870 -39.007 1.00 0.00 199 A 1 
ATOM 2978 H HD13 . LEU A 1 204 ? 4.481   -23.578 -39.263 1.00 0.00 199 A 1 
ATOM 2979 H HD21 . LEU A 1 204 ? 4.032   -23.782 -41.493 1.00 0.00 199 A 1 
ATOM 2980 H HD22 . LEU A 1 204 ? 3.762   -22.053 -41.717 1.00 0.00 199 A 1 
ATOM 2981 H HD23 . LEU A 1 204 ? 2.542   -23.212 -42.244 1.00 0.00 199 A 1 
ATOM 2982 N N    . THR A 1 205 ? 0.269   -25.698 -37.736 1.00 0.00 200 A 1 
ATOM 2983 C CA   . THR A 1 205 ? -0.377  -26.934 -37.201 1.00 0.00 200 A 1 
ATOM 2984 C C    . THR A 1 205 ? -1.613  -26.582 -36.375 1.00 0.00 200 A 1 
ATOM 2985 O O    . THR A 1 205 ? -2.484  -27.405 -36.169 1.00 0.00 200 A 1 
ATOM 2986 C CB   . THR A 1 205 ? 0.688   -27.587 -36.318 1.00 0.00 200 A 1 
ATOM 2987 O OG1  . THR A 1 205 ? 1.913   -27.664 -37.034 1.00 0.00 200 A 1 
ATOM 2988 C CG2  . THR A 1 205 ? 0.235   -28.994 -35.925 1.00 0.00 200 A 1 
ATOM 2989 H H    . THR A 1 205 ? 1.113   -25.384 -37.354 1.00 0.00 200 A 1 
ATOM 2990 H HA   . THR A 1 205 ? -0.641  -27.598 -38.008 1.00 0.00 200 A 1 
ATOM 2991 H HB   . THR A 1 205 ? 0.828   -26.996 -35.426 1.00 0.00 200 A 1 
ATOM 2992 H HG1  . THR A 1 205 ? 2.563   -27.134 -36.567 1.00 0.00 200 A 1 
ATOM 2993 H HG21 . THR A 1 205 ? -0.082  -29.530 -36.807 1.00 0.00 200 A 1 
ATOM 2994 H HG22 . THR A 1 205 ? -0.589  -28.926 -35.230 1.00 0.00 200 A 1 
ATOM 2995 H HG23 . THR A 1 205 ? 1.056   -29.519 -35.460 1.00 0.00 200 A 1 
ATOM 2996 N N    . GLY A 1 206 ? -1.698  -25.372 -35.894 1.00 0.00 201 A 1 
ATOM 2997 C CA   . GLY A 1 206 ? -2.879  -24.983 -35.077 1.00 0.00 201 A 1 
ATOM 2998 C C    . GLY A 1 206 ? -3.644  -23.858 -35.769 1.00 0.00 201 A 1 
ATOM 2999 O O    . GLY A 1 206 ? -4.856  -23.791 -35.700 1.00 0.00 201 A 1 
ATOM 3000 H H    . GLY A 1 206 ? -0.985  -24.723 -36.065 1.00 0.00 201 A 1 
ATOM 3001 H HA2  . GLY A 1 206 ? -3.529  -25.838 -34.960 1.00 0.00 201 A 1 
ATOM 3002 H HA3  . GLY A 1 206 ? -2.550  -24.644 -34.107 1.00 0.00 201 A 1 
ATOM 3003 N N    . ILE A 1 207 ? -2.954  -22.968 -36.433 1.00 0.00 202 A 1 
ATOM 3004 C CA   . ILE A 1 207 ? -3.665  -21.852 -37.116 1.00 0.00 202 A 1 
ATOM 3005 C C    . ILE A 1 207 ? -4.379  -22.386 -38.361 1.00 0.00 202 A 1 
ATOM 3006 O O    . ILE A 1 207 ? -3.977  -23.387 -38.922 1.00 0.00 202 A 1 
ATOM 3007 C CB   . ILE A 1 207 ? -2.573  -20.825 -37.481 1.00 0.00 202 A 1 
ATOM 3008 C CG1  . ILE A 1 207 ? -2.816  -19.529 -36.698 1.00 0.00 202 A 1 
ATOM 3009 C CG2  . ILE A 1 207 ? -2.602  -20.497 -38.977 1.00 0.00 202 A 1 
ATOM 3010 C CD1  . ILE A 1 207 ? -1.698  -18.525 -36.991 1.00 0.00 202 A 1 
ATOM 3011 H H    . ILE A 1 207 ? -1.977  -23.032 -36.476 1.00 0.00 202 A 1 
ATOM 3012 H HA   . ILE A 1 207 ? -4.375  -21.405 -36.439 1.00 0.00 202 A 1 
ATOM 3013 H HB   . ILE A 1 207 ? -1.606  -21.230 -37.227 1.00 0.00 202 A 1 
ATOM 3014 H HG12 . ILE A 1 207 ? -3.763  -19.104 -36.993 1.00 0.00 202 A 1 
ATOM 3015 H HG13 . ILE A 1 207 ? -2.834  -19.743 -35.644 1.00 0.00 202 A 1 
ATOM 3016 H HG21 . ILE A 1 207 ? -3.603  -20.213 -39.263 1.00 0.00 202 A 1 
ATOM 3017 H HG22 . ILE A 1 207 ? -2.294  -21.363 -39.543 1.00 0.00 202 A 1 
ATOM 3018 H HG23 . ILE A 1 207 ? -1.926  -19.676 -39.171 1.00 0.00 202 A 1 
ATOM 3019 H HD11 . ILE A 1 207 ? -2.128  -17.606 -37.362 1.00 0.00 202 A 1 
ATOM 3020 H HD12 . ILE A 1 207 ? -1.028  -18.934 -37.732 1.00 0.00 202 A 1 
ATOM 3021 H HD13 . ILE A 1 207 ? -1.152  -18.324 -36.083 1.00 0.00 202 A 1 
ATOM 3022 N N    . PRO A 1 208 ? -5.413  -21.696 -38.758 1.00 0.00 203 A 1 
ATOM 3023 C CA   . PRO A 1 208 ? -6.182  -22.107 -39.957 1.00 0.00 203 A 1 
ATOM 3024 C C    . PRO A 1 208 ? -5.368  -21.835 -41.227 1.00 0.00 203 A 1 
ATOM 3025 O O    . PRO A 1 208 ? -5.825  -21.178 -42.142 1.00 0.00 203 A 1 
ATOM 3026 C CB   . PRO A 1 208 ? -7.431  -21.231 -39.897 1.00 0.00 203 A 1 
ATOM 3027 C CG   . PRO A 1 208 ? -7.028  -20.035 -39.093 1.00 0.00 203 A 1 
ATOM 3028 C CD   . PRO A 1 208 ? -5.957  -20.483 -38.139 1.00 0.00 203 A 1 
ATOM 3029 H HA   . PRO A 1 208 ? -6.456  -23.148 -39.895 1.00 0.00 203 A 1 
ATOM 3030 H HB2  . PRO A 1 208 ? -7.728  -20.936 -40.894 1.00 0.00 203 A 1 
ATOM 3031 H HB3  . PRO A 1 208 ? -8.234  -21.755 -39.403 1.00 0.00 203 A 1 
ATOM 3032 H HG2  . PRO A 1 208 ? -6.643  -19.264 -39.745 1.00 0.00 203 A 1 
ATOM 3033 H HG3  . PRO A 1 208 ? -7.873  -19.662 -38.536 1.00 0.00 203 A 1 
ATOM 3034 H HD2  . PRO A 1 208 ? -5.194  -19.724 -38.049 1.00 0.00 203 A 1 
ATOM 3035 H HD3  . PRO A 1 208 ? -6.380  -20.716 -37.174 1.00 0.00 203 A 1 
ATOM 3036 N N    . GLY A 1 209 ? -4.163  -22.340 -41.283 1.00 0.00 204 A 1 
ATOM 3037 C CA   . GLY A 1 209 ? -3.305  -22.122 -42.482 1.00 0.00 204 A 1 
ATOM 3038 C C    . GLY A 1 209 ? -2.533  -23.404 -42.810 1.00 0.00 204 A 1 
ATOM 3039 O O    . GLY A 1 209 ? -1.748  -23.438 -43.738 1.00 0.00 204 A 1 
ATOM 3040 H H    . GLY A 1 209 ? -3.821  -22.863 -40.532 1.00 0.00 204 A 1 
ATOM 3041 H HA2  . GLY A 1 209 ? -3.924  -21.848 -43.323 1.00 0.00 204 A 1 
ATOM 3042 H HA3  . GLY A 1 209 ? -2.600  -21.330 -42.278 1.00 0.00 204 A 1 
ATOM 3043 N N    . SER A 1 210 ? -2.735  -24.457 -42.057 1.00 0.00 205 A 1 
ATOM 3044 C CA   . SER A 1 210 ? -1.995  -25.718 -42.336 1.00 0.00 205 A 1 
ATOM 3045 C C    . SER A 1 210 ? -2.683  -26.901 -41.644 1.00 0.00 205 A 1 
ATOM 3046 O O    . SER A 1 210 ? -2.335  -27.255 -40.535 1.00 0.00 205 A 1 
ATOM 3047 C CB   . SER A 1 210 ? -0.604  -25.481 -41.751 1.00 0.00 205 A 1 
ATOM 3048 O OG   . SER A 1 210 ? 0.359   -25.520 -42.797 1.00 0.00 205 A 1 
ATOM 3049 H H    . SER A 1 210 ? -3.364  -24.417 -41.307 1.00 0.00 205 A 1 
ATOM 3050 H HA   . SER A 1 210 ? -1.925  -25.889 -43.399 1.00 0.00 205 A 1 
ATOM 3051 H HB2  . SER A 1 210 ? -0.574  -24.513 -41.274 1.00 0.00 205 A 1 
ATOM 3052 H HB3  . SER A 1 210 ? -0.386  -26.246 -41.017 1.00 0.00 205 A 1 
ATOM 3053 H HG   . SER A 1 210 ? 0.454   -26.432 -43.079 1.00 0.00 205 A 1 
ATOM 3054 N N    . PRO A 1 211 ? -3.644  -27.476 -42.324 1.00 0.00 206 A 1 
ATOM 3055 C CA   . PRO A 1 211 ? -4.386  -28.631 -41.760 1.00 0.00 206 A 1 
ATOM 3056 C C    . PRO A 1 211 ? -3.500  -29.881 -41.751 1.00 0.00 206 A 1 
ATOM 3057 O O    . PRO A 1 211 ? -3.345  -30.550 -42.753 1.00 0.00 206 A 1 
ATOM 3058 C CB   . PRO A 1 211 ? -5.561  -28.805 -42.718 1.00 0.00 206 A 1 
ATOM 3059 C CG   . PRO A 1 211 ? -5.099  -28.209 -44.009 1.00 0.00 206 A 1 
ATOM 3060 C CD   . PRO A 1 211 ? -4.125  -27.113 -43.664 1.00 0.00 206 A 1 
ATOM 3061 H HA   . PRO A 1 211 ? -4.745  -28.409 -40.769 1.00 0.00 206 A 1 
ATOM 3062 H HB2  . PRO A 1 211 ? -5.789  -29.855 -42.845 1.00 0.00 206 A 1 
ATOM 3063 H HB3  . PRO A 1 211 ? -6.426  -28.272 -42.355 1.00 0.00 206 A 1 
ATOM 3064 H HG2  . PRO A 1 211 ? -4.610  -28.965 -44.609 1.00 0.00 206 A 1 
ATOM 3065 H HG3  . PRO A 1 211 ? -5.937  -27.795 -44.547 1.00 0.00 206 A 1 
ATOM 3066 H HD2  . PRO A 1 211 ? -3.308  -27.096 -44.373 1.00 0.00 206 A 1 
ATOM 3067 H HD3  . PRO A 1 211 ? -4.624  -26.157 -43.633 1.00 0.00 206 A 1 
ATOM 3068 N N    . GLU A 1 212 ? -2.918  -30.198 -40.623 1.00 0.00 207 A 1 
ATOM 3069 C CA   . GLU A 1 212 ? -2.038  -31.404 -40.540 1.00 0.00 207 A 1 
ATOM 3070 C C    . GLU A 1 212 ? -0.974  -31.368 -41.647 1.00 0.00 207 A 1 
ATOM 3071 O O    . GLU A 1 212 ? -1.036  -32.132 -42.590 1.00 0.00 207 A 1 
ATOM 3072 C CB   . GLU A 1 212 ? -2.976  -32.598 -40.731 1.00 0.00 207 A 1 
ATOM 3073 C CG   . GLU A 1 212 ? -2.524  -33.751 -39.832 1.00 0.00 207 A 1 
ATOM 3074 C CD   . GLU A 1 212 ? -3.188  -35.050 -40.294 1.00 0.00 207 A 1 
ATOM 3075 O OE1  . GLU A 1 212 ? -3.170  -35.311 -41.485 1.00 0.00 207 A 1 
ATOM 3076 O OE2  . GLU A 1 212 ? -3.705  -35.761 -39.447 1.00 0.00 207 A 1 
ATOM 3077 H H    . GLU A 1 212 ? -3.058  -29.642 -39.828 1.00 0.00 207 A 1 
ATOM 3078 H HA   . GLU A 1 212 ? -1.567  -31.458 -39.571 1.00 0.00 207 A 1 
ATOM 3079 H HB2  . GLU A 1 212 ? -3.983  -32.310 -40.468 1.00 0.00 207 A 1 
ATOM 3080 H HB3  . GLU A 1 212 ? -2.950  -32.917 -41.762 1.00 0.00 207 A 1 
ATOM 3081 H HG2  . GLU A 1 212 ? -1.450  -33.854 -39.893 1.00 0.00 207 A 1 
ATOM 3082 H HG3  . GLU A 1 212 ? -2.809  -33.546 -38.812 1.00 0.00 207 A 1 
ATOM 3083 N N    . PRO A 1 213 ? -0.029  -30.474 -41.495 1.00 0.00 208 A 1 
ATOM 3084 C CA   . PRO A 1 213 ? 1.056   -30.341 -42.499 1.00 0.00 208 A 1 
ATOM 3085 C C    . PRO A 1 213 ? 2.017   -31.530 -42.408 1.00 0.00 208 A 1 
ATOM 3086 O O    . PRO A 1 213 ? 3.039   -31.465 -41.754 1.00 0.00 208 A 1 
ATOM 3087 C CB   . PRO A 1 213 ? 1.755   -29.043 -42.103 1.00 0.00 208 A 1 
ATOM 3088 C CG   . PRO A 1 213 ? 1.460   -28.874 -40.647 1.00 0.00 208 A 1 
ATOM 3089 C CD   . PRO A 1 213 ? 0.121   -29.517 -40.391 1.00 0.00 208 A 1 
ATOM 3090 H HA   . PRO A 1 213 ? 0.648   -30.254 -43.493 1.00 0.00 208 A 1 
ATOM 3091 H HB2  . PRO A 1 213 ? 2.820   -29.127 -42.267 1.00 0.00 208 A 1 
ATOM 3092 H HB3  . PRO A 1 213 ? 1.350   -28.213 -42.660 1.00 0.00 208 A 1 
ATOM 3093 H HG2  . PRO A 1 213 ? 2.225   -29.361 -40.058 1.00 0.00 208 A 1 
ATOM 3094 H HG3  . PRO A 1 213 ? 1.412   -27.825 -40.399 1.00 0.00 208 A 1 
ATOM 3095 H HD2  . PRO A 1 213 ? 0.124   -30.028 -39.438 1.00 0.00 208 A 1 
ATOM 3096 H HD3  . PRO A 1 213 ? -0.667  -28.781 -40.428 1.00 0.00 208 A 1 
ATOM 3097 N N    . GLU A 1 214 ? 1.695   -32.615 -43.061 1.00 0.00 209 A 1 
ATOM 3098 C CA   . GLU A 1 214 ? 2.587   -33.810 -43.015 1.00 0.00 209 A 1 
ATOM 3099 C C    . GLU A 1 214 ? 2.986   -34.224 -44.434 1.00 0.00 209 A 1 
ATOM 3100 O O    . GLU A 1 214 ? 3.129   -35.394 -44.732 1.00 0.00 209 A 1 
ATOM 3101 C CB   . GLU A 1 214 ? 1.749   -34.905 -42.349 1.00 0.00 209 A 1 
ATOM 3102 C CG   . GLU A 1 214 ? 2.517   -35.489 -41.162 1.00 0.00 209 A 1 
ATOM 3103 C CD   . GLU A 1 214 ? 3.672   -36.351 -41.675 1.00 0.00 209 A 1 
ATOM 3104 O OE1  . GLU A 1 214 ? 3.443   -37.134 -42.582 1.00 0.00 209 A 1 
ATOM 3105 O OE2  . GLU A 1 214 ? 4.766   -36.213 -41.152 1.00 0.00 209 A 1 
ATOM 3106 H H    . GLU A 1 214 ? 0.865   -32.644 -43.582 1.00 0.00 209 A 1 
ATOM 3107 H HA   . GLU A 1 214 ? 3.463   -33.603 -42.422 1.00 0.00 209 A 1 
ATOM 3108 H HB2  . GLU A 1 214 ? 0.816   -34.484 -42.003 1.00 0.00 209 A 1 
ATOM 3109 H HB3  . GLU A 1 214 ? 1.546   -35.689 -43.064 1.00 0.00 209 A 1 
ATOM 3110 H HG2  . GLU A 1 214 ? 2.908   -34.684 -40.556 1.00 0.00 209 A 1 
ATOM 3111 H HG3  . GLU A 1 214 ? 1.853   -36.097 -40.567 1.00 0.00 209 A 1 
ATOM 3112 N N    . HIS A 1 215 ? 3.166   -33.273 -45.311 1.00 0.00 210 A 1 
ATOM 3113 C CA   . HIS A 1 215 ? 3.555   -33.608 -46.712 1.00 0.00 210 A 1 
ATOM 3114 C C    . HIS A 1 215 ? 4.841   -32.869 -47.094 1.00 0.00 210 A 1 
ATOM 3115 O O    . HIS A 1 215 ? 5.071   -32.561 -48.247 1.00 0.00 210 A 1 
ATOM 3116 C CB   . HIS A 1 215 ? 2.383   -33.130 -47.574 1.00 0.00 210 A 1 
ATOM 3117 C CG   . HIS A 1 215 ? 1.903   -34.259 -48.445 1.00 0.00 210 A 1 
ATOM 3118 N ND1  . HIS A 1 215 ? 1.450   -34.054 -49.739 1.00 0.00 210 A 1 
ATOM 3119 C CD2  . HIS A 1 215 ? 1.799   -35.610 -48.222 1.00 0.00 210 A 1 
ATOM 3120 C CE1  . HIS A 1 215 ? 1.097   -35.251 -50.240 1.00 0.00 210 A 1 
ATOM 3121 N NE2  . HIS A 1 215 ? 1.289   -36.235 -49.356 1.00 0.00 210 A 1 
ATOM 3122 H H    . HIS A 1 215 ? 3.045   -32.336 -45.048 1.00 0.00 210 A 1 
ATOM 3123 H HA   . HIS A 1 215 ? 3.686   -34.673 -46.821 1.00 0.00 210 A 1 
ATOM 3124 H HB2  . HIS A 1 215 ? 1.577   -32.802 -46.935 1.00 0.00 210 A 1 
ATOM 3125 H HB3  . HIS A 1 215 ? 2.706   -32.309 -48.197 1.00 0.00 210 A 1 
ATOM 3126 H HD1  . HIS A 1 215 ? 1.396   -33.192 -50.204 1.00 0.00 210 A 1 
ATOM 3127 H HD2  . HIS A 1 215 ? 2.070   -36.112 -47.305 1.00 0.00 210 A 1 
ATOM 3128 H HE1  . HIS A 1 215 ? 0.706   -35.400 -51.236 1.00 0.00 210 A 1 
ATOM 3129 N N    . GLY A 1 216 ? 5.680   -32.582 -46.134 1.00 0.00 211 A 1 
ATOM 3130 C CA   . GLY A 1 216 ? 6.950   -31.863 -46.439 1.00 0.00 211 A 1 
ATOM 3131 C C    . GLY A 1 216 ? 8.134   -32.663 -45.894 1.00 0.00 211 A 1 
ATOM 3132 O O    . GLY A 1 216 ? 8.809   -32.242 -44.975 1.00 0.00 211 A 1 
ATOM 3133 H H    . GLY A 1 216 ? 5.473   -32.840 -45.211 1.00 0.00 211 A 1 
ATOM 3134 H HA2  . GLY A 1 216 ? 7.051   -31.751 -47.510 1.00 0.00 211 A 1 
ATOM 3135 H HA3  . GLY A 1 216 ? 6.933   -30.889 -45.975 1.00 0.00 211 A 1 
ATOM 3136 N N    . SER A 1 217 ? 8.391   -33.815 -46.454 1.00 0.00 212 A 1 
ATOM 3137 C CA   . SER A 1 217 ? 9.533   -34.645 -45.970 1.00 0.00 212 A 1 
ATOM 3138 C C    . SER A 1 217 ? 10.862  -34.007 -46.381 1.00 0.00 212 A 1 
ATOM 3139 O O    . SER A 1 217 ? 11.143  -33.835 -47.551 1.00 0.00 212 A 1 
ATOM 3140 C CB   . SER A 1 217 ? 9.356   -36.002 -46.651 1.00 0.00 212 A 1 
ATOM 3141 O OG   . SER A 1 217 ? 7.987   -36.382 -46.591 1.00 0.00 212 A 1 
ATOM 3142 H H    . SER A 1 217 ? 7.833   -34.134 -47.194 1.00 0.00 212 A 1 
ATOM 3143 H HA   . SER A 1 217 ? 9.486   -34.761 -44.899 1.00 0.00 212 A 1 
ATOM 3144 H HB2  . SER A 1 217 ? 9.660   -35.932 -47.682 1.00 0.00 212 A 1 
ATOM 3145 H HB3  . SER A 1 217 ? 9.968   -36.739 -46.147 1.00 0.00 212 A 1 
ATOM 3146 H HG   . SER A 1 217 ? 7.872   -36.955 -45.830 1.00 0.00 212 A 1 
ATOM 3147 N N    . VAL A 1 218 ? 11.682  -33.656 -45.426 1.00 0.00 213 A 1 
ATOM 3148 C CA   . VAL A 1 218 ? 12.995  -33.029 -45.758 1.00 0.00 213 A 1 
ATOM 3149 C C    . VAL A 1 218 ? 14.142  -33.945 -45.325 1.00 0.00 213 A 1 
ATOM 3150 O O    . VAL A 1 218 ? 15.200  -33.490 -44.936 1.00 0.00 213 A 1 
ATOM 3151 C CB   . VAL A 1 218 ? 13.024  -31.718 -44.967 1.00 0.00 213 A 1 
ATOM 3152 C CG1  . VAL A 1 218 ? 11.885  -30.813 -45.439 1.00 0.00 213 A 1 
ATOM 3153 C CG2  . VAL A 1 218 ? 12.853  -32.011 -43.473 1.00 0.00 213 A 1 
ATOM 3154 H H    . VAL A 1 218 ? 11.434  -33.805 -44.490 1.00 0.00 213 A 1 
ATOM 3155 H HA   . VAL A 1 218 ? 13.057  -32.822 -46.814 1.00 0.00 213 A 1 
ATOM 3156 H HB   . VAL A 1 218 ? 13.969  -31.221 -45.132 1.00 0.00 213 A 1 
ATOM 3157 H HG11 . VAL A 1 218 ? 10.966  -31.108 -44.955 1.00 0.00 213 A 1 
ATOM 3158 H HG12 . VAL A 1 218 ? 11.774  -30.903 -46.510 1.00 0.00 213 A 1 
ATOM 3159 H HG13 . VAL A 1 218 ? 12.112  -29.788 -45.186 1.00 0.00 213 A 1 
ATOM 3160 H HG21 . VAL A 1 218 ? 11.827  -32.282 -43.275 1.00 0.00 213 A 1 
ATOM 3161 H HG22 . VAL A 1 218 ? 13.110  -31.131 -42.902 1.00 0.00 213 A 1 
ATOM 3162 H HG23 . VAL A 1 218 ? 13.502  -32.826 -43.190 1.00 0.00 213 A 1 
ATOM 3163 N N    . GLN A 1 219 ? 13.939  -35.234 -45.389 1.00 0.00 214 A 1 
ATOM 3164 C CA   . GLN A 1 219 ? 15.016  -36.183 -44.981 1.00 0.00 214 A 1 
ATOM 3165 C C    . GLN A 1 219 ? 15.858  -36.583 -46.196 1.00 0.00 214 A 1 
ATOM 3166 O O    . GLN A 1 219 ? 15.906  -37.736 -46.578 1.00 0.00 214 A 1 
ATOM 3167 C CB   . GLN A 1 219 ? 14.278  -37.397 -44.413 1.00 0.00 214 A 1 
ATOM 3168 C CG   . GLN A 1 219 ? 15.265  -38.295 -43.661 1.00 0.00 214 A 1 
ATOM 3169 C CD   . GLN A 1 219 ? 15.482  -39.591 -44.445 1.00 0.00 214 A 1 
ATOM 3170 O OE1  . GLN A 1 219 ? 14.594  -40.055 -45.132 1.00 0.00 214 A 1 
ATOM 3171 N NE2  . GLN A 1 219 ? 16.634  -40.199 -44.371 1.00 0.00 214 A 1 
ATOM 3172 H H    . GLN A 1 219 ? 13.078  -35.578 -45.705 1.00 0.00 214 A 1 
ATOM 3173 H HA   . GLN A 1 219 ? 15.638  -35.741 -44.220 1.00 0.00 214 A 1 
ATOM 3174 H HB2  . GLN A 1 219 ? 13.506  -37.062 -43.734 1.00 0.00 214 A 1 
ATOM 3175 H HB3  . GLN A 1 219 ? 13.828  -37.955 -45.221 1.00 0.00 214 A 1 
ATOM 3176 H HG2  . GLN A 1 219 ? 16.209  -37.779 -43.550 1.00 0.00 214 A 1 
ATOM 3177 H HG3  . GLN A 1 219 ? 14.867  -38.529 -42.686 1.00 0.00 214 A 1 
ATOM 3178 H HE21 . GLN A 1 219 ? 17.351  -39.825 -43.818 1.00 0.00 214 A 1 
ATOM 3179 H HE22 . GLN A 1 219 ? 16.783  -41.030 -44.869 1.00 0.00 214 A 1 
ATOM 3180 N N    . GLU A 1 220 ? 16.523  -35.637 -46.805 1.00 0.00 215 A 1 
ATOM 3181 C CA   . GLU A 1 220 ? 17.364  -35.958 -47.994 1.00 0.00 215 A 1 
ATOM 3182 C C    . GLU A 1 220 ? 18.849  -35.874 -47.629 1.00 0.00 215 A 1 
ATOM 3183 O O    . GLU A 1 220 ? 19.634  -36.733 -47.980 1.00 0.00 215 A 1 
ATOM 3184 C CB   . GLU A 1 220 ? 17.006  -34.894 -49.032 1.00 0.00 215 A 1 
ATOM 3185 C CG   . GLU A 1 220 ? 17.646  -35.254 -50.374 1.00 0.00 215 A 1 
ATOM 3186 C CD   . GLU A 1 220 ? 16.884  -34.560 -51.505 1.00 0.00 215 A 1 
ATOM 3187 O OE1  . GLU A 1 220 ? 17.191  -33.413 -51.784 1.00 0.00 215 A 1 
ATOM 3188 O OE2  . GLU A 1 220 ? 16.005  -35.188 -52.073 1.00 0.00 215 A 1 
ATOM 3189 H H    . GLU A 1 220 ? 16.470  -34.715 -46.478 1.00 0.00 215 A 1 
ATOM 3190 H HA   . GLU A 1 220 ? 17.123  -36.939 -48.373 1.00 0.00 215 A 1 
ATOM 3191 H HB2  . GLU A 1 220 ? 15.932  -34.848 -49.144 1.00 0.00 215 A 1 
ATOM 3192 H HB3  . GLU A 1 220 ? 17.376  -33.934 -48.705 1.00 0.00 215 A 1 
ATOM 3193 H HG2  . GLU A 1 220 ? 18.676  -34.928 -50.380 1.00 0.00 215 A 1 
ATOM 3194 H HG3  . GLU A 1 220 ? 17.605  -36.323 -50.518 1.00 0.00 215 A 1 
ATOM 3195 N N    . SER A 1 221 ? 19.238  -34.844 -46.923 1.00 0.00 216 A 1 
ATOM 3196 C CA   . SER A 1 221 ? 20.672  -34.695 -46.527 1.00 0.00 216 A 1 
ATOM 3197 C C    . SER A 1 221 ? 21.582  -34.806 -47.755 1.00 0.00 216 A 1 
ATOM 3198 O O    . SER A 1 221 ? 22.388  -35.710 -47.863 1.00 0.00 216 A 1 
ATOM 3199 C CB   . SER A 1 221 ? 20.940  -35.844 -45.554 1.00 0.00 216 A 1 
ATOM 3200 O OG   . SER A 1 221 ? 21.917  -35.437 -44.605 1.00 0.00 216 A 1 
ATOM 3201 H H    . SER A 1 221 ? 18.585  -34.165 -46.651 1.00 0.00 216 A 1 
ATOM 3202 H HA   . SER A 1 221 ? 20.827  -33.750 -46.030 1.00 0.00 216 A 1 
ATOM 3203 H HB2  . SER A 1 221 ? 20.030  -36.101 -45.038 1.00 0.00 216 A 1 
ATOM 3204 H HB3  . SER A 1 221 ? 21.294  -36.705 -46.105 1.00 0.00 216 A 1 
ATOM 3205 H HG   . SER A 1 221 ? 22.045  -36.158 -43.984 1.00 0.00 216 A 1 
ATOM 3206 N N    . GLN A 1 222 ? 21.460  -33.891 -48.680 1.00 0.00 217 A 1 
ATOM 3207 C CA   . GLN A 1 222 ? 22.319  -33.941 -49.900 1.00 0.00 217 A 1 
ATOM 3208 C C    . GLN A 1 222 ? 23.302  -32.767 -49.903 1.00 0.00 217 A 1 
ATOM 3209 O O    . GLN A 1 222 ? 23.378  -32.011 -50.852 1.00 0.00 217 A 1 
ATOM 3210 C CB   . GLN A 1 222 ? 21.348  -33.838 -51.080 1.00 0.00 217 A 1 
ATOM 3211 C CG   . GLN A 1 222 ? 20.524  -32.552 -50.966 1.00 0.00 217 A 1 
ATOM 3212 C CD   . GLN A 1 222 ? 20.094  -32.096 -52.361 1.00 0.00 217 A 1 
ATOM 3213 O OE1  . GLN A 1 222 ? 20.737  -32.415 -53.342 1.00 0.00 217 A 1 
ATOM 3214 N NE2  . GLN A 1 222 ? 19.027  -31.357 -52.493 1.00 0.00 217 A 1 
ATOM 3215 H H    . GLN A 1 222 ? 20.805  -33.171 -48.572 1.00 0.00 217 A 1 
ATOM 3216 H HA   . GLN A 1 222 ? 22.853  -34.877 -49.944 1.00 0.00 217 A 1 
ATOM 3217 H HB2  . GLN A 1 222 ? 21.907  -33.825 -52.004 1.00 0.00 217 A 1 
ATOM 3218 H HB3  . GLN A 1 222 ? 20.684  -34.689 -51.074 1.00 0.00 217 A 1 
ATOM 3219 H HG2  . GLN A 1 222 ? 19.648  -32.738 -50.361 1.00 0.00 217 A 1 
ATOM 3220 H HG3  . GLN A 1 222 ? 21.122  -31.780 -50.506 1.00 0.00 217 A 1 
ATOM 3221 H HE21 . GLN A 1 222 ? 18.508  -31.100 -51.702 1.00 0.00 217 A 1 
ATOM 3222 H HE22 . GLN A 1 222 ? 18.743  -31.060 -53.383 1.00 0.00 217 A 1 
ATOM 3223 N N    . VAL A 1 223 ? 24.055  -32.609 -48.846 1.00 0.00 218 A 1 
ATOM 3224 C CA   . VAL A 1 223 ? 25.034  -31.485 -48.784 1.00 0.00 218 A 1 
ATOM 3225 C C    . VAL A 1 223 ? 26.453  -32.009 -49.026 1.00 0.00 218 A 1 
ATOM 3226 O O    . VAL A 1 223 ? 27.278  -31.341 -49.618 1.00 0.00 218 A 1 
ATOM 3227 C CB   . VAL A 1 223 ? 24.903  -30.921 -47.367 1.00 0.00 218 A 1 
ATOM 3228 C CG1  . VAL A 1 223 ? 25.841  -29.722 -47.203 1.00 0.00 218 A 1 
ATOM 3229 C CG2  . VAL A 1 223 ? 23.460  -30.470 -47.127 1.00 0.00 218 A 1 
ATOM 3230 H H    . VAL A 1 223 ? 23.976  -33.231 -48.093 1.00 0.00 218 A 1 
ATOM 3231 H HA   . VAL A 1 223 ? 24.783  -30.726 -49.508 1.00 0.00 218 A 1 
ATOM 3232 H HB   . VAL A 1 223 ? 25.168  -31.685 -46.650 1.00 0.00 218 A 1 
ATOM 3233 H HG11 . VAL A 1 223 ? 25.326  -28.820 -47.499 1.00 0.00 218 A 1 
ATOM 3234 H HG12 . VAL A 1 223 ? 26.713  -29.859 -47.825 1.00 0.00 218 A 1 
ATOM 3235 H HG13 . VAL A 1 223 ? 26.144  -29.641 -46.170 1.00 0.00 218 A 1 
ATOM 3236 H HG21 . VAL A 1 223 ? 23.380  -30.023 -46.147 1.00 0.00 218 A 1 
ATOM 3237 H HG22 . VAL A 1 223 ? 22.801  -31.323 -47.188 1.00 0.00 218 A 1 
ATOM 3238 H HG23 . VAL A 1 223 ? 23.180  -29.745 -47.877 1.00 0.00 218 A 1 
ATOM 3239 N N    . SER A 1 224 ? 26.741  -33.200 -48.573 1.00 0.00 219 A 1 
ATOM 3240 C CA   . SER A 1 224 ? 28.105  -33.768 -48.776 1.00 0.00 219 A 1 
ATOM 3241 C C    . SER A 1 224 ? 28.008  -35.211 -49.279 1.00 0.00 219 A 1 
ATOM 3242 O O    . SER A 1 224 ? 27.586  -36.100 -48.564 1.00 0.00 219 A 1 
ATOM 3243 C CB   . SER A 1 224 ? 28.761  -33.725 -47.396 1.00 0.00 219 A 1 
ATOM 3244 O OG   . SER A 1 224 ? 28.615  -32.422 -46.848 1.00 0.00 219 A 1 
ATOM 3245 H H    . SER A 1 224 ? 26.059  -33.721 -48.098 1.00 0.00 219 A 1 
ATOM 3246 H HA   . SER A 1 224 ? 28.667  -33.164 -49.470 1.00 0.00 219 A 1 
ATOM 3247 H HB2  . SER A 1 224 ? 28.284  -34.439 -46.746 1.00 0.00 219 A 1 
ATOM 3248 H HB3  . SER A 1 224 ? 29.810  -33.972 -47.490 1.00 0.00 219 A 1 
ATOM 3249 H HG   . SER A 1 224 ? 28.931  -31.789 -47.497 1.00 0.00 219 A 1 
ATOM 3250 N N    . GLU A 1 225 ? 28.395  -35.451 -50.503 1.00 0.00 220 A 1 
ATOM 3251 C CA   . GLU A 1 225 ? 28.325  -36.836 -51.053 1.00 0.00 220 A 1 
ATOM 3252 C C    . GLU A 1 225 ? 29.150  -36.938 -52.339 1.00 0.00 220 A 1 
ATOM 3253 O O    . GLU A 1 225 ? 28.615  -37.067 -53.423 1.00 0.00 220 A 1 
ATOM 3254 C CB   . GLU A 1 225 ? 26.842  -37.071 -51.345 1.00 0.00 220 A 1 
ATOM 3255 C CG   . GLU A 1 225 ? 26.526  -38.566 -51.233 1.00 0.00 220 A 1 
ATOM 3256 C CD   . GLU A 1 225 ? 25.399  -38.779 -50.218 1.00 0.00 220 A 1 
ATOM 3257 O OE1  . GLU A 1 225 ? 24.296  -38.333 -50.486 1.00 0.00 220 A 1 
ATOM 3258 O OE2  . GLU A 1 225 ? 25.660  -39.384 -49.191 1.00 0.00 220 A 1 
ATOM 3259 H H    . GLU A 1 225 ? 28.732  -34.719 -51.062 1.00 0.00 220 A 1 
ATOM 3260 H HA   . GLU A 1 225 ? 28.674  -37.549 -50.323 1.00 0.00 220 A 1 
ATOM 3261 H HB2  . GLU A 1 225 ? 26.244  -36.520 -50.634 1.00 0.00 220 A 1 
ATOM 3262 H HB3  . GLU A 1 225 ? 26.614  -36.732 -52.345 1.00 0.00 220 A 1 
ATOM 3263 H HG2  . GLU A 1 225 ? 26.216  -38.941 -52.198 1.00 0.00 220 A 1 
ATOM 3264 H HG3  . GLU A 1 225 ? 27.406  -39.099 -50.906 1.00 0.00 220 A 1 
ATOM 3265 N N    . GLN A 1 226 ? 30.451  -36.882 -52.226 1.00 0.00 221 A 1 
ATOM 3266 C CA   . GLN A 1 226 ? 31.312  -36.977 -53.441 1.00 0.00 221 A 1 
ATOM 3267 C C    . GLN A 1 226 ? 31.674  -38.441 -53.720 1.00 0.00 221 A 1 
ATOM 3268 O O    . GLN A 1 226 ? 31.780  -39.234 -52.806 1.00 0.00 221 A 1 
ATOM 3269 C CB   . GLN A 1 226 ? 32.567  -36.171 -53.101 1.00 0.00 221 A 1 
ATOM 3270 C CG   . GLN A 1 226 ? 32.192  -34.702 -52.895 1.00 0.00 221 A 1 
ATOM 3271 C CD   . GLN A 1 226 ? 31.767  -34.091 -54.231 1.00 0.00 221 A 1 
ATOM 3272 O OE1  . GLN A 1 226 ? 32.599  -33.693 -55.022 1.00 0.00 221 A 1 
ATOM 3273 N NE2  . GLN A 1 226 ? 30.498  -33.999 -54.519 1.00 0.00 221 A 1 
ATOM 3274 H H    . GLN A 1 226 ? 30.861  -36.778 -51.342 1.00 0.00 221 A 1 
ATOM 3275 H HA   . GLN A 1 226 ? 30.813  -36.541 -54.291 1.00 0.00 221 A 1 
ATOM 3276 H HB2  . GLN A 1 226 ? 33.010  -36.561 -52.196 1.00 0.00 221 A 1 
ATOM 3277 H HB3  . GLN A 1 226 ? 33.276  -36.249 -53.912 1.00 0.00 221 A 1 
ATOM 3278 H HG2  . GLN A 1 226 ? 31.375  -34.635 -52.191 1.00 0.00 221 A 1 
ATOM 3279 H HG3  . GLN A 1 226 ? 33.044  -34.164 -52.510 1.00 0.00 221 A 1 
ATOM 3280 H HE21 . GLN A 1 226 ? 29.826  -34.321 -53.882 1.00 0.00 221 A 1 
ATOM 3281 H HE22 . GLN A 1 226 ? 30.216  -33.609 -55.373 1.00 0.00 221 A 1 
ATOM 3282 N N    . PRO A 1 227 ? 31.853  -38.754 -54.979 1.00 0.00 222 A 1 
ATOM 3283 C CA   . PRO A 1 227 ? 32.206  -40.141 -55.371 1.00 0.00 222 A 1 
ATOM 3284 C C    . PRO A 1 227 ? 33.664  -40.441 -55.013 1.00 0.00 222 A 1 
ATOM 3285 O O    . PRO A 1 227 ? 33.967  -41.442 -54.393 1.00 0.00 222 A 1 
ATOM 3286 C CB   . PRO A 1 227 ? 32.007  -40.149 -56.884 1.00 0.00 222 A 1 
ATOM 3287 C CG   . PRO A 1 227 ? 32.169  -38.723 -57.305 1.00 0.00 222 A 1 
ATOM 3288 C CD   . PRO A 1 227 ? 31.745  -37.863 -56.142 1.00 0.00 222 A 1 
ATOM 3289 H HA   . PRO A 1 227 ? 31.542  -40.851 -54.906 1.00 0.00 222 A 1 
ATOM 3290 H HB2  . PRO A 1 227 ? 32.756  -40.770 -57.356 1.00 0.00 222 A 1 
ATOM 3291 H HB3  . PRO A 1 227 ? 31.017  -40.497 -57.131 1.00 0.00 222 A 1 
ATOM 3292 H HG2  . PRO A 1 227 ? 33.203  -38.528 -57.553 1.00 0.00 222 A 1 
ATOM 3293 H HG3  . PRO A 1 227 ? 31.540  -38.516 -58.157 1.00 0.00 222 A 1 
ATOM 3294 H HD2  . PRO A 1 227 ? 32.409  -37.016 -56.038 1.00 0.00 222 A 1 
ATOM 3295 H HD3  . PRO A 1 227 ? 30.725  -37.534 -56.265 1.00 0.00 222 A 1 
ATOM 3296 N N    . ALA A 1 228 ? 34.570  -39.580 -55.400 1.00 0.00 223 A 1 
ATOM 3297 C CA   . ALA A 1 228 ? 36.014  -39.809 -55.086 1.00 0.00 223 A 1 
ATOM 3298 C C    . ALA A 1 228 ? 36.453  -41.195 -55.570 1.00 0.00 223 A 1 
ATOM 3299 O O    . ALA A 1 228 ? 37.319  -41.820 -54.988 1.00 0.00 223 A 1 
ATOM 3300 C CB   . ALA A 1 228 ? 36.114  -39.716 -53.562 1.00 0.00 223 A 1 
ATOM 3301 H H    . ALA A 1 228 ? 34.301  -38.781 -55.899 1.00 0.00 223 A 1 
ATOM 3302 H HA   . ALA A 1 228 ? 36.622  -39.043 -55.540 1.00 0.00 223 A 1 
ATOM 3303 H HB1  . ALA A 1 228 ? 37.153  -39.672 -53.271 1.00 0.00 223 A 1 
ATOM 3304 H HB2  . ALA A 1 228 ? 35.652  -40.585 -53.117 1.00 0.00 223 A 1 
ATOM 3305 H HB3  . ALA A 1 228 ? 35.607  -38.825 -53.222 1.00 0.00 223 A 1 
ATOM 3306 N N    . THR A 1 229 ? 35.862  -41.678 -56.630 1.00 0.00 224 A 1 
ATOM 3307 C CA   . THR A 1 229 ? 36.243  -43.023 -57.153 1.00 0.00 224 A 1 
ATOM 3308 C C    . THR A 1 229 ? 36.878  -42.892 -58.540 1.00 0.00 224 A 1 
ATOM 3309 O O    . THR A 1 229 ? 37.720  -43.680 -58.924 1.00 0.00 224 A 1 
ATOM 3310 C CB   . THR A 1 229 ? 34.931  -43.804 -57.234 1.00 0.00 224 A 1 
ATOM 3311 O OG1  . THR A 1 229 ? 34.260  -43.730 -55.983 1.00 0.00 224 A 1 
ATOM 3312 C CG2  . THR A 1 229 ? 35.224  -45.266 -57.573 1.00 0.00 224 A 1 
ATOM 3313 H H    . THR A 1 229 ? 35.167  -41.157 -57.083 1.00 0.00 224 A 1 
ATOM 3314 H HA   . THR A 1 229 ? 36.922  -43.513 -56.473 1.00 0.00 224 A 1 
ATOM 3315 H HB   . THR A 1 229 ? 34.305  -43.379 -58.004 1.00 0.00 224 A 1 
ATOM 3316 H HG1  . THR A 1 229 ? 34.873  -44.014 -55.301 1.00 0.00 224 A 1 
ATOM 3317 H HG21 . THR A 1 229 ? 34.374  -45.876 -57.304 1.00 0.00 224 A 1 
ATOM 3318 H HG22 . THR A 1 229 ? 36.093  -45.596 -57.022 1.00 0.00 224 A 1 
ATOM 3319 H HG23 . THR A 1 229 ? 35.413  -45.359 -58.632 1.00 0.00 224 A 1 
ATOM 3320 N N    . GLU A 1 230 ? 36.481  -41.901 -59.294 1.00 0.00 225 A 1 
ATOM 3321 C CA   . GLU A 1 230 ? 37.062  -41.719 -60.657 1.00 0.00 225 A 1 
ATOM 3322 C C    . GLU A 1 230 ? 36.834  -40.285 -61.144 1.00 0.00 225 A 1 
ATOM 3323 O O    . GLU A 1 230 ? 36.452  -40.058 -62.276 1.00 0.00 225 A 1 
ATOM 3324 C CB   . GLU A 1 230 ? 36.315  -42.717 -61.548 1.00 0.00 225 A 1 
ATOM 3325 C CG   . GLU A 1 230 ? 34.810  -42.433 -61.499 1.00 0.00 225 A 1 
ATOM 3326 C CD   . GLU A 1 230 ? 34.227  -42.512 -62.912 1.00 0.00 225 A 1 
ATOM 3327 O OE1  . GLU A 1 230 ? 34.695  -41.776 -63.766 1.00 0.00 225 A 1 
ATOM 3328 O OE2  . GLU A 1 230 ? 33.324  -43.306 -63.116 1.00 0.00 225 A 1 
ATOM 3329 H H    . GLU A 1 230 ? 35.801  -41.277 -58.965 1.00 0.00 225 A 1 
ATOM 3330 H HA   . GLU A 1 230 ? 38.115  -41.950 -60.650 1.00 0.00 225 A 1 
ATOM 3331 H HB2  . GLU A 1 230 ? 36.668  -42.622 -62.565 1.00 0.00 225 A 1 
ATOM 3332 H HB3  . GLU A 1 230 ? 36.500  -43.720 -61.195 1.00 0.00 225 A 1 
ATOM 3333 H HG2  . GLU A 1 230 ? 34.326  -43.165 -60.869 1.00 0.00 225 A 1 
ATOM 3334 H HG3  . GLU A 1 230 ? 34.641  -41.445 -61.098 1.00 0.00 225 A 1 
ATOM 3335 N N    . ALA A 1 231 ? 37.065  -39.317 -60.298 1.00 0.00 226 A 1 
ATOM 3336 C CA   . ALA A 1 231 ? 36.862  -37.898 -60.711 1.00 0.00 226 A 1 
ATOM 3337 C C    . ALA A 1 231 ? 38.180  -37.124 -60.609 1.00 0.00 226 A 1 
ATOM 3338 O O    . ALA A 1 231 ? 38.314  -36.206 -59.823 1.00 0.00 226 A 1 
ATOM 3339 C CB   . ALA A 1 231 ? 35.833  -37.342 -59.725 1.00 0.00 226 A 1 
ATOM 3340 H H    . ALA A 1 231 ? 37.373  -39.524 -59.391 1.00 0.00 226 A 1 
ATOM 3341 H HA   . ALA A 1 231 ? 36.474  -37.850 -61.715 1.00 0.00 226 A 1 
ATOM 3342 H HB1  . ALA A 1 231 ? 35.063  -38.080 -59.555 1.00 0.00 226 A 1 
ATOM 3343 H HB2  . ALA A 1 231 ? 35.390  -36.447 -60.135 1.00 0.00 226 A 1 
ATOM 3344 H HB3  . ALA A 1 231 ? 36.320  -37.107 -58.790 1.00 0.00 226 A 1 
ATOM 3345 N N    . ALA A 1 232 ? 39.155  -37.489 -61.399 1.00 0.00 227 A 1 
ATOM 3346 C CA   . ALA A 1 232 ? 40.465  -36.777 -61.351 1.00 0.00 227 A 1 
ATOM 3347 C C    . ALA A 1 232 ? 41.249  -37.026 -62.643 1.00 0.00 227 A 1 
ATOM 3348 O O    . ALA A 1 232 ? 41.551  -38.151 -62.990 1.00 0.00 227 A 1 
ATOM 3349 C CB   . ALA A 1 232 ? 41.199  -37.379 -60.153 1.00 0.00 227 A 1 
ATOM 3350 H H    . ALA A 1 232 ? 39.025  -38.232 -62.025 1.00 0.00 227 A 1 
ATOM 3351 H HA   . ALA A 1 232 ? 40.314  -35.720 -61.199 1.00 0.00 227 A 1 
ATOM 3352 H HB1  . ALA A 1 232 ? 41.097  -38.454 -60.171 1.00 0.00 227 A 1 
ATOM 3353 H HB2  . ALA A 1 232 ? 40.774  -36.992 -59.239 1.00 0.00 227 A 1 
ATOM 3354 H HB3  . ALA A 1 232 ? 42.245  -37.116 -60.203 1.00 0.00 227 A 1 
ATOM 3355 N N    . GLY A 1 233 ? 41.580  -35.982 -63.355 1.00 0.00 228 A 1 
ATOM 3356 C CA   . GLY A 1 233 ? 42.344  -36.152 -64.625 1.00 0.00 228 A 1 
ATOM 3357 C C    . GLY A 1 233 ? 42.449  -34.805 -65.341 1.00 0.00 228 A 1 
ATOM 3358 O O    . GLY A 1 233 ? 41.480  -34.082 -65.468 1.00 0.00 228 A 1 
ATOM 3359 H H    . GLY A 1 233 ? 41.326  -35.085 -63.055 1.00 0.00 228 A 1 
ATOM 3360 H HA2  . GLY A 1 233 ? 43.335  -36.522 -64.401 1.00 0.00 228 A 1 
ATOM 3361 H HA3  . GLY A 1 233 ? 41.832  -36.856 -65.263 1.00 0.00 228 A 1 
ATOM 3362 N N    . GLU A 1 234 ? 43.621  -34.460 -65.811 1.00 0.00 229 A 1 
ATOM 3363 C CA   . GLU A 1 234 ? 43.797  -33.155 -66.521 1.00 0.00 229 A 1 
ATOM 3364 C C    . GLU A 1 234 ? 43.264  -32.004 -65.661 1.00 0.00 229 A 1 
ATOM 3365 O O    . GLU A 1 234 ? 42.163  -31.527 -65.859 1.00 0.00 229 A 1 
ATOM 3366 C CB   . GLU A 1 234 ? 42.982  -33.286 -67.811 1.00 0.00 229 A 1 
ATOM 3367 C CG   . GLU A 1 234 ? 43.928  -33.492 -68.996 1.00 0.00 229 A 1 
ATOM 3368 C CD   . GLU A 1 234 ? 44.238  -32.141 -69.644 1.00 0.00 229 A 1 
ATOM 3369 O OE1  . GLU A 1 234 ? 44.702  -31.260 -68.938 1.00 0.00 229 A 1 
ATOM 3370 O OE2  . GLU A 1 234 ? 44.005  -32.009 -70.834 1.00 0.00 229 A 1 
ATOM 3371 H H    . GLU A 1 234 ? 44.388  -35.059 -65.695 1.00 0.00 229 A 1 
ATOM 3372 H HA   . GLU A 1 234 ? 44.837  -32.995 -66.757 1.00 0.00 229 A 1 
ATOM 3373 H HB2  . GLU A 1 234 ? 42.315  -34.132 -67.731 1.00 0.00 229 A 1 
ATOM 3374 H HB3  . GLU A 1 234 ? 42.405  -32.386 -67.966 1.00 0.00 229 A 1 
ATOM 3375 H HG2  . GLU A 1 234 ? 44.846  -33.944 -68.649 1.00 0.00 229 A 1 
ATOM 3376 H HG3  . GLU A 1 234 ? 43.459  -34.138 -69.723 1.00 0.00 229 A 1 
ATOM 3377 N N    . ASN A 1 235 ? 44.038  -31.557 -64.708 1.00 0.00 230 A 1 
ATOM 3378 C CA   . ASN A 1 235 ? 43.580  -30.438 -63.834 1.00 0.00 230 A 1 
ATOM 3379 C C    . ASN A 1 235 ? 44.669  -29.361 -63.741 1.00 0.00 230 A 1 
ATOM 3380 O O    . ASN A 1 235 ? 45.670  -29.554 -63.079 1.00 0.00 230 A 1 
ATOM 3381 C CB   . ASN A 1 235 ? 43.343  -31.081 -62.465 1.00 0.00 230 A 1 
ATOM 3382 C CG   . ASN A 1 235 ? 42.891  -30.014 -61.465 1.00 0.00 230 A 1 
ATOM 3383 O OD1  . ASN A 1 235 ? 43.309  -30.019 -60.324 1.00 0.00 230 A 1 
ATOM 3384 N ND2  . ASN A 1 235 ? 42.049  -29.092 -61.845 1.00 0.00 230 A 1 
ATOM 3385 H H    . ASN A 1 235 ? 44.921  -31.958 -64.568 1.00 0.00 230 A 1 
ATOM 3386 H HA   . ASN A 1 235 ? 42.660  -30.020 -64.208 1.00 0.00 230 A 1 
ATOM 3387 H HB2  . ASN A 1 235 ? 42.578  -31.840 -62.553 1.00 0.00 230 A 1 
ATOM 3388 H HB3  . ASN A 1 235 ? 44.259  -31.533 -62.117 1.00 0.00 230 A 1 
ATOM 3389 H HD21 . ASN A 1 235 ? 41.711  -29.086 -62.765 1.00 0.00 230 A 1 
ATOM 3390 H HD22 . ASN A 1 235 ? 41.756  -28.405 -61.211 1.00 0.00 230 A 1 
ATOM 3391 N N    . PRO A 1 236 ? 44.441  -28.255 -64.406 1.00 0.00 231 A 1 
ATOM 3392 C CA   . PRO A 1 236 ? 45.426  -27.145 -64.385 1.00 0.00 231 A 1 
ATOM 3393 C C    . PRO A 1 236 ? 45.415  -26.452 -63.018 1.00 0.00 231 A 1 
ATOM 3394 O O    . PRO A 1 236 ? 44.907  -25.358 -62.871 1.00 0.00 231 A 1 
ATOM 3395 C CB   . PRO A 1 236 ? 44.930  -26.203 -65.479 1.00 0.00 231 A 1 
ATOM 3396 C CG   . PRO A 1 236 ? 43.467  -26.487 -65.601 1.00 0.00 231 A 1 
ATOM 3397 C CD   . PRO A 1 236 ? 43.266  -27.932 -65.228 1.00 0.00 231 A 1 
ATOM 3398 H HA   . PRO A 1 236 ? 46.413  -27.505 -64.624 1.00 0.00 231 A 1 
ATOM 3399 H HB2  . PRO A 1 236 ? 45.094  -25.173 -65.189 1.00 0.00 231 A 1 
ATOM 3400 H HB3  . PRO A 1 236 ? 45.427  -26.415 -66.412 1.00 0.00 231 A 1 
ATOM 3401 H HG2  . PRO A 1 236 ? 42.911  -25.848 -64.929 1.00 0.00 231 A 1 
ATOM 3402 H HG3  . PRO A 1 236 ? 43.143  -26.325 -66.617 1.00 0.00 231 A 1 
ATOM 3403 H HD2  . PRO A 1 236 ? 42.355  -28.052 -64.657 1.00 0.00 231 A 1 
ATOM 3404 H HD3  . PRO A 1 236 ? 43.248  -28.553 -66.110 1.00 0.00 231 A 1 
ATOM 3405 N N    . LEU A 1 237 ? 45.973  -27.085 -62.019 1.00 0.00 232 A 1 
ATOM 3406 C CA   . LEU A 1 237 ? 46.004  -26.477 -60.654 1.00 0.00 232 A 1 
ATOM 3407 C C    . LEU A 1 237 ? 46.727  -27.418 -59.687 1.00 0.00 232 A 1 
ATOM 3408 O O    . LEU A 1 237 ? 47.422  -26.987 -58.788 1.00 0.00 232 A 1 
ATOM 3409 C CB   . LEU A 1 237 ? 44.535  -26.314 -60.244 1.00 0.00 232 A 1 
ATOM 3410 C CG   . LEU A 1 237 ? 44.295  -24.886 -59.742 1.00 0.00 232 A 1 
ATOM 3411 C CD1  . LEU A 1 237 ? 43.619  -24.062 -60.840 1.00 0.00 232 A 1 
ATOM 3412 C CD2  . LEU A 1 237 ? 43.390  -24.925 -58.508 1.00 0.00 232 A 1 
ATOM 3413 H H    . LEU A 1 237 ? 46.376  -27.965 -62.165 1.00 0.00 232 A 1 
ATOM 3414 H HA   . LEU A 1 237 ? 46.491  -25.516 -60.680 1.00 0.00 232 A 1 
ATOM 3415 H HB2  . LEU A 1 237 ? 43.898  -26.510 -61.094 1.00 0.00 232 A 1 
ATOM 3416 H HB3  . LEU A 1 237 ? 44.302  -27.014 -59.454 1.00 0.00 232 A 1 
ATOM 3417 H HG   . LEU A 1 237 ? 45.241  -24.433 -59.482 1.00 0.00 232 A 1 
ATOM 3418 H HD11 . LEU A 1 237 ? 42.979  -24.702 -61.429 1.00 0.00 232 A 1 
ATOM 3419 H HD12 . LEU A 1 237 ? 44.374  -23.624 -61.477 1.00 0.00 232 A 1 
ATOM 3420 H HD13 . LEU A 1 237 ? 43.029  -23.278 -60.390 1.00 0.00 232 A 1 
ATOM 3421 H HD21 . LEU A 1 237 ? 43.580  -25.830 -57.951 1.00 0.00 232 A 1 
ATOM 3422 H HD22 . LEU A 1 237 ? 42.356  -24.904 -58.820 1.00 0.00 232 A 1 
ATOM 3423 H HD23 . LEU A 1 237 ? 43.595  -24.068 -57.884 1.00 0.00 232 A 1 
ATOM 3424 N N    . GLU A 1 238 ? 46.565  -28.702 -59.868 1.00 0.00 233 A 1 
ATOM 3425 C CA   . GLU A 1 238 ? 47.239  -29.679 -58.965 1.00 0.00 233 A 1 
ATOM 3426 C C    . GLU A 1 238 ? 48.705  -29.855 -59.370 1.00 0.00 233 A 1 
ATOM 3427 O O    . GLU A 1 238 ? 49.584  -29.924 -58.533 1.00 0.00 233 A 1 
ATOM 3428 C CB   . GLU A 1 238 ? 46.470  -30.988 -59.153 1.00 0.00 233 A 1 
ATOM 3429 C CG   . GLU A 1 238 ? 46.955  -32.018 -58.131 1.00 0.00 233 A 1 
ATOM 3430 C CD   . GLU A 1 238 ? 48.148  -32.783 -58.705 1.00 0.00 233 A 1 
ATOM 3431 O OE1  . GLU A 1 238 ? 48.026  -33.292 -59.807 1.00 0.00 233 A 1 
ATOM 3432 O OE2  . GLU A 1 238 ? 49.164  -32.848 -58.032 1.00 0.00 233 A 1 
ATOM 3433 H H    . GLU A 1 238 ? 45.999  -29.025 -60.600 1.00 0.00 233 A 1 
ATOM 3434 H HA   . GLU A 1 238 ? 47.167  -29.355 -57.939 1.00 0.00 233 A 1 
ATOM 3435 H HB2  . GLU A 1 238 ? 45.414  -30.808 -59.011 1.00 0.00 233 A 1 
ATOM 3436 H HB3  . GLU A 1 238 ? 46.640  -31.365 -60.150 1.00 0.00 233 A 1 
ATOM 3437 H HG2  . GLU A 1 238 ? 47.252  -31.511 -57.224 1.00 0.00 233 A 1 
ATOM 3438 H HG3  . GLU A 1 238 ? 46.157  -32.711 -57.912 1.00 0.00 233 A 1 
ATOM 3439 N N    . PHE A 1 239 ? 48.978  -29.929 -60.648 1.00 0.00 234 A 1 
ATOM 3440 C CA   . PHE A 1 239 ? 50.392  -30.102 -61.099 1.00 0.00 234 A 1 
ATOM 3441 C C    . PHE A 1 239 ? 51.246  -28.928 -60.604 1.00 0.00 234 A 1 
ATOM 3442 O O    . PHE A 1 239 ? 52.384  -29.099 -60.211 1.00 0.00 234 A 1 
ATOM 3443 C CB   . PHE A 1 239 ? 50.328  -30.140 -62.634 1.00 0.00 234 A 1 
ATOM 3444 C CG   . PHE A 1 239 ? 50.171  -28.742 -63.189 1.00 0.00 234 A 1 
ATOM 3445 C CD1  . PHE A 1 239 ? 48.908  -28.141 -63.231 1.00 0.00 234 A 1 
ATOM 3446 C CD2  . PHE A 1 239 ? 51.292  -28.048 -63.660 1.00 0.00 234 A 1 
ATOM 3447 C CE1  . PHE A 1 239 ? 48.766  -26.845 -63.744 1.00 0.00 234 A 1 
ATOM 3448 C CE2  . PHE A 1 239 ? 51.150  -26.753 -64.173 1.00 0.00 234 A 1 
ATOM 3449 C CZ   . PHE A 1 239 ? 49.887  -26.152 -64.215 1.00 0.00 234 A 1 
ATOM 3450 H H    . PHE A 1 239 ? 48.256  -29.873 -61.307 1.00 0.00 234 A 1 
ATOM 3451 H HA   . PHE A 1 239 ? 50.789  -31.033 -60.726 1.00 0.00 234 A 1 
ATOM 3452 H HB2  . PHE A 1 239 ? 51.239  -30.576 -63.017 1.00 0.00 234 A 1 
ATOM 3453 H HB3  . PHE A 1 239 ? 49.487  -30.743 -62.941 1.00 0.00 234 A 1 
ATOM 3454 H HD1  . PHE A 1 239 ? 48.044  -28.676 -62.869 1.00 0.00 234 A 1 
ATOM 3455 H HD2  . PHE A 1 239 ? 52.267  -28.511 -63.628 1.00 0.00 234 A 1 
ATOM 3456 H HE1  . PHE A 1 239 ? 47.791  -26.381 -63.776 1.00 0.00 234 A 1 
ATOM 3457 H HE2  . PHE A 1 239 ? 52.015  -26.218 -64.537 1.00 0.00 234 A 1 
ATOM 3458 H HZ   . PHE A 1 239 ? 49.777  -25.153 -64.611 1.00 0.00 234 A 1 
ATOM 3459 N N    . LEU A 1 240 ? 50.700  -27.741 -60.614 1.00 0.00 235 A 1 
ATOM 3460 C CA   . LEU A 1 240 ? 51.470  -26.557 -60.138 1.00 0.00 235 A 1 
ATOM 3461 C C    . LEU A 1 240 ? 51.579  -26.593 -58.613 1.00 0.00 235 A 1 
ATOM 3462 O O    . LEU A 1 240 ? 52.625  -26.341 -58.049 1.00 0.00 235 A 1 
ATOM 3463 C CB   . LEU A 1 240 ? 50.657  -25.341 -60.588 1.00 0.00 235 A 1 
ATOM 3464 C CG   . LEU A 1 240 ? 51.501  -24.070 -60.427 1.00 0.00 235 A 1 
ATOM 3465 C CD1  . LEU A 1 240 ? 51.866  -23.519 -61.808 1.00 0.00 235 A 1 
ATOM 3466 C CD2  . LEU A 1 240 ? 50.703  -23.013 -59.650 1.00 0.00 235 A 1 
ATOM 3467 H H    . LEU A 1 240 ? 49.779  -27.631 -60.930 1.00 0.00 235 A 1 
ATOM 3468 H HA   . LEU A 1 240 ? 52.450  -26.536 -60.588 1.00 0.00 235 A 1 
ATOM 3469 H HB2  . LEU A 1 240 ? 50.377  -25.461 -61.625 1.00 0.00 235 A 1 
ATOM 3470 H HB3  . LEU A 1 240 ? 49.767  -25.261 -59.983 1.00 0.00 235 A 1 
ATOM 3471 H HG   . LEU A 1 240 ? 52.406  -24.306 -59.886 1.00 0.00 235 A 1 
ATOM 3472 H HD11 . LEU A 1 240 ? 52.845  -23.878 -62.091 1.00 0.00 235 A 1 
ATOM 3473 H HD12 . LEU A 1 240 ? 51.875  -22.439 -61.774 1.00 0.00 235 A 1 
ATOM 3474 H HD13 . LEU A 1 240 ? 51.138  -23.851 -62.533 1.00 0.00 235 A 1 
ATOM 3475 H HD21 . LEU A 1 240 ? 49.721  -23.397 -59.419 1.00 0.00 235 A 1 
ATOM 3476 H HD22 . LEU A 1 240 ? 50.607  -22.119 -60.249 1.00 0.00 235 A 1 
ATOM 3477 H HD23 . LEU A 1 240 ? 51.221  -22.775 -58.733 1.00 0.00 235 A 1 
ATOM 3478 N N    . ARG A 1 241 ? 50.501  -26.912 -57.945 1.00 0.00 236 A 1 
ATOM 3479 C CA   . ARG A 1 241 ? 50.532  -26.972 -56.452 1.00 0.00 236 A 1 
ATOM 3480 C C    . ARG A 1 241 ? 51.666  -27.888 -55.980 1.00 0.00 236 A 1 
ATOM 3481 O O    . ARG A 1 241 ? 52.170  -27.752 -54.882 1.00 0.00 236 A 1 
ATOM 3482 C CB   . ARG A 1 241 ? 49.173  -27.548 -56.048 1.00 0.00 236 A 1 
ATOM 3483 C CG   . ARG A 1 241 ? 48.610  -26.753 -54.868 1.00 0.00 236 A 1 
ATOM 3484 C CD   . ARG A 1 241 ? 47.745  -27.670 -54.001 1.00 0.00 236 A 1 
ATOM 3485 N NE   . ARG A 1 241 ? 48.708  -28.585 -53.329 1.00 0.00 236 A 1 
ATOM 3486 C CZ   . ARG A 1 241 ? 48.389  -29.154 -52.199 1.00 0.00 236 A 1 
ATOM 3487 N NH1  . ARG A 1 241 ? 47.345  -29.935 -52.133 1.00 0.00 236 A 1 
ATOM 3488 N NH2  . ARG A 1 241 ? 49.114  -28.942 -51.134 1.00 0.00 236 A 1 
ATOM 3489 H H    . ARG A 1 241 ? 49.671  -27.115 -58.426 1.00 0.00 236 A 1 
ATOM 3490 H HA   . ARG A 1 241 ? 50.651  -25.983 -56.039 1.00 0.00 236 A 1 
ATOM 3491 H HB2  . ARG A 1 241 ? 48.492  -27.483 -56.884 1.00 0.00 236 A 1 
ATOM 3492 H HB3  . ARG A 1 241 ? 49.291  -28.582 -55.759 1.00 0.00 236 A 1 
ATOM 3493 H HG2  . ARG A 1 241 ? 49.425  -26.361 -54.277 1.00 0.00 236 A 1 
ATOM 3494 H HG3  . ARG A 1 241 ? 48.008  -25.937 -55.238 1.00 0.00 236 A 1 
ATOM 3495 H HD2  . ARG A 1 241 ? 47.200  -27.089 -53.269 1.00 0.00 236 A 1 
ATOM 3496 H HD3  . ARG A 1 241 ? 47.064  -28.237 -54.616 1.00 0.00 236 A 1 
ATOM 3497 H HE   . ARG A 1 241 ? 49.583  -28.760 -53.736 1.00 0.00 236 A 1 
ATOM 3498 H HH11 . ARG A 1 241 ? 46.790  -30.097 -52.949 1.00 0.00 236 A 1 
ATOM 3499 H HH12 . ARG A 1 241 ? 47.101  -30.371 -51.267 1.00 0.00 236 A 1 
ATOM 3500 H HH21 . ARG A 1 241 ? 49.914  -28.344 -51.184 1.00 0.00 236 A 1 
ATOM 3501 H HH22 . ARG A 1 241 ? 48.869  -29.378 -50.268 1.00 0.00 236 A 1 
ATOM 3502 N N    . ASP A 1 242 ? 52.071  -28.818 -56.804 1.00 0.00 237 A 1 
ATOM 3503 C CA   . ASP A 1 242 ? 53.173  -29.742 -56.407 1.00 0.00 237 A 1 
ATOM 3504 C C    . ASP A 1 242 ? 54.476  -29.353 -57.115 1.00 0.00 237 A 1 
ATOM 3505 O O    . ASP A 1 242 ? 55.551  -29.759 -56.718 1.00 0.00 237 A 1 
ATOM 3506 C CB   . ASP A 1 242 ? 52.709  -31.128 -56.860 1.00 0.00 237 A 1 
ATOM 3507 C CG   . ASP A 1 242 ? 53.123  -32.170 -55.819 1.00 0.00 237 A 1 
ATOM 3508 O OD1  . ASP A 1 242 ? 54.310  -32.278 -55.557 1.00 0.00 237 A 1 
ATOM 3509 O OD2  . ASP A 1 242 ? 52.247  -32.843 -55.302 1.00 0.00 237 A 1 
ATOM 3510 H H    . ASP A 1 242 ? 51.651  -28.909 -57.684 1.00 0.00 237 A 1 
ATOM 3511 H HA   . ASP A 1 242 ? 53.307  -29.731 -55.337 1.00 0.00 237 A 1 
ATOM 3512 H HB2  . ASP A 1 242 ? 51.634  -31.130 -56.965 1.00 0.00 237 A 1 
ATOM 3513 H HB3  . ASP A 1 242 ? 53.165  -31.368 -57.808 1.00 0.00 237 A 1 
ATOM 3514 N N    . GLN A 1 243 ? 54.389  -28.572 -58.161 1.00 0.00 238 A 1 
ATOM 3515 C CA   . GLN A 1 243 ? 55.625  -28.160 -58.892 1.00 0.00 238 A 1 
ATOM 3516 C C    . GLN A 1 243 ? 56.309  -26.995 -58.165 1.00 0.00 238 A 1 
ATOM 3517 O O    . GLN A 1 243 ? 55.781  -26.471 -57.203 1.00 0.00 238 A 1 
ATOM 3518 C CB   . GLN A 1 243 ? 55.139  -27.720 -60.275 1.00 0.00 238 A 1 
ATOM 3519 C CG   . GLN A 1 243 ? 55.569  -28.749 -61.323 1.00 0.00 238 A 1 
ATOM 3520 C CD   . GLN A 1 243 ? 55.908  -28.035 -62.634 1.00 0.00 238 A 1 
ATOM 3521 O OE1  . GLN A 1 243 ? 56.301  -26.886 -62.628 1.00 0.00 238 A 1 
ATOM 3522 N NE2  . GLN A 1 243 ? 55.771  -28.672 -63.764 1.00 0.00 238 A 1 
ATOM 3523 H H    . GLN A 1 243 ? 53.513  -28.257 -58.466 1.00 0.00 238 A 1 
ATOM 3524 H HA   . GLN A 1 243 ? 56.302  -28.994 -58.986 1.00 0.00 238 A 1 
ATOM 3525 H HB2  . GLN A 1 243 ? 54.062  -27.639 -60.270 1.00 0.00 238 A 1 
ATOM 3526 H HB3  . GLN A 1 243 ? 55.570  -26.760 -60.519 1.00 0.00 238 A 1 
ATOM 3527 H HG2  . GLN A 1 243 ? 56.439  -29.283 -60.968 1.00 0.00 238 A 1 
ATOM 3528 H HG3  . GLN A 1 243 ? 54.763  -29.447 -61.494 1.00 0.00 238 A 1 
ATOM 3529 H HE21 . GLN A 1 243 ? 55.453  -29.599 -63.769 1.00 0.00 238 A 1 
ATOM 3530 H HE22 . GLN A 1 243 ? 55.985  -28.223 -64.609 1.00 0.00 238 A 1 
ATOM 3531 N N    . PRO A 1 244 ? 57.467  -26.624 -58.652 1.00 0.00 239 A 1 
ATOM 3532 C CA   . PRO A 1 244 ? 58.227  -25.507 -58.034 1.00 0.00 239 A 1 
ATOM 3533 C C    . PRO A 1 244 ? 57.528  -24.170 -58.297 1.00 0.00 239 A 1 
ATOM 3534 O O    . PRO A 1 244 ? 57.768  -23.192 -57.616 1.00 0.00 239 A 1 
ATOM 3535 C CB   . PRO A 1 244 ? 59.584  -25.566 -58.731 1.00 0.00 239 A 1 
ATOM 3536 C CG   . PRO A 1 244 ? 59.317  -26.241 -60.037 1.00 0.00 239 A 1 
ATOM 3537 C CD   . PRO A 1 244 ? 58.173  -27.194 -59.808 1.00 0.00 239 A 1 
ATOM 3538 H HA   . PRO A 1 244 ? 58.348  -25.671 -56.975 1.00 0.00 239 A 1 
ATOM 3539 H HB2  . PRO A 1 244 ? 59.966  -24.567 -58.891 1.00 0.00 239 A 1 
ATOM 3540 H HB3  . PRO A 1 244 ? 60.281  -26.148 -58.149 1.00 0.00 239 A 1 
ATOM 3541 H HG2  . PRO A 1 244 ? 59.047  -25.507 -60.783 1.00 0.00 239 A 1 
ATOM 3542 H HG3  . PRO A 1 244 ? 60.189  -26.790 -60.355 1.00 0.00 239 A 1 
ATOM 3543 H HD2  . PRO A 1 244 ? 57.528  -27.224 -60.675 1.00 0.00 239 A 1 
ATOM 3544 H HD3  . PRO A 1 244 ? 58.541  -28.180 -59.570 1.00 0.00 239 A 1 
ATOM 3545 N N    . GLN A 1 245 ? 56.662  -24.119 -59.276 1.00 0.00 240 A 1 
ATOM 3546 C CA   . GLN A 1 245 ? 55.946  -22.843 -59.573 1.00 0.00 240 A 1 
ATOM 3547 C C    . GLN A 1 245 ? 55.116  -22.417 -58.359 1.00 0.00 240 A 1 
ATOM 3548 O O    . GLN A 1 245 ? 55.296  -21.343 -57.818 1.00 0.00 240 A 1 
ATOM 3549 C CB   . GLN A 1 245 ? 55.034  -23.162 -60.761 1.00 0.00 240 A 1 
ATOM 3550 C CG   . GLN A 1 245 ? 55.633  -22.581 -62.047 1.00 0.00 240 A 1 
ATOM 3551 C CD   . GLN A 1 245 ? 54.647  -21.590 -62.672 1.00 0.00 240 A 1 
ATOM 3552 O OE1  . GLN A 1 245 ? 54.283  -20.608 -62.057 1.00 0.00 240 A 1 
ATOM 3553 N NE2  . GLN A 1 245 ? 54.197  -21.809 -63.877 1.00 0.00 240 A 1 
ATOM 3554 H H    . GLN A 1 245 ? 56.480  -24.919 -59.811 1.00 0.00 240 A 1 
ATOM 3555 H HA   . GLN A 1 245 ? 56.649  -22.069 -59.841 1.00 0.00 240 A 1 
ATOM 3556 H HB2  . GLN A 1 245 ? 54.937  -24.233 -60.862 1.00 0.00 240 A 1 
ATOM 3557 H HB3  . GLN A 1 245 ? 54.059  -22.728 -60.591 1.00 0.00 240 A 1 
ATOM 3558 H HG2  . GLN A 1 245 ? 56.558  -22.072 -61.818 1.00 0.00 240 A 1 
ATOM 3559 H HG3  . GLN A 1 245 ? 55.826  -23.380 -62.746 1.00 0.00 240 A 1 
ATOM 3560 H HE21 . GLN A 1 245 ? 54.490  -22.602 -64.372 1.00 0.00 240 A 1 
ATOM 3561 H HE22 . GLN A 1 245 ? 53.566  -21.180 -64.286 1.00 0.00 240 A 1 
ATOM 3562 N N    . PHE A 1 246 ? 54.211  -23.254 -57.927 1.00 0.00 241 A 1 
ATOM 3563 C CA   . PHE A 1 246 ? 53.372  -22.902 -56.746 1.00 0.00 241 A 1 
ATOM 3564 C C    . PHE A 1 246 ? 54.234  -22.862 -55.483 1.00 0.00 241 A 1 
ATOM 3565 O O    . PHE A 1 246 ? 54.069  -22.005 -54.637 1.00 0.00 241 A 1 
ATOM 3566 C CB   . PHE A 1 246 ? 52.327  -24.014 -56.647 1.00 0.00 241 A 1 
ATOM 3567 C CG   . PHE A 1 246 ? 51.172  -23.543 -55.798 1.00 0.00 241 A 1 
ATOM 3568 C CD1  . PHE A 1 246 ? 51.368  -23.263 -54.440 1.00 0.00 241 A 1 
ATOM 3569 C CD2  . PHE A 1 246 ? 49.904  -23.385 -56.369 1.00 0.00 241 A 1 
ATOM 3570 C CE1  . PHE A 1 246 ? 50.296  -22.825 -53.654 1.00 0.00 241 A 1 
ATOM 3571 C CE2  . PHE A 1 246 ? 48.832  -22.947 -55.582 1.00 0.00 241 A 1 
ATOM 3572 C CZ   . PHE A 1 246 ? 49.028  -22.667 -54.225 1.00 0.00 241 A 1 
ATOM 3573 H H    . PHE A 1 246 ? 54.087  -24.116 -58.378 1.00 0.00 241 A 1 
ATOM 3574 H HA   . PHE A 1 246 ? 52.885  -21.952 -56.900 1.00 0.00 241 A 1 
ATOM 3575 H HB2  . PHE A 1 246 ? 51.970  -24.260 -57.637 1.00 0.00 241 A 1 
ATOM 3576 H HB3  . PHE A 1 246 ? 52.773  -24.888 -56.196 1.00 0.00 241 A 1 
ATOM 3577 H HD1  . PHE A 1 246 ? 52.346  -23.385 -53.999 1.00 0.00 241 A 1 
ATOM 3578 H HD2  . PHE A 1 246 ? 49.752  -23.601 -57.416 1.00 0.00 241 A 1 
ATOM 3579 H HE1  . PHE A 1 246 ? 50.448  -22.607 -52.608 1.00 0.00 241 A 1 
ATOM 3580 H HE2  . PHE A 1 246 ? 47.854  -22.825 -56.023 1.00 0.00 241 A 1 
ATOM 3581 H HZ   . PHE A 1 246 ? 48.201  -22.329 -53.618 1.00 0.00 241 A 1 
ATOM 3582 N N    . GLN A 1 247 ? 55.156  -23.781 -55.349 1.00 0.00 242 A 1 
ATOM 3583 C CA   . GLN A 1 247 ? 56.031  -23.791 -54.138 1.00 0.00 242 A 1 
ATOM 3584 C C    . GLN A 1 247 ? 56.692  -22.422 -53.961 1.00 0.00 242 A 1 
ATOM 3585 O O    . GLN A 1 247 ? 56.852  -21.935 -52.859 1.00 0.00 242 A 1 
ATOM 3586 C CB   . GLN A 1 247 ? 57.082  -24.867 -54.412 1.00 0.00 242 A 1 
ATOM 3587 C CG   . GLN A 1 247 ? 56.671  -26.169 -53.723 1.00 0.00 242 A 1 
ATOM 3588 C CD   . GLN A 1 247 ? 55.542  -26.832 -54.515 1.00 0.00 242 A 1 
ATOM 3589 O OE1  . GLN A 1 247 ? 55.740  -27.861 -55.129 1.00 0.00 242 A 1 
ATOM 3590 N NE2  . GLN A 1 247 ? 54.357  -26.283 -54.527 1.00 0.00 242 A 1 
ATOM 3591 H H    . GLN A 1 247 ? 55.273  -24.462 -56.045 1.00 0.00 242 A 1 
ATOM 3592 H HA   . GLN A 1 247 ? 55.458  -24.049 -53.261 1.00 0.00 242 A 1 
ATOM 3593 H HB2  . GLN A 1 247 ? 57.160  -25.030 -55.477 1.00 0.00 242 A 1 
ATOM 3594 H HB3  . GLN A 1 247 ? 58.038  -24.544 -54.027 1.00 0.00 242 A 1 
ATOM 3595 H HG2  . GLN A 1 247 ? 57.520  -26.835 -53.677 1.00 0.00 242 A 1 
ATOM 3596 H HG3  . GLN A 1 247 ? 56.327  -25.953 -52.722 1.00 0.00 242 A 1 
ATOM 3597 H HE21 . GLN A 1 247 ? 54.196  -25.454 -54.030 1.00 0.00 242 A 1 
ATOM 3598 H HE22 . GLN A 1 247 ? 53.629  -26.700 -55.034 1.00 0.00 242 A 1 
ATOM 3599 N N    . ASN A 1 248 ? 57.062  -21.794 -55.044 1.00 0.00 243 A 1 
ATOM 3600 C CA   . ASN A 1 248 ? 57.698  -20.448 -54.949 1.00 0.00 243 A 1 
ATOM 3601 C C    . ASN A 1 248 ? 56.628  -19.394 -54.648 1.00 0.00 243 A 1 
ATOM 3602 O O    . ASN A 1 248 ? 56.907  -18.356 -54.092 1.00 0.00 243 A 1 
ATOM 3603 C CB   . ASN A 1 248 ? 58.323  -20.204 -56.323 1.00 0.00 243 A 1 
ATOM 3604 C CG   . ASN A 1 248 ? 59.668  -19.494 -56.155 1.00 0.00 243 A 1 
ATOM 3605 O OD1  . ASN A 1 248 ? 59.717  -18.347 -55.755 1.00 0.00 243 A 1 
ATOM 3606 N ND2  . ASN A 1 248 ? 60.768  -20.131 -56.445 1.00 0.00 243 A 1 
ATOM 3607 H H    . ASN A 1 248 ? 56.911  -22.203 -55.921 1.00 0.00 243 A 1 
ATOM 3608 H HA   . ASN A 1 248 ? 58.461  -20.442 -54.187 1.00 0.00 243 A 1 
ATOM 3609 H HB2  . ASN A 1 248 ? 58.476  -21.150 -56.822 1.00 0.00 243 A 1 
ATOM 3610 H HB3  . ASN A 1 248 ? 57.664  -19.587 -56.915 1.00 0.00 243 A 1 
ATOM 3611 H HD21 . ASN A 1 248 ? 60.728  -21.056 -56.769 1.00 0.00 243 A 1 
ATOM 3612 H HD22 . ASN A 1 248 ? 61.635  -19.686 -56.340 1.00 0.00 243 A 1 
ATOM 3613 N N    . MET A 1 249 ? 55.403  -19.668 -55.010 1.00 0.00 244 A 1 
ATOM 3614 C CA   . MET A 1 249 ? 54.294  -18.705 -54.750 1.00 0.00 244 A 1 
ATOM 3615 C C    . MET A 1 249 ? 53.687  -18.971 -53.370 1.00 0.00 244 A 1 
ATOM 3616 O O    . MET A 1 249 ? 53.047  -18.120 -52.786 1.00 0.00 244 A 1 
ATOM 3617 C CB   . MET A 1 249 ? 53.270  -18.991 -55.852 1.00 0.00 244 A 1 
ATOM 3618 C CG   . MET A 1 249 ? 52.985  -17.709 -56.628 1.00 0.00 244 A 1 
ATOM 3619 S SD   . MET A 1 249 ? 51.358  -17.824 -57.412 1.00 0.00 244 A 1 
ATOM 3620 C CE   . MET A 1 249 ? 51.907  -17.542 -59.113 1.00 0.00 244 A 1 
ATOM 3621 H H    . MET A 1 249 ? 55.209  -20.514 -55.449 1.00 0.00 244 A 1 
ATOM 3622 H HA   . MET A 1 249 ? 54.644  -17.686 -54.821 1.00 0.00 244 A 1 
ATOM 3623 H HB2  . MET A 1 249 ? 53.665  -19.737 -56.526 1.00 0.00 244 A 1 
ATOM 3624 H HB3  . MET A 1 249 ? 52.354  -19.353 -55.411 1.00 0.00 244 A 1 
ATOM 3625 H HG2  . MET A 1 249 ? 53.001  -16.869 -55.950 1.00 0.00 244 A 1 
ATOM 3626 H HG3  . MET A 1 249 ? 53.742  -17.576 -57.385 1.00 0.00 244 A 1 
ATOM 3627 H HE1  . MET A 1 249 ? 51.069  -17.206 -59.709 1.00 0.00 244 A 1 
ATOM 3628 H HE2  . MET A 1 249 ? 52.294  -18.460 -59.525 1.00 0.00 244 A 1 
ATOM 3629 H HE3  . MET A 1 249 ? 52.684  -16.790 -59.119 1.00 0.00 244 A 1 
ATOM 3630 N N    . ARG A 1 250 ? 53.896  -20.146 -52.844 1.00 0.00 245 A 1 
ATOM 3631 C CA   . ARG A 1 250 ? 53.350  -20.477 -51.498 1.00 0.00 245 A 1 
ATOM 3632 C C    . ARG A 1 250 ? 54.428  -20.241 -50.437 1.00 0.00 245 A 1 
ATOM 3633 O O    . ARG A 1 250 ? 54.143  -20.119 -49.262 1.00 0.00 245 A 1 
ATOM 3634 C CB   . ARG A 1 250 ? 52.982  -21.959 -51.571 1.00 0.00 245 A 1 
ATOM 3635 C CG   . ARG A 1 250 ? 52.195  -22.353 -50.320 1.00 0.00 245 A 1 
ATOM 3636 C CD   . ARG A 1 250 ? 51.854  -23.845 -50.376 1.00 0.00 245 A 1 
ATOM 3637 N NE   . ARG A 1 250 ? 52.749  -24.485 -49.370 1.00 0.00 245 A 1 
ATOM 3638 C CZ   . ARG A 1 250 ? 52.911  -25.780 -49.373 1.00 0.00 245 A 1 
ATOM 3639 N NH1  . ARG A 1 250 ? 53.237  -26.394 -50.478 1.00 0.00 245 A 1 
ATOM 3640 N NH2  . ARG A 1 250 ? 52.749  -26.460 -48.272 1.00 0.00 245 A 1 
ATOM 3641 H H    . ARG A 1 250 ? 54.422  -20.809 -53.332 1.00 0.00 245 A 1 
ATOM 3642 H HA   . ARG A 1 250 ? 52.473  -19.886 -51.288 1.00 0.00 245 A 1 
ATOM 3643 H HB2  . ARG A 1 250 ? 52.378  -22.137 -52.449 1.00 0.00 245 A 1 
ATOM 3644 H HB3  . ARG A 1 250 ? 53.883  -22.552 -51.628 1.00 0.00 245 A 1 
ATOM 3645 H HG2  . ARG A 1 250 ? 52.791  -22.151 -49.442 1.00 0.00 245 A 1 
ATOM 3646 H HG3  . ARG A 1 250 ? 51.281  -21.780 -50.275 1.00 0.00 245 A 1 
ATOM 3647 H HD2  . ARG A 1 250 ? 50.817  -24.002 -50.113 1.00 0.00 245 A 1 
ATOM 3648 H HD3  . ARG A 1 250 ? 52.058  -24.243 -51.358 1.00 0.00 245 A 1 
ATOM 3649 H HE   . ARG A 1 250 ? 53.214  -23.935 -48.707 1.00 0.00 245 A 1 
ATOM 3650 H HH11 . ARG A 1 250 ? 53.362  -25.872 -51.322 1.00 0.00 245 A 1 
ATOM 3651 H HH12 . ARG A 1 250 ? 53.362  -27.386 -50.480 1.00 0.00 245 A 1 
ATOM 3652 H HH21 . ARG A 1 250 ? 52.499  -25.990 -47.426 1.00 0.00 245 A 1 
ATOM 3653 H HH22 . ARG A 1 250 ? 52.873  -27.453 -48.274 1.00 0.00 245 A 1 
ATOM 3654 N N    . GLN A 1 251 ? 55.665  -20.166 -50.852 1.00 0.00 246 A 1 
ATOM 3655 C CA   . GLN A 1 251 ? 56.770  -19.926 -49.886 1.00 0.00 246 A 1 
ATOM 3656 C C    . GLN A 1 251 ? 57.051  -18.428 -49.801 1.00 0.00 246 A 1 
ATOM 3657 O O    . GLN A 1 251 ? 57.291  -17.894 -48.735 1.00 0.00 246 A 1 
ATOM 3658 C CB   . GLN A 1 251 ? 57.975  -20.671 -50.461 1.00 0.00 246 A 1 
ATOM 3659 C CG   . GLN A 1 251 ? 59.150  -20.571 -49.485 1.00 0.00 246 A 1 
ATOM 3660 C CD   . GLN A 1 251 ? 58.806  -21.315 -48.193 1.00 0.00 246 A 1 
ATOM 3661 O OE1  . GLN A 1 251 ? 58.203  -22.369 -48.228 1.00 0.00 246 A 1 
ATOM 3662 N NE2  . GLN A 1 251 ? 59.168  -20.808 -47.046 1.00 0.00 246 A 1 
ATOM 3663 H H    . GLN A 1 251 ? 55.866  -20.258 -51.803 1.00 0.00 246 A 1 
ATOM 3664 H HA   . GLN A 1 251 ? 56.517  -20.322 -48.915 1.00 0.00 246 A 1 
ATOM 3665 H HB2  . GLN A 1 251 ? 57.718  -21.709 -50.612 1.00 0.00 246 A 1 
ATOM 3666 H HB3  . GLN A 1 251 ? 58.255  -20.228 -51.405 1.00 0.00 246 A 1 
ATOM 3667 H HG2  . GLN A 1 251 ? 60.028  -21.013 -49.934 1.00 0.00 246 A 1 
ATOM 3668 H HG3  . GLN A 1 251 ? 59.343  -19.533 -49.260 1.00 0.00 246 A 1 
ATOM 3669 H HE21 . GLN A 1 251 ? 59.655  -19.958 -47.018 1.00 0.00 246 A 1 
ATOM 3670 H HE22 . GLN A 1 251 ? 58.952  -21.277 -46.213 1.00 0.00 246 A 1 
ATOM 3671 N N    . VAL A 1 252 ? 57.010  -17.738 -50.914 1.00 0.00 247 A 1 
ATOM 3672 C CA   . VAL A 1 252 ? 57.264  -16.267 -50.870 1.00 0.00 247 A 1 
ATOM 3673 C C    . VAL A 1 252 ? 56.053  -15.565 -50.251 1.00 0.00 247 A 1 
ATOM 3674 O O    . VAL A 1 252 ? 56.178  -14.540 -49.609 1.00 0.00 247 A 1 
ATOM 3675 C CB   . VAL A 1 252 ? 57.471  -15.821 -52.323 1.00 0.00 247 A 1 
ATOM 3676 C CG1  . VAL A 1 252 ? 58.618  -16.616 -52.951 1.00 0.00 247 A 1 
ATOM 3677 C CG2  . VAL A 1 252 ? 56.188  -16.045 -53.128 1.00 0.00 247 A 1 
ATOM 3678 H H    . VAL A 1 252 ? 56.803  -18.185 -51.768 1.00 0.00 247 A 1 
ATOM 3679 H HA   . VAL A 1 252 ? 58.151  -16.060 -50.291 1.00 0.00 247 A 1 
ATOM 3680 H HB   . VAL A 1 252 ? 57.723  -14.771 -52.337 1.00 0.00 247 A 1 
ATOM 3681 H HG11 . VAL A 1 252 ? 58.435  -16.738 -54.009 1.00 0.00 247 A 1 
ATOM 3682 H HG12 . VAL A 1 252 ? 58.685  -17.587 -52.484 1.00 0.00 247 A 1 
ATOM 3683 H HG13 . VAL A 1 252 ? 59.547  -16.083 -52.807 1.00 0.00 247 A 1 
ATOM 3684 H HG21 . VAL A 1 252 ? 55.542  -15.187 -53.021 1.00 0.00 247 A 1 
ATOM 3685 H HG22 . VAL A 1 252 ? 55.681  -16.925 -52.762 1.00 0.00 247 A 1 
ATOM 3686 H HG23 . VAL A 1 252 ? 56.436  -16.180 -54.170 1.00 0.00 247 A 1 
ATOM 3687 N N    . ILE A 1 253 ? 54.882  -16.121 -50.428 1.00 0.00 248 A 1 
ATOM 3688 C CA   . ILE A 1 253 ? 53.663  -15.496 -49.836 1.00 0.00 248 A 1 
ATOM 3689 C C    . ILE A 1 253 ? 53.694  -15.672 -48.315 1.00 0.00 248 A 1 
ATOM 3690 O O    . ILE A 1 253 ? 53.158  -14.869 -47.578 1.00 0.00 248 A 1 
ATOM 3691 C CB   . ILE A 1 253 ? 52.481  -16.248 -50.467 1.00 0.00 248 A 1 
ATOM 3692 C CG1  . ILE A 1 253 ? 51.978  -15.468 -51.684 1.00 0.00 248 A 1 
ATOM 3693 C CG2  . ILE A 1 253 ? 51.334  -16.391 -49.460 1.00 0.00 248 A 1 
ATOM 3694 C CD1  . ILE A 1 253 ? 53.077  -15.397 -52.745 1.00 0.00 248 A 1 
ATOM 3695 H H    . ILE A 1 253 ? 54.807  -16.955 -50.941 1.00 0.00 248 A 1 
ATOM 3696 H HA   . ILE A 1 253 ? 53.616  -14.450 -50.092 1.00 0.00 248 A 1 
ATOM 3697 H HB   . ILE A 1 253 ? 52.806  -17.228 -50.779 1.00 0.00 248 A 1 
ATOM 3698 H HG12 . ILE A 1 253 ? 51.112  -15.965 -52.096 1.00 0.00 248 A 1 
ATOM 3699 H HG13 . ILE A 1 253 ? 51.710  -14.467 -51.381 1.00 0.00 248 A 1 
ATOM 3700 H HG21 . ILE A 1 253 ? 51.177  -15.448 -48.956 1.00 0.00 248 A 1 
ATOM 3701 H HG22 . ILE A 1 253 ? 51.586  -17.149 -48.733 1.00 0.00 248 A 1 
ATOM 3702 H HG23 . ILE A 1 253 ? 50.431  -16.676 -49.979 1.00 0.00 248 A 1 
ATOM 3703 H HD11 . ILE A 1 253 ? 53.852  -16.110 -52.509 1.00 0.00 248 A 1 
ATOM 3704 H HD12 . ILE A 1 253 ? 53.497  -14.403 -52.764 1.00 0.00 248 A 1 
ATOM 3705 H HD13 . ILE A 1 253 ? 52.658  -15.630 -53.713 1.00 0.00 248 A 1 
ATOM 3706 N N    . GLN A 1 254 ? 54.325  -16.715 -47.843 1.00 0.00 249 A 1 
ATOM 3707 C CA   . GLN A 1 254 ? 54.398  -16.938 -46.369 1.00 0.00 249 A 1 
ATOM 3708 C C    . GLN A 1 254 ? 55.502  -16.066 -45.761 1.00 0.00 249 A 1 
ATOM 3709 O O    . GLN A 1 254 ? 56.360  -16.543 -45.045 1.00 0.00 249 A 1 
ATOM 3710 C CB   . GLN A 1 254 ? 54.731  -18.423 -46.207 1.00 0.00 249 A 1 
ATOM 3711 C CG   . GLN A 1 254 ? 53.798  -19.049 -45.167 1.00 0.00 249 A 1 
ATOM 3712 C CD   . GLN A 1 254 ? 52.360  -19.021 -45.688 1.00 0.00 249 A 1 
ATOM 3713 O OE1  . GLN A 1 254 ? 51.455  -18.614 -44.985 1.00 0.00 249 A 1 
ATOM 3714 N NE2  . GLN A 1 254 ? 52.108  -19.438 -46.898 1.00 0.00 249 A 1 
ATOM 3715 H H    . GLN A 1 254 ? 54.755  -17.350 -48.458 1.00 0.00 249 A 1 
ATOM 3716 H HA   . GLN A 1 254 ? 53.448  -16.719 -45.907 1.00 0.00 249 A 1 
ATOM 3717 H HB2  . GLN A 1 254 ? 54.603  -18.926 -47.155 1.00 0.00 249 A 1 
ATOM 3718 H HB3  . GLN A 1 254 ? 55.754  -18.530 -45.879 1.00 0.00 249 A 1 
ATOM 3719 H HG2  . GLN A 1 254 ? 54.096  -20.071 -44.985 1.00 0.00 249 A 1 
ATOM 3720 H HG3  . GLN A 1 254 ? 53.857  -18.487 -44.247 1.00 0.00 249 A 1 
ATOM 3721 H HE21 . GLN A 1 254 ? 52.837  -19.766 -47.465 1.00 0.00 249 A 1 
ATOM 3722 H HE22 . GLN A 1 254 ? 51.190  -19.424 -47.240 1.00 0.00 249 A 1 
ATOM 3723 N N    . GLN A 1 255 ? 55.486  -14.788 -46.046 1.00 0.00 250 A 1 
ATOM 3724 C CA   . GLN A 1 255 ? 56.530  -13.873 -45.494 1.00 0.00 250 A 1 
ATOM 3725 C C    . GLN A 1 255 ? 56.288  -12.446 -45.997 1.00 0.00 250 A 1 
ATOM 3726 O O    . GLN A 1 255 ? 56.505  -11.482 -45.288 1.00 0.00 250 A 1 
ATOM 3727 C CB   . GLN A 1 255 ? 57.864  -14.407 -46.029 1.00 0.00 250 A 1 
ATOM 3728 C CG   . GLN A 1 255 ? 58.745  -14.853 -44.859 1.00 0.00 250 A 1 
ATOM 3729 C CD   . GLN A 1 255 ? 60.204  -14.913 -45.313 1.00 0.00 250 A 1 
ATOM 3730 O OE1  . GLN A 1 255 ? 60.832  -15.951 -45.243 1.00 0.00 250 A 1 
ATOM 3731 N NE2  . GLN A 1 255 ? 60.776  -13.836 -45.778 1.00 0.00 250 A 1 
ATOM 3732 H H    . GLN A 1 255 ? 54.784  -14.428 -46.625 1.00 0.00 250 A 1 
ATOM 3733 H HA   . GLN A 1 255 ? 56.524  -13.900 -44.416 1.00 0.00 250 A 1 
ATOM 3734 H HB2  . GLN A 1 255 ? 57.679  -15.249 -46.681 1.00 0.00 250 A 1 
ATOM 3735 H HB3  . GLN A 1 255 ? 58.370  -13.629 -46.581 1.00 0.00 250 A 1 
ATOM 3736 H HG2  . GLN A 1 255 ? 58.648  -14.146 -44.047 1.00 0.00 250 A 1 
ATOM 3737 H HG3  . GLN A 1 255 ? 58.433  -15.831 -44.525 1.00 0.00 250 A 1 
ATOM 3738 H HE21 . GLN A 1 255 ? 60.270  -12.998 -45.834 1.00 0.00 250 A 1 
ATOM 3739 H HE22 . GLN A 1 255 ? 61.710  -13.865 -46.071 1.00 0.00 250 A 1 
ATOM 3740 N N    . ASN A 1 256 ? 55.842  -12.307 -47.218 1.00 0.00 251 A 1 
ATOM 3741 C CA   . ASN A 1 256 ? 55.585  -10.948 -47.775 1.00 0.00 251 A 1 
ATOM 3742 C C    . ASN A 1 256 ? 54.536  -11.031 -48.892 1.00 0.00 251 A 1 
ATOM 3743 O O    . ASN A 1 256 ? 54.715  -11.760 -49.848 1.00 0.00 251 A 1 
ATOM 3744 C CB   . ASN A 1 256 ? 56.934  -10.496 -48.336 1.00 0.00 251 A 1 
ATOM 3745 C CG   . ASN A 1 256 ? 56.851  -9.031  -48.768 1.00 0.00 251 A 1 
ATOM 3746 O OD1  . ASN A 1 256 ? 55.990  -8.300  -48.321 1.00 0.00 251 A 1 
ATOM 3747 N ND2  . ASN A 1 256 ? 57.718  -8.567  -49.625 1.00 0.00 251 A 1 
ATOM 3748 H H    . ASN A 1 256 ? 55.675  -13.098 -47.771 1.00 0.00 251 A 1 
ATOM 3749 H HA   . ASN A 1 256 ? 55.265  -10.275 -46.996 1.00 0.00 251 A 1 
ATOM 3750 H HB2  . ASN A 1 256 ? 57.694  -10.605 -47.576 1.00 0.00 251 A 1 
ATOM 3751 H HB3  . ASN A 1 256 ? 57.190  -11.106 -49.189 1.00 0.00 251 A 1 
ATOM 3752 H HD21 . ASN A 1 256 ? 58.414  -9.156  -49.986 1.00 0.00 251 A 1 
ATOM 3753 H HD22 . ASN A 1 256 ? 57.675  -7.630  -49.909 1.00 0.00 251 A 1 
ATOM 3754 N N    . PRO A 1 257 ? 53.468  -10.285 -48.740 1.00 0.00 252 A 1 
ATOM 3755 C CA   . PRO A 1 257 ? 52.391  -10.294 -49.762 1.00 0.00 252 A 1 
ATOM 3756 C C    . PRO A 1 257 ? 52.859  -9.609  -51.052 1.00 0.00 252 A 1 
ATOM 3757 O O    . PRO A 1 257 ? 52.219  -9.707  -52.081 1.00 0.00 252 A 1 
ATOM 3758 C CB   . PRO A 1 257 ? 51.262  -9.506  -49.102 1.00 0.00 252 A 1 
ATOM 3759 C CG   . PRO A 1 257 ? 51.941  -8.630  -48.099 1.00 0.00 252 A 1 
ATOM 3760 C CD   . PRO A 1 257 ? 53.162  -9.375  -47.628 1.00 0.00 252 A 1 
ATOM 3761 H HA   . PRO A 1 257 ? 52.067  -11.304 -49.964 1.00 0.00 252 A 1 
ATOM 3762 H HB2  . PRO A 1 257 ? 50.742  -8.908  -49.838 1.00 0.00 252 A 1 
ATOM 3763 H HB3  . PRO A 1 257 ? 50.576  -10.173 -48.604 1.00 0.00 252 A 1 
ATOM 3764 H HG2  . PRO A 1 257 ? 52.230  -7.696  -48.562 1.00 0.00 252 A 1 
ATOM 3765 H HG3  . PRO A 1 257 ? 51.284  -8.443  -47.265 1.00 0.00 252 A 1 
ATOM 3766 H HD2  . PRO A 1 257 ? 53.980  -8.689  -47.456 1.00 0.00 252 A 1 
ATOM 3767 H HD3  . PRO A 1 257 ? 52.942  -9.939  -46.735 1.00 0.00 252 A 1 
ATOM 3768 N N    . ALA A 1 258 ? 53.971  -8.922  -51.007 1.00 0.00 253 A 1 
ATOM 3769 C CA   . ALA A 1 258 ? 54.476  -8.240  -52.236 1.00 0.00 253 A 1 
ATOM 3770 C C    . ALA A 1 258 ? 55.023  -9.277  -53.222 1.00 0.00 253 A 1 
ATOM 3771 O O    . ALA A 1 258 ? 55.119  -9.033  -54.411 1.00 0.00 253 A 1 
ATOM 3772 C CB   . ALA A 1 258 ? 55.595  -7.316  -51.751 1.00 0.00 253 A 1 
ATOM 3773 H H    . ALA A 1 258 ? 54.476  -8.859  -50.170 1.00 0.00 253 A 1 
ATOM 3774 H HA   . ALA A 1 258 ? 53.691  -7.661  -52.696 1.00 0.00 253 A 1 
ATOM 3775 H HB1  . ALA A 1 258 ? 55.875  -7.587  -50.744 1.00 0.00 253 A 1 
ATOM 3776 H HB2  . ALA A 1 258 ? 55.248  -6.294  -51.766 1.00 0.00 253 A 1 
ATOM 3777 H HB3  . ALA A 1 258 ? 56.452  -7.415  -52.402 1.00 0.00 253 A 1 
ATOM 3778 N N    . LEU A 1 259 ? 55.379  -10.437 -52.737 1.00 0.00 254 A 1 
ATOM 3779 C CA   . LEU A 1 259 ? 55.916  -11.491 -53.642 1.00 0.00 254 A 1 
ATOM 3780 C C    . LEU A 1 259 ? 54.780  -12.137 -54.441 1.00 0.00 254 A 1 
ATOM 3781 O O    . LEU A 1 259 ? 54.974  -12.574 -55.556 1.00 0.00 254 A 1 
ATOM 3782 C CB   . LEU A 1 259 ? 56.572  -12.514 -52.716 1.00 0.00 254 A 1 
ATOM 3783 C CG   . LEU A 1 259 ? 58.049  -12.161 -52.531 1.00 0.00 254 A 1 
ATOM 3784 C CD1  . LEU A 1 259 ? 58.533  -12.677 -51.174 1.00 0.00 254 A 1 
ATOM 3785 C CD2  . LEU A 1 259 ? 58.870  -12.811 -53.646 1.00 0.00 254 A 1 
ATOM 3786 H H    . LEU A 1 259 ? 55.290  -10.615 -51.778 1.00 0.00 254 A 1 
ATOM 3787 H HA   . LEU A 1 259 ? 56.653  -11.073 -54.308 1.00 0.00 254 A 1 
ATOM 3788 H HB2  . LEU A 1 259 ? 56.074  -12.503 -51.757 1.00 0.00 254 A 1 
ATOM 3789 H HB3  . LEU A 1 259 ? 56.491  -13.497 -53.153 1.00 0.00 254 A 1 
ATOM 3790 H HG   . LEU A 1 259 ? 58.169  -11.088 -52.571 1.00 0.00 254 A 1 
ATOM 3791 H HD11 . LEU A 1 259 ? 59.544  -13.047 -51.268 1.00 0.00 254 A 1 
ATOM 3792 H HD12 . LEU A 1 259 ? 57.887  -13.475 -50.839 1.00 0.00 254 A 1 
ATOM 3793 H HD13 . LEU A 1 259 ? 58.512  -11.871 -50.454 1.00 0.00 254 A 1 
ATOM 3794 H HD21 . LEU A 1 259 ? 59.877  -12.987 -53.296 1.00 0.00 254 A 1 
ATOM 3795 H HD22 . LEU A 1 259 ? 58.897  -12.155 -54.503 1.00 0.00 254 A 1 
ATOM 3796 H HD23 . LEU A 1 259 ? 58.417  -13.751 -53.926 1.00 0.00 254 A 1 
ATOM 3797 N N    . LEU A 1 260 ? 53.595  -12.200 -53.882 1.00 0.00 255 A 1 
ATOM 3798 C CA   . LEU A 1 260 ? 52.449  -12.821 -54.619 1.00 0.00 255 A 1 
ATOM 3799 C C    . LEU A 1 260 ? 52.344  -12.241 -56.036 1.00 0.00 255 A 1 
ATOM 3800 O O    . LEU A 1 260 ? 52.344  -12.980 -57.000 1.00 0.00 255 A 1 
ATOM 3801 C CB   . LEU A 1 260 ? 51.203  -12.480 -53.802 1.00 0.00 255 A 1 
ATOM 3802 C CG   . LEU A 1 260 ? 50.315  -13.721 -53.691 1.00 0.00 255 A 1 
ATOM 3803 C CD1  . LEU A 1 260 ? 49.551  -13.686 -52.365 1.00 0.00 255 A 1 
ATOM 3804 C CD2  . LEU A 1 260 ? 49.319  -13.739 -54.852 1.00 0.00 255 A 1 
ATOM 3805 H H    . LEU A 1 260 ? 53.460  -11.839 -52.981 1.00 0.00 255 A 1 
ATOM 3806 H HA   . LEU A 1 260 ? 52.575  -13.891 -54.666 1.00 0.00 255 A 1 
ATOM 3807 H HB2  . LEU A 1 260 ? 51.496  -12.156 -52.814 1.00 0.00 255 A 1 
ATOM 3808 H HB3  . LEU A 1 260 ? 50.652  -11.693 -54.292 1.00 0.00 255 A 1 
ATOM 3809 H HG   . LEU A 1 260 ? 50.932  -14.609 -53.730 1.00 0.00 255 A 1 
ATOM 3810 H HD11 . LEU A 1 260 ? 50.129  -13.144 -51.630 1.00 0.00 255 A 1 
ATOM 3811 H HD12 . LEU A 1 260 ? 49.382  -14.694 -52.019 1.00 0.00 255 A 1 
ATOM 3812 H HD13 . LEU A 1 260 ? 48.602  -13.192 -52.511 1.00 0.00 255 A 1 
ATOM 3813 H HD21 . LEU A 1 260 ? 48.800  -12.792 -54.896 1.00 0.00 255 A 1 
ATOM 3814 H HD22 . LEU A 1 260 ? 48.604  -14.534 -54.702 1.00 0.00 255 A 1 
ATOM 3815 H HD23 . LEU A 1 260 ? 49.849  -13.901 -55.779 1.00 0.00 255 A 1 
ATOM 3816 N N    . PRO A 1 261 ? 52.276  -10.934 -56.127 1.00 0.00 256 A 1 
ATOM 3817 C CA   . PRO A 1 261 ? 52.193  -10.281 -57.454 1.00 0.00 256 A 1 
ATOM 3818 C C    . PRO A 1 261 ? 53.523  -10.451 -58.191 1.00 0.00 256 A 1 
ATOM 3819 O O    . PRO A 1 261 ? 53.558  -10.740 -59.371 1.00 0.00 256 A 1 
ATOM 3820 C CB   . PRO A 1 261 ? 51.924  -8.815  -57.122 1.00 0.00 256 A 1 
ATOM 3821 C CG   . PRO A 1 261 ? 52.457  -8.634  -55.740 1.00 0.00 256 A 1 
ATOM 3822 C CD   . PRO A 1 261 ? 52.272  -9.951  -55.033 1.00 0.00 256 A 1 
ATOM 3823 H HA   . PRO A 1 261 ? 51.380  -10.689 -58.032 1.00 0.00 256 A 1 
ATOM 3824 H HB2  . PRO A 1 261 ? 52.444  -8.171  -57.818 1.00 0.00 256 A 1 
ATOM 3825 H HB3  . PRO A 1 261 ? 50.864  -8.613  -57.139 1.00 0.00 256 A 1 
ATOM 3826 H HG2  . PRO A 1 261 ? 53.506  -8.375  -55.780 1.00 0.00 256 A 1 
ATOM 3827 H HG3  . PRO A 1 261 ? 51.903  -7.864  -55.226 1.00 0.00 256 A 1 
ATOM 3828 H HD2  . PRO A 1 261 ? 53.088  -10.129 -54.351 1.00 0.00 256 A 1 
ATOM 3829 H HD3  . PRO A 1 261 ? 51.327  -9.972  -54.515 1.00 0.00 256 A 1 
ATOM 3830 N N    . ALA A 1 262 ? 54.620  -10.285 -57.497 1.00 0.00 257 A 1 
ATOM 3831 C CA   . ALA A 1 262 ? 55.951  -10.450 -58.153 1.00 0.00 257 A 1 
ATOM 3832 C C    . ALA A 1 262 ? 56.101  -11.879 -58.690 1.00 0.00 257 A 1 
ATOM 3833 O O    . ALA A 1 262 ? 56.827  -12.123 -59.634 1.00 0.00 257 A 1 
ATOM 3834 C CB   . ALA A 1 262 ? 56.975  -10.180 -57.049 1.00 0.00 257 A 1 
ATOM 3835 H H    . ALA A 1 262 ? 54.567  -10.060 -56.544 1.00 0.00 257 A 1 
ATOM 3836 H HA   . ALA A 1 262 ? 56.070  -9.732  -58.950 1.00 0.00 257 A 1 
ATOM 3837 H HB1  . ALA A 1 262 ? 56.535  -9.541  -56.299 1.00 0.00 257 A 1 
ATOM 3838 H HB2  . ALA A 1 262 ? 57.842  -9.694  -57.473 1.00 0.00 257 A 1 
ATOM 3839 H HB3  . ALA A 1 262 ? 57.272  -11.115 -56.597 1.00 0.00 257 A 1 
ATOM 3840 N N    . LEU A 1 263 ? 55.416  -12.823 -58.098 1.00 0.00 258 A 1 
ATOM 3841 C CA   . LEU A 1 263 ? 55.513  -14.236 -58.574 1.00 0.00 258 A 1 
ATOM 3842 C C    . LEU A 1 263 ? 54.436  -14.504 -59.628 1.00 0.00 258 A 1 
ATOM 3843 O O    . LEU A 1 263 ? 54.712  -15.017 -60.695 1.00 0.00 258 A 1 
ATOM 3844 C CB   . LEU A 1 263 ? 55.268  -15.095 -57.328 1.00 0.00 258 A 1 
ATOM 3845 C CG   . LEU A 1 263 ? 56.292  -16.235 -57.256 1.00 0.00 258 A 1 
ATOM 3846 C CD1  . LEU A 1 263 ? 56.129  -17.157 -58.466 1.00 0.00 258 A 1 
ATOM 3847 C CD2  . LEU A 1 263 ? 57.710  -15.658 -57.240 1.00 0.00 258 A 1 
ATOM 3848 H H    . LEU A 1 263 ? 54.835  -12.602 -57.341 1.00 0.00 258 A 1 
ATOM 3849 H HA   . LEU A 1 263 ? 56.493  -14.434 -58.976 1.00 0.00 258 A 1 
ATOM 3850 H HB2  . LEU A 1 263 ? 55.360  -14.480 -56.447 1.00 0.00 258 A 1 
ATOM 3851 H HB3  . LEU A 1 263 ? 54.274  -15.512 -57.371 1.00 0.00 258 A 1 
ATOM 3852 H HG   . LEU A 1 263 ? 56.126  -16.804 -56.352 1.00 0.00 258 A 1 
ATOM 3853 H HD11 . LEU A 1 263 ? 55.672  -16.611 -59.278 1.00 0.00 258 A 1 
ATOM 3854 H HD12 . LEU A 1 263 ? 55.501  -17.994 -58.198 1.00 0.00 258 A 1 
ATOM 3855 H HD13 . LEU A 1 263 ? 57.098  -17.520 -58.776 1.00 0.00 258 A 1 
ATOM 3856 H HD21 . LEU A 1 263 ? 57.693  -14.671 -56.801 1.00 0.00 258 A 1 
ATOM 3857 H HD22 . LEU A 1 263 ? 58.085  -15.595 -58.250 1.00 0.00 258 A 1 
ATOM 3858 H HD23 . LEU A 1 263 ? 58.353  -16.300 -56.656 1.00 0.00 258 A 1 
ATOM 3859 N N    . LEU A 1 264 ? 53.209  -14.157 -59.336 1.00 0.00 259 A 1 
ATOM 3860 C CA   . LEU A 1 264 ? 52.106  -14.386 -60.319 1.00 0.00 259 A 1 
ATOM 3861 C C    . LEU A 1 264 ? 52.473  -13.774 -61.672 1.00 0.00 259 A 1 
ATOM 3862 O O    . LEU A 1 264 ? 52.091  -14.270 -62.713 1.00 0.00 259 A 1 
ATOM 3863 C CB   . LEU A 1 264 ? 50.890  -13.677 -59.722 1.00 0.00 259 A 1 
ATOM 3864 C CG   . LEU A 1 264 ? 49.677  -13.885 -60.632 1.00 0.00 259 A 1 
ATOM 3865 C CD1  . LEU A 1 264 ? 49.314  -15.371 -60.672 1.00 0.00 259 A 1 
ATOM 3866 C CD2  . LEU A 1 264 ? 48.491  -13.086 -60.089 1.00 0.00 259 A 1 
ATOM 3867 H H    . LEU A 1 264 ? 53.013  -13.743 -58.470 1.00 0.00 259 A 1 
ATOM 3868 H HA   . LEU A 1 264 ? 51.905  -15.440 -60.422 1.00 0.00 259 A 1 
ATOM 3869 H HB2  . LEU A 1 264 ? 50.681  -14.084 -58.743 1.00 0.00 259 A 1 
ATOM 3870 H HB3  . LEU A 1 264 ? 51.097  -12.621 -59.637 1.00 0.00 259 A 1 
ATOM 3871 H HG   . LEU A 1 264 ? 49.915  -13.546 -61.630 1.00 0.00 259 A 1 
ATOM 3872 H HD11 . LEU A 1 264 ? 49.231  -15.748 -59.663 1.00 0.00 259 A 1 
ATOM 3873 H HD12 . LEU A 1 264 ? 50.083  -15.916 -61.198 1.00 0.00 259 A 1 
ATOM 3874 H HD13 . LEU A 1 264 ? 48.370  -15.497 -61.182 1.00 0.00 259 A 1 
ATOM 3875 H HD21 . LEU A 1 264 ? 47.571  -13.495 -60.480 1.00 0.00 259 A 1 
ATOM 3876 H HD22 . LEU A 1 264 ? 48.583  -12.053 -60.392 1.00 0.00 259 A 1 
ATOM 3877 H HD23 . LEU A 1 264 ? 48.480  -13.145 -59.010 1.00 0.00 259 A 1 
ATOM 3878 N N    . GLN A 1 265 ? 53.217  -12.702 -61.661 1.00 0.00 260 A 1 
ATOM 3879 C CA   . GLN A 1 265 ? 53.620  -12.056 -62.942 1.00 0.00 260 A 1 
ATOM 3880 C C    . GLN A 1 265 ? 54.942  -12.653 -63.434 1.00 0.00 260 A 1 
ATOM 3881 O O    . GLN A 1 265 ? 55.279  -12.563 -64.599 1.00 0.00 260 A 1 
ATOM 3882 C CB   . GLN A 1 265 ? 53.792  -10.575 -62.603 1.00 0.00 260 A 1 
ATOM 3883 C CG   . GLN A 1 265 ? 52.450  -9.852  -62.763 1.00 0.00 260 A 1 
ATOM 3884 C CD   . GLN A 1 265 ? 52.161  -9.023  -61.509 1.00 0.00 260 A 1 
ATOM 3885 O OE1  . GLN A 1 265 ? 52.583  -7.888  -61.407 1.00 0.00 260 A 1 
ATOM 3886 N NE2  . GLN A 1 265 ? 51.453  -9.545  -60.545 1.00 0.00 260 A 1 
ATOM 3887 H H    . GLN A 1 265 ? 53.516  -12.323 -60.808 1.00 0.00 260 A 1 
ATOM 3888 H HA   . GLN A 1 265 ? 52.849  -12.179 -63.687 1.00 0.00 260 A 1 
ATOM 3889 H HB2  . GLN A 1 265 ? 54.137  -10.478 -61.584 1.00 0.00 260 A 1 
ATOM 3890 H HB3  . GLN A 1 265 ? 54.516  -10.135 -63.272 1.00 0.00 260 A 1 
ATOM 3891 H HG2  . GLN A 1 265 ? 52.494  -9.201  -63.623 1.00 0.00 260 A 1 
ATOM 3892 H HG3  . GLN A 1 265 ? 51.663  -10.578 -62.900 1.00 0.00 260 A 1 
ATOM 3893 H HE21 . GLN A 1 265 ? 51.112  -10.460 -60.628 1.00 0.00 260 A 1 
ATOM 3894 H HE22 . GLN A 1 265 ? 51.262  -9.022  -59.739 1.00 0.00 260 A 1 
ATOM 3895 N N    . GLN A 1 266 ? 55.692  -13.264 -62.554 1.00 0.00 261 A 1 
ATOM 3896 C CA   . GLN A 1 266 ? 56.991  -13.870 -62.969 1.00 0.00 261 A 1 
ATOM 3897 C C    . GLN A 1 266 ? 56.777  -15.320 -63.410 1.00 0.00 261 A 1 
ATOM 3898 O O    . GLN A 1 266 ? 56.991  -15.668 -64.556 1.00 0.00 261 A 1 
ATOM 3899 C CB   . GLN A 1 266 ? 57.873  -13.810 -61.719 1.00 0.00 261 A 1 
ATOM 3900 C CG   . GLN A 1 266 ? 59.240  -14.435 -62.019 1.00 0.00 261 A 1 
ATOM 3901 C CD   . GLN A 1 266 ? 60.322  -13.353 -61.972 1.00 0.00 261 A 1 
ATOM 3902 O OE1  . GLN A 1 266 ? 60.463  -12.577 -62.896 1.00 0.00 261 A 1 
ATOM 3903 N NE2  . GLN A 1 266 ? 61.098  -13.270 -60.926 1.00 0.00 261 A 1 
ATOM 3904 H H    . GLN A 1 266 ? 55.400  -13.326 -61.619 1.00 0.00 261 A 1 
ATOM 3905 H HA   . GLN A 1 266 ? 57.439  -13.295 -63.764 1.00 0.00 261 A 1 
ATOM 3906 H HB2  . GLN A 1 266 ? 58.004  -12.779 -61.422 1.00 0.00 261 A 1 
ATOM 3907 H HB3  . GLN A 1 266 ? 57.399  -14.357 -60.919 1.00 0.00 261 A 1 
ATOM 3908 H HG2  . GLN A 1 266 ? 59.457  -15.193 -61.282 1.00 0.00 261 A 1 
ATOM 3909 H HG3  . GLN A 1 266 ? 59.225  -14.883 -63.002 1.00 0.00 261 A 1 
ATOM 3910 H HE21 . GLN A 1 266 ? 60.985  -13.896 -60.181 1.00 0.00 261 A 1 
ATOM 3911 H HE22 . GLN A 1 266 ? 61.794  -12.581 -60.886 1.00 0.00 261 A 1 
ATOM 3912 N N    . LEU A 1 267 ? 56.355  -16.167 -62.510 1.00 0.00 262 A 1 
ATOM 3913 C CA   . LEU A 1 267 ? 56.124  -17.595 -62.875 1.00 0.00 262 A 1 
ATOM 3914 C C    . LEU A 1 267 ? 54.635  -17.836 -63.133 1.00 0.00 262 A 1 
ATOM 3915 O O    . LEU A 1 267 ? 54.258  -18.486 -64.089 1.00 0.00 262 A 1 
ATOM 3916 C CB   . LEU A 1 267 ? 56.598  -18.399 -61.660 1.00 0.00 262 A 1 
ATOM 3917 C CG   . LEU A 1 267 ? 57.951  -19.053 -61.961 1.00 0.00 262 A 1 
ATOM 3918 C CD1  . LEU A 1 267 ? 57.810  -20.008 -63.148 1.00 0.00 262 A 1 
ATOM 3919 C CD2  . LEU A 1 267 ? 58.981  -17.970 -62.298 1.00 0.00 262 A 1 
ATOM 3920 H H    . LEU A 1 267 ? 56.188  -15.863 -61.593 1.00 0.00 262 A 1 
ATOM 3921 H HA   . LEU A 1 267 ? 56.705  -17.861 -63.743 1.00 0.00 262 A 1 
ATOM 3922 H HB2  . LEU A 1 267 ? 56.700  -17.738 -60.811 1.00 0.00 262 A 1 
ATOM 3923 H HB3  . LEU A 1 267 ? 55.874  -19.166 -61.432 1.00 0.00 262 A 1 
ATOM 3924 H HG   . LEU A 1 267 ? 58.281  -19.607 -61.094 1.00 0.00 262 A 1 
ATOM 3925 H HD11 . LEU A 1 267 ? 56.808  -20.413 -63.167 1.00 0.00 262 A 1 
ATOM 3926 H HD12 . LEU A 1 267 ? 58.522  -20.814 -63.049 1.00 0.00 262 A 1 
ATOM 3927 H HD13 . LEU A 1 267 ? 57.998  -19.472 -64.067 1.00 0.00 262 A 1 
ATOM 3928 H HD21 . LEU A 1 267 ? 59.918  -18.436 -62.564 1.00 0.00 262 A 1 
ATOM 3929 H HD22 . LEU A 1 267 ? 59.126  -17.332 -61.439 1.00 0.00 262 A 1 
ATOM 3930 H HD23 . LEU A 1 267 ? 58.624  -17.380 -63.128 1.00 0.00 262 A 1 
ATOM 3931 N N    . GLY A 1 268 ? 53.785  -17.313 -62.289 1.00 0.00 263 A 1 
ATOM 3932 C CA   . GLY A 1 268 ? 52.318  -17.506 -62.484 1.00 0.00 263 A 1 
ATOM 3933 C C    . GLY A 1 268 ? 51.910  -16.995 -63.869 1.00 0.00 263 A 1 
ATOM 3934 O O    . GLY A 1 268 ? 50.914  -17.413 -64.425 1.00 0.00 263 A 1 
ATOM 3935 H H    . GLY A 1 268 ? 54.112  -16.791 -61.526 1.00 0.00 263 A 1 
ATOM 3936 H HA2  . GLY A 1 268 ? 52.080  -18.557 -62.402 1.00 0.00 263 A 1 
ATOM 3937 H HA3  . GLY A 1 268 ? 51.779  -16.955 -61.728 1.00 0.00 263 A 1 
ATOM 3938 N N    . GLN A 1 269 ? 52.674  -16.094 -64.430 1.00 0.00 264 A 1 
ATOM 3939 C CA   . GLN A 1 269 ? 52.334  -15.557 -65.779 1.00 0.00 264 A 1 
ATOM 3940 C C    . GLN A 1 269 ? 53.332  -16.077 -66.818 1.00 0.00 264 A 1 
ATOM 3941 O O    . GLN A 1 269 ? 53.570  -15.452 -67.833 1.00 0.00 264 A 1 
ATOM 3942 C CB   . GLN A 1 269 ? 52.444  -14.037 -65.641 1.00 0.00 264 A 1 
ATOM 3943 C CG   . GLN A 1 269 ? 52.030  -13.371 -66.955 1.00 0.00 264 A 1 
ATOM 3944 C CD   . GLN A 1 269 ? 51.532  -11.952 -66.674 1.00 0.00 264 A 1 
ATOM 3945 O OE1  . GLN A 1 269 ? 51.074  -11.660 -65.587 1.00 0.00 264 A 1 
ATOM 3946 N NE2  . GLN A 1 269 ? 51.603  -11.051 -67.615 1.00 0.00 264 A 1 
ATOM 3947 H H    . GLN A 1 269 ? 53.473  -15.772 -63.964 1.00 0.00 264 A 1 
ATOM 3948 H HA   . GLN A 1 269 ? 51.327  -15.831 -66.052 1.00 0.00 264 A 1 
ATOM 3949 H HB2  . GLN A 1 269 ? 51.794  -13.701 -64.846 1.00 0.00 264 A 1 
ATOM 3950 H HB3  . GLN A 1 269 ? 53.464  -13.769 -65.410 1.00 0.00 264 A 1 
ATOM 3951 H HG2  . GLN A 1 269 ? 52.880  -13.330 -67.621 1.00 0.00 264 A 1 
ATOM 3952 H HG3  . GLN A 1 269 ? 51.239  -13.944 -67.416 1.00 0.00 264 A 1 
ATOM 3953 H HE21 . GLN A 1 269 ? 51.972  -11.285 -68.492 1.00 0.00 264 A 1 
ATOM 3954 H HE22 . GLN A 1 269 ? 51.286  -10.139 -67.445 1.00 0.00 264 A 1 
ATOM 3955 N N    . GLU A 1 270 ? 53.916  -17.219 -66.569 1.00 0.00 265 A 1 
ATOM 3956 C CA   . GLU A 1 270 ? 54.898  -17.786 -67.538 1.00 0.00 265 A 1 
ATOM 3957 C C    . GLU A 1 270 ? 54.366  -19.101 -68.111 1.00 0.00 265 A 1 
ATOM 3958 O O    . GLU A 1 270 ? 54.594  -19.428 -69.259 1.00 0.00 265 A 1 
ATOM 3959 C CB   . GLU A 1 270 ? 56.166  -18.029 -66.720 1.00 0.00 265 A 1 
ATOM 3960 C CG   . GLU A 1 270 ? 57.315  -18.408 -67.657 1.00 0.00 265 A 1 
ATOM 3961 C CD   . GLU A 1 270 ? 57.920  -17.141 -68.264 1.00 0.00 265 A 1 
ATOM 3962 O OE1  . GLU A 1 270 ? 57.258  -16.527 -69.085 1.00 0.00 265 A 1 
ATOM 3963 O OE2  . GLU A 1 270 ? 59.034  -16.805 -67.896 1.00 0.00 265 A 1 
ATOM 3964 H H    . GLU A 1 270 ? 53.706  -17.707 -65.745 1.00 0.00 265 A 1 
ATOM 3965 H HA   . GLU A 1 270 ? 55.097  -17.081 -68.330 1.00 0.00 265 A 1 
ATOM 3966 H HB2  . GLU A 1 270 ? 56.424  -17.130 -66.180 1.00 0.00 265 A 1 
ATOM 3967 H HB3  . GLU A 1 270 ? 55.995  -18.833 -66.021 1.00 0.00 265 A 1 
ATOM 3968 H HG2  . GLU A 1 270 ? 58.074  -18.939 -67.099 1.00 0.00 265 A 1 
ATOM 3969 H HG3  . GLU A 1 270 ? 56.941  -19.040 -68.448 1.00 0.00 265 A 1 
ATOM 3970 N N    . ASN A 1 271 ? 53.653  -19.854 -67.317 1.00 0.00 266 A 1 
ATOM 3971 C CA   . ASN A 1 271 ? 53.098  -21.147 -67.808 1.00 0.00 266 A 1 
ATOM 3972 C C    . ASN A 1 271 ? 51.608  -20.987 -68.137 1.00 0.00 266 A 1 
ATOM 3973 O O    . ASN A 1 271 ? 50.809  -20.732 -67.257 1.00 0.00 266 A 1 
ATOM 3974 C CB   . ASN A 1 271 ? 53.289  -22.125 -66.648 1.00 0.00 266 A 1 
ATOM 3975 C CG   . ASN A 1 271 ? 53.055  -23.555 -67.141 1.00 0.00 266 A 1 
ATOM 3976 O OD1  . ASN A 1 271 ? 53.272  -23.854 -68.299 1.00 0.00 266 A 1 
ATOM 3977 N ND2  . ASN A 1 271 ? 52.617  -24.457 -66.306 1.00 0.00 266 A 1 
ATOM 3978 H H    . ASN A 1 271 ? 53.480  -19.566 -66.396 1.00 0.00 266 A 1 
ATOM 3979 H HA   . ASN A 1 271 ? 53.646  -21.488 -68.671 1.00 0.00 266 A 1 
ATOM 3980 H HB2  . ASN A 1 271 ? 54.295  -22.036 -66.265 1.00 0.00 266 A 1 
ATOM 3981 H HB3  . ASN A 1 271 ? 52.582  -21.897 -65.865 1.00 0.00 266 A 1 
ATOM 3982 H HD21 . ASN A 1 271 ? 52.442  -24.216 -65.372 1.00 0.00 266 A 1 
ATOM 3983 H HD22 . ASN A 1 271 ? 52.464  -25.375 -66.612 1.00 0.00 266 A 1 
ATOM 3984 N N    . PRO A 1 272 ? 51.276  -21.140 -69.395 1.00 0.00 267 A 1 
ATOM 3985 C CA   . PRO A 1 272 ? 49.861  -21.006 -69.824 1.00 0.00 267 A 1 
ATOM 3986 C C    . PRO A 1 272 ? 49.032  -22.191 -69.319 1.00 0.00 267 A 1 
ATOM 3987 O O    . PRO A 1 272 ? 47.817  -22.148 -69.310 1.00 0.00 267 A 1 
ATOM 3988 C CB   . PRO A 1 272 ? 49.945  -21.006 -71.349 1.00 0.00 267 A 1 
ATOM 3989 C CG   . PRO A 1 272 ? 51.218  -21.724 -71.664 1.00 0.00 267 A 1 
ATOM 3990 C CD   . PRO A 1 272 ? 52.164  -21.451 -70.525 1.00 0.00 267 A 1 
ATOM 3991 H HA   . PRO A 1 272 ? 49.445  -20.074 -69.477 1.00 0.00 267 A 1 
ATOM 3992 H HB2  . PRO A 1 272 ? 49.099  -21.531 -71.770 1.00 0.00 267 A 1 
ATOM 3993 H HB3  . PRO A 1 272 ? 49.989  -19.996 -71.724 1.00 0.00 267 A 1 
ATOM 3994 H HG2  . PRO A 1 272 ? 51.031  -22.786 -71.747 1.00 0.00 267 A 1 
ATOM 3995 H HG3  . PRO A 1 272 ? 51.637  -21.348 -72.583 1.00 0.00 267 A 1 
ATOM 3996 H HD2  . PRO A 1 272 ? 52.763  -22.327 -70.312 1.00 0.00 267 A 1 
ATOM 3997 H HD3  . PRO A 1 272 ? 52.793  -20.604 -70.748 1.00 0.00 267 A 1 
ATOM 3998 N N    . GLN A 1 273 ? 49.678  -23.249 -68.899 1.00 0.00 268 A 1 
ATOM 3999 C CA   . GLN A 1 273 ? 48.928  -24.438 -68.395 1.00 0.00 268 A 1 
ATOM 4000 C C    . GLN A 1 273 ? 47.983  -24.032 -67.259 1.00 0.00 268 A 1 
ATOM 4001 O O    . GLN A 1 273 ? 46.938  -24.622 -67.070 1.00 0.00 268 A 1 
ATOM 4002 C CB   . GLN A 1 273 ? 50.002  -25.397 -67.880 1.00 0.00 268 A 1 
ATOM 4003 C CG   . GLN A 1 273 ? 49.401  -26.793 -67.712 1.00 0.00 268 A 1 
ATOM 4004 C CD   . GLN A 1 273 ? 50.490  -27.768 -67.261 1.00 0.00 268 A 1 
ATOM 4005 O OE1  . GLN A 1 273 ? 50.369  -28.397 -66.229 1.00 0.00 268 A 1 
ATOM 4006 N NE2  . GLN A 1 273 ? 51.558  -27.919 -67.996 1.00 0.00 268 A 1 
ATOM 4007 H H    . GLN A 1 273 ? 50.658  -23.262 -68.916 1.00 0.00 268 A 1 
ATOM 4008 H HA   . GLN A 1 273 ? 48.375  -24.902 -69.197 1.00 0.00 268 A 1 
ATOM 4009 H HB2  . GLN A 1 273 ? 50.817  -25.437 -68.588 1.00 0.00 268 A 1 
ATOM 4010 H HB3  . GLN A 1 273 ? 50.369  -25.047 -66.927 1.00 0.00 268 A 1 
ATOM 4011 H HG2  . GLN A 1 273 ? 48.616  -26.760 -66.970 1.00 0.00 268 A 1 
ATOM 4012 H HG3  . GLN A 1 273 ? 48.992  -27.125 -68.655 1.00 0.00 268 A 1 
ATOM 4013 H HE21 . GLN A 1 273 ? 51.657  -27.411 -68.828 1.00 0.00 268 A 1 
ATOM 4014 H HE22 . GLN A 1 273 ? 52.262  -28.541 -67.715 1.00 0.00 268 A 1 
ATOM 4015 N N    . LEU A 1 274 ? 48.341  -23.026 -66.505 1.00 0.00 269 A 1 
ATOM 4016 C CA   . LEU A 1 274 ? 47.460  -22.580 -65.387 1.00 0.00 269 A 1 
ATOM 4017 C C    . LEU A 1 274 ? 46.884  -21.202 -65.700 1.00 0.00 269 A 1 
ATOM 4018 O O    . LEU A 1 274 ? 45.783  -20.877 -65.309 1.00 0.00 269 A 1 
ATOM 4019 C CB   . LEU A 1 274 ? 48.368  -22.510 -64.159 1.00 0.00 269 A 1 
ATOM 4020 C CG   . LEU A 1 274 ? 47.515  -22.503 -62.886 1.00 0.00 269 A 1 
ATOM 4021 C CD1  . LEU A 1 274 ? 47.196  -23.942 -62.480 1.00 0.00 269 A 1 
ATOM 4022 C CD2  . LEU A 1 274 ? 48.287  -21.814 -61.757 1.00 0.00 269 A 1 
ATOM 4023 H H    . LEU A 1 274 ? 49.186  -22.559 -66.678 1.00 0.00 269 A 1 
ATOM 4024 H HA   . LEU A 1 274 ? 46.668  -23.294 -65.222 1.00 0.00 269 A 1 
ATOM 4025 H HB2  . LEU A 1 274 ? 49.025  -23.368 -64.148 1.00 0.00 269 A 1 
ATOM 4026 H HB3  . LEU A 1 274 ? 48.958  -21.606 -64.199 1.00 0.00 269 A 1 
ATOM 4027 H HG   . LEU A 1 274 ? 46.590  -21.970 -63.069 1.00 0.00 269 A 1 
ATOM 4028 H HD11 . LEU A 1 274 ? 47.015  -24.534 -63.365 1.00 0.00 269 A 1 
ATOM 4029 H HD12 . LEU A 1 274 ? 46.317  -23.952 -61.854 1.00 0.00 269 A 1 
ATOM 4030 H HD13 . LEU A 1 274 ? 48.032  -24.356 -61.936 1.00 0.00 269 A 1 
ATOM 4031 H HD21 . LEU A 1 274 ? 49.115  -21.259 -62.172 1.00 0.00 269 A 1 
ATOM 4032 H HD22 . LEU A 1 274 ? 48.661  -22.558 -61.071 1.00 0.00 269 A 1 
ATOM 4033 H HD23 . LEU A 1 274 ? 47.628  -21.139 -61.231 1.00 0.00 269 A 1 
ATOM 4034 N N    . LEU A 1 275 ? 47.627  -20.388 -66.403 1.00 0.00 270 A 1 
ATOM 4035 C CA   . LEU A 1 275 ? 47.134  -19.019 -66.743 1.00 0.00 270 A 1 
ATOM 4036 C C    . LEU A 1 275 ? 45.734  -19.086 -67.355 1.00 0.00 270 A 1 
ATOM 4037 O O    . LEU A 1 275 ? 44.868  -18.292 -67.035 1.00 0.00 270 A 1 
ATOM 4038 C CB   . LEU A 1 275 ? 48.140  -18.475 -67.758 1.00 0.00 270 A 1 
ATOM 4039 C CG   . LEU A 1 275 ? 48.228  -16.952 -67.633 1.00 0.00 270 A 1 
ATOM 4040 C CD1  . LEU A 1 275 ? 48.562  -16.574 -66.189 1.00 0.00 270 A 1 
ATOM 4041 C CD2  . LEU A 1 275 ? 49.325  -16.432 -68.563 1.00 0.00 270 A 1 
ATOM 4042 H H    . LEU A 1 275 ? 48.515  -20.676 -66.704 1.00 0.00 270 A 1 
ATOM 4043 H HA   . LEU A 1 275 ? 47.125  -18.398 -65.862 1.00 0.00 270 A 1 
ATOM 4044 H HB2  . LEU A 1 275 ? 49.111  -18.908 -67.567 1.00 0.00 270 A 1 
ATOM 4045 H HB3  . LEU A 1 275 ? 47.820  -18.734 -68.756 1.00 0.00 270 A 1 
ATOM 4046 H HG   . LEU A 1 275 ? 47.280  -16.513 -67.910 1.00 0.00 270 A 1 
ATOM 4047 H HD11 . LEU A 1 275 ? 49.106  -17.384 -65.725 1.00 0.00 270 A 1 
ATOM 4048 H HD12 . LEU A 1 275 ? 47.646  -16.399 -65.644 1.00 0.00 270 A 1 
ATOM 4049 H HD13 . LEU A 1 275 ? 49.167  -15.679 -66.179 1.00 0.00 270 A 1 
ATOM 4050 H HD21 . LEU A 1 275 ? 49.806  -15.578 -68.109 1.00 0.00 270 A 1 
ATOM 4051 H HD22 . LEU A 1 275 ? 48.889  -16.141 -69.507 1.00 0.00 270 A 1 
ATOM 4052 H HD23 . LEU A 1 275 ? 50.055  -17.211 -68.728 1.00 0.00 270 A 1 
ATOM 4053 N N    . GLN A 1 276 ? 45.499  -20.036 -68.220 1.00 0.00 271 A 1 
ATOM 4054 C CA   . GLN A 1 276 ? 44.147  -20.160 -68.838 1.00 0.00 271 A 1 
ATOM 4055 C C    . GLN A 1 276 ? 43.093  -20.425 -67.755 1.00 0.00 271 A 1 
ATOM 4056 O O    . GLN A 1 276 ? 41.906  -20.404 -68.015 1.00 0.00 271 A 1 
ATOM 4057 C CB   . GLN A 1 276 ? 44.247  -21.351 -69.797 1.00 0.00 271 A 1 
ATOM 4058 C CG   . GLN A 1 276 ? 44.645  -22.613 -69.023 1.00 0.00 271 A 1 
ATOM 4059 C CD   . GLN A 1 276 ? 43.883  -23.820 -69.576 1.00 0.00 271 A 1 
ATOM 4060 O OE1  . GLN A 1 276 ? 43.216  -23.723 -70.588 1.00 0.00 271 A 1 
ATOM 4061 N NE2  . GLN A 1 276 ? 43.954  -24.962 -68.950 1.00 0.00 271 A 1 
ATOM 4062 H H    . GLN A 1 276 ? 46.207  -20.672 -68.455 1.00 0.00 271 A 1 
ATOM 4063 H HA   . GLN A 1 276 ? 43.902  -19.265 -69.388 1.00 0.00 271 A 1 
ATOM 4064 H HB2  . GLN A 1 276 ? 43.290  -21.508 -70.274 1.00 0.00 271 A 1 
ATOM 4065 H HB3  . GLN A 1 276 ? 44.993  -21.143 -70.550 1.00 0.00 271 A 1 
ATOM 4066 H HG2  . GLN A 1 276 ? 45.707  -22.779 -69.130 1.00 0.00 271 A 1 
ATOM 4067 H HG3  . GLN A 1 276 ? 44.405  -22.487 -67.978 1.00 0.00 271 A 1 
ATOM 4068 H HE21 . GLN A 1 276 ? 44.492  -25.042 -68.135 1.00 0.00 271 A 1 
ATOM 4069 H HE22 . GLN A 1 276 ? 43.470  -25.741 -69.296 1.00 0.00 271 A 1 
ATOM 4070 N N    . GLN A 1 277 ? 43.519  -20.676 -66.541 1.00 0.00 272 A 1 
ATOM 4071 C CA   . GLN A 1 277 ? 42.542  -20.943 -65.448 1.00 0.00 272 A 1 
ATOM 4072 C C    . GLN A 1 277 ? 42.682  -19.891 -64.345 1.00 0.00 272 A 1 
ATOM 4073 O O    . GLN A 1 277 ? 41.715  -19.507 -63.721 1.00 0.00 272 A 1 
ATOM 4074 C CB   . GLN A 1 277 ? 42.911  -22.329 -64.918 1.00 0.00 272 A 1 
ATOM 4075 C CG   . GLN A 1 277 ? 41.736  -22.900 -64.122 1.00 0.00 272 A 1 
ATOM 4076 C CD   . GLN A 1 277 ? 40.826  -23.700 -65.057 1.00 0.00 272 A 1 
ATOM 4077 O OE1  . GLN A 1 277 ? 40.585  -23.299 -66.178 1.00 0.00 272 A 1 
ATOM 4078 N NE2  . GLN A 1 277 ? 40.308  -24.822 -64.640 1.00 0.00 272 A 1 
ATOM 4079 H H    . GLN A 1 277 ? 44.480  -20.690 -66.349 1.00 0.00 272 A 1 
ATOM 4080 H HA   . GLN A 1 277 ? 41.536  -20.952 -65.835 1.00 0.00 272 A 1 
ATOM 4081 H HB2  . GLN A 1 277 ? 43.137  -22.983 -65.748 1.00 0.00 272 A 1 
ATOM 4082 H HB3  . GLN A 1 277 ? 43.774  -22.251 -64.275 1.00 0.00 272 A 1 
ATOM 4083 H HG2  . GLN A 1 277 ? 42.111  -23.547 -63.342 1.00 0.00 272 A 1 
ATOM 4084 H HG3  . GLN A 1 277 ? 41.173  -22.092 -63.681 1.00 0.00 272 A 1 
ATOM 4085 H HE21 . GLN A 1 277 ? 40.503  -25.146 -63.736 1.00 0.00 272 A 1 
ATOM 4086 H HE22 . GLN A 1 277 ? 39.724  -25.342 -65.231 1.00 0.00 272 A 1 
ATOM 4087 N N    . ILE A 1 278 ? 43.879  -19.420 -64.102 1.00 0.00 273 A 1 
ATOM 4088 C CA   . ILE A 1 278 ? 44.079  -18.391 -63.038 1.00 0.00 273 A 1 
ATOM 4089 C C    . ILE A 1 278 ? 43.253  -17.142 -63.355 1.00 0.00 273 A 1 
ATOM 4090 O O    . ILE A 1 278 ? 42.783  -16.457 -62.468 1.00 0.00 273 A 1 
ATOM 4091 C CB   . ILE A 1 278 ? 45.577  -18.071 -63.060 1.00 0.00 273 A 1 
ATOM 4092 C CG1  . ILE A 1 278 ? 46.373  -19.334 -62.720 1.00 0.00 273 A 1 
ATOM 4093 C CG2  . ILE A 1 278 ? 45.891  -16.985 -62.025 1.00 0.00 273 A 1 
ATOM 4094 C CD1  . ILE A 1 278 ? 47.829  -19.158 -63.160 1.00 0.00 273 A 1 
ATOM 4095 H H    . ILE A 1 278 ? 44.643  -19.742 -64.620 1.00 0.00 273 A 1 
ATOM 4096 H HA   . ILE A 1 278 ? 43.801  -18.789 -62.074 1.00 0.00 273 A 1 
ATOM 4097 H HB   . ILE A 1 278 ? 45.855  -17.721 -64.043 1.00 0.00 273 A 1 
ATOM 4098 H HG12 . ILE A 1 278 ? 46.336  -19.505 -61.654 1.00 0.00 273 A 1 
ATOM 4099 H HG13 . ILE A 1 278 ? 45.943  -20.178 -63.234 1.00 0.00 273 A 1 
ATOM 4100 H HG21 . ILE A 1 278 ? 45.033  -16.834 -61.387 1.00 0.00 273 A 1 
ATOM 4101 H HG22 . ILE A 1 278 ? 46.128  -16.062 -62.533 1.00 0.00 273 A 1 
ATOM 4102 H HG23 . ILE A 1 278 ? 46.736  -17.292 -61.425 1.00 0.00 273 A 1 
ATOM 4103 H HD11 . ILE A 1 278 ? 48.049  -19.850 -63.959 1.00 0.00 273 A 1 
ATOM 4104 H HD12 . ILE A 1 278 ? 48.483  -19.355 -62.323 1.00 0.00 273 A 1 
ATOM 4105 H HD13 . ILE A 1 278 ? 47.983  -18.147 -63.507 1.00 0.00 273 A 1 
ATOM 4106 N N    . SER A 1 279 ? 43.068  -16.844 -64.615 1.00 0.00 274 A 1 
ATOM 4107 C CA   . SER A 1 279 ? 42.265  -15.640 -64.984 1.00 0.00 274 A 1 
ATOM 4108 C C    . SER A 1 279 ? 40.849  -15.764 -64.415 1.00 0.00 274 A 1 
ATOM 4109 O O    . SER A 1 279 ? 40.201  -14.781 -64.115 1.00 0.00 274 A 1 
ATOM 4110 C CB   . SER A 1 279 ? 42.233  -15.633 -66.512 1.00 0.00 274 A 1 
ATOM 4111 O OG   . SER A 1 279 ? 41.728  -16.878 -66.976 1.00 0.00 274 A 1 
ATOM 4112 H H    . SER A 1 279 ? 43.452  -17.412 -65.315 1.00 0.00 274 A 1 
ATOM 4113 H HA   . SER A 1 279 ? 42.740  -14.744 -64.618 1.00 0.00 274 A 1 
ATOM 4114 H HB2  . SER A 1 279 ? 41.591  -14.839 -66.857 1.00 0.00 274 A 1 
ATOM 4115 H HB3  . SER A 1 279 ? 43.233  -15.474 -66.891 1.00 0.00 274 A 1 
ATOM 4116 H HG   . SER A 1 279 ? 42.152  -17.077 -67.814 1.00 0.00 274 A 1 
ATOM 4117 N N    . ARG A 1 280 ? 40.371  -16.969 -64.261 1.00 0.00 275 A 1 
ATOM 4118 C CA   . ARG A 1 280 ? 39.002  -17.170 -63.705 1.00 0.00 275 A 1 
ATOM 4119 C C    . ARG A 1 280 ? 39.082  -17.840 -62.329 1.00 0.00 275 A 1 
ATOM 4120 O O    . ARG A 1 280 ? 38.119  -17.870 -61.587 1.00 0.00 275 A 1 
ATOM 4121 C CB   . ARG A 1 280 ? 38.299  -18.087 -64.707 1.00 0.00 275 A 1 
ATOM 4122 C CG   . ARG A 1 280 ? 37.975  -17.303 -65.979 1.00 0.00 275 A 1 
ATOM 4123 C CD   . ARG A 1 280 ? 37.230  -18.210 -66.962 1.00 0.00 275 A 1 
ATOM 4124 N NE   . ARG A 1 280 ? 35.866  -18.363 -66.385 1.00 0.00 275 A 1 
ATOM 4125 C CZ   . ARG A 1 280 ? 34.835  -18.488 -67.174 1.00 0.00 275 A 1 
ATOM 4126 N NH1  . ARG A 1 280 ? 34.247  -17.426 -67.652 1.00 0.00 275 A 1 
ATOM 4127 N NH2  . ARG A 1 280 ? 34.391  -19.676 -67.485 1.00 0.00 275 A 1 
ATOM 4128 H H    . ARG A 1 280 ? 40.916  -17.746 -64.506 1.00 0.00 275 A 1 
ATOM 4129 H HA   . ARG A 1 280 ? 38.480  -16.228 -63.638 1.00 0.00 275 A 1 
ATOM 4130 H HB2  . ARG A 1 280 ? 38.947  -18.917 -64.949 1.00 0.00 275 A 1 
ATOM 4131 H HB3  . ARG A 1 280 ? 37.383  -18.459 -64.273 1.00 0.00 275 A 1 
ATOM 4132 H HG2  . ARG A 1 280 ? 37.355  -16.454 -65.731 1.00 0.00 275 A 1 
ATOM 4133 H HG3  . ARG A 1 280 ? 38.892  -16.959 -66.434 1.00 0.00 275 A 1 
ATOM 4134 H HD2  . ARG A 1 280 ? 37.179  -17.744 -67.937 1.00 0.00 275 A 1 
ATOM 4135 H HD3  . ARG A 1 280 ? 37.715  -19.171 -67.028 1.00 0.00 275 A 1 
ATOM 4136 H HE   . ARG A 1 280 ? 35.744  -18.371 -65.412 1.00 0.00 275 A 1 
ATOM 4137 H HH11 . ARG A 1 280 ? 34.588  -16.516 -67.414 1.00 0.00 275 A 1 
ATOM 4138 H HH12 . ARG A 1 280 ? 33.457  -17.521 -68.257 1.00 0.00 275 A 1 
ATOM 4139 H HH21 . ARG A 1 280 ? 34.841  -20.490 -67.118 1.00 0.00 275 A 1 
ATOM 4140 H HH22 . ARG A 1 280 ? 33.600  -19.771 -68.090 1.00 0.00 275 A 1 
ATOM 4141 N N    . HIS A 1 281 ? 40.223  -18.379 -61.983 1.00 0.00 276 A 1 
ATOM 4142 C CA   . HIS A 1 281 ? 40.366  -19.047 -60.658 1.00 0.00 276 A 1 
ATOM 4143 C C    . HIS A 1 281 ? 41.226  -18.196 -59.720 1.00 0.00 276 A 1 
ATOM 4144 O O    . HIS A 1 281 ? 41.717  -18.674 -58.718 1.00 0.00 276 A 1 
ATOM 4145 C CB   . HIS A 1 281 ? 41.060  -20.378 -60.957 1.00 0.00 276 A 1 
ATOM 4146 C CG   . HIS A 1 281 ? 40.073  -21.330 -61.576 1.00 0.00 276 A 1 
ATOM 4147 N ND1  . HIS A 1 281 ? 40.004  -22.664 -61.208 1.00 0.00 276 A 1 
ATOM 4148 C CD2  . HIS A 1 281 ? 39.109  -21.155 -62.537 1.00 0.00 276 A 1 
ATOM 4149 C CE1  . HIS A 1 281 ? 39.028  -23.236 -61.938 1.00 0.00 276 A 1 
ATOM 4150 N NE2  . HIS A 1 281 ? 38.450  -22.360 -62.764 1.00 0.00 276 A 1 
ATOM 4151 H H    . HIS A 1 281 ? 40.986  -18.344 -62.595 1.00 0.00 276 A 1 
ATOM 4152 H HA   . HIS A 1 281 ? 39.397  -19.228 -60.221 1.00 0.00 276 A 1 
ATOM 4153 H HB2  . HIS A 1 281 ? 41.881  -20.213 -61.640 1.00 0.00 276 A 1 
ATOM 4154 H HB3  . HIS A 1 281 ? 41.438  -20.801 -60.038 1.00 0.00 276 A 1 
ATOM 4155 H HD1  . HIS A 1 281 ? 40.564  -23.111 -60.539 1.00 0.00 276 A 1 
ATOM 4156 H HD2  . HIS A 1 281 ? 38.894  -20.224 -63.041 1.00 0.00 276 A 1 
ATOM 4157 H HE1  . HIS A 1 281 ? 38.747  -24.276 -61.864 1.00 0.00 276 A 1 
ATOM 4158 N N    . GLN A 1 282 ? 41.415  -16.939 -60.033 1.00 0.00 277 A 1 
ATOM 4159 C CA   . GLN A 1 282 ? 42.247  -16.066 -59.149 1.00 0.00 277 A 1 
ATOM 4160 C C    . GLN A 1 282 ? 41.756  -16.158 -57.699 1.00 0.00 277 A 1 
ATOM 4161 O O    . GLN A 1 282 ? 42.515  -15.993 -56.765 1.00 0.00 277 A 1 
ATOM 4162 C CB   . GLN A 1 282 ? 42.053  -14.647 -59.691 1.00 0.00 277 A 1 
ATOM 4163 C CG   . GLN A 1 282 ? 43.346  -14.168 -60.353 1.00 0.00 277 A 1 
ATOM 4164 C CD   . GLN A 1 282 ? 43.127  -12.780 -60.958 1.00 0.00 277 A 1 
ATOM 4165 O OE1  . GLN A 1 282 ? 43.513  -11.784 -60.378 1.00 0.00 277 A 1 
ATOM 4166 N NE2  . GLN A 1 282 ? 42.519  -12.672 -62.107 1.00 0.00 277 A 1 
ATOM 4167 H H    . GLN A 1 282 ? 41.012  -16.569 -60.847 1.00 0.00 277 A 1 
ATOM 4168 H HA   . GLN A 1 282 ? 43.286  -16.347 -59.213 1.00 0.00 277 A 1 
ATOM 4169 H HB2  . GLN A 1 282 ? 41.254  -14.645 -60.418 1.00 0.00 277 A 1 
ATOM 4170 H HB3  . GLN A 1 282 ? 41.800  -13.982 -58.878 1.00 0.00 277 A 1 
ATOM 4171 H HG2  . GLN A 1 282 ? 44.133  -14.119 -59.613 1.00 0.00 277 A 1 
ATOM 4172 H HG3  . GLN A 1 282 ? 43.628  -14.858 -61.134 1.00 0.00 277 A 1 
ATOM 4173 H HE21 . GLN A 1 282 ? 42.207  -13.475 -62.574 1.00 0.00 277 A 1 
ATOM 4174 H HE22 . GLN A 1 282 ? 42.374  -11.787 -62.503 1.00 0.00 277 A 1 
ATOM 4175 N N    . GLU A 1 283 ? 40.493  -16.426 -57.509 1.00 0.00 278 A 1 
ATOM 4176 C CA   . GLU A 1 283 ? 39.950  -16.533 -56.123 1.00 0.00 278 A 1 
ATOM 4177 C C    . GLU A 1 283 ? 40.402  -17.843 -55.472 1.00 0.00 278 A 1 
ATOM 4178 O O    . GLU A 1 283 ? 40.986  -17.847 -54.406 1.00 0.00 278 A 1 
ATOM 4179 C CB   . GLU A 1 283 ? 38.431  -16.520 -56.292 1.00 0.00 278 A 1 
ATOM 4180 C CG   . GLU A 1 283 ? 37.963  -15.101 -56.618 1.00 0.00 278 A 1 
ATOM 4181 C CD   . GLU A 1 283 ? 36.580  -15.156 -57.269 1.00 0.00 278 A 1 
ATOM 4182 O OE1  . GLU A 1 283 ? 36.433  -15.878 -58.240 1.00 0.00 278 A 1 
ATOM 4183 O OE2  . GLU A 1 283 ? 35.692  -14.474 -56.784 1.00 0.00 278 A 1 
ATOM 4184 H H    . GLU A 1 283 ? 39.900  -16.559 -58.278 1.00 0.00 278 A 1 
ATOM 4185 H HA   . GLU A 1 283 ? 40.261  -15.688 -55.529 1.00 0.00 278 A 1 
ATOM 4186 H HB2  . GLU A 1 283 ? 38.155  -17.186 -57.097 1.00 0.00 278 A 1 
ATOM 4187 H HB3  . GLU A 1 283 ? 37.964  -16.850 -55.376 1.00 0.00 278 A 1 
ATOM 4188 H HG2  . GLU A 1 283 ? 37.912  -14.521 -55.707 1.00 0.00 278 A 1 
ATOM 4189 H HG3  . GLU A 1 283 ? 38.662  -14.639 -57.300 1.00 0.00 278 A 1 
ATOM 4190 N N    . GLN A 1 284 ? 40.129  -18.954 -56.103 1.00 0.00 279 A 1 
ATOM 4191 C CA   . GLN A 1 284 ? 40.534  -20.268 -55.520 1.00 0.00 279 A 1 
ATOM 4192 C C    . GLN A 1 284 ? 42.056  -20.436 -55.574 1.00 0.00 279 A 1 
ATOM 4193 O O    . GLN A 1 284 ? 42.679  -20.829 -54.607 1.00 0.00 279 A 1 
ATOM 4194 C CB   . GLN A 1 284 ? 39.852  -21.318 -56.398 1.00 0.00 279 A 1 
ATOM 4195 C CG   . GLN A 1 284 ? 38.348  -21.318 -56.121 1.00 0.00 279 A 1 
ATOM 4196 C CD   . GLN A 1 284 ? 37.757  -22.674 -56.512 1.00 0.00 279 A 1 
ATOM 4197 O OE1  . GLN A 1 284 ? 38.205  -23.701 -56.044 1.00 0.00 279 A 1 
ATOM 4198 N NE2  . GLN A 1 284 ? 36.764  -22.720 -57.357 1.00 0.00 279 A 1 
ATOM 4199 H H    . GLN A 1 284 ? 39.653  -18.924 -56.959 1.00 0.00 279 A 1 
ATOM 4200 H HA   . GLN A 1 284 ? 40.182  -20.354 -54.505 1.00 0.00 279 A 1 
ATOM 4201 H HB2  . GLN A 1 284 ? 40.028  -21.085 -57.439 1.00 0.00 279 A 1 
ATOM 4202 H HB3  . GLN A 1 284 ? 40.257  -22.293 -56.174 1.00 0.00 279 A 1 
ATOM 4203 H HG2  . GLN A 1 284 ? 38.176  -21.138 -55.070 1.00 0.00 279 A 1 
ATOM 4204 H HG3  . GLN A 1 284 ? 37.874  -20.540 -56.702 1.00 0.00 279 A 1 
ATOM 4205 H HE21 . GLN A 1 284 ? 36.403  -21.891 -57.735 1.00 0.00 279 A 1 
ATOM 4206 H HE22 . GLN A 1 284 ? 36.379  -23.584 -57.613 1.00 0.00 279 A 1 
ATOM 4207 N N    . PHE A 1 285 ? 42.657  -20.150 -56.699 1.00 0.00 280 A 1 
ATOM 4208 C CA   . PHE A 1 285 ? 44.140  -20.302 -56.817 1.00 0.00 280 A 1 
ATOM 4209 C C    . PHE A 1 285 ? 44.850  -19.529 -55.700 1.00 0.00 280 A 1 
ATOM 4210 O O    . PHE A 1 285 ? 45.812  -20.001 -55.125 1.00 0.00 280 A 1 
ATOM 4211 C CB   . PHE A 1 285 ? 44.498  -19.723 -58.191 1.00 0.00 280 A 1 
ATOM 4212 C CG   . PHE A 1 285 ? 45.989  -19.837 -58.424 1.00 0.00 280 A 1 
ATOM 4213 C CD1  . PHE A 1 285 ? 46.678  -20.996 -58.042 1.00 0.00 280 A 1 
ATOM 4214 C CD2  . PHE A 1 285 ? 46.683  -18.781 -59.027 1.00 0.00 280 A 1 
ATOM 4215 C CE1  . PHE A 1 285 ? 48.056  -21.098 -58.263 1.00 0.00 280 A 1 
ATOM 4216 C CE2  . PHE A 1 285 ? 48.062  -18.882 -59.247 1.00 0.00 280 A 1 
ATOM 4217 C CZ   . PHE A 1 285 ? 48.748  -20.041 -58.865 1.00 0.00 280 A 1 
ATOM 4218 H H    . PHE A 1 285 ? 42.133  -19.841 -57.466 1.00 0.00 280 A 1 
ATOM 4219 H HA   . PHE A 1 285 ? 44.411  -21.345 -56.779 1.00 0.00 280 A 1 
ATOM 4220 H HB2  . PHE A 1 285 ? 43.973  -20.272 -58.960 1.00 0.00 280 A 1 
ATOM 4221 H HB3  . PHE A 1 285 ? 44.207  -18.684 -58.230 1.00 0.00 280 A 1 
ATOM 4222 H HD1  . PHE A 1 285 ? 46.145  -21.812 -57.576 1.00 0.00 280 A 1 
ATOM 4223 H HD2  . PHE A 1 285 ? 46.154  -17.887 -59.323 1.00 0.00 280 A 1 
ATOM 4224 H HE1  . PHE A 1 285 ? 48.586  -21.992 -57.968 1.00 0.00 280 A 1 
ATOM 4225 H HE2  . PHE A 1 285 ? 48.596  -18.067 -59.712 1.00 0.00 280 A 1 
ATOM 4226 H HZ   . PHE A 1 285 ? 49.812  -20.119 -59.035 1.00 0.00 280 A 1 
ATOM 4227 N N    . ILE A 1 286 ? 44.380  -18.351 -55.381 1.00 0.00 281 A 1 
ATOM 4228 C CA   . ILE A 1 286 ? 45.031  -17.564 -54.293 1.00 0.00 281 A 1 
ATOM 4229 C C    . ILE A 1 286 ? 44.608  -18.124 -52.932 1.00 0.00 281 A 1 
ATOM 4230 O O    . ILE A 1 286 ? 45.377  -18.144 -51.989 1.00 0.00 281 A 1 
ATOM 4231 C CB   . ILE A 1 286 ? 44.527  -16.131 -54.474 1.00 0.00 281 A 1 
ATOM 4232 C CG1  . ILE A 1 286 ? 45.034  -15.582 -55.810 1.00 0.00 281 A 1 
ATOM 4233 C CG2  . ILE A 1 286 ? 45.053  -15.254 -53.334 1.00 0.00 281 A 1 
ATOM 4234 C CD1  . ILE A 1 286 ? 44.429  -14.199 -56.056 1.00 0.00 281 A 1 
ATOM 4235 H H    . ILE A 1 286 ? 43.599  -17.990 -55.849 1.00 0.00 281 A 1 
ATOM 4236 H HA   . ILE A 1 286 ? 46.104  -17.596 -54.396 1.00 0.00 281 A 1 
ATOM 4237 H HB   . ILE A 1 286 ? 43.447  -16.124 -54.465 1.00 0.00 281 A 1 
ATOM 4238 H HG12 . ILE A 1 286 ? 46.111  -15.505 -55.783 1.00 0.00 281 A 1 
ATOM 4239 H HG13 . ILE A 1 286 ? 44.740  -16.248 -56.608 1.00 0.00 281 A 1 
ATOM 4240 H HG21 . ILE A 1 286 ? 45.966  -15.679 -52.944 1.00 0.00 281 A 1 
ATOM 4241 H HG22 . ILE A 1 286 ? 44.314  -15.205 -52.547 1.00 0.00 281 A 1 
ATOM 4242 H HG23 . ILE A 1 286 ? 45.249  -14.259 -53.706 1.00 0.00 281 A 1 
ATOM 4243 H HD11 . ILE A 1 286 ? 43.394  -14.199 -55.748 1.00 0.00 281 A 1 
ATOM 4244 H HD12 . ILE A 1 286 ? 44.492  -13.960 -57.107 1.00 0.00 281 A 1 
ATOM 4245 H HD13 . ILE A 1 286 ? 44.974  -13.461 -55.486 1.00 0.00 281 A 1 
ATOM 4246 N N    . GLN A 1 287 ? 43.390  -18.589 -52.827 1.00 0.00 282 A 1 
ATOM 4247 C CA   . GLN A 1 287 ? 42.915  -19.160 -51.532 1.00 0.00 282 A 1 
ATOM 4248 C C    . GLN A 1 287 ? 43.866  -20.269 -51.076 1.00 0.00 282 A 1 
ATOM 4249 O O    . GLN A 1 287 ? 44.108  -20.449 -49.898 1.00 0.00 282 A 1 
ATOM 4250 C CB   . GLN A 1 287 ? 41.527  -19.731 -51.829 1.00 0.00 282 A 1 
ATOM 4251 C CG   . GLN A 1 287 ? 40.575  -19.385 -50.683 1.00 0.00 282 A 1 
ATOM 4252 C CD   . GLN A 1 287 ? 39.798  -18.113 -51.029 1.00 0.00 282 A 1 
ATOM 4253 O OE1  . GLN A 1 287 ? 38.591  -18.069 -50.898 1.00 0.00 282 A 1 
ATOM 4254 N NE2  . GLN A 1 287 ? 40.445  -17.068 -51.469 1.00 0.00 282 A 1 
ATOM 4255 H H    . GLN A 1 287 ? 42.791  -18.567 -53.603 1.00 0.00 282 A 1 
ATOM 4256 H HA   . GLN A 1 287 ? 42.846  -18.388 -50.782 1.00 0.00 282 A 1 
ATOM 4257 H HB2  . GLN A 1 287 ? 41.153  -19.307 -52.749 1.00 0.00 282 A 1 
ATOM 4258 H HB3  . GLN A 1 287 ? 41.593  -20.804 -51.928 1.00 0.00 282 A 1 
ATOM 4259 H HG2  . GLN A 1 287 ? 39.883  -20.201 -50.532 1.00 0.00 282 A 1 
ATOM 4260 H HG3  . GLN A 1 287 ? 41.143  -19.222 -49.780 1.00 0.00 282 A 1 
ATOM 4261 H HE21 . GLN A 1 287 ? 41.418  -17.102 -51.574 1.00 0.00 282 A 1 
ATOM 4262 H HE22 . GLN A 1 287 ? 39.956  -16.248 -51.693 1.00 0.00 282 A 1 
ATOM 4263 N N    . MET A 1 288 ? 44.414  -21.005 -52.006 1.00 0.00 283 A 1 
ATOM 4264 C CA   . MET A 1 288 ? 45.359  -22.096 -51.638 1.00 0.00 283 A 1 
ATOM 4265 C C    . MET A 1 288 ? 46.754  -21.511 -51.414 1.00 0.00 283 A 1 
ATOM 4266 O O    . MET A 1 288 ? 47.529  -22.011 -50.621 1.00 0.00 283 A 1 
ATOM 4267 C CB   . MET A 1 288 ? 45.359  -23.044 -52.838 1.00 0.00 283 A 1 
ATOM 4268 C CG   . MET A 1 288 ? 43.956  -23.626 -53.028 1.00 0.00 283 A 1 
ATOM 4269 S SD   . MET A 1 288 ? 43.629  -23.856 -54.794 1.00 0.00 283 A 1 
ATOM 4270 C CE   . MET A 1 288 ? 44.785  -25.222 -55.063 1.00 0.00 283 A 1 
ATOM 4271 H H    . MET A 1 288 ? 44.209  -20.834 -52.949 1.00 0.00 283 A 1 
ATOM 4272 H HA   . MET A 1 288 ? 45.017  -22.614 -50.756 1.00 0.00 283 A 1 
ATOM 4273 H HB2  . MET A 1 288 ? 45.649  -22.500 -53.726 1.00 0.00 283 A 1 
ATOM 4274 H HB3  . MET A 1 288 ? 46.059  -23.847 -52.663 1.00 0.00 283 A 1 
ATOM 4275 H HG2  . MET A 1 288 ? 43.891  -24.578 -52.523 1.00 0.00 283 A 1 
ATOM 4276 H HG3  . MET A 1 288 ? 43.226  -22.948 -52.612 1.00 0.00 283 A 1 
ATOM 4277 H HE1  . MET A 1 288 ? 45.097  -25.621 -54.108 1.00 0.00 283 A 1 
ATOM 4278 H HE2  . MET A 1 288 ? 45.648  -24.865 -55.601 1.00 0.00 283 A 1 
ATOM 4279 H HE3  . MET A 1 288 ? 44.298  -25.995 -55.641 1.00 0.00 283 A 1 
ATOM 4280 N N    . LEU A 1 289 ? 47.075  -20.449 -52.105 1.00 0.00 284 A 1 
ATOM 4281 C CA   . LEU A 1 289 ? 48.418  -19.816 -51.936 1.00 0.00 284 A 1 
ATOM 4282 C C    . LEU A 1 289 ? 48.669  -19.500 -50.458 1.00 0.00 284 A 1 
ATOM 4283 O O    . LEU A 1 289 ? 49.772  -19.633 -49.963 1.00 0.00 284 A 1 
ATOM 4284 C CB   . LEU A 1 289 ? 48.355  -18.522 -52.756 1.00 0.00 284 A 1 
ATOM 4285 C CG   . LEU A 1 289 ? 49.166  -18.677 -54.048 1.00 0.00 284 A 1 
ATOM 4286 C CD1  . LEU A 1 289 ? 50.622  -19.012 -53.710 1.00 0.00 284 A 1 
ATOM 4287 C CD2  . LEU A 1 289 ? 48.562  -19.797 -54.903 1.00 0.00 284 A 1 
ATOM 4288 H H    . LEU A 1 289 ? 46.430  -20.064 -52.736 1.00 0.00 284 A 1 
ATOM 4289 H HA   . LEU A 1 289 ? 49.190  -20.462 -52.321 1.00 0.00 284 A 1 
ATOM 4290 H HB2  . LEU A 1 289 ? 47.327  -18.304 -53.003 1.00 0.00 284 A 1 
ATOM 4291 H HB3  . LEU A 1 289 ? 48.764  -17.709 -52.174 1.00 0.00 284 A 1 
ATOM 4292 H HG   . LEU A 1 289 ? 49.135  -17.748 -54.599 1.00 0.00 284 A 1 
ATOM 4293 H HD11 . LEU A 1 289 ? 51.272  -18.263 -54.138 1.00 0.00 284 A 1 
ATOM 4294 H HD12 . LEU A 1 289 ? 50.874  -19.981 -54.117 1.00 0.00 284 A 1 
ATOM 4295 H HD13 . LEU A 1 289 ? 50.751  -19.029 -52.638 1.00 0.00 284 A 1 
ATOM 4296 H HD21 . LEU A 1 289 ? 47.966  -19.364 -55.692 1.00 0.00 284 A 1 
ATOM 4297 H HD22 . LEU A 1 289 ? 47.939  -20.427 -54.286 1.00 0.00 284 A 1 
ATOM 4298 H HD23 . LEU A 1 289 ? 49.356  -20.388 -55.335 1.00 0.00 284 A 1 
ATOM 4299 N N    . ASN A 1 290 ? 47.652  -19.081 -49.751 1.00 0.00 285 A 1 
ATOM 4300 C CA   . ASN A 1 290 ? 47.829  -18.755 -48.306 1.00 0.00 285 A 1 
ATOM 4301 C C    . ASN A 1 290 ? 47.315  -19.904 -47.433 1.00 0.00 285 A 1 
ATOM 4302 O O    . ASN A 1 290 ? 47.736  -20.073 -46.305 1.00 0.00 285 A 1 
ATOM 4303 C CB   . ASN A 1 290 ? 46.995  -17.494 -48.079 1.00 0.00 285 A 1 
ATOM 4304 C CG   . ASN A 1 290 ? 47.826  -16.261 -48.435 1.00 0.00 285 A 1 
ATOM 4305 O OD1  . ASN A 1 290 ? 48.469  -15.680 -47.582 1.00 0.00 285 A 1 
ATOM 4306 N ND2  . ASN A 1 290 ? 47.842  -15.833 -49.667 1.00 0.00 285 A 1 
ATOM 4307 H H    . ASN A 1 290 ? 46.773  -18.981 -50.171 1.00 0.00 285 A 1 
ATOM 4308 H HA   . ASN A 1 290 ? 48.866  -18.553 -48.090 1.00 0.00 285 A 1 
ATOM 4309 H HB2  . ASN A 1 290 ? 46.114  -17.529 -48.704 1.00 0.00 285 A 1 
ATOM 4310 H HB3  . ASN A 1 290 ? 46.699  -17.440 -47.042 1.00 0.00 285 A 1 
ATOM 4311 H HD21 . ASN A 1 290 ? 47.324  -16.301 -50.355 1.00 0.00 285 A 1 
ATOM 4312 H HD22 . ASN A 1 290 ? 48.371  -15.043 -49.905 1.00 0.00 285 A 1 
ATOM 4313 N N    . GLU A 1 291 ? 46.408  -20.694 -47.944 1.00 0.00 286 A 1 
ATOM 4314 C CA   . GLU A 1 291 ? 45.868  -21.831 -47.141 1.00 0.00 286 A 1 
ATOM 4315 C C    . GLU A 1 291 ? 45.307  -22.917 -48.066 1.00 0.00 286 A 1 
ATOM 4316 O O    . GLU A 1 291 ? 44.141  -22.899 -48.403 1.00 0.00 286 A 1 
ATOM 4317 C CB   . GLU A 1 291 ? 44.752  -21.221 -46.292 1.00 0.00 286 A 1 
ATOM 4318 C CG   . GLU A 1 291 ? 44.654  -21.969 -44.961 1.00 0.00 286 A 1 
ATOM 4319 C CD   . GLU A 1 291 ? 43.196  -22.003 -44.500 1.00 0.00 286 A 1 
ATOM 4320 O OE1  . GLU A 1 291 ? 42.419  -22.718 -45.112 1.00 0.00 286 A 1 
ATOM 4321 O OE2  . GLU A 1 291 ? 42.881  -21.314 -43.545 1.00 0.00 286 A 1 
ATOM 4322 H H    . GLU A 1 291 ? 46.081  -20.541 -48.856 1.00 0.00 286 A 1 
ATOM 4323 H HA   . GLU A 1 291 ? 46.636  -22.238 -46.502 1.00 0.00 286 A 1 
ATOM 4324 H HB2  . GLU A 1 291 ? 44.970  -20.179 -46.106 1.00 0.00 286 A 1 
ATOM 4325 H HB3  . GLU A 1 291 ? 43.813  -21.303 -46.819 1.00 0.00 286 A 1 
ATOM 4326 H HG2  . GLU A 1 291 ? 45.017  -22.978 -45.089 1.00 0.00 286 A 1 
ATOM 4327 H HG3  . GLU A 1 291 ? 45.252  -21.462 -44.219 1.00 0.00 286 A 1 
ATOM 4328 N N    . PRO A 1 292 ? 46.161  -23.833 -48.448 1.00 0.00 287 A 1 
ATOM 4329 C CA   . PRO A 1 292 ? 45.737  -24.937 -49.343 1.00 0.00 287 A 1 
ATOM 4330 C C    . PRO A 1 292 ? 44.883  -25.953 -48.571 1.00 0.00 287 A 1 
ATOM 4331 O O    . PRO A 1 292 ? 45.151  -26.232 -47.420 1.00 0.00 287 A 1 
ATOM 4332 C CB   . PRO A 1 292 ? 47.056  -25.565 -49.788 1.00 0.00 287 A 1 
ATOM 4333 C CG   . PRO A 1 292 ? 48.032  -25.228 -48.706 1.00 0.00 287 A 1 
ATOM 4334 C CD   . PRO A 1 292 ? 47.583  -23.929 -48.088 1.00 0.00 287 A 1 
ATOM 4335 H HA   . PRO A 1 292 ? 45.203  -24.552 -50.196 1.00 0.00 287 A 1 
ATOM 4336 H HB2  . PRO A 1 292 ? 46.947  -26.637 -49.881 1.00 0.00 287 A 1 
ATOM 4337 H HB3  . PRO A 1 292 ? 47.380  -25.136 -50.723 1.00 0.00 287 A 1 
ATOM 4338 H HG2  . PRO A 1 292 ? 48.038  -26.011 -47.960 1.00 0.00 287 A 1 
ATOM 4339 H HG3  . PRO A 1 292 ? 49.019  -25.109 -49.124 1.00 0.00 287 A 1 
ATOM 4340 H HD2  . PRO A 1 292 ? 47.704  -23.961 -47.013 1.00 0.00 287 A 1 
ATOM 4341 H HD3  . PRO A 1 292 ? 48.129  -23.099 -48.508 1.00 0.00 287 A 1 
ATOM 4342 N N    . PRO A 1 293 ? 43.878  -26.475 -49.231 1.00 0.00 288 A 1 
ATOM 4343 C CA   . PRO A 1 293 ? 42.984  -27.467 -48.585 1.00 0.00 288 A 1 
ATOM 4344 C C    . PRO A 1 293 ? 43.689  -28.821 -48.463 1.00 0.00 288 A 1 
ATOM 4345 O O    . PRO A 1 293 ? 44.797  -28.999 -48.931 1.00 0.00 288 A 1 
ATOM 4346 C CB   . PRO A 1 293 ? 41.797  -27.558 -49.539 1.00 0.00 288 A 1 
ATOM 4347 C CG   . PRO A 1 293 ? 42.336  -27.144 -50.872 1.00 0.00 288 A 1 
ATOM 4348 C CD   . PRO A 1 293 ? 43.480  -26.196 -50.618 1.00 0.00 288 A 1 
ATOM 4349 H HA   . PRO A 1 293 ? 42.657  -27.117 -47.619 1.00 0.00 288 A 1 
ATOM 4350 H HB2  . PRO A 1 293 ? 41.427  -28.573 -49.579 1.00 0.00 288 A 1 
ATOM 4351 H HB3  . PRO A 1 293 ? 41.015  -26.882 -49.232 1.00 0.00 288 A 1 
ATOM 4352 H HG2  . PRO A 1 293 ? 42.687  -28.013 -51.412 1.00 0.00 288 A 1 
ATOM 4353 H HG3  . PRO A 1 293 ? 41.569  -26.642 -51.440 1.00 0.00 288 A 1 
ATOM 4354 H HD2  . PRO A 1 293 ? 44.297  -26.400 -51.297 1.00 0.00 288 A 1 
ATOM 4355 H HD3  . PRO A 1 293 ? 43.153  -25.173 -50.712 1.00 0.00 288 A 1 
ATOM 4356 N N    . GLY A 1 294 ? 43.054  -29.778 -47.840 1.00 0.00 289 A 1 
ATOM 4357 C CA   . GLY A 1 294 ? 43.685  -31.121 -47.689 1.00 0.00 289 A 1 
ATOM 4358 C C    . GLY A 1 294 ? 43.801  -31.471 -46.205 1.00 0.00 289 A 1 
ATOM 4359 O O    . GLY A 1 294 ? 44.191  -30.655 -45.393 1.00 0.00 289 A 1 
ATOM 4360 H H    . GLY A 1 294 ? 42.161  -29.613 -47.471 1.00 0.00 289 A 1 
ATOM 4361 H HA2  . GLY A 1 294 ? 43.076  -31.861 -48.189 1.00 0.00 289 A 1 
ATOM 4362 H HA3  . GLY A 1 294 ? 44.670  -31.107 -48.130 1.00 0.00 289 A 1 
ATOM 4363 N N    . GLU A 1 295 ? 43.466  -32.682 -45.844 1.00 0.00 290 A 1 
ATOM 4364 C CA   . GLU A 1 295 ? 43.557  -33.090 -44.411 1.00 0.00 290 A 1 
ATOM 4365 C C    . GLU A 1 295 ? 43.702  -34.611 -44.301 1.00 0.00 290 A 1 
ATOM 4366 O O    . GLU A 1 295 ? 42.982  -35.359 -44.933 1.00 0.00 290 A 1 
ATOM 4367 C CB   . GLU A 1 295 ? 42.242  -32.625 -43.779 1.00 0.00 290 A 1 
ATOM 4368 C CG   . GLU A 1 295 ? 41.061  -33.278 -44.503 1.00 0.00 290 A 1 
ATOM 4369 C CD   . GLU A 1 295 ? 39.750  -32.695 -43.972 1.00 0.00 290 A 1 
ATOM 4370 O OE1  . GLU A 1 295 ? 39.645  -31.481 -43.912 1.00 0.00 290 A 1 
ATOM 4371 O OE2  . GLU A 1 295 ? 38.873  -33.473 -43.633 1.00 0.00 290 A 1 
ATOM 4372 H H    . GLU A 1 295 ? 43.155  -33.324 -46.516 1.00 0.00 290 A 1 
ATOM 4373 H HA   . GLU A 1 295 ? 44.389  -32.597 -43.932 1.00 0.00 290 A 1 
ATOM 4374 H HB2  . GLU A 1 295 ? 42.225  -32.907 -42.736 1.00 0.00 290 A 1 
ATOM 4375 H HB3  . GLU A 1 295 ? 42.163  -31.552 -43.863 1.00 0.00 290 A 1 
ATOM 4376 H HG2  . GLU A 1 295 ? 41.138  -33.085 -45.564 1.00 0.00 290 A 1 
ATOM 4377 H HG3  . GLU A 1 295 ? 41.076  -34.343 -44.329 1.00 0.00 290 A 1 
ATOM 4378 N N    . LEU A 1 296 ? 44.628  -35.071 -43.502 1.00 0.00 291 A 1 
ATOM 4379 C CA   . LEU A 1 296 ? 44.820  -36.543 -43.349 1.00 0.00 291 A 1 
ATOM 4380 C C    . LEU A 1 296 ? 44.523  -36.969 -41.908 1.00 0.00 291 A 1 
ATOM 4381 O O    . LEU A 1 296 ? 45.052  -37.948 -41.419 1.00 0.00 291 A 1 
ATOM 4382 C CB   . LEU A 1 296 ? 46.292  -36.791 -43.689 1.00 0.00 291 A 1 
ATOM 4383 C CG   . LEU A 1 296 ? 46.398  -37.481 -45.052 1.00 0.00 291 A 1 
ATOM 4384 C CD1  . LEU A 1 296 ? 46.783  -36.454 -46.118 1.00 0.00 291 A 1 
ATOM 4385 C CD2  . LEU A 1 296 ? 47.468  -38.573 -44.989 1.00 0.00 291 A 1 
ATOM 4386 H H    . LEU A 1 296 ? 45.196  -34.449 -43.002 1.00 0.00 291 A 1 
ATOM 4387 H HA   . LEU A 1 296 ? 44.186  -37.079 -44.038 1.00 0.00 291 A 1 
ATOM 4388 H HB2  . LEU A 1 296 ? 46.817  -35.847 -43.720 1.00 0.00 291 A 1 
ATOM 4389 H HB3  . LEU A 1 296 ? 46.734  -37.423 -42.933 1.00 0.00 291 A 1 
ATOM 4390 H HG   . LEU A 1 296 ? 45.445  -37.923 -45.307 1.00 0.00 291 A 1 
ATOM 4391 H HD11 . LEU A 1 296 ? 47.622  -35.870 -45.769 1.00 0.00 291 A 1 
ATOM 4392 H HD12 . LEU A 1 296 ? 45.944  -35.800 -46.308 1.00 0.00 291 A 1 
ATOM 4393 H HD13 . LEU A 1 296 ? 47.054  -36.965 -47.030 1.00 0.00 291 A 1 
ATOM 4394 H HD21 . LEU A 1 296 ? 47.416  -39.181 -45.880 1.00 0.00 291 A 1 
ATOM 4395 H HD22 . LEU A 1 296 ? 47.300  -39.192 -44.120 1.00 0.00 291 A 1 
ATOM 4396 H HD23 . LEU A 1 296 ? 48.445  -38.116 -44.921 1.00 0.00 291 A 1 
ATOM 4397 N N    . ALA A 1 297 ? 43.680  -36.240 -41.227 1.00 0.00 292 A 1 
ATOM 4398 C CA   . ALA A 1 297 ? 43.347  -36.601 -39.818 1.00 0.00 292 A 1 
ATOM 4399 C C    . ALA A 1 297 ? 41.964  -36.058 -39.449 1.00 0.00 292 A 1 
ATOM 4400 O O    . ALA A 1 297 ? 41.836  -35.129 -38.676 1.00 0.00 292 A 1 
ATOM 4401 C CB   . ALA A 1 297 ? 44.430  -35.933 -38.970 1.00 0.00 292 A 1 
ATOM 4402 H H    . ALA A 1 297 ? 43.265  -35.456 -41.642 1.00 0.00 292 A 1 
ATOM 4403 H HA   . ALA A 1 297 ? 43.380  -37.670 -39.684 1.00 0.00 292 A 1 
ATOM 4404 H HB1  . ALA A 1 297 ? 44.634  -34.946 -39.358 1.00 0.00 292 A 1 
ATOM 4405 H HB2  . ALA A 1 297 ? 45.332  -36.527 -39.006 1.00 0.00 292 A 1 
ATOM 4406 H HB3  . ALA A 1 297 ? 44.091  -35.856 -37.948 1.00 0.00 292 A 1 
ATOM 4407 N N    . ASP A 1 298 ? 40.927  -36.632 -39.999 1.00 0.00 293 A 1 
ATOM 4408 C CA   . ASP A 1 298 ? 39.548  -36.151 -39.683 1.00 0.00 293 A 1 
ATOM 4409 C C    . ASP A 1 298 ? 39.285  -36.246 -38.177 1.00 0.00 293 A 1 
ATOM 4410 O O    . ASP A 1 298 ? 39.117  -35.248 -37.504 1.00 0.00 293 A 1 
ATOM 4411 C CB   . ASP A 1 298 ? 38.613  -37.088 -40.451 1.00 0.00 293 A 1 
ATOM 4412 C CG   . ASP A 1 298 ? 37.438  -36.287 -41.015 1.00 0.00 293 A 1 
ATOM 4413 O OD1  . ASP A 1 298 ? 37.681  -35.402 -41.819 1.00 0.00 293 A 1 
ATOM 4414 O OD2  . ASP A 1 298 ? 36.315  -36.573 -40.634 1.00 0.00 293 A 1 
ATOM 4415 H H    . ASP A 1 298 ? 41.055  -37.379 -40.620 1.00 0.00 293 A 1 
ATOM 4416 H HA   . ASP A 1 298 ? 39.416  -35.137 -40.026 1.00 0.00 293 A 1 
ATOM 4417 H HB2  . ASP A 1 298 ? 39.156  -37.553 -41.261 1.00 0.00 293 A 1 
ATOM 4418 H HB3  . ASP A 1 298 ? 38.240  -37.850 -39.784 1.00 0.00 293 A 1 
ATOM 4419 N N    . ILE A 1 299 ? 39.248  -37.439 -37.645 1.00 0.00 294 A 1 
ATOM 4420 C CA   . ILE A 1 299 ? 38.996  -37.597 -36.181 1.00 0.00 294 A 1 
ATOM 4421 C C    . ILE A 1 299 ? 39.703  -38.848 -35.646 1.00 0.00 294 A 1 
ATOM 4422 O O    . ILE A 1 299 ? 40.229  -38.850 -34.550 1.00 0.00 294 A 1 
ATOM 4423 C CB   . ILE A 1 299 ? 37.476  -37.732 -36.046 1.00 0.00 294 A 1 
ATOM 4424 C CG1  . ILE A 1 299 ? 36.983  -38.922 -36.880 1.00 0.00 294 A 1 
ATOM 4425 C CG2  . ILE A 1 299 ? 36.807  -36.448 -36.543 1.00 0.00 294 A 1 
ATOM 4426 C CD1  . ILE A 1 299 ? 35.464  -39.059 -36.742 1.00 0.00 294 A 1 
ATOM 4427 H H    . ILE A 1 299 ? 39.387  -38.229 -38.207 1.00 0.00 294 A 1 
ATOM 4428 H HA   . ILE A 1 299 ? 39.333  -36.722 -35.648 1.00 0.00 294 A 1 
ATOM 4429 H HB   . ILE A 1 299 ? 37.222  -37.889 -35.007 1.00 0.00 294 A 1 
ATOM 4430 H HG12 . ILE A 1 299 ? 37.238  -38.764 -37.917 1.00 0.00 294 A 1 
ATOM 4431 H HG13 . ILE A 1 299 ? 37.454  -39.827 -36.528 1.00 0.00 294 A 1 
ATOM 4432 H HG21 . ILE A 1 299 ? 35.783  -36.420 -36.201 1.00 0.00 294 A 1 
ATOM 4433 H HG22 . ILE A 1 299 ? 36.827  -36.426 -37.622 1.00 0.00 294 A 1 
ATOM 4434 H HG23 . ILE A 1 299 ? 37.339  -35.592 -36.155 1.00 0.00 294 A 1 
ATOM 4435 H HD11 . ILE A 1 299 ? 35.233  -39.948 -36.174 1.00 0.00 294 A 1 
ATOM 4436 H HD12 . ILE A 1 299 ? 35.019  -39.134 -37.724 1.00 0.00 294 A 1 
ATOM 4437 H HD13 . ILE A 1 299 ? 35.066  -38.194 -36.233 1.00 0.00 294 A 1 
ATOM 4438 N N    . SER A 1 300 ? 39.720  -39.911 -36.407 1.00 0.00 295 A 1 
ATOM 4439 C CA   . SER A 1 300 ? 40.392  -41.158 -35.936 1.00 0.00 295 A 1 
ATOM 4440 C C    . SER A 1 300 ? 40.507  -42.165 -37.085 1.00 0.00 295 A 1 
ATOM 4441 O O    . SER A 1 300 ? 39.970  -43.254 -37.023 1.00 0.00 295 A 1 
ATOM 4442 C CB   . SER A 1 300 ? 39.486  -41.704 -34.834 1.00 0.00 295 A 1 
ATOM 4443 O OG   . SER A 1 300 ? 39.953  -41.244 -33.572 1.00 0.00 295 A 1 
ATOM 4444 H H    . SER A 1 300 ? 39.289  -39.891 -37.286 1.00 0.00 295 A 1 
ATOM 4445 H HA   . SER A 1 300 ? 41.367  -40.932 -35.534 1.00 0.00 295 A 1 
ATOM 4446 H HB2  . SER A 1 300 ? 38.479  -41.356 -34.987 1.00 0.00 295 A 1 
ATOM 4447 H HB3  . SER A 1 300 ? 39.499  -42.786 -34.862 1.00 0.00 295 A 1 
ATOM 4448 H HG   . SER A 1 300 ? 40.694  -41.796 -33.311 1.00 0.00 295 A 1 
ATOM 4449 N N    . ASP A 1 301 ? 41.205  -41.810 -38.131 1.00 0.00 296 A 1 
ATOM 4450 C CA   . ASP A 1 301 ? 41.355  -42.749 -39.281 1.00 0.00 296 A 1 
ATOM 4451 C C    . ASP A 1 301 ? 42.332  -43.871 -38.920 1.00 0.00 296 A 1 
ATOM 4452 O O    . ASP A 1 301 ? 43.423  -43.953 -39.451 1.00 0.00 296 A 1 
ATOM 4453 C CB   . ASP A 1 301 ? 41.913  -41.895 -40.422 1.00 0.00 296 A 1 
ATOM 4454 C CG   . ASP A 1 301 ? 40.862  -40.873 -40.857 1.00 0.00 296 A 1 
ATOM 4455 O OD1  . ASP A 1 301 ? 39.698  -41.234 -40.909 1.00 0.00 296 A 1 
ATOM 4456 O OD2  . ASP A 1 301 ? 41.238  -39.745 -41.131 1.00 0.00 296 A 1 
ATOM 4457 H H    . ASP A 1 301 ? 41.631  -40.928 -38.158 1.00 0.00 296 A 1 
ATOM 4458 H HA   . ASP A 1 301 ? 40.397  -43.158 -39.562 1.00 0.00 296 A 1 
ATOM 4459 H HB2  . ASP A 1 301 ? 42.800  -41.379 -40.084 1.00 0.00 296 A 1 
ATOM 4460 H HB3  . ASP A 1 301 ? 42.162  -42.530 -41.258 1.00 0.00 296 A 1 
ATOM 4461 N N    . VAL A 1 302 ? 41.948  -44.736 -38.019 1.00 0.00 297 A 1 
ATOM 4462 C CA   . VAL A 1 302 ? 42.852  -45.853 -37.619 1.00 0.00 297 A 1 
ATOM 4463 C C    . VAL A 1 302 ? 42.072  -46.908 -36.826 1.00 0.00 297 A 1 
ATOM 4464 O O    . VAL A 1 302 ? 42.145  -46.969 -35.614 1.00 0.00 297 A 1 
ATOM 4465 C CB   . VAL A 1 302 ? 43.932  -45.201 -36.749 1.00 0.00 297 A 1 
ATOM 4466 C CG1  . VAL A 1 302 ? 43.286  -44.521 -35.538 1.00 0.00 297 A 1 
ATOM 4467 C CG2  . VAL A 1 302 ? 44.915  -46.271 -36.267 1.00 0.00 297 A 1 
ATOM 4468 H H    . VAL A 1 302 ? 41.065  -44.649 -37.603 1.00 0.00 297 A 1 
ATOM 4469 H HA   . VAL A 1 302 ? 43.304  -46.299 -38.492 1.00 0.00 297 A 1 
ATOM 4470 H HB   . VAL A 1 302 ? 44.462  -44.461 -37.332 1.00 0.00 297 A 1 
ATOM 4471 H HG11 . VAL A 1 302 ? 43.849  -43.637 -35.279 1.00 0.00 297 A 1 
ATOM 4472 H HG12 . VAL A 1 302 ? 43.285  -45.204 -34.701 1.00 0.00 297 A 1 
ATOM 4473 H HG13 . VAL A 1 302 ? 42.271  -44.245 -35.777 1.00 0.00 297 A 1 
ATOM 4474 H HG21 . VAL A 1 302 ? 45.266  -46.843 -37.112 1.00 0.00 297 A 1 
ATOM 4475 H HG22 . VAL A 1 302 ? 44.418  -46.927 -35.568 1.00 0.00 297 A 1 
ATOM 4476 H HG23 . VAL A 1 302 ? 45.754  -45.796 -35.780 1.00 0.00 297 A 1 
ATOM 4477 N N    . GLU A 1 303 ? 41.326  -47.740 -37.503 1.00 0.00 298 A 1 
ATOM 4478 C CA   . GLU A 1 303 ? 40.541  -48.792 -36.792 1.00 0.00 298 A 1 
ATOM 4479 C C    . GLU A 1 303 ? 41.314  -50.113 -36.781 1.00 0.00 298 A 1 
ATOM 4480 O O    . GLU A 1 303 ? 41.563  -50.688 -35.740 1.00 0.00 298 A 1 
ATOM 4481 C CB   . GLU A 1 303 ? 39.249  -48.932 -37.597 1.00 0.00 298 A 1 
ATOM 4482 C CG   . GLU A 1 303 ? 38.272  -47.827 -37.189 1.00 0.00 298 A 1 
ATOM 4483 C CD   . GLU A 1 303 ? 37.794  -48.072 -35.757 1.00 0.00 298 A 1 
ATOM 4484 O OE1  . GLU A 1 303 ? 37.539  -49.218 -35.426 1.00 0.00 298 A 1 
ATOM 4485 O OE2  . GLU A 1 303 ? 37.690  -47.109 -35.015 1.00 0.00 298 A 1 
ATOM 4486 H H    . GLU A 1 303 ? 41.283  -47.674 -38.480 1.00 0.00 298 A 1 
ATOM 4487 H HA   . GLU A 1 303 ? 40.316  -48.478 -35.785 1.00 0.00 298 A 1 
ATOM 4488 H HB2  . GLU A 1 303 ? 39.470  -48.846 -38.651 1.00 0.00 298 A 1 
ATOM 4489 H HB3  . GLU A 1 303 ? 38.803  -49.895 -37.399 1.00 0.00 298 A 1 
ATOM 4490 H HG2  . GLU A 1 303 ? 38.769  -46.869 -37.245 1.00 0.00 298 A 1 
ATOM 4491 H HG3  . GLU A 1 303 ? 37.423  -47.833 -37.856 1.00 0.00 298 A 1 
ATOM 4492 N N    . GLY A 1 304 ? 41.695  -50.598 -37.933 1.00 0.00 299 A 1 
ATOM 4493 C CA   . GLY A 1 304 ? 42.452  -51.882 -37.991 1.00 0.00 299 A 1 
ATOM 4494 C C    . GLY A 1 304 ? 43.901  -51.640 -37.567 1.00 0.00 299 A 1 
ATOM 4495 O O    . GLY A 1 304 ? 44.293  -51.947 -36.458 1.00 0.00 299 A 1 
ATOM 4496 H H    . GLY A 1 304 ? 41.483  -50.117 -38.760 1.00 0.00 299 A 1 
ATOM 4497 H HA2  . GLY A 1 304 ? 41.994  -52.599 -37.324 1.00 0.00 299 A 1 
ATOM 4498 H HA3  . GLY A 1 304 ? 42.435  -52.265 -38.999 1.00 0.00 299 A 1 
ATOM 4499 N N    . GLU A 1 305 ? 44.700  -51.090 -38.442 1.00 0.00 300 A 1 
ATOM 4500 C CA   . GLU A 1 305 ? 46.126  -50.826 -38.092 1.00 0.00 300 A 1 
ATOM 4501 C C    . GLU A 1 305 ? 46.443  -49.336 -38.253 1.00 0.00 300 A 1 
ATOM 4502 O O    . GLU A 1 305 ? 46.622  -48.623 -37.285 1.00 0.00 300 A 1 
ATOM 4503 C CB   . GLU A 1 305 ? 46.939  -51.656 -39.086 1.00 0.00 300 A 1 
ATOM 4504 C CG   . GLU A 1 305 ? 47.261  -53.019 -38.469 1.00 0.00 300 A 1 
ATOM 4505 C CD   . GLU A 1 305 ? 48.571  -53.549 -39.057 1.00 0.00 300 A 1 
ATOM 4506 O OE1  . GLU A 1 305 ? 48.823  -53.288 -40.222 1.00 0.00 300 A 1 
ATOM 4507 O OE2  . GLU A 1 305 ? 49.299  -54.206 -38.331 1.00 0.00 300 A 1 
ATOM 4508 H H    . GLU A 1 305 ? 44.362  -50.850 -39.330 1.00 0.00 300 A 1 
ATOM 4509 H HA   . GLU A 1 305 ? 46.334  -51.149 -37.084 1.00 0.00 300 A 1 
ATOM 4510 H HB2  . GLU A 1 305 ? 46.365  -51.796 -39.991 1.00 0.00 300 A 1 
ATOM 4511 H HB3  . GLU A 1 305 ? 47.859  -51.142 -39.318 1.00 0.00 300 A 1 
ATOM 4512 H HG2  . GLU A 1 305 ? 47.362  -52.914 -37.399 1.00 0.00 300 A 1 
ATOM 4513 H HG3  . GLU A 1 305 ? 46.463  -53.712 -38.690 1.00 0.00 300 A 1 
ATOM 4514 N N    . VAL A 1 306 ? 46.512  -48.864 -39.469 1.00 0.00 301 A 1 
ATOM 4515 C CA   . VAL A 1 306 ? 46.817  -47.421 -39.695 1.00 0.00 301 A 1 
ATOM 4516 C C    . VAL A 1 306 ? 45.552  -46.679 -40.137 1.00 0.00 301 A 1 
ATOM 4517 O O    . VAL A 1 306 ? 45.353  -45.525 -39.813 1.00 0.00 301 A 1 
ATOM 4518 C CB   . VAL A 1 306 ? 47.868  -47.407 -40.808 1.00 0.00 301 A 1 
ATOM 4519 C CG1  . VAL A 1 306 ? 48.253  -45.962 -41.133 1.00 0.00 301 A 1 
ATOM 4520 C CG2  . VAL A 1 306 ? 49.111  -48.171 -40.344 1.00 0.00 301 A 1 
ATOM 4521 H H    . VAL A 1 306 ? 46.364  -49.459 -40.233 1.00 0.00 301 A 1 
ATOM 4522 H HA   . VAL A 1 306 ? 47.222  -46.976 -38.800 1.00 0.00 301 A 1 
ATOM 4523 H HB   . VAL A 1 306 ? 47.462  -47.878 -41.691 1.00 0.00 301 A 1 
ATOM 4524 H HG11 . VAL A 1 306 ? 47.601  -45.581 -41.905 1.00 0.00 301 A 1 
ATOM 4525 H HG12 . VAL A 1 306 ? 49.276  -45.931 -41.478 1.00 0.00 301 A 1 
ATOM 4526 H HG13 . VAL A 1 306 ? 48.154  -45.355 -40.245 1.00 0.00 301 A 1 
ATOM 4527 H HG21 . VAL A 1 306 ? 49.444  -47.774 -39.396 1.00 0.00 301 A 1 
ATOM 4528 H HG22 . VAL A 1 306 ? 49.896  -48.059 -41.077 1.00 0.00 301 A 1 
ATOM 4529 H HG23 . VAL A 1 306 ? 48.869  -49.217 -40.231 1.00 0.00 301 A 1 
ATOM 4530 N N    . GLY A 1 307 ? 44.696  -47.335 -40.875 1.00 0.00 302 A 1 
ATOM 4531 C CA   . GLY A 1 307 ? 43.444  -46.671 -41.339 1.00 0.00 302 A 1 
ATOM 4532 C C    . GLY A 1 307 ? 43.501  -46.474 -42.854 1.00 0.00 302 A 1 
ATOM 4533 O O    . GLY A 1 307 ? 44.283  -45.692 -43.358 1.00 0.00 302 A 1 
ATOM 4534 H H    . GLY A 1 307 ? 44.877  -48.266 -41.124 1.00 0.00 302 A 1 
ATOM 4535 H HA2  . GLY A 1 307 ? 42.594  -47.290 -41.086 1.00 0.00 302 A 1 
ATOM 4536 H HA3  . GLY A 1 307 ? 43.346  -45.710 -40.857 1.00 0.00 302 A 1 
ATOM 4537 N N    . ALA A 1 308 ? 42.678  -47.178 -43.584 1.00 0.00 303 A 1 
ATOM 4538 C CA   . ALA A 1 308 ? 42.683  -47.032 -45.069 1.00 0.00 303 A 1 
ATOM 4539 C C    . ALA A 1 308 ? 41.603  -46.038 -45.507 1.00 0.00 303 A 1 
ATOM 4540 O O    . ALA A 1 308 ? 41.158  -45.212 -44.734 1.00 0.00 303 A 1 
ATOM 4541 C CB   . ALA A 1 308 ? 42.375  -48.431 -45.605 1.00 0.00 303 A 1 
ATOM 4542 H H    . ALA A 1 308 ? 42.056  -47.803 -43.156 1.00 0.00 303 A 1 
ATOM 4543 H HA   . ALA A 1 308 ? 43.653  -46.711 -45.413 1.00 0.00 303 A 1 
ATOM 4544 H HB1  . ALA A 1 308 ? 41.318  -48.631 -45.503 1.00 0.00 303 A 1 
ATOM 4545 H HB2  . ALA A 1 308 ? 42.936  -49.163 -45.044 1.00 0.00 303 A 1 
ATOM 4546 H HB3  . ALA A 1 308 ? 42.652  -48.485 -46.648 1.00 0.00 303 A 1 
ATOM 4547 N N    . ILE A 1 309 ? 41.179  -46.113 -46.740 1.00 0.00 304 A 1 
ATOM 4548 C CA   . ILE A 1 309 ? 40.128  -45.173 -47.229 1.00 0.00 304 A 1 
ATOM 4549 C C    . ILE A 1 309 ? 38.841  -45.940 -47.546 1.00 0.00 304 A 1 
ATOM 4550 O O    . ILE A 1 309 ? 37.754  -45.512 -47.209 1.00 0.00 304 A 1 
ATOM 4551 C CB   . ILE A 1 309 ? 40.711  -44.549 -48.500 1.00 0.00 304 A 1 
ATOM 4552 C CG1  . ILE A 1 309 ? 42.012  -43.816 -48.159 1.00 0.00 304 A 1 
ATOM 4553 C CG2  . ILE A 1 309 ? 39.708  -43.555 -49.089 1.00 0.00 304 A 1 
ATOM 4554 C CD1  . ILE A 1 309 ? 43.205  -44.732 -48.442 1.00 0.00 304 A 1 
ATOM 4555 H H    . ILE A 1 309 ? 41.552  -46.787 -47.346 1.00 0.00 304 A 1 
ATOM 4556 H HA   . ILE A 1 309 ? 39.939  -44.405 -46.495 1.00 0.00 304 A 1 
ATOM 4557 H HB   . ILE A 1 309 ? 40.912  -45.327 -49.222 1.00 0.00 304 A 1 
ATOM 4558 H HG12 . ILE A 1 309 ? 42.091  -42.924 -48.763 1.00 0.00 304 A 1 
ATOM 4559 H HG13 . ILE A 1 309 ? 42.009  -43.545 -47.114 1.00 0.00 304 A 1 
ATOM 4560 H HG21 . ILE A 1 309 ? 38.756  -44.045 -49.230 1.00 0.00 304 A 1 
ATOM 4561 H HG22 . ILE A 1 309 ? 40.073  -43.196 -50.040 1.00 0.00 304 A 1 
ATOM 4562 H HG23 . ILE A 1 309 ? 39.587  -42.722 -48.413 1.00 0.00 304 A 1 
ATOM 4563 H HD11 . ILE A 1 309 ? 42.881  -45.762 -48.427 1.00 0.00 304 A 1 
ATOM 4564 H HD12 . ILE A 1 309 ? 43.961  -44.581 -47.686 1.00 0.00 304 A 1 
ATOM 4565 H HD13 . ILE A 1 309 ? 43.615  -44.498 -49.413 1.00 0.00 304 A 1 
ATOM 4566 N N    . GLY A 1 310 ? 38.957  -47.070 -48.192 1.00 0.00 305 A 1 
ATOM 4567 C CA   . GLY A 1 310 ? 37.742  -47.865 -48.531 1.00 0.00 305 A 1 
ATOM 4568 C C    . GLY A 1 310 ? 38.028  -48.743 -49.751 1.00 0.00 305 A 1 
ATOM 4569 O O    . GLY A 1 310 ? 38.928  -49.560 -49.742 1.00 0.00 305 A 1 
ATOM 4570 H H    . GLY A 1 310 ? 39.843  -47.395 -48.454 1.00 0.00 305 A 1 
ATOM 4571 H HA2  . GLY A 1 310 ? 37.475  -48.490 -47.690 1.00 0.00 305 A 1 
ATOM 4572 H HA3  . GLY A 1 310 ? 36.925  -47.197 -48.756 1.00 0.00 305 A 1 
ATOM 4573 N N    . GLU A 1 311 ? 37.268  -48.580 -50.801 1.00 0.00 306 A 1 
ATOM 4574 C CA   . GLU A 1 311 ? 37.493  -49.405 -52.024 1.00 0.00 306 A 1 
ATOM 4575 C C    . GLU A 1 311 ? 38.326  -48.624 -53.044 1.00 0.00 306 A 1 
ATOM 4576 O O    . GLU A 1 311 ? 37.811  -47.814 -53.789 1.00 0.00 306 A 1 
ATOM 4577 C CB   . GLU A 1 311 ? 36.093  -49.685 -52.576 1.00 0.00 306 A 1 
ATOM 4578 C CG   . GLU A 1 311 ? 35.644  -51.090 -52.158 1.00 0.00 306 A 1 
ATOM 4579 C CD   . GLU A 1 311 ? 35.501  -51.975 -53.398 1.00 0.00 306 A 1 
ATOM 4580 O OE1  . GLU A 1 311 ? 36.518  -52.414 -53.909 1.00 0.00 306 A 1 
ATOM 4581 O OE2  . GLU A 1 311 ? 34.376  -52.198 -53.815 1.00 0.00 306 A 1 
ATOM 4582 H H    . GLU A 1 311 ? 36.547  -47.915 -50.785 1.00 0.00 306 A 1 
ATOM 4583 H HA   . GLU A 1 311 ? 37.981  -50.332 -51.769 1.00 0.00 306 A 1 
ATOM 4584 H HB2  . GLU A 1 311 ? 35.401  -48.954 -52.184 1.00 0.00 306 A 1 
ATOM 4585 H HB3  . GLU A 1 311 ? 36.113  -49.620 -53.654 1.00 0.00 306 A 1 
ATOM 4586 H HG2  . GLU A 1 311 ? 36.378  -51.520 -51.491 1.00 0.00 306 A 1 
ATOM 4587 H HG3  . GLU A 1 311 ? 34.692  -51.026 -51.653 1.00 0.00 306 A 1 
ATOM 4588 N N    . GLU A 1 312 ? 39.610  -48.862 -53.081 1.00 0.00 307 A 1 
ATOM 4589 C CA   . GLU A 1 312 ? 40.479  -48.135 -54.052 1.00 0.00 307 A 1 
ATOM 4590 C C    . GLU A 1 312 ? 40.776  -49.023 -55.263 1.00 0.00 307 A 1 
ATOM 4591 O O    . GLU A 1 312 ? 41.866  -49.008 -55.803 1.00 0.00 307 A 1 
ATOM 4592 C CB   . GLU A 1 312 ? 41.765  -47.829 -53.282 1.00 0.00 307 A 1 
ATOM 4593 C CG   . GLU A 1 312 ? 41.465  -46.831 -52.162 1.00 0.00 307 A 1 
ATOM 4594 C CD   . GLU A 1 312 ? 41.465  -45.411 -52.729 1.00 0.00 307 A 1 
ATOM 4595 O OE1  . GLU A 1 312 ? 42.536  -44.922 -53.049 1.00 0.00 307 A 1 
ATOM 4596 O OE2  . GLU A 1 312 ? 40.394  -44.836 -52.835 1.00 0.00 307 A 1 
ATOM 4597 H H    . GLU A 1 312 ? 40.004  -49.520 -52.470 1.00 0.00 307 A 1 
ATOM 4598 H HA   . GLU A 1 312 ? 40.009  -47.215 -54.364 1.00 0.00 307 A 1 
ATOM 4599 H HB2  . GLU A 1 312 ? 42.155  -48.743 -52.857 1.00 0.00 307 A 1 
ATOM 4600 H HB3  . GLU A 1 312 ? 42.494  -47.404 -53.955 1.00 0.00 307 A 1 
ATOM 4601 H HG2  . GLU A 1 312 ? 40.497  -47.050 -51.735 1.00 0.00 307 A 1 
ATOM 4602 H HG3  . GLU A 1 312 ? 42.223  -46.911 -51.397 1.00 0.00 307 A 1 
ATOM 4603 N N    . ALA A 1 313 ? 39.816  -49.797 -55.693 1.00 0.00 308 A 1 
ATOM 4604 C CA   . ALA A 1 313 ? 40.041  -50.687 -56.869 1.00 0.00 308 A 1 
ATOM 4605 C C    . ALA A 1 313 ? 38.820  -50.660 -57.796 1.00 0.00 308 A 1 
ATOM 4606 O O    . ALA A 1 313 ? 37.912  -51.453 -57.645 1.00 0.00 308 A 1 
ATOM 4607 C CB   . ALA A 1 313 ? 40.233  -52.084 -56.276 1.00 0.00 308 A 1 
ATOM 4608 H H    . ALA A 1 313 ? 38.945  -49.793 -55.242 1.00 0.00 308 A 1 
ATOM 4609 H HA   . ALA A 1 313 ? 40.928  -50.389 -57.404 1.00 0.00 308 A 1 
ATOM 4610 H HB1  . ALA A 1 313 ? 39.791  -52.818 -56.934 1.00 0.00 308 A 1 
ATOM 4611 H HB2  . ALA A 1 313 ? 39.755  -52.133 -55.309 1.00 0.00 308 A 1 
ATOM 4612 H HB3  . ALA A 1 313 ? 41.288  -52.287 -56.168 1.00 0.00 308 A 1 
ATOM 4613 N N    . PRO A 1 314 ? 38.838  -49.743 -58.730 1.00 0.00 309 A 1 
ATOM 4614 C CA   . PRO A 1 314 ? 37.713  -49.616 -59.690 1.00 0.00 309 A 1 
ATOM 4615 C C    . PRO A 1 314 ? 37.737  -50.771 -60.695 1.00 0.00 309 A 1 
ATOM 4616 O O    . PRO A 1 314 ? 38.682  -50.936 -61.442 1.00 0.00 309 A 1 
ATOM 4617 C CB   . PRO A 1 314 ? 37.983  -48.284 -60.385 1.00 0.00 309 A 1 
ATOM 4618 C CG   . PRO A 1 314 ? 39.457  -48.069 -60.253 1.00 0.00 309 A 1 
ATOM 4619 C CD   . PRO A 1 314 ? 39.891  -48.749 -58.981 1.00 0.00 309 A 1 
ATOM 4620 H HA   . PRO A 1 314 ? 36.770  -49.579 -59.171 1.00 0.00 309 A 1 
ATOM 4621 H HB2  . PRO A 1 314 ? 37.700  -48.342 -61.428 1.00 0.00 309 A 1 
ATOM 4622 H HB3  . PRO A 1 314 ? 37.447  -47.488 -59.893 1.00 0.00 309 A 1 
ATOM 4623 H HG2  . PRO A 1 314 ? 39.969  -48.503 -61.100 1.00 0.00 309 A 1 
ATOM 4624 H HG3  . PRO A 1 314 ? 39.671  -47.013 -60.191 1.00 0.00 309 A 1 
ATOM 4625 H HD2  . PRO A 1 314 ? 40.848  -49.233 -59.120 1.00 0.00 309 A 1 
ATOM 4626 H HD3  . PRO A 1 314 ? 39.936  -48.042 -58.167 1.00 0.00 309 A 1 
ATOM 4627 N N    . GLN A 1 315 ? 36.702  -51.572 -60.719 1.00 0.00 310 A 1 
ATOM 4628 C CA   . GLN A 1 315 ? 36.656  -52.722 -61.674 1.00 0.00 310 A 1 
ATOM 4629 C C    . GLN A 1 315 ? 37.929  -53.568 -61.555 1.00 0.00 310 A 1 
ATOM 4630 O O    . GLN A 1 315 ? 38.775  -53.560 -62.428 1.00 0.00 310 A 1 
ATOM 4631 C CB   . GLN A 1 315 ? 36.561  -52.085 -63.063 1.00 0.00 310 A 1 
ATOM 4632 C CG   . GLN A 1 315 ? 35.244  -51.316 -63.183 1.00 0.00 310 A 1 
ATOM 4633 C CD   . GLN A 1 315 ? 35.380  -50.236 -64.258 1.00 0.00 310 A 1 
ATOM 4634 O OE1  . GLN A 1 315 ? 35.985  -50.459 -65.287 1.00 0.00 310 A 1 
ATOM 4635 N NE2  . GLN A 1 315 ? 34.839  -49.065 -64.060 1.00 0.00 310 A 1 
ATOM 4636 H H    . GLN A 1 315 ? 35.953  -51.418 -60.106 1.00 0.00 310 A 1 
ATOM 4637 H HA   . GLN A 1 315 ? 35.784  -53.328 -61.489 1.00 0.00 310 A 1 
ATOM 4638 H HB2  . GLN A 1 315 ? 37.390  -51.406 -63.205 1.00 0.00 310 A 1 
ATOM 4639 H HB3  . GLN A 1 315 ? 36.595  -52.858 -63.816 1.00 0.00 310 A 1 
ATOM 4640 H HG2  . GLN A 1 315 ? 34.453  -51.999 -63.456 1.00 0.00 310 A 1 
ATOM 4641 H HG3  . GLN A 1 315 ? 35.010  -50.853 -62.237 1.00 0.00 310 A 1 
ATOM 4642 H HE21 . GLN A 1 315 ? 34.351  -48.884 -63.230 1.00 0.00 310 A 1 
ATOM 4643 H HE22 . GLN A 1 315 ? 34.920  -48.366 -64.743 1.00 0.00 310 A 1 
ATOM 4644 N N    . MET A 1 316 ? 38.069  -54.296 -60.479 1.00 0.00 311 A 1 
ATOM 4645 C CA   . MET A 1 316 ? 39.285  -55.141 -60.300 1.00 0.00 311 A 1 
ATOM 4646 C C    . MET A 1 316 ? 38.905  -56.492 -59.688 1.00 0.00 311 A 1 
ATOM 4647 O O    . MET A 1 316 ? 39.351  -57.532 -60.131 1.00 0.00 311 A 1 
ATOM 4648 C CB   . MET A 1 316 ? 40.178  -54.351 -59.343 1.00 0.00 311 A 1 
ATOM 4649 C CG   . MET A 1 316 ? 41.533  -55.048 -59.215 1.00 0.00 311 A 1 
ATOM 4650 S SD   . MET A 1 316 ? 42.584  -54.586 -60.614 1.00 0.00 311 A 1 
ATOM 4651 C CE   . MET A 1 316 ? 43.425  -53.196 -59.816 1.00 0.00 311 A 1 
ATOM 4652 H H    . MET A 1 316 ? 37.374  -54.286 -59.788 1.00 0.00 311 A 1 
ATOM 4653 H HA   . MET A 1 316 ? 39.789  -55.282 -61.243 1.00 0.00 311 A 1 
ATOM 4654 H HB2  . MET A 1 316 ? 40.321  -53.351 -59.728 1.00 0.00 311 A 1 
ATOM 4655 H HB3  . MET A 1 316 ? 39.708  -54.300 -58.372 1.00 0.00 311 A 1 
ATOM 4656 H HG2  . MET A 1 316 ? 42.007  -54.746 -58.293 1.00 0.00 311 A 1 
ATOM 4657 H HG3  . MET A 1 316 ? 41.388  -56.119 -59.211 1.00 0.00 311 A 1 
ATOM 4658 H HE1  . MET A 1 316 ? 44.368  -53.533 -59.408 1.00 0.00 311 A 1 
ATOM 4659 H HE2  . MET A 1 316 ? 42.809  -52.810 -59.020 1.00 0.00 311 A 1 
ATOM 4660 H HE3  . MET A 1 316 ? 43.600  -52.416 -60.545 1.00 0.00 311 A 1 
ATOM 4661 N N    . ASN A 1 317 ? 38.086  -56.482 -58.671 1.00 0.00 312 A 1 
ATOM 4662 C CA   . ASN A 1 317 ? 37.676  -57.764 -58.027 1.00 0.00 312 A 1 
ATOM 4663 C C    . ASN A 1 317 ? 36.584  -58.448 -58.855 1.00 0.00 312 A 1 
ATOM 4664 O O    . ASN A 1 317 ? 36.161  -57.945 -59.877 1.00 0.00 312 A 1 
ATOM 4665 C CB   . ASN A 1 317 ? 37.135  -57.362 -56.654 1.00 0.00 312 A 1 
ATOM 4666 C CG   . ASN A 1 317 ? 37.571  -58.392 -55.610 1.00 0.00 312 A 1 
ATOM 4667 O OD1  . ASN A 1 317 ? 38.746  -58.661 -55.459 1.00 0.00 312 A 1 
ATOM 4668 N ND2  . ASN A 1 317 ? 36.667  -58.984 -54.878 1.00 0.00 312 A 1 
ATOM 4669 H H    . ASN A 1 317 ? 37.739  -55.631 -58.330 1.00 0.00 312 A 1 
ATOM 4670 H HA   . ASN A 1 317 ? 38.526  -58.417 -57.911 1.00 0.00 312 A 1 
ATOM 4671 H HB2  . ASN A 1 317 ? 37.522  -56.390 -56.385 1.00 0.00 312 A 1 
ATOM 4672 H HB3  . ASN A 1 317 ? 36.056  -57.323 -56.689 1.00 0.00 312 A 1 
ATOM 4673 H HD21 . ASN A 1 317 ? 35.719  -58.768 -55.000 1.00 0.00 312 A 1 
ATOM 4674 H HD22 . ASN A 1 317 ? 36.936  -59.646 -54.207 1.00 0.00 312 A 1 
ATOM 4675 N N    . TYR A 1 318 ? 36.127  -59.592 -58.420 1.00 0.00 313 A 1 
ATOM 4676 C CA   . TYR A 1 318 ? 35.062  -60.310 -59.179 1.00 0.00 313 A 1 
ATOM 4677 C C    . TYR A 1 318 ? 33.679  -59.885 -58.679 1.00 0.00 313 A 1 
ATOM 4678 O O    . TYR A 1 318 ? 32.711  -59.903 -59.413 1.00 0.00 313 A 1 
ATOM 4679 C CB   . TYR A 1 318 ? 35.303  -61.792 -58.891 1.00 0.00 313 A 1 
ATOM 4680 C CG   . TYR A 1 318 ? 34.787  -62.621 -60.043 1.00 0.00 313 A 1 
ATOM 4681 C CD1  . TYR A 1 318 ? 33.410  -62.714 -60.277 1.00 0.00 313 A 1 
ATOM 4682 C CD2  . TYR A 1 318 ? 35.686  -63.296 -60.877 1.00 0.00 313 A 1 
ATOM 4683 C CE1  . TYR A 1 318 ? 32.932  -63.482 -61.345 1.00 0.00 313 A 1 
ATOM 4684 C CE2  . TYR A 1 318 ? 35.208  -64.064 -61.945 1.00 0.00 313 A 1 
ATOM 4685 C CZ   . TYR A 1 318 ? 33.831  -64.158 -62.179 1.00 0.00 313 A 1 
ATOM 4686 O OH   . TYR A 1 318 ? 33.360  -64.915 -63.232 1.00 0.00 313 A 1 
ATOM 4687 H H    . TYR A 1 318 ? 36.483  -59.978 -57.593 1.00 0.00 313 A 1 
ATOM 4688 H HA   . TYR A 1 318 ? 35.157  -60.119 -60.236 1.00 0.00 313 A 1 
ATOM 4689 H HB2  . TYR A 1 318 ? 36.362  -61.967 -58.767 1.00 0.00 313 A 1 
ATOM 4690 H HB3  . TYR A 1 318 ? 34.783  -62.072 -57.987 1.00 0.00 313 A 1 
ATOM 4691 H HD1  . TYR A 1 318 ? 32.716  -62.192 -59.634 1.00 0.00 313 A 1 
ATOM 4692 H HD2  . TYR A 1 318 ? 36.748  -63.224 -60.696 1.00 0.00 313 A 1 
ATOM 4693 H HE1  . TYR A 1 318 ? 31.869  -63.554 -61.526 1.00 0.00 313 A 1 
ATOM 4694 H HE2  . TYR A 1 318 ? 35.902  -64.585 -62.588 1.00 0.00 313 A 1 
ATOM 4695 H HH   . TYR A 1 318 ? 33.789  -64.607 -64.034 1.00 0.00 313 A 1 
ATOM 4696 N N    . ILE A 1 319 ? 33.581  -59.502 -57.434 1.00 0.00 314 A 1 
ATOM 4697 C CA   . ILE A 1 319 ? 32.261  -59.075 -56.882 1.00 0.00 314 A 1 
ATOM 4698 C C    . ILE A 1 319 ? 32.337  -57.628 -56.385 1.00 0.00 314 A 1 
ATOM 4699 O O    . ILE A 1 319 ? 33.284  -56.917 -56.660 1.00 0.00 314 A 1 
ATOM 4700 C CB   . ILE A 1 319 ? 31.986  -60.030 -55.719 1.00 0.00 314 A 1 
ATOM 4701 C CG1  . ILE A 1 319 ? 33.128  -59.945 -54.701 1.00 0.00 314 A 1 
ATOM 4702 C CG2  . ILE A 1 319 ? 31.883  -61.462 -56.248 1.00 0.00 314 A 1 
ATOM 4703 C CD1  . ILE A 1 319 ? 32.719  -60.664 -53.414 1.00 0.00 314 A 1 
ATOM 4704 H H    . ILE A 1 319 ? 34.375  -59.496 -56.860 1.00 0.00 314 A 1 
ATOM 4705 H HA   . ILE A 1 319 ? 31.491  -59.175 -57.631 1.00 0.00 314 A 1 
ATOM 4706 H HB   . ILE A 1 319 ? 31.056  -59.756 -55.242 1.00 0.00 314 A 1 
ATOM 4707 H HG12 . ILE A 1 319 ? 34.011  -60.413 -55.112 1.00 0.00 314 A 1 
ATOM 4708 H HG13 . ILE A 1 319 ? 33.338  -58.910 -54.481 1.00 0.00 314 A 1 
ATOM 4709 H HG21 . ILE A 1 319 ? 32.602  -61.605 -57.041 1.00 0.00 314 A 1 
ATOM 4710 H HG22 . ILE A 1 319 ? 30.887  -61.634 -56.629 1.00 0.00 314 A 1 
ATOM 4711 H HG23 . ILE A 1 319 ? 32.087  -62.157 -55.447 1.00 0.00 314 A 1 
ATOM 4712 H HD11 . ILE A 1 319 ? 33.289  -60.270 -52.586 1.00 0.00 314 A 1 
ATOM 4713 H HD12 . ILE A 1 319 ? 32.915  -61.722 -53.515 1.00 0.00 314 A 1 
ATOM 4714 H HD13 . ILE A 1 319 ? 31.666  -60.509 -53.234 1.00 0.00 314 A 1 
ATOM 4715 N N    . GLN A 1 320 ? 31.347  -57.191 -55.655 1.00 0.00 315 A 1 
ATOM 4716 C CA   . GLN A 1 320 ? 31.357  -55.791 -55.137 1.00 0.00 315 A 1 
ATOM 4717 C C    . GLN A 1 320 ? 30.700  -55.731 -53.755 1.00 0.00 315 A 1 
ATOM 4718 O O    . GLN A 1 320 ? 30.355  -54.672 -53.270 1.00 0.00 315 A 1 
ATOM 4719 C CB   . GLN A 1 320 ? 30.539  -54.994 -56.151 1.00 0.00 315 A 1 
ATOM 4720 C CG   . GLN A 1 320 ? 30.761  -53.497 -55.925 1.00 0.00 315 A 1 
ATOM 4721 C CD   . GLN A 1 320 ? 30.356  -52.726 -57.183 1.00 0.00 315 A 1 
ATOM 4722 O OE1  . GLN A 1 320 ? 29.230  -52.287 -57.304 1.00 0.00 315 A 1 
ATOM 4723 N NE2  . GLN A 1 320 ? 31.234  -52.540 -58.130 1.00 0.00 315 A 1 
ATOM 4724 H H    . GLN A 1 320 ? 30.593  -57.783 -55.445 1.00 0.00 315 A 1 
ATOM 4725 H HA   . GLN A 1 320 ? 32.366  -55.411 -55.095 1.00 0.00 315 A 1 
ATOM 4726 H HB2  . GLN A 1 320 ? 30.849  -55.259 -57.151 1.00 0.00 315 A 1 
ATOM 4727 H HB3  . GLN A 1 320 ? 29.492  -55.224 -56.025 1.00 0.00 315 A 1 
ATOM 4728 H HG2  . GLN A 1 320 ? 30.161  -53.166 -55.090 1.00 0.00 315 A 1 
ATOM 4729 H HG3  . GLN A 1 320 ? 31.804  -53.315 -55.714 1.00 0.00 315 A 1 
ATOM 4730 H HE21 . GLN A 1 320 ? 32.143  -52.894 -58.032 1.00 0.00 315 A 1 
ATOM 4731 H HE22 . GLN A 1 320 ? 30.985  -52.047 -58.939 1.00 0.00 315 A 1 
ATOM 4732 N N    . VAL A 1 321 ? 30.522  -56.863 -53.122 1.00 0.00 316 A 1 
ATOM 4733 C CA   . VAL A 1 321 ? 29.883  -56.889 -51.771 1.00 0.00 316 A 1 
ATOM 4734 C C    . VAL A 1 321 ? 28.503  -56.225 -51.819 1.00 0.00 316 A 1 
ATOM 4735 O O    . VAL A 1 321 ? 28.151  -55.560 -52.774 1.00 0.00 316 A 1 
ATOM 4736 C CB   . VAL A 1 321 ? 30.833  -56.110 -50.854 1.00 0.00 316 A 1 
ATOM 4737 C CG1  . VAL A 1 321 ? 30.261  -56.068 -49.435 1.00 0.00 316 A 1 
ATOM 4738 C CG2  . VAL A 1 321 ? 32.196  -56.807 -50.827 1.00 0.00 316 A 1 
ATOM 4739 H H    . VAL A 1 321 ? 30.807  -57.702 -53.537 1.00 0.00 316 A 1 
ATOM 4740 H HA   . VAL A 1 321 ? 29.793  -57.906 -51.422 1.00 0.00 316 A 1 
ATOM 4741 H HB   . VAL A 1 321 ? 30.949  -55.103 -51.224 1.00 0.00 316 A 1 
ATOM 4742 H HG11 . VAL A 1 321 ? 29.372  -55.455 -49.423 1.00 0.00 316 A 1 
ATOM 4743 H HG12 . VAL A 1 321 ? 30.996  -55.649 -48.763 1.00 0.00 316 A 1 
ATOM 4744 H HG13 . VAL A 1 321 ? 30.013  -57.069 -49.117 1.00 0.00 316 A 1 
ATOM 4745 H HG21 . VAL A 1 321 ? 32.840  -56.366 -51.573 1.00 0.00 316 A 1 
ATOM 4746 H HG22 . VAL A 1 321 ? 32.067  -57.858 -51.038 1.00 0.00 316 A 1 
ATOM 4747 H HG23 . VAL A 1 321 ? 32.642  -56.688 -49.851 1.00 0.00 316 A 1 
ATOM 4748 N N    . THR A 1 322 ? 27.720  -56.406 -50.793 1.00 0.00 317 A 1 
ATOM 4749 C CA   . THR A 1 322 ? 26.361  -55.795 -50.760 1.00 0.00 317 A 1 
ATOM 4750 C C    . THR A 1 322 ? 26.148  -55.135 -49.393 1.00 0.00 317 A 1 
ATOM 4751 O O    . THR A 1 322 ? 27.047  -55.122 -48.578 1.00 0.00 317 A 1 
ATOM 4752 C CB   . THR A 1 322 ? 25.385  -56.965 -50.970 1.00 0.00 317 A 1 
ATOM 4753 O OG1  . THR A 1 322 ? 25.162  -57.626 -49.731 1.00 0.00 317 A 1 
ATOM 4754 C CG2  . THR A 1 322 ? 25.962  -57.959 -51.982 1.00 0.00 317 A 1 
ATOM 4755 H H    . THR A 1 322 ? 28.025  -56.947 -50.038 1.00 0.00 317 A 1 
ATOM 4756 H HA   . THR A 1 322 ? 26.252  -55.071 -51.553 1.00 0.00 317 A 1 
ATOM 4757 H HB   . THR A 1 322 ? 24.449  -56.587 -51.348 1.00 0.00 317 A 1 
ATOM 4758 H HG1  . THR A 1 322 ? 26.017  -57.793 -49.326 1.00 0.00 317 A 1 
ATOM 4759 H HG21 . THR A 1 322 ? 25.160  -58.537 -52.416 1.00 0.00 317 A 1 
ATOM 4760 H HG22 . THR A 1 322 ? 26.654  -58.621 -51.482 1.00 0.00 317 A 1 
ATOM 4761 H HG23 . THR A 1 322 ? 26.480  -57.420 -52.761 1.00 0.00 317 A 1 
ATOM 4762 N N    . PRO A 1 323 ? 24.971  -54.605 -49.175 1.00 0.00 318 A 1 
ATOM 4763 C CA   . PRO A 1 323 ? 24.681  -53.946 -47.883 1.00 0.00 318 A 1 
ATOM 4764 C C    . PRO A 1 323 ? 24.345  -54.983 -46.801 1.00 0.00 318 A 1 
ATOM 4765 O O    . PRO A 1 323 ? 23.950  -54.637 -45.705 1.00 0.00 318 A 1 
ATOM 4766 C CB   . PRO A 1 323 ? 23.473  -53.073 -48.194 1.00 0.00 318 A 1 
ATOM 4767 C CG   . PRO A 1 323 ? 22.797  -53.720 -49.364 1.00 0.00 318 A 1 
ATOM 4768 C CD   . PRO A 1 323 ? 23.821  -54.564 -50.085 1.00 0.00 318 A 1 
ATOM 4769 H HA   . PRO A 1 323 ? 25.510  -53.331 -47.575 1.00 0.00 318 A 1 
ATOM 4770 H HB2  . PRO A 1 323 ? 22.808  -53.042 -47.343 1.00 0.00 318 A 1 
ATOM 4771 H HB3  . PRO A 1 323 ? 23.793  -52.078 -48.458 1.00 0.00 318 A 1 
ATOM 4772 H HG2  . PRO A 1 323 ? 21.985  -54.343 -49.017 1.00 0.00 318 A 1 
ATOM 4773 H HG3  . PRO A 1 323 ? 22.418  -52.963 -50.033 1.00 0.00 318 A 1 
ATOM 4774 H HD2  . PRO A 1 323 ? 23.430  -55.558 -50.250 1.00 0.00 318 A 1 
ATOM 4775 H HD3  . PRO A 1 323 ? 24.101  -54.104 -51.020 1.00 0.00 318 A 1 
ATOM 4776 N N    . GLN A 1 324 ? 24.500  -56.249 -47.097 1.00 0.00 319 A 1 
ATOM 4777 C CA   . GLN A 1 324 ? 24.190  -57.298 -46.083 1.00 0.00 319 A 1 
ATOM 4778 C C    . GLN A 1 324 ? 25.485  -57.860 -45.487 1.00 0.00 319 A 1 
ATOM 4779 O O    . GLN A 1 324 ? 25.637  -57.944 -44.284 1.00 0.00 319 A 1 
ATOM 4780 C CB   . GLN A 1 324 ? 23.434  -58.384 -46.854 1.00 0.00 319 A 1
[truncated: 53,507 more chars]
