# Supplementary material for: Visualization of stepwise derepression of TFIIH in global genome nucleotide excision repair
Source: Sci Adv. 2026 Jul 23;12(30):eaeb3506. doi: 10.1126/sciadv.aeb3506 (PMC13394385; doi:10.1126/sciadv.aeb3506)
Supplement: Supplementary file 3 — Data S1 [file sciadv.aeb3506_data_s1.zip › templates/fold_tfiih_mat1_xpcc_dna_template_hit_2_chains_j.cif]

data_5h07
#
_entry.id 5h07
#
loop_
_chem_comp.formula
_chem_comp.formula_weight
_chem_comp.id
_chem_comp.mon_nstd_flag
_chem_comp.name
_chem_comp.pdbx_synonyms
_chem_comp.type
"C3 H7 N O2"     89.093  ALA y ALANINE         ? "L-peptide linking" 
"C6 H15 N4 O2 1" 175.209 ARG y ARGININE        ? "L-peptide linking" 
"C4 H8 N2 O3"    132.118 ASN y ASPARAGINE      ? "L-peptide linking" 
"C4 H7 N O4"     133.103 ASP y "ASPARTIC ACID" ? "L-peptide linking" 
"C3 H7 N O2 S"   121.158 CYS y CYSTEINE        ? "L-peptide linking" 
"C5 H10 N2 O3"   146.144 GLN y GLUTAMINE       ? "L-peptide linking" 
"C5 H9 N O4"     147.129 GLU y "GLUTAMIC ACID" ? "L-peptide linking" 
"C2 H5 N O2"     75.067  GLY y GLYCINE         ? "peptide linking"   
"C6 H10 N3 O2 1" 156.162 HIS y HISTIDINE       ? "L-peptide linking" 
"H2 O"           18.015  HOH . WATER           ? non-polymer         
"C6 H13 N O2"    131.173 ILE y ISOLEUCINE      ? "L-peptide linking" 
"C6 H13 N O2"    131.173 LEU y LEUCINE         ? "L-peptide linking" 
"C6 H15 N2 O2 1" 147.195 LYS y LYSINE          ? "L-peptide linking" 
"C5 H11 N O2 S"  149.211 MET y METHIONINE      ? "L-peptide linking" 
"C9 H11 N O2"    165.189 PHE y PHENYLALANINE   ? "L-peptide linking" 
"C5 H9 N O2"     115.130 PRO y PROLINE         ? "L-peptide linking" 
"C3 H7 N O3"     105.093 SER y SERINE          ? "L-peptide linking" 
"C4 H9 N O3"     119.119 THR y THREONINE       ? "L-peptide linking" 
"C11 H12 N2 O2"  204.225 TRP y TRYPTOPHAN      ? "L-peptide linking" 
"C9 H11 N O3"    181.189 TYR y TYROSINE        ? "L-peptide linking" 
"C5 H11 N O2"    117.146 VAL y VALINE          ? "L-peptide linking" 
#
loop_
_chem_comp_atom.atom_id
_chem_comp_atom.charge
_chem_comp_atom.comp_id
_chem_comp_atom.pdbx_leaving_atom_flag
_chem_comp_atom.pdbx_model_Cartn_x_ideal
_chem_comp_atom.pdbx_model_Cartn_y_ideal
_chem_comp_atom.pdbx_model_Cartn_z_ideal
_chem_comp_atom.pdbx_ordinal
_chem_comp_atom.type_symbol
N    ? ALA ? ? ? ? 1   N 
CA   ? ALA ? ? ? ? 2   C 
C    ? ALA ? ? ? ? 3   C 
O    ? ALA ? ? ? ? 4   O 
CB   ? ALA ? ? ? ? 5   C 
OXT  ? ALA ? ? ? ? 6   O 
H    ? ALA ? ? ? ? 7   H 
H2   ? ALA ? ? ? ? 8   H 
HA   ? ALA ? ? ? ? 9   H 
HB1  ? ALA ? ? ? ? 10  H 
HB2  ? ALA ? ? ? ? 11  H 
HB3  ? ALA ? ? ? ? 12  H 
HXT  ? ALA ? ? ? ? 13  H 
N    ? ARG ? ? ? ? 14  N 
CA   ? ARG ? ? ? ? 15  C 
C    ? ARG ? ? ? ? 16  C 
O    ? ARG ? ? ? ? 17  O 
CB   ? ARG ? ? ? ? 18  C 
CG   ? ARG ? ? ? ? 19  C 
CD   ? ARG ? ? ? ? 20  C 
NE   ? ARG ? ? ? ? 21  N 
CZ   ? ARG ? ? ? ? 22  C 
NH1  ? ARG ? ? ? ? 23  N 
NH2  ? ARG ? ? ? ? 24  N 
OXT  ? ARG ? ? ? ? 25  O 
H    ? ARG ? ? ? ? 26  H 
H2   ? ARG ? ? ? ? 27  H 
HA   ? ARG ? ? ? ? 28  H 
HB2  ? ARG ? ? ? ? 29  H 
HB3  ? ARG ? ? ? ? 30  H 
HG2  ? ARG ? ? ? ? 31  H 
HG3  ? ARG ? ? ? ? 32  H 
HD2  ? ARG ? ? ? ? 33  H 
HD3  ? ARG ? ? ? ? 34  H 
HE   ? ARG ? ? ? ? 35  H 
HH11 ? ARG ? ? ? ? 36  H 
HH12 ? ARG ? ? ? ? 37  H 
HH21 ? ARG ? ? ? ? 38  H 
HH22 ? ARG ? ? ? ? 39  H 
HXT  ? ARG ? ? ? ? 40  H 
N    ? ASN ? ? ? ? 41  N 
CA   ? ASN ? ? ? ? 42  C 
C    ? ASN ? ? ? ? 43  C 
O    ? ASN ? ? ? ? 44  O 
CB   ? ASN ? ? ? ? 45  C 
CG   ? ASN ? ? ? ? 46  C 
OD1  ? ASN ? ? ? ? 47  O 
ND2  ? ASN ? ? ? ? 48  N 
OXT  ? ASN ? ? ? ? 49  O 
H    ? ASN ? ? ? ? 50  H 
H2   ? ASN ? ? ? ? 51  H 
HA   ? ASN ? ? ? ? 52  H 
HB2  ? ASN ? ? ? ? 53  H 
HB3  ? ASN ? ? ? ? 54  H 
HD21 ? ASN ? ? ? ? 55  H 
HD22 ? ASN ? ? ? ? 56  H 
HXT  ? ASN ? ? ? ? 57  H 
N    ? ASP ? ? ? ? 58  N 
CA   ? ASP ? ? ? ? 59  C 
C    ? ASP ? ? ? ? 60  C 
O    ? ASP ? ? ? ? 61  O 
CB   ? ASP ? ? ? ? 62  C 
CG   ? ASP ? ? ? ? 63  C 
OD1  ? ASP ? ? ? ? 64  O 
OD2  ? ASP ? ? ? ? 65  O 
OXT  ? ASP ? ? ? ? 66  O 
H    ? ASP ? ? ? ? 67  H 
H2   ? ASP ? ? ? ? 68  H 
HA   ? ASP ? ? ? ? 69  H 
HB2  ? ASP ? ? ? ? 70  H 
HB3  ? ASP ? ? ? ? 71  H 
HD2  ? ASP ? ? ? ? 72  H 
HXT  ? ASP ? ? ? ? 73  H 
N    ? CYS ? ? ? ? 74  N 
CA   ? CYS ? ? ? ? 75  C 
C    ? CYS ? ? ? ? 76  C 
O    ? CYS ? ? ? ? 77  O 
CB   ? CYS ? ? ? ? 78  C 
SG   ? CYS ? ? ? ? 79  S 
OXT  ? CYS ? ? ? ? 80  O 
H    ? CYS ? ? ? ? 81  H 
H2   ? CYS ? ? ? ? 82  H 
HA   ? CYS ? ? ? ? 83  H 
HB2  ? CYS ? ? ? ? 84  H 
HB3  ? CYS ? ? ? ? 85  H 
HG   ? CYS ? ? ? ? 86  H 
HXT  ? CYS ? ? ? ? 87  H 
N    ? GLN ? ? ? ? 88  N 
CA   ? GLN ? ? ? ? 89  C 
C    ? GLN ? ? ? ? 90  C 
O    ? GLN ? ? ? ? 91  O 
CB   ? GLN ? ? ? ? 92  C 
CG   ? GLN ? ? ? ? 93  C 
CD   ? GLN ? ? ? ? 94  C 
OE1  ? GLN ? ? ? ? 95  O 
NE2  ? GLN ? ? ? ? 96  N 
OXT  ? GLN ? ? ? ? 97  O 
H    ? GLN ? ? ? ? 98  H 
H2   ? GLN ? ? ? ? 99  H 
HA   ? GLN ? ? ? ? 100 H 
HB2  ? GLN ? ? ? ? 101 H 
HB3  ? GLN ? ? ? ? 102 H 
HG2  ? GLN ? ? ? ? 103 H 
HG3  ? GLN ? ? ? ? 104 H 
HE21 ? GLN ? ? ? ? 105 H 
HE22 ? GLN ? ? ? ? 106 H 
HXT  ? GLN ? ? ? ? 107 H 
N    ? GLU ? ? ? ? 108 N 
CA   ? GLU ? ? ? ? 109 C 
C    ? GLU ? ? ? ? 110 C 
O    ? GLU ? ? ? ? 111 O 
CB   ? GLU ? ? ? ? 112 C 
CG   ? GLU ? ? ? ? 113 C 
CD   ? GLU ? ? ? ? 114 C 
OE1  ? GLU ? ? ? ? 115 O 
OE2  ? GLU ? ? ? ? 116 O 
OXT  ? GLU ? ? ? ? 117 O 
H    ? GLU ? ? ? ? 118 H 
H2   ? GLU ? ? ? ? 119 H 
HA   ? GLU ? ? ? ? 120 H 
HB2  ? GLU ? ? ? ? 121 H 
HB3  ? GLU ? ? ? ? 122 H 
HG2  ? GLU ? ? ? ? 123 H 
HG3  ? GLU ? ? ? ? 124 H 
HE2  ? GLU ? ? ? ? 125 H 
HXT  ? GLU ? ? ? ? 126 H 
N    ? GLY ? ? ? ? 127 N 
CA   ? GLY ? ? ? ? 128 C 
C    ? GLY ? ? ? ? 129 C 
O    ? GLY ? ? ? ? 130 O 
OXT  ? GLY ? ? ? ? 131 O 
H    ? GLY ? ? ? ? 132 H 
H2   ? GLY ? ? ? ? 133 H 
HA2  ? GLY ? ? ? ? 134 H 
HA3  ? GLY ? ? ? ? 135 H 
HXT  ? GLY ? ? ? ? 136 H 
N    ? HIS ? ? ? ? 137 N 
CA   ? HIS ? ? ? ? 138 C 
C    ? HIS ? ? ? ? 139 C 
O    ? HIS ? ? ? ? 140 O 
CB   ? HIS ? ? ? ? 141 C 
CG   ? HIS ? ? ? ? 142 C 
ND1  ? HIS ? ? ? ? 143 N 
CD2  ? HIS ? ? ? ? 144 C 
CE1  ? HIS ? ? ? ? 145 C 
NE2  ? HIS ? ? ? ? 146 N 
OXT  ? HIS ? ? ? ? 147 O 
H    ? HIS ? ? ? ? 148 H 
H2   ? HIS ? ? ? ? 149 H 
HA   ? HIS ? ? ? ? 150 H 
HB2  ? HIS ? ? ? ? 151 H 
HB3  ? HIS ? ? ? ? 152 H 
HD1  ? HIS ? ? ? ? 153 H 
HD2  ? HIS ? ? ? ? 154 H 
HE1  ? HIS ? ? ? ? 155 H 
HE2  ? HIS ? ? ? ? 156 H 
HXT  ? HIS ? ? ? ? 157 H 
O    ? HOH ? ? ? ? 158 O 
H1   ? HOH ? ? ? ? 159 H 
H2   ? HOH ? ? ? ? 160 H 
N    ? ILE ? ? ? ? 161 N 
CA   ? ILE ? ? ? ? 162 C 
C    ? ILE ? ? ? ? 163 C 
O    ? ILE ? ? ? ? 164 O 
CB   ? ILE ? ? ? ? 165 C 
CG1  ? ILE ? ? ? ? 166 C 
CG2  ? ILE ? ? ? ? 167 C 
CD1  ? ILE ? ? ? ? 168 C 
OXT  ? ILE ? ? ? ? 169 O 
H    ? ILE ? ? ? ? 170 H 
H2   ? ILE ? ? ? ? 171 H 
HA   ? ILE ? ? ? ? 172 H 
HB   ? ILE ? ? ? ? 173 H 
HG12 ? ILE ? ? ? ? 174 H 
HG13 ? ILE ? ? ? ? 175 H 
HG21 ? ILE ? ? ? ? 176 H 
HG22 ? ILE ? ? ? ? 177 H 
HG23 ? ILE ? ? ? ? 178 H 
HD11 ? ILE ? ? ? ? 179 H 
HD12 ? ILE ? ? ? ? 180 H 
HD13 ? ILE ? ? ? ? 181 H 
HXT  ? ILE ? ? ? ? 182 H 
N    ? LEU ? ? ? ? 183 N 
CA   ? LEU ? ? ? ? 184 C 
C    ? LEU ? ? ? ? 185 C 
O    ? LEU ? ? ? ? 186 O 
CB   ? LEU ? ? ? ? 187 C 
CG   ? LEU ? ? ? ? 188 C 
CD1  ? LEU ? ? ? ? 189 C 
CD2  ? LEU ? ? ? ? 190 C 
OXT  ? LEU ? ? ? ? 191 O 
H    ? LEU ? ? ? ? 192 H 
H2   ? LEU ? ? ? ? 193 H 
HA   ? LEU ? ? ? ? 194 H 
HB2  ? LEU ? ? ? ? 195 H 
HB3  ? LEU ? ? ? ? 196 H 
HG   ? LEU ? ? ? ? 197 H 
HD11 ? LEU ? ? ? ? 198 H 
HD12 ? LEU ? ? ? ? 199 H 
HD13 ? LEU ? ? ? ? 200 H 
HD21 ? LEU ? ? ? ? 201 H 
HD22 ? LEU ? ? ? ? 202 H 
HD23 ? LEU ? ? ? ? 203 H 
HXT  ? LEU ? ? ? ? 204 H 
N    ? LYS ? ? ? ? 205 N 
CA   ? LYS ? ? ? ? 206 C 
C    ? LYS ? ? ? ? 207 C 
O    ? LYS ? ? ? ? 208 O 
CB   ? LYS ? ? ? ? 209 C 
CG   ? LYS ? ? ? ? 210 C 
CD   ? LYS ? ? ? ? 211 C 
CE   ? LYS ? ? ? ? 212 C 
NZ   ? LYS ? ? ? ? 213 N 
OXT  ? LYS ? ? ? ? 214 O 
H    ? LYS ? ? ? ? 215 H 
H2   ? LYS ? ? ? ? 216 H 
HA   ? LYS ? ? ? ? 217 H 
HB2  ? LYS ? ? ? ? 218 H 
HB3  ? LYS ? ? ? ? 219 H 
HG2  ? LYS ? ? ? ? 220 H 
HG3  ? LYS ? ? ? ? 221 H 
HD2  ? LYS ? ? ? ? 222 H 
HD3  ? LYS ? ? ? ? 223 H 
HE2  ? LYS ? ? ? ? 224 H 
HE3  ? LYS ? ? ? ? 225 H 
HZ1  ? LYS ? ? ? ? 226 H 
HZ2  ? LYS ? ? ? ? 227 H 
HZ3  ? LYS ? ? ? ? 228 H 
HXT  ? LYS ? ? ? ? 229 H 
N    ? MET ? ? ? ? 230 N 
CA   ? MET ? ? ? ? 231 C 
C    ? MET ? ? ? ? 232 C 
O    ? MET ? ? ? ? 233 O 
CB   ? MET ? ? ? ? 234 C 
CG   ? MET ? ? ? ? 235 C 
SD   ? MET ? ? ? ? 236 S 
CE   ? MET ? ? ? ? 237 C 
OXT  ? MET ? ? ? ? 238 O 
H    ? MET ? ? ? ? 239 H 
H2   ? MET ? ? ? ? 240 H 
HA   ? MET ? ? ? ? 241 H 
HB2  ? MET ? ? ? ? 242 H 
HB3  ? MET ? ? ? ? 243 H 
HG2  ? MET ? ? ? ? 244 H 
HG3  ? MET ? ? ? ? 245 H 
HE1  ? MET ? ? ? ? 246 H 
HE2  ? MET ? ? ? ? 247 H 
HE3  ? MET ? ? ? ? 248 H 
HXT  ? MET ? ? ? ? 249 H 
N    ? PHE ? ? ? ? 250 N 
CA   ? PHE ? ? ? ? 251 C 
C    ? PHE ? ? ? ? 252 C 
O    ? PHE ? ? ? ? 253 O 
CB   ? PHE ? ? ? ? 254 C 
CG   ? PHE ? ? ? ? 255 C 
CD1  ? PHE ? ? ? ? 256 C 
CD2  ? PHE ? ? ? ? 257 C 
CE1  ? PHE ? ? ? ? 258 C 
CE2  ? PHE ? ? ? ? 259 C 
CZ   ? PHE ? ? ? ? 260 C 
OXT  ? PHE ? ? ? ? 261 O 
H    ? PHE ? ? ? ? 262 H 
H2   ? PHE ? ? ? ? 263 H 
HA   ? PHE ? ? ? ? 264 H 
HB2  ? PHE ? ? ? ? 265 H 
HB3  ? PHE ? ? ? ? 266 H 
HD1  ? PHE ? ? ? ? 267 H 
HD2  ? PHE ? ? ? ? 268 H 
HE1  ? PHE ? ? ? ? 269 H 
HE2  ? PHE ? ? ? ? 270 H 
HZ   ? PHE ? ? ? ? 271 H 
HXT  ? PHE ? ? ? ? 272 H 
N    ? PRO ? ? ? ? 273 N 
CA   ? PRO ? ? ? ? 274 C 
C    ? PRO ? ? ? ? 275 C 
O    ? PRO ? ? ? ? 276 O 
CB   ? PRO ? ? ? ? 277 C 
CG   ? PRO ? ? ? ? 278 C 
CD   ? PRO ? ? ? ? 279 C 
OXT  ? PRO ? ? ? ? 280 O 
H    ? PRO ? ? ? ? 281 H 
HA   ? PRO ? ? ? ? 282 H 
HB2  ? PRO ? ? ? ? 283 H 
HB3  ? PRO ? ? ? ? 284 H 
HG2  ? PRO ? ? ? ? 285 H 
HG3  ? PRO ? ? ? ? 286 H 
HD2  ? PRO ? ? ? ? 287 H 
HD3  ? PRO ? ? ? ? 288 H 
HXT  ? PRO ? ? ? ? 289 H 
N    ? SER ? ? ? ? 290 N 
CA   ? SER ? ? ? ? 291 C 
C    ? SER ? ? ? ? 292 C 
O    ? SER ? ? ? ? 293 O 
CB   ? SER ? ? ? ? 294 C 
OG   ? SER ? ? ? ? 295 O 
OXT  ? SER ? ? ? ? 296 O 
H    ? SER ? ? ? ? 297 H 
H2   ? SER ? ? ? ? 298 H 
HA   ? SER ? ? ? ? 299 H 
HB2  ? SER ? ? ? ? 300 H 
HB3  ? SER ? ? ? ? 301 H 
HG   ? SER ? ? ? ? 302 H 
HXT  ? SER ? ? ? ? 303 H 
N    ? THR ? ? ? ? 304 N 
CA   ? THR ? ? ? ? 305 C 
C    ? THR ? ? ? ? 306 C 
O    ? THR ? ? ? ? 307 O 
CB   ? THR ? ? ? ? 308 C 
OG1  ? THR ? ? ? ? 309 O 
CG2  ? THR ? ? ? ? 310 C 
OXT  ? THR ? ? ? ? 311 O 
H    ? THR ? ? ? ? 312 H 
H2   ? THR ? ? ? ? 313 H 
HA   ? THR ? ? ? ? 314 H 
HB   ? THR ? ? ? ? 315 H 
HG1  ? THR ? ? ? ? 316 H 
HG21 ? THR ? ? ? ? 317 H 
HG22 ? THR ? ? ? ? 318 H 
HG23 ? THR ? ? ? ? 319 H 
HXT  ? THR ? ? ? ? 320 H 
N    ? TRP ? ? ? ? 321 N 
CA   ? TRP ? ? ? ? 322 C 
C    ? TRP ? ? ? ? 323 C 
O    ? TRP ? ? ? ? 324 O 
CB   ? TRP ? ? ? ? 325 C 
CG   ? TRP ? ? ? ? 326 C 
CD1  ? TRP ? ? ? ? 327 C 
CD2  ? TRP ? ? ? ? 328 C 
NE1  ? TRP ? ? ? ? 329 N 
CE2  ? TRP ? ? ? ? 330 C 
CE3  ? TRP ? ? ? ? 331 C 
CZ2  ? TRP ? ? ? ? 332 C 
CZ3  ? TRP ? ? ? ? 333 C 
CH2  ? TRP ? ? ? ? 334 C 
OXT  ? TRP ? ? ? ? 335 O 
H    ? TRP ? ? ? ? 336 H 
H2   ? TRP ? ? ? ? 337 H 
HA   ? TRP ? ? ? ? 338 H 
HB2  ? TRP ? ? ? ? 339 H 
HB3  ? TRP ? ? ? ? 340 H 
HD1  ? TRP ? ? ? ? 341 H 
HE1  ? TRP ? ? ? ? 342 H 
HE3  ? TRP ? ? ? ? 343 H 
HZ2  ? TRP ? ? ? ? 344 H 
HZ3  ? TRP ? ? ? ? 345 H 
HH2  ? TRP ? ? ? ? 346 H 
HXT  ? TRP ? ? ? ? 347 H 
N    ? TYR ? ? ? ? 348 N 
CA   ? TYR ? ? ? ? 349 C 
C    ? TYR ? ? ? ? 350 C 
O    ? TYR ? ? ? ? 351 O 
CB   ? TYR ? ? ? ? 352 C 
CG   ? TYR ? ? ? ? 353 C 
CD1  ? TYR ? ? ? ? 354 C 
CD2  ? TYR ? ? ? ? 355 C 
CE1  ? TYR ? ? ? ? 356 C 
CE2  ? TYR ? ? ? ? 357 C 
CZ   ? TYR ? ? ? ? 358 C 
OH   ? TYR ? ? ? ? 359 O 
OXT  ? TYR ? ? ? ? 360 O 
H    ? TYR ? ? ? ? 361 H 
H2   ? TYR ? ? ? ? 362 H 
HA   ? TYR ? ? ? ? 363 H 
HB2  ? TYR ? ? ? ? 364 H 
HB3  ? TYR ? ? ? ? 365 H 
HD1  ? TYR ? ? ? ? 366 H 
HD2  ? TYR ? ? ? ? 367 H 
HE1  ? TYR ? ? ? ? 368 H 
HE2  ? TYR ? ? ? ? 369 H 
HH   ? TYR ? ? ? ? 370 H 
HXT  ? TYR ? ? ? ? 371 H 
N    ? VAL ? ? ? ? 372 N 
CA   ? VAL ? ? ? ? 373 C 
C    ? VAL ? ? ? ? 374 C 
O    ? VAL ? ? ? ? 375 O 
CB   ? VAL ? ? ? ? 376 C 
CG1  ? VAL ? ? ? ? 377 C 
CG2  ? VAL ? ? ? ? 378 C 
OXT  ? VAL ? ? ? ? 379 O 
H    ? VAL ? ? ? ? 380 H 
H2   ? VAL ? ? ? ? 381 H 
HA   ? VAL ? ? ? ? 382 H 
HB   ? VAL ? ? ? ? 383 H 
HG11 ? VAL ? ? ? ? 384 H 
HG12 ? VAL ? ? ? ? 385 H 
HG13 ? VAL ? ? ? ? 386 H 
HG21 ? VAL ? ? ? ? 387 H 
HG22 ? VAL ? ? ? ? 388 H 
HG23 ? VAL ? ? ? ? 389 H 
HXT  ? VAL ? ? ? ? 390 H 
#
loop_
_chem_comp_bond.atom_id_1
_chem_comp_bond.atom_id_2
_chem_comp_bond.comp_id
_chem_comp_bond.pdbx_aromatic_flag
_chem_comp_bond.pdbx_stereo_config
_chem_comp_bond.value_order
N   CA   ALA N N sing 
N   H    ALA N N sing 
N   H2   ALA N N sing 
CA  C    ALA N N sing 
CA  CB   ALA N N sing 
CA  HA   ALA N N sing 
C   O    ALA N N doub 
C   OXT  ALA N N sing 
CB  HB1  ALA N N sing 
CB  HB2  ALA N N sing 
CB  HB3  ALA N N sing 
OXT HXT  ALA N N sing 
N   CA   ARG N N sing 
N   H    ARG N N sing 
N   H2   ARG N N sing 
CA  C    ARG N N sing 
CA  CB   ARG N N sing 
CA  HA   ARG N N sing 
C   O    ARG N N doub 
C   OXT  ARG N N sing 
CB  CG   ARG N N sing 
CB  HB2  ARG N N sing 
CB  HB3  ARG N N sing 
CG  CD   ARG N N sing 
CG  HG2  ARG N N sing 
CG  HG3  ARG N N sing 
CD  NE   ARG N N sing 
CD  HD2  ARG N N sing 
CD  HD3  ARG N N sing 
NE  CZ   ARG N N sing 
NE  HE   ARG N N sing 
CZ  NH1  ARG N N sing 
CZ  NH2  ARG N N doub 
NH1 HH11 ARG N N sing 
NH1 HH12 ARG N N sing 
NH2 HH21 ARG N N sing 
NH2 HH22 ARG N N sing 
OXT HXT  ARG N N sing 
N   CA   ASN N N sing 
N   H    ASN N N sing 
N   H2   ASN N N sing 
CA  C    ASN N N sing 
CA  CB   ASN N N sing 
CA  HA   ASN N N sing 
C   O    ASN N N doub 
C   OXT  ASN N N sing 
CB  CG   ASN N N sing 
CB  HB2  ASN N N sing 
CB  HB3  ASN N N sing 
CG  OD1  ASN N N doub 
CG  ND2  ASN N N sing 
ND2 HD21 ASN N N sing 
ND2 HD22 ASN N N sing 
OXT HXT  ASN N N sing 
N   CA   ASP N N sing 
N   H    ASP N N sing 
N   H2   ASP N N sing 
CA  C    ASP N N sing 
CA  CB   ASP N N sing 
CA  HA   ASP N N sing 
C   O    ASP N N doub 
C   OXT  ASP N N sing 
CB  CG   ASP N N sing 
CB  HB2  ASP N N sing 
CB  HB3  ASP N N sing 
CG  OD1  ASP N N doub 
CG  OD2  ASP N N sing 
OD2 HD2  ASP N N sing 
OXT HXT  ASP N N sing 
N   CA   CYS N N sing 
N   H    CYS N N sing 
N   H2   CYS N N sing 
CA  C    CYS N N sing 
CA  CB   CYS N N sing 
CA  HA   CYS N N sing 
C   O    CYS N N doub 
C   OXT  CYS N N sing 
CB  SG   CYS N N sing 
CB  HB2  CYS N N sing 
CB  HB3  CYS N N sing 
SG  HG   CYS N N sing 
OXT HXT  CYS N N sing 
N   CA   GLN N N sing 
N   H    GLN N N sing 
N   H2   GLN N N sing 
CA  C    GLN N N sing 
CA  CB   GLN N N sing 
CA  HA   GLN N N sing 
C   O    GLN N N doub 
C   OXT  GLN N N sing 
CB  CG   GLN N N sing 
CB  HB2  GLN N N sing 
CB  HB3  GLN N N sing 
CG  CD   GLN N N sing 
CG  HG2  GLN N N sing 
CG  HG3  GLN N N sing 
CD  OE1  GLN N N doub 
CD  NE2  GLN N N sing 
NE2 HE21 GLN N N sing 
NE2 HE22 GLN N N sing 
OXT HXT  GLN N N sing 
N   CA   GLU N N sing 
N   H    GLU N N sing 
N   H2   GLU N N sing 
CA  C    GLU N N sing 
CA  CB   GLU N N sing 
CA  HA   GLU N N sing 
C   O    GLU N N doub 
C   OXT  GLU N N sing 
CB  CG   GLU N N sing 
CB  HB2  GLU N N sing 
CB  HB3  GLU N N sing 
CG  CD   GLU N N sing 
CG  HG2  GLU N N sing 
CG  HG3  GLU N N sing 
CD  OE1  GLU N N doub 
CD  OE2  GLU N N sing 
OE2 HE2  GLU N N sing 
OXT HXT  GLU N N sing 
N   CA   GLY N N sing 
N   H    GLY N N sing 
N   H2   GLY N N sing 
CA  C    GLY N N sing 
CA  HA2  GLY N N sing 
CA  HA3  GLY N N sing 
C   O    GLY N N doub 
C   OXT  GLY N N sing 
OXT HXT  GLY N N sing 
N   CA   HIS N N sing 
N   H    HIS N N sing 
N   H2   HIS N N sing 
CA  C    HIS N N sing 
CA  CB   HIS N N sing 
CA  HA   HIS N N sing 
C   O    HIS N N doub 
C   OXT  HIS N N sing 
CB  CG   HIS N N sing 
CB  HB2  HIS N N sing 
CB  HB3  HIS N N sing 
CG  ND1  HIS Y N sing 
CG  CD2  HIS Y N doub 
ND1 CE1  HIS Y N doub 
ND1 HD1  HIS N N sing 
CD2 NE2  HIS Y N sing 
CD2 HD2  HIS N N sing 
CE1 NE2  HIS Y N sing 
CE1 HE1  HIS N N sing 
NE2 HE2  HIS N N sing 
OXT HXT  HIS N N sing 
O   H1   HOH N N sing 
O   H2   HOH N N sing 
N   CA   ILE N N sing 
N   H    ILE N N sing 
N   H2   ILE N N sing 
CA  C    ILE N N sing 
CA  CB   ILE N N sing 
CA  HA   ILE N N sing 
C   O    ILE N N doub 
C   OXT  ILE N N sing 
CB  CG1  ILE N N sing 
CB  CG2  ILE N N sing 
CB  HB   ILE N N sing 
CG1 CD1  ILE N N sing 
CG1 HG12 ILE N N sing 
CG1 HG13 ILE N N sing 
CG2 HG21 ILE N N sing 
CG2 HG22 ILE N N sing 
CG2 HG23 ILE N N sing 
CD1 HD11 ILE N N sing 
CD1 HD12 ILE N N sing 
CD1 HD13 ILE N N sing 
OXT HXT  ILE N N sing 
N   CA   LEU N N sing 
N   H    LEU N N sing 
N   H2   LEU N N sing 
CA  C    LEU N N sing 
CA  CB   LEU N N sing 
CA  HA   LEU N N sing 
C   O    LEU N N doub 
C   OXT  LEU N N sing 
CB  CG   LEU N N sing 
CB  HB2  LEU N N sing 
CB  HB3  LEU N N sing 
CG  CD1  LEU N N sing 
CG  CD2  LEU N N sing 
CG  HG   LEU N N sing 
CD1 HD11 LEU N N sing 
CD1 HD12 LEU N N sing 
CD1 HD13 LEU N N sing 
CD2 HD21 LEU N N sing 
CD2 HD22 LEU N N sing 
CD2 HD23 LEU N N sing 
OXT HXT  LEU N N sing 
N   CA   LYS N N sing 
N   H    LYS N N sing 
N   H2   LYS N N sing 
CA  C    LYS N N sing 
CA  CB   LYS N N sing 
CA  HA   LYS N N sing 
C   O    LYS N N doub 
C   OXT  LYS N N sing 
CB  CG   LYS N N sing 
CB  HB2  LYS N N sing 
CB  HB3  LYS N N sing 
CG  CD   LYS N N sing 
CG  HG2  LYS N N sing 
CG  HG3  LYS N N sing 
CD  CE   LYS N N sing 
CD  HD2  LYS N N sing 
CD  HD3  LYS N N sing 
CE  NZ   LYS N N sing 
CE  HE2  LYS N N sing 
CE  HE3  LYS N N sing 
NZ  HZ1  LYS N N sing 
NZ  HZ2  LYS N N sing 
NZ  HZ3  LYS N N sing 
OXT HXT  LYS N N sing 
N   CA   MET N N sing 
N   H    MET N N sing 
N   H2   MET N N sing 
CA  C    MET N N sing 
CA  CB   MET N N sing 
CA  HA   MET N N sing 
C   O    MET N N doub 
C   OXT  MET N N sing 
CB  CG   MET N N sing 
CB  HB2  MET N N sing 
CB  HB3  MET N N sing 
CG  SD   MET N N sing 
CG  HG2  MET N N sing 
CG  HG3  MET N N sing 
SD  CE   MET N N sing 
CE  HE1  MET N N sing 
CE  HE2  MET N N sing 
CE  HE3  MET N N sing 
OXT HXT  MET N N sing 
N   CA   PHE N N sing 
N   H    PHE N N sing 
N   H2   PHE N N sing 
CA  C    PHE N N sing 
CA  CB   PHE N N sing 
CA  HA   PHE N N sing 
C   O    PHE N N doub 
C   OXT  PHE N N sing 
CB  CG   PHE N N sing 
CB  HB2  PHE N N sing 
CB  HB3  PHE N N sing 
CG  CD1  PHE Y N doub 
CG  CD2  PHE Y N sing 
CD1 CE1  PHE Y N sing 
CD1 HD1  PHE N N sing 
CD2 CE2  PHE Y N doub 
CD2 HD2  PHE N N sing 
CE1 CZ   PHE Y N doub 
CE1 HE1  PHE N N sing 
CE2 CZ   PHE Y N sing 
CE2 HE2  PHE N N sing 
CZ  HZ   PHE N N sing 
OXT HXT  PHE N N sing 
N   CA   PRO N N sing 
N   CD   PRO N N sing 
N   H    PRO N N sing 
CA  C    PRO N N sing 
CA  CB   PRO N N sing 
CA  HA   PRO N N sing 
C   O    PRO N N doub 
C   OXT  PRO N N sing 
CB  CG   PRO N N sing 
CB  HB2  PRO N N sing 
CB  HB3  PRO N N sing 
CG  CD   PRO N N sing 
CG  HG2  PRO N N sing 
CG  HG3  PRO N N sing 
CD  HD2  PRO N N sing 
CD  HD3  PRO N N sing 
OXT HXT  PRO N N sing 
N   CA   SER N N sing 
N   H    SER N N sing 
N   H2   SER N N sing 
CA  C    SER N N sing 
CA  CB   SER N N sing 
CA  HA   SER N N sing 
C   O    SER N N doub 
C   OXT  SER N N sing 
CB  OG   SER N N sing 
CB  HB2  SER N N sing 
CB  HB3  SER N N sing 
OG  HG   SER N N sing 
OXT HXT  SER N N sing 
N   CA   THR N N sing 
N   H    THR N N sing 
N   H2   THR N N sing 
CA  C    THR N N sing 
CA  CB   THR N N sing 
CA  HA   THR N N sing 
C   O    THR N N doub 
C   OXT  THR N N sing 
CB  OG1  THR N N sing 
CB  CG2  THR N N sing 
CB  HB   THR N N sing 
OG1 HG1  THR N N sing 
CG2 HG21 THR N N sing 
CG2 HG22 THR N N sing 
CG2 HG23 THR N N sing 
OXT HXT  THR N N sing 
N   CA   TRP N N sing 
N   H    TRP N N sing 
N   H2   TRP N N sing 
CA  C    TRP N N sing 
CA  CB   TRP N N sing 
CA  HA   TRP N N sing 
C   O    TRP N N doub 
C   OXT  TRP N N sing 
CB  CG   TRP N N sing 
CB  HB2  TRP N N sing 
CB  HB3  TRP N N sing 
CG  CD1  TRP Y N doub 
CG  CD2  TRP Y N sing 
CD1 NE1  TRP Y N sing 
CD1 HD1  TRP N N sing 
CD2 CE2  TRP Y N doub 
CD2 CE3  TRP Y N sing 
NE1 CE2  TRP Y N sing 
NE1 HE1  TRP N N sing 
CE2 CZ2  TRP Y N sing 
CE3 CZ3  TRP Y N doub 
CE3 HE3  TRP N N sing 
CZ2 CH2  TRP Y N doub 
CZ2 HZ2  TRP N N sing 
CZ3 CH2  TRP Y N sing 
CZ3 HZ3  TRP N N sing 
CH2 HH2  TRP N N sing 
OXT HXT  TRP N N sing 
N   CA   TYR N N sing 
N   H    TYR N N sing 
N   H2   TYR N N sing 
CA  C    TYR N N sing 
CA  CB   TYR N N sing 
CA  HA   TYR N N sing 
C   O    TYR N N doub 
C   OXT  TYR N N sing 
CB  CG   TYR N N sing 
CB  HB2  TYR N N sing 
CB  HB3  TYR N N sing 
CG  CD1  TYR Y N doub 
CG  CD2  TYR Y N sing 
CD1 CE1  TYR Y N sing 
CD1 HD1  TYR N N sing 
CD2 CE2  TYR Y N doub 
CD2 HD2  TYR N N sing 
CE1 CZ   TYR Y N doub 
CE1 HE1  TYR N N sing 
CE2 CZ   TYR Y N sing 
CE2 HE2  TYR N N sing 
CZ  OH   TYR N N sing 
OH  HH   TYR N N sing 
OXT HXT  TYR N N sing 
N   CA   VAL N N sing 
N   H    VAL N N sing 
N   H2   VAL N N sing 
CA  C    VAL N N sing 
CA  CB   VAL N N sing 
CA  HA   VAL N N sing 
C   O    VAL N N doub 
C   OXT  VAL N N sing 
CB  CG1  VAL N N sing 
CB  CG2  VAL N N sing 
CB  HB   VAL N N sing 
CG1 HG11 VAL N N sing 
CG1 HG12 VAL N N sing 
CG1 HG13 VAL N N sing 
CG2 HG21 VAL N N sing 
CG2 HG22 VAL N N sing 
CG2 HG23 VAL N N sing 
OXT HXT  VAL N N sing 
#
_entity.id               1
_entity.pdbx_description Polyubiquitin-C
_entity.type             polymer
#
_entity_poly.entity_id      1
_entity_poly.pdbx_strand_id A
_entity_poly.type           polypeptide(L)
#
loop_
_entity_poly_seq.entity_id
_entity_poly_seq.hetero
_entity_poly_seq.mon_id
_entity_poly_seq.num
1 n MET 1   
1 n GLN 2   
1 n ILE 3   
1 n PHE 4   
1 n VAL 5   
1 n LYS 6   
1 n THR 7   
1 n LEU 8   
1 n THR 9   
1 n GLY 10  
1 n LYS 11  
1 n THR 12  
1 n ILE 13  
1 n THR 14  
1 n LEU 15  
1 n GLU 16  
1 n VAL 17  
1 n GLU 18  
1 n PRO 19  
1 n SER 20  
1 n ASP 21  
1 n THR 22  
1 n ILE 23  
1 n GLU 24  
1 n ASN 25  
1 n VAL 26  
1 n LYS 27  
1 n ALA 28  
1 n LYS 29  
1 n ILE 30  
1 n GLN 31  
1 n ASP 32  
1 n LYS 33  
1 n GLU 34  
1 n GLY 35  
1 n ILE 36  
1 n PRO 37  
1 n PRO 38  
1 n ASP 39  
1 n GLN 40  
1 n GLN 41  
1 n ARG 42  
1 n LEU 43  
1 n ILE 44  
1 n PHE 45  
1 n ALA 46  
1 n GLY 47  
1 n LYS 48  
1 n GLN 49  
1 n LEU 50  
1 n GLU 51  
1 n ASP 52  
1 n GLY 53  
1 n ARG 54  
1 n THR 55  
1 n LEU 56  
1 n SER 57  
1 n ASP 58  
1 n TYR 59  
1 n ASN 60  
1 n ILE 61  
1 n GLN 62  
1 n LYS 63  
1 n GLU 64  
1 n SER 65  
1 n THR 66  
1 n LEU 67  
1 n HIS 68  
1 n LEU 69  
1 n VAL 70  
1 n LEU 71  
1 n ARG 72  
1 n LEU 73  
1 n ARG 74  
1 n GLY 75  
1 n GLY 76  
1 n MET 77  
1 n GLN 78  
1 n ILE 79  
1 n PHE 80  
1 n VAL 81  
1 n LYS 82  
1 n THR 83  
1 n LEU 84  
1 n THR 85  
1 n GLY 86  
1 n LYS 87  
1 n THR 88  
1 n ILE 89  
1 n THR 90  
1 n LEU 91  
1 n GLU 92  
1 n VAL 93  
1 n GLU 94  
1 n PRO 95  
1 n SER 96  
1 n ASP 97  
1 n THR 98  
1 n ILE 99  
1 n GLU 100 
1 n ASN 101 
1 n VAL 102 
1 n LYS 103 
1 n ALA 104 
1 n LYS 105 
1 n ILE 106 
1 n GLN 107 
1 n ASP 108 
1 n LYS 109 
1 n GLU 110 
1 n GLY 111 
1 n ILE 112 
1 n PRO 113 
1 n PRO 114 
1 n ASP 115 
1 n GLN 116 
1 n GLN 117 
1 n ARG 118 
1 n LEU 119 
1 n ILE 120 
1 n PHE 121 
1 n ALA 122 
1 n GLY 123 
1 n LYS 124 
1 n GLN 125 
1 n LEU 126 
1 n GLU 127 
1 n ASP 128 
1 n GLY 129 
1 n ARG 130 
1 n THR 131 
1 n LEU 132 
1 n SER 133 
1 n ASP 134 
1 n TYR 135 
1 n ASN 136 
1 n ILE 137 
1 n GLN 138 
1 n LYS 139 
1 n GLU 140 
1 n SER 141 
1 n THR 142 
1 n LEU 143 
1 n HIS 144 
1 n LEU 145 
1 n VAL 146 
1 n LEU 147 
1 n ARG 148 
1 n LEU 149 
1 n ARG 150 
1 n GLY 151 
1 n GLY 152 
1 n MET 153 
1 n GLN 154 
1 n ILE 155 
1 n PHE 156 
1 n VAL 157 
1 n LYS 158 
1 n THR 159 
1 n LEU 160 
1 n THR 161 
1 n GLY 162 
1 n LYS 163 
1 n THR 164 
1 n ILE 165 
1 n THR 166 
1 n LEU 167 
1 n GLU 168 
1 n VAL 169 
1 n GLU 170 
1 n PRO 171 
1 n SER 172 
1 n ASP 173 
1 n THR 174 
1 n ILE 175 
1 n GLU 176 
1 n ASN 177 
1 n VAL 178 
1 n LYS 179 
1 n ALA 180 
1 n LYS 181 
1 n ILE 182 
1 n GLN 183 
1 n ASP 184 
1 n LYS 185 
1 n GLU 186 
1 n GLY 187 
1 n ILE 188 
1 n PRO 189 
1 n PRO 190 
1 n ASP 191 
1 n GLN 192 
1 n GLN 193 
1 n ARG 194 
1 n LEU 195 
1 n ILE 196 
1 n PHE 197 
1 n ALA 198 
1 n GLY 199 
1 n LYS 200 
1 n GLN 201 
1 n LEU 202 
1 n GLU 203 
1 n ASP 204 
1 n GLY 205 
1 n ARG 206 
1 n THR 207 
1 n LEU 208 
1 n SER 209 
1 n ASP 210 
1 n TYR 211 
1 n ASN 212 
1 n ILE 213 
1 n GLN 214 
1 n LYS 215 
1 n GLU 216 
1 n SER 217 
1 n THR 218 
1 n LEU 219 
1 n HIS 220 
1 n LEU 221 
1 n VAL 222 
1 n LEU 223 
1 n ARG 224 
1 n LEU 225 
1 n ARG 226 
1 n GLY 227 
1 n GLY 228 
#
_exptl.method "X-RAY DIFFRACTION"
#
_pdbx_audit_revision_history.revision_date 2017-03-08
#
_pdbx_database_status.recvd_initial_deposition_date 2017-03-08
#
loop_
_pdbx_poly_seq_scheme.asym_id
_pdbx_poly_seq_scheme.auth_seq_num
_pdbx_poly_seq_scheme.entity_id
_pdbx_poly_seq_scheme.hetero
_pdbx_poly_seq_scheme.mon_id
_pdbx_poly_seq_scheme.pdb_ins_code
_pdbx_poly_seq_scheme.pdb_seq_num
_pdbx_poly_seq_scheme.pdb_strand_id
_pdbx_poly_seq_scheme.seq_id
A 1   1 n MET . 1   A 1   
A 2   1 n GLN . 2   A 2   
A 3   1 n ILE . 3   A 3   
A 4   1 n PHE . 4   A 4   
A 5   1 n VAL . 5   A 5   
A 6   1 n LYS . 6   A 6   
A 7   1 n THR . 7   A 7   
A 8   1 n LEU . 8   A 8   
A 9   1 n THR . 9   A 9   
A 10  1 n GLY . 10  A 10  
A 11  1 n LYS . 11  A 11  
A 12  1 n THR . 12  A 12  
A 13  1 n ILE . 13  A 13  
A 14  1 n THR . 14  A 14  
A 15  1 n LEU . 15  A 15  
A 16  1 n GLU . 16  A 16  
A 17  1 n VAL . 17  A 17  
A 18  1 n GLU . 18  A 18  
A 19  1 n PRO . 19  A 19  
A 20  1 n SER . 20  A 20  
A 21  1 n ASP . 21  A 21  
A 22  1 n THR . 22  A 22  
A 23  1 n ILE . 23  A 23  
A 24  1 n GLU . 24  A 24  
A 25  1 n ASN . 25  A 25  
A 26  1 n VAL . 26  A 26  
A 27  1 n LYS . 27  A 27  
A 28  1 n ALA . 28  A 28  
A 29  1 n LYS . 29  A 29  
A 30  1 n ILE . 30  A 30  
A 31  1 n GLN . 31  A 31  
A 32  1 n ASP . 32  A 32  
A 33  1 n LYS . 33  A 33  
A 34  1 n GLU . 34  A 34  
A 35  1 n GLY . 35  A 35  
A 36  1 n ILE . 36  A 36  
A 37  1 n PRO . 37  A 37  
A 38  1 n PRO . 38  A 38  
A 39  1 n ASP . 39  A 39  
A 40  1 n GLN . 40  A 40  
A 41  1 n GLN . 41  A 41  
A 42  1 n ARG . 42  A 42  
A 43  1 n LEU . 43  A 43  
A 44  1 n ILE . 44  A 44  
A 45  1 n PHE . 45  A 45  
A 46  1 n ALA . 46  A 46  
A 47  1 n GLY . 47  A 47  
A 48  1 n LYS . 48  A 48  
A 49  1 n GLN . 49  A 49  
A 50  1 n LEU . 50  A 50  
A 51  1 n GLU . 51  A 51  
A 52  1 n ASP . 52  A 52  
A 53  1 n GLY . 53  A 53  
A 54  1 n ARG . 54  A 54  
A 55  1 n THR . 55  A 55  
A 56  1 n LEU . 56  A 56  
A 57  1 n SER . 57  A 57  
A 58  1 n ASP . 58  A 58  
A 59  1 n TYR . 59  A 59  
A 60  1 n ASN . 60  A 60  
A 61  1 n ILE . 61  A 61  
A 62  1 n GLN . 62  A 62  
A 63  1 n LYS . 63  A 63  
A 64  1 n GLU . 64  A 64  
A 65  1 n SER . 65  A 65  
A 66  1 n THR . 66  A 66  
A 67  1 n LEU . 67  A 67  
A 68  1 n HIS . 68  A 68  
A 69  1 n LEU . 69  A 69  
A 70  1 n VAL . 70  A 70  
A 71  1 n LEU . 71  A 71  
A 72  1 n ARG . 72  A 72  
A 73  1 n LEU . 73  A 73  
A 74  1 n ARG . 74  A 74  
A 75  1 n GLY . 75  A 75  
A 76  1 n GLY . 76  A 76  
A 101 1 n MET . 101 A 77  
A 102 1 n GLN . 102 A 78  
A 103 1 n ILE . 103 A 79  
A 104 1 n PHE . 104 A 80  
A 105 1 n VAL . 105 A 81  
A 106 1 n LYS . 106 A 82  
A 107 1 n THR . 107 A 83  
A 108 1 n LEU . 108 A 84  
A 109 1 n THR . 109 A 85  
A 110 1 n GLY . 110 A 86  
A 111 1 n LYS . 111 A 87  
A 112 1 n THR . 112 A 88  
A 113 1 n ILE . 113 A 89  
A 114 1 n THR . 114 A 90  
A 115 1 n LEU . 115 A 91  
A 116 1 n GLU . 116 A 92  
A 117 1 n VAL . 117 A 93  
A 118 1 n GLU . 118 A 94  
A 119 1 n PRO . 119 A 95  
A 120 1 n SER . 120 A 96  
A 121 1 n ASP . 121 A 97  
A 122 1 n THR . 122 A 98  
A 123 1 n ILE . 123 A 99  
A 124 1 n GLU . 124 A 100 
A 125 1 n ASN . 125 A 101 
A 126 1 n VAL . 126 A 102 
A 127 1 n LYS . 127 A 103 
A 128 1 n ALA . 128 A 104 
A 129 1 n LYS . 129 A 105 
A 130 1 n ILE . 130 A 106 
A 131 1 n GLN . 131 A 107 
A 132 1 n ASP . 132 A 108 
A 133 1 n LYS . 133 A 109 
A 134 1 n GLU . 134 A 110 
A 135 1 n GLY . 135 A 111 
A 136 1 n ILE . 136 A 112 
A 137 1 n PRO . 137 A 113 
A 138 1 n PRO . 138 A 114 
A 139 1 n ASP . 139 A 115 
A 140 1 n GLN . 140 A 116 
A 141 1 n GLN . 141 A 117 
A 142 1 n ARG . 142 A 118 
A 143 1 n LEU . 143 A 119 
A 144 1 n ILE . 144 A 120 
A 145 1 n PHE . 145 A 121 
A 146 1 n ALA . 146 A 122 
A 147 1 n GLY . 147 A 123 
A 148 1 n LYS . 148 A 124 
A 149 1 n GLN . 149 A 125 
A 150 1 n LEU . 150 A 126 
A 151 1 n GLU . 151 A 127 
A 152 1 n ASP . 152 A 128 
A 153 1 n GLY . 153 A 129 
A 154 1 n ARG . 154 A 130 
A 155 1 n THR . 155 A 131 
A 156 1 n LEU . 156 A 132 
A 157 1 n SER . 157 A 133 
A 158 1 n ASP . 158 A 134 
A 159 1 n TYR . 159 A 135 
A 160 1 n ASN . 160 A 136 
A 161 1 n ILE . 161 A 137 
A 162 1 n GLN . 162 A 138 
A 163 1 n LYS . 163 A 139 
A 164 1 n GLU . 164 A 140 
A 165 1 n SER . 165 A 141 
A 166 1 n THR . 166 A 142 
A 167 1 n LEU . 167 A 143 
A 168 1 n HIS . 168 A 144 
A 169 1 n LEU . 169 A 145 
A 170 1 n VAL . 170 A 146 
A 171 1 n LEU . 171 A 147 
A 172 1 n ARG . 172 A 148 
A 173 1 n LEU . 173 A 149 
A 174 1 n ARG . 174 A 150 
A 175 1 n GLY . 175 A 151 
A 176 1 n GLY . 176 A 152 
A 201 1 n MET . 201 A 153 
A 202 1 n GLN . 202 A 154 
A 203 1 n ILE . 203 A 155 
A 204 1 n PHE . 204 A 156 
A 205 1 n VAL . 205 A 157 
A 206 1 n LYS . 206 A 158 
A 207 1 n THR . 207 A 159 
A 208 1 n LEU . 208 A 160 
A 209 1 n THR . 209 A 161 
A 210 1 n GLY . 210 A 162 
A 211 1 n LYS . 211 A 163 
A 212 1 n THR . 212 A 164 
A 213 1 n ILE . 213 A 165 
A 214 1 n THR . 214 A 166 
A 215 1 n LEU . 215 A 167 
A 216 1 n GLU . 216 A 168 
A 217 1 n VAL . 217 A 169 
A 218 1 n GLU . 218 A 170 
A 219 1 n PRO . 219 A 171 
A 220 1 n SER . 220 A 172 
A 221 1 n ASP . 221 A 173 
A 222 1 n THR . 222 A 174 
A 223 1 n ILE . 223 A 175 
A 224 1 n GLU . 224 A 176 
A 225 1 n ASN . 225 A 177 
A 226 1 n VAL . 226 A 178 
A 227 1 n LYS . 227 A 179 
A 228 1 n ALA . 228 A 180 
A 229 1 n LYS . 229 A 181 
A 230 1 n ILE . 230 A 182 
A 231 1 n GLN . 231 A 183 
A 232 1 n ASP . 232 A 184 
A 233 1 n LYS . 233 A 185 
A 234 1 n GLU . 234 A 186 
A 235 1 n GLY . 235 A 187 
A 236 1 n ILE . 236 A 188 
A 237 1 n PRO . 237 A 189 
A 238 1 n PRO . 238 A 190 
A 239 1 n ASP . 239 A 191 
A 240 1 n GLN . 240 A 192 
A 241 1 n GLN . 241 A 193 
A 242 1 n ARG . 242 A 194 
A 243 1 n LEU . 243 A 195 
A 244 1 n ILE . 244 A 196 
A 245 1 n PHE . 245 A 197 
A 246 1 n ALA . 246 A 198 
A 247 1 n GLY . 247 A 199 
A 248 1 n LYS . 248 A 200 
A 249 1 n GLN . 249 A 201 
A 250 1 n LEU . 250 A 202 
A 251 1 n GLU . 251 A 203 
A 252 1 n ASP . 252 A 204 
A 253 1 n GLY . 253 A 205 
A 254 1 n ARG . 254 A 206 
A 255 1 n THR . 255 A 207 
A 256 1 n LEU . 256 A 208 
A 257 1 n SER . 257 A 209 
A 258 1 n ASP . 258 A 210 
A 259 1 n TYR . 259 A 211 
A 260 1 n ASN . 260 A 212 
A 261 1 n ILE . 261 A 213 
A 262 1 n GLN . 262 A 214 
A 263 1 n LYS . 263 A 215 
A 264 1 n GLU . 264 A 216 
A 265 1 n SER . 265 A 217 
A 266 1 n THR . 266 A 218 
A 267 1 n LEU . 267 A 219 
A 268 1 n HIS . 268 A 220 
A 269 1 n LEU . 269 A 221 
A 270 1 n VAL . 270 A 222 
A 271 1 n LEU . 271 A 223 
A ?   1 n ARG . 272 A 224 
A ?   1 n LEU . 273 A 225 
A ?   1 n ARG . 274 A 226 
A ?   1 n GLY . 275 A 227 
A ?   1 n GLY . 276 A 228 
#
_pdbx_struct_assembly.details            author_and_software_defined_assembly
_pdbx_struct_assembly.id                 1
_pdbx_struct_assembly.method_details     PISA
_pdbx_struct_assembly.oligomeric_count   3
_pdbx_struct_assembly.oligomeric_details trimeric
#
_pdbx_struct_assembly_gen.assembly_id     1
_pdbx_struct_assembly_gen.asym_id_list    A,B,C,D,E,F
_pdbx_struct_assembly_gen.oper_expression 1
#
_pdbx_struct_oper_list.id                 1
_pdbx_struct_oper_list.matrix[1][1]       1.0000000000
_pdbx_struct_oper_list.matrix[1][2]       0.0000000000
_pdbx_struct_oper_list.matrix[1][3]       0.0000000000
_pdbx_struct_oper_list.matrix[2][1]       0.0000000000
_pdbx_struct_oper_list.matrix[2][2]       1.0000000000
_pdbx_struct_oper_list.matrix[2][3]       0.0000000000
_pdbx_struct_oper_list.matrix[3][1]       0.0000000000
_pdbx_struct_oper_list.matrix[3][2]       0.0000000000
_pdbx_struct_oper_list.matrix[3][3]       1.0000000000
_pdbx_struct_oper_list.name               1_555
_pdbx_struct_oper_list.symmetry_operation x,y,z
_pdbx_struct_oper_list.type               "identity operation"
_pdbx_struct_oper_list.vector[1]          0.0000000000
_pdbx_struct_oper_list.vector[2]          0.0000000000
_pdbx_struct_oper_list.vector[3]          0.0000000000
#
_refine.ls_d_res_high 2.59
#
_software.classification other
_software.name           "DeepMind Structure Class"
_software.pdbx_ordinal   1
_software.version        2.0.0
#
_struct_asym.entity_id 1
_struct_asym.id        A
#
loop_
_atom_site.group_PDB
_atom_site.id
_atom_site.type_symbol
_atom_site.label_atom_id
_atom_site.label_alt_id
_atom_site.label_comp_id
_atom_site.label_asym_id
_atom_site.label_entity_id
_atom_site.label_seq_id
_atom_site.pdbx_PDB_ins_code
_atom_site.Cartn_x
_atom_site.Cartn_y
_atom_site.Cartn_z
_atom_site.occupancy
_atom_site.B_iso_or_equiv
_atom_site.auth_seq_id
_atom_site.auth_asym_id
_atom_site.pdbx_PDB_model_num
ATOM 1    N N   . MET A 1 1   ? 40.483 26.490  57.104 1.00 56.97  1   A 1 
ATOM 2    C CA  . MET A 1 1   ? 39.457 27.401  57.597 1.00 71.72  1   A 1 
ATOM 3    C C   . MET A 1 1   ? 38.101 27.076  56.985 1.00 63.71  1   A 1 
ATOM 4    O O   . MET A 1 1   ? 38.007 26.281  56.050 1.00 60.27  1   A 1 
ATOM 5    C CB  . MET A 1 1   ? 39.834 28.852  57.291 1.00 54.62  1   A 1 
ATOM 6    C CG  . MET A 1 1   ? 39.797 29.199  55.813 1.00 50.32  1   A 1 
ATOM 7    S SD  . MET A 1 1   ? 40.197 30.927  55.491 1.00 64.28  1   A 1 
ATOM 8    C CE  . MET A 1 1   ? 39.876 31.028  53.732 1.00 44.38  1   A 1 
ATOM 9    N N   . GLN A 1 2   ? 37.050 27.693  57.514 1.00 53.71  2   A 1 
ATOM 10   C CA  . GLN A 1 2   ? 35.712 27.490  56.974 1.00 61.26  2   A 1 
ATOM 11   C C   . GLN A 1 2   ? 35.071 28.809  56.558 1.00 56.42  2   A 1 
ATOM 12   O O   . GLN A 1 2   ? 35.292 29.847  57.184 1.00 50.07  2   A 1 
ATOM 13   C CB  . GLN A 1 2   ? 34.819 26.767  57.988 1.00 64.50  2   A 1 
ATOM 14   C CG  . GLN A 1 2   ? 34.459 27.584  59.218 1.00 73.81  2   A 1 
ATOM 15   C CD  . GLN A 1 2   ? 33.428 26.895  60.091 1.00 76.20  2   A 1 
ATOM 16   O OE1 . GLN A 1 2   ? 33.054 25.749  59.843 1.00 72.65  2   A 1 
ATOM 17   N NE2 . GLN A 1 2   ? 32.960 27.594  61.119 1.00 66.45  2   A 1 
ATOM 18   N N   . ILE A 1 3   ? 34.287 28.762  55.486 1.00 45.75  3   A 1 
ATOM 19   C CA  . ILE A 1 3   ? 33.559 29.936  55.018 1.00 43.58  3   A 1 
ATOM 20   C C   . ILE A 1 3   ? 32.081 29.612  54.847 1.00 49.86  3   A 1 
ATOM 21   O O   . ILE A 1 3   ? 31.681 28.449  54.903 1.00 58.84  3   A 1 
ATOM 22   C CB  . ILE A 1 3   ? 34.120 30.467  53.683 1.00 40.43  3   A 1 
ATOM 23   C CG1 . ILE A 1 3   ? 34.023 29.394  52.597 1.00 38.59  3   A 1 
ATOM 24   C CG2 . ILE A 1 3   ? 35.557 30.936  53.852 1.00 54.90  3   A 1 
ATOM 25   C CD1 . ILE A 1 3   ? 34.501 29.858  51.237 1.00 35.85  3   A 1 
ATOM 26   N N   . PHE A 1 4   ? 31.272 30.644  54.639 1.00 41.83  4   A 1 
ATOM 27   C CA  . PHE A 1 4   ? 29.839 30.461  54.460 1.00 41.44  4   A 1 
ATOM 28   C C   . PHE A 1 4   ? 29.393 30.999  53.107 1.00 41.08  4   A 1 
ATOM 29   O O   . PHE A 1 4   ? 29.958 31.962  52.600 1.00 48.85  4   A 1 
ATOM 30   C CB  . PHE A 1 4   ? 29.066 31.147  55.588 1.00 43.97  4   A 1 
ATOM 31   C CG  . PHE A 1 4   ? 29.525 30.752  56.962 1.00 54.08  4   A 1 
ATOM 32   C CD1 . PHE A 1 4   ? 30.302 31.610  57.722 1.00 49.44  4   A 1 
ATOM 33   C CD2 . PHE A 1 4   ? 29.188 29.516  57.489 1.00 55.84  4   A 1 
ATOM 34   C CE1 . PHE A 1 4   ? 30.727 31.247  58.986 1.00 59.83  4   A 1 
ATOM 35   C CE2 . PHE A 1 4   ? 29.611 29.147  58.752 1.00 53.53  4   A 1 
ATOM 36   C CZ  . PHE A 1 4   ? 30.382 30.013  59.501 1.00 59.23  4   A 1 
ATOM 37   N N   . VAL A 1 5   ? 28.386 30.361  52.523 1.00 37.45  5   A 1 
ATOM 38   C CA  . VAL A 1 5   ? 27.845 30.772  51.234 1.00 42.80  5   A 1 
ATOM 39   C C   . VAL A 1 5   ? 26.332 30.924  51.334 1.00 46.96  5   A 1 
ATOM 40   O O   . VAL A 1 5   ? 25.618 29.953  51.578 1.00 50.96  5   A 1 
ATOM 41   C CB  . VAL A 1 5   ? 28.190 29.760  50.123 1.00 35.77  5   A 1 
ATOM 42   C CG1 . VAL A 1 5   ? 27.524 30.155  48.817 1.00 35.26  5   A 1 
ATOM 43   C CG2 . VAL A 1 5   ? 29.698 29.655  49.948 1.00 32.85  5   A 1 
ATOM 44   N N   . LYS A 1 6   ? 25.848 32.148  51.148 1.00 49.12  6   A 1 
ATOM 45   C CA  . LYS A 1 6   ? 24.432 32.446  51.333 1.00 42.14  6   A 1 
ATOM 46   C C   . LYS A 1 6   ? 23.687 32.474  50.000 1.00 47.84  6   A 1 
ATOM 47   O O   . LYS A 1 6   ? 24.145 33.085  49.036 1.00 41.42  6   A 1 
ATOM 48   C CB  . LYS A 1 6   ? 24.271 33.782  52.065 1.00 37.94  6   A 1 
ATOM 49   C CG  . LYS A 1 6   ? 23.027 33.889  52.936 1.00 64.14  6   A 1 
ATOM 50   C CD  . LYS A 1 6   ? 21.823 34.369  52.146 1.00 67.67  6   A 1 
ATOM 51   C CE  . LYS A 1 6   ? 20.610 34.542  53.045 1.00 70.54  6   A 1 
ATOM 52   N NZ  . LYS A 1 6   ? 19.443 35.099  52.306 1.00 65.70  6   A 1 
ATOM 53   N N   . THR A 1 7   ? 22.537 31.809  49.953 1.00 51.03  7   A 1 
ATOM 54   C CA  . THR A 1 7   ? 21.727 31.762  48.739 1.00 46.28  7   A 1 
ATOM 55   C C   . THR A 1 7   ? 20.429 32.549  48.906 1.00 49.70  7   A 1 
ATOM 56   O O   . THR A 1 7   ? 20.023 32.860  50.025 1.00 45.66  7   A 1 
ATOM 57   C CB  . THR A 1 7   ? 21.384 30.313  48.346 1.00 42.38  7   A 1 
ATOM 58   O OG1 . THR A 1 7   ? 20.547 29.727  49.351 1.00 44.73  7   A 1 
ATOM 59   C CG2 . THR A 1 7   ? 22.650 29.486  48.198 1.00 44.15  7   A 1 
ATOM 60   N N   . LEU A 1 8   ? 19.780 32.863  47.789 1.00 39.62  8   A 1 
ATOM 61   C CA  . LEU A 1 8   ? 18.514 33.592  47.808 1.00 44.95  8   A 1 
ATOM 62   C C   . LEU A 1 8   ? 17.406 32.773  48.448 1.00 54.00  8   A 1 
ATOM 63   O O   . LEU A 1 8   ? 16.391 33.315  48.897 1.00 53.41  8   A 1 
ATOM 64   C CB  . LEU A 1 8   ? 18.104 33.987  46.390 1.00 45.98  8   A 1 
ATOM 65   C CG  . LEU A 1 8   ? 18.886 35.149  45.787 1.00 51.35  8   A 1 
ATOM 66   C CD1 . LEU A 1 8   ? 18.425 35.420  44.369 1.00 60.57  8   A 1 
ATOM 67   C CD2 . LEU A 1 8   ? 18.712 36.377  46.656 1.00 42.31  8   A 1 
ATOM 68   N N   . THR A 1 9   ? 17.616 31.461  48.474 1.00 55.34  9   A 1 
ATOM 69   C CA  . THR A 1 9   ? 16.629 30.518  48.975 1.00 54.69  9   A 1 
ATOM 70   C C   . THR A 1 9   ? 16.696 30.415  50.495 1.00 63.03  9   A 1 
ATOM 71   O O   . THR A 1 9   ? 15.933 29.674  51.112 1.00 72.78  9   A 1 
ATOM 72   C CB  . THR A 1 9   ? 16.829 29.124  48.338 1.00 65.80  9   A 1 
ATOM 73   O OG1 . THR A 1 9   ? 17.935 28.462  48.964 1.00 70.75  9   A 1 
ATOM 74   C CG2 . THR A 1 9   ? 17.086 29.258  46.836 1.00 67.59  9   A 1 
ATOM 75   N N   . GLY A 1 10  ? 17.612 31.173  51.089 1.00 71.96  10  A 1 
ATOM 76   C CA  . GLY A 1 10  ? 17.739 31.245  52.532 1.00 71.13  10  A 1 
ATOM 77   C C   . GLY A 1 10  ? 18.839 30.368  53.098 1.00 66.89  10  A 1 
ATOM 78   O O   . GLY A 1 10  ? 19.358 30.633  54.183 1.00 66.45  10  A 1 
ATOM 79   N N   . LYS A 1 11  ? 19.198 29.321  52.362 1.00 57.71  11  A 1 
ATOM 80   C CA  . LYS A 1 11  ? 20.206 28.370  52.819 1.00 60.03  11  A 1 
ATOM 81   C C   . LYS A 1 11  ? 21.588 29.004  52.904 1.00 66.13  11  A 1 
ATOM 82   O O   . LYS A 1 11  ? 21.981 29.781  52.034 1.00 75.55  11  A 1 
ATOM 83   C CB  . LYS A 1 11  ? 20.260 27.157  51.889 1.00 63.08  11  A 1 
ATOM 84   C CG  . LYS A 1 11  ? 18.908 26.553  51.572 1.00 73.89  11  A 1 
ATOM 85   C CD  . LYS A 1 11  ? 19.066 25.268  50.782 1.00 75.71  11  A 1 
ATOM 86   C CE  . LYS A 1 11  ? 17.725 24.763  50.284 1.00 69.85  11  A 1 
ATOM 87   N NZ  . LYS A 1 11  ? 17.053 25.755  49.403 1.00 63.28  11  A 1 
ATOM 88   N N   . THR A 1 12  ? 22.322 28.663  53.958 1.00 53.31  12  A 1 
ATOM 89   C CA  . THR A 1 12  ? 23.692 29.132  54.123 1.00 43.58  12  A 1 
ATOM 90   C C   . THR A 1 12  ? 24.645 27.947  54.238 1.00 47.59  12  A 1 
ATOM 91   O O   . THR A 1 12  ? 24.872 27.426  55.330 1.00 59.63  12  A 1 
ATOM 92   C CB  . THR A 1 12  ? 23.846 30.029  55.366 1.00 51.12  12  A 1 
ATOM 93   O OG1 . THR A 1 12  ? 23.680 29.241  56.551 1.00 66.70  12  A 1 
ATOM 94   C CG2 . THR A 1 12  ? 22.815 31.147  55.354 1.00 46.25  12  A 1 
ATOM 95   N N   . ILE A 1 13  ? 25.198 27.525  53.105 1.00 63.25  13  A 1 
ATOM 96   C CA  . ILE A 1 13  ? 26.103 26.381  53.066 1.00 58.42  13  A 1 
ATOM 97   C C   . ILE A 1 13  ? 27.404 26.682  53.806 1.00 48.92  13  A 1 
ATOM 98   O O   . ILE A 1 13  ? 27.939 27.782  53.711 1.00 54.78  13  A 1 
ATOM 99   C CB  . ILE A 1 13  ? 26.435 25.969  51.613 1.00 59.47  13  A 1 
ATOM 100  C CG1 . ILE A 1 13  ? 25.181 26.002  50.736 1.00 58.16  13  A 1 
ATOM 101  C CG2 . ILE A 1 13  ? 27.089 24.594  51.577 1.00 65.88  13  A 1 
ATOM 102  C CD1 . ILE A 1 13  ? 25.077 27.234  49.859 1.00 55.50  13  A 1 
ATOM 103  N N   . THR A 1 14  ? 27.907 25.702  54.549 1.00 52.66  14  A 1 
ATOM 104  C CA  . THR A 1 14  ? 29.189 25.850  55.228 1.00 52.51  14  A 1 
ATOM 105  C C   . THR A 1 14  ? 30.258 25.022  54.521 1.00 55.63  14  A 1 
ATOM 106  O O   . THR A 1 14  ? 30.103 23.814  54.344 1.00 60.34  14  A 1 
ATOM 107  C CB  . THR A 1 14  ? 29.103 25.428  56.705 1.00 58.15  14  A 1 
ATOM 108  O OG1 . THR A 1 14  ? 28.114 26.221  57.373 1.00 52.22  14  A 1 
ATOM 109  C CG2 . THR A 1 14  ? 30.447 25.618  57.391 1.00 61.87  14  A 1 
ATOM 110  N N   . LEU A 1 15  ? 31.340 25.679  54.115 1.00 47.87  15  A 1 
ATOM 111  C CA  . LEU A 1 15  ? 32.405 25.014  53.372 1.00 43.79  15  A 1 
ATOM 112  C C   . LEU A 1 15  ? 33.724 25.013  54.131 1.00 63.65  15  A 1 
ATOM 113  O O   . LEU A 1 15  ? 34.002 25.922  54.910 1.00 64.53  15  A 1 
ATOM 114  C CB  . LEU A 1 15  ? 32.604 25.682  52.012 1.00 40.17  15  A 1 
ATOM 115  C CG  . LEU A 1 15  ? 31.453 25.593  51.012 1.00 52.08  15  A 1 
ATOM 116  C CD1 . LEU A 1 15  ? 31.831 26.308  49.726 1.00 35.15  15  A 1 
ATOM 117  C CD2 . LEU A 1 15  ? 31.091 24.141  50.742 1.00 48.43  15  A 1 
ATOM 118  N N   . GLU A 1 16  ? 34.534 23.988  53.887 1.00 53.10  16  A 1 
ATOM 119  C CA  . GLU A 1 16  ? 35.872 23.903  54.461 1.00 63.05  16  A 1 
ATOM 120  C C   . GLU A 1 16  ? 36.910 24.149  53.371 1.00 60.64  16  A 1 
ATOM 121  O O   . GLU A 1 16  ? 37.033 23.360  52.434 1.00 52.88  16  A 1 
ATOM 122  C CB  . GLU A 1 16  ? 36.095 22.538  55.116 1.00 53.26  16  A 1 
ATOM 123  C CG  . GLU A 1 16  ? 37.262 22.494  56.088 1.00 59.27  16  A 1 
ATOM 124  C CD  . GLU A 1 16  ? 36.960 23.205  57.394 1.00 68.55  16  A 1 
ATOM 125  O OE1 . GLU A 1 16  ? 35.774 23.499  57.655 1.00 73.41  16  A 1 
ATOM 126  O OE2 . GLU A 1 16  ? 37.910 23.468  58.162 1.00 75.86  16  A 1 
ATOM 127  N N   . VAL A 1 17  ? 37.648 25.249  53.488 1.00 46.52  17  A 1 
ATOM 128  C CA  . VAL A 1 17  ? 38.575 25.654  52.436 1.00 44.52  17  A 1 
ATOM 129  C C   . VAL A 1 17  ? 39.929 26.119  52.963 1.00 46.41  17  A 1 
ATOM 130  O O   . VAL A 1 17  ? 40.154 26.192  54.170 1.00 55.70  17  A 1 
ATOM 131  C CB  . VAL A 1 17  ? 37.986 26.797  51.583 1.00 43.73  17  A 1 
ATOM 132  C CG1 . VAL A 1 17  ? 36.773 26.318  50.796 1.00 42.30  17  A 1 
ATOM 133  C CG2 . VAL A 1 17  ? 37.630 27.983  52.467 1.00 41.43  17  A 1 
ATOM 134  N N   . GLU A 1 18  ? 40.824 26.429  52.031 1.00 45.06  18  A 1 
ATOM 135  C CA  . GLU A 1 18  ? 42.098 27.064  52.338 1.00 46.56  18  A 1 
ATOM 136  C C   . GLU A 1 18  ? 42.188 28.370  51.555 1.00 43.90  18  A 1 
ATOM 137  O O   . GLU A 1 18  ? 41.539 28.512  50.520 1.00 43.98  18  A 1 
ATOM 138  C CB  . GLU A 1 18  ? 43.270 26.140  51.991 1.00 58.05  18  A 1 
ATOM 139  C CG  . GLU A 1 18  ? 43.439 24.954  52.927 1.00 58.97  18  A 1 
ATOM 140  C CD  . GLU A 1 18  ? 44.050 25.344  54.259 1.00 66.83  18  A 1 
ATOM 141  O OE1 . GLU A 1 18  ? 43.313 25.853  55.131 1.00 69.66  18  A 1 
ATOM 142  O OE2 . GLU A 1 18  ? 45.270 25.143  54.434 1.00 77.95  18  A 1 
ATOM 143  N N   . PRO A 1 19  ? 42.976 29.335  52.053 1.00 45.24  19  A 1 
ATOM 144  C CA  . PRO A 1 19  ? 43.169 30.605  51.342 1.00 43.38  19  A 1 
ATOM 145  C C   . PRO A 1 19  ? 43.696 30.430  49.916 1.00 51.62  19  A 1 
ATOM 146  O O   . PRO A 1 19  ? 43.442 31.280  49.062 1.00 39.47  19  A 1 
ATOM 147  C CB  . PRO A 1 19  ? 44.196 31.335  52.210 1.00 46.28  19  A 1 
ATOM 148  C CG  . PRO A 1 19  ? 43.969 30.797  53.577 1.00 49.13  19  A 1 
ATOM 149  C CD  . PRO A 1 19  ? 43.599 29.353  53.389 1.00 48.96  19  A 1 
ATOM 150  N N   . SER A 1 20  ? 44.413 29.339  49.666 1.00 48.46  20  A 1 
ATOM 151  C CA  . SER A 1 20  ? 45.002 29.095  48.354 1.00 49.51  20  A 1 
ATOM 152  C C   . SER A 1 20  ? 44.026 28.409  47.399 1.00 54.46  20  A 1 
ATOM 153  O O   . SER A 1 20  ? 44.372 28.117  46.254 1.00 42.14  20  A 1 
ATOM 154  C CB  . SER A 1 20  ? 46.272 28.253  48.488 1.00 44.57  20  A 1 
ATOM 155  O OG  . SER A 1 20  ? 45.975 26.953  48.967 1.00 46.02  20  A 1 
ATOM 156  N N   . ASP A 1 21  ? 42.810 28.149  47.870 1.00 46.79  21  A 1 
ATOM 157  C CA  . ASP A 1 21  ? 41.781 27.555  47.023 1.00 36.68  21  A 1 
ATOM 158  C C   . ASP A 1 21  ? 41.319 28.533  45.951 1.00 36.15  21  A 1 
ATOM 159  O O   . ASP A 1 21  ? 41.057 29.701  46.237 1.00 33.36  21  A 1 
ATOM 160  C CB  . ASP A 1 21  ? 40.578 27.103  47.855 1.00 45.71  21  A 1 
ATOM 161  C CG  . ASP A 1 21  ? 40.751 25.710  48.424 1.00 53.65  21  A 1 
ATOM 162  O OD1 . ASP A 1 21  ? 41.311 25.584  49.531 1.00 57.50  21  A 1 
ATOM 163  O OD2 . ASP A 1 21  ? 40.319 24.741  47.766 1.00 62.30  21  A 1 
ATOM 164  N N   . THR A 1 22  ? 41.222 28.052  44.717 1.00 34.67  22  A 1 
ATOM 165  C CA  . THR A 1 22  ? 40.664 28.855  43.639 1.00 35.70  22  A 1 
ATOM 166  C C   . THR A 1 22  ? 39.156 28.961  43.803 1.00 29.56  22  A 1 
ATOM 167  O O   . THR A 1 22  ? 38.550 28.182  44.538 1.00 36.48  22  A 1 
ATOM 168  C CB  . THR A 1 22  ? 40.980 28.265  42.252 1.00 31.43  22  A 1 
ATOM 169  O OG1 . THR A 1 22  ? 40.505 26.914  42.185 1.00 35.44  22  A 1 
ATOM 170  C CG2 . THR A 1 22  ? 42.473 28.286  41.989 1.00 32.33  22  A 1 
ATOM 171  N N   . ILE A 1 23  ? 38.554 29.929  43.121 1.00 38.97  23  A 1 
ATOM 172  C CA  . ILE A 1 23  ? 37.103 30.060  43.108 1.00 32.65  23  A 1 
ATOM 173  C C   . ILE A 1 23  ? 36.495 28.832  42.438 1.00 26.77  23  A 1 
ATOM 174  O O   . ILE A 1 23  ? 35.424 28.363  42.823 1.00 26.73  23  A 1 
ATOM 175  C CB  . ILE A 1 23  ? 36.658 31.342  42.378 1.00 35.39  23  A 1 
ATOM 176  C CG1 . ILE A 1 23  ? 37.281 32.571  43.043 1.00 34.67  23  A 1 
ATOM 177  C CG2 . ILE A 1 23  ? 35.140 31.460  42.359 1.00 38.20  23  A 1 
ATOM 178  C CD1 . ILE A 1 23  ? 36.927 32.718  44.500 1.00 27.18  23  A 1 
ATOM 179  N N   . GLU A 1 24  ? 37.207 28.310  41.444 1.00 27.08  24  A 1 
ATOM 180  C CA  . GLU A 1 24  ? 36.794 27.108  40.731 1.00 27.52  24  A 1 
ATOM 181  C C   . GLU A 1 24  ? 36.675 25.911  41.674 1.00 28.99  24  A 1 
ATOM 182  O O   . GLU A 1 24  ? 35.701 25.157  41.618 1.00 29.26  24  A 1 
ATOM 183  C CB  . GLU A 1 24  ? 37.785 26.800  39.606 1.00 29.79  24  A 1 
ATOM 184  C CG  . GLU A 1 24  ? 37.427 25.593  38.760 1.00 39.12  24  A 1 
ATOM 185  C CD  . GLU A 1 24  ? 38.503 25.261  37.746 1.00 59.95  24  A 1 
ATOM 186  O OE1 . GLU A 1 24  ? 39.561 25.925  37.760 1.00 58.17  24  A 1 
ATOM 187  O OE2 . GLU A 1 24  ? 38.293 24.334  36.935 1.00 66.59  24  A 1 
ATOM 188  N N   . ASN A 1 25  ? 37.672 25.746  42.540 1.00 30.30  25  A 1 
ATOM 189  C CA  . ASN A 1 25  ? 37.657 24.681  43.537 1.00 35.79  25  A 1 
ATOM 190  C C   . ASN A 1 25  ? 36.508 24.846  44.523 1.00 32.07  25  A 1 
ATOM 191  O O   . ASN A 1 25  ? 35.864 23.871  44.907 1.00 33.34  25  A 1 
ATOM 192  C CB  . ASN A 1 25  ? 38.985 24.634  44.297 1.00 43.56  25  A 1 
ATOM 193  C CG  . ASN A 1 25  ? 40.123 24.099  43.452 1.00 46.84  25  A 1 
ATOM 194  O OD1 . ASN A 1 25  ? 39.915 23.288  42.550 1.00 56.10  25  A 1 
ATOM 195  N ND2 . ASN A 1 25  ? 41.337 24.549  43.745 1.00 48.95  25  A 1 
ATOM 196  N N   . VAL A 1 26  ? 36.261 26.087  44.931 1.00 33.58  26  A 1 
ATOM 197  C CA  . VAL A 1 26  ? 35.165 26.394  45.841 1.00 36.53  26  A 1 
ATOM 198  C C   . VAL A 1 26  ? 33.831 26.012  45.208 1.00 38.17  26  A 1 
ATOM 199  O O   . VAL A 1 26  ? 32.965 25.431  45.864 1.00 38.56  26  A 1 
ATOM 200  C CB  . VAL A 1 26  ? 35.154 27.887  46.227 1.00 37.31  26  A 1 
ATOM 201  C CG1 . VAL A 1 26  ? 33.903 28.229  47.023 1.00 41.96  26  A 1 
ATOM 202  C CG2 . VAL A 1 26  ? 36.404 28.235  47.018 1.00 31.27  26  A 1 
ATOM 203  N N   . LYS A 1 27  ? 33.682 26.326  43.925 1.00 28.54  27  A 1 
ATOM 204  C CA  . LYS A 1 27  ? 32.486 25.953  43.179 1.00 38.10  27  A 1 
ATOM 205  C C   . LYS A 1 27  ? 32.375 24.439  43.048 1.00 35.26  27  A 1 
ATOM 206  O O   . LYS A 1 27  ? 31.274 23.889  43.021 1.00 42.07  27  A 1 
ATOM 207  C CB  . LYS A 1 27  ? 32.487 26.604  41.794 1.00 26.66  27  A 1 
ATOM 208  C CG  . LYS A 1 27  ? 32.318 28.113  41.820 1.00 25.39  27  A 1 
ATOM 209  C CD  . LYS A 1 27  ? 32.311 28.697  40.418 1.00 24.54  27  A 1 
ATOM 210  C CE  . LYS A 1 27  ? 32.123 30.205  40.457 1.00 30.01  27  A 1 
ATOM 211  N NZ  . LYS A 1 27  ? 32.222 30.813  39.101 1.00 44.78  27  A 1 
ATOM 212  N N   . ALA A 1 28  ? 33.520 23.768  42.967 1.00 38.81  28  A 1 
ATOM 213  C CA  . ALA A 1 28  ? 33.543 22.311  42.921 1.00 33.10  28  A 1 
ATOM 214  C C   . ALA A 1 28  ? 33.049 21.723  44.241 1.00 37.41  28  A 1 
ATOM 215  O O   . ALA A 1 28  ? 32.342 20.715  44.258 1.00 44.35  28  A 1 
ATOM 216  C CB  . ALA A 1 28  ? 34.943 21.809  42.605 1.00 34.29  28  A 1 
ATOM 217  N N   . LYS A 1 29  ? 33.423 22.363  45.344 1.00 34.99  29  A 1 
ATOM 218  C CA  . LYS A 1 29  ? 32.988 21.929  46.667 1.00 37.06  29  A 1 
ATOM 219  C C   . LYS A 1 29  ? 31.494 22.177  46.849 1.00 40.77  29  A 1 
ATOM 220  O O   . LYS A 1 29  ? 30.780 21.349  47.421 1.00 45.53  29  A 1 
ATOM 221  C CB  . LYS A 1 29  ? 33.791 22.645  47.755 1.00 37.55  29  A 1 
ATOM 222  C CG  . LYS A 1 29  ? 35.281 22.344  47.705 1.00 38.65  29  A 1 
ATOM 223  C CD  . LYS A 1 29  ? 36.045 23.072  48.798 1.00 53.78  29  A 1 
ATOM 224  C CE  . LYS A 1 29  ? 37.527 22.727  48.752 1.00 52.71  29  A 1 
ATOM 225  N NZ  . LYS A 1 29  ? 38.299 23.412  49.825 1.00 52.47  29  A 1 
ATOM 226  N N   . ILE A 1 30  ? 31.029 23.321  46.353 1.00 50.90  30  A 1 
ATOM 227  C CA  . ILE A 1 30  ? 29.604 23.631  46.342 1.00 45.46  30  A 1 
ATOM 228  C C   . ILE A 1 30  ? 28.861 22.588  45.514 1.00 40.03  30  A 1 
ATOM 229  O O   . ILE A 1 30  ? 27.730 22.227  45.824 1.00 44.54  30  A 1 
ATOM 230  C CB  . ILE A 1 30  ? 29.329 25.044  45.780 1.00 43.36  30  A 1 
ATOM 231  C CG1 . ILE A 1 30  ? 29.969 26.109  46.671 1.00 37.62  30  A 1 
ATOM 232  C CG2 . ILE A 1 30  ? 27.834 25.304  45.664 1.00 31.10  30  A 1 
ATOM 233  C CD1 . ILE A 1 30  ? 29.781 27.524  46.165 1.00 29.08  30  A 1 
ATOM 234  N N   . GLN A 1 31  ? 29.511 22.096  44.464 1.00 38.76  31  A 1 
ATOM 235  C CA  . GLN A 1 31  ? 28.933 21.042  43.639 1.00 47.02  31  A 1 
ATOM 236  C C   . GLN A 1 31  ? 28.828 19.737  44.422 1.00 56.57  31  A 1 
ATOM 237  O O   . GLN A 1 31  ? 27.791 19.076  44.406 1.00 61.59  31  A 1 
ATOM 238  C CB  . GLN A 1 31  ? 29.764 20.827  42.374 1.00 45.95  31  A 1 
ATOM 239  C CG  . GLN A 1 31  ? 29.178 19.804  41.416 1.00 42.83  31  A 1 
ATOM 240  C CD  . GLN A 1 31  ? 30.060 19.566  40.206 1.00 47.89  31  A 1 
ATOM 241  O OE1 . GLN A 1 31  ? 31.286 19.635  40.295 1.00 47.82  31  A 1 
ATOM 242  N NE2 . GLN A 1 31  ? 29.438 19.291  39.065 1.00 36.91  31  A 1 
ATOM 243  N N   . ASP A 1 32  ? 29.905 19.375  45.111 1.00 45.57  32  A 1 
ATOM 244  C CA  . ASP A 1 32  ? 29.932 18.144  45.895 1.00 47.55  32  A 1 
ATOM 245  C C   . ASP A 1 32  ? 28.967 18.193  47.076 1.00 57.16  32  A 1 
ATOM 246  O O   . ASP A 1 32  ? 28.559 17.154  47.594 1.00 72.10  32  A 1 
ATOM 247  C CB  . ASP A 1 32  ? 31.349 17.862  46.401 1.00 50.34  32  A 1 
ATOM 248  C CG  . ASP A 1 32  ? 32.310 17.508  45.284 1.00 69.37  32  A 1 
ATOM 249  O OD1 . ASP A 1 32  ? 31.859 16.943  44.265 1.00 75.35  32  A 1 
ATOM 250  O OD2 . ASP A 1 32  ? 33.518 17.791  45.426 1.00 71.23  32  A 1 
ATOM 251  N N   . LYS A 1 33  ? 28.601 19.400  47.498 1.00 58.00  33  A 1 
ATOM 252  C CA  . LYS A 1 33  ? 27.778 19.561  48.692 1.00 52.71  33  A 1 
ATOM 253  C C   . LYS A 1 33  ? 26.340 19.987  48.386 1.00 56.64  33  A 1 
ATOM 254  O O   . LYS A 1 33  ? 25.503 20.039  49.286 1.00 68.86  33  A 1 
ATOM 255  C CB  . LYS A 1 33  ? 28.428 20.576  49.636 1.00 50.95  33  A 1 
ATOM 256  C CG  . LYS A 1 33  ? 28.192 20.302  51.113 1.00 56.72  33  A 1 
ATOM 257  C CD  . LYS A 1 33  ? 29.005 21.249  51.983 1.00 60.89  33  A 1 
ATOM 258  C CE  . LYS A 1 33  ? 28.978 20.825  53.444 1.00 63.35  33  A 1 
ATOM 259  N NZ  . LYS A 1 33  ? 27.598 20.821  54.001 1.00 66.03  33  A 1 
ATOM 260  N N   . GLU A 1 34  ? 26.053 20.286  47.122 1.00 55.44  34  A 1 
ATOM 261  C CA  . GLU A 1 34  ? 24.733 20.790  46.738 1.00 51.18  34  A 1 
ATOM 262  C C   . GLU A 1 34  ? 24.260 20.266  45.382 1.00 50.94  34  A 1 
ATOM 263  O O   . GLU A 1 34  ? 23.079 20.374  45.050 1.00 50.85  34  A 1 
ATOM 264  C CB  . GLU A 1 34  ? 24.731 22.322  46.718 1.00 47.17  34  A 1 
ATOM 265  C CG  . GLU A 1 34  ? 24.769 22.969  48.093 1.00 57.17  34  A 1 
ATOM 266  C CD  . GLU A 1 34  ? 23.512 22.698  48.895 1.00 69.73  34  A 1 
ATOM 267  O OE1 . GLU A 1 34  ? 22.422 22.629  48.288 1.00 60.93  34  A 1 
ATOM 268  O OE2 . GLU A 1 34  ? 23.613 22.550  50.132 1.00 80.85  34  A 1 
ATOM 269  N N   . GLY A 1 35  ? 25.178 19.711  44.598 1.00 45.58  35  A 1 
ATOM 270  C CA  . GLY A 1 35  ? 24.831 19.143  43.307 1.00 40.37  35  A 1 
ATOM 271  C C   . GLY A 1 35  ? 24.567 20.176  42.227 1.00 48.87  35  A 1 
ATOM 272  O O   . GLY A 1 35  ? 23.746 19.956  41.335 1.00 52.16  35  A 1 
ATOM 273  N N   . ILE A 1 36  ? 25.264 21.304  42.304 1.00 52.66  36  A 1 
ATOM 274  C CA  . ILE A 1 36  ? 25.127 22.360  41.306 1.00 44.38  36  A 1 
ATOM 275  C C   . ILE A 1 36  ? 26.412 22.510  40.497 1.00 47.12  36  A 1 
ATOM 276  O O   . ILE A 1 36  ? 27.486 22.695  41.069 1.00 43.71  36  A 1 
ATOM 277  C CB  . ILE A 1 36  ? 24.779 23.712  41.955 1.00 36.50  36  A 1 
ATOM 278  C CG1 . ILE A 1 36  ? 23.568 23.568  42.878 1.00 48.21  36  A 1 
ATOM 279  C CG2 . ILE A 1 36  ? 24.523 24.766  40.888 1.00 33.89  36  A 1 
ATOM 280  C CD1 . ILE A 1 36  ? 23.161 24.859  43.557 1.00 35.86  36  A 1 
ATOM 281  N N   . PRO A 1 37  ? 26.305 22.425  39.161 1.00 49.39  37  A 1 
ATOM 282  C CA  . PRO A 1 37  ? 27.460 22.566  38.267 1.00 31.51  37  A 1 
ATOM 283  C C   . PRO A 1 37  ? 28.165 23.908  38.444 1.00 49.48  37  A 1 
ATOM 284  O O   . PRO A 1 37  ? 27.494 24.927  38.607 1.00 28.28  37  A 1 
ATOM 285  C CB  . PRO A 1 37  ? 26.840 22.455  36.870 1.00 40.79  37  A 1 
ATOM 286  C CG  . PRO A 1 37  ? 25.578 21.692  37.078 1.00 48.82  37  A 1 
ATOM 287  C CD  . PRO A 1 37  ? 25.068 22.126  38.419 1.00 43.67  37  A 1 
ATOM 288  N N   . PRO A 1 38  ? 29.507 23.904  38.414 1.00 48.69  38  A 1 
ATOM 289  C CA  . PRO A 1 38  ? 30.332 25.097  38.645 1.00 42.81  38  A 1 
ATOM 290  C C   . PRO A 1 38  ? 30.053 26.231  37.660 1.00 37.26  38  A 1 
ATOM 291  O O   . PRO A 1 38  ? 30.122 27.399  38.042 1.00 25.31  38  A 1 
ATOM 292  C CB  . PRO A 1 38  ? 31.762 24.572  38.469 1.00 42.31  38  A 1 
ATOM 293  C CG  . PRO A 1 38  ? 31.665 23.108  38.734 1.00 40.71  38  A 1 
ATOM 294  C CD  . PRO A 1 38  ? 30.329 22.701  38.197 1.00 35.09  38  A 1 
ATOM 295  N N   . ASP A 1 39  ? 29.742 25.891  36.413 1.00 27.14  39  A 1 
ATOM 296  C CA  . ASP A 1 39  ? 29.503 26.903  35.388 1.00 26.71  39  A 1 
ATOM 297  C C   . ASP A 1 39  ? 28.098 27.491  35.492 1.00 40.18  39  A 1 
ATOM 298  O O   . ASP A 1 39  ? 27.756 28.434  34.777 1.00 49.17  39  A 1 
ATOM 299  C CB  . ASP A 1 39  ? 29.733 26.318  33.992 1.00 31.75  39  A 1 
ATOM 300  C CG  . ASP A 1 39  ? 28.885 25.092  33.725 1.00 40.44  39  A 1 
ATOM 301  O OD1 . ASP A 1 39  ? 28.426 24.926  32.574 1.00 39.89  39  A 1 
ATOM 302  O OD2 . ASP A 1 39  ? 28.679 24.292  34.662 1.00 53.61  39  A 1 
ATOM 303  N N   . GLN A 1 40  ? 27.286 26.930  36.384 1.00 26.87  40  A 1 
ATOM 304  C CA  . GLN A 1 40  ? 25.965 27.479  36.671 1.00 38.80  40  A 1 
ATOM 305  C C   . GLN A 1 40  ? 25.975 28.220  38.003 1.00 44.42  40  A 1 
ATOM 306  O O   . GLN A 1 40  ? 24.934 28.664  38.488 1.00 36.99  40  A 1 
ATOM 307  C CB  . GLN A 1 40  ? 24.904 26.377  36.687 1.00 28.51  40  A 1 
ATOM 308  C CG  . GLN A 1 40  ? 24.484 25.893  35.308 1.00 43.22  40  A 1 
ATOM 309  C CD  . GLN A 1 40  ? 23.344 24.895  35.364 1.00 47.77  40  A 1 
ATOM 310  O OE1 . GLN A 1 40  ? 23.563 23.684  35.368 1.00 48.43  40  A 1 
ATOM 311  N NE2 . GLN A 1 40  ? 22.116 25.400  35.409 1.00 48.48  40  A 1 
ATOM 312  N N   . GLN A 1 41  ? 27.161 28.346  38.591 1.00 25.35  41  A 1 
ATOM 313  C CA  . GLN A 1 41  ? 27.322 29.061  39.850 1.00 31.42  41  A 1 
ATOM 314  C C   . GLN A 1 41  ? 27.960 30.428  39.636 1.00 24.05  41  A 1 
ATOM 315  O O   . GLN A 1 41  ? 28.918 30.565  38.875 1.00 47.17  41  A 1 
ATOM 316  C CB  . GLN A 1 41  ? 28.173 28.249  40.827 1.00 29.65  41  A 1 
ATOM 317  C CG  . GLN A 1 41  ? 27.612 26.885  41.178 1.00 26.58  41  A 1 
ATOM 318  C CD  . GLN A 1 41  ? 28.511 26.129  42.136 1.00 33.98  41  A 1 
ATOM 319  O OE1 . GLN A 1 41  ? 29.313 26.727  42.853 1.00 27.06  41  A 1 
ATOM 320  N NE2 . GLN A 1 41  ? 28.388 24.807  42.146 1.00 45.12  41  A 1 
ATOM 321  N N   . ARG A 1 42  ? 27.425 31.437  40.312 1.00 24.09  42  A 1 
ATOM 322  C CA  . ARG A 1 42  ? 28.029 32.762  40.300 1.00 23.79  42  A 1 
ATOM 323  C C   . ARG A 1 42  ? 28.291 33.221  41.730 1.00 24.12  42  A 1 
ATOM 324  O O   . ARG A 1 42  ? 27.357 33.475  42.489 1.00 24.81  42  A 1 
ATOM 325  C CB  . ARG A 1 42  ? 27.134 33.761  39.564 1.00 24.20  42  A 1 
ATOM 326  C CG  . ARG A 1 42  ? 27.708 35.164  39.489 1.00 27.54  42  A 1 
ATOM 327  C CD  . ARG A 1 42  ? 26.911 36.035  38.534 1.00 33.78  42  A 1 
ATOM 328  N NE  . ARG A 1 42  ? 27.194 35.720  37.137 1.00 37.00  42  A 1 
ATOM 329  C CZ  . ARG A 1 42  ? 26.596 36.306  36.104 1.00 41.07  42  A 1 
ATOM 330  N NH1 . ARG A 1 42  ? 25.672 37.235  36.309 1.00 48.62  42  A 1 
ATOM 331  N NH2 . ARG A 1 42  ? 26.918 35.962  34.865 1.00 49.28  42  A 1 
ATOM 332  N N   . LEU A 1 43  ? 29.565 33.311  42.096 1.00 23.98  43  A 1 
ATOM 333  C CA  . LEU A 1 43  ? 29.943 33.681  43.455 1.00 24.70  43  A 1 
ATOM 334  C C   . LEU A 1 43  ? 30.261 35.168  43.571 1.00 25.15  43  A 1 
ATOM 335  O O   . LEU A 1 43  ? 30.993 35.728  42.754 1.00 24.87  43  A 1 
ATOM 336  C CB  . LEU A 1 43  ? 31.138 32.848  43.923 1.00 24.88  43  A 1 
ATOM 337  C CG  . LEU A 1 43  ? 30.857 31.370  44.202 1.00 25.23  43  A 1 
ATOM 338  C CD1 . LEU A 1 43  ? 32.138 30.636  44.564 1.00 33.92  43  A 1 
ATOM 339  C CD2 . LEU A 1 43  ? 29.823 31.223  45.309 1.00 26.27  43  A 1 
ATOM 340  N N   . ILE A 1 44  ? 29.703 35.798  44.599 1.00 26.24  44  A 1 
ATOM 341  C CA  . ILE A 1 44  ? 29.884 37.223  44.831 1.00 37.08  44  A 1 
ATOM 342  C C   . ILE A 1 44  ? 30.553 37.492  46.171 1.00 38.38  44  A 1 
ATOM 343  O O   . ILE A 1 44  ? 30.084 37.031  47.214 1.00 39.59  44  A 1 
ATOM 344  C CB  . ILE A 1 44  ? 28.540 37.980  44.799 1.00 37.12  44  A 1 
ATOM 345  C CG1 . ILE A 1 44  ? 27.880 37.853  43.427 1.00 41.38  44  A 1 
ATOM 346  C CG2 . ILE A 1 44  ? 28.744 39.448  45.154 1.00 37.62  44  A 1 
ATOM 347  C CD1 . ILE A 1 44  ? 28.567 38.654  42.351 1.00 43.49  44  A 1 
ATOM 348  N N   . PHE A 1 45  ? 31.654 38.236  46.136 1.00 30.98  45  A 1 
ATOM 349  C CA  . PHE A 1 45  ? 32.256 38.754  47.356 1.00 34.89  45  A 1 
ATOM 350  C C   . PHE A 1 45  ? 32.735 40.184  47.142 1.00 39.55  45  A 1 
ATOM 351  O O   . PHE A 1 45  ? 33.403 40.482  46.149 1.00 47.09  45  A 1 
ATOM 352  C CB  . PHE A 1 45  ? 33.416 37.873  47.825 1.00 41.81  45  A 1 
ATOM 353  C CG  . PHE A 1 45  ? 33.934 38.237  49.190 1.00 41.43  45  A 1 
ATOM 354  C CD1 . PHE A 1 45  ? 33.162 38.012  50.319 1.00 37.58  45  A 1 
ATOM 355  C CD2 . PHE A 1 45  ? 35.188 38.808  49.347 1.00 46.51  45  A 1 
ATOM 356  C CE1 . PHE A 1 45  ? 33.629 38.345  51.579 1.00 37.56  45  A 1 
ATOM 357  C CE2 . PHE A 1 45  ? 35.662 39.143  50.606 1.00 37.25  45  A 1 
ATOM 358  C CZ  . PHE A 1 45  ? 34.880 38.911  51.722 1.00 38.69  45  A 1 
ATOM 359  N N   . ALA A 1 46  ? 32.376 41.056  48.081 1.00 44.02  46  A 1 
ATOM 360  C CA  . ALA A 1 46  ? 32.732 42.473  48.035 1.00 47.45  46  A 1 
ATOM 361  C C   . ALA A 1 46  ? 32.262 43.137  46.744 1.00 46.78  46  A 1 
ATOM 362  O O   . ALA A 1 46  ? 32.946 44.001  46.194 1.00 62.74  46  A 1 
ATOM 363  C CB  . ALA A 1 46  ? 34.237 42.652  48.209 1.00 41.34  46  A 1 
ATOM 364  N N   . GLY A 1 47  ? 31.092 42.726  46.265 1.00 34.69  47  A 1 
ATOM 365  C CA  . GLY A 1 47  ? 30.505 43.303  45.069 1.00 34.55  47  A 1 
ATOM 366  C C   . GLY A 1 47  ? 31.144 42.828  43.777 1.00 50.14  47  A 1 
ATOM 367  O O   . GLY A 1 47  ? 30.742 43.244  42.691 1.00 51.72  47  A 1 
ATOM 368  N N   . LYS A 1 48  ? 32.136 41.953  43.891 1.00 31.54  48  A 1 
ATOM 369  C CA  . LYS A 1 48  ? 32.851 41.459  42.721 1.00 36.87  48  A 1 
ATOM 370  C C   . LYS A 1 48  ? 32.397 40.055  42.341 1.00 36.27  48  A 1 
ATOM 371  O O   . LYS A 1 48  ? 32.268 39.186  43.202 1.00 27.73  48  A 1 
ATOM 372  C CB  . LYS A 1 48  ? 34.361 41.454  42.976 1.00 34.71  48  A 1 
ATOM 373  C CG  . LYS A 1 48  ? 34.855 42.544  43.911 1.00 32.98  48  A 1 
ATOM 374  C CD  . LYS A 1 48  ? 34.782 43.917  43.268 1.00 55.55  48  A 1 
ATOM 375  C CE  . LYS A 1 48  ? 35.388 44.974  44.179 1.00 57.97  48  A 1 
ATOM 376  N NZ  . LYS A 1 48  ? 35.338 46.337  43.581 1.00 55.68  48  A 1 
ATOM 377  N N   . GLN A 1 49  ? 32.152 39.835  41.052 1.00 49.82  49  A 1 
ATOM 378  C CA  . GLN A 1 49  ? 31.942 38.482  40.552 1.00 26.01  49  A 1 
ATOM 379  C C   . GLN A 1 49  ? 33.277 37.751  40.566 1.00 49.87  49  A 1 
ATOM 380  O O   . GLN A 1 49  ? 34.178 38.073  39.790 1.00 43.46  49  A 1 
ATOM 381  C CB  . GLN A 1 49  ? 31.350 38.487  39.140 1.00 40.01  49  A 1 
ATOM 382  C CG  . GLN A 1 49  ? 29.905 38.954  39.055 1.00 49.79  49  A 1 
ATOM 383  C CD  . GLN A 1 49  ? 29.256 38.595  37.731 1.00 61.90  49  A 1 
ATOM 384  O OE1 . GLN A 1 49  ? 29.781 37.781  36.970 1.00 50.38  49  A 1 
ATOM 385  N NE2 . GLN A 1 49  ? 28.109 39.202  37.449 1.00 66.13  49  A 1 
ATOM 386  N N   . LEU A 1 50  ? 33.405 36.775  41.459 1.00 55.17  50  A 1 
ATOM 387  C CA  . LEU A 1 50  ? 34.660 36.055  41.634 1.00 25.11  50  A 1 
ATOM 388  C C   . LEU A 1 50  ? 35.032 35.268  40.380 1.00 40.60  50  A 1 
ATOM 389  O O   . LEU A 1 50  ? 34.188 34.603  39.779 1.00 23.91  50  A 1 
ATOM 390  C CB  . LEU A 1 50  ? 34.567 35.121  42.841 1.00 25.24  50  A 1 
ATOM 391  C CG  . LEU A 1 50  ? 34.118 35.794  44.141 1.00 38.66  50  A 1 
ATOM 392  C CD1 . LEU A 1 50  ? 34.040 34.790  45.280 1.00 27.36  50  A 1 
ATOM 393  C CD2 . LEU A 1 50  ? 35.042 36.948  44.502 1.00 27.48  50  A 1 
ATOM 394  N N   . GLU A 1 51  ? 36.299 35.358  39.987 1.00 38.99  51  A 1 
ATOM 395  C CA  . GLU A 1 51  ? 36.788 34.666  38.800 1.00 25.01  51  A 1 
ATOM 396  C C   . GLU A 1 51  ? 37.416 33.327  39.173 1.00 29.66  51  A 1 
ATOM 397  O O   . GLU A 1 51  ? 38.199 33.245  40.118 1.00 47.32  51  A 1 
ATOM 398  C CB  . GLU A 1 51  ? 37.798 35.538  38.052 1.00 42.41  51  A 1 
ATOM 399  C CG  . GLU A 1 51  ? 37.281 36.930  37.722 1.00 55.21  51  A 1 
ATOM 400  C CD  . GLU A 1 51  ? 38.290 37.763  36.957 1.00 64.61  51  A 1 
ATOM 401  O OE1 . GLU A 1 51  ? 39.185 37.175  36.315 1.00 71.92  51  A 1 
ATOM 402  O OE2 . GLU A 1 51  ? 38.190 39.008  37.002 1.00 67.43  51  A 1 
ATOM 403  N N   . ASP A 1 52  ? 37.075 32.287  38.416 1.00 24.92  52  A 1 
ATOM 404  C CA  . ASP A 1 52  ? 37.475 30.916  38.732 1.00 28.05  52  A 1 
ATOM 405  C C   . ASP A 1 52  ? 38.987 30.724  38.851 1.00 36.85  52  A 1 
ATOM 406  O O   . ASP A 1 52  ? 39.451 29.882  39.619 1.00 43.18  52  A 1 
ATOM 407  C CB  . ASP A 1 52  ? 36.925 29.955  37.675 1.00 25.50  52  A 1 
ATOM 408  C CG  . ASP A 1 52  ? 35.414 30.008  37.568 1.00 31.93  52  A 1 
ATOM 409  O OD1 . ASP A 1 52  ? 34.766 30.495  38.519 1.00 41.76  52  A 1 
ATOM 410  O OD2 . ASP A 1 52  ? 34.873 29.557  36.537 1.00 38.48  52  A 1 
ATOM 411  N N   . GLY A 1 53  ? 39.750 31.504  38.092 1.00 36.18  53  A 1 
ATOM 412  C CA  . GLY A 1 53  ? 41.196 31.367  38.076 1.00 28.50  53  A 1 
ATOM 413  C C   . GLY A 1 53  ? 41.890 32.006  39.265 1.00 37.04  53  A 1 
ATOM 414  O O   . GLY A 1 53  ? 43.060 31.731  39.531 1.00 33.75  53  A 1 
ATOM 415  N N   . ARG A 1 54  ? 41.167 32.863  39.979 1.00 28.38  54  A 1 
ATOM 416  C CA  . ARG A 1 54  ? 41.721 33.564  41.133 1.00 29.32  54  A 1 
ATOM 417  C C   . ARG A 1 54  ? 41.541 32.743  42.407 1.00 29.70  54  A 1 
ATOM 418  O O   . ARG A 1 54  ? 40.743 31.809  42.440 1.00 28.98  54  A 1 
ATOM 419  C CB  . ARG A 1 54  ? 41.057 34.933  41.289 1.00 38.38  54  A 1 
ATOM 420  C CG  . ARG A 1 54  ? 40.970 35.730  39.996 1.00 46.65  54  A 1 
ATOM 421  C CD  . ARG A 1 54  ? 42.201 36.593  39.779 1.00 43.09  54  A 1 
ATOM 422  N NE  . ARG A 1 54  ? 42.231 37.729  40.697 1.00 64.51  54  A 1 
ATOM 423  C CZ  . ARG A 1 54  ? 41.605 38.881  40.477 1.00 71.85  54  A 1 
ATOM 424  N NH1 . ARG A 1 54  ? 40.897 39.052  39.369 1.00 69.95  54  A 1 
ATOM 425  N NH2 . ARG A 1 54  ? 41.685 39.862  41.366 1.00 67.39  54  A 1 
ATOM 426  N N   . THR A 1 55  ? 42.282 33.094  43.453 1.00 41.98  55  A 1 
ATOM 427  C CA  . THR A 1 55  ? 42.181 32.384  44.725 1.00 32.18  55  A 1 
ATOM 428  C C   . THR A 1 55  ? 41.383 33.190  45.746 1.00 32.23  55  A 1 
ATOM 429  O O   . THR A 1 55  ? 41.076 34.360  45.522 1.00 48.14  55  A 1 
ATOM 430  C CB  . THR A 1 55  ? 43.570 32.065  45.312 1.00 41.57  55  A 1 
ATOM 431  O OG1 . THR A 1 55  ? 44.253 33.284  45.626 1.00 47.61  55  A 1 
ATOM 432  C CG2 . THR A 1 55  ? 44.397 31.263  44.320 1.00 34.95  55  A 1 
ATOM 433  N N   . LEU A 1 56  ? 41.051 32.554  46.866 1.00 33.18  56  A 1 
ATOM 434  C CA  . LEU A 1 56  ? 40.281 33.206  47.920 1.00 33.73  56  A 1 
ATOM 435  C C   . LEU A 1 56  ? 41.071 34.336  48.571 1.00 35.58  56  A 1 
ATOM 436  O O   . LEU A 1 56  ? 40.495 35.323  49.025 1.00 42.32  56  A 1 
ATOM 437  C CB  . LEU A 1 56  ? 39.856 32.190  48.983 1.00 43.16  56  A 1 
ATOM 438  C CG  . LEU A 1 56  ? 38.952 31.043  48.526 1.00 51.82  56  A 1 
ATOM 439  C CD1 . LEU A 1 56  ? 38.613 30.132  49.694 1.00 35.63  56  A 1 
ATOM 440  C CD2 . LEU A 1 56  ? 37.686 31.578  47.878 1.00 31.61  56  A 1 
ATOM 441  N N   . SER A 1 57  ? 42.391 34.184  48.613 1.00 56.74  57  A 1 
ATOM 442  C CA  . SER A 1 57  ? 43.257 35.199  49.202 1.00 56.73  57  A 1 
ATOM 443  C C   . SER A 1 57  ? 43.363 36.421  48.297 1.00 54.46  57  A 1 
ATOM 444  O O   . SER A 1 57  ? 43.645 37.525  48.762 1.00 58.58  57  A 1 
ATOM 445  C CB  . SER A 1 57  ? 44.649 34.626  49.478 1.00 57.79  57  A 1 
ATOM 446  O OG  . SER A 1 57  ? 45.280 34.215  48.278 1.00 70.70  57  A 1 
ATOM 447  N N   . ASP A 1 58  ? 43.133 36.217  47.003 1.00 48.23  58  A 1 
ATOM 448  C CA  . ASP A 1 58  ? 43.163 37.308  46.034 1.00 43.36  58  A 1 
ATOM 449  C C   . ASP A 1 58  ? 42.024 38.292  46.282 1.00 57.28  58  A 1 
ATOM 450  O O   . ASP A 1 58  ? 42.113 39.463  45.915 1.00 66.82  58  A 1 
ATOM 451  C CB  . ASP A 1 58  ? 43.085 36.762  44.606 1.00 43.97  58  A 1 
ATOM 452  C CG  . ASP A 1 58  ? 44.314 35.963  44.219 1.00 45.22  58  A 1 
ATOM 453  O OD1 . ASP A 1 58  ? 45.050 35.526  45.128 1.00 56.14  58  A 1 
ATOM 454  O OD2 . ASP A 1 58  ? 44.541 35.767  43.006 1.00 46.79  58  A 1 
ATOM 455  N N   . TYR A 1 59  ? 40.955 37.806  46.904 1.00 57.05  59  A 1 
ATOM 456  C CA  . TYR A 1 59  ? 39.816 38.649  47.241 1.00 49.97  59  A 1 
ATOM 457  C C   . TYR A 1 59  ? 39.762 38.914  48.741 1.00 52.88  59  A 1 
ATOM 458  O O   . TYR A 1 59  ? 38.747 39.381  49.262 1.00 70.11  59  A 1 
ATOM 459  C CB  . TYR A 1 59  ? 38.512 38.003  46.769 1.00 32.52  59  A 1 
ATOM 460  C CG  . TYR A 1 59  ? 38.413 37.867  45.267 1.00 30.75  59  A 1 
ATOM 461  C CD1 . TYR A 1 59  ? 38.653 36.651  44.642 1.00 29.57  59  A 1 
ATOM 462  C CD2 . TYR A 1 59  ? 38.086 38.959  44.474 1.00 41.67  59  A 1 
ATOM 463  C CE1 . TYR A 1 59  ? 38.564 36.525  43.267 1.00 29.91  59  A 1 
ATOM 464  C CE2 . TYR A 1 59  ? 37.996 38.843  43.100 1.00 35.90  59  A 1 
ATOM 465  C CZ  . TYR A 1 59  ? 38.236 37.625  42.502 1.00 28.41  59  A 1 
ATOM 466  O OH  . TYR A 1 59  ? 38.148 37.508  41.134 1.00 45.46  59  A 1 
ATOM 467  N N   . ASN A 1 60  ? 40.865 38.610  49.422 1.00 58.53  60  A 1 
ATOM 468  C CA  . ASN A 1 60  ? 40.990 38.798  50.867 1.00 66.96  60  A 1 
ATOM 469  C C   . ASN A 1 60  ? 39.874 38.116  51.651 1.00 54.74  60  A 1 
ATOM 470  O O   . ASN A 1 60  ? 39.450 38.603  52.700 1.00 48.97  60  A 1 
ATOM 471  C CB  . ASN A 1 60  ? 41.033 40.289  51.208 1.00 66.98  60  A 1 
ATOM 472  C CG  . ASN A 1 60  ? 42.274 40.973  50.670 1.00 67.63  60  A 1 
ATOM 473  O OD1 . ASN A 1 60  ? 43.318 40.993  51.324 1.00 79.78  60  A 1 
ATOM 474  N ND2 . ASN A 1 60  ? 42.168 41.537  49.473 1.00 56.50  60  A 1 
ATOM 475  N N   . ILE A 1 61  ? 39.405 36.986  51.134 1.00 48.58  61  A 1 
ATOM 476  C CA  . ILE A 1 61  ? 38.357 36.217  51.790 1.00 48.58  61  A 1 
ATOM 477  C C   . ILE A 1 61  ? 38.914 35.530  53.031 1.00 43.31  61  A 1 
ATOM 478  O O   . ILE A 1 61  ? 39.620 34.525  52.939 1.00 42.04  61  A 1 
ATOM 479  C CB  . ILE A 1 61  ? 37.745 35.178  50.835 1.00 36.47  61  A 1 
ATOM 480  C CG1 . ILE A 1 61  ? 37.189 35.879  49.593 1.00 37.07  61  A 1 
ATOM 481  C CG2 . ILE A 1 61  ? 36.659 34.378  51.536 1.00 36.82  61  A 1 
ATOM 482  C CD1 . ILE A 1 61  ? 36.614 34.945  48.556 1.00 33.25  61  A 1 
ATOM 483  N N   . GLN A 1 62  ? 38.595 36.090  54.193 1.00 64.65  62  A 1 
ATOM 484  C CA  . GLN A 1 62  ? 39.136 35.615  55.461 1.00 57.31  62  A 1 
ATOM 485  C C   . GLN A 1 62  ? 38.370 34.411  55.995 1.00 53.08  62  A 1 
ATOM 486  O O   . GLN A 1 62  ? 37.493 33.868  55.325 1.00 59.66  62  A 1 
ATOM 487  C CB  . GLN A 1 62  ? 39.110 36.738  56.499 1.00 59.41  62  A 1 
ATOM 488  C CG  . GLN A 1 62  ? 40.431 36.971  57.209 1.00 64.79  62  A 1 
ATOM 489  C CD  . GLN A 1 62  ? 41.233 38.096  56.588 1.00 67.80  62  A 1 
ATOM 490  O OE1 . GLN A 1 62  ? 41.007 38.476  55.439 1.00 51.15  62  A 1 
ATOM 491  N NE2 . GLN A 1 62  ? 42.171 38.643  57.352 1.00 79.02  62  A 1 
ATOM 492  N N   . LYS A 1 63  ? 38.712 33.999  57.211 1.00 55.42  63  A 1 
ATOM 493  C CA  . LYS A 1 63  ? 37.978 32.945  57.895 1.00 55.83  63  A 1 
ATOM 494  C C   . LYS A 1 63  ? 36.605 33.472  58.298 1.00 68.76  63  A 1 
ATOM 495  O O   . LYS A 1 63  ? 36.447 34.666  58.560 1.00 69.84  63  A 1 
ATOM 496  C CB  . LYS A 1 63  ? 38.756 32.451  59.119 1.00 60.58  63  A 1 
ATOM 497  C CG  . LYS A 1 63  ? 38.136 31.255  59.827 1.00 59.32  63  A 1 
ATOM 498  C CD  . LYS A 1 63  ? 39.079 30.678  60.873 1.00 77.51  63  A 1 
ATOM 499  C CE  . LYS A 1 63  ? 39.475 31.720  61.908 1.00 76.65  63  A 1 
ATOM 500  N NZ  . LYS A 1 63  ? 38.305 32.218  62.683 1.00 76.91  63  A 1 
ATOM 501  N N   . GLU A 1 64  ? 35.617 32.579  58.327 1.00 73.27  64  A 1 
ATOM 502  C CA  . GLU A 1 64  ? 34.239 32.919  58.686 1.00 71.75  64  A 1 
ATOM 503  C C   . GLU A 1 64  ? 33.636 33.960  57.740 1.00 64.50  64  A 1 
ATOM 504  O O   . GLU A 1 64  ? 32.677 34.645  58.095 1.00 67.20  64  A 1 
ATOM 505  C CB  . GLU A 1 64  ? 34.162 33.430  60.131 1.00 69.50  64  A 1 
ATOM 506  C CG  . GLU A 1 64  ? 34.996 32.644  61.136 1.00 83.44  64  A 1 
ATOM 507  C CD  . GLU A 1 64  ? 34.478 31.239  61.366 1.00 90.48  64  A 1 
ATOM 508  O OE1 . GLU A 1 64  ? 35.144 30.279  60.924 1.00 90.44  64  A 1 
ATOM 509  O OE2 . GLU A 1 64  ? 33.411 31.094  61.997 1.00 91.17  64  A 1 
ATOM 510  N N   . SER A 1 65  ? 34.197 34.076  56.539 1.00 63.96  65  A 1 
ATOM 511  C CA  . SER A 1 65  ? 33.703 35.040  55.559 1.00 46.63  65  A 1 
ATOM 512  C C   . SER A 1 65  ? 32.446 34.528  54.866 1.00 45.08  65  A 1 
ATOM 513  O O   . SER A 1 65  ? 32.164 33.330  54.878 1.00 42.04  65  A 1 
ATOM 514  C CB  . SER A 1 65  ? 34.781 35.358  54.521 1.00 42.39  65  A 1 
ATOM 515  O OG  . SER A 1 65  ? 35.861 36.066  55.104 1.00 47.49  65  A 1 
ATOM 516  N N   . THR A 1 66  ? 31.696 35.441  54.258 1.00 40.93  66  A 1 
ATOM 517  C CA  . THR A 1 66  ? 30.429 35.086  53.632 1.00 45.66  66  A 1 
ATOM 518  C C   . THR A 1 66  ? 30.370 35.491  52.161 1.00 36.46  66  A 1 
ATOM 519  O O   . THR A 1 66  ? 30.417 36.675  51.829 1.00 36.39  66  A 1 
ATOM 520  C CB  . THR A 1 66  ? 29.242 35.732  54.371 1.00 53.02  66  A 1 
ATOM 521  O OG1 . THR A 1 66  ? 29.262 35.339  55.749 1.00 44.45  66  A 1 
ATOM 522  C CG2 . THR A 1 66  ? 27.925 35.303  53.741 1.00 42.97  66  A 1 
ATOM 523  N N   . LEU A 1 67  ? 30.270 34.494  51.289 1.00 34.89  67  A 1 
ATOM 524  C CA  . LEU A 1 67  ? 30.076 34.720  49.864 1.00 32.12  67  A 1 
ATOM 525  C C   . LEU A 1 67  ? 28.591 34.635  49.535 1.00 38.88  67  A 1 
ATOM 526  O O   . LEU A 1 67  ? 27.797 34.149  50.343 1.00 39.52  67  A 1 
ATOM 527  C CB  . LEU A 1 67  ? 30.856 33.699  49.033 1.00 30.60  67  A 1 
ATOM 528  C CG  . LEU A 1 67  ? 32.291 33.363  49.446 1.00 31.33  67  A 1 
ATOM 529  C CD1 . LEU A 1 67  ? 32.920 32.406  48.444 1.00 29.96  67  A 1 
ATOM 530  C CD2 . LEU A 1 67  ? 33.128 34.619  49.584 1.00 42.50  67  A 1 
ATOM 531  N N   . HIS A 1 68  ? 28.215 35.100  48.349 1.00 30.33  68  A 1 
ATOM 532  C CA  . HIS A 1 68  ? 26.824 35.021  47.920 1.00 30.23  68  A 1 
ATOM 533  C C   . HIS A 1 68  ? 26.684 34.207  46.640 1.00 36.12  68  A 1 
ATOM 534  O O   . HIS A 1 68  ? 27.397 34.436  45.665 1.00 39.24  68  A 1 
ATOM 535  C CB  . HIS A 1 68  ? 26.245 36.422  47.726 1.00 30.92  68  A 1 
ATOM 536  C CG  . HIS A 1 68  ? 26.045 37.172  49.004 1.00 37.65  68  A 1 
ATOM 537  N ND1 . HIS A 1 68  ? 24.855 37.161  49.697 1.00 36.77  68  A 1 
ATOM 538  C CD2 . HIS A 1 68  ? 26.890 37.954  49.723 1.00 42.39  68  A 1 
ATOM 539  C CE1 . HIS A 1 68  ? 24.970 37.904  50.784 1.00 44.54  68  A 1 
ATOM 540  N NE2 . HIS A 1 68  ? 26.197 38.395  50.821 1.00 43.46  68  A 1 
ATOM 541  N N   . LEU A 1 69  ? 25.761 33.253  46.648 1.00 37.18  69  A 1 
ATOM 542  C CA  . LEU A 1 69  ? 25.568 32.378  45.501 1.00 39.29  69  A 1 
ATOM 543  C C   . LEU A 1 69  ? 24.369 32.799  44.659 1.00 27.77  69  A 1 
ATOM 544  O O   . LEU A 1 69  ? 23.237 32.845  45.142 1.00 29.20  69  A 1 
ATOM 545  C CB  . LEU A 1 69  ? 25.400 30.928  45.958 1.00 28.48  69  A 1 
ATOM 546  C CG  . LEU A 1 69  ? 25.315 29.880  44.845 1.00 28.94  69  A 1 
ATOM 547  C CD1 . LEU A 1 69  ? 26.599 29.855  44.028 1.00 28.03  69  A 1 
ATOM 548  C CD2 . LEU A 1 69  ? 25.016 28.506  45.421 1.00 29.26  69  A 1 
ATOM 549  N N   . VAL A 1 70  ? 24.635 33.116  43.397 1.00 26.73  70  A 1 
ATOM 550  C CA  . VAL A 1 70  ? 23.584 33.386  42.427 1.00 33.65  70  A 1 
ATOM 551  C C   . VAL A 1 70  ? 23.581 32.276  41.382 1.00 39.49  70  A 1 
ATOM 552  O O   . VAL A 1 70  ? 24.608 31.993  40.763 1.00 33.70  70  A 1 
ATOM 553  C CB  . VAL A 1 70  ? 23.772 34.752  41.741 1.00 26.98  70  A 1 
ATOM 554  C CG1 . VAL A 1 70  ? 22.737 34.943  40.646 1.00 42.19  70  A 1 
ATOM 555  C CG2 . VAL A 1 70  ? 23.686 35.875  42.764 1.00 35.07  70  A 1 
ATOM 556  N N   . LEU A 1 71  ? 22.429 31.641  41.197 1.00 38.59  71  A 1 
ATOM 557  C CA  . LEU A 1 71  ? 22.331 30.502  40.292 1.00 38.27  71  A 1 
ATOM 558  C C   . LEU A 1 71  ? 21.901 30.917  38.890 1.00 44.95  71  A 1 
ATOM 559  O O   . LEU A 1 71  ? 21.056 31.797  38.721 1.00 41.60  71  A 1 
ATOM 560  C CB  . LEU A 1 71  ? 21.357 29.463  40.850 1.00 33.82  71  A 1 
ATOM 561  C CG  . LEU A 1 71  ? 21.759 28.836  42.186 1.00 42.50  71  A 1 
ATOM 562  C CD1 . LEU A 1 71  ? 20.779 27.743  42.586 1.00 50.57  71  A 1 
ATOM 563  C CD2 . LEU A 1 71  ? 23.180 28.297  42.119 1.00 34.74  71  A 1 
ATOM 564  N N   . ARG A 1 72  ? 22.493 30.275  37.889 1.00 38.39  72  A 1 
ATOM 565  C CA  . ARG A 1 72  ? 22.151 30.532  36.496 1.00 28.43  72  A 1 
ATOM 566  C C   . ARG A 1 72  ? 21.267 29.418  35.945 1.00 29.96  72  A 1 
ATOM 567  O O   . ARG A 1 72  ? 21.362 28.268  36.374 1.00 30.23  72  A 1 
ATOM 568  C CB  . ARG A 1 72  ? 23.417 30.677  35.649 1.00 27.67  72  A 1 
ATOM 569  C CG  . ARG A 1 72  ? 24.242 31.912  35.979 1.00 30.99  72  A 1 
ATOM 570  C CD  . ARG A 1 72  ? 25.564 31.923  35.225 1.00 47.10  72  A 1 
ATOM 571  N NE  . ARG A 1 72  ? 25.379 31.844  33.778 1.00 59.42  72  A 1 
ATOM 572  C CZ  . ARG A 1 72  ? 25.175 32.896  32.993 1.00 52.87  72  A 1 
ATOM 573  N NH1 . ARG A 1 72  ? 25.120 34.113  33.514 1.00 57.35  72  A 1 
ATOM 574  N NH2 . ARG A 1 72  ? 25.018 32.732  31.686 1.00 42.77  72  A 1 
ATOM 575  N N   . LEU A 1 73  ? 20.408 29.767  34.993 1.00 31.36  73  A 1 
ATOM 576  C CA  . LEU A 1 73  ? 19.466 28.813  34.420 1.00 33.31  73  A 1 
ATOM 577  C C   . LEU A 1 73  ? 20.146 27.841  33.464 1.00 33.82  73  A 1 
ATOM 578  O O   . LEU A 1 73  ? 19.664 26.729  33.252 1.00 35.40  73  A 1 
ATOM 579  C CB  . LEU A 1 73  ? 18.339 29.554  33.698 1.00 38.98  73  A 1 
ATOM 580  C CG  . LEU A 1 73  ? 17.465 30.424  34.601 1.00 40.98  73  A 1 
ATOM 581  C CD1 . LEU A 1 73  ? 16.495 31.264  33.790 1.00 37.38  73  A 1 
ATOM 582  C CD2 . LEU A 1 73  ? 16.718 29.564  35.609 1.00 38.06  73  A 1 
ATOM 583  N N   . ARG A 1 74  ? 21.268 28.263  32.891 1.00 32.83  74  A 1 
ATOM 584  C CA  . ARG A 1 74  ? 21.989 27.428  31.940 1.00 34.07  74  A 1 
ATOM 585  C C   . ARG A 1 74  ? 23.500 27.525  32.111 1.00 38.42  74  A 1 
ATOM 586  O O   . ARG A 1 74  ? 24.024 28.545  32.560 1.00 47.33  74  A 1 
ATOM 587  C CB  . ARG A 1 74  ? 21.612 27.803  30.506 1.00 35.52  74  A 1 
ATOM 588  C CG  . ARG A 1 74  ? 21.844 29.264  30.160 1.00 34.99  74  A 1 
ATOM 589  C CD  . ARG A 1 74  ? 21.917 29.460  28.656 1.00 37.11  74  A 1 
ATOM 590  N NE  . ARG A 1 74  ? 23.144 28.900  28.098 1.00 37.07  74  A 1 
ATOM 591  C CZ  . ARG A 1 74  ? 23.377 28.754  26.798 1.00 39.27  74  A 1 
ATOM 592  N NH1 . ARG A 1 74  ? 22.461 29.120  25.913 1.00 41.72  74  A 1 
ATOM 593  N NH2 . ARG A 1 74  ? 24.525 28.237  26.383 1.00 39.38  74  A 1 
ATOM 594  N N   . GLY A 1 75  ? 24.192 26.450  31.749 1.00 35.28  75  A 1 
ATOM 595  C CA  . GLY A 1 75  ? 25.641 26.432  31.760 1.00 31.66  75  A 1 
ATOM 596  C C   . GLY A 1 75  ? 26.192 26.749  30.385 1.00 36.84  75  A 1 
ATOM 597  O O   . GLY A 1 75  ? 25.535 27.413  29.582 1.00 33.75  75  A 1 
ATOM 598  N N   . GLY A 1 76  ? 27.399 26.265  30.110 1.00 40.52  76  A 1 
ATOM 599  C CA  . GLY A 1 76  ? 28.062 26.539  28.850 1.00 40.31  76  A 1 
ATOM 600  C C   . GLY A 1 76  ? 27.804 25.503  27.773 1.00 44.38  76  A 1 
ATOM 601  O O   . GLY A 1 76  ? 28.058 25.757  26.596 1.00 47.06  76  A 1 
ATOM 602  N N   . MET A 1 77  ? 27.306 24.332  28.159 1.00 40.48  101 A 1 
ATOM 603  C CA  . MET A 1 77  ? 27.013 23.297  27.171 1.00 42.95  101 A 1 
ATOM 604  C C   . MET A 1 77  ? 25.702 22.564  27.432 1.00 38.54  101 A 1 
ATOM 605  O O   . MET A 1 77  ? 25.448 22.063  28.530 1.00 38.27  101 A 1 
ATOM 606  C CB  . MET A 1 77  ? 28.158 22.287  27.098 1.00 48.69  101 A 1 
ATOM 607  C CG  . MET A 1 77  ? 27.912 21.135  26.131 1.00 44.66  101 A 1 
ATOM 608  S SD  . MET A 1 77  ? 29.408 20.160  25.868 1.00 86.68  101 A 1 
ATOM 609  C CE  . MET A 1 77  ? 28.756 18.742  25.006 1.00 44.20  101 A 1 
ATOM 610  N N   . GLN A 1 78  ? 24.877 22.508  26.394 1.00 42.00  102 A 1 
ATOM 611  C CA  . GLN A 1 78  ? 23.619 21.786  26.445 1.00 41.88  102 A 1 
ATOM 612  C C   . GLN A 1 78  ? 23.609 20.641  25.443 1.00 36.63  102 A 1 
ATOM 613  O O   . GLN A 1 78  ? 24.151 20.763  24.344 1.00 37.51  102 A 1 
ATOM 614  C CB  . GLN A 1 78  ? 22.443 22.725  26.170 1.00 35.26  102 A 1 
ATOM 615  C CG  . GLN A 1 78  ? 22.277 23.837  27.192 1.00 35.12  102 A 1 
ATOM 616  C CD  . GLN A 1 78  ? 23.132 25.052  26.888 1.00 36.06  102 A 1 
ATOM 617  O OE1 . GLN A 1 78  ? 23.134 25.559  25.766 1.00 36.30  102 A 1 
ATOM 618  N NE2 . GLN A 1 78  ? 23.864 25.525  27.889 1.00 36.78  102 A 1 
ATOM 619  N N   . ILE A 1 79  ? 23.002 19.526  25.830 1.00 43.07  103 A 1 
ATOM 620  C CA  . ILE A 1 79  ? 22.726 18.453  24.883 1.00 36.25  103 A 1 
ATOM 621  C C   . ILE A 1 79  ? 21.222 18.243  24.802 1.00 36.80  103 A 1 
ATOM 622  O O   . ILE A 1 79  ? 20.485 18.672  25.685 1.00 33.90  103 A 1 
ATOM 623  C CB  . ILE A 1 79  ? 23.415 17.130  25.269 1.00 37.31  103 A 1 
ATOM 624  C CG1 . ILE A 1 79  ? 22.936 16.654  26.642 1.00 36.68  103 A 1 
ATOM 625  C CG2 . ILE A 1 79  ? 24.929 17.285  25.235 1.00 41.12  103 A 1 
ATOM 626  C CD1 . ILE A 1 79  ? 23.385 15.249  26.988 1.00 37.75  103 A 1 
ATOM 627  N N   . PHE A 1 80  ? 20.765 17.590  23.741 1.00 35.08  104 A 1 
ATOM 628  C CA  . PHE A 1 80  ? 19.338 17.366  23.564 1.00 33.84  104 A 1 
ATOM 629  C C   . PHE A 1 80  ? 18.999 15.884  23.600 1.00 33.96  104 A 1 
ATOM 630  O O   . PHE A 1 80  ? 19.592 15.087  22.882 1.00 35.03  104 A 1 
ATOM 631  C CB  . PHE A 1 80  ? 18.858 17.981  22.249 1.00 35.52  104 A 1 
ATOM 632  C CG  . PHE A 1 80  ? 19.205 19.432  22.101 1.00 34.06  104 A 1 
ATOM 633  C CD1 . PHE A 1 80  ? 20.233 19.829  21.265 1.00 35.27  104 A 1 
ATOM 634  C CD2 . PHE A 1 80  ? 18.510 20.399  22.808 1.00 38.15  104 A 1 
ATOM 635  C CE1 . PHE A 1 80  ? 20.557 21.164  21.130 1.00 35.53  104 A 1 
ATOM 636  C CE2 . PHE A 1 80  ? 18.831 21.736  22.678 1.00 41.28  104 A 1 
ATOM 637  C CZ  . PHE A 1 80  ? 19.857 22.118  21.839 1.00 35.88  104 A 1 
ATOM 638  N N   . VAL A 1 81  ? 18.046 15.521  24.450 1.00 33.09  105 A 1 
ATOM 639  C CA  . VAL A 1 81  ? 17.559 14.152  24.515 1.00 41.40  105 A 1 
ATOM 640  C C   . VAL A 1 81  ? 16.232 14.035  23.774 1.00 40.12  105 A 1 
ATOM 641  O O   . VAL A 1 81  ? 15.272 14.755  24.069 1.00 31.82  105 A 1 
ATOM 642  C CB  . VAL A 1 81  ? 17.390 13.677  25.967 1.00 32.96  105 A 1 
ATOM 643  C CG1 . VAL A 1 81  ? 16.729 12.314  26.003 1.00 33.12  105 A 1 
ATOM 644  C CG2 . VAL A 1 81  ? 18.739 13.635  26.666 1.00 33.95  105 A 1 
ATOM 645  N N   . LYS A 1 82  ? 16.195 13.128  22.804 1.00 41.12  106 A 1 
ATOM 646  C CA  . LYS A 1 82  ? 15.019 12.924  21.970 1.00 42.02  106 A 1 
ATOM 647  C C   . LYS A 1 82  ? 14.245 11.681  22.393 1.00 33.12  106 A 1 
ATOM 648  O O   . LYS A 1 82  ? 14.756 10.563  22.314 1.00 33.98  106 A 1 
ATOM 649  C CB  . LYS A 1 82  ? 15.428 12.816  20.497 1.00 55.18  106 A 1 
ATOM 650  C CG  . LYS A 1 82  ? 14.312 12.392  19.549 1.00 58.08  106 A 1 
ATOM 651  C CD  . LYS A 1 82  ? 13.245 13.466  19.406 1.00 65.00  106 A 1 
ATOM 652  C CE  . LYS A 1 82  ? 13.832 14.786  18.933 1.00 68.59  106 A 1 
ATOM 653  N NZ  . LYS A 1 82  ? 12.787 15.843  18.818 1.00 51.47  106 A 1 
ATOM 654  N N   . THR A 1 83  ? 13.015 11.882  22.855 1.00 32.34  107 A 1 
ATOM 655  C CA  . THR A 1 83  ? 12.127 10.768  23.164 1.00 43.86  107 A 1 
ATOM 656  C C   . THR A 1 83  ? 11.241 10.468  21.960 1.00 32.85  107 A 1 
ATOM 657  O O   . THR A 1 83  ? 11.281 11.185  20.960 1.00 33.09  107 A 1 
ATOM 658  C CB  . THR A 1 83  ? 11.251 11.051  24.402 1.00 49.22  107 A 1 
ATOM 659  O OG1 . THR A 1 83  ? 10.211 10.069  24.488 1.00 56.85  107 A 1 
ATOM 660  C CG2 . THR A 1 83  ? 10.623 12.428  24.314 1.00 42.17  107 A 1 
ATOM 661  N N   . LEU A 1 84  ? 10.444 9.410   22.057 1.00 43.94  108 A 1 
ATOM 662  C CA  . LEU A 1 84  ? 9.618  8.975   20.935 1.00 46.74  108 A 1 
ATOM 663  C C   . LEU A 1 84  ? 8.339  9.791   20.785 1.00 44.09  108 A 1 
ATOM 664  O O   . LEU A 1 84  ? 7.592  9.609   19.824 1.00 54.90  108 A 1 
ATOM 665  C CB  . LEU A 1 84  ? 9.264  7.495   21.082 1.00 37.74  108 A 1 
ATOM 666  C CG  . LEU A 1 84  ? 10.346 6.508   20.645 1.00 42.16  108 A 1 
ATOM 667  C CD1 . LEU A 1 84  ? 9.870  5.085   20.845 1.00 36.41  108 A 1 
ATOM 668  C CD2 . LEU A 1 84  ? 10.722 6.750   19.193 1.00 36.55  108 A 1 
ATOM 669  N N   . THR A 1 85  ? 8.089  10.690  21.730 1.00 38.45  109 A 1 
ATOM 670  C CA  . THR A 1 85  ? 6.868  11.487  21.707 1.00 40.46  109 A 1 
ATOM 671  C C   . THR A 1 85  ? 7.076  12.810  20.975 1.00 47.22  109 A 1 
ATOM 672  O O   . THR A 1 85  ? 6.114  13.502  20.646 1.00 59.97  109 A 1 
ATOM 673  C CB  . THR A 1 85  ? 6.359  11.772  23.128 1.00 49.06  109 A 1 
ATOM 674  O OG1 . THR A 1 85  ? 7.151  12.803  23.724 1.00 54.87  109 A 1 
ATOM 675  C CG2 . THR A 1 85  ? 6.450  10.522  23.977 1.00 52.72  109 A 1 
ATOM 676  N N   . GLY A 1 86  ? 8.334  13.158  20.727 1.00 41.30  110 A 1 
ATOM 677  C CA  . GLY A 1 86  ? 8.651  14.351  19.964 1.00 49.03  110 A 1 
ATOM 678  C C   . GLY A 1 86  ? 9.279  15.474  20.768 1.00 54.63  110 A 1 
ATOM 679  O O   . GLY A 1 86  ? 10.115 16.215  20.249 1.00 62.09  110 A 1 
ATOM 680  N N   . LYS A 1 87  ? 8.878  15.606  22.030 1.00 50.17  111 A 1 
ATOM 681  C CA  . LYS A 1 87  ? 9.377  16.684  22.882 1.00 40.86  111 A 1 
ATOM 682  C C   . LYS A 1 87  ? 10.887 16.591  23.085 1.00 53.80  111 A 1 
ATOM 683  O O   . LYS A 1 87  ? 11.389 15.626  23.661 1.00 55.81  111 A 1 
ATOM 684  C CB  . LYS A 1 87  ? 8.665  16.678  24.236 1.00 54.05  111 A 1 
ATOM 685  C CG  . LYS A 1 87  ? 8.530  15.306  24.867 1.00 63.14  111 A 1 
ATOM 686  C CD  . LYS A 1 87  ? 8.151  15.396  26.332 1.00 67.43  111 A 1 
ATOM 687  C CE  . LYS A 1 87  ? 9.298  15.949  27.160 1.00 58.60  111 A 1 
ATOM 688  N NZ  . LYS A 1 87  ? 8.974  15.966  28.612 1.00 60.18  111 A 1 
ATOM 689  N N   . THR A 1 88  ? 11.611 17.594  22.598 1.00 65.09  112 A 1 
ATOM 690  C CA  . THR A 1 88  ? 13.066 17.607  22.706 1.00 35.94  112 A 1 
ATOM 691  C C   . THR A 1 88  ? 13.512 18.143  24.061 1.00 44.69  112 A 1 
ATOM 692  O O   . THR A 1 88  ? 13.424 19.343  24.321 1.00 56.22  112 A 1 
ATOM 693  C CB  . THR A 1 88  ? 13.709 18.455  21.594 1.00 42.97  112 A 1 
ATOM 694  O OG1 . THR A 1 88  ? 13.306 17.954  20.313 1.00 55.58  112 A 1 
ATOM 695  C CG2 . THR A 1 88  ? 15.226 18.407  21.698 1.00 54.67  112 A 1 
ATOM 696  N N   . ILE A 1 89  ? 13.992 17.250  24.920 1.00 45.73  113 A 1 
ATOM 697  C CA  . ILE A 1 89  ? 14.447 17.647  26.248 1.00 35.81  113 A 1 
ATOM 698  C C   . ILE A 1 89  ? 15.823 18.302  26.157 1.00 38.88  113 A 1 
ATOM 699  O O   . ILE A 1 89  ? 16.668 17.868  25.380 1.00 40.66  113 A 1 
ATOM 700  C CB  . ILE A 1 89  ? 14.507 16.440  27.208 1.00 45.19  113 A 1 
ATOM 701  C CG1 . ILE A 1 89  ? 13.190 15.662  27.169 1.00 41.13  113 A 1 
ATOM 702  C CG2 . ILE A 1 89  ? 14.816 16.892  28.627 1.00 30.86  113 A 1 
ATOM 703  C CD1 . ILE A 1 89  ? 13.162 14.465  28.096 1.00 38.06  113 A 1 
ATOM 704  N N   . THR A 1 90  ? 16.042 19.356  26.936 1.00 34.26  114 A 1 
ATOM 705  C CA  . THR A 1 90  ? 17.342 20.018  26.955 1.00 31.63  114 A 1 
ATOM 706  C C   . THR A 1 90  ? 18.046 19.795  28.289 1.00 34.04  114 A 1 
ATOM 707  O O   . THR A 1 90  ? 17.464 19.998  29.355 1.00 36.10  114 A 1 
ATOM 708  C CB  . THR A 1 90  ? 17.217 21.528  26.686 1.00 40.64  114 A 1 
ATOM 709  O OG1 . THR A 1 90  ? 16.601 21.735  25.410 1.00 41.60  114 A 1 
ATOM 710  C CG2 . THR A 1 90  ? 18.589 22.185  26.686 1.00 32.43  114 A 1 
ATOM 711  N N   . LEU A 1 91  ? 19.304 19.374  28.215 1.00 32.79  115 A 1 
ATOM 712  C CA  . LEU A 1 91  ? 20.094 19.050  29.395 1.00 33.52  115 A 1 
ATOM 713  C C   . LEU A 1 91  ? 21.336 19.921  29.521 1.00 34.43  115 A 1 
ATOM 714  O O   . LEU A 1 91  ? 22.106 20.059  28.568 1.00 48.53  115 A 1 
ATOM 715  C CB  . LEU A 1 91  ? 20.513 17.582  29.361 1.00 36.08  115 A 1 
ATOM 716  C CG  . LEU A 1 91  ? 19.728 16.572  30.193 1.00 37.97  115 A 1 
ATOM 717  C CD1 . LEU A 1 91  ? 18.238 16.683  29.936 1.00 42.49  115 A 1 
ATOM 718  C CD2 . LEU A 1 91  ? 20.226 15.182  29.863 1.00 34.66  115 A 1 
ATOM 719  N N   . GLU A 1 92  ? 21.524 20.499  30.705 1.00 34.81  116 A 1 
ATOM 720  C CA  . GLU A 1 92  ? 22.750 21.222  31.030 1.00 35.94  116 A 1 
ATOM 721  C C   . GLU A 1 92  ? 23.829 20.235  31.464 1.00 37.24  116 A 1 
ATOM 722  O O   . GLU A 1 92  ? 23.679 19.555  32.476 1.00 37.58  116 A 1 
ATOM 723  C CB  . GLU A 1 92  ? 22.495 22.254  32.136 1.00 36.11  116 A 1 
ATOM 724  C CG  . GLU A 1 92  ? 21.415 23.267  31.811 1.00 35.21  116 A 1 
ATOM 725  C CD  . GLU A 1 92  ? 21.798 24.186  30.668 1.00 44.93  116 A 1 
ATOM 726  O OE1 . GLU A 1 92  ? 23.010 24.379  30.435 1.00 36.18  116 A 1 
ATOM 727  O OE2 . GLU A 1 92  ? 20.883 24.717  30.003 1.00 49.98  116 A 1 
ATOM 728  N N   . VAL A 1 93  ? 24.915 20.157  30.701 1.00 38.23  117 A 1 
ATOM 729  C CA  . VAL A 1 93  ? 25.959 19.176  30.971 1.00 49.98  117 A 1 
ATOM 730  C C   . VAL A 1 93  ? 27.364 19.759  30.819 1.00 46.04  117 A 1 
ATOM 731  O O   . VAL A 1 93  ? 27.568 20.766  30.152 1.00 41.70  117 A 1 
ATOM 732  C CB  . VAL A 1 93  ? 25.841 17.953  30.039 1.00 39.84  117 A 1 
ATOM 733  C CG1 . VAL A 1 93  ? 24.575 17.150  30.353 1.00 38.58  117 A 1 
ATOM 734  C CG2 . VAL A 1 93  ? 25.836 18.392  28.573 1.00 39.52  117 A 1 
ATOM 735  N N   . GLU A 1 94  ? 28.336 19.106  31.447 1.00 56.53  118 A 1 
ATOM 736  C CA  . GLU A 1 94  ? 29.752 19.420  31.256 1.00 60.31  118 A 1 
ATOM 737  C C   . GLU A 1 94  ? 30.449 18.173  30.690 1.00 58.92  118 A 1 
ATOM 738  O O   . GLU A 1 94  ? 30.061 17.061  31.004 1.00 57.35  118 A 1 
ATOM 739  C CB  . GLU A 1 94  ? 30.395 19.902  32.565 1.00 58.32  118 A 1 
ATOM 740  C CG  . GLU A 1 94  ? 30.154 18.992  33.760 1.00 71.94  118 A 1 
ATOM 741  C CD  . GLU A 1 94  ? 30.523 19.664  35.060 1.00 78.51  118 A 1 
ATOM 742  O OE1 . GLU A 1 94  ? 29.675 19.640  35.976 1.00 75.15  118 A 1 
ATOM 743  O OE2 . GLU A 1 94  ? 31.642 20.229  35.151 1.00 74.13  118 A 1 
ATOM 744  N N   . PRO A 1 95  ? 31.492 18.353  29.858 1.00 64.52  119 A 1 
ATOM 745  C CA  . PRO A 1 95  ? 32.081 17.226  29.121 1.00 55.06  119 A 1 
ATOM 746  C C   . PRO A 1 95  ? 32.626 16.147  30.045 1.00 52.18  119 A 1 
ATOM 747  O O   . PRO A 1 95  ? 32.786 15.017  29.610 1.00 55.46  119 A 1 
ATOM 748  C CB  . PRO A 1 95  ? 33.202 17.881  28.291 1.00 52.84  119 A 1 
ATOM 749  C CG  . PRO A 1 95  ? 32.957 19.337  28.332 1.00 57.65  119 A 1 
ATOM 750  C CD  . PRO A 1 95  ? 32.231 19.607  29.625 1.00 56.81  119 A 1 
ATOM 751  N N   . SER A 1 96  ? 32.840 16.490  31.309 1.00 76.34  120 A 1 
ATOM 752  C CA  . SER A 1 96  ? 33.310 15.535  32.301 1.00 68.12  120 A 1 
ATOM 753  C C   . SER A 1 96  ? 32.201 14.626  32.808 1.00 53.09  120 A 1 
ATOM 754  O O   . SER A 1 96  ? 32.465 13.651  33.508 1.00 65.44  120 A 1 
ATOM 755  C CB  . SER A 1 96  ? 33.940 16.269  33.485 1.00 64.75  120 A 1 
ATOM 756  O OG  . SER A 1 96  ? 33.003 17.133  34.109 1.00 56.75  120 A 1 
ATOM 757  N N   . ASP A 1 97  ? 30.962 14.958  32.462 1.00 56.81  121 A 1 
ATOM 758  C CA  . ASP A 1 97  ? 29.808 14.194  32.921 1.00 61.94  121 A 1 
ATOM 759  C C   . ASP A 1 97  ? 29.809 12.774  32.377 1.00 49.78  121 A 1 
ATOM 760  O O   . ASP A 1 97  ? 29.996 12.554  31.180 1.00 49.97  121 A 1 
ATOM 761  C CB  . ASP A 1 97  ? 28.504 14.889  32.521 1.00 56.61  121 A 1 
ATOM 762  C CG  . ASP A 1 97  ? 28.209 16.112  33.365 1.00 67.56  121 A 1 
ATOM 763  O OD1 . ASP A 1 97  ? 28.637 16.145  34.538 1.00 75.45  121 A 1 
ATOM 764  O OD2 . ASP A 1 97  ? 27.541 17.037  32.860 1.00 69.42  121 A 1 
ATOM 765  N N   . THR A 1 98  ? 29.596 11.814  33.268 1.00 50.55  122 A 1 
ATOM 766  C CA  . THR A 1 98  ? 29.413 10.430  32.863 1.00 60.44  122 A 1 
ATOM 767  C C   . THR A 1 98  ? 27.978 10.236  32.389 1.00 61.78  122 A 1 
ATOM 768  O O   . THR A 1 98  ? 27.134 11.113  32.574 1.00 61.86  122 A 1 
ATOM 769  C CB  . THR A 1 98  ? 29.720 9.450   34.010 1.00 68.12  122 A 1 
ATOM 770  O OG1 . THR A 1 98  ? 28.820 9.687   35.100 1.00 61.00  122 A 1 
ATOM 771  C CG2 . THR A 1 98  ? 31.153 9.626   34.493 1.00 62.44  122 A 1 
ATOM 772  N N   . ILE A 1 99  ? 27.703 9.090   31.777 1.00 62.71  123 A 1 
ATOM 773  C CA  . ILE A 1 99  ? 26.367 8.810   31.265 1.00 56.62  123 A 1 
ATOM 774  C C   . ILE A 1 99  ? 25.386 8.646   32.427 1.00 50.78  123 A 1 
ATOM 775  O O   . ILE A 1 99  ? 24.223 9.037   32.328 1.00 43.86  123 A 1 
ATOM 776  C CB  . ILE A 1 99  ? 26.365 7.557   30.358 1.00 48.10  123 A 1 
ATOM 777  C CG1 . ILE A 1 99  ? 26.574 7.962   28.896 1.00 47.89  123 A 1 
ATOM 778  C CG2 . ILE A 1 99  ? 25.058 6.789   30.469 1.00 46.81  123 A 1 
ATOM 779  C CD1 . ILE A 1 99  ? 27.874 8.686   28.616 1.00 49.41  123 A 1 
ATOM 780  N N   . GLU A 1 100 ? 25.871 8.099   33.538 1.00 53.80  124 A 1 
ATOM 781  C CA  . GLU A 1 100 ? 25.063 7.974   34.747 1.00 54.34  124 A 1 
ATOM 782  C C   . GLU A 1 100 ? 24.639 9.349   35.262 1.00 55.78  124 A 1 
ATOM 783  O O   . GLU A 1 100 ? 23.521 9.522   35.750 1.00 51.44  124 A 1 
ATOM 784  C CB  . GLU A 1 100 ? 25.830 7.213   35.831 1.00 64.41  124 A 1 
ATOM 785  C CG  . GLU A 1 100 ? 25.065 7.032   37.137 1.00 66.91  124 A 1 
ATOM 786  C CD  . GLU A 1 100 ? 23.894 6.073   37.010 1.00 73.17  124 A 1 
ATOM 787  O OE1 . GLU A 1 100 ? 23.008 6.098   37.890 1.00 78.66  124 A 1 
ATOM 788  O OE2 . GLU A 1 100 ? 23.862 5.289   36.038 1.00 76.47  124 A 1 
ATOM 789  N N   . ASN A 1 101 ? 25.538 10.324  35.148 1.00 46.07  125 A 1 
ATOM 790  C CA  . ASN A 1 101 ? 25.229 11.701  35.523 1.00 54.62  125 A 1 
ATOM 791  C C   . ASN A 1 101 ? 24.143 12.287  34.630 1.00 58.07  125 A 1 
ATOM 792  O O   . ASN A 1 101 ? 23.221 12.951  35.105 1.00 59.30  125 A 1 
ATOM 793  C CB  . ASN A 1 101 ? 26.483 12.575  35.453 1.00 62.57  125 A 1 
ATOM 794  C CG  . ASN A 1 101 ? 27.549 12.149  36.442 1.00 75.60  125 A 1 
ATOM 795  O OD1 . ASN A 1 101 ? 28.682 11.854  36.062 1.00 74.74  125 A 1 
ATOM 796  N ND2 . ASN A 1 101 ? 27.191 12.116  37.720 1.00 75.78  125 A 1 
ATOM 797  N N   . VAL A 1 102 ? 24.266 12.034  33.330 1.00 64.59  126 A 1 
ATOM 798  C CA  . VAL A 1 102 ? 23.284 12.484  32.352 1.00 39.98  126 A 1 
ATOM 799  C C   . VAL A 1 102 ? 21.911 11.900  32.663 1.00 43.17  126 A 1 
ATOM 800  O O   . VAL A 1 102 ? 20.902 12.608  32.647 1.00 37.40  126 A 1 
ATOM 801  C CB  . VAL A 1 102 ? 23.703 12.088  30.924 1.00 40.30  126 A 1 
ATOM 802  C CG1 . VAL A 1 102 ? 22.643 12.505  29.918 1.00 40.80  126 A 1 
ATOM 803  C CG2 . VAL A 1 102 ? 25.044 12.709  30.582 1.00 41.60  126 A 1 
ATOM 804  N N   . LYS A 1 103 ? 21.888 10.604  32.959 1.00 39.87  127 A 1 
ATOM 805  C CA  . LYS A 1 103 ? 20.659 9.918   33.330 1.00 41.69  127 A 1 
ATOM 806  C C   . LYS A 1 103 ? 20.098 10.476  34.632 1.00 39.80  127 A 1 
ATOM 807  O O   . LYS A 1 103 ? 18.885 10.498  34.835 1.00 38.03  127 A 1 
ATOM 808  C CB  . LYS A 1 103 ? 20.902 8.412   33.460 1.00 43.34  127 A 1 
ATOM 809  C CG  . LYS A 1 103 ? 21.270 7.726   32.153 1.00 41.14  127 A 1 
ATOM 810  C CD  . LYS A 1 103 ? 21.366 6.219   32.328 1.00 42.75  127 A 1 
ATOM 811  C CE  . LYS A 1 103 ? 21.605 5.522   30.997 1.00 48.92  127 A 1 
ATOM 812  N NZ  . LYS A 1 103 ? 21.595 4.039   31.134 1.00 48.59  127 A 1 
ATOM 813  N N   . ALA A 1 104 ? 20.988 10.927  35.510 1.00 55.69  128 A 1 
ATOM 814  C CA  . ALA A 1 104 ? 20.577 11.546  36.763 1.00 50.61  128 A 1 
ATOM 815  C C   . ALA A 1 104 ? 19.911 12.893  36.501 1.00 47.61  128 A 1 
ATOM 816  O O   . ALA A 1 104 ? 18.957 13.265  37.184 1.00 47.31  128 A 1 
ATOM 817  C CB  . ALA A 1 104 ? 21.767 11.709  37.694 1.00 49.33  128 A 1 
ATOM 818  N N   . LYS A 1 105 ? 20.419 13.620  35.510 1.00 38.10  129 A 1 
ATOM 819  C CA  . LYS A 1 105 ? 19.821 14.891  35.111 1.00 36.79  129 A 1 
ATOM 820  C C   . LYS A 1 105 ? 18.448 14.657  34.488 1.00 42.10  129 A 1 
ATOM 821  O O   . LYS A 1 105 ? 17.486 15.376  34.783 1.00 45.03  129 A 1 
ATOM 822  C CB  . LYS A 1 105 ? 20.732 15.633  34.131 1.00 36.65  129 A 1 
ATOM 823  C CG  . LYS A 1 105 ? 22.114 15.948  34.681 1.00 38.16  129 A 1 
ATOM 824  C CD  . LYS A 1 105 ? 22.989 16.596  33.621 1.00 44.62  129 A 1 
ATOM 825  C CE  . LYS A 1 105 ? 24.411 16.806  34.118 1.00 55.57  129 A 1 
ATOM 826  N NZ  . LYS A 1 105 ? 24.474 17.750  35.268 1.00 53.44  129 A 1 
ATOM 827  N N   . ILE A 1 106 ? 18.365 13.644  33.629 1.00 35.25  130 A 1 
ATOM 828  C CA  . ILE A 1 106 ? 17.100 13.242  33.024 1.00 34.26  130 A 1 
ATOM 829  C C   . ILE A 1 106 ? 16.106 12.832  34.107 1.00 34.71  130 A 1 
ATOM 830  O O   . ILE A 1 106 ? 14.901 13.031  33.967 1.00 52.42  130 A 1 
ATOM 831  C CB  . ILE A 1 106 ? 17.292 12.079  32.022 1.00 44.55  130 A 1 
ATOM 832  C CG1 . ILE A 1 106 ? 18.225 12.502  30.888 1.00 34.47  130 A 1 
ATOM 833  C CG2 . ILE A 1 106 ? 15.958 11.625  31.448 1.00 33.61  130 A 1 
ATOM 834  C CD1 . ILE A 1 106 ? 18.454 11.433  29.843 1.00 34.95  130 A 1 
ATOM 835  N N   . GLN A 1 107 ? 16.621 12.268  35.194 1.00 47.07  131 A 1 
ATOM 836  C CA  . GLN A 1 107 ? 15.783 11.894  36.326 1.00 47.99  131 A 1 
ATOM 837  C C   . GLN A 1 107 ? 15.272 13.133  37.052 1.00 50.21  131 A 1 
ATOM 838  O O   . GLN A 1 107 ? 14.083 13.248  37.337 1.00 48.43  131 A 1 
ATOM 839  C CB  . GLN A 1 107 ? 16.553 11.000  37.299 1.00 47.72  131 A 1 
ATOM 840  C CG  . GLN A 1 107 ? 15.699 10.448  38.429 1.00 44.19  131 A 1 
ATOM 841  C CD  . GLN A 1 107 ? 16.525 9.791   39.515 1.00 44.26  131 A 1 
ATOM 842  O OE1 . GLN A 1 107 ? 17.568 10.308  39.916 1.00 50.12  131 A 1 
ATOM 843  N NE2 . GLN A 1 107 ? 16.064 8.643   39.997 1.00 50.92  131 A 1 
ATOM 844  N N   . ASP A 1 108 ? 16.177 14.061  37.346 1.00 46.17  132 A 1 
ATOM 845  C CA  . ASP A 1 108 ? 15.815 15.283  38.056 1.00 36.86  132 A 1 
ATOM 846  C C   . ASP A 1 108 ? 14.847 16.143  37.251 1.00 59.82  132 A 1 
ATOM 847  O O   . ASP A 1 108 ? 14.100 16.941  37.816 1.00 53.59  132 A 1 
ATOM 848  C CB  . ASP A 1 108 ? 17.065 16.095  38.400 1.00 37.57  132 A 1 
ATOM 849  C CG  . ASP A 1 108 ? 17.960 15.393  39.402 1.00 68.74  132 A 1 
ATOM 850  O OD1 . ASP A 1 108 ? 17.481 14.457  40.075 1.00 62.86  132 A 1 
ATOM 851  O OD2 . ASP A 1 108 ? 19.141 15.783  39.521 1.00 65.90  132 A 1 
ATOM 852  N N   . LYS A 1 109 ? 14.859 15.975  35.933 1.00 72.49  133 A 1 
ATOM 853  C CA  . LYS A 1 109 ? 14.016 16.791  35.068 1.00 60.85  133 A 1 
ATOM 854  C C   . LYS A 1 109 ? 12.699 16.103  34.704 1.00 58.67  133 A 1 
ATOM 855  O O   . LYS A 1 109 ? 11.688 16.769  34.483 1.00 67.96  133 A 1 
ATOM 856  C CB  . LYS A 1 109 ? 14.775 17.163  33.793 1.00 57.84  133 A 1 
ATOM 857  C CG  . LYS A 1 109 ? 14.262 18.419  33.111 1.00 58.76  133 A 1 
ATOM 858  C CD  . LYS A 1 109 ? 15.043 18.712  31.843 1.00 53.73  133 A 1 
ATOM 859  C CE  . LYS A 1 109 ? 14.760 20.115  31.334 1.00 44.85  133 A 1 
ATOM 860  N NZ  . LYS A 1 109 ? 15.235 21.147  32.296 1.00 48.86  133 A 1 
ATOM 861  N N   . GLU A 1 110 ? 12.711 14.774  34.649 1.00 53.05  134 A 1 
ATOM 862  C CA  . GLU A 1 110 ? 11.555 14.023  34.165 1.00 37.90  134 A 1 
ATOM 863  C C   . GLU A 1 110 ? 11.054 12.966  35.151 1.00 47.58  134 A 1 
ATOM 864  O O   . GLU A 1 110 ? 9.974  12.405  34.966 1.00 53.55  134 A 1 
ATOM 865  C CB  . GLU A 1 110 ? 11.886 13.357  32.827 1.00 46.63  134 A 1 
ATOM 866  C CG  . GLU A 1 110 ? 12.275 14.334  31.727 1.00 58.50  134 A 1 
ATOM 867  C CD  . GLU A 1 110 ? 11.140 15.263  31.339 1.00 59.69  134 A 1 
ATOM 868  O OE1 . GLU A 1 110 ? 9.966  14.852  31.451 1.00 59.05  134 A 1 
ATOM 869  O OE2 . GLU A 1 110 ? 11.423 16.407  30.925 1.00 58.82  134 A 1 
ATOM 870  N N   . GLY A 1 111 ? 11.836 12.690  36.189 1.00 42.85  135 A 1 
ATOM 871  C CA  . GLY A 1 111 ? 11.417 11.759  37.224 1.00 50.69  135 A 1 
ATOM 872  C C   . GLY A 1 111 ? 11.744 10.305  36.939 1.00 59.44  135 A 1 
ATOM 873  O O   . GLY A 1 111 ? 11.583 9.447   37.807 1.00 71.74  135 A 1 
ATOM 874  N N   . ILE A 1 112 ? 12.205 10.023  35.724 1.00 50.83  136 A 1 
ATOM 875  C CA  . ILE A 1 112 ? 12.513 8.654   35.323 1.00 52.94  136 A 1 
ATOM 876  C C   . ILE A 1 112 ? 13.886 8.210   35.843 1.00 52.58  136 A 1 
ATOM 877  O O   . ILE A 1 112 ? 14.904 8.839   35.553 1.00 49.61  136 A 1 
ATOM 878  C CB  . ILE A 1 112 ? 12.450 8.496   33.780 1.00 49.21  136 A 1 
ATOM 879  C CG1 . ILE A 1 112 ? 12.873 7.087   33.358 1.00 44.42  136 A 1 
ATOM 880  C CG2 . ILE A 1 112 ? 13.279 9.567   33.075 1.00 34.20  136 A 1 
ATOM 881  C CD1 . ILE A 1 112 ? 11.810 6.037   33.594 1.00 43.76  136 A 1 
ATOM 882  N N   . PRO A 1 113 ? 13.910 7.126   36.636 1.00 51.87  137 A 1 
ATOM 883  C CA  . PRO A 1 113 ? 15.146 6.593   37.225 1.00 53.19  137 A 1 
ATOM 884  C C   . PRO A 1 113 ? 16.175 6.182   36.172 1.00 52.25  137 A 1 
ATOM 885  O O   . PRO A 1 113 ? 15.794 5.666   35.120 1.00 46.95  137 A 1 
ATOM 886  C CB  . PRO A 1 113 ? 14.660 5.374   38.016 1.00 59.22  137 A 1 
ATOM 887  C CG  . PRO A 1 113 ? 13.226 5.658   38.303 1.00 59.77  137 A 1 
ATOM 888  C CD  . PRO A 1 113 ? 12.721 6.389   37.097 1.00 53.89  137 A 1 
ATOM 889  N N   . PRO A 1 114 ? 17.468 6.409   36.457 1.00 41.10  138 A 1 
ATOM 890  C CA  . PRO A 1 114 ? 18.581 6.147   35.536 1.00 41.59  138 A 1 
ATOM 891  C C   . PRO A 1 114 ? 18.629 4.713   35.007 1.00 44.84  138 A 1 
ATOM 892  O O   . PRO A 1 114 ? 18.936 4.512   33.832 1.00 42.45  138 A 1 
ATOM 893  C CB  . PRO A 1 114 ? 19.816 6.441   36.392 1.00 43.18  138 A 1 
ATOM 894  C CG  . PRO A 1 114 ? 19.342 7.418   37.404 1.00 42.70  138 A 1 
ATOM 895  C CD  . PRO A 1 114 ? 17.934 7.007   37.721 1.00 44.48  138 A 1 
ATOM 896  N N   . ASP A 1 115 ? 18.328 3.735   35.857 1.00 48.79  139 A 1 
ATOM 897  C CA  . ASP A 1 115 ? 18.412 2.333   35.455 1.00 45.31  139 A 1 
ATOM 898  C C   . ASP A 1 115 ? 17.225 1.924   34.585 1.00 44.04  139 A 1 
ATOM 899  O O   . ASP A 1 115 ? 17.151 0.788   34.116 1.00 45.04  139 A 1 
ATOM 900  C CB  . ASP A 1 115 ? 18.508 1.424   36.683 1.00 58.75  139 A 1 
ATOM 901  C CG  . ASP A 1 115 ? 17.238 1.420   37.511 1.00 66.06  139 A 1 
ATOM 902  O OD1 . ASP A 1 115 ? 16.508 2.433   37.497 1.00 68.35  139 A 1 
ATOM 903  O OD2 . ASP A 1 115 ? 16.973 0.400   38.181 1.00 71.82  139 A 1 
ATOM 904  N N   . GLN A 1 116 ? 16.299 2.854   34.377 1.00 42.07  140 A 1 
ATOM 905  C CA  . GLN A 1 116 ? 15.179 2.631   33.473 1.00 47.51  140 A 1 
ATOM 906  C C   . GLN A 1 116 ? 15.375 3.427   32.188 1.00 39.62  140 A 1 
ATOM 907  O O   . GLN A 1 116 ? 14.473 3.519   31.356 1.00 43.88  140 A 1 
ATOM 908  C CB  . GLN A 1 116 ? 13.857 3.017   34.136 1.00 45.94  140 A 1 
ATOM 909  C CG  . GLN A 1 116 ? 13.538 2.232   35.394 1.00 50.05  140 A 1 
ATOM 910  C CD  . GLN A 1 116 ? 12.188 2.597   35.977 1.00 57.73  140 A 1 
ATOM 911  O OE1 . GLN A 1 116 ? 12.036 2.719   37.193 1.00 59.60  140 A 1 
ATOM 912  N NE2 . GLN A 1 116 ? 11.197 2.772   35.110 1.00 44.83  140 A 1 
ATOM 913  N N   . GLN A 1 117 ? 16.562 4.006   32.038 1.00 41.07  141 A 1 
ATOM 914  C CA  . GLN A 1 117 ? 16.881 4.798   30.859 1.00 38.99  141 A 1 
ATOM 915  C C   . GLN A 1 117 ? 17.801 4.035   29.921 1.00 40.37  141 A 1 
ATOM 916  O O   . GLN A 1 117 ? 18.615 3.220   30.355 1.00 42.17  141 A 1 
ATOM 917  C CB  . GLN A 1 117 ? 17.532 6.124   31.258 1.00 38.44  141 A 1 
ATOM 918  C CG  . GLN A 1 117 ? 16.699 6.967   32.203 1.00 37.40  141 A 1 
ATOM 919  C CD  . GLN A 1 117 ? 17.352 8.296   32.518 1.00 40.87  141 A 1 
ATOM 920  O OE1 . GLN A 1 117 ? 18.094 8.842   31.703 1.00 36.87  141 A 1 
ATOM 921  N NE2 . GLN A 1 117 ? 17.083 8.821   33.707 1.00 37.03  141 A 1 
ATOM 922  N N   . ARG A 1 118 ? 17.666 4.310   28.629 1.00 39.79  142 A 1 
ATOM 923  C CA  . ARG A 1 118 ? 18.509 3.681   27.624 1.00 41.30  142 A 1 
ATOM 924  C C   . ARG A 1 118 ? 18.929 4.708   26.577 1.00 40.74  142 A 1 
ATOM 925  O O   . ARG A 1 118 ? 18.204 4.961   25.617 1.00 64.68  142 A 1 
ATOM 926  C CB  . ARG A 1 118 ? 17.772 2.510   26.976 1.00 41.88  142 A 1 
ATOM 927  C CG  . ARG A 1 118 ? 18.576 1.741   25.949 1.00 43.84  142 A 1 
ATOM 928  C CD  . ARG A 1 118 ? 17.771 0.558   25.448 1.00 71.03  142 A 1 
ATOM 929  N NE  . ARG A 1 118 ? 18.413 -0.129  24.333 1.00 69.87  142 A 1 
ATOM 930  C CZ  . ARG A 1 118 ? 17.904 -1.198  23.734 1.00 81.36  142 A 1 
ATOM 931  N NH1 . ARG A 1 118 ? 16.748 -1.701  24.145 1.00 79.50  142 A 1 
ATOM 932  N NH2 . ARG A 1 118 ? 18.549 -1.768  22.727 1.00 88.11  142 A 1 
ATOM 933  N N   . LEU A 1 119 ? 20.100 5.303   26.773 1.00 52.43  143 A 1 
ATOM 934  C CA  . LEU A 1 119 ? 20.571 6.368   25.894 1.00 41.05  143 A 1 
ATOM 935  C C   . LEU A 1 119 ? 21.363 5.830   24.707 1.00 42.91  143 A 1 
ATOM 936  O O   . LEU A 1 119 ? 22.287 5.032   24.872 1.00 46.74  143 A 1 
ATOM 937  C CB  . LEU A 1 119 ? 21.422 7.368   26.679 1.00 54.71  143 A 1 
ATOM 938  C CG  . LEU A 1 119 ? 20.681 8.205   27.724 1.00 39.26  143 A 1 
ATOM 939  C CD1 . LEU A 1 119 ? 21.649 9.101   28.480 1.00 39.64  143 A 1 
ATOM 940  C CD2 . LEU A 1 119 ? 19.587 9.030   27.064 1.00 37.44  143 A 1 
ATOM 941  N N   . ILE A 1 120 ? 20.992 6.276   23.511 1.00 42.43  144 A 1 
ATOM 942  C CA  . ILE A 1 120 ? 21.679 5.876   22.289 1.00 45.75  144 A 1 
ATOM 943  C C   . ILE A 1 120 ? 22.176 7.094   21.521 1.00 44.23  144 A 1 
ATOM 944  O O   . ILE A 1 120 ? 21.399 7.988   21.192 1.00 42.55  144 A 1 
ATOM 945  C CB  . ILE A 1 120 ? 20.768 5.041   21.359 1.00 44.60  144 A 1 
ATOM 946  C CG1 . ILE A 1 120 ? 20.477 3.667   21.967 1.00 53.75  144 A 1 
ATOM 947  C CG2 . ILE A 1 120 ? 21.407 4.878   19.987 1.00 46.61  144 A 1 
ATOM 948  C CD1 . ILE A 1 120 ? 19.247 3.627   22.845 1.00 50.10  144 A 1 
ATOM 949  N N   . PHE A 1 121 ? 23.473 7.128   21.236 1.00 51.22  145 A 1 
ATOM 950  C CA  . PHE A 1 121 ? 24.038 8.191   20.414 1.00 54.32  145 A 1 
ATOM 951  C C   . PHE A 1 121 ? 24.717 7.617   19.177 1.00 64.81  145 A 1 
ATOM 952  O O   . PHE A 1 121 ? 25.549 6.715   19.280 1.00 75.47  145 A 1 
ATOM 953  C CB  . PHE A 1 121 ? 25.031 9.031   21.216 1.00 55.45  145 A 1 
ATOM 954  C CG  . PHE A 1 121 ? 25.701 10.107  20.410 1.00 60.42  145 A 1 
ATOM 955  C CD1 . PHE A 1 121 ? 24.965 11.161  19.891 1.00 58.89  145 A 1 
ATOM 956  C CD2 . PHE A 1 121 ? 27.064 10.069  20.174 1.00 56.87  145 A 1 
ATOM 957  C CE1 . PHE A 1 121 ? 25.577 12.154  19.150 1.00 46.51  145 A 1 
ATOM 958  C CE2 . PHE A 1 121 ? 27.683 11.059  19.434 1.00 50.74  145 A 1 
ATOM 959  C CZ  . PHE A 1 121 ? 26.937 12.103  18.922 1.00 48.98  145 A 1 
ATOM 960  N N   . ALA A 1 122 ? 24.348 8.151   18.015 1.00 56.50  146 A 1 
ATOM 961  C CA  . ALA A 1 122 ? 24.899 7.723   16.731 1.00 57.47  146 A 1 
ATOM 962  C C   . ALA A 1 122 ? 24.747 6.220   16.515 1.00 57.47  146 A 1 
ATOM 963  O O   . ALA A 1 122 ? 25.629 5.574   15.950 1.00 64.09  146 A 1 
ATOM 964  C CB  . ALA A 1 122 ? 26.364 8.129   16.619 1.00 65.39  146 A 1 
ATOM 965  N N   . GLY A 1 123 ? 23.627 5.670   16.973 1.00 57.91  147 A 1 
ATOM 966  C CA  . GLY A 1 123 ? 23.332 4.262   16.782 1.00 53.23  147 A 1 
ATOM 967  C C   . GLY A 1 123 ? 23.970 3.350   17.813 1.00 59.11  147 A 1 
ATOM 968  O O   . GLY A 1 123 ? 23.832 2.129   17.738 1.00 56.25  147 A 1 
ATOM 969  N N   . LYS A 1 124 ? 24.668 3.938   18.778 1.00 64.73  148 A 1 
ATOM 970  C CA  . LYS A 1 124 ? 25.337 3.160   19.816 1.00 61.43  148 A 1 
ATOM 971  C C   . LYS A 1 124 ? 24.768 3.459   21.198 1.00 64.43  148 A 1 
ATOM 972  O O   . LYS A 1 124 ? 24.687 4.618   21.608 1.00 72.91  148 A 1 
ATOM 973  C CB  . LYS A 1 124 ? 26.842 3.432   19.803 1.00 65.16  148 A 1 
ATOM 974  C CG  . LYS A 1 124 ? 27.607 2.718   20.906 1.00 68.53  148 A 1 
ATOM 975  C CD  . LYS A 1 124 ? 29.106 2.921   20.762 1.00 69.35  148 A 1 
ATOM 976  C CE  . LYS A 1 124 ? 29.869 2.152   21.828 1.00 72.12  148 A 1 
ATOM 977  N NZ  . LYS A 1 124 ? 31.340 2.219   21.612 1.00 76.76  148 A 1 
ATOM 978  N N   . GLN A 1 125 ? 24.374 2.409   21.912 1.00 66.18  149 A 1 
ATOM 979  C CA  . GLN A 1 125 ? 23.850 2.565   23.263 1.00 71.27  149 A 1 
ATOM 980  C C   . GLN A 1 125 ? 24.953 3.016   24.211 1.00 66.31  149 A 1 
ATOM 981  O O   . GLN A 1 125 ? 25.986 2.358   24.334 1.00 54.65  149 A 1 
ATOM 982  C CB  . GLN A 1 125 ? 23.229 1.262   23.767 1.00 71.58  149 A 1 
ATOM 983  C CG  . GLN A 1 125 ? 22.467 1.425   25.073 1.00 80.84  149 A 1 
ATOM 984  C CD  . GLN A 1 125 ? 22.599 0.225   25.989 1.00 84.45  149 A 1 
ATOM 985  O OE1 . GLN A 1 125 ? 22.919 -0.878  25.546 1.00 86.74  149 A 1 
ATOM 986  N NE2 . GLN A 1 125 ? 22.361 0.438   27.278 1.00 77.63  149 A 1 
ATOM 987  N N   . LEU A 1 126 ? 24.728 4.141   24.880 1.00 58.07  150 A 1 
ATOM 988  C CA  . LEU A 1 126 ? 25.731 4.715   25.768 1.00 62.44  150 A 1 
ATOM 989  C C   . LEU A 1 126 ? 25.886 3.906   27.052 1.00 66.13  150 A 1 
ATOM 990  O O   . LEU A 1 126 ? 24.900 3.536   27.691 1.00 73.94  150 A 1 
ATOM 991  C CB  . LEU A 1 126 ? 25.375 6.163   26.103 1.00 56.49  150 A 1 
ATOM 992  C CG  . LEU A 1 126 ? 25.229 7.120   24.919 1.00 62.92  150 A 1 
ATOM 993  C CD1 . LEU A 1 126 ? 25.095 8.555   25.404 1.00 45.30  150 A 1 
ATOM 994  C CD2 . LEU A 1 126 ? 26.399 6.976   23.959 1.00 49.67  150 A 1 
ATOM 995  N N   . GLU A 1 127 ? 27.133 3.637   27.421 1.00 61.46  151 A 1 
ATOM 996  C CA  . GLU A 1 127 ? 27.435 2.894   28.637 1.00 61.80  151 A 1 
ATOM 997  C C   . GLU A 1 127 ? 27.580 3.849   29.818 1.00 69.00  151 A 1 
ATOM 998  O O   . GLU A 1 127 ? 28.125 4.943   29.676 1.00 68.57  151 A 1 
ATOM 999  C CB  . GLU A 1 127 ? 28.708 2.067   28.453 1.00 69.43  151 A 1 
ATOM 1000 C CG  . GLU A 1 127 ? 28.658 1.135   27.250 1.00 71.18  151 A 1 
ATOM 1001 C CD  . GLU A 1 127 ? 30.006 0.523   26.924 1.00 74.37  151 A 1 
ATOM 1002 O OE1 . GLU A 1 127 ? 30.953 0.703   27.718 1.00 76.46  151 A 1 
ATOM 1003 O OE2 . GLU A 1 127 ? 30.118 -0.137  25.869 1.00 84.55  151 A 1 
ATOM 1004 N N   . ASP A 1 128 ? 27.093 3.424   30.981 1.00 64.53  152 A 1 
ATOM 1005 C CA  . ASP A 1 128 ? 27.053 4.274   32.170 1.00 53.64  152 A 1 
ATOM 1006 C C   . ASP A 1 128 ? 28.436 4.737   32.628 1.00 72.37  152 A 1 
ATOM 1007 O O   . ASP A 1 128 ? 28.562 5.749   33.318 1.00 76.99  152 A 1 
ATOM 1008 C CB  . ASP A 1 128 ? 26.355 3.539   33.317 1.00 53.77  152 A 1 
ATOM 1009 C CG  . ASP A 1 128 ? 24.936 3.128   32.969 1.00 62.78  152 A 1 
ATOM 1010 O OD1 . ASP A 1 128 ? 23.999 3.893   33.282 1.00 57.08  152 A 1 
ATOM 1011 O OD2 . ASP A 1 128 ? 24.756 2.040   32.384 1.00 78.32  152 A 1 
ATOM 1012 N N   . GLY A 1 129 ? 29.469 3.996   32.238 1.00 70.05  153 A 1 
ATOM 1013 C CA  . GLY A 1 129 ? 30.824 4.289   32.667 1.00 61.38  153 A 1 
ATOM 1014 C C   . GLY A 1 129 ? 31.478 5.459   31.955 1.00 60.99  153 A 1 
ATOM 1015 O O   . GLY A 1 129 ? 31.956 6.393   32.598 1.00 76.51  153 A 1 
ATOM 1016 N N   . ARG A 1 130 ? 31.501 5.406   30.626 1.00 65.92  154 A 1 
ATOM 1017 C CA  . ARG A 1 130 ? 32.171 6.427   29.822 1.00 70.95  154 A 1 
ATOM 1018 C C   . ARG A 1 130 ? 31.555 7.812   30.002 1.00 72.67  154 A 1 
ATOM 1019 O O   . ARG A 1 130 ? 30.419 7.945   30.456 1.00 73.31  154 A 1 
ATOM 1020 C CB  . ARG A 1 130 ? 32.141 6.042   28.341 1.00 67.58  154 A 1 
ATOM 1021 C CG  . ARG A 1 130 ? 32.973 4.820   27.989 1.00 68.78  154 A 1 
ATOM 1022 C CD  . ARG A 1 130 ? 32.838 4.477   26.514 1.00 70.56  154 A 1 
ATOM 1023 N NE  . ARG A 1 130 ? 33.672 3.342   26.132 1.00 77.56  154 A 1 
ATOM 1024 C CZ  . ARG A 1 130 ? 33.657 2.777   24.929 1.00 82.83  154 A 1 
ATOM 1025 N NH1 . ARG A 1 130 ? 32.844 3.239   23.988 1.00 79.01  154 A 1 
ATOM 1026 N NH2 . ARG A 1 130 ? 34.450 1.747   24.666 1.00 86.13  154 A 1 
ATOM 1027 N N   . THR A 1 131 ? 32.317 8.840   29.642 1.00 73.62  155 A 1 
ATOM 1028 C CA  . THR A 1 131 ? 31.843 10.216  29.730 1.00 63.71  155 A 1 
ATOM 1029 C C   . THR A 1 131 ? 31.302 10.683  28.384 1.00 57.39  155 A 1 
ATOM 1030 O O   . THR A 1 131 ? 31.358 9.951   27.397 1.00 58.35  155 A 1 
ATOM 1031 C CB  . THR A 1 131 ? 32.958 11.173  30.189 1.00 63.44  155 A 1 
ATOM 1032 O OG1 . THR A 1 131 ? 34.007 11.194  29.213 1.00 70.09  155 A 1 
ATOM 1033 C CG2 . THR A 1 131 ? 33.524 10.729  31.530 1.00 60.01  155 A 1 
ATOM 1034 N N   . LEU A 1 132 ? 30.779 11.905  28.352 1.00 51.80  156 A 1 
ATOM 1035 C CA  . LEU A 1 132 ? 30.208 12.461  27.131 1.00 62.87  156 A 1 
ATOM 1036 C C   . LEU A 1 132 ? 31.274 12.647  26.053 1.00 64.75  156 A 1 
ATOM 1037 O O   . LEU A 1 132 ? 31.024 12.405  24.873 1.00 63.63  156 A 1 
ATOM 1038 C CB  . LEU A 1 132 ? 29.505 13.789  27.430 1.00 66.47  156 A 1 
ATOM 1039 C CG  . LEU A 1 132 ? 28.278 13.649  28.339 1.00 61.57  156 A 1 
ATOM 1040 C CD1 . LEU A 1 132 ? 27.631 14.984  28.653 1.00 43.77  156 A 1 
ATOM 1041 C CD2 . LEU A 1 132 ? 27.263 12.723  27.705 1.00 55.40  156 A 1 
ATOM 1042 N N   . SER A 1 133 ? 32.467 13.061  26.465 1.00 72.43  157 A 1 
ATOM 1043 C CA  . SER A 1 133 ? 33.564 13.268  25.527 1.00 69.18  157 A 1 
ATOM 1044 C C   . SER A 1 133 ? 34.015 11.959  24.884 1.00 72.68  157 A 1 
ATOM 1045 O O   . SER A 1 133 ? 34.477 11.948  23.742 1.00 68.57  157 A 1 
ATOM 1046 C CB  . SER A 1 133 ? 34.747 13.936  26.227 1.00 64.66  157 A 1 
ATOM 1047 O OG  . SER A 1 133 ? 35.837 14.079  25.336 1.00 68.51  157 A 1 
ATOM 1048 N N   . ASP A 1 134 ? 33.876 10.862  25.624 1.00 80.31  158 A 1 
ATOM 1049 C CA  . ASP A 1 134 ? 34.278 9.542   25.145 1.00 71.93  158 A 1 
ATOM 1050 C C   . ASP A 1 134 ? 33.550 9.161   23.860 1.00 71.68  158 A 1 
ATOM 1051 O O   . ASP A 1 134 ? 34.125 8.528   22.975 1.00 76.05  158 A 1 
ATOM 1052 C CB  . ASP A 1 134 ? 34.024 8.482   26.219 1.00 63.05  158 A 1 
ATOM 1053 C CG  . ASP A 1 134 ? 34.851 8.707   27.469 1.00 78.42  158 A 1 
ATOM 1054 O OD1 . ASP A 1 134 ? 35.213 9.870   27.743 1.00 87.70  158 A 1 
ATOM 1055 O OD2 . ASP A 1 134 ? 35.137 7.720   28.180 1.00 72.47  158 A 1 
ATOM 1056 N N   . TYR A 1 135 ? 32.283 9.553   23.764 1.00 58.66  159 A 1 
ATOM 1057 C CA  . TYR A 1 135 ? 31.483 9.267   22.579 1.00 67.15  159 A 1 
ATOM 1058 C C   . TYR A 1 135 ? 31.507 10.433  21.597 1.00 63.28  159 A 1 
ATOM 1059 O O   . TYR A 1 135 ? 30.707 10.478  20.661 1.00 56.20  159 A 1 
ATOM 1060 C CB  . TYR A 1 135 ? 30.038 8.951   22.968 1.00 67.04  159 A 1 
ATOM 1061 C CG  . TYR A 1 135 ? 29.884 7.712   23.817 1.00 61.04  159 A 1 
ATOM 1062 C CD1 . TYR A 1 135 ? 29.840 6.451   23.236 1.00 62.28  159 A 1 
ATOM 1063 C CD2 . TYR A 1 135 ? 29.777 7.802   25.199 1.00 54.67  159 A 1 
ATOM 1064 C CE1 . TYR A 1 135 ? 29.697 5.315   24.007 1.00 67.19  159 A 1 
ATOM 1065 C CE2 . TYR A 1 135 ? 29.632 6.671   25.978 1.00 68.07  159 A 1 
ATOM 1066 C CZ  . TYR A 1 135 ? 29.594 5.430   25.377 1.00 74.81  159 A 1 
ATOM 1067 O OH  . TYR A 1 135 ? 29.451 4.300   26.149 1.00 72.37  159 A 1 
ATOM 1068 N N   . ASN A 1 136 ? 32.430 11.366  21.822 1.00 67.59  160 A 1 
ATOM 1069 C CA  . ASN A 1 136 ? 32.531 12.586  21.024 1.00 69.05  160 A 1 
ATOM 1070 C C   . ASN A 1 136 ? 31.201 13.338  21.007 1.00 66.08  160 A 1 
ATOM 1071 O O   . ASN A 1 136 ? 30.822 13.942  20.004 1.00 64.93  160 A 1 
ATOM 1072 C CB  . ASN A 1 136 ? 32.991 12.264  19.597 1.00 77.15  160 A 1 
ATOM 1073 C CG  . ASN A 1 136 ? 33.509 13.486  18.858 1.00 84.96  160 A 1 
ATOM 1074 O OD1 . ASN A 1 136 ? 32.806 14.073  18.035 1.00 80.60  160 A 1 
ATOM 1075 N ND2 . ASN A 1 136 ? 34.745 13.875  19.152 1.00 89.16  160 A 1 
ATOM 1076 N N   . ILE A 1 137 ? 30.492 13.283  22.129 1.00 59.84  161 A 1 
ATOM 1077 C CA  . ILE A 1 137 ? 29.222 13.980  22.269 1.00 56.46  161 A 1 
ATOM 1078 C C   . ILE A 1 137 ? 29.485 15.475  22.411 1.00 55.36  161 A 1 
ATOM 1079 O O   . ILE A 1 137 ? 29.749 15.977  23.504 1.00 47.96  161 A 1 
ATOM 1080 C CB  . ILE A 1 137 ? 28.418 13.446  23.474 1.00 62.18  161 A 1 
ATOM 1081 C CG1 . ILE A 1 137 ? 28.081 11.969  23.256 1.00 48.04  161 A 1 
ATOM 1082 C CG2 . ILE A 1 137 ? 27.145 14.249  23.690 1.00 44.52  161 A 1 
ATOM 1083 C CD1 . ILE A 1 137 ? 27.370 11.318  24.414 1.00 47.14  161 A 1 
ATOM 1084 N N   . GLN A 1 138 ? 29.434 16.173  21.281 1.00 56.97  162 A 1 
ATOM 1085 C CA  . GLN A 1 138 ? 29.717 17.601  21.242 1.00 58.50  162 A 1 
ATOM 1086 C C   . GLN A 1 138 ? 28.511 18.410  21.696 1.00 45.52  162 A 1 
ATOM 1087 O O   . GLN A 1 138 ? 27.457 17.851  21.999 1.00 58.12  162 A 1 
ATOM 1088 C CB  . GLN A 1 138 ? 30.132 18.025  19.832 1.00 53.51  162 A 1 
ATOM 1089 C CG  . GLN A 1 138 ? 31.357 17.301  19.304 1.00 61.00  162 A 1 
ATOM 1090 C CD  . GLN A 1 138 ? 31.705 17.705  17.885 1.00 72.14  162 A 1 
ATOM 1091 O OE1 . GLN A 1 138 ? 30.904 18.330  17.190 1.00 63.82  162 A 1 
ATOM 1092 N NE2 . GLN A 1 138 ? 32.908 17.350  17.448 1.00 75.62  162 A 1 
ATOM 1093 N N   . LYS A 1 139 ? 28.678 19.728  21.752 1.00 45.23  163 A 1 
ATOM 1094 C CA  . LYS A 1 139 ? 27.594 20.617  22.146 1.00 43.04  163 A 1 
ATOM 1095 C C   . LYS A 1 139 ? 26.441 20.507  21.158 1.00 46.70  163 A 1 
ATOM 1096 O O   . LYS A 1 139 ? 26.660 20.391  19.952 1.00 49.88  163 A 1 
ATOM 1097 C CB  . LYS A 1 139 ? 28.084 22.066  22.237 1.00 43.39  163 A 1 
ATOM 1098 C CG  . LYS A 1 139 ? 29.254 22.266  23.185 1.00 54.96  163 A 1 
ATOM 1099 C CD  . LYS A 1 139 ? 29.624 23.729  23.347 1.00 44.94  163 A 1 
ATOM 1100 C CE  . LYS A 1 139 ? 30.746 23.905  24.361 1.00 46.31  163 A 1 
ATOM 1101 N NZ  . LYS A 1 139 ? 31.159 25.331  24.488 1.00 46.82  163 A 1 
ATOM 1102 N N   . GLU A 1 140 ? 25.221 20.516  21.690 1.00 43.90  164 A 1 
ATOM 1103 C CA  . GLU A 1 140 ? 23.992 20.468  20.897 1.00 42.26  164 A 1 
ATOM 1104 C C   . GLU A 1 140 ? 23.808 19.171  20.109 1.00 42.98  164 A 1 
ATOM 1105 O O   . GLU A 1 140 ? 22.933 19.085  19.248 1.00 41.79  164 A 1 
ATOM 1106 C CB  . GLU A 1 140 ? 23.931 21.658  19.936 1.00 42.24  164 A 1 
ATOM 1107 C CG  . GLU A 1 140 ? 23.855 23.004  20.626 1.00 44.32  164 A 1 
ATOM 1108 C CD  . GLU A 1 140 ? 23.731 24.146  19.643 1.00 50.96  164 A 1 
ATOM 1109 O OE1 . GLU A 1 140 ? 24.281 24.033  18.527 1.00 41.03  164 A 1 
ATOM 1110 O OE2 . GLU A 1 140 ? 23.081 25.156  19.984 1.00 58.09  164 A 1 
ATOM 1111 N N   . SER A 1 141 ? 24.624 18.164  20.402 1.00 40.80  165 A 1 
ATOM 1112 C CA  . SER A 1 141 ? 24.437 16.852  19.795 1.00 44.82  165 A 1 
ATOM 1113 C C   . SER A 1 141 ? 23.251 16.158  20.453 1.00 39.82  165 A 1 
ATOM 1114 O O   . SER A 1 141 ? 23.013 16.325  21.649 1.00 48.83  165 A 1 
ATOM 1115 C CB  . SER A 1 141 ? 25.701 16.003  19.924 1.00 48.09  165 A 1 
ATOM 1116 O OG  . SER A 1 141 ? 26.107 15.910  21.275 1.00 48.90  165 A 1 
ATOM 1117 N N   . THR A 1 142 ? 22.509 15.381  19.672 1.00 49.00  166 A 1 
ATOM 1118 C CA  . THR A 1 142 ? 21.266 14.790  20.156 1.00 54.12  166 A 1 
ATOM 1119 C C   . THR A 1 142 ? 21.385 13.297  20.451 1.00 45.60  166 A 1 
ATOM 1120 O O   . THR A 1 142 ? 21.765 12.507  19.587 1.00 53.93  166 A 1 
ATOM 1121 C CB  . THR A 1 142 ? 20.121 15.002  19.146 1.00 56.85  166 A 1 
ATOM 1122 O OG1 . THR A 1 142 ? 19.920 16.405  18.935 1.00 64.22  166 A 1 
ATOM 1123 C CG2 . THR A 1 142 ? 18.830 14.384  19.662 1.00 48.35  166 A 1 
ATOM 1124 N N   . LEU A 1 143 ? 21.058 12.925  21.685 1.00 38.14  167 A 1 
ATOM 1125 C CA  . LEU A 1 143 ? 20.947 11.526  22.071 1.00 47.43  167 A 1 
ATOM 1126 C C   . LEU A 1 143 ? 19.498 11.078  21.915 1.00 58.64  167 A 1 
ATOM 1127 O O   . LEU A 1 143 ? 18.600 11.902  21.748 1.00 36.27  167 A 1 
ATOM 1128 C CB  . LEU A 1 143 ? 21.410 11.309  23.514 1.00 38.64  167 A 1 
ATOM 1129 C CG  . LEU A 1 143 ? 22.635 12.072  24.026 1.00 39.38  167 A 1 
ATOM 1130 C CD1 . LEU A 1 143 ? 22.963 11.643  25.448 1.00 39.64  167 A 1 
ATOM 1131 C CD2 . LEU A 1 143 ? 23.834 11.873  23.120 1.00 42.61  167 A 1 
ATOM 1132 N N   . HIS A 1 144 ? 19.273 9.772   21.975 1.00 55.33  168 A 1 
ATOM 1133 C CA  . HIS A 1 144 ? 17.924 9.232   21.881 1.00 55.76  168 A 1 
ATOM 1134 C C   . HIS A 1 144 ? 17.598 8.389   23.106 1.00 44.69  168 A 1 
ATOM 1135 O O   . HIS A 1 144 ? 18.356 7.492   23.477 1.00 38.35  168 A 1 
ATOM 1136 C CB  . HIS A 1 144 ? 17.761 8.410   20.603 1.00 38.60  168 A 1 
ATOM 1137 C CG  . HIS A 1 144 ? 17.728 9.237   19.356 1.00 46.15  168 A 1 
ATOM 1138 N ND1 . HIS A 1 144 ? 18.872 9.717   18.750 1.00 51.15  168 A 1 
ATOM 1139 C CD2 . HIS A 1 144 ? 16.693 9.679   18.606 1.00 43.17  168 A 1 
ATOM 1140 C CE1 . HIS A 1 144 ? 18.539 10.413  17.679 1.00 49.09  168 A 1 
ATOM 1141 N NE2 . HIS A 1 144 ? 17.223 10.407  17.567 1.00 56.88  168 A 1 
ATOM 1142 N N   . LEU A 1 145 ? 16.467 8.689   23.733 1.00 35.67  169 A 1 
ATOM 1143 C CA  . LEU A 1 145 ? 16.066 7.998   24.949 1.00 35.51  169 A 1 
ATOM 1144 C C   . LEU A 1 145 ? 15.103 6.851   24.664 1.00 42.73  169 A 1 
ATOM 1145 O O   . LEU A 1 145 ? 14.094 7.024   23.983 1.00 50.96  169 A 1 
ATOM 1146 C CB  . LEU A 1 145 ? 15.429 8.982   25.933 1.00 34.18  169 A 1 
ATOM 1147 C CG  . LEU A 1 145 ? 14.873 8.421   27.243 1.00 34.11  169 A 1 
ATOM 1148 C CD1 . LEU A 1 145 ? 15.922 7.598   27.971 1.00 35.37  169 A 1 
ATOM 1149 C CD2 . LEU A 1 145 ? 14.371 9.549   28.128 1.00 33.15  169 A 1 
ATOM 1150 N N   . VAL A 1 146 ? 15.435 5.676   25.184 1.00 44.95  170 A 1 
ATOM 1151 C CA  . VAL A 1 146 ? 14.530 4.538   25.157 1.00 44.68  170 A 1 
ATOM 1152 C C   . VAL A 1 146 ? 14.131 4.211   26.590 1.00 48.10  170 A 1 
ATOM 1153 O O   . VAL A 1 146 ? 14.986 4.099   27.473 1.00 37.72  170 A 1 
ATOM 1154 C CB  . VAL A 1 146 ? 15.166 3.308   24.486 1.00 39.13  170 A 1 
ATOM 1155 C CG1 . VAL A 1 146 ? 14.207 2.130   24.523 1.00 39.64  170 A 1 
ATOM 1156 C CG2 . VAL A 1 146 ? 15.558 3.634   23.054 1.00 48.64  170 A 1 
ATOM 1157 N N   . LEU A 1 147 ? 12.830 4.073   26.819 1.00 36.44  171 A 1 
ATOM 1158 C CA  . LEU A 1 147 ? 12.305 3.901   28.166 1.00 36.34  171 A 1 
ATOM 1159 C C   . LEU A 1 147 ? 12.235 2.439   28.593 1.00 37.73  171 A 1 
ATOM 1160 O O   . LEU A 1 147 ? 12.079 1.539   27.768 1.00 38.51  171 A 1 
ATOM 1161 C CB  . LEU A 1 147 ? 10.918 4.537   28.275 1.00 35.28  171 A 1 
ATOM 1162 C CG  . LEU A 1 147 ? 10.859 6.054   28.086 1.00 34.09  171 A 1 
ATOM 1163 C CD1 . LEU A 1 147 ? 9.419  6.538   28.068 1.00 43.59  171 A 1 
ATOM 1164 C CD2 . LEU A 1 147 ? 11.650 6.760   29.177 1.00 43.71  171 A 1 
ATOM 1165 N N   . ARG A 1 148 ? 12.361 2.221   29.897 1.00 38.22  172 A 1 
ATOM 1166 C CA  . ARG A 1 148 ? 12.194 0.902   30.489 1.00 39.67  172 A 1 
ATOM 1167 C C   . ARG A 1 148 ? 11.081 0.960   31.528 1.00 39.44  172 A 1 
ATOM 1168 O O   . ARG A 1 148 ? 11.030 1.882   32.342 1.00 52.02  172 A 1 
ATOM 1169 C CB  . ARG A 1 148 ? 13.499 0.421   31.123 1.00 46.30  172 A 1 
ATOM 1170 C CG  . ARG A 1 148 ? 14.609 0.139   30.124 1.00 42.02  172 A 1 
ATOM 1171 C CD  . ARG A 1 148 ? 14.582 -1.311  29.675 1.00 51.58  172 A 1 
ATOM 1172 N NE  . ARG A 1 148 ? 15.527 -1.572  28.594 1.00 68.16  172 A 1 
ATOM 1173 C CZ  . ARG A 1 148 ? 15.916 -2.786  28.221 1.00 76.82  172 A 1 
ATOM 1174 N NH1 . ARG A 1 148 ? 15.450 -3.854  28.853 1.00 69.66  172 A 1 
ATOM 1175 N NH2 . ARG A 1 148 ? 16.778 -2.934  27.224 1.00 79.66  172 A 1 
ATOM 1176 N N   . LEU A 1 149 ? 10.187 -0.021  31.495 1.00 49.76  173 A 1 
ATOM 1177 C CA  . LEU A 1 149 ? 9.040  -0.028  32.394 1.00 60.75  173 A 1 
ATOM 1178 C C   . LEU A 1 149 ? 9.429  -0.403  33.822 1.00 49.18  173 A 1 
ATOM 1179 O O   . LEU A 1 149 ? 8.763  -0.008  34.778 1.00 41.55  173 A 1 
ATOM 1180 C CB  . LEU A 1 149 ? 7.965  -0.979  31.868 1.00 40.77  173 A 1 
ATOM 1181 C CG  . LEU A 1 149 ? 7.189  -0.431  30.669 1.00 46.14  173 A 1 
ATOM 1182 C CD1 . LEU A 1 149 ? 6.250  -1.475  30.089 1.00 44.06  173 A 1 
ATOM 1183 C CD2 . LEU A 1 149 ? 6.422  0.819   31.071 1.00 38.56  173 A 1 
ATOM 1184 N N   . ARG A 1 150 ? 10.512 -1.161  33.962 1.00 47.43  174 A 1 
ATOM 1185 C CA  . ARG A 1 150 ? 10.996 -1.551  35.280 1.00 44.32  174 A 1 
ATOM 1186 C C   . ARG A 1 150 ? 12.508 -1.401  35.390 1.00 63.12  174 A 1 
ATOM 1187 O O   . ARG A 1 150 ? 13.227 -1.489  34.394 1.00 44.85  174 A 1 
ATOM 1188 C CB  . ARG A 1 150 ? 10.595 -2.993  35.597 1.00 46.16  174 A 1 
ATOM 1189 C CG  . ARG A 1 150 ? 11.076 -4.011  34.577 1.00 47.92  174 A 1 
ATOM 1190 C CD  . ARG A 1 150 ? 11.090 -5.411  35.167 1.00 51.29  174 A 1 
ATOM 1191 N NE  . ARG A 1 150 ? 12.112 -5.550  36.200 1.00 53.77  174 A 1 
ATOM 1192 C CZ  . ARG A 1 150 ? 12.298 -6.647  36.926 1.00 53.41  174 A 1 
ATOM 1193 N NH1 . ARG A 1 150 ? 11.526 -7.707  36.738 1.00 54.41  174 A 1 
ATOM 1194 N NH2 . ARG A 1 150 ? 13.254 -6.684  37.843 1.00 55.00  174 A 1 
ATOM 1195 N N   . GLY A 1 151 ? 12.981 -1.171  36.610 1.00 59.65  175 A 1 
ATOM 1196 C CA  . GLY A 1 151 ? 14.404 -1.079  36.873 1.00 47.00  175 A 1 
ATOM 1197 C C   . GLY A 1 151 ? 14.985 -2.434  37.223 1.00 60.02  175 A 1 
ATOM 1198 O O   . GLY A 1 151 ? 14.410 -3.469  36.887 1.00 58.96  175 A 1 
ATOM 1199 N N   . GLY A 1 152 ? 16.126 -2.429  37.903 1.00 59.91  176 A 1 
ATOM 1200 C CA  . GLY A 1 152 ? 16.791 -3.663  38.277 1.00 53.95  176 A 1 
ATOM 1201 C C   . GLY A 1 152 ? 16.436 -4.135  39.674 1.00 55.73  176 A 1 
ATOM 1202 O O   . GLY A 1 152 ? 16.530 -5.324  39.977 1.00 59.24  176 A 1 
ATOM 1203 N N   . MET A 1 153 ? 16.021 -3.204  40.527 1.00 70.00  201 A 1 
ATOM 1204 C CA  . MET A 1 153 ? 15.713 -3.530  41.914 1.00 70.38  201 A 1 
ATOM 1205 C C   . MET A 1 153 ? 14.336 -3.027  42.340 1.00 68.36  201 A 1 
ATOM 1206 O O   . MET A 1 153 ? 14.050 -1.830  42.269 1.00 67.06  201 A 1 
ATOM 1207 C CB  . MET A 1 153 ? 16.782 -2.952  42.843 1.00 72.09  201 A 1 
ATOM 1208 C CG  . MET A 1 153 ? 16.455 -3.089  44.318 1.00 72.83  201 A 1 
ATOM 1209 S SD  . MET A 1 153 ? 17.710 -2.353  45.380 1.00 79.13  201 A 1 
ATOM 1210 C CE  . MET A 1 153 ? 16.951 -2.571  46.986 1.00 75.75  201 A 1 
ATOM 1211 N N   . GLN A 1 154 ? 13.490 -3.950  42.786 1.00 68.47  202 A 1 
ATOM 1212 C CA  . GLN A 1 154 ? 12.163 -3.601  43.280 1.00 73.83  202 A 1 
ATOM 1213 C C   . GLN A 1 154 ? 12.003 -3.942  44.757 1.00 72.93  202 A 1 
ATOM 1214 O O   . GLN A 1 154 ? 12.423 -5.008  45.207 1.00 70.79  202 A 1 
ATOM 1215 C CB  . GLN A 1 154 ? 11.074 -4.314  42.473 1.00 66.05  202 A 1 
ATOM 1216 C CG  . GLN A 1 154 ? 10.957 -3.863  41.029 1.00 64.26  202 A 1 
ATOM 1217 C CD  . GLN A 1 154 ? 11.776 -4.715  40.084 1.00 65.31  202 A 1 
ATOM 1218 O OE1 . GLN A 1 154 ? 11.776 -5.942  40.179 1.00 66.77  202 A 1 
ATOM 1219 N NE2 . GLN A 1 154 ? 12.482 -4.068  39.164 1.00 64.97  202 A 1 
ATOM 1220 N N   . ILE A 1 155 ? 11.396 -3.030  45.508 1.00 68.56  203 A 1 
ATOM 1221 C CA  . ILE A 1 155 ? 11.024 -3.310  46.889 1.00 70.39  203 A 1 
ATOM 1222 C C   . ILE A 1 155 ? 9.530  -3.076  47.073 1.00 69.67  203 A 1 
ATOM 1223 O O   . ILE A 1 155 ? 8.925  -2.272  46.367 1.00 67.75  203 A 1 
ATOM 1224 C CB  . ILE A 1 155 ? 11.815 -2.445  47.894 1.00 71.79  203 A 1 
ATOM 1225 C CG1 . ILE A 1 155 ? 11.524 -0.959  47.680 1.00 70.46  203 A 1 
ATOM 1226 C CG2 . ILE A 1 155 ? 13.305 -2.727  47.784 1.00 72.95  203 A 1 
ATOM 1227 C CD1 . ILE A 1 155 ? 12.194 -0.056  48.693 1.00 72.16  203 A 1 
ATOM 1228 N N   . PHE A 1 156 ? 8.936  -3.793  48.019 1.00 71.51  204 A 1 
ATOM 1229 C CA  . PHE A 1 156 ? 7.503  -3.697  48.262 1.00 80.65  204 A 1 
ATOM 1230 C C   . PHE A 1 156 ? 7.249  -2.975  49.578 1.00 85.71  204 A 1 
ATOM 1231 O O   . PHE A 1 156 ? 8.041  -3.086  50.506 1.00 82.35  204 A 1 
ATOM 1232 C CB  . PHE A 1 156 ? 6.871  -5.090  48.276 1.00 80.73  204 A 1 
ATOM 1233 C CG  . PHE A 1 156 ? 7.265  -5.946  47.104 1.00 71.59  204 A 1 
ATOM 1234 C CD1 . PHE A 1 156 ? 6.501  -5.958  45.949 1.00 69.61  204 A 1 
ATOM 1235 C CD2 . PHE A 1 156 ? 8.403  -6.737  47.157 1.00 72.88  204 A 1 
ATOM 1236 C CE1 . PHE A 1 156 ? 6.863  -6.744  44.870 1.00 69.02  204 A 1 
ATOM 1237 C CE2 . PHE A 1 156 ? 8.770  -7.523  46.081 1.00 72.40  204 A 1 
ATOM 1238 C CZ  . PHE A 1 156 ? 7.998  -7.527  44.937 1.00 71.61  204 A 1 
ATOM 1239 N N   . VAL A 1 157 ? 6.155  -2.225  49.652 1.00 82.24  205 A 1 
ATOM 1240 C CA  . VAL A 1 157 ? 5.823  -1.481  50.863 1.00 80.53  205 A 1 
ATOM 1241 C C   . VAL A 1 157 ? 4.381  -1.742  51.288 1.00 80.68  205 A 1 
ATOM 1242 O O   . VAL A 1 157 ? 3.452  -1.563  50.500 1.00 80.90  205 A 1 
ATOM 1243 C CB  . VAL A 1 157 ? 6.029  0.037   50.675 1.00 81.79  205 A 1 
ATOM 1244 C CG1 . VAL A 1 157 ? 5.663  0.783   51.947 1.00 77.16  205 A 1 
ATOM 1245 C CG2 . VAL A 1 157 ? 7.466  0.338   50.273 1.00 78.99  205 A 1 
ATOM 1246 N N   . LYS A 1 158 ? 4.203  -2.164  52.536 1.00 80.50  206 A 1 
ATOM 1247 C CA  . LYS A 1 158 ? 2.877  -2.476  53.062 1.00 83.67  206 A 1 
ATOM 1248 C C   . LYS A 1 158 ? 2.275  -1.318  53.850 1.00 85.87  206 A 1 
ATOM 1249 O O   . LYS A 1 158 ? 2.872  -0.833  54.809 1.00 86.45  206 A 1 
ATOM 1250 C CB  . LYS A 1 158 ? 2.935  -3.719  53.954 1.00 85.50  206 A 1 
ATOM 1251 C CG  . LYS A 1 158 ? 2.445  -4.993  53.292 1.00 85.07  206 A 1 
ATOM 1252 C CD  . LYS A 1 158 ? 2.300  -6.112  54.311 1.00 88.94  206 A 1 
ATOM 1253 C CE  . LYS A 1 158 ? 1.689  -7.356  53.687 1.00 89.69  206 A 1 
ATOM 1254 N NZ  . LYS A 1 158 ? 1.492  -8.436  54.693 1.00 93.30  206 A 1 
ATOM 1255 N N   . THR A 1 159 ? 1.087  -0.884  53.445 1.00 87.53  207 A 1 
ATOM 1256 C CA  . THR A 1 159 ? 0.355  0.126   54.197 1.00 92.39  207 A 1 
ATOM 1257 C C   . THR A 1 159 ? -0.285 -0.515  55.422 1.00 98.06  207 A 1 
ATOM 1258 O O   . THR A 1 159 ? -0.359 -1.740  55.522 1.00 97.32  207 A 1 
ATOM 1259 C CB  . THR A 1 159 ? -0.733 0.804   53.344 1.00 85.06  207 A 1 
ATOM 1260 O OG1 . THR A 1 159 ? -1.728 -0.160  52.976 1.00 85.29  207 A 1 
ATOM 1261 C CG2 . THR A 1 159 ? -0.126 1.407   52.086 1.00 86.37  207 A 1 
ATOM 1262 N N   . LEU A 1 160 ? -0.754 0.312   56.351 1.00 104.28 208 A 1 
ATOM 1263 C CA  . LEU A 1 160 ? -1.374 -0.192  57.572 1.00 106.76 208 A 1 
ATOM 1264 C C   . LEU A 1 160 ? -2.772 -0.739  57.283 1.00 107.09 208 A 1 
ATOM 1265 O O   . LEU A 1 160 ? -3.419 -1.316  58.158 1.00 106.39 208 A 1 
ATOM 1266 C CB  . LEU A 1 160 ? -1.437 0.908   58.635 1.00 103.10 208 A 1 
ATOM 1267 C CG  . LEU A 1 160 ? -1.581 0.459   60.091 1.00 110.21 208 A 1 
ATOM 1268 C CD1 . LEU A 1 160 ? -0.396 -0.400  60.508 1.00 108.51 208 A 1 
ATOM 1269 C CD2 . LEU A 1 160 ? -1.729 1.659   61.014 1.00 112.39 208 A 1 
ATOM 1270 N N   . THR A 1 161 ? -3.230 -0.556  56.048 1.00 102.42 209 A 1 
ATOM 1271 C CA  . THR A 1 161 ? -4.531 -1.064  55.630 1.00 103.83 209 A 1 
ATOM 1272 C C   . THR A 1 161 ? -4.389 -2.337  54.799 1.00 100.27 209 A 1 
ATOM 1273 O O   . THR A 1 161 ? -5.273 -2.678  54.013 1.00 95.01  209 A 1 
ATOM 1274 C CB  . THR A 1 161 ? -5.314 -0.015  54.819 1.00 102.05 209 A 1 
ATOM 1275 O OG1 . THR A 1 161 ? -4.584 0.320   53.632 1.00 94.87  209 A 1 
ATOM 1276 C CG2 . THR A 1 161 ? -5.534 1.243   55.648 1.00 99.09  209 A 1 
ATOM 1277 N N   . GLY A 1 162 ? -3.268 -3.030  54.973 1.00 99.85  210 A 1 
ATOM 1278 C CA  . GLY A 1 162 ? -3.051 -4.315  54.331 1.00 94.03  210 A 1 
ATOM 1279 C C   . GLY A 1 162 ? -2.614 -4.249  52.879 1.00 88.26  210 A 1 
ATOM 1280 O O   . GLY A 1 162 ? -2.171 -5.250  52.316 1.00 86.99  210 A 1 
ATOM 1281 N N   . LYS A 1 163 ? -2.734 -3.075  52.269 1.00 85.81  211 A 1 
ATOM 1282 C CA  . LYS A 1 163 ? -2.385 -2.913  50.862 1.00 83.58  211 A 1 
ATOM 1283 C C   . LYS A 1 163 ? -0.883 -2.748  50.662 1.00 82.32  211 A 1 
ATOM 1284 O O   . LYS A 1 163 ? -0.268 -1.838  51.218 1.00 79.60  211 A 1 
ATOM 1285 C CB  . LYS A 1 163 ? -3.121 -1.714  50.260 1.00 80.39  211 A 1 
ATOM 1286 C CG  . LYS A 1 163 ? -2.808 -1.476  48.791 1.00 75.62  211 A 1 
ATOM 1287 C CD  . LYS A 1 163 ? -3.561 -0.274  48.248 1.00 74.50  211 A 1 
ATOM 1288 C CE  . LYS A 1 163 ? -3.245 -0.047  46.778 1.00 75.68  211 A 1 
ATOM 1289 N NZ  . LYS A 1 163 ? -3.965 1.136   46.228 1.00 81.19  211 A 1 
ATOM 1290 N N   . THR A 1 164 ? -0.299 -3.635  49.862 1.00 83.75  212 A 1 
ATOM 1291 C CA  . THR A 1 164 ? 1.118  -3.552  49.528 1.00 82.44  212 A 1 
ATOM 1292 C C   . THR A 1 164 ? 1.304  -3.013  48.113 1.00 71.81  212 A 1 
ATOM 1293 O O   . THR A 1 164 ? 0.459  -3.227  47.244 1.00 75.65  212 A 1 
ATOM 1294 C CB  . THR A 1 164 ? 1.812  -4.923  49.649 1.00 84.12  212 A 1 
ATOM 1295 O OG1 . THR A 1 164 ? 3.152  -4.829  49.148 1.00 84.56  212 A 1 
ATOM 1296 C CG2 . THR A 1 164 ? 1.056  -5.980  48.858 1.00 78.81  212 A 1 
ATOM 1297 N N   . ILE A 1 165 ? 2.408  -2.308  47.887 1.00 70.35  213 A 1 
ATOM 1298 C CA  . ILE A 1 165 ? 2.687  -1.734  46.573 1.00 77.69  213 A 1 
ATOM 1299 C C   . ILE A 1 165 ? 4.152  -1.899  46.175 1.00 74.51  213 A 1 
ATOM 1300 O O   . ILE A 1 165 ? 5.047  -1.817  47.015 1.00 77.34  213 A 1 
ATOM 1301 C CB  . ILE A 1 165 ? 2.309  -0.237  46.522 1.00 79.73  213 A 1 
ATOM 1302 C CG1 . ILE A 1 165 ? 2.705  0.466   47.824 1.00 81.69  213 A 1 
ATOM 1303 C CG2 . ILE A 1 165 ? 0.817  -0.070  46.277 1.00 74.25  213 A 1 
ATOM 1304 C CD1 . ILE A 1 165 ? 4.056  1.150   47.775 1.00 79.53  213 A 1 
ATOM 1305 N N   . THR A 1 166 ? 4.390  -2.137  44.889 1.00 69.61  214 A 1 
ATOM 1306 C CA  . THR A 1 166 ? 5.748  -2.298  44.382 1.00 63.75  214 A 1 
ATOM 1307 C C   . THR A 1 166 ? 6.436  -0.944  44.252 1.00 62.89  214 A 1 
ATOM 1308 O O   . THR A 1 166 ? 5.786  0.098   44.311 1.00 62.34  214 A 1 
ATOM 1309 C CB  . THR A 1 166 ? 5.767  -3.007  43.017 1.00 62.36  214 A 1 
ATOM 1310 O OG1 . THR A 1 166 ? 7.113  -3.369  42.682 1.00 64.91  214 A 1 
ATOM 1311 C CG2 . THR A 1 166 ? 5.207  -2.093  41.939 1.00 79.41  214 A 1 
ATOM 1312 N N   . LEU A 1 167 ? 7.753  -0.965  44.069 1.00 72.74  215 A 1 
ATOM 1313 C CA  . LEU A 1 167 ? 8.528  0.266   43.989 1.00 62.83  215 A 1 
ATOM 1314 C C   . LEU A 1 167 ? 9.882  0.031   43.325 1.00 62.95  215 A 1 
ATOM 1315 O O   . LEU A 1 167 ? 10.637 -0.852  43.732 1.00 66.83  215 A 1 
ATOM 1316 C CB  . LEU A 1 167 ? 8.725  0.861   45.385 1.00 70.82  215 A 1 
ATOM 1317 C CG  . LEU A 1 167 ? 8.719  2.386   45.497 1.00 70.69  215 A 1 
ATOM 1318 C CD1 . LEU A 1 167 ? 7.350  2.940   45.135 1.00 63.44  215 A 1 
ATOM 1319 C CD2 . LEU A 1 167 ? 9.125  2.822   46.896 1.00 67.01  215 A 1 
ATOM 1320 N N   . GLU A 1 168 ? 10.181 0.826   42.302 1.00 69.05  216 A 1 
ATOM 1321 C CA  . GLU A 1 168 ? 11.462 0.749   41.608 1.00 62.24  216 A 1 
ATOM 1322 C C   . GLU A 1 168 ? 12.504 1.609   42.313 1.00 63.73  216 A 1 
ATOM 1323 O O   . GLU A 1 168 ? 12.360 2.829   42.385 1.00 63.45  216 A 1 
ATOM 1324 C CB  . GLU A 1 168 ? 11.313 1.195   40.152 1.00 60.71  216 A 1 
ATOM 1325 C CG  . GLU A 1 168 ? 10.219 0.473   39.385 1.00 59.28  216 A 1 
ATOM 1326 C CD  . GLU A 1 168 ? 10.560 -0.976  39.102 1.00 62.45  216 A 1 
ATOM 1327 O OE1 . GLU A 1 168 ? 11.759 -1.326  39.146 1.00 61.79  216 A 1 
ATOM 1328 O OE2 . GLU A 1 168 ? 9.630  -1.765  38.836 1.00 62.39  216 A 1 
ATOM 1329 N N   . VAL A 1 169 ? 13.552 0.978   42.833 1.00 65.57  217 A 1 
ATOM 1330 C CA  . VAL A 1 169 ? 14.559 1.705   43.601 1.00 74.83  217 A 1 
ATOM 1331 C C   . VAL A 1 169 ? 15.990 1.304   43.257 1.00 69.02  217 A 1 
ATOM 1332 O O   . VAL A 1 169 ? 16.225 0.352   42.513 1.00 69.09  217 A 1 
ATOM 1333 C CB  . VAL A 1 169 ? 14.358 1.504   45.118 1.00 73.78  217 A 1 
ATOM 1334 C CG1 . VAL A 1 169 ? 13.084 2.192   45.590 1.00 67.88  217 A 1 
ATOM 1335 C CG2 . VAL A 1 169 ? 14.336 0.022   45.458 1.00 69.52  217 A 1 
ATOM 1336 N N   . GLU A 1 170 ? 16.939 2.052   43.811 1.00 70.73  218 A 1 
ATOM 1337 C CA  . GLU A 1 170 ? 18.358 1.749   43.682 1.00 75.44  218 A 1 
ATOM 1338 C C   . GLU A 1 170 ? 18.994 1.728   45.071 1.00 79.72  218 A 1 
ATOM 1339 O O   . GLU A 1 170 ? 18.506 2.397   45.982 1.00 75.11  218 A 1 
ATOM 1340 C CB  . GLU A 1 170 ? 19.053 2.773   42.780 1.00 73.36  218 A 1 
ATOM 1341 C CG  . GLU A 1 170 ? 18.559 2.772   41.342 1.00 96.03  218 A 1 
ATOM 1342 C CD  . GLU A 1 170 ? 19.360 3.701   40.450 1.00 88.91  218 A 1 
ATOM 1343 O OE1 . GLU A 1 170 ? 20.304 4.344   40.955 1.00 81.68  218 A 1 
ATOM 1344 O OE2 . GLU A 1 170 ? 19.045 3.788   39.244 1.00 90.57  218 A 1 
ATOM 1345 N N   . PRO A 1 171 ? 20.078 0.953   45.243 1.00 84.93  219 A 1 
ATOM 1346 C CA  . PRO A 1 171 ? 20.757 0.841   46.542 1.00 79.61  219 A 1 
ATOM 1347 C C   . PRO A 1 171 ? 21.220 2.181   47.120 1.00 86.41  219 A 1 
ATOM 1348 O O   . PRO A 1 171 ? 21.443 2.277   48.327 1.00 82.41  219 A 1 
ATOM 1349 C CB  . PRO A 1 171 ? 21.961 -0.049  46.226 1.00 81.82  219 A 1 
ATOM 1350 C CG  . PRO A 1 171 ? 21.520 -0.871  45.070 1.00 80.47  219 A 1 
ATOM 1351 C CD  . PRO A 1 171 ? 20.653 0.035   44.244 1.00 84.50  219 A 1 
ATOM 1352 N N   . SER A 1 172 ? 21.357 3.196   46.273 1.00 89.20  220 A 1 
ATOM 1353 C CA  . SER A 1 172 ? 21.827 4.504   46.716 1.00 89.90  220 A 1 
ATOM 1354 C C   . SER A 1 172 ? 20.681 5.412   47.152 1.00 87.46  220 A 1 
ATOM 1355 O O   . SER A 1 172 ? 20.910 6.481   47.719 1.00 97.37  220 A 1 
ATOM 1356 C CB  . SER A 1 172 ? 22.630 5.183   45.604 1.00 85.09  220 A 1 
ATOM 1357 O OG  . SER A 1 172 ? 21.826 5.400   44.457 1.00 90.27  220 A 1 
ATOM 1358 N N   . ASP A 1 173 ? 19.450 4.984   46.887 1.00 85.34  221 A 1 
ATOM 1359 C CA  . ASP A 1 173 ? 18.274 5.783   47.218 1.00 82.61  221 A 1 
ATOM 1360 C C   . ASP A 1 173 ? 18.114 5.993   48.720 1.00 78.57  221 A 1 
ATOM 1361 O O   . ASP A 1 173 ? 18.063 5.035   49.491 1.00 79.20  221 A 1 
ATOM 1362 C CB  . ASP A 1 173 ? 17.008 5.133   46.657 1.00 74.01  221 A 1 
ATOM 1363 C CG  . ASP A 1 173 ? 16.792 5.448   45.191 1.00 88.99  221 A 1 
ATOM 1364 O OD1 . ASP A 1 173 ? 15.632 5.380   44.735 1.00 89.33  221 A 1 
ATOM 1365 O OD2 . ASP A 1 173 ? 17.779 5.769   44.497 1.00 94.58  221 A 1 
ATOM 1366 N N   . THR A 1 174 ? 18.037 7.256   49.126 1.00 79.67  222 A 1 
ATOM 1367 C CA  . THR A 1 174 ? 17.788 7.596   50.520 1.00 84.57  222 A 1 
ATOM 1368 C C   . THR A 1 174 ? 16.333 7.311   50.870 1.00 87.16  222 A 1 
ATOM 1369 O O   . THR A 1 174 ? 15.487 7.187   49.984 1.00 88.61  222 A 1 
ATOM 1370 C CB  . THR A 1 174 ? 18.109 9.073   50.816 1.00 86.44  222 A 1 
ATOM 1371 O OG1 . THR A 1 174 ? 17.319 9.916   49.969 1.00 82.15  222 A 1 
ATOM 1372 C CG2 . THR A 1 174 ? 19.583 9.357   50.574 1.00 90.09  222 A 1 
ATOM 1373 N N   . ILE A 1 175 ? 16.047 7.210   52.163 1.00 88.51  223 A 1 
ATOM 1374 C CA  . ILE A 1 175 ? 14.696 6.919   52.631 1.00 88.34  223 A 1 
ATOM 1375 C C   . ILE A 1 175 ? 13.743 8.060   52.272 1.00 91.25  223 A 1 
ATOM 1376 O O   . ILE A 1 175 ? 12.545 7.847   52.080 1.00 92.26  223 A 1 
ATOM 1377 C CB  . ILE A 1 175 ? 14.678 6.670   54.154 1.00 90.47  223 A 1 
ATOM 1378 C CG1 . ILE A 1 175 ? 15.678 5.571   54.520 1.00 86.21  223 A 1 
ATOM 1379 C CG2 . ILE A 1 175 ? 13.290 6.280   54.628 1.00 92.42  223 A 1 
ATOM 1380 C CD1 . ILE A 1 175 ? 15.438 4.263   53.801 1.00 83.97  223 A 1 
ATOM 1381 N N   . GLU A 1 176 ? 14.290 9.267   52.161 1.00 90.68  224 A 1 
ATOM 1382 C CA  . GLU A 1 176 ? 13.510 10.436  51.770 1.00 95.09  224 A 1 
ATOM 1383 C C   . GLU A 1 176 ? 12.907 10.267  50.376 1.00 79.12  224 A 1 
ATOM 1384 O O   . GLU A 1 176 ? 11.715 10.508  50.170 1.00 78.22  224 A 1 
ATOM 1385 C CB  . GLU A 1 176 ? 14.378 11.696  51.817 1.00 95.23  224 A 1 
ATOM 1386 C CG  . GLU A 1 176 ? 13.655 12.968  51.406 1.00 93.27  224 A 1 
ATOM 1387 C CD  . GLU A 1 176 ? 14.538 14.197  51.503 1.00 93.51  224 A 1 
ATOM 1388 O OE1 . GLU A 1 176 ? 14.035 15.314  51.258 1.00 88.35  224 A 1 
ATOM 1389 O OE2 . GLU A 1 176 ? 15.736 14.046  51.824 1.00 92.89  224 A 1 
ATOM 1390 N N   . ASN A 1 177 ? 13.733 9.848   49.423 1.00 81.38  225 A 1 
ATOM 1391 C CA  . ASN A 1 177 ? 13.280 9.662   48.050 1.00 81.63  225 A 1 
ATOM 1392 C C   . ASN A 1 177 ? 12.388 8.434   47.893 1.00 79.39  225 A 1 
ATOM 1393 O O   . ASN A 1 177 ? 11.555 8.376   46.989 1.00 77.53  225 A 1 
ATOM 1394 C CB  . ASN A 1 177 ? 14.477 9.568   47.104 1.00 76.49  225 A 1 
ATOM 1395 C CG  . ASN A 1 177 ? 15.181 10.900  46.927 1.00 85.07  225 A 1 
ATOM 1396 O OD1 . ASN A 1 177 ? 14.545 11.954  46.929 1.00 87.70  225 A 1 
ATOM 1397 N ND2 . ASN A 1 177 ? 16.499 10.859  46.775 1.00 77.19  225 A 1 
ATOM 1398 N N   . VAL A 1 178 ? 12.565 7.453   48.773 1.00 73.63  226 A 1 
ATOM 1399 C CA  . VAL A 1 178 ? 11.661 6.310   48.815 1.00 72.48  226 A 1 
ATOM 1400 C C   . VAL A 1 178 ? 10.288 6.797   49.265 1.00 86.81  226 A 1 
ATOM 1401 O O   . VAL A 1 178 ? 9.260  6.407   48.707 1.00 94.02  226 A 1 
ATOM 1402 C CB  . VAL A 1 178 ? 12.170 5.205   49.761 1.00 74.08  226 A 1 
ATOM 1403 C CG1 . VAL A 1 178 ? 11.155 4.075   49.856 1.00 73.84  226 A 1 
ATOM 1404 C CG2 . VAL A 1 178 ? 13.515 4.678   49.285 1.00 74.01  226 A 1 
ATOM 1405 N N   . LYS A 1 179 ? 10.288 7.671   50.268 1.00 75.38  227 A 1 
ATOM 1406 C CA  . LYS A 1 179 ? 9.070  8.333   50.719 1.00 84.94  227 A 1 
ATOM 1407 C C   . LYS A 1 179 ? 8.463  9.169   49.597 1.00 82.38  227 A 1 
ATOM 1408 O O   . LYS A 1 179 ? 7.247  9.341   49.529 1.00 84.07  227 A 1 
ATOM 1409 C CB  . LYS A 1 179 ? 9.351  9.217   51.936 1.00 86.52  227 A 1 
ATOM 1410 C CG  . LYS A 1 179 ? 9.524  8.463   53.245 1.00 82.52  227 A 1 
ATOM 1411 C CD  . LYS A 1 179 ? 9.857  9.420   54.379 1.00 86.27  227 A 1 
ATOM 1412 C CE  . LYS A 1 179 ? 9.697  8.759   55.739 1.00 93.00  227 A 1 
ATOM 1413 N NZ  . LYS A 1 179 ? 10.553 7.554   55.892 1.00 90.97  227 A 1 
ATOM 1414 N N   . ALA A 1 180 ? 9.318  9.690   48.722 1.00 80.89  228 A 1 
ATOM 1415 C CA  . ALA A 1 180 ? 8.858  10.460  47.571 1.00 78.98  228 A 1 
ATOM 1416 C C   . ALA A 1 180 ? 8.183  9.556   46.542 1.00 77.25  228 A 1 
ATOM 1417 O O   . ALA A 1 180 ? 7.200  9.945   45.910 1.00 67.60  228 A 1 
ATOM 1418 C CB  . ALA A 1 180 ? 10.017 11.214  46.937 1.00 75.77  228 A 1 
ATOM 1419 N N   . LYS A 1 181 ? 8.716  8.349   46.376 1.00 72.26  229 A 1 
ATOM 1420 C CA  . LYS A 1 181 ? 8.127  7.375   45.463 1.00 65.38  229 A 1 
ATOM 1421 C C   . LYS A 1 181 ? 6.778  6.899   45.991 1.00 79.18  229 A 1 
ATOM 1422 O O   . LYS A 1 181 ? 5.819  6.746   45.231 1.00 79.28  229 A 1 
ATOM 1423 C CB  . LYS A 1 181 ? 9.069  6.188   45.259 1.00 64.96  229 A 1 
ATOM 1424 C CG  . LYS A 1 181 ? 10.384 6.556   44.595 1.00 64.94  229 A 1 
ATOM 1425 C CD  . LYS A 1 181 ? 11.286 5.345   44.444 1.00 68.41  229 A 1 
ATOM 1426 C CE  . LYS A 1 181 ? 12.607 5.725   43.798 1.00 73.29  229 A 1 
ATOM 1427 N NZ  . LYS A 1 181 ? 12.420 6.297   42.436 1.00 71.62  229 A 1 
ATOM 1428 N N   . ILE A 1 182 ? 6.714  6.668   47.300 1.00 78.75  230 A 1 
ATOM 1429 C CA  . ILE A 1 182 ? 5.456  6.333   47.957 1.00 72.55  230 A 1 
ATOM 1430 C C   . ILE A 1 182 ? 4.473  7.494   47.808 1.00 76.73  230 A 1 
ATOM 1431 O O   . ILE A 1 182 ? 3.264  7.291   47.683 1.00 72.81  230 A 1 
ATOM 1432 C CB  . ILE A 1 182 ? 5.668  6.009   49.453 1.00 72.24  230 A 1 
ATOM 1433 C CG1 . ILE A 1 182 ? 6.641  4.840   49.614 1.00 71.96  230 A 1 
ATOM 1434 C CG2 . ILE A 1 182 ? 4.345  5.687   50.132 1.00 73.75  230 A 1 
ATOM 1435 C CD1 . ILE A 1 182 ? 6.942  4.489   51.056 1.00 78.11  230 A 1 
ATOM 1436 N N   . GLN A 1 183 ? 5.009  8.711   47.803 1.00 83.53  231 A 1 
ATOM 1437 C CA  . GLN A 1 183 ? 4.200  9.914   47.646 1.00 85.50  231 A 1 
ATOM 1438 C C   . GLN A 1 183 ? 3.614  9.997   46.239 1.00 90.15  231 A 1 
ATOM 1439 O O   . GLN A 1 183 ? 2.482  10.440  46.054 1.00 93.69  231 A 1 
ATOM 1440 C CB  . GLN A 1 183 ? 5.034  11.163  47.946 1.00 83.03  231 A 1 
ATOM 1441 C CG  . GLN A 1 183 ? 4.231  12.361  48.432 1.00 83.27  231 A 1 
ATOM 1442 C CD  . GLN A 1 183 ? 3.436  13.038  47.335 1.00 84.86  231 A 1 
ATOM 1443 O OE1 . GLN A 1 183 ? 3.871  13.104  46.186 1.00 80.34  231 A 1 
ATOM 1444 N NE2 . GLN A 1 183 ? 2.260  13.546  47.686 1.00 92.23  231 A 1 
ATOM 1445 N N   . ASP A 1 184 ? 4.391  9.573   45.249 1.00 87.58  232 A 1 
ATOM 1446 C CA  . ASP A 1 184 ? 3.934  9.601   43.864 1.00 79.89  232 A 1 
ATOM 1447 C C   . ASP A 1 184 ? 2.913  8.503   43.584 1.00 75.65  232 A 1 
ATOM 1448 O O   . ASP A 1 184 ? 1.860  8.759   42.999 1.00 74.05  232 A 1 
ATOM 1449 C CB  . ASP A 1 184 ? 5.117  9.467   42.904 1.00 71.41  232 A 1 
ATOM 1450 C CG  . ASP A 1 184 ? 5.968  10.719  42.849 1.00 77.71  232 A 1 
ATOM 1451 O OD1 . ASP A 1 184 ? 5.411  11.824  43.017 1.00 78.69  232 A 1 
ATOM 1452 O OD2 . ASP A 1 184 ? 7.193  10.599  42.636 1.00 74.68  232 A 1 
ATOM 1453 N N   . LYS A 1 185 ? 3.225  7.283   44.009 1.00 71.87  233 A 1 
ATOM 1454 C CA  . LYS A 1 185 ? 2.382  6.134   43.697 1.00 62.94  233 A 1 
ATOM 1455 C C   . LYS A 1 185 ? 1.089  6.108   44.510 1.00 66.39  233 A 1 
ATOM 1456 O O   . LYS A 1 185 ? 0.001  5.975   43.950 1.00 68.58  233 A 1 
ATOM 1457 C CB  . LYS A 1 185 ? 3.157  4.834   43.918 1.00 64.29  233 A 1 
ATOM 1458 C CG  . LYS A 1 185 ? 2.379  3.581   43.549 1.00 66.92  233 A 1 
ATOM 1459 C CD  . LYS A 1 185 ? 3.265  2.349   43.603 1.00 70.40  233 A 1 
ATOM 1460 C CE  . LYS A 1 185 ? 4.417  2.458   42.618 1.00 67.42  233 A 1 
ATOM 1461 N NZ  . LYS A 1 185 ? 3.941  2.551   41.210 1.00 68.36  233 A 1 
ATOM 1462 N N   . GLU A 1 186 ? 1.208  6.236   45.827 1.00 74.57  234 A 1 
ATOM 1463 C CA  . GLU A 1 186 ? 0.047  6.124   46.704 1.00 74.32  234 A 1 
ATOM 1464 C C   . GLU A 1 186 ? -0.585 7.484   46.995 1.00 75.43  234 A 1 
ATOM 1465 O O   . GLU A 1 186 ? -1.808 7.621   46.983 1.00 80.48  234 A 1 
ATOM 1466 C CB  . GLU A 1 186 ? 0.435  5.432   48.014 1.00 74.15  234 A 1 
ATOM 1467 C CG  . GLU A 1 186 ? -0.746 4.891   48.811 1.00 80.46  234 A 1 
ATOM 1468 C CD  . GLU A 1 186 ? -1.391 3.676   48.164 1.00 79.42  234 A 1 
ATOM 1469 O OE1 . GLU A 1 186 ? -0.795 3.106   47.226 1.00 81.68  234 A 1 
ATOM 1470 O OE2 . GLU A 1 186 ? -2.497 3.289   48.598 1.00 77.14  234 A 1 
ATOM 1471 N N   . GLY A 1 187 ? 0.249  8.486   47.258 1.00 71.77  235 A 1 
ATOM 1472 C CA  . GLY A 1 187 ? -0.240 9.833   47.495 1.00 79.55  235 A 1 
ATOM 1473 C C   . GLY A 1 187 ? 0.128  10.400  48.853 1.00 86.00  235 A 1 
ATOM 1474 O O   . GLY A 1 187 ? -0.009 11.601  49.087 1.00 90.08  235 A 1 
ATOM 1475 N N   . ILE A 1 188 ? 0.599  9.537   49.748 1.00 82.73  236 A 1 
ATOM 1476 C CA  . ILE A 1 188 ? 0.921  9.937   51.115 1.00 83.19  236 A 1 
ATOM 1477 C C   . ILE A 1 188 ? 2.131  10.867  51.174 1.00 81.16  236 A 1 
ATOM 1478 O O   . ILE A 1 188 ? 3.235  10.476  50.799 1.00 79.19  236 A 1 
ATOM 1479 C CB  . ILE A 1 188 ? 1.201  8.709   52.003 1.00 85.48  236 A 1 
ATOM 1480 C CG1 . ILE A 1 188 ? 0.150  7.624   51.763 1.00 83.68  236 A 1 
ATOM 1481 C CG2 . ILE A 1 188 ? 1.250  9.112   53.471 1.00 88.41  236 A 1 
ATOM 1482 C CD1 . ILE A 1 188 ? 0.416  6.340   52.517 1.00 82.58  236 A 1 
ATOM 1483 N N   . PRO A 1 189 ? 1.921  12.105  51.655 1.00 89.82  237 A 1 
ATOM 1484 C CA  . PRO A 1 189 ? 2.987  13.106  51.792 1.00 93.69  237 A 1 
ATOM 1485 C C   . PRO A 1 189 ? 4.121  12.623  52.696 1.00 95.21  237 A 1 
ATOM 1486 O O   . PRO A 1 189 ? 3.859  11.928  53.678 1.00 91.94  237 A 1 
ATOM 1487 C CB  . PRO A 1 189 ? 2.264  14.307  52.411 1.00 95.37  237 A 1 
ATOM 1488 C CG  . PRO A 1 189 ? 0.831  14.119  52.038 1.00 102.04 237 A 1 
ATOM 1489 C CD  . PRO A 1 189 ? 0.613  12.638  52.071 1.00 99.01  237 A 1 
ATOM 1490 N N   . PRO A 1 190 ? 5.370  12.993  52.366 1.00 93.77  238 A 1 
ATOM 1491 C CA  . PRO A 1 190 ? 6.577  12.511  53.049 1.00 90.61  238 A 1 
ATOM 1492 C C   . PRO A 1 190 ? 6.607  12.776  54.555 1.00 96.34  238 A 1 
ATOM 1493 O O   . PRO A 1 190 ? 7.201  11.986  55.289 1.00 99.63  238 A 1 
ATOM 1494 C CB  . PRO A 1 190 ? 7.702  13.284  52.351 1.00 90.92  238 A 1 
ATOM 1495 C CG  . PRO A 1 190 ? 7.154  13.613  51.010 1.00 85.55  238 A 1 
ATOM 1496 C CD  . PRO A 1 190 ? 5.700  13.886  51.242 1.00 91.24  238 A 1 
ATOM 1497 N N   . ASP A 1 191 ? 5.982  13.858  55.008 1.00 104.03 239 A 1 
ATOM 1498 C CA  . ASP A 1 191 ? 6.046  14.226  56.421 1.00 103.56 239 A 1 
ATOM 1499 C C   . ASP A 1 191 ? 5.030  13.472  57.279 1.00 105.63 239 A 1 
ATOM 1500 O O   . ASP A 1 191 ? 5.159  13.429  58.503 1.00 104.94 239 A 1 
ATOM 1501 C CB  . ASP A 1 191 ? 5.852  15.736  56.591 1.00 104.09 239 A 1 
ATOM 1502 C CG  . ASP A 1 191 ? 4.595  16.245  55.917 1.00 109.30 239 A 1 
ATOM 1503 O OD1 . ASP A 1 191 ? 3.842  17.007  56.560 1.00 121.11 239 A 1 
ATOM 1504 O OD2 . ASP A 1 191 ? 4.365  15.890  54.742 1.00 100.89 239 A 1 
ATOM 1505 N N   . GLN A 1 192 ? 4.024  12.877  56.644 1.00 98.73  240 A 1 
ATOM 1506 C CA  . GLN A 1 192 ? 3.026  12.102  57.377 1.00 100.86 240 A 1 
ATOM 1507 C C   . GLN A 1 192 ? 3.411  10.630  57.483 1.00 99.06  240 A 1 
ATOM 1508 O O   . GLN A 1 192 ? 3.032  9.950   58.436 1.00 101.86 240 A 1 
ATOM 1509 C CB  . GLN A 1 192 ? 1.648  12.223  56.720 1.00 106.12 240 A 1 
ATOM 1510 C CG  . GLN A 1 192 ? 0.823  13.408  57.196 1.00 107.87 240 A 1 
ATOM 1511 C CD  . GLN A 1 192 ? 1.172  14.690  56.472 1.00 111.04 240 A 1 
ATOM 1512 O OE1 . GLN A 1 192 ? 1.985  14.690  55.550 1.00 119.08 240 A 1 
ATOM 1513 N NE2 . GLN A 1 192 ? 0.553  15.790  56.881 1.00 107.29 240 A 1 
ATOM 1514 N N   . GLN A 1 193 ? 4.164  10.142  56.505 1.00 97.60  241 A 1 
ATOM 1515 C CA  . GLN A 1 193 ? 4.517  8.728   56.457 1.00 98.14  241 A 1 
ATOM 1516 C C   . GLN A 1 193 ? 5.803  8.415   57.219 1.00 94.35  241 A 1 
ATOM 1517 O O   . GLN A 1 193 ? 6.808  9.111   57.081 1.00 97.19  241 A 1 
ATOM 1518 C CB  . GLN A 1 193 ? 4.644  8.265   55.002 1.00 91.93  241 A 1 
ATOM 1519 C CG  . GLN A 1 193 ? 5.527  9.146   54.135 1.00 88.46  241 A 1 
ATOM 1520 C CD  . GLN A 1 193 ? 5.647  8.630   52.713 1.00 86.99  241 A 1 
ATOM 1521 O OE1 . GLN A 1 193 ? 6.119  7.516   52.483 1.00 82.44  241 A 1 
ATOM 1522 N NE2 . GLN A 1 193 ? 5.214  9.437   51.752 1.00 79.94  241 A 1 
ATOM 1523 N N   . ARG A 1 194 ? 5.752  7.365   58.033 1.00 96.08  242 A 1 
ATOM 1524 C CA  . ARG A 1 194 ? 6.924  6.863   58.741 1.00 97.33  242 A 1 
ATOM 1525 C C   . ARG A 1 194 ? 7.279  5.467   58.239 1.00 94.72  242 A 1 
ATOM 1526 O O   . ARG A 1 194 ? 6.449  4.557   58.270 1.00 94.78  242 A 1 
ATOM 1527 C CB  . ARG A 1 194 ? 6.686  6.832   60.253 1.00 106.45 242 A 1 
ATOM 1528 C CG  . ARG A 1 194 ? 6.971  8.140   60.980 1.00 113.88 242 A 1 
ATOM 1529 C CD  . ARG A 1 194 ? 5.882  9.175   60.751 1.00 114.77 242 A 1 
ATOM 1530 N NE  . ARG A 1 194 ? 5.997  10.295  61.681 1.00 116.82 242 A 1 
ATOM 1531 C CZ  . ARG A 1 194 ? 6.709  11.392  61.448 1.00 114.05 242 A 1 
ATOM 1532 N NH1 . ARG A 1 194 ? 7.374  11.525  60.308 1.00 111.17 242 A 1 
ATOM 1533 N NH2 . ARG A 1 194 ? 6.756  12.359  62.354 1.00 115.90 242 A 1 
ATOM 1534 N N   . LEU A 1 195 ? 8.515  5.303   57.781 1.00 98.47  243 A 1 
ATOM 1535 C CA  . LEU A 1 195 ? 8.955  4.039   57.202 1.00 96.54  243 A 1 
ATOM 1536 C C   . LEU A 1 195 ? 9.658  3.167   58.240 1.00 98.85  243 A 1 
ATOM 1537 O O   . LEU A 1 195 ? 10.559 3.625   58.943 1.00 95.16  243 A 1 
ATOM 1538 C CB  . LEU A 1 195 ? 9.878  4.301   56.010 1.00 91.47  243 A 1 
ATOM 1539 C CG  . LEU A 1 195 ? 9.805  3.319   54.841 1.00 87.93  243 A 1 
ATOM 1540 C CD1 . LEU A 1 195 ? 8.358  3.062   54.451 1.00 86.24  243 A 1 
ATOM 1541 C CD2 . LEU A 1 195 ? 10.587 3.864   53.656 1.00 90.28  243 A 1 
ATOM 1542 N N   . ILE A 1 196 ? 9.238  1.909   58.330 1.00 101.91 244 A 1 
ATOM 1543 C CA  . ILE A 1 196 ? 9.794  0.979   59.308 1.00 100.83 244 A 1 
ATOM 1544 C C   . ILE A 1 196 ? 10.327 -0.289  58.648 1.00 99.17  244 A 1 
ATOM 1545 O O   . ILE A 1 196 ? 9.612  -0.967  57.909 1.00 95.70  244 A 1 
ATOM 1546 C CB  . ILE A 1 196 ? 8.746  0.584   60.370 1.00 99.51  244 A 1 
ATOM 1547 C CG1 . ILE A 1 196 ? 8.266  1.819   61.135 1.00 102.25 244 A 1 
ATOM 1548 C CG2 . ILE A 1 196 ? 9.320  -0.446  61.331 1.00 102.41 244 A 1 
ATOM 1549 C CD1 . ILE A 1 196 ? 7.257  1.510   62.220 1.00 106.46 244 A 1 
ATOM 1550 N N   . PHE A 1 197 ? 11.590 -0.601  58.921 1.00 102.51 245 A 1 
ATOM 1551 C CA  . PHE A 1 197 ? 12.214 -1.821  58.425 1.00 99.84  245 A 1 
ATOM 1552 C C   . PHE A 1 197 ? 13.136 -2.406  59.489 1.00 106.33 245 A 1 
ATOM 1553 O O   . PHE A 1 197 ? 13.769 -1.664  60.242 1.00 114.18 245 A 1 
ATOM 1554 C CB  . PHE A 1 197 ? 12.989 -1.549  57.133 1.00 90.48  245 A 1 
ATOM 1555 C CG  . PHE A 1 197 ? 13.719 -2.748  56.598 1.00 91.03  245 A 1 
ATOM 1556 C CD1 . PHE A 1 197 ? 13.037 -3.743  55.916 1.00 92.38  245 A 1 
ATOM 1557 C CD2 . PHE A 1 197 ? 15.087 -2.879  56.772 1.00 91.00  245 A 1 
ATOM 1558 C CE1 . PHE A 1 197 ? 13.706 -4.847  55.422 1.00 88.79  245 A 1 
ATOM 1559 C CE2 . PHE A 1 197 ? 15.761 -3.981  56.280 1.00 90.93  245 A 1 
ATOM 1560 C CZ  . PHE A 1 197 ? 15.069 -4.966  55.604 1.00 89.77  245 A 1 
ATOM 1561 N N   . ALA A 1 198 ? 13.194 -3.735  59.547 1.00 103.92 246 A 1 
ATOM 1562 C CA  . ALA A 1 198 ? 14.002 -4.456  60.531 1.00 106.06 246 A 1 
ATOM 1563 C C   . ALA A 1 198 ? 13.657 -4.042  61.961 1.00 108.09 246 A 1 
ATOM 1564 O O   . ALA A 1 198 ? 14.514 -4.053  62.844 1.00 107.53 246 A 1 
ATOM 1565 C CB  . ALA A 1 198 ? 15.488 -4.246  60.261 1.00 100.59 246 A 1 
ATOM 1566 N N   . GLY A 1 199 ? 12.398 -3.676  62.177 1.00 105.99 247 A 1 
ATOM 1567 C CA  . GLY A 1 199 ? 11.926 -3.281  63.491 1.00 109.35 247 A 1 
ATOM 1568 C C   . GLY A 1 199 ? 12.481 -1.953  63.970 1.00 115.63 247 A 1 
ATOM 1569 O O   . GLY A 1 199 ? 12.585 -1.718  65.174 1.00 125.16 247 A 1 
ATOM 1570 N N   . LYS A 1 200 ? 12.837 -1.080  63.032 1.00 109.00 248 A 1 
ATOM 1571 C CA  . LYS A 1 200 ? 13.386 0.226   63.383 1.00 112.42 248 A 1 
ATOM 1572 C C   . LYS A 1 200 ? 12.906 1.344   62.461 1.00 110.03 248 A 1 
ATOM 1573 O O   . LYS A 1 200 ? 12.542 1.107   61.309 1.00 101.60 248 A 1 
ATOM 1574 C CB  . LYS A 1 200 ? 14.916 0.183   63.372 1.00 112.62 248 A 1 
ATOM 1575 C CG  . LYS A 1 200 ? 15.538 -0.301  64.671 1.00 115.27 248 A 1 
ATOM 1576 C CD  . LYS A 1 200 ? 17.040 -0.073  64.675 1.00 112.48 248 A 1 
ATOM 1577 C CE  . LYS A 1 200 ? 17.647 -0.412  66.025 1.00 116.94 248 A 1 
ATOM 1578 N NZ  . LYS A 1 200 ? 19.106 -0.122  66.060 1.00 117.55 248 A 1 
ATOM 1579 N N   . GLN A 1 201 ? 12.913 2.564   62.989 1.00 116.24 249 A 1 
ATOM 1580 C CA  . GLN A 1 201 ? 12.555 3.754   62.226 1.00 114.44 249 A 1 
ATOM 1581 C C   . GLN A 1 201 ? 13.615 4.065   61.175 1.00 117.21 249 A 1 
ATOM 1582 O O   . GLN A 1 201 ? 14.811 4.052   61.466 1.00 122.16 249 A 1 
ATOM 1583 C CB  . GLN A 1 201 ? 12.376 4.951   63.165 1.00 115.72 249 A 1 
ATOM 1584 C CG  . GLN A 1 201 ? 12.158 6.283   62.463 1.00 107.31 249 A 1 
ATOM 1585 C CD  . GLN A 1 201 ? 10.704 6.535   62.117 1.00 106.64 249 A 1 
ATOM 1586 O OE1 . GLN A 1 201 ? 9.810  5.832   62.588 1.00 108.04 249 A 1 
ATOM 1587 N NE2 . GLN A 1 201 ? 10.459 7.546   61.292 1.00 114.61 249 A 1 
ATOM 1588 N N   . LEU A 1 202 ? 13.173 4.343   59.953 1.00 98.41  250 A 1 
ATOM 1589 C CA  . LEU A 1 202 ? 14.087 4.671   58.865 1.00 95.67  250 A 1 
ATOM 1590 C C   . LEU A 1 202 ? 14.273 6.181   58.746 1.00 96.23  250 A 1 
ATOM 1591 O O   . LEU A 1 202 ? 13.306 6.924   58.574 1.00 102.30 250 A 1 
ATOM 1592 C CB  . LEU A 1 202 ? 13.578 4.090   57.543 1.00 93.25  250 A 1 
ATOM 1593 C CG  . LEU A 1 202 ? 14.108 2.713   57.127 1.00 92.50  250 A 1 
ATOM 1594 C CD1 . LEU A 1 202 ? 14.073 1.726   58.284 1.00 93.31  250 A 1 
ATOM 1595 C CD2 . LEU A 1 202 ? 13.316 2.176   55.944 1.00 87.19  250 A 1 
ATOM 1596 N N   . GLU A 1 203 ? 15.522 6.628   58.840 1.00 97.28  251 A 1 
ATOM 1597 C CA  . GLU A 1 203 ? 15.837 8.052   58.802 1.00 98.46  251 A 1 
ATOM 1598 C C   . GLU A 1 203 ? 16.020 8.545   57.368 1.00 95.25  251 A 1 
ATOM 1599 O O   . GLU A 1 203 ? 16.565 7.837   56.525 1.00 92.92  251 A 1 
ATOM 1600 C CB  . GLU A 1 203 ? 17.094 8.339   59.627 1.00 107.36 251 A 1 
ATOM 1601 C CG  . GLU A 1 203 ? 17.057 7.785   61.050 1.00 113.86 251 A 1 
ATOM 1602 C CD  . GLU A 1 203 ? 16.158 8.582   61.984 1.00 121.46 251 A 1 
ATOM 1603 O OE1 . GLU A 1 203 ? 14.934 8.646   61.739 1.00 117.71 251 A 1 
ATOM 1604 O OE2 . GLU A 1 203 ? 16.679 9.142   62.971 1.00 112.04 251 A 1 
ATOM 1605 N N   . ASP A 1 204 ? 15.577 9.772   57.108 1.00 95.54  252 A 1 
ATOM 1606 C CA  . ASP A 1 204 ? 15.519 10.314  55.751 1.00 94.80  252 A 1 
ATOM 1607 C C   . ASP A 1 204 ? 16.886 10.582  55.119 1.00 92.55  252 A 1 
ATOM 1608 O O   . ASP A 1 204 ? 16.970 10.914  53.936 1.00 92.11  252 A 1 
ATOM 1609 C CB  . ASP A 1 204 ? 14.700 11.607  55.745 1.00 96.20  252 A 1 
ATOM 1610 C CG  . ASP A 1 204 ? 13.281 11.400  56.235 1.00 96.28  252 A 1 
ATOM 1611 O OD1 . ASP A 1 204 ? 12.770 12.273  56.968 1.00 97.41  252 A 1 
ATOM 1612 O OD2 . ASP A 1 204 ? 12.676 10.364  55.887 1.00 93.76  252 A 1 
ATOM 1613 N N   . GLY A 1 205 ? 17.951 10.443  55.900 1.00 99.25  253 A 1 
ATOM 1614 C CA  . GLY A 1 205 ? 19.290 10.701  55.401 1.00 97.90  253 A 1 
ATOM 1615 C C   . GLY A 1 205 ? 20.009 9.446   54.947 1.00 94.17  253 A 1 
ATOM 1616 O O   . GLY A 1 205 ? 20.889 9.497   54.086 1.00 93.64  253 A 1 
ATOM 1617 N N   . ARG A 1 206 ? 19.630 8.313   55.528 1.00 93.89  254 A 1 
ATOM 1618 C CA  . ARG A 1 206 ? 20.274 7.040   55.230 1.00 97.94  254 A 1 
ATOM 1619 C C   . ARG A 1 206 ? 19.802 6.461   53.900 1.00 99.54  254 A 1 
ATOM 1620 O O   . ARG A 1 206 ? 18.615 6.509   53.578 1.00 100.98 254 A 1 
ATOM 1621 C CB  . ARG A 1 206 ? 20.009 6.042   56.356 1.00 101.50 254 A 1 
ATOM 1622 C CG  . ARG A 1 206 ? 20.496 6.508   57.716 1.00 111.93 254 A 1 
ATOM 1623 C CD  . ARG A 1 206 ? 21.998 6.338   57.850 1.00 117.24 254 A 1 
ATOM 1624 N NE  . ARG A 1 206 ? 22.369 4.933   57.995 1.00 111.98 254 A 1 
ATOM 1625 C CZ  . ARG A 1 206 ? 23.611 4.503   58.190 1.00 111.48 254 A 1 
ATOM 1626 N NH2 . ARG A 1 206 ? 23.853 3.205   58.313 1.00 102.19 254 A 1 
ATOM 1627 N NH1 . ARG A 1 206 ? 24.612 5.370   58.263 1.00 104.11 254 A 1 
ATOM 1628 N N   . THR A 1 207 ? 20.737 5.913   53.131 1.00 97.76  255 A 1 
ATOM 1629 C CA  . THR A 1 207 ? 20.402 5.275   51.864 1.00 90.98  255 A 1 
ATOM 1630 C C   . THR A 1 207 ? 19.821 3.888   52.110 1.00 93.23  255 A 1 
ATOM 1631 O O   . THR A 1 207 ? 19.774 3.418   53.246 1.00 90.56  255 A 1 
ATOM 1632 C CB  . THR A 1 207 ? 21.627 5.158   50.939 1.00 86.53  255 A 1 
ATOM 1633 O OG1 . THR A 1 207 ? 22.570 4.238   51.502 1.00 88.91  255 A 1 
ATOM 1634 C CG2 . THR A 1 207 ? 22.290 6.515   50.755 1.00 88.00  255 A 1 
ATOM 1635 N N   . LEU A 1 208 ? 19.381 3.234   51.040 1.00 91.85  256 A 1 
ATOM 1636 C CA  . LEU A 1 208 ? 18.800 1.903   51.150 1.00 89.06  256 A 1 
ATOM 1637 C C   . LEU A 1 208 ? 19.881 0.865   51.437 1.00 91.79  256 A 1 
ATOM 1638 O O   . LEU A 1 208 ? 19.606 -0.192  52.006 1.00 84.86  256 A 1 
ATOM 1639 C CB  . LEU A 1 208 ? 18.038 1.544   49.873 1.00 85.95  256 A 1 
ATOM 1640 C CG  . LEU A 1 208 ? 16.664 0.902   50.072 1.00 83.28  256 A 1 
ATOM 1641 C CD1 . LEU A 1 208 ? 15.774 1.802   50.915 1.00 78.44  256 A 1 
ATOM 1642 C CD2 . LEU A 1 208 ? 16.012 0.608   48.732 1.00 83.54  256 A 1 
ATOM 1643 N N   . SER A 1 209 ? 21.111 1.177   51.042 1.00 85.32  257 A 1 
ATOM 1644 C CA  . SER A 1 209 ? 22.242 0.287   51.282 1.00 91.70  257 A 1 
ATOM 1645 C C   . SER A 1 209 ? 22.756 0.433   52.710 1.00 94.39  257 A 1 
ATOM 1646 O O   . SER A 1 209 ? 23.442 -0.449  53.225 1.00 96.24  257 A 1 
ATOM 1647 C CB  . SER A 1 209 ? 23.368 0.567   50.284 1.00 88.26  257 A 1 
ATOM 1648 O OG  . SER A 1 209 ? 24.442 -0.341  50.459 1.00 90.72  257 A 1 
ATOM 1649 N N   . ASP A 1 210 ? 22.422 1.554   53.344 1.00 93.05  258 A 1 
ATOM 1650 C CA  . ASP A 1 210 ? 22.810 1.793   54.729 1.00 98.28  258 A 1 
ATOM 1651 C C   . ASP A 1 210 ? 22.104 0.813   55.660 1.00 98.95  258 A 1 
ATOM 1652 O O   . ASP A 1 210 ? 22.690 0.329   56.629 1.00 98.00  258 A 1 
ATOM 1653 C CB  . ASP A 1 210 ? 22.499 3.234   55.137 1.00 95.45  258 A 1 
ATOM 1654 C CG  . ASP A 1 210 ? 23.410 4.240   54.461 1.00 94.57  258 A 1 
ATOM 1655 O OD1 . ASP A 1 210 ? 24.549 3.869   54.109 1.00 95.79  258 A 1 
ATOM 1656 O OD2 . ASP A 1 210 ? 22.989 5.402   54.282 1.00 94.07  258 A 1 
ATOM 1657 N N   . TYR A 1 211 ? 20.842 0.523   55.358 1.00 97.25  259 A 1 
ATOM 1658 C CA  . TYR A 1 211 ? 20.101 -0.504  56.079 1.00 95.93  259 A 1 
ATOM 1659 C C   . TYR A 1 211 ? 20.228 -1.838  55.352 1.00 91.93  259 A 1 
ATOM 1660 O O   . TYR A 1 211 ? 19.509 -2.789  55.658 1.00 92.13  259 A 1 
ATOM 1661 C CB  . TYR A 1 211 ? 18.625 -0.123  56.222 1.00 91.44  259 A 1 
ATOM 1662 C CG  . TYR A 1 211 ? 18.379 1.176   56.956 1.00 92.67  259 A 1 
ATOM 1663 C CD1 . TYR A 1 211 ? 18.579 1.272   58.327 1.00 95.97  259 A 1 
ATOM 1664 C CD2 . TYR A 1 211 ? 17.930 2.303   56.279 1.00 90.86  259 A 1 
ATOM 1665 C CE1 . TYR A 1 211 ? 18.350 2.457   59.002 1.00 97.56  259 A 1 
ATOM 1666 C CE2 . TYR A 1 211 ? 17.697 3.491   56.945 1.00 99.27  259 A 1 
ATOM 1667 C CZ  . TYR A 1 211 ? 17.909 3.563   58.306 1.00 97.52  259 A 1 
ATOM 1668 O OH  . TYR A 1 211 ? 17.679 4.744   58.973 1.00 97.76  259 A 1 
ATOM 1669 N N   . ASN A 1 212 ? 21.157 -1.883  54.395 1.00 91.41  260 A 1 
ATOM 1670 C CA  . ASN A 1 212 ? 21.384 -3.027  53.504 1.00 101.65 260 A 1 
ATOM 1671 C C   . ASN A 1 212 ? 20.102 -3.730  53.056 1.00 101.44 260 A 1 
ATOM 1672 O O   . ASN A 1 212 ? 20.036 -4.958  53.002 1.00 104.19 260 A 1 
ATOM 1673 C CB  . ASN A 1 212 ? 22.339 -4.039  54.156 1.00 93.90  260 A 1 
ATOM 1674 C CG  . ASN A 1 212 ? 21.782 -4.645  55.430 1.00 98.65  260 A 1 
ATOM 1675 O OD1 . ASN A 1 212 ? 21.998 -4.124  56.525 1.00 97.53  260 A 1 
ATOM 1676 N ND2 . ASN A 1 212 ? 21.067 -5.755  55.294 1.00 95.77  260 A 1 
ATOM 1677 N N   . ILE A 1 213 ? 19.087 -2.935  52.731 1.00 93.83  261 A 1 
ATOM 1678 C CA  . ILE A 1 213 ? 17.823 -3.461  52.235 1.00 91.20  261 A 1 
ATOM 1679 C C   . ILE A 1 213 ? 17.996 -3.987  50.816 1.00 83.00  261 A 1 
ATOM 1680 O O   . ILE A 1 213 ? 18.164 -3.211  49.878 1.00 81.32  261 A 1 
ATOM 1681 C CB  . ILE A 1 213 ? 16.718 -2.388  52.250 1.00 91.58  261 A 1 
ATOM 1682 C CG1 . ILE A 1 213 ? 16.607 -1.756  53.639 1.00 84.95  261 A 1 
ATOM 1683 C CG2 . ILE A 1 213 ? 15.389 -2.983  51.816 1.00 92.19  261 A 1 
ATOM 1684 C CD1 . ILE A 1 213 ? 15.571 -0.658  53.730 1.00 83.88  261 A 1 
ATOM 1685 N N   . GLN A 1 214 ? 17.961 -5.307  50.663 1.00 84.85  262 A 1 
ATOM 1686 C CA  . GLN A 1 214 ? 18.155 -5.922  49.355 1.00 89.63  262 A 1 
ATOM 1687 C C   . GLN A 1 214 ? 16.880 -5.888  48.521 1.00 83.54  262 A 1 
ATOM 1688 O O   . GLN A 1 214 ? 15.870 -5.318  48.932 1.00 91.66  262 A 1 
ATOM 1689 C CB  . GLN A 1 214 ? 18.642 -7.365  49.506 1.00 92.36  262 A 1 
ATOM 1690 C CG  . GLN A 1 214 ? 20.003 -7.495  50.169 1.00 88.24  262 A 1 
ATOM 1691 C CD  . GLN A 1 214 ? 20.611 -8.872  49.986 1.00 90.71  262 A 1 
ATOM 1692 O OE1 . GLN A 1 214 ? 20.161 -9.655  49.150 1.00 90.25  262 A 1 
ATOM 1693 N NE2 . GLN A 1 214 ? 21.639 -9.174  50.769 1.00 93.69  262 A 1 
ATOM 1694 N N   . LYS A 1 215 ? 16.938 -6.503  47.345 1.00 79.67  263 A 1 
ATOM 1695 C CA  . LYS A 1 215 ? 15.799 -6.536  46.436 1.00 80.98  263 A 1 
ATOM 1696 C C   . LYS A 1 215 ? 14.686 -7.430  46.974 1.00 77.76  263 A 1 
ATOM 1697 O O   . LYS A 1 215 ? 14.938 -8.338  47.768 1.00 80.16  263 A 1 
ATOM 1698 C CB  . LYS A 1 215 ? 16.238 -7.015  45.050 1.00 77.14  263 A 1 
ATOM 1699 C CG  . LYS A 1 215 ? 16.836 -8.413  45.038 1.00 85.16  263 A 1 
ATOM 1700 C CD  . LYS A 1 215 ? 17.164 -8.862  43.623 1.00 85.79  263 A 1 
ATOM 1701 C CE  . LYS A 1 215 ? 17.739 -10.270 43.608 1.00 87.18  263 A 1 
ATOM 1702 N NZ  . LYS A 1 215 ? 18.990 -10.366 44.409 1.00 85.71  263 A 1 
ATOM 1703 N N   . GLU A 1 216 ? 13.458 -7.157  46.536 1.00 75.70  264 A 1 
ATOM 1704 C CA  . GLU A 1 216 ? 12.272 -7.903  46.961 1.00 76.18  264 A 1 
ATOM 1705 C C   . GLU A 1 216 ? 12.087 -7.912  48.478 1.00 81.20  264 A 1 
ATOM 1706 O O   . GLU A 1 216 ? 11.497 -8.840  49.031 1.00 80.41  264 A 1 
ATOM 1707 C CB  . GLU A 1 216 ? 12.323 -9.343  46.440 1.00 77.62  264 A 1 
ATOM 1708 C CG  . GLU A 1 216 ? 11.690 -9.541  45.068 1.00 82.38  264 A 1 
ATOM 1709 C CD  . GLU A 1 216 ? 12.478 -8.885  43.952 1.00 85.62  264 A 1 
ATOM 1710 O OE1 . GLU A 1 216 ? 11.880 -8.587  42.897 1.00 82.60  264 A 1 
ATOM 1711 O OE2 . GLU A 1 216 ? 13.696 -8.675  44.123 1.00 88.07  264 A 1 
ATOM 1712 N N   . SER A 1 217 ? 12.588 -6.877  49.144 1.00 87.28  265 A 1 
ATOM 1713 C CA  . SER A 1 217 ? 12.427 -6.751  50.588 1.00 93.31  265 A 1 
ATOM 1714 C C   . SER A 1 217 ? 11.205 -5.903  50.919 1.00 93.75  265 A 1 
ATOM 1715 O O   . SER A 1 217 ? 10.988 -4.849  50.320 1.00 91.65  265 A 1 
ATOM 1716 C CB  . SER A 1 217 ? 13.680 -6.144  51.221 1.00 81.52  265 A 1 
ATOM 1717 O OG  . SER A 1 217 ? 14.808 -6.979  51.023 1.00 86.12  265 A 1 
ATOM 1718 N N   . THR A 1 218 ? 10.408 -6.367  51.875 1.00 90.91  266 A 1 
ATOM 1719 C CA  . THR A 1 218 ? 9.174  -5.679  52.236 1.00 91.61  266 A 1 
ATOM 1720 C C   . THR A 1 218 ? 9.369  -4.714  53.402 1.00 89.11  266 A 1 
ATOM 1721 O O   . THR A 1 218 ? 9.768  -5.112  54.497 1.00 95.99  266 A 1 
ATOM 1722 C CB  . THR A 1 218 ? 8.060  -6.679  52.597 1.00 86.50  266 A 1 
ATOM 1723 O OG1 . THR A 1 218 ? 7.810  -7.543  51.481 1.00 81.58  266 A 1 
ATOM 1724 C CG2 . THR A 1 218 ? 6.778  -5.942  52.956 1.00 83.16  266 A 1 
ATOM 1725 N N   . LEU A 1 219 ? 9.083  -3.442  53.149 1.00 81.37  267 A 1 
ATOM 1726 C CA  . LEU A 1 219 ? 9.124  -2.405  54.170 1.00 83.12  267 A 1 
ATOM 1727 C C   . LEU A 1 219 ? 7.717  -2.150  54.698 1.00 91.15  267 A 1 
ATOM 1728 O O   . LEU A 1 219 ? 6.739  -2.249  53.955 1.00 86.50  267 A 1 
ATOM 1729 C CB  . LEU A 1 219 ? 9.727  -1.111  53.612 1.00 81.27  267 A 1 
ATOM 1730 C CG  . LEU A 1 219 ? 11.251 -0.974  53.514 1.00 81.30  267 A 1 
ATOM 1731 C CD1 . LEU A 1 219 ? 11.865 -2.013  52.587 1.00 81.61  267 A 1 
ATOM 1732 C CD2 . LEU A 1 219 ? 11.622 0.427   53.057 1.00 80.53  267 A 1 
ATOM 1733 N N   . HIS A 1 220 ? 7.617  -1.823  55.981 1.00 94.46  268 A 1 
ATOM 1734 C CA  . HIS A 1 220 ? 6.319  -1.597  56.607 1.00 89.75  268 A 1 
ATOM 1735 C C   . HIS A 1 220 ? 6.079  -0.115  56.866 1.00 94.59  268 A 1 
ATOM 1736 O O   . HIS A 1 220 ? 6.797  0.518   57.639 1.00 99.12  268 A 1 
ATOM 1737 C CB  . HIS A 1 220 ? 6.213  -2.393  57.906 1.00 93.90  268 A 1 
ATOM 1738 C CG  . HIS A 1 220 ? 6.298  -3.879  57.718 1.00 95.87  268 A 1 
ATOM 1739 N ND1 . HIS A 1 220 ? 6.610  -4.741  58.731 1.00 103.21 268 A 1 
ATOM 1740 C CD2 . HIS A 1 220 ? 6.105  -4.639  56.605 1.00 94.23  268 A 1 
ATOM 1741 C CE1 . HIS A 1 220 ? 6.611  -5.987  58.266 1.00 105.25 268 A 1 
ATOM 1742 N NE2 . HIS A 1 220 ? 6.309  -5.945  56.988 1.00 95.75  268 A 1 
ATOM 1743 N N   . LEU A 1 221 ? 5.057  0.429   56.214 1.00 88.76  269 A 1 
ATOM 1744 C CA  . LEU A 1 221 ? 4.749  1.851   56.302 1.00 102.10 269 A 1 
ATOM 1745 C C   . LEU A 1 221 ? 3.665  2.145   57.334 1.00 107.46 269 A 1 
ATOM 1746 O O   . LEU A 1 221 ? 2.652  1.448   57.403 1.00 107.55 269 A 1 
ATOM 1747 C CB  . LEU A 1 221 ? 4.317  2.380   54.933 1.00 85.46  269 A 1 
ATOM 1748 C CG  . LEU A 1 221 ? 3.945  3.861   54.849 1.00 85.70  269 A 1 
ATOM 1749 C CD1 . LEU A 1 221 ? 5.133  4.724   55.231 1.00 86.42  269 A 1 
ATOM 1750 C CD2 . LEU A 1 221 ? 3.448  4.213   53.456 1.00 82.17  269 A 1 
ATOM 1751 N N   . VAL A 1 222 ? 3.889  3.179   58.139 1.00 95.63  270 A 1 
ATOM 1752 C CA  . VAL A 1 222 ? 2.884  3.650   59.085 1.00 103.02 270 A 1 
ATOM 1753 C C   . VAL A 1 222 ? 2.747  5.164   58.985 1.00 104.26 270 A 1 
ATOM 1754 O O   . VAL A 1 222 ? 3.333  5.788   58.102 1.00 99.56  270 A 1 
ATOM 1755 C CB  . VAL A 1 222 ? 3.230  3.262   60.537 1.00 109.09 270 A 1 
ATOM 1756 C CG1 . VAL A 1 222 ? 3.150  1.753   60.723 1.00 104.81 270 A 1 
ATOM 1757 C CG2 . VAL A 1 222 ? 4.607  3.785   60.913 1.00 111.69 270 A 1 
ATOM 1758 N N   . LEU A 1 223 ? 1.964  5.751   59.885 1.00 104.53 271 A 1 
ATOM 1759 C CA  . LEU A 1 223 ? 1.810  7.202   59.935 1.00 105.87 271 A 1 
ATOM 1760 C C   . LEU A 1 223 ? 1.682  7.693   61.372 1.00 111.77 271 A 1 
ATOM 1761 O O   . LEU A 1 223 ? 2.024  8.835   61.680 1.00 113.59 271 A 1 
ATOM 1762 C CB  . LEU A 1 223 ? 0.595  7.651   59.119 1.00 107.85 271 A 1 
ATOM 1763 C CG  . LEU A 1 223 ? 0.752  7.731   57.598 1.00 101.15 271 A 1 
ATOM 1764 C CD1 . LEU A 1 223 ? 0.297  6.445   56.919 1.00 98.20  271 A 1 
ATOM 1765 C CD2 . LEU A 1 223 ? -0.001 8.932   57.050 1.00 104.67 271 A 1 
#
