# Supplementary material for: Visualization of stepwise derepression of TFIIH in global genome nucleotide excision repair
Source: Sci Adv. 2026 Jul 23;12(30):eaeb3506. doi: 10.1126/sciadv.aeb3506 (PMC13394385; doi:10.1126/sciadv.aeb3506)
Supplement: Supplementary file 3 — Data S1 [file sciadv.aeb3506_data_s1.zip › templates/fold_tfiih_mat1_xpcc_dna_template_hit_0_chains_k.cif]

data_4il1
#
_entry.id 4il1
#
loop_
_chem_comp.formula
_chem_comp.formula_weight
_chem_comp.id
_chem_comp.mon_nstd_flag
_chem_comp.name
_chem_comp.pdbx_synonyms
_chem_comp.type
"C3 H7 N O2"     89.093  ALA y ALANINE         ? "L-peptide linking" 
"C6 H15 N4 O2 1" 175.209 ARG y ARGININE        ? "L-peptide linking" 
"C4 H8 N2 O3"    132.118 ASN y ASPARAGINE      ? "L-peptide linking" 
"C4 H7 N O4"     133.103 ASP y "ASPARTIC ACID" ? "L-peptide linking" 
"Ca 2"           40.078  CA  . "CALCIUM ION"   ? non-polymer         
"C3 H7 N O2 S"   121.158 CYS y CYSTEINE        ? "L-peptide linking" 
"C5 H10 N2 O3"   146.144 GLN y GLUTAMINE       ? "L-peptide linking" 
"C5 H9 N O4"     147.129 GLU y "GLUTAMIC ACID" ? "L-peptide linking" 
"C2 H5 N O2"     75.067  GLY y GLYCINE         ? "peptide linking"   
"C6 H10 N3 O2 1" 156.162 HIS y HISTIDINE       ? "L-peptide linking" 
"H2 O"           18.015  HOH . WATER           ? non-polymer         
"C6 H13 N O2"    131.173 ILE y ISOLEUCINE      ? "L-peptide linking" 
"C6 H13 N O2"    131.173 LEU y LEUCINE         ? "L-peptide linking" 
"C6 H15 N2 O2 1" 147.195 LYS y LYSINE          ? "L-peptide linking" 
"C5 H11 N O2 S"  149.211 MET y METHIONINE      ? "L-peptide linking" 
"C9 H11 N O2"    165.189 PHE y PHENYLALANINE   ? "L-peptide linking" 
"C5 H9 N O2"     115.130 PRO y PROLINE         ? "L-peptide linking" 
"C3 H7 N O3"     105.093 SER y SERINE          ? "L-peptide linking" 
"C4 H9 N O3"     119.119 THR y THREONINE       ? "L-peptide linking" 
"C11 H12 N2 O2"  204.225 TRP y TRYPTOPHAN      ? "L-peptide linking" 
"C9 H11 N O3"    181.189 TYR y TYROSINE        ? "L-peptide linking" 
"C5 H11 N O2"    117.146 VAL y VALINE          ? "L-peptide linking" 
#
loop_
_chem_comp_atom.atom_id
_chem_comp_atom.charge
_chem_comp_atom.comp_id
_chem_comp_atom.pdbx_leaving_atom_flag
_chem_comp_atom.pdbx_model_Cartn_x_ideal
_chem_comp_atom.pdbx_model_Cartn_y_ideal
_chem_comp_atom.pdbx_model_Cartn_z_ideal
_chem_comp_atom.pdbx_ordinal
_chem_comp_atom.type_symbol
N    ? ALA ? ? ? ? 1   N  
CA   ? ALA ? ? ? ? 2   C  
C    ? ALA ? ? ? ? 3   C  
O    ? ALA ? ? ? ? 4   O  
CB   ? ALA ? ? ? ? 5   C  
OXT  ? ALA ? ? ? ? 6   O  
H    ? ALA ? ? ? ? 7   H  
H2   ? ALA ? ? ? ? 8   H  
HA   ? ALA ? ? ? ? 9   H  
HB1  ? ALA ? ? ? ? 10  H  
HB2  ? ALA ? ? ? ? 11  H  
HB3  ? ALA ? ? ? ? 12  H  
HXT  ? ALA ? ? ? ? 13  H  
N    ? ARG ? ? ? ? 14  N  
CA   ? ARG ? ? ? ? 15  C  
C    ? ARG ? ? ? ? 16  C  
O    ? ARG ? ? ? ? 17  O  
CB   ? ARG ? ? ? ? 18  C  
CG   ? ARG ? ? ? ? 19  C  
CD   ? ARG ? ? ? ? 20  C  
NE   ? ARG ? ? ? ? 21  N  
CZ   ? ARG ? ? ? ? 22  C  
NH1  ? ARG ? ? ? ? 23  N  
NH2  ? ARG ? ? ? ? 24  N  
OXT  ? ARG ? ? ? ? 25  O  
H    ? ARG ? ? ? ? 26  H  
H2   ? ARG ? ? ? ? 27  H  
HA   ? ARG ? ? ? ? 28  H  
HB2  ? ARG ? ? ? ? 29  H  
HB3  ? ARG ? ? ? ? 30  H  
HG2  ? ARG ? ? ? ? 31  H  
HG3  ? ARG ? ? ? ? 32  H  
HD2  ? ARG ? ? ? ? 33  H  
HD3  ? ARG ? ? ? ? 34  H  
HE   ? ARG ? ? ? ? 35  H  
HH11 ? ARG ? ? ? ? 36  H  
HH12 ? ARG ? ? ? ? 37  H  
HH21 ? ARG ? ? ? ? 38  H  
HH22 ? ARG ? ? ? ? 39  H  
HXT  ? ARG ? ? ? ? 40  H  
N    ? ASN ? ? ? ? 41  N  
CA   ? ASN ? ? ? ? 42  C  
C    ? ASN ? ? ? ? 43  C  
O    ? ASN ? ? ? ? 44  O  
CB   ? ASN ? ? ? ? 45  C  
CG   ? ASN ? ? ? ? 46  C  
OD1  ? ASN ? ? ? ? 47  O  
ND2  ? ASN ? ? ? ? 48  N  
OXT  ? ASN ? ? ? ? 49  O  
H    ? ASN ? ? ? ? 50  H  
H2   ? ASN ? ? ? ? 51  H  
HA   ? ASN ? ? ? ? 52  H  
HB2  ? ASN ? ? ? ? 53  H  
HB3  ? ASN ? ? ? ? 54  H  
HD21 ? ASN ? ? ? ? 55  H  
HD22 ? ASN ? ? ? ? 56  H  
HXT  ? ASN ? ? ? ? 57  H  
N    ? ASP ? ? ? ? 58  N  
CA   ? ASP ? ? ? ? 59  C  
C    ? ASP ? ? ? ? 60  C  
O    ? ASP ? ? ? ? 61  O  
CB   ? ASP ? ? ? ? 62  C  
CG   ? ASP ? ? ? ? 63  C  
OD1  ? ASP ? ? ? ? 64  O  
OD2  ? ASP ? ? ? ? 65  O  
OXT  ? ASP ? ? ? ? 66  O  
H    ? ASP ? ? ? ? 67  H  
H2   ? ASP ? ? ? ? 68  H  
HA   ? ASP ? ? ? ? 69  H  
HB2  ? ASP ? ? ? ? 70  H  
HB3  ? ASP ? ? ? ? 71  H  
HD2  ? ASP ? ? ? ? 72  H  
HXT  ? ASP ? ? ? ? 73  H  
CA   ? CA  ? ? ? ? 74  CA 
N    ? CYS ? ? ? ? 75  N  
CA   ? CYS ? ? ? ? 76  C  
C    ? CYS ? ? ? ? 77  C  
O    ? CYS ? ? ? ? 78  O  
CB   ? CYS ? ? ? ? 79  C  
SG   ? CYS ? ? ? ? 80  S  
OXT  ? CYS ? ? ? ? 81  O  
H    ? CYS ? ? ? ? 82  H  
H2   ? CYS ? ? ? ? 83  H  
HA   ? CYS ? ? ? ? 84  H  
HB2  ? CYS ? ? ? ? 85  H  
HB3  ? CYS ? ? ? ? 86  H  
HG   ? CYS ? ? ? ? 87  H  
HXT  ? CYS ? ? ? ? 88  H  
N    ? GLN ? ? ? ? 89  N  
CA   ? GLN ? ? ? ? 90  C  
C    ? GLN ? ? ? ? 91  C  
O    ? GLN ? ? ? ? 92  O  
CB   ? GLN ? ? ? ? 93  C  
CG   ? GLN ? ? ? ? 94  C  
CD   ? GLN ? ? ? ? 95  C  
OE1  ? GLN ? ? ? ? 96  O  
NE2  ? GLN ? ? ? ? 97  N  
OXT  ? GLN ? ? ? ? 98  O  
H    ? GLN ? ? ? ? 99  H  
H2   ? GLN ? ? ? ? 100 H  
HA   ? GLN ? ? ? ? 101 H  
HB2  ? GLN ? ? ? ? 102 H  
HB3  ? GLN ? ? ? ? 103 H  
HG2  ? GLN ? ? ? ? 104 H  
HG3  ? GLN ? ? ? ? 105 H  
HE21 ? GLN ? ? ? ? 106 H  
HE22 ? GLN ? ? ? ? 107 H  
HXT  ? GLN ? ? ? ? 108 H  
N    ? GLU ? ? ? ? 109 N  
CA   ? GLU ? ? ? ? 110 C  
C    ? GLU ? ? ? ? 111 C  
O    ? GLU ? ? ? ? 112 O  
CB   ? GLU ? ? ? ? 113 C  
CG   ? GLU ? ? ? ? 114 C  
CD   ? GLU ? ? ? ? 115 C  
OE1  ? GLU ? ? ? ? 116 O  
OE2  ? GLU ? ? ? ? 117 O  
OXT  ? GLU ? ? ? ? 118 O  
H    ? GLU ? ? ? ? 119 H  
H2   ? GLU ? ? ? ? 120 H  
HA   ? GLU ? ? ? ? 121 H  
HB2  ? GLU ? ? ? ? 122 H  
HB3  ? GLU ? ? ? ? 123 H  
HG2  ? GLU ? ? ? ? 124 H  
HG3  ? GLU ? ? ? ? 125 H  
HE2  ? GLU ? ? ? ? 126 H  
HXT  ? GLU ? ? ? ? 127 H  
N    ? GLY ? ? ? ? 128 N  
CA   ? GLY ? ? ? ? 129 C  
C    ? GLY ? ? ? ? 130 C  
O    ? GLY ? ? ? ? 131 O  
OXT  ? GLY ? ? ? ? 132 O  
H    ? GLY ? ? ? ? 133 H  
H2   ? GLY ? ? ? ? 134 H  
HA2  ? GLY ? ? ? ? 135 H  
HA3  ? GLY ? ? ? ? 136 H  
HXT  ? GLY ? ? ? ? 137 H  
N    ? HIS ? ? ? ? 138 N  
CA   ? HIS ? ? ? ? 139 C  
C    ? HIS ? ? ? ? 140 C  
O    ? HIS ? ? ? ? 141 O  
CB   ? HIS ? ? ? ? 142 C  
CG   ? HIS ? ? ? ? 143 C  
ND1  ? HIS ? ? ? ? 144 N  
CD2  ? HIS ? ? ? ? 145 C  
CE1  ? HIS ? ? ? ? 146 C  
NE2  ? HIS ? ? ? ? 147 N  
OXT  ? HIS ? ? ? ? 148 O  
H    ? HIS ? ? ? ? 149 H  
H2   ? HIS ? ? ? ? 150 H  
HA   ? HIS ? ? ? ? 151 H  
HB2  ? HIS ? ? ? ? 152 H  
HB3  ? HIS ? ? ? ? 153 H  
HD1  ? HIS ? ? ? ? 154 H  
HD2  ? HIS ? ? ? ? 155 H  
HE1  ? HIS ? ? ? ? 156 H  
HE2  ? HIS ? ? ? ? 157 H  
HXT  ? HIS ? ? ? ? 158 H  
O    ? HOH ? ? ? ? 159 O  
H1   ? HOH ? ? ? ? 160 H  
H2   ? HOH ? ? ? ? 161 H  
N    ? ILE ? ? ? ? 162 N  
CA   ? ILE ? ? ? ? 163 C  
C    ? ILE ? ? ? ? 164 C  
O    ? ILE ? ? ? ? 165 O  
CB   ? ILE ? ? ? ? 166 C  
CG1  ? ILE ? ? ? ? 167 C  
CG2  ? ILE ? ? ? ? 168 C  
CD1  ? ILE ? ? ? ? 169 C  
OXT  ? ILE ? ? ? ? 170 O  
H    ? ILE ? ? ? ? 171 H  
H2   ? ILE ? ? ? ? 172 H  
HA   ? ILE ? ? ? ? 173 H  
HB   ? ILE ? ? ? ? 174 H  
HG12 ? ILE ? ? ? ? 175 H  
HG13 ? ILE ? ? ? ? 176 H  
HG21 ? ILE ? ? ? ? 177 H  
HG22 ? ILE ? ? ? ? 178 H  
HG23 ? ILE ? ? ? ? 179 H  
HD11 ? ILE ? ? ? ? 180 H  
HD12 ? ILE ? ? ? ? 181 H  
HD13 ? ILE ? ? ? ? 182 H  
HXT  ? ILE ? ? ? ? 183 H  
N    ? LEU ? ? ? ? 184 N  
CA   ? LEU ? ? ? ? 185 C  
C    ? LEU ? ? ? ? 186 C  
O    ? LEU ? ? ? ? 187 O  
CB   ? LEU ? ? ? ? 188 C  
CG   ? LEU ? ? ? ? 189 C  
CD1  ? LEU ? ? ? ? 190 C  
CD2  ? LEU ? ? ? ? 191 C  
OXT  ? LEU ? ? ? ? 192 O  
H    ? LEU ? ? ? ? 193 H  
H2   ? LEU ? ? ? ? 194 H  
HA   ? LEU ? ? ? ? 195 H  
HB2  ? LEU ? ? ? ? 196 H  
HB3  ? LEU ? ? ? ? 197 H  
HG   ? LEU ? ? ? ? 198 H  
HD11 ? LEU ? ? ? ? 199 H  
HD12 ? LEU ? ? ? ? 200 H  
HD13 ? LEU ? ? ? ? 201 H  
HD21 ? LEU ? ? ? ? 202 H  
HD22 ? LEU ? ? ? ? 203 H  
HD23 ? LEU ? ? ? ? 204 H  
HXT  ? LEU ? ? ? ? 205 H  
N    ? LYS ? ? ? ? 206 N  
CA   ? LYS ? ? ? ? 207 C  
C    ? LYS ? ? ? ? 208 C  
O    ? LYS ? ? ? ? 209 O  
CB   ? LYS ? ? ? ? 210 C  
CG   ? LYS ? ? ? ? 211 C  
CD   ? LYS ? ? ? ? 212 C  
CE   ? LYS ? ? ? ? 213 C  
NZ   ? LYS ? ? ? ? 214 N  
OXT  ? LYS ? ? ? ? 215 O  
H    ? LYS ? ? ? ? 216 H  
H2   ? LYS ? ? ? ? 217 H  
HA   ? LYS ? ? ? ? 218 H  
HB2  ? LYS ? ? ? ? 219 H  
HB3  ? LYS ? ? ? ? 220 H  
HG2  ? LYS ? ? ? ? 221 H  
HG3  ? LYS ? ? ? ? 222 H  
HD2  ? LYS ? ? ? ? 223 H  
HD3  ? LYS ? ? ? ? 224 H  
HE2  ? LYS ? ? ? ? 225 H  
HE3  ? LYS ? ? ? ? 226 H  
HZ1  ? LYS ? ? ? ? 227 H  
HZ2  ? LYS ? ? ? ? 228 H  
HZ3  ? LYS ? ? ? ? 229 H  
HXT  ? LYS ? ? ? ? 230 H  
N    ? MET ? ? ? ? 231 N  
CA   ? MET ? ? ? ? 232 C  
C    ? MET ? ? ? ? 233 C  
O    ? MET ? ? ? ? 234 O  
CB   ? MET ? ? ? ? 235 C  
CG   ? MET ? ? ? ? 236 C  
SD   ? MET ? ? ? ? 237 S  
CE   ? MET ? ? ? ? 238 C  
OXT  ? MET ? ? ? ? 239 O  
H    ? MET ? ? ? ? 240 H  
H2   ? MET ? ? ? ? 241 H  
HA   ? MET ? ? ? ? 242 H  
HB2  ? MET ? ? ? ? 243 H  
HB3  ? MET ? ? ? ? 244 H  
HG2  ? MET ? ? ? ? 245 H  
HG3  ? MET ? ? ? ? 246 H  
HE1  ? MET ? ? ? ? 247 H  
HE2  ? MET ? ? ? ? 248 H  
HE3  ? MET ? ? ? ? 249 H  
HXT  ? MET ? ? ? ? 250 H  
N    ? PHE ? ? ? ? 251 N  
CA   ? PHE ? ? ? ? 252 C  
C    ? PHE ? ? ? ? 253 C  
O    ? PHE ? ? ? ? 254 O  
CB   ? PHE ? ? ? ? 255 C  
CG   ? PHE ? ? ? ? 256 C  
CD1  ? PHE ? ? ? ? 257 C  
CD2  ? PHE ? ? ? ? 258 C  
CE1  ? PHE ? ? ? ? 259 C  
CE2  ? PHE ? ? ? ? 260 C  
CZ   ? PHE ? ? ? ? 261 C  
OXT  ? PHE ? ? ? ? 262 O  
H    ? PHE ? ? ? ? 263 H  
H2   ? PHE ? ? ? ? 264 H  
HA   ? PHE ? ? ? ? 265 H  
HB2  ? PHE ? ? ? ? 266 H  
HB3  ? PHE ? ? ? ? 267 H  
HD1  ? PHE ? ? ? ? 268 H  
HD2  ? PHE ? ? ? ? 269 H  
HE1  ? PHE ? ? ? ? 270 H  
HE2  ? PHE ? ? ? ? 271 H  
HZ   ? PHE ? ? ? ? 272 H  
HXT  ? PHE ? ? ? ? 273 H  
N    ? PRO ? ? ? ? 274 N  
CA   ? PRO ? ? ? ? 275 C  
C    ? PRO ? ? ? ? 276 C  
O    ? PRO ? ? ? ? 277 O  
CB   ? PRO ? ? ? ? 278 C  
CG   ? PRO ? ? ? ? 279 C  
CD   ? PRO ? ? ? ? 280 C  
OXT  ? PRO ? ? ? ? 281 O  
H    ? PRO ? ? ? ? 282 H  
HA   ? PRO ? ? ? ? 283 H  
HB2  ? PRO ? ? ? ? 284 H  
HB3  ? PRO ? ? ? ? 285 H  
HG2  ? PRO ? ? ? ? 286 H  
HG3  ? PRO ? ? ? ? 287 H  
HD2  ? PRO ? ? ? ? 288 H  
HD3  ? PRO ? ? ? ? 289 H  
HXT  ? PRO ? ? ? ? 290 H  
N    ? SER ? ? ? ? 291 N  
CA   ? SER ? ? ? ? 292 C  
C    ? SER ? ? ? ? 293 C  
O    ? SER ? ? ? ? 294 O  
CB   ? SER ? ? ? ? 295 C  
OG   ? SER ? ? ? ? 296 O  
OXT  ? SER ? ? ? ? 297 O  
H    ? SER ? ? ? ? 298 H  
H2   ? SER ? ? ? ? 299 H  
HA   ? SER ? ? ? ? 300 H  
HB2  ? SER ? ? ? ? 301 H  
HB3  ? SER ? ? ? ? 302 H  
HG   ? SER ? ? ? ? 303 H  
HXT  ? SER ? ? ? ? 304 H  
N    ? THR ? ? ? ? 305 N  
CA   ? THR ? ? ? ? 306 C  
C    ? THR ? ? ? ? 307 C  
O    ? THR ? ? ? ? 308 O  
CB   ? THR ? ? ? ? 309 C  
OG1  ? THR ? ? ? ? 310 O  
CG2  ? THR ? ? ? ? 311 C  
OXT  ? THR ? ? ? ? 312 O  
H    ? THR ? ? ? ? 313 H  
H2   ? THR ? ? ? ? 314 H  
HA   ? THR ? ? ? ? 315 H  
HB   ? THR ? ? ? ? 316 H  
HG1  ? THR ? ? ? ? 317 H  
HG21 ? THR ? ? ? ? 318 H  
HG22 ? THR ? ? ? ? 319 H  
HG23 ? THR ? ? ? ? 320 H  
HXT  ? THR ? ? ? ? 321 H  
N    ? TRP ? ? ? ? 322 N  
CA   ? TRP ? ? ? ? 323 C  
C    ? TRP ? ? ? ? 324 C  
O    ? TRP ? ? ? ? 325 O  
CB   ? TRP ? ? ? ? 326 C  
CG   ? TRP ? ? ? ? 327 C  
CD1  ? TRP ? ? ? ? 328 C  
CD2  ? TRP ? ? ? ? 329 C  
NE1  ? TRP ? ? ? ? 330 N  
CE2  ? TRP ? ? ? ? 331 C  
CE3  ? TRP ? ? ? ? 332 C  
CZ2  ? TRP ? ? ? ? 333 C  
CZ3  ? TRP ? ? ? ? 334 C  
CH2  ? TRP ? ? ? ? 335 C  
OXT  ? TRP ? ? ? ? 336 O  
H    ? TRP ? ? ? ? 337 H  
H2   ? TRP ? ? ? ? 338 H  
HA   ? TRP ? ? ? ? 339 H  
HB2  ? TRP ? ? ? ? 340 H  
HB3  ? TRP ? ? ? ? 341 H  
HD1  ? TRP ? ? ? ? 342 H  
HE1  ? TRP ? ? ? ? 343 H  
HE3  ? TRP ? ? ? ? 344 H  
HZ2  ? TRP ? ? ? ? 345 H  
HZ3  ? TRP ? ? ? ? 346 H  
HH2  ? TRP ? ? ? ? 347 H  
HXT  ? TRP ? ? ? ? 348 H  
N    ? TYR ? ? ? ? 349 N  
CA   ? TYR ? ? ? ? 350 C  
C    ? TYR ? ? ? ? 351 C  
O    ? TYR ? ? ? ? 352 O  
CB   ? TYR ? ? ? ? 353 C  
CG   ? TYR ? ? ? ? 354 C  
CD1  ? TYR ? ? ? ? 355 C  
CD2  ? TYR ? ? ? ? 356 C  
CE1  ? TYR ? ? ? ? 357 C  
CE2  ? TYR ? ? ? ? 358 C  
CZ   ? TYR ? ? ? ? 359 C  
OH   ? TYR ? ? ? ? 360 O  
OXT  ? TYR ? ? ? ? 361 O  
H    ? TYR ? ? ? ? 362 H  
H2   ? TYR ? ? ? ? 363 H  
HA   ? TYR ? ? ? ? 364 H  
HB2  ? TYR ? ? ? ? 365 H  
HB3  ? TYR ? ? ? ? 366 H  
HD1  ? TYR ? ? ? ? 367 H  
HD2  ? TYR ? ? ? ? 368 H  
HE1  ? TYR ? ? ? ? 369 H  
HE2  ? TYR ? ? ? ? 370 H  
HH   ? TYR ? ? ? ? 371 H  
HXT  ? TYR ? ? ? ? 372 H  
N    ? VAL ? ? ? ? 373 N  
CA   ? VAL ? ? ? ? 374 C  
C    ? VAL ? ? ? ? 375 C  
O    ? VAL ? ? ? ? 376 O  
CB   ? VAL ? ? ? ? 377 C  
CG1  ? VAL ? ? ? ? 378 C  
CG2  ? VAL ? ? ? ? 379 C  
OXT  ? VAL ? ? ? ? 380 O  
H    ? VAL ? ? ? ? 381 H  
H2   ? VAL ? ? ? ? 382 H  
HA   ? VAL ? ? ? ? 383 H  
HB   ? VAL ? ? ? ? 384 H  
HG11 ? VAL ? ? ? ? 385 H  
HG12 ? VAL ? ? ? ? 386 H  
HG13 ? VAL ? ? ? ? 387 H  
HG21 ? VAL ? ? ? ? 388 H  
HG22 ? VAL ? ? ? ? 389 H  
HG23 ? VAL ? ? ? ? 390 H  
HXT  ? VAL ? ? ? ? 391 H  
#
loop_
_chem_comp_bond.atom_id_1
_chem_comp_bond.atom_id_2
_chem_comp_bond.comp_id
_chem_comp_bond.pdbx_aromatic_flag
_chem_comp_bond.pdbx_stereo_config
_chem_comp_bond.value_order
N   CA   ALA N N sing 
N   H    ALA N N sing 
N   H2   ALA N N sing 
CA  C    ALA N N sing 
CA  CB   ALA N N sing 
CA  HA   ALA N N sing 
C   O    ALA N N doub 
C   OXT  ALA N N sing 
CB  HB1  ALA N N sing 
CB  HB2  ALA N N sing 
CB  HB3  ALA N N sing 
OXT HXT  ALA N N sing 
N   CA   ARG N N sing 
N   H    ARG N N sing 
N   H2   ARG N N sing 
CA  C    ARG N N sing 
CA  CB   ARG N N sing 
CA  HA   ARG N N sing 
C   O    ARG N N doub 
C   OXT  ARG N N sing 
CB  CG   ARG N N sing 
CB  HB2  ARG N N sing 
CB  HB3  ARG N N sing 
CG  CD   ARG N N sing 
CG  HG2  ARG N N sing 
CG  HG3  ARG N N sing 
CD  NE   ARG N N sing 
CD  HD2  ARG N N sing 
CD  HD3  ARG N N sing 
NE  CZ   ARG N N sing 
NE  HE   ARG N N sing 
CZ  NH1  ARG N N sing 
CZ  NH2  ARG N N doub 
NH1 HH11 ARG N N sing 
NH1 HH12 ARG N N sing 
NH2 HH21 ARG N N sing 
NH2 HH22 ARG N N sing 
OXT HXT  ARG N N sing 
N   CA   ASN N N sing 
N   H    ASN N N sing 
N   H2   ASN N N sing 
CA  C    ASN N N sing 
CA  CB   ASN N N sing 
CA  HA   ASN N N sing 
C   O    ASN N N doub 
C   OXT  ASN N N sing 
CB  CG   ASN N N sing 
CB  HB2  ASN N N sing 
CB  HB3  ASN N N sing 
CG  OD1  ASN N N doub 
CG  ND2  ASN N N sing 
ND2 HD21 ASN N N sing 
ND2 HD22 ASN N N sing 
OXT HXT  ASN N N sing 
N   CA   ASP N N sing 
N   H    ASP N N sing 
N   H2   ASP N N sing 
CA  C    ASP N N sing 
CA  CB   ASP N N sing 
CA  HA   ASP N N sing 
C   O    ASP N N doub 
C   OXT  ASP N N sing 
CB  CG   ASP N N sing 
CB  HB2  ASP N N sing 
CB  HB3  ASP N N sing 
CG  OD1  ASP N N doub 
CG  OD2  ASP N N sing 
OD2 HD2  ASP N N sing 
OXT HXT  ASP N N sing 
N   CA   CYS N N sing 
N   H    CYS N N sing 
N   H2   CYS N N sing 
CA  C    CYS N N sing 
CA  CB   CYS N N sing 
CA  HA   CYS N N sing 
C   O    CYS N N doub 
C   OXT  CYS N N sing 
CB  SG   CYS N N sing 
CB  HB2  CYS N N sing 
CB  HB3  CYS N N sing 
SG  HG   CYS N N sing 
OXT HXT  CYS N N sing 
N   CA   GLN N N sing 
N   H    GLN N N sing 
N   H2   GLN N N sing 
CA  C    GLN N N sing 
CA  CB   GLN N N sing 
CA  HA   GLN N N sing 
C   O    GLN N N doub 
C   OXT  GLN N N sing 
CB  CG   GLN N N sing 
CB  HB2  GLN N N sing 
CB  HB3  GLN N N sing 
CG  CD   GLN N N sing 
CG  HG2  GLN N N sing 
CG  HG3  GLN N N sing 
CD  OE1  GLN N N doub 
CD  NE2  GLN N N sing 
NE2 HE21 GLN N N sing 
NE2 HE22 GLN N N sing 
OXT HXT  GLN N N sing 
N   CA   GLU N N sing 
N   H    GLU N N sing 
N   H2   GLU N N sing 
CA  C    GLU N N sing 
CA  CB   GLU N N sing 
CA  HA   GLU N N sing 
C   O    GLU N N doub 
C   OXT  GLU N N sing 
CB  CG   GLU N N sing 
CB  HB2  GLU N N sing 
CB  HB3  GLU N N sing 
CG  CD   GLU N N sing 
CG  HG2  GLU N N sing 
CG  HG3  GLU N N sing 
CD  OE1  GLU N N doub 
CD  OE2  GLU N N sing 
OE2 HE2  GLU N N sing 
OXT HXT  GLU N N sing 
N   CA   GLY N N sing 
N   H    GLY N N sing 
N   H2   GLY N N sing 
CA  C    GLY N N sing 
CA  HA2  GLY N N sing 
CA  HA3  GLY N N sing 
C   O    GLY N N doub 
C   OXT  GLY N N sing 
OXT HXT  GLY N N sing 
N   CA   HIS N N sing 
N   H    HIS N N sing 
N   H2   HIS N N sing 
CA  C    HIS N N sing 
CA  CB   HIS N N sing 
CA  HA   HIS N N sing 
C   O    HIS N N doub 
C   OXT  HIS N N sing 
CB  CG   HIS N N sing 
CB  HB2  HIS N N sing 
CB  HB3  HIS N N sing 
CG  ND1  HIS Y N sing 
CG  CD2  HIS Y N doub 
ND1 CE1  HIS Y N doub 
ND1 HD1  HIS N N sing 
CD2 NE2  HIS Y N sing 
CD2 HD2  HIS N N sing 
CE1 NE2  HIS Y N sing 
CE1 HE1  HIS N N sing 
NE2 HE2  HIS N N sing 
OXT HXT  HIS N N sing 
O   H1   HOH N N sing 
O   H2   HOH N N sing 
N   CA   ILE N N sing 
N   H    ILE N N sing 
N   H2   ILE N N sing 
CA  C    ILE N N sing 
CA  CB   ILE N N sing 
CA  HA   ILE N N sing 
C   O    ILE N N doub 
C   OXT  ILE N N sing 
CB  CG1  ILE N N sing 
CB  CG2  ILE N N sing 
CB  HB   ILE N N sing 
CG1 CD1  ILE N N sing 
CG1 HG12 ILE N N sing 
CG1 HG13 ILE N N sing 
CG2 HG21 ILE N N sing 
CG2 HG22 ILE N N sing 
CG2 HG23 ILE N N sing 
CD1 HD11 ILE N N sing 
CD1 HD12 ILE N N sing 
CD1 HD13 ILE N N sing 
OXT HXT  ILE N N sing 
N   CA   LEU N N sing 
N   H    LEU N N sing 
N   H2   LEU N N sing 
CA  C    LEU N N sing 
CA  CB   LEU N N sing 
CA  HA   LEU N N sing 
C   O    LEU N N doub 
C   OXT  LEU N N sing 
CB  CG   LEU N N sing 
CB  HB2  LEU N N sing 
CB  HB3  LEU N N sing 
CG  CD1  LEU N N sing 
CG  CD2  LEU N N sing 
CG  HG   LEU N N sing 
CD1 HD11 LEU N N sing 
CD1 HD12 LEU N N sing 
CD1 HD13 LEU N N sing 
CD2 HD21 LEU N N sing 
CD2 HD22 LEU N N sing 
CD2 HD23 LEU N N sing 
OXT HXT  LEU N N sing 
N   CA   LYS N N sing 
N   H    LYS N N sing 
N   H2   LYS N N sing 
CA  C    LYS N N sing 
CA  CB   LYS N N sing 
CA  HA   LYS N N sing 
C   O    LYS N N doub 
C   OXT  LYS N N sing 
CB  CG   LYS N N sing 
CB  HB2  LYS N N sing 
CB  HB3  LYS N N sing 
CG  CD   LYS N N sing 
CG  HG2  LYS N N sing 
CG  HG3  LYS N N sing 
CD  CE   LYS N N sing 
CD  HD2  LYS N N sing 
CD  HD3  LYS N N sing 
CE  NZ   LYS N N sing 
CE  HE2  LYS N N sing 
CE  HE3  LYS N N sing 
NZ  HZ1  LYS N N sing 
NZ  HZ2  LYS N N sing 
NZ  HZ3  LYS N N sing 
OXT HXT  LYS N N sing 
N   CA   MET N N sing 
N   H    MET N N sing 
N   H2   MET N N sing 
CA  C    MET N N sing 
CA  CB   MET N N sing 
CA  HA   MET N N sing 
C   O    MET N N doub 
C   OXT  MET N N sing 
CB  CG   MET N N sing 
CB  HB2  MET N N sing 
CB  HB3  MET N N sing 
CG  SD   MET N N sing 
CG  HG2  MET N N sing 
CG  HG3  MET N N sing 
SD  CE   MET N N sing 
CE  HE1  MET N N sing 
CE  HE2  MET N N sing 
CE  HE3  MET N N sing 
OXT HXT  MET N N sing 
N   CA   PHE N N sing 
N   H    PHE N N sing 
N   H2   PHE N N sing 
CA  C    PHE N N sing 
CA  CB   PHE N N sing 
CA  HA   PHE N N sing 
C   O    PHE N N doub 
C   OXT  PHE N N sing 
CB  CG   PHE N N sing 
CB  HB2  PHE N N sing 
CB  HB3  PHE N N sing 
CG  CD1  PHE Y N doub 
CG  CD2  PHE Y N sing 
CD1 CE1  PHE Y N sing 
CD1 HD1  PHE N N sing 
CD2 CE2  PHE Y N doub 
CD2 HD2  PHE N N sing 
CE1 CZ   PHE Y N doub 
CE1 HE1  PHE N N sing 
CE2 CZ   PHE Y N sing 
CE2 HE2  PHE N N sing 
CZ  HZ   PHE N N sing 
OXT HXT  PHE N N sing 
N   CA   PRO N N sing 
N   CD   PRO N N sing 
N   H    PRO N N sing 
CA  C    PRO N N sing 
CA  CB   PRO N N sing 
CA  HA   PRO N N sing 
C   O    PRO N N doub 
C   OXT  PRO N N sing 
CB  CG   PRO N N sing 
CB  HB2  PRO N N sing 
CB  HB3  PRO N N sing 
CG  CD   PRO N N sing 
CG  HG2  PRO N N sing 
CG  HG3  PRO N N sing 
CD  HD2  PRO N N sing 
CD  HD3  PRO N N sing 
OXT HXT  PRO N N sing 
N   CA   SER N N sing 
N   H    SER N N sing 
N   H2   SER N N sing 
CA  C    SER N N sing 
CA  CB   SER N N sing 
CA  HA   SER N N sing 
C   O    SER N N doub 
C   OXT  SER N N sing 
CB  OG   SER N N sing 
CB  HB2  SER N N sing 
CB  HB3  SER N N sing 
OG  HG   SER N N sing 
OXT HXT  SER N N sing 
N   CA   THR N N sing 
N   H    THR N N sing 
N   H2   THR N N sing 
CA  C    THR N N sing 
CA  CB   THR N N sing 
CA  HA   THR N N sing 
C   O    THR N N doub 
C   OXT  THR N N sing 
CB  OG1  THR N N sing 
CB  CG2  THR N N sing 
CB  HB   THR N N sing 
OG1 HG1  THR N N sing 
CG2 HG21 THR N N sing 
CG2 HG22 THR N N sing 
CG2 HG23 THR N N sing 
OXT HXT  THR N N sing 
N   CA   TRP N N sing 
N   H    TRP N N sing 
N   H2   TRP N N sing 
CA  C    TRP N N sing 
CA  CB   TRP N N sing 
CA  HA   TRP N N sing 
C   O    TRP N N doub 
C   OXT  TRP N N sing 
CB  CG   TRP N N sing 
CB  HB2  TRP N N sing 
CB  HB3  TRP N N sing 
CG  CD1  TRP Y N doub 
CG  CD2  TRP Y N sing 
CD1 NE1  TRP Y N sing 
CD1 HD1  TRP N N sing 
CD2 CE2  TRP Y N doub 
CD2 CE3  TRP Y N sing 
NE1 CE2  TRP Y N sing 
NE1 HE1  TRP N N sing 
CE2 CZ2  TRP Y N sing 
CE3 CZ3  TRP Y N doub 
CE3 HE3  TRP N N sing 
CZ2 CH2  TRP Y N doub 
CZ2 HZ2  TRP N N sing 
CZ3 CH2  TRP Y N sing 
CZ3 HZ3  TRP N N sing 
CH2 HH2  TRP N N sing 
OXT HXT  TRP N N sing 
N   CA   TYR N N sing 
N   H    TYR N N sing 
N   H2   TYR N N sing 
CA  C    TYR N N sing 
CA  CB   TYR N N sing 
CA  HA   TYR N N sing 
C   O    TYR N N doub 
C   OXT  TYR N N sing 
CB  CG   TYR N N sing 
CB  HB2  TYR N N sing 
CB  HB3  TYR N N sing 
CG  CD1  TYR Y N doub 
CG  CD2  TYR Y N sing 
CD1 CE1  TYR Y N sing 
CD1 HD1  TYR N N sing 
CD2 CE2  TYR Y N doub 
CD2 HD2  TYR N N sing 
CE1 CZ   TYR Y N doub 
CE1 HE1  TYR N N sing 
CE2 CZ   TYR Y N sing 
CE2 HE2  TYR N N sing 
CZ  OH   TYR N N sing 
OH  HH   TYR N N sing 
OXT HXT  TYR N N sing 
N   CA   VAL N N sing 
N   H    VAL N N sing 
N   H2   VAL N N sing 
CA  C    VAL N N sing 
CA  CB   VAL N N sing 
CA  HA   VAL N N sing 
C   O    VAL N N doub 
C   OXT  VAL N N sing 
CB  CG1  VAL N N sing 
CB  CG2  VAL N N sing 
CB  HB   VAL N N sing 
CG1 HG11 VAL N N sing 
CG1 HG12 VAL N N sing 
CG1 HG13 VAL N N sing 
CG2 HG21 VAL N N sing 
CG2 HG22 VAL N N sing 
CG2 HG23 VAL N N sing 
OXT HXT  VAL N N sing 
#
_entity.id               1
_entity.pdbx_description "Calmodulin, Calcineurin subunit B type 1, Serine/threonine-protein phosphatase 2B catalytic subunit alpha isoform"
_entity.type             polymer
#
_entity_poly.entity_id      1
_entity_poly.pdbx_strand_id A
_entity_poly.type           polypeptide(L)
#
loop_
_entity_poly_seq.entity_id
_entity_poly_seq.hetero
_entity_poly_seq.mon_id
_entity_poly_seq.num
1 n MET 1   
1 n ALA 2   
1 n ASP 3   
1 n GLN 4   
1 n LEU 5   
1 n THR 6   
1 n GLU 7   
1 n GLU 8   
1 n GLN 9   
1 n ILE 10  
1 n ALA 11  
1 n GLU 12  
1 n PHE 13  
1 n LYS 14  
1 n GLU 15  
1 n ALA 16  
1 n PHE 17  
1 n SER 18  
1 n LEU 19  
1 n PHE 20  
1 n ASP 21  
1 n LYS 22  
1 n ASP 23  
1 n GLY 24  
1 n ASP 25  
1 n GLY 26  
1 n THR 27  
1 n ILE 28  
1 n THR 29  
1 n THR 30  
1 n LYS 31  
1 n GLU 32  
1 n LEU 33  
1 n GLY 34  
1 n THR 35  
1 n VAL 36  
1 n MET 37  
1 n ARG 38  
1 n SER 39  
1 n LEU 40  
1 n GLY 41  
1 n GLN 42  
1 n ASN 43  
1 n PRO 44  
1 n THR 45  
1 n GLU 46  
1 n ALA 47  
1 n GLU 48  
1 n LEU 49  
1 n GLN 50  
1 n ASP 51  
1 n MET 52  
1 n ILE 53  
1 n ASN 54  
1 n GLU 55  
1 n VAL 56  
1 n ASP 57  
1 n ALA 58  
1 n ASP 59  
1 n GLY 60  
1 n ASN 61  
1 n GLY 62  
1 n THR 63  
1 n ILE 64  
1 n ASP 65  
1 n PHE 66  
1 n PRO 67  
1 n GLU 68  
1 n PHE 69  
1 n LEU 70  
1 n THR 71  
1 n MET 72  
1 n MET 73  
1 n ALA 74  
1 n ARG 75  
1 n LYS 76  
1 n MET 77  
1 n LYS 78  
1 n ASP 79  
1 n THR 80  
1 n ASP 81  
1 n SER 82  
1 n GLU 83  
1 n GLU 84  
1 n GLU 85  
1 n ILE 86  
1 n ARG 87  
1 n GLU 88  
1 n ALA 89  
1 n PHE 90  
1 n ARG 91  
1 n VAL 92  
1 n PHE 93  
1 n ASP 94  
1 n LYS 95  
1 n ASP 96  
1 n GLY 97  
1 n ASN 98  
1 n GLY 99  
1 n TYR 100 
1 n ILE 101 
1 n SER 102 
1 n ALA 103 
1 n ALA 104 
1 n GLU 105 
1 n LEU 106 
1 n ARG 107 
1 n HIS 108 
1 n VAL 109 
1 n MET 110 
1 n THR 111 
1 n ASN 112 
1 n LEU 113 
1 n GLY 114 
1 n GLU 115 
1 n LYS 116 
1 n LEU 117 
1 n THR 118 
1 n ASP 119 
1 n GLU 120 
1 n GLU 121 
1 n VAL 122 
1 n ASP 123 
1 n GLU 124 
1 n MET 125 
1 n ILE 126 
1 n ARG 127 
1 n GLU 128 
1 n ALA 129 
1 n ASP 130 
1 n ILE 131 
1 n ASP 132 
1 n GLY 133 
1 n ASP 134 
1 n GLY 135 
1 n GLN 136 
1 n VAL 137 
1 n ASN 138 
1 n TYR 139 
1 n GLU 140 
1 n GLU 141 
1 n PHE 142 
1 n VAL 143 
1 n GLN 144 
1 n MET 145 
1 n MET 146 
1 n THR 147 
1 n ALA 148 
1 n LYS 149 
1 n GLY 150 
1 n GLY 151 
1 n GLY 152 
1 n GLY 153 
1 n GLY 154 
1 n GLY 155 
1 n GLY 156 
1 n GLY 157 
1 n GLY 158 
1 n GLY 159 
1 n ASN 160 
1 n GLU 161 
1 n ALA 162 
1 n SER 163 
1 n TYR 164 
1 n PRO 165 
1 n LEU 166 
1 n GLU 167 
1 n MET 168 
1 n CYS 169 
1 n SER 170 
1 n HIS 171 
1 n PHE 172 
1 n ASP 173 
1 n ALA 174 
1 n ASP 175 
1 n GLU 176 
1 n ILE 177 
1 n LYS 178 
1 n ARG 179 
1 n LEU 180 
1 n GLY 181 
1 n LYS 182 
1 n ARG 183 
1 n PHE 184 
1 n LYS 185 
1 n LYS 186 
1 n LEU 187 
1 n ASP 188 
1 n LEU 189 
1 n ASP 190 
1 n ASN 191 
1 n SER 192 
1 n GLY 193 
1 n SER 194 
1 n LEU 195 
1 n SER 196 
1 n VAL 197 
1 n GLU 198 
1 n GLU 199 
1 n PHE 200 
1 n MET 201 
1 n SER 202 
1 n LEU 203 
1 n PRO 204 
1 n GLU 205 
1 n LEU 206 
1 n GLN 207 
1 n GLN 208 
1 n ASN 209 
1 n PRO 210 
1 n LEU 211 
1 n VAL 212 
1 n GLN 213 
1 n ARG 214 
1 n VAL 215 
1 n ILE 216 
1 n ASP 217 
1 n ILE 218 
1 n PHE 219 
1 n ASP 220 
1 n THR 221 
1 n ASP 222 
1 n GLY 223 
1 n ASN 224 
1 n GLY 225 
1 n GLU 226 
1 n VAL 227 
1 n ASP 228 
1 n PHE 229 
1 n LYS 230 
1 n GLU 231 
1 n PHE 232 
1 n ILE 233 
1 n GLU 234 
1 n GLY 235 
1 n VAL 236 
1 n SER 237 
1 n GLN 238 
1 n PHE 239 
1 n SER 240 
1 n VAL 241 
1 n LYS 242 
1 n GLY 243 
1 n ASP 244 
1 n LYS 245 
1 n GLU 246 
1 n GLN 247 
1 n LYS 248 
1 n LEU 249 
1 n ARG 250 
1 n PHE 251 
1 n ALA 252 
1 n PHE 253 
1 n ARG 254 
1 n ILE 255 
1 n TYR 256 
1 n ASP 257 
1 n MET 258 
1 n ASP 259 
1 n LYS 260 
1 n ASP 261 
1 n GLY 262 
1 n TYR 263 
1 n ILE 264 
1 n SER 265 
1 n ASN 266 
1 n GLY 267 
1 n GLU 268 
1 n LEU 269 
1 n PHE 270 
1 n GLN 271 
1 n VAL 272 
1 n LEU 273 
1 n LYS 274 
1 n MET 275 
1 n MET 276 
1 n VAL 277 
1 n GLY 278 
1 n ASN 279 
1 n ASN 280 
1 n LEU 281 
1 n LYS 282 
1 n ASP 283 
1 n THR 284 
1 n GLN 285 
1 n LEU 286 
1 n GLN 287 
1 n GLN 288 
1 n ILE 289 
1 n VAL 290 
1 n ASP 291 
1 n LYS 292 
1 n THR 293 
1 n ILE 294 
1 n ILE 295 
1 n ASN 296 
1 n ALA 297 
1 n ASP 298 
1 n LYS 299 
1 n ASP 300 
1 n GLY 301 
1 n ASP 302 
1 n GLY 303 
1 n ARG 304 
1 n ILE 305 
1 n SER 306 
1 n PHE 307 
1 n GLU 308 
1 n GLU 309 
1 n PHE 310 
1 n CYS 311 
1 n ALA 312 
1 n VAL 313 
1 n VAL 314 
1 n GLY 315 
1 n GLY 316 
1 n LEU 317 
1 n ASP 318 
1 n ILE 319 
1 n HIS 320 
1 n LYS 321 
1 n LYS 322 
1 n MET 323 
1 n VAL 324 
1 n VAL 325 
1 n ASP 326 
1 n VAL 327 
1 n GLY 328 
1 n GLY 329 
1 n GLY 330 
1 n GLY 331 
1 n GLY 332 
1 n GLY 333 
1 n MET 334 
1 n SER 335 
1 n GLU 336 
1 n PRO 337 
1 n LYS 338 
1 n ALA 339 
1 n ILE 340 
1 n ASP 341 
1 n PRO 342 
1 n LYS 343 
1 n LEU 344 
1 n SER 345 
1 n THR 346 
1 n THR 347 
1 n ASP 348 
1 n ARG 349 
1 n VAL 350 
1 n VAL 351 
1 n LYS 352 
1 n ALA 353 
1 n VAL 354 
1 n PRO 355 
1 n PHE 356 
1 n PRO 357 
1 n PRO 358 
1 n SER 359 
1 n HIS 360 
1 n ARG 361 
1 n LEU 362 
1 n THR 363 
1 n ALA 364 
1 n LYS 365 
1 n GLU 366 
1 n VAL 367 
1 n PHE 368 
1 n ASP 369 
1 n ASN 370 
1 n ASP 371 
1 n GLY 372 
1 n LYS 373 
1 n PRO 374 
1 n ARG 375 
1 n VAL 376 
1 n ASP 377 
1 n ILE 378 
1 n LEU 379 
1 n LYS 380 
1 n ALA 381 
1 n HIS 382 
1 n LEU 383 
1 n MET 384 
1 n LYS 385 
1 n GLU 386 
1 n GLY 387 
1 n ARG 388 
1 n LEU 389 
1 n GLU 390 
1 n GLU 391 
1 n SER 392 
1 n VAL 393 
1 n ALA 394 
1 n LEU 395 
1 n ARG 396 
1 n ILE 397 
1 n ILE 398 
1 n THR 399 
1 n GLU 400 
1 n GLY 401 
1 n ALA 402 
1 n SER 403 
1 n ILE 404 
1 n LEU 405 
1 n ARG 406 
1 n GLN 407 
1 n GLU 408 
1 n LYS 409 
1 n ASN 410 
1 n LEU 411 
1 n LEU 412 
1 n ASP 413 
1 n ILE 414 
1 n ASP 415 
1 n ALA 416 
1 n PRO 417 
1 n VAL 418 
1 n THR 419 
1 n VAL 420 
1 n CYS 421 
1 n GLY 422 
1 n ASP 423 
1 n ILE 424 
1 n HIS 425 
1 n GLY 426 
1 n GLN 427 
1 n PHE 428 
1 n PHE 429 
1 n ASP 430 
1 n LEU 431 
1 n MET 432 
1 n LYS 433 
1 n LEU 434 
1 n PHE 435 
1 n GLU 436 
1 n VAL 437 
1 n GLY 438 
1 n GLY 439 
1 n SER 440 
1 n PRO 441 
1 n ALA 442 
1 n ASN 443 
1 n THR 444 
1 n ARG 445 
1 n TYR 446 
1 n LEU 447 
1 n PHE 448 
1 n LEU 449 
1 n GLY 450 
1 n ASP 451 
1 n TYR 452 
1 n VAL 453 
1 n ASP 454 
1 n ARG 455 
1 n GLY 456 
1 n TYR 457 
1 n PHE 458 
1 n SER 459 
1 n ILE 460 
1 n GLU 461 
1 n CYS 462 
1 n VAL 463 
1 n LEU 464 
1 n TYR 465 
1 n LEU 466 
1 n TRP 467 
1 n ALA 468 
1 n LEU 469 
1 n LYS 470 
1 n ILE 471 
1 n LEU 472 
1 n TYR 473 
1 n PRO 474 
1 n LYS 475 
1 n THR 476 
1 n LEU 477 
1 n PHE 478 
1 n LEU 479 
1 n LEU 480 
1 n ARG 481 
1 n GLY 482 
1 n ASN 483 
1 n HIS 484 
1 n GLU 485 
1 n CYS 486 
1 n ARG 487 
1 n HIS 488 
1 n LEU 489 
1 n THR 490 
1 n GLU 491 
1 n TYR 492 
1 n PHE 493 
1 n THR 494 
1 n PHE 495 
1 n LYS 496 
1 n GLN 497 
1 n GLU 498 
1 n CYS 499 
1 n LYS 500 
1 n ILE 501 
1 n LYS 502 
1 n TYR 503 
1 n SER 504 
1 n GLU 505 
1 n ARG 506 
1 n VAL 507 
1 n TYR 508 
1 n ASP 509 
1 n ALA 510 
1 n CYS 511 
1 n MET 512 
1 n ASP 513 
1 n ALA 514 
1 n PHE 515 
1 n ASP 516 
1 n CYS 517 
1 n LEU 518 
1 n PRO 519 
1 n LEU 520 
1 n ALA 521 
1 n ALA 522 
1 n LEU 523 
1 n MET 524 
1 n ASN 525 
1 n GLN 526 
1 n GLN 527 
1 n PHE 528 
1 n LEU 529 
1 n CYS 530 
1 n VAL 531 
1 n HIS 532 
1 n GLY 533 
1 n GLY 534 
1 n LEU 535 
1 n SER 536 
1 n PRO 537 
1 n GLU 538 
1 n ILE 539 
1 n ASN 540 
1 n THR 541 
1 n LEU 542 
1 n ASP 543 
1 n ASP 544 
1 n ILE 545 
1 n ARG 546 
1 n LYS 547 
1 n LEU 548 
1 n ASP 549 
1 n ARG 550 
1 n PHE 551 
1 n LYS 552 
1 n GLU 553 
1 n PRO 554 
1 n PRO 555 
1 n ALA 556 
1 n TYR 557 
1 n GLY 558 
1 n PRO 559 
1 n MET 560 
1 n CYS 561 
1 n ASP 562 
1 n ILE 563 
1 n LEU 564 
1 n TRP 565 
1 n SER 566 
1 n ASP 567 
1 n PRO 568 
1 n LEU 569 
1 n GLU 570 
1 n ASP 571 
1 n PHE 572 
1 n GLY 573 
1 n ASN 574 
1 n GLU 575 
1 n LYS 576 
1 n THR 577 
1 n GLN 578 
1 n GLU 579 
1 n HIS 580 
1 n PHE 581 
1 n THR 582 
1 n HIS 583 
1 n ASN 584 
1 n THR 585 
1 n VAL 586 
1 n ARG 587 
1 n GLY 588 
1 n CYS 589 
1 n SER 590 
1 n TYR 591 
1 n PHE 592 
1 n TYR 593 
1 n SER 594 
1 n TYR 595 
1 n PRO 596 
1 n ALA 597 
1 n VAL 598 
1 n CYS 599 
1 n ASP 600 
1 n PHE 601 
1 n LEU 602 
1 n GLN 603 
1 n HIS 604 
1 n ASN 605 
1 n ASN 606 
1 n LEU 607 
1 n LEU 608 
1 n SER 609 
1 n ILE 610 
1 n LEU 611 
1 n ARG 612 
1 n ALA 613 
1 n HIS 614 
1 n GLU 615 
1 n ALA 616 
1 n GLN 617 
1 n ASP 618 
1 n ALA 619 
1 n GLY 620 
1 n TYR 621 
1 n ARG 622 
1 n MET 623 
1 n TYR 624 
1 n ARG 625 
1 n LYS 626 
1 n SER 627 
1 n GLN 628 
1 n THR 629 
1 n THR 630 
1 n GLY 631 
1 n PHE 632 
1 n PRO 633 
1 n SER 634 
1 n LEU 635 
1 n ILE 636 
1 n THR 637 
1 n ILE 638 
1 n PHE 639 
1 n SER 640 
1 n ALA 641 
1 n PRO 642 
1 n ASN 643 
1 n TYR 644 
1 n LEU 645 
1 n ASP 646 
1 n VAL 647 
1 n TYR 648 
1 n ASN 649 
1 n ASN 650 
1 n LYS 651 
1 n ALA 652 
1 n ALA 653 
1 n VAL 654 
1 n LEU 655 
1 n LYS 656 
1 n TYR 657 
1 n GLU 658 
1 n ASN 659 
1 n ASN 660 
1 n VAL 661 
1 n MET 662 
1 n ASN 663 
1 n ILE 664 
1 n ARG 665 
1 n GLN 666 
1 n PHE 667 
1 n ASN 668 
1 n CYS 669 
1 n SER 670 
1 n PRO 671 
1 n HIS 672 
1 n PRO 673 
1 n TYR 674 
1 n TRP 675 
1 n LEU 676 
1 n PRO 677 
1 n ASN 678 
1 n PHE 679 
1 n MET 680 
1 n ASP 681 
1 n VAL 682 
1 n PHE 683 
1 n THR 684 
1 n TRP 685 
1 n SER 686 
1 n LEU 687 
1 n PRO 688 
1 n PHE 689 
1 n VAL 690 
1 n GLY 691 
1 n GLU 692 
1 n LYS 693 
1 n VAL 694 
1 n THR 695 
1 n GLU 696 
1 n MET 697 
1 n LEU 698 
1 n VAL 699 
1 n ASN 700 
1 n VAL 701 
1 n LEU 702 
1 n ASN 703 
1 n ILE 704 
1 n CYS 705 
1 n SER 706 
1 n ASP 707 
1 n ASP 708 
1 n GLU 709 
1 n LEU 710 
1 n GLY 711 
1 n SER 712 
1 n GLU 713 
1 n GLU 714 
1 n ASP 715 
1 n GLY 716 
1 n PHE 717 
1 n ASP 718 
1 n GLY 719 
1 n ALA 720 
1 n THR 721 
1 n ALA 722 
1 n ALA 723 
1 n ALA 724 
1 n ARG 725 
1 n LYS 726 
1 n GLU 727 
1 n VAL 728 
1 n ILE 729 
1 n ARG 730 
1 n ASN 731 
1 n LYS 732 
1 n ILE 733 
1 n ARG 734 
1 n ALA 735 
1 n ILE 736 
1 n GLY 737 
1 n LYS 738 
1 n MET 739 
1 n ALA 740 
1 n ARG 741 
1 n VAL 742 
1 n PHE 743 
1 n SER 744 
1 n VAL 745 
1 n LEU 746 
1 n ARG 747 
1 n GLU 748 
1 n GLU 749 
1 n SER 750 
1 n GLU 751 
1 n SER 752 
1 n VAL 753 
1 n LEU 754 
1 n THR 755 
1 n LEU 756 
1 n LYS 757 
1 n GLY 758 
1 n LEU 759 
1 n THR 760 
1 n PRO 761 
1 n THR 762 
1 n GLY 763 
1 n MET 764 
1 n LEU 765 
1 n PRO 766 
1 n SER 767 
1 n GLY 768 
1 n VAL 769 
1 n LEU 770 
1 n SER 771 
1 n GLY 772 
1 n GLY 773 
1 n LYS 774 
1 n GLN 775 
1 n THR 776 
1 n LEU 777 
1 n GLN 778 
1 n SER 779 
1 n ALA 780 
1 n ILE 781 
1 n LYS 782 
1 n GLY 783 
1 n PHE 784 
1 n SER 785 
1 n PRO 786 
1 n GLN 787 
1 n HIS 788 
1 n LYS 789 
1 n ILE 790 
1 n THR 791 
1 n SER 792 
1 n PHE 793 
1 n GLU 794 
1 n GLU 795 
1 n ALA 796 
1 n LYS 797 
1 n GLY 798 
1 n LEU 799 
1 n ASP 800 
1 n ARG 801 
1 n ILE 802 
1 n ASN 803 
1 n GLU 804 
1 n ARG 805 
1 n MET 806 
1 n PRO 807 
1 n PRO 808 
1 n ARG 809 
1 n ARG 810 
1 n ASP 811 
1 n ALA 812 
1 n MET 813 
1 n PRO 814 
1 n SER 815 
1 n LEU 816 
1 n GLU 817 
1 n HIS 818 
1 n HIS 819 
1 n HIS 820 
1 n HIS 821 
1 n HIS 822 
1 n HIS 823 
#
_exptl.method "X-RAY DIFFRACTION"
#
_pdbx_audit_revision_history.revision_date 2013-10-02
#
_pdbx_database_status.recvd_initial_deposition_date 2013-10-02
#
loop_
_pdbx_poly_seq_scheme.asym_id
_pdbx_poly_seq_scheme.auth_seq_num
_pdbx_poly_seq_scheme.entity_id
_pdbx_poly_seq_scheme.hetero
_pdbx_poly_seq_scheme.mon_id
_pdbx_poly_seq_scheme.pdb_ins_code
_pdbx_poly_seq_scheme.pdb_seq_num
_pdbx_poly_seq_scheme.pdb_strand_id
_pdbx_poly_seq_scheme.seq_id
A ?   1 n MET . 1   A 1   
A ?   1 n ALA . 2   A 2   
A ?   1 n ASP . 3   A 3   
A ?   1 n GLN . 4   A 4   
A ?   1 n LEU . 5   A 5   
A ?   1 n THR . 6   A 6   
A ?   1 n GLU . 7   A 7   
A ?   1 n GLU . 8   A 8   
A ?   1 n GLN . 9   A 9   
A ?   1 n ILE . 10  A 10  
A ?   1 n ALA . 11  A 11  
A ?   1 n GLU . 12  A 12  
A ?   1 n PHE . 13  A 13  
A ?   1 n LYS . 14  A 14  
A ?   1 n GLU . 15  A 15  
A ?   1 n ALA . 16  A 16  
A ?   1 n PHE . 17  A 17  
A ?   1 n SER . 18  A 18  
A ?   1 n LEU . 19  A 19  
A ?   1 n PHE . 20  A 20  
A ?   1 n ASP . 21  A 21  
A ?   1 n LYS . 22  A 22  
A ?   1 n ASP . 23  A 23  
A ?   1 n GLY . 24  A 24  
A ?   1 n ASP . 25  A 25  
A ?   1 n GLY . 26  A 26  
A ?   1 n THR . 27  A 27  
A ?   1 n ILE . 28  A 28  
A ?   1 n THR . 29  A 29  
A ?   1 n THR . 30  A 30  
A ?   1 n LYS . 31  A 31  
A ?   1 n GLU . 32  A 32  
A ?   1 n LEU . 33  A 33  
A ?   1 n GLY . 34  A 34  
A ?   1 n THR . 35  A 35  
A ?   1 n VAL . 36  A 36  
A ?   1 n MET . 37  A 37  
A ?   1 n ARG . 38  A 38  
A ?   1 n SER . 39  A 39  
A ?   1 n LEU . 40  A 40  
A ?   1 n GLY . 41  A 41  
A ?   1 n GLN . 42  A 42  
A ?   1 n ASN . 43  A 43  
A ?   1 n PRO . 44  A 44  
A ?   1 n THR . 45  A 45  
A ?   1 n GLU . 46  A 46  
A ?   1 n ALA . 47  A 47  
A ?   1 n GLU . 48  A 48  
A ?   1 n LEU . 49  A 49  
A ?   1 n GLN . 50  A 50  
A ?   1 n ASP . 51  A 51  
A ?   1 n MET . 52  A 52  
A ?   1 n ILE . 53  A 53  
A ?   1 n ASN . 54  A 54  
A ?   1 n GLU . 55  A 55  
A ?   1 n VAL . 56  A 56  
A ?   1 n ASP . 57  A 57  
A ?   1 n ALA . 58  A 58  
A ?   1 n ASP . 59  A 59  
A ?   1 n GLY . 60  A 60  
A ?   1 n ASN . 61  A 61  
A ?   1 n GLY . 62  A 62  
A ?   1 n THR . 63  A 63  
A ?   1 n ILE . 64  A 64  
A ?   1 n ASP . 65  A 65  
A ?   1 n PHE . 66  A 66  
A ?   1 n PRO . 67  A 67  
A ?   1 n GLU . 68  A 68  
A ?   1 n PHE . 69  A 69  
A ?   1 n LEU . 70  A 70  
A ?   1 n THR . 71  A 71  
A ?   1 n MET . 72  A 72  
A ?   1 n MET . 73  A 73  
A ?   1 n ALA . 74  A 74  
A ?   1 n ARG . 75  A 75  
A ?   1 n LYS . 76  A 76  
A ?   1 n MET . 77  A 77  
A ?   1 n LYS . 78  A 78  
A ?   1 n ASP . 79  A 79  
A ?   1 n THR . 80  A 80  
A ?   1 n ASP . 81  A 81  
A ?   1 n SER . 82  A 82  
A ?   1 n GLU . 83  A 83  
A ?   1 n GLU . 84  A 84  
A ?   1 n GLU . 85  A 85  
A ?   1 n ILE . 86  A 86  
A ?   1 n ARG . 87  A 87  
A ?   1 n GLU . 88  A 88  
A ?   1 n ALA . 89  A 89  
A ?   1 n PHE . 90  A 90  
A ?   1 n ARG . 91  A 91  
A ?   1 n VAL . 92  A 92  
A ?   1 n PHE . 93  A 93  
A ?   1 n ASP . 94  A 94  
A ?   1 n LYS . 95  A 95  
A ?   1 n ASP . 96  A 96  
A ?   1 n GLY . 97  A 97  
A ?   1 n ASN . 98  A 98  
A ?   1 n GLY . 99  A 99  
A ?   1 n TYR . 100 A 100 
A ?   1 n ILE . 101 A 101 
A ?   1 n SER . 102 A 102 
A ?   1 n ALA . 103 A 103 
A ?   1 n ALA . 104 A 104 
A ?   1 n GLU . 105 A 105 
A ?   1 n LEU . 106 A 106 
A ?   1 n ARG . 107 A 107 
A ?   1 n HIS . 108 A 108 
A ?   1 n VAL . 109 A 109 
A ?   1 n MET . 110 A 110 
A ?   1 n THR . 111 A 111 
A ?   1 n ASN . 112 A 112 
A ?   1 n LEU . 113 A 113 
A ?   1 n GLY . 114 A 114 
A ?   1 n GLU . 115 A 115 
A ?   1 n LYS . 116 A 116 
A ?   1 n LEU . 117 A 117 
A ?   1 n THR . 118 A 118 
A ?   1 n ASP . 119 A 119 
A ?   1 n GLU . 120 A 120 
A ?   1 n GLU . 121 A 121 
A ?   1 n VAL . 122 A 122 
A ?   1 n ASP . 123 A 123 
A ?   1 n GLU . 124 A 124 
A ?   1 n MET . 125 A 125 
A ?   1 n ILE . 126 A 126 
A ?   1 n ARG . 127 A 127 
A ?   1 n GLU . 128 A 128 
A ?   1 n ALA . 129 A 129 
A ?   1 n ASP . 130 A 130 
A ?   1 n ILE . 131 A 131 
A ?   1 n ASP . 132 A 132 
A ?   1 n GLY . 133 A 133 
A ?   1 n ASP . 134 A 134 
A ?   1 n GLY . 135 A 135 
A ?   1 n GLN . 136 A 136 
A ?   1 n VAL . 137 A 137 
A ?   1 n ASN . 138 A 138 
A ?   1 n TYR . 139 A 139 
A ?   1 n GLU . 140 A 140 
A ?   1 n GLU . 141 A 141 
A ?   1 n PHE . 142 A 142 
A ?   1 n VAL . 143 A 143 
A ?   1 n GLN . 144 A 144 
A ?   1 n MET . 145 A 145 
A ?   1 n MET . 146 A 146 
A ?   1 n THR . 147 A 147 
A ?   1 n ALA . 148 A 148 
A ?   1 n LYS . 149 A 149 
A ?   1 n GLY . 150 A 150 
A ?   1 n GLY . 151 A 151 
A ?   1 n GLY . 152 A 152 
A ?   1 n GLY . 153 A 153 
A ?   1 n GLY . 154 A 154 
A ?   1 n GLY . 155 A 155 
A ?   1 n GLY . 156 A 156 
A ?   1 n GLY . 157 A 157 
A ?   1 n GLY . 158 A 158 
A ?   1 n GLY . 159 A 159 
A ?   1 n ASN . 160 A 160 
A ?   1 n GLU . 161 A 161 
A ?   1 n ALA . 162 A 162 
A 163 1 n SER . 163 A 163 
A 164 1 n TYR . 164 A 164 
A 165 1 n PRO . 165 A 165 
A 166 1 n LEU . 166 A 166 
A 167 1 n GLU . 167 A 167 
A 168 1 n MET . 168 A 168 
A 169 1 n CYS . 169 A 169 
A 170 1 n SER . 170 A 170 
A 171 1 n HIS . 171 A 171 
A 172 1 n PHE . 172 A 172 
A 173 1 n ASP . 173 A 173 
A 174 1 n ALA . 174 A 174 
A 175 1 n ASP . 175 A 175 
A 176 1 n GLU . 176 A 176 
A 177 1 n ILE . 177 A 177 
A 178 1 n LYS . 178 A 178 
A 179 1 n ARG . 179 A 179 
A 180 1 n LEU . 180 A 180 
A 181 1 n GLY . 181 A 181 
A 182 1 n LYS . 182 A 182 
A 183 1 n ARG . 183 A 183 
A 184 1 n PHE . 184 A 184 
A 185 1 n LYS . 185 A 185 
A 186 1 n LYS . 186 A 186 
A 187 1 n LEU . 187 A 187 
A 188 1 n ASP . 188 A 188 
A 189 1 n LEU . 189 A 189 
A 190 1 n ASP . 190 A 190 
A 191 1 n ASN . 191 A 191 
A 192 1 n SER . 192 A 192 
A 193 1 n GLY . 193 A 193 
A 194 1 n SER . 194 A 194 
A 195 1 n LEU . 195 A 195 
A 196 1 n SER . 196 A 196 
A 197 1 n VAL . 197 A 197 
A 198 1 n GLU . 198 A 198 
A 199 1 n GLU . 199 A 199 
A 200 1 n PHE . 200 A 200 
A 201 1 n MET . 201 A 201 
A 202 1 n SER . 202 A 202 
A 203 1 n LEU . 203 A 203 
A 204 1 n PRO . 204 A 204 
A 205 1 n GLU . 205 A 205 
A 206 1 n LEU . 206 A 206 
A 207 1 n GLN . 207 A 207 
A 208 1 n GLN . 208 A 208 
A 209 1 n ASN . 209 A 209 
A 210 1 n PRO . 210 A 210 
A 211 1 n LEU . 211 A 211 
A 212 1 n VAL . 212 A 212 
A 213 1 n GLN . 213 A 213 
A 214 1 n ARG . 214 A 214 
A 215 1 n VAL . 215 A 215 
A 216 1 n ILE . 216 A 216 
A 217 1 n ASP . 217 A 217 
A 218 1 n ILE . 218 A 218 
A 219 1 n PHE . 219 A 219 
A 220 1 n ASP . 220 A 220 
A 221 1 n THR . 221 A 221 
A 222 1 n ASP . 222 A 222 
A 223 1 n GLY . 223 A 223 
A 224 1 n ASN . 224 A 224 
A 225 1 n GLY . 225 A 225 
A 226 1 n GLU . 226 A 226 
A 227 1 n VAL . 227 A 227 
A 228 1 n ASP . 228 A 228 
A 229 1 n PHE . 229 A 229 
A 230 1 n LYS . 230 A 230 
A 231 1 n GLU . 231 A 231 
A 232 1 n PHE . 232 A 232 
A 233 1 n ILE . 233 A 233 
A 234 1 n GLU . 234 A 234 
A 235 1 n GLY . 235 A 235 
A 236 1 n VAL . 236 A 236 
A 237 1 n SER . 237 A 237 
A 238 1 n GLN . 238 A 238 
A 239 1 n PHE . 239 A 239 
A 240 1 n SER . 240 A 240 
A 241 1 n VAL . 241 A 241 
A 242 1 n LYS . 242 A 242 
A 243 1 n GLY . 243 A 243 
A 244 1 n ASP . 244 A 244 
A 245 1 n LYS . 245 A 245 
A 246 1 n GLU . 246 A 246 
A 247 1 n GLN . 247 A 247 
A 248 1 n LYS . 248 A 248 
A 249 1 n LEU . 249 A 249 
A 250 1 n ARG . 250 A 250 
A 251 1 n PHE . 251 A 251 
A 252 1 n ALA . 252 A 252 
A 253 1 n PHE . 253 A 253 
A 254 1 n ARG . 254 A 254 
A 255 1 n ILE . 255 A 255 
A 256 1 n TYR . 256 A 256 
A 257 1 n ASP . 257 A 257 
A 258 1 n MET . 258 A 258 
A 259 1 n ASP . 259 A 259 
A 260 1 n LYS . 260 A 260 
A 261 1 n ASP . 261 A 261 
A 262 1 n GLY . 262 A 262 
A 263 1 n TYR . 263 A 263 
A 264 1 n ILE . 264 A 264 
A 265 1 n SER . 265 A 265 
A 266 1 n ASN . 266 A 266 
A 267 1 n GLY . 267 A 267 
A 268 1 n GLU . 268 A 268 
A 269 1 n LEU . 269 A 269 
A 270 1 n PHE . 270 A 270 
A 271 1 n GLN . 271 A 271 
A 272 1 n VAL . 272 A 272 
A 273 1 n LEU . 273 A 273 
A 274 1 n LYS . 274 A 274 
A 275 1 n MET . 275 A 275 
A 276 1 n MET . 276 A 276 
A 277 1 n VAL . 277 A 277 
A 278 1 n GLY . 278 A 278 
A 279 1 n ASN . 279 A 279 
A 280 1 n ASN . 280 A 280 
A 281 1 n LEU . 281 A 281 
A 282 1 n LYS . 282 A 282 
A 283 1 n ASP . 283 A 283 
A 284 1 n THR . 284 A 284 
A 285 1 n GLN . 285 A 285 
A 286 1 n LEU . 286 A 286 
A 287 1 n GLN . 287 A 287 
A 288 1 n GLN . 288 A 288 
A 289 1 n ILE . 289 A 289 
A 290 1 n VAL . 290 A 290 
A 291 1 n ASP . 291 A 291 
A 292 1 n LYS . 292 A 292 
A 293 1 n THR . 293 A 293 
A 294 1 n ILE . 294 A 294 
A 295 1 n ILE . 295 A 295 
A 296 1 n ASN . 296 A 296 
A 297 1 n ALA . 297 A 297 
A 298 1 n ASP . 298 A 298 
A 299 1 n LYS . 299 A 299 
A 300 1 n ASP . 300 A 300 
A 301 1 n GLY . 301 A 301 
A 302 1 n ASP . 302 A 302 
A 303 1 n GLY . 303 A 303 
A 304 1 n ARG . 304 A 304 
A 305 1 n ILE . 305 A 305 
A 306 1 n SER . 306 A 306 
A 307 1 n PHE . 307 A 307 
A 308 1 n GLU . 308 A 308 
A 309 1 n GLU . 309 A 309 
A 310 1 n PHE . 310 A 310 
A 311 1 n CYS . 311 A 311 
A 312 1 n ALA . 312 A 312 
A 313 1 n VAL . 313 A 313 
A 314 1 n VAL . 314 A 314 
A 315 1 n GLY . 315 A 315 
A 316 1 n GLY . 316 A 316 
A ?   1 n LEU . 317 A 317 
A ?   1 n ASP . 318 A 318 
A ?   1 n ILE . 319 A 319 
A ?   1 n HIS . 320 A 320 
A ?   1 n LYS . 321 A 321 
A ?   1 n LYS . 322 A 322 
A ?   1 n MET . 323 A 323 
A ?   1 n VAL . 324 A 324 
A ?   1 n VAL . 325 A 325 
A ?   1 n ASP . 326 A 326 
A ?   1 n VAL . 327 A 327 
A ?   1 n GLY . 328 A 328 
A ?   1 n GLY . 329 A 329 
A ?   1 n GLY . 330 A 330 
A ?   1 n GLY . 331 A 331 
A ?   1 n GLY . 332 A 332 
A ?   1 n GLY . 333 A 333 
A ?   1 n MET . 334 A 334 
A ?   1 n SER . 335 A 335 
A ?   1 n GLU . 336 A 336 
A ?   1 n PRO . 337 A 337 
A ?   1 n LYS . 338 A 338 
A ?   1 n ALA . 339 A 339 
A ?   1 n ILE . 340 A 340 
A ?   1 n ASP . 341 A 341 
A ?   1 n PRO . 342 A 342 
A ?   1 n LYS . 343 A 343 
A ?   1 n LEU . 344 A 344 
A ?   1 n SER . 345 A 345 
A ?   1 n THR . 346 A 346 
A ?   1 n THR . 347 A 347 
A 348 1 n ASP . 348 A 348 
A 349 1 n ARG . 349 A 349 
A 350 1 n VAL . 350 A 350 
A 351 1 n VAL . 351 A 351 
A 352 1 n LYS . 352 A 352 
A 353 1 n ALA . 353 A 353 
A 354 1 n VAL . 354 A 354 
A 355 1 n PRO . 355 A 355 
A 356 1 n PHE . 356 A 356 
A 357 1 n PRO . 357 A 357 
A 358 1 n PRO . 358 A 358 
A 359 1 n SER . 359 A 359 
A 360 1 n HIS . 360 A 360 
A 361 1 n ARG . 361 A 361 
A 362 1 n LEU . 362 A 362 
A 363 1 n THR . 363 A 363 
A 364 1 n ALA . 364 A 364 
A 365 1 n LYS . 365 A 365 
A 366 1 n GLU . 366 A 366 
A 367 1 n VAL . 367 A 367 
A 368 1 n PHE . 368 A 368 
A 369 1 n ASP . 369 A 369 
A 370 1 n ASN . 370 A 370 
A 371 1 n ASP . 371 A 371 
A 372 1 n GLY . 372 A 372 
A 373 1 n LYS . 373 A 373 
A 374 1 n PRO . 374 A 374 
A 375 1 n ARG . 375 A 375 
A 376 1 n VAL . 376 A 376 
A 377 1 n ASP . 377 A 377 
A 378 1 n ILE . 378 A 378 
A 379 1 n LEU . 379 A 379 
A 380 1 n LYS . 380 A 380 
A 381 1 n ALA . 381 A 381 
A 382 1 n HIS . 382 A 382 
A 383 1 n LEU . 383 A 383 
A 384 1 n MET . 384 A 384 
A 385 1 n LYS . 385 A 385 
A 386 1 n GLU . 386 A 386 
A 387 1 n GLY . 387 A 387 
A 388 1 n ARG . 388 A 388 
A 389 1 n LEU . 389 A 389 
A 390 1 n GLU . 390 A 390 
A 391 1 n GLU . 391 A 391 
A 392 1 n SER . 392 A 392 
A 393 1 n VAL . 393 A 393 
A 394 1 n ALA . 394 A 394 
A 395 1 n LEU . 395 A 395 
A 396 1 n ARG . 396 A 396 
A 397 1 n ILE . 397 A 397 
A 398 1 n ILE . 398 A 398 
A 399 1 n THR . 399 A 399 
A 400 1 n GLU . 400 A 400 
A 401 1 n GLY . 401 A 401 
A 402 1 n ALA . 402 A 402 
A 403 1 n SER . 403 A 403 
A 404 1 n ILE . 404 A 404 
A 405 1 n LEU . 405 A 405 
A 406 1 n ARG . 406 A 406 
A 407 1 n GLN . 407 A 407 
A 408 1 n GLU . 408 A 408 
A 409 1 n LYS . 409 A 409 
A 410 1 n ASN . 410 A 410 
A 411 1 n LEU . 411 A 411 
A 412 1 n LEU . 412 A 412 
A 413 1 n ASP . 413 A 413 
A 414 1 n ILE . 414 A 414 
A 415 1 n ASP . 415 A 415 
A 416 1 n ALA . 416 A 416 
A 417 1 n PRO . 417 A 417 
A 418 1 n VAL . 418 A 418 
A 419 1 n THR . 419 A 419 
A 420 1 n VAL . 420 A 420 
A 421 1 n CYS . 421 A 421 
A 422 1 n GLY . 422 A 422 
A 423 1 n ASP . 423 A 423 
A 424 1 n ILE . 424 A 424 
A 425 1 n HIS . 425 A 425 
A 426 1 n GLY . 426 A 426 
A 427 1 n GLN . 427 A 427 
A 428 1 n PHE . 428 A 428 
A 429 1 n PHE . 429 A 429 
A 430 1 n ASP . 430 A 430 
A 431 1 n LEU . 431 A 431 
A 432 1 n MET . 432 A 432 
A 433 1 n LYS . 433 A 433 
A 434 1 n LEU . 434 A 434 
A 435 1 n PHE . 435 A 435 
A 436 1 n GLU . 436 A 436 
A 437 1 n VAL . 437 A 437 
A 438 1 n GLY . 438 A 438 
A 439 1 n GLY . 439 A 439 
A 440 1 n SER . 440 A 440 
A 441 1 n PRO . 441 A 441 
A 442 1 n ALA . 442 A 442 
A 443 1 n ASN . 443 A 443 
A 444 1 n THR . 444 A 444 
A 445 1 n ARG . 445 A 445 
A 446 1 n TYR . 446 A 446 
A 447 1 n LEU . 447 A 447 
A 448 1 n PHE . 448 A 448 
A 449 1 n LEU . 449 A 449 
A 450 1 n GLY . 450 A 450 
A 451 1 n ASP . 451 A 451 
A 452 1 n TYR . 452 A 452 
A 453 1 n VAL . 453 A 453 
A 454 1 n ASP . 454 A 454 
A 455 1 n ARG . 455 A 455 
A 456 1 n GLY . 456 A 456 
A 457 1 n TYR . 457 A 457 
A 458 1 n PHE . 458 A 458 
A 459 1 n SER . 459 A 459 
A 460 1 n ILE . 460 A 460 
A 461 1 n GLU . 461 A 461 
A 462 1 n CYS . 462 A 462 
A 463 1 n VAL . 463 A 463 
A 464 1 n LEU . 464 A 464 
A 465 1 n TYR . 465 A 465 
A 466 1 n LEU . 466 A 466 
A 467 1 n TRP . 467 A 467 
A 468 1 n ALA . 468 A 468 
A 469 1 n LEU . 469 A 469 
A 470 1 n LYS . 470 A 470 
A 471 1 n ILE . 471 A 471 
A 472 1 n LEU . 472 A 472 
A 473 1 n TYR . 473 A 473 
A 474 1 n PRO . 474 A 474 
A 475 1 n LYS . 475 A 475 
A 476 1 n THR . 476 A 476 
A 477 1 n LEU . 477 A 477 
A 478 1 n PHE . 478 A 478 
A 479 1 n LEU . 479 A 479 
A 480 1 n LEU . 480 A 480 
A 481 1 n ARG . 481 A 481 
A 482 1 n GLY . 482 A 482 
A 483 1 n ASN . 483 A 483 
A 484 1 n HIS . 484 A 484 
A 485 1 n GLU . 485 A 485 
A 486 1 n CYS . 486 A 486 
A 487 1 n ARG . 487 A 487 
A 488 1 n HIS . 488 A 488 
A 489 1 n LEU . 489 A 489 
A 490 1 n THR . 490 A 490 
A 491 1 n GLU . 491 A 491 
A 492 1 n TYR . 492 A 492 
A 493 1 n PHE . 493 A 493 
A 494 1 n THR . 494 A 494 
A 495 1 n PHE . 495 A 495 
A 496 1 n LYS . 496 A 496 
A 497 1 n GLN . 497 A 497 
A 498 1 n GLU . 498 A 498 
A 499 1 n CYS . 499 A 499 
A 500 1 n LYS . 500 A 500 
A 501 1 n ILE . 501 A 501 
A 502 1 n LYS . 502 A 502 
A 503 1 n TYR . 503 A 503 
A 504 1 n SER . 504 A 504 
A 505 1 n GLU . 505 A 505 
A 506 1 n ARG . 506 A 506 
A 507 1 n VAL . 507 A 507 
A 508 1 n TYR . 508 A 508 
A 509 1 n ASP . 509 A 509 
A 510 1 n ALA . 510 A 510 
A 511 1 n CYS . 511 A 511 
A 512 1 n MET . 512 A 512 
A 513 1 n ASP . 513 A 513 
A 514 1 n ALA . 514 A 514 
A 515 1 n PHE . 515 A 515 
A 516 1 n ASP . 516 A 516 
A 517 1 n CYS . 517 A 517 
A 518 1 n LEU . 518 A 518 
A 519 1 n PRO . 519 A 519 
A 520 1 n LEU . 520 A 520 
A 521 1 n ALA . 521 A 521 
A 522 1 n ALA . 522 A 522 
A 523 1 n LEU . 523 A 523 
A 524 1 n MET . 524 A 524 
A 525 1 n ASN . 525 A 525 
A 526 1 n GLN . 526 A 526 
A 527 1 n GLN . 527 A 527 
A 528 1 n PHE . 528 A 528 
A 529 1 n LEU . 529 A 529 
A 530 1 n CYS . 530 A 530 
A 531 1 n VAL . 531 A 531 
A 532 1 n HIS . 532 A 532 
A 533 1 n GLY . 533 A 533 
A 534 1 n GLY . 534 A 534 
A 535 1 n LEU . 535 A 535 
A 536 1 n SER . 536 A 536 
A 537 1 n PRO . 537 A 537 
A 538 1 n GLU . 538 A 538 
A 539 1 n ILE . 539 A 539 
A 540 1 n ASN . 540 A 540 
A 541 1 n THR . 541 A 541 
A 542 1 n LEU . 542 A 542 
A 543 1 n ASP . 543 A 543 
A 544 1 n ASP . 544 A 544 
A 545 1 n ILE . 545 A 545 
A 546 1 n ARG . 546 A 546 
A 547 1 n LYS . 547 A 547 
A 548 1 n LEU . 548 A 548 
A 549 1 n ASP . 549 A 549 
A 550 1 n ARG . 550 A 550 
A 551 1 n PHE . 551 A 551 
A 552 1 n LYS . 552 A 552 
A 553 1 n GLU . 553 A 553 
A 554 1 n PRO . 554 A 554 
A 555 1 n PRO . 555 A 555 
A 556 1 n ALA . 556 A 556 
A 557 1 n TYR . 557 A 557 
A 558 1 n GLY . 558 A 558 
A 559 1 n PRO . 559 A 559 
A 560 1 n MET . 560 A 560 
A 561 1 n CYS . 561 A 561 
A 562 1 n ASP . 562 A 562 
A 563 1 n ILE . 563 A 563 
A 564 1 n LEU . 564 A 564 
A 565 1 n TRP . 565 A 565 
A 566 1 n SER . 566 A 566 
A 567 1 n ASP . 567 A 567 
A 568 1 n PRO . 568 A 568 
A 569 1 n LEU . 569 A 569 
A 570 1 n GLU . 570 A 570 
A 571 1 n ASP . 571 A 571 
A 572 1 n PHE . 572 A 572 
A 573 1 n GLY . 573 A 573 
A 574 1 n ASN . 574 A 574 
A 575 1 n GLU . 575 A 575 
A 576 1 n LYS . 576 A 576 
A 577 1 n THR . 577 A 577 
A 578 1 n GLN . 578 A 578 
A 579 1 n GLU . 579 A 579 
A 580 1 n HIS . 580 A 580 
A 581 1 n PHE . 581 A 581 
A 582 1 n THR . 582 A 582 
A 583 1 n HIS . 583 A 583 
A 584 1 n ASN . 584 A 584 
A 585 1 n THR . 585 A 585 
A 586 1 n VAL . 586 A 586 
A 587 1 n ARG . 587 A 587 
A 588 1 n GLY . 588 A 588 
A 589 1 n CYS . 589 A 589 
A 590 1 n SER . 590 A 590 
A 591 1 n TYR . 591 A 591 
A 592 1 n PHE . 592 A 592 
A 593 1 n TYR . 593 A 593 
A 594 1 n SER . 594 A 594 
A 595 1 n TYR . 595 A 595 
A 596 1 n PRO . 596 A 596 
A 597 1 n ALA . 597 A 597 
A 598 1 n VAL . 598 A 598 
A 599 1 n CYS . 599 A 599 
A 600 1 n ASP . 600 A 600 
A 601 1 n PHE . 601 A 601 
A 602 1 n LEU . 602 A 602 
A 603 1 n GLN . 603 A 603 
A 604 1 n HIS . 604 A 604 
A 605 1 n ASN . 605 A 605 
A 606 1 n ASN . 606 A 606 
A 607 1 n LEU . 607 A 607 
A 608 1 n LEU . 608 A 608 
A 609 1 n SER . 609 A 609 
A 610 1 n ILE . 610 A 610 
A 611 1 n LEU . 611 A 611 
A 612 1 n ARG . 612 A 612 
A 613 1 n ALA . 613 A 613 
A 614 1 n HIS . 614 A 614 
A 615 1 n GLU . 615 A 615 
A 616 1 n ALA . 616 A 616 
A 617 1 n GLN . 617 A 617 
A 618 1 n ASP . 618 A 618 
A 619 1 n ALA . 619 A 619 
A 620 1 n GLY . 620 A 620 
A 621 1 n TYR . 621 A 621 
A 622 1 n ARG . 622 A 622 
A 623 1 n MET . 623 A 623 
A 624 1 n TYR . 624 A 624 
A 625 1 n ARG . 625 A 625 
A 626 1 n LYS . 626 A 626 
A 627 1 n SER . 627 A 627 
A 628 1 n GLN . 628 A 628 
A 629 1 n THR . 629 A 629 
A 630 1 n THR . 630 A 630 
A 631 1 n GLY . 631 A 631 
A 632 1 n PHE . 632 A 632 
A 633 1 n PRO . 633 A 633 
A 634 1 n SER . 634 A 634 
A 635 1 n LEU . 635 A 635 
A 636 1 n ILE . 636 A 636 
A 637 1 n THR . 637 A 637 
A 638 1 n ILE . 638 A 638 
A 639 1 n PHE . 639 A 639 
A 640 1 n SER . 640 A 640 
A 641 1 n ALA . 641 A 641 
A 642 1 n PRO . 642 A 642 
A 643 1 n ASN . 643 A 643 
A 644 1 n TYR . 644 A 644 
A 645 1 n LEU . 645 A 645 
A 646 1 n ASP . 646 A 646 
A 647 1 n VAL . 647 A 647 
A 648 1 n TYR . 648 A 648 
A 649 1 n ASN . 649 A 649 
A 650 1 n ASN . 650 A 650 
A 651 1 n LYS . 651 A 651 
A 652 1 n ALA . 652 A 652 
A 653 1 n ALA . 653 A 653 
A 654 1 n VAL . 654 A 654 
A 655 1 n LEU . 655 A 655 
A 656 1 n LYS . 656 A 656 
A 657 1 n TYR . 657 A 657 
A 658 1 n GLU . 658 A 658 
A 659 1 n ASN . 659 A 659 
A 660 1 n ASN . 660 A 660 
A 661 1 n VAL . 661 A 661 
A 662 1 n MET . 662 A 662 
A 663 1 n ASN . 663 A 663 
A 664 1 n ILE . 664 A 664 
A 665 1 n ARG . 665 A 665 
A 666 1 n GLN . 666 A 666 
A 667 1 n PHE . 667 A 667 
A 668 1 n ASN . 668 A 668 
A 669 1 n CYS . 669 A 669 
A 670 1 n SER . 670 A 670 
A 671 1 n PRO . 671 A 671 
A 672 1 n HIS . 672 A 672 
A 673 1 n PRO . 673 A 673 
A 674 1 n TYR . 674 A 674 
A 675 1 n TRP . 675 A 675 
A 676 1 n LEU . 676 A 676 
A 677 1 n PRO . 677 A 677 
A 678 1 n ASN . 678 A 678 
A 679 1 n PHE . 679 A 679 
A 680 1 n MET . 680 A 680 
A 681 1 n ASP . 681 A 681 
A 682 1 n VAL . 682 A 682 
A 683 1 n PHE . 683 A 683 
A 684 1 n THR . 684 A 684 
A 685 1 n TRP . 685 A 685 
A 686 1 n SER . 686 A 686 
A 687 1 n LEU . 687 A 687 
A 688 1 n PRO . 688 A 688 
A 689 1 n PHE . 689 A 689 
A 690 1 n VAL . 690 A 690 
A 691 1 n GLY . 691 A 691 
A 692 1 n GLU . 692 A 692 
A 693 1 n LYS . 693 A 693 
A 694 1 n VAL . 694 A 694 
A 695 1 n THR . 695 A 695 
A 696 1 n GLU . 696 A 696 
A 697 1 n MET . 697 A 697 
A 698 1 n LEU . 698 A 698 
A 699 1 n VAL . 699 A 699 
A 700 1 n ASN . 700 A 700 
A 701 1 n VAL . 701 A 701 
A 702 1 n LEU . 702 A 702 
A 703 1 n ASN . 703 A 703 
A 704 1 n ILE . 704 A 704 
A 705 1 n CYS . 705 A 705 
A ?   1 n SER . 706 A 706 
A ?   1 n ASP . 707 A 707 
A ?   1 n ASP . 708 A 708 
A ?   1 n GLU . 709 A 709 
A ?   1 n LEU . 710 A 710 
A ?   1 n GLY . 711 A 711 
A ?   1 n SER . 712 A 712 
A ?   1 n GLU . 713 A 713 
A ?   1 n GLU . 714 A 714 
A ?   1 n ASP . 715 A 715 
A ?   1 n GLY . 716 A 716 
A ?   1 n PHE . 717 A 717 
A ?   1 n ASP . 718 A 718 
A ?   1 n GLY . 719 A 719 
A ?   1 n ALA . 720 A 720 
A ?   1 n THR . 721 A 721 
A ?   1 n ALA . 722 A 722 
A ?   1 n ALA . 723 A 723 
A ?   1 n ALA . 724 A 724 
A ?   1 n ARG . 725 A 725 
A ?   1 n LYS . 726 A 726 
A ?   1 n GLU . 727 A 727 
A ?   1 n VAL . 728 A 728 
A ?   1 n ILE . 729 A 729 
A ?   1 n ARG . 730 A 730 
A ?   1 n ASN . 731 A 731 
A ?   1 n LYS . 732 A 732 
A ?   1 n ILE . 733 A 733 
A ?   1 n ARG . 734 A 734 
A ?   1 n ALA . 735 A 735 
A ?   1 n ILE . 736 A 736 
A ?   1 n GLY . 737 A 737 
A ?   1 n LYS . 738 A 738 
A ?   1 n MET . 739 A 739 
A ?   1 n ALA . 740 A 740 
A ?   1 n ARG . 741 A 741 
A ?   1 n VAL . 742 A 742 
A ?   1 n PHE . 743 A 743 
A ?   1 n SER . 744 A 744 
A ?   1 n VAL . 745 A 745 
A ?   1 n LEU . 746 A 746 
A ?   1 n ARG . 747 A 747 
A ?   1 n GLU . 748 A 748 
A ?   1 n GLU . 749 A 749 
A ?   1 n SER . 750 A 750 
A ?   1 n GLU . 751 A 751 
A ?   1 n SER . 752 A 752 
A ?   1 n VAL . 753 A 753 
A ?   1 n LEU . 754 A 754 
A ?   1 n THR . 755 A 755 
A ?   1 n LEU . 756 A 756 
A ?   1 n LYS . 757 A 757 
A ?   1 n GLY . 758 A 758 
A ?   1 n LEU . 759 A 759 
A ?   1 n THR . 760 A 760 
A ?   1 n PRO . 761 A 761 
A ?   1 n THR . 762 A 762 
A ?   1 n GLY . 763 A 763 
A ?   1 n MET . 764 A 764 
A ?   1 n LEU . 765 A 765 
A ?   1 n PRO . 766 A 766 
A ?   1 n SER . 767 A 767 
A ?   1 n GLY . 768 A 768 
A ?   1 n VAL . 769 A 769 
A ?   1 n LEU . 770 A 770 
A ?   1 n SER . 771 A 771 
A ?   1 n GLY . 772 A 772 
A ?   1 n GLY . 773 A 773 
A ?   1 n LYS . 774 A 774 
A ?   1 n GLN . 775 A 775 
A ?   1 n THR . 776 A 776 
A ?   1 n LEU . 777 A 777 
A ?   1 n GLN . 778 A 778 
A ?   1 n SER . 779 A 779 
A ?   1 n ALA . 780 A 780 
A ?   1 n ILE . 781 A 781 
A ?   1 n LYS . 782 A 782 
A ?   1 n GLY . 783 A 783 
A ?   1 n PHE . 784 A 784 
A ?   1 n SER . 785 A 785 
A ?   1 n PRO . 786 A 786 
A ?   1 n GLN . 787 A 787 
A ?   1 n HIS . 788 A 788 
A ?   1 n LYS . 789 A 789 
A ?   1 n ILE . 790 A 790 
A ?   1 n THR . 791 A 791 
A ?   1 n SER . 792 A 792 
A 793 1 n PHE . 793 A 793 
A 794 1 n GLU . 794 A 794 
A 795 1 n GLU . 795 A 795 
A 796 1 n ALA . 796 A 796 
A 797 1 n LYS . 797 A 797 
A 798 1 n GLY . 798 A 798 
A 799 1 n LEU . 799 A 799 
A 800 1 n ASP . 800 A 800 
A 801 1 n ARG . 801 A 801 
A 802 1 n ILE . 802 A 802 
A 803 1 n ASN . 803 A 803 
A 804 1 n GLU . 804 A 804 
A 805 1 n ARG . 805 A 805 
A 806 1 n MET . 806 A 806 
A 807 1 n PRO . 807 A 807 
A 808 1 n PRO . 808 A 808 
A 809 1 n ARG . 809 A 809 
A ?   1 n ARG . 810 A 810 
A ?   1 n ASP . 811 A 811 
A ?   1 n ALA . 812 A 812 
A ?   1 n MET . 813 A 813 
A ?   1 n PRO . 814 A 814 
A ?   1 n SER . 815 A 815 
A ?   1 n LEU . 816 A 816 
A ?   1 n GLU . 817 A 817 
A ?   1 n HIS . 818 A 818 
A ?   1 n HIS . 819 A 819 
A ?   1 n HIS . 820 A 820 
A ?   1 n HIS . 821 A 821 
A ?   1 n HIS . 822 A 822 
A ?   1 n HIS . 823 A 823 
#
loop_
_pdbx_struct_assembly.details
_pdbx_struct_assembly.id
_pdbx_struct_assembly.method_details
_pdbx_struct_assembly.oligomeric_count
_pdbx_struct_assembly.oligomeric_details
author_and_software_defined_assembly 1 PISA 1 monomeric 
author_and_software_defined_assembly 2 PISA 1 monomeric 
author_and_software_defined_assembly 3 PISA 1 monomeric 
author_and_software_defined_assembly 4 PISA 1 monomeric 
#
loop_
_pdbx_struct_assembly_gen.assembly_id
_pdbx_struct_assembly_gen.asym_id_list
_pdbx_struct_assembly_gen.oper_expression
1 A,E,F,G,H,U 1 
2 B,I,J,K,L,V 1 
3 C,M,N,O,P,W 1 
4 D,Q,R,S,T,X 1 
#
_pdbx_struct_oper_list.id                 1
_pdbx_struct_oper_list.matrix[1][1]       1.0000000000
_pdbx_struct_oper_list.matrix[1][2]       0.0000000000
_pdbx_struct_oper_list.matrix[1][3]       0.0000000000
_pdbx_struct_oper_list.matrix[2][1]       0.0000000000
_pdbx_struct_oper_list.matrix[2][2]       1.0000000000
_pdbx_struct_oper_list.matrix[2][3]       0.0000000000
_pdbx_struct_oper_list.matrix[3][1]       0.0000000000
_pdbx_struct_oper_list.matrix[3][2]       0.0000000000
_pdbx_struct_oper_list.matrix[3][3]       1.0000000000
_pdbx_struct_oper_list.name               1_555
_pdbx_struct_oper_list.symmetry_operation x,y,z
_pdbx_struct_oper_list.type               "identity operation"
_pdbx_struct_oper_list.vector[1]          0.0000000000
_pdbx_struct_oper_list.vector[2]          0.0000000000
_pdbx_struct_oper_list.vector[3]          0.0000000000
#
_refine.ls_d_res_high 3.00
#
_software.classification other
_software.name           "DeepMind Structure Class"
_software.pdbx_ordinal   1
_software.version        2.0.0
#
_struct_asym.entity_id 1
_struct_asym.id        A
#
loop_
_atom_site.group_PDB
_atom_site.id
_atom_site.type_symbol
_atom_site.label_atom_id
_atom_site.label_alt_id
_atom_site.label_comp_id
_atom_site.label_asym_id
_atom_site.label_entity_id
_atom_site.label_seq_id
_atom_site.pdbx_PDB_ins_code
_atom_site.Cartn_x
_atom_site.Cartn_y
_atom_site.Cartn_z
_atom_site.occupancy
_atom_site.B_iso_or_equiv
_atom_site.auth_seq_id
_atom_site.auth_asym_id
_atom_site.pdbx_PDB_model_num
ATOM 1    N N   . SER A 1 163 ? -8.303  101.442 2.640   1.00 86.03  163 A 1 
ATOM 2    C CA  . SER A 1 163 ? -7.771  101.646 4.029   1.00 83.89  163 A 1 
ATOM 3    C C   . SER A 1 163 ? -8.472  100.859 5.170   1.00 77.21  163 A 1 
ATOM 4    O O   . SER A 1 163 ? -8.000  100.933 6.293   1.00 79.72  163 A 1 
ATOM 5    C CB  . SER A 1 163 ? -7.723  103.154 4.365   1.00 86.87  163 A 1 
ATOM 6    O OG  . SER A 1 163 ? -9.014  103.729 4.408   1.00 88.22  163 A 1 
ATOM 7    N N   . TYR A 1 164 ? -9.589  100.157 4.904   1.00 71.76  164 A 1 
ATOM 8    C CA  . TYR A 1 164 ? -10.189 99.176  5.858   1.00 68.54  164 A 1 
ATOM 9    C C   . TYR A 1 164 ? -9.481  97.818  5.769   1.00 66.13  164 A 1 
ATOM 10   O O   . TYR A 1 164 ? -9.257  97.336  4.664   1.00 69.63  164 A 1 
ATOM 11   C CB  . TYR A 1 164 ? -11.698 98.939  5.591   1.00 67.42  164 A 1 
ATOM 12   C CG  . TYR A 1 164 ? -12.606 100.105 5.914   1.00 65.32  164 A 1 
ATOM 13   C CD1 . TYR A 1 164 ? -12.750 100.567 7.220   1.00 62.61  164 A 1 
ATOM 14   C CD2 . TYR A 1 164 ? -13.337 100.736 4.904   1.00 72.80  164 A 1 
ATOM 15   C CE1 . TYR A 1 164 ? -13.578 101.640 7.509   1.00 60.72  164 A 1 
ATOM 16   C CE2 . TYR A 1 164 ? -14.173 101.805 5.179   1.00 70.36  164 A 1 
ATOM 17   C CZ  . TYR A 1 164 ? -14.284 102.253 6.481   1.00 66.09  164 A 1 
ATOM 18   O OH  . TYR A 1 164 ? -15.112 103.307 6.739   1.00 66.75  164 A 1 
ATOM 19   N N   . PRO A 1 165 ? -9.185  97.164  6.922   1.00 59.19  165 A 1 
ATOM 20   C CA  . PRO A 1 165 ? -8.525  95.846  6.889   1.00 54.17  165 A 1 
ATOM 21   C C   . PRO A 1 165 ? -9.342  94.706  6.257   1.00 50.60  165 A 1 
ATOM 22   O O   . PRO A 1 165 ? -10.563 94.771  6.160   1.00 47.47  165 A 1 
ATOM 23   C CB  . PRO A 1 165 ? -8.295  95.540  8.359   1.00 56.14  165 A 1 
ATOM 24   C CG  . PRO A 1 165 ? -9.380  96.263  9.063   1.00 56.63  165 A 1 
ATOM 25   C CD  . PRO A 1 165 ? -9.561  97.533  8.296   1.00 56.60  165 A 1 
ATOM 26   N N   . LEU A 1 166 ? -8.635  93.686  5.808   1.00 49.12  166 A 1 
ATOM 27   C CA  . LEU A 1 166 ? -9.225  92.634  5.020   1.00 55.00  166 A 1 
ATOM 28   C C   . LEU A 1 166 ? -9.164  91.344  5.803   1.00 55.14  166 A 1 
ATOM 29   O O   . LEU A 1 166 ? -8.105  90.947  6.278   1.00 53.96  166 A 1 
ATOM 30   C CB  . LEU A 1 166 ? -8.472  92.495  3.675   1.00 59.67  166 A 1 
ATOM 31   C CG  . LEU A 1 166 ? -9.243  92.291  2.356   1.00 60.56  166 A 1 
ATOM 32   C CD1 . LEU A 1 166 ? -10.286 93.375  2.099   1.00 61.89  166 A 1 
ATOM 33   C CD2 . LEU A 1 166 ? -8.243  92.246  1.211   1.00 63.23  166 A 1 
ATOM 34   N N   . GLU A 1 167 ? -10.314 90.695  5.925   1.00 57.40  167 A 1 
ATOM 35   C CA  . GLU A 1 167 ? -10.397 89.408  6.607   1.00 63.44  167 A 1 
ATOM 36   C C   . GLU A 1 167 ? -10.218 88.248  5.631   1.00 65.80  167 A 1 
ATOM 37   O O   . GLU A 1 167 ? -10.768 88.252  4.523   1.00 75.27  167 A 1 
ATOM 38   C CB  . GLU A 1 167 ? -11.738 89.234  7.336   1.00 68.03  167 A 1 
ATOM 39   C CG  . GLU A 1 167 ? -12.959 88.872  6.470   1.00 73.15  167 A 1 
ATOM 40   C CD  . GLU A 1 167 ? -13.691 90.064  5.860   1.00 76.31  167 A 1 
ATOM 41   O OE1 . GLU A 1 167 ? -13.072 91.149  5.593   1.00 72.96  167 A 1 
ATOM 42   O OE2 . GLU A 1 167 ? -14.913 89.886  5.657   1.00 67.81  167 A 1 
ATOM 43   N N   . MET A 1 168 ? -9.487  87.239  6.079   1.00 57.91  168 A 1 
ATOM 44   C CA  . MET A 1 168 ? -9.346  86.001  5.343   1.00 53.89  168 A 1 
ATOM 45   C C   . MET A 1 168 ? -8.932  84.858  6.280   1.00 50.56  168 A 1 
ATOM 46   O O   . MET A 1 168 ? -8.415  85.083  7.359   1.00 47.49  168 A 1 
ATOM 47   C CB  . MET A 1 168 ? -8.317  86.168  4.238   1.00 54.84  168 A 1 
ATOM 48   C CG  . MET A 1 168 ? -6.914  86.426  4.761   1.00 60.72  168 A 1 
ATOM 49   S SD  . MET A 1 168 ? -5.742  86.858  3.454   1.00 56.71  168 A 1 
ATOM 50   C CE  . MET A 1 168 ? -6.422  88.409  2.865   1.00 56.10  168 A 1 
ATOM 51   N N   . CYS A 1 169 ? -9.190  83.631  5.842   1.00 51.41  169 A 1 
ATOM 52   C CA  . CYS A 1 169 ? -8.829  82.424  6.582   1.00 47.19  169 A 1 
ATOM 53   C C   . CYS A 1 169 ? -7.889  81.599  5.714   1.00 44.64  169 A 1 
ATOM 54   O O   . CYS A 1 169 ? -8.306  81.075  4.693   1.00 43.23  169 A 1 
ATOM 55   C CB  . CYS A 1 169 ? -10.071 81.593  6.937   1.00 48.33  169 A 1 
ATOM 56   S SG  . CYS A 1 169 ? -9.688  79.996  7.720   1.00 49.96  169 A 1 
ATOM 57   N N   . SER A 1 170 ? -6.628  81.526  6.131   1.00 44.21  170 A 1 
ATOM 58   C CA  . SER A 1 170 ? -5.574  80.808  5.429   1.00 44.71  170 A 1 
ATOM 59   C C   . SER A 1 170 ? -4.563  80.238  6.413   1.00 46.50  170 A 1 
ATOM 60   O O   . SER A 1 170 ? -4.594  80.546  7.611   1.00 43.87  170 A 1 
ATOM 61   C CB  . SER A 1 170 ? -4.806  81.746  4.522   1.00 46.97  170 A 1 
ATOM 62   O OG  . SER A 1 170 ? -3.751  82.377  5.245   1.00 47.50  170 A 1 
ATOM 63   N N   . HIS A 1 171 ? -3.647  79.440  5.882   1.00 48.85  171 A 1 
ATOM 64   C CA  . HIS A 1 171 ? -2.601  78.835  6.691   1.00 55.63  171 A 1 
ATOM 65   C C   . HIS A 1 171 ? -1.258  79.523  6.456   1.00 53.28  171 A 1 
ATOM 66   O O   . HIS A 1 171 ? -0.217  79.027  6.884   1.00 53.50  171 A 1 
ATOM 67   C CB  . HIS A 1 171 ? -2.488  77.299  6.476   1.00 59.41  171 A 1 
ATOM 68   C CG  . HIS A 1 171 ? -1.844  76.876  5.190   1.00 63.76  171 A 1 
ATOM 69   N ND1 . HIS A 1 171 ? -0.476  76.763  5.030   1.00 70.16  171 A 1 
ATOM 70   C CD2 . HIS A 1 171 ? -2.389  76.490  4.013   1.00 69.03  171 A 1 
ATOM 71   C CE1 . HIS A 1 171 ? -0.206  76.355  3.801   1.00 69.06  171 A 1 
ATOM 72   N NE2 . HIS A 1 171 ? -1.350  76.184  3.162   1.00 71.32  171 A 1 
ATOM 73   N N   . PHE A 1 172 ? -1.290  80.677  5.802   1.00 53.12  172 A 1 
ATOM 74   C CA  . PHE A 1 172 ? -0.073  81.398  5.490   1.00 52.97  172 A 1 
ATOM 75   C C   . PHE A 1 172 ? 0.259   82.347  6.624   1.00 51.94  172 A 1 
ATOM 76   O O   . PHE A 1 172 ? -0.639  82.878  7.276   1.00 49.51  172 A 1 
ATOM 77   C CB  . PHE A 1 172 ? -0.230  82.192  4.193   1.00 57.21  172 A 1 
ATOM 78   C CG  . PHE A 1 172 ? -0.424  81.331  2.973   1.00 61.33  172 A 1 
ATOM 79   C CD1 . PHE A 1 172 ? 0.473   80.318  2.668   1.00 59.36  172 A 1 
ATOM 80   C CD2 . PHE A 1 172 ? -1.509  81.540  2.117   1.00 65.88  172 A 1 
ATOM 81   C CE1 . PHE A 1 172 ? 0.287   79.532  1.545   1.00 61.99  172 A 1 
ATOM 82   C CE2 . PHE A 1 172 ? -1.686  80.757  0.985   1.00 61.86  172 A 1 
ATOM 83   C CZ  . PHE A 1 172 ? -0.788  79.756  0.703   1.00 59.98  172 A 1 
ATOM 84   N N   . ASP A 1 173 ? 1.553   82.554  6.859   1.00 51.55  173 A 1 
ATOM 85   C CA  . ASP A 1 173 ? 2.004   83.554  7.843   1.00 55.08  173 A 1 
ATOM 86   C C   . ASP A 1 173 ? 2.079   84.929  7.156   1.00 56.06  173 A 1 
ATOM 87   O O   . ASP A 1 173 ? 1.984   85.015  5.923   1.00 55.32  173 A 1 
ATOM 88   C CB  . ASP A 1 173 ? 3.330   83.146  8.489   1.00 55.60  173 A 1 
ATOM 89   C CG  . ASP A 1 173 ? 4.516   83.262  7.533   1.00 63.74  173 A 1 
ATOM 90   O OD1 . ASP A 1 173 ? 4.691   84.326  6.891   1.00 69.56  173 A 1 
ATOM 91   O OD2 . ASP A 1 173 ? 5.300   82.294  7.430   1.00 70.53  173 A 1 
ATOM 92   N N   . ALA A 1 174 ? 2.282   85.983  7.941   1.00 54.28  174 A 1 
ATOM 93   C CA  . ALA A 1 174 ? 2.138   87.375  7.449   1.00 59.88  174 A 1 
ATOM 94   C C   . ALA A 1 174 ? 3.096   87.748  6.319   1.00 59.57  174 A 1 
ATOM 95   O O   . ALA A 1 174 ? 2.742   88.522  5.423   1.00 57.13  174 A 1 
ATOM 96   C CB  . ALA A 1 174 ? 2.310   88.363  8.593   1.00 62.61  174 A 1 
ATOM 97   N N   . ASP A 1 175 ? 4.288   87.163  6.367   1.00 61.05  175 A 1 
ATOM 98   C CA  . ASP A 1 175 ? 5.300   87.303  5.325   1.00 61.68  175 A 1 
ATOM 99   C C   . ASP A 1 175 ? 4.828   86.619  4.018   1.00 61.42  175 A 1 
ATOM 100  O O   . ASP A 1 175 ? 4.793   87.260  2.966   1.00 56.68  175 A 1 
ATOM 101  C CB  . ASP A 1 175 ? 6.599   86.681  5.844   1.00 66.66  175 A 1 
ATOM 102  C CG  . ASP A 1 175 ? 7.762   86.810  4.915   1.00 72.92  175 A 1 
ATOM 103  O OD1 . ASP A 1 175 ? 7.589   86.954  3.692   1.00 81.55  175 A 1 
ATOM 104  O OD2 . ASP A 1 175 ? 8.880   86.653  5.416   1.00 76.56  175 A 1 
ATOM 105  N N   . GLU A 1 176 ? 4.431   85.346  4.100   1.00 60.02  176 A 1 
ATOM 106  C CA  . GLU A 1 176 ? 3.881   84.611  2.946   1.00 62.88  176 A 1 
ATOM 107  C C   . GLU A 1 176 ? 2.702   85.322  2.273   1.00 65.29  176 A 1 
ATOM 108  O O   . GLU A 1 176 ? 2.555   85.275  1.045   1.00 71.34  176 A 1 
ATOM 109  C CB  . GLU A 1 176 ? 3.433   83.206  3.344   1.00 66.08  176 A 1 
ATOM 110  C CG  . GLU A 1 176 ? 4.582   82.262  3.680   1.00 70.84  176 A 1 
ATOM 111  C CD  . GLU A 1 176 ? 4.159   81.013  4.441   1.00 70.96  176 A 1 
ATOM 112  O OE1 . GLU A 1 176 ? 3.082   81.001  5.076   1.00 78.13  176 A 1 
ATOM 113  O OE2 . GLU A 1 176 ? 4.925   80.036  4.429   1.00 70.31  176 A 1 
ATOM 114  N N   . ILE A 1 177 ? 1.865   85.981  3.061   1.00 62.41  177 A 1 
ATOM 115  C CA  . ILE A 1 177 ? 0.739   86.751  2.506   1.00 66.00  177 A 1 
ATOM 116  C C   . ILE A 1 177 ? 1.229   87.985  1.721   1.00 67.13  177 A 1 
ATOM 117  O O   . ILE A 1 177 ? 0.678   88.323  0.668   1.00 62.87  177 A 1 
ATOM 118  C CB  . ILE A 1 177 ? -0.269  87.156  3.612   1.00 65.70  177 A 1 
ATOM 119  C CG1 . ILE A 1 177 ? -0.839  85.885  4.251   1.00 64.02  177 A 1 
ATOM 120  C CG2 . ILE A 1 177 ? -1.380  88.055  3.061   1.00 64.49  177 A 1 
ATOM 121  C CD1 . ILE A 1 177 ? -2.024  86.105  5.154   1.00 65.22  177 A 1 
ATOM 122  N N   . LYS A 1 178 ? 2.264   88.653  2.232   1.00 72.34  178 A 1 
ATOM 123  C CA  . LYS A 1 178 ? 2.847   89.823  1.558   1.00 73.39  178 A 1 
ATOM 124  C C   . LYS A 1 178 ? 3.419   89.436  0.194   1.00 74.96  178 A 1 
ATOM 125  O O   . LYS A 1 178 ? 3.226   90.150  -0.798  1.00 67.82  178 A 1 
ATOM 126  C CB  . LYS A 1 178 ? 3.960   90.437  2.406   1.00 73.53  178 A 1 
ATOM 127  C CG  . LYS A 1 178 ? 4.295   91.859  2.018   1.00 78.54  178 A 1 
ATOM 128  C CD  . LYS A 1 178 ? 5.320   92.402  3.000   1.00 85.70  178 A 1 
ATOM 129  C CE  . LYS A 1 178 ? 5.616   93.868  2.786   1.00 91.90  178 A 1 
ATOM 130  N NZ  . LYS A 1 178 ? 6.483   94.416  3.861   1.00 93.29  178 A 1 
ATOM 131  N N   . ARG A 1 179 ? 4.112   88.297  0.153   1.00 74.95  179 A 1 
ATOM 132  C CA  . ARG A 1 179 ? 4.660   87.771  -1.101  1.00 76.26  179 A 1 
ATOM 133  C C   . ARG A 1 179 ? 3.559   87.406  -2.102  1.00 74.38  179 A 1 
ATOM 134  O O   . ARG A 1 179 ? 3.601   87.824  -3.261  1.00 74.64  179 A 1 
ATOM 135  C CB  . ARG A 1 179 ? 5.558   86.560  -0.846  1.00 79.73  179 A 1 
ATOM 136  C CG  . ARG A 1 179 ? 6.795   86.862  -0.022  1.00 84.20  179 A 1 
ATOM 137  C CD  . ARG A 1 179 ? 7.667   85.630  0.026   1.00 89.63  179 A 1 
ATOM 138  N NE  . ARG A 1 179 ? 8.802   85.738  0.923   1.00 100.75 179 A 1 
ATOM 139  C CZ  . ARG A 1 179 ? 9.971   86.305  0.621   1.00 111.39 179 A 1 
ATOM 140  N NH1 . ARG A 1 179 ? 10.187  86.857  -0.570  1.00 115.71 179 A 1 
ATOM 141  N NH2 . ARG A 1 179 ? 10.937  86.332  1.533   1.00 117.05 179 A 1 
ATOM 142  N N   . LEU A 1 180 ? 2.583   86.622  -1.658  1.00 72.09  180 A 1 
ATOM 143  C CA  . LEU A 1 180 ? 1.435   86.307  -2.502  1.00 72.01  180 A 1 
ATOM 144  C C   . LEU A 1 180 ? 0.761   87.576  -2.995  1.00 75.58  180 A 1 
ATOM 145  O O   . LEU A 1 180 ? 0.256   87.614  -4.108  1.00 80.59  180 A 1 
ATOM 146  C CB  . LEU A 1 180 ? 0.438   85.431  -1.759  1.00 73.97  180 A 1 
ATOM 147  C CG  . LEU A 1 180 ? 0.917   83.989  -1.640  1.00 74.29  180 A 1 
ATOM 148  C CD1 . LEU A 1 180 ? 0.127   83.260  -0.565  1.00 81.75  180 A 1 
ATOM 149  C CD2 . LEU A 1 180 ? 0.794   83.258  -2.969  1.00 72.84  180 A 1 
ATOM 150  N N   . GLY A 1 181 ? 0.784   88.619  -2.172  1.00 74.09  181 A 1 
ATOM 151  C CA  . GLY A 1 181 ? 0.312   89.934  -2.585  1.00 75.03  181 A 1 
ATOM 152  C C   . GLY A 1 181 ? 1.081   90.548  -3.748  1.00 73.69  181 A 1 
ATOM 153  O O   . GLY A 1 181 ? 0.486   91.193  -4.606  1.00 72.22  181 A 1 
ATOM 154  N N   . LYS A 1 182 ? 2.405   90.383  -3.754  1.00 77.74  182 A 1 
ATOM 155  C CA  . LYS A 1 182 ? 3.264   90.906  -4.842  1.00 73.36  182 A 1 
ATOM 156  C C   . LYS A 1 182 ? 2.806   90.301  -6.159  1.00 67.66  182 A 1 
ATOM 157  O O   . LYS A 1 182 ? 2.567   91.005  -7.131  1.00 60.71  182 A 1 
ATOM 158  C CB  . LYS A 1 182 ? 4.759   90.581  -4.617  1.00 77.61  182 A 1 
ATOM 159  C CG  . LYS A 1 182 ? 5.520   91.468  -3.609  1.00 80.79  182 A 1 
ATOM 160  C CD  . LYS A 1 182 ? 6.990   91.098  -3.396  1.00 83.61  182 A 1 
ATOM 161  C CE  . LYS A 1 182 ? 7.754   92.151  -2.591  1.00 83.22  182 A 1 
ATOM 162  N NZ  . LYS A 1 182 ? 9.230   91.941  -2.716  1.00 83.45  182 A 1 
ATOM 163  N N   . ARG A 1 183 ? 2.669   88.980  -6.169  1.00 66.16  183 A 1 
ATOM 164  C CA  . ARG A 1 183 ? 2.304   88.240  -7.378  1.00 59.77  183 A 1 
ATOM 165  C C   . ARG A 1 183 ? 0.858   88.530  -7.752  1.00 56.42  183 A 1 
ATOM 166  O O   . ARG A 1 183 ? 0.539   88.569  -8.921  1.00 64.34  183 A 1 
ATOM 167  C CB  . ARG A 1 183 ? 2.591   86.754  -7.182  1.00 62.55  183 A 1 
ATOM 168  C CG  . ARG A 1 183 ? 4.079   86.509  -6.913  1.00 66.48  183 A 1 
ATOM 169  C CD  . ARG A 1 183 ? 4.474   85.133  -6.469  1.00 69.24  183 A 1 
ATOM 170  N NE  . ARG A 1 183 ? 4.664   85.045  -5.026  1.00 79.09  183 A 1 
ATOM 171  C CZ  . ARG A 1 183 ? 5.073   83.938  -4.411  1.00 96.97  183 A 1 
ATOM 172  N NH1 . ARG A 1 183 ? 5.356   82.851  -5.123  1.00 102.55 183 A 1 
ATOM 173  N NH2 . ARG A 1 183 ? 5.205   83.907  -3.089  1.00 102.06 183 A 1 
ATOM 174  N N   . PHE A 1 184 ? 0.010   88.843  -6.776  1.00 57.58  184 A 1 
ATOM 175  C CA  . PHE A 1 184 ? -1.377  89.252  -7.058  1.00 57.73  184 A 1 
ATOM 176  C C   . PHE A 1 184 ? -1.418  90.584  -7.800  1.00 65.96  184 A 1 
ATOM 177  O O   . PHE A 1 184 ? -2.217  90.770  -8.709  1.00 69.88  184 A 1 
ATOM 178  C CB  . PHE A 1 184 ? -2.188  89.409  -5.776  1.00 52.62  184 A 1 
ATOM 179  C CG  . PHE A 1 184 ? -3.645  89.746  -6.004  1.00 51.22  184 A 1 
ATOM 180  C CD1 . PHE A 1 184 ? -4.566  88.748  -6.212  1.00 50.02  184 A 1 
ATOM 181  C CD2 . PHE A 1 184 ? -4.108  91.069  -5.968  1.00 53.40  184 A 1 
ATOM 182  C CE1 . PHE A 1 184 ? -5.914  89.035  -6.388  1.00 51.95  184 A 1 
ATOM 183  C CE2 . PHE A 1 184 ? -5.461  91.375  -6.156  1.00 52.16  184 A 1 
ATOM 184  C CZ  . PHE A 1 184 ? -6.366  90.342  -6.363  1.00 53.10  184 A 1 
ATOM 185  N N   . LYS A 1 185 ? -0.564  91.518  -7.390  1.00 71.11  185 A 1 
ATOM 186  C CA  . LYS A 1 185 ? -0.546  92.878  -7.964  1.00 77.81  185 A 1 
ATOM 187  C C   . LYS A 1 185 ? -0.080  92.882  -9.410  1.00 84.59  185 A 1 
ATOM 188  O O   . LYS A 1 185 ? -0.734  93.457  -10.282 1.00 85.82  185 A 1 
ATOM 189  C CB  . LYS A 1 185 ? 0.375   93.798  -7.148  1.00 77.98  185 A 1 
ATOM 190  C CG  . LYS A 1 185 ? -0.220  94.250  -5.816  1.00 76.76  185 A 1 
ATOM 191  C CD  . LYS A 1 185 ? 0.718   95.126  -5.001  1.00 71.23  185 A 1 
ATOM 192  C CE  . LYS A 1 185 ? 0.043   95.467  -3.673  1.00 72.48  185 A 1 
ATOM 193  N NZ  . LYS A 1 185 ? 0.831   96.269  -2.682  1.00 74.38  185 A 1 
ATOM 194  N N   . LYS A 1 186 ? 1.056   92.225  -9.635  1.00 85.03  186 A 1 
ATOM 195  C CA  . LYS A 1 186 ? 1.631   92.055  -10.955 1.00 84.84  186 A 1 
ATOM 196  C C   . LYS A 1 186 ? 0.592   91.481  -11.924 1.00 86.70  186 A 1 
ATOM 197  O O   . LYS A 1 186 ? 0.305   92.060  -12.971 1.00 87.09  186 A 1 
ATOM 198  C CB  . LYS A 1 186 ? 2.843   91.132  -10.863 1.00 86.44  186 A 1 
ATOM 199  C CG  . LYS A 1 186 ? 3.552   90.952  -12.192 1.00 93.00  186 A 1 
ATOM 200  C CD  . LYS A 1 186 ? 4.816   90.137  -12.041 1.00 96.00  186 A 1 
ATOM 201  C CE  . LYS A 1 186 ? 5.627   90.063  -13.324 1.00 98.31  186 A 1 
ATOM 202  N NZ  . LYS A 1 186 ? 6.909   89.317  -13.190 1.00 101.24 186 A 1 
ATOM 203  N N   . LEU A 1 187 ? 0.043   90.336  -11.554 1.00 76.26  187 A 1 
ATOM 204  C CA  . LEU A 1 187 ? -1.055  89.715  -12.270 1.00 74.84  187 A 1 
ATOM 205  C C   . LEU A 1 187 ? -2.176  90.688  -12.579 1.00 78.11  187 A 1 
ATOM 206  O O   . LEU A 1 187 ? -2.737  90.658  -13.670 1.00 80.00  187 A 1 
ATOM 207  C CB  . LEU A 1 187 ? -1.601  88.614  -11.393 1.00 77.77  187 A 1 
ATOM 208  C CG  . LEU A 1 187 ? -2.691  87.696  -11.899 1.00 81.78  187 A 1 
ATOM 209  C CD1 . LEU A 1 187 ? -2.305  87.030  -13.195 1.00 81.14  187 A 1 
ATOM 210  C CD2 . LEU A 1 187 ? -2.951  86.651  -10.824 1.00 92.53  187 A 1 
ATOM 211  N N   . ASP A 1 188 ? -2.517  91.516  -11.592 1.00 79.57  188 A 1 
ATOM 212  C CA  . ASP A 1 188 ? -3.545  92.540  -11.737 1.00 76.99  188 A 1 
ATOM 213  C C   . ASP A 1 188 ? -3.005  93.687  -12.572 1.00 77.20  188 A 1 
ATOM 214  O O   . ASP A 1 188 ? -2.296  94.558  -12.068 1.00 68.20  188 A 1 
ATOM 215  C CB  . ASP A 1 188 ? -4.009  93.067  -10.369 1.00 77.39  188 A 1 
ATOM 216  C CG  . ASP A 1 188 ? -5.280  93.912  -10.455 1.00 75.43  188 A 1 
ATOM 217  O OD1 . ASP A 1 188 ? -5.839  94.067  -11.564 1.00 80.66  188 A 1 
ATOM 218  O OD2 . ASP A 1 188 ? -5.735  94.393  -9.392  1.00 70.07  188 A 1 
ATOM 219  N N   . LEU A 1 189 ? -3.375  93.687  -13.847 1.00 81.88  189 A 1 
ATOM 220  C CA  . LEU A 1 189 ? -2.893  94.699  -14.791 1.00 86.07  189 A 1 
ATOM 221  C C   . LEU A 1 189 ? -3.619  96.024  -14.577 1.00 85.17  189 A 1 
ATOM 222  O O   . LEU A 1 189 ? -2.990  97.025  -14.223 1.00 90.29  189 A 1 
ATOM 223  C CB  . LEU A 1 189 ? -3.044  94.241  -16.253 1.00 88.46  189 A 1 
ATOM 224  C CG  . LEU A 1 189 ? -2.164  93.106  -16.820 1.00 89.35  189 A 1 
ATOM 225  C CD1 . LEU A 1 189 ? -0.747  93.084  -16.262 1.00 85.53  189 A 1 
ATOM 226  C CD2 . LEU A 1 189 ? -2.842  91.766  -16.584 1.00 94.47  189 A 1 
ATOM 227  N N   . ASP A 1 190 ? -4.941  96.020  -14.770 1.00 85.12  190 A 1 
ATOM 228  C CA  . ASP A 1 190 ? -5.794  97.226  -14.590 1.00 85.01  190 A 1 
ATOM 229  C C   . ASP A 1 190 ? -5.885  97.697  -13.125 1.00 81.60  190 A 1 
ATOM 230  O O   . ASP A 1 190 ? -6.766  98.501  -12.790 1.00 70.45  190 A 1 
ATOM 231  C CB  . ASP A 1 190 ? -7.227  96.951  -15.070 1.00 86.15  190 A 1 
ATOM 232  C CG  . ASP A 1 190 ? -7.887  95.884  -14.244 1.00 98.07  190 A 1 
ATOM 233  O OD1 . ASP A 1 190 ? -7.067  95.173  -13.629 1.00 109.08 190 A 1 
ATOM 234  O OD2 . ASP A 1 190 ? -9.142  95.745  -14.179 1.00 102.92 190 A 1 
ATOM 235  N N   . ASN A 1 191 ? -5.018  97.158  -12.261 1.00 86.90  191 A 1 
ATOM 236  C CA  . ASN A 1 191 ? -4.978  97.481  -10.819 1.00 89.82  191 A 1 
ATOM 237  C C   . ASN A 1 191 ? -6.356  97.799  -10.185 1.00 86.37  191 A 1 
ATOM 238  O O   . ASN A 1 191 ? -6.472  98.713  -9.372  1.00 88.12  191 A 1 
ATOM 239  C CB  . ASN A 1 191 ? -3.930  98.576  -10.541 1.00 87.95  191 A 1 
ATOM 240  C CG  . ASN A 1 191 ? -2.503  98.093  -10.798 1.00 90.18  191 A 1 
ATOM 241  O OD1 . ASN A 1 191 ? -2.049  97.098  -10.222 1.00 87.87  191 A 1 
ATOM 242  N ND2 . ASN A 1 191 ? -1.790  98.794  -11.673 1.00 88.62  191 A 1 
ATOM 243  N N   . SER A 1 192 ? -7.375  97.032  -10.586 1.00 85.77  192 A 1 
ATOM 244  C CA  . SER A 1 192 ? -8.736  97.123  -10.051 1.00 83.92  192 A 1 
ATOM 245  C C   . SER A 1 192 ? -8.901  96.337  -8.762  1.00 86.37  192 A 1 
ATOM 246  O O   . SER A 1 192 ? -9.966  96.371  -8.154  1.00 85.50  192 A 1 
ATOM 247  C CB  . SER A 1 192 ? -9.773  96.623  -11.077 1.00 82.54  192 A 1 
ATOM 248  O OG  . SER A 1 192 ? -11.030 96.396  -10.480 1.00 83.72  192 A 1 
ATOM 249  N N   . GLY A 1 193 ? -7.867  95.613  -8.349  1.00 90.50  193 A 1 
ATOM 250  C CA  . GLY A 1 193 ? -7.906  94.873  -7.085  1.00 93.72  193 A 1 
ATOM 251  C C   . GLY A 1 193 ? -8.721  93.592  -7.190  1.00 102.68 193 A 1 
ATOM 252  O O   . GLY A 1 193 ? -9.007  92.932  -6.176  1.00 103.12 193 A 1 
ATOM 253  N N   . SER A 1 194 ? -9.071  93.230  -8.426  1.00 113.76 194 A 1 
ATOM 254  C CA  . SER A 1 194 ? -9.798  91.981  -8.706  1.00 109.37 194 A 1 
ATOM 255  C C   . SER A 1 194 ? -9.282  91.353  -10.026 1.00 111.03 194 A 1 
ATOM 256  O O   . SER A 1 194 ? -9.181  92.030  -11.063 1.00 125.13 194 A 1 
ATOM 257  C CB  . SER A 1 194 ? -11.325 92.203  -8.730  1.00 98.27  194 A 1 
ATOM 258  O OG  . SER A 1 194 ? -11.642 93.421  -9.367  1.00 104.82 194 A 1 
ATOM 259  N N   . LEU A 1 195 ? -8.891  90.078  -9.951  1.00 102.24 195 A 1 
ATOM 260  C CA  . LEU A 1 195 ? -8.392  89.338  -11.119 1.00 96.67  195 A 1 
ATOM 261  C C   . LEU A 1 195 ? -9.533  88.906  -12.024 1.00 86.09  195 A 1 
ATOM 262  O O   . LEU A 1 195 ? -10.445 88.208  -11.587 1.00 81.99  195 A 1 
ATOM 263  C CB  . LEU A 1 195 ? -7.552  88.126  -10.682 1.00 98.19  195 A 1 
ATOM 264  C CG  . LEU A 1 195 ? -6.039  88.384  -10.565 1.00 96.97  195 A 1 
ATOM 265  C CD1 . LEU A 1 195 ? -5.719  89.727  -9.921  1.00 97.26  195 A 1 
ATOM 266  C CD2 . LEU A 1 195 ? -5.364  87.261  -9.797  1.00 88.83  195 A 1 
ATOM 267  N N   . SER A 1 196 ? -9.445  89.324  -13.288 1.00 87.57  196 A 1 
ATOM 268  C CA  . SER A 1 196 ? -10.452 89.016  -14.314 1.00 90.71  196 A 1 
ATOM 269  C C   . SER A 1 196 ? -10.005 87.901  -15.240 1.00 85.01  196 A 1 
ATOM 270  O O   . SER A 1 196 ? -8.811  87.670  -15.433 1.00 88.44  196 A 1 
ATOM 271  C CB  . SER A 1 196 ? -10.767 90.248  -15.169 1.00 91.67  196 A 1 
ATOM 272  O OG  . SER A 1 196 ? -11.754 89.937  -16.139 1.00 87.18  196 A 1 
ATOM 273  N N   . VAL A 1 197 ? -10.981 87.235  -15.842 1.00 80.22  197 A 1 
ATOM 274  C CA  . VAL A 1 197 ? -10.710 86.044  -16.651 1.00 85.53  197 A 1 
ATOM 275  C C   . VAL A 1 197 ? -9.595  86.329  -17.649 1.00 87.79  197 A 1 
ATOM 276  O O   . VAL A 1 197 ? -8.660  85.528  -17.798 1.00 84.45  197 A 1 
ATOM 277  C CB  . VAL A 1 197 ? -11.956 85.542  -17.422 1.00 88.89  197 A 1 
ATOM 278  C CG1 . VAL A 1 197 ? -11.672 84.177  -18.041 1.00 85.43  197 A 1 
ATOM 279  C CG2 . VAL A 1 197 ? -13.188 85.454  -16.519 1.00 87.91  197 A 1 
ATOM 280  N N   . GLU A 1 198 ? -9.691  87.483  -18.310 1.00 99.33  198 A 1 
ATOM 281  C CA  . GLU A 1 198 ? -8.682  87.887  -19.294 1.00 104.11 198 A 1 
ATOM 282  C C   . GLU A 1 198 ? -7.318  88.152  -18.646 1.00 98.45  198 A 1 
ATOM 283  O O   . GLU A 1 198 ? -6.280  87.770  -19.205 1.00 96.41  198 A 1 
ATOM 284  C CB  . GLU A 1 198 ? -9.113  89.121  -20.102 1.00 113.22 198 A 1 
ATOM 285  C CG  . GLU A 1 198 ? -8.078  89.419  -21.206 1.00 123.48 198 A 1 
ATOM 286  C CD  . GLU A 1 198 ? -8.553  90.227  -22.412 1.00 129.54 198 A 1 
ATOM 287  O OE1 . GLU A 1 198 ? -7.769  90.309  -23.394 1.00 122.24 198 A 1 
ATOM 288  O OE2 . GLU A 1 198 ? -9.682  90.771  -22.403 1.00 136.66 198 A 1 
ATOM 289  N N   . GLU A 1 199 ? -7.328  88.826  -17.490 1.00 93.52  199 A 1 
ATOM 290  C CA  . GLU A 1 199 ? -6.088  89.106  -16.736 1.00 88.88  199 A 1 
ATOM 291  C C   . GLU A 1 199 ? -5.324  87.812  -16.425 1.00 82.56  199 A 1 
ATOM 292  O O   . GLU A 1 199 ? -4.089  87.789  -16.437 1.00 76.98  199 A 1 
ATOM 293  C CB  . GLU A 1 199 ? -6.364  89.899  -15.435 1.00 87.21  199 A 1 
ATOM 294  C CG  . GLU A 1 199 ? -6.990  91.271  -15.664 1.00 85.76  199 A 1 
ATOM 295  C CD  . GLU A 1 199 ? -7.122  92.125  -14.404 1.00 85.25  199 A 1 
ATOM 296  O OE1 . GLU A 1 199 ? -6.119  92.360  -13.702 1.00 78.62  199 A 1 
ATOM 297  O OE2 . GLU A 1 199 ? -8.252  92.591  -14.123 1.00 86.99  199 A 1 
ATOM 298  N N   . PHE A 1 200 ? -6.059  86.741  -16.138 1.00 76.50  200 A 1 
ATOM 299  C CA  . PHE A 1 200 ? -5.427  85.439  -15.918 1.00 82.47  200 A 1 
ATOM 300  C C   . PHE A 1 200 ? -4.816  84.940  -17.234 1.00 83.08  200 A 1 
ATOM 301  O O   . PHE A 1 200 ? -3.614  84.634  -17.292 1.00 77.90  200 A 1 
ATOM 302  C CB  . PHE A 1 200 ? -6.434  84.403  -15.393 1.00 80.76  200 A 1 
ATOM 303  C CG  . PHE A 1 200 ? -6.575  84.360  -13.884 1.00 72.67  200 A 1 
ATOM 304  C CD1 . PHE A 1 200 ? -5.549  83.875  -13.084 1.00 62.53  200 A 1 
ATOM 305  C CD2 . PHE A 1 200 ? -7.764  84.771  -13.270 1.00 68.27  200 A 1 
ATOM 306  C CE1 . PHE A 1 200 ? -5.701  83.827  -11.707 1.00 60.56  200 A 1 
ATOM 307  C CE2 . PHE A 1 200 ? -7.917  84.729  -11.894 1.00 62.68  200 A 1 
ATOM 308  C CZ  . PHE A 1 200 ? -6.882  84.254  -11.111 1.00 61.32  200 A 1 
ATOM 309  N N   . MET A 1 201 ? -5.655  84.894  -18.278 1.00 87.05  201 A 1 
ATOM 310  C CA  . MET A 1 201 ? -5.263  84.505  -19.657 1.00 91.78  201 A 1 
ATOM 311  C C   . MET A 1 201 ? -4.314  85.499  -20.372 1.00 86.62  201 A 1 
ATOM 312  O O   . MET A 1 201 ? -4.457  85.751  -21.568 1.00 80.08  201 A 1 
ATOM 313  C CB  . MET A 1 201 ? -6.490  84.395  -20.558 1.00 96.79  201 A 1 
ATOM 314  C CG  . MET A 1 201 ? -7.573  83.443  -20.098 1.00 103.19 201 A 1 
ATOM 315  S SD  . MET A 1 201 ? -7.057  81.723  -19.942 1.00 108.37 201 A 1 
ATOM 316  C CE  . MET A 1 201 ? -5.884  81.684  -18.595 1.00 111.12 201 A 1 
ATOM 317  N N   . SER A 1 202 ? -3.412  86.119  -19.625 1.00 84.00  202 A 1 
ATOM 318  C CA  . SER A 1 202 ? -2.372  86.962  -20.147 1.00 79.49  202 A 1 
ATOM 319  C C   . SER A 1 202 ? -0.997  86.367  -19.856 1.00 81.11  202 A 1 
ATOM 320  O O   . SER A 1 202 ? 0.004   86.972  -20.192 1.00 76.68  202 A 1 
ATOM 321  C CB  . SER A 1 202 ? -2.527  88.344  -19.505 1.00 77.31  202 A 1 
ATOM 322  O OG  . SER A 1 202 ? -3.829  88.832  -19.795 1.00 76.87  202 A 1 
ATOM 323  N N   . LEU A 1 203 ? -0.950  85.193  -19.227 1.00 88.29  203 A 1 
ATOM 324  C CA  . LEU A 1 203 ? 0.303   84.624  -18.742 1.00 99.34  203 A 1 
ATOM 325  C C   . LEU A 1 203 ? 0.878   83.559  -19.686 1.00 106.32 203 A 1 
ATOM 326  O O   . LEU A 1 203 ? 0.118   82.890  -20.390 1.00 96.48  203 A 1 
ATOM 327  C CB  . LEU A 1 203 ? 0.074   84.024  -17.348 1.00 102.00 203 A 1 
ATOM 328  C CG  . LEU A 1 203 ? 0.019   84.969  -16.163 1.00 107.47 203 A 1 
ATOM 329  C CD1 . LEU A 1 203 ? 0.005   84.152  -14.882 1.00 108.32 203 A 1 
ATOM 330  C CD2 . LEU A 1 203 ? 1.183   85.944  -16.144 1.00 109.43 203 A 1 
ATOM 331  N N   . PRO A 1 204 ? 2.219   83.353  -19.643 1.00 115.07 204 A 1 
ATOM 332  C CA  . PRO A 1 204 ? 2.892   82.643  -20.732 1.00 115.00 204 A 1 
ATOM 333  C C   . PRO A 1 204 ? 2.305   81.270  -21.066 1.00 112.78 204 A 1 
ATOM 334  O O   . PRO A 1 204 ? 1.937   81.054  -22.220 1.00 121.01 204 A 1 
ATOM 335  C CB  . PRO A 1 204 ? 4.372   82.563  -20.275 1.00 114.30 204 A 1 
ATOM 336  C CG  . PRO A 1 204 ? 4.377   82.881  -18.825 1.00 113.93 204 A 1 
ATOM 337  C CD  . PRO A 1 204 ? 3.164   83.734  -18.572 1.00 116.70 204 A 1 
ATOM 338  N N   . GLU A 1 205 ? 2.208   80.375  -20.079 1.00 96.65  205 A 1 
ATOM 339  C CA  . GLU A 1 205 ? 1.717   78.994  -20.288 1.00 92.09  205 A 1 
ATOM 340  C C   . GLU A 1 205 ? 0.299   78.708  -19.753 1.00 91.98  205 A 1 
ATOM 341  O O   . GLU A 1 205 ? -0.155  77.547  -19.700 1.00 89.12  205 A 1 
ATOM 342  C CB  . GLU A 1 205 ? 2.721   78.001  -19.702 1.00 87.94  205 A 1 
ATOM 343  C CG  . GLU A 1 205 ? 4.054   77.990  -20.433 1.00 87.37  205 A 1 
ATOM 344  C CD  . GLU A 1 205 ? 5.083   76.999  -19.839 1.00 89.07  205 A 1 
ATOM 345  O OE1 . GLU A 1 205 ? 4.871   76.507  -18.686 1.00 72.34  205 A 1 
ATOM 346  O OE2 . GLU A 1 205 ? 6.108   76.697  -20.522 1.00 77.83  205 A 1 
ATOM 347  N N   . LEU A 1 206 ? -0.435  79.761  -19.422 1.00 95.99  206 A 1 
ATOM 348  C CA  . LEU A 1 206 ? -1.679  79.598  -18.682 1.00 107.15 206 A 1 
ATOM 349  C C   . LEU A 1 206 ? -2.905  79.472  -19.584 1.00 110.72 206 A 1 
ATOM 350  O O   . LEU A 1 206 ? -3.972  79.105  -19.116 1.00 101.13 206 A 1 
ATOM 351  C CB  . LEU A 1 206 ? -1.884  80.782  -17.719 1.00 108.00 206 A 1 
ATOM 352  C CG  . LEU A 1 206 ? -2.789  80.577  -16.493 1.00 100.06 206 A 1 
ATOM 353  C CD1 . LEU A 1 206 ? -2.175  79.580  -15.526 1.00 104.05 206 A 1 
ATOM 354  C CD2 . LEU A 1 206 ? -3.066  81.883  -15.776 1.00 92.88  206 A 1 
ATOM 355  N N   . GLN A 1 207 ? -2.753  79.812  -20.859 1.00 115.15 207 A 1 
ATOM 356  C CA  . GLN A 1 207 ? -3.879  79.858  -21.797 1.00 107.13 207 A 1 
ATOM 357  C C   . GLN A 1 207 ? -4.159  78.476  -22.396 1.00 106.99 207 A 1 
ATOM 358  O O   . GLN A 1 207 ? -5.276  78.172  -22.814 1.00 94.56  207 A 1 
ATOM 359  C CB  . GLN A 1 207 ? -3.584  80.908  -22.880 1.00 103.87 207 A 1 
ATOM 360  C CG  . GLN A 1 207 ? -3.137  82.291  -22.353 1.00 101.59 207 A 1 
ATOM 361  C CD  . GLN A 1 207 ? -1.666  82.599  -22.605 1.00 97.40  207 A 1 
ATOM 362  O OE1 . GLN A 1 207 ? -0.799  81.758  -22.378 1.00 89.72  207 A 1 
ATOM 363  N NE2 . GLN A 1 207 ? -1.377  83.817  -23.065 1.00 93.00  207 A 1 
ATOM 364  N N   . GLN A 1 208 ? -3.125  77.637  -22.398 1.00 112.61 208 A 1 
ATOM 365  C CA  . GLN A 1 208 ? -3.204  76.244  -22.867 1.00 111.48 208 A 1 
ATOM 366  C C   . GLN A 1 208 ? -3.382  75.216  -21.725 1.00 104.69 208 A 1 
ATOM 367  O O   . GLN A 1 208 ? -3.018  74.042  -21.863 1.00 98.42  208 A 1 
ATOM 368  C CB  . GLN A 1 208 ? -1.942  75.917  -23.682 1.00 118.76 208 A 1 
ATOM 369  C CG  . GLN A 1 208 ? -1.972  76.419  -25.125 1.00 125.19 208 A 1 
ATOM 370  C CD  . GLN A 1 208 ? -1.959  77.938  -25.244 1.00 126.59 208 A 1 
ATOM 371  O OE1 . GLN A 1 208 ? -1.221  78.618  -24.531 1.00 130.70 208 A 1 
ATOM 372  N NE2 . GLN A 1 208 ? -2.756  78.474  -26.170 1.00 122.42 208 A 1 
ATOM 373  N N   . ASN A 1 209 ? -3.946  75.663  -20.605 1.00 101.45 209 A 1 
ATOM 374  C CA  . ASN A 1 209 ? -4.249  74.794  -19.453 1.00 90.86  209 A 1 
ATOM 375  C C   . ASN A 1 209 ? -5.777  74.675  -19.274 1.00 84.89  209 A 1 
ATOM 376  O O   . ASN A 1 209 ? -6.428  75.643  -18.896 1.00 80.65  209 A 1 
ATOM 377  C CB  . ASN A 1 209 ? -3.587  75.334  -18.184 1.00 85.53  209 A 1 
ATOM 378  C CG  . ASN A 1 209 ? -3.636  74.350  -17.026 1.00 82.66  209 A 1 
ATOM 379  O OD1 . ASN A 1 209 ? -4.480  73.471  -16.984 1.00 95.67  209 A 1 
ATOM 380  N ND2 . ASN A 1 209 ? -2.742  74.516  -16.062 1.00 80.28  209 A 1 
ATOM 381  N N   . PRO A 1 210 ? -6.344  73.484  -19.542 1.00 78.07  210 A 1 
ATOM 382  C CA  . PRO A 1 210 ? -7.793  73.263  -19.580 1.00 76.76  210 A 1 
ATOM 383  C C   . PRO A 1 210 ? -8.521  73.564  -18.288 1.00 73.95  210 A 1 
ATOM 384  O O   . PRO A 1 210 ? -9.744  73.774  -18.303 1.00 66.37  210 A 1 
ATOM 385  C CB  . PRO A 1 210 ? -7.911  71.763  -19.868 1.00 80.62  210 A 1 
ATOM 386  C CG  . PRO A 1 210 ? -6.630  71.378  -20.507 1.00 82.86  210 A 1 
ATOM 387  C CD  . PRO A 1 210 ? -5.599  72.248  -19.854 1.00 84.10  210 A 1 
ATOM 388  N N   . LEU A 1 211 ? -7.766  73.593  -17.188 1.00 76.68  211 A 1 
ATOM 389  C CA  . LEU A 1 211 ? -8.334  73.712  -15.833 1.00 88.52  211 A 1 
ATOM 390  C C   . LEU A 1 211 ? -8.382  75.108  -15.215 1.00 87.41  211 A 1 
ATOM 391  O O   . LEU A 1 211 ? -8.996  75.316  -14.167 1.00 84.11  211 A 1 
ATOM 392  C CB  . LEU A 1 211 ? -7.561  72.813  -14.877 1.00 88.93  211 A 1 
ATOM 393  C CG  . LEU A 1 211 ? -7.858  71.330  -15.042 1.00 91.89  211 A 1 
ATOM 394  C CD1 . LEU A 1 211 ? -7.068  70.606  -13.986 1.00 92.54  211 A 1 
ATOM 395  C CD2 . LEU A 1 211 ? -9.335  70.990  -14.895 1.00 92.55  211 A 1 
ATOM 396  N N   . VAL A 1 212 ? -7.723  76.058  -15.852 1.00 84.27  212 A 1 
ATOM 397  C CA  . VAL A 1 212 ? -7.722  77.414  -15.348 1.00 76.22  212 A 1 
ATOM 398  C C   . VAL A 1 212 ? -9.168  77.850  -15.175 1.00 73.92  212 A 1 
ATOM 399  O O   . VAL A 1 212 ? -9.572  78.233  -14.079 1.00 77.97  212 A 1 
ATOM 400  C CB  . VAL A 1 212 ? -6.974  78.342  -16.301 1.00 75.12  212 A 1 
ATOM 401  C CG1 . VAL A 1 212 ? -7.131  79.787  -15.882 1.00 75.43  212 A 1 
ATOM 402  C CG2 . VAL A 1 212 ? -5.499  77.962  -16.339 1.00 74.49  212 A 1 
ATOM 403  N N   . GLN A 1 213 ? -9.923  77.734  -16.265 1.00 67.92  213 A 1 
ATOM 404  C CA  . GLN A 1 213 ? -11.370 77.984  -16.328 1.00 70.56  213 A 1 
ATOM 405  C C   . GLN A 1 213 ? -12.097 77.522  -15.091 1.00 64.94  213 A 1 
ATOM 406  O O   . GLN A 1 213 ? -12.950 78.227  -14.553 1.00 70.50  213 A 1 
ATOM 407  C CB  . GLN A 1 213 ? -11.932 77.235  -17.547 1.00 83.26  213 A 1 
ATOM 408  C CG  . GLN A 1 213 ? -13.400 77.507  -17.907 1.00 94.89  213 A 1 
ATOM 409  C CD  . GLN A 1 213 ? -13.715 78.948  -18.337 1.00 103.90 213 A 1 
ATOM 410  O OE1 . GLN A 1 213 ? -14.770 79.500  -17.986 1.00 91.82  213 A 1 
ATOM 411  N NE2 . GLN A 1 213 ? -12.813 79.556  -19.117 1.00 107.92 213 A 1 
ATOM 412  N N   . ARG A 1 214 ? -11.745 76.330  -14.630 1.00 65.15  214 A 1 
ATOM 413  C CA  . ARG A 1 214 ? -12.342 75.754  -13.410 1.00 61.49  214 A 1 
ATOM 414  C C   . ARG A 1 214 ? -11.817 76.394  -12.123 1.00 58.21  214 A 1 
ATOM 415  O O   . ARG A 1 214 ? -12.598 76.811  -11.268 1.00 54.58  214 A 1 
ATOM 416  C CB  . ARG A 1 214 ? -12.076 74.249  -13.327 1.00 58.01  214 A 1 
ATOM 417  C CG  . ARG A 1 214 ? -12.790 73.400  -14.359 1.00 58.43  214 A 1 
ATOM 418  C CD  . ARG A 1 214 ? -14.282 73.653  -14.387 1.00 57.56  214 A 1 
ATOM 419  N NE  . ARG A 1 214 ? -14.863 73.503  -13.064 1.00 55.94  214 A 1 
ATOM 420  C CZ  . ARG A 1 214 ? -15.769 74.313  -12.541 1.00 59.78  214 A 1 
ATOM 421  N NH1 . ARG A 1 214 ? -16.227 75.348  -13.222 1.00 62.52  214 A 1 
ATOM 422  N NH2 . ARG A 1 214 ? -16.219 74.091  -11.310 1.00 64.51  214 A 1 
ATOM 423  N N   . VAL A 1 215 ? -10.493 76.442  -11.988 1.00 57.23  215 A 1 
ATOM 424  C CA  . VAL A 1 215 ? -9.866  76.912  -10.759 1.00 57.77  215 A 1 
ATOM 425  C C   . VAL A 1 215 ? -10.339 78.312  -10.468 1.00 58.44  215 A 1 
ATOM 426  O O   . VAL A 1 215 ? -10.821 78.601  -9.391  1.00 55.10  215 A 1 
ATOM 427  C CB  . VAL A 1 215 ? -8.337  76.922  -10.846 1.00 58.90  215 A 1 
ATOM 428  C CG1 . VAL A 1 215 ? -7.734  77.627  -9.642  1.00 58.14  215 A 1 
ATOM 429  C CG2 . VAL A 1 215 ? -7.815  75.502  -10.891 1.00 60.57  215 A 1 
ATOM 430  N N   . ILE A 1 216 ? -10.214 79.174  -11.460 1.00 66.64  216 A 1 
ATOM 431  C CA  . ILE A 1 216 ? -10.711 80.537  -11.346 1.00 70.04  216 A 1 
ATOM 432  C C   . ILE A 1 216 ? -12.130 80.589  -10.796 1.00 77.09  216 A 1 
ATOM 433  O O   . ILE A 1 216 ? -12.424 81.383  -9.904  1.00 84.81  216 A 1 
ATOM 434  C CB  . ILE A 1 216 ? -10.714 81.241  -12.701 1.00 65.65  216 A 1 
ATOM 435  C CG1 . ILE A 1 216 ? -9.280  81.589  -13.078 1.00 66.64  216 A 1 
ATOM 436  C CG2 . ILE A 1 216 ? -11.570 82.500  -12.648 1.00 67.84  216 A 1 
ATOM 437  C CD1 . ILE A 1 216 ? -9.161  82.236  -14.442 1.00 68.94  216 A 1 
ATOM 438  N N   . ASP A 1 217 ? -13.004 79.751  -11.334 1.00 77.92  217 A 1 
ATOM 439  C CA  . ASP A 1 217 ? -14.411 79.796  -10.958 1.00 78.55  217 A 1 
ATOM 440  C C   . ASP A 1 217 ? -14.663 79.257  -9.531  1.00 79.49  217 A 1 
ATOM 441  O O   . ASP A 1 217 ? -15.601 79.694  -8.854  1.00 73.03  217 A 1 
ATOM 442  C CB  . ASP A 1 217 ? -15.262 79.040  -11.972 1.00 78.25  217 A 1 
ATOM 443  C CG  . ASP A 1 217 ? -16.747 79.343  -11.822 1.00 81.58  217 A 1 
ATOM 444  O OD1 . ASP A 1 217 ? -17.103 80.514  -11.643 1.00 75.33  217 A 1 
ATOM 445  O OD2 . ASP A 1 217 ? -17.563 78.406  -11.869 1.00 88.35  217 A 1 
ATOM 446  N N   . ILE A 1 218 ? -13.845 78.306  -9.085  1.00 74.32  218 A 1 
ATOM 447  C CA  . ILE A 1 218 ? -13.955 77.800  -7.709  1.00 77.39  218 A 1 
ATOM 448  C C   . ILE A 1 218 ? -13.516 78.876  -6.700  1.00 73.61  218 A 1 
ATOM 449  O O   . ILE A 1 218 ? -14.228 79.150  -5.730  1.00 68.61  218 A 1 
ATOM 450  C CB  . ILE A 1 218 ? -13.101 76.540  -7.473  1.00 90.43  218 A 1 
ATOM 451  C CG1 . ILE A 1 218 ? -13.578 75.389  -8.353  1.00 97.50  218 A 1 
ATOM 452  C CG2 . ILE A 1 218 ? -13.168 76.114  -6.007  1.00 93.86  218 A 1 
ATOM 453  C CD1 . ILE A 1 218 ? -12.680 74.167  -8.282  1.00 104.03 218 A 1 
ATOM 454  N N   . PHE A 1 219 ? -12.337 79.461  -6.945  1.00 65.87  219 A 1 
ATOM 455  C CA  . PHE A 1 219 ? -11.809 80.599  -6.174  1.00 57.77  219 A 1 
ATOM 456  C C   . PHE A 1 219 ? -12.858 81.709  -6.026  1.00 58.05  219 A 1 
ATOM 457  O O   . PHE A 1 219 ? -12.955 82.317  -4.967  1.00 52.82  219 A 1 
ATOM 458  C CB  . PHE A 1 219 ? -10.589 81.203  -6.852  1.00 52.89  219 A 1 
ATOM 459  C CG  . PHE A 1 219 ? -9.314  80.453  -6.620  1.00 53.18  219 A 1 
ATOM 460  C CD1 . PHE A 1 219 ? -9.301  79.093  -6.411  1.00 53.65  219 A 1 
ATOM 461  C CD2 . PHE A 1 219 ? -8.088  81.123  -6.686  1.00 57.04  219 A 1 
ATOM 462  C CE1 . PHE A 1 219 ? -8.096  78.408  -6.253  1.00 53.94  219 A 1 
ATOM 463  C CE2 . PHE A 1 219 ? -6.889  80.447  -6.526  1.00 53.93  219 A 1 
ATOM 464  C CZ  . PHE A 1 219 ? -6.890  79.084  -6.318  1.00 51.50  219 A 1 
ATOM 465  N N   . ASP A 1 220 ? -13.636 81.960  -7.083  1.00 60.69  220 A 1 
ATOM 466  C CA  . ASP A 1 220 ? -14.669 82.995  -7.050  1.00 63.85  220 A 1 
ATOM 467  C C   . ASP A 1 220 ? -15.832 82.586  -6.153  1.00 61.22  220 A 1 
ATOM 468  O O   . ASP A 1 220 ? -16.884 82.148  -6.620  1.00 52.44  220 A 1 
ATOM 469  C CB  . ASP A 1 220 ? -15.150 83.361  -8.452  1.00 70.44  220 A 1 
ATOM 470  C CG  . ASP A 1 220 ? -16.089 84.568  -8.458  1.00 80.33  220 A 1 
ATOM 471  O OD1 . ASP A 1 220 ? -16.173 85.294  -7.434  1.00 79.65  220 A 1 
ATOM 472  O OD2 . ASP A 1 220 ? -16.742 84.800  -9.502  1.00 93.78  220 A 1 
ATOM 473  N N   . THR A 1 221 ? -15.605 82.775  -4.850  1.00 60.19  221 A 1 
ATOM 474  C CA  . THR A 1 221 ? -16.528 82.403  -3.789  1.00 57.73  221 A 1 
ATOM 475  C C   . THR A 1 221 ? -17.788 83.228  -3.804  1.00 59.31  221 A 1 
ATOM 476  O O   . THR A 1 221 ? -18.867 82.719  -3.490  1.00 51.99  221 A 1 
ATOM 477  C CB  . THR A 1 221 ? -15.857 82.605  -2.417  1.00 66.62  221 A 1 
ATOM 478  O OG1 . THR A 1 221 ? -14.741 81.722  -2.302  1.00 63.11  221 A 1 
ATOM 479  C CG2 . THR A 1 221 ? -16.819 82.348  -1.241  1.00 71.89  221 A 1 
ATOM 480  N N   . ASP A 1 222 ? -17.632 84.516  -4.122  1.00 69.83  222 A 1 
ATOM 481  C CA  . ASP A 1 222 ? -18.754 85.497  -4.165  1.00 72.09  222 A 1 
ATOM 482  C C   . ASP A 1 222 ? -19.588 85.423  -5.451  1.00 70.38  222 A 1 
ATOM 483  O O   . ASP A 1 222 ? -20.673 85.992  -5.519  1.00 70.56  222 A 1 
ATOM 484  C CB  . ASP A 1 222 ? -18.233 86.941  -3.955  1.00 75.20  222 A 1 
ATOM 485  C CG  . ASP A 1 222 ? -17.173 87.368  -5.007  1.00 79.32  222 A 1 
ATOM 486  O OD1 . ASP A 1 222 ? -17.363 87.054  -6.195  1.00 74.37  222 A 1 
ATOM 487  O OD2 . ASP A 1 222 ? -16.142 88.007  -4.653  1.00 75.45  222 A 1 
ATOM 488  N N   . GLY A 1 223 ? -19.058 84.734  -6.464  1.00 72.62  223 A 1 
ATOM 489  C CA  . GLY A 1 223 ? -19.740 84.562  -7.742  1.00 70.11  223 A 1 
ATOM 490  C C   . GLY A 1 223 ? -19.926 85.860  -8.522  1.00 69.37  223 A 1 
ATOM 491  O O   . GLY A 1 223 ? -20.967 86.055  -9.142  1.00 70.38  223 A 1 
ATOM 492  N N   . ASN A 1 224 ? -18.937 86.749  -8.466  1.00 66.40  224 A 1 
ATOM 493  C CA  . ASN A 1 224 ? -18.966 88.013  -9.221  1.00 70.94  224 A 1 
ATOM 494  C C   . ASN A 1 224 ? -18.181 88.000  -10.531 1.00 73.94  224 A 1 
ATOM 495  O O   . ASN A 1 224 ? -18.085 89.027  -11.206 1.00 74.02  224 A 1 
ATOM 496  C CB  . ASN A 1 224 ? -18.456 89.172  -8.364  1.00 71.48  224 A 1 
ATOM 497  C CG  . ASN A 1 224 ? -16.980 89.026  -7.943  1.00 78.30  224 A 1 
ATOM 498  O OD1 . ASN A 1 224 ? -16.239 88.085  -8.312  1.00 67.33  224 A 1 
ATOM 499  N ND2 . ASN A 1 224 ? -16.553 89.978  -7.129  1.00 84.84  224 A 1 
ATOM 500  N N   . GLY A 1 225 ? -17.603 86.858  -10.884 1.00 73.98  225 A 1 
ATOM 501  C CA  . GLY A 1 225 ? -16.828 86.747  -12.119 1.00 73.35  225 A 1 
ATOM 502  C C   . GLY A 1 225 ? -15.341 86.965  -11.922 1.00 72.86  225 A 1 
ATOM 503  O O   . GLY A 1 225 ? -14.527 86.358  -12.622 1.00 76.14  225 A 1 
ATOM 504  N N   . GLU A 1 226 ? -14.974 87.818  -10.970 1.00 77.22  226 A 1 
ATOM 505  C CA  . GLU A 1 226 ? -13.555 88.124  -10.711 1.00 81.64  226 A 1 
ATOM 506  C C   . GLU A 1 226 ? -13.049 87.555  -9.362  1.00 72.40  226 A 1 
ATOM 507  O O   . GLU A 1 226 ? -13.833 87.120  -8.510  1.00 70.45  226 A 1 
ATOM 508  C CB  . GLU A 1 226 ? -13.310 89.645  -10.793 1.00 90.65  226 A 1 
ATOM 509  C CG  . GLU A 1 226 ? -13.336 90.233  -12.209 1.00 101.23 226 A 1 
ATOM 510  C CD  . GLU A 1 226 ? -13.153 91.759  -12.266 1.00 112.03 226 A 1 
ATOM 511  O OE1 . GLU A 1 226 ? -11.996 92.277  -12.224 1.00 126.36 226 A 1 
ATOM 512  O OE2 . GLU A 1 226 ? -14.182 92.469  -12.374 1.00 109.19 226 A 1 
ATOM 513  N N   . VAL A 1 227 ? -11.733 87.575  -9.183  1.00 61.51  227 A 1 
ATOM 514  C CA  . VAL A 1 227 ? -11.113 87.024  -7.993  1.00 60.13  227 A 1 
ATOM 515  C C   . VAL A 1 227 ? -10.437 88.108  -7.174  1.00 59.58  227 A 1 
ATOM 516  O O   . VAL A 1 227 ? -9.371  88.607  -7.567  1.00 61.35  227 A 1 
ATOM 517  C CB  . VAL A 1 227 ? -10.064 85.943  -8.337  1.00 62.44  227 A 1 
ATOM 518  C CG1 . VAL A 1 227 ? -9.431  85.389  -7.057  1.00 62.57  227 A 1 
ATOM 519  C CG2 . VAL A 1 227 ? -10.720 84.827  -9.115  1.00 61.47  227 A 1 
ATOM 520  N N   . ASP A 1 228 ? -11.035 88.444  -6.027  1.00 58.05  228 A 1 
ATOM 521  C CA  . ASP A 1 228 ? -10.437 89.403  -5.080  1.00 60.20  228 A 1 
ATOM 522  C C   . ASP A 1 228 ? -9.282  88.776  -4.281  1.00 67.73  228 A 1 
ATOM 523  O O   . ASP A 1 228 ? -9.034  87.564  -4.376  1.00 82.13  228 A 1 
ATOM 524  C CB  . ASP A 1 228 ? -11.486 90.026  -4.144  1.00 58.71  228 A 1 
ATOM 525  C CG  . ASP A 1 228 ? -12.056 89.040  -3.128  1.00 62.53  228 A 1 
ATOM 526  O OD1 . ASP A 1 228 ? -11.267 88.349  -2.454  1.00 58.69  228 A 1 
ATOM 527  O OD2 . ASP A 1 228 ? -13.306 88.978  -2.989  1.00 65.06  228 A 1 
ATOM 528  N N   . PHE A 1 229 ? -8.549  89.604  -3.534  1.00 65.65  229 A 1 
ATOM 529  C CA  . PHE A 1 229 ? -7.314  89.151  -2.880  1.00 61.15  229 A 1 
ATOM 530  C C   . PHE A 1 229 ? -7.586  88.087  -1.826  1.00 58.56  229 A 1 
ATOM 531  O O   . PHE A 1 229 ? -6.876  87.087  -1.724  1.00 56.30  229 A 1 
ATOM 532  C CB  . PHE A 1 229 ? -6.557  90.327  -2.261  1.00 60.25  229 A 1 
ATOM 533  C CG  . PHE A 1 229 ? -5.205  89.950  -1.717  1.00 60.33  229 A 1 
ATOM 534  C CD1 . PHE A 1 229 ? -4.278  89.296  -2.524  1.00 61.37  229 A 1 
ATOM 535  C CD2 . PHE A 1 229 ? -4.863  90.225  -0.405  1.00 58.16  229 A 1 
ATOM 536  C CE1 . PHE A 1 229 ? -3.034  88.918  -2.038  1.00 64.43  229 A 1 
ATOM 537  C CE2 . PHE A 1 229 ? -3.614  89.866  0.085   1.00 65.19  229 A 1 
ATOM 538  C CZ  . PHE A 1 229 ? -2.698  89.206  -0.733  1.00 67.57  229 A 1 
ATOM 539  N N   . LYS A 1 230 ? -8.618  88.308  -1.033  1.00 61.33  230 A 1 
ATOM 540  C CA  . LYS A 1 230 ? -9.072  87.289  -0.085  1.00 66.21  230 A 1 
ATOM 541  C C   . LYS A 1 230 ? -9.171  85.940  -0.825  1.00 61.95  230 A 1 
ATOM 542  O O   . LYS A 1 230 ? -8.457  84.980  -0.489  1.00 52.38  230 A 1 
ATOM 543  C CB  . LYS A 1 230 ? -10.439 87.688  0.515   1.00 72.04  230 A 1 
ATOM 544  C CG  . LYS A 1 230 ? -11.096 86.671  1.438   1.00 77.03  230 A 1 
ATOM 545  C CD  . LYS A 1 230 ? -12.525 87.076  1.755   1.00 81.36  230 A 1 
ATOM 546  C CE  . LYS A 1 230 ? -13.304 85.935  2.373   1.00 88.62  230 A 1 
ATOM 547  N NZ  . LYS A 1 230 ? -12.763 85.481  3.684   1.00 89.71  230 A 1 
ATOM 548  N N   . GLU A 1 231 ? -10.037 85.911  -1.846  1.00 56.33  231 A 1 
ATOM 549  C CA  . GLU A 1 231 ? -10.355 84.690  -2.611  1.00 55.02  231 A 1 
ATOM 550  C C   . GLU A 1 231 ? -9.076  84.044  -3.117  1.00 48.43  231 A 1 
ATOM 551  O O   . GLU A 1 231 ? -8.846  82.852  -2.916  1.00 47.49  231 A 1 
ATOM 552  C CB  . GLU A 1 231 ? -11.298 85.010  -3.802  1.00 53.50  231 A 1 
ATOM 553  C CG  . GLU A 1 231 ? -12.748 85.369  -3.418  1.00 50.18  231 A 1 
ATOM 554  C CD  . GLU A 1 231 ? -13.589 85.904  -4.589  1.00 48.78  231 A 1 
ATOM 555  O OE1 . GLU A 1 231 ? -13.025 86.524  -5.534  1.00 58.08  231 A 1 
ATOM 556  O OE2 . GLU A 1 231 ? -14.831 85.756  -4.598  1.00 43.90  231 A 1 
ATOM 557  N N   . PHE A 1 232 ? -8.240  84.859  -3.757  1.00 46.06  232 A 1 
ATOM 558  C CA  . PHE A 1 232 ? -6.928  84.415  -4.224  1.00 47.48  232 A 1 
ATOM 559  C C   . PHE A 1 232 ? -6.115  83.724  -3.116  1.00 52.10  232 A 1 
ATOM 560  O O   . PHE A 1 232 ? -5.665  82.588  -3.287  1.00 50.13  232 A 1 
ATOM 561  C CB  . PHE A 1 232 ? -6.144  85.582  -4.807  1.00 44.55  232 A 1 
ATOM 562  C CG  . PHE A 1 232 ? -4.756  85.220  -5.267  1.00 46.73  232 A 1 
ATOM 563  C CD1 . PHE A 1 232 ? -4.549  84.569  -6.472  1.00 46.98  232 A 1 
ATOM 564  C CD2 . PHE A 1 232 ? -3.644  85.555  -4.504  1.00 50.43  232 A 1 
ATOM 565  C CE1 . PHE A 1 232 ? -3.266  84.254  -6.897  1.00 47.84  232 A 1 
ATOM 566  C CE2 . PHE A 1 232 ? -2.355  85.249  -4.930  1.00 52.42  232 A 1 
ATOM 567  C CZ  . PHE A 1 232 ? -2.164  84.594  -6.128  1.00 48.61  232 A 1 
ATOM 568  N N   . ILE A 1 233 ? -5.973  84.394  -1.972  1.00 57.94  233 A 1 
ATOM 569  C CA  . ILE A 1 233 ? -5.183  83.865  -0.849  1.00 59.38  233 A 1 
ATOM 570  C C   . ILE A 1 233 ? -5.838  82.601  -0.272  1.00 60.62  233 A 1 
ATOM 571  O O   . ILE A 1 233 ? -5.162  81.611  0.017   1.00 60.25  233 A 1 
ATOM 572  C CB  . ILE A 1 233 ? -5.004  84.905  0.293   1.00 60.92  233 A 1 
ATOM 573  C CG1 . ILE A 1 233 ? -4.154  86.109  -0.155  1.00 59.22  233 A 1 
ATOM 574  C CG2 . ILE A 1 233 ? -4.364  84.244  1.524   1.00 60.04  233 A 1 
ATOM 575  C CD1 . ILE A 1 233 ? -2.685  85.790  -0.379  1.00 63.28  233 A 1 
ATOM 576  N N   . GLU A 1 234 ? -7.151  82.659  -0.072  1.00 57.96  234 A 1 
ATOM 577  C CA  . GLU A 1 234 ? -7.904  81.512  0.424   1.00 56.54  234 A 1 
ATOM 578  C C   . GLU A 1 234 ? -7.840  80.328  -0.534  1.00 53.75  234 A 1 
ATOM 579  O O   . GLU A 1 234 ? -7.613  79.201  -0.115  1.00 53.03  234 A 1 
ATOM 580  C CB  . GLU A 1 234 ? -9.356  81.903  0.677   1.00 59.72  234 A 1 
ATOM 581  C CG  . GLU A 1 234 ? -9.483  82.825  1.882   1.00 66.34  234 A 1 
ATOM 582  C CD  . GLU A 1 234 ? -10.906 82.984  2.371   1.00 67.66  234 A 1 
ATOM 583  O OE1 . GLU A 1 234 ? -11.822 82.980  1.510   1.00 70.21  234 A 1 
ATOM 584  O OE2 . GLU A 1 234 ? -11.087 83.136  3.603   1.00 63.91  234 A 1 
ATOM 585  N N   . GLY A 1 235 ? -8.029  80.593  -1.817  1.00 51.29  235 A 1 
ATOM 586  C CA  . GLY A 1 235 ? -7.912  79.559  -2.839  1.00 47.64  235 A 1 
ATOM 587  C C   . GLY A 1 235 ? -6.563  78.855  -2.777  1.00 51.78  235 A 1 
ATOM 588  O O   . GLY A 1 235 ? -6.493  77.658  -2.532  1.00 50.09  235 A 1 
ATOM 589  N N   . VAL A 1 236 ? -5.478  79.610  -2.970  1.00 53.61  236 A 1 
ATOM 590  C CA  . VAL A 1 236 ? -4.122  79.044  -2.950  1.00 56.27  236 A 1 
ATOM 591  C C   . VAL A 1 236 ? -3.812  78.341  -1.629  1.00 60.62  236 A 1 
ATOM 592  O O   . VAL A 1 236 ? -3.026  77.387  -1.584  1.00 64.40  236 A 1 
ATOM 593  C CB  . VAL A 1 236 ? -3.053  80.132  -3.161  1.00 63.74  236 A 1 
ATOM 594  C CG1 . VAL A 1 236 ? -1.638  79.573  -2.978  1.00 61.36  236 A 1 
ATOM 595  C CG2 . VAL A 1 236 ? -3.207  80.742  -4.544  1.00 71.44  236 A 1 
ATOM 596  N N   . SER A 1 237 ? -4.403  78.846  -0.557  1.00 60.89  237 A 1 
ATOM 597  C CA  . SER A 1 237 ? -4.217  78.280  0.760   1.00 66.06  237 A 1 
ATOM 598  C C   . SER A 1 237 ? -4.808  76.877  0.823   1.00 70.31  237 A 1 
ATOM 599  O O   . SER A 1 237 ? -4.283  76.009  1.509   1.00 71.10  237 A 1 
ATOM 600  C CB  . SER A 1 237 ? -4.874  79.163  1.818   1.00 70.16  237 A 1 
ATOM 601  O OG  . SER A 1 237 ? -4.622  78.667  3.126   1.00 76.12  237 A 1 
ATOM 602  N N   . GLN A 1 238 ? -5.912  76.661  0.113   1.00 73.06  238 A 1 
ATOM 603  C CA  . GLN A 1 238 ? -6.555  75.338  0.057   1.00 73.48  238 A 1 
ATOM 604  C C   . GLN A 1 238 ? -5.743  74.325  -0.736  1.00 74.43  238 A 1 
ATOM 605  O O   . GLN A 1 238 ? -6.121  73.177  -0.833  1.00 71.57  238 A 1 
ATOM 606  C CB  . GLN A 1 238 ? -7.982  75.432  -0.485  1.00 68.73  238 A 1 
ATOM 607  C CG  . GLN A 1 238 ? -8.791  76.569  0.115   1.00 69.65  238 A 1 
ATOM 608  C CD  . GLN A 1 238 ? -10.264 76.230  0.195   1.00 74.89  238 A 1 
ATOM 609  O OE1 . GLN A 1 238 ? -10.662 75.066  0.034   1.00 89.73  238 A 1 
ATOM 610  N NE2 . GLN A 1 238 ? -11.085 77.236  0.427   1.00 64.98  238 A 1 
ATOM 611  N N   . PHE A 1 239 ? -4.605  74.747  -1.259  1.00 81.82  239 A 1 
ATOM 612  C CA  . PHE A 1 239 ? -3.580  73.821  -1.693  1.00 90.10  239 A 1 
ATOM 613  C C   . PHE A 1 239 ? -2.408  74.083  -0.813  1.00 92.31  239 A 1 
ATOM 614  O O   . PHE A 1 239 ? -2.496  74.902  0.081   1.00 94.86  239 A 1 
ATOM 615  C CB  . PHE A 1 239 ? -3.104  74.100  -3.097  1.00 96.37  239 A 1 
ATOM 616  C CG  . PHE A 1 239 ? -4.168  74.069  -4.116  1.00 102.30 239 A 1 
ATOM 617  C CD1 . PHE A 1 239 ? -4.661  72.873  -4.597  1.00 107.96 239 A 1 
ATOM 618  C CD2 . PHE A 1 239 ? -4.646  75.247  -4.621  1.00 113.03 239 A 1 
ATOM 619  C CE1 . PHE A 1 239 ? -5.642  72.859  -5.555  1.00 110.22 239 A 1 
ATOM 620  C CE2 . PHE A 1 239 ? -5.617  75.251  -5.587  1.00 122.59 239 A 1 
ATOM 621  C CZ  . PHE A 1 239 ? -6.111  74.052  -6.053  1.00 122.40 239 A 1 
ATOM 622  N N   . SER A 1 240 ? -1.289  73.437  -1.106  1.00 96.91  240 A 1 
ATOM 623  C CA  . SER A 1 240 ? -0.115  73.578  -0.292  1.00 98.34  240 A 1 
ATOM 624  C C   . SER A 1 240 ? -0.488  73.418  1.187   1.00 98.91  240 A 1 
ATOM 625  O O   . SER A 1 240 ? 0.194   73.912  2.087   1.00 97.54  240 A 1 
ATOM 626  C CB  . SER A 1 240 ? 0.525   74.933  -0.586  1.00 98.56  240 A 1 
ATOM 627  O OG  . SER A 1 240 ? -0.412  76.007  -0.539  1.00 85.05  240 A 1 
ATOM 628  N N   . VAL A 1 241 ? -1.567  72.681  1.429   1.00 109.59 241 A 1 
ATOM 629  C CA  . VAL A 1 241 ? -2.206  72.686  2.734   1.00 119.68 241 A 1 
ATOM 630  C C   . VAL A 1 241 ? -1.361  71.785  3.616   1.00 121.37 241 A 1 
ATOM 631  O O   . VAL A 1 241 ? -0.935  72.222  4.681   1.00 118.39 241 A 1 
ATOM 632  C CB  . VAL A 1 241 ? -3.684  72.186  2.704   1.00 122.01 241 A 1 
ATOM 633  C CG1 . VAL A 1 241 ? -4.440  72.596  3.962   1.00 117.12 241 A 1 
ATOM 634  C CG2 . VAL A 1 241 ? -4.452  72.693  1.487   1.00 121.68 241 A 1 
ATOM 635  N N   . LYS A 1 242 ? -1.069  70.569  3.121   1.00 127.63 242 A 1 
ATOM 636  C CA  . LYS A 1 242 ? -0.564  69.427  3.932   1.00 133.69 242 A 1 
ATOM 637  C C   . LYS A 1 242 ? -1.625  68.977  4.928   1.00 139.00 242 A 1 
ATOM 638  O O   . LYS A 1 242 ? -1.531  67.887  5.494   1.00 135.49 242 A 1 
ATOM 639  C CB  . LYS A 1 242 ? 0.708   69.833  4.675   1.00 134.43 242 A 1 
ATOM 640  C CG  . LYS A 1 242 ? 1.407   68.796  5.535   1.00 130.53 242 A 1 
ATOM 641  C CD  . LYS A 1 242 ? 2.692   69.398  6.101   1.00 129.76 242 A 1 
ATOM 642  C CE  . LYS A 1 242 ? 2.469   70.529  7.098   1.00 126.94 242 A 1 
ATOM 643  N NZ  . LYS A 1 242 ? 1.929   70.027  8.386   1.00 126.45 242 A 1 
ATOM 644  N N   . GLY A 1 243 ? -2.615  69.848  5.122   1.00 148.49 243 A 1 
ATOM 645  C CA  . GLY A 1 243 ? -3.741  69.671  5.996   1.00 149.78 243 A 1 
ATOM 646  C C   . GLY A 1 243 ? -4.557  68.456  5.676   1.00 149.66 243 A 1 
ATOM 647  O O   . GLY A 1 243 ? -4.314  67.755  4.693   1.00 144.28 243 A 1 
ATOM 648  N N   . ASP A 1 244 ? -5.562  68.248  6.510   1.00 150.33 244 A 1 
ATOM 649  C CA  . ASP A 1 244 ? -6.285  66.992  6.552   1.00 152.49 244 A 1 
ATOM 650  C C   . ASP A 1 244 ? -6.797  66.652  5.152   1.00 137.87 244 A 1 
ATOM 651  O O   . ASP A 1 244 ? -7.102  67.552  4.381   1.00 131.06 244 A 1 
ATOM 652  C CB  . ASP A 1 244 ? -7.419  67.057  7.590   1.00 162.29 244 A 1 
ATOM 653  C CG  . ASP A 1 244 ? -8.365  68.214  7.377   1.00 165.96 244 A 1 
ATOM 654  O OD1 . ASP A 1 244 ? -8.070  69.296  7.912   1.00 163.37 244 A 1 
ATOM 655  O OD2 . ASP A 1 244 ? -9.409  68.037  6.723   1.00 165.34 244 A 1 
ATOM 656  N N   . LYS A 1 245 ? -6.917  65.353  4.872   1.00 123.18 245 A 1 
ATOM 657  C CA  . LYS A 1 245 ? -7.254  64.797  3.538   1.00 109.64 245 A 1 
ATOM 658  C C   . LYS A 1 245 ? -8.623  65.280  3.037   1.00 103.51 245 A 1 
ATOM 659  O O   . LYS A 1 245 ? -8.885  65.272  1.836   1.00 114.76 245 A 1 
ATOM 660  C CB  . LYS A 1 245 ? -7.263  63.253  3.572   1.00 108.16 245 A 1 
ATOM 661  C CG  . LYS A 1 245 ? -5.982  62.590  4.070   1.00 117.01 245 A 1 
ATOM 662  C CD  . LYS A 1 245 ? -6.052  61.064  4.019   1.00 119.26 245 A 1 
ATOM 663  C CE  . LYS A 1 245 ? -4.857  60.416  4.716   1.00 116.20 245 A 1 
ATOM 664  N NZ  . LYS A 1 245 ? -5.070  58.970  4.990   1.00 107.76 245 A 1 
ATOM 665  N N   . GLU A 1 246 ? -9.499  65.696  3.950   1.00 93.03  246 A 1 
ATOM 666  C CA  . GLU A 1 246 ? -10.842 66.130  3.579   1.00 87.07  246 A 1 
ATOM 667  C C   . GLU A 1 246 ? -10.762 67.350  2.698   1.00 88.31  246 A 1 
ATOM 668  O O   . GLU A 1 246 ? -11.544 67.498  1.754   1.00 94.12  246 A 1 
ATOM 669  C CB  . GLU A 1 246 ? -11.714 66.405  4.814   1.00 89.10  246 A 1 
ATOM 670  C CG  . GLU A 1 246 ? -13.185 66.661  4.474   1.00 93.01  246 A 1 
ATOM 671  C CD  . GLU A 1 246 ? -14.136 66.506  5.649   1.00 94.79  246 A 1 
ATOM 672  O OE1 . GLU A 1 246 ? -14.039 65.443  6.283   1.00 98.59  246 A 1 
ATOM 673  O OE2 . GLU A 1 246 ? -14.989 67.401  5.918   1.00 88.51  246 A 1 
ATOM 674  N N   . GLN A 1 247 ? -9.812  68.235  2.979   1.00 93.03  247 A 1 
ATOM 675  C CA  . GLN A 1 247 ? -9.694  69.418  2.149   1.00 97.99  247 A 1 
ATOM 676  C C   . GLN A 1 247 ? -9.329  69.041  0.722   1.00 99.99  247 A 1 
ATOM 677  O O   . GLN A 1 247 ? -9.960  69.524  -0.201  1.00 98.03  247 A 1 
ATOM 678  C CB  . GLN A 1 247 ? -8.692  70.430  2.673   1.00 103.23 247 A 1 
ATOM 679  C CG  . GLN A 1 247 ? -8.808  71.797  1.986   1.00 106.40 247 A 1 
ATOM 680  C CD  . GLN A 1 247 ? -10.230 72.299  1.886   1.00 110.55 247 A 1 
ATOM 681  O OE1 . GLN A 1 247 ? -10.915 72.124  0.863   1.00 106.88 247 A 1 
ATOM 682  N NE2 . GLN A 1 247 ? -10.682 72.936  2.949   1.00 116.84 247 A 1 
ATOM 683  N N   . LYS A 1 248 ? -8.302  68.199  0.563   1.00 95.52  248 A 1 
ATOM 684  C CA  . LYS A 1 248 ? -7.894  67.692  -0.754  1.00 85.28  248 A 1 
ATOM 685  C C   . LYS A 1 248 ? -9.116  67.176  -1.508  1.00 73.51  248 A 1 
ATOM 686  O O   . LYS A 1 248 ? -9.426  67.650  -2.590  1.00 69.28  248 A 1 
ATOM 687  C CB  . LYS A 1 248 ? -6.815  66.601  -0.637  1.00 94.87  248 A 1 
ATOM 688  C CG  . LYS A 1 248 ? -5.566  66.978  0.167   1.00 105.52 248 A 1 
ATOM 689  C CD  . LYS A 1 248 ? -4.868  68.212  -0.371  1.00 111.22 248 A 1 
ATOM 690  C CE  . LYS A 1 248 ? -3.625  68.596  0.403   1.00 108.21 248 A 1 
ATOM 691  N NZ  . LYS A 1 248 ? -2.949  69.751  -0.238  1.00 109.16 248 A 1 
ATOM 692  N N   . LEU A 1 249 ? -9.819  66.223  -0.908  1.00 65.75  249 A 1 
ATOM 693  C CA  . LEU A 1 249 ? -11.106 65.745  -1.445  1.00 68.85  249 A 1 
ATOM 694  C C   . LEU A 1 249 ? -12.127 66.845  -1.708  1.00 64.98  249 A 1 
ATOM 695  O O   . LEU A 1 249 ? -12.781 66.862  -2.743  1.00 61.00  249 A 1 
ATOM 696  C CB  . LEU A 1 249 ? -11.751 64.685  -0.533  1.00 70.45  249 A 1 
ATOM 697  C CG  . LEU A 1 249 ? -11.755 63.258  -1.079  1.00 70.67  249 A 1 
ATOM 698  C CD1 . LEU A 1 249 ? -10.359 62.777  -1.473  1.00 73.37  249 A 1 
ATOM 699  C CD2 . LEU A 1 249 ? -12.373 62.307  -0.073  1.00 71.26  249 A 1 
ATOM 700  N N   . ARG A 1 250 ? -12.261 67.756  -0.761  1.00 66.56  250 A 1 
ATOM 701  C CA  . ARG A 1 250 ? -13.254 68.825  -0.860  1.00 70.68  250 A 1 
ATOM 702  C C   . ARG A 1 250 ? -12.953 69.708  -2.089  1.00 67.01  250 A 1 
ATOM 703  O O   . ARG A 1 250 ? -13.863 70.176  -2.796  1.00 55.77  250 A 1 
ATOM 704  C CB  . ARG A 1 250 ? -13.295 69.634  0.456   1.00 77.22  250 A 1 
ATOM 705  C CG  . ARG A 1 250 ? -14.450 70.613  0.592   1.00 89.71  250 A 1 
ATOM 706  C CD  . ARG A 1 250 ? -15.796 69.903  0.799   1.00 97.78  250 A 1 
ATOM 707  N NE  . ARG A 1 250 ? -16.910 70.530  0.063   1.00 97.49  250 A 1 
ATOM 708  C CZ  . ARG A 1 250 ? -18.162 70.070  0.031   1.00 87.84  250 A 1 
ATOM 709  N NH1 . ARG A 1 250 ? -18.494 68.974  0.711   1.00 89.66  250 A 1 
ATOM 710  N NH2 . ARG A 1 250 ? -19.090 70.717  -0.676  1.00 85.87  250 A 1 
ATOM 711  N N   . PHE A 1 251 ? -11.665 69.909  -2.357  1.00 71.31  251 A 1 
ATOM 712  C CA  . PHE A 1 251 ? -11.244 70.739  -3.486  1.00 69.30  251 A 1 
ATOM 713  C C   . PHE A 1 251 ? -11.498 70.029  -4.782  1.00 63.89  251 A 1 
ATOM 714  O O   . PHE A 1 251 ? -12.024 70.602  -5.737  1.00 61.38  251 A 1 
ATOM 715  C CB  . PHE A 1 251 ? -9.764  71.072  -3.417  1.00 72.19  251 A 1 
ATOM 716  C CG  . PHE A 1 251 ? -9.378  72.159  -4.359  1.00 72.19  251 A 1 
ATOM 717  C CD1 . PHE A 1 251 ? -9.089  71.866  -5.686  1.00 70.94  251 A 1 
ATOM 718  C CD2 . PHE A 1 251 ? -9.352  73.476  -3.936  1.00 69.15  251 A 1 
ATOM 719  C CE1 . PHE A 1 251 ? -8.763  72.864  -6.570  1.00 68.55  251 A 1 
ATOM 720  C CE2 . PHE A 1 251 ? -9.020  74.477  -4.817  1.00 73.04  251 A 1 
ATOM 721  C CZ  . PHE A 1 251 ? -8.737  74.172  -6.139  1.00 71.11  251 A 1 
ATOM 722  N N   . ALA A 1 252 ? -11.086 68.769  -4.799  1.00 63.10  252 A 1 
ATOM 723  C CA  . ALA A 1 252 ? -11.297 67.885  -5.946  1.00 58.83  252 A 1 
ATOM 724  C C   . ALA A 1 252 ? -12.762 67.865  -6.356  1.00 55.41  252 A 1 
ATOM 725  O O   . ALA A 1 252 ? -13.085 68.085  -7.508  1.00 53.31  252 A 1 
ATOM 726  C CB  . ALA A 1 252 ? -10.833 66.491  -5.610  1.00 55.08  252 A 1 
ATOM 727  N N   . PHE A 1 253 ? -13.647 67.649  -5.393  1.00 57.12  253 A 1 
ATOM 728  C CA  . PHE A 1 253 ? -15.086 67.643  -5.666  1.00 56.26  253 A 1 
ATOM 729  C C   . PHE A 1 253 ? -15.544 68.892  -6.403  1.00 57.67  253 A 1 
ATOM 730  O O   . PHE A 1 253 ? -16.358 68.800  -7.310  1.00 63.04  253 A 1 
ATOM 731  C CB  . PHE A 1 253 ? -15.897 67.499  -4.372  1.00 56.25  253 A 1 
ATOM 732  C CG  . PHE A 1 253 ? -17.388 67.464  -4.593  1.00 55.66  253 A 1 
ATOM 733  C CD1 . PHE A 1 253 ? -18.113 68.629  -4.776  1.00 57.37  253 A 1 
ATOM 734  C CD2 . PHE A 1 253 ? -18.061 66.268  -4.640  1.00 57.04  253 A 1 
ATOM 735  C CE1 . PHE A 1 253 ? -19.485 68.608  -5.001  1.00 53.94  253 A 1 
ATOM 736  C CE2 . PHE A 1 253 ? -19.426 66.238  -4.841  1.00 58.58  253 A 1 
ATOM 737  C CZ  . PHE A 1 253 ? -20.141 67.414  -5.024  1.00 54.79  253 A 1 
ATOM 738  N N   . ARG A 1 254 ? -15.034 70.057  -6.013  1.00 63.44  254 A 1 
ATOM 739  C CA  . ARG A 1 254 ? -15.497 71.329  -6.587  1.00 73.02  254 A 1 
ATOM 740  C C   . ARG A 1 254 ? -15.109 71.503  -8.086  1.00 72.36  254 A 1 
ATOM 741  O O   . ARG A 1 254 ? -15.771 72.220  -8.866  1.00 69.19  254 A 1 
ATOM 742  C CB  . ARG A 1 254 ? -14.922 72.525  -5.807  1.00 87.23  254 A 1 
ATOM 743  C CG  . ARG A 1 254 ? -15.225 72.763  -4.328  1.00 93.87  254 A 1 
ATOM 744  C CD  . ARG A 1 254 ? -13.946 73.368  -3.772  1.00 100.33 254 A 1 
ATOM 745  N NE  . ARG A 1 254 ? -13.978 73.508  -2.348  1.00 112.52 254 A 1 
ATOM 746  C CZ  . ARG A 1 254 ? -14.684 74.421  -1.697  1.00 127.97 254 A 1 
ATOM 747  N NH1 . ARG A 1 254 ? -15.428 75.306  -2.360  1.00 129.24 254 A 1 
ATOM 748  N NH2 . ARG A 1 254 ? -14.651 74.447  -0.370  1.00 133.95 254 A 1 
ATOM 749  N N   . ILE A 1 255 ? -14.006 70.879  -8.474  1.00 70.17  255 A 1 
ATOM 750  C CA  . ILE A 1 255 ? -13.590 70.849  -9.878  1.00 68.04  255 A 1 
ATOM 751  C C   . ILE A 1 255 ? -14.763 70.411  -10.761 1.00 63.52  255 A 1 
ATOM 752  O O   . ILE A 1 255 ? -15.109 71.095  -11.712 1.00 62.79  255 A 1 
ATOM 753  C CB  . ILE A 1 255 ? -12.405 69.886  -10.083 1.00 71.06  255 A 1 
ATOM 754  C CG1 . ILE A 1 255 ? -11.166 70.364  -9.306  1.00 76.36  255 A 1 
ATOM 755  C CG2 . ILE A 1 255 ? -12.101 69.717  -11.561 1.00 70.98  255 A 1 
ATOM 756  C CD1 . ILE A 1 255 ? -10.616 71.696  -9.766  1.00 80.05  255 A 1 
ATOM 757  N N   . TYR A 1 256 ? -15.354 69.273  -10.427 1.00 55.88  256 A 1 
ATOM 758  C CA  . TYR A 1 256 ? -16.494 68.728  -11.165 1.00 54.79  256 A 1 
ATOM 759  C C   . TYR A 1 256 ? -17.810 69.501  -10.947 1.00 55.39  256 A 1 
ATOM 760  O O   . TYR A 1 256 ? -18.569 69.719  -11.887 1.00 58.35  256 A 1 
ATOM 761  C CB  . TYR A 1 256 ? -16.651 67.220  -10.865 1.00 53.48  256 A 1 
ATOM 762  C CG  . TYR A 1 256 ? -15.347 66.474  -11.142 1.00 57.66  256 A 1 
ATOM 763  C CD1 . TYR A 1 256 ? -14.926 66.201  -12.441 1.00 55.59  256 A 1 
ATOM 764  C CD2 . TYR A 1 256 ? -14.504 66.097  -10.106 1.00 57.96  256 A 1 
ATOM 765  C CE1 . TYR A 1 256 ? -13.717 65.564  -12.688 1.00 55.48  256 A 1 
ATOM 766  C CE2 . TYR A 1 256 ? -13.296 65.462  -10.353 1.00 54.95  256 A 1 
ATOM 767  C CZ  . TYR A 1 256 ? -12.912 65.201  -11.640 1.00 54.90  256 A 1 
ATOM 768  O OH  . TYR A 1 256 ? -11.729 64.575  -11.882 1.00 62.39  256 A 1 
ATOM 769  N N   . ASP A 1 257 ? -18.092 69.926  -9.728  1.00 58.65  257 A 1 
ATOM 770  C CA  . ASP A 1 257 ? -19.406 70.514  -9.434  1.00 62.64  257 A 1 
ATOM 771  C C   . ASP A 1 257 ? -19.489 71.951  -9.924  1.00 65.05  257 A 1 
ATOM 772  O O   . ASP A 1 257 ? -19.288 72.898  -9.158  1.00 70.37  257 A 1 
ATOM 773  C CB  . ASP A 1 257 ? -19.705 70.431  -7.933  1.00 62.64  257 A 1 
ATOM 774  C CG  . ASP A 1 257 ? -21.096 70.953  -7.569  1.00 68.90  257 A 1 
ATOM 775  O OD1 . ASP A 1 257 ? -22.035 70.944  -8.417  1.00 65.90  257 A 1 
ATOM 776  O OD2 . ASP A 1 257 ? -21.254 71.366  -6.400  1.00 71.18  257 A 1 
ATOM 777  N N   . MET A 1 258 ? -19.810 72.124  -11.202 1.00 63.43  258 A 1 
ATOM 778  C CA  . MET A 1 258 ? -19.762 73.464  -11.810 1.00 65.01  258 A 1 
ATOM 779  C C   . MET A 1 258 ? -20.718 74.468  -11.150 1.00 65.62  258 A 1 
ATOM 780  O O   . MET A 1 258 ? -20.307 75.567  -10.839 1.00 61.97  258 A 1 
ATOM 781  C CB  . MET A 1 258 ? -19.993 73.403  -13.316 1.00 67.22  258 A 1 
ATOM 782  C CG  . MET A 1 258 ? -18.949 72.582  -14.071 1.00 72.48  258 A 1 
ATOM 783  S SD  . MET A 1 258 ? -19.319 72.327  -15.824 1.00 84.14  258 A 1 
ATOM 784  C CE  . MET A 1 258 ? -18.025 73.267  -16.598 1.00 81.03  258 A 1 
ATOM 785  N N   . ASP A 1 259 ? -21.973 74.085  -10.910 1.00 71.12  259 A 1 
ATOM 786  C CA  . ASP A 1 259 ? -23.006 75.040  -10.383 1.00 68.95  259 A 1 
ATOM 787  C C   . ASP A 1 259 ? -22.965 75.235  -8.851  1.00 64.70  259 A 1 
ATOM 788  O O   . ASP A 1 259 ? -23.858 75.864  -8.265  1.00 49.94  259 A 1 
ATOM 789  C CB  . ASP A 1 259 ? -24.427 74.632  -10.836 1.00 67.56  259 A 1 
ATOM 790  C CG  . ASP A 1 259 ? -25.024 73.493  -9.999  1.00 68.57  259 A 1 
ATOM 791  O OD1 . ASP A 1 259 ? -24.268 72.882  -9.183  1.00 68.28  259 A 1 
ATOM 792  O OD2 . ASP A 1 259 ? -26.247 73.208  -10.174 1.00 68.26  259 A 1 
ATOM 793  N N   . LYS A 1 260 ? -21.953 74.639  -8.212  1.00 66.03  260 A 1 
ATOM 794  C CA  . LYS A 1 260 ? -21.678 74.813  -6.758  1.00 67.47  260 A 1 
ATOM 795  C C   . LYS A 1 260 ? -22.817 74.386  -5.807  1.00 66.08  260 A 1 
ATOM 796  O O   . LYS A 1 260 ? -22.820 74.749  -4.644  1.00 67.29  260 A 1 
ATOM 797  C CB  . LYS A 1 260 ? -21.238 76.264  -6.455  1.00 62.78  260 A 1 
ATOM 798  C CG  . LYS A 1 260 ? -19.914 76.680  -7.102  1.00 63.95  260 A 1 
ATOM 799  C CD  . LYS A 1 260 ? -19.671 78.187  -6.984  1.00 64.48  260 A 1 
ATOM 800  C CE  . LYS A 1 260 ? -18.190 78.576  -7.164  1.00 64.90  260 A 1 
ATOM 801  N NZ  . LYS A 1 260 ? -17.875 78.733  -8.587  1.00 62.49  260 A 1 
ATOM 802  N N   . ASP A 1 261 ? -23.760 73.587  -6.293  1.00 70.31  261 A 1 
ATOM 803  C CA  . ASP A 1 261 ? -24.893 73.169  -5.466  1.00 67.18  261 A 1 
ATOM 804  C C   . ASP A 1 261 ? -24.574 71.981  -4.563  1.00 68.59  261 A 1 
ATOM 805  O O   . ASP A 1 261 ? -25.458 71.513  -3.844  1.00 64.18  261 A 1 
ATOM 806  C CB  . ASP A 1 261 ? -26.135 72.872  -6.322  1.00 65.75  261 A 1 
ATOM 807  C CG  . ASP A 1 261 ? -26.011 71.595  -7.173  1.00 66.66  261 A 1 
ATOM 808  O OD1 . ASP A 1 261 ? -24.904 70.979  -7.306  1.00 57.37  261 A 1 
ATOM 809  O OD2 . ASP A 1 261 ? -27.067 71.219  -7.746  1.00 72.24  261 A 1 
ATOM 810  N N   . GLY A 1 262 ? -23.327 71.500  -4.591  1.00 68.59  262 A 1 
ATOM 811  C CA  . GLY A 1 262 ? -22.900 70.335  -3.780  1.00 66.91  262 A 1 
ATOM 812  C C   . GLY A 1 262 ? -23.207 68.954  -4.361  1.00 62.80  262 A 1 
ATOM 813  O O   . GLY A 1 262 ? -23.017 67.940  -3.697  1.00 68.34  262 A 1 
ATOM 814  N N   . TYR A 1 263 ? -23.666 68.908  -5.599  1.00 60.25  263 A 1 
ATOM 815  C CA  . TYR A 1 263 ? -23.924 67.643  -6.260  1.00 63.74  263 A 1 
ATOM 816  C C   . TYR A 1 263 ? -23.296 67.645  -7.656  1.00 64.34  263 A 1 
ATOM 817  O O   . TYR A 1 263 ? -23.348 68.659  -8.357  1.00 62.85  263 A 1 
ATOM 818  C CB  . TYR A 1 263 ? -25.430 67.425  -6.371  1.00 71.23  263 A 1 
ATOM 819  C CG  . TYR A 1 263 ? -26.096 67.163  -5.055  1.00 77.12  263 A 1 
ATOM 820  C CD1 . TYR A 1 263 ? -25.797 66.015  -4.325  1.00 88.05  263 A 1 
ATOM 821  C CD2 . TYR A 1 263 ? -27.020 68.058  -4.528  1.00 79.94  263 A 1 
ATOM 822  C CE1 . TYR A 1 263 ? -26.395 65.773  -3.092  1.00 93.61  263 A 1 
ATOM 823  C CE2 . TYR A 1 263 ? -27.630 67.826  -3.300  1.00 82.56  263 A 1 
ATOM 824  C CZ  . TYR A 1 263 ? -27.315 66.690  -2.579  1.00 87.16  263 A 1 
ATOM 825  O OH  . TYR A 1 263 ? -27.915 66.459  -1.356  1.00 81.82  263 A 1 
ATOM 826  N N   . ILE A 1 264 ? -22.713 66.523  -8.065  1.00 58.95  264 A 1 
ATOM 827  C CA  . ILE A 1 264 ? -22.189 66.414  -9.435  1.00 64.90  264 A 1 
ATOM 828  C C   . ILE A 1 264 ? -23.227 65.781  -10.376 1.00 58.76  264 A 1 
ATOM 829  O O   . ILE A 1 264 ? -23.594 64.628  -10.192 1.00 52.63  264 A 1 
ATOM 830  C CB  . ILE A 1 264 ? -20.857 65.638  -9.494  1.00 75.40  264 A 1 
ATOM 831  C CG1 . ILE A 1 264 ? -19.855 66.243  -8.497  1.00 86.79  264 A 1 
ATOM 832  C CG2 . ILE A 1 264 ? -20.277 65.662  -10.909 1.00 73.38  264 A 1 
ATOM 833  C CD1 . ILE A 1 264 ? -18.577 65.447  -8.338  1.00 90.93  264 A 1 
ATOM 834  N N   . SER A 1 265 ? -23.671 66.570  -11.357 1.00 56.13  265 A 1 
ATOM 835  C CA  . SER A 1 265 ? -24.619 66.183  -12.404 1.00 56.25  265 A 1 
ATOM 836  C C   . SER A 1 265 ? -23.925 65.393  -13.481 1.00 57.75  265 A 1 
ATOM 837  O O   . SER A 1 265 ? -22.727 65.500  -13.659 1.00 66.60  265 A 1 
ATOM 838  C CB  . SER A 1 265 ? -25.233 67.458  -13.055 1.00 59.13  265 A 1 
ATOM 839  O OG  . SER A 1 265 ? -25.993 67.271  -14.261 1.00 60.60  265 A 1 
ATOM 840  N N   . ASN A 1 266 ? -24.695 64.620  -14.232 1.00 56.03  266 A 1 
ATOM 841  C CA  . ASN A 1 266 ? -24.166 63.961  -15.412 1.00 53.98  266 A 1 
ATOM 842  C C   . ASN A 1 266 ? -23.518 64.978  -16.336 1.00 50.45  266 A 1 
ATOM 843  O O   . ASN A 1 266 ? -22.352 64.886  -16.645 1.00 43.26  266 A 1 
ATOM 844  C CB  . ASN A 1 266 ? -25.284 63.215  -16.154 1.00 54.53  266 A 1 
ATOM 845  C CG  . ASN A 1 266 ? -24.749 62.253  -17.216 1.00 55.45  266 A 1 
ATOM 846  O OD1 . ASN A 1 266 ? -24.116 62.671  -18.204 1.00 59.23  266 A 1 
ATOM 847  N ND2 . ASN A 1 266 ? -25.005 60.962  -17.019 1.00 53.32  266 A 1 
ATOM 848  N N   . GLY A 1 267 ? -24.307 65.947  -16.764 1.00 52.07  267 A 1 
ATOM 849  C CA  . GLY A 1 267 ? -23.825 66.970  -17.673 1.00 53.95  267 A 1 
ATOM 850  C C   . GLY A 1 267 ? -22.566 67.612  -17.129 1.00 51.72  267 A 1 
ATOM 851  O O   . GLY A 1 267 ? -21.594 67.800  -17.868 1.00 48.70  267 A 1 
ATOM 852  N N   . GLU A 1 268 ? -22.604 67.939  -15.835 1.00 49.58  268 A 1 
ATOM 853  C CA  . GLU A 1 268 ? -21.469 68.557  -15.129 1.00 52.47  268 A 1 
ATOM 854  C C   . GLU A 1 268 ? -20.223 67.683  -15.339 1.00 53.99  268 A 1 
ATOM 855  O O   . GLU A 1 268 ? -19.201 68.090  -15.919 1.00 51.54  268 A 1 
ATOM 856  C CB  . GLU A 1 268 ? -21.789 68.741  -13.626 1.00 56.33  268 A 1 
ATOM 857  C CG  . GLU A 1 268 ? -22.209 70.167  -13.213 1.00 60.28  268 A 1 
ATOM 858  C CD  . GLU A 1 268 ? -22.743 70.335  -11.764 1.00 61.66  268 A 1 
ATOM 859  O OE1 . GLU A 1 268 ? -23.270 71.439  -11.454 1.00 59.13  268 A 1 
ATOM 860  O OE2 . GLU A 1 268 ? -22.644 69.412  -10.915 1.00 60.76  268 A 1 
ATOM 861  N N   . LEU A 1 269 ? -20.346 66.433  -14.917 1.00 53.54  269 A 1 
ATOM 862  C CA  . LEU A 1 269 ? -19.259 65.453  -15.047 1.00 48.68  269 A 1 
ATOM 863  C C   . LEU A 1 269 ? -18.785 65.281  -16.505 1.00 43.70  269 A 1 
ATOM 864  O O   . LEU A 1 269 ? -17.598 65.206  -16.778 1.00 39.30  269 A 1 
ATOM 865  C CB  . LEU A 1 269 ? -19.717 64.114  -14.481 1.00 46.12  269 A 1 
ATOM 866  C CG  . LEU A 1 269 ? -18.652 63.038  -14.359 1.00 46.59  269 A 1 
ATOM 867  C CD1 . LEU A 1 269 ? -17.387 63.556  -13.684 1.00 47.70  269 A 1 
ATOM 868  C CD2 . LEU A 1 269 ? -19.228 61.878  -13.573 1.00 46.28  269 A 1 
ATOM 869  N N   . PHE A 1 270 ? -19.728 65.307  -17.429 1.00 44.43  270 A 1 
ATOM 870  C CA  . PHE A 1 270 ? -19.393 65.238  -18.840 1.00 45.47  270 A 1 
ATOM 871  C C   . PHE A 1 270 ? -18.596 66.443  -19.346 1.00 43.91  270 A 1 
ATOM 872  O O   . PHE A 1 270 ? -17.620 66.289  -20.068 1.00 31.70  270 A 1 
ATOM 873  C CB  . PHE A 1 270 ? -20.641 65.129  -19.696 1.00 44.59  270 A 1 
ATOM 874  C CG  . PHE A 1 270 ? -20.325 65.029  -21.146 1.00 45.64  270 A 1 
ATOM 875  C CD1 . PHE A 1 270 ? -20.086 66.162  -21.890 1.00 48.51  270 A 1 
ATOM 876  C CD2 . PHE A 1 270 ? -20.214 63.786  -21.761 1.00 49.06  270 A 1 
ATOM 877  C CE1 . PHE A 1 270 ? -19.772 66.067  -23.233 1.00 54.11  270 A 1 
ATOM 878  C CE2 . PHE A 1 270 ? -19.903 63.675  -23.105 1.00 52.49  270 A 1 
ATOM 879  C CZ  . PHE A 1 270 ? -19.679 64.820  -23.846 1.00 57.17  270 A 1 
ATOM 880  N N   . GLN A 1 271 ? -19.071 67.633  -18.997 1.00 49.37  271 A 1 
ATOM 881  C CA  . GLN A 1 271 ? -18.490 68.867  -19.502 1.00 56.67  271 A 1 
ATOM 882  C C   . GLN A 1 271 ? -17.096 69.069  -18.963 1.00 60.18  271 A 1 
ATOM 883  O O   . GLN A 1 271 ? -16.171 69.476  -19.690 1.00 68.56  271 A 1 
ATOM 884  C CB  . GLN A 1 271 ? -19.358 70.059  -19.100 1.00 63.40  271 A 1 
ATOM 885  C CG  . GLN A 1 271 ? -20.683 70.133  -19.852 1.00 69.23  271 A 1 
ATOM 886  C CD  . GLN A 1 271 ? -21.586 71.271  -19.387 1.00 73.11  271 A 1 
ATOM 887  O OE1 . GLN A 1 271 ? -22.771 71.064  -19.125 1.00 75.80  271 A 1 
ATOM 888  N NE2 . GLN A 1 271 ? -21.035 72.485  -19.302 1.00 72.92  271 A 1 
ATOM 889  N N   . VAL A 1 272 ? -16.947 68.782  -17.681 1.00 58.27  272 A 1 
ATOM 890  C CA  . VAL A 1 272 ? -15.683 68.997  -16.994 1.00 59.97  272 A 1 
ATOM 891  C C   . VAL A 1 272 ? -14.617 68.035  -17.506 1.00 58.51  272 A 1 
ATOM 892  O O   . VAL A 1 272 ? -13.492 68.418  -17.799 1.00 57.40  272 A 1 
ATOM 893  C CB  . VAL A 1 272 ? -15.858 68.838  -15.478 1.00 64.17  272 A 1 
ATOM 894  C CG1 . VAL A 1 272 ? -14.518 68.925  -14.757 1.00 67.15  272 A 1 
ATOM 895  C CG2 . VAL A 1 272 ? -16.802 69.912  -14.959 1.00 68.79  272 A 1 
ATOM 896  N N   . LEU A 1 273 ? -14.976 66.773  -17.601 1.00 61.56  273 A 1 
ATOM 897  C CA  . LEU A 1 273 ? -14.107 65.822  -18.252 1.00 65.02  273 A 1 
ATOM 898  C C   . LEU A 1 273 ? -13.822 66.272  -19.687 1.00 64.03  273 A 1 
ATOM 899  O O   . LEU A 1 273 ? -12.675 66.250  -20.138 1.00 59.83  273 A 1 
ATOM 900  C CB  . LEU A 1 273 ? -14.751 64.443  -18.252 1.00 72.47  273 A 1 
ATOM 901  C CG  . LEU A 1 273 ? -14.791 63.751  -16.888 1.00 76.44  273 A 1 
ATOM 902  C CD1 . LEU A 1 273 ? -15.791 62.611  -16.965 1.00 78.08  273 A 1 
ATOM 903  C CD2 . LEU A 1 273 ? -13.417 63.238  -16.475 1.00 77.90  273 A 1 
ATOM 904  N N   . LYS A 1 274 ? -14.874 66.666  -20.404 1.00 65.75  274 A 1 
ATOM 905  C CA  . LYS A 1 274 ? -14.756 67.031  -21.824 1.00 67.94  274 A 1 
ATOM 906  C C   . LYS A 1 274 ? -13.746 68.132  -22.022 1.00 65.94  274 A 1 
ATOM 907  O O   . LYS A 1 274 ? -13.057 68.170  -23.044 1.00 74.71  274 A 1 
ATOM 908  C CB  . LYS A 1 274 ? -16.110 67.453  -22.424 1.00 72.63  274 A 1 
ATOM 909  C CG  . LYS A 1 274 ? -16.074 67.728  -23.924 1.00 74.64  274 A 1 
ATOM 910  C CD  . LYS A 1 274 ? -15.651 66.490  -24.699 1.00 81.07  274 A 1 
ATOM 911  C CE  . LYS A 1 274 ? -15.380 66.759  -26.163 1.00 86.35  274 A 1 
ATOM 912  N NZ  . LYS A 1 274 ? -14.891 65.502  -26.801 1.00 94.28  274 A 1 
ATOM 913  N N   . MET A 1 275 ? -13.637 69.009  -21.030 1.00 65.24  275 A 1 
ATOM 914  C CA  . MET A 1 275 ? -12.634 70.084  -21.055 1.00 67.78  275 A 1 
ATOM 915  C C   . MET A 1 275 ? -11.217 69.543  -21.134 1.00 61.42  275 A 1 
ATOM 916  O O   . MET A 1 275 ? -10.425 69.994  -21.924 1.00 63.67  275 A 1 
ATOM 917  C CB  . MET A 1 275 ? -12.696 70.938  -19.790 1.00 73.82  275 A 1 
ATOM 918  C CG  . MET A 1 275 ? -13.718 72.032  -19.822 1.00 78.10  275 A 1 
ATOM 919  S SD  . MET A 1 275 ? -13.701 72.848  -18.209 1.00 79.11  275 A 1 
ATOM 920  C CE  . MET A 1 275 ? -13.477 74.556  -18.697 1.00 83.98  275 A 1 
ATOM 921  N N   . MET A 1 276 ? -10.904 68.585  -20.278 1.00 63.81  276 A 1 
ATOM 922  C CA  . MET A 1 276 ? -9.532  68.089  -20.166 1.00 68.80  276 A 1 
ATOM 923  C C   . MET A 1 276 ? -9.173  66.979  -21.151 1.00 68.61  276 A 1 
ATOM 924  O O   . MET A 1 276 ? -8.016  66.855  -21.546 1.00 66.98  276 A 1 
ATOM 925  C CB  . MET A 1 276 ? -9.231  67.644  -18.734 1.00 69.96  276 A 1 
ATOM 926  C CG  . MET A 1 276 ? -10.143 66.607  -18.124 1.00 67.63  276 A 1 
ATOM 927  S SD  . MET A 1 276 ? -9.866  66.554  -16.351 1.00 69.17  276 A 1 
ATOM 928  C CE  . MET A 1 276 ? -11.286 67.485  -15.770 1.00 71.69  276 A 1 
ATOM 929  N N   . VAL A 1 277 ? -10.171 66.198  -21.554 1.00 67.54  277 A 1 
ATOM 930  C CA  . VAL A 1 277 ? -9.957  65.085  -22.485 1.00 67.91  277 A 1 
ATOM 931  C C   . VAL A 1 277 ? -9.883  65.561  -23.962 1.00 72.86  277 A 1 
ATOM 932  O O   . VAL A 1 277 ? -9.272  64.901  -24.819 1.00 67.01  277 A 1 
ATOM 933  C CB  . VAL A 1 277 ? -11.042 63.986  -22.299 1.00 65.95  277 A 1 
ATOM 934  C CG1 . VAL A 1 277 ? -12.347 64.363  -22.986 1.00 71.40  277 A 1 
ATOM 935  C CG2 . VAL A 1 277 ? -10.557 62.650  -22.829 1.00 65.48  277 A 1 
ATOM 936  N N   . GLY A 1 278 ? -10.533 66.684  -24.256 1.00 73.34  278 A 1 
ATOM 937  C CA  . GLY A 1 278 ? -10.562 67.239  -25.611 1.00 75.75  278 A 1 
ATOM 938  C C   . GLY A 1 278 ? -11.153 66.290  -26.643 1.00 81.82  278 A 1 
ATOM 939  O O   . GLY A 1 278 ? -12.302 65.859  -26.508 1.00 80.73  278 A 1 
ATOM 940  N N   . ASN A 1 279 ? -10.349 65.952  -27.655 1.00 89.46  279 A 1 
ATOM 941  C CA  . ASN A 1 279 ? -10.765 65.048  -28.753 1.00 88.65  279 A 1 
ATOM 942  C C   . ASN A 1 279 ? -10.187 63.651  -28.720 1.00 84.16  279 A 1 
ATOM 943  O O   . ASN A 1 279 ? -10.302 62.913  -29.688 1.00 89.00  279 A 1 
ATOM 944  C CB  . ASN A 1 279 ? -10.413 65.626  -30.112 1.00 88.20  279 A 1 
ATOM 945  C CG  . ASN A 1 279 ? -11.310 66.758  -30.471 1.00 91.01  279 A 1 
ATOM 946  O OD1 . ASN A 1 279 ? -11.315 67.779  -29.794 1.00 89.91  279 A 1 
ATOM 947  N ND2 . ASN A 1 279 ? -12.131 66.566  -31.494 1.00 98.14  279 A 1 
ATOM 948  N N   . ASN A 1 280 ? -9.566  63.288  -27.614 1.00 79.91  280 A 1 
ATOM 949  C CA  . ASN A 1 280 ? -8.974  61.962  -27.487 1.00 76.03  280 A 1 
ATOM 950  C C   . ASN A 1 280 ? -10.035 60.897  -27.323 1.00 74.14  280 A 1 
ATOM 951  O O   . ASN A 1 280 ? -9.736  59.708  -27.414 1.00 81.22  280 A 1 
ATOM 952  C CB  . ASN A 1 280 ? -8.028  61.919  -26.301 1.00 75.16  280 A 1 
ATOM 953  C CG  . ASN A 1 280 ? -6.973  62.997  -26.371 1.00 76.65  280 A 1 
ATOM 954  O OD1 . ASN A 1 280 ? -6.934  63.799  -27.311 1.00 78.77  280 A 1 
ATOM 955  N ND2 . ASN A 1 280 ? -6.129  63.046  -25.357 1.00 83.72  280 A 1 
ATOM 956  N N   . LEU A 1 281 ? -11.263 61.329  -27.045 1.00 67.86  281 A 1 
ATOM 957  C CA  . LEU A 1 281 ? -12.394 60.416  -26.924 1.00 65.63  281 A 1 
ATOM 958  C C   . LEU A 1 281 ? -13.547 60.978  -27.717 1.00 58.73  281 A 1 
ATOM 959  O O   . LEU A 1 281 ? -13.796 62.175  -27.726 1.00 56.50  281 A 1 
ATOM 960  C CB  . LEU A 1 281 ? -12.816 60.219  -25.452 1.00 70.23  281 A 1 
ATOM 961  C CG  . LEU A 1 281 ? -12.065 59.236  -24.534 1.00 71.50  281 A 1 
ATOM 962  C CD1 . LEU A 1 281 ? -12.758 59.232  -23.179 1.00 72.19  281 A 1 
ATOM 963  C CD2 . LEU A 1 281 ? -11.992 57.813  -25.069 1.00 69.72  281 A 1 
ATOM 964  N N   . LYS A 1 282 ? -14.265 60.089  -28.366 1.00 59.02  282 A 1 
ATOM 965  C CA  . LYS A 1 282 ? -15.513 60.458  -29.003 1.00 61.68  282 A 1 
ATOM 966  C C   . LYS A 1 282 ? -16.548 60.788  -27.932 1.00 62.58  282 A 1 
ATOM 967  O O   . LYS A 1 282 ? -16.487 60.284  -26.815 1.00 59.41  282 A 1 
ATOM 968  C CB  . LYS A 1 282 ? -15.998 59.306  -29.874 1.00 64.82  282 A 1 
ATOM 969  C CG  . LYS A 1 282 ? -15.095 59.037  -31.064 1.00 69.09  282 A 1 
ATOM 970  C CD  . LYS A 1 282 ? -15.745 58.050  -32.017 1.00 69.72  282 A 1 
ATOM 971  C CE  . LYS A 1 282 ? -14.907 57.839  -33.254 1.00 75.52  282 A 1 
ATOM 972  N NZ  . LYS A 1 282 ? -15.310 56.605  -33.984 1.00 86.43  282 A 1 
ATOM 973  N N   . ASP A 1 283 ? -17.499 61.637  -28.277 1.00 68.49  283 A 1 
ATOM 974  C CA  . ASP A 1 283 ? -18.484 62.108  -27.301 1.00 71.90  283 A 1 
ATOM 975  C C   . ASP A 1 283 ? -19.382 60.954  -26.853 1.00 70.61  283 A 1 
ATOM 976  O O   . ASP A 1 283 ? -19.799 60.904  -25.689 1.00 69.49  283 A 1 
ATOM 977  C CB  . ASP A 1 283 ? -19.333 63.273  -27.848 1.00 76.41  283 A 1 
ATOM 978  C CG  . ASP A 1 283 ? -18.505 64.482  -28.271 1.00 84.48  283 A 1 
ATOM 979  O OD1 . ASP A 1 283 ? -17.383 64.682  -27.742 1.00 91.38  283 A 1 
ATOM 980  O OD2 . ASP A 1 283 ? -19.003 65.239  -29.137 1.00 79.92  283 A 1 
ATOM 981  N N   . THR A 1 284 ? -19.671 60.018  -27.754 1.00 73.55  284 A 1 
ATOM 982  C CA  . THR A 1 284 ? -20.500 58.871  -27.367 1.00 77.37  284 A 1 
ATOM 983  C C   . THR A 1 284 ? -19.733 58.094  -26.284 1.00 77.01  284 A 1 
ATOM 984  O O   . THR A 1 284 ? -20.290 57.727  -25.246 1.00 77.39  284 A 1 
ATOM 985  C CB  . THR A 1 284 ? -20.909 57.962  -28.557 1.00 77.91  284 A 1 
ATOM 986  O OG1 . THR A 1 284 ? -19.749 57.372  -29.150 1.00 81.38  284 A 1 
ATOM 987  C CG2 . THR A 1 284 ? -21.658 58.744  -29.625 1.00 80.54  284 A 1 
ATOM 988  N N   . GLN A 1 285 ? -18.432 57.910  -26.499 1.00 69.99  285 A 1 
ATOM 989  C CA  . GLN A 1 285 ? -17.584 57.156  -25.550 1.00 71.84  285 A 1 
ATOM 990  C C   . GLN A 1 285 ? -17.487 57.787  -24.172 1.00 61.89  285 A 1 
ATOM 991  O O   . GLN A 1 285 ? -17.533 57.099  -23.153 1.00 51.60  285 A 1 
ATOM 992  C CB  . GLN A 1 285 ? -16.154 57.026  -26.081 1.00 78.61  285 A 1 
ATOM 993  C CG  . GLN A 1 285 ? -15.999 56.074  -27.245 1.00 84.52  285 A 1 
ATOM 994  C CD  . GLN A 1 285 ? -14.542 55.818  -27.577 1.00 80.57  285 A 1 
ATOM 995  O OE1 . GLN A 1 285 ? -13.848 56.719  -28.069 1.00 76.98  285 A 1 
ATOM 996  N NE2 . GLN A 1 285 ? -14.076 54.582  -27.333 1.00 78.20  285 A 1 
ATOM 997  N N   . LEU A 1 286 ? -17.301 59.096  -24.166 1.00 55.09  286 A 1 
ATOM 998  C CA  . LEU A 1 286 ? -17.130 59.820  -22.935 1.00 55.24  286 A 1 
ATOM 999  C C   . LEU A 1 286 ? -18.434 59.785  -22.135 1.00 63.20  286 A 1 
ATOM 1000 O O   . LEU A 1 286 ? -18.427 59.552  -20.924 1.00 62.02  286 A 1 
ATOM 1001 C CB  . LEU A 1 286 ? -16.731 61.254  -23.220 1.00 53.89  286 A 1 
ATOM 1002 C CG  . LEU A 1 286 ? -16.636 62.135  -21.990 1.00 53.09  286 A 1 
ATOM 1003 C CD1 . LEU A 1 286 ? -15.617 61.582  -21.003 1.00 53.37  286 A 1 
ATOM 1004 C CD2 . LEU A 1 286 ? -16.275 63.541  -22.427 1.00 52.20  286 A 1 
ATOM 1005 N N   . GLN A 1 287 ? -19.555 60.011  -22.823 1.00 63.48  287 A 1 
ATOM 1006 C CA  . GLN A 1 287 ? -20.881 59.929  -22.194 1.00 59.50  287 A 1 
ATOM 1007 C C   . GLN A 1 287 ? -21.078 58.572  -21.532 1.00 59.18  287 A 1 
ATOM 1008 O O   . GLN A 1 287 ? -21.544 58.484  -20.412 1.00 59.63  287 A 1 
ATOM 1009 C CB  . GLN A 1 287 ? -21.979 60.153  -23.226 1.00 60.02  287 A 1 
ATOM 1010 C CG  . GLN A 1 287 ? -23.388 60.122  -22.656 1.00 60.38  287 A 1 
ATOM 1011 C CD  . GLN A 1 287 ? -23.609 61.154  -21.567 1.00 71.49  287 A 1 
ATOM 1012 O OE1 . GLN A 1 287 ? -23.505 62.366  -21.809 1.00 77.00  287 A 1 
ATOM 1013 N NE2 . GLN A 1 287 ? -23.930 60.692  -20.355 1.00 77.69  287 A 1 
ATOM 1014 N N   . GLN A 1 288 ? -20.676 57.515  -22.227 1.00 58.33  288 A 1 
ATOM 1015 C CA  . GLN A 1 288 ? -20.805 56.151  -21.701 1.00 56.11  288 A 1 
ATOM 1016 C C   . GLN A 1 288 ? -20.091 55.933  -20.366 1.00 53.65  288 A 1 
ATOM 1017 O O   . GLN A 1 288 ? -20.683 55.375  -19.441 1.00 53.96  288 A 1 
ATOM 1018 C CB  . GLN A 1 288 ? -20.298 55.114  -22.727 1.00 59.39  288 A 1 
ATOM 1019 C CG  . GLN A 1 288 ? -21.116 55.073  -24.011 1.00 58.25  288 A 1 
ATOM 1020 C CD  . GLN A 1 288 ? -20.793 53.867  -24.879 1.00 54.80  288 A 1 
ATOM 1021 O OE1 . GLN A 1 288 ? -19.643 53.672  -25.301 1.00 52.34  288 A 1 
ATOM 1022 N NE2 . GLN A 1 288 ? -21.816 53.077  -25.183 1.00 49.66  288 A 1 
ATOM 1023 N N   . ILE A 1 289 ? -18.820 56.341  -20.281 1.00 54.21  289 A 1 
ATOM 1024 C CA  . ILE A 1 289 ? -18.009 56.139  -19.049 1.00 56.29  289 A 1 
ATOM 1025 C C   . ILE A 1 289 ? -18.468 57.042  -17.892 1.00 58.13  289 A 1 
ATOM 1026 O O   . ILE A 1 289 ? -18.379 56.657  -16.727 1.00 54.87  289 A 1 
ATOM 1027 C CB  . ILE A 1 289 ? -16.485 56.286  -19.286 1.00 54.57  289 A 1 
ATOM 1028 C CG1 . ILE A 1 289 ? -16.139 57.614  -19.950 1.00 52.33  289 A 1 
ATOM 1029 C CG2 . ILE A 1 289 ? -15.976 55.128  -20.134 1.00 57.20  289 A 1 
ATOM 1030 C CD1 . ILE A 1 289 ? -14.648 57.837  -20.123 1.00 52.46  289 A 1 
ATOM 1031 N N   . VAL A 1 290 ? -18.972 58.232  -18.231 1.00 57.20  290 A 1 
ATOM 1032 C CA  . VAL A 1 290 ? -19.648 59.095  -17.263 1.00 56.64  290 A 1 
ATOM 1033 C C   . VAL A 1 290 ? -20.842 58.347  -16.689 1.00 59.83  290 A 1 
ATOM 1034 O O   . VAL A 1 290 ? -20.977 58.223  -15.466 1.00 70.32  290 A 1 
ATOM 1035 C CB  . VAL A 1 290 ? -20.146 60.394  -17.910 1.00 62.36  290 A 1 
ATOM 1036 C CG1 . VAL A 1 290 ? -21.033 61.177  -16.952 1.00 60.51  290 A 1 
ATOM 1037 C CG2 . VAL A 1 290 ? -18.970 61.252  -18.348 1.00 66.48  290 A 1 
ATOM 1038 N N   . ASP A 1 291 ? -21.695 57.834  -17.581 1.00 63.18  291 A 1 
ATOM 1039 C CA  . ASP A 1 291 ? -22.904 57.059  -17.193 1.00 66.69  291 A 1 
ATOM 1040 C C   . ASP A 1 291 ? -22.587 55.899  -16.228 1.00 60.54  291 A 1 
ATOM 1041 O O   . ASP A 1 291 ? -23.150 55.811  -15.135 1.00 47.17  291 A 1 
ATOM 1042 C CB  . ASP A 1 291 ? -23.642 56.495  -18.425 1.00 71.45  291 A 1 
ATOM 1043 C CG  . ASP A 1 291 ? -24.451 57.559  -19.185 1.00 75.95  291 A 1 
ATOM 1044 O OD1 . ASP A 1 291 ? -25.354 58.205  -18.617 1.00 74.09  291 A 1 
ATOM 1045 O OD2 . ASP A 1 291 ? -24.188 57.736  -20.383 1.00 83.24  291 A 1 
ATOM 1046 N N   . LYS A 1 292 ? -21.659 55.033  -16.633 1.00 56.88  292 A 1 
ATOM 1047 C CA  . LYS A 1 292 ? -21.305 53.871  -15.822 1.00 53.74  292 A 1 
ATOM 1048 C C   . LYS A 1 292 ? -20.701 54.265  -14.485 1.00 51.15  292 A 1 
ATOM 1049 O O   . LYS A 1 292 ? -20.949 53.615  -13.481 1.00 38.00  292 A 1 
ATOM 1050 C CB  . LYS A 1 292 ? -20.340 52.957  -16.556 1.00 54.19  292 A 1 
ATOM 1051 C CG  . LYS A 1 292 ? -20.973 52.166  -17.671 1.00 54.53  292 A 1 
ATOM 1052 C CD  . LYS A 1 292 ? -19.916 51.651  -18.595 1.00 59.24  292 A 1 
ATOM 1053 C CE  . LYS A 1 292 ? -20.619 51.294  -19.872 1.00 59.38  292 A 1 
ATOM 1054 N NZ  . LYS A 1 292 ? -19.620 51.063  -20.925 1.00 64.87  292 A 1 
ATOM 1055 N N   . THR A 1 293 ? -19.914 55.342  -14.484 1.00 57.31  293 A 1 
ATOM 1056 C CA  . THR A 1 293 ? -19.247 55.796  -13.266 1.00 52.12  293 A 1 
ATOM 1057 C C   . THR A 1 293 ? -20.289 56.188  -12.258 1.00 54.12  293 A 1 
ATOM 1058 O O   . THR A 1 293 ? -20.266 55.721  -11.124 1.00 56.20  293 A 1 
ATOM 1059 C CB  . THR A 1 293 ? -18.334 56.991  -13.508 1.00 47.29  293 A 1 
ATOM 1060 O OG1 . THR A 1 293 ? -17.083 56.521  -14.014 1.00 43.94  293 A 1 
ATOM 1061 C CG2 . THR A 1 293 ? -18.105 57.717  -12.209 1.00 48.21  293 A 1 
ATOM 1062 N N   . ILE A 1 294 ? -21.225 57.017  -12.700 1.00 56.11  294 A 1 
ATOM 1063 C CA  . ILE A 1 294 ? -22.374 57.399  -11.880 1.00 58.91  294 A 1 
ATOM 1064 C C   . ILE A 1 294 ? -23.197 56.211  -11.397 1.00 59.87  294 A 1 
ATOM 1065 O O   . ILE A 1 294 ? -23.494 56.101  -10.214 1.00 62.08  294 A 1 
ATOM 1066 C CB  . ILE A 1 294 ? -23.327 58.347  -12.633 1.00 65.10  294 A 1 
ATOM 1067 C CG1 . ILE A 1 294 ? -22.646 59.700  -12.869 1.00 67.55  294 A 1 
ATOM 1068 C CG2 . ILE A 1 294 ? -24.621 58.541  -11.841 1.00 71.56  294 A 1 
ATOM 1069 C CD1 . ILE A 1 294 ? -23.566 60.821  -13.315 1.00 70.95  294 A 1 
ATOM 1070 N N   . ILE A 1 295 ? -23.608 55.339  -12.312 1.00 65.28  295 A 1 
ATOM 1071 C CA  . ILE A 1 295 ? -24.460 54.192  -11.942 1.00 67.01  295 A 1 
ATOM 1072 C C   . ILE A 1 295 ? -23.856 53.485  -10.745 1.00 69.84  295 A 1 
ATOM 1073 O O   . ILE A 1 295 ? -24.551 53.180  -9.786  1.00 73.93  295 A 1 
ATOM 1074 C CB  . ILE A 1 295 ? -24.662 53.207  -13.112 1.00 61.70  295 A 1 
ATOM 1075 C CG1 . ILE A 1 295 ? -25.501 53.876  -14.206 1.00 70.24  295 A 1 
ATOM 1076 C CG2 . ILE A 1 295 ? -25.367 51.945  -12.652 1.00 55.94  295 A 1 
ATOM 1077 C CD1 . ILE A 1 295 ? -25.331 53.274  -15.586 1.00 72.46  295 A 1 
ATOM 1078 N N   . ASN A 1 296 ? -22.555 53.243  -10.809 1.00 70.55  296 A 1 
ATOM 1079 C CA  . ASN A 1 296 ? -21.844 52.605  -9.703  1.00 74.78  296 A 1 
ATOM 1080 C C   . ASN A 1 296 ? -21.754 53.447  -8.456  1.00 74.77  296 A 1 
ATOM 1081 O O   . ASN A 1 296 ? -21.735 52.928  -7.344  1.00 87.52  296 A 1 
ATOM 1082 C CB  . ASN A 1 296 ? -20.393 52.334  -10.075 1.00 78.93  296 A 1 
ATOM 1083 C CG  . ASN A 1 296 ? -20.238 51.180  -11.010 1.00 80.16  296 A 1 
ATOM 1084 O OD1 . ASN A 1 296 ? -21.214 50.722  -11.604 1.00 82.21  296 A 1 
ATOM 1085 N ND2 . ASN A 1 296 ? -19.003 50.712  -11.171 1.00 75.68  296 A 1 
ATOM 1086 N N   . ALA A 1 297 ? -21.589 54.739  -8.654  1.00 70.95  297 A 1 
ATOM 1087 C CA  . ALA A 1 297 ? -21.201 55.624  -7.552  1.00 66.93  297 A 1 
ATOM 1088 C C   . ALA A 1 297 ? -22.403 56.115  -6.781  1.00 65.30  297 A 1 
ATOM 1089 O O   . ALA A 1 297 ? -22.318 56.343  -5.577  1.00 60.75  297 A 1 
ATOM 1090 C CB  . ALA A 1 297 ? -20.412 56.797  -8.084  1.00 65.49  297 A 1 
ATOM 1091 N N   . ASP A 1 298 ? -23.518 56.267  -7.504  1.00 70.04  298 A 1 
ATOM 1092 C CA  . ASP A 1 298 ? -24.769 56.784  -6.959  1.00 67.81  298 A 1 
ATOM 1093 C C   . ASP A 1 298 ? -25.494 55.733  -6.143  1.00 66.48  298 A 1 
ATOM 1094 O O   . ASP A 1 298 ? -26.095 54.824  -6.678  1.00 69.58  298 A 1 
ATOM 1095 C CB  . ASP A 1 298 ? -25.705 57.260  -8.064  1.00 69.77  298 A 1 
ATOM 1096 C CG  . ASP A 1 298 ? -26.967 57.881  -7.511  1.00 71.54  298 A 1 
ATOM 1097 O OD1 . ASP A 1 298 ? -26.895 58.501  -6.413  1.00 70.03  298 A 1 
ATOM 1098 O OD2 . ASP A 1 298 ? -28.024 57.754  -8.172  1.00 76.06  298 A 1 
ATOM 1099 N N   . LYS A 1 299 ? -25.458 55.892  -4.833  1.00 73.52  299 A 1 
ATOM 1100 C CA  . LYS A 1 299 ? -25.964 54.863  -3.925  1.00 68.44  299 A 1 
ATOM 1101 C C   . LYS A 1 299 ? -27.402 55.144  -3.457  1.00 72.48  299 A 1 
ATOM 1102 O O   . LYS A 1 299 ? -28.031 54.263  -2.887  1.00 86.94  299 A 1 
ATOM 1103 C CB  . LYS A 1 299 ? -25.041 54.721  -2.733  1.00 62.68  299 A 1 
ATOM 1104 C CG  . LYS A 1 299 ? -23.708 54.049  -3.041  1.00 65.87  299 A 1 
ATOM 1105 C CD  . LYS A 1 299 ? -22.824 53.905  -1.785  1.00 70.00  299 A 1 
ATOM 1106 C CE  . LYS A 1 299 ? -21.403 53.421  -2.060  1.00 72.68  299 A 1 
ATOM 1107 N NZ  . LYS A 1 299 ? -20.482 53.399  -0.874  1.00 72.39  299 A 1 
ATOM 1108 N N   . ASP A 1 300 ? -27.922 56.350  -3.719  1.00 72.00  300 A 1 
ATOM 1109 C CA  . ASP A 1 300 ? -29.310 56.750  -3.359  1.00 70.54  300 A 1 
ATOM 1110 C C   . ASP A 1 300 ? -30.360 56.876  -4.505  1.00 67.71  300 A 1 
ATOM 1111 O O   . ASP A 1 300 ? -31.545 56.992  -4.216  1.00 74.20  300 A 1 
ATOM 1112 C CB  . ASP A 1 300 ? -29.310 58.051  -2.518  1.00 77.78  300 A 1 
ATOM 1113 C CG  . ASP A 1 300 ? -28.613 59.238  -3.219  1.00 82.92  300 A 1 
ATOM 1114 O OD1 . ASP A 1 300 ? -27.463 59.104  -3.657  1.00 86.19  300 A 1 
ATOM 1115 O OD2 . ASP A 1 300 ? -29.194 60.333  -3.316  1.00 89.36  300 A 1 
ATOM 1116 N N   . GLY A 1 301 ? -29.937 56.901  -5.770  1.00 63.69  301 A 1 
ATOM 1117 C CA  . GLY A 1 301 ? -30.852 56.806  -6.926  1.00 58.58  301 A 1 
ATOM 1118 C C   . GLY A 1 301 ? -31.243 58.110  -7.612  1.00 63.88  301 A 1 
ATOM 1119 O O   . GLY A 1 301 ? -31.827 58.099  -8.696  1.00 64.05  301 A 1 
ATOM 1120 N N   . ASP A 1 302 ? -30.932 59.242  -6.984  1.00 75.61  302 A 1 
ATOM 1121 C CA  . ASP A 1 302 ? -31.258 60.588  -7.535  1.00 80.97  302 A 1 
ATOM 1122 C C   . ASP A 1 302 ? -30.638 60.922  -8.907  1.00 81.18  302 A 1 
ATOM 1123 O O   . ASP A 1 302 ? -31.123 61.809  -9.607  1.00 80.26  302 A 1 
ATOM 1124 C CB  . ASP A 1 302 ? -30.911 61.718  -6.526  1.00 80.92  302 A 1 
ATOM 1125 C CG  . ASP A 1 302 ? -29.426 61.706  -6.033  1.00 81.07  302 A 1 
ATOM 1126 O OD1 . ASP A 1 302 ? -28.523 61.032  -6.608  1.00 88.59  302 A 1 
ATOM 1127 O OD2 . ASP A 1 302 ? -29.151 62.393  -5.027  1.00 80.92  302 A 1 
ATOM 1128 N N   . GLY A 1 303 ? -29.577 60.203  -9.276  1.00 80.89  303 A 1 
ATOM 1129 C CA  . GLY A 1 303 ? -28.860 60.419  -10.540 1.00 75.85  303 A 1 
ATOM 1130 C C   . GLY A 1 303 ? -27.735 61.443  -10.465 1.00 80.98  303 A 1 
ATOM 1131 O O   . GLY A 1 303 ? -27.243 61.906  -11.509 1.00 74.17  303 A 1 
ATOM 1132 N N   . ARG A 1 304 ? -27.329 61.813  -9.244  1.00 82.18  304 A 1 
ATOM 1133 C CA  . ARG A 1 304 ? -26.227 62.771  -9.056  1.00 76.53  304 A 1 
ATOM 1134 C C   . ARG A 1 304 ? -25.307 62.284  -7.969  1.00 67.61  304 A 1 
ATOM 1135 O O   . ARG A 1 304 ? -25.660 61.389  -7.213  1.00 63.31  304 A 1 
ATOM 1136 C CB  . ARG A 1 304 ? -26.712 64.190  -8.753  1.00 81.93  304 A 1 
ATOM 1137 C CG  . ARG A 1 304 ? -27.916 64.254  -7.847  1.00 88.64  304 A 1 
ATOM 1138 C CD  . ARG A 1 304 ? -28.562 65.626  -7.819  1.00 96.57  304 A 1 
ATOM 1139 N NE  . ARG A 1 304 ? -29.360 65.783  -6.603  1.00 100.47 304 A 1 
ATOM 1140 C CZ  . ARG A 1 304 ? -29.678 66.946  -6.045  1.00 99.27  304 A 1 
ATOM 1141 N NH1 . ARG A 1 304 ? -29.258 68.084  -6.582  1.00 99.61  304 A 1 
ATOM 1142 N NH2 . ARG A 1 304 ? -30.408 66.965  -4.937  1.00 100.43 304 A 1 
ATOM 1143 N N   . ILE A 1 305 ? -24.106 62.857  -7.937  1.00 65.55  305 A 1 
ATOM 1144 C CA  . ILE A 1 305 ? -23.046 62.418  -7.025  1.00 63.63  305 A 1 
ATOM 1145 C C   . ILE A 1 305 ? -22.892 63.403  -5.889  1.00 64.52  305 A 1 
ATOM 1146 O O   . ILE A 1 305 ? -22.547 64.566  -6.116  1.00 63.63  305 A 1 
ATOM 1147 C CB  . ILE A 1 305 ? -21.687 62.289  -7.736  1.00 63.55  305 A 1 
ATOM 1148 C CG1 . ILE A 1 305 ? -21.817 61.495  -9.039  1.00 69.30  305 A 1 
ATOM 1149 C CG2 . ILE A 1 305 ? -20.675 61.609  -6.840  1.00 65.70  305 A 1 
ATOM 1150 C CD1 . ILE A 1 305 ? -22.455 60.131  -8.866  1.00 75.36  305 A 1 
ATOM 1151 N N   . SER A 1 306 ? -23.171 62.938  -4.672  1.00 66.08  306 A 1 
ATOM 1152 C CA  . SER A 1 306 ? -23.019 63.758  -3.459  1.00 67.42  306 A 1 
ATOM 1153 C C   . SER A 1 306 ? -21.552 63.815  -3.065  1.00 70.92  306 A 1 
ATOM 1154 O O   . SER A 1 306 ? -20.739 63.071  -3.618  1.00 67.23  306 A 1 
ATOM 1155 C CB  . SER A 1 306 ? -23.833 63.181  -2.300  1.00 65.41  306 A 1 
ATOM 1156 O OG  . SER A 1 306 ? -23.192 62.040  -1.755  1.00 66.54  306 A 1 
ATOM 1157 N N   . PHE A 1 307 ? -21.198 64.693  -2.118  1.00 76.29  307 A 1 
ATOM 1158 C CA  . PHE A 1 307 ? -19.820 64.694  -1.612  1.00 77.19  307 A 1 
ATOM 1159 C C   . PHE A 1 307 ? -19.495 63.329  -0.999  1.00 71.94  307 A 1 
ATOM 1160 O O   . PHE A 1 307 ? -18.386 62.804  -1.164  1.00 73.56  307 A 1 
ATOM 1161 C CB  . PHE A 1 307 ? -19.522 65.810  -0.598  1.00 74.33  307 A 1 
ATOM 1162 C CG  . PHE A 1 307 ? -18.067 65.818  -0.132  1.00 77.25  307 A 1 
ATOM 1163 C CD1 . PHE A 1 307 ? -17.028 66.038  -1.030  1.00 77.13  307 A 1 
ATOM 1164 C CD2 . PHE A 1 307 ? -17.738 65.545  1.185   1.00 79.54  307 A 1 
ATOM 1165 C CE1 . PHE A 1 307 ? -15.698 66.003  -0.620  1.00 80.43  307 A 1 
ATOM 1166 C CE2 . PHE A 1 307 ? -16.409 65.516  1.600   1.00 81.44  307 A 1 
ATOM 1167 C CZ  . PHE A 1 307 ? -15.388 65.746  0.698   1.00 79.84  307 A 1 
ATOM 1168 N N   . GLU A 1 308 ? -20.465 62.758  -0.309  1.00 64.56  308 A 1 
ATOM 1169 C CA  . GLU A 1 308 ? -20.262 61.469  0.338   1.00 75.91  308 A 1 
ATOM 1170 C C   . GLU A 1 308 ? -20.004 60.301  -0.651  1.00 75.78  308 A 1 
ATOM 1171 O O   . GLU A 1 308 ? -19.017 59.557  -0.523  1.00 76.44  308 A 1 
ATOM 1172 C CB  . GLU A 1 308 ? -21.480 61.153  1.208   1.00 83.67  308 A 1 
ATOM 1173 C CG  . GLU A 1 308 ? -21.731 62.129  2.363   1.00 91.33  308 A 1 
ATOM 1174 C CD  . GLU A 1 308 ? -22.978 61.755  3.197   1.00 100.00 308 A 1 
ATOM 1175 O OE1 . GLU A 1 308 ? -23.807 60.887  2.762   1.00 89.22  308 A 1 
ATOM 1176 O OE2 . GLU A 1 308 ? -23.126 62.334  4.304   1.00 97.05  308 A 1 
ATOM 1177 N N   . GLU A 1 309 ? -20.906 60.152  -1.618  1.00 73.87  309 A 1 
ATOM 1178 C CA  . GLU A 1 309 ? -20.782 59.145  -2.674  1.00 68.86  309 A 1 
ATOM 1179 C C   . GLU A 1 309 ? -19.401 59.281  -3.352  1.00 71.99  309 A 1 
ATOM 1180 O O   . GLU A 1 309 ? -18.666 58.309  -3.508  1.00 67.77  309 A 1 
ATOM 1181 C CB  . GLU A 1 309 ? -21.916 59.324  -3.704  1.00 65.06  309 A 1 
ATOM 1182 C CG  . GLU A 1 309 ? -23.322 59.136  -3.123  1.00 62.54  309 A 1 
ATOM 1183 C CD  . GLU A 1 309 ? -24.472 59.589  -4.026  1.00 63.06  309 A 1 
ATOM 1184 O OE1 . GLU A 1 309 ? -24.361 60.562  -4.801  1.00 64.96  309 A 1 
ATOM 1185 O OE2 . GLU A 1 309 ? -25.547 58.960  -3.964  1.00 64.44  309 A 1 
ATOM 1186 N N   . PHE A 1 310 ? -19.073 60.510  -3.738  1.00 69.22  310 A 1 
ATOM 1187 C CA  . PHE A 1 310 ? -17.749 60.875  -4.269  1.00 70.36  310 A 1 
ATOM 1188 C C   . PHE A 1 310 ? -16.592 60.323  -3.451  1.00 72.42  310 A 1 
ATOM 1189 O O   . PHE A 1 310 ? -15.681 59.702  -3.999  1.00 78.50  310 A 1 
ATOM 1190 C CB  . PHE A 1 310 ? -17.606 62.413  -4.331  1.00 73.21  310 A 1 
ATOM 1191 C CG  . PHE A 1 310 ? -16.285 62.887  -4.887  1.00 71.30  310 A 1 
ATOM 1192 C CD1 . PHE A 1 310 ? -16.089 62.969  -6.256  1.00 74.23  310 A 1 
ATOM 1193 C CD2 . PHE A 1 310 ? -15.253 63.271  -4.052  1.00 72.71  310 A 1 
ATOM 1194 C CE1 . PHE A 1 310 ? -14.884 63.418  -6.778  1.00 73.35  310 A 1 
ATOM 1195 C CE2 . PHE A 1 310 ? -14.047 63.728  -4.573  1.00 71.51  310 A 1 
ATOM 1196 C CZ  . PHE A 1 310 ? -13.862 63.798  -5.935  1.00 69.83  310 A 1 
ATOM 1197 N N   . CYS A 1 311 ? -16.617 60.595  -2.147  1.00 72.63  311 A 1 
ATOM 1198 C CA  . CYS A 1 311 ? -15.523 60.201  -1.242  1.00 68.58  311 A 1 
ATOM 1199 C C   . CYS A 1 311 ? -15.437 58.696  -1.139  1.00 65.96  311 A 1 
ATOM 1200 O O   . CYS A 1 311 ? -14.353 58.150  -0.959  1.00 62.12  311 A 1 
ATOM 1201 C CB  . CYS A 1 311 ? -15.676 60.840  0.141   1.00 68.81  311 A 1 
ATOM 1202 S SG  . CYS A 1 311 ? -15.522 62.657  0.111   1.00 77.26  311 A 1 
ATOM 1203 N N   . ALA A 1 312 ? -16.583 58.034  -1.273  1.00 66.11  312 A 1 
ATOM 1204 C CA  . ALA A 1 312 ? -16.629 56.575  -1.317  1.00 67.90  312 A 1 
ATOM 1205 C C   . ALA A 1 312 ? -15.911 56.014  -2.546  1.00 69.60  312 A 1 
ATOM 1206 O O   . ALA A 1 312 ? -15.320 54.942  -2.485  1.00 70.76  312 A 1 
ATOM 1207 C CB  . ALA A 1 312 ? -18.075 56.074  -1.267  1.00 66.00  312 A 1 
ATOM 1208 N N   . VAL A 1 313 ? -15.982 56.721  -3.662  1.00 71.88  313 A 1 
ATOM 1209 C CA  . VAL A 1 313 ? -15.477 56.196  -4.925  1.00 76.69  313 A 1 
ATOM 1210 C C   . VAL A 1 313 ? -14.011 56.491  -5.104  1.00 78.85  313 A 1 
ATOM 1211 O O   . VAL A 1 313 ? -13.244 55.643  -5.549  1.00 80.79  313 A 1 
ATOM 1212 C CB  . VAL A 1 313 ? -16.212 56.816  -6.127  1.00 80.96  313 A 1 
ATOM 1213 C CG1 . VAL A 1 313 ? -15.641 56.306  -7.446  1.00 78.81  313 A 1 
ATOM 1214 C CG2 . VAL A 1 313 ? -17.702 56.536  -6.055  1.00 82.18  313 A 1 
ATOM 1215 N N   . VAL A 1 314 ? -13.620 57.713  -4.803  1.00 84.06  314 A 1 
ATOM 1216 C CA  . VAL A 1 314 ? -12.218 58.078  -4.979  1.00 93.88  314 A 1 
ATOM 1217 C C   . VAL A 1 314 ? -11.329 57.315  -3.986  1.00 90.92  314 A 1 
ATOM 1218 O O   . VAL A 1 314 ? -10.197 56.987  -4.317  1.00 93.49  314 A 1 
ATOM 1219 C CB  . VAL A 1 314 ? -11.988 59.601  -4.889  1.00 96.81  314 A 1 
ATOM 1220 C CG1 . VAL A 1 314 ? -12.733 60.310  -6.009  1.00 101.35 314 A 1 
ATOM 1221 C CG2 . VAL A 1 314 ? -12.421 60.136  -3.541  1.00 98.83  314 A 1 
ATOM 1222 N N   . GLY A 1 315 ? -11.873 57.015  -2.802  1.00 93.55  315 A 1 
ATOM 1223 C CA  . GLY A 1 315 ? -11.186 56.336  -1.701  1.00 91.93  315 A 1 
ATOM 1224 C C   . GLY A 1 315 ? -11.105 54.813  -1.779  1.00 97.41  315 A 1 
ATOM 1225 O O   . GLY A 1 315 ? -12.050 54.117  -1.398  1.00 93.04  315 A 1 
ATOM 1226 N N   . GLY A 1 316 ? -9.970  54.283  -2.242  1.00 104.51 316 A 1 
ATOM 1227 C CA  . GLY A 1 316 ? -9.770  52.819  -2.325  1.00 103.12 316 A 1 
ATOM 1228 C C   . GLY A 1 316 ? -8.776  52.336  -3.366  1.00 96.90  316 A 1 
ATOM 1229 O O   . GLY A 1 316 ? -7.616  52.714  -3.323  1.00 87.75  316 A 1 
ATOM 1230 N N   . ASP A 1 348 ? -32.216 67.673  -20.570 1.00 119.68 348 A 1 
ATOM 1231 C CA  . ASP A 1 348 ? -32.011 68.509  -19.391 1.00 114.89 348 A 1 
ATOM 1232 C C   . ASP A 1 348 ? -30.946 67.847  -18.473 1.00 121.56 348 A 1 
ATOM 1233 O O   . ASP A 1 348 ? -31.174 66.749  -17.949 1.00 117.67 348 A 1 
ATOM 1234 C CB  . ASP A 1 348 ? -33.371 68.826  -18.689 1.00 106.57 348 A 1 
ATOM 1235 C CG  . ASP A 1 348 ? -34.297 67.607  -18.537 1.00 97.72  348 A 1 
ATOM 1236 O OD1 . ASP A 1 348 ? -33.914 66.477  -18.864 1.00 88.73  348 A 1 
ATOM 1237 O OD2 . ASP A 1 348 ? -35.441 67.794  -18.081 1.00 87.79  348 A 1 
ATOM 1238 N N   . ARG A 1 349 ? -29.755 68.473  -18.389 1.00 125.01 349 A 1 
ATOM 1239 C CA  . ARG A 1 349 ? -28.673 68.161  -17.395 1.00 120.60 349 A 1 
ATOM 1240 C C   . ARG A 1 349 ? -27.754 66.996  -17.766 1.00 107.55 349 A 1 
ATOM 1241 O O   . ARG A 1 349 ? -26.825 66.721  -17.029 1.00 97.71  349 A 1 
ATOM 1242 C CB  . ARG A 1 349 ? -29.244 68.030  -15.965 1.00 131.34 349 A 1 
ATOM 1243 C CG  . ARG A 1 349 ? -29.729 69.376  -15.443 1.00 138.46 349 A 1 
ATOM 1244 C CD  . ARG A 1 349 ? -30.237 69.331  -14.020 1.00 138.60 349 A 1 
ATOM 1245 N NE  . ARG A 1 349 ? -30.936 70.579  -13.674 1.00 144.20 349 A 1 
ATOM 1246 C CZ  . ARG A 1 349 ? -31.589 70.799  -12.533 1.00 142.07 349 A 1 
ATOM 1247 N NH1 . ARG A 1 349 ? -31.637 69.868  -11.590 1.00 143.63 349 A 1 
ATOM 1248 N NH2 . ARG A 1 349 ? -32.197 71.960  -12.332 1.00 141.85 349 A 1 
ATOM 1249 N N   . VAL A 1 350 ? -28.028 66.379  -18.929 1.00 108.78 350 A 1 
ATOM 1250 C CA  . VAL A 1 350 ? -27.394 65.192  -19.527 1.00 103.04 350 A 1 
ATOM 1251 C C   . VAL A 1 350 ? -27.177 65.393  -21.054 1.00 96.51  350 A 1 
ATOM 1252 O O   . VAL A 1 350 ? -27.964 66.043  -21.730 1.00 88.07  350 A 1 
ATOM 1253 C CB  . VAL A 1 350 ? -28.315 63.949  -19.357 1.00 105.56 350 A 1 
ATOM 1254 C CG1 . VAL A 1 350 ? -27.602 62.669  -19.786 1.00 100.28 350 A 1 
ATOM 1255 C CG2 . VAL A 1 350 ? -28.834 63.818  -17.917 1.00 102.93 350 A 1 
ATOM 1256 N N   . VAL A 1 351 ? -26.114 64.809  -21.592 1.00 104.38 351 A 1 
ATOM 1257 C CA  . VAL A 1 351 ? -25.841 64.808  -23.058 1.00 103.77 351 A 1 
ATOM 1258 C C   . VAL A 1 351 ? -26.204 63.479  -23.826 1.00 111.55 351 A 1 
ATOM 1259 O O   . VAL A 1 351 ? -25.372 62.579  -24.045 1.00 122.90 351 A 1 
ATOM 1260 C CB  . VAL A 1 351 ? -24.369 65.171  -23.339 1.00 98.07  351 A 1 
ATOM 1261 C CG1 . VAL A 1 351 ? -24.245 65.765  -24.725 1.00 91.61  351 A 1 
ATOM 1262 C CG2 . VAL A 1 351 ? -23.801 66.125  -22.284 1.00 87.64  351 A 1 
ATOM 1263 N N   . LYS A 1 352 ? -27.455 63.403  -24.269 1.00 105.13 352 A 1 
ATOM 1264 C CA  . LYS A 1 352 ? -28.049 62.215  -24.884 1.00 94.29  352 A 1 
ATOM 1265 C C   . LYS A 1 352 ? -27.887 62.474  -26.383 1.00 89.08  352 A 1 
ATOM 1266 O O   . LYS A 1 352 ? -27.306 63.504  -26.703 1.00 84.97  352 A 1 
ATOM 1267 C CB  . LYS A 1 352 ? -29.493 62.233  -24.426 1.00 98.81  352 A 1 
ATOM 1268 C CG  . LYS A 1 352 ? -30.446 61.210  -24.992 1.00 100.30 352 A 1 
ATOM 1269 C CD  . LYS A 1 352 ? -31.810 61.251  -24.341 1.00 100.26 352 A 1 
ATOM 1270 C CE  . LYS A 1 352 ? -32.785 60.406  -25.122 1.00 98.99  352 A 1 
ATOM 1271 N NZ  . LYS A 1 352 ? -34.195 60.755  -24.808 1.00 91.82  352 A 1 
ATOM 1272 N N   . ALA A 1 353 ? -28.335 61.638  -27.336 1.00 85.25  353 A 1 
ATOM 1273 C CA  . ALA A 1 353 ? -28.982 60.318  -27.193 1.00 84.41  353 A 1 
ATOM 1274 C C   . ALA A 1 353 ? -28.090 59.085  -27.470 1.00 86.29  353 A 1 
ATOM 1275 O O   . ALA A 1 353 ? -28.209 58.406  -28.506 1.00 78.19  353 A 1 
ATOM 1276 C CB  . ALA A 1 353 ? -30.241 60.281  -28.070 1.00 87.20  353 A 1 
ATOM 1277 N N   . VAL A 1 354 ? -27.179 58.831  -26.526 1.00 80.35  354 A 1 
ATOM 1278 C CA  . VAL A 1 354 ? -26.553 57.513  -26.291 1.00 66.13  354 A 1 
ATOM 1279 C C   . VAL A 1 354 ? -27.384 56.726  -25.274 1.00 62.55  354 A 1 
ATOM 1280 O O   . VAL A 1 354 ? -27.750 57.259  -24.227 1.00 62.64  354 A 1 
ATOM 1281 C CB  . VAL A 1 354 ? -25.125 57.667  -25.728 1.00 56.83  354 A 1 
ATOM 1282 C CG1 . VAL A 1 354 ? -24.566 56.344  -25.236 1.00 53.04  354 A 1 
ATOM 1283 C CG2 . VAL A 1 354 ? -24.204 58.268  -26.767 1.00 53.40  354 A 1 
ATOM 1284 N N   . PRO A 1 355 ? -27.678 55.443  -25.567 1.00 63.24  355 A 1 
ATOM 1285 C CA  . PRO A 1 355 ? -28.503 54.673  -24.626 1.00 60.98  355 A 1 
ATOM 1286 C C   . PRO A 1 355 ? -27.905 54.591  -23.238 1.00 58.58  355 A 1 
ATOM 1287 O O   . PRO A 1 355 ? -26.712 54.378  -23.082 1.00 55.12  355 A 1 
ATOM 1288 C CB  . PRO A 1 355 ? -28.580 53.283  -25.262 1.00 58.52  355 A 1 
ATOM 1289 C CG  . PRO A 1 355 ? -28.388 53.523  -26.711 1.00 61.45  355 A 1 
ATOM 1290 C CD  . PRO A 1 355 ? -27.487 54.721  -26.838 1.00 63.11  355 A 1 
ATOM 1291 N N   . PHE A 1 356 ? -28.754 54.784  -22.244 1.00 60.46  356 A 1 
ATOM 1292 C CA  . PHE A 1 356 ? -28.355 54.714  -20.850 1.00 66.35  356 A 1 
ATOM 1293 C C   . PHE A 1 356 ? -28.547 53.244  -20.414 1.00 69.28  356 A 1 
ATOM 1294 O O   . PHE A 1 356 ? -29.538 52.637  -20.790 1.00 71.23  356 A 1 
ATOM 1295 C CB  . PHE A 1 356 ? -29.249 55.663  -20.064 1.00 67.02  356 A 1 
ATOM 1296 C CG  . PHE A 1 356 ? -28.761 55.970  -18.678 1.00 72.19  356 A 1 
ATOM 1297 C CD1 . PHE A 1 356 ? -28.951 55.052  -17.640 1.00 72.55  356 A 1 
ATOM 1298 C CD2 . PHE A 1 356 ? -28.163 57.195  -18.386 1.00 70.52  356 A 1 
ATOM 1299 C CE1 . PHE A 1 356 ? -28.523 55.338  -16.346 1.00 69.38  356 A 1 
ATOM 1300 C CE2 . PHE A 1 356 ? -27.746 57.484  -17.093 1.00 67.27  356 A 1 
ATOM 1301 C CZ  . PHE A 1 356 ? -27.924 56.558  -16.073 1.00 64.82  356 A 1 
ATOM 1302 N N   . PRO A 1 357 ? -27.587 52.653  -19.663 1.00 70.22  357 A 1 
ATOM 1303 C CA  . PRO A 1 357 ? -27.768 51.266  -19.183 1.00 67.61  357 A 1 
ATOM 1304 C C   . PRO A 1 357 ? -28.919 51.076  -18.163 1.00 69.89  357 A 1 
ATOM 1305 O O   . PRO A 1 357 ? -28.931 51.804  -17.162 1.00 74.85  357 A 1 
ATOM 1306 C CB  . PRO A 1 357 ? -26.408 50.944  -18.539 1.00 64.57  357 A 1 
ATOM 1307 C CG  . PRO A 1 357 ? -25.440 51.832  -19.236 1.00 63.77  357 A 1 
ATOM 1308 C CD  . PRO A 1 357 ? -26.191 53.106  -19.492 1.00 68.90  357 A 1 
ATOM 1309 N N   . PRO A 1 358 ? -29.860 50.107  -18.416 1.00 72.59  358 A 1 
ATOM 1310 C CA  . PRO A 1 358 ? -31.064 49.837  -17.595 1.00 71.10  358 A 1 
ATOM 1311 C C   . PRO A 1 358 ? -30.784 49.569  -16.139 1.00 66.83  358 A 1 
ATOM 1312 O O   . PRO A 1 358 ? -29.871 48.819  -15.829 1.00 78.18  358 A 1 
ATOM 1313 C CB  . PRO A 1 358 ? -31.656 48.561  -18.236 1.00 75.23  358 A 1 
ATOM 1314 C CG  . PRO A 1 358 ? -31.259 48.659  -19.664 1.00 75.83  358 A 1 
ATOM 1315 C CD  . PRO A 1 358 ? -29.863 49.239  -19.623 1.00 76.34  358 A 1 
ATOM 1316 N N   . SER A 1 359 ? -31.579 50.161  -15.252 1.00 59.18  359 A 1 
ATOM 1317 C CA  . SER A 1 359 ? -31.446 49.915  -13.810 1.00 49.92  359 A 1 
ATOM 1318 C C   . SER A 1 359 ? -32.042 48.567  -13.358 1.00 50.18  359 A 1 
ATOM 1319 O O   . SER A 1 359 ? -31.604 47.982  -12.352 1.00 47.73  359 A 1 
ATOM 1320 C CB  . SER A 1 359 ? -32.098 51.039  -13.033 1.00 44.74  359 A 1 
ATOM 1321 O OG  . SER A 1 359 ? -33.499 51.036  -13.259 1.00 53.86  359 A 1 
ATOM 1322 N N   . HIS A 1 360 ? -33.044 48.077  -14.093 1.00 52.48  360 A 1 
ATOM 1323 C CA  . HIS A 1 360 ? -33.752 46.848  -13.693 1.00 55.35  360 A 1 
ATOM 1324 C C   . HIS A 1 360 ? -32.925 45.577  -13.888 1.00 52.15  360 A 1 
ATOM 1325 O O   . HIS A 1 360 ? -32.438 45.298  -14.967 1.00 51.68  360 A 1 
ATOM 1326 C CB  . HIS A 1 360 ? -35.101 46.710  -14.410 1.00 57.54  360 A 1 
ATOM 1327 C CG  . HIS A 1 360 ? -35.826 45.432  -14.092 1.00 60.22  360 A 1 
ATOM 1328 N ND1 . HIS A 1 360 ? -36.033 44.981  -12.807 1.00 65.07  360 A 1 
ATOM 1329 C CD2 . HIS A 1 360 ? -36.394 44.510  -14.905 1.00 70.42  360 A 1 
ATOM 1330 C CE1 . HIS A 1 360 ? -36.700 43.839  -12.839 1.00 71.02  360 A 1 
ATOM 1331 N NE2 . HIS A 1 360 ? -36.930 43.530  -14.102 1.00 72.57  360 A 1 
ATOM 1332 N N   . ARG A 1 361 ? -32.811 44.807  -12.821 1.00 55.04  361 A 1 
ATOM 1333 C CA  . ARG A 1 361 ? -32.114 43.532  -12.847 1.00 60.52  361 A 1 
ATOM 1334 C C   . ARG A 1 361 ? -33.109 42.414  -13.119 1.00 54.26  361 A 1 
ATOM 1335 O O   . ARG A 1 361 ? -34.025 42.217  -12.330 1.00 49.54  361 A 1 
ATOM 1336 C CB  . ARG A 1 361 ? -31.459 43.264  -11.483 1.00 68.74  361 A 1 
ATOM 1337 C CG  . ARG A 1 361 ? -30.958 44.506  -10.734 1.00 76.07  361 A 1 
ATOM 1338 C CD  . ARG A 1 361 ? -29.682 45.062  -11.331 1.00 85.38  361 A 1 
ATOM 1339 N NE  . ARG A 1 361 ? -28.632 44.227  -10.775 1.00 88.46  361 A 1 
ATOM 1340 C CZ  . ARG A 1 361 ? -27.355 44.554  -10.715 1.00 87.30  361 A 1 
ATOM 1341 N NH1 . ARG A 1 361 ? -26.923 45.709  -11.198 1.00 86.71  361 A 1 
ATOM 1342 N NH2 . ARG A 1 361 ? -26.504 43.706  -10.166 1.00 83.64  361 A 1 
ATOM 1343 N N   . LEU A 1 362 ? -32.913 41.665  -14.195 1.00 51.03  362 A 1 
ATOM 1344 C CA  . LEU A 1 362 ? -33.862 40.591  -14.536 1.00 52.02  362 A 1 
ATOM 1345 C C   . LEU A 1 362 ? -34.008 39.541  -13.457 1.00 57.35  362 A 1 
ATOM 1346 O O   . LEU A 1 362 ? -33.028 39.109  -12.855 1.00 59.21  362 A 1 
ATOM 1347 C CB  . LEU A 1 362 ? -33.497 39.882  -15.829 1.00 50.68  362 A 1 
ATOM 1348 C CG  . LEU A 1 362 ? -33.529 40.761  -17.079 1.00 54.51  362 A 1 
ATOM 1349 C CD1 . LEU A 1 362 ? -33.021 39.986  -18.277 1.00 51.00  362 A 1 
ATOM 1350 C CD2 . LEU A 1 362 ? -34.931 41.286  -17.347 1.00 59.09  362 A 1 
ATOM 1351 N N   . THR A 1 363 ? -35.257 39.136  -13.233 1.00 64.56  363 A 1 
ATOM 1352 C CA  . THR A 1 363 ? -35.613 38.189  -12.168 1.00 61.94  363 A 1 
ATOM 1353 C C   . THR A 1 363 ? -35.737 36.807  -12.742 1.00 62.72  363 A 1 
ATOM 1354 O O   . THR A 1 363 ? -35.756 36.637  -13.965 1.00 66.66  363 A 1 
ATOM 1355 C CB  . THR A 1 363 ? -36.968 38.513  -11.511 1.00 63.58  363 A 1 
ATOM 1356 O OG1 . THR A 1 363 ? -38.046 38.090  -12.357 1.00 61.42  363 A 1 
ATOM 1357 C CG2 . THR A 1 363 ? -37.095 40.004  -11.220 1.00 69.03  363 A 1 
ATOM 1358 N N   . ALA A 1 364 ? -35.870 35.824  -11.859 1.00 67.12  364 A 1 
ATOM 1359 C CA  . ALA A 1 364 ? -35.943 34.415  -12.279 1.00 70.31  364 A 1 
ATOM 1360 C C   . ALA A 1 364 ? -37.148 34.132  -13.195 1.00 74.21  364 A 1 
ATOM 1361 O O   . ALA A 1 364 ? -37.087 33.243  -14.015 1.00 80.51  364 A 1 
ATOM 1362 C CB  . ALA A 1 364 ? -35.947 33.481  -11.067 1.00 70.40  364 A 1 
ATOM 1363 N N   . LYS A 1 365 ? -38.223 34.897  -13.045 1.00 75.08  365 A 1 
ATOM 1364 C CA  . LYS A 1 365 ? -39.458 34.709  -13.830 1.00 76.28  365 A 1 
ATOM 1365 C C   . LYS A 1 365 ? -39.336 35.252  -15.244 1.00 70.25  365 A 1 
ATOM 1366 O O   . LYS A 1 365 ? -39.936 34.745  -16.187 1.00 68.75  365 A 1 
ATOM 1367 C CB  . LYS A 1 365 ? -40.625 35.411  -13.127 1.00 84.83  365 A 1 
ATOM 1368 C CG  . LYS A 1 365 ? -40.968 34.829  -11.766 1.00 92.28  365 A 1 
ATOM 1369 C CD  . LYS A 1 365 ? -42.070 35.606  -11.049 1.00 96.95  365 A 1 
ATOM 1370 C CE  . LYS A 1 365 ? -42.350 35.019  -9.662  1.00 96.97  365 A 1 
ATOM 1371 N NZ  . LYS A 1 365 ? -43.271 35.853  -8.843  1.00 92.72  365 A 1 
ATOM 1372 N N   . GLU A 1 366 ? -38.574 36.324  -15.363 1.00 71.34  366 A 1 
ATOM 1373 C CA  . GLU A 1 366 ? -38.339 36.982  -16.642 1.00 75.60  366 A 1 
ATOM 1374 C C   . GLU A 1 366 ? -37.345 36.196  -17.523 1.00 75.86  366 A 1 
ATOM 1375 O O   . GLU A 1 366 ? -37.349 36.319  -18.749 1.00 66.88  366 A 1 
ATOM 1376 C CB  . GLU A 1 366 ? -37.822 38.421  -16.390 1.00 80.33  366 A 1 
ATOM 1377 C CG  . GLU A 1 366 ? -38.780 39.311  -15.594 1.00 80.81  366 A 1 
ATOM 1378 C CD  . GLU A 1 366 ? -38.200 40.672  -15.183 1.00 81.44  366 A 1 
ATOM 1379 O OE1 . GLU A 1 366 ? -37.699 40.783  -14.052 1.00 78.77  366 A 1 
ATOM 1380 O OE2 . GLU A 1 366 ? -38.260 41.649  -15.968 1.00 75.57  366 A 1 
ATOM 1381 N N   . VAL A 1 367 ? -36.459 35.433  -16.881 1.00 76.45  367 A 1 
ATOM 1382 C CA  . VAL A 1 367 ? -35.341 34.767  -17.568 1.00 75.19  367 A 1 
ATOM 1383 C C   . VAL A 1 367 ? -35.648 33.297  -17.782 1.00 75.49  367 A 1 
ATOM 1384 O O   . VAL A 1 367 ? -35.274 32.723  -18.794 1.00 75.04  367 A 1 
ATOM 1385 C CB  . VAL A 1 367 ? -34.022 34.926  -16.773 1.00 68.97  367 A 1 
ATOM 1386 C CG1 . VAL A 1 367 ? -32.899 34.071  -17.337 1.00 72.10  367 A 1 
ATOM 1387 C CG2 . VAL A 1 367 ? -33.584 36.379  -16.790 1.00 70.65  367 A 1 
ATOM 1388 N N   . PHE A 1 368 ? -36.345 32.698  -16.833 1.00 71.84  368 A 1 
ATOM 1389 C CA  . PHE A 1 368 ? -36.662 31.297  -16.921 1.00 72.14  368 A 1 
ATOM 1390 C C   . PHE A 1 368 ? -38.147 31.105  -17.170 1.00 77.81  368 A 1 
ATOM 1391 O O   . PHE A 1 368 ? -38.979 31.807  -16.575 1.00 94.18  368 A 1 
ATOM 1392 C CB  . PHE A 1 368 ? -36.236 30.604  -15.641 1.00 71.36  368 A 1 
ATOM 1393 C CG  . PHE A 1 368 ? -34.755 30.620  -15.425 1.00 67.20  368 A 1 
ATOM 1394 C CD1 . PHE A 1 368 ? -33.970 29.625  -15.978 1.00 59.99  368 A 1 
ATOM 1395 C CD2 . PHE A 1 368 ? -34.144 31.641  -14.691 1.00 62.54  368 A 1 
ATOM 1396 C CE1 . PHE A 1 368 ? -32.609 29.629  -15.774 1.00 56.03  368 A 1 
ATOM 1397 C CE2 . PHE A 1 368 ? -32.776 31.660  -14.499 1.00 55.58  368 A 1 
ATOM 1398 C CZ  . PHE A 1 368 ? -32.009 30.647  -15.039 1.00 54.80  368 A 1 
ATOM 1399 N N   . ASP A 1 369 ? -38.472 30.160  -18.049 1.00 70.15  369 A 1 
ATOM 1400 C CA  . ASP A 1 369 ? -39.852 29.793  -18.263 1.00 78.10  369 A 1 
ATOM 1401 C C   . ASP A 1 369 ? -40.148 28.611  -17.339 1.00 78.76  369 A 1 
ATOM 1402 O O   . ASP A 1 369 ? -39.231 28.028  -16.746 1.00 70.61  369 A 1 
ATOM 1403 C CB  . ASP A 1 369 ? -40.169 29.509  -19.736 1.00 83.06  369 A 1 
ATOM 1404 C CG  . ASP A 1 369 ? -39.447 28.288  -20.300 1.00 89.39  369 A 1 
ATOM 1405 O OD1 . ASP A 1 369 ? -38.808 27.523  -19.539 1.00 90.54  369 A 1 
ATOM 1406 O OD2 . ASP A 1 369 ? -39.507 28.091  -21.539 1.00 91.68  369 A 1 
ATOM 1407 N N   . ASN A 1 370 ? -41.426 28.278  -17.192 1.00 78.14  370 A 1 
ATOM 1408 C CA  . ASN A 1 370 ? -41.846 27.314  -16.159 1.00 83.04  370 A 1 
ATOM 1409 C C   . ASN A 1 370 ? -41.147 25.952  -16.225 1.00 77.46  370 A 1 
ATOM 1410 O O   . ASN A 1 370 ? -40.937 25.310  -15.203 1.00 74.24  370 A 1 
ATOM 1411 C CB  . ASN A 1 370 ? -43.350 27.109  -16.225 1.00 86.30  370 A 1 
ATOM 1412 C CG  . ASN A 1 370 ? -44.089 28.411  -16.171 1.00 88.63  370 A 1 
ATOM 1413 O OD1 . ASN A 1 370 ? -43.955 29.156  -15.209 1.00 93.11  370 A 1 
ATOM 1414 N ND2 . ASN A 1 370 ? -44.832 28.725  -17.223 1.00 94.22  370 A 1 
ATOM 1415 N N   . ASP A 1 371 ? -40.800 25.527  -17.435 1.00 69.86  371 A 1 
ATOM 1416 C CA  . ASP A 1 371 ? -40.141 24.255  -17.673 1.00 67.94  371 A 1 
ATOM 1417 C C   . ASP A 1 371 ? -38.669 24.236  -17.221 1.00 63.12  371 A 1 
ATOM 1418 O O   . ASP A 1 371 ? -38.007 23.212  -17.307 1.00 63.98  371 A 1 
ATOM 1419 C CB  . ASP A 1 371 ? -40.232 23.890  -19.171 1.00 77.95  371 A 1 
ATOM 1420 C CG  . ASP A 1 371 ? -41.687 23.794  -19.687 1.00 85.11  371 A 1 
ATOM 1421 O OD1 . ASP A 1 371 ? -42.535 24.653  -19.340 1.00 80.69  371 A 1 
ATOM 1422 O OD2 . ASP A 1 371 ? -41.979 22.853  -20.453 1.00 87.11  371 A 1 
ATOM 1423 N N   . GLY A 1 372 ? -38.165 25.365  -16.733 1.00 62.30  372 A 1 
ATOM 1424 C CA  . GLY A 1 372 ? -36.766 25.502  -16.259 1.00 60.79  372 A 1 
ATOM 1425 C C   . GLY A 1 372 ? -35.784 26.177  -17.233 1.00 59.64  372 A 1 
ATOM 1426 O O   . GLY A 1 372 ? -34.778 26.750  -16.810 1.00 57.06  372 A 1 
ATOM 1427 N N   . LYS A 1 373 ? -36.093 26.131  -18.526 1.00 58.19  373 A 1 
ATOM 1428 C CA  . LYS A 1 373 ? -35.180 26.577  -19.560 1.00 53.47  373 A 1 
ATOM 1429 C C   . LYS A 1 373 ? -35.141 28.125  -19.639 1.00 54.11  373 A 1 
ATOM 1430 O O   . LYS A 1 373 ? -36.143 28.798  -19.369 1.00 61.14  373 A 1 
ATOM 1431 C CB  . LYS A 1 373 ? -35.632 26.018  -20.910 1.00 57.02  373 A 1 
ATOM 1432 C CG  . LYS A 1 373 ? -35.638 24.518  -21.153 1.00 61.79  373 A 1 
ATOM 1433 C CD  . LYS A 1 373 ? -36.446 24.170  -22.416 1.00 67.72  373 A 1 
ATOM 1434 C CE  . LYS A 1 373 ? -36.200 22.735  -22.882 1.00 66.93  373 A 1 
ATOM 1435 N NZ  . LYS A 1 373 ? -34.853 22.497  -23.508 1.00 69.52  373 A 1 
ATOM 1436 N N   . PRO A 1 374 ? -33.989 28.706  -20.021 1.00 58.04  374 A 1 
ATOM 1437 C CA  . PRO A 1 374 ? -33.850 30.157  -20.062 1.00 60.19  374 A 1 
ATOM 1438 C C   . PRO A 1 374 ? -34.237 30.782  -21.393 1.00 57.44  374 A 1 
ATOM 1439 O O   . PRO A 1 374 ? -34.134 30.163  -22.443 1.00 55.86  374 A 1 
ATOM 1440 C CB  . PRO A 1 374 ? -32.350 30.361  -19.822 1.00 60.80  374 A 1 
ATOM 1441 C CG  . PRO A 1 374 ? -31.741 29.206  -20.530 1.00 63.13  374 A 1 
ATOM 1442 C CD  . PRO A 1 374 ? -32.693 28.056  -20.289 1.00 61.68  374 A 1 
ATOM 1443 N N   . ARG A 1 375 ? -34.612 32.047  -21.319 1.00 56.92  375 A 1 
ATOM 1444 C CA  . ARG A 1 375 ? -35.142 32.783  -22.452 1.00 59.05  375 A 1 
ATOM 1445 C C   . ARG A 1 375 ? -34.050 33.584  -23.134 1.00 52.23  375 A 1 
ATOM 1446 O O   . ARG A 1 375 ? -33.921 34.799  -22.951 1.00 49.86  375 A 1 
ATOM 1447 C CB  . ARG A 1 375 ? -36.253 33.752  -21.998 1.00 66.66  375 A 1 
ATOM 1448 C CG  . ARG A 1 375 ? -37.468 33.106  -21.358 1.00 64.07  375 A 1 
ATOM 1449 C CD  . ARG A 1 375 ? -38.701 33.133  -22.266 1.00 63.26  375 A 1 
ATOM 1450 N NE  . ARG A 1 375 ? -39.532 34.343  -22.227 1.00 62.57  375 A 1 
ATOM 1451 C CZ  . ARG A 1 375 ? -40.208 34.780  -21.160 1.00 62.84  375 A 1 
ATOM 1452 N NH1 . ARG A 1 375 ? -40.122 34.153  -19.969 1.00 67.12  375 A 1 
ATOM 1453 N NH2 . ARG A 1 375 ? -40.943 35.877  -21.271 1.00 58.53  375 A 1 
ATOM 1454 N N   . VAL A 1 376 ? -33.294 32.891  -23.953 1.00 48.95  376 A 1 
ATOM 1455 C CA  . VAL A 1 376 ? -32.224 33.503  -24.724 1.00 52.38  376 A 1 
ATOM 1456 C C   . VAL A 1 376 ? -32.656 34.787  -25.478 1.00 46.37  376 A 1 
ATOM 1457 O O   . VAL A 1 376 ? -31.920 35.751  -25.549 1.00 33.80  376 A 1 
ATOM 1458 C CB  . VAL A 1 376 ? -31.667 32.455  -25.692 1.00 60.22  376 A 1 
ATOM 1459 C CG1 . VAL A 1 376 ? -30.679 33.086  -26.660 1.00 71.86  376 A 1 
ATOM 1460 C CG2 . VAL A 1 376 ? -31.005 31.329  -24.903 1.00 57.96  376 A 1 
ATOM 1461 N N   . ASP A 1 377 ? -33.847 34.740  -26.065 1.00 51.53  377 A 1 
ATOM 1462 C CA  . ASP A 1 377 ? -34.580 35.913  -26.556 1.00 52.39  377 A 1 
ATOM 1463 C C   . ASP A 1 377 ? -34.284 37.112  -25.662 1.00 53.94  377 A 1 
ATOM 1464 O O   . ASP A 1 377 ? -33.661 38.088  -26.059 1.00 57.81  377 A 1 
ATOM 1465 C CB  . ASP A 1 377 ? -36.100 35.607  -26.478 1.00 58.96  377 A 1 
ATOM 1466 C CG  . ASP A 1 377 ? -36.870 36.012  -27.737 1.00 68.10  377 A 1 
ATOM 1467 O OD1 . ASP A 1 377 ? -36.283 35.921  -28.846 1.00 66.65  377 A 1 
ATOM 1468 O OD2 . ASP A 1 377 ? -38.085 36.378  -27.609 1.00 63.66  377 A 1 
ATOM 1469 N N   . ILE A 1 378 ? -34.720 36.986  -24.421 1.00 57.76  378 A 1 
ATOM 1470 C CA  . ILE A 1 378 ? -34.795 38.081  -23.454 1.00 61.10  378 A 1 
ATOM 1471 C C   . ILE A 1 378 ? -33.434 38.430  -22.885 1.00 60.77  378 A 1 
ATOM 1472 O O   . ILE A 1 378 ? -33.090 39.602  -22.727 1.00 53.76  378 A 1 
ATOM 1473 C CB  . ILE A 1 378 ? -35.758 37.668  -22.296 1.00 61.78  378 A 1 
ATOM 1474 C CG1 . ILE A 1 378 ? -37.215 37.691  -22.791 1.00 59.48  378 A 1 
ATOM 1475 C CG2 . ILE A 1 378 ? -35.606 38.544  -21.064 1.00 62.33  378 A 1 
ATOM 1476 C CD1 . ILE A 1 378 ? -37.690 39.023  -23.347 1.00 59.26  378 A 1 
ATOM 1477 N N   . LEU A 1 379 ? -32.696 37.378  -22.543 1.00 66.97  379 A 1 
ATOM 1478 C CA  . LEU A 1 379 ? -31.310 37.473  -22.056 1.00 66.13  379 A 1 
ATOM 1479 C C   . LEU A 1 379 ? -30.463 38.397  -22.938 1.00 62.39  379 A 1 
ATOM 1480 O O   . LEU A 1 379 ? -29.946 39.434  -22.490 1.00 76.76  379 A 1 
ATOM 1481 C CB  . LEU A 1 379 ? -30.694 36.066  -22.000 1.00 65.04  379 A 1 
ATOM 1482 C CG  . LEU A 1 379 ? -29.591 35.811  -20.987 1.00 71.33  379 A 1 
ATOM 1483 C CD1 . LEU A 1 379 ? -30.013 36.236  -19.583 1.00 75.80  379 A 1 
ATOM 1484 C CD2 . LEU A 1 379 ? -29.220 34.338  -20.994 1.00 66.62  379 A 1 
ATOM 1485 N N   . LYS A 1 380 ? -30.408 38.050  -24.212 1.00 50.81  380 A 1 
ATOM 1486 C CA  . LYS A 1 380 ? -29.665 38.804  -25.198 1.00 43.78  380 A 1 
ATOM 1487 C C   . LYS A 1 380 ? -30.090 40.252  -25.202 1.00 44.01  380 A 1 
ATOM 1488 O O   . LYS A 1 380 ? -29.265 41.144  -25.213 1.00 38.66  380 A 1 
ATOM 1489 C CB  . LYS A 1 380 ? -29.878 38.172  -26.583 1.00 42.55  380 A 1 
ATOM 1490 C CG  . LYS A 1 380 ? -29.456 39.044  -27.740 1.00 42.35  380 A 1 
ATOM 1491 C CD  . LYS A 1 380 ? -29.568 38.338  -29.070 1.00 43.46  380 A 1 
ATOM 1492 C CE  . LYS A 1 380 ? -29.016 39.215  -30.180 1.00 44.95  380 A 1 
ATOM 1493 N NZ  . LYS A 1 380 ? -28.983 38.494  -31.475 1.00 48.80  380 A 1 
ATOM 1494 N N   . ALA A 1 381 ? -31.398 40.483  -25.273 1.00 52.29  381 A 1 
ATOM 1495 C CA  . ALA A 1 381 ? -31.949 41.854  -25.331 1.00 57.84  381 A 1 
ATOM 1496 C C   . ALA A 1 381 ? -31.401 42.736  -24.219 1.00 56.77  381 A 1 
ATOM 1497 O O   . ALA A 1 381 ? -30.947 43.851  -24.476 1.00 56.77  381 A 1 
ATOM 1498 C CB  . ALA A 1 381 ? -33.468 41.828  -25.248 1.00 62.50  381 A 1 
ATOM 1499 N N   . HIS A 1 382 ? -31.427 42.193  -23.009 1.00 52.16  382 A 1 
ATOM 1500 C CA  . HIS A 1 382 ? -30.978 42.890  -21.817 1.00 54.96  382 A 1 
ATOM 1501 C C   . HIS A 1 382 ? -29.460 43.124  -21.820 1.00 56.09  382 A 1 
ATOM 1502 O O   . HIS A 1 382 ? -28.969 44.252  -21.619 1.00 51.01  382 A 1 
ATOM 1503 C CB  . HIS A 1 382 ? -31.349 42.059  -20.594 1.00 57.08  382 A 1 
ATOM 1504 C CG  . HIS A 1 382 ? -31.383 42.835  -19.308 1.00 61.82  382 A 1 
ATOM 1505 N ND1 . HIS A 1 382 ? -32.180 43.945  -19.125 1.00 65.34  382 A 1 
ATOM 1506 C CD2 . HIS A 1 382 ? -30.744 42.636  -18.131 1.00 64.68  382 A 1 
ATOM 1507 C CE1 . HIS A 1 382 ? -32.028 44.401  -17.894 1.00 66.37  382 A 1 
ATOM 1508 N NE2 . HIS A 1 382 ? -31.164 43.621  -17.268 1.00 66.33  382 A 1 
ATOM 1509 N N   . LEU A 1 383 ? -28.714 42.039  -22.033 1.00 52.86  383 A 1 
ATOM 1510 C CA  . LEU A 1 383 ? -27.256 42.093  -21.956 1.00 50.31  383 A 1 
ATOM 1511 C C   . LEU A 1 383 ? -26.664 43.028  -22.992 1.00 47.39  383 A 1 
ATOM 1512 O O   . LEU A 1 383 ? -25.669 43.684  -22.736 1.00 44.46  383 A 1 
ATOM 1513 C CB  . LEU A 1 383 ? -26.663 40.695  -22.094 1.00 52.70  383 A 1 
ATOM 1514 C CG  . LEU A 1 383 ? -27.043 39.730  -20.968 1.00 56.06  383 A 1 
ATOM 1515 C CD1 . LEU A 1 383 ? -26.641 38.307  -21.326 1.00 58.13  383 A 1 
ATOM 1516 C CD2 . LEU A 1 383 ? -26.419 40.135  -19.643 1.00 54.60  383 A 1 
ATOM 1517 N N   . MET A 1 384 ? -27.281 43.081  -24.168 1.00 50.26  384 A 1 
ATOM 1518 C CA  . MET A 1 384 ? -26.827 43.975  -25.227 1.00 51.72  384 A 1 
ATOM 1519 C C   . MET A 1 384 ? -27.067 45.430  -24.842 1.00 56.18  384 A 1 
ATOM 1520 O O   . MET A 1 384 ? -26.334 46.306  -25.267 1.00 52.21  384 A 1 
ATOM 1521 C CB  . MET A 1 384 ? -27.531 43.670  -26.533 1.00 50.87  384 A 1 
ATOM 1522 C CG  . MET A 1 384 ? -26.927 42.494  -27.277 1.00 54.38  384 A 1 
ATOM 1523 S SD  . MET A 1 384 ? -27.028 42.604  -29.088 1.00 57.64  384 A 1 
ATOM 1524 C CE  . MET A 1 384 ? -27.189 44.343  -29.518 1.00 52.99  384 A 1 
ATOM 1525 N N   . LYS A 1 385 ? -28.101 45.663  -24.031 1.00 60.42  385 A 1 
ATOM 1526 C CA  . LYS A 1 385 ? -28.403 46.991  -23.463 1.00 63.42  385 A 1 
ATOM 1527 C C   . LYS A 1 385 ? -27.471 47.361  -22.301 1.00 68.12  385 A 1 
ATOM 1528 O O   . LYS A 1 385 ? -27.645 48.410  -21.656 1.00 70.93  385 A 1 
ATOM 1529 C CB  . LYS A 1 385 ? -29.856 47.040  -22.919 1.00 60.35  385 A 1 
ATOM 1530 C CG  . LYS A 1 385 ? -30.779 47.998  -23.649 1.00 58.62  385 A 1 
ATOM 1531 C CD  . LYS A 1 385 ? -32.251 47.717  -23.382 1.00 59.36  385 A 1 
ATOM 1532 C CE  . LYS A 1 385 ? -32.838 46.747  -24.393 1.00 63.63  385 A 1 
ATOM 1533 N NZ  . LYS A 1 385 ? -34.220 46.270  -24.092 1.00 68.22  385 A 1 
ATOM 1534 N N   . GLU A 1 386 ? -26.502 46.490  -22.038 1.00 61.13  386 A 1 
ATOM 1535 C CA  . GLU A 1 386 ? -25.636 46.572  -20.863 1.00 58.27  386 A 1 
ATOM 1536 C C   . GLU A 1 386 ? -26.350 46.287  -19.550 1.00 52.55  386 A 1 
ATOM 1537 O O   . GLU A 1 386 ? -25.780 46.496  -18.496 1.00 54.99  386 A 1 
ATOM 1538 C CB  . GLU A 1 386 ? -24.865 47.894  -20.799 1.00 57.55  386 A 1 
ATOM 1539 C CG  . GLU A 1 386 ? -23.649 47.883  -21.716 1.00 62.55  386 A 1 
ATOM 1540 C CD  . GLU A 1 386 ? -22.834 49.170  -21.667 1.00 65.38  386 A 1 
ATOM 1541 O OE1 . GLU A 1 386 ? -23.289 50.189  -22.257 1.00 73.80  386 A 1 
ATOM 1542 O OE2 . GLU A 1 386 ? -21.725 49.144  -21.093 1.00 53.28  386 A 1 
ATOM 1543 N N   . GLY A 1 387 ? -27.555 45.731  -19.624 1.00 49.79  387 A 1 
ATOM 1544 C CA  . GLY A 1 387 ? -28.320 45.349  -18.431 1.00 48.02  387 A 1 
ATOM 1545 C C   . GLY A 1 387 ? -27.658 44.237  -17.659 1.00 47.27  387 A 1 
ATOM 1546 O O   . GLY A 1 387 ? -26.802 43.541  -18.188 1.00 45.86  387 A 1 
ATOM 1547 N N   . ARG A 1 388 ? -28.023 44.086  -16.394 1.00 50.40  388 A 1 
ATOM 1548 C CA  . ARG A 1 388 ? -27.489 42.996  -15.575 1.00 54.18  388 A 1 
ATOM 1549 C C   . ARG A 1 388 ? -28.634 42.153  -15.048 1.00 58.88  388 A 1 
ATOM 1550 O O   . ARG A 1 388 ? -29.782 42.589  -14.993 1.00 65.52  388 A 1 
ATOM 1551 C CB  . ARG A 1 388 ? -26.645 43.519  -14.408 1.00 62.99  388 A 1 
ATOM 1552 C CG  . ARG A 1 388 ? -25.345 44.235  -14.827 1.00 71.92  388 A 1 
ATOM 1553 C CD  . ARG A 1 388 ? -25.156 45.631  -14.200 1.00 78.41  388 A 1 
ATOM 1554 N NE  . ARG A 1 388 ? -24.390 45.586  -12.918 1.00 80.73  388 A 1 
ATOM 1555 C CZ  . ARG A 1 388 ? -24.168 46.600  -12.060 1.00 78.10  388 A 1 
ATOM 1556 N NH1 . ARG A 1 388 ? -24.694 47.809  -12.251 1.00 77.67  388 A 1 
ATOM 1557 N NH2 . ARG A 1 388 ? -23.432 46.391  -10.967 1.00 78.35  388 A 1 
ATOM 1558 N N   . LEU A 1 389 ? -28.310 40.923  -14.684 1.00 59.25  389 A 1 
ATOM 1559 C CA  . LEU A 1 389 ? -29.269 40.010  -14.090 1.00 53.54  389 A 1 
ATOM 1560 C C   . LEU A 1 389 ? -29.232 40.226  -12.606 1.00 51.02  389 A 1 
ATOM 1561 O O   . LEU A 1 389 ? -28.547 41.107  -12.121 1.00 47.77  389 A 1 
ATOM 1562 C CB  . LEU A 1 389 ? -28.898 38.564  -14.438 1.00 53.12  389 A 1 
ATOM 1563 C CG  . LEU A 1 389 ? -28.824 38.274  -15.935 1.00 57.58  389 A 1 
ATOM 1564 C CD1 . LEU A 1 389 ? -28.437 36.824  -16.155 1.00 60.77  389 A 1 
ATOM 1565 C CD2 . LEU A 1 389 ? -30.145 38.549  -16.632 1.00 61.32  389 A 1 
ATOM 1566 N N   . GLU A 1 390 ? -29.932 39.387  -11.870 1.00 58.50  390 A 1 
ATOM 1567 C CA  . GLU A 1 390 ? -29.801 39.398  -10.419 1.00 66.50  390 A 1 
ATOM 1568 C C   . GLU A 1 390 ? -28.741 38.404  -9.968  1.00 68.92  390 A 1 
ATOM 1569 O O   . GLU A 1 390 ? -28.560 37.343  -10.579 1.00 63.97  390 A 1 
ATOM 1570 C CB  . GLU A 1 390 ? -31.121 39.045  -9.748  1.00 70.78  390 A 1 
ATOM 1571 C CG  . GLU A 1 390 ? -32.030 40.231  -9.585  1.00 67.81  390 A 1 
ATOM 1572 C CD  . GLU A 1 390 ? -33.381 39.824  -9.054  1.00 74.67  390 A 1 
ATOM 1573 O OE1 . GLU A 1 390 ? -33.478 38.739  -8.426  1.00 71.44  390 A 1 
ATOM 1574 O OE2 . GLU A 1 390 ? -34.346 40.591  -9.264  1.00 80.32  390 A 1 
ATOM 1575 N N   . GLU A 1 391 ? -28.078 38.745  -8.871  1.00 68.25  391 A 1 
ATOM 1576 C CA  . GLU A 1 391 ? -27.018 37.936  -8.316  1.00 69.87  391 A 1 
ATOM 1577 C C   . GLU A 1 391 ? -27.512 36.477  -8.174  1.00 70.55  391 A 1 
ATOM 1578 O O   . GLU A 1 391 ? -26.766 35.517  -8.431  1.00 86.28  391 A 1 
ATOM 1579 C CB  . GLU A 1 391 ? -26.558 38.586  -7.004  1.00 75.60  391 A 1 
ATOM 1580 C CG  . GLU A 1 391 ? -25.053 38.613  -6.826  1.00 83.67  391 A 1 
ATOM 1581 C CD  . GLU A 1 391 ? -24.627 37.383  -6.102  1.00 89.62  391 A 1 
ATOM 1582 O OE1 . GLU A 1 391 ? -25.011 37.259  -4.929  1.00 90.98  391 A 1 
ATOM 1583 O OE2 . GLU A 1 391 ? -23.985 36.539  -6.732  1.00 91.79  391 A 1 
ATOM 1584 N N   . SER A 1 392 ? -28.797 36.306  -7.856  1.00 66.07  392 A 1 
ATOM 1585 C CA  . SER A 1 392 ? -29.456 34.966  -7.793  1.00 64.44  392 A 1 
ATOM 1586 C C   . SER A 1 392 ? -29.641 34.277  -9.191  1.00 66.71  392 A 1 
ATOM 1587 O O   . SER A 1 392 ? -29.319 33.098  -9.375  1.00 57.31  392 A 1 
ATOM 1588 C CB  . SER A 1 392 ? -30.843 35.120  -7.087  1.00 59.41  392 A 1 
ATOM 1589 O OG  . SER A 1 392 ? -31.922 34.493  -7.784  1.00 63.34  392 A 1 
ATOM 1590 N N   . VAL A 1 393 ? -30.159 35.029  -10.159 1.00 66.02  393 A 1 
ATOM 1591 C CA  . VAL A 1 393 ? -30.399 34.522  -11.514 1.00 65.28  393 A 1 
ATOM 1592 C C   . VAL A 1 393 ? -29.101 34.094  -12.221 1.00 69.52  393 A 1 
ATOM 1593 O O   . VAL A 1 393 ? -29.035 33.029  -12.835 1.00 62.19  393 A 1 
ATOM 1594 C CB  . VAL A 1 393 ? -31.082 35.597  -12.361 1.00 64.82  393 A 1 
ATOM 1595 C CG1 . VAL A 1 393 ? -31.086 35.211  -13.827 1.00 63.74  393 A 1 
ATOM 1596 C CG2 . VAL A 1 393 ? -32.492 35.819  -11.869 1.00 62.99  393 A 1 
ATOM 1597 N N   . ALA A 1 394 ? -28.092 34.967  -12.154 1.00 70.12  394 A 1 
ATOM 1598 C CA  . ALA A 1 394 ? -26.732 34.677  -12.638 1.00 64.49  394 A 1 
ATOM 1599 C C   . ALA A 1 394 ? -26.145 33.410  -12.016 1.00 64.02  394 A 1 
ATOM 1600 O O   . ALA A 1 394 ? -25.621 32.540  -12.721 1.00 58.01  394 A 1 
ATOM 1601 C CB  . ALA A 1 394 ? -25.814 35.859  -12.343 1.00 63.72  394 A 1 
ATOM 1602 N N   . LEU A 1 395 ? -26.202 33.326  -10.688 1.00 59.16  395 A 1 
ATOM 1603 C CA  . LEU A 1 395 ? -25.648 32.165  -9.985  1.00 55.49  395 A 1 
ATOM 1604 C C   . LEU A 1 395 ? -26.329 30.882  -10.418 1.00 53.79  395 A 1 
ATOM 1605 O O   . LEU A 1 395 ? -25.691 29.840  -10.558 1.00 57.27  395 A 1 
ATOM 1606 C CB  . LEU A 1 395 ? -25.747 32.346  -8.481  1.00 54.80  395 A 1 
ATOM 1607 C CG  . LEU A 1 395 ? -24.740 33.330  -7.902  1.00 54.50  395 A 1 
ATOM 1608 C CD1 . LEU A 1 395 ? -24.973 33.492  -6.414  1.00 54.99  395 A 1 
ATOM 1609 C CD2 . LEU A 1 395 ? -23.311 32.892  -8.167  1.00 56.12  395 A 1 
ATOM 1610 N N   . ARG A 1 396 ? -27.627 30.969  -10.658 1.00 54.75  396 A 1 
ATOM 1611 C CA  . ARG A 1 396 ? -28.405 29.817  -11.107 1.00 54.75  396 A 1 
ATOM 1612 C C   . ARG A 1 396 ? -27.936 29.397  -12.472 1.00 48.96  396 A 1 
ATOM 1613 O O   . ARG A 1 396 ? -27.669 28.221  -12.698 1.00 41.75  396 A 1 
ATOM 1614 C CB  . ARG A 1 396 ? -29.903 30.125  -11.170 1.00 53.99  396 A 1 
ATOM 1615 C CG  . ARG A 1 396 ? -30.713 28.933  -11.624 1.00 51.20  396 A 1 
ATOM 1616 C CD  . ARG A 1 396 ? -32.208 29.106  -11.436 1.00 54.80  396 A 1 
ATOM 1617 N NE  . ARG A 1 396 ? -32.925 28.004  -12.113 1.00 53.21  396 A 1 
ATOM 1618 C CZ  . ARG A 1 396 ? -34.178 28.045  -12.565 1.00 50.01  396 A 1 
ATOM 1619 N NH1 . ARG A 1 396 ? -34.921 29.145  -12.454 1.00 46.18  396 A 1 
ATOM 1620 N NH2 . ARG A 1 396 ? -34.685 26.972  -13.163 1.00 51.91  396 A 1 
ATOM 1621 N N   . ILE A 1 397 ? -27.821 30.364  -13.371 1.00 49.33  397 A 1 
ATOM 1622 C CA  . ILE A 1 397 ? -27.343 30.068  -14.727 1.00 58.96  397 A 1 
ATOM 1623 C C   . ILE A 1 397 ? -25.963 29.388  -14.674 1.00 55.33  397 A 1 
ATOM 1624 O O   . ILE A 1 397 ? -25.714 28.400  -15.376 1.00 52.71  397 A 1 
ATOM 1625 C CB  . ILE A 1 397 ? -27.255 31.331  -15.628 1.00 59.37  397 A 1 
ATOM 1626 C CG1 . ILE A 1 397 ? -28.650 31.858  -15.927 1.00 57.83  397 A 1 
ATOM 1627 C CG2 . ILE A 1 397 ? -26.548 31.010  -16.947 1.00 63.40  397 A 1 
ATOM 1628 C CD1 . ILE A 1 397 ? -28.679 33.135  -16.744 1.00 60.31  397 A 1 
ATOM 1629 N N   . ILE A 1 398 ? -25.067 29.943  -13.869 1.00 53.53  398 A 1 
ATOM 1630 C CA  . ILE A 1 398 ? -23.692 29.457  -13.860 1.00 55.55  398 A 1 
ATOM 1631 C C   . ILE A 1 398 ? -23.658 28.001  -13.392 1.00 57.47  398 A 1 
ATOM 1632 O O   . ILE A 1 398 ? -23.001 27.139  -14.013 1.00 47.79  398 A 1 
ATOM 1633 C CB  . ILE A 1 398 ? -22.774 30.314  -12.972 1.00 51.22  398 A 1 
ATOM 1634 C CG1 . ILE A 1 398 ? -22.694 31.729  -13.517 1.00 50.55  398 A 1 
ATOM 1635 C CG2 . ILE A 1 398 ? -21.370 29.737  -12.972 1.00 51.05  398 A 1 
ATOM 1636 C CD1 . ILE A 1 398 ? -22.112 32.701  -12.527 1.00 51.19  398 A 1 
ATOM 1637 N N   . THR A 1 399 ? -24.352 27.759  -12.284 1.00 57.63  399 A 1 
ATOM 1638 C CA  . THR A 1 399 ? -24.305 26.469  -11.605 1.00 60.93  399 A 1 
ATOM 1639 C C   . THR A 1 399 ? -25.139 25.432  -12.340 1.00 60.22  399 A 1 
ATOM 1640 O O   . THR A 1 399 ? -24.774 24.266  -12.389 1.00 57.25  399 A 1 
ATOM 1641 C CB  . THR A 1 399 ? -24.814 26.582  -10.156 1.00 63.28  399 A 1 
ATOM 1642 O OG1 . THR A 1 399 ? -26.102 27.210  -10.145 1.00 69.26  399 A 1 
ATOM 1643 C CG2 . THR A 1 399 ? -23.853 27.409  -9.328  1.00 66.52  399 A 1 
ATOM 1644 N N   . GLU A 1 400 ? -26.254 25.868  -12.917 1.00 58.76  400 A 1 
ATOM 1645 C CA  . GLU A 1 400 ? -27.131 24.971  -13.661 1.00 59.16  400 A 1 
ATOM 1646 C C   . GLU A 1 400 ? -26.404 24.465  -14.917 1.00 54.93  400 A 1 
ATOM 1647 O O   . GLU A 1 400 ? -26.546 23.313  -15.309 1.00 60.04  400 A 1 
ATOM 1648 C CB  . GLU A 1 400 ? -28.428 25.691  -14.032 1.00 64.31  400 A 1 
ATOM 1649 C CG  . GLU A 1 400 ? -29.677 24.824  -14.042 1.00 69.01  400 A 1 
ATOM 1650 C CD  . GLU A 1 400 ? -30.907 25.656  -13.737 1.00 73.86  400 A 1 
ATOM 1651 O OE1 . GLU A 1 400 ? -31.670 26.091  -14.642 1.00 76.78  400 A 1 
ATOM 1652 O OE2 . GLU A 1 400 ? -31.072 25.918  -12.538 1.00 72.60  400 A 1 
ATOM 1653 N N   . GLY A 1 401 ? -25.570 25.313  -15.502 1.00 54.40  401 A 1 
ATOM 1654 C CA  . GLY A 1 401 ? -24.744 24.927  -16.657 1.00 54.00  401 A 1 
ATOM 1655 C C   . GLY A 1 401 ? -23.535 24.075  -16.316 1.00 51.93  401 A 1 
ATOM 1656 O O   . GLY A 1 401 ? -23.283 23.033  -16.933 1.00 48.19  401 A 1 
ATOM 1657 N N   . ALA A 1 402 ? -22.806 24.493  -15.291 1.00 54.50  402 A 1 
ATOM 1658 C CA  . ALA A 1 402 ? -21.685 23.693  -14.750 1.00 53.80  402 A 1 
ATOM 1659 C C   . ALA A 1 402 ? -22.083 22.257  -14.445 1.00 51.85  402 A 1 
ATOM 1660 O O   . ALA A 1 402 ? -21.328 21.325  -14.723 1.00 48.95  402 A 1 
ATOM 1661 C CB  . ALA A 1 402 ? -21.132 24.338  -13.493 1.00 52.53  402 A 1 
ATOM 1662 N N   . SER A 1 403 ? -23.275 22.083  -13.875 1.00 55.40  403 A 1 
ATOM 1663 C CA  . SER A 1 403 ? -23.786 20.740  -13.528 1.00 61.65  403 A 1 
ATOM 1664 C C   . SER A 1 403 ? -24.004 19.886  -14.775 1.00 58.86  403 A 1 
ATOM 1665 O O   . SER A 1 403 ? -23.877 18.657  -14.711 1.00 52.08  403 A 1 
ATOM 1666 C CB  . SER A 1 403 ? -25.087 20.814  -12.722 1.00 60.85  403 A 1 
ATOM 1667 O OG  . SER A 1 403 ? -25.891 21.864  -13.208 1.00 64.28  403 A 1 
ATOM 1668 N N   . ILE A 1 404 ? -24.307 20.533  -15.901 1.00 52.76  404 A 1 
ATOM 1669 C CA  . ILE A 1 404 ? -24.354 19.825  -17.169 1.00 50.48  404 A 1 
ATOM 1670 C C   . ILE A 1 404 ? -22.952 19.449  -17.651 1.00 49.44  404 A 1 
ATOM 1671 O O   . ILE A 1 404 ? -22.712 18.323  -18.142 1.00 47.19  404 A 1 
ATOM 1672 C CB  . ILE A 1 404 ? -25.099 20.633  -18.220 1.00 49.36  404 A 1 
ATOM 1673 C CG1 . ILE A 1 404 ? -26.564 20.776  -17.782 1.00 48.52  404 A 1 
ATOM 1674 C CG2 . ILE A 1 404 ? -25.029 19.934  -19.566 1.00 49.51  404 A 1 
ATOM 1675 C CD1 . ILE A 1 404 ? -27.422 21.644  -18.685 1.00 47.16  404 A 1 
ATOM 1676 N N   . LEU A 1 405 ? -22.021 20.371  -17.477 1.00 49.66  405 A 1 
ATOM 1677 C CA  . LEU A 1 405 ? -20.645 20.135  -17.920 1.00 52.53  405 A 1 
ATOM 1678 C C   . LEU A 1 405 ? -20.037 18.979  -17.160 1.00 49.59  405 A 1 
ATOM 1679 O O   . LEU A 1 405 ? -19.413 18.090  -17.753 1.00 45.27  405 A 1 
ATOM 1680 C CB  . LEU A 1 405 ? -19.786 21.397  -17.743 1.00 52.80  405 A 1 
ATOM 1681 C CG  . LEU A 1 405 ? -20.170 22.578  -18.651 1.00 55.88  405 A 1 
ATOM 1682 C CD1 . LEU A 1 405 ? -19.426 23.848  -18.238 1.00 56.15  405 A 1 
ATOM 1683 C CD2 . LEU A 1 405 ? -19.939 22.274  -20.124 1.00 56.72  405 A 1 
ATOM 1684 N N   . ARG A 1 406 ? -20.223 19.030  -15.841 1.00 52.82  406 A 1 
ATOM 1685 C CA  . ARG A 1 406 ? -19.649 18.074  -14.897 1.00 54.04  406 A 1 
ATOM 1686 C C   . ARG A 1 406 ? -19.909 16.663  -15.346 1.00 52.01  406 A 1 
ATOM 1687 O O   . ARG A 1 406 ? -19.140 15.774  -15.068 1.00 57.82  406 A 1 
ATOM 1688 C CB  . ARG A 1 406 ? -20.212 18.303  -13.491 1.00 61.37  406 A 1 
ATOM 1689 C CG  . ARG A 1 406 ? -19.469 17.532  -12.404 1.00 69.42  406 A 1 
ATOM 1690 C CD  . ARG A 1 406 ? -19.896 17.850  -10.976 1.00 74.25  406 A 1 
ATOM 1691 N NE  . ARG A 1 406 ? -19.805 19.278  -10.649 1.00 83.29  406 A 1 
ATOM 1692 C CZ  . ARG A 1 406 ? -20.834 20.071  -10.318 1.00 94.71  406 A 1 
ATOM 1693 N NH1 . ARG A 1 406 ? -22.079 19.594  -10.247 1.00 104.99 406 A 1 
ATOM 1694 N NH2 . ARG A 1 406 ? -20.627 21.365  -10.052 1.00 87.71  406 A 1 
ATOM 1695 N N   . GLN A 1 407 ? -20.982 16.460  -16.084 1.00 57.22  407 A 1 
ATOM 1696 C CA  . GLN A 1 407 ? -21.332 15.111  -16.574 1.00 63.62  407 A 1 
ATOM 1697 C C   . GLN A 1 407 ? -20.839 14.721  -17.954 1.00 59.02  407 A 1 
ATOM 1698 O O   . GLN A 1 407 ? -20.869 13.551  -18.308 1.00 53.17  407 A 1 
ATOM 1699 C CB  . GLN A 1 407 ? -22.848 14.969  -16.511 1.00 76.78  407 A 1 
ATOM 1700 C CG  . GLN A 1 407 ? -23.194 14.771  -15.023 1.00 81.14  407 A 1 
ATOM 1701 C CD  . GLN A 1 407 ? -24.223 15.744  -14.492 1.00 84.80  407 A 1 
ATOM 1702 O OE1 . GLN A 1 407 ? -25.433 15.620  -14.749 1.00 83.04  407 A 1 
ATOM 1703 N NE2 . GLN A 1 407 ? -23.749 16.731  -13.738 1.00 91.92  407 A 1 
ATOM 1704 N N   . GLU A 1 408 ? -20.398 15.687  -18.742 1.00 60.29  408 A 1 
ATOM 1705 C CA  . GLU A 1 408 ? -19.838 15.350  -20.049 1.00 57.57  408 A 1 
ATOM 1706 C C   . GLU A 1 408 ? -18.437 14.773  -19.868 1.00 53.56  408 A 1 
ATOM 1707 O O   . GLU A 1 408 ? -17.725 15.140  -18.921 1.00 55.13  408 A 1 
ATOM 1708 C CB  . GLU A 1 408 ? -19.798 16.572  -20.947 1.00 67.00  408 A 1 
ATOM 1709 C CG  . GLU A 1 408 ? -21.168 17.044  -21.432 1.00 72.37  408 A 1 
ATOM 1710 C CD  . GLU A 1 408 ? -21.106 18.291  -22.331 1.00 73.23  408 A 1 
ATOM 1711 O OE1 . GLU A 1 408 ? -20.211 19.147  -22.166 1.00 75.17  408 A 1 
ATOM 1712 O OE2 . GLU A 1 408 ? -21.963 18.417  -23.220 1.00 69.13  408 A 1 
ATOM 1713 N N   . LYS A 1 409 ? -18.046 13.854  -20.748 1.00 48.54  409 A 1 
ATOM 1714 C CA  . LYS A 1 409 ? -16.701 13.237  -20.691 1.00 48.98  409 A 1 
ATOM 1715 C C   . LYS A 1 409 ? -15.547 14.225  -21.031 1.00 52.81  409 A 1 
ATOM 1716 O O   . LYS A 1 409 ? -15.761 15.316  -21.599 1.00 62.16  409 A 1 
ATOM 1717 C CB  . LYS A 1 409 ? -16.594 12.065  -21.666 1.00 45.22  409 A 1 
ATOM 1718 C CG  . LYS A 1 409 ? -17.504 10.886  -21.432 1.00 49.06  409 A 1 
ATOM 1719 C CD  . LYS A 1 409 ? -17.846 10.218  -22.740 1.00 52.57  409 A 1 
ATOM 1720 C CE  . LYS A 1 409 ? -16.576 9.770   -23.442 1.00 59.59  409 A 1 
ATOM 1721 N NZ  . LYS A 1 409 ? -16.771 9.546   -24.895 1.00 64.10  409 A 1 
ATOM 1722 N N   . ASN A 1 410 ? -14.331 13.835  -20.677 1.00 49.29  410 A 1 
ATOM 1723 C CA  . ASN A 1 410 ? -13.133 14.630  -20.953 1.00 51.64  410 A 1 
ATOM 1724 C C   . ASN A 1 410 ? -12.950 14.929  -22.414 1.00 48.39  410 A 1 
ATOM 1725 O O   . ASN A 1 410 ? -12.553 16.041  -22.813 1.00 49.26  410 A 1 
ATOM 1726 C CB  . ASN A 1 410 ? -11.883 13.909  -20.438 1.00 55.91  410 A 1 
ATOM 1727 C CG  . ASN A 1 410 ? -11.654 14.127  -18.946 1.00 60.17  410 A 1 
ATOM 1728 O OD1 . ASN A 1 410 ? -12.562 14.531  -18.209 1.00 64.74  410 A 1 
ATOM 1729 N ND2 . ASN A 1 410 ? -10.450 13.829  -18.492 1.00 56.79  410 A 1 
ATOM 1730 N N   . LEU A 1 411 ? -13.173 13.906  -23.214 1.00 44.97  411 A 1 
ATOM 1731 C CA  . LEU A 1 411 ? -13.083 14.051  -24.654 1.00 42.72  411 A 1 
ATOM 1732 C C   . LEU A 1 411 ? -14.486 13.856  -25.195 1.00 44.77  411 A 1 
ATOM 1733 O O   . LEU A 1 411 ? -15.066 12.793  -25.048 1.00 41.08  411 A 1 
ATOM 1734 C CB  . LEU A 1 411 ? -12.125 13.016  -25.230 1.00 39.17  411 A 1 
ATOM 1735 C CG  . LEU A 1 411 ? -12.007 12.952  -26.748 1.00 40.34  411 A 1 
ATOM 1736 C CD1 . LEU A 1 411 ? -11.353 14.194  -27.325 1.00 43.16  411 A 1 
ATOM 1737 C CD2 . LEU A 1 411 ? -11.209 11.734  -27.121 1.00 40.58  411 A 1 
ATOM 1738 N N   . LEU A 1 412 ? -15.051 14.896  -25.793 1.00 48.23  412 A 1 
ATOM 1739 C CA  . LEU A 1 412 ? -16.403 14.781  -26.328 1.00 48.69  412 A 1 
ATOM 1740 C C   . LEU A 1 412 ? -16.355 13.982  -27.619 1.00 49.47  412 A 1 
ATOM 1741 O O   . LEU A 1 412 ? -15.302 13.827  -28.217 1.00 51.90  412 A 1 
ATOM 1742 C CB  . LEU A 1 412 ? -17.020 16.153  -26.566 1.00 46.68  412 A 1 
ATOM 1743 C CG  . LEU A 1 412 ? -17.040 17.082  -25.347 1.00 50.68  412 A 1 
ATOM 1744 C CD1 . LEU A 1 412 ? -17.571 18.451  -25.710 1.00 53.27  412 A 1 
ATOM 1745 C CD2 . LEU A 1 412 ? -17.867 16.519  -24.208 1.00 52.64  412 A 1 
ATOM 1746 N N   . ASP A 1 413 ? -17.510 13.464  -28.013 1.00 53.57  413 A 1 
ATOM 1747 C CA  . ASP A 1 413 ? -17.742 12.902  -29.350 1.00 54.84  413 A 1 
ATOM 1748 C C   . ASP A 1 413 ? -18.731 13.852  -29.996 1.00 50.02  413 A 1 
ATOM 1749 O O   . ASP A 1 413 ? -19.847 13.983  -29.505 1.00 54.18  413 A 1 
ATOM 1750 C CB  . ASP A 1 413 ? -18.388 11.492  -29.287 1.00 61.61  413 A 1 
ATOM 1751 C CG  . ASP A 1 413 ? -17.412 10.354  -28.877 1.00 71.14  413 A 1 
ATOM 1752 O OD1 . ASP A 1 413 ? -16.628 9.876   -29.729 1.00 81.46  413 A 1 
ATOM 1753 O OD2 . ASP A 1 413 ? -17.496 9.871   -27.722 1.00 64.79  413 A 1 
ATOM 1754 N N   . ILE A 1 414 ? -18.359 14.524  -31.069 1.00 48.64  414 A 1 
ATOM 1755 C CA  . ILE A 1 414 ? -19.285 15.437  -31.739 1.00 53.29  414 A 1 
ATOM 1756 C C   . ILE A 1 414 ? -19.377 15.103  -33.215 1.00 55.53  414 A 1 
ATOM 1757 O O   . ILE A 1 414 ? -18.396 14.742  -33.847 1.00 60.93  414 A 1 
ATOM 1758 C CB  . ILE A 1 414 ? -18.833 16.888  -31.575 1.00 56.94  414 A 1 
ATOM 1759 C CG1 . ILE A 1 414 ? -18.960 17.298  -30.103 1.00 59.45  414 A 1 
ATOM 1760 C CG2 . ILE A 1 414 ? -19.653 17.836  -32.450 1.00 58.51  414 A 1 
ATOM 1761 C CD1 . ILE A 1 414 ? -18.224 18.575  -29.761 1.00 58.40  414 A 1 
ATOM 1762 N N   . ASP A 1 415 ? -20.573 15.205  -33.769 1.00 62.27  415 A 1 
ATOM 1763 C CA  . ASP A 1 415 ? -20.771 14.832  -35.170 1.00 66.15  415 A 1 
ATOM 1764 C C   . ASP A 1 415 ? -20.941 16.014  -36.095 1.00 58.40  415 A 1 
ATOM 1765 O O   . ASP A 1 415 ? -21.374 17.086  -35.675 1.00 59.97  415 A 1 
ATOM 1766 C CB  . ASP A 1 415 ? -21.959 13.873  -35.266 1.00 72.86  415 A 1 
ATOM 1767 C CG  . ASP A 1 415 ? -21.599 12.486  -34.757 1.00 79.98  415 A 1 
ATOM 1768 O OD1 . ASP A 1 415 ? -20.464 12.020  -35.045 1.00 92.88  415 A 1 
ATOM 1769 O OD2 . ASP A 1 415 ? -22.430 11.868  -34.063 1.00 77.97  415 A 1 
ATOM 1770 N N   . ALA A 1 416 ? -20.612 15.807  -37.360 1.00 52.73  416 A 1 
ATOM 1771 C CA  . ALA A 1 416 ? -20.840 16.832  -38.385 1.00 50.73  416 A 1 
ATOM 1772 C C   . ALA A 1 416 ? -22.300 16.760  -38.847 1.00 53.84  416 A 1 
ATOM 1773 O O   . ALA A 1 416 ? -22.896 15.688  -38.846 1.00 65.95  416 A 1 
ATOM 1774 C CB  . ALA A 1 416 ? -19.898 16.619  -39.556 1.00 49.28  416 A 1 
ATOM 1775 N N   . PRO A 1 417 ? -22.897 17.890  -39.255 1.00 58.37  417 A 1 
ATOM 1776 C CA  . PRO A 1 417 ? -22.301 19.209  -39.389 1.00 61.06  417 A 1 
ATOM 1777 C C   . PRO A 1 417 ? -22.120 19.931  -38.042 1.00 58.04  417 A 1 
ATOM 1778 O O   . PRO A 1 417 ? -22.919 19.724  -37.116 1.00 53.24  417 A 1 
ATOM 1779 C CB  . PRO A 1 417 ? -23.329 19.978  -40.258 1.00 57.29  417 A 1 
ATOM 1780 C CG  . PRO A 1 417 ? -24.441 19.035  -40.548 1.00 56.62  417 A 1 
ATOM 1781 C CD  . PRO A 1 417 ? -24.346 17.968  -39.499 1.00 57.76  417 A 1 
ATOM 1782 N N   . VAL A 1 418 ? -21.123 20.816  -38.001 1.00 48.60  418 A 1 
ATOM 1783 C CA  . VAL A 1 418 ? -20.839 21.596  -36.831 1.00 44.41  418 A 1 
ATOM 1784 C C   . VAL A 1 418 ? -20.113 22.876  -37.192 1.00 45.30  418 A 1 
ATOM 1785 O O   . VAL A 1 418 ? -19.379 22.929  -38.178 1.00 46.51  418 A 1 
ATOM 1786 C CB  . VAL A 1 418 ? -19.991 20.763  -35.877 1.00 44.94  418 A 1 
ATOM 1787 C CG1 . VAL A 1 418 ? -18.719 20.297  -36.551 1.00 46.27  418 A 1 
ATOM 1788 C CG2 . VAL A 1 418 ? -19.682 21.497  -34.593 1.00 42.60  418 A 1 
ATOM 1789 N N   . THR A 1 419 ? -20.388 23.935  -36.422 1.00 45.83  419 A 1 
ATOM 1790 C CA  . THR A 1 419 ? -19.665 25.218  -36.510 1.00 41.98  419 A 1 
ATOM 1791 C C   . THR A 1 419 ? -18.629 25.263  -35.369 1.00 42.11  419 A 1 
ATOM 1792 O O   . THR A 1 419 ? -19.022 25.205  -34.212 1.00 36.98  419 A 1 
ATOM 1793 C CB  . THR A 1 419 ? -20.608 26.429  -36.343 1.00 41.85  419 A 1 
ATOM 1794 O OG1 . THR A 1 419 ? -21.633 26.421  -37.340 1.00 42.31  419 A 1 
ATOM 1795 C CG2 . THR A 1 419 ? -19.836 27.726  -36.429 1.00 40.73  419 A 1 
ATOM 1796 N N   . VAL A 1 420 ? -17.332 25.329  -35.700 1.00 39.40  420 A 1 
ATOM 1797 C CA  . VAL A 1 420 ? -16.274 25.352  -34.689 1.00 37.58  420 A 1 
ATOM 1798 C C   . VAL A 1 420 ? -15.748 26.770  -34.496 1.00 39.07  420 A 1 
ATOM 1799 O O   . VAL A 1 420 ? -15.534 27.469  -35.458 1.00 43.82  420 A 1 
ATOM 1800 C CB  . VAL A 1 420 ? -15.100 24.427  -35.021 1.00 36.68  420 A 1 
ATOM 1801 C CG1 . VAL A 1 420 ? -14.086 24.450  -33.880 1.00 36.69  420 A 1 
ATOM 1802 C CG2 . VAL A 1 420 ? -15.563 23.005  -35.213 1.00 35.07  420 A 1 
ATOM 1803 N N   . CYS A 1 421 ? -15.545 27.185  -33.250 1.00 41.87  421 A 1 
ATOM 1804 C CA  . CYS A 1 421 ? -15.170 28.570  -32.956 1.00 43.20  421 A 1 
ATOM 1805 C C   . CYS A 1 421 ? -13.935 28.612  -32.120 1.00 40.49  421 A 1 
ATOM 1806 O O   . CYS A 1 421 ? -13.667 27.698  -31.367 1.00 42.52  421 A 1 
ATOM 1807 C CB  . CYS A 1 421 ? -16.279 29.306  -32.207 1.00 47.40  421 A 1 
ATOM 1808 S SG  . CYS A 1 421 ? -17.918 29.065  -32.936 1.00 55.30  421 A 1 
ATOM 1809 N N   . GLY A 1 422 ? -13.174 29.675  -32.296 1.00 41.56  422 A 1 
ATOM 1810 C CA  . GLY A 1 422 ? -11.962 29.904  -31.547 1.00 42.31  422 A 1 
ATOM 1811 C C   . GLY A 1 422 ? -12.210 30.850  -30.394 1.00 46.84  422 A 1 
ATOM 1812 O O   . GLY A 1 422 ? -13.304 30.882  -29.807 1.00 52.85  422 A 1 
ATOM 1813 N N   . ASP A 1 423 ? -11.182 31.619  -30.067 1.00 45.52  423 A 1 
ATOM 1814 C CA  . ASP A 1 423 ? -11.196 32.447  -28.867 1.00 46.09  423 A 1 
ATOM 1815 C C   . ASP A 1 423 ? -12.192 33.570  -29.049 1.00 46.08  423 A 1 
ATOM 1816 O O   . ASP A 1 423 ? -12.429 34.009  -30.172 1.00 50.31  423 A 1 
ATOM 1817 C CB  . ASP A 1 423 ? -9.814  33.043  -28.573 1.00 50.81  423 A 1 
ATOM 1818 C CG  . ASP A 1 423 ? -8.704  31.975  -28.418 1.00 57.51  423 A 1 
ATOM 1819 O OD1 . ASP A 1 423 ? -8.949  30.779  -28.733 1.00 59.06  423 A 1 
ATOM 1820 O OD2 . ASP A 1 423 ? -7.596  32.340  -27.951 1.00 54.86  423 A 1 
ATOM 1821 N N   . ILE A 1 424 ? -12.802 33.992  -27.946 1.00 43.38  424 A 1 
ATOM 1822 C CA  . ILE A 1 424 ? -13.860 35.007  -27.927 1.00 41.80  424 A 1 
ATOM 1823 C C   . ILE A 1 424 ? -13.369 36.213  -27.136 1.00 43.78  424 A 1 
ATOM 1824 O O   . ILE A 1 424 ? -13.519 37.369  -27.572 1.00 40.37  424 A 1 
ATOM 1825 C CB  . ILE A 1 424 ? -15.141 34.430  -27.277 1.00 38.68  424 A 1 
ATOM 1826 C CG1 . ILE A 1 424 ? -15.695 33.290  -28.126 1.00 40.84  424 A 1 
ATOM 1827 C CG2 . ILE A 1 424 ? -16.209 35.495  -27.018 1.00 38.14  424 A 1 
ATOM 1828 C CD1 . ILE A 1 424 ? -15.998 33.618  -29.567 1.00 40.66  424 A 1 
ATOM 1829 N N   . HIS A 1 425 ? -12.831 35.937  -25.953 1.00 42.87  425 A 1 
ATOM 1830 C CA  . HIS A 1 425 ? -12.174 36.958  -25.154 1.00 46.70  425 A 1 
ATOM 1831 C C   . HIS A 1 425 ? -13.074 38.165  -24.888 1.00 46.71  425 A 1 
ATOM 1832 O O   . HIS A 1 425 ? -12.706 39.317  -25.128 1.00 43.60  425 A 1 
ATOM 1833 C CB  . HIS A 1 425 ? -10.872 37.414  -25.801 1.00 46.60  425 A 1 
ATOM 1834 C CG  . HIS A 1 425 ? -9.728  36.482  -25.579 1.00 44.84  425 A 1 
ATOM 1835 N ND1 . HIS A 1 425 ? -8.843  36.154  -26.580 1.00 50.65  425 A 1 
ATOM 1836 C CD2 . HIS A 1 425 ? -9.301  35.832  -24.476 1.00 46.68  425 A 1 
ATOM 1837 C CE1 . HIS A 1 425 ? -7.921  35.335  -26.108 1.00 53.17  425 A 1 
ATOM 1838 N NE2 . HIS A 1 425 ? -8.174  35.126  -24.830 1.00 52.57  425 A 1 
ATOM 1839 N N   . GLY A 1 426 ? -14.261 37.866  -24.370 1.00 50.34  426 A 1 
ATOM 1840 C CA  . GLY A 1 426 ? -15.139 38.879  -23.761 1.00 47.76  426 A 1 
ATOM 1841 C C   . GLY A 1 426 ? -15.670 39.901  -24.725 1.00 42.38  426 A 1 
ATOM 1842 O O   . GLY A 1 426 ? -16.233 40.872  -24.310 1.00 41.52  426 A 1 
ATOM 1843 N N   . GLN A 1 427 ? -15.533 39.640  -26.015 1.00 41.89  427 A 1 
ATOM 1844 C CA  . GLN A 1 427 ? -16.082 40.508  -27.039 1.00 41.42  427 A 1 
ATOM 1845 C C   . GLN A 1 427 ? -17.537 40.114  -27.330 1.00 40.88  427 A 1 
ATOM 1846 O O   . GLN A 1 427 ? -17.871 39.627  -28.386 1.00 41.93  427 A 1 
ATOM 1847 C CB  . GLN A 1 427 ? -15.197 40.423  -28.273 1.00 43.08  427 A 1 
ATOM 1848 C CG  . GLN A 1 427 ? -13.735 40.686  -27.921 1.00 46.86  427 A 1 
ATOM 1849 C CD  . GLN A 1 427 ? -12.777 40.823  -29.099 1.00 47.87  427 A 1 
ATOM 1850 O OE1 . GLN A 1 427 ? -11.574 40.613  -28.933 1.00 50.84  427 A 1 
ATOM 1851 N NE2 . GLN A 1 427 ? -13.286 41.167  -30.274 1.00 49.35  427 A 1 
ATOM 1852 N N   . PHE A 1 428 ? -18.410 40.344  -26.363 1.00 43.51  428 A 1 
ATOM 1853 C CA  . PHE A 1 428 ? -19.807 39.856  -26.427 1.00 42.35  428 A 1 
ATOM 1854 C C   . PHE A 1 428 ? -20.556 40.307  -27.673 1.00 39.32  428 A 1 
ATOM 1855 O O   . PHE A 1 428 ? -21.318 39.576  -28.241 1.00 36.58  428 A 1 
ATOM 1856 C CB  . PHE A 1 428 ? -20.596 40.293  -25.190 1.00 41.92  428 A 1 
ATOM 1857 C CG  . PHE A 1 428 ? -22.021 39.829  -25.186 1.00 42.35  428 A 1 
ATOM 1858 C CD1 . PHE A 1 428 ? -23.012 40.557  -25.853 1.00 45.14  428 A 1 
ATOM 1859 C CD2 . PHE A 1 428 ? -22.392 38.680  -24.509 1.00 42.07  428 A 1 
ATOM 1860 C CE1 . PHE A 1 428 ? -24.345 40.147  -25.835 1.00 43.64  428 A 1 
ATOM 1861 C CE2 . PHE A 1 428 ? -23.727 38.262  -24.488 1.00 44.17  428 A 1 
ATOM 1862 C CZ  . PHE A 1 428 ? -24.703 38.998  -25.147 1.00 42.38  428 A 1 
ATOM 1863 N N   . PHE A 1 429 ? -20.309 41.525  -28.090 1.00 39.52  429 A 1 
ATOM 1864 C CA  . PHE A 1 429 ? -21.008 42.093  -29.228 1.00 39.42  429 A 1 
ATOM 1865 C C   . PHE A 1 429 ? -20.594 41.423  -30.555 1.00 39.40  429 A 1 
ATOM 1866 O O   . PHE A 1 429 ? -21.334 41.418  -31.518 1.00 39.31  429 A 1 
ATOM 1867 C CB  . PHE A 1 429 ? -20.838 43.624  -29.205 1.00 36.55  429 A 1 
ATOM 1868 C CG  . PHE A 1 429 ? -21.589 44.246  -28.090 1.00 37.50  429 A 1 
ATOM 1869 C CD1 . PHE A 1 429 ? -21.046 44.270  -26.814 1.00 38.24  429 A 1 
ATOM 1870 C CD2 . PHE A 1 429 ? -22.893 44.704  -28.266 1.00 37.97  429 A 1 
ATOM 1871 C CE1 . PHE A 1 429 ? -21.773 44.785  -25.740 1.00 36.97  429 A 1 
ATOM 1872 C CE2 . PHE A 1 429 ? -23.627 45.223  -27.190 1.00 36.67  429 A 1 
ATOM 1873 C CZ  . PHE A 1 429 ? -23.070 45.256  -25.925 1.00 35.59  429 A 1 
ATOM 1874 N N   . ASP A 1 430 ? -19.398 40.871  -30.587 1.00 41.65  430 A 1 
ATOM 1875 C CA  . ASP A 1 430 ? -18.923 40.141  -31.754 1.00 47.93  430 A 1 
ATOM 1876 C C   . ASP A 1 430 ? -19.436 38.700  -31.704 1.00 47.11  430 A 1 
ATOM 1877 O O   . ASP A 1 430 ? -19.563 38.041  -32.727 1.00 42.84  430 A 1 
ATOM 1878 C CB  . ASP A 1 430 ? -17.388 40.214  -31.842 1.00 51.00  430 A 1 
ATOM 1879 C CG  . ASP A 1 430 ? -16.889 41.641  -32.060 1.00 54.67  430 A 1 
ATOM 1880 O OD1 . ASP A 1 430 ? -17.420 42.338  -32.955 1.00 60.89  430 A 1 
ATOM 1881 O OD2 . ASP A 1 430 ? -15.988 42.065  -31.324 1.00 50.68  430 A 1 
ATOM 1882 N N   . LEU A 1 431 ? -19.719 38.217  -30.497 1.00 50.97  431 A 1 
ATOM 1883 C CA  . LEU A 1 431 ? -20.368 36.907  -30.314 1.00 51.81  431 A 1 
ATOM 1884 C C   . LEU A 1 431 ? -21.748 36.894  -30.951 1.00 51.02  431 A 1 
ATOM 1885 O O   . LEU A 1 431 ? -22.185 35.877  -31.491 1.00 53.07  431 A 1 
ATOM 1886 C CB  . LEU A 1 431 ? -20.507 36.540  -28.830 1.00 46.59  431 A 1 
ATOM 1887 C CG  . LEU A 1 431 ? -20.863 35.072  -28.582 1.00 43.97  431 A 1 
ATOM 1888 C CD1 . LEU A 1 431 ? -19.851 34.089  -29.156 1.00 40.74  431 A 1 
ATOM 1889 C CD2 . LEU A 1 431 ? -20.984 34.857  -27.097 1.00 47.68  431 A 1 
ATOM 1890 N N   . MET A 1 432 ? -22.427 38.030  -30.890 1.00 48.15  432 A 1 
ATOM 1891 C CA  . MET A 1 432 ? -23.757 38.117  -31.464 1.00 49.50  432 A 1 
ATOM 1892 C C   . MET A 1 432 ? -23.612 37.936  -32.967 1.00 47.37  432 A 1 
ATOM 1893 O O   . MET A 1 432 ? -24.351 37.159  -33.576 1.00 49.05  432 A 1 
ATOM 1894 C CB  . MET A 1 432 ? -24.427 39.453  -31.123 1.00 52.02  432 A 1 
ATOM 1895 C CG  . MET A 1 432 ? -24.611 39.687  -29.631 1.00 54.96  432 A 1 
ATOM 1896 S SD  . MET A 1 432 ? -25.657 38.442  -28.848 1.00 60.68  432 A 1 
ATOM 1897 C CE  . MET A 1 432 ? -24.448 37.312  -28.128 1.00 59.05  432 A 1 
ATOM 1898 N N   . LYS A 1 433 ? -22.657 38.649  -33.553 1.00 42.03  433 A 1 
ATOM 1899 C CA  . LYS A 1 433 ? -22.379 38.497  -34.959 1.00 43.37  433 A 1 
ATOM 1900 C C   . LYS A 1 433 ? -21.992 37.042  -35.251 1.00 42.85  433 A 1 
ATOM 1901 O O   . LYS A 1 433 ? -22.516 36.425  -36.177 1.00 44.26  433 A 1 
ATOM 1902 C CB  . LYS A 1 433 ? -21.281 39.451  -35.400 1.00 43.86  433 A 1 
ATOM 1903 C CG  . LYS A 1 433 ? -21.002 39.398  -36.892 1.00 48.64  433 A 1 
ATOM 1904 C CD  . LYS A 1 433 ? -22.078 40.098  -37.715 1.00 50.58  433 A 1 
ATOM 1905 C CE  . LYS A 1 433 ? -21.687 40.145  -39.185 1.00 49.93  433 A 1 
ATOM 1906 N NZ  . LYS A 1 433 ? -22.844 40.174  -40.116 1.00 52.17  433 A 1 
ATOM 1907 N N   . LEU A 1 434 ? -21.097 36.498  -34.432 1.00 40.24  434 A 1 
ATOM 1908 C CA  . LEU A 1 434 ? -20.623 35.134  -34.606 1.00 37.33  434 A 1 
ATOM 1909 C C   . LEU A 1 434 ? -21.776 34.161  -34.839 1.00 36.61  434 A 1 
ATOM 1910 O O   . LEU A 1 434 ? -21.744 33.385  -35.800 1.00 35.51  434 A 1 
ATOM 1911 C CB  . LEU A 1 434 ? -19.846 34.691  -33.399 1.00 39.16  434 A 1 
ATOM 1912 C CG  . LEU A 1 434 ? -19.213 33.308  -33.577 1.00 43.81  434 A 1 
ATOM 1913 C CD1 . LEU A 1 434 ? -17.908 33.249  -32.800 1.00 43.94  434 A 1 
ATOM 1914 C CD2 . LEU A 1 434 ? -20.151 32.189  -33.131 1.00 43.63  434 A 1 
ATOM 1915 N N   . PHE A 1 435 ? -22.798 34.231  -33.980 1.00 37.25  435 A 1 
ATOM 1916 C CA  . PHE A 1 435 ? -24.007 33.378  -34.089 1.00 35.99  435 A 1 
ATOM 1917 C C   . PHE A 1 435 ? -24.828 33.644  -35.335 1.00 42.37  435 A 1 
ATOM 1918 O O   . PHE A 1 435 ? -25.384 32.709  -35.919 1.00 45.00  435 A 1 
ATOM 1919 C CB  . PHE A 1 435 ? -24.930 33.527  -32.911 1.00 30.80  435 A 1 
ATOM 1920 C CG  . PHE A 1 435 ? -24.465 32.794  -31.719 1.00 32.70  435 A 1 
ATOM 1921 C CD1 . PHE A 1 435 ? -24.254 31.414  -31.782 1.00 32.60  435 A 1 
ATOM 1922 C CD2 . PHE A 1 435 ? -24.207 33.471  -30.515 1.00 32.89  435 A 1 
ATOM 1923 C CE1 . PHE A 1 435 ? -23.789 30.722  -30.678 1.00 34.54  435 A 1 
ATOM 1924 C CE2 . PHE A 1 435 ? -23.760 32.786  -29.398 1.00 32.75  435 A 1 
ATOM 1925 C CZ  . PHE A 1 435 ? -23.551 31.407  -29.476 1.00 35.68  435 A 1 
ATOM 1926 N N   . GLU A 1 436 ? -24.872 34.904  -35.762 1.00 42.92  436 A 1 
ATOM 1927 C CA  . GLU A 1 436 ? -25.560 35.286  -36.990 1.00 43.51  436 A 1 
ATOM 1928 C C   . GLU A 1 436 ? -24.883 34.667  -38.226 1.00 39.88  436 A 1 
ATOM 1929 O O   . GLU A 1 436 ? -25.529 34.167  -39.144 1.00 35.52  436 A 1 
ATOM 1930 C CB  . GLU A 1 436 ? -25.519 36.785  -37.056 1.00 50.90  436 A 1 
ATOM 1931 C CG  . GLU A 1 436 ? -26.441 37.412  -38.043 1.00 68.07  436 A 1 
ATOM 1932 C CD  . GLU A 1 436 ? -26.253 38.910  -37.999 1.00 81.51  436 A 1 
ATOM 1933 O OE1 . GLU A 1 436 ? -25.649 39.478  -38.946 1.00 97.32  436 A 1 
ATOM 1934 O OE2 . GLU A 1 436 ? -26.698 39.494  -36.984 1.00 90.68  436 A 1 
ATOM 1935 N N   . VAL A 1 437 ? -23.566 34.648  -38.186 1.00 37.41  437 A 1 
ATOM 1936 C CA  . VAL A 1 437 ? -22.728 34.121  -39.252 1.00 39.27  437 A 1 
ATOM 1937 C C   . VAL A 1 437 ? -22.638 32.600  -39.267 1.00 42.02  437 A 1 
ATOM 1938 O O   . VAL A 1 437 ? -22.627 31.974  -40.311 1.00 40.49  437 A 1 
ATOM 1939 C CB  . VAL A 1 437 ? -21.308 34.646  -39.033 1.00 41.45  437 A 1 
ATOM 1940 C CG1 . VAL A 1 437 ? -20.274 33.868  -39.810 1.00 40.53  437 A 1 
ATOM 1941 C CG2 . VAL A 1 437 ? -21.249 36.125  -39.370 1.00 45.54  437 A 1 
ATOM 1942 N N   . GLY A 1 438 ? -22.532 32.008  -38.092 1.00 44.53  438 A 1 
ATOM 1943 C CA  . GLY A 1 438 ? -22.359 30.553  -37.975 1.00 45.49  438 A 1 
ATOM 1944 C C   . GLY A 1 438 ? -23.658 29.734  -37.924 1.00 44.51  438 A 1 
ATOM 1945 O O   . GLY A 1 438 ? -23.590 28.497  -37.853 1.00 37.47  438 A 1 
ATOM 1946 N N   . GLY A 1 439 ? -24.807 30.422  -37.895 1.00 44.51  439 A 1 
ATOM 1947 C CA  . GLY A 1 439 ? -26.110 29.775  -37.837 1.00 48.28  439 A 1 
ATOM 1948 C C   . GLY A 1 439 ? -26.709 29.762  -36.455 1.00 55.70  439 A 1 
ATOM 1949 O O   . GLY A 1 439 ? -25.978 29.695  -35.468 1.00 59.43  439 A 1 
ATOM 1950 N N   . SER A 1 440 ? -28.041 29.814  -36.375 1.00 60.66  440 A 1 
ATOM 1951 C CA  . SER A 1 440 ? -28.753 29.855  -35.071 1.00 56.84  440 A 1 
ATOM 1952 C C   . SER A 1 440 ? -28.473 28.598  -34.256 1.00 60.50  440 A 1 
ATOM 1953 O O   . SER A 1 440 ? -28.483 27.471  -34.801 1.00 69.80  440 A 1 
ATOM 1954 C CB  . SER A 1 440 ? -30.265 29.983  -35.260 1.00 56.58  440 A 1 
ATOM 1955 O OG  . SER A 1 440 ? -30.944 29.723  -34.046 1.00 50.52  440 A 1 
ATOM 1956 N N   . PRO A 1 441 ? -28.229 28.763  -32.956 1.00 55.27  441 A 1 
ATOM 1957 C CA  . PRO A 1 441 ? -27.955 27.621  -32.072 1.00 57.78  441 A 1 
ATOM 1958 C C   . PRO A 1 441 ? -29.099 26.611  -32.006 1.00 55.51  441 A 1 
ATOM 1959 O O   . PRO A 1 441 ? -28.883 25.441  -31.652 1.00 53.91  441 A 1 
ATOM 1960 C CB  . PRO A 1 441 ? -27.762 28.278  -30.698 1.00 59.91  441 A 1 
ATOM 1961 C CG  . PRO A 1 441 ? -27.447 29.694  -30.970 1.00 59.51  441 A 1 
ATOM 1962 C CD  . PRO A 1 441 ? -28.176 30.038  -32.237 1.00 61.61  441 A 1 
ATOM 1963 N N   . ALA A 1 442 ? -30.296 27.101  -32.323 1.00 57.73  442 A 1 
ATOM 1964 C CA  . ALA A 1 442 ? -31.515 26.290  -32.368 1.00 62.31  442 A 1 
ATOM 1965 C C   . ALA A 1 442 ? -31.641 25.309  -33.541 1.00 61.79  442 A 1 
ATOM 1966 O O   . ALA A 1 442 ? -32.415 24.367  -33.483 1.00 67.91  442 A 1 
ATOM 1967 C CB  . ALA A 1 442 ? -32.724 27.207  -32.357 1.00 63.18  442 A 1 
ATOM 1968 N N   . ASN A 1 443 ? -30.884 25.562  -34.587 1.00 62.76  443 A 1 
ATOM 1969 C CA  . ASN A 1 443 ? -30.872 24.741  -35.783 1.00 69.69  443 A 1 
ATOM 1970 C C   . ASN A 1 443 ? -29.449 24.261  -36.130 1.00 68.28  443 A 1 
ATOM 1971 O O   . ASN A 1 443 ? -29.247 23.562  -37.138 1.00 62.33  443 A 1 
ATOM 1972 C CB  . ASN A 1 443 ? -31.429 25.561  -36.950 1.00 76.18  443 A 1 
ATOM 1973 C CG  . ASN A 1 443 ? -31.937 24.697  -38.082 1.00 88.54  443 A 1 
ATOM 1974 O OD1 . ASN A 1 443 ? -31.347 23.669  -38.451 1.00 114.89 443 A 1 
ATOM 1975 N ND2 . ASN A 1 443 ? -33.052 25.105  -38.639 1.00 100.90 443 A 1 
ATOM 1976 N N   . THR A 1 444 ? -28.462 24.626  -35.308 1.00 62.73  444 A 1 
ATOM 1977 C CA  . THR A 1 444 ? -27.054 24.372  -35.635 1.00 55.81  444 A 1 
ATOM 1978 C C   . THR A 1 444 ? -26.253 23.837  -34.460 1.00 52.55  444 A 1 
ATOM 1979 O O   . THR A 1 444 ? -26.513 24.178  -33.291 1.00 55.04  444 A 1 
ATOM 1980 C CB  . THR A 1 444 ? -26.376 25.671  -36.109 1.00 54.65  444 A 1 
ATOM 1981 O OG1 . THR A 1 444 ? -27.274 26.418  -36.937 1.00 47.79  444 A 1 
ATOM 1982 C CG2 . THR A 1 444 ? -25.082 25.374  -36.873 1.00 56.06  444 A 1 
ATOM 1983 N N   . ARG A 1 445 ? -25.261 23.008  -34.771 1.00 45.59  445 A 1 
ATOM 1984 C CA  . ARG A 1 445 ? -24.368 22.494  -33.734 1.00 42.05  445 A 1 
ATOM 1985 C C   . ARG A 1 445 ? -23.160 23.373  -33.532 1.00 42.53  445 A 1 
ATOM 1986 O O   . ARG A 1 445 ? -22.497 23.776  -34.495 1.00 44.94  445 A 1 
ATOM 1987 C CB  . ARG A 1 445 ? -23.879 21.124  -34.091 1.00 41.48  445 A 1 
ATOM 1988 C CG  . ARG A 1 445 ? -23.929 20.117  -32.958 1.00 41.87  445 A 1 
ATOM 1989 C CD  . ARG A 1 445 ? -23.273 18.795  -33.341 1.00 42.50  445 A 1 
ATOM 1990 N NE  . ARG A 1 445 ? -24.009 18.311  -34.527 1.00 41.70  445 A 1 
ATOM 1991 C CZ  . ARG A 1 445 ? -24.512 17.094  -34.722 1.00 42.49  445 A 1 
ATOM 1992 N NH1 . ARG A 1 445 ? -24.304 16.101  -33.859 1.00 47.68  445 A 1 
ATOM 1993 N NH2 . ARG A 1 445 ? -25.180 16.852  -35.851 1.00 40.76  445 A 1 
ATOM 1994 N N   . TYR A 1 446 ? -22.860 23.655  -32.271 1.00 42.15  446 A 1 
ATOM 1995 C CA  . TYR A 1 446 ? -21.711 24.490  -31.914 1.00 43.35  446 A 1 
ATOM 1996 C C   . TYR A 1 446 ? -20.657 23.801  -31.078 1.00 38.54  446 A 1 
ATOM 1997 O O   . TYR A 1 446 ? -20.971 22.954  -30.249 1.00 39.10  446 A 1 
ATOM 1998 C CB  . TYR A 1 446 ? -22.177 25.761  -31.184 1.00 48.77  446 A 1 
ATOM 1999 C CG  . TYR A 1 446 ? -22.481 26.872  -32.170 1.00 45.73  446 A 1 
ATOM 2000 C CD1 . TYR A 1 446 ? -21.447 27.537  -32.805 1.00 42.38  446 A 1 
ATOM 2001 C CD2 . TYR A 1 446 ? -23.786 27.178  -32.533 1.00 45.97  446 A 1 
ATOM 2002 C CE1 . TYR A 1 446 ? -21.691 28.503  -33.746 1.00 40.22  446 A 1 
ATOM 2003 C CE2 . TYR A 1 446 ? -24.047 28.157  -33.474 1.00 44.93  446 A 1 
ATOM 2004 C CZ  . TYR A 1 446 ? -22.986 28.801  -34.076 1.00 42.54  446 A 1 
ATOM 2005 O OH  . TYR A 1 446 ? -23.196 29.772  -34.982 1.00 41.94  446 A 1 
ATOM 2006 N N   . LEU A 1 447 ? -19.401 24.150  -31.350 1.00 36.54  447 A 1 
ATOM 2007 C CA  . LEU A 1 447 ? -18.252 23.707  -30.550 1.00 37.02  447 A 1 
ATOM 2008 C C   . LEU A 1 447 ? -17.365 24.911  -30.407 1.00 41.34  447 A 1 
ATOM 2009 O O   . LEU A 1 447 ? -16.842 25.418  -31.395 1.00 45.71  447 A 1 
ATOM 2010 C CB  . LEU A 1 447 ? -17.471 22.518  -31.181 1.00 31.56  447 A 1 
ATOM 2011 C CG  . LEU A 1 447 ? -16.120 22.143  -30.557 1.00 30.87  447 A 1 
ATOM 2012 C CD1 . LEU A 1 447 ? -16.221 21.841  -29.089 1.00 30.36  447 A 1 
ATOM 2013 C CD2 . LEU A 1 447 ? -15.478 20.954  -31.238 1.00 31.21  447 A 1 
ATOM 2014 N N   . PHE A 1 448 ? -17.216 25.374  -29.175 1.00 44.94  448 A 1 
ATOM 2015 C CA  . PHE A 1 448 ? -16.310 26.470  -28.874 1.00 43.57  448 A 1 
ATOM 2016 C C   . PHE A 1 448 ? -15.070 25.868  -28.275 1.00 41.69  448 A 1 
ATOM 2017 O O   . PHE A 1 448 ? -15.174 24.993  -27.426 1.00 47.81  448 A 1 
ATOM 2018 C CB  . PHE A 1 448 ? -16.961 27.437  -27.915 1.00 41.80  448 A 1 
ATOM 2019 C CG  . PHE A 1 448 ? -18.045 28.227  -28.532 1.00 48.06  448 A 1 
ATOM 2020 C CD1 . PHE A 1 448 ? -19.298 27.666  -28.724 1.00 54.07  448 A 1 
ATOM 2021 C CD2 . PHE A 1 448 ? -17.818 29.527  -28.965 1.00 52.04  448 A 1 
ATOM 2022 C CE1 . PHE A 1 448 ? -20.323 28.397  -29.307 1.00 61.87  448 A 1 
ATOM 2023 C CE2 . PHE A 1 448 ? -18.835 30.269  -29.545 1.00 57.37  448 A 1 
ATOM 2024 C CZ  . PHE A 1 448 ? -20.095 29.709  -29.707 1.00 61.89  448 A 1 
ATOM 2025 N N   . LEU A 1 449 ? -13.904 26.326  -28.709 1.00 41.44  449 A 1 
ATOM 2026 C CA  . LEU A 1 449 ? -12.625 25.759  -28.271 1.00 39.91  449 A 1 
ATOM 2027 C C   . LEU A 1 449 ? -11.993 26.532  -27.129 1.00 43.82  449 A 1 
ATOM 2028 O O   . LEU A 1 449 ? -10.851 26.300  -26.819 1.00 48.08  449 A 1 
ATOM 2029 C CB  . LEU A 1 449 ? -11.635 25.709  -29.413 1.00 36.89  449 A 1 
ATOM 2030 C CG  . LEU A 1 449 ? -12.088 24.895  -30.597 1.00 39.15  449 A 1 
ATOM 2031 C CD1 . LEU A 1 449 ? -11.086 25.023  -31.750 1.00 40.46  449 A 1 
ATOM 2032 C CD2 . LEU A 1 449 ? -12.281 23.433  -30.220 1.00 40.47  449 A 1 
ATOM 2033 N N   . GLY A 1 450 ? -12.738 27.392  -26.456 1.00 49.96  450 A 1 
ATOM 2034 C CA  . GLY A 1 450 ? -12.246 28.039  -25.235 1.00 51.54  450 A 1 
ATOM 2035 C C   . GLY A 1 450 ? -11.991 29.529  -25.324 1.00 51.22  450 A 1 
ATOM 2036 O O   . GLY A 1 450 ? -12.280 30.181  -26.329 1.00 53.76  450 A 1 
ATOM 2037 N N   . ASP A 1 451 ? -11.385 30.011  -24.245 1.00 46.99  451 A 1 
ATOM 2038 C CA  . ASP A 1 451 ? -11.062 31.421  -23.998 1.00 43.69  451 A 1 
ATOM 2039 C C   . ASP A 1 451 ? -12.264 32.330  -24.172 1.00 41.87  451 A 1 
ATOM 2040 O O   . ASP A 1 451 ? -12.335 33.107  -25.103 1.00 48.55  451 A 1 
ATOM 2041 C CB  . ASP A 1 451 ? -9.834  31.924  -24.802 1.00 40.00  451 A 1 
ATOM 2042 C CG  . ASP A 1 451 ? -8.505  31.396  -24.251 1.00 45.35  451 A 1 
ATOM 2043 O OD1 . ASP A 1 451 ? -8.533  30.488  -23.347 1.00 53.77  451 A 1 
ATOM 2044 O OD2 . ASP A 1 451 ? -7.416  31.867  -24.685 1.00 45.35  451 A 1 
ATOM 2045 N N   . TYR A 1 452 ? -13.198 32.219  -23.246 1.00 37.53  452 A 1 
ATOM 2046 C CA  . TYR A 1 452 ? -14.408 33.006  -23.275 1.00 37.26  452 A 1 
ATOM 2047 C C   . TYR A 1 452 ? -14.232 34.325  -22.572 1.00 39.61  452 A 1 
ATOM 2048 O O   . TYR A 1 452 ? -15.014 35.268  -22.717 1.00 44.25  452 A 1 
ATOM 2049 C CB  . TYR A 1 452 ? -15.530 32.237  -22.618 1.00 34.55  452 A 1 
ATOM 2050 C CG  . TYR A 1 452 ? -15.632 30.838  -23.138 1.00 35.71  452 A 1 
ATOM 2051 C CD1 . TYR A 1 452 ? -15.952 30.605  -24.463 1.00 35.75  452 A 1 
ATOM 2052 C CD2 . TYR A 1 452 ? -15.393 29.730  -22.306 1.00 34.85  452 A 1 
ATOM 2053 C CE1 . TYR A 1 452 ? -16.054 29.315  -24.943 1.00 35.03  452 A 1 
ATOM 2054 C CE2 . TYR A 1 452 ? -15.469 28.434  -22.786 1.00 33.08  452 A 1 
ATOM 2055 C CZ  . TYR A 1 452 ? -15.813 28.225  -24.096 1.00 33.39  452 A 1 
ATOM 2056 O OH  . TYR A 1 452 ? -15.903 26.925  -24.561 1.00 32.18  452 A 1 
ATOM 2057 N N   . VAL A 1 453 ? -13.195 34.421  -21.791 1.00 44.26  453 A 1 
ATOM 2058 C CA  . VAL A 1 453 ? -13.131 35.530  -20.878 1.00 46.11  453 A 1 
ATOM 2059 C C   . VAL A 1 453 ? -11.754 36.140  -20.945 1.00 50.62  453 A 1 
ATOM 2060 O O   . VAL A 1 453 ? -10.842 35.585  -21.568 1.00 51.10  453 A 1 
ATOM 2061 C CB  . VAL A 1 453 ? -13.493 35.094  -19.448 1.00 46.31  453 A 1 
ATOM 2062 C CG1 . VAL A 1 453 ? -14.900 34.521  -19.415 1.00 47.35  453 A 1 
ATOM 2063 C CG2 . VAL A 1 453 ? -12.547 34.037  -18.922 1.00 47.03  453 A 1 
ATOM 2064 N N   . ASP A 1 454 ? -11.668 37.317  -20.362 1.00 52.35  454 A 1 
ATOM 2065 C CA  . ASP A 1 454 ? -10.413 37.963  -19.998 1.00 57.49  454 A 1 
ATOM 2066 C C   . ASP A 1 454 ? -9.871  39.136  -20.692 1.00 59.39  454 A 1 
ATOM 2067 O O   . ASP A 1 454 ? -9.373  40.030  -20.021 1.00 78.98  454 A 1 
ATOM 2068 C CB  . ASP A 1 454 ? -9.242  37.013  -19.801 1.00 61.66  454 A 1 
ATOM 2069 C CG  . ASP A 1 454 ? -8.924  36.833  -18.346 1.00 67.84  454 A 1 
ATOM 2070 O OD1 . ASP A 1 454 ? -9.509  37.590  -17.538 1.00 77.76  454 A 1 
ATOM 2071 O OD2 . ASP A 1 454 ? -8.149  35.919  -18.010 1.00 69.16  454 A 1 
ATOM 2072 N N   . ARG A 1 455 ? -9.912  39.212  -21.987 1.00 58.17  455 A 1 
ATOM 2073 C CA  . ARG A 1 455 ? -9.189  40.331  -22.561 1.00 59.88  455 A 1 
ATOM 2074 C C   . ARG A 1 455 ? -10.091 41.429  -22.995 1.00 55.54  455 A 1 
ATOM 2075 O O   . ARG A 1 455 ? -9.656  42.478  -23.413 1.00 57.43  455 A 1 
ATOM 2076 C CB  . ARG A 1 455 ? -8.405  39.792  -23.686 1.00 69.11  455 A 1 
ATOM 2077 C CG  . ARG A 1 455 ? -7.442  38.752  -23.159 1.00 78.15  455 A 1 
ATOM 2078 C CD  . ARG A 1 455 ? -6.244  38.596  -24.062 1.00 85.48  455 A 1 
ATOM 2079 N NE  . ARG A 1 455 ? -5.429  39.796  -24.167 1.00 86.06  455 A 1 
ATOM 2080 C CZ  . ARG A 1 455 ? -4.877  40.405  -23.140 1.00 76.76  455 A 1 
ATOM 2081 N NH1 . ARG A 1 455 ? -5.061  39.934  -21.920 1.00 71.97  455 A 1 
ATOM 2082 N NH2 . ARG A 1 455 ? -4.158  41.494  -23.344 1.00 73.38  455 A 1 
ATOM 2083 N N   . GLY A 1 456 ? -11.363 41.207  -22.790 1.00 54.27  456 A 1 
ATOM 2084 C CA  . GLY A 1 456 ? -12.376 42.061  -23.328 1.00 54.16  456 A 1 
ATOM 2085 C C   . GLY A 1 456 ? -13.300 42.346  -22.195 1.00 57.87  456 A 1 
ATOM 2086 O O   . GLY A 1 456 ? -13.347 41.588  -21.206 1.00 58.78  456 A 1 
ATOM 2087 N N   . TYR A 1 457 ? -14.022 43.450  -22.292 1.00 58.91  457 A 1 
ATOM 2088 C CA  . TYR A 1 457 ? -14.693 43.974  -21.105 1.00 61.74  457 A 1 
ATOM 2089 C C   . TYR A 1 457 ? -16.091 43.411  -20.885 1.00 58.85  457 A 1 
ATOM 2090 O O   . TYR A 1 457 ? -16.820 43.861  -20.013 1.00 66.24  457 A 1 
ATOM 2091 C CB  . TYR A 1 457 ? -14.676 45.492  -21.159 1.00 63.05  457 A 1 
ATOM 2092 C CG  . TYR A 1 457 ? -13.264 46.049  -21.016 1.00 69.24  457 A 1 
ATOM 2093 C CD1 . TYR A 1 457 ? -12.412 45.606  -19.992 1.00 64.68  457 A 1 
ATOM 2094 C CD2 . TYR A 1 457 ? -12.775 47.008  -21.908 1.00 80.60  457 A 1 
ATOM 2095 C CE1 . TYR A 1 457 ? -11.118 46.097  -19.849 1.00 65.95  457 A 1 
ATOM 2096 C CE2 . TYR A 1 457 ? -11.471 47.519  -21.769 1.00 84.18  457 A 1 
ATOM 2097 C CZ  . TYR A 1 457 ? -10.643 47.057  -20.731 1.00 76.40  457 A 1 
ATOM 2098 O OH  . TYR A 1 457 ? -9.353  47.531  -20.564 1.00 71.63  457 A 1 
ATOM 2099 N N   . PHE A 1 458 ? -16.446 42.381  -21.634 1.00 56.77  458 A 1 
ATOM 2100 C CA  . PHE A 1 458 ? -17.791 41.814  -21.527 1.00 56.79  458 A 1 
ATOM 2101 C C   . PHE A 1 458 ? -17.820 40.327  -21.240 1.00 56.87  458 A 1 
ATOM 2102 O O   . PHE A 1 458 ? -18.735 39.621  -21.655 1.00 65.86  458 A 1 
ATOM 2103 C CB  . PHE A 1 458 ? -18.580 42.162  -22.794 1.00 52.34  458 A 1 
ATOM 2104 C CG  . PHE A 1 458 ? -18.732 43.638  -22.992 1.00 51.24  458 A 1 
ATOM 2105 C CD1 . PHE A 1 458 ? -19.630 44.353  -22.215 1.00 51.49  458 A 1 
ATOM 2106 C CD2 . PHE A 1 458 ? -17.937 44.324  -23.896 1.00 46.89  458 A 1 
ATOM 2107 C CE1 . PHE A 1 458 ? -19.762 45.713  -22.380 1.00 48.99  458 A 1 
ATOM 2108 C CE2 . PHE A 1 458 ? -18.061 45.688  -24.067 1.00 44.97  458 A 1 
ATOM 2109 C CZ  . PHE A 1 458 ? -18.972 46.382  -23.303 1.00 47.58  458 A 1 
ATOM 2110 N N   . SER A 1 459 ? -16.810 39.857  -20.531 1.00 52.32  459 A 1 
ATOM 2111 C CA  . SER A 1 459 ? -16.622 38.428  -20.343 1.00 48.42  459 A 1 
ATOM 2112 C C   . SER A 1 459 ? -17.809 37.788  -19.642 1.00 47.84  459 A 1 
ATOM 2113 O O   . SER A 1 459 ? -18.256 36.724  -20.025 1.00 43.88  459 A 1 
ATOM 2114 C CB  . SER A 1 459 ? -15.342 38.182  -19.567 1.00 48.84  459 A 1 
ATOM 2115 O OG  . SER A 1 459 ? -14.206 38.518  -20.359 1.00 50.10  459 A 1 
ATOM 2116 N N   . ILE A 1 460 ? -18.312 38.443  -18.606 1.00 52.04  460 A 1 
ATOM 2117 C CA  . ILE A 1 460 ? -19.378 37.865  -17.784 1.00 52.81  460 A 1 
ATOM 2118 C C   . ILE A 1 460 ? -20.642 37.690  -18.623 1.00 56.09  460 A 1 
ATOM 2119 O O   . ILE A 1 460 ? -21.372 36.700  -18.469 1.00 61.81  460 A 1 
ATOM 2120 C CB  . ILE A 1 460 ? -19.648 38.686  -16.497 1.00 55.11  460 A 1 
ATOM 2121 C CG1 . ILE A 1 460 ? -20.563 37.917  -15.543 1.00 58.28  460 A 1 
ATOM 2122 C CG2 . ILE A 1 460 ? -20.308 40.034  -16.791 1.00 55.79  460 A 1 
ATOM 2123 C CD1 . ILE A 1 460 ? -20.061 36.544  -15.143 1.00 57.19  460 A 1 
ATOM 2124 N N   . GLU A 1 461 ? -20.877 38.626  -19.546 1.00 51.41  461 A 1 
ATOM 2125 C CA  . GLU A 1 461 ? -22.011 38.524  -20.446 1.00 47.70  461 A 1 
ATOM 2126 C C   . GLU A 1 461 ? -21.810 37.308  -21.348 1.00 49.46  461 A 1 
ATOM 2127 O O   . GLU A 1 461 ? -22.743 36.515  -21.525 1.00 55.56  461 A 1 
ATOM 2128 C CB  . GLU A 1 461 ? -22.216 39.802  -21.259 1.00 49.74  461 A 1 
ATOM 2129 C CG  . GLU A 1 461 ? -22.727 40.999  -20.440 1.00 57.61  461 A 1 
ATOM 2130 C CD  . GLU A 1 461 ? -21.621 41.857  -19.800 1.00 63.67  461 A 1 
ATOM 2131 O OE1 . GLU A 1 461 ? -20.513 41.872  -20.361 1.00 67.84  461 A 1 
ATOM 2132 O OE2 . GLU A 1 461 ? -21.842 42.544  -18.766 1.00 66.66  461 A 1 
ATOM 2133 N N   . CYS A 1 462 ? -20.610 37.148  -21.913 1.00 48.15  462 A 1 
ATOM 2134 C CA  . CYS A 1 462 ? -20.311 36.006  -22.808 1.00 46.94  462 A 1 
ATOM 2135 C C   . CYS A 1 462 ? -20.571 34.717  -22.091 1.00 47.04  462 A 1 
ATOM 2136 O O   . CYS A 1 462 ? -21.031 33.732  -22.677 1.00 46.16  462 A 1 
ATOM 2137 C CB  . CYS A 1 462 ? -18.851 36.004  -23.257 1.00 45.02  462 A 1 
ATOM 2138 S SG  . CYS A 1 462 ? -18.481 37.283  -24.463 1.00 50.22  462 A 1 
ATOM 2139 N N   . VAL A 1 463 ? -20.223 34.719  -20.816 1.00 48.62  463 A 1 
ATOM 2140 C CA  . VAL A 1 463 ? -20.325 33.532  -19.977 1.00 54.46  463 A 1 
ATOM 2141 C C   . VAL A 1 463 ? -21.787 33.198  -19.647 1.00 54.24  463 A 1 
ATOM 2142 O O   . VAL A 1 463 ? -22.262 32.086  -19.890 1.00 51.11  463 A 1 
ATOM 2143 C CB  . VAL A 1 463 ? -19.505 33.723  -18.690 1.00 55.24  463 A 1 
ATOM 2144 C CG1 . VAL A 1 463 ? -19.857 32.675  -17.632 1.00 54.67  463 A 1 
ATOM 2145 C CG2 . VAL A 1 463 ? -18.027 33.659  -19.031 1.00 53.80  463 A 1 
ATOM 2146 N N   . LEU A 1 464 ? -22.485 34.179  -19.108 1.00 50.59  464 A 1 
ATOM 2147 C CA  . LEU A 1 464 ? -23.905 34.019  -18.824 1.00 50.80  464 A 1 
ATOM 2148 C C   . LEU A 1 464 ? -24.677 33.511  -20.023 1.00 47.63  464 A 1 
ATOM 2149 O O   . LEU A 1 464 ? -25.414 32.545  -19.932 1.00 46.44  464 A 1 
ATOM 2150 C CB  . LEU A 1 464 ? -24.484 35.352  -18.386 1.00 54.96  464 A 1 
ATOM 2151 C CG  . LEU A 1 464 ? -23.995 35.841  -17.017 1.00 58.95  464 A 1 
ATOM 2152 C CD1 . LEU A 1 464 ? -24.713 37.132  -16.674 1.00 56.53  464 A 1 
ATOM 2153 C CD2 . LEU A 1 464 ? -24.209 34.801  -15.910 1.00 61.06  464 A 1 
ATOM 2154 N N   . TYR A 1 465 ? -24.443 34.148  -21.163 1.00 44.74  465 A 1 
ATOM 2155 C CA  . TYR A 1 465 ? -25.119 33.799  -22.394 1.00 41.57  465 A 1 
ATOM 2156 C C   . TYR A 1 465 ? -24.797 32.378  -22.861 1.00 38.01  465 A 1 
ATOM 2157 O O   . TYR A 1 465 ? -25.697 31.620  -23.191 1.00 36.98  465 A 1 
ATOM 2158 C CB  . TYR A 1 465 ? -24.765 34.801  -23.494 1.00 42.03  465 A 1 
ATOM 2159 C CG  . TYR A 1 465 ? -25.710 34.751  -24.662 1.00 46.11  465 A 1 
ATOM 2160 C CD1 . TYR A 1 465 ? -27.009 35.220  -24.545 1.00 50.47  465 A 1 
ATOM 2161 C CD2 . TYR A 1 465 ? -25.319 34.242  -25.888 1.00 48.64  465 A 1 
ATOM 2162 C CE1 . TYR A 1 465 ? -27.887 35.190  -25.629 1.00 51.19  465 A 1 
ATOM 2163 C CE2 . TYR A 1 465 ? -26.191 34.205  -26.976 1.00 52.33  465 A 1 
ATOM 2164 C CZ  . TYR A 1 465 ? -27.478 34.681  -26.851 1.00 50.55  465 A 1 
ATOM 2165 O OH  . TYR A 1 465 ? -28.346 34.644  -27.935 1.00 46.63  465 A 1 
ATOM 2166 N N   . LEU A 1 466 ? -23.519 32.043  -22.951 1.00 35.95  466 A 1 
ATOM 2167 C CA  . LEU A 1 466 ? -23.121 30.747  -23.497 1.00 38.42  466 A 1 
ATOM 2168 C C   . LEU A 1 466 ? -23.535 29.684  -22.514 1.00 42.51  466 A 1 
ATOM 2169 O O   . LEU A 1 466 ? -23.986 28.610  -22.892 1.00 48.40  466 A 1 
ATOM 2170 C CB  . LEU A 1 466 ? -21.613 30.660  -23.716 1.00 40.46  466 A 1 
ATOM 2171 C CG  . LEU A 1 466 ? -20.979 31.385  -24.906 1.00 38.88  466 A 1 
ATOM 2172 C CD1 . LEU A 1 466 ? -19.464 31.348  -24.796 1.00 37.20  466 A 1 
ATOM 2173 C CD2 . LEU A 1 466 ? -21.405 30.765  -26.226 1.00 42.17  466 A 1 
ATOM 2174 N N   . TRP A 1 467 ? -23.416 29.980  -21.232 1.00 43.20  467 A 1 
ATOM 2175 C CA  . TRP A 1 467 ? -23.874 29.035  -20.220 1.00 45.14  467 A 1 
ATOM 2176 C C   . TRP A 1 467 ? -25.390 28.852  -20.302 1.00 45.82  467 A 1 
ATOM 2177 O O   . TRP A 1 467 ? -25.907 27.759  -20.102 1.00 52.97  467 A 1 
ATOM 2178 C CB  . TRP A 1 467 ? -23.482 29.498  -18.821 1.00 46.15  467 A 1 
ATOM 2179 C CG  . TRP A 1 467 ? -22.327 28.776  -18.251 1.00 45.81  467 A 1 
ATOM 2180 C CD1 . TRP A 1 467 ? -22.341 28.006  -17.135 1.00 50.92  467 A 1 
ATOM 2181 C CD2 . TRP A 1 467 ? -20.986 28.741  -18.748 1.00 45.48  467 A 1 
ATOM 2182 N NE1 . TRP A 1 467 ? -21.097 27.480  -16.908 1.00 50.60  467 A 1 
ATOM 2183 C CE2 . TRP A 1 467 ? -20.244 27.926  -17.882 1.00 46.50  467 A 1 
ATOM 2184 C CE3 . TRP A 1 467 ? -20.337 29.320  -19.847 1.00 45.50  467 A 1 
ATOM 2185 C CZ2 . TRP A 1 467 ? -18.885 27.687  -18.065 1.00 47.47  467 A 1 
ATOM 2186 C CZ3 . TRP A 1 467 ? -18.973 29.055  -20.048 1.00 40.41  467 A 1 
ATOM 2187 C CH2 . TRP A 1 467 ? -18.270 28.260  -19.162 1.00 42.79  467 A 1 
ATOM 2188 N N   . ALA A 1 468 ? -26.103 29.926  -20.585 1.00 46.48  468 A 1 
ATOM 2189 C CA  . ALA A 1 468 ? -27.545 29.843  -20.761 1.00 51.75  468 A 1 
ATOM 2190 C C   . ALA A 1 468 ? -27.854 28.985  -21.977 1.00 46.40  468 A 1 
ATOM 2191 O O   . ALA A 1 468 ? -28.665 28.072  -21.919 1.00 53.92  468 A 1 
ATOM 2192 C CB  . ALA A 1 468 ? -28.159 31.222  -20.923 1.00 55.90  468 A 1 
ATOM 2193 N N   . LEU A 1 469 ? -27.203 29.267  -23.075 1.00 37.79  469 A 1 
ATOM 2194 C CA  . LEU A 1 469 ? -27.373 28.409  -24.243 1.00 40.39  469 A 1 
ATOM 2195 C C   . LEU A 1 469 ? -27.067 26.942  -23.981 1.00 37.29  469 A 1 
ATOM 2196 O O   . LEU A 1 469 ? -27.547 26.092  -24.700 1.00 34.22  469 A 1 
ATOM 2197 C CB  . LEU A 1 469 ? -26.518 28.887  -25.427 1.00 43.04  469 A 1 
ATOM 2198 C CG  . LEU A 1 469 ? -27.264 29.772  -26.413 1.00 44.52  469 A 1 
ATOM 2199 C CD1 . LEU A 1 469 ? -27.826 30.906  -25.593 1.00 47.37  469 A 1 
ATOM 2200 C CD2 . LEU A 1 469 ? -26.418 30.311  -27.553 1.00 46.78  469 A 1 
ATOM 2201 N N   . LYS A 1 470 ? -26.167 26.671  -23.053 1.00 36.03  470 A 1 
ATOM 2202 C CA  . LYS A 1 470 ? -25.690 25.308  -22.851 1.00 38.00  470 A 1 
ATOM 2203 C C   . LYS A 1 470 ? -26.798 24.508  -22.201 1.00 38.65  470 A 1 
ATOM 2204 O O   . LYS A 1 470 ? -27.006 23.335  -22.466 1.00 31.25  470 A 1 
ATOM 2205 C CB  . LYS A 1 470 ? -24.410 25.310  -21.985 1.00 40.92  470 A 1 
ATOM 2206 C CG  . LYS A 1 470 ? -23.872 23.921  -21.636 1.00 44.17  470 A 1 
ATOM 2207 C CD  . LYS A 1 470 ? -23.512 23.118  -22.877 1.00 44.29  470 A 1 
ATOM 2208 C CE  . LYS A 1 470 ? -23.066 21.724  -22.494 1.00 48.99  470 A 1 
ATOM 2209 N NZ  . LYS A 1 470 ? -23.083 20.817  -23.677 1.00 52.59  470 A 1 
ATOM 2210 N N   . ILE A 1 471 ? -27.522 25.189  -21.329 1.00 46.27  471 A 1 
ATOM 2211 C CA  . ILE A 1 471 ? -28.650 24.583  -20.605 1.00 48.26  471 A 1 
ATOM 2212 C C   . ILE A 1 471 ? -29.794 24.249  -21.588 1.00 42.86  471 A 1 
ATOM 2213 O O   . ILE A 1 471 ? -30.422 23.187  -21.517 1.00 35.16  471 A 1 
ATOM 2214 C CB  . ILE A 1 471 ? -29.172 25.546  -19.512 1.00 47.96  471 A 1 
ATOM 2215 C CG1 . ILE A 1 471 ? -28.057 25.907  -18.532 1.00 47.56  471 A 1 
ATOM 2216 C CG2 . ILE A 1 471 ? -30.322 24.898  -18.765 1.00 50.46  471 A 1 
ATOM 2217 C CD1 . ILE A 1 471 ? -28.359 27.120  -17.674 1.00 49.45  471 A 1 
ATOM 2218 N N   . LEU A 1 472 ? -29.999 25.198  -22.497 1.00 43.47  472 A 1 
ATOM 2219 C CA  . LEU A 1 472 ? -31.031 25.162  -23.495 1.00 44.08  472 A 1 
ATOM 2220 C C   . LEU A 1 472 ? -30.817 24.134  -24.595 1.00 44.13  472 A 1 
ATOM 2221 O O   . LEU A 1 472 ? -31.790 23.540  -25.060 1.00 44.15  472 A 1 
ATOM 2222 C CB  . LEU A 1 472 ? -31.153 26.528  -24.163 1.00 44.80  472 A 1 
ATOM 2223 C CG  . LEU A 1 472 ? -32.402 26.658  -25.035 1.00 49.40  472 A 1 
ATOM 2224 C CD1 . LEU A 1 472 ? -33.639 26.378  -24.181 1.00 50.99  472 A 1 
ATOM 2225 C CD2 . LEU A 1 472 ? -32.547 28.017  -25.693 1.00 48.71  472 A 1 
ATOM 2226 N N   . TYR A 1 473 ? -29.563 23.958  -25.012 1.00 43.18  473 A 1 
ATOM 2227 C CA  . TYR A 1 473 ? -29.185 23.023  -26.072 1.00 46.12  473 A 1 
ATOM 2228 C C   . TYR A 1 473 ? -28.055 22.076  -25.622 1.00 47.03  473 A 1 
ATOM 2229 O O   . TYR A 1 473 ? -27.067 21.879  -26.337 1.00 49.59  473 A 1 
ATOM 2230 C CB  . TYR A 1 473 ? -28.756 23.773  -27.329 1.00 43.86  473 A 1 
ATOM 2231 C CG  . TYR A 1 473 ? -29.812 24.708  -27.831 1.00 45.96  473 A 1 
ATOM 2232 C CD1 . TYR A 1 473 ? -30.997 24.246  -28.345 1.00 47.55  473 A 1 
ATOM 2233 C CD2 . TYR A 1 473 ? -29.628 26.085  -27.760 1.00 49.31  473 A 1 
ATOM 2234 C CE1 . TYR A 1 473 ? -31.971 25.135  -28.792 1.00 52.29  473 A 1 
ATOM 2235 C CE2 . TYR A 1 473 ? -30.593 26.973  -28.193 1.00 44.47  473 A 1 
ATOM 2236 C CZ  . TYR A 1 473 ? -31.760 26.507  -28.702 1.00 48.06  473 A 1 
ATOM 2237 O OH  . TYR A 1 473 ? -32.710 27.410  -29.146 1.00 50.76  473 A 1 
ATOM 2238 N N   . PRO A 1 474 ? -28.247 21.416  -24.485 1.00 45.59  474 A 1 
ATOM 2239 C CA  . PRO A 1 474 ? -27.247 20.512  -23.928 1.00 46.13  474 A 1 
ATOM 2240 C C   . PRO A 1 474 ? -26.547 19.592  -24.924 1.00 51.08  474 A 1 
ATOM 2241 O O   . PRO A 1 474 ? -25.374 19.342  -24.804 1.00 54.12  474 A 1 
ATOM 2242 C CB  . PRO A 1 474 ? -28.068 19.644  -22.954 1.00 46.70  474 A 1 
ATOM 2243 C CG  . PRO A 1 474 ? -29.241 20.485  -22.589 1.00 47.31  474 A 1 
ATOM 2244 C CD  . PRO A 1 474 ? -29.568 21.233  -23.850 1.00 47.15  474 A 1 
ATOM 2245 N N   . LYS A 1 475 ? -27.281 19.052  -25.878 1.00 51.04  475 A 1 
ATOM 2246 C CA  . LYS A 1 475 ? -26.726 18.041  -26.746 1.00 50.75  475 A 1 
ATOM 2247 C C   . LYS A 1 475 ? -26.191 18.588  -28.079 1.00 51.66  475 A 1 
ATOM 2248 O O   . LYS A 1 475 ? -25.597 17.843  -28.869 1.00 47.92  475 A 1 
ATOM 2249 C CB  . LYS A 1 475 ? -27.796 16.971  -26.981 1.00 57.28  475 A 1 
ATOM 2250 C CG  . LYS A 1 475 ? -28.191 16.228  -25.703 1.00 58.26  475 A 1 
ATOM 2251 C CD  . LYS A 1 475 ? -29.347 15.240  -25.886 1.00 60.07  475 A 1 
ATOM 2252 C CE  . LYS A 1 475 ? -28.951 13.922  -26.516 1.00 61.73  475 A 1 
ATOM 2253 N NZ  . LYS A 1 475 ? -30.168 13.135  -26.863 1.00 64.27  475 A 1 
ATOM 2254 N N   . THR A 1 476 ? -26.439 19.867  -28.352 1.00 52.96  476 A 1 
ATOM 2255 C CA  . THR A 1 476 ? -26.014 20.481  -29.633 1.00 52.84  476 A 1 
ATOM 2256 C C   . THR A 1 476 ? -24.996 21.611  -29.492 1.00 49.78  476 A 1 
ATOM 2257 O O   . THR A 1 476 ? -24.404 22.023  -30.475 1.00 48.67  476 A 1 
ATOM 2258 C CB  . THR A 1 476 ? -27.210 21.000  -30.487 1.00 55.05  476 A 1 
ATOM 2259 O OG1 . THR A 1 476 ? -27.780 22.212  -29.943 1.00 57.15  476 A 1 
ATOM 2260 C CG2 . THR A 1 476 ? -28.274 19.929  -30.636 1.00 55.23  476 A 1 
ATOM 2261 N N   . LEU A 1 477 ? -24.848 22.146  -28.287 1.00 52.81  477 A 1 
ATOM 2262 C CA  . LEU A 1 477 ? -23.863 23.207  -28.027 1.00 54.17  477 A 1 
ATOM 2263 C C   . LEU A 1 477 ? -22.803 22.803  -26.990 1.00 49.05  477 A 1 
ATOM 2264 O O   . LEU A 1 477 ? -23.113 22.479  -25.845 1.00 38.07  477 A 1 
ATOM 2265 C CB  . LEU A 1 477 ? -24.531 24.509  -27.592 1.00 52.04  477 A 1 
ATOM 2266 C CG  . LEU A 1 477 ? -23.542 25.685  -27.445 1.00 50.58  477 A 1 
ATOM 2267 C CD1 . LEU A 1 477 ? -23.982 26.914  -28.241 1.00 49.53  477 A 1 
ATOM 2268 C CD2 . LEU A 1 477 ? -23.350 26.041  -25.976 1.00 51.42  477 A 1 
ATOM 2269 N N   . PHE A 1 478 ? -21.550 22.895  -27.424 1.00 43.18  478 A 1 
ATOM 2270 C CA  . PHE A 1 478 ? -20.453 22.384  -26.673 1.00 43.51  478 A 1 
ATOM 2271 C C   . PHE A 1 478 ? -19.377 23.422  -26.400 1.00 45.32  478 A 1 
ATOM 2272 O O   . PHE A 1 478 ? -18.930 24.123  -27.294 1.00 42.00  478 A 1 
ATOM 2273 C CB  . PHE A 1 478 ? -19.868 21.204  -27.399 1.00 46.00  478 A 1 
ATOM 2274 C CG  . PHE A 1 478 ? -20.838 20.070  -27.567 1.00 55.42  478 A 1 
ATOM 2275 C CD1 . PHE A 1 478 ? -21.090 19.187  -26.523 1.00 50.92  478 A 1 
ATOM 2276 C CD2 . PHE A 1 478 ? -21.493 19.868  -28.801 1.00 61.49  478 A 1 
ATOM 2277 C CE1 . PHE A 1 478 ? -21.966 18.140  -26.702 1.00 48.10  478 A 1 
ATOM 2278 C CE2 . PHE A 1 478 ? -22.362 18.802  -28.985 1.00 54.35  478 A 1 
ATOM 2279 C CZ  . PHE A 1 478 ? -22.599 17.945  -27.928 1.00 49.71  478 A 1 
ATOM 2280 N N   . LEU A 1 479 ? -18.908 23.436  -25.153 1.00 45.89  479 A 1 
ATOM 2281 C CA  . LEU A 1 479 ? -17.854 24.340  -24.710 1.00 42.06  479 A 1 
ATOM 2282 C C   . LEU A 1 479 ? -16.646 23.532  -24.258 1.00 42.45  479 A 1 
ATOM 2283 O O   . LEU A 1 479 ? -16.790 22.614  -23.449 1.00 47.73  479 A 1 
ATOM 2284 C CB  . LEU A 1 479 ? -18.356 25.127  -23.544 1.00 40.97  479 A 1 
ATOM 2285 C CG  . LEU A 1 479 ? -19.667 25.813  -23.842 1.00 45.54  479 A 1 
ATOM 2286 C CD1 . LEU A 1 479 ? -20.332 26.229  -22.553 1.00 47.27  479 A 1 
ATOM 2287 C CD2 . LEU A 1 479 ? -19.453 27.035  -24.697 1.00 52.52  479 A 1 
ATOM 2288 N N   . LEU A 1 480 ? -15.466 23.855  -24.779 1.00 38.96  480 A 1 
ATOM 2289 C CA  . LEU A 1 480 ? -14.215 23.356  -24.198 1.00 35.97  480 A 1 
ATOM 2290 C C   . LEU A 1 480 ? -13.640 24.354  -23.245 1.00 36.41  480 A 1 
ATOM 2291 O O   . LEU A 1 480 ? -14.148 25.477  -23.082 1.00 42.50  480 A 1 
ATOM 2292 C CB  . LEU A 1 480 ? -13.187 23.059  -25.259 1.00 32.20  480 A 1 
ATOM 2293 C CG  . LEU A 1 480 ? -13.571 21.914  -26.169 1.00 32.87  480 A 1 
ATOM 2294 C CD1 . LEU A 1 480 ? -12.366 21.559  -27.012 1.00 34.71  480 A 1 
ATOM 2295 C CD2 . LEU A 1 480 ? -14.065 20.677  -25.445 1.00 33.34  480 A 1 
ATOM 2296 N N   . ARG A 1 481 ? -12.562 23.930  -22.625 1.00 36.97  481 A 1 
ATOM 2297 C CA  . ARG A 1 481 ? -11.807 24.767  -21.740 1.00 42.23  481 A 1 
ATOM 2298 C C   . ARG A 1 481 ? -10.608 25.308  -22.485 1.00 44.10  481 A 1 
ATOM 2299 O O   . ARG A 1 481 ? -9.932  24.578  -23.225 1.00 42.51  481 A 1 
ATOM 2300 C CB  . ARG A 1 481 ? -11.304 23.995  -20.520 1.00 44.17  481 A 1 
ATOM 2301 C CG  . ARG A 1 481 ? -10.793 24.924  -19.421 1.00 49.16  481 A 1 
ATOM 2302 C CD  . ARG A 1 481 ? -10.389 24.180  -18.149 1.00 49.95  481 A 1 
ATOM 2303 N NE  . ARG A 1 481 ? -10.430 25.050  -16.976 1.00 45.49  481 A 1 
ATOM 2304 C CZ  . ARG A 1 481 ? -10.292 24.629  -15.728 1.00 49.11  481 A 1 
ATOM 2305 N NH1 . ARG A 1 481 ? -10.101 23.339  -15.454 1.00 51.55  481 A 1 
ATOM 2306 N NH2 . ARG A 1 481 ? -10.345 25.509  -14.745 1.00 53.07  481 A 1 
ATOM 2307 N N   . GLY A 1 482 ? -10.369 26.597  -22.265 1.00 47.20  482 A 1 
ATOM 2308 C CA  . GLY A 1 482 ? -9.187  27.284  -22.792 1.00 45.15  482 A 1 
ATOM 2309 C C   . GLY A 1 482 ? -8.324  27.711  -21.655 1.00 40.69  482 A 1 
ATOM 2310 O O   . GLY A 1 482 ? -8.756  27.708  -20.517 1.00 38.32  482 A 1 
ATOM 2311 N N   . ASN A 1 483 ? -7.101  28.099  -21.950 1.00 44.22  483 A 1 
ATOM 2312 C CA  . ASN A 1 483 ? -6.107  28.389  -20.871 1.00 46.39  483 A 1 
ATOM 2313 C C   . ASN A 1 483 ? -6.582  29.471  -19.897 1.00 47.66  483 A 1 
ATOM 2314 O O   . ASN A 1 483 ? -6.227  29.454  -18.711 1.00 41.02  483 A 1 
ATOM 2315 C CB  . ASN A 1 483 ? -4.682  28.726  -21.409 1.00 42.12  483 A 1 
ATOM 2316 C CG  . ASN A 1 483 ? -4.626  29.977  -22.294 1.00 39.39  483 A 1 
ATOM 2317 O OD1 . ASN A 1 483 ? -4.107  30.996  -21.885 1.00 36.37  483 A 1 
ATOM 2318 N ND2 . ASN A 1 483 ? -5.144  29.893  -23.510 1.00 38.67  483 A 1 
ATOM 2319 N N   . HIS A 1 484 ? -7.423  30.366  -20.428 1.00 49.10  484 A 1 
ATOM 2320 C CA  . HIS A 1 484 ? -7.905  31.543  -19.699 1.00 49.00  484 A 1 
ATOM 2321 C C   . HIS A 1 484 ? -9.017  31.217  -18.698 1.00 44.88  484 A 1 
ATOM 2322 O O   . HIS A 1 484 ? -9.356  32.036  -17.860 1.00 42.71  484 A 1 
ATOM 2323 C CB  . HIS A 1 484 ? -8.379  32.637  -20.690 1.00 51.90  484 A 1 
ATOM 2324 C CG  . HIS A 1 484 ? -7.283  33.555  -21.154 1.00 51.38  484 A 1 
ATOM 2325 N ND1 . HIS A 1 484 ? -6.956  34.703  -20.469 1.00 54.12  484 A 1 
ATOM 2326 C CD2 . HIS A 1 484 ? -6.427  33.488  -22.202 1.00 51.58  484 A 1 
ATOM 2327 C CE1 . HIS A 1 484 ? -5.949  35.305  -21.072 1.00 51.26  484 A 1 
ATOM 2328 N NE2 . HIS A 1 484 ? -5.613  34.590  -22.133 1.00 52.87  484 A 1 
ATOM 2329 N N   . GLU A 1 485 ? -9.538  29.999  -18.761 1.00 43.55  485 A 1 
ATOM 2330 C CA  . GLU A 1 485 ? -10.639 29.580  -17.904 1.00 45.73  485 A 1 
ATOM 2331 C C   . GLU A 1 485 ? -10.141 28.984  -16.601 1.00 44.71  485 A 1 
ATOM 2332 O O   . GLU A 1 485 ? -10.412 27.825  -16.289 1.00 39.95  485 A 1 
ATOM 2333 C CB  . GLU A 1 485 ? -11.540 28.583  -18.629 1.00 49.30  485 A 1 
ATOM 2334 C CG  . GLU A 1 485 ? -12.659 29.264  -19.411 1.00 56.29  485 A 1 
ATOM 2335 C CD  . GLU A 1 485 ? -12.170 30.030  -20.631 1.00 62.72  485 A 1 
ATOM 2336 O OE1 . GLU A 1 485 ? -11.079 29.708  -21.171 1.00 73.85  485 A 1 
ATOM 2337 O OE2 . GLU A 1 485 ? -12.897 30.949  -21.057 1.00 62.73  485 A 1 
ATOM 2338 N N   . CYS A 1 486 ? -9.404  29.791  -15.847 1.00 44.33  486 A 1 
ATOM 2339 C CA  . CYS A 1 486 ? -8.803  29.332  -14.616 1.00 47.78  486 A 1 
ATOM 2340 C C   . CYS A 1 486 ? -8.710  30.477  -13.646 1.00 52.40  486 A 1 
ATOM 2341 O O   . CYS A 1 486 ? -8.953  31.622  -14.004 1.00 54.15  486 A 1 
ATOM 2342 C CB  . CYS A 1 486 ? -7.413  28.784  -14.884 1.00 50.12  486 A 1 
ATOM 2343 S SG  . CYS A 1 486 ? -6.317  30.067  -15.493 1.00 51.20  486 A 1 
ATOM 2344 N N   . ARG A 1 487 ? -8.357  30.153  -12.405 1.00 58.42  487 A 1 
ATOM 2345 C CA  . ARG A 1 487 ? -8.309  31.148  -11.328 1.00 60.00  487 A 1 
ATOM 2346 C C   . ARG A 1 487 ? -7.087  32.023  -11.475 1.00 70.06  487 A 1 
ATOM 2347 O O   . ARG A 1 487 ? -7.081  33.180  -11.063 1.00 69.92  487 A 1 
ATOM 2348 C CB  . ARG A 1 487 ? -8.294  30.478  -9.949  1.00 54.36  487 A 1 
ATOM 2349 C CG  . ARG A 1 487 ? -9.584  29.762  -9.600  1.00 53.01  487 A 1 
ATOM 2350 C CD  . ARG A 1 487 ? -9.424  28.851  -8.399  1.00 52.89  487 A 1 
ATOM 2351 N NE  . ARG A 1 487 ? -10.530 27.906  -8.260  1.00 57.88  487 A 1 
ATOM 2352 C CZ  . ARG A 1 487 ? -10.749 26.849  -9.056  1.00 59.14  487 A 1 
ATOM 2353 N NH1 . ARG A 1 487 ? -9.952  26.572  -10.090 1.00 61.76  487 A 1 
ATOM 2354 N NH2 . ARG A 1 487 ? -11.776 26.051  -8.812  1.00 55.04  487 A 1 
ATOM 2355 N N   . HIS A 1 488 ? -6.042  31.449  -12.062 1.00 81.02  488 A 1 
ATOM 2356 C CA  . HIS A 1 488 ? -4.728  32.077  -12.077 1.00 78.01  488 A 1 
ATOM 2357 C C   . HIS A 1 488 ? -4.662  33.251  -13.068 1.00 63.77  488 A 1 
ATOM 2358 O O   . HIS A 1 488 ? -4.228  34.355  -12.712 1.00 55.27  488 A 1 
ATOM 2359 C CB  . HIS A 1 488 ? -3.666  31.033  -12.376 1.00 86.84  488 A 1 
ATOM 2360 C CG  . HIS A 1 488 ? -2.277  31.570  -12.265 1.00 103.31 488 A 1 
ATOM 2361 N ND1 . HIS A 1 488 ? -1.833  32.299  -11.177 1.00 112.30 488 A 1 
ATOM 2362 C CD2 . HIS A 1 488 ? -1.235  31.504  -13.123 1.00 112.32 488 A 1 
ATOM 2363 C CE1 . HIS A 1 488 ? -0.574  32.655  -11.374 1.00 115.50 488 A 1 
ATOM 2364 N NE2 . HIS A 1 488 ? -0.187  32.180  -12.546 1.00 116.05 488 A 1 
ATOM 2365 N N   . LEU A 1 489 ? -5.167  33.028  -14.280 1.00 53.52  489 A 1 
ATOM 2366 C CA  . LEU A 1 489 ? -5.199  34.082  -15.303 1.00 46.81  489 A 1 
ATOM 2367 C C   . LEU A 1 489 ? -6.293  35.149  -15.088 1.00 48.19  489 A 1 
ATOM 2368 O O   . LEU A 1 489 ? -6.081  36.339  -15.350 1.00 45.12  489 A 1 
ATOM 2369 C CB  . LEU A 1 489 ? -5.325  33.479  -16.688 1.00 40.36  489 A 1 
ATOM 2370 C CG  . LEU A 1 489 ? -3.983  33.061  -17.277 1.00 40.32  489 A 1 
ATOM 2371 C CD1 . LEU A 1 489 ? -3.431  31.815  -16.597 1.00 39.39  489 A 1 
ATOM 2372 C CD2 . LEU A 1 489 ? -4.139  32.831  -18.762 1.00 39.63  489 A 1 
ATOM 2373 N N   . THR A 1 490 ? -7.440  34.731  -14.563 1.00 51.79  490 A 1 
ATOM 2374 C CA  . THR A 1 490 ? -8.572  35.653  -14.310 1.00 54.30  490 A 1 
ATOM 2375 C C   . THR A 1 490 ? -8.315  36.617  -13.119 1.00 54.79  490 A 1 
ATOM 2376 O O   . THR A 1 490 ? -8.878  37.722  -13.069 1.00 50.43  490 A 1 
ATOM 2377 C CB  . THR A 1 490 ? -9.876  34.870  -14.073 1.00 53.17  490 A 1 
ATOM 2378 O OG1 . THR A 1 490 ? -9.720  33.995  -12.944 1.00 46.26  490 A 1 
ATOM 2379 C CG2 . THR A 1 490 ? -10.231 34.054  -15.315 1.00 48.80  490 A 1 
ATOM 2380 N N   . GLU A 1 491 ? -7.451  36.179  -12.193 1.00 52.11  491 A 1 
ATOM 2381 C CA  . GLU A 1 491 ? -6.899  37.048  -11.151 1.00 52.02  491 A 1 
ATOM 2382 C C   . GLU A 1 491 ? -5.939  38.040  -11.785 1.00 49.24  491 A 1 
ATOM 2383 O O   . GLU A 1 491 ? -5.936  39.212  -11.444 1.00 43.79  491 A 1 
ATOM 2384 C CB  . GLU A 1 491 ? -6.161  36.262  -10.033 1.00 58.16  491 A 1 
ATOM 2385 C CG  . GLU A 1 491 ? -7.071  35.511  -9.051  1.00 66.55  491 A 1 
ATOM 2386 C CD  . GLU A 1 491 ? -6.324  34.552  -8.096  1.00 74.13  491 A 1 
ATOM 2387 O OE1 . GLU A 1 491 ? -5.057  34.501  -8.116  1.00 66.39  491 A 1 
ATOM 2388 O OE2 . GLU A 1 491 ? -7.019  33.806  -7.347  1.00 75.18  491 A 1 
ATOM 2389 N N   . TYR A 1 492 ? -5.102  37.567  -12.695 1.00 49.63  492 A 1 
ATOM 2390 C CA  . TYR A 1 492 ? -4.072  38.426  -13.261 1.00 53.13  492 A 1 
ATOM 2391 C C   . TYR A 1 492 ? -4.657  39.484  -14.171 1.00 48.87  492 A 1 
ATOM 2392 O O   . TYR A 1 492 ? -4.331  40.655  -14.054 1.00 47.11  492 A 1 
ATOM 2393 C CB  . TYR A 1 492 ? -3.063  37.599  -14.023 1.00 53.83  492 A 1 
ATOM 2394 C CG  . TYR A 1 492 ? -1.967  38.411  -14.641 1.00 54.65  492 A 1 
ATOM 2395 C CD1 . TYR A 1 492 ? -1.004  39.029  -13.856 1.00 55.77  492 A 1 
ATOM 2396 C CD2 . TYR A 1 492 ? -1.876  38.532  -16.019 1.00 55.73  492 A 1 
ATOM 2397 C CE1 . TYR A 1 492 ? 0.026   39.745  -14.434 1.00 61.67  492 A 1 
ATOM 2398 C CE2 . TYR A 1 492 ? -0.849  39.234  -16.608 1.00 57.06  492 A 1 
ATOM 2399 C CZ  . TYR A 1 492 ? 0.097   39.844  -15.818 1.00 61.52  492 A 1 
ATOM 2400 O OH  . TYR A 1 492 ? 1.105   40.566  -16.409 1.00 62.46  492 A 1 
ATOM 2401 N N   . PHE A 1 493 ? -5.529  39.054  -15.066 1.00 48.89  493 A 1 
ATOM 2402 C CA  . PHE A 1 493 ? -6.251  39.981  -15.941 1.00 52.05  493 A 1 
ATOM 2403 C C   . PHE A 1 493 ? -7.556  40.432  -15.274 1.00 56.24  493 A 1 
ATOM 2404 O O   . PHE A 1 493 ? -7.773  40.241  -14.072 1.00 61.26  493 A 1 
ATOM 2405 C CB  . PHE A 1 493 ? -6.545  39.329  -17.295 1.00 45.01  493 A 1 
ATOM 2406 C CG  . PHE A 1 493 ? -5.329  38.951  -18.047 1.00 42.10  493 A 1 
ATOM 2407 C CD1 . PHE A 1 493 ? -4.596  39.898  -18.671 1.00 40.94  493 A 1 
ATOM 2408 C CD2 . PHE A 1 493 ? -4.897  37.628  -18.111 1.00 44.20  493 A 1 
ATOM 2409 C CE1 . PHE A 1 493 ? -3.439  39.554  -19.340 1.00 41.56  493 A 1 
ATOM 2410 C CE2 . PHE A 1 493 ? -3.750  37.273  -18.796 1.00 41.20  493 A 1 
ATOM 2411 C CZ  . PHE A 1 493 ? -3.016  38.245  -19.415 1.00 39.15  493 A 1 
ATOM 2412 N N   . THR A 1 494 ? -8.441  40.989  -16.071 1.00 53.54  494 A 1 
ATOM 2413 C CA  . THR A 1 494 ? -9.531  41.766  -15.543 1.00 56.82  494 A 1 
ATOM 2414 C C   . THR A 1 494 ? -10.854 41.050  -15.285 1.00 58.89  494 A 1 
ATOM 2415 O O   . THR A 1 494 ? -11.843 41.711  -14.953 1.00 63.39  494 A 1 
ATOM 2416 C CB  . THR A 1 494 ? -9.822  42.871  -16.547 1.00 56.71  494 A 1 
ATOM 2417 O OG1 . THR A 1 494 ? -9.910  42.280  -17.843 1.00 53.39  494 A 1 
ATOM 2418 C CG2 . THR A 1 494 ? -8.703  43.890  -16.545 1.00 59.59  494 A 1 
ATOM 2419 N N   . PHE A 1 495 ? -10.909 39.733  -15.438 1.00 56.81  495 A 1 
ATOM 2420 C CA  . PHE A 1 495 ? -12.199 39.021  -15.257 1.00 59.10  495 A 1 
ATOM 2421 C C   . PHE A 1 495 ? -12.731 39.069  -13.815 1.00 58.29  495 A 1 
ATOM 2422 O O   . PHE A 1 495 ? -13.886 39.455  -13.583 1.00 53.28  495 A 1 
ATOM 2423 C CB  . PHE A 1 495 ? -12.117 37.556  -15.708 1.00 57.96  495 A 1 
ATOM 2424 C CG  . PHE A 1 495 ? -13.420 36.793  -15.553 1.00 50.41  495 A 1 
ATOM 2425 C CD1 . PHE A 1 495 ? -14.597 37.307  -16.065 1.00 50.07  495 A 1 
ATOM 2426 C CD2 . PHE A 1 495 ? -13.452 35.559  -14.954 1.00 44.64  495 A 1 
ATOM 2427 C CE1 . PHE A 1 495 ? -15.776 36.599  -15.969 1.00 51.40  495 A 1 
ATOM 2428 C CE2 . PHE A 1 495 ? -14.627 34.845  -14.852 1.00 44.24  495 A 1 
ATOM 2429 C CZ  . PHE A 1 495 ? -15.792 35.362  -15.354 1.00 47.77  495 A 1 
ATOM 2430 N N   . LYS A 1 496 ? -11.890 38.678  -12.859 1.00 56.50  496 A 1 
ATOM 2431 C CA  . LYS A 1 496 ? -12.230 38.798  -11.445 1.00 56.73  496 A 1 
ATOM 2432 C C   . LYS A 1 496 ? -12.745 40.206  -11.193 1.00 59.78  496 A 1 
ATOM 2433 O O   . LYS A 1 496 ? -13.769 40.422  -10.560 1.00 53.21  496 A 1 
ATOM 2434 C CB  . LYS A 1 496 ? -11.004 38.562  -10.570 1.00 55.65  496 A 1 
ATOM 2435 C CG  . LYS A 1 496 ? -11.267 38.647  -9.075  1.00 52.57  496 A 1 
ATOM 2436 C CD  . LYS A 1 496 ? -10.153 37.984  -8.292  1.00 56.82  496 A 1 
ATOM 2437 C CE  . LYS A 1 496 ? -10.478 37.813  -6.806  1.00 62.32  496 A 1 
ATOM 2438 N NZ  . LYS A 1 496 ? -9.529  36.887  -6.103  1.00 62.48  496 A 1 
ATOM 2439 N N   . GLN A 1 497 ? -12.030 41.173  -11.737 1.00 65.89  497 A 1 
ATOM 2440 C CA  . GLN A 1 497 ? -12.396 42.562  -11.549 1.00 63.06  497 A 1 
ATOM 2441 C C   . GLN A 1 497 ? -13.795 42.872  -12.123 1.00 66.40  497 A 1 
ATOM 2442 O O   . GLN A 1 497 ? -14.575 43.607  -11.511 1.00 72.61  497 A 1 
ATOM 2443 C CB  . GLN A 1 497 ? -11.314 43.441  -12.162 1.00 62.41  497 A 1 
ATOM 2444 C CG  . GLN A 1 497 ? -11.548 44.931  -12.024 1.00 67.25  497 A 1 
ATOM 2445 C CD  . GLN A 1 497 ? -11.590 45.429  -10.593 1.00 68.52  497 A 1 
ATOM 2446 O OE1 . GLN A 1 497 ? -11.357 44.684  -9.634  1.00 66.41  497 A 1 
ATOM 2447 N NE2 . GLN A 1 497 ? -11.870 46.722  -10.444 1.00 71.81  497 A 1 
ATOM 2448 N N   . GLU A 1 498 ? -14.103 42.319  -13.296 1.00 63.43  498 A 1 
ATOM 2449 C CA  . GLU A 1 498 ? -15.419 42.497  -13.936 1.00 60.15  498 A 1 
ATOM 2450 C C   . GLU A 1 498 ? -16.545 41.974  -13.037 1.00 58.50  498 A 1 
ATOM 2451 O O   . GLU A 1 498 ? -17.549 42.647  -12.805 1.00 52.40  498 A 1 
ATOM 2452 C CB  . GLU A 1 498 ? -15.444 41.778  -15.299 1.00 58.35  498 A 1 
ATOM 2453 C CG  . GLU A 1 498 ? -16.678 42.035  -16.160 1.00 56.90  498 A 1 
ATOM 2454 C CD  . GLU A 1 498 ? -16.594 41.406  -17.554 1.00 53.61  498 A 1 
ATOM 2455 O OE1 . GLU A 1 498 ? -15.484 41.180  -18.057 1.00 51.87  498 A 1 
ATOM 2456 O OE2 . GLU A 1 498 ? -17.652 41.214  -18.184 1.00 54.96  498 A 1 
ATOM 2457 N N   . CYS A 1 499 ? -16.346 40.772  -12.513 1.00 60.09  499 A 1 
ATOM 2458 C CA  . CYS A 1 499 ? -17.329 40.145  -11.638 1.00 60.26  499 A 1 
ATOM 2459 C C   . CYS A 1 499 ? -17.622 40.944  -10.379 1.00 65.42  499 A 1 
ATOM 2460 O O   . CYS A 1 499 ? -18.732 40.888  -9.867  1.00 78.47  499 A 1 
ATOM 2461 C CB  . CYS A 1 499 ? -16.861 38.760  -11.221 1.00 59.21  499 A 1 
ATOM 2462 S SG  . CYS A 1 499 ? -16.994 37.568  -12.555 1.00 72.16  499 A 1 
ATOM 2463 N N   . LYS A 1 500 ? -16.628 41.650  -9.850  1.00 69.39  500 A 1 
ATOM 2464 C CA  . LYS A 1 500 ? -16.828 42.466  -8.642  1.00 68.79  500 A 1 
ATOM 2465 C C   . LYS A 1 500 ? -17.626 43.730  -9.002  1.00 68.50  500 A 1 
ATOM 2466 O O   . LYS A 1 500 ? -18.589 44.081  -8.318  1.00 57.71  500 A 1 
ATOM 2467 C CB  . LYS A 1 500 ? -15.494 42.878  -8.000  1.00 71.56  500 A 1 
ATOM 2468 C CG  . LYS A 1 500 ? -14.783 41.799  -7.192  1.00 75.81  500 A 1 
ATOM 2469 C CD  . LYS A 1 500 ? -13.465 42.334  -6.642  1.00 79.81  500 A 1 
ATOM 2470 C CE  . LYS A 1 500 ? -12.541 41.232  -6.156  1.00 84.94  500 A 1 
ATOM 2471 N NZ  . LYS A 1 500 ? -11.120 41.693  -6.109  1.00 83.35  500 A 1 
ATOM 2472 N N   . ILE A 1 501 ? -17.209 44.396  -10.080 1.00 65.81  501 A 1 
ATOM 2473 C CA  . ILE A 1 501 ? -17.861 45.632  -10.539 1.00 66.19  501 A 1 
ATOM 2474 C C   . ILE A 1 501 ? -19.339 45.359  -10.847 1.00 62.18  501 A 1 
ATOM 2475 O O   . ILE A 1 501 ? -20.230 46.054  -10.389 1.00 60.35  501 A 1 
ATOM 2476 C CB  . ILE A 1 501 ? -17.139 46.241  -11.776 1.00 65.14  501 A 1 
ATOM 2477 C CG1 . ILE A 1 501 ? -15.653 46.560  -11.486 1.00 70.44  501 A 1 
ATOM 2478 C CG2 . ILE A 1 501 ? -17.841 47.499  -12.254 1.00 64.09  501 A 1 
ATOM 2479 C CD1 . ILE A 1 501 ? -15.387 47.580  -10.386 1.00 73.63  501 A 1 
ATOM 2480 N N   . LYS A 1 502 ? -19.588 44.301  -11.590 1.00 62.21  502 A 1 
ATOM 2481 C CA  . LYS A 1 502 ? -20.944 43.906  -11.897 1.00 62.00  502 A 1 
ATOM 2482 C C   . LYS A 1 502 ? -21.192 42.749  -10.986 1.00 59.87  502 A 1 
ATOM 2483 O O   . LYS A 1 502 ? -20.313 41.941  -10.782 1.00 59.92  502 A 1 
ATOM 2484 C CB  . LYS A 1 502 ? -21.048 43.438  -13.341 1.00 65.81  502 A 1 
ATOM 2485 C CG  . LYS A 1 502 ? -20.170 44.207  -14.296 1.00 64.34  502 A 1 
ATOM 2486 C CD  . LYS A 1 502 ? -20.263 43.602  -15.677 1.00 67.80  502 A 1 
ATOM 2487 C CE  . LYS A 1 502 ? -19.395 44.388  -16.647 1.00 68.45  502 A 1 
ATOM 2488 N NZ  . LYS A 1 502 ? -19.300 43.720  -17.967 1.00 66.91  502 A 1 
ATOM 2489 N N   . TYR A 1 503 ? -22.372 42.625  -10.431 1.00 64.04  503 A 1 
ATOM 2490 C CA  . TYR A 1 503 ? -22.622 41.465  -9.572  1.00 72.25  503 A 1 
ATOM 2491 C C   . TYR A 1 503 ? -21.695 41.493  -8.315  1.00 72.46  503 A 1 
ATOM 2492 O O   . TYR A 1 503 ? -21.481 42.554  -7.711  1.00 72.33  503 A 1 
ATOM 2493 C CB  . TYR A 1 503 ? -22.488 40.136  -10.392 1.00 71.94  503 A 1 
ATOM 2494 C CG  . TYR A 1 503 ? -23.163 40.191  -11.755 1.00 66.80  503 A 1 
ATOM 2495 C CD1 . TYR A 1 503 ? -24.551 40.017  -11.877 1.00 69.43  503 A 1 
ATOM 2496 C CD2 . TYR A 1 503 ? -22.434 40.446  -12.894 1.00 61.53  503 A 1 
ATOM 2497 C CE1 . TYR A 1 503 ? -25.186 40.098  -13.098 1.00 65.02  503 A 1 
ATOM 2498 C CE2 . TYR A 1 503 ? -23.050 40.535  -14.128 1.00 63.76  503 A 1 
ATOM 2499 C CZ  . TYR A 1 503 ? -24.432 40.357  -14.230 1.00 66.50  503 A 1 
ATOM 2500 O OH  . TYR A 1 503 ? -25.082 40.450  -15.451 1.00 53.49  503 A 1 
ATOM 2501 N N   . SER A 1 504 ? -21.152 40.329  -7.948  1.00 70.65  504 A 1 
ATOM 2502 C CA  . SER A 1 504 ? -20.450 40.110  -6.691  1.00 68.73  504 A 1 
ATOM 2503 C C   . SER A 1 504 ? -19.238 39.224  -6.902  1.00 66.74  504 A 1 
ATOM 2504 O O   . SER A 1 504 ? -19.082 38.678  -7.982  1.00 78.38  504 A 1 
ATOM 2505 C CB  . SER A 1 504 ? -21.404 39.384  -5.743  1.00 71.10  504 A 1 
ATOM 2506 O OG  . SER A 1 504 ? -20.690 38.613  -4.820  1.00 76.22  504 A 1 
ATOM 2507 N N   . GLU A 1 505 ? -18.406 39.043  -5.878  1.00 61.39  505 A 1 
ATOM 2508 C CA  . GLU A 1 505 ? -17.315 38.069  -5.970  1.00 63.21  505 A 1 
ATOM 2509 C C   . GLU A 1 505 ? -17.804 36.604  -5.896  1.00 64.49  505 A 1 
ATOM 2510 O O   . GLU A 1 505 ? -17.067 35.689  -6.206  1.00 67.44  505 A 1 
ATOM 2511 C CB  . GLU A 1 505 ? -16.260 38.304  -4.893  1.00 67.48  505 A 1 
ATOM 2512 C CG  . GLU A 1 505 ? -14.897 37.723  -5.262  1.00 72.45  505 A 1 
ATOM 2513 C CD  . GLU A 1 505 ? -13.893 37.759  -4.115  1.00 74.05  505 A 1 
ATOM 2514 O OE1 . GLU A 1 505 ? -13.088 36.822  -3.961  1.00 67.83  505 A 1 
ATOM 2515 O OE2 . GLU A 1 505 ? -13.901 38.743  -3.368  1.00 76.47  505 A 1 
ATOM 2516 N N   . ARG A 1 506 ? -19.050 36.378  -5.504  1.00 64.58  506 A 1 
ATOM 2517 C CA  . ARG A 1 506 ? -19.613 35.019  -5.500  1.00 62.32  506 A 1 
ATOM 2518 C C   . ARG A 1 506 ? -19.828 34.496  -6.902  1.00 59.10  506 A 1 
ATOM 2519 O O   . ARG A 1 506 ? -19.758 33.301  -7.154  1.00 60.11  506 A 1 
ATOM 2520 C CB  . ARG A 1 506 ? -20.955 35.002  -4.787  1.00 67.28  506 A 1 
ATOM 2521 C CG  . ARG A 1 506 ? -20.843 35.333  -3.313  1.00 73.48  506 A 1 
ATOM 2522 C CD  . ARG A 1 506 ? -22.170 35.141  -2.619  1.00 71.79  506 A 1 
ATOM 2523 N NE  . ARG A 1 506 ? -22.654 33.783  -2.780  1.00 63.99  506 A 1 
ATOM 2524 C CZ  . ARG A 1 506 ? -23.930 33.440  -2.691  1.00 63.48  506 A 1 
ATOM 2525 N NH1 . ARG A 1 506 ? -24.879 34.347  -2.452  1.00 62.58  506 A 1 
ATOM 2526 N NH2 . ARG A 1 506 ? -24.267 32.171  -2.857  1.00 65.68  506 A 1 
ATOM 2527 N N   . VAL A 1 507 ? -20.174 35.413  -7.794  1.00 59.04  507 A 1 
ATOM 2528 C CA  . VAL A 1 507 ? -20.386 35.094  -9.183  1.00 58.85  507 A 1 
ATOM 2529 C C   . VAL A 1 507 ? -19.062 34.648  -9.803  1.00 65.43  507 A 1 
ATOM 2530 O O   . VAL A 1 507 ? -19.011 33.642  -10.544 1.00 72.01  507 A 1 
ATOM 2531 C CB  . VAL A 1 507 ? -20.942 36.300  -9.936  1.00 56.43  507 A 1 
ATOM 2532 C CG1 . VAL A 1 507 ? -21.040 35.985  -11.420 1.00 57.03  507 A 1 
ATOM 2533 C CG2 . VAL A 1 507 ? -22.306 36.668  -9.380  1.00 56.02  507 A 1 
ATOM 2534 N N   . TYR A 1 508 ? -17.998 35.398  -9.504  1.00 61.84  508 A 1 
ATOM 2535 C CA  . TYR A 1 508 ? -16.637 35.005  -9.893  1.00 53.78  508 A 1 
ATOM 2536 C C   . TYR A 1 508 ? -16.339 33.595  -9.411  1.00 52.78  508 A 1 
ATOM 2537 O O   . TYR A 1 508 ? -16.028 32.723  -10.195 1.00 54.03  508 A 1 
ATOM 2538 C CB  . TYR A 1 508 ? -15.615 35.949  -9.294  1.00 54.65  508 A 1 
ATOM 2539 C CG  . TYR A 1 508 ? -14.198 35.514  -9.570  1.00 57.02  508 A 1 
ATOM 2540 C CD1 . TYR A 1 508 ? -13.627 35.717  -10.808 1.00 55.79  508 A 1 
ATOM 2541 C CD2 . TYR A 1 508 ? -13.429 34.917  -8.587  1.00 55.61  508 A 1 
ATOM 2542 C CE1 . TYR A 1 508 ? -12.335 35.343  -11.064 1.00 56.62  508 A 1 
ATOM 2543 C CE2 . TYR A 1 508 ? -12.134 34.540  -8.834  1.00 58.70  508 A 1 
ATOM 2544 C CZ  . TYR A 1 508 ? -11.595 34.754  -10.076 1.00 60.41  508 A 1 
ATOM 2545 O OH  . TYR A 1 508 ? -10.298 34.374  -10.329 1.00 69.78  508 A 1 
ATOM 2546 N N   . ASP A 1 509 ? -16.443 33.384  -8.101  1.00 53.75  509 A 1 
ATOM 2547 C CA  . ASP A 1 509 ? -16.168 32.077  -7.485  1.00 52.04  509 A 1 
ATOM 2548 C C   . ASP A 1 509 ? -16.986 30.999  -8.132  1.00 52.78  509 A 1 
ATOM 2549 O O   . ASP A 1 509 ? -16.493 29.898  -8.328  1.00 64.17  509 A 1 
ATOM 2550 C CB  . ASP A 1 509 ? -16.498 32.068  -5.989  1.00 56.54  509 A 1 
ATOM 2551 C CG  . ASP A 1 509 ? -15.499 32.843  -5.147  1.00 55.62  509 A 1 
ATOM 2552 O OD1 . ASP A 1 509 ? -14.929 33.826  -5.626  1.00 57.73  509 A 1 
ATOM 2553 O OD2 . ASP A 1 509 ? -15.288 32.470  -3.982  1.00 62.18  509 A 1 
ATOM 2554 N N   . ALA A 1 510 ? -18.249 31.305  -8.427  1.00 52.80  510 A 1 
ATOM 2555 C CA  . ALA A 1 510 ? -19.158 30.365  -9.126  1.00 55.96  510 A 1 
ATOM 2556 C C   . ALA A 1 510 ? -18.656 29.991  -10.543 1.00 55.81  510 A 1 
ATOM 2557 O O   . ALA A 1 510 ? -18.579 28.811  -10.872 1.00 50.65  510 A 1 
ATOM 2558 C CB  . ALA A 1 510 ? -20.567 30.936  -9.197  1.00 56.52  510 A 1 
ATOM 2559 N N   . CYS A 1 511 ? -18.273 31.000  -11.337 1.00 55.23  511 A 1 
ATOM 2560 C CA  . CYS A 1 511 ? -17.651 30.789  -12.658 1.00 51.82  511 A 1 
ATOM 2561 C C   . CYS A 1 511 ? -16.365 29.945  -12.592 1.00 55.49  511 A 1 
ATOM 2562 O O   . CYS A 1 511 ? -16.081 29.132  -13.482 1.00 51.69  511 A 1 
ATOM 2563 C CB  . CYS A 1 511 ? -17.294 32.122  -13.306 1.00 54.25  511 A 1 
ATOM 2564 S SG  . CYS A 1 511 ? -18.702 33.121  -13.788 1.00 55.91  511 A 1 
ATOM 2565 N N   . MET A 1 512 ? -15.567 30.165  -11.551 1.00 53.19  512 A 1 
ATOM 2566 C CA  . MET A 1 512 ? -14.333 29.413  -11.393 1.00 55.11  512 A 1 
ATOM 2567 C C   . MET A 1 512 ? -14.646 27.924  -11.261 1.00 53.76  512 A 1 
ATOM 2568 O O   . MET A 1 512 ? -13.969 27.099  -11.882 1.00 52.75  512 A 1 
ATOM 2569 C CB  . MET A 1 512 ? -13.507 29.924  -10.196 1.00 57.25  512 A 1 
ATOM 2570 C CG  . MET A 1 512 ? -12.897 31.315  -10.370 1.00 58.40  512 A 1 
ATOM 2571 S SD  . MET A 1 512 ? -11.930 31.541  -11.880 1.00 61.78  512 A 1 
ATOM 2572 C CE  . MET A 1 512 ? -13.157 32.121  -13.035 1.00 57.98  512 A 1 
ATOM 2573 N N   . ASP A 1 513 ? -15.645 27.588  -10.441 1.00 52.83  513 A 1 
ATOM 2574 C CA  . ASP A 1 513 ? -16.033 26.186  -10.213 1.00 57.63  513 A 1 
ATOM 2575 C C   . ASP A 1 513 ? -16.648 25.593  -11.476 1.00 56.80  513 A 1 
ATOM 2576 O O   . ASP A 1 513 ? -16.490 24.415  -11.796 1.00 54.71  513 A 1 
ATOM 2577 C CB  . ASP A 1 513 ? -17.079 26.082  -9.091  1.00 62.89  513 A 1 
ATOM 2578 C CG  . ASP A 1 513 ? -16.671 26.787  -7.764  1.00 78.82  513 A 1 
ATOM 2579 O OD1 . ASP A 1 513 ? -15.526 26.594  -7.287  1.00 90.63  513 A 1 
ATOM 2580 O OD2 . ASP A 1 513 ? -17.525 27.504  -7.160  1.00 80.60  513 A 1 
ATOM 2581 N N   . ALA A 1 514 ? -17.381 26.435  -12.187 1.00 58.23  514 A 1 
ATOM 2582 C CA  . ALA A 1 514 ? -17.987 26.052  -13.460 1.00 48.78  514 A 1 
ATOM 2583 C C   . ALA A 1 514 ? -16.921 25.716  -14.457 1.00 47.53  514 A 1 
ATOM 2584 O O   . ALA A 1 514 ? -16.991 24.707  -15.148 1.00 47.54  514 A 1 
ATOM 2585 C CB  . ALA A 1 514 ? -18.830 27.190  -13.997 1.00 45.68  514 A 1 
ATOM 2586 N N   . PHE A 1 515 ? -15.929 26.590  -14.525 1.00 46.12  515 A 1 
ATOM 2587 C CA  . PHE A 1 515 ? -14.841 26.429  -15.481 1.00 43.40  515 A 1 
ATOM 2588 C C   . PHE A 1 515 ? -14.094 25.137  -15.247 1.00 41.18  515 A 1 
ATOM 2589 O O   . PHE A 1 515 ? -13.720 24.475  -16.206 1.00 38.45  515 A 1 
ATOM 2590 C CB  . PHE A 1 515 ? -13.873 27.612  -15.426 1.00 42.56  515 A 1 
ATOM 2591 C CG  . PHE A 1 515 ? -14.449 28.898  -15.940 1.00 40.63  515 A 1 
ATOM 2592 C CD1 . PHE A 1 515 ? -15.665 28.917  -16.652 1.00 42.25  515 A 1 
ATOM 2593 C CD2 . PHE A 1 515 ? -13.770 30.080  -15.754 1.00 37.41  515 A 1 
ATOM 2594 C CE1 . PHE A 1 515 ? -16.187 30.102  -17.138 1.00 41.28  515 A 1 
ATOM 2595 C CE2 . PHE A 1 515 ? -14.276 31.267  -16.251 1.00 40.62  515 A 1 
ATOM 2596 C CZ  . PHE A 1 515 ? -15.489 31.280  -16.947 1.00 41.20  515 A 1 
ATOM 2597 N N   . ASP A 1 516 ? -13.951 24.753  -13.979 1.00 41.39  516 A 1 
ATOM 2598 C CA  . ASP A 1 516 ? -13.329 23.488  -13.646 1.00 44.18  516 A 1 
ATOM 2599 C C   . ASP A 1 516 ? -13.997 22.292  -14.357 1.00 48.83  516 A 1 
ATOM 2600 O O   . ASP A 1 516 ? -13.330 21.333  -14.737 1.00 60.91  516 A 1 
ATOM 2601 C CB  . ASP A 1 516 ? -13.363 23.277  -12.139 1.00 50.61  516 A 1 
ATOM 2602 C CG  . ASP A 1 516 ? -12.307 24.074  -11.392 1.00 53.91  516 A 1 
ATOM 2603 O OD1 . ASP A 1 516 ? -11.571 24.898  -11.990 1.00 61.28  516 A 1 
ATOM 2604 O OD2 . ASP A 1 516 ? -12.226 23.852  -10.155 1.00 52.93  516 A 1 
ATOM 2605 N N   . CYS A 1 517 ? -15.313 22.366  -14.550 1.00 53.57  517 A 1 
ATOM 2606 C CA  . CYS A 1 517 ? -16.095 21.315  -15.239 1.00 49.14  517 A 1 
ATOM 2607 C C   . CYS A 1 517 ? -15.983 21.297  -16.753 1.00 41.97  517 A 1 
ATOM 2608 O O   . CYS A 1 517 ? -16.314 20.302  -17.386 1.00 40.34  517 A 1 
ATOM 2609 C CB  . CYS A 1 517 ? -17.569 21.469  -14.906 1.00 55.83  517 A 1 
ATOM 2610 S SG  . CYS A 1 517 ? -17.855 21.702  -13.145 1.00 61.38  517 A 1 
ATOM 2611 N N   . LEU A 1 518 ? -15.551 22.394  -17.345 1.00 36.33  518 A 1 
ATOM 2612 C CA  . LEU A 1 518 ? -15.320 22.390  -18.766 1.00 34.96  518 A 1 
ATOM 2613 C C   . LEU A 1 518 ? -14.479 21.174  -19.213 1.00 36.84  518 A 1 
ATOM 2614 O O   . LEU A 1 518 ? -13.431 20.886  -18.626 1.00 39.32  518 A 1 
ATOM 2615 C CB  . LEU A 1 518 ? -14.624 23.679  -19.179 1.00 37.21  518 A 1 
ATOM 2616 C CG  . LEU A 1 518 ? -15.507 24.928  -19.098 1.00 36.49  518 A 1 
ATOM 2617 C CD1 . LEU A 1 518 ? -14.657 26.191  -19.164 1.00 35.43  518 A 1 
ATOM 2618 C CD2 . LEU A 1 518 ? -16.543 24.915  -20.208 1.00 34.41  518 A 1 
ATOM 2619 N N   . PRO A 1 519 ? -14.941 20.448  -20.250 1.00 39.15  519 A 1 
ATOM 2620 C CA  . PRO A 1 519 ? -14.153 19.410  -20.928 1.00 38.66  519 A 1 
ATOM 2621 C C   . PRO A 1 519 ? -12.927 19.950  -21.623 1.00 37.14  519 A 1 
ATOM 2622 O O   . PRO A 1 519 ? -12.898 21.115  -21.989 1.00 38.67  519 A 1 
ATOM 2623 C CB  . PRO A 1 519 ? -15.096 18.886  -22.013 1.00 37.66  519 A 1 
ATOM 2624 C CG  . PRO A 1 519 ? -16.448 19.226  -21.545 1.00 38.07  519 A 1 
ATOM 2625 C CD  . PRO A 1 519 ? -16.310 20.510  -20.788 1.00 39.15  519 A 1 
ATOM 2626 N N   . LEU A 1 520 ? -11.963 19.073  -21.859 1.00 35.61  520 A 1 
ATOM 2627 C CA  . LEU A 1 520 ? -10.680 19.474  -22.357 1.00 36.66  520 A 1 
ATOM 2628 C C   . LEU A 1 520 ? -10.569 19.411  -23.870 1.00 37.89  520 A 1 
ATOM 2629 O O   . LEU A 1 520 ? -9.711  20.079  -24.472 1.00 40.76  520 A 1 
ATOM 2630 C CB  . LEU A 1 520 ? -9.598  18.594  -21.738 1.00 37.55  520 A 1 
ATOM 2631 C CG  . LEU A 1 520 ? -9.512  18.624  -20.210 1.00 38.66  520 A 1 
ATOM 2632 C CD1 . LEU A 1 520 ? -8.220  17.956  -19.770 1.00 41.71  520 A 1 
ATOM 2633 C CD2 . LEU A 1 520 ? -9.588  20.028  -19.629 1.00 37.37  520 A 1 
ATOM 2634 N N   . ALA A 1 521 ? -11.405 18.601  -24.488 1.00 34.78  521 A 1 
ATOM 2635 C CA  . ALA A 1 521 ? -11.195 18.303  -25.883 1.00 33.06  521 A 1 
ATOM 2636 C C   . ALA A 1 521 ? -12.399 17.710  -26.581 1.00 33.21  521 A 1 
ATOM 2637 O O   . ALA A 1 521 ? -13.390 17.307  -25.958 1.00 30.27  521 A 1 
ATOM 2638 C CB  . ALA A 1 521 ? -10.017 17.348  -26.010 1.00 34.60  521 A 1 
ATOM 2639 N N   . ALA A 1 522 ? -12.267 17.579  -27.896 1.00 33.79  522 A 1 
ATOM 2640 C CA  . ALA A 1 522 ? -13.345 17.030  -28.708 1.00 35.99  522 A 1 
ATOM 2641 C C   . ALA A 1 522 ? -12.836 16.230  -29.901 1.00 38.22  522 A 1 
ATOM 2642 O O   . ALA A 1 522 ? -11.954 16.640  -30.641 1.00 44.20  522 A 1 
ATOM 2643 C CB  . ALA A 1 522 ? -14.263 18.138  -29.158 1.00 35.41  522 A 1 
ATOM 2644 N N   . LEU A 1 523 ? -13.400 15.054  -30.064 1.00 39.99  523 A 1 
ATOM 2645 C CA  . LEU A 1 523 ? -13.213 14.292  -31.272 1.00 40.64  523 A 1 
ATOM 2646 C C   . LEU A 1 523 ? -14.434 14.598  -32.124 1.00 39.25  523 A 1 
ATOM 2647 O O   . LEU A 1 523 ? -15.551 14.252  -31.777 1.00 34.20  523 A 1 
ATOM 2648 C CB  . LEU A 1 523 ? -13.111 12.805  -30.963 1.00 40.77  523 A 1 
ATOM 2649 C CG  . LEU A 1 523 ? -13.020 11.907  -32.190 1.00 40.10  523 A 1 
ATOM 2650 C CD1 . LEU A 1 523 ? -11.677 12.042  -32.877 1.00 38.47  523 A 1 
ATOM 2651 C CD2 . LEU A 1 523 ? -13.255 10.472  -31.765 1.00 42.66  523 A 1 
ATOM 2652 N N   . MET A 1 524 ? -14.191 15.282  -33.233 1.00 43.56  524 A 1 
ATOM 2653 C CA  . MET A 1 524 ? -15.243 15.744  -34.109 1.00 44.66  524 A 1 
ATOM 2654 C C   . MET A 1 524 ? -15.300 14.904  -35.388 1.00 44.25  524 A 1 
ATOM 2655 O O   . MET A 1 524 ? -14.324 14.818  -36.137 1.00 42.12  524 A 1 
ATOM 2656 C CB  . MET A 1 524 ? -15.024 17.216  -34.451 1.00 49.75  524 A 1 
ATOM 2657 C CG  . MET A 1 524 ? -16.216 17.857  -35.154 1.00 52.04  524 A 1 
ATOM 2658 S SD  . MET A 1 524 ? -16.092 17.734  -36.947 1.00 54.11  524 A 1 
ATOM 2659 C CE  . MET A 1 524 ? -15.179 19.249  -37.259 1.00 59.39  524 A 1 
ATOM 2660 N N   . ASN A 1 525 ? -16.470 14.308  -35.626 1.00 48.73  525 A 1 
ATOM 2661 C CA  . ASN A 1 525 ? -16.775 13.432  -36.803 1.00 46.88  525 A 1 
ATOM 2662 C C   . ASN A 1 525 ? -15.768 12.352  -37.049 1.00 48.10  525 A 1 
ATOM 2663 O O   . ASN A 1 525 ? -15.543 11.960  -38.180 1.00 45.34  525 A 1 
ATOM 2664 C CB  . ASN A 1 525 ? -16.939 14.249  -38.089 1.00 44.35  525 A 1 
ATOM 2665 C CG  . ASN A 1 525 ? -17.816 13.553  -39.122 1.00 40.60  525 A 1 
ATOM 2666 O OD1 . ASN A 1 525 ? -18.992 13.276  -38.862 1.00 37.59  525 A 1 
ATOM 2667 N ND2 . ASN A 1 525 ? -17.278 13.343  -40.315 1.00 39.54  525 A 1 
ATOM 2668 N N   . GLN A 1 526 ? -15.121 11.918  -35.973 1.00 53.47  526 A 1 
ATOM 2669 C CA  . GLN A 1 526 ? -14.100 10.865  -36.039 1.00 54.93  526 A 1 
ATOM 2670 C C   . GLN A 1 526 ? -12.947 11.166  -36.990 1.00 50.99  526 A 1 
ATOM 2671 O O   . GLN A 1 526 ? -12.285 10.274  -37.480 1.00 52.43  526 A 1 
ATOM 2672 C CB  . GLN A 1 526 ? -14.750 9.563   -36.441 1.00 56.76  526 A 1 
ATOM 2673 C CG  . GLN A 1 526 ? -15.827 9.154   -35.466 1.00 61.60  526 A 1 
ATOM 2674 C CD  . GLN A 1 526 ? -15.938 7.652   -35.400 1.00 63.81  526 A 1 
ATOM 2675 O OE1 . GLN A 1 526 ? -16.621 7.037   -36.216 1.00 61.56  526 A 1 
ATOM 2676 N NE2 . GLN A 1 526 ? -15.227 7.051   -34.456 1.00 63.06  526 A 1 
ATOM 2677 N N   . GLN A 1 527 ? -12.681 12.441  -37.186 1.00 47.72  527 A 1 
ATOM 2678 C CA  . GLN A 1 527 ? -11.638 12.871  -38.086 1.00 47.74  527 A 1 
ATOM 2679 C C   . GLN A 1 527 ? -10.702 13.880  -37.440 1.00 47.07  527 A 1 
ATOM 2680 O O   . GLN A 1 527 ? -9.491  13.808  -37.617 1.00 42.79  527 A 1 
ATOM 2681 C CB  . GLN A 1 527 ? -12.272 13.516  -39.273 1.00 51.35  527 A 1 
ATOM 2682 C CG  . GLN A 1 527 ? -12.992 12.521  -40.132 1.00 55.93  527 A 1 
ATOM 2683 C CD  . GLN A 1 527 ? -13.816 13.212  -41.194 1.00 59.17  527 A 1 
ATOM 2684 O OE1 . GLN A 1 527 ? -14.838 13.844  -40.896 1.00 56.50  527 A 1 
ATOM 2685 N NE2 . GLN A 1 527 ? -13.368 13.106  -42.443 1.00 60.55  527 A 1 
ATOM 2686 N N   . PHE A 1 528 ? -11.283 14.781  -36.656 1.00 44.22  528 A 1 
ATOM 2687 C CA  . PHE A 1 528 ? -10.565 15.892  -36.086 1.00 43.18  528 A 1 
ATOM 2688 C C   . PHE A 1 528 ? -10.525 15.861  -34.554 1.00 43.17  528 A 1 
ATOM 2689 O O   . PHE A 1 528 ? -11.539 15.668  -33.847 1.00 43.46  528 A 1 
ATOM 2690 C CB  . PHE A 1 528 ? -11.212 17.187  -36.533 1.00 47.16  528 A 1 
ATOM 2691 C CG  . PHE A 1 528 ? -11.382 17.310  -38.029 1.00 47.98  528 A 1 
ATOM 2692 C CD1 . PHE A 1 528 ? -10.320 17.642  -38.842 1.00 48.86  528 A 1 
ATOM 2693 C CD2 . PHE A 1 528 ? -12.622 17.130  -38.612 1.00 47.85  528 A 1 
ATOM 2694 C CE1 . PHE A 1 528 ? -10.487 17.780  -40.222 1.00 48.87  528 A 1 
ATOM 2695 C CE2 . PHE A 1 528 ? -12.791 17.265  -39.985 1.00 47.47  528 A 1 
ATOM 2696 C CZ  . PHE A 1 528 ? -11.726 17.597  -40.795 1.00 45.41  528 A 1 
ATOM 2697 N N   . LEU A 1 529 ? -9.324  16.021  -34.038 1.00 42.37  529 A 1 
ATOM 2698 C CA  . LEU A 1 529 ? -9.146  16.248  -32.633 1.00 41.91  529 A 1 
ATOM 2699 C C   . LEU A 1 529 ? -9.257  17.736  -32.446 1.00 42.59  529 A 1 
ATOM 2700 O O   . LEU A 1 529 ? -8.542  18.497  -33.099 1.00 50.47  529 A 1 
ATOM 2701 C CB  . LEU A 1 529 ? -7.768  15.790  -32.187 1.00 41.37  529 A 1 
ATOM 2702 C CG  . LEU A 1 529 ? -7.447  16.249  -30.769 1.00 40.20  529 A 1 
ATOM 2703 C CD1 . LEU A 1 529 ? -8.437  15.602  -29.838 1.00 42.87  529 A 1 
ATOM 2704 C CD2 . LEU A 1 529 ? -6.020  15.902  -30.402 1.00 41.55  529 A 1 
ATOM 2705 N N   . CYS A 1 530 ? -10.090 18.149  -31.513 1.00 41.22  530 A 1 
ATOM 2706 C CA  . CYS A 1 530 ? -10.328 19.551  -31.308 1.00 42.91  530 A 1 
ATOM 2707 C C   . CYS A 1 530 ? -9.882  19.895  -29.926 1.00 40.56  530 A 1 
ATOM 2708 O O   . CYS A 1 530 ? -10.408 19.409  -28.949 1.00 38.49  530 A 1 
ATOM 2709 C CB  . CYS A 1 530 ? -11.798 19.888  -31.521 1.00 45.78  530 A 1 
ATOM 2710 S SG  . CYS A 1 530 ? -12.379 19.270  -33.116 1.00 54.09  530 A 1 
ATOM 2711 N N   . VAL A 1 531 ? -8.891  20.760  -29.866 1.00 41.69  531 A 1 
ATOM 2712 C CA  . VAL A 1 531 ? -8.278  21.152  -28.623 1.00 39.35  531 A 1 
ATOM 2713 C C   . VAL A 1 531 ? -8.056  22.670  -28.633 1.00 36.86  531 A 1 
ATOM 2714 O O   . VAL A 1 531 ? -7.899  23.274  -29.692 1.00 29.67  531 A 1 
ATOM 2715 C CB  . VAL A 1 531 ? -6.943  20.412  -28.492 1.00 43.59  531 A 1 
ATOM 2716 C CG1 . VAL A 1 531 ? -6.030  21.080  -27.481 1.00 47.66  531 A 1 
ATOM 2717 C CG2 . VAL A 1 531 ? -7.181  18.963  -28.074 1.00 45.86  531 A 1 
ATOM 2718 N N   . HIS A 1 532 ? -8.048  23.278  -27.453 1.00 38.38  532 A 1 
ATOM 2719 C CA  . HIS A 1 532 ? -7.780  24.702  -27.365 1.00 40.75  532 A 1 
ATOM 2720 C C   . HIS A 1 532 ? -6.370  25.008  -27.822 1.00 44.09  532 A 1 
ATOM 2721 O O   . HIS A 1 532 ? -6.175  25.799  -28.743 1.00 55.00  532 A 1 
ATOM 2722 C CB  . HIS A 1 532 ? -7.950  25.227  -25.947 1.00 44.33  532 A 1 
ATOM 2723 C CG  . HIS A 1 532 ? -7.613  26.688  -25.817 1.00 52.47  532 A 1 
ATOM 2724 N ND1 . HIS A 1 532 ? -8.482  27.693  -26.190 1.00 54.49  532 A 1 
ATOM 2725 C CD2 . HIS A 1 532 ? -6.484  27.313  -25.407 1.00 57.31  532 A 1 
ATOM 2726 C CE1 . HIS A 1 532 ? -7.917  28.869  -25.990 1.00 52.29  532 A 1 
ATOM 2727 N NE2 . HIS A 1 532 ? -6.704  28.668  -25.516 1.00 55.04  532 A 1 
ATOM 2728 N N   . GLY A 1 533 ? -5.388  24.382  -27.164 1.00 41.57  533 A 1 
ATOM 2729 C CA  . GLY A 1 533 ? -3.952  24.590  -27.443 1.00 39.66  533 A 1 
ATOM 2730 C C   . GLY A 1 533 ? -3.293  23.587  -28.391 1.00 41.66  533 A 1 
ATOM 2731 O O   . GLY A 1 533 ? -2.937  23.912  -29.516 1.00 40.69  533 A 1 
ATOM 2732 N N   . GLY A 1 534 ? -3.114  22.354  -27.933 1.00 42.49  534 A 1 
ATOM 2733 C CA  . GLY A 1 534 ? -2.615  21.296  -28.794 1.00 40.44  534 A 1 
ATOM 2734 C C   . GLY A 1 534 ? -2.135  20.079  -28.010 1.00 42.87  534 A 1 
ATOM 2735 O O   . GLY A 1 534 ? -2.712  19.676  -26.981 1.00 37.18  534 A 1 
ATOM 2736 N N   . LEU A 1 535 ? -1.016  19.532  -28.488 1.00 43.12  535 A 1 
ATOM 2737 C CA  . LEU A 1 535 ? -0.535  18.219  -28.039 1.00 39.82  535 A 1 
ATOM 2738 C C   . LEU A 1 535 ? 0.212   18.297  -26.709 1.00 42.44  535 A 1 
ATOM 2739 O O   . LEU A 1 535 ? 0.450   19.381  -26.158 1.00 36.48  535 A 1 
ATOM 2740 C CB  . LEU A 1 535 ? 0.342   17.551  -29.126 1.00 37.90  535 A 1 
ATOM 2741 C CG  . LEU A 1 535 ? -0.247  17.542  -30.549 1.00 36.81  535 A 1 
ATOM 2742 C CD1 . LEU A 1 535 ? 0.692   16.912  -31.553 1.00 35.60  535 A 1 
ATOM 2743 C CD2 . LEU A 1 535 ? -1.576  16.828  -30.563 1.00 38.44  535 A 1 
ATOM 2744 N N   . SER A 1 536 ? 0.566   17.107  -26.219 1.00 49.63  536 A 1 
ATOM 2745 C CA  . SER A 1 536 ? 1.416   16.917  -25.047 1.00 47.61  536 A 1 
ATOM 2746 C C   . SER A 1 536 ? 2.306   15.742  -25.372 1.00 49.53  536 A 1 
ATOM 2747 O O   . SER A 1 536 ? 1.853   14.805  -26.046 1.00 48.20  536 A 1 
ATOM 2748 C CB  . SER A 1 536 ? 0.566   16.584  -23.831 1.00 46.98  536 A 1 
ATOM 2749 O OG  . SER A 1 536 ? 1.325   16.641  -22.642 1.00 51.05  536 A 1 
ATOM 2750 N N   . PRO A 1 537 ? 3.576   15.771  -24.914 1.00 54.24  537 A 1 
ATOM 2751 C CA  . PRO A 1 537 ? 4.445   14.588  -25.085 1.00 52.87  537 A 1 
ATOM 2752 C C   . PRO A 1 537 ? 3.914   13.358  -24.337 1.00 51.85  537 A 1 
ATOM 2753 O O   . PRO A 1 537 ? 4.197   12.226  -24.716 1.00 49.16  537 A 1 
ATOM 2754 C CB  . PRO A 1 537 ? 5.765   15.027  -24.449 1.00 55.86  537 A 1 
ATOM 2755 C CG  . PRO A 1 537 ? 5.668   16.501  -24.220 1.00 56.08  537 A 1 
ATOM 2756 C CD  . PRO A 1 537 ? 4.211   16.787  -24.056 1.00 55.60  537 A 1 
ATOM 2757 N N   . GLU A 1 538 ? 3.120   13.621  -23.294 1.00 52.93  538 A 1 
ATOM 2758 C CA  . GLU A 1 538 ? 2.477   12.594  -22.458 1.00 48.16  538 A 1 
ATOM 2759 C C   . GLU A 1 538 ? 1.134   12.081  -22.985 1.00 46.08  538 A 1 
ATOM 2760 O O   . GLU A 1 538 ? 0.577   11.159  -22.430 1.00 46.53  538 A 1 
ATOM 2761 C CB  . GLU A 1 538 ? 2.265   13.161  -21.060 1.00 49.29  538 A 1 
ATOM 2762 C CG  . GLU A 1 538 ? 3.492   13.865  -20.505 1.00 50.51  538 A 1 
ATOM 2763 C CD  . GLU A 1 538 ? 3.465   14.004  -19.004 1.00 52.23  538 A 1 
ATOM 2764 O OE1 . GLU A 1 538 ? 3.910   15.058  -18.479 1.00 51.39  538 A 1 
ATOM 2765 O OE2 . GLU A 1 538 ? 2.989   13.058  -18.349 1.00 59.11  538 A 1 
ATOM 2766 N N   . ILE A 1 539 ? 0.607   12.688  -24.049 1.00 48.43  539 A 1 
ATOM 2767 C CA  . ILE A 1 539 ? -0.658  12.260  -24.658 1.00 47.75  539 A 1 
ATOM 2768 C C   . ILE A 1 539 ? -0.441  11.685  -26.058 1.00 47.88  539 A 1 
ATOM 2769 O O   . ILE A 1 539 ? -0.326  12.421  -27.048 1.00 56.43  539 A 1 
ATOM 2770 C CB  . ILE A 1 539 ? -1.693  13.398  -24.640 1.00 50.84  539 A 1 
ATOM 2771 C CG1 . ILE A 1 539 ? -2.024  13.707  -23.170 1.00 56.18  539 A 1 
ATOM 2772 C CG2 . ILE A 1 539 ? -2.952  13.012  -25.412 1.00 50.33  539 A 1 
ATOM 2773 C CD1 . ILE A 1 539 ? -3.078  14.784  -22.962 1.00 62.71  539 A 1 
ATOM 2774 N N   . ASN A 1 540 ? -0.362  10.364  -26.116 1.00 48.47  540 A 1 
ATOM 2775 C CA  . ASN A 1 540 ? -0.018  9.652   -27.335 1.00 56.43  540 A 1 
ATOM 2776 C C   . ASN A 1 540 ? -1.235  9.153   -28.056 1.00 53.24  540 A 1 
ATOM 2777 O O   . ASN A 1 540 ? -1.261  9.071   -29.293 1.00 58.76  540 A 1 
ATOM 2778 C CB  . ASN A 1 540 ? 0.880   8.456   -27.003 1.00 60.75  540 A 1 
ATOM 2779 C CG  . ASN A 1 540 ? 2.156   8.855   -26.275 1.00 63.65  540 A 1 
ATOM 2780 O OD1 . ASN A 1 540 ? 2.382   8.434   -25.149 1.00 61.46  540 A 1 
ATOM 2781 N ND2 . ASN A 1 540 ? 2.998   9.656   -26.923 1.00 64.49  540 A 1 
ATOM 2782 N N   . THR A 1 541 ? -2.228  8.782   -27.271 1.00 52.99  541 A 1 
ATOM 2783 C CA  . THR A 1 541 ? -3.499  8.315   -27.796 1.00 57.04  541 A 1 
ATOM 2784 C C   . THR A 1 541 ? -4.649  9.127   -27.243 1.00 56.79  541 A 1 
ATOM 2785 O O   . THR A 1 541 ? -4.512  9.822   -26.230 1.00 62.27  541 A 1 
ATOM 2786 C CB  . THR A 1 541 ? -3.762  6.861   -27.420 1.00 61.30  541 A 1 
ATOM 2787 O OG1 . THR A 1 541 ? -3.585  6.707   -26.001 1.00 63.00  541 A 1 
ATOM 2788 C CG2 . THR A 1 541 ? -2.818  5.930   -28.189 1.00 62.36  541 A 1 
ATOM 2789 N N   . LEU A 1 542 ? -5.779  9.056   -27.932 1.00 55.64  542 A 1 
ATOM 2790 C CA  . LEU A 1 542 ? -6.997  9.704   -27.453 1.00 57.42  542 A 1 
ATOM 2791 C C   . LEU A 1 542 ? -7.424  9.202   -26.074 1.00 57.82  542 A 1 
ATOM 2792 O O   . LEU A 1 542 ? -7.973  9.960   -25.261 1.00 56.41  542 A 1 
ATOM 2793 C CB  . LEU A 1 542 ? -8.120  9.518   -28.462 1.00 55.06  542 A 1 
ATOM 2794 C CG  . LEU A 1 542 ? -7.880  10.321  -29.736 1.00 57.36  542 A 1 
ATOM 2795 C CD1 . LEU A 1 542 ? -8.938  10.029  -30.781 1.00 60.52  542 A 1 
ATOM 2796 C CD2 . LEU A 1 542 ? -7.845  11.823  -29.459 1.00 57.90  542 A 1 
ATOM 2797 N N   . ASP A 1 543 ? -7.128  7.936   -25.790 1.00 60.03  543 A 1 
ATOM 2798 C CA  . ASP A 1 543 ? -7.464  7.353   -24.477 1.00 67.11  543 A 1 
ATOM 2799 C C   . ASP A 1 543 ? -6.718  8.048   -23.330 1.00 59.25  543 A 1 
ATOM 2800 O O   . ASP A 1 543 ? -7.208  8.124   -22.220 1.00 53.75  543 A 1 
ATOM 2801 C CB  . ASP A 1 543 ? -7.203  5.837   -24.440 1.00 79.93  543 A 1 
ATOM 2802 C CG  . ASP A 1 543 ? -7.906  5.126   -23.252 1.00 89.34  543 A 1 
ATOM 2803 O OD1 . ASP A 1 543 ? -9.150  5.126   -23.114 1.00 89.20  543 A 1 
ATOM 2804 O OD2 . ASP A 1 543 ? -7.197  4.522   -22.439 1.00 96.35  543 A 1 
ATOM 2805 N N   . ASP A 1 544 ? -5.541  8.588   -23.614 1.00 63.39  544 A 1 
ATOM 2806 C CA  . ASP A 1 544 ? -4.784  9.346   -22.607 1.00 64.57  544 A 1 
ATOM 2807 C C   . ASP A 1 544 ? -5.552  10.580  -22.096 1.00 64.95  544 A 1 
ATOM 2808 O O   . ASP A 1 544 ? -5.418  10.981  -20.923 1.00 73.16  544 A 1 
ATOM 2809 C CB  . ASP A 1 544 ? -3.421  9.780   -23.167 1.00 61.71  544 A 1 
ATOM 2810 C CG  . ASP A 1 544 ? -2.483  8.609   -23.421 1.00 64.35  544 A 1 
ATOM 2811 O OD1 . ASP A 1 544 ? -2.439  7.679   -22.592 1.00 66.15  544 A 1 
ATOM 2812 O OD2 . ASP A 1 544 ? -1.775  8.638   -24.450 1.00 72.03  544 A 1 
ATOM 2813 N N   . ILE A 1 545 ? -6.325  11.200  -22.982 1.00 62.94  545 A 1 
ATOM 2814 C CA  . ILE A 1 545 ? -7.094  12.394  -22.627 1.00 60.91  545 A 1 
ATOM 2815 C C   . ILE A 1 545 ? -8.163  12.020  -21.582 1.00 63.46  545 A 1 
ATOM 2816 O O   . ILE A 1 545 ? -8.505  12.808  -20.690 1.00 57.64  545 A 1 
ATOM 2817 C CB  . ILE A 1 545 ? -7.732  13.027  -23.882 1.00 59.65  545 A 1 
ATOM 2818 C CG1 . ILE A 1 545 ? -6.654  13.416  -24.913 1.00 62.78  545 A 1 
ATOM 2819 C CG2 . ILE A 1 545 ? -8.511  14.280  -23.513 1.00 59.07  545 A 1 
ATOM 2820 C CD1 . ILE A 1 545 ? -7.176  13.774  -26.295 1.00 62.61  545 A 1 
ATOM 2821 N N   . ARG A 1 546 ? -8.649  10.784  -21.687 1.00 68.07  546 A 1 
ATOM 2822 C CA  . ARG A 1 546 ? -9.765  10.262  -20.861 1.00 64.27  546 A 1 
ATOM 2823 C C   . ARG A 1 546 ? -9.339  9.961   -19.436 1.00 62.12  546 A 1 
ATOM 2824 O O   . ARG A 1 546 ? -10.108 10.100  -18.495 1.00 57.57  546 A 1 
ATOM 2825 C CB  . ARG A 1 546 ? -10.341 8.992   -21.488 1.00 63.21  546 A 1 
ATOM 2826 C CG  . ARG A 1 546 ? -10.506 9.080   -23.000 1.00 71.00  546 A 1 
ATOM 2827 C CD  . ARG A 1 546 ? -11.102 7.811   -23.621 1.00 73.57  546 A 1 
ATOM 2828 N NE  . ARG A 1 546 ? -11.273 7.892   -25.079 1.00 68.28  546 A 1 
ATOM 2829 C CZ  . ARG A 1 546 ? -12.404 8.193   -25.722 1.00 70.09  546 A 1 
ATOM 2830 N NH1 . ARG A 1 546 ? -13.537 8.442   -25.053 1.00 61.09  546 A 1 
ATOM 2831 N NH2 . ARG A 1 546 ? -12.392 8.257   -27.067 1.00 71.75  546 A 1 
ATOM 2832 N N   . LYS A 1 547 ? -8.097  9.542   -19.288 1.00 66.01  547 A 1 
ATOM 2833 C CA  . LYS A 1 547 ? -7.576  9.160   -17.987 1.00 71.31  547 A 1 
ATOM 2834 C C   . LYS A 1 547 ? -7.279  10.343  -17.074 1.00 69.41  547 A 1 
ATOM 2835 O O   . LYS A 1 547 ? -6.950  10.151  -15.913 1.00 66.94  547 A 1 
ATOM 2836 C CB  . LYS A 1 547 ? -6.307  8.333   -18.173 1.00 86.02  547 A 1 
ATOM 2837 C CG  . LYS A 1 547 ? -6.513  7.045   -18.977 1.00 96.02  547 A 1 
ATOM 2838 C CD  . LYS A 1 547 ? -5.258  6.167   -19.038 1.00 103.45 547 A 1 
ATOM 2839 C CE  . LYS A 1 547 ? -4.005  6.931   -19.477 1.00 102.87 547 A 1 
ATOM 2840 N NZ  . LYS A 1 547 ? -2.733  6.180   -19.280 1.00 107.89 547 A 1 
ATOM 2841 N N   . LEU A 1 548 ? -7.398  11.561  -17.593 1.00 73.15  548 A 1 
ATOM 2842 C CA  . LEU A 1 548 ? -7.005  12.759  -16.837 1.00 72.59  548 A 1 
ATOM 2843 C C   . LEU A 1 548 ? -8.101  13.163  -15.871 1.00 68.79  548 A 1 
ATOM 2844 O O   . LEU A 1 548 ? -9.267  13.113  -16.227 1.00 81.70  548 A 1 
ATOM 2845 C CB  . LEU A 1 548 ? -6.719  13.931  -17.780 1.00 73.02  548 A 1 
ATOM 2846 C CG  . LEU A 1 548 ? -5.749  13.649  -18.928 1.00 79.42  548 A 1 
ATOM 2847 C CD1 . LEU A 1 548 ? -5.792  14.764  -19.970 1.00 82.64  548 A 1 
ATOM 2848 C CD2 . LEU A 1 548 ? -4.340  13.441  -18.385 1.00 83.47  548 A 1 
ATOM 2849 N N   . ASP A 1 549 ? -7.736  13.559  -14.659 1.00 67.08  549 A 1 
ATOM 2850 C CA  . ASP A 1 549 ? -8.690  14.169  -13.724 1.00 67.95  549 A 1 
ATOM 2851 C C   . ASP A 1 549 ? -8.740  15.650  -14.073 1.00 75.61  549 A 1 
ATOM 2852 O O   . ASP A 1 549 ? -7.764  16.367  -13.864 1.00 80.03  549 A 1 
ATOM 2853 C CB  . ASP A 1 549 ? -8.257  13.964  -12.267 1.00 67.67  549 A 1 
ATOM 2854 C CG  . ASP A 1 549 ? -9.101  14.761  -11.256 1.00 69.18  549 A 1 
ATOM 2855 O OD1 . ASP A 1 549 ? -10.311 15.006  -11.475 1.00 76.91  549 A 1 
ATOM 2856 O OD2 . ASP A 1 549 ? -8.537  15.143  -10.210 1.00 67.93  549 A 1 
ATOM 2857 N N   . ARG A 1 550 ? -9.864  16.100  -14.640 1.00 81.66  550 A 1 
ATOM 2858 C CA  . ARG A 1 550 ? -9.991  17.489  -15.149 1.00 75.43  550 A 1 
ATOM 2859 C C   . ARG A 1 550 ? -10.562 18.532  -14.164 1.00 68.82  550 A 1 
ATOM 2860 O O   . ARG A 1 550 ? -10.546 19.739  -14.472 1.00 60.15  550 A 1 
ATOM 2861 C CB  . ARG A 1 550 ? -10.794 17.516  -16.475 1.00 74.42  550 A 1 
ATOM 2862 C CG  . ARG A 1 550 ? -12.325 17.466  -16.369 1.00 68.61  550 A 1 
ATOM 2863 C CD  . ARG A 1 550 ? -12.976 17.986  -17.647 1.00 61.76  550 A 1 
ATOM 2864 N NE  . ARG A 1 550 ? -14.412 18.198  -17.509 1.00 55.36  550 A 1 
ATOM 2865 C CZ  . ARG A 1 550 ? -15.332 17.269  -17.733 1.00 57.61  550 A 1 
ATOM 2866 N NH1 . ARG A 1 550 ? -14.974 16.043  -18.130 1.00 59.12  550 A 1 
ATOM 2867 N NH2 . ARG A 1 550 ? -16.622 17.545  -17.572 1.00 53.22  550 A 1 
ATOM 2868 N N   . PHE A 1 551 ? -11.062 18.072  -13.009 1.00 63.84  551 A 1 
ATOM 2869 C CA  . PHE A 1 551 ? -11.850 18.938  -12.097 1.00 63.84  551 A 1 
ATOM 2870 C C   . PHE A 1 551 ? -11.022 19.677  -11.044 1.00 61.17  551 A 1 
ATOM 2871 O O   . PHE A 1 551 ? -11.131 19.428  -9.844  1.00 61.44  551 A 1 
ATOM 2872 C CB  . PHE A 1 551 ? -12.950 18.130  -11.437 1.00 64.98  551 A 1 
ATOM 2873 C CG  . PHE A 1 551 ? -13.932 17.576  -12.404 1.00 60.27  551 A 1 
ATOM 2874 C CD1 . PHE A 1 551 ? -14.912 18.376  -12.938 1.00 59.06  551 A 1 
ATOM 2875 C CD2 . PHE A 1 551 ? -13.867 16.246  -12.783 1.00 61.37  551 A 1 
ATOM 2876 C CE1 . PHE A 1 551 ? -15.830 17.854  -13.837 1.00 65.94  551 A 1 
ATOM 2877 C CE2 . PHE A 1 551 ? -14.778 15.717  -13.699 1.00 63.37  551 A 1 
ATOM 2878 C CZ  . PHE A 1 551 ? -15.764 16.523  -14.229 1.00 59.48  551 A 1 
ATOM 2879 N N   . LYS A 1 552 ? -10.171 20.567  -11.529 1.00 55.74  552 A 1 
ATOM 2880 C CA  . LYS A 1 552 ? -9.239  21.284  -10.689 1.00 55.60  552 A 1 
ATOM 2881 C C   . LYS A 1 552 ? -8.762  22.496  -11.459 1.00 58.72  552 A 1 
ATOM 2882 O O   . LYS A 1 552 ? -9.023  22.619  -12.659 1.00 60.68  552 A 1 
ATOM 2883 C CB  . LYS A 1 552 ? -8.047  20.391  -10.309 1.00 56.37  552 A 1 
ATOM 2884 C CG  . LYS A 1 552 ? -7.299  19.817  -11.509 1.00 62.09  552 A 1 
ATOM 2885 C CD  . LYS A 1 552 ? -6.196  18.852  -11.125 1.00 68.32  552 A 1 
ATOM 2886 C CE  . LYS A 1 552 ? -5.487  18.239  -12.327 1.00 73.66  552 A 1 
ATOM 2887 N NZ  . LYS A 1 552 ? -4.710  17.024  -11.949 1.00 77.57  552 A 1 
ATOM 2888 N N   . GLU A 1 553 ? -8.066  23.382  -10.757 1.00 57.95  553 A 1 
ATOM 2889 C CA  . GLU A 1 553 ? -7.289  24.443  -11.390 1.00 56.07  553 A 1 
ATOM 2890 C C   . GLU A 1 553 ? -6.184  23.766  -12.224 1.00 58.75  553 A 1 
ATOM 2891 O O   . GLU A 1 553 ? -5.553  22.832  -11.726 1.00 55.88  553 A 1 
ATOM 2892 C CB  . GLU A 1 553 ? -6.648  25.330  -10.323 1.00 52.27  553 A 1 
ATOM 2893 C CG  . GLU A 1 553 ? -5.716  26.390  -10.861 1.00 52.53  553 A 1 
ATOM 2894 C CD  . GLU A 1 553 ? -6.440  27.613  -11.404 1.00 58.91  553 A 1 
ATOM 2895 O OE1 . GLU A 1 553 ? -7.689  27.667  -11.347 1.00 57.83  553 A 1 
ATOM 2896 O OE2 . GLU A 1 553 ? -5.744  28.551  -11.864 1.00 67.41  553 A 1 
ATOM 2897 N N   . PRO A 1 554 ? -5.965  24.211  -13.495 1.00 63.27  554 A 1 
ATOM 2898 C CA  . PRO A 1 554 ? -4.941  23.625  -14.382 1.00 59.23  554 A 1 
ATOM 2899 C C   . PRO A 1 554 ? -3.539  23.701  -13.808 1.00 63.71  554 A 1 
ATOM 2900 O O   . PRO A 1 554 ? -3.085  24.777  -13.464 1.00 66.08  554 A 1 
ATOM 2901 C CB  . PRO A 1 554 ? -5.024  24.483  -15.641 1.00 58.54  554 A 1 
ATOM 2902 C CG  . PRO A 1 554 ? -6.416  24.989  -15.654 1.00 61.80  554 A 1 
ATOM 2903 C CD  . PRO A 1 554 ? -6.782  25.214  -14.214 1.00 64.59  554 A 1 
ATOM 2904 N N   . PRO A 1 555 ? -2.850  22.559  -13.712 1.00 72.34  555 A 1 
ATOM 2905 C CA  . PRO A 1 555 ? -1.527  22.596  -13.139 1.00 71.10  555 A 1 
ATOM 2906 C C   . PRO A 1 555 ? -0.577  23.335  -14.072 1.00 73.37  555 A 1 
ATOM 2907 O O   . PRO A 1 555 ? -0.911  23.559  -15.229 1.00 69.66  555 A 1 
ATOM 2908 C CB  . PRO A 1 555 ? -1.163  21.108  -13.028 1.00 76.10  555 A 1 
ATOM 2909 C CG  . PRO A 1 555 ? -1.904  20.453  -14.149 1.00 73.40  555 A 1 
ATOM 2910 C CD  . PRO A 1 555 ? -3.197  21.214  -14.222 1.00 74.24  555 A 1 
ATOM 2911 N N   . ALA A 1 556 ? 0.613   23.664  -13.563 1.00 87.81  556 A 1 
ATOM 2912 C CA  . ALA A 1 556 ? 1.637   24.467  -14.282 1.00 80.31  556 A 1 
ATOM 2913 C C   . ALA A 1 556 ? 2.450   23.655  -15.293 1.00 80.34  556 A 1 
ATOM 2914 O O   . ALA A 1 556 ? 3.256   24.210  -16.053 1.00 77.62  556 A 1 
ATOM 2915 C CB  . ALA A 1 556 ? 2.568   25.118  -13.285 1.00 77.41  556 A 1 
ATOM 2916 N N   . TYR A 1 557 ? 2.220   22.341  -15.282 1.00 72.09  557 A 1 
ATOM 2917 C CA  . TYR A 1 557 ? 2.795   21.416  -16.242 1.00 71.12  557 A 1 
ATOM 2918 C C   . TYR A 1 557 ? 1.963   20.141  -16.219 1.00 61.93  557 A 1 
ATOM 2919 O O   . TYR A 1 557 ? 1.106   19.974  -15.346 1.00 77.90  557 A 1 
ATOM 2920 C CB  . TYR A 1 557 ? 4.249   21.132  -15.868 1.00 77.42  557 A 1 
ATOM 2921 C CG  . TYR A 1 557 ? 4.349   20.576  -14.475 1.00 81.24  557 A 1 
ATOM 2922 C CD1 . TYR A 1 557 ? 4.271   21.409  -13.353 1.00 78.75  557 A 1 
ATOM 2923 C CD2 . TYR A 1 557 ? 4.467   19.207  -14.267 1.00 88.92  557 A 1 
ATOM 2924 C CE1 . TYR A 1 557 ? 4.329   20.897  -12.061 1.00 78.42  557 A 1 
ATOM 2925 C CE2 . TYR A 1 557 ? 4.534   18.687  -12.976 1.00 90.99  557 A 1 
ATOM 2926 C CZ  . TYR A 1 557 ? 4.465   19.542  -11.881 1.00 82.33  557 A 1 
ATOM 2927 O OH  . TYR A 1 557 ? 4.532   19.037  -10.611 1.00 85.37  557 A 1 
ATOM 2928 N N   . GLY A 1 558 ? 2.205   19.250  -17.168 1.00 53.73  558 A 1 
ATOM 2929 C CA  . GLY A 1 558 ? 1.456   17.993  -17.268 1.00 51.67  558 A 1 
ATOM 2930 C C   . GLY A 1 558 ? 0.506   18.021  -18.445 1.00 53.42  558 A 1 
ATOM 2931 O O   . GLY A 1 558 ? 0.292   19.068  -19.021 1.00 54.65  558 A 1 
ATOM 2932 N N   . PRO A 1 559 ? -0.098  16.869  -18.797 1.00 58.19  559 A 1 
ATOM 2933 C CA  . PRO A 1 559 ? -0.947  16.764  -19.991 1.00 56.84  559 A 1 
ATOM 2934 C C   . PRO A 1 559 ? -2.076  17.755  -20.027 1.00 56.33  559 A 1 
ATOM 2935 O O   . PRO A 1 559 ? -2.496  18.181  -21.074 1.00 58.47  559 A 1 
ATOM 2936 C CB  . PRO A 1 559 ? -1.516  15.351  -19.894 1.00 62.12  559 A 1 
ATOM 2937 C CG  . PRO A 1 559 ? -0.532  14.592  -19.063 1.00 63.38  559 A 1 
ATOM 2938 C CD  . PRO A 1 559 ? -0.065  15.595  -18.050 1.00 63.48  559 A 1 
ATOM 2939 N N   . MET A 1 560 ? -2.580  18.112  -18.864 1.00 57.33  560 A 1 
ATOM 2940 C CA  . MET A 1 560 ? -3.632  19.069  -18.761 1.00 56.53  560 A 1 
ATOM 2941 C C   . MET A 1 560 ? -3.149  20.399  -19.336 1.00 57.97  560 A 1 
ATOM 2942 O O   . MET A 1 560 ? -3.719  20.943  -20.299 1.00 61.88  560 A 1 
ATOM 2943 C CB  . MET A 1 560 ? -3.887  19.169  -17.261 1.00 60.77  560 A 1 
ATOM 2944 C CG  . MET A 1 560 ? -5.194  18.575  -16.741 1.00 67.20  560 A 1 
ATOM 2945 S SD  . MET A 1 560 ? -6.666  19.577  -16.995 1.00 82.72  560 A 1 
ATOM 2946 C CE  . MET A 1 560 ? -6.559  20.872  -15.782 1.00 74.49  560 A 1 
ATOM 2947 N N   . CYS A 1 561 ? -2.081  20.910  -18.737 1.00 56.40  561 A 1 
ATOM 2948 C CA  . CYS A 1 561 ? -1.466  22.179  -19.134 1.00 51.69  561 A 1 
ATOM 2949 C C   . CYS A 1 561 ? -1.189  22.235  -20.643 1.00 46.52  561 A 1 
ATOM 2950 O O   . CYS A 1 561 ? -1.530  23.193  -21.331 1.00 44.05  561 A 1 
ATOM 2951 C CB  . CYS A 1 561 ? -0.163  22.357  -18.359 1.00 50.27  561 A 1 
ATOM 2952 S SG  . CYS A 1 561 ? 0.714   23.869  -18.732 1.00 59.97  561 A 1 
ATOM 2953 N N   . ASP A 1 562 ? -0.547  21.194  -21.129 1.00 44.03  562 A 1 
ATOM 2954 C CA  . ASP A 1 562 ? -0.137  21.150  -22.506 1.00 44.53  562 A 1 
ATOM 2955 C C   . ASP A 1 562 ? -1.328  21.261  -23.429 1.00 46.48  562 A 1 
ATOM 2956 O O   . ASP A 1 562 ? -1.261  21.982  -24.411 1.00 45.75  562 A 1 
ATOM 2957 C CB  . ASP A 1 562 ? 0.680   19.881  -22.792 1.00 46.75  562 A 1 
ATOM 2958 C CG  . ASP A 1 562 ? 1.971   19.800  -21.966 1.00 49.53  562 A 1 
ATOM 2959 O OD1 . ASP A 1 562 ? 2.425   20.841  -21.419 1.00 54.84  562 A 1 
ATOM 2960 O OD2 . ASP A 1 562 ? 2.521   18.682  -21.858 1.00 52.42  562 A 1 
ATOM 2961 N N   . ILE A 1 563 ? -2.403  20.532  -23.122 1.00 46.84  563 A 1 
ATOM 2962 C CA  . ILE A 1 563 ? -3.610  20.539  -23.953 1.00 43.18  563 A 1 
ATOM 2963 C C   . ILE A 1 563 ? -4.056  21.982  -24.141 1.00 39.92  563 A 1 
ATOM 2964 O O   . ILE A 1 563 ? -4.530  22.385  -25.201 1.00 39.17  563 A 1 
ATOM 2965 C CB  . ILE A 1 563 ? -4.749  19.702  -23.323 1.00 47.71  563 A 1 
ATOM 2966 C CG1 . ILE A 1 563 ? -4.459  18.197  -23.398 1.00 53.87  563 A 1 
ATOM 2967 C CG2 . ILE A 1 563 ? -6.084  19.954  -24.016 1.00 51.09  563 A 1 
ATOM 2968 C CD1 . ILE A 1 563 ? -4.693  17.549  -24.752 1.00 61.58  563 A 1 
ATOM 2969 N N   . LEU A 1 564 ? -3.928  22.758  -23.084 1.00 37.40  564 A 1 
ATOM 2970 C CA  . LEU A 1 564 ? -4.413  24.137  -23.069 1.00 38.53  564 A 1 
ATOM 2971 C C   . LEU A 1 564 ? -3.415  25.234  -23.501 1.00 39.62  564 A 1 
ATOM 2972 O O   . LEU A 1 564 ? -3.831  26.349  -23.855 1.00 41.70  564 A 1 
ATOM 2973 C CB  . LEU A 1 564 ? -4.907  24.459  -21.649 1.00 41.83  564 A 1 
ATOM 2974 C CG  . LEU A 1 564 ? -6.080  23.641  -21.078 1.00 37.81  564 A 1 
ATOM 2975 C CD1 . LEU A 1 564 ? -6.389  24.162  -19.696 1.00 37.58  564 A 1 
ATOM 2976 C CD2 . LEU A 1 564 ? -7.311  23.755  -21.954 1.00 40.15  564 A 1 
ATOM 2977 N N   . TRP A 1 565 ? -2.117  24.945  -23.469 1.00 38.95  565 A 1 
ATOM 2978 C CA  . TRP A 1 565 ? -1.104  25.971  -23.752 1.00 37.57  565 A 1 
ATOM 2979 C C   . TRP A 1 565 ? -0.177  25.636  -24.925 1.00 36.04  565 A 1 
ATOM 2980 O O   . TRP A 1 565 ? 0.363   26.552  -25.571 1.00 38.74  565 A 1 
ATOM 2981 C CB  . TRP A 1 565 ? -0.236  26.225  -22.521 1.00 39.43  565 A 1 
ATOM 2982 C CG  . TRP A 1 565 ? -0.886  26.883  -21.358 1.00 39.87  565 A 1 
ATOM 2983 C CD1 . TRP A 1 565 ? -1.619  26.288  -20.367 1.00 40.98  565 A 1 
ATOM 2984 C CD2 . TRP A 1 565 ? -0.808  28.267  -21.016 1.00 41.27  565 A 1 
ATOM 2985 N NE1 . TRP A 1 565 ? -2.019  27.234  -19.438 1.00 41.52  565 A 1 
ATOM 2986 C CE2 . TRP A 1 565 ? -1.530  28.451  -19.816 1.00 40.74  565 A 1 
ATOM 2987 C CE3 . TRP A 1 565 ? -0.228  29.383  -21.629 1.00 42.27  565 A 1 
ATOM 2988 C CZ2 . TRP A 1 565 ? -1.699  29.695  -19.243 1.00 42.99  565 A 1 
ATOM 2989 C CZ3 . TRP A 1 565 ? -0.375  30.628  -21.042 1.00 40.32  565 A 1 
ATOM 2990 C CH2 . TRP A 1 565 ? -1.098  30.772  -19.864 1.00 42.16  565 A 1 
ATOM 2991 N N   . SER A 1 566 ? 0.063   24.364  -25.204 1.00 36.18  566 A 1 
ATOM 2992 C CA  . SER A 1 566 ? 0.951   24.030  -26.327 1.00 40.33  566 A 1 
ATOM 2993 C C   . SER A 1 566 ? 0.592   24.908  -27.535 1.00 40.26  566 A 1 
ATOM 2994 O O   . SER A 1 566 ? -0.588  25.176  -27.800 1.00 38.75  566 A 1 
ATOM 2995 C CB  . SER A 1 566 ? 0.896   22.551  -26.706 1.00 42.50  566 A 1 
ATOM 2996 O OG  . SER A 1 566 ? -0.404  22.191  -27.146 1.00 51.04  566 A 1 
ATOM 2997 N N   . ASP A 1 567 ? 1.633   25.412  -28.201 1.00 40.22  567 A 1 
ATOM 2998 C CA  . ASP A 1 567 ? 1.524   26.169  -29.450 1.00 36.18  567 A 1 
ATOM 2999 C C   . ASP A 1 567 ? 2.320   25.420  -30.489 1.00 37.55  567 A 1 
ATOM 3000 O O   . ASP A 1 567 ? 3.228   24.652  -30.154 1.00 33.20  567 A 1 
ATOM 3001 C CB  . ASP A 1 567 ? 2.156   27.545  -29.325 1.00 35.85  567 A 1 
ATOM 3002 C CG  . ASP A 1 567 ? 1.308   28.537  -28.573 1.00 35.07  567 A 1 
ATOM 3003 O OD1 . ASP A 1 567 ? 0.095   28.595  -28.815 1.00 39.58  567 A 1 
ATOM 3004 O OD2 . ASP A 1 567 ? 1.882   29.324  -27.789 1.00 34.75  567 A 1 
ATOM 3005 N N   . PRO A 1 568 ? 2.038   25.676  -31.778 1.00 38.74  568 A 1 
ATOM 3006 C CA  . PRO A 1 568 ? 2.951   25.062  -32.791 1.00 35.58  568 A 1 
ATOM 3007 C C   . PRO A 1 568 ? 4.234   25.855  -32.958 1.00 30.61  568 A 1 
ATOM 3008 O O   . PRO A 1 568 ? 4.278   27.022  -32.606 1.00 23.64  568 A 1 
ATOM 3009 C CB  . PRO A 1 568 ? 2.121   25.106  -34.078 1.00 37.51  568 A 1 
ATOM 3010 C CG  . PRO A 1 568 ? 1.214   26.296  -33.885 1.00 38.60  568 A 1 
ATOM 3011 C CD  . PRO A 1 568 ? 0.904   26.388  -32.399 1.00 35.59  568 A 1 
ATOM 3012 N N   . LEU A 1 569 ? 5.259   25.216  -33.504 1.00 34.08  569 A 1 
ATOM 3013 C CA  . LEU A 1 569 ? 6.557   25.891  -33.782 1.00 37.14  569 A 1 
ATOM 3014 C C   . LEU A 1 569 ? 6.339   27.128  -34.595 1.00 38.78  569 A 1 
ATOM 3015 O O   . LEU A 1 569 ? 5.427   27.162  -35.432 1.00 38.00  569 A 1 
ATOM 3016 C CB  . LEU A 1 569 ? 7.539   24.993  -34.560 1.00 36.26  569 A 1 
ATOM 3017 C CG  . LEU A 1 569 ? 8.204   23.863  -33.777 1.00 38.57  569 A 1 
ATOM 3018 C CD1 . LEU A 1 569 ? 9.075   23.009  -34.688 1.00 40.06  569 A 1 
ATOM 3019 C CD2 . LEU A 1 569 ? 9.033   24.406  -32.629 1.00 38.51  569 A 1 
ATOM 3020 N N   . GLU A 1 570 ? 7.184   28.138  -34.375 1.00 46.16  570 A 1 
ATOM 3021 C CA  . GLU A 1 570 ? 7.093   29.372  -35.161 1.00 54.59  570 A 1 
ATOM 3022 C C   . GLU A 1 570 ? 7.304   29.074  -36.658 1.00 53.01  570 A 1 
ATOM 3023 O O   . GLU A 1 570 ? 6.618   29.665  -37.503 1.00 46.25  570 A 1 
ATOM 3024 C CB  . GLU A 1 570 ? 8.065   30.454  -34.681 1.00 62.50  570 A 1 
ATOM 3025 C CG  . GLU A 1 570 ? 7.856   31.812  -35.392 1.00 76.12  570 A 1 
ATOM 3026 C CD  . GLU A 1 570 ? 9.146   32.593  -35.724 1.00 89.97  570 A 1 
ATOM 3027 O OE1 . GLU A 1 570 ? 10.181  32.419  -35.021 1.00 94.51  570 A 1 
ATOM 3028 O OE2 . GLU A 1 570 ? 9.124   33.377  -36.724 1.00 94.71  570 A 1 
ATOM 3029 N N   . ASP A 1 571 ? 8.224   28.158  -36.969 1.00 51.86  571 A 1 
ATOM 3030 C CA  . ASP A 1 571 ? 8.430   27.709  -38.344 1.00 57.56  571 A 1 
ATOM 3031 C C   . ASP A 1 571 ? 8.002   26.256  -38.473 1.00 55.83  571 A 1 
ATOM 3032 O O   . ASP A 1 571 ? 8.701   25.424  -39.059 1.00 60.78  571 A 1 
ATOM 3033 C CB  . ASP A 1 571 ? 9.868   27.966  -38.856 1.00 62.78  571 A 1 
ATOM 3034 C CG  . ASP A 1 571 ? 10.943  27.556  -37.861 1.00 72.55  571 A 1 
ATOM 3035 O OD1 . ASP A 1 571 ? 10.631  27.347  -36.655 1.00 77.34  571 A 1 
ATOM 3036 O OD2 . ASP A 1 571 ? 12.113  27.443  -38.295 1.00 71.83  571 A 1 
ATOM 3037 N N   . PHE A 1 572 ? 6.805   25.985  -37.959 1.00 55.17  572 A 1 
ATOM 3038 C CA  . PHE A 1 572 ? 6.117   24.688  -38.106 1.00 52.21  572 A 1 
ATOM 3039 C C   . PHE A 1 572 ? 6.003   24.295  -39.573 1.00 47.87  572 A 1 
ATOM 3040 O O   . PHE A 1 572 ? 5.404   25.007  -40.367 1.00 42.75  572 A 1 
ATOM 3041 C CB  . PHE A 1 572 ? 4.716   24.778  -37.467 1.00 53.74  572 A 1 
ATOM 3042 C CG  . PHE A 1 572 ? 3.872   23.529  -37.598 1.00 56.07  572 A 1 
ATOM 3043 C CD1 . PHE A 1 572 ? 3.122   23.281  -38.747 1.00 56.45  572 A 1 
ATOM 3044 C CD2 . PHE A 1 572 ? 3.766   22.631  -36.542 1.00 57.54  572 A 1 
ATOM 3045 C CE1 . PHE A 1 572 ? 2.319   22.152  -38.847 1.00 59.31  572 A 1 
ATOM 3046 C CE2 . PHE A 1 572 ? 2.959   21.507  -36.635 1.00 58.62  572 A 1 
ATOM 3047 C CZ  . PHE A 1 572 ? 2.233   21.265  -37.788 1.00 60.84  572 A 1 
ATOM 3048 N N   . GLY A 1 573 ? 6.552   23.135  -39.923 1.00 49.10  573 A 1 
ATOM 3049 C CA  . GLY A 1 573 ? 6.543   22.654  -41.325 1.00 50.71  573 A 1 
ATOM 3050 C C   . GLY A 1 573 ? 7.828   22.890  -42.108 1.00 51.40  573 A 1 
ATOM 3051 O O   . GLY A 1 573 ? 7.970   22.341  -43.187 1.00 53.53  573 A 1 
ATOM 3052 N N   . ASN A 1 574 ? 8.752   23.696  -41.575 1.00 52.12  574 A 1 
ATOM 3053 C CA  . ASN A 1 574 ? 10.087  23.923  -42.180 1.00 57.18  574 A 1 
ATOM 3054 C C   . ASN A 1 574 ? 11.170  23.579  -41.158 1.00 58.96  574 A 1 
ATOM 3055 O O   . ASN A 1 574 ? 12.159  24.300  -41.047 1.00 65.02  574 A 1 
ATOM 3056 C CB  . ASN A 1 574 ? 10.254  25.372  -42.686 1.00 62.37  574 A 1 
ATOM 3057 C CG  . ASN A 1 574 ? 9.350   25.681  -43.877 1.00 75.44  574 A 1 
ATOM 3058 O OD1 . ASN A 1 574 ? 8.160   25.864  -43.686 1.00 77.71  574 A 1 
ATOM 3059 N ND2 . ASN A 1 574 ? 9.898   25.731  -45.112 1.00 83.74  574 A 1 
ATOM 3060 N N   . GLU A 1 575 ? 10.991  22.484  -40.409 1.00 54.25  575 A 1 
ATOM 3061 C CA  . GLU A 1 575 ? 11.843  22.259  -39.230 1.00 55.13  575 A 1 
ATOM 3062 C C   . GLU A 1 575 ? 13.227  21.693  -39.503 1.00 60.17  575 A 1 
ATOM 3063 O O   . GLU A 1 575 ? 13.390  20.745  -40.247 1.00 69.57  575 A 1 
ATOM 3064 C CB  . GLU A 1 575 ? 11.200  21.477  -38.083 1.00 56.73  575 A 1 
ATOM 3065 C CG  . GLU A 1 575 ? 10.175  20.432  -38.370 1.00 58.06  575 A 1 
ATOM 3066 C CD  . GLU A 1 575 ? 8.800   21.029  -38.552 1.00 58.97  575 A 1 
ATOM 3067 O OE1 . GLU A 1 575 ? 8.114   21.207  -37.559 1.00 47.10  575 A 1 
ATOM 3068 O OE2 . GLU A 1 575 ? 8.393   21.319  -39.697 1.00 72.20  575 A 1 
ATOM 3069 N N   . LYS A 1 576 ? 14.212  22.287  -38.832 1.00 60.83  576 A 1 
ATOM 3070 C CA  . LYS A 1 576 ? 15.626  22.038  -39.045 1.00 56.77  576 A 1 
ATOM 3071 C C   . LYS A 1 576 ? 16.278  21.820  -37.666 1.00 60.21  576 A 1 
ATOM 3072 O O   . LYS A 1 576 ? 16.708  22.799  -37.032 1.00 75.99  576 A 1 
ATOM 3073 C CB  . LYS A 1 576 ? 16.260  23.245  -39.778 1.00 50.96  576 A 1 
ATOM 3074 C CG  . LYS A 1 576 ? 15.755  23.397  -41.188 1.00 58.10  576 A 1 
ATOM 3075 C CD  . LYS A 1 576 ? 16.411  24.534  -41.923 1.00 60.67  576 A 1 
ATOM 3076 C CE  . LYS A 1 576 ? 15.823  24.622  -43.334 1.00 65.30  576 A 1 
ATOM 3077 N NZ  . LYS A 1 576 ? 16.486  25.701  -44.119 1.00 72.16  576 A 1 
ATOM 3078 N N   . THR A 1 577 ? 16.354  20.571  -37.201 1.00 53.73  577 A 1 
ATOM 3079 C CA  . THR A 1 577 ? 16.887  20.234  -35.827 1.00 60.07  577 A 1 
ATOM 3080 C C   . THR A 1 577 ? 15.994  20.502  -34.594 1.00 58.77  577 A 1 
ATOM 3081 O O   . THR A 1 577 ? 16.467  20.431  -33.466 1.00 53.81  577 A 1 
ATOM 3082 C CB  . THR A 1 577 ? 18.306  20.839  -35.494 1.00 62.19  577 A 1 
ATOM 3083 O OG1 . THR A 1 577 ? 18.198  22.120  -34.860 1.00 48.66  577 A 1 
ATOM 3084 C CG2 . THR A 1 577 ? 19.195  20.932  -36.749 1.00 69.46  577 A 1 
ATOM 3085 N N   . GLN A 1 578 ? 14.721  20.801  -34.798 1.00 60.39  578 A 1 
ATOM 3086 C CA  . GLN A 1 578 ? 13.792  20.942  -33.686 1.00 56.71  578 A 1 
ATOM 3087 C C   . GLN A 1 578 ? 13.241  19.564  -33.454 1.00 59.29  578 A 1 
ATOM 3088 O O   . GLN A 1 578 ? 12.930  18.844  -34.410 1.00 54.64  578 A 1 
ATOM 3089 C CB  . GLN A 1 578 ? 12.643  21.859  -34.034 1.00 55.68  578 A 1 
ATOM 3090 C CG  . GLN A 1 578 ? 12.942  23.349  -33.983 1.00 52.46  578 A 1 
ATOM 3091 C CD  . GLN A 1 578 ? 13.169  23.901  -35.375 1.00 42.63  578 A 1 
ATOM 3092 O OE1 . GLN A 1 578 ? 13.962  23.353  -36.121 1.00 36.68  578 A 1 
ATOM 3093 N NE2 . GLN A 1 578 ? 12.452  24.958  -35.728 1.00 37.01  578 A 1 
ATOM 3094 N N   . GLU A 1 579 ? 13.119  19.200  -32.182 1.00 62.00  579 A 1 
ATOM 3095 C CA  . GLU A 1 579 ? 12.595  17.893  -31.829 1.00 62.51  579 A 1 
ATOM 3096 C C   . GLU A 1 579 ? 11.070  18.042  -31.757 1.00 62.27  579 A 1 
ATOM 3097 O O   . GLU A 1 579 ? 10.546  19.153  -31.829 1.00 65.90  579 A 1 
ATOM 3098 C CB  . GLU A 1 579 ? 13.285  17.303  -30.579 1.00 61.69  579 A 1 
ATOM 3099 C CG  . GLU A 1 579 ? 13.403  18.166  -29.322 1.00 67.07  579 A 1 
ATOM 3100 C CD  . GLU A 1 579 ? 14.117  17.438  -28.157 1.00 70.98  579 A 1 
ATOM 3101 O OE1 . GLU A 1 579 ? 15.314  17.738  -27.923 1.00 67.82  579 A 1 
ATOM 3102 O OE2 . GLU A 1 579 ? 13.506  16.572  -27.467 1.00 62.39  579 A 1 
ATOM 3103 N N   . HIS A 1 580 ? 10.366  16.921  -31.668 1.00 57.56  580 A 1 
ATOM 3104 C CA  . HIS A 1 580 ? 8.887   16.897  -31.582 1.00 51.59  580 A 1 
ATOM 3105 C C   . HIS A 1 580 ? 8.363   17.977  -30.631 1.00 50.07  580 A 1 
ATOM 3106 O O   . HIS A 1 580 ? 7.555   18.816  -31.032 1.00 51.18  580 A 1 
ATOM 3107 C CB  . HIS A 1 580 ? 8.390   15.492  -31.177 1.00 47.79  580 A 1 
ATOM 3108 C CG  . HIS A 1 580 ? 8.492   14.496  -32.288 1.00 48.86  580 A 1 
ATOM 3109 N ND1 . HIS A 1 580 ? 9.607   14.394  -33.092 1.00 55.65  580 A 1 
ATOM 3110 C CD2 . HIS A 1 580 ? 7.620   13.581  -32.757 1.00 54.00  580 A 1 
ATOM 3111 C CE1 . HIS A 1 580 ? 9.425   13.458  -34.002 1.00 52.51  580 A 1 
ATOM 3112 N NE2 . HIS A 1 580 ? 8.222   12.952  -33.826 1.00 57.54  580 A 1 
ATOM 3113 N N   . PHE A 1 581 ? 8.831   17.957  -29.386 1.00 48.98  581 A 1 
ATOM 3114 C CA  . PHE A 1 581 ? 8.370   18.898  -28.358 1.00 48.26  581 A 1 
ATOM 3115 C C   . PHE A 1 581 ? 9.544   19.659  -27.772 1.00 45.29  581 A 1 
ATOM 3116 O O   . PHE A 1 581 ? 10.588  19.070  -27.506 1.00 45.68  581 A 1 
ATOM 3117 C CB  . PHE A 1 581 ? 7.615   18.179  -27.231 1.00 50.36  581 A 1 
ATOM 3118 C CG  . PHE A 1 581 ? 6.343   17.485  -27.686 1.00 51.26  581 A 1 
ATOM 3119 C CD1 . PHE A 1 581 ? 5.134   18.172  -27.728 1.00 48.05  581 A 1 
ATOM 3120 C CD2 . PHE A 1 581 ? 6.355   16.140  -28.059 1.00 50.37  581 A 1 
ATOM 3121 C CE1 . PHE A 1 581 ? 3.977   17.537  -28.146 1.00 43.19  581 A 1 
ATOM 3122 C CE2 . PHE A 1 581 ? 5.190   15.506  -28.486 1.00 46.65  581 A 1 
ATOM 3123 C CZ  . PHE A 1 581 ? 4.004   16.212  -28.537 1.00 43.18  581 A 1 
ATOM 3124 N N   . THR A 1 582 ? 9.377   20.976  -27.631 1.00 43.55  582 A 1 
ATOM 3125 C CA  . THR A 1 582 ? 10.452  21.879  -27.179 1.00 45.12  582 A 1 
ATOM 3126 C C   . THR A 1 582 ? 9.922   22.975  -26.275 1.00 43.58  582 A 1 
ATOM 3127 O O   . THR A 1 582 ? 8.810   23.420  -26.464 1.00 46.61  582 A 1 
ATOM 3128 C CB  . THR A 1 582 ? 11.182  22.554  -28.374 1.00 44.60  582 A 1 
ATOM 3129 O OG1 . THR A 1 582 ? 10.225  22.977  -29.353 1.00 43.01  582 A 1 
ATOM 3130 C CG2 . THR A 1 582 ? 12.166  21.593  -29.030 1.00 43.58  582 A 1 
ATOM 3131 N N   . HIS A 1 583 ? 10.729  23.453  -25.328 1.00 45.73  583 A 1 
ATOM 3132 C CA  . HIS A 1 583 ? 10.233  24.435  -24.335 1.00 49.28  583 A 1 
ATOM 3133 C C   . HIS A 1 583 ? 9.688   25.676  -24.997 1.00 44.72  583 A 1 
ATOM 3134 O O   . HIS A 1 583 ? 10.393  26.303  -25.756 1.00 46.99  583 A 1 
ATOM 3135 C CB  . HIS A 1 583 ? 11.312  24.850  -23.330 1.00 51.08  583 A 1 
ATOM 3136 C CG  . HIS A 1 583 ? 10.875  25.950  -22.398 1.00 47.94  583 A 1 
ATOM 3137 N ND1 . HIS A 1 583 ? 9.806   25.824  -21.539 1.00 46.81  583 A 1 
ATOM 3138 C CD2 . HIS A 1 583 ? 11.371  27.194  -22.194 1.00 46.74  583 A 1 
ATOM 3139 C CE1 . HIS A 1 583 ? 9.661   26.949  -20.853 1.00 44.75  583 A 1 
ATOM 3140 N NE2 . HIS A 1 583 ? 10.602  27.793  -21.227 1.00 40.56  583 A 1 
ATOM 3141 N N   . ASN A 1 584 ? 8.416   25.978  -24.733 1.00 43.77  584 A 1 
ATOM 3142 C CA  . ASN A 1 584 ? 7.720   27.094  -25.369 1.00 47.94  584 A 1 
ATOM 3143 C C   . ASN A 1 584 ? 8.129   28.393  -24.696 1.00 49.43  584 A 1 
ATOM 3144 O O   . ASN A 1 584 ? 7.757   28.628  -23.566 1.00 51.88  584 A 1 
ATOM 3145 C CB  . ASN A 1 584 ? 6.187   26.894  -25.285 1.00 47.97  584 A 1 
ATOM 3146 C CG  . ASN A 1 584 ? 5.379   28.003  -25.963 1.00 43.96  584 A 1 
ATOM 3147 O OD1 . ASN A 1 584 ? 5.749   29.164  -25.965 1.00 40.38  584 A 1 
ATOM 3148 N ND2 . ASN A 1 584 ? 4.269   27.623  -26.548 1.00 43.39  584 A 1 
ATOM 3149 N N   . THR A 1 585 ? 8.866   29.242  -25.410 1.00 51.09  585 A 1 
ATOM 3150 C CA  . THR A 1 585 ? 9.401   30.475  -24.828 1.00 50.43  585 A 1 
ATOM 3151 C C   . THR A 1 585 ? 8.477   31.688  -24.924 1.00 53.09  585 A 1 
ATOM 3152 O O   . THR A 1 585 ? 8.702   32.678  -24.219 1.00 61.45  585 A 1 
ATOM 3153 C CB  . THR A 1 585 ? 10.730  30.828  -25.462 1.00 48.93  585 A 1 
ATOM 3154 O OG1 . THR A 1 585 ? 10.561  30.954  -26.872 1.00 47.16  585 A 1 
ATOM 3155 C CG2 . THR A 1 585 ? 11.718  29.717  -25.172 1.00 50.75  585 A 1 
ATOM 3156 N N   . VAL A 1 586 ? 7.416   31.584  -25.732 1.00 52.78  586 A 1 
ATOM 3157 C CA  . VAL A 1 586 ? 6.386   32.639  -25.845 1.00 51.95  586 A 1 
ATOM 3158 C C   . VAL A 1 586 ? 5.452   32.623  -24.631 1.00 48.03  586 A 1 
ATOM 3159 O O   . VAL A 1 586 ? 5.157   33.657  -24.034 1.00 46.36  586 A 1 
ATOM 3160 C CB  . VAL A 1 586 ? 5.508   32.464  -27.105 1.00 55.35  586 A 1 
ATOM 3161 C CG1 . VAL A 1 586 ? 4.438   33.544  -27.176 1.00 57.78  586 A 1 
ATOM 3162 C CG2 . VAL A 1 586 ? 6.350   32.483  -28.369 1.00 55.32  586 A 1 
ATOM 3163 N N   . ARG A 1 587 ? 5.013   31.426  -24.268 1.00 49.06  587 A 1 
ATOM 3164 C CA  . ARG A 1 587 ? 4.135   31.211  -23.114 1.00 51.98  587 A 1 
ATOM 3165 C C   . ARG A 1 587 ? 4.885   31.143  -21.805 1.00 58.75  587 A 1 
ATOM 3166 O O   . ARG A 1 587 ? 4.409   31.630  -20.801 1.00 71.57  587 A 1 
ATOM 3167 C CB  . ARG A 1 587 ? 3.397   29.897  -23.254 1.00 47.85  587 A 1 
ATOM 3168 C CG  . ARG A 1 587 ? 2.659   29.761  -24.555 1.00 48.89  587 A 1 
ATOM 3169 C CD  . ARG A 1 587 ? 1.680   30.899  -24.764 1.00 48.32  587 A 1 
ATOM 3170 N NE  . ARG A 1 587 ? 0.938   30.654  -25.999 1.00 48.37  587 A 1 
ATOM 3171 C CZ  . ARG A 1 587 ? 0.019   31.467  -26.488 1.00 47.20  587 A 1 
ATOM 3172 N NH1 . ARG A 1 587 ? -0.280  32.572  -25.834 1.00 50.42  587 A 1 
ATOM 3173 N NH2 . ARG A 1 587 ? -0.596  31.170  -27.619 1.00 45.22  587 A 1 
ATOM 3174 N N   . GLY A 1 588 ? 6.055   30.515  -21.824 1.00 60.90  588 A 1 
ATOM 3175 C CA  . GLY A 1 588 ? 6.810   30.212  -20.609 1.00 56.78  588 A 1 
ATOM 3176 C C   . GLY A 1 588 ? 6.333   29.017  -19.810 1.00 57.25  588 A 1 
ATOM 3177 O O   . GLY A 1 588 ? 6.519   28.955  -18.582 1.00 61.80  588 A 1 
ATOM 3178 N N   . CYS A 1 589 ? 5.664   28.097  -20.492 1.00 55.18  589 A 1 
ATOM 3179 C CA  . CYS A 1 589 ? 5.245   26.823  -19.928 1.00 54.14  589 A 1 
ATOM 3180 C C   . CYS A 1 589 ? 4.868   25.968  -21.095 1.00 51.62  589 A 1 
ATOM 3181 O O   . CYS A 1 589 ? 4.785   26.458  -22.209 1.00 57.48  589 A 1 
ATOM 3182 C CB  . CYS A 1 589 ? 4.045   26.995  -18.998 1.00 59.20  589 A 1 
ATOM 3183 S SG  . CYS A 1 589 ? 2.712   27.984  -19.664 1.00 67.07  589 A 1 
ATOM 3184 N N   . SER A 1 590 ? 4.637   24.696  -20.835 1.00 50.40  590 A 1 
ATOM 3185 C CA  . SER A 1 590 ? 4.395   23.673  -21.851 1.00 49.53  590 A 1 
ATOM 3186 C C   . SER A 1 590 ? 5.280   23.832  -23.065 1.00 45.55  590 A 1 
ATOM 3187 O O   . SER A 1 590 ? 6.223   24.613  -23.044 1.00 44.31  590 A 1 
ATOM 3188 C CB  . SER A 1 590 ? 2.942   23.696  -22.269 1.00 49.65  590 A 1 
ATOM 3189 O OG  . SER A 1 590 ? 2.853   24.315  -23.499 1.00 52.33  590 A 1 
ATOM 3190 N N   . TYR A 1 591 ? 4.941   23.081  -24.112 1.00 49.60  591 A 1 
ATOM 3191 C CA  . TYR A 1 591 ? 5.801   22.877  -25.294 1.00 46.46  591 A 1 
ATOM 3192 C C   . TYR A 1 591 ? 5.391   23.578  -26.601 1.00 44.47  591 A 1 
ATOM 3193 O O   . TYR A 1 591 ? 4.284   24.104  -26.746 1.00 37.24  591 A 1 
ATOM 3194 C CB  . TYR A 1 591 ? 5.980   21.358  -25.522 1.00 47.47  591 A 1 
ATOM 3195 C CG  . TYR A 1 591 ? 6.508   20.683  -24.284 1.00 54.17  591 A 1 
ATOM 3196 C CD1 . TYR A 1 591 ? 5.654   20.272  -23.281 1.00 54.90  591 A 1 
ATOM 3197 C CD2 . TYR A 1 591 ? 7.879   20.537  -24.069 1.00 61.88  591 A 1 
ATOM 3198 C CE1 . TYR A 1 591 ? 6.131   19.704  -22.123 1.00 56.86  591 A 1 
ATOM 3199 C CE2 . TYR A 1 591 ? 8.366   19.966  -22.905 1.00 62.91  591 A 1 
ATOM 3200 C CZ  . TYR A 1 591 ? 7.477   19.554  -21.944 1.00 59.00  591 A 1 
ATOM 3201 O OH  . TYR A 1 591 ? 7.925   18.987  -20.790 1.00 65.68  591 A 1 
ATOM 3202 N N   . PHE A 1 592 ? 6.364   23.671  -27.505 1.00 47.49  592 A 1 
ATOM 3203 C CA  . PHE A 1 592 ? 6.100   23.882  -28.937 1.00 51.66  592 A 1 
ATOM 3204 C C   . PHE A 1 592 ? 6.053   22.520  -29.603 1.00 48.65  592 A 1 
ATOM 3205 O O   . PHE A 1 592 ? 6.951   21.725  -29.404 1.00 55.96  592 A 1 
ATOM 3206 C CB  . PHE A 1 592 ? 7.205   24.708  -29.624 1.00 52.42  592 A 1 
ATOM 3207 C CG  . PHE A 1 592 ? 7.117   26.186  -29.392 1.00 56.75  592 A 1 
ATOM 3208 C CD1 . PHE A 1 592 ? 5.920   26.848  -29.592 1.00 61.28  592 A 1 
ATOM 3209 C CD2 . PHE A 1 592 ? 8.232   26.925  -29.005 1.00 54.94  592 A 1 
ATOM 3210 C CE1 . PHE A 1 592 ? 5.822   28.205  -29.379 1.00 61.63  592 A 1 
ATOM 3211 C CE2 . PHE A 1 592 ? 8.141   28.283  -28.795 1.00 53.14  592 A 1 
ATOM 3212 C CZ  . PHE A 1 592 ? 6.934   28.920  -28.980 1.00 58.81  592 A 1 
ATOM 3213 N N   . TYR A 1 593 ? 5.047   22.265  -30.417 1.00 46.64  593 A 1 
ATOM 3214 C CA  . TYR A 1 593 ? 5.020   21.026  -31.174 1.00 46.32  593 A 1 
ATOM 3215 C C   . TYR A 1 593 ? 5.382   21.254  -32.626 1.00 48.33  593 A 1 
ATOM 3216 O O   . TYR A 1 593 ? 5.127   22.300  -33.211 1.00 53.99  593 A 1 
ATOM 3217 C CB  . TYR A 1 593 ? 3.681   20.282  -31.060 1.00 48.20  593 A 1 
ATOM 3218 C CG  . TYR A 1 593 ? 2.430   21.102  -31.196 1.00 45.01  593 A 1 
ATOM 3219 C CD1 . TYR A 1 593 ? 1.897   21.772  -30.102 1.00 45.81  593 A 1 
ATOM 3220 C CD2 . TYR A 1 593 ? 1.753   21.146  -32.385 1.00 45.55  593 A 1 
ATOM 3221 C CE1 . TYR A 1 593 ? 0.735   22.503  -30.204 1.00 49.09  593 A 1 
ATOM 3222 C CE2 . TYR A 1 593 ? 0.589   21.869  -32.504 1.00 49.37  593 A 1 
ATOM 3223 C CZ  . TYR A 1 593 ? 0.088   22.544  -31.421 1.00 51.31  593 A 1 
ATOM 3224 O OH  . TYR A 1 593 ? -1.060  23.240  -31.619 1.00 47.48  593 A 1 
ATOM 3225 N N   . SER A 1 594 ? 5.984   20.241  -33.214 1.00 50.00  594 A 1 
ATOM 3226 C CA  . SER A 1 594 ? 6.440   20.321  -34.591 1.00 49.38  594 A 1 
ATOM 3227 C C   . SER A 1 594 ? 5.496   19.537  -35.540 1.00 51.42  594 A 1 
ATOM 3228 O O   . SER A 1 594 ? 4.680   18.714  -35.093 1.00 51.27  594 A 1 
ATOM 3229 C CB  . SER A 1 594 ? 7.890   19.817  -34.683 1.00 46.25  594 A 1 
ATOM 3230 O OG  . SER A 1 594 ? 8.009   18.433  -34.371 1.00 39.15  594 A 1 
ATOM 3231 N N   . TYR A 1 595 ? 5.636   19.803  -36.836 1.00 45.55  595 A 1 
ATOM 3232 C CA  . TYR A 1 595 ? 4.907   19.077  -37.889 1.00 48.31  595 A 1 
ATOM 3233 C C   . TYR A 1 595 ? 5.058   17.557  -37.844 1.00 45.79  595 A 1 
ATOM 3234 O O   . TYR A 1 595 ? 4.060   16.850  -37.911 1.00 51.03  595 A 1 
ATOM 3235 C CB  . TYR A 1 595 ? 5.320   19.610  -39.258 1.00 52.19  595 A 1 
ATOM 3236 C CG  . TYR A 1 595 ? 4.768   18.885  -40.470 1.00 50.67  595 A 1 
ATOM 3237 C CD1 . TYR A 1 595 ? 3.471   19.116  -40.916 1.00 51.22  595 A 1 
ATOM 3238 C CD2 . TYR A 1 595 ? 5.571   18.033  -41.208 1.00 51.45  595 A 1 
ATOM 3239 C CE1 . TYR A 1 595 ? 2.988   18.487  -42.055 1.00 53.03  595 A 1 
ATOM 3240 C CE2 . TYR A 1 595 ? 5.111   17.408  -42.350 1.00 53.26  595 A 1 
ATOM 3241 C CZ  . TYR A 1 595 ? 3.825   17.639  -42.782 1.00 55.27  595 A 1 
ATOM 3242 O OH  . TYR A 1 595 ? 3.393   16.987  -43.920 1.00 53.33  595 A 1 
ATOM 3243 N N   . PRO A 1 596 ? 6.290   17.043  -37.715 1.00 45.96  596 A 1 
ATOM 3244 C CA  . PRO A 1 596 ? 6.432   15.601  -37.458 1.00 47.82  596 A 1 
ATOM 3245 C C   . PRO A 1 596 ? 5.671   15.106  -36.211 1.00 46.40  596 A 1 
ATOM 3246 O O   . PRO A 1 596 ? 5.044   14.035  -36.259 1.00 48.79  596 A 1 
ATOM 3247 C CB  . PRO A 1 596 ? 7.937   15.416  -37.262 1.00 46.21  596 A 1 
ATOM 3248 C CG  . PRO A 1 596 ? 8.558   16.557  -37.965 1.00 46.45  596 A 1 
ATOM 3249 C CD  . PRO A 1 596 ? 7.604   17.702  -37.790 1.00 48.11  596 A 1 
ATOM 3250 N N   . ALA A 1 597 ? 5.702   15.891  -35.133 1.00 39.71  597 A 1 
ATOM 3251 C CA  . ALA A 1 597 ? 4.995   15.532  -33.919 1.00 36.64  597 A 1 
ATOM 3252 C C   . ALA A 1 597 ? 3.510   15.369  -34.214 1.00 36.25  597 A 1 
ATOM 3253 O O   . ALA A 1 597 ? 2.874   14.405  -33.793 1.00 35.68  597 A 1 
ATOM 3254 C CB  . ALA A 1 597 ? 5.234   16.569  -32.824 1.00 35.70  597 A 1 
ATOM 3255 N N   . VAL A 1 598 ? 2.956   16.317  -34.943 1.00 34.83  598 A 1 
ATOM 3256 C CA  . VAL A 1 598 ? 1.531   16.310  -35.220 1.00 35.99  598 A 1 
ATOM 3257 C C   . VAL A 1 598 ? 1.192   15.176  -36.155 1.00 36.51  598 A 1 
ATOM 3258 O O   . VAL A 1 598 ? 0.196   14.477  -35.952 1.00 37.35  598 A 1 
ATOM 3259 C CB  . VAL A 1 598 ? 1.107   17.649  -35.849 1.00 40.04  598 A 1 
ATOM 3260 C CG1 . VAL A 1 598 ? -0.296  17.558  -36.422 1.00 44.26  598 A 1 
ATOM 3261 C CG2 . VAL A 1 598 ? 1.200   18.792  -34.835 1.00 38.42  598 A 1 
ATOM 3262 N N   . CYS A 1 599 ? 2.006   15.033  -37.199 1.00 38.56  599 A 1 
ATOM 3263 C CA  . CYS A 1 599 ? 1.830   13.993  -38.218 1.00 40.18  599 A 1 
ATOM 3264 C C   . CYS A 1 599 ? 1.904   12.649  -37.581 1.00 42.22  599 A 1 
ATOM 3265 O O   . CYS A 1 599 ? 1.189   11.709  -37.961 1.00 46.47  599 A 1 
ATOM 3266 C CB  . CYS A 1 599 ? 2.932   14.062  -39.278 1.00 42.01  599 A 1 
ATOM 3267 S SG  . CYS A 1 599 ? 2.731   15.325  -40.541 1.00 46.91  599 A 1 
ATOM 3268 N N   . ASP A 1 600 ? 2.802   12.538  -36.618 1.00 44.46  600 A 1 
ATOM 3269 C CA  . ASP A 1 600 ? 3.013   11.270  -35.936 1.00 49.78  600 A 1 
ATOM 3270 C C   . ASP A 1 600 ? 1.735   10.909  -35.206 1.00 47.51  600 A 1 
ATOM 3271 O O   . ASP A 1 600 ? 1.223   9.810   -35.336 1.00 52.81  600 A 1 
ATOM 3272 C CB  . ASP A 1 600 ? 4.189   11.347  -34.944 1.00 57.38  600 A 1 
ATOM 3273 C CG  . ASP A 1 600 ? 4.638   9.967   -34.466 1.00 59.23  600 A 1 
ATOM 3274 O OD1 . ASP A 1 600 ? 4.942   9.155   -35.356 1.00 62.05  600 A 1 
ATOM 3275 O OD2 . ASP A 1 600 ? 4.694   9.693   -33.231 1.00 65.29  600 A 1 
ATOM 3276 N N   . PHE A 1 601 ? 1.213   11.864  -34.453 1.00 47.53  601 A 1 
ATOM 3277 C CA  . PHE A 1 601 ? -0.042  11.674  -33.679 1.00 48.49  601 A 1 
ATOM 3278 C C   . PHE A 1 601 ? -1.284  11.452  -34.568 1.00 44.13  601 A 1 
ATOM 3279 O O   . PHE A 1 601 ? -2.175  10.681  -34.236 1.00 41.31  601 A 1 
ATOM 3280 C CB  . PHE A 1 601 ? -0.250  12.889  -32.755 1.00 48.22  601 A 1 
ATOM 3281 C CG  . PHE A 1 601 ? -1.436  12.782  -31.860 1.00 48.05  601 A 1 
ATOM 3282 C CD1 . PHE A 1 601 ? -2.709  12.979  -32.363 1.00 49.73  601 A 1 
ATOM 3283 C CD2 . PHE A 1 601 ? -1.279  12.502  -30.506 1.00 54.38  601 A 1 
ATOM 3284 C CE1 . PHE A 1 601 ? -3.818  12.900  -31.545 1.00 51.37  601 A 1 
ATOM 3285 C CE2 . PHE A 1 601 ? -2.384  12.418  -29.671 1.00 60.67  601 A 1 
ATOM 3286 C CZ  . PHE A 1 601 ? -3.661  12.625  -30.197 1.00 59.32  601 A 1 
ATOM 3287 N N   . LEU A 1 602 ? -1.328  12.147  -35.685 1.00 42.39  602 A 1 
ATOM 3288 C CA  . LEU A 1 602 ? -2.405  11.962  -36.608 1.00 44.05  602 A 1 
ATOM 3289 C C   . LEU A 1 602 ? -2.445  10.536  -37.140 1.00 45.81  602 A 1 
ATOM 3290 O O   . LEU A 1 602 ? -3.524  10.026  -37.422 1.00 51.54  602 A 1 
ATOM 3291 C CB  . LEU A 1 602 ? -2.321  12.974  -37.764 1.00 44.52  602 A 1 
ATOM 3292 C CG  . LEU A 1 602 ? -2.740  14.406  -37.431 1.00 46.22  602 A 1 
ATOM 3293 C CD1 . LEU A 1 602 ? -2.630  15.281  -38.669 1.00 50.64  602 A 1 
ATOM 3294 C CD2 . LEU A 1 602 ? -4.153  14.485  -36.873 1.00 44.53  602 A 1 
ATOM 3295 N N   . GLN A 1 603 ? -1.291  9.906   -37.306 1.00 48.19  603 A 1 
ATOM 3296 C CA  . GLN A 1 603 ? -1.240  8.529   -37.809 1.00 55.94  603 A 1 
ATOM 3297 C C   . GLN A 1 603 ? -1.568  7.534   -36.714 1.00 54.28  603 A 1 
ATOM 3298 O O   . GLN A 1 603 ? -2.404  6.658   -36.915 1.00 49.03  603 A 1 
ATOM 3299 C CB  . GLN A 1 603 ? 0.130   8.160   -38.393 1.00 65.70  603 A 1 
ATOM 3300 C CG  . GLN A 1 603 ? 0.376   8.548   -39.837 1.00 71.85  603 A 1 
ATOM 3301 C CD  . GLN A 1 603 ? 1.749   8.089   -40.303 1.00 78.66  603 A 1 
ATOM 3302 O OE1 . GLN A 1 603 ? 2.109   6.913   -40.151 1.00 68.47  603 A 1 
ATOM 3303 N NE2 . GLN A 1 603 ? 2.540   9.026   -40.838 1.00 80.45  603 A 1 
ATOM 3304 N N   . HIS A 1 604 ? -0.920  7.671   -35.557 1.00 54.11  604 A 1 
ATOM 3305 C CA  . HIS A 1 604 ? -1.130  6.735   -34.453 1.00 55.09  604 A 1 
ATOM 3306 C C   . HIS A 1 604 ? -2.596  6.652   -33.986 1.00 52.90  604 A 1 
ATOM 3307 O O   . HIS A 1 604 ? -3.053  5.605   -33.544 1.00 55.22  604 A 1 
ATOM 3308 C CB  . HIS A 1 604 ? -0.229  7.040   -33.255 1.00 63.81  604 A 1 
ATOM 3309 C CG  . HIS A 1 604 ? -0.108  5.864   -32.303 1.00 84.62  604 A 1 
ATOM 3310 N ND1 . HIS A 1 604 ? 0.339   4.615   -32.704 1.00 93.89  604 A 1 
ATOM 3311 C CD2 . HIS A 1 604 ? -0.431  5.732   -30.989 1.00 87.53  604 A 1 
ATOM 3312 C CE1 . HIS A 1 604 ? 0.310   3.777   -31.679 1.00 88.86  604 A 1 
ATOM 3313 N NE2 . HIS A 1 604 ? -0.151  4.430   -30.627 1.00 86.20  604 A 1 
ATOM 3314 N N   . ASN A 1 605 ? -3.344  7.735   -34.117 1.00 53.48  605 A 1 
ATOM 3315 C CA  . ASN A 1 605 ? -4.742  7.746   -33.669 1.00 51.61  605 A 1 
ATOM 3316 C C   . ASN A 1 605 ? -5.778  7.791   -34.807 1.00 54.59  605 A 1 
ATOM 3317 O O   . ASN A 1 605 ? -6.982  7.963   -34.572 1.00 52.80  605 A 1 
ATOM 3318 C CB  . ASN A 1 605 ? -4.926  8.888   -32.688 1.00 52.38  605 A 1 
ATOM 3319 C CG  . ASN A 1 605 ? -4.144  8.667   -31.417 1.00 54.04  605 A 1 
ATOM 3320 O OD1 . ASN A 1 605 ? -4.618  7.998   -30.495 1.00 57.63  605 A 1 
ATOM 3321 N ND2 . ASN A 1 605 ? -2.917  9.165   -31.384 1.00 51.99  605 A 1 
ATOM 3322 N N   . ASN A 1 606 ? -5.285  7.616   -36.036 1.00 54.38  606 A 1 
ATOM 3323 C CA  . ASN A 1 606 ? -6.109  7.524   -37.235 1.00 54.54  606 A 1 
ATOM 3324 C C   . ASN A 1 606 ? -6.980  8.768   -37.508 1.00 53.00  606 A 1 
ATOM 3325 O O   . ASN A 1 606 ? -8.179  8.668   -37.807 1.00 54.46  606 A 1 
ATOM 3326 C CB  . ASN A 1 606 ? -6.937  6.244   -37.181 1.00 57.31  606 A 1 
ATOM 3327 C CG  . ASN A 1 606 ? -7.603  5.946   -38.507 1.00 71.06  606 A 1 
ATOM 3328 O OD1 . ASN A 1 606 ? -6.963  6.005   -39.574 1.00 72.07  606 A 1 
ATOM 3329 N ND2 . ASN A 1 606 ? -8.897  5.637   -38.464 1.00 78.55  606 A 1 
ATOM 3330 N N   . LEU A 1 607 ? -6.353  9.938   -37.406 1.00 47.88  607 A 1 
ATOM 3331 C CA  . LEU A 1 607 ? -7.045  11.210  -37.517 1.00 46.54  607 A 1 
ATOM 3332 C C   . LEU A 1 607 ? -6.587  11.982  -38.718 1.00 45.56  607 A 1 
ATOM 3333 O O   . LEU A 1 607 ? -5.492  11.802  -39.206 1.00 43.89  607 A 1 
ATOM 3334 C CB  . LEU A 1 607 ? -6.795  12.058  -36.269 1.00 49.81  607 A 1 
ATOM 3335 C CG  . LEU A 1 607 ? -7.324  11.462  -34.964 1.00 53.62  607 A 1 
ATOM 3336 C CD1 . LEU A 1 607 ? -6.739  12.197  -33.755 1.00 56.35  607 A 1 
ATOM 3337 C CD2 . LEU A 1 607 ? -8.845  11.460  -34.940 1.00 50.89  607 A 1 
ATOM 3338 N N   . LEU A 1 608 ? -7.416  12.914  -39.143 1.00 49.97  608 A 1 
ATOM 3339 C CA  . LEU A 1 608 ? -7.152  13.677  -40.352 1.00 48.63  608 A 1 
ATOM 3340 C C   . LEU A 1 608 ? -6.436  15.008  -40.073 1.00 49.51  608 A 1 
ATOM 3341 O O   . LEU A 1 608 ? -5.562  15.412  -40.834 1.00 47.98  608 A 1 
ATOM 3342 C CB  . LEU A 1 608 ? -8.474  13.942  -41.064 1.00 48.31  608 A 1 
ATOM 3343 C CG  . LEU A 1 608 ? -8.360  14.637  -42.405 1.00 48.01  608 A 1 
ATOM 3344 C CD1 . LEU A 1 608 ? -7.540  13.794  -43.361 1.00 50.75  608 A 1 
ATOM 3345 C CD2 . LEU A 1 608 ? -9.743  14.902  -42.964 1.00 47.59  608 A 1 
ATOM 3346 N N   . SER A 1 609 ? -6.832  15.683  -38.992 1.00 46.74  609 A 1 
ATOM 3347 C CA  . SER A 1 609 ? -6.276  16.995  -38.638 1.00 44.75  609 A 1 
ATOM 3348 C C   . SER A 1 609 ? -6.569  17.420  -37.180 1.00 42.00  609 A 1 
ATOM 3349 O O   . SER A 1 609 ? -7.417  16.851  -36.493 1.00 39.43  609 A 1 
ATOM 3350 C CB  . SER A 1 609 ? -6.784  18.080  -39.623 1.00 45.64  609 A 1 
ATOM 3351 O OG  . SER A 1 609 ? -6.409  19.412  -39.245 1.00 43.42  609 A 1 
ATOM 3352 N N   . ILE A 1 610 ? -5.886  18.480  -36.765 1.00 41.80  610 A 1 
ATOM 3353 C CA  . ILE A 1 610 ? -6.097  19.095  -35.459 1.00 40.93  610 A 1 
ATOM 3354 C C   . ILE A 1 610 ? -6.640  20.522  -35.583 1.00 37.83  610 A 1 
ATOM 3355 O O   . ILE A 1 610 ? -6.052  21.376  -36.263 1.00 38.16  610 A 1 
ATOM 3356 C CB  . ILE A 1 610 ? -4.795  19.136  -34.678 1.00 43.14  610 A 1 
ATOM 3357 C CG1 . ILE A 1 610 ? -4.343  17.725  -34.415 1.00 51.45  610 A 1 
ATOM 3358 C CG2 . ILE A 1 610 ? -4.993  19.828  -33.352 1.00 45.21  610 A 1 
ATOM 3359 C CD1 . ILE A 1 610 ? -2.946  17.650  -33.849 1.00 55.60  610 A 1 
ATOM 3360 N N   . LEU A 1 611 ? -7.773  20.762  -34.937 1.00 33.17  611 A 1 
ATOM 3361 C CA  . LEU A 1 611 ? -8.354  22.076  -34.860 1.00 31.39  611 A 1 
ATOM 3362 C C   . LEU A 1 611 ? -8.078  22.630  -33.507 1.00 32.43  611 A 1 
ATOM 3363 O O   . LEU A 1 611 ? -8.336  21.984  -32.509 1.00 32.47  611 A 1 
ATOM 3364 C CB  . LEU A 1 611 ? -9.849  22.026  -35.048 1.00 30.67  611 A 1 
ATOM 3365 C CG  . LEU A 1 611 ? -10.273 21.240  -36.271 1.00 31.68  611 A 1 
ATOM 3366 C CD1 . LEU A 1 611 ? -11.766 21.426  -36.478 1.00 33.47  611 A 1 
ATOM 3367 C CD2 . LEU A 1 611 ? -9.526  21.636  -37.538 1.00 32.14  611 A 1 
ATOM 3368 N N   . ARG A 1 612 ? -7.564  23.841  -33.489 1.00 33.75  612 A 1 
ATOM 3369 C CA  . ARG A 1 612 ? -7.196  24.483  -32.263 1.00 36.31  612 A 1 
ATOM 3370 C C   . ARG A 1 612 ? -7.368  25.982  -32.443 1.00 40.15  612 A 1 
ATOM 3371 O O   . ARG A 1 612 ? -7.720  26.451  -33.533 1.00 41.23  612 A 1 
ATOM 3372 C CB  . ARG A 1 612 ? -5.750  24.180  -31.964 1.00 37.99  612 A 1 
ATOM 3373 C CG  . ARG A 1 612 ? -4.863  24.799  -33.022 1.00 41.50  612 A 1 
ATOM 3374 C CD  . ARG A 1 612 ? -3.407  24.587  -32.759 1.00 48.51  612 A 1 
ATOM 3375 N NE  . ARG A 1 612 ? -2.876  25.293  -31.581 1.00 53.62  612 A 1 
ATOM 3376 C CZ  . ARG A 1 612 ? -2.464  26.554  -31.538 1.00 49.66  612 A 1 
ATOM 3377 N NH1 . ARG A 1 612 ? -2.542  27.338  -32.600 1.00 54.71  612 A 1 
ATOM 3378 N NH2 . ARG A 1 612 ? -1.963  27.028  -30.422 1.00 46.53  612 A 1 
ATOM 3379 N N   . ALA A 1 613 ? -7.116  26.730  -31.372 1.00 42.00  613 A 1 
ATOM 3380 C CA  . ALA A 1 613 ? -7.315  28.164  -31.363 1.00 44.63  613 A 1 
ATOM 3381 C C   . ALA A 1 613 ? -6.631  28.723  -30.152 1.00 49.01  613 A 1 
ATOM 3382 O O   . ALA A 1 613 ? -7.151  28.632  -29.054 1.00 66.89  613 A 1 
ATOM 3383 C CB  . ALA A 1 613 ? -8.808  28.498  -31.269 1.00 50.04  613 A 1 
ATOM 3384 N N   . HIS A 1 614 ? -5.510  29.363  -30.307 1.00 47.97  614 A 1 
ATOM 3385 C CA  . HIS A 1 614 ? -4.841  29.834  -29.101 1.00 52.15  614 A 1 
ATOM 3386 C C   . HIS A 1 614 ? -4.039  31.096  -29.393 1.00 55.17  614 A 1 
ATOM 3387 O O   . HIS A 1 614 ? -3.732  31.897  -28.487 1.00 60.30  614 A 1 
ATOM 3388 C CB  . HIS A 1 614 ? -3.993  28.691  -28.555 1.00 56.36  614 A 1 
ATOM 3389 C CG  . HIS A 1 614 ? -3.252  29.003  -27.301 1.00 52.63  614 A 1 
ATOM 3390 N ND1 . HIS A 1 614 ? -2.086  28.359  -26.950 1.00 53.24  614 A 1 
ATOM 3391 C CD2 . HIS A 1 614 ? -3.514  29.885  -26.315 1.00 52.04  614 A 1 
ATOM 3392 C CE1 . HIS A 1 614 ? -1.669  28.824  -25.789 1.00 56.57  614 A 1 
ATOM 3393 N NE2 . HIS A 1 614 ? -2.511  29.758  -25.390 1.00 56.10  614 A 1 
ATOM 3394 N N   . GLU A 1 615 ? -3.767  31.284  -30.682 1.00 53.30  615 A 1 
ATOM 3395 C CA  . GLU A 1 615 ? -2.990  32.380  -31.207 1.00 52.84  615 A 1 
ATOM 3396 C C   . GLU A 1 615 ? -3.870  33.262  -32.123 1.00 49.12  615 A 1 
ATOM 3397 O O   . GLU A 1 615 ? -4.556  32.773  -33.000 1.00 42.38  615 A 1 
ATOM 3398 C CB  . GLU A 1 615 ? -1.810  31.803  -31.996 1.00 50.66  615 A 1 
ATOM 3399 C CG  . GLU A 1 615 ? -0.923  30.895  -31.153 1.00 54.86  615 A 1 
ATOM 3400 C CD  . GLU A 1 615 ? 0.190   30.231  -31.941 1.00 63.42  615 A 1 
ATOM 3401 O OE1 . GLU A 1 615 ? -0.115  29.515  -32.927 1.00 63.85  615 A 1 
ATOM 3402 O OE2 . GLU A 1 615 ? 1.379   30.416  -31.556 1.00 69.20  615 A 1 
ATOM 3403 N N   . ALA A 1 616 ? -3.840  34.564  -31.892 1.00 46.81  616 A 1 
ATOM 3404 C CA  . ALA A 1 616 ? -4.504  35.509  -32.776 1.00 48.08  616 A 1 
ATOM 3405 C C   . ALA A 1 616 ? -4.034  35.358  -34.220 1.00 44.13  616 A 1 
ATOM 3406 O O   . ALA A 1 616 ? -2.918  34.944  -34.457 1.00 48.96  616 A 1 
ATOM 3407 C CB  . ALA A 1 616 ? -4.260  36.928  -32.286 1.00 53.10  616 A 1 
ATOM 3408 N N   . GLN A 1 617 ? -4.905  35.677  -35.168 1.00 43.71  617 A 1 
ATOM 3409 C CA  . GLN A 1 617 ? -4.618  35.543  -36.624 1.00 44.06  617 A 1 
ATOM 3410 C C   . GLN A 1 617 ? -5.217  36.676  -37.462 1.00 45.82  617 A 1 
ATOM 3411 O O   . GLN A 1 617 ? -6.412  36.985  -37.383 1.00 46.24  617 A 1 
ATOM 3412 C CB  . GLN A 1 617 ? -5.212  34.257  -37.178 1.00 44.98  617 A 1 
ATOM 3413 C CG  . GLN A 1 617 ? -4.697  32.989  -36.515 1.00 46.88  617 A 1 
ATOM 3414 C CD  . GLN A 1 617 ? -3.253  32.711  -36.823 1.00 40.85  617 A 1 
ATOM 3415 O OE1 . GLN A 1 617 ? -2.851  32.793  -37.959 1.00 43.28  617 A 1 
ATOM 3416 N NE2 . GLN A 1 617 ? -2.478  32.395  -35.819 1.00 40.11  617 A 1 
ATOM 3417 N N   . ASP A 1 618 ? -4.398  37.274  -38.305 1.00 52.97  618 A 1 
ATOM 3418 C CA  . ASP A 1 618 ? -4.816  38.458  -39.060 1.00 57.36  618 A 1 
ATOM 3419 C C   . ASP A 1 618 ? -6.072  38.169  -39.870 1.00 61.55  618 A 1 
ATOM 3420 O O   . ASP A 1 618 ? -7.029  38.955  -39.859 1.00 67.33  618 A 1 
ATOM 3421 C CB  . ASP A 1 618 ? -3.698  38.942  -39.991 1.00 57.35  618 A 1 
ATOM 3422 C CG  . ASP A 1 618 ? -3.930  40.355  -40.492 1.00 56.97  618 A 1 
ATOM 3423 O OD1 . ASP A 1 618 ? -4.536  41.163  -39.769 1.00 57.56  618 A 1 
ATOM 3424 O OD2 . ASP A 1 618 ? -3.502  40.658  -41.615 1.00 64.94  618 A 1 
ATOM 3425 N N   . ALA A 1 619 ? -6.080  37.020  -40.534 1.00 59.43  619 A 1 
ATOM 3426 C CA  . ALA A 1 619 ? -7.231  36.643  -41.340 1.00 60.42  619 A 1 
ATOM 3427 C C   . ALA A 1 619 ? -8.350  35.903  -40.555 1.00 59.39  619 A 1 
ATOM 3428 O O   . ALA A 1 619 ? -9.305  35.434  -41.148 1.00 58.26  619 A 1 
ATOM 3429 C CB  . ALA A 1 619 ? -6.776  35.818  -42.533 1.00 60.52  619 A 1 
ATOM 3430 N N   . GLY A 1 620 ? -8.209  35.755  -39.245 1.00 58.53  620 A 1 
ATOM 3431 C CA  . GLY A 1 620 ? -9.196  35.016  -38.437 1.00 56.97  620 A 1 
ATOM 3432 C C   . GLY A 1 620 ? -8.941  33.516  -38.331 1.00 55.74  620 A 1 
ATOM 3433 O O   . GLY A 1 620 ? -9.569  32.826  -37.520 1.00 57.49  620 A 1 
ATOM 3434 N N   . TYR A 1 621 ? -8.032  33.010  -39.160 1.00 49.44  621 A 1 
ATOM 3435 C CA  . TYR A 1 621 ? -7.654  31.616  -39.138 1.00 43.93  621 A 1 
ATOM 3436 C C   . TYR A 1 621 ? -6.246  31.436  -39.683 1.00 44.29  621 A 1 
ATOM 3437 O O   . TYR A 1 621 ? -5.558  32.394  -39.962 1.00 49.65  621 A 1 
ATOM 3438 C CB  . TYR A 1 621 ? -8.636  30.802  -39.962 1.00 41.22  621 A 1 
ATOM 3439 C CG  . TYR A 1 621 ? -8.447  30.996  -41.432 1.00 43.93  621 A 1 
ATOM 3440 C CD1 . TYR A 1 621 ? -8.781  32.193  -42.021 1.00 42.45  621 A 1 
ATOM 3441 C CD2 . TYR A 1 621 ? -7.928  29.989  -42.243 1.00 45.41  621 A 1 
ATOM 3442 C CE1 . TYR A 1 621 ? -8.632  32.397  -43.373 1.00 43.59  621 A 1 
ATOM 3443 C CE2 . TYR A 1 621 ? -7.778  30.188  -43.614 1.00 47.18  621 A 1 
ATOM 3444 C CZ  . TYR A 1 621 ? -8.132  31.406  -44.177 1.00 45.11  621 A 1 
ATOM 3445 O OH  . TYR A 1 621 ? -7.988  31.675  -45.532 1.00 44.78  621 A 1 
ATOM 3446 N N   . ARG A 1 622 ? -5.826  30.192  -39.827 1.00 44.46  622 A 1 
ATOM 3447 C CA  . ARG A 1 622 ? -4.544  29.870  -40.415 1.00 43.07  622 A 1 
ATOM 3448 C C   . ARG A 1 622 ? -4.453  28.386  -40.623 1.00 43.90  622 A 1 
ATOM 3449 O O   . ARG A 1 622 ? -4.682  27.611  -39.692 1.00 38.36  622 A 1 
ATOM 3450 C CB  . ARG A 1 622 ? -3.420  30.279  -39.498 1.00 43.50  622 A 1 
ATOM 3451 C CG  . ARG A 1 622 ? -2.027  29.934  -40.017 1.00 47.73  622 A 1 
ATOM 3452 C CD  . ARG A 1 622 ? -0.970  30.461  -39.054 1.00 55.72  622 A 1 
ATOM 3453 N NE  . ARG A 1 622 ? 0.392   30.548  -39.572 1.00 61.44  622 A 1 
ATOM 3454 C CZ  . ARG A 1 622 ? 0.902   31.623  -40.169 1.00 72.92  622 A 1 
ATOM 3455 N NH1 . ARG A 1 622 ? 0.171   32.740  -40.381 1.00 71.41  622 A 1 
ATOM 3456 N NH2 . ARG A 1 622 ? 2.163   31.579  -40.579 1.00 81.94  622 A 1 
ATOM 3457 N N   . MET A 1 623 ? -4.120  27.993  -41.849 1.00 47.98  623 A 1 
ATOM 3458 C CA  . MET A 1 623 ? -3.905  26.584  -42.183 1.00 47.56  623 A 1 
ATOM 3459 C C   . MET A 1 623 ? -2.418  26.333  -42.215 1.00 41.84  623 A 1 
ATOM 3460 O O   . MET A 1 623 ? -1.644  27.204  -42.517 1.00 48.28  623 A 1 
ATOM 3461 C CB  . MET A 1 623 ? -4.451  26.241  -43.571 1.00 52.53  623 A 1 
ATOM 3462 C CG  . MET A 1 623 ? -5.742  26.913  -43.999 1.00 56.68  623 A 1 
ATOM 3463 S SD  . MET A 1 623 ? -7.126  26.076  -43.280 1.00 66.58  623 A 1 
ATOM 3464 C CE  . MET A 1 623 ? -7.199  24.614  -44.260 1.00 74.40  623 A 1 
ATOM 3465 N N   . TYR A 1 624 ? -2.020  25.117  -41.932 1.00 38.28  624 A 1 
ATOM 3466 C CA  . TYR A 1 624 ? -0.617  24.798  -41.858 1.00 35.82  624 A 1 
ATOM 3467 C C   . TYR A 1 624 ? -0.360  23.668  -42.831 1.00 38.78  624 A 1 
ATOM 3468 O O   . TYR A 1 624 ? -1.268  23.196  -43.545 1.00 39.04  624 A 1 
ATOM 3469 C CB  . TYR A 1 624 ? -0.247  24.389  -40.449 1.00 38.47  624 A 1 
ATOM 3470 C CG  . TYR A 1 624 ? -0.347  25.485  -39.391 1.00 42.39  624 A 1 
ATOM 3471 C CD1 . TYR A 1 624 ? -1.583  25.861  -38.821 1.00 42.09  624 A 1 
ATOM 3472 C CD2 . TYR A 1 624 ? 0.794   26.095  -38.909 1.00 42.70  624 A 1 
ATOM 3473 C CE1 . TYR A 1 624 ? -1.658  26.839  -37.845 1.00 38.03  624 A 1 
ATOM 3474 C CE2 . TYR A 1 624 ? 0.720   27.070  -37.936 1.00 41.36  624 A 1 
ATOM 3475 C CZ  . TYR A 1 624 ? -0.506  27.434  -37.412 1.00 39.42  624 A 1 
ATOM 3476 O OH  . TYR A 1 624 ? -0.513  28.384  -36.424 1.00 42.11  624 A 1 
ATOM 3477 N N   . ARG A 1 625 ? 0.882   23.221  -42.855 1.00 41.00  625 A 1 
ATOM 3478 C CA  . ARG A 1 625 ? 1.350   22.341  -43.900 1.00 43.79  625 A 1 
ATOM 3479 C C   . ARG A 1 625 ? 0.488   21.098  -44.034 1.00 49.12  625 A 1 
ATOM 3480 O O   . ARG A 1 625 ? 0.131   20.431  -43.045 1.00 49.53  625 A 1 
ATOM 3481 C CB  . ARG A 1 625 ? 2.804   21.940  -43.641 1.00 48.56  625 A 1 
ATOM 3482 C CG  . ARG A 1 625 ? 3.438   21.097  -44.735 1.00 48.86  625 A 1 
ATOM 3483 C CD  . ARG A 1 625 ? 4.868   20.797  -44.371 1.00 52.70  625 A 1 
ATOM 3484 N NE  . ARG A 1 625 ? 5.503   19.847  -45.280 1.00 59.01  625 A 1 
ATOM 3485 C CZ  . ARG A 1 625 ? 6.689   19.272  -45.060 1.00 61.01  625 A 1 
ATOM 3486 N NH1 . ARG A 1 625 ? 7.373   19.521  -43.951 1.00 57.95  625 A 1 
ATOM 3487 N NH2 . ARG A 1 625 ? 7.189   18.426  -45.948 1.00 66.14  625 A 1 
ATOM 3488 N N   . LYS A 1 626 ? 0.186   20.777  -45.287 1.00 56.38  626 A 1 
ATOM 3489 C CA  . LYS A 1 626 ? -0.641  19.634  -45.626 1.00 58.33  626 A 1 
ATOM 3490 C C   . LYS A 1 626 ? 0.068   18.334  -45.310 1.00 61.11  626 A 1 
ATOM 3491 O O   . LYS A 1 626 ? 1.277   18.239  -45.410 1.00 61.85  626 A 1 
ATOM 3492 C CB  . LYS A 1 626 ? -1.042  19.714  -47.089 1.00 57.87  626 A 1 
ATOM 3493 C CG  . LYS A 1 626 ? -1.970  20.895  -47.313 1.00 64.52  626 A 1 
ATOM 3494 C CD  . LYS A 1 626 ? -2.411  21.039  -48.756 1.00 72.08  626 A 1 
ATOM 3495 C CE  . LYS A 1 626 ? -3.475  22.133  -48.890 1.00 81.05  626 A 1 
ATOM 3496 N NZ  . LYS A 1 626 ? -4.850  21.571  -49.086 1.00 84.88  626 A 1 
ATOM 3497 N N   . SER A 1 627 ? -0.694  17.337  -44.888 1.00 70.74  627 A 1 
ATOM 3498 C CA  . SER A 1 627 ? -0.124  16.019  -44.657 1.00 78.36  627 A 1 
ATOM 3499 C C   . SER A 1 627 ? 0.344   15.429  -45.993 1.00 86.28  627 A 1 
ATOM 3500 O O   . SER A 1 627 ? -0.323  15.597  -47.024 1.00 82.04  627 A 1 
ATOM 3501 C CB  . SER A 1 627 ? -1.141  15.088  -44.003 1.00 82.77  627 A 1 
ATOM 3502 O OG  . SER A 1 627 ? -0.560  13.823  -43.713 1.00 85.26  627 A 1 
ATOM 3503 N N   . GLN A 1 628 ? 1.486   14.736  -45.955 1.00 95.84  628 A 1 
ATOM 3504 C CA  . GLN A 1 628 ? 2.109   14.109  -47.144 1.00 91.94  628 A 1 
ATOM 3505 C C   . GLN A 1 628 ? 1.192   13.084  -47.835 1.00 90.82  628 A 1 
ATOM 3506 O O   . GLN A 1 628 ? 1.233   12.939  -49.058 1.00 95.34  628 A 1 
ATOM 3507 C CB  . GLN A 1 628 ? 3.426   13.417  -46.757 1.00 90.08  628 A 1 
ATOM 3508 C CG  . GLN A 1 628 ? 4.404   14.257  -45.936 1.00 89.88  628 A 1 
ATOM 3509 C CD  . GLN A 1 628 ? 4.455   13.773  -44.506 1.00 89.24  628 A 1 
ATOM 3510 O OE1 . GLN A 1 628 ? 3.501   13.977  -43.751 1.00 71.93  628 A 1 
ATOM 3511 N NE2 . GLN A 1 628 ? 5.544   13.106  -44.129 1.00 97.24  628 A 1 
ATOM 3512 N N   . THR A 1 629 ? 0.354   12.411  -47.046 1.00 85.28  629 A 1 
ATOM 3513 C CA  . THR A 1 629 ? -0.573  11.371  -47.542 1.00 83.51  629 A 1 
ATOM 3514 C C   . THR A 1 629 ? -2.030  11.858  -47.781 1.00 74.28  629 A 1 
ATOM 3515 O O   . THR A 1 629 ? -2.623  11.544  -48.812 1.00 73.34  629 A 1 
ATOM 3516 C CB  . THR A 1 629 ? -0.597  10.168  -46.577 1.00 87.96  629 A 1 
ATOM 3517 O OG1 . THR A 1 629 ? -1.007  10.605  -45.272 1.00 101.76 629 A 1 
ATOM 3518 C CG2 . THR A 1 629 ? 0.786   9.524   -46.476 1.00 86.17  629 A 1 
ATOM 3519 N N   . THR A 1 630 ? -2.583  12.643  -46.851 1.00 60.88  630 A 1 
ATOM 3520 C CA  . THR A 1 630 ? -3.986  13.063  -46.935 1.00 56.96  630 A 1 
ATOM 3521 C C   . THR A 1 630 ? -4.202  14.213  -47.915 1.00 55.05  630 A 1 
ATOM 3522 O O   . THR A 1 630 ? -5.242  14.304  -48.549 1.00 58.03  630 A 1 
ATOM 3523 C CB  . THR A 1 630 ? -4.577  13.453  -45.557 1.00 61.83  630 A 1 
ATOM 3524 O OG1 . THR A 1 630 ? -4.088  14.731  -45.102 1.00 59.88  630 A 1 
ATOM 3525 C CG2 . THR A 1 630 ? -4.263  12.377  -44.506 1.00 64.59  630 A 1 
ATOM 3526 N N   . GLY A 1 631 ? -3.206  15.081  -48.033 1.00 53.39  631 A 1 
ATOM 3527 C CA  . GLY A 1 631 ? -3.322  16.300  -48.815 1.00 52.75  631 A 1 
ATOM 3528 C C   . GLY A 1 631 ? -4.170  17.368  -48.145 1.00 54.91  631 A 1 
ATOM 3529 O O   . GLY A 1 631 ? -4.507  18.396  -48.762 1.00 60.45  631 A 1 
ATOM 3530 N N   . PHE A 1 632 ? -4.494  17.147  -46.878 1.00 52.77  632 A 1 
ATOM 3531 C CA  . PHE A 1 632 ? -5.308  18.083  -46.091 1.00 50.37  632 A 1 
ATOM 3532 C C   . PHE A 1 632 ? -4.482  18.647  -44.926 1.00 48.51  632 A 1 
ATOM 3533 O O   . PHE A 1 632 ? -3.694  17.923  -44.301 1.00 46.71  632 A 1 
ATOM 3534 C CB  . PHE A 1 632 ? -6.538  17.342  -45.570 1.00 51.34  632 A 1 
ATOM 3535 C CG  . PHE A 1 632 ? -7.500  18.199  -44.831 1.00 48.72  632 A 1 
ATOM 3536 C CD1 . PHE A 1 632 ? -7.347  18.418  -43.476 1.00 46.64  632 A 1 
ATOM 3537 C CD2 . PHE A 1 632 ? -8.587  18.772  -45.494 1.00 50.02  632 A 1 
ATOM 3538 C CE1 . PHE A 1 632 ? -8.251  19.208  -42.783 1.00 49.66  632 A 1 
ATOM 3539 C CE2 . PHE A 1 632 ? -9.502  19.553  -44.807 1.00 51.08  632 A 1 
ATOM 3540 C CZ  . PHE A 1 632 ? -9.332  19.773  -43.443 1.00 50.67  632 A 1 
ATOM 3541 N N   . PRO A 1 633 ? -4.634  19.946  -44.643 1.00 47.63  633 A 1 
ATOM 3542 C CA  . PRO A 1 633 ? -3.873  20.625  -43.597 1.00 47.02  633 A 1 
ATOM 3543 C C   . PRO A 1 633 ? -3.816  19.835  -42.303 1.00 47.29  633 A 1 
ATOM 3544 O O   . PRO A 1 633 ? -4.851  19.478  -41.720 1.00 43.64  633 A 1 
ATOM 3545 C CB  . PRO A 1 633 ? -4.654  21.909  -43.369 1.00 47.64  633 A 1 
ATOM 3546 C CG  . PRO A 1 633 ? -5.238  22.183  -44.702 1.00 47.73  633 A 1 
ATOM 3547 C CD  . PRO A 1 633 ? -5.591  20.858  -45.283 1.00 49.42  633 A 1 
ATOM 3548 N N   . SER A 1 634 ? -2.590  19.595  -41.858 1.00 45.54  634 A 1 
ATOM 3549 C CA  . SER A 1 634 ? -2.336  18.842  -40.640 1.00 42.27  634 A 1 
ATOM 3550 C C   . SER A 1 634 ? -2.826  19.578  -39.403 1.00 39.41  634 A 1 
ATOM 3551 O O   . SER A 1 634 ? -3.106  18.982  -38.368 1.00 39.12  634 A 1 
ATOM 3552 C CB  . SER A 1 634 ? -0.838  18.546  -40.530 1.00 46.15  634 A 1 
ATOM 3553 O OG  . SER A 1 634 ? -0.026  19.717  -40.602 1.00 47.62  634 A 1 
ATOM 3554 N N   . LEU A 1 635 ? -2.936  20.891  -39.526 1.00 39.30  635 A 1 
ATOM 3555 C CA  . LEU A 1 635 ? -3.243  21.763  -38.392 1.00 39.85  635 A 1 
ATOM 3556 C C   . LEU A 1 635 ? -3.997  22.997  -38.865 1.00 36.86  635 A 1 
ATOM 3557 O O   . LEU A 1 635 ? -3.672  23.551  -39.911 1.00 32.71  635 A 1 
ATOM 3558 C CB  . LEU A 1 635 ? -1.936  22.199  -37.691 1.00 40.82  635 A 1 
ATOM 3559 C CG  . LEU A 1 635 ? -2.038  23.026  -36.415 1.00 37.56  635 A 1 
ATOM 3560 C CD1 . LEU A 1 635 ? -2.575  22.118  -35.329 1.00 38.25  635 A 1 
ATOM 3561 C CD2 . LEU A 1 635 ? -0.692  23.600  -36.001 1.00 36.30  635 A 1 
ATOM 3562 N N   . ILE A 1 636 ? -5.001  23.406  -38.093 1.00 33.22  636 A 1 
ATOM 3563 C CA  . ILE A 1 636 ? -5.713  24.620  -38.373 1.00 32.55  636 A 1 
ATOM 3564 C C   . ILE A 1 636 ? -5.881  25.389  -37.089 1.00 33.92  636 A 1 
ATOM 3565 O O   . ILE A 1 636 ? -6.337  24.837  -36.107 1.00 30.65  636 A 1 
ATOM 3566 C CB  . ILE A 1 636 ? -7.098  24.362  -38.943 1.00 32.48  636 A 1 
ATOM 3567 C CG1 . ILE A 1 636 ? -6.989  23.569  -40.236 1.00 36.91  636 A 1 
ATOM 3568 C CG2 . ILE A 1 636 ? -7.825  25.682  -39.206 1.00 31.13  636 A 1 
ATOM 3569 C CD1 . ILE A 1 636 ? -8.326  23.325  -40.917 1.00 39.75  636 A 1 
ATOM 3570 N N   . THR A 1 637 ? -5.555  26.682  -37.131 1.00 34.51  637 A 1 
ATOM 3571 C CA  . THR A 1 637 ? -5.876  27.578  -36.036 1.00 35.06  637 A 1 
ATOM 3572 C C   . THR A 1 637 ? -7.163  28.297  -36.396 1.00 38.83  637 A 1 
ATOM 3573 O O   . THR A 1 637 ? -7.332  28.685  -37.540 1.00 46.57  637 A 1 
ATOM 3574 C CB  . THR A 1 637 ? -4.770  28.605  -35.793 1.00 35.29  637 A 1 
ATOM 3575 O OG1 . THR A 1 637 ? -3.516  27.914  -35.647 1.00 37.15  637 A 1 
ATOM 3576 C CG2 . THR A 1 637 ? -5.040  29.421  -34.517 1.00 33.00  637 A 1 
ATOM 3577 N N   . ILE A 1 638 ? -8.054  28.471  -35.427 1.00 36.99  638 A 1 
ATOM 3578 C CA  . ILE A 1 638 ? -9.254  29.233  -35.624 1.00 35.32  638 A 1 
ATOM 3579 C C   . ILE A 1 638 ? -9.307  30.310  -34.545 1.00 33.35  638 A 1 
ATOM 3580 O O   . ILE A 1 638 ? -8.970  30.061  -33.412 1.00 29.25  638 A 1 
ATOM 3581 C CB  . ILE A 1 638 ? -10.496 28.335  -35.616 1.00 42.89  638 A 1 
ATOM 3582 C CG1 . ILE A 1 638 ? -11.741 29.088  -36.086 1.00 47.33  638 A 1 
ATOM 3583 C CG2 . ILE A 1 638 ? -10.819 27.819  -34.224 1.00 47.00  638 A 1 
ATOM 3584 C CD1 . ILE A 1 638 ? -11.663 29.548  -37.517 1.00 51.75  638 A 1 
ATOM 3585 N N   . PHE A 1 639 ? -9.680  31.531  -34.938 1.00 35.18  639 A 1 
ATOM 3586 C CA  . PHE A 1 639 ? -9.721  32.714  -34.054 1.00 33.06  639 A 1 
ATOM 3587 C C   . PHE A 1 639 ? -10.950 33.578  -34.343 1.00 31.40  639 A 1 
ATOM 3588 O O   . PHE A 1 639 ? -11.076 34.167  -35.421 1.00 29.07  639 A 1 
ATOM 3589 C CB  . PHE A 1 639 ? -8.455  33.562  -34.231 1.00 33.59  639 A 1 
ATOM 3590 C CG  . PHE A 1 639 ? -8.227  34.563  -33.114 1.00 33.70  639 A 1 
ATOM 3591 C CD1 . PHE A 1 639 ? -8.012  34.131  -31.824 1.00 33.22  639 A 1 
ATOM 3592 C CD2 . PHE A 1 639 ? -8.143  35.917  -33.379 1.00 35.30  639 A 1 
ATOM 3593 C CE1 . PHE A 1 639 ? -7.734  35.009  -30.812 1.00 33.42  639 A 1 
ATOM 3594 C CE2 . PHE A 1 639 ? -7.898  36.819  -32.364 1.00 36.10  639 A 1 
ATOM 3595 C CZ  . PHE A 1 639 ? -7.687  36.360  -31.075 1.00 36.86  639 A 1 
ATOM 3596 N N   . SER A 1 640 ? -11.783 33.725  -33.331 1.00 32.30  640 A 1 
ATOM 3597 C CA  . SER A 1 640 ? -13.116 34.263  -33.501 1.00 36.68  640 A 1 
ATOM 3598 C C   . SER A 1 640 ? -13.373 35.623  -32.851 1.00 39.99  640 A 1 
ATOM 3599 O O   . SER A 1 640 ? -14.536 36.030  -32.663 1.00 35.97  640 A 1 
ATOM 3600 C CB  . SER A 1 640 ? -14.123 33.259  -32.958 1.00 37.44  640 A 1 
ATOM 3601 O OG  . SER A 1 640 ? -14.131 32.100  -33.756 1.00 37.66  640 A 1 
ATOM 3602 N N   . ALA A 1 641 ? -12.300 36.321  -32.495 1.00 45.69  641 A 1 
ATOM 3603 C CA  . ALA A 1 641 ? -12.417 37.667  -31.900 1.00 50.39  641 A 1 
ATOM 3604 C C   . ALA A 1 641 ? -11.895 38.704  -32.886 1.00 51.69  641 A 1 
ATOM 3605 O O   . ALA A 1 641 ? -10.672 38.884  -33.050 1.00 50.38  641 A 1 
ATOM 3606 C CB  . ALA A 1 641 ? -11.659 37.748  -30.588 1.00 54.27  641 A 1 
ATOM 3607 N N   . PRO A 1 642 ? -12.819 39.381  -33.570 1.00 55.45  642 A 1 
ATOM 3608 C CA  . PRO A 1 642 ? -12.450 40.341  -34.611 1.00 52.53  642 A 1 
ATOM 3609 C C   . PRO A 1 642 ? -11.966 41.641  -34.009 1.00 50.09  642 A 1 
ATOM 3610 O O   . PRO A 1 642 ? -12.511 42.100  -32.984 1.00 54.43  642 A 1 
ATOM 3611 C CB  . PRO A 1 642 ? -13.770 40.564  -35.331 1.00 52.72  642 A 1 
ATOM 3612 C CG  . PRO A 1 642 ? -14.790 40.398  -34.255 1.00 55.93  642 A 1 
ATOM 3613 C CD  . PRO A 1 642 ? -14.284 39.249  -33.440 1.00 56.37  642 A 1 
ATOM 3614 N N   . ASN A 1 643 ? -10.940 42.216  -34.618 1.00 46.13  643 A 1 
ATOM 3615 C CA  . ASN A 1 643 ? -10.326 43.472  -34.107 1.00 47.72  643 A 1 
ATOM 3616 C C   . ASN A 1 643 ? -9.941  43.341  -32.617 1.00 45.61  643 A 1 
ATOM 3617 O O   . ASN A 1 643 ? -10.363 44.109  -31.751 1.00 40.20  643 A 1 
ATOM 3618 C CB  . ASN A 1 643 ? -11.226 44.706  -34.356 1.00 45.09  643 A 1 
ATOM 3619 C CG  . ASN A 1 643 ? -10.549 46.015  -33.978 1.00 41.57  643 A 1 
ATOM 3620 O OD1 . ASN A 1 643 ? -9.379  46.226  -34.293 1.00 46.26  643 A 1 
ATOM 3621 N ND2 . ASN A 1 643 ? -11.263 46.866  -33.264 1.00 39.34  643 A 1 
ATOM 3622 N N   . TYR A 1 644 ? -9.117  42.339  -32.368 1.00 47.79  644 A 1 
ATOM 3623 C CA  . TYR A 1 644 ? -8.679  41.965  -31.035 1.00 49.38  644 A 1 
ATOM 3624 C C   . TYR A 1 644 ? -8.005  43.112  -30.231 1.00 51.06  644 A 1 
ATOM 3625 O O   . TYR A 1 644 ? -7.143  43.855  -30.736 1.00 47.38  644 A 1 
ATOM 3626 C CB  . TYR A 1 644 ? -7.758  40.759  -31.168 1.00 49.58  644 A 1 
ATOM 3627 C CG  . TYR A 1 644 ? -7.312  40.152  -29.895 1.00 50.25  644 A 1 
ATOM 3628 C CD1 . TYR A 1 644 ? -8.174  39.991  -28.840 1.00 49.20  644 A 1 
ATOM 3629 C CD2 . TYR A 1 644 ? -6.012  39.689  -29.762 1.00 54.09  644 A 1 
ATOM 3630 C CE1 . TYR A 1 644 ? -7.736  39.415  -27.677 1.00 53.37  644 A 1 
ATOM 3631 C CE2 . TYR A 1 644 ? -5.569  39.101  -28.608 1.00 54.43  644 A 1 
ATOM 3632 C CZ  . TYR A 1 644 ? -6.429  38.969  -27.577 1.00 52.08  644 A 1 
ATOM 3633 O OH  . TYR A 1 644 ? -5.963  38.358  -26.447 1.00 60.79  644 A 1 
ATOM 3634 N N   . LEU A 1 645 ? -8.461  43.244  -28.982 1.00 47.99  645 A 1 
ATOM 3635 C CA  . LEU A 1 645 ? -8.071  44.304  -28.039 1.00 43.32  645 A 1 
ATOM 3636 C C   . LEU A 1 645 ? -8.423  45.674  -28.530 1.00 42.81  645 A 1 
ATOM 3637 O O   . LEU A 1 645 ? -7.943  46.667  -27.991 1.00 39.81  645 A 1 
ATOM 3638 C CB  . LEU A 1 645 ? -6.590  44.227  -27.707 1.00 43.55  645 A 1 
ATOM 3639 C CG  . LEU A 1 645 ? -6.144  42.855  -27.225 1.00 47.48  645 A 1 
ATOM 3640 C CD1 . LEU A 1 645 ? -4.629  42.840  -26.962 1.00 48.85  645 A 1 
ATOM 3641 C CD2 . LEU A 1 645 ? -6.929  42.432  -25.980 1.00 48.08  645 A 1 
ATOM 3642 N N   . ASP A 1 646 ? -9.282  45.719  -29.547 1.00 46.65  646 A 1 
ATOM 3643 C CA  . ASP A 1 646 ? -9.672  46.957  -30.253 1.00 47.19  646 A 1 
ATOM 3644 C C   . ASP A 1 646 ? -8.605  47.516  -31.182 1.00 45.90  646 A 1 
ATOM 3645 O O   . ASP A 1 646 ? -8.829  48.550  -31.795 1.00 47.37  646 A 1 
ATOM 3646 C CB  . ASP A 1 646 ? -10.114 48.048  -29.268 1.00 47.79  646 A 1 
ATOM 3647 C CG  . ASP A 1 646 ? -11.418 47.701  -28.539 1.00 49.29  646 A 1 
ATOM 3648 O OD1 . ASP A 1 646 ? -12.480 47.671  -29.193 1.00 48.83  646 A 1 
ATOM 3649 O OD2 . ASP A 1 646 ? -11.381 47.471  -27.319 1.00 49.01  646 A 1 
ATOM 3650 N N   . VAL A 1 647 ? -7.468  46.832  -31.315 1.00 47.83  647 A 1 
ATOM 3651 C CA  . VAL A 1 647 ? -6.309  47.389  -32.044 1.00 49.63  647 A 1 
ATOM 3652 C C   . VAL A 1 647 ? -5.743  46.525  -33.165 1.00 46.86  647 A 1 
ATOM 3653 O O   . VAL A 1 647 ? -5.248  47.066  -34.122 1.00 54.28  647 A 1 
ATOM 3654 C CB  . VAL A 1 647 ? -5.141  47.815  -31.088 1.00 52.10  647 A 1 
ATOM 3655 C CG1 . VAL A 1 647 ? -5.690  48.445  -29.816 1.00 53.85  647 A 1 
ATOM 3656 C CG2 . VAL A 1 647 ? -4.217  46.648  -30.740 1.00 52.18  647 A 1 
ATOM 3657 N N   . TYR A 1 648 ? -5.747  45.204  -33.036 1.00 47.08  648 A 1 
ATOM 3658 C CA  . TYR A 1 648 ? -5.129  44.340  -34.054 1.00 45.03  648 A 1 
ATOM 3659 C C   . TYR A 1 648 ? -5.778  44.507  -35.417 1.00 46.82  648 A 1 
ATOM 3660 O O   . TYR A 1 648 ? -5.154  44.229  -36.449 1.00 44.44  648 A 1 
ATOM 3661 C CB  . TYR A 1 648 ? -5.280  42.877  -33.706 1.00 48.13  648 A 1 
ATOM 3662 C CG  . TYR A 1 648 ? -4.280  42.290  -32.732 1.00 50.90  648 A 1 
ATOM 3663 C CD1 . TYR A 1 648 ? -4.139  42.810  -31.436 1.00 54.31  648 A 1 
ATOM 3664 C CD2 . TYR A 1 648 ? -3.545  41.157  -33.063 1.00 46.83  648 A 1 
ATOM 3665 C CE1 . TYR A 1 648 ? -3.275  42.227  -30.511 1.00 51.54  648 A 1 
ATOM 3666 C CE2 . TYR A 1 648 ? -2.674  40.575  -32.151 1.00 47.21  648 A 1 
ATOM 3667 C CZ  . TYR A 1 648 ? -2.543  41.107  -30.876 1.00 50.43  648 A 1 
ATOM 3668 O OH  . TYR A 1 648 ? -1.709  40.517  -29.947 1.00 49.01  648 A 1 
ATOM 3669 N N   . ASN A 1 649 ? -7.038  44.928  -35.435 1.00 46.54  649 A 1 
ATOM 3670 C CA  . ASN A 1 649 ? -7.713  45.212  -36.705 1.00 50.99  649 A 1 
ATOM 3671 C C   . ASN A 1 649 ? -7.742  43.958  -37.601 1.00 47.49  649 A 1 
ATOM 3672 O O   . ASN A 1 649 ? -7.658  44.010  -38.836 1.00 52.79  649 A 1 
ATOM 3673 C CB  . ASN A 1 649 ? -7.049  46.426  -37.391 1.00 53.42  649 A 1 
ATOM 3674 C CG  . ASN A 1 649 ? -7.734  46.816  -38.698 1.00 58.86  649 A 1 
ATOM 3675 O OD1 . ASN A 1 649 ? -8.932  47.140  -38.731 1.00 61.01  649 A 1 
ATOM 3676 N ND2 . ASN A 1 649 ? -6.961  46.807  -39.784 1.00 56.95  649 A 1 
ATOM 3677 N N   . ASN A 1 650 ? -7.913  42.829  -36.939 1.00 45.23  650 A 1 
ATOM 3678 C CA  . ASN A 1 650 ? -7.907  41.538  -37.600 1.00 46.44  650 A 1 
ATOM 3679 C C   . ASN A 1 650 ? -9.313  41.022  -37.860 1.00 51.29  650 A 1 
ATOM 3680 O O   . ASN A 1 650 ? -10.268 41.353  -37.134 1.00 56.87  650 A 1 
ATOM 3681 C CB  . ASN A 1 650 ? -7.231  40.517  -36.714 1.00 49.05  650 A 1 
ATOM 3682 C CG  . ASN A 1 650 ? -8.000  40.294  -35.433 1.00 48.96  650 A 1 
ATOM 3683 O OD1 . ASN A 1 650 ? -7.958  41.120  -34.540 1.00 52.21  650 A 1 
ATOM 3684 N ND2 . ASN A 1 650 ? -8.724  39.191  -35.352 1.00 50.48  650 A 1 
ATOM 3685 N N   . LYS A 1 651 ? -9.441  40.187  -38.881 1.00 49.02  651 A 1 
ATOM 3686 C CA  . LYS A 1 651 ? -10.715 39.574  -39.172 1.00 47.27  651 A 1 
ATOM 3687 C C   . LYS A 1 651 ? -10.843 38.387  -38.244 1.00 44.82  651 A 1 
ATOM 3688 O O   . LYS A 1 651 ? -9.845  37.846  -37.763 1.00 41.68  651 A 1 
ATOM 3689 C CB  . LYS A 1 651 ? -10.791 39.112  -40.635 1.00 49.61  651 A 1 
ATOM 3690 C CG  . LYS A 1 651 ? -10.892 40.180  -41.738 1.00 52.87  651 A 1 
ATOM 3691 C CD  . LYS A 1 651 ? -12.333 40.380  -42.152 1.00 58.46  651 A 1 
ATOM 3692 C CE  . LYS A 1 651 ? -12.436 41.121  -43.474 1.00 61.69  651 A 1 
ATOM 3693 N NZ  . LYS A 1 651 ? -12.209 40.210  -44.638 1.00 66.95  651 A 1 
ATOM 3694 N N   . ALA A 1 652 ? -12.089 37.993  -37.985 1.00 46.23  652 A 1 
ATOM 3695 C CA  . ALA A 1 652 ? -12.405 36.792  -37.188 1.00 44.57  652 A 1 
ATOM 3696 C C   . ALA A 1 652 ? -12.840 35.686  -38.101 1.00 40.87  652 A 1 
ATOM 3697 O O   . ALA A 1 652 ? -13.130 35.905  -39.269 1.00 38.21  652 A 1 
ATOM 3698 C CB  . ALA A 1 652 ? -13.512 37.074  -36.188 1.00 46.36  652 A 1 
ATOM 3699 N N   . ALA A 1 653 ? -12.902 34.491  -37.553 1.00 41.00  653 A 1 
ATOM 3700 C CA  . ALA A 1 653 ? -13.416 33.373  -38.315 1.00 41.65  653 A 1 
ATOM 3701 C C   . ALA A 1 653 ? -13.978 32.255  -37.444 1.00 42.83  653 A 1 
ATOM 3702 O O   . ALA A 1 653 ? -13.683 32.138  -36.250 1.00 43.16  653 A 1 
ATOM 3703 C CB  . ALA A 1 653 ? -12.360 32.832  -39.254 1.00 38.73  653 A 1 
ATOM 3704 N N   . VAL A 1 654 ? -14.808 31.440  -38.098 1.00 42.87  654 A 1 
ATOM 3705 C CA  . VAL A 1 654 ? -15.359 30.202  -37.549 1.00 43.32  654 A 1 
ATOM 3706 C C   . VAL A 1 654 ? -15.326 29.135  -38.644 1.00 40.02  654 A 1 
ATOM 3707 O O   . VAL A 1 654 ? -15.365 29.483  -39.823 1.00 38.90  654 A 1 
ATOM 3708 C CB  . VAL A 1 654 ? -16.790 30.413  -37.049 1.00 45.71  654 A 1 
ATOM 3709 C CG1 . VAL A 1 654 ? -16.833 31.552  -36.027 1.00 46.36  654 A 1 
ATOM 3710 C CG2 . VAL A 1 654 ? -17.730 30.687  -38.213 1.00 48.66  654 A 1 
ATOM 3711 N N   . LEU A 1 655 ? -15.177 27.870  -38.264 1.00 40.63  655 A 1 
ATOM 3712 C CA  . LEU A 1 655 ? -15.197 26.753  -39.234 1.00 47.55  655 A 1 
ATOM 3713 C C   . LEU A 1 655 ? -16.568 26.127  -39.317 1.00 46.09  655 A 1 
ATOM 3714 O O   . LEU A 1 655 ? -17.127 25.722  -38.310 1.00 48.25  655 A 1 
ATOM 3715 C CB  . LEU A 1 655 ? -14.227 25.645  -38.863 1.00 51.83  655 A 1 
ATOM 3716 C CG  . LEU A 1 655 ? -12.816 26.097  -38.524 1.00 61.94  655 A 1 
ATOM 3717 C CD1 . LEU A 1 655 ? -12.029 24.906  -37.978 1.00 74.27  655 A 1 
ATOM 3718 C CD2 . LEU A 1 655 ? -12.111 26.706  -39.729 1.00 62.24  655 A 1 
ATOM 3719 N N   . LYS A 1 656 ? -17.115 26.075  -40.517 1.00 43.39  656 A 1 
ATOM 3720 C CA  . LYS A 1 656 ? -18.396 25.434  -40.738 1.00 45.34  656 A 1 
ATOM 3721 C C   . LYS A 1 656 ? -18.139 24.194  -41.554 1.00 46.73  656 A 1 
ATOM 3722 O O   . LYS A 1 656 ? -17.885 24.275  -42.759 1.00 54.77  656 A 1 
ATOM 3723 C CB  . LYS A 1 656 ? -19.378 26.349  -41.474 1.00 45.11  656 A 1 
ATOM 3724 C CG  . LYS A 1 656 ? -19.893 27.506  -40.639 1.00 44.61  656 A 1 
ATOM 3725 C CD  . LYS A 1 656 ? -20.789 28.463  -41.380 1.00 44.98  656 A 1 
ATOM 3726 C CE  . LYS A 1 656 ? -22.205 28.273  -40.900 1.00 48.74  656 A 1 
ATOM 3727 N NZ  . LYS A 1 656 ? -23.087 29.302  -41.503 1.00 53.88  656 A 1 
ATOM 3728 N N   . TYR A 1 657 ? -18.194 23.051  -40.888 1.00 44.88  657 A 1 
ATOM 3729 C CA  . TYR A 1 657 ? -17.963 21.776  -41.533 1.00 42.20  657 A 1 
ATOM 3730 C C   . TYR A 1 657 ? -19.276 21.083  -41.843 1.00 42.47  657 A 1 
ATOM 3731 O O   . TYR A 1 657 ? -19.997 20.656  -40.952 1.00 40.27  657 A 1 
ATOM 3732 C CB  . TYR A 1 657 ? -17.062 20.910  -40.670 1.00 42.73  657 A 1 
ATOM 3733 C CG  . TYR A 1 657 ? -16.688 19.566  -41.260 1.00 47.53  657 A 1 
ATOM 3734 C CD1 . TYR A 1 657 ? -16.538 19.385  -42.632 1.00 47.41  657 A 1 
ATOM 3735 C CD2 . TYR A 1 657 ? -16.437 18.480  -40.434 1.00 49.52  657 A 1 
ATOM 3736 C CE1 . TYR A 1 657 ? -16.168 18.171  -43.155 1.00 46.69  657 A 1 
ATOM 3737 C CE2 . TYR A 1 657 ? -16.090 17.260  -40.960 1.00 46.74  657 A 1 
ATOM 3738 C CZ  . TYR A 1 657 ? -15.949 17.124  -42.315 1.00 45.82  657 A 1 
ATOM 3739 O OH  . TYR A 1 657 ? -15.610 15.930  -42.853 1.00 52.77  657 A 1 
ATOM 3740 N N   . GLU A 1 658 ? -19.562 20.969  -43.137 1.00 43.57  658 A 1 
ATOM 3741 C CA  . GLU A 1 658 ? -20.797 20.376  -43.634 1.00 43.30  658 A 1 
ATOM 3742 C C   . GLU A 1 658 ? -20.638 19.921  -45.094 1.00 46.10  658 A 1 
ATOM 3743 O O   . GLU A 1 658 ? -19.916 20.537  -45.878 1.00 55.44  658 A 1 
ATOM 3744 C CB  . GLU A 1 658 ? -21.957 21.373  -43.512 1.00 43.62  658 A 1 
ATOM 3745 C CG  . GLU A 1 658 ? -23.310 20.803  -43.971 1.00 49.12  658 A 1 
ATOM 3746 C CD  . GLU A 1 658 ? -24.557 21.613  -43.544 1.00 52.52  658 A 1 
ATOM 3747 O OE1 . GLU A 1 658 ? -24.680 21.904  -42.340 1.00 49.75  658 A 1 
ATOM 3748 O OE2 . GLU A 1 658 ? -25.449 21.943  -44.404 1.00 58.81  658 A 1 
ATOM 3749 N N   . ASN A 1 659 ? -21.325 18.844  -45.456 1.00 47.97  659 A 1 
ATOM 3750 C CA  . ASN A 1 659 ? -21.246 18.264  -46.796 1.00 51.56  659 A 1 
ATOM 3751 C C   . ASN A 1 659 ? -19.802 18.015  -47.220 1.00 52.12  659 A 1 
ATOM 3752 O O   . ASN A 1 659 ? -19.423 18.218  -48.382 1.00 58.95  659 A 1 
ATOM 3753 C CB  . ASN A 1 659 ? -21.983 19.141  -47.817 1.00 55.15  659 A 1 
ATOM 3754 C CG  . ASN A 1 659 ? -23.466 19.210  -47.552 1.00 58.70  659 A 1 
ATOM 3755 O OD1 . ASN A 1 659 ? -24.060 18.257  -47.030 1.00 54.37  659 A 1 
ATOM 3756 N ND2 . ASN A 1 659 ? -24.081 20.347  -47.889 1.00 63.07  659 A 1 
ATOM 3757 N N   . ASN A 1 660 ? -18.999 17.575  -46.260 1.00 46.70  660 A 1 
ATOM 3758 C CA  . ASN A 1 660 ? -17.625 17.217  -46.525 1.00 45.23  660 A 1 
ATOM 3759 C C   . ASN A 1 660 ? -16.807 18.394  -47.040 1.00 43.22  660 A 1 
ATOM 3760 O O   . ASN A 1 660 ? -15.806 18.227  -47.732 1.00 35.99  660 A 1 
ATOM 3761 C CB  . ASN A 1 660 ? -17.559 16.069  -47.510 1.00 48.18  660 A 1 
ATOM 3762 C CG  . ASN A 1 660 ? -16.355 15.198  -47.283 1.00 53.05  660 A 1 
ATOM 3763 O OD1 . ASN A 1 660 ? -16.035 14.880  -46.132 1.00 59.36  660 A 1 
ATOM 3764 N ND2 . ASN A 1 660 ? -15.674 14.802  -48.364 1.00 52.32  660 A 1 
ATOM 3765 N N   . VAL A 1 661 ? -17.232 19.592  -46.640 1.00 44.75  661 A 1 
ATOM 3766 C CA  . VAL A 1 661 ? -16.508 20.836  -46.923 1.00 44.78  661 A 1 
ATOM 3767 C C   . VAL A 1 661 ? -16.233 21.589  -45.606 1.00 45.59  661 A 1 
ATOM 3768 O O   . VAL A 1 661 ? -17.150 21.812  -44.815 1.00 39.39  661 A 1 
ATOM 3769 C CB  . VAL A 1 661 ? -17.319 21.758  -47.863 1.00 43.93  661 A 1 
ATOM 3770 C CG1 . VAL A 1 661 ? -16.680 23.132  -47.933 1.00 41.92  661 A 1 
ATOM 3771 C CG2 . VAL A 1 661 ? -17.445 21.136  -49.252 1.00 44.53  661 A 1 
ATOM 3772 N N   . MET A 1 662 ? -14.981 22.013  -45.412 1.00 49.11  662 A 1 
ATOM 3773 C CA  . MET A 1 662 ? -14.572 22.797  -44.241 1.00 49.13  662 A 1 
ATOM 3774 C C   . MET A 1 662 ? -14.545 24.265  -44.636 1.00 48.71  662 A 1 
ATOM 3775 O O   . MET A 1 662 ? -13.532 24.756  -45.096 1.00 54.03  662 A 1 
ATOM 3776 C CB  . MET A 1 662 ? -13.195 22.327  -43.786 1.00 54.62  662 A 1 
ATOM 3777 C CG  . MET A 1 662 ? -12.557 23.032  -42.572 1.00 63.60  662 A 1 
ATOM 3778 S SD  . MET A 1 662 ? -13.449 22.858  -40.986 1.00 68.62  662 A 1 
ATOM 3779 C CE  . MET A 1 662 ? -13.024 21.218  -40.498 1.00 72.62  662 A 1 
ATOM 3780 N N   . ASN A 1 663 ? -15.683 24.939  -44.546 1.00 47.96  663 A 1 
ATOM 3781 C CA  . ASN A 1 663 ? -15.796 26.312  -45.028 1.00 49.36  663 A 1 
ATOM 3782 C C   . ASN A 1 663 ? -15.409 27.275  -43.912 1.00 49.43  663 A 1 
ATOM 3783 O O   . ASN A 1 663 ? -15.950 27.201  -42.814 1.00 60.63  663 A 1 
ATOM 3784 C CB  . ASN A 1 663 ? -17.224 26.602  -45.502 1.00 52.61  663 A 1 
ATOM 3785 C CG  . ASN A 1 663 ? -17.412 28.044  -45.971 1.00 60.64  663 A 1 
ATOM 3786 O OD1 . ASN A 1 663 ? -16.655 28.540  -46.817 1.00 58.64  663 A 1 
ATOM 3787 N ND2 . ASN A 1 663 ? -18.420 28.729  -45.419 1.00 59.01  663 A 1 
ATOM 3788 N N   . ILE A 1 664 ? -14.507 28.204  -44.201 1.00 46.42  664 A 1 
ATOM 3789 C CA  . ILE A 1 664 ? -14.046 29.159  -43.213 1.00 44.51  664 A 1 
ATOM 3790 C C   . ILE A 1 664 ? -14.755 30.469  -43.443 1.00 45.58  664 A 1 
ATOM 3791 O O   . ILE A 1 664 ? -14.526 31.140  -44.427 1.00 48.84  664 A 1 
ATOM 3792 C CB  . ILE A 1 664 ? -12.550 29.364  -43.297 1.00 43.94  664 A 1 
ATOM 3793 C CG1 . ILE A 1 664 ? -11.878 28.016  -43.162 1.00 48.36  664 A 1 
ATOM 3794 C CG2 . ILE A 1 664 ? -12.096 30.271  -42.180 1.00 44.93  664 A 1 
ATOM 3795 C CD1 . ILE A 1 664 ? -10.377 28.028  -43.336 1.00 51.15  664 A 1 
ATOM 3796 N N   . ARG A 1 665 ? -15.639 30.828  -42.538 1.00 45.10  665 A 1 
ATOM 3797 C CA  . ARG A 1 665 ? -16.447 32.012  -42.736 1.00 48.77  665 A 1 
ATOM 3798 C C   . ARG A 1 665 ? -15.879 33.127  -41.865 1.00 48.28  665 A 1 
ATOM 3799 O O   . ARG A 1 665 ? -15.739 32.964  -40.655 1.00 54.16  665 A 1 
ATOM 3800 C CB  . ARG A 1 665 ? -17.923 31.700  -42.432 1.00 53.24  665 A 1 
ATOM 3801 C CG  . ARG A 1 665 ? -18.905 32.841  -42.514 1.00 56.56  665 A 1 
ATOM 3802 C CD  . ARG A 1 665 ? -18.991 33.479  -43.848 1.00 63.68  665 A 1 
ATOM 3803 N NE  . ARG A 1 665 ? -19.877 34.640  -43.724 1.00 69.05  665 A 1 
ATOM 3804 C CZ  . ARG A 1 665 ? -19.478 35.905  -43.698 1.00 78.00  665 A 1 
ATOM 3805 N NH1 . ARG A 1 665 ? -18.191 36.223  -43.831 1.00 88.86  665 A 1 
ATOM 3806 N NH2 . ARG A 1 665 ? -20.384 36.865  -43.563 1.00 84.65  665 A 1 
ATOM 3807 N N   . GLN A 1 666 ? -15.491 34.236  -42.489 1.00 46.52  666 A 1 
ATOM 3808 C CA  . GLN A 1 666 ? -14.823 35.334  -41.769 1.00 45.34  666 A 1 
ATOM 3809 C C   . GLN A 1 666 ? -15.816 36.409  -41.487 1.00 46.39  666 A 1 
ATOM 3810 O O   . GLN A 1 666 ? -16.901 36.399  -42.050 1.00 52.37  666 A 1 
ATOM 3811 C CB  . GLN A 1 666 ? -13.695 35.934  -42.579 1.00 42.30  666 A 1 
ATOM 3812 C CG  . GLN A 1 666 ? -12.608 34.942  -42.906 1.00 43.64  666 A 1 
ATOM 3813 C CD  . GLN A 1 666 ? -11.667 35.436  -43.993 1.00 46.24  666 A 1 
ATOM 3814 O OE1 . GLN A 1 666 ? -12.097 35.749  -45.114 1.00 46.43  666 A 1 
ATOM 3815 N NE2 . GLN A 1 666 ? -10.368 35.497  -43.674 1.00 47.27  666 A 1 
ATOM 3816 N N   . PHE A 1 667 ? -15.469 37.310  -40.587 1.00 43.84  667 A 1 
ATOM 3817 C CA  . PHE A 1 667 ? -16.333 38.448  -40.305 1.00 45.86  667 A 1 
ATOM 3818 C C   . PHE A 1 667 ? -15.572 39.546  -39.587 1.00 46.03  667 A 1 
ATOM 3819 O O   . PHE A 1 667 ? -14.644 39.277  -38.846 1.00 48.16  667 A 1 
ATOM 3820 C CB  . PHE A 1 667 ? -17.578 38.053  -39.497 1.00 44.73  667 A 1 
ATOM 3821 C CG  . PHE A 1 667 ? -17.288 37.398  -38.156 1.00 47.81  667 A 1 
ATOM 3822 C CD1 . PHE A 1 667 ? -16.886 36.063  -38.078 1.00 53.22  667 A 1 
ATOM 3823 C CD2 . PHE A 1 667 ? -17.479 38.081  -36.964 1.00 47.47  667 A 1 
ATOM 3824 C CE1 . PHE A 1 667 ? -16.652 35.445  -36.848 1.00 52.66  667 A 1 
ATOM 3825 C CE2 . PHE A 1 667 ? -17.251 37.465  -35.734 1.00 48.89  667 A 1 
ATOM 3826 C CZ  . PHE A 1 667 ? -16.841 36.147  -35.673 1.00 50.65  667 A 1 
ATOM 3827 N N   . ASN A 1 668 ? -15.996 40.779  -39.824 1.00 44.08  668 A 1 
ATOM 3828 C CA  . ASN A 1 668 ? -15.415 41.956  -39.217 1.00 42.37  668 A 1 
ATOM 3829 C C   . ASN A 1 668 ? -16.081 42.219  -37.895 1.00 47.16  668 A 1 
ATOM 3830 O O   . ASN A 1 668 ? -17.067 41.594  -37.562 1.00 57.48  668 A 1 
ATOM 3831 C CB  . ASN A 1 668 ? -15.613 43.171  -40.106 1.00 43.04  668 A 1 
ATOM 3832 C CG  . ASN A 1 668 ? -15.253 42.892  -41.544 1.00 48.36  668 A 1 
ATOM 3833 O OD1 . ASN A 1 668 ? -14.088 42.661  -41.848 1.00 52.44  668 A 1 
ATOM 3834 N ND2 . ASN A 1 668 ? -16.252 42.902  -42.443 1.00 50.47  668 A 1 
ATOM 3835 N N   . CYS A 1 669 ? -15.571 43.178  -37.140 1.00 53.93  669 A 1 
ATOM 3836 C CA  . CYS A 1 669 ? -16.074 43.402  -35.780 1.00 59.95  669 A 1 
ATOM 3837 C C   . CYS A 1 669 ? -17.301 44.285  -35.787 1.00 60.75  669 A 1 
ATOM 3838 O O   . CYS A 1 669 ? -17.730 44.750  -36.845 1.00 64.93  669 A 1 
ATOM 3839 C CB  . CYS A 1 669 ? -14.995 44.040  -34.917 1.00 67.01  669 A 1 
ATOM 3840 S SG  . CYS A 1 669 ? -14.499 45.645  -35.556 1.00 61.38  669 A 1 
ATOM 3841 N N   . SER A 1 670 ? -17.843 44.506  -34.598 1.00 58.89  670 A 1 
ATOM 3842 C CA  . SER A 1 670 ? -19.053 45.296  -34.396 1.00 59.22  670 A 1 
ATOM 3843 C C   . SER A 1 670 ? -18.900 46.326  -33.265 1.00 57.11  670 A 1 
ATOM 3844 O O   . SER A 1 670 ? -17.987 46.244  -32.436 1.00 55.26  670 A 1 
ATOM 3845 C CB  . SER A 1 670 ? -20.207 44.365  -34.057 1.00 59.83  670 A 1 
ATOM 3846 O OG  . SER A 1 670 ? -20.196 43.269  -34.941 1.00 69.79  670 A 1 
ATOM 3847 N N   . PRO A 1 671 ? -19.823 47.290  -33.211 1.00 51.19  671 A 1 
ATOM 3848 C CA  . PRO A 1 671 ? -19.647 48.307  -32.222 1.00 46.90  671 A 1 
ATOM 3849 C C   . PRO A 1 671 ? -19.832 47.731  -30.857 1.00 45.27  671 A 1 
ATOM 3850 O O   . PRO A 1 671 ? -20.534 46.743  -30.701 1.00 46.86  671 A 1 
ATOM 3851 C CB  . PRO A 1 671 ? -20.775 49.300  -32.543 1.00 44.64  671 A 1 
ATOM 3852 C CG  . PRO A 1 671 ? -21.005 49.126  -33.990 1.00 48.46  671 A 1 
ATOM 3853 C CD  . PRO A 1 671 ? -20.907 47.639  -34.142 1.00 51.22  671 A 1 
ATOM 3854 N N   . HIS A 1 672 ? -19.227 48.374  -29.883 1.00 44.72  672 A 1 
ATOM 3855 C CA  . HIS A 1 672 ? -19.479 48.046  -28.519 1.00 48.04  672 A 1 
ATOM 3856 C C   . HIS A 1 672 ? -19.203 49.231  -27.609 1.00 49.41  672 A 1 
ATOM 3857 O O   . HIS A 1 672 ? -18.392 50.101  -27.929 1.00 47.18  672 A 1 
ATOM 3858 C CB  . HIS A 1 672 ? -18.581 46.897  -28.112 1.00 56.22  672 A 1 
ATOM 3859 C CG  . HIS A 1 672 ? -17.116 47.206  -28.213 1.00 57.81  672 A 1 
ATOM 3860 N ND1 . HIS A 1 672 ? -16.437 47.817  -27.186 1.00 56.90  672 A 1 
ATOM 3861 C CD2 . HIS A 1 672 ? -16.202 46.982  -29.192 1.00 57.62  672 A 1 
ATOM 3862 C CE1 . HIS A 1 672 ? -15.169 47.961  -27.523 1.00 58.15  672 A 1 
ATOM 3863 N NE2 . HIS A 1 672 ? -14.999 47.459  -28.734 1.00 59.42  672 A 1 
ATOM 3864 N N   . PRO A 1 673 ? -19.866 49.253  -26.457 1.00 47.69  673 A 1 
ATOM 3865 C CA  . PRO A 1 673 ? -19.745 50.301  -25.481 1.00 51.19  673 A 1 
ATOM 3866 C C   . PRO A 1 673 ? -18.334 50.447  -24.995 1.00 54.29  673 A 1 
ATOM 3867 O O   . PRO A 1 673 ? -17.512 49.560  -25.210 1.00 53.56  673 A 1 
ATOM 3868 C CB  . PRO A 1 673 ? -20.642 49.825  -24.332 1.00 52.01  673 A 1 
ATOM 3869 C CG  . PRO A 1 673 ? -21.658 48.983  -24.991 1.00 54.15  673 A 1 
ATOM 3870 C CD  . PRO A 1 673 ? -20.894 48.278  -26.077 1.00 52.63  673 A 1 
ATOM 3871 N N   . TYR A 1 674 ? -18.080 51.555  -24.299 1.00 54.70  674 A 1 
ATOM 3872 C CA  . TYR A 1 674 ? -16.734 51.883  -23.863 1.00 49.98  674 A 1 
ATOM 3873 C C   . TYR A 1 674 ? -16.579 51.695  -22.357 1.00 49.94  674 A 1 
ATOM 3874 O O   . TYR A 1 674 ? -17.491 51.938  -21.567 1.00 48.68  674 A 1 
ATOM 3875 C CB  . TYR A 1 674 ? -16.343 53.306  -24.289 1.00 51.40  674 A 1 
ATOM 3876 C CG  . TYR A 1 674 ? -14.874 53.566  -24.081 1.00 51.52  674 A 1 
ATOM 3877 C CD1 . TYR A 1 674 ? -13.931 52.691  -24.567 1.00 53.18  674 A 1 
ATOM 3878 C CD2 . TYR A 1 674 ? -14.432 54.663  -23.372 1.00 57.54  674 A 1 
ATOM 3879 C CE1 . TYR A 1 674 ? -12.589 52.903  -24.378 1.00 57.73  674 A 1 
ATOM 3880 C CE2 . TYR A 1 674 ? -13.076 54.886  -23.168 1.00 57.47  674 A 1 
ATOM 3881 C CZ  . TYR A 1 674 ? -12.161 53.996  -23.677 1.00 57.96  674 A 1 
ATOM 3882 O OH  . TYR A 1 674 ? -10.815 54.155  -23.474 1.00 62.89  674 A 1 
ATOM 3883 N N   . TRP A 1 675 ? -15.411 51.217  -21.976 1.00 49.19  675 A 1 
ATOM 3884 C CA  . TRP A 1 675 ? -15.035 51.138  -20.588 1.00 46.95  675 A 1 
ATOM 3885 C C   . TRP A 1 675 ? -13.596 51.591  -20.559 1.00 46.81  675 A 1 
ATOM 3886 O O   . TRP A 1 675 ? -12.805 51.323  -21.488 1.00 43.99  675 A 1 
ATOM 3887 C CB  . TRP A 1 675 ? -15.086 49.713  -20.051 1.00 48.43  675 A 1 
ATOM 3888 C CG  . TRP A 1 675 ? -16.397 49.122  -19.600 1.00 47.85  675 A 1 
ATOM 3889 C CD1 . TRP A 1 675 ? -17.206 48.314  -20.340 1.00 54.33  675 A 1 
ATOM 3890 C CD2 . TRP A 1 675 ? -16.974 49.165  -18.298 1.00 50.29  675 A 1 
ATOM 3891 N NE1 . TRP A 1 675 ? -18.286 47.894  -19.602 1.00 54.10  675 A 1 
ATOM 3892 C CE2 . TRP A 1 675 ? -18.177 48.402  -18.344 1.00 52.60  675 A 1 
ATOM 3893 C CE3 . TRP A 1 675 ? -16.631 49.810  -17.108 1.00 53.43  675 A 1 
ATOM 3894 C CZ2 . TRP A 1 675 ? -19.038 48.255  -17.243 1.00 50.85  675 A 1 
ATOM 3895 C CZ3 . TRP A 1 675 ? -17.485 49.667  -16.007 1.00 52.63  675 A 1 
ATOM 3896 C CH2 . TRP A 1 675 ? -18.680 48.887  -16.091 1.00 50.56  675 A 1 
ATOM 3897 N N   . LEU A 1 676 ? -13.243 52.276  -19.483 1.00 51.82  676 A 1 
ATOM 3898 C CA  . LEU A 1 676 ? -11.850 52.686  -19.303 1.00 54.17  676 A 1 
ATOM 3899 C C   . LEU A 1 676 ? -11.091 51.449  -18.876 1.00 51.87  676 A 1 
ATOM 3900 O O   . LEU A 1 676 ? -11.697 50.511  -18.303 1.00 51.09  676 A 1 
ATOM 3901 C CB  . LEU A 1 676 ? -11.720 53.766  -18.233 1.00 59.13  676 A 1 
ATOM 3902 C CG  . LEU A 1 676 ? -12.109 55.177  -18.689 1.00 60.06  676 A 1 
ATOM 3903 C CD1 . LEU A 1 676 ? -12.225 56.089  -17.476 1.00 61.46  676 A 1 
ATOM 3904 C CD2 . LEU A 1 676 ? -11.145 55.750  -19.715 1.00 60.35  676 A 1 
ATOM 3905 N N   . PRO A 1 677 ? -9.772  51.428  -19.126 1.00 46.09  677 A 1 
ATOM 3906 C CA  . PRO A 1 677 ? -9.014  50.221  -18.789 1.00 45.92  677 A 1 
ATOM 3907 C C   . PRO A 1 677 ? -9.275  49.802  -17.335 1.00 51.74  677 A 1 
ATOM 3908 O O   . PRO A 1 677 ? -9.345  50.648  -16.452 1.00 49.53  677 A 1 
ATOM 3909 C CB  . PRO A 1 677 ? -7.572  50.615  -19.002 1.00 40.38  677 A 1 
ATOM 3910 C CG  . PRO A 1 677 ? -7.610  51.831  -19.822 1.00 43.39  677 A 1 
ATOM 3911 C CD  . PRO A 1 677 ? -8.970  52.440  -19.805 1.00 43.96  677 A 1 
ATOM 3912 N N   . ASN A 1 678 ? -9.483  48.511  -17.127 1.00 53.47  678 A 1 
ATOM 3913 C CA  . ASN A 1 678 ? -9.703  47.961  -15.799 1.00 54.97  678 A 1 
ATOM 3914 C C   . ASN A 1 678 ? -10.914 48.557  -15.043 1.00 55.58  678 A 1 
ATOM 3915 O O   . ASN A 1 678 ? -10.930 48.591  -13.806 1.00 52.48  678 A 1 
ATOM 3916 C CB  . ASN A 1 678 ? -8.418  48.057  -14.971 1.00 53.95  678 A 1 
ATOM 3917 C CG  . ASN A 1 678 ? -8.475  47.199  -13.711 1.00 58.47  678 A 1 
ATOM 3918 O OD1 . ASN A 1 678 ? -9.112  46.140  -13.693 1.00 52.60  678 A 1 
ATOM 3919 N ND2 . ASN A 1 678 ? -7.812  47.652  -12.650 1.00 60.45  678 A 1 
ATOM 3920 N N   . PHE A 1 679 ? -11.934 48.971  -15.797 1.00 53.40  679 A 1 
ATOM 3921 C CA  . PHE A 1 679 ? -13.230 49.399  -15.237 1.00 59.57  679 A 1 
ATOM 3922 C C   . PHE A 1 679 ? -13.069 50.521  -14.204 1.00 62.67  679 A 1 
ATOM 3923 O O   . PHE A 1 679 ? -13.868 50.669  -13.261 1.00 67.93  679 A 1 
ATOM 3924 C CB  . PHE A 1 679 ? -14.009 48.227  -14.625 1.00 60.35  679 A 1 
ATOM 3925 C CG  . PHE A 1 679 ? -14.050 47.016  -15.493 1.00 62.28  679 A 1 
ATOM 3926 C CD1 . PHE A 1 679 ? -13.032 46.092  -15.439 1.00 65.25  679 A 1 
ATOM 3927 C CD2 . PHE A 1 679 ? -15.097 46.792  -16.360 1.00 67.62  679 A 1 
ATOM 3928 C CE1 . PHE A 1 679 ? -13.057 44.958  -16.223 1.00 66.95  679 A 1 
ATOM 3929 C CE2 . PHE A 1 679 ? -15.123 45.656  -17.153 1.00 69.86  679 A 1 
ATOM 3930 C CZ  . PHE A 1 679 ? -14.100 44.737  -17.082 1.00 65.26  679 A 1 
ATOM 3931 N N   . MET A 1 680 ? -12.055 51.338  -14.431 1.00 62.36  680 A 1 
ATOM 3932 C CA  . MET A 1 680 ? -11.800 52.493  -13.622 1.00 60.25  680 A 1 
ATOM 3933 C C   . MET A 1 680 ? -12.938 53.482  -13.815 1.00 58.66  680 A 1 
ATOM 3934 O O   . MET A 1 680 ? -13.433 53.708  -14.922 1.00 52.26  680 A 1 
ATOM 3935 C CB  . MET A 1 680 ? -10.479 53.093  -14.064 1.00 62.40  680 A 1 
ATOM 3936 C CG  . MET A 1 680 ? -9.881  54.197  -13.233 1.00 61.86  680 A 1 
ATOM 3937 S SD  . MET A 1 680 ? -8.337  54.581  -14.075 1.00 67.39  680 A 1 
ATOM 3938 C CE  . MET A 1 680 ? -7.254  53.326  -13.377 1.00 66.28  680 A 1 
ATOM 3939 N N   . ASP A 1 681 ? -13.360 54.057  -12.704 1.00 56.52  681 A 1 
ATOM 3940 C CA  . ASP A 1 681 ? -14.351 55.106  -12.750 1.00 53.64  681 A 1 
ATOM 3941 C C   . ASP A 1 681 ? -13.675 56.368  -13.256 1.00 50.85  681 A 1 
ATOM 3942 O O   . ASP A 1 681 ? -12.459 56.552  -13.107 1.00 58.95  681 A 1 
ATOM 3943 C CB  . ASP A 1 681 ? -14.931 55.338  -11.381 1.00 53.89  681 A 1 
ATOM 3944 C CG  . ASP A 1 681 ? -13.939 55.944  -10.471 1.00 57.39  681 A 1 
ATOM 3945 O OD1 . ASP A 1 681 ? -13.090 55.215  -9.929  1.00 58.89  681 A 1 
ATOM 3946 O OD2 . ASP A 1 681 ? -13.966 57.169  -10.348 1.00 59.87  681 A 1 
ATOM 3947 N N   . VAL A 1 682 ? -14.456 57.275  -13.799 1.00 49.88  682 A 1 
ATOM 3948 C CA  . VAL A 1 682 ? -13.882 58.488  -14.402 1.00 53.21  682 A 1 
ATOM 3949 C C   . VAL A 1 682 ? -13.113 59.418  -13.444 1.00 55.17  682 A 1 
ATOM 3950 O O   . VAL A 1 682 ? -12.212 60.125  -13.871 1.00 57.04  682 A 1 
ATOM 3951 C CB  . VAL A 1 682 ? -14.932 59.332  -15.127 1.00 58.07  682 A 1 
ATOM 3952 C CG1 . VAL A 1 682 ? -15.590 58.535  -16.232 1.00 58.54  682 A 1 
ATOM 3953 C CG2 . VAL A 1 682 ? -15.980 59.847  -14.144 1.00 61.36  682 A 1 
ATOM 3954 N N   . PHE A 1 683 ? -13.465 59.434  -12.156 1.00 55.54  683 A 1 
ATOM 3955 C CA  . PHE A 1 683 ? -12.741 60.276  -11.186 1.00 54.46  683 A 1 
ATOM 3956 C C   . PHE A 1 683 ? -11.307 59.804  -11.002 1.00 52.71  683 A 1 
ATOM 3957 O O   . PHE A 1 683 ? -10.365 60.543  -11.263 1.00 47.80  683 A 1 
ATOM 3958 C CB  . PHE A 1 683 ? -13.446 60.278  -9.840  1.00 56.11  683 A 1 
ATOM 3959 C CG  . PHE A 1 683 ? -14.794 60.886  -9.887  1.00 57.71  683 A 1 
ATOM 3960 C CD1 . PHE A 1 683 ? -14.926 62.229  -10.111 1.00 63.09  683 A 1 
ATOM 3961 C CD2 . PHE A 1 683 ? -15.935 60.115  -9.732  1.00 60.44  683 A 1 
ATOM 3962 C CE1 . PHE A 1 683 ? -16.181 62.808  -10.172 1.00 65.10  683 A 1 
ATOM 3963 C CE2 . PHE A 1 683 ? -17.194 60.682  -9.792  1.00 63.67  683 A 1 
ATOM 3964 C CZ  . PHE A 1 683 ? -17.316 62.036  -10.012 1.00 65.71  683 A 1 
ATOM 3965 N N   . THR A 1 684 ? -11.160 58.555  -10.568 1.00 50.48  684 A 1 
ATOM 3966 C CA  . THR A 1 684 ? -9.857  57.928  -10.386 1.00 52.97  684 A 1 
ATOM 3967 C C   . THR A 1 684 ? -8.966  58.172  -11.575 1.00 56.15  684 A 1 
ATOM 3968 O O   . THR A 1 684 ? -7.751  58.372  -11.454 1.00 59.98  684 A 1 
ATOM 3969 C CB  . THR A 1 684 ? -10.023 56.402  -10.271 1.00 53.27  684 A 1 
ATOM 3970 O OG1 . THR A 1 684 ? -10.828 56.091  -9.133  1.00 55.38  684 A 1 
ATOM 3971 C CG2 . THR A 1 684 ? -8.684  55.711  -10.149 1.00 51.79  684 A 1 
ATOM 3972 N N   . TRP A 1 685 ? -9.582  58.093  -12.737 1.00 59.67  685 A 1 
ATOM 3973 C CA  . TRP A 1 685 ? -8.894  58.322  -13.980 1.00 62.89  685 A 1 
ATOM 3974 C C   . TRP A 1 685 ? -8.437  59.780  -14.130 1.00 61.03  685 A 1 
ATOM 3975 O O   . TRP A 1 685 ? -7.283  60.053  -14.470 1.00 60.79  685 A 1 
ATOM 3976 C CB  . TRP A 1 685 ? -9.848  57.952  -15.103 1.00 62.08  685 A 1 
ATOM 3977 C CG  . TRP A 1 685 ? -9.300  58.150  -16.439 1.00 64.75  685 A 1 
ATOM 3978 C CD1 . TRP A 1 685 ? -8.086  57.710  -16.910 1.00 65.77  685 A 1 
ATOM 3979 C CD2 . TRP A 1 685 ? -9.938  58.832  -17.522 1.00 64.01  685 A 1 
ATOM 3980 N NE1 . TRP A 1 685 ? -7.940  58.084  -18.227 1.00 65.14  685 A 1 
ATOM 3981 C CE2 . TRP A 1 685 ? -9.060  58.767  -18.629 1.00 63.34  685 A 1 
ATOM 3982 C CE3 . TRP A 1 685 ? -11.173 59.484  -17.671 1.00 61.50  685 A 1 
ATOM 3983 C CZ2 . TRP A 1 685 ? -9.376  59.340  -19.872 1.00 60.11  685 A 1 
ATOM 3984 C CZ3 . TRP A 1 685 ? -11.492 60.050  -18.901 1.00 61.80  685 A 1 
ATOM 3985 C CH2 . TRP A 1 685 ? -10.588 59.980  -19.988 1.00 61.58  685 A 1 
ATOM 3986 N N   . SER A 1 686 ? -9.364  60.701  -13.908 1.00 57.75  686 A 1 
ATOM 3987 C CA  . SER A 1 686 ? -9.143  62.110  -14.244 1.00 58.00  686 A 1 
ATOM 3988 C C   . SER A 1 686 ? -8.379  62.846  -13.164 1.00 59.40  686 A 1 
ATOM 3989 O O   . SER A 1 686 ? -7.593  63.747  -13.446 1.00 50.78  686 A 1 
ATOM 3990 C CB  . SER A 1 686 ? -10.478 62.812  -14.498 1.00 55.84  686 A 1 
ATOM 3991 O OG  . SER A 1 686 ? -11.405 62.529  -13.472 1.00 51.86  686 A 1 
ATOM 3992 N N   . LEU A 1 687 ? -8.618  62.452  -11.920 1.00 65.65  687 A 1 
ATOM 3993 C CA  . LEU A 1 687 ? -8.059  63.166  -10.778 1.00 67.71  687 A 1 
ATOM 3994 C C   . LEU A 1 687 ? -6.570  63.447  -10.931 1.00 68.73  687 A 1 
ATOM 3995 O O   . LEU A 1 687 ? -6.128  64.573  -10.752 1.00 81.32  687 A 1 
ATOM 3996 C CB  . LEU A 1 687 ? -8.347  62.431  -9.451  1.00 70.29  687 A 1 
ATOM 3997 C CG  . LEU A 1 687 ? -9.428  63.087  -8.596  1.00 70.04  687 A 1 
ATOM 3998 C CD1 . LEU A 1 687 ? -10.651 63.459  -9.415  1.00 75.32  687 A 1 
ATOM 3999 C CD2 . LEU A 1 687 ? -9.830  62.192  -7.436  1.00 68.75  687 A 1 
ATOM 4000 N N   . PRO A 1 688 ? -5.778  62.433  -11.247 1.00 69.53  688 A 1 
ATOM 4001 C CA  . PRO A 1 688 ? -4.341  62.684  -11.414 1.00 73.39  688 A 1 
ATOM 4002 C C   . PRO A 1 688 ? -4.011  63.783  -12.426 1.00 72.18  688 A 1 
ATOM 4003 O O   . PRO A 1 688 ? -3.166  64.640  -12.158 1.00 75.48  688 A 1 
ATOM 4004 C CB  . PRO A 1 688 ? -3.820  61.343  -11.894 1.00 74.66  688 A 1 
ATOM 4005 C CG  . PRO A 1 688 ? -4.705  60.366  -11.188 1.00 77.49  688 A 1 
ATOM 4006 C CD  . PRO A 1 688 ? -6.077  60.997  -11.214 1.00 75.17  688 A 1 
ATOM 4007 N N   . PHE A 1 689 ? -4.710  63.794  -13.549 1.00 73.96  689 A 1 
ATOM 4008 C CA  . PHE A 1 689 ? -4.546  64.884  -14.524 1.00 75.40  689 A 1 
ATOM 4009 C C   . PHE A 1 689 ? -4.971  66.248  -13.939 1.00 73.10  689 A 1 
ATOM 4010 O O   . PHE A 1 689 ? -4.290  67.257  -14.125 1.00 66.71  689 A 1 
ATOM 4011 C CB  . PHE A 1 689 ? -5.342  64.587  -15.793 1.00 76.21  689 A 1 
ATOM 4012 C CG  . PHE A 1 689 ? -5.183  65.627  -16.867 1.00 74.42  689 A 1 
ATOM 4013 C CD1 . PHE A 1 689 ? -4.092  65.601  -17.730 1.00 77.18  689 A 1 
ATOM 4014 C CD2 . PHE A 1 689 ? -6.127  66.629  -17.016 1.00 75.92  689 A 1 
ATOM 4015 C CE1 . PHE A 1 689 ? -3.945  66.562  -18.719 1.00 80.03  689 A 1 
ATOM 4016 C CE2 . PHE A 1 689 ? -5.987  67.591  -18.003 1.00 78.13  689 A 1 
ATOM 4017 C CZ  . PHE A 1 689 ? -4.899  67.560  -18.859 1.00 81.94  689 A 1 
ATOM 4018 N N   . VAL A 1 690 ? -6.088  66.255  -13.215 1.00 74.91  690 A 1 
ATOM 4019 C CA  . VAL A 1 690 ? -6.521  67.447  -12.467 1.00 74.64  690 A 1 
ATOM 4020 C C   . VAL A 1 690 ? -5.434  67.905  -11.482 1.00 73.46  690 A 1 
ATOM 4021 O O   . VAL A 1 690 ? -5.146  69.086  -11.374 1.00 66.42  690 A 1 
ATOM 4022 C CB  . VAL A 1 690 ? -7.853  67.210  -11.701 1.00 73.22  690 A 1 
ATOM 4023 C CG1 . VAL A 1 690 ? -8.228  68.408  -10.836 1.00 69.21  690 A 1 
ATOM 4024 C CG2 . VAL A 1 690 ? -8.973  66.914  -12.685 1.00 77.42  690 A 1 
ATOM 4025 N N   . GLY A 1 691 ? -4.853  66.957  -10.754 1.00 73.25  691 A 1 
ATOM 4026 C CA  . GLY A 1 691 ? -3.809  67.259  -9.790  1.00 72.81  691 A 1 
ATOM 4027 C C   . GLY A 1 691 ? -2.629  67.929  -10.454 1.00 76.50  691 A 1 
ATOM 4028 O O   . GLY A 1 691 ? -2.196  69.015  -10.049 1.00 78.49  691 A 1 
ATOM 4029 N N   . GLU A 1 692 ? -2.150  67.311  -11.524 1.00 75.24  692 A 1 
ATOM 4030 C CA  . GLU A 1 692 ? -0.958  67.797  -12.221 1.00 76.29  692 A 1 
ATOM 4031 C C   . GLU A 1 692 ? -1.152  69.195  -12.847 1.00 69.66  692 A 1 
ATOM 4032 O O   . GLU A 1 692 ? -0.237  70.022  -12.868 1.00 69.11  692 A 1 
ATOM 4033 C CB  . GLU A 1 692 ? -0.553  66.786  -13.295 1.00 79.64  692 A 1 
ATOM 4034 C CG  . GLU A 1 692 ? 0.731   67.094  -14.058 1.00 86.81  692 A 1 
ATOM 4035 C CD  . GLU A 1 692 ? 0.856   66.293  -15.346 1.00 90.62  692 A 1 
ATOM 4036 O OE1 . GLU A 1 692 ? 1.184   66.901  -16.385 1.00 97.93  692 A 1 
ATOM 4037 O OE2 . GLU A 1 692 ? 0.613   65.064  -15.337 1.00 92.65  692 A 1 
ATOM 4038 N N   . LYS A 1 693 ? -2.348  69.466  -13.345 1.00 67.02  693 A 1 
ATOM 4039 C CA  . LYS A 1 693 ? -2.590  70.709  -14.092 1.00 68.99  693 A 1 
ATOM 4040 C C   . LYS A 1 693 ? -2.828  71.926  -13.188 1.00 63.88  693 A 1 
ATOM 4041 O O   . LYS A 1 693 ? -2.551  73.057  -13.584 1.00 60.41  693 A 1 
ATOM 4042 C CB  . LYS A 1 693 ? -3.756  70.530  -15.086 1.00 69.61  693 A 1 
ATOM 4043 C CG  . LYS A 1 693 ? -3.424  69.700  -16.314 1.00 73.07  693 A 1 
ATOM 4044 C CD  . LYS A 1 693 ? -2.380  70.351  -17.214 1.00 75.47  693 A 1 
ATOM 4045 C CE  . LYS A 1 693 ? -1.711  69.335  -18.137 1.00 77.80  693 A 1 
ATOM 4046 N NZ  . LYS A 1 693 ? -0.409  69.844  -18.643 1.00 79.29  693 A 1 
ATOM 4047 N N   . VAL A 1 694 ? -3.422  71.692  -12.028 1.00 65.07  694 A 1 
ATOM 4048 C CA  . VAL A 1 694 ? -3.555  72.724  -11.010 1.00 66.11  694 A 1 
ATOM 4049 C C   . VAL A 1 694 ? -2.205  73.117  -10.416 1.00 70.00  694 A 1 
ATOM 4050 O O   . VAL A 1 694 ? -1.968  74.299  -10.147 1.00 80.04  694 A 1 
ATOM 4051 C CB  . VAL A 1 694 ? -4.428  72.246  -9.833  1.00 60.69  694 A 1 
ATOM 4052 C CG1 . VAL A 1 694 ? -4.567  73.368  -8.834  1.00 60.31  694 A 1 
ATOM 4053 C CG2 . VAL A 1 694 ? -5.799  71.772  -10.294 1.00 60.98  694 A 1 
ATOM 4054 N N   . THR A 1 695 ? -1.326  72.144  -10.187 1.00 71.40  695 A 1 
ATOM 4055 C CA  . THR A 1 695 ? 0.028   72.473  -9.690  1.00 70.58  695 A 1 
ATOM 4056 C C   . THR A 1 695 ? 0.718   73.355  -10.714 1.00 75.11  695 A 1 
ATOM 4057 O O   . THR A 1 695 ? 1.201   74.427  -10.368 1.00 86.87  695 A 1 
ATOM 4058 C CB  . THR A 1 695 ? 0.939   71.294  -9.413  1.00 70.41  695 A 1 
ATOM 4059 O OG1 . THR A 1 695 ? 1.136   70.605  -10.640 1.00 86.48  695 A 1 
ATOM 4060 C CG2 . THR A 1 695 ? 0.367   70.345  -8.368  1.00 67.96  695 A 1 
ATOM 4061 N N   . GLU A 1 696 ? 0.735   72.932  -11.979 1.00 73.13  696 A 1 
ATOM 4062 C CA  . GLU A 1 696 ? 1.267   73.805  -13.025 1.00 72.52  696 A 1 
ATOM 4063 C C   . GLU A 1 696 ? 0.682   75.218  -12.868 1.00 69.38  696 A 1 
ATOM 4064 O O   . GLU A 1 696 ? 1.418   76.196  -12.797 1.00 72.76  696 A 1 
ATOM 4065 C CB  . GLU A 1 696 ? 0.980   73.259  -14.418 1.00 75.15  696 A 1 
ATOM 4066 C CG  . GLU A 1 696 ? 1.821   72.047  -14.822 1.00 84.27  696 A 1 
ATOM 4067 C CD  . GLU A 1 696 ? 1.667   71.675  -16.302 1.00 90.51  696 A 1 
ATOM 4068 O OE1 . GLU A 1 696 ? 1.798   70.465  -16.620 1.00 79.51  696 A 1 
ATOM 4069 O OE2 . GLU A 1 696 ? 1.404   72.591  -17.134 1.00 84.30  696 A 1 
ATOM 4070 N N   . MET A 1 697 ? -0.637  75.320  -12.788 1.00 65.84  697 A 1 
ATOM 4071 C CA  . MET A 1 697 ? -1.275  76.632  -12.705 1.00 64.59  697 A 1 
ATOM 4072 C C   . MET A 1 697 ? -0.614  77.475  -11.633 1.00 66.08  697 A 1 
ATOM 4073 O O   . MET A 1 697 ? -0.197  78.595  -11.884 1.00 56.07  697 A 1 
ATOM 4074 C CB  . MET A 1 697 ? -2.769  76.534  -12.420 1.00 64.99  697 A 1 
ATOM 4075 C CG  . MET A 1 697 ? -3.378  77.902  -12.156 1.00 68.44  697 A 1 
ATOM 4076 S SD  . MET A 1 697 ? -5.136  77.962  -12.003 1.00 78.40  697 A 1 
ATOM 4077 C CE  . MET A 1 697 ? -5.568  76.661  -13.117 1.00 79.57  697 A 1 
ATOM 4078 N N   . LEU A 1 698 ? -0.534  76.931  -10.430 1.00 70.76  698 A 1 
ATOM 4079 C CA  . LEU A 1 698 ? -0.017  77.694  -9.297  1.00 73.47  698 A 1 
ATOM 4080 C C   . LEU A 1 698 ? 1.434   78.057  -9.494  1.00 75.41  698 A 1 
ATOM 4081 O O   . LEU A 1 698 ? 1.835   79.163  -9.141  1.00 78.42  698 A 1 
ATOM 4082 C CB  . LEU A 1 698 ? -0.179  76.934  -7.995  1.00 73.68  698 A 1 
ATOM 4083 C CG  . LEU A 1 698 ? -1.613  76.570  -7.604  1.00 80.09  698 A 1 
ATOM 4084 C CD1 . LEU A 1 698 ? -1.646  76.261  -6.115  1.00 77.54  698 A 1 
ATOM 4085 C CD2 . LEU A 1 698 ? -2.649  77.645  -7.971  1.00 79.70  698 A 1 
ATOM 4086 N N   . VAL A 1 699 ? 2.210   77.151  -10.088 1.00 72.14  699 A 1 
ATOM 4087 C CA  . VAL A 1 699 ? 3.642   77.410  -10.355 1.00 68.82  699 A 1 
ATOM 4088 C C   . VAL A 1 699 ? 3.846   78.678  -11.236 1.00 67.31  699 A 1 
ATOM 4089 O O   . VAL A 1 699 ? 4.897   79.278  -11.216 1.00 65.15  699 A 1 
ATOM 4090 C CB  . VAL A 1 699 ? 4.347   76.160  -10.921 1.00 66.51  699 A 1 
ATOM 4091 C CG1 . VAL A 1 699 ? 5.806   76.441  -11.223 1.00 68.21  699 A 1 
ATOM 4092 C CG2 . VAL A 1 699 ? 4.255   74.992  -9.940  1.00 63.44  699 A 1 
ATOM 4093 N N   . ASN A 1 700 ? 2.817   79.135  -11.933 1.00 70.11  700 A 1 
ATOM 4094 C CA  . ASN A 1 700 ? 2.749   80.596  -12.298 1.00 75.97  700 A 1 
ATOM 4095 C C   . ASN A 1 700 ? 3.029   81.517  -11.114 1.00 79.74  700 A 1 
ATOM 4096 O O   . ASN A 1 700 ? 3.078   82.738  -11.257 1.00 78.19  700 A 1 
ATOM 4097 C CB  . ASN A 1 700 ? 1.328   81.049  -12.745 1.00 83.80  700 A 1 
ATOM 4098 C CG  . ASN A 1 700 ? 0.491   81.658  -11.572 1.00 84.97  700 A 1 
ATOM 4099 O OD1 . ASN A 1 700 ? 0.688   81.324  -10.403 1.00 80.89  700 A 1 
ATOM 4100 N ND2 . ASN A 1 700 ? -0.433  82.555  -11.895 1.00 86.06  700 A 1 
ATOM 4101 N N   . VAL A 1 701 ? 3.103   80.938  -9.922  1.00 84.98  701 A 1 
ATOM 4102 C CA  . VAL A 1 701 ? 3.166   81.733  -8.708  1.00 87.22  701 A 1 
ATOM 4103 C C   . VAL A 1 701 ? 4.606   82.256  -8.767  1.00 95.91  701 A 1 
ATOM 4104 O O   . VAL A 1 701 ? 4.866   83.464  -8.690  1.00 86.60  701 A 1 
ATOM 4105 C CB  . VAL A 1 701 ? 2.738   80.917  -7.429  1.00 87.39  701 A 1 
ATOM 4106 C CG1 . VAL A 1 701 ? 3.835   79.979  -6.925  1.00 85.32  701 A 1 
ATOM 4107 C CG2 . VAL A 1 701 ? 2.303   81.837  -6.298  1.00 85.85  701 A 1 
ATOM 4108 N N   . LEU A 1 702 ? 5.525   81.342  -9.055  1.00 104.73 702 A 1 
ATOM 4109 C CA  . LEU A 1 702 ? 6.904   81.720  -9.383  1.00 107.76 702 A 1 
ATOM 4110 C C   . LEU A 1 702 ? 6.942   82.404  -10.768 1.00 104.76 702 A 1 
ATOM 4111 O O   . LEU A 1 702 ? 7.187   81.756  -11.792 1.00 102.29 702 A 1 
ATOM 4112 C CB  . LEU A 1 702 ? 7.852   80.498  -9.329  1.00 110.39 702 A 1 
ATOM 4113 C CG  . LEU A 1 702 ? 9.352   80.663  -9.178  1.00 110.31 702 A 1 
ATOM 4114 C CD1 . LEU A 1 702 ? 9.921   81.002  -10.536 1.00 105.93 702 A 1 
ATOM 4115 C CD2 . LEU A 1 702 ? 9.765   81.693  -8.138  1.00 109.63 702 A 1 
ATOM 4116 N N   . ASN A 1 703 ? 6.647   83.709  -10.760 1.00 100.39 703 A 1 
ATOM 4117 C CA  . ASN A 1 703 ? 6.953   84.642  -11.868 1.00 95.40  703 A 1 
ATOM 4118 C C   . ASN A 1 703 ? 7.393   86.050  -11.381 1.00 102.70 703 A 1 
ATOM 4119 O O   . ASN A 1 703 ? 7.453   87.007  -12.170 1.00 103.22 703 A 1 
ATOM 4120 C CB  . ASN A 1 703 ? 5.790   84.782  -12.842 1.00 85.58  703 A 1 
ATOM 4121 C CG  . ASN A 1 703 ? 4.667   85.616  -12.281 1.00 81.03  703 A 1 
ATOM 4122 O OD1 . ASN A 1 703 ? 4.565   85.807  -11.072 1.00 81.57  703 A 1 
ATOM 4123 N ND2 . ASN A 1 703 ? 3.799   86.093  -13.153 1.00 80.58  703 A 1 
ATOM 4124 N N   . ILE A 1 704 ? 7.636   86.167  -10.073 1.00 104.32 704 A 1 
ATOM 4125 C CA  . ILE A 1 704 ? 8.444   87.221  -9.479  1.00 98.98  704 A 1 
ATOM 4126 C C   . ILE A 1 704 ? 9.817   86.613  -9.124  1.00 99.73  704 A 1 
ATOM 4127 O O   . ILE A 1 704 ? 9.887   85.433  -8.716  1.00 89.30  704 A 1 
ATOM 4128 C CB  . ILE A 1 704 ? 7.777   87.743  -8.180  1.00 99.10  704 A 1 
ATOM 4129 C CG1 . ILE A 1 704 ? 6.323   88.133  -8.437  1.00 90.81  704 A 1 
ATOM 4130 C CG2 . ILE A 1 704 ? 8.546   88.904  -7.540  1.00 104.32 704 A 1 
ATOM 4131 C CD1 . ILE A 1 704 ? 6.117   89.301  -9.354  1.00 89.21  704 A 1 
ATOM 4132 N N   . CYS A 1 705 ? 10.879  87.421  -9.285  1.00 93.55  705 A 1 
ATOM 4133 C CA  . CYS A 1 705 ? 12.270  87.068  -8.927  1.00 92.78  705 A 1 
ATOM 4134 C C   . CYS A 1 705 ? 12.854  85.999  -9.871  1.00 93.52  705 A 1 
ATOM 4135 O O   . CYS A 1 705 ? 13.527  85.053  -9.445  1.00 84.73  705 A 1 
ATOM 4136 C CB  . CYS A 1 705 ? 12.387  86.634  -7.445  1.00 93.95  705 A 1 
ATOM 4137 S SG  . CYS A 1 705 ? 11.677  87.769  -6.198  1.00 97.39  705 A 1 
ATOM 4138 N N   . PHE A 1 793 ? -2.894  46.955  -39.040 1.00 108.78 793 A 1 
ATOM 4139 C CA  . PHE A 1 793 ? -1.740  46.066  -39.144 1.00 120.83 793 A 1 
ATOM 4140 C C   . PHE A 1 793 ? -1.362  45.513  -37.786 1.00 117.11 793 A 1 
ATOM 4141 O O   . PHE A 1 793 ? -1.173  46.293  -36.856 1.00 100.95 793 A 1 
ATOM 4142 C CB  . PHE A 1 793 ? -0.527  46.833  -39.696 1.00 127.66 793 A 1 
ATOM 4143 C CG  . PHE A 1 793 ? 0.742   45.998  -39.830 1.00 128.10 793 A 1 
ATOM 4144 C CD1 . PHE A 1 793 ? 0.698   44.623  -40.095 1.00 126.49 793 A 1 
ATOM 4145 C CD2 . PHE A 1 793 ? 1.988   46.603  -39.695 1.00 115.23 793 A 1 
ATOM 4146 C CE1 . PHE A 1 793 ? 1.866   43.880  -40.204 1.00 116.49 793 A 1 
ATOM 4147 C CE2 . PHE A 1 793 ? 3.155   45.868  -39.818 1.00 112.60 793 A 1 
ATOM 4148 C CZ  . PHE A 1 793 ? 3.093   44.504  -40.067 1.00 114.51 793 A 1 
ATOM 4149 N N   . GLU A 1 794 ? -1.211  44.187  -37.689 1.00 111.59 794 A 1 
ATOM 4150 C CA  . GLU A 1 794 ? -0.837  43.559  -36.421 1.00 98.19  794 A 1 
ATOM 4151 C C   . GLU A 1 794 ? 0.677   43.489  -36.101 1.00 96.20  794 A 1 
ATOM 4152 O O   . GLU A 1 794 ? 1.284   42.439  -36.062 1.00 88.25  794 A 1 
ATOM 4153 C CB  . GLU A 1 794 ? -1.618  42.244  -36.207 1.00 97.11  794 A 1 
ATOM 4154 C CG  . GLU A 1 794 ? -1.335  41.005  -37.056 1.00 92.43  794 A 1 
ATOM 4155 C CD  . GLU A 1 794 ? -2.070  39.795  -36.468 1.00 80.33  794 A 1 
ATOM 4156 O OE1 . GLU A 1 794 ? -3.320  39.885  -36.322 1.00 75.42  794 A 1 
ATOM 4157 O OE2 . GLU A 1 794 ? -1.397  38.796  -36.108 1.00 58.41  794 A 1 
ATOM 4158 N N   . GLU A 1 795 ? 1.242   44.675  -35.864 1.00 101.92 795 A 1 
ATOM 4159 C CA  . GLU A 1 795 ? 2.476   44.877  -35.088 1.00 97.79  795 A 1 
ATOM 4160 C C   . GLU A 1 795 ? 2.185   44.940  -33.584 1.00 93.40  795 A 1 
ATOM 4161 O O   . GLU A 1 795 ? 3.090   44.944  -32.762 1.00 92.22  795 A 1 
ATOM 4162 C CB  . GLU A 1 795 ? 3.083   46.225  -35.464 1.00 105.17 795 A 1 
ATOM 4163 C CG  . GLU A 1 795 ? 2.337   47.393  -34.811 1.00 108.42 795 A 1 
ATOM 4164 C CD  . GLU A 1 795 ? 2.539   48.740  -35.478 1.00 117.19 795 A 1 
ATOM 4165 O OE1 . GLU A 1 795 ? 3.453   48.895  -36.322 1.00 130.41 795 A 1 
ATOM 4166 O OE2 . GLU A 1 795 ? 1.770   49.661  -35.131 1.00 110.71 795 A 1 
ATOM 4167 N N   . ALA A 1 796 ? 0.904   45.086  -33.255 1.00 88.73  796 A 1 
ATOM 4168 C CA  . ALA A 1 796 ? 0.394   45.027  -31.889 1.00 83.96  796 A 1 
ATOM 4169 C C   . ALA A 1 796 ? 0.615   43.646  -31.248 1.00 89.69  796 A 1 
ATOM 4170 O O   . ALA A 1 796 ? 0.544   43.510  -30.024 1.00 81.62  796 A 1 
ATOM 4171 C CB  . ALA A 1 796 ? -1.094  45.393  -31.875 1.00 83.55  796 A 1 
ATOM 4172 N N   . LYS A 1 797 ? 0.858   42.630  -32.079 1.00 92.26  797 A 1 
ATOM 4173 C CA  . LYS A 1 797 ? 1.273   41.308  -31.596 1.00 91.60  797 A 1 
ATOM 4174 C C   . LYS A 1 797 ? 2.631   41.392  -30.901 1.00 85.83  797 A 1 
ATOM 4175 O O   . LYS A 1 797 ? 2.918   40.618  -29.991 1.00 87.01  797 A 1 
ATOM 4176 C CB  . LYS A 1 797 ? 1.307   40.280  -32.740 1.00 96.46  797 A 1 
ATOM 4177 C CG  . LYS A 1 797 ? 1.603   38.858  -32.286 1.00 101.54 797 A 1 
ATOM 4178 C CD  . LYS A 1 797 ? 1.259   37.843  -33.360 1.00 112.77 797 A 1 
ATOM 4179 C CE  . LYS A 1 797 ? 1.402   36.416  -32.853 1.00 122.62 797 A 1 
ATOM 4180 N NZ  . LYS A 1 797 ? 1.196   35.419  -33.943 1.00 127.19 797 A 1 
ATOM 4181 N N   . GLY A 1 798 ? 3.456   42.337  -31.346 1.00 73.29  798 A 1 
ATOM 4182 C CA  . GLY A 1 798 ? 4.699   42.660  -30.676 1.00 67.07  798 A 1 
ATOM 4183 C C   . GLY A 1 798 ? 4.520   43.367  -29.337 1.00 65.69  798 A 1 
ATOM 4184 O O   . GLY A 1 798 ? 5.327   43.199  -28.427 1.00 58.37  798 A 1 
ATOM 4185 N N   . LEU A 1 799 ? 3.495   44.199  -29.216 1.00 64.35  799 A 1 
ATOM 4186 C CA  . LEU A 1 799 ? 3.312   44.967  -27.973 1.00 65.02  799 A 1 
ATOM 4187 C C   . LEU A 1 799 ? 2.652   44.111  -26.910 1.00 63.74  799 A 1 
ATOM 4188 O O   . LEU A 1 799 ? 2.756   44.378  -25.716 1.00 66.70  799 A 1 
ATOM 4189 C CB  . LEU A 1 799 ? 2.475   46.233  -28.209 1.00 64.98  799 A 1 
ATOM 4190 C CG  . LEU A 1 799 ? 2.872   47.180  -29.359 1.00 65.25  799 A 1 
ATOM 4191 C CD1 . LEU A 1 799 ? 1.962   48.406  -29.343 1.00 59.76  799 A 1 
ATOM 4192 C CD2 . LEU A 1 799 ? 4.352   47.582  -29.350 1.00 63.68  799 A 1 
ATOM 4193 N N   . ASP A 1 800 ? 1.976   43.070  -27.356 1.00 66.42  800 A 1 
ATOM 4194 C CA  . ASP A 1 800 ? 1.118   42.314  -26.474 1.00 67.38  800 A 1 
ATOM 4195 C C   . ASP A 1 800 ? 1.808   41.066  -25.958 1.00 69.97  800 A 1 
ATOM 4196 O O   . ASP A 1 800 ? 1.281   40.395  -25.086 1.00 70.65  800 A 1 
ATOM 4197 C CB  . ASP A 1 800 ? -0.167  41.940  -27.212 1.00 69.41  800 A 1 
ATOM 4198 C CG  . ASP A 1 800 ? -1.294  41.586  -26.276 1.00 67.02  800 A 1 
ATOM 4199 O OD1 . ASP A 1 800 ? -1.566  42.399  -25.365 1.00 71.63  800 A 1 
ATOM 4200 O OD2 . ASP A 1 800 ? -1.905  40.517  -26.463 1.00 64.92  800 A 1 
ATOM 4201 N N   . ARG A 1 801 ? 2.992   40.760  -26.488 1.00 70.56  801 A 1 
ATOM 4202 C CA  . ARG A 1 801 ? 3.673   39.489  -26.191 1.00 65.94  801 A 1 
ATOM 4203 C C   . ARG A 1 801 ? 3.758   39.168  -24.738 1.00 61.84  801 A 1 
ATOM 4204 O O   . ARG A 1 801 ? 3.667   38.001  -24.376 1.00 74.23  801 A 1 
ATOM 4205 C CB  . ARG A 1 801 ? 5.095   39.495  -26.730 1.00 65.66  801 A 1 
ATOM 4206 C CG  . ARG A 1 801 ? 5.146   39.526  -28.227 1.00 73.30  801 A 1 
ATOM 4207 C CD  . ARG A 1 801 ? 6.562   39.562  -28.734 1.00 84.39  801 A 1 
ATOM 4208 N NE  . ARG A 1 801 ? 6.563   39.616  -30.212 1.00 99.09  801 A 1 
ATOM 4209 C CZ  . ARG A 1 801 ? 7.663   39.663  -30.970 1.00 100.00 801 A 1 
ATOM 4210 N NH1 . ARG A 1 801 ? 8.872   39.657  -30.402 1.00 96.13  801 A 1 
ATOM 4211 N NH2 . ARG A 1 801 ? 7.560   39.713  -32.302 1.00 100.00 801 A 1 
ATOM 4212 N N   . ILE A 1 802 ? 3.995   40.196  -23.932 1.00 64.52  802 A 1 
ATOM 4213 C CA  . ILE A 1 802 ? 4.090   40.070  -22.451 1.00 67.28  802 A 1 
ATOM 4214 C C   . ILE A 1 802 ? 2.865   39.329  -21.886 1.00 68.22  802 A 1 
ATOM 4215 O O   . ILE A 1 802 ? 2.972   38.487  -20.970 1.00 71.29  802 A 1 
ATOM 4216 C CB  . ILE A 1 802 ? 4.250   41.483  -21.750 1.00 63.69  802 A 1 
ATOM 4217 C CG1 . ILE A 1 802 ? 5.601   42.127  -22.097 1.00 66.08  802 A 1 
ATOM 4218 C CG2 . ILE A 1 802 ? 4.136   41.414  -20.227 1.00 59.69  802 A 1 
ATOM 4219 C CD1 . ILE A 1 802 ? 5.731   43.616  -21.759 1.00 67.29  802 A 1 
ATOM 4220 N N   . ASN A 1 803 ? 1.705   39.634  -22.454 1.00 65.33  803 A 1 
ATOM 4221 C CA  . ASN A 1 803 ? 0.448   39.056  -21.974 1.00 63.95  803 A 1 
ATOM 4222 C C   . ASN A 1 803 ? 0.081   37.698  -22.588 1.00 62.13  803 A 1 
ATOM 4223 O O   . ASN A 1 803 ? -0.906  37.068  -22.171 1.00 72.80  803 A 1 
ATOM 4224 C CB  . ASN A 1 803 ? -0.689  40.045  -22.217 1.00 63.42  803 A 1 
ATOM 4225 C CG  . ASN A 1 803 ? -0.460  41.386  -21.536 1.00 61.57  803 A 1 
ATOM 4226 O OD1 . ASN A 1 803 ? -0.175  41.452  -20.337 1.00 53.41  803 A 1 
ATOM 4227 N ND2 . ASN A 1 803 ? -0.597  42.469  -22.308 1.00 56.68  803 A 1 
ATOM 4228 N N   . GLU A 1 804 ? 0.855   37.264  -23.583 1.00 54.20  804 A 1 
ATOM 4229 C CA  . GLU A 1 804 ? 0.711   35.936  -24.184 1.00 53.75  804 A 1 
ATOM 4230 C C   . GLU A 1 804 ? 1.301   34.843  -23.240 1.00 54.74  804 A 1 
ATOM 4231 O O   . GLU A 1 804 ? 1.047   33.604  -23.371 1.00 46.18  804 A 1 
ATOM 4232 C CB  . GLU A 1 804 ? 1.402   35.912  -25.566 1.00 56.35  804 A 1 
ATOM 4233 C CG  . GLU A 1 804 ? 0.508   35.566  -26.748 1.00 57.67  804 A 1 
ATOM 4234 C CD  . GLU A 1 804 ? -0.711  36.468  -26.876 1.00 64.70  804 A 1 
ATOM 4235 O OE1 . GLU A 1 804 ? -0.588  37.703  -26.671 1.00 68.73  804 A 1 
ATOM 4236 O OE2 . GLU A 1 804 ? -1.809  35.933  -27.188 1.00 67.71  804 A 1 
ATOM 4237 N N   . ARG A 1 805 ? 2.066   35.337  -22.268 1.00 58.56  805 A 1 
ATOM 4238 C CA  . ARG A 1 805 ? 2.745   34.515  -21.276 1.00 61.96  805 A 1 
ATOM 4239 C C   . ARG A 1 805 ? 1.832   34.089  -20.130 1.00 66.87  805 A 1 
ATOM 4240 O O   . ARG A 1 805 ? 1.000   34.875  -19.672 1.00 78.11  805 A 1 
ATOM 4241 C CB  . ARG A 1 805 ? 3.902   35.314  -20.675 1.00 67.34  805 A 1 
ATOM 4242 C CG  . ARG A 1 805 ? 5.008   35.677  -21.644 1.00 73.63  805 A 1 
ATOM 4243 C CD  . ARG A 1 805 ? 6.224   36.258  -20.945 1.00 74.21  805 A 1 
ATOM 4244 N NE  . ARG A 1 805 ? 6.770   35.444  -19.871 1.00 72.63  805 A 1 
ATOM 4245 C CZ  . ARG A 1 805 ? 7.460   34.320  -20.056 1.00 75.80  805 A 1 
ATOM 4246 N NH1 . ARG A 1 805 ? 7.673   33.832  -21.293 1.00 70.68  805 A 1 
ATOM 4247 N NH2 . ARG A 1 805 ? 7.931   33.674  -18.995 1.00 72.13  805 A 1 
ATOM 4248 N N   . MET A 1 806 ? 2.017   32.862  -19.640 1.00 70.78  806 A 1 
ATOM 4249 C CA  . MET A 1 806 ? 1.427   32.445  -18.369 1.00 66.98  806 A 1 
ATOM 4250 C C   . MET A 1 806 ? 1.933   33.369  -17.287 1.00 65.75  806 A 1 
ATOM 4251 O O   . MET A 1 806 ? 3.127   33.631  -17.212 1.00 63.80  806 A 1 
ATOM 4252 C CB  . MET A 1 806 ? 1.813   31.020  -17.998 1.00 76.41  806 A 1 
ATOM 4253 C CG  . MET A 1 806 ? 1.306   30.616  -16.618 1.00 82.38  806 A 1 
ATOM 4254 S SD  . MET A 1 806 ? 1.337   28.817  -16.351 1.00 90.46  806 A 1 
ATOM 4255 C CE  . MET A 1 806 ? -0.411  28.430  -16.472 1.00 84.13  806 A 1 
ATOM 4256 N N   . PRO A 1 807 ? 1.034   33.883  -16.445 1.00 68.85  807 A 1 
ATOM 4257 C CA  . PRO A 1 807 ? 1.476   34.768  -15.356 1.00 71.50  807 A 1 
ATOM 4258 C C   . PRO A 1 807 ? 2.435   34.102  -14.335 1.00 73.21  807 A 1 
ATOM 4259 O O   . PRO A 1 807 ? 2.535   32.865  -14.296 1.00 71.13  807 A 1 
ATOM 4260 C CB  . PRO A 1 807 ? 0.160   35.162  -14.676 1.00 69.90  807 A 1 
ATOM 4261 C CG  . PRO A 1 807 ? -0.865  35.013  -15.741 1.00 69.66  807 A 1 
ATOM 4262 C CD  . PRO A 1 807 ? -0.432  33.839  -16.557 1.00 68.48  807 A 1 
ATOM 4263 N N   . PRO A 1 808 ? 3.124   34.916  -13.509 1.00 69.83  808 A 1 
ATOM 4264 C CA  . PRO A 1 808 ? 4.062   34.427  -12.498 1.00 74.82  808 A 1 
ATOM 4265 C C   . PRO A 1 808 ? 3.386   33.793  -11.277 1.00 80.49  808 A 1 
ATOM 4266 O O   . PRO A 1 808 ? 2.735   34.494  -10.505 1.00 81.47  808 A 1 
ATOM 4267 C CB  . PRO A 1 808 ? 4.795   35.688  -12.057 1.00 76.05  808 A 1 
ATOM 4268 C CG  . PRO A 1 808 ? 3.879   36.816  -12.369 1.00 73.61  808 A 1 
ATOM 4269 C CD  . PRO A 1 808 ? 2.988   36.382  -13.484 1.00 72.97  808 A 1 
ATOM 4270 N N   . ARG A 1 809 ? 3.553   32.480  -11.121 1.00 83.97  809 A 1 
ATOM 4271 C CA  . ARG A 1 809 ? 2.926   31.717  -10.026 1.00 82.84  809 A 1 
ATOM 4272 C C   . ARG A 1 809 ? 3.517   32.039  -8.646  1.00 78.55  809 A 1 
ATOM 4273 O O   . ARG A 1 809 ? 2.818   31.975  -7.628  1.00 68.12  809 A 1 
ATOM 4274 C CB  . ARG A 1 809 ? 3.040   30.209  -10.324 1.00 85.96  809 A 1 
ATOM 4275 C CG  . ARG A 1 809 ? 2.457   29.271  -9.275  1.00 93.34  809 A 1 
ATOM 4276 C CD  . ARG A 1 809 ? 2.229   27.879  -9.892  1.00 99.53  809 A 1 
ATOM 4277 N NE  . ARG A 1 809 ? 1.243   27.937  -10.981 1.00 102.44 809 A 1 
ATOM 4278 C CZ  . ARG A 1 809 ? -0.067  28.139  -10.813 1.00 102.67 809 A 1 
ATOM 4279 N NH1 . ARG A 1 809 ? -0.582  28.316  -9.598  1.00 102.28 809 A 1 
ATOM 4280 N NH2 . ARG A 1 809 ? -0.876  28.171  -11.868 1.00 104.52 809 A 1 
#
