# Supplementary material for: Visualization of stepwise derepression of TFIIH in global genome nucleotide excision repair
Source: Sci Adv. 2026 Jul 23;12(30):eaeb3506. doi: 10.1126/sciadv.aeb3506 (PMC13394385; doi:10.1126/sciadv.aeb3506)
Supplement: Supplementary file 3 — Data S1 [file sciadv.aeb3506_data_s1.zip › templates/fold_tfiih_mat1_xpcc_dna_template_hit_1_chains_k.cif]

data_6o20
#
_entry.id 6o20
#
loop_
_chem_comp.formula
_chem_comp.formula_weight
_chem_comp.id
_chem_comp.mon_nstd_flag
_chem_comp.name
_chem_comp.pdbx_synonyms
_chem_comp.type
"C3 H7 N O2"     89.093  ALA y ALANINE         ? "L-peptide linking" 
"C6 H15 N4 O2 1" 175.209 ARG y ARGININE        ? "L-peptide linking" 
"C4 H8 N2 O3"    132.118 ASN y ASPARAGINE      ? "L-peptide linking" 
"C4 H7 N O4"     133.103 ASP y "ASPARTIC ACID" ? "L-peptide linking" 
"Ca 2"           40.078  CA  . "CALCIUM ION"   ? non-polymer         
"C3 H7 N O2 S"   121.158 CYS y CYSTEINE        ? "L-peptide linking" 
"C5 H10 N2 O3"   146.144 GLN y GLUTAMINE       ? "L-peptide linking" 
"C5 H9 N O4"     147.129 GLU y "GLUTAMIC ACID" ? "L-peptide linking" 
"C2 H5 N O2"     75.067  GLY y GLYCINE         ? "peptide linking"   
"C6 H10 N3 O2 1" 156.162 HIS y HISTIDINE       ? "L-peptide linking" 
"C6 H13 N O2"    131.173 ILE y ISOLEUCINE      ? "L-peptide linking" 
"C6 H13 N O2"    131.173 LEU y LEUCINE         ? "L-peptide linking" 
"C6 H15 N2 O2 1" 147.195 LYS y LYSINE          ? "L-peptide linking" 
"C5 H11 N O2 S"  149.211 MET y METHIONINE      ? "L-peptide linking" 
"C9 H11 N O2"    165.189 PHE y PHENYLALANINE   ? "L-peptide linking" 
"C5 H9 N O2"     115.130 PRO y PROLINE         ? "L-peptide linking" 
"C3 H7 N O3"     105.093 SER y SERINE          ? "L-peptide linking" 
"C4 H9 N O3"     119.119 THR y THREONINE       ? "L-peptide linking" 
"C11 H12 N2 O2"  204.225 TRP y TRYPTOPHAN      ? "L-peptide linking" 
"C9 H11 N O3"    181.189 TYR y TYROSINE        ? "L-peptide linking" 
"C5 H11 N O2"    117.146 VAL y VALINE          ? "L-peptide linking" 
#
loop_
_chem_comp_atom.atom_id
_chem_comp_atom.charge
_chem_comp_atom.comp_id
_chem_comp_atom.pdbx_leaving_atom_flag
_chem_comp_atom.pdbx_model_Cartn_x_ideal
_chem_comp_atom.pdbx_model_Cartn_y_ideal
_chem_comp_atom.pdbx_model_Cartn_z_ideal
_chem_comp_atom.pdbx_ordinal
_chem_comp_atom.type_symbol
N    ? ALA ? ? ? ? 1   N  
CA   ? ALA ? ? ? ? 2   C  
C    ? ALA ? ? ? ? 3   C  
O    ? ALA ? ? ? ? 4   O  
CB   ? ALA ? ? ? ? 5   C  
OXT  ? ALA ? ? ? ? 6   O  
H    ? ALA ? ? ? ? 7   H  
H2   ? ALA ? ? ? ? 8   H  
HA   ? ALA ? ? ? ? 9   H  
HB1  ? ALA ? ? ? ? 10  H  
HB2  ? ALA ? ? ? ? 11  H  
HB3  ? ALA ? ? ? ? 12  H  
HXT  ? ALA ? ? ? ? 13  H  
N    ? ARG ? ? ? ? 14  N  
CA   ? ARG ? ? ? ? 15  C  
C    ? ARG ? ? ? ? 16  C  
O    ? ARG ? ? ? ? 17  O  
CB   ? ARG ? ? ? ? 18  C  
CG   ? ARG ? ? ? ? 19  C  
CD   ? ARG ? ? ? ? 20  C  
NE   ? ARG ? ? ? ? 21  N  
CZ   ? ARG ? ? ? ? 22  C  
NH1  ? ARG ? ? ? ? 23  N  
NH2  ? ARG ? ? ? ? 24  N  
OXT  ? ARG ? ? ? ? 25  O  
H    ? ARG ? ? ? ? 26  H  
H2   ? ARG ? ? ? ? 27  H  
HA   ? ARG ? ? ? ? 28  H  
HB2  ? ARG ? ? ? ? 29  H  
HB3  ? ARG ? ? ? ? 30  H  
HG2  ? ARG ? ? ? ? 31  H  
HG3  ? ARG ? ? ? ? 32  H  
HD2  ? ARG ? ? ? ? 33  H  
HD3  ? ARG ? ? ? ? 34  H  
HE   ? ARG ? ? ? ? 35  H  
HH11 ? ARG ? ? ? ? 36  H  
HH12 ? ARG ? ? ? ? 37  H  
HH21 ? ARG ? ? ? ? 38  H  
HH22 ? ARG ? ? ? ? 39  H  
HXT  ? ARG ? ? ? ? 40  H  
N    ? ASN ? ? ? ? 41  N  
CA   ? ASN ? ? ? ? 42  C  
C    ? ASN ? ? ? ? 43  C  
O    ? ASN ? ? ? ? 44  O  
CB   ? ASN ? ? ? ? 45  C  
CG   ? ASN ? ? ? ? 46  C  
OD1  ? ASN ? ? ? ? 47  O  
ND2  ? ASN ? ? ? ? 48  N  
OXT  ? ASN ? ? ? ? 49  O  
H    ? ASN ? ? ? ? 50  H  
H2   ? ASN ? ? ? ? 51  H  
HA   ? ASN ? ? ? ? 52  H  
HB2  ? ASN ? ? ? ? 53  H  
HB3  ? ASN ? ? ? ? 54  H  
HD21 ? ASN ? ? ? ? 55  H  
HD22 ? ASN ? ? ? ? 56  H  
HXT  ? ASN ? ? ? ? 57  H  
N    ? ASP ? ? ? ? 58  N  
CA   ? ASP ? ? ? ? 59  C  
C    ? ASP ? ? ? ? 60  C  
O    ? ASP ? ? ? ? 61  O  
CB   ? ASP ? ? ? ? 62  C  
CG   ? ASP ? ? ? ? 63  C  
OD1  ? ASP ? ? ? ? 64  O  
OD2  ? ASP ? ? ? ? 65  O  
OXT  ? ASP ? ? ? ? 66  O  
H    ? ASP ? ? ? ? 67  H  
H2   ? ASP ? ? ? ? 68  H  
HA   ? ASP ? ? ? ? 69  H  
HB2  ? ASP ? ? ? ? 70  H  
HB3  ? ASP ? ? ? ? 71  H  
HD2  ? ASP ? ? ? ? 72  H  
HXT  ? ASP ? ? ? ? 73  H  
CA   ? CA  ? ? ? ? 74  CA 
N    ? CYS ? ? ? ? 75  N  
CA   ? CYS ? ? ? ? 76  C  
C    ? CYS ? ? ? ? 77  C  
O    ? CYS ? ? ? ? 78  O  
CB   ? CYS ? ? ? ? 79  C  
SG   ? CYS ? ? ? ? 80  S  
OXT  ? CYS ? ? ? ? 81  O  
H    ? CYS ? ? ? ? 82  H  
H2   ? CYS ? ? ? ? 83  H  
HA   ? CYS ? ? ? ? 84  H  
HB2  ? CYS ? ? ? ? 85  H  
HB3  ? CYS ? ? ? ? 86  H  
HG   ? CYS ? ? ? ? 87  H  
HXT  ? CYS ? ? ? ? 88  H  
N    ? GLN ? ? ? ? 89  N  
CA   ? GLN ? ? ? ? 90  C  
C    ? GLN ? ? ? ? 91  C  
O    ? GLN ? ? ? ? 92  O  
CB   ? GLN ? ? ? ? 93  C  
CG   ? GLN ? ? ? ? 94  C  
CD   ? GLN ? ? ? ? 95  C  
OE1  ? GLN ? ? ? ? 96  O  
NE2  ? GLN ? ? ? ? 97  N  
OXT  ? GLN ? ? ? ? 98  O  
H    ? GLN ? ? ? ? 99  H  
H2   ? GLN ? ? ? ? 100 H  
HA   ? GLN ? ? ? ? 101 H  
HB2  ? GLN ? ? ? ? 102 H  
HB3  ? GLN ? ? ? ? 103 H  
HG2  ? GLN ? ? ? ? 104 H  
HG3  ? GLN ? ? ? ? 105 H  
HE21 ? GLN ? ? ? ? 106 H  
HE22 ? GLN ? ? ? ? 107 H  
HXT  ? GLN ? ? ? ? 108 H  
N    ? GLU ? ? ? ? 109 N  
CA   ? GLU ? ? ? ? 110 C  
C    ? GLU ? ? ? ? 111 C  
O    ? GLU ? ? ? ? 112 O  
CB   ? GLU ? ? ? ? 113 C  
CG   ? GLU ? ? ? ? 114 C  
CD   ? GLU ? ? ? ? 115 C  
OE1  ? GLU ? ? ? ? 116 O  
OE2  ? GLU ? ? ? ? 117 O  
OXT  ? GLU ? ? ? ? 118 O  
H    ? GLU ? ? ? ? 119 H  
H2   ? GLU ? ? ? ? 120 H  
HA   ? GLU ? ? ? ? 121 H  
HB2  ? GLU ? ? ? ? 122 H  
HB3  ? GLU ? ? ? ? 123 H  
HG2  ? GLU ? ? ? ? 124 H  
HG3  ? GLU ? ? ? ? 125 H  
HE2  ? GLU ? ? ? ? 126 H  
HXT  ? GLU ? ? ? ? 127 H  
N    ? GLY ? ? ? ? 128 N  
CA   ? GLY ? ? ? ? 129 C  
C    ? GLY ? ? ? ? 130 C  
O    ? GLY ? ? ? ? 131 O  
OXT  ? GLY ? ? ? ? 132 O  
H    ? GLY ? ? ? ? 133 H  
H2   ? GLY ? ? ? ? 134 H  
HA2  ? GLY ? ? ? ? 135 H  
HA3  ? GLY ? ? ? ? 136 H  
HXT  ? GLY ? ? ? ? 137 H  
N    ? HIS ? ? ? ? 138 N  
CA   ? HIS ? ? ? ? 139 C  
C    ? HIS ? ? ? ? 140 C  
O    ? HIS ? ? ? ? 141 O  
CB   ? HIS ? ? ? ? 142 C  
CG   ? HIS ? ? ? ? 143 C  
ND1  ? HIS ? ? ? ? 144 N  
CD2  ? HIS ? ? ? ? 145 C  
CE1  ? HIS ? ? ? ? 146 C  
NE2  ? HIS ? ? ? ? 147 N  
OXT  ? HIS ? ? ? ? 148 O  
H    ? HIS ? ? ? ? 149 H  
H2   ? HIS ? ? ? ? 150 H  
HA   ? HIS ? ? ? ? 151 H  
HB2  ? HIS ? ? ? ? 152 H  
HB3  ? HIS ? ? ? ? 153 H  
HD1  ? HIS ? ? ? ? 154 H  
HD2  ? HIS ? ? ? ? 155 H  
HE1  ? HIS ? ? ? ? 156 H  
HE2  ? HIS ? ? ? ? 157 H  
HXT  ? HIS ? ? ? ? 158 H  
N    ? ILE ? ? ? ? 159 N  
CA   ? ILE ? ? ? ? 160 C  
C    ? ILE ? ? ? ? 161 C  
O    ? ILE ? ? ? ? 162 O  
CB   ? ILE ? ? ? ? 163 C  
CG1  ? ILE ? ? ? ? 164 C  
CG2  ? ILE ? ? ? ? 165 C  
CD1  ? ILE ? ? ? ? 166 C  
OXT  ? ILE ? ? ? ? 167 O  
H    ? ILE ? ? ? ? 168 H  
H2   ? ILE ? ? ? ? 169 H  
HA   ? ILE ? ? ? ? 170 H  
HB   ? ILE ? ? ? ? 171 H  
HG12 ? ILE ? ? ? ? 172 H  
HG13 ? ILE ? ? ? ? 173 H  
HG21 ? ILE ? ? ? ? 174 H  
HG22 ? ILE ? ? ? ? 175 H  
HG23 ? ILE ? ? ? ? 176 H  
HD11 ? ILE ? ? ? ? 177 H  
HD12 ? ILE ? ? ? ? 178 H  
HD13 ? ILE ? ? ? ? 179 H  
HXT  ? ILE ? ? ? ? 180 H  
N    ? LEU ? ? ? ? 181 N  
CA   ? LEU ? ? ? ? 182 C  
C    ? LEU ? ? ? ? 183 C  
O    ? LEU ? ? ? ? 184 O  
CB   ? LEU ? ? ? ? 185 C  
CG   ? LEU ? ? ? ? 186 C  
CD1  ? LEU ? ? ? ? 187 C  
CD2  ? LEU ? ? ? ? 188 C  
OXT  ? LEU ? ? ? ? 189 O  
H    ? LEU ? ? ? ? 190 H  
H2   ? LEU ? ? ? ? 191 H  
HA   ? LEU ? ? ? ? 192 H  
HB2  ? LEU ? ? ? ? 193 H  
HB3  ? LEU ? ? ? ? 194 H  
HG   ? LEU ? ? ? ? 195 H  
HD11 ? LEU ? ? ? ? 196 H  
HD12 ? LEU ? ? ? ? 197 H  
HD13 ? LEU ? ? ? ? 198 H  
HD21 ? LEU ? ? ? ? 199 H  
HD22 ? LEU ? ? ? ? 200 H  
HD23 ? LEU ? ? ? ? 201 H  
HXT  ? LEU ? ? ? ? 202 H  
N    ? LYS ? ? ? ? 203 N  
CA   ? LYS ? ? ? ? 204 C  
C    ? LYS ? ? ? ? 205 C  
O    ? LYS ? ? ? ? 206 O  
CB   ? LYS ? ? ? ? 207 C  
CG   ? LYS ? ? ? ? 208 C  
CD   ? LYS ? ? ? ? 209 C  
CE   ? LYS ? ? ? ? 210 C  
NZ   ? LYS ? ? ? ? 211 N  
OXT  ? LYS ? ? ? ? 212 O  
H    ? LYS ? ? ? ? 213 H  
H2   ? LYS ? ? ? ? 214 H  
HA   ? LYS ? ? ? ? 215 H  
HB2  ? LYS ? ? ? ? 216 H  
HB3  ? LYS ? ? ? ? 217 H  
HG2  ? LYS ? ? ? ? 218 H  
HG3  ? LYS ? ? ? ? 219 H  
HD2  ? LYS ? ? ? ? 220 H  
HD3  ? LYS ? ? ? ? 221 H  
HE2  ? LYS ? ? ? ? 222 H  
HE3  ? LYS ? ? ? ? 223 H  
HZ1  ? LYS ? ? ? ? 224 H  
HZ2  ? LYS ? ? ? ? 225 H  
HZ3  ? LYS ? ? ? ? 226 H  
HXT  ? LYS ? ? ? ? 227 H  
N    ? MET ? ? ? ? 228 N  
CA   ? MET ? ? ? ? 229 C  
C    ? MET ? ? ? ? 230 C  
O    ? MET ? ? ? ? 231 O  
CB   ? MET ? ? ? ? 232 C  
CG   ? MET ? ? ? ? 233 C  
SD   ? MET ? ? ? ? 234 S  
CE   ? MET ? ? ? ? 235 C  
OXT  ? MET ? ? ? ? 236 O  
H    ? MET ? ? ? ? 237 H  
H2   ? MET ? ? ? ? 238 H  
HA   ? MET ? ? ? ? 239 H  
HB2  ? MET ? ? ? ? 240 H  
HB3  ? MET ? ? ? ? 241 H  
HG2  ? MET ? ? ? ? 242 H  
HG3  ? MET ? ? ? ? 243 H  
HE1  ? MET ? ? ? ? 244 H  
HE2  ? MET ? ? ? ? 245 H  
HE3  ? MET ? ? ? ? 246 H  
HXT  ? MET ? ? ? ? 247 H  
N    ? PHE ? ? ? ? 248 N  
CA   ? PHE ? ? ? ? 249 C  
C    ? PHE ? ? ? ? 250 C  
O    ? PHE ? ? ? ? 251 O  
CB   ? PHE ? ? ? ? 252 C  
CG   ? PHE ? ? ? ? 253 C  
CD1  ? PHE ? ? ? ? 254 C  
CD2  ? PHE ? ? ? ? 255 C  
CE1  ? PHE ? ? ? ? 256 C  
CE2  ? PHE ? ? ? ? 257 C  
CZ   ? PHE ? ? ? ? 258 C  
OXT  ? PHE ? ? ? ? 259 O  
H    ? PHE ? ? ? ? 260 H  
H2   ? PHE ? ? ? ? 261 H  
HA   ? PHE ? ? ? ? 262 H  
HB2  ? PHE ? ? ? ? 263 H  
HB3  ? PHE ? ? ? ? 264 H  
HD1  ? PHE ? ? ? ? 265 H  
HD2  ? PHE ? ? ? ? 266 H  
HE1  ? PHE ? ? ? ? 267 H  
HE2  ? PHE ? ? ? ? 268 H  
HZ   ? PHE ? ? ? ? 269 H  
HXT  ? PHE ? ? ? ? 270 H  
N    ? PRO ? ? ? ? 271 N  
CA   ? PRO ? ? ? ? 272 C  
C    ? PRO ? ? ? ? 273 C  
O    ? PRO ? ? ? ? 274 O  
CB   ? PRO ? ? ? ? 275 C  
CG   ? PRO ? ? ? ? 276 C  
CD   ? PRO ? ? ? ? 277 C  
OXT  ? PRO ? ? ? ? 278 O  
H    ? PRO ? ? ? ? 279 H  
HA   ? PRO ? ? ? ? 280 H  
HB2  ? PRO ? ? ? ? 281 H  
HB3  ? PRO ? ? ? ? 282 H  
HG2  ? PRO ? ? ? ? 283 H  
HG3  ? PRO ? ? ? ? 284 H  
HD2  ? PRO ? ? ? ? 285 H  
HD3  ? PRO ? ? ? ? 286 H  
HXT  ? PRO ? ? ? ? 287 H  
N    ? SER ? ? ? ? 288 N  
CA   ? SER ? ? ? ? 289 C  
C    ? SER ? ? ? ? 290 C  
O    ? SER ? ? ? ? 291 O  
CB   ? SER ? ? ? ? 292 C  
OG   ? SER ? ? ? ? 293 O  
OXT  ? SER ? ? ? ? 294 O  
H    ? SER ? ? ? ? 295 H  
H2   ? SER ? ? ? ? 296 H  
HA   ? SER ? ? ? ? 297 H  
HB2  ? SER ? ? ? ? 298 H  
HB3  ? SER ? ? ? ? 299 H  
HG   ? SER ? ? ? ? 300 H  
HXT  ? SER ? ? ? ? 301 H  
N    ? THR ? ? ? ? 302 N  
CA   ? THR ? ? ? ? 303 C  
C    ? THR ? ? ? ? 304 C  
O    ? THR ? ? ? ? 305 O  
CB   ? THR ? ? ? ? 306 C  
OG1  ? THR ? ? ? ? 307 O  
CG2  ? THR ? ? ? ? 308 C  
OXT  ? THR ? ? ? ? 309 O  
H    ? THR ? ? ? ? 310 H  
H2   ? THR ? ? ? ? 311 H  
HA   ? THR ? ? ? ? 312 H  
HB   ? THR ? ? ? ? 313 H  
HG1  ? THR ? ? ? ? 314 H  
HG21 ? THR ? ? ? ? 315 H  
HG22 ? THR ? ? ? ? 316 H  
HG23 ? THR ? ? ? ? 317 H  
HXT  ? THR ? ? ? ? 318 H  
N    ? TRP ? ? ? ? 319 N  
CA   ? TRP ? ? ? ? 320 C  
C    ? TRP ? ? ? ? 321 C  
O    ? TRP ? ? ? ? 322 O  
CB   ? TRP ? ? ? ? 323 C  
CG   ? TRP ? ? ? ? 324 C  
CD1  ? TRP ? ? ? ? 325 C  
CD2  ? TRP ? ? ? ? 326 C  
NE1  ? TRP ? ? ? ? 327 N  
CE2  ? TRP ? ? ? ? 328 C  
CE3  ? TRP ? ? ? ? 329 C  
CZ2  ? TRP ? ? ? ? 330 C  
CZ3  ? TRP ? ? ? ? 331 C  
CH2  ? TRP ? ? ? ? 332 C  
OXT  ? TRP ? ? ? ? 333 O  
H    ? TRP ? ? ? ? 334 H  
H2   ? TRP ? ? ? ? 335 H  
HA   ? TRP ? ? ? ? 336 H  
HB2  ? TRP ? ? ? ? 337 H  
HB3  ? TRP ? ? ? ? 338 H  
HD1  ? TRP ? ? ? ? 339 H  
HE1  ? TRP ? ? ? ? 340 H  
HE3  ? TRP ? ? ? ? 341 H  
HZ2  ? TRP ? ? ? ? 342 H  
HZ3  ? TRP ? ? ? ? 343 H  
HH2  ? TRP ? ? ? ? 344 H  
HXT  ? TRP ? ? ? ? 345 H  
N    ? TYR ? ? ? ? 346 N  
CA   ? TYR ? ? ? ? 347 C  
C    ? TYR ? ? ? ? 348 C  
O    ? TYR ? ? ? ? 349 O  
CB   ? TYR ? ? ? ? 350 C  
CG   ? TYR ? ? ? ? 351 C  
CD1  ? TYR ? ? ? ? 352 C  
CD2  ? TYR ? ? ? ? 353 C  
CE1  ? TYR ? ? ? ? 354 C  
CE2  ? TYR ? ? ? ? 355 C  
CZ   ? TYR ? ? ? ? 356 C  
OH   ? TYR ? ? ? ? 357 O  
OXT  ? TYR ? ? ? ? 358 O  
H    ? TYR ? ? ? ? 359 H  
H2   ? TYR ? ? ? ? 360 H  
HA   ? TYR ? ? ? ? 361 H  
HB2  ? TYR ? ? ? ? 362 H  
HB3  ? TYR ? ? ? ? 363 H  
HD1  ? TYR ? ? ? ? 364 H  
HD2  ? TYR ? ? ? ? 365 H  
HE1  ? TYR ? ? ? ? 366 H  
HE2  ? TYR ? ? ? ? 367 H  
HH   ? TYR ? ? ? ? 368 H  
HXT  ? TYR ? ? ? ? 369 H  
N    ? VAL ? ? ? ? 370 N  
CA   ? VAL ? ? ? ? 371 C  
C    ? VAL ? ? ? ? 372 C  
O    ? VAL ? ? ? ? 373 O  
CB   ? VAL ? ? ? ? 374 C  
CG1  ? VAL ? ? ? ? 375 C  
CG2  ? VAL ? ? ? ? 376 C  
OXT  ? VAL ? ? ? ? 377 O  
H    ? VAL ? ? ? ? 378 H  
H2   ? VAL ? ? ? ? 379 H  
HA   ? VAL ? ? ? ? 380 H  
HB   ? VAL ? ? ? ? 381 H  
HG11 ? VAL ? ? ? ? 382 H  
HG12 ? VAL ? ? ? ? 383 H  
HG13 ? VAL ? ? ? ? 384 H  
HG21 ? VAL ? ? ? ? 385 H  
HG22 ? VAL ? ? ? ? 386 H  
HG23 ? VAL ? ? ? ? 387 H  
HXT  ? VAL ? ? ? ? 388 H  
#
loop_
_chem_comp_bond.atom_id_1
_chem_comp_bond.atom_id_2
_chem_comp_bond.comp_id
_chem_comp_bond.pdbx_aromatic_flag
_chem_comp_bond.pdbx_stereo_config
_chem_comp_bond.value_order
N   CA   ALA N N sing 
N   H    ALA N N sing 
N   H2   ALA N N sing 
CA  C    ALA N N sing 
CA  CB   ALA N N sing 
CA  HA   ALA N N sing 
C   O    ALA N N doub 
C   OXT  ALA N N sing 
CB  HB1  ALA N N sing 
CB  HB2  ALA N N sing 
CB  HB3  ALA N N sing 
OXT HXT  ALA N N sing 
N   CA   ARG N N sing 
N   H    ARG N N sing 
N   H2   ARG N N sing 
CA  C    ARG N N sing 
CA  CB   ARG N N sing 
CA  HA   ARG N N sing 
C   O    ARG N N doub 
C   OXT  ARG N N sing 
CB  CG   ARG N N sing 
CB  HB2  ARG N N sing 
CB  HB3  ARG N N sing 
CG  CD   ARG N N sing 
CG  HG2  ARG N N sing 
CG  HG3  ARG N N sing 
CD  NE   ARG N N sing 
CD  HD2  ARG N N sing 
CD  HD3  ARG N N sing 
NE  CZ   ARG N N sing 
NE  HE   ARG N N sing 
CZ  NH1  ARG N N sing 
CZ  NH2  ARG N N doub 
NH1 HH11 ARG N N sing 
NH1 HH12 ARG N N sing 
NH2 HH21 ARG N N sing 
NH2 HH22 ARG N N sing 
OXT HXT  ARG N N sing 
N   CA   ASN N N sing 
N   H    ASN N N sing 
N   H2   ASN N N sing 
CA  C    ASN N N sing 
CA  CB   ASN N N sing 
CA  HA   ASN N N sing 
C   O    ASN N N doub 
C   OXT  ASN N N sing 
CB  CG   ASN N N sing 
CB  HB2  ASN N N sing 
CB  HB3  ASN N N sing 
CG  OD1  ASN N N doub 
CG  ND2  ASN N N sing 
ND2 HD21 ASN N N sing 
ND2 HD22 ASN N N sing 
OXT HXT  ASN N N sing 
N   CA   ASP N N sing 
N   H    ASP N N sing 
N   H2   ASP N N sing 
CA  C    ASP N N sing 
CA  CB   ASP N N sing 
CA  HA   ASP N N sing 
C   O    ASP N N doub 
C   OXT  ASP N N sing 
CB  CG   ASP N N sing 
CB  HB2  ASP N N sing 
CB  HB3  ASP N N sing 
CG  OD1  ASP N N doub 
CG  OD2  ASP N N sing 
OD2 HD2  ASP N N sing 
OXT HXT  ASP N N sing 
N   CA   CYS N N sing 
N   H    CYS N N sing 
N   H2   CYS N N sing 
CA  C    CYS N N sing 
CA  CB   CYS N N sing 
CA  HA   CYS N N sing 
C   O    CYS N N doub 
C   OXT  CYS N N sing 
CB  SG   CYS N N sing 
CB  HB2  CYS N N sing 
CB  HB3  CYS N N sing 
SG  HG   CYS N N sing 
OXT HXT  CYS N N sing 
N   CA   GLN N N sing 
N   H    GLN N N sing 
N   H2   GLN N N sing 
CA  C    GLN N N sing 
CA  CB   GLN N N sing 
CA  HA   GLN N N sing 
C   O    GLN N N doub 
C   OXT  GLN N N sing 
CB  CG   GLN N N sing 
CB  HB2  GLN N N sing 
CB  HB3  GLN N N sing 
CG  CD   GLN N N sing 
CG  HG2  GLN N N sing 
CG  HG3  GLN N N sing 
CD  OE1  GLN N N doub 
CD  NE2  GLN N N sing 
NE2 HE21 GLN N N sing 
NE2 HE22 GLN N N sing 
OXT HXT  GLN N N sing 
N   CA   GLU N N sing 
N   H    GLU N N sing 
N   H2   GLU N N sing 
CA  C    GLU N N sing 
CA  CB   GLU N N sing 
CA  HA   GLU N N sing 
C   O    GLU N N doub 
C   OXT  GLU N N sing 
CB  CG   GLU N N sing 
CB  HB2  GLU N N sing 
CB  HB3  GLU N N sing 
CG  CD   GLU N N sing 
CG  HG2  GLU N N sing 
CG  HG3  GLU N N sing 
CD  OE1  GLU N N doub 
CD  OE2  GLU N N sing 
OE2 HE2  GLU N N sing 
OXT HXT  GLU N N sing 
N   CA   GLY N N sing 
N   H    GLY N N sing 
N   H2   GLY N N sing 
CA  C    GLY N N sing 
CA  HA2  GLY N N sing 
CA  HA3  GLY N N sing 
C   O    GLY N N doub 
C   OXT  GLY N N sing 
OXT HXT  GLY N N sing 
N   CA   HIS N N sing 
N   H    HIS N N sing 
N   H2   HIS N N sing 
CA  C    HIS N N sing 
CA  CB   HIS N N sing 
CA  HA   HIS N N sing 
C   O    HIS N N doub 
C   OXT  HIS N N sing 
CB  CG   HIS N N sing 
CB  HB2  HIS N N sing 
CB  HB3  HIS N N sing 
CG  ND1  HIS Y N sing 
CG  CD2  HIS Y N doub 
ND1 CE1  HIS Y N doub 
ND1 HD1  HIS N N sing 
CD2 NE2  HIS Y N sing 
CD2 HD2  HIS N N sing 
CE1 NE2  HIS Y N sing 
CE1 HE1  HIS N N sing 
NE2 HE2  HIS N N sing 
OXT HXT  HIS N N sing 
N   CA   ILE N N sing 
N   H    ILE N N sing 
N   H2   ILE N N sing 
CA  C    ILE N N sing 
CA  CB   ILE N N sing 
CA  HA   ILE N N sing 
C   O    ILE N N doub 
C   OXT  ILE N N sing 
CB  CG1  ILE N N sing 
CB  CG2  ILE N N sing 
CB  HB   ILE N N sing 
CG1 CD1  ILE N N sing 
CG1 HG12 ILE N N sing 
CG1 HG13 ILE N N sing 
CG2 HG21 ILE N N sing 
CG2 HG22 ILE N N sing 
CG2 HG23 ILE N N sing 
CD1 HD11 ILE N N sing 
CD1 HD12 ILE N N sing 
CD1 HD13 ILE N N sing 
OXT HXT  ILE N N sing 
N   CA   LEU N N sing 
N   H    LEU N N sing 
N   H2   LEU N N sing 
CA  C    LEU N N sing 
CA  CB   LEU N N sing 
CA  HA   LEU N N sing 
C   O    LEU N N doub 
C   OXT  LEU N N sing 
CB  CG   LEU N N sing 
CB  HB2  LEU N N sing 
CB  HB3  LEU N N sing 
CG  CD1  LEU N N sing 
CG  CD2  LEU N N sing 
CG  HG   LEU N N sing 
CD1 HD11 LEU N N sing 
CD1 HD12 LEU N N sing 
CD1 HD13 LEU N N sing 
CD2 HD21 LEU N N sing 
CD2 HD22 LEU N N sing 
CD2 HD23 LEU N N sing 
OXT HXT  LEU N N sing 
N   CA   LYS N N sing 
N   H    LYS N N sing 
N   H2   LYS N N sing 
CA  C    LYS N N sing 
CA  CB   LYS N N sing 
CA  HA   LYS N N sing 
C   O    LYS N N doub 
C   OXT  LYS N N sing 
CB  CG   LYS N N sing 
CB  HB2  LYS N N sing 
CB  HB3  LYS N N sing 
CG  CD   LYS N N sing 
CG  HG2  LYS N N sing 
CG  HG3  LYS N N sing 
CD  CE   LYS N N sing 
CD  HD2  LYS N N sing 
CD  HD3  LYS N N sing 
CE  NZ   LYS N N sing 
CE  HE2  LYS N N sing 
CE  HE3  LYS N N sing 
NZ  HZ1  LYS N N sing 
NZ  HZ2  LYS N N sing 
NZ  HZ3  LYS N N sing 
OXT HXT  LYS N N sing 
N   CA   MET N N sing 
N   H    MET N N sing 
N   H2   MET N N sing 
CA  C    MET N N sing 
CA  CB   MET N N sing 
CA  HA   MET N N sing 
C   O    MET N N doub 
C   OXT  MET N N sing 
CB  CG   MET N N sing 
CB  HB2  MET N N sing 
CB  HB3  MET N N sing 
CG  SD   MET N N sing 
CG  HG2  MET N N sing 
CG  HG3  MET N N sing 
SD  CE   MET N N sing 
CE  HE1  MET N N sing 
CE  HE2  MET N N sing 
CE  HE3  MET N N sing 
OXT HXT  MET N N sing 
N   CA   PHE N N sing 
N   H    PHE N N sing 
N   H2   PHE N N sing 
CA  C    PHE N N sing 
CA  CB   PHE N N sing 
CA  HA   PHE N N sing 
C   O    PHE N N doub 
C   OXT  PHE N N sing 
CB  CG   PHE N N sing 
CB  HB2  PHE N N sing 
CB  HB3  PHE N N sing 
CG  CD1  PHE Y N doub 
CG  CD2  PHE Y N sing 
CD1 CE1  PHE Y N sing 
CD1 HD1  PHE N N sing 
CD2 CE2  PHE Y N doub 
CD2 HD2  PHE N N sing 
CE1 CZ   PHE Y N doub 
CE1 HE1  PHE N N sing 
CE2 CZ   PHE Y N sing 
CE2 HE2  PHE N N sing 
CZ  HZ   PHE N N sing 
OXT HXT  PHE N N sing 
N   CA   PRO N N sing 
N   CD   PRO N N sing 
N   H    PRO N N sing 
CA  C    PRO N N sing 
CA  CB   PRO N N sing 
CA  HA   PRO N N sing 
C   O    PRO N N doub 
C   OXT  PRO N N sing 
CB  CG   PRO N N sing 
CB  HB2  PRO N N sing 
CB  HB3  PRO N N sing 
CG  CD   PRO N N sing 
CG  HG2  PRO N N sing 
CG  HG3  PRO N N sing 
CD  HD2  PRO N N sing 
CD  HD3  PRO N N sing 
OXT HXT  PRO N N sing 
N   CA   SER N N sing 
N   H    SER N N sing 
N   H2   SER N N sing 
CA  C    SER N N sing 
CA  CB   SER N N sing 
CA  HA   SER N N sing 
C   O    SER N N doub 
C   OXT  SER N N sing 
CB  OG   SER N N sing 
CB  HB2  SER N N sing 
CB  HB3  SER N N sing 
OG  HG   SER N N sing 
OXT HXT  SER N N sing 
N   CA   THR N N sing 
N   H    THR N N sing 
N   H2   THR N N sing 
CA  C    THR N N sing 
CA  CB   THR N N sing 
CA  HA   THR N N sing 
C   O    THR N N doub 
C   OXT  THR N N sing 
CB  OG1  THR N N sing 
CB  CG2  THR N N sing 
CB  HB   THR N N sing 
OG1 HG1  THR N N sing 
CG2 HG21 THR N N sing 
CG2 HG22 THR N N sing 
CG2 HG23 THR N N sing 
OXT HXT  THR N N sing 
N   CA   TRP N N sing 
N   H    TRP N N sing 
N   H2   TRP N N sing 
CA  C    TRP N N sing 
CA  CB   TRP N N sing 
CA  HA   TRP N N sing 
C   O    TRP N N doub 
C   OXT  TRP N N sing 
CB  CG   TRP N N sing 
CB  HB2  TRP N N sing 
CB  HB3  TRP N N sing 
CG  CD1  TRP Y N doub 
CG  CD2  TRP Y N sing 
CD1 NE1  TRP Y N sing 
CD1 HD1  TRP N N sing 
CD2 CE2  TRP Y N doub 
CD2 CE3  TRP Y N sing 
NE1 CE2  TRP Y N sing 
NE1 HE1  TRP N N sing 
CE2 CZ2  TRP Y N sing 
CE3 CZ3  TRP Y N doub 
CE3 HE3  TRP N N sing 
CZ2 CH2  TRP Y N doub 
CZ2 HZ2  TRP N N sing 
CZ3 CH2  TRP Y N sing 
CZ3 HZ3  TRP N N sing 
CH2 HH2  TRP N N sing 
OXT HXT  TRP N N sing 
N   CA   TYR N N sing 
N   H    TYR N N sing 
N   H2   TYR N N sing 
CA  C    TYR N N sing 
CA  CB   TYR N N sing 
CA  HA   TYR N N sing 
C   O    TYR N N doub 
C   OXT  TYR N N sing 
CB  CG   TYR N N sing 
CB  HB2  TYR N N sing 
CB  HB3  TYR N N sing 
CG  CD1  TYR Y N doub 
CG  CD2  TYR Y N sing 
CD1 CE1  TYR Y N sing 
CD1 HD1  TYR N N sing 
CD2 CE2  TYR Y N doub 
CD2 HD2  TYR N N sing 
CE1 CZ   TYR Y N doub 
CE1 HE1  TYR N N sing 
CE2 CZ   TYR Y N sing 
CE2 HE2  TYR N N sing 
CZ  OH   TYR N N sing 
OH  HH   TYR N N sing 
OXT HXT  TYR N N sing 
N   CA   VAL N N sing 
N   H    VAL N N sing 
N   H2   VAL N N sing 
CA  C    VAL N N sing 
CA  CB   VAL N N sing 
CA  HA   VAL N N sing 
C   O    VAL N N doub 
C   OXT  VAL N N sing 
CB  CG1  VAL N N sing 
CB  CG2  VAL N N sing 
CB  HB   VAL N N sing 
CG1 HG11 VAL N N sing 
CG1 HG12 VAL N N sing 
CG1 HG13 VAL N N sing 
CG2 HG21 VAL N N sing 
CG2 HG22 VAL N N sing 
CG2 HG23 VAL N N sing 
OXT HXT  VAL N N sing 
#
_entity.id               2
_entity.pdbx_description Calmodulin
_entity.type             polymer
#
_entity_poly.entity_id      2
_entity_poly.pdbx_strand_id F
_entity_poly.type           polypeptide(L)
#
loop_
_entity_poly_seq.entity_id
_entity_poly_seq.hetero
_entity_poly_seq.mon_id
_entity_poly_seq.num
2 n MET 1   
2 n GLY 2   
2 n SER 3   
2 n SER 4   
2 n HIS 5   
2 n HIS 6   
2 n HIS 7   
2 n HIS 8   
2 n HIS 9   
2 n HIS 10  
2 n SER 11  
2 n SER 12  
2 n GLY 13  
2 n LEU 14  
2 n VAL 15  
2 n PRO 16  
2 n ARG 17  
2 n GLY 18  
2 n SER 19  
2 n HIS 20  
2 n MET 21  
2 n ALA 22  
2 n ASP 23  
2 n GLN 24  
2 n LEU 25  
2 n THR 26  
2 n GLU 27  
2 n GLU 28  
2 n GLN 29  
2 n ILE 30  
2 n ALA 31  
2 n GLU 32  
2 n PHE 33  
2 n LYS 34  
2 n GLU 35  
2 n ALA 36  
2 n PHE 37  
2 n SER 38  
2 n LEU 39  
2 n PHE 40  
2 n ASP 41  
2 n LYS 42  
2 n ASP 43  
2 n GLY 44  
2 n ASP 45  
2 n GLY 46  
2 n THR 47  
2 n ILE 48  
2 n THR 49  
2 n THR 50  
2 n LYS 51  
2 n GLU 52  
2 n LEU 53  
2 n GLY 54  
2 n THR 55  
2 n VAL 56  
2 n MET 57  
2 n ARG 58  
2 n SER 59  
2 n LEU 60  
2 n GLY 61  
2 n GLN 62  
2 n ASN 63  
2 n PRO 64  
2 n THR 65  
2 n GLU 66  
2 n ALA 67  
2 n GLU 68  
2 n LEU 69  
2 n GLN 70  
2 n ASP 71  
2 n MET 72  
2 n ILE 73  
2 n ASN 74  
2 n GLU 75  
2 n VAL 76  
2 n ASP 77  
2 n ALA 78  
2 n ASP 79  
2 n GLY 80  
2 n ASN 81  
2 n GLY 82  
2 n THR 83  
2 n ILE 84  
2 n ASP 85  
2 n PHE 86  
2 n PRO 87  
2 n GLU 88  
2 n PHE 89  
2 n LEU 90  
2 n THR 91  
2 n MET 92  
2 n MET 93  
2 n ALA 94  
2 n ARG 95  
2 n LYS 96  
2 n MET 97  
2 n LYS 98  
2 n ASP 99  
2 n THR 100 
2 n ASP 101 
2 n SER 102 
2 n GLU 103 
2 n GLU 104 
2 n GLU 105 
2 n ILE 106 
2 n ARG 107 
2 n GLU 108 
2 n ALA 109 
2 n PHE 110 
2 n ARG 111 
2 n VAL 112 
2 n PHE 113 
2 n ASP 114 
2 n LYS 115 
2 n ASP 116 
2 n GLY 117 
2 n ASN 118 
2 n GLY 119 
2 n TYR 120 
2 n ILE 121 
2 n SER 122 
2 n ALA 123 
2 n ALA 124 
2 n GLU 125 
2 n LEU 126 
2 n ARG 127 
2 n HIS 128 
2 n VAL 129 
2 n MET 130 
2 n THR 131 
2 n ASN 132 
2 n LEU 133 
2 n GLY 134 
2 n GLU 135 
2 n LYS 136 
2 n LEU 137 
2 n THR 138 
2 n ASP 139 
2 n GLU 140 
2 n GLU 141 
2 n VAL 142 
2 n ASP 143 
2 n GLU 144 
2 n MET 145 
2 n ILE 146 
2 n ARG 147 
2 n GLU 148 
2 n ALA 149 
2 n ASP 150 
2 n ILE 151 
2 n ASP 152 
2 n GLY 153 
2 n ASP 154 
2 n GLY 155 
2 n GLN 156 
2 n VAL 157 
2 n ASN 158 
2 n TYR 159 
2 n GLU 160 
2 n GLU 161 
2 n PHE 162 
2 n VAL 163 
2 n GLN 164 
2 n MET 165 
2 n MET 166 
2 n THR 167 
2 n ALA 168 
2 n LYS 169 
#
_exptl.method "ELECTRON MICROSCOPY"
#
_pdbx_audit_revision_history.revision_date 2019-04-24
#
_pdbx_database_status.recvd_initial_deposition_date 2019-04-24
#
loop_
_pdbx_poly_seq_scheme.asym_id
_pdbx_poly_seq_scheme.auth_seq_num
_pdbx_poly_seq_scheme.entity_id
_pdbx_poly_seq_scheme.hetero
_pdbx_poly_seq_scheme.mon_id
_pdbx_poly_seq_scheme.pdb_ins_code
_pdbx_poly_seq_scheme.pdb_seq_num
_pdbx_poly_seq_scheme.pdb_strand_id
_pdbx_poly_seq_scheme.seq_id
C ?   2 n MET . -20 F 1   
C ?   2 n GLY . -19 F 2   
C ?   2 n SER . -18 F 3   
C ?   2 n SER . -17 F 4   
C ?   2 n HIS . -16 F 5   
C ?   2 n HIS . -15 F 6   
C ?   2 n HIS . -14 F 7   
C ?   2 n HIS . -13 F 8   
C ?   2 n HIS . -12 F 9   
C ?   2 n HIS . -11 F 10  
C ?   2 n SER . -10 F 11  
C ?   2 n SER . -9  F 12  
C ?   2 n GLY . -8  F 13  
C ?   2 n LEU . -7  F 14  
C ?   2 n VAL . -6  F 15  
C ?   2 n PRO . -5  F 16  
C ?   2 n ARG . -4  F 17  
C ?   2 n GLY . -3  F 18  
C ?   2 n SER . -2  F 19  
C ?   2 n HIS . -1  F 20  
C ?   2 n MET . 0   F 21  
C 1   2 n ALA . 1   F 22  
C 2   2 n ASP . 2   F 23  
C 3   2 n GLN . 3   F 24  
C 4   2 n LEU . 4   F 25  
C 5   2 n THR . 5   F 26  
C 6   2 n GLU . 6   F 27  
C 7   2 n GLU . 7   F 28  
C 8   2 n GLN . 8   F 29  
C 9   2 n ILE . 9   F 30  
C 10  2 n ALA . 10  F 31  
C 11  2 n GLU . 11  F 32  
C 12  2 n PHE . 12  F 33  
C 13  2 n LYS . 13  F 34  
C 14  2 n GLU . 14  F 35  
C 15  2 n ALA . 15  F 36  
C 16  2 n PHE . 16  F 37  
C 17  2 n SER . 17  F 38  
C 18  2 n LEU . 18  F 39  
C 19  2 n PHE . 19  F 40  
C 20  2 n ASP . 20  F 41  
C 21  2 n LYS . 21  F 42  
C 22  2 n ASP . 22  F 43  
C 23  2 n GLY . 23  F 44  
C 24  2 n ASP . 24  F 45  
C 25  2 n GLY . 25  F 46  
C 26  2 n THR . 26  F 47  
C 27  2 n ILE . 27  F 48  
C 28  2 n THR . 28  F 49  
C 29  2 n THR . 29  F 50  
C 30  2 n LYS . 30  F 51  
C 31  2 n GLU . 31  F 52  
C 32  2 n LEU . 32  F 53  
C 33  2 n GLY . 33  F 54  
C 34  2 n THR . 34  F 55  
C 35  2 n VAL . 35  F 56  
C 36  2 n MET . 36  F 57  
C 37  2 n ARG . 37  F 58  
C 38  2 n SER . 38  F 59  
C 39  2 n LEU . 39  F 60  
C 40  2 n GLY . 40  F 61  
C 41  2 n GLN . 41  F 62  
C 42  2 n ASN . 42  F 63  
C 43  2 n PRO . 43  F 64  
C 44  2 n THR . 44  F 65  
C 45  2 n GLU . 45  F 66  
C 46  2 n ALA . 46  F 67  
C 47  2 n GLU . 47  F 68  
C 48  2 n LEU . 48  F 69  
C 49  2 n GLN . 49  F 70  
C 50  2 n ASP . 50  F 71  
C 51  2 n MET . 51  F 72  
C 52  2 n ILE . 52  F 73  
C 53  2 n ASN . 53  F 74  
C 54  2 n GLU . 54  F 75  
C 55  2 n VAL . 55  F 76  
C 56  2 n ASP . 56  F 77  
C 57  2 n ALA . 57  F 78  
C 58  2 n ASP . 58  F 79  
C 59  2 n GLY . 59  F 80  
C 60  2 n ASN . 60  F 81  
C 61  2 n GLY . 61  F 82  
C 62  2 n THR . 62  F 83  
C 63  2 n ILE . 63  F 84  
C 64  2 n ASP . 64  F 85  
C 65  2 n PHE . 65  F 86  
C 66  2 n PRO . 66  F 87  
C 67  2 n GLU . 67  F 88  
C 68  2 n PHE . 68  F 89  
C 69  2 n LEU . 69  F 90  
C 70  2 n THR . 70  F 91  
C 71  2 n MET . 71  F 92  
C 72  2 n MET . 72  F 93  
C 73  2 n ALA . 73  F 94  
C 74  2 n ARG . 74  F 95  
C 75  2 n LYS . 75  F 96  
C 76  2 n MET . 76  F 97  
C 77  2 n LYS . 77  F 98  
C 78  2 n ASP . 78  F 99  
C 79  2 n THR . 79  F 100 
C 80  2 n ASP . 80  F 101 
C 81  2 n SER . 81  F 102 
C 82  2 n GLU . 82  F 103 
C 83  2 n GLU . 83  F 104 
C 84  2 n GLU . 84  F 105 
C 85  2 n ILE . 85  F 106 
C 86  2 n ARG . 86  F 107 
C 87  2 n GLU . 87  F 108 
C 88  2 n ALA . 88  F 109 
C 89  2 n PHE . 89  F 110 
C 90  2 n ARG . 90  F 111 
C 91  2 n VAL . 91  F 112 
C 92  2 n PHE . 92  F 113 
C 93  2 n ASP . 93  F 114 
C 94  2 n LYS . 94  F 115 
C 95  2 n ASP . 95  F 116 
C 96  2 n GLY . 96  F 117 
C 97  2 n ASN . 97  F 118 
C 98  2 n GLY . 98  F 119 
C 99  2 n TYR . 99  F 120 
C 100 2 n ILE . 100 F 121 
C 101 2 n SER . 101 F 122 
C 102 2 n ALA . 102 F 123 
C 103 2 n ALA . 103 F 124 
C 104 2 n GLU . 104 F 125 
C 105 2 n LEU . 105 F 126 
C 106 2 n ARG . 106 F 127 
C 107 2 n HIS . 107 F 128 
C 108 2 n VAL . 108 F 129 
C 109 2 n MET . 109 F 130 
C 110 2 n THR . 110 F 131 
C 111 2 n ASN . 111 F 132 
C 112 2 n LEU . 112 F 133 
C 113 2 n GLY . 113 F 134 
C 114 2 n GLU . 114 F 135 
C 115 2 n LYS . 115 F 136 
C 116 2 n LEU . 116 F 137 
C 117 2 n THR . 117 F 138 
C 118 2 n ASP . 118 F 139 
C 119 2 n GLU . 119 F 140 
C 120 2 n GLU . 120 F 141 
C 121 2 n VAL . 121 F 142 
C 122 2 n ASP . 122 F 143 
C 123 2 n GLU . 123 F 144 
C 124 2 n MET . 124 F 145 
C 125 2 n ILE . 125 F 146 
C 126 2 n ARG . 126 F 147 
C 127 2 n GLU . 127 F 148 
C 128 2 n ALA . 128 F 149 
C 129 2 n ASP . 129 F 150 
C 130 2 n ILE . 130 F 151 
C 131 2 n ASP . 131 F 152 
C 132 2 n GLY . 132 F 153 
C 133 2 n ASP . 133 F 154 
C 134 2 n GLY . 134 F 155 
C 135 2 n GLN . 135 F 156 
C 136 2 n VAL . 136 F 157 
C 137 2 n ASN . 137 F 158 
C 138 2 n TYR . 138 F 159 
C 139 2 n GLU . 139 F 160 
C 140 2 n GLU . 140 F 161 
C 141 2 n PHE . 141 F 162 
C 142 2 n VAL . 142 F 163 
C 143 2 n GLN . 143 F 164 
C 144 2 n MET . 144 F 165 
C 145 2 n MET . 145 F 166 
C 146 2 n THR . 146 F 167 
C 147 2 n ALA . 147 F 168 
C 148 2 n LYS . 148 F 169 
#
_pdbx_struct_assembly.details            author_defined_assembly
_pdbx_struct_assembly.id                 1
_pdbx_struct_assembly.method_details     ?
_pdbx_struct_assembly.oligomeric_count   6
_pdbx_struct_assembly.oligomeric_details hexameric
#
_pdbx_struct_assembly_gen.assembly_id     1
_pdbx_struct_assembly_gen.asym_id_list    A,B,C,D,E,F,G,H,I,J
_pdbx_struct_assembly_gen.oper_expression 1
#
_pdbx_struct_oper_list.id                 1
_pdbx_struct_oper_list.matrix[1][1]       1.0000000000
_pdbx_struct_oper_list.matrix[1][2]       0.0000000000
_pdbx_struct_oper_list.matrix[1][3]       0.0000000000
_pdbx_struct_oper_list.matrix[2][1]       0.0000000000
_pdbx_struct_oper_list.matrix[2][2]       1.0000000000
_pdbx_struct_oper_list.matrix[2][3]       0.0000000000
_pdbx_struct_oper_list.matrix[3][1]       0.0000000000
_pdbx_struct_oper_list.matrix[3][2]       0.0000000000
_pdbx_struct_oper_list.matrix[3][3]       1.0000000000
_pdbx_struct_oper_list.name               1_555
_pdbx_struct_oper_list.symmetry_operation ?
_pdbx_struct_oper_list.type               "identity operation"
_pdbx_struct_oper_list.vector[1]          0.0000000000
_pdbx_struct_oper_list.vector[2]          0.0000000000
_pdbx_struct_oper_list.vector[3]          0.0000000000
#
_refine.ls_d_res_high 3.30
#
_software.classification other
_software.name           "DeepMind Structure Class"
_software.pdbx_ordinal   1
_software.version        2.0.0
#
_struct_asym.entity_id 2
_struct_asym.id        C
#
loop_
_atom_site.group_PDB
_atom_site.id
_atom_site.type_symbol
_atom_site.label_atom_id
_atom_site.label_alt_id
_atom_site.label_comp_id
_atom_site.label_asym_id
_atom_site.label_entity_id
_atom_site.label_seq_id
_atom_site.pdbx_PDB_ins_code
_atom_site.Cartn_x
_atom_site.Cartn_y
_atom_site.Cartn_z
_atom_site.occupancy
_atom_site.B_iso_or_equiv
_atom_site.auth_seq_id
_atom_site.auth_asym_id
_atom_site.pdbx_PDB_model_num
ATOM 1    N N   . ALA C 2 22  ? 110.485 138.488 108.046 1.00 119.19 1   F 1 
ATOM 2    C CA  . ALA C 2 22  ? 109.416 137.697 108.645 1.00 119.19 1   F 1 
ATOM 3    C C   . ALA C 2 22  ? 109.919 136.306 108.998 1.00 119.19 1   F 1 
ATOM 4    O O   . ALA C 2 22  ? 110.037 135.954 110.171 1.00 119.19 1   F 1 
ATOM 5    C CB  . ALA C 2 22  ? 108.225 137.609 107.703 1.00 119.19 1   F 1 
ATOM 6    N N   . ASP C 2 23  ? 110.238 135.522 107.970 1.00 122.62 2   F 1 
ATOM 7    C CA  . ASP C 2 23  ? 110.787 134.187 108.168 1.00 122.62 2   F 1 
ATOM 8    C C   . ASP C 2 23  ? 112.311 134.278 108.100 1.00 122.62 2   F 1 
ATOM 9    O O   . ASP C 2 23  ? 113.003 133.309 107.768 1.00 122.62 2   F 1 
ATOM 10   C CB  . ASP C 2 23  ? 110.208 133.221 107.127 1.00 122.62 2   F 1 
ATOM 11   C CG  . ASP C 2 23  ? 110.458 131.758 107.465 1.00 122.62 2   F 1 
ATOM 12   O OD1 . ASP C 2 23  ? 110.575 131.433 108.667 1.00 122.62 2   F 1 
ATOM 13   O OD2 . ASP C 2 23  ? 110.556 130.943 106.524 1.00 122.62 2   F 1 
ATOM 14   N N   . GLN C 2 24  ? 112.845 135.462 108.406 1.00 116.37 3   F 1 
ATOM 15   C CA  . GLN C 2 24  ? 114.289 135.630 108.469 1.00 116.37 3   F 1 
ATOM 16   C C   . GLN C 2 24  ? 114.873 134.853 109.638 1.00 116.37 3   F 1 
ATOM 17   O O   . GLN C 2 24  ? 116.028 134.418 109.579 1.00 116.37 3   F 1 
ATOM 18   C CB  . GLN C 2 24  ? 114.636 137.115 108.560 1.00 116.37 3   F 1 
ATOM 19   C CG  . GLN C 2 24  ? 113.964 137.853 109.701 1.00 116.37 3   F 1 
ATOM 20   C CD  . GLN C 2 24  ? 114.883 138.029 110.883 1.00 116.37 3   F 1 
ATOM 21   O OE1 . GLN C 2 24  ? 116.076 138.257 110.721 1.00 116.37 3   F 1 
ATOM 22   N NE2 . GLN C 2 24  ? 114.337 137.909 112.078 1.00 116.37 3   F 1 
ATOM 23   N N   . LEU C 2 25  ? 114.073 134.662 110.697 1.00 118.03 4   F 1 
ATOM 24   C CA  . LEU C 2 25  ? 114.349 133.763 111.825 1.00 118.03 4   F 1 
ATOM 25   C C   . LEU C 2 25  ? 115.651 134.152 112.534 1.00 118.03 4   F 1 
ATOM 26   O O   . LEU C 2 25  ? 116.658 133.444 112.483 1.00 118.03 4   F 1 
ATOM 27   C CB  . LEU C 2 25  ? 114.352 132.287 111.383 1.00 118.03 4   F 1 
ATOM 28   C CG  . LEU C 2 25  ? 114.504 131.126 112.389 1.00 118.03 4   F 1 
ATOM 29   C CD1 . LEU C 2 25  ? 113.173 130.726 113.005 1.00 118.03 4   F 1 
ATOM 30   C CD2 . LEU C 2 25  ? 115.200 129.930 111.754 1.00 118.03 4   F 1 
ATOM 31   N N   . THR C 2 26  ? 115.661 135.343 113.108 1.00 109.79 5   F 1 
ATOM 32   C CA  . THR C 2 26  ? 116.695 135.722 114.054 1.00 109.79 5   F 1 
ATOM 33   C C   . THR C 2 26  ? 116.004 136.575 115.113 1.00 109.79 5   F 1 
ATOM 34   O O   . THR C 2 26  ? 115.805 137.775 114.925 1.00 109.79 5   F 1 
ATOM 35   C CB  . THR C 2 26  ? 117.856 136.458 113.389 1.00 109.79 5   F 1 
ATOM 36   O OG1 . THR C 2 26  ? 118.243 135.777 112.191 1.00 109.79 5   F 1 
ATOM 37   C CG2 . THR C 2 26  ? 119.048 136.385 114.306 1.00 109.79 5   F 1 
ATOM 38   N N   . GLU C 2 27  ? 115.611 135.932 116.212 1.00 103.59 6   F 1 
ATOM 39   C CA  . GLU C 2 27  ? 114.805 136.603 117.225 1.00 103.59 6   F 1 
ATOM 40   C C   . GLU C 2 27  ? 115.599 137.684 117.942 1.00 103.59 6   F 1 
ATOM 41   O O   . GLU C 2 27  ? 115.036 138.679 118.407 1.00 103.59 6   F 1 
ATOM 42   C CB  . GLU C 2 27  ? 114.273 135.578 118.226 1.00 103.59 6   F 1 
ATOM 43   N N   . GLU C 2 28  ? 116.914 137.517 118.028 1.00 106.94 7   F 1 
ATOM 44   C CA  . GLU C 2 28  ? 117.721 138.478 118.765 1.00 106.94 7   F 1 
ATOM 45   C C   . GLU C 2 28  ? 118.225 139.590 117.858 1.00 106.94 7   F 1 
ATOM 46   O O   . GLU C 2 28  ? 118.664 140.639 118.337 1.00 106.94 7   F 1 
ATOM 47   C CB  . GLU C 2 28  ? 118.881 137.769 119.452 1.00 106.94 7   F 1 
ATOM 48   C CG  . GLU C 2 28  ? 119.698 136.946 118.511 1.00 106.94 7   F 1 
ATOM 49   C CD  . GLU C 2 28  ? 119.268 135.506 118.499 1.00 106.94 7   F 1 
ATOM 50   O OE1 . GLU C 2 28  ? 118.243 135.195 119.137 1.00 106.94 7   F 1 
ATOM 51   O OE2 . GLU C 2 28  ? 119.924 134.697 117.819 1.00 106.94 7   F 1 
ATOM 52   N N   . GLN C 2 29  ? 118.186 139.384 116.540 1.00 106.69 8   F 1 
ATOM 53   C CA  . GLN C 2 29  ? 118.565 140.480 115.653 1.00 106.69 8   F 1 
ATOM 54   C C   . GLN C 2 29  ? 117.424 141.465 115.485 1.00 106.69 8   F 1 
ATOM 55   O O   . GLN C 2 29  ? 117.652 142.640 115.182 1.00 106.69 8   F 1 
ATOM 56   C CB  . GLN C 2 29  ? 119.005 139.967 114.286 1.00 106.69 8   F 1 
ATOM 57   N N   . ILE C 2 30  ? 116.185 140.998 115.652 1.00 103.57 9   F 1 
ATOM 58   C CA  . ILE C 2 30  ? 115.050 141.911 115.661 1.00 103.57 9   F 1 
ATOM 59   C C   . ILE C 2 30  ? 115.151 142.856 116.844 1.00 103.57 9   F 1 
ATOM 60   O O   . ILE C 2 30  ? 114.920 144.061 116.703 1.00 103.57 9   F 1 
ATOM 61   C CB  . ILE C 2 30  ? 113.730 141.120 115.653 1.00 103.57 9   F 1 
ATOM 62   C CG1 . ILE C 2 30  ? 113.532 140.452 114.299 1.00 103.57 9   F 1 
ATOM 63   C CG2 . ILE C 2 30  ? 112.545 142.000 115.958 1.00 103.57 9   F 1 
ATOM 64   C CD1 . ILE C 2 30  ? 112.345 139.545 114.257 1.00 103.57 9   F 1 
ATOM 65   N N   . ALA C 2 31  ? 115.588 142.354 117.998 1.00 105.96 10  F 1 
ATOM 66   C CA  . ALA C 2 31  ? 115.808 143.224 119.145 1.00 105.96 10  F 1 
ATOM 67   C C   . ALA C 2 31  ? 117.030 144.112 118.943 1.00 105.96 10  F 1 
ATOM 68   O O   . ALA C 2 31  ? 117.170 145.144 119.609 1.00 105.96 10  F 1 
ATOM 69   C CB  . ALA C 2 31  ? 115.949 142.390 120.415 1.00 105.96 10  F 1 
ATOM 70   N N   . GLU C 2 32  ? 117.930 143.730 118.037 1.00 106.51 11  F 1 
ATOM 71   C CA  . GLU C 2 32  ? 118.991 144.650 117.648 1.00 106.51 11  F 1 
ATOM 72   C C   . GLU C 2 32  ? 118.480 145.673 116.650 1.00 106.51 11  F 1 
ATOM 73   O O   . GLU C 2 32  ? 118.826 146.855 116.730 1.00 106.51 11  F 1 
ATOM 74   C CB  . GLU C 2 32  ? 120.177 143.891 117.061 1.00 106.51 11  F 1 
ATOM 75   C CG  . GLU C 2 32  ? 121.388 144.740 116.603 1.00 106.51 11  F 1 
ATOM 76   C CD  . GLU C 2 32  ? 121.967 145.697 117.657 1.00 106.51 11  F 1 
ATOM 77   O OE1 . GLU C 2 32  ? 121.396 146.774 117.921 1.00 106.51 11  F 1 
ATOM 78   O OE2 . GLU C 2 32  ? 123.029 145.378 118.227 1.00 106.51 11  F 1 
ATOM 79   N N   . PHE C 2 33  ? 117.646 145.241 115.711 1.00 103.41 12  F 1 
ATOM 80   C CA  . PHE C 2 33  ? 117.147 146.139 114.682 1.00 103.41 12  F 1 
ATOM 81   C C   . PHE C 2 33  ? 116.164 147.136 115.273 1.00 103.41 12  F 1 
ATOM 82   O O   . PHE C 2 33  ? 116.077 148.272 114.802 1.00 103.41 12  F 1 
ATOM 83   C CB  . PHE C 2 33  ? 116.494 145.346 113.551 1.00 103.41 12  F 1 
ATOM 84   C CG  . PHE C 2 33  ? 117.463 144.538 112.742 1.00 103.41 12  F 1 
ATOM 85   C CD1 . PHE C 2 33  ? 118.798 144.893 112.675 1.00 103.41 12  F 1 
ATOM 86   C CD2 . PHE C 2 33  ? 117.041 143.418 112.060 1.00 103.41 12  F 1 
ATOM 87   C CE1 . PHE C 2 33  ? 119.687 144.146 111.938 1.00 103.41 12  F 1 
ATOM 88   C CE2 . PHE C 2 33  ? 117.925 142.673 111.322 1.00 103.41 12  F 1 
ATOM 89   C CZ  . PHE C 2 33  ? 119.250 143.034 111.265 1.00 103.41 12  F 1 
ATOM 90   N N   . LYS C 2 34  ? 115.443 146.721 116.317 1.00 101.94 13  F 1 
ATOM 91   C CA  . LYS C 2 34  ? 114.469 147.586 116.975 1.00 101.94 13  F 1 
ATOM 92   C C   . LYS C 2 34  ? 115.146 148.767 117.655 1.00 101.94 13  F 1 
ATOM 93   O O   . LYS C 2 34  ? 114.618 149.882 117.661 1.00 101.94 13  F 1 
ATOM 94   C CB  . LYS C 2 34  ? 113.659 146.774 117.984 1.00 101.94 13  F 1 
ATOM 95   C CG  . LYS C 2 34  ? 112.474 147.495 118.561 1.00 101.94 13  F 1 
ATOM 96   C CD  . LYS C 2 34  ? 111.638 146.562 119.408 1.00 101.94 13  F 1 
ATOM 97   C CE  . LYS C 2 34  ? 110.459 147.293 120.011 1.00 101.94 13  F 1 
ATOM 98   N NZ  . LYS C 2 34  ? 109.609 146.383 120.817 1.00 101.94 13  F 1 
ATOM 99   N N   . GLU C 2 35  ? 116.324 148.536 118.235 1.00 103.53 14  F 1 
ATOM 100  C CA  . GLU C 2 35  ? 117.139 149.653 118.698 1.00 103.53 14  F 1 
ATOM 101  C C   . GLU C 2 35  ? 117.762 150.388 117.519 1.00 103.53 14  F 1 
ATOM 102  O O   . GLU C 2 35  ? 117.887 151.618 117.540 1.00 103.53 14  F 1 
ATOM 103  C CB  . GLU C 2 35  ? 118.205 149.152 119.677 1.00 103.53 14  F 1 
ATOM 104  C CG  . GLU C 2 35  ? 119.310 150.153 120.006 1.00 103.53 14  F 1 
ATOM 105  C CD  . GLU C 2 35  ? 119.686 150.179 121.478 1.00 103.53 14  F 1 
ATOM 106  O OE1 . GLU C 2 35  ? 120.736 150.766 121.815 1.00 103.53 14  F 1 
ATOM 107  O OE2 . GLU C 2 35  ? 118.920 149.639 122.302 1.00 103.53 14  F 1 
ATOM 108  N N   . ALA C 2 36  ? 118.111 149.655 116.462 1.00 102.66 15  F 1 
ATOM 109  C CA  . ALA C 2 36  ? 118.735 150.281 115.303 1.00 102.66 15  F 1 
ATOM 110  C C   . ALA C 2 36  ? 117.740 151.121 114.521 1.00 102.66 15  F 1 
ATOM 111  O O   . ALA C 2 36  ? 118.109 152.136 113.921 1.00 102.66 15  F 1 
ATOM 112  C CB  . ALA C 2 36  ? 119.341 149.213 114.403 1.00 102.66 15  F 1 
ATOM 113  N N   . PHE C 2 37  ? 116.473 150.713 114.511 1.00 103.67 16  F 1 
ATOM 114  C CA  . PHE C 2 37  ? 115.463 151.494 113.813 1.00 103.67 16  F 1 
ATOM 115  C C   . PHE C 2 37  ? 115.139 152.771 114.570 1.00 103.67 16  F 1 
ATOM 116  O O   . PHE C 2 37  ? 114.756 153.778 113.969 1.00 103.67 16  F 1 
ATOM 117  C CB  . PHE C 2 37  ? 114.202 150.664 113.615 1.00 103.67 16  F 1 
ATOM 118  C CG  . PHE C 2 37  ? 113.140 151.370 112.859 1.00 103.67 16  F 1 
ATOM 119  C CD1 . PHE C 2 37  ? 113.276 151.588 111.509 1.00 103.67 16  F 1 
ATOM 120  C CD2 . PHE C 2 37  ? 112.012 151.828 113.499 1.00 103.67 16  F 1 
ATOM 121  C CE1 . PHE C 2 37  ? 112.300 152.238 110.810 1.00 103.67 16  F 1 
ATOM 122  C CE2 . PHE C 2 37  ? 111.033 152.484 112.804 1.00 103.67 16  F 1 
ATOM 123  C CZ  . PHE C 2 37  ? 111.178 152.688 111.457 1.00 103.67 16  F 1 
ATOM 124  N N   . SER C 2 38  ? 115.297 152.753 115.892 1.00 103.94 17  F 1 
ATOM 125  C CA  . SER C 2 38  ? 115.018 153.948 116.677 1.00 103.94 17  F 1 
ATOM 126  C C   . SER C 2 38  ? 116.122 154.981 116.516 1.00 103.94 17  F 1 
ATOM 127  O O   . SER C 2 38  ? 115.932 156.157 116.840 1.00 103.94 17  F 1 
ATOM 128  C CB  . SER C 2 38  ? 114.842 153.580 118.146 1.00 103.94 17  F 1 
ATOM 129  O OG  . SER C 2 38  ? 115.076 154.699 118.976 1.00 103.94 17  F 1 
ATOM 130  N N   . LEU C 2 39  ? 117.289 154.557 116.034 1.00 104.74 18  F 1 
ATOM 131  C CA  . LEU C 2 39  ? 118.376 155.491 115.785 1.00 104.74 18  F 1 
ATOM 132  C C   . LEU C 2 39  ? 118.040 156.407 114.622 1.00 104.74 18  F 1 
ATOM 133  O O   . LEU C 2 39  ? 118.198 157.628 114.710 1.00 104.74 18  F 1 
ATOM 134  C CB  . LEU C 2 39  ? 119.670 154.726 115.504 1.00 104.74 18  F 1 
ATOM 135  C CG  . LEU C 2 39  ? 120.593 154.465 116.693 1.00 104.74 18  F 1 
ATOM 136  C CD1 . LEU C 2 39  ? 121.910 153.890 116.215 1.00 104.74 18  F 1 
ATOM 137  C CD2 . LEU C 2 39  ? 120.821 155.725 117.507 1.00 104.74 18  F 1 
ATOM 138  N N   . PHE C 2 40  ? 117.569 155.826 113.523 1.00 104.58 19  F 1 
ATOM 139  C CA  . PHE C 2 40  ? 117.186 156.580 112.340 1.00 104.58 19  F 1 
ATOM 140  C C   . PHE C 2 40  ? 115.961 157.423 112.639 1.00 104.58 19  F 1 
ATOM 141  O O   . PHE C 2 40  ? 115.852 158.566 112.194 1.00 104.58 19  F 1 
ATOM 142  C CB  . PHE C 2 40  ? 116.884 155.640 111.181 1.00 104.58 19  F 1 
ATOM 143  C CG  . PHE C 2 40  ? 118.088 155.133 110.468 1.00 104.58 19  F 1 
ATOM 144  C CD1 . PHE C 2 40  ? 118.372 155.562 109.189 1.00 104.58 19  F 1 
ATOM 145  C CD2 . PHE C 2 40  ? 118.918 154.206 111.062 1.00 104.58 19  F 1 
ATOM 146  C CE1 . PHE C 2 40  ? 119.470 155.088 108.522 1.00 104.58 19  F 1 
ATOM 147  C CE2 . PHE C 2 40  ? 120.017 153.732 110.405 1.00 104.58 19  F 1 
ATOM 148  C CZ  . PHE C 2 40  ? 120.294 154.171 109.132 1.00 104.58 19  F 1 
ATOM 149  N N   . ASP C 2 41  ? 115.033 156.860 113.399 1.00 110.45 20  F 1 
ATOM 150  C CA  . ASP C 2 41  ? 113.808 157.549 113.760 1.00 110.45 20  F 1 
ATOM 151  C C   . ASP C 2 41  ? 113.865 158.145 115.157 1.00 110.45 20  F 1 
ATOM 152  O O   . ASP C 2 41  ? 112.866 158.110 115.885 1.00 110.45 20  F 1 
ATOM 153  C CB  . ASP C 2 41  ? 112.621 156.599 113.639 1.00 110.45 20  F 1 
ATOM 154  C CG  . ASP C 2 41  ? 111.326 157.326 113.419 1.00 110.45 20  F 1 
ATOM 155  O OD1 . ASP C 2 41  ? 110.477 157.284 114.332 1.00 110.45 20  F 1 
ATOM 156  O OD2 . ASP C 2 41  ? 111.183 157.961 112.359 1.00 110.45 20  F 1 
ATOM 157  N N   . LYS C 2 42  ? 115.024 158.654 115.570 1.00 111.80 21  F 1 
ATOM 158  C CA  . LYS C 2 42  ? 115.065 159.463 116.780 1.00 111.80 21  F 1 
ATOM 159  C C   . LYS C 2 42  ? 114.243 160.723 116.570 1.00 111.80 21  F 1 
ATOM 160  O O   . LYS C 2 42  ? 113.492 161.158 117.448 1.00 111.80 21  F 1 
ATOM 161  C CB  . LYS C 2 42  ? 116.513 159.799 117.142 1.00 111.80 21  F 1 
ATOM 162  N N   . ASP C 2 43  ? 114.351 161.293 115.381 1.00 112.06 22  F 1 
ATOM 163  C CA  . ASP C 2 43  ? 113.481 162.383 114.988 1.00 112.06 22  F 1 
ATOM 164  C C   . ASP C 2 43  ? 112.078 161.844 114.756 1.00 112.06 22  F 1 
ATOM 165  O O   . ASP C 2 43  ? 111.875 160.967 113.913 1.00 112.06 22  F 1 
ATOM 166  C CB  . ASP C 2 43  ? 114.035 163.032 113.724 1.00 112.06 22  F 1 
ATOM 167  C CG  . ASP C 2 43  ? 115.514 163.362 113.842 1.00 112.06 22  F 1 
ATOM 168  O OD1 . ASP C 2 43  ? 115.867 164.561 113.803 1.00 112.06 22  F 1 
ATOM 169  O OD2 . ASP C 2 43  ? 116.321 162.415 113.990 1.00 112.06 22  F 1 
ATOM 170  N N   . GLY C 2 44  ? 111.117 162.331 115.531 1.00 108.09 23  F 1 
ATOM 171  C CA  . GLY C 2 44  ? 109.742 161.900 115.384 1.00 108.09 23  F 1 
ATOM 172  C C   . GLY C 2 44  ? 109.471 160.512 115.933 1.00 108.09 23  F 1 
ATOM 173  O O   . GLY C 2 44  ? 110.357 159.672 116.109 1.00 108.09 23  F 1 
ATOM 174  N N   . ASP C 2 45  ? 108.190 160.271 116.205 1.00 110.17 24  F 1 
ATOM 175  C CA  . ASP C 2 45  ? 107.731 159.000 116.750 1.00 110.17 24  F 1 
ATOM 176  C C   . ASP C 2 45  ? 107.351 158.021 115.648 1.00 110.17 24  F 1 
ATOM 177  O O   . ASP C 2 45  ? 107.777 156.863 115.669 1.00 110.17 24  F 1 
ATOM 178  C CB  . ASP C 2 45  ? 106.541 159.230 117.685 1.00 110.17 24  F 1 
ATOM 179  N N   . GLY C 2 46  ? 106.545 158.468 114.687 1.00 111.43 25  F 1 
ATOM 180  C CA  . GLY C 2 46  ? 106.255 157.667 113.519 1.00 111.43 25  F 1 
ATOM 181  C C   . GLY C 2 46  ? 107.478 157.598 112.628 1.00 111.43 25  F 1 
ATOM 182  O O   . GLY C 2 46  ? 108.413 158.388 112.761 1.00 111.43 25  F 1 
ATOM 183  N N   . THR C 2 47  ? 107.412 156.682 111.665 1.00 110.32 26  F 1 
ATOM 184  C CA  . THR C 2 47  ? 108.554 156.117 110.951 1.00 110.32 26  F 1 
ATOM 185  C C   . THR C 2 47  ? 109.328 157.067 110.039 1.00 110.32 26  F 1 
ATOM 186  O O   . THR C 2 47  ? 109.070 158.274 110.024 1.00 110.32 26  F 1 
ATOM 187  C CB  . THR C 2 47  ? 108.065 154.933 110.143 1.00 110.32 26  F 1 
ATOM 188  O OG1 . THR C 2 47  ? 107.263 155.411 109.059 1.00 110.32 26  F 1 
ATOM 189  C CG2 . THR C 2 47  ? 107.215 154.051 111.036 1.00 110.32 26  F 1 
ATOM 190  N N   . ILE C 2 48  ? 110.280 156.504 109.297 1.00 107.63 27  F 1 
ATOM 191  C CA  . ILE C 2 48  ? 111.350 157.248 108.626 1.00 107.63 27  F 1 
ATOM 192  C C   . ILE C 2 48  ? 110.772 158.197 107.584 1.00 107.63 27  F 1 
ATOM 193  O O   . ILE C 2 48  ? 109.925 157.825 106.783 1.00 107.63 27  F 1 
ATOM 194  C CB  . ILE C 2 48  ? 112.357 156.295 107.953 1.00 107.63 27  F 1 
ATOM 195  C CG1 . ILE C 2 48  ? 112.780 155.194 108.903 1.00 107.63 27  F 1 
ATOM 196  C CG2 . ILE C 2 48  ? 113.577 157.043 107.481 1.00 107.63 27  F 1 
ATOM 197  C CD1 . ILE C 2 48  ? 113.427 155.686 110.127 1.00 107.63 27  F 1 
ATOM 198  N N   . THR C 2 49  ? 111.249 159.443 107.578 1.00 110.28 28  F 1 
ATOM 199  C CA  . THR C 2 49  ? 110.671 160.465 106.717 1.00 110.28 28  F 1 
ATOM 200  C C   . THR C 2 49  ? 111.647 161.091 105.732 1.00 110.28 28  F 1 
ATOM 201  O O   . THR C 2 49  ? 111.378 162.205 105.266 1.00 110.28 28  F 1 
ATOM 202  C CB  . THR C 2 49  ? 110.047 161.587 107.560 1.00 110.28 28  F 1 
ATOM 203  N N   . THR C 2 50  ? 112.810 160.464 105.492 1.00 105.53 29  F 1 
ATOM 204  C CA  . THR C 2 50  ? 113.823 160.765 104.471 1.00 105.53 29  F 1 
ATOM 205  C C   . THR C 2 50  ? 114.598 162.050 104.772 1.00 105.53 29  F 1 
ATOM 206  O O   . THR C 2 50  ? 115.668 162.284 104.206 1.00 105.53 29  F 1 
ATOM 207  C CB  . THR C 2 50  ? 113.191 160.831 103.067 1.00 105.53 29  F 1 
ATOM 208  O OG1 . THR C 2 50  ? 112.157 159.850 102.968 1.00 105.53 29  F 1 
ATOM 209  C CG2 . THR C 2 50  ? 114.190 160.514 101.989 1.00 105.53 29  F 1 
ATOM 210  N N   . LYS C 2 51  ? 114.129 162.843 105.708 1.00 106.39 30  F 1 
ATOM 211  C CA  . LYS C 2 51  ? 114.901 163.940 106.256 1.00 106.39 30  F 1 
ATOM 212  C C   . LYS C 2 51  ? 115.396 163.601 107.583 1.00 106.39 30  F 1 
ATOM 213  O O   . LYS C 2 51  ? 116.283 164.237 108.156 1.00 106.39 30  F 1 
ATOM 214  C CB  . LYS C 2 51  ? 114.065 165.225 106.298 1.00 106.39 30  F 1 
ATOM 215  C CG  . LYS C 2 51  ? 112.906 165.244 107.295 1.00 106.39 30  F 1 
ATOM 216  C CD  . LYS C 2 51  ? 113.209 166.129 108.504 1.00 106.39 30  F 1 
ATOM 217  C CE  . LYS C 2 51  ? 112.024 166.224 109.449 1.00 106.39 30  F 1 
ATOM 218  N NZ  . LYS C 2 51  ? 112.344 167.035 110.659 1.00 106.39 30  F 1 
ATOM 219  N N   . GLU C 2 52  ? 114.762 162.543 108.080 1.00 109.67 31  F 1 
ATOM 220  C CA  . GLU C 2 52  ? 115.183 161.860 109.290 1.00 109.67 31  F 1 
ATOM 221  C C   . GLU C 2 52  ? 116.308 160.882 109.000 1.00 109.67 31  F 1 
ATOM 222  O O   . GLU C 2 52  ? 117.048 160.494 109.903 1.00 109.67 31  F 1 
ATOM 223  C CB  . GLU C 2 52  ? 113.985 161.154 109.929 1.00 109.67 31  F 1 
ATOM 224  C CG  . GLU C 2 52  ? 112.910 162.142 110.343 1.00 109.67 31  F 1 
ATOM 225  C CD  . GLU C 2 52  ? 111.650 161.488 110.850 1.00 109.67 31  F 1 
ATOM 226  O OE1 . GLU C 2 52  ? 111.507 160.263 110.687 1.00 109.67 31  F 1 
ATOM 227  O OE2 . GLU C 2 52  ? 110.804 162.203 111.425 1.00 109.67 31  F 1 
ATOM 228  N N   . LEU C 2 53  ? 116.453 160.480 107.740 1.00 105.08 32  F 1 
ATOM 229  C CA  . LEU C 2 53  ? 117.652 159.763 107.347 1.00 105.08 32  F 1 
ATOM 230  C C   . LEU C 2 53  ? 118.770 160.722 106.990 1.00 105.08 32  F 1 
ATOM 231  O O   . LEU C 2 53  ? 119.941 160.398 107.201 1.00 105.08 32  F 1 
ATOM 232  C CB  . LEU C 2 53  ? 117.345 158.835 106.180 1.00 105.08 32  F 1 
ATOM 233  C CG  . LEU C 2 53  ? 118.390 157.768 105.866 1.00 105.08 32  F 1 
ATOM 234  C CD1 . LEU C 2 53  ? 117.650 156.547 105.490 1.00 105.08 32  F 1 
ATOM 235  C CD2 . LEU C 2 53  ? 119.302 158.138 104.728 1.00 105.08 32  F 1 
ATOM 236  N N   . GLY C 2 54  ? 118.436 161.891 106.449 1.00 103.49 33  F 1 
ATOM 237  C CA  . GLY C 2 54  ? 119.459 162.882 106.181 1.00 103.49 33  F 1 
ATOM 238  C C   . GLY C 2 54  ? 120.039 163.461 107.453 1.00 103.49 33  F 1 
ATOM 239  O O   . GLY C 2 54  ? 121.193 163.885 107.479 1.00 103.49 33  F 1 
ATOM 240  N N   . THR C 2 55  ? 119.251 163.470 108.526 1.00 101.70 34  F 1 
ATOM 241  C CA  . THR C 2 55  ? 119.744 163.948 109.810 1.00 101.70 34  F 1 
ATOM 242  C C   . THR C 2 55  ? 120.811 163.014 110.361 1.00 101.70 34  F 1 
ATOM 243  O O   . THR C 2 55  ? 121.829 163.464 110.898 1.00 101.70 34  F 1 
ATOM 244  C CB  . THR C 2 55  ? 118.582 164.082 110.787 1.00 101.70 34  F 1 
ATOM 245  O OG1 . THR C 2 55  ? 117.610 164.978 110.241 1.00 101.70 34  F 1 
ATOM 246  C CG2 . THR C 2 55  ? 119.053 164.627 112.122 1.00 101.70 34  F 1 
ATOM 247  N N   . VAL C 2 56  ? 120.621 161.705 110.201 1.00 102.65 35  F 1 
ATOM 248  C CA  . VAL C 2 56  ? 121.611 160.782 110.727 1.00 102.65 35  F 1 
ATOM 249  C C   . VAL C 2 56  ? 122.755 160.589 109.741 1.00 102.65 35  F 1 
ATOM 250  O O   . VAL C 2 56  ? 123.858 160.209 110.144 1.00 102.65 35  F 1 
ATOM 251  C CB  . VAL C 2 56  ? 120.938 159.451 111.116 1.00 102.65 35  F 1 
ATOM 252  C CG1 . VAL C 2 56  ? 120.601 158.611 109.901 1.00 102.65 35  F 1 
ATOM 253  C CG2 . VAL C 2 56  ? 121.777 158.689 112.120 1.00 102.65 35  F 1 
ATOM 254  N N   . MET C 2 57  ? 122.541 160.881 108.458 1.00 106.28 36  F 1 
ATOM 255  C CA  . MET C 2 57  ? 123.644 160.821 107.507 1.00 106.28 36  F 1 
ATOM 256  C C   . MET C 2 57  ? 124.574 162.010 107.688 1.00 106.28 36  F 1 
ATOM 257  O O   . MET C 2 57  ? 125.798 161.869 107.592 1.00 106.28 36  F 1 
ATOM 258  C CB  . MET C 2 57  ? 123.104 160.766 106.080 1.00 106.28 36  F 1 
ATOM 259  C CG  . MET C 2 57  ? 122.674 159.384 105.630 1.00 106.28 36  F 1 
ATOM 260  S SD  . MET C 2 57  ? 124.006 158.397 104.939 1.00 106.28 36  F 1 
ATOM 261  C CE  . MET C 2 57  ? 124.020 159.002 103.259 1.00 106.28 36  F 1 
ATOM 262  N N   . ARG C 2 58  ? 124.011 163.186 107.969 1.00 104.91 37  F 1 
ATOM 263  C CA  . ARG C 2 58  ? 124.829 164.360 108.234 1.00 104.91 37  F 1 
ATOM 264  C C   . ARG C 2 58  ? 125.515 164.283 109.590 1.00 104.91 37  F 1 
ATOM 265  O O   . ARG C 2 58  ? 126.521 164.967 109.805 1.00 104.91 37  F 1 
ATOM 266  C CB  . ARG C 2 58  ? 123.977 165.626 108.154 1.00 104.91 37  F 1 
ATOM 267  C CG  . ARG C 2 58  ? 123.603 166.028 106.745 1.00 104.91 37  F 1 
ATOM 268  C CD  . ARG C 2 58  ? 122.316 166.831 106.706 1.00 104.91 37  F 1 
ATOM 269  N NE  . ARG C 2 58  ? 121.691 166.745 105.391 1.00 104.91 37  F 1 
ATOM 270  C CZ  . ARG C 2 58  ? 120.496 167.239 105.098 1.00 104.91 37  F 1 
ATOM 271  N NH2 . ARG C 2 58  ? 120.011 167.113 103.872 1.00 104.91 37  F 1 
ATOM 272  N NH1 . ARG C 2 58  ? 119.788 167.858 106.031 1.00 104.91 37  F 1 
ATOM 273  N N   . SER C 2 59  ? 124.991 163.466 110.508 1.00 106.63 38  F 1 
ATOM 274  C CA  . SER C 2 59  ? 125.642 163.259 111.796 1.00 106.63 38  F 1 
ATOM 275  C C   . SER C 2 59  ? 126.962 162.529 111.615 1.00 106.63 38  F 1 
ATOM 276  O O   . SER C 2 59  ? 127.908 162.721 112.384 1.00 106.63 38  F 1 
ATOM 277  C CB  . SER C 2 59  ? 124.719 162.477 112.731 1.00 106.63 38  F 1 
ATOM 278  N N   . LEU C 2 60  ? 127.037 161.683 110.596 1.00 108.95 39  F 1 
ATOM 279  C CA  . LEU C 2 60  ? 128.285 161.048 110.207 1.00 108.95 39  F 1 
ATOM 280  C C   . LEU C 2 60  ? 129.122 161.925 109.292 1.00 108.95 39  F 1 
ATOM 281  O O   . LEU C 2 60  ? 130.229 161.528 108.919 1.00 108.95 39  F 1 
ATOM 282  C CB  . LEU C 2 60  ? 128.000 159.714 109.515 1.00 108.95 39  F 1 
ATOM 283  C CG  . LEU C 2 60  ? 127.920 158.411 110.315 1.00 108.95 39  F 1 
ATOM 284  C CD1 . LEU C 2 60  ? 127.112 158.515 111.596 1.00 108.95 39  F 1 
ATOM 285  C CD2 . LEU C 2 60  ? 127.300 157.367 109.426 1.00 108.95 39  F 1 
ATOM 286  N N   . GLY C 2 61  ? 128.622 163.100 108.925 1.00 111.22 40  F 1 
ATOM 287  C CA  . GLY C 2 61  ? 129.324 163.958 107.998 1.00 111.22 40  F 1 
ATOM 288  C C   . GLY C 2 61  ? 129.321 163.473 106.570 1.00 111.22 40  F 1 
ATOM 289  O O   . GLY C 2 61  ? 130.193 163.877 105.793 1.00 111.22 40  F 1 
ATOM 290  N N   . GLN C 2 62  ? 128.370 162.617 106.196 1.00 113.51 41  F 1 
ATOM 291  C CA  . GLN C 2 62  ? 128.334 162.042 104.857 1.00 113.51 41  F 1 
ATOM 292  C C   . GLN C 2 62  ? 127.958 163.086 103.815 1.00 113.51 41  F 1 
ATOM 293  O O   . GLN C 2 62  ? 128.475 163.055 102.692 1.00 113.51 41  F 1 
ATOM 294  C CB  . GLN C 2 62  ? 127.357 160.868 104.807 1.00 113.51 41  F 1 
ATOM 295  C CG  . GLN C 2 62  ? 127.765 159.689 105.672 1.00 113.51 41  F 1 
ATOM 296  C CD  . GLN C 2 62  ? 128.729 158.744 104.974 1.00 113.51 41  F 1 
ATOM 297  O OE1 . GLN C 2 62  ? 129.929 159.006 104.900 1.00 113.51 41  F 1 
ATOM 298  N NE2 . GLN C 2 62  ? 128.208 157.631 104.473 1.00 113.51 41  F 1 
ATOM 299  N N   . ASN C 2 63  ? 127.077 164.020 104.196 1.00 113.90 42  F 1 
ATOM 300  C CA  . ASN C 2 63  ? 126.527 165.104 103.381 1.00 113.90 42  F 1 
ATOM 301  C C   . ASN C 2 63  ? 125.954 164.602 102.059 1.00 113.90 42  F 1 
ATOM 302  O O   . ASN C 2 63  ? 126.544 164.844 100.999 1.00 113.90 42  F 1 
ATOM 303  C CB  . ASN C 2 63  ? 127.589 166.172 103.117 1.00 113.90 42  F 1 
ATOM 304  N N   . PRO C 2 64  ? 124.824 163.905 102.071 1.00 117.33 43  F 1 
ATOM 305  C CA  . PRO C 2 64  ? 124.274 163.383 100.818 1.00 117.33 43  F 1 
ATOM 306  C C   . PRO C 2 64  ? 123.583 164.459 100.004 1.00 117.33 43  F 1 
ATOM 307  O O   . PRO C 2 64  ? 123.064 165.432 100.559 1.00 117.33 43  F 1 
ATOM 308  C CB  . PRO C 2 64  ? 123.288 162.317 101.294 1.00 117.33 43  F 1 
ATOM 309  C CG  . PRO C 2 64  ? 122.830 162.821 102.599 1.00 117.33 43  F 1 
ATOM 310  C CD  . PRO C 2 64  ? 123.951 163.601 103.216 1.00 117.33 43  F 1 
ATOM 311  N N   . THR C 2 65  ? 123.583 164.295 98.684  1.00 124.18 44  F 1 
ATOM 312  C CA  . THR C 2 65  ? 123.002 165.296 97.799  1.00 124.18 44  F 1 
ATOM 313  C C   . THR C 2 65  ? 121.483 165.269 97.876  1.00 124.18 44  F 1 
ATOM 314  O O   . THR C 2 65  ? 120.884 164.241 98.201  1.00 124.18 44  F 1 
ATOM 315  C CB  . THR C 2 65  ? 123.454 165.056 96.358  1.00 124.18 44  F 1 
ATOM 316  O OG1 . THR C 2 65  ? 123.428 163.652 96.077  1.00 124.18 44  F 1 
ATOM 317  C CG2 . THR C 2 65  ? 124.860 165.591 96.138  1.00 124.18 44  F 1 
ATOM 318  N N   . GLU C 2 66  ? 120.866 166.414 97.581  1.00 126.84 45  F 1 
ATOM 319  C CA  . GLU C 2 66  ? 119.413 166.502 97.519  1.00 126.84 45  F 1 
ATOM 320  C C   . GLU C 2 66  ? 118.891 165.672 96.356  1.00 126.84 45  F 1 
ATOM 321  O O   . GLU C 2 66  ? 119.588 165.487 95.354  1.00 126.84 45  F 1 
ATOM 322  C CB  . GLU C 2 66  ? 118.981 167.962 97.366  1.00 126.84 45  F 1 
ATOM 323  N N   . ALA C 2 67  ? 117.679 165.131 96.528  1.00 124.81 46  F 1 
ATOM 324  C CA  . ALA C 2 67  ? 116.991 164.238 95.586  1.00 124.81 46  F 1 
ATOM 325  C C   . ALA C 2 67  ? 117.778 162.961 95.290  1.00 124.81 46  F 1 
ATOM 326  O O   . ALA C 2 67  ? 117.529 162.297 94.279  1.00 124.81 46  F 1 
ATOM 327  C CB  . ALA C 2 67  ? 116.620 164.951 94.276  1.00 124.81 46  F 1 
ATOM 328  N N   . GLU C 2 68  ? 118.730 162.607 96.149  1.00 120.52 47  F 1 
ATOM 329  C CA  . GLU C 2 68  ? 119.332 161.286 96.168  1.00 120.52 47  F 1 
ATOM 330  C C   . GLU C 2 68  ? 118.922 160.518 97.409  1.00 120.52 47  F 1 
ATOM 331  O O   . GLU C 2 68  ? 119.180 159.316 97.501  1.00 120.52 47  F 1 
ATOM 332  C CB  . GLU C 2 68  ? 120.858 161.387 96.095  1.00 120.52 47  F 1 
ATOM 333  N N   . LEU C 2 69  ? 118.297 161.193 98.367  1.00 117.37 48  F 1 
ATOM 334  C CA  . LEU C 2 69  ? 117.711 160.546 99.528  1.00 117.37 48  F 1 
ATOM 335  C C   . LEU C 2 69  ? 116.421 159.839 99.147  1.00 117.37 48  F 1 
ATOM 336  O O   . LEU C 2 69  ? 116.221 158.676 99.504  1.00 117.37 48  F 1 
ATOM 337  C CB  . LEU C 2 69  ? 117.430 161.571 100.630 1.00 117.37 48  F 1 
ATOM 338  C CG  . LEU C 2 69  ? 118.505 162.070 101.598 1.00 117.37 48  F 1 
ATOM 339  C CD1 . LEU C 2 69  ? 119.131 160.928 102.345 1.00 117.37 48  F 1 
ATOM 340  C CD2 . LEU C 2 69  ? 119.559 162.922 100.921 1.00 117.37 48  F 1 
ATOM 341  N N   . GLN C 2 70  ? 115.550 160.538 98.410  1.00 117.12 49  F 1 
ATOM 342  C CA  . GLN C 2 70  ? 114.268 159.987 97.982  1.00 117.12 49  F 1 
ATOM 343  C C   . GLN C 2 70  ? 114.458 158.798 97.046  1.00 117.12 49  F 1 
ATOM 344  O O   . GLN C 2 70  ? 113.653 157.860 97.038  1.00 117.12 49  F 1 
ATOM 345  C CB  . GLN C 2 70  ? 113.441 161.088 97.309  1.00 117.12 49  F 1 
ATOM 346  C CG  . GLN C 2 70  ? 111.979 160.739 97.045  1.00 117.12 49  F 1 
ATOM 347  C CD  . GLN C 2 70  ? 111.093 160.895 98.269  1.00 117.12 49  F 1 
ATOM 348  O OE1 . GLN C 2 70  ? 111.201 161.874 99.004  1.00 117.12 49  F 1 
ATOM 349  N NE2 . GLN C 2 70  ? 110.202 159.935 98.483  1.00 117.12 49  F 1 
ATOM 350  N N   . ASP C 2 71  ? 115.538 158.817 96.261  1.00 118.88 50  F 1 
ATOM 351  C CA  . ASP C 2 71  ? 115.887 157.658 95.447  1.00 118.88 50  F 1 
ATOM 352  C C   . ASP C 2 71  ? 116.388 156.512 96.316  1.00 118.88 50  F 1 
ATOM 353  O O   . ASP C 2 71  ? 116.126 155.338 96.033  1.00 118.88 50  F 1 
ATOM 354  C CB  . ASP C 2 71  ? 116.940 158.047 94.412  1.00 118.88 50  F 1 
ATOM 355  C CG  . ASP C 2 71  ? 117.488 156.853 93.662  1.00 118.88 50  F 1 
ATOM 356  O OD1 . ASP C 2 71  ? 118.725 156.759 93.520  1.00 118.88 50  F 1 
ATOM 357  O OD2 . ASP C 2 71  ? 116.685 156.008 93.215  1.00 118.88 50  F 1 
ATOM 358  N N   . MET C 2 72  ? 117.093 156.838 97.400  1.00 115.55 51  F 1 
ATOM 359  C CA  . MET C 2 72  ? 117.671 155.803 98.250  1.00 115.55 51  F 1 
ATOM 360  C C   . MET C 2 72  ? 116.625 155.163 99.148  1.00 115.55 51  F 1 
ATOM 361  O O   . MET C 2 72  ? 116.903 154.157 99.808  1.00 115.55 51  F 1 
ATOM 362  C CB  . MET C 2 72  ? 118.801 156.395 99.091  1.00 115.55 51  F 1 
ATOM 363  C CG  . MET C 2 72  ? 119.938 155.438 99.382  1.00 115.55 51  F 1 
ATOM 364  S SD  . MET C 2 72  ? 121.026 156.051 100.679 1.00 115.55 51  F 1 
ATOM 365  C CE  . MET C 2 72  ? 121.305 157.722 100.107 1.00 115.55 51  F 1 
ATOM 366  N N   . ILE C 2 73  ? 115.421 155.735 99.201  1.00 112.14 52  F 1 
ATOM 367  C CA  . ILE C 2 73  ? 114.333 155.180 99.992  1.00 112.14 52  F 1 
ATOM 368  C C   . ILE C 2 73  ? 113.252 154.556 99.121  1.00 112.14 52  F 1 
ATOM 369  O O   . ILE C 2 73  ? 112.638 153.556 99.524  1.00 112.14 52  F 1 
ATOM 370  C CB  . ILE C 2 73  ? 113.764 156.263 100.933 1.00 112.14 52  F 1 
ATOM 371  C CG1 . ILE C 2 73  ? 114.878 156.817 101.810 1.00 112.14 52  F 1 
ATOM 372  C CG2 . ILE C 2 73  ? 112.745 155.709 101.885 1.00 112.14 52  F 1 
ATOM 373  C CD1 . ILE C 2 73  ? 115.681 155.747 102.518 1.00 112.14 52  F 1 
ATOM 374  N N   . ASN C 2 74  ? 113.075 155.042 97.891  1.00 110.79 53  F 1 
ATOM 375  C CA  . ASN C 2 74  ? 112.133 154.453 96.946  1.00 110.79 53  F 1 
ATOM 376  C C   . ASN C 2 74  ? 112.733 153.260 96.201  1.00 110.79 53  F 1 
ATOM 377  O O   . ASN C 2 74  ? 112.232 152.864 95.148  1.00 110.79 53  F 1 
ATOM 378  C CB  . ASN C 2 74  ? 111.639 155.504 95.954  1.00 110.79 53  F 1 
ATOM 379  N N   . GLU C 2 75  ? 113.810 152.685 96.736  1.00 109.53 54  F 1 
ATOM 380  C CA  . GLU C 2 75  ? 114.382 151.432 96.267  1.00 109.53 54  F 1 
ATOM 381  C C   . GLU C 2 75  ? 114.472 150.436 97.414  1.00 109.53 54  F 1 
ATOM 382  O O   . GLU C 2 75  ? 115.185 149.435 97.329  1.00 109.53 54  F 1 
ATOM 383  C CB  . GLU C 2 75  ? 115.757 151.653 95.641  1.00 109.53 54  F 1 
ATOM 384  N N   . VAL C 2 76  ? 113.778 150.727 98.509  1.00 110.31 55  F 1 
ATOM 385  C CA  . VAL C 2 76  ? 113.665 149.825 99.645  1.00 110.31 55  F 1 
ATOM 386  C C   . VAL C 2 76  ? 112.176 149.709 99.948  1.00 110.31 55  F 1 
ATOM 387  O O   . VAL C 2 76  ? 111.685 148.659 100.382 1.00 110.31 55  F 1 
ATOM 388  C CB  . VAL C 2 76  ? 114.487 150.359 100.838 1.00 110.31 55  F 1 
ATOM 389  C CG1 . VAL C 2 76  ? 114.085 149.726 102.163 1.00 110.31 55  F 1 
ATOM 390  C CG2 . VAL C 2 76  ? 115.974 150.150 100.591 1.00 110.31 55  F 1 
ATOM 391  N N   . ASP C 2 77  ? 111.434 150.759 99.609  1.00 115.46 56  F 1 
ATOM 392  C CA  . ASP C 2 77  ? 110.006 150.864 99.910  1.00 115.46 56  F 1 
ATOM 393  C C   . ASP C 2 77  ? 109.229 150.004 98.922  1.00 115.46 56  F 1 
ATOM 394  O O   . ASP C 2 77  ? 109.412 150.090 97.708  1.00 115.46 56  F 1 
ATOM 395  C CB  . ASP C 2 77  ? 109.551 152.316 99.859  1.00 115.46 56  F 1 
ATOM 396  C CG  . ASP C 2 77  ? 108.373 152.585 100.764 1.00 115.46 56  F 1 
ATOM 397  O OD1 . ASP C 2 77  ? 108.252 153.720 101.261 1.00 115.46 56  F 1 
ATOM 398  O OD2 . ASP C 2 77  ? 107.551 151.671 100.960 1.00 115.46 56  F 1 
ATOM 399  N N   . ALA C 2 78  ? 108.351 149.159 99.464  1.00 118.93 57  F 1 
ATOM 400  C CA  . ALA C 2 78  ? 107.539 148.286 98.629  1.00 118.93 57  F 1 
ATOM 401  C C   . ALA C 2 78  ? 106.131 148.821 98.424  1.00 118.93 57  F 1 
ATOM 402  O O   . ALA C 2 78  ? 105.554 148.623 97.350  1.00 118.93 57  F 1 
ATOM 403  C CB  . ALA C 2 78  ? 107.472 146.888 99.244  1.00 118.93 57  F 1 
ATOM 404  N N   . ASP C 2 79  ? 105.568 149.497 99.418  1.00 122.38 58  F 1 
ATOM 405  C CA  . ASP C 2 79  ? 104.145 149.806 99.452  1.00 122.38 58  F 1 
ATOM 406  C C   . ASP C 2 79  ? 103.865 151.291 99.258  1.00 122.38 58  F 1 
ATOM 407  O O   . ASP C 2 79  ? 103.028 151.871 99.950  1.00 122.38 58  F 1 
ATOM 408  C CB  . ASP C 2 79  ? 103.525 149.307 100.753 1.00 122.38 58  F 1 
ATOM 409  C CG  . ASP C 2 79  ? 104.383 149.614 101.961 1.00 122.38 58  F 1 
ATOM 410  O OD1 . ASP C 2 79  ? 104.550 150.803 102.301 1.00 122.38 58  F 1 
ATOM 411  O OD2 . ASP C 2 79  ? 104.886 148.652 102.575 1.00 122.38 58  F 1 
ATOM 412  N N   . GLY C 2 80  ? 104.542 151.915 98.293  1.00 121.43 59  F 1 
ATOM 413  C CA  . GLY C 2 80  ? 104.309 153.312 97.970  1.00 121.43 59  F 1 
ATOM 414  C C   . GLY C 2 80  ? 104.753 154.224 99.090  1.00 121.43 59  F 1 
ATOM 415  O O   . GLY C 2 80  ? 105.786 153.948 99.703  1.00 121.43 59  F 1 
ATOM 416  N N   . ASN C 2 81  ? 103.995 155.311 99.324  1.00 120.55 60  F 1 
ATOM 417  C CA  . ASN C 2 81  ? 103.971 156.189 100.505 1.00 120.55 60  F 1 
ATOM 418  C C   . ASN C 2 81  ? 105.321 156.429 101.174 1.00 120.55 60  F 1 
ATOM 419  O O   . ASN C 2 81  ? 105.502 156.105 102.350 1.00 120.55 60  F 1 
ATOM 420  C CB  . ASN C 2 81  ? 102.910 155.712 101.524 1.00 120.55 60  F 1 
ATOM 421  C CG  . ASN C 2 81  ? 103.047 154.246 101.956 1.00 120.55 60  F 1 
ATOM 422  O OD1 . ASN C 2 81  ? 104.134 153.678 102.032 1.00 120.55 60  F 1 
ATOM 423  N ND2 . ASN C 2 81  ? 101.906 153.630 102.244 1.00 120.55 60  F 1 
ATOM 424  N N   . GLY C 2 82  ? 106.230 157.089 100.452 1.00 116.34 61  F 1 
ATOM 425  C CA  . GLY C 2 82  ? 107.680 156.956 100.537 1.00 116.34 61  F 1 
ATOM 426  C C   . GLY C 2 82  ? 108.381 156.778 101.869 1.00 116.34 61  F 1 
ATOM 427  O O   . GLY C 2 82  ? 109.537 156.351 101.899 1.00 116.34 61  F 1 
ATOM 428  N N   . THR C 2 83  ? 107.726 157.168 102.958 1.00 118.07 62  F 1 
ATOM 429  C CA  . THR C 2 83  ? 108.129 156.761 104.297 1.00 118.07 62  F 1 
ATOM 430  C C   . THR C 2 83  ? 108.278 155.245 104.406 1.00 118.07 62  F 1 
ATOM 431  O O   . THR C 2 83  ? 107.412 154.487 103.962 1.00 118.07 62  F 1 
ATOM 432  C CB  . THR C 2 83  ? 107.086 157.247 105.305 1.00 118.07 62  F 1 
ATOM 433  O OG1 . THR C 2 83  ? 105.937 156.393 105.253 1.00 118.07 62  F 1 
ATOM 434  C CG2 . THR C 2 83  ? 106.661 158.668 104.980 1.00 118.07 62  F 1 
ATOM 435  N N   . ILE C 2 84  ? 109.383 154.804 105.002 1.00 110.17 63  F 1 
ATOM 436  C CA  . ILE C 2 84  ? 109.615 153.384 105.246 1.00 110.17 63  F 1 
ATOM 437  C C   . ILE C 2 84  ? 109.441 153.098 106.730 1.00 110.17 63  F 1 
ATOM 438  O O   . ILE C 2 84  ? 109.872 153.885 107.578 1.00 110.17 63  F 1 
ATOM 439  C CB  . ILE C 2 84  ? 111.003 152.944 104.763 1.00 110.17 63  F 1 
ATOM 440  C CG1 . ILE C 2 84  ? 112.070 153.949 105.167 1.00 110.17 63  F 1 
ATOM 441  C CG2 . ILE C 2 84  ? 111.002 152.740 103.275 1.00 110.17 63  F 1 
ATOM 442  C CD1 . ILE C 2 84  ? 113.462 153.432 104.996 1.00 110.17 63  F 1 
ATOM 443  N N   . ASP C 2 85  ? 108.819 151.963 107.040 1.00 112.99 64  F 1 
ATOM 444  C CA  . ASP C 2 85  ? 108.446 151.594 108.396 1.00 112.99 64  F 1 
ATOM 445  C C   . ASP C 2 85  ? 109.199 150.345 108.836 1.00 112.99 64  F 1 
ATOM 446  O O   . ASP C 2 85  ? 109.876 149.683 108.045 1.00 112.99 64  F 1 
ATOM 447  C CB  . ASP C 2 85  ? 106.935 151.380 108.501 1.00 112.99 64  F 1 
ATOM 448  C CG  . ASP C 2 85  ? 106.423 150.366 107.515 1.00 112.99 64  F 1 
ATOM 449  O OD1 . ASP C 2 85  ? 105.467 149.640 107.853 1.00 112.99 64  F 1 
ATOM 450  O OD2 . ASP C 2 85  ? 106.980 150.292 106.402 1.00 112.99 64  F 1 
ATOM 451  N N   . PHE C 2 86  ? 109.055 150.026 110.123 1.00 108.42 65  F 1 
ATOM 452  C CA  . PHE C 2 86  ? 109.766 148.947 110.803 1.00 108.42 65  F 1 
ATOM 453  C C   . PHE C 2 86  ? 109.543 147.542 110.234 1.00 108.42 65  F 1 
ATOM 454  O O   . PHE C 2 86  ? 110.483 146.741 110.286 1.00 108.42 65  F 1 
ATOM 455  C CB  . PHE C 2 86  ? 109.429 148.963 112.298 1.00 108.42 65  F 1 
ATOM 456  C CG  . PHE C 2 86  ? 110.225 147.984 113.097 1.00 108.42 65  F 1 
ATOM 457  C CD1 . PHE C 2 86  ? 111.581 148.166 113.276 1.00 108.42 65  F 1 
ATOM 458  C CD2 . PHE C 2 86  ? 109.624 146.871 113.650 1.00 108.42 65  F 1 
ATOM 459  C CE1 . PHE C 2 86  ? 112.326 147.258 114.002 1.00 108.42 65  F 1 
ATOM 460  C CE2 . PHE C 2 86  ? 110.364 145.958 114.379 1.00 108.42 65  F 1 
ATOM 461  C CZ  . PHE C 2 86  ? 111.717 146.154 114.553 1.00 108.42 65  F 1 
ATOM 462  N N   . PRO C 2 87  ? 108.362 147.166 109.712 1.00 111.22 66  F 1 
ATOM 463  C CA  . PRO C 2 87  ? 108.323 145.922 108.924 1.00 111.22 66  F 1 
ATOM 464  C C   . PRO C 2 87  ? 109.176 145.976 107.672 1.00 111.22 66  F 1 
ATOM 465  O O   . PRO C 2 87  ? 109.870 145.002 107.359 1.00 111.22 66  F 1 
ATOM 466  C CB  . PRO C 2 87  ? 106.836 145.768 108.597 1.00 111.22 66  F 1 
ATOM 467  C CG  . PRO C 2 87  ? 106.169 146.362 109.719 1.00 111.22 66  F 1 
ATOM 468  C CD  . PRO C 2 87  ? 106.986 147.562 110.075 1.00 111.22 66  F 1 
ATOM 469  N N   . GLU C 2 88  ? 109.161 147.101 106.955 1.00 112.83 67  F 1 
ATOM 470  C CA  . GLU C 2 88  ? 109.949 147.214 105.733 1.00 112.83 67  F 1 
ATOM 471  C C   . GLU C 2 88  ? 111.434 147.318 106.042 1.00 112.83 67  F 1 
ATOM 472  O O   . GLU C 2 88  ? 112.281 147.030 105.189 1.00 112.83 67  F 1 
ATOM 473  C CB  . GLU C 2 88  ? 109.486 148.419 104.923 1.00 112.83 67  F 1 
ATOM 474  C CG  . GLU C 2 88  ? 108.240 148.171 104.115 1.00 112.83 67  F 1 
ATOM 475  C CD  . GLU C 2 88  ? 107.983 149.274 103.118 1.00 112.83 67  F 1 
ATOM 476  O OE1 . GLU C 2 88  ? 107.756 150.424 103.549 1.00 112.83 67  F 1 
ATOM 477  O OE2 . GLU C 2 88  ? 108.021 148.992 101.903 1.00 112.83 67  F 1 
ATOM 478  N N   . PHE C 2 89  ? 111.769 147.747 107.259 1.00 109.91 68  F 1 
ATOM 479  C CA  . PHE C 2 89  ? 113.167 147.806 107.665 1.00 109.91 68  F 1 
ATOM 480  C C   . PHE C 2 89  ? 113.756 146.412 107.817 1.00 109.91 68  F 1 
ATOM 481  O O   . PHE C 2 89  ? 114.941 146.197 107.541 1.00 109.91 68  F 1 
ATOM 482  C CB  . PHE C 2 89  ? 113.293 148.580 108.971 1.00 109.91 68  F 1 
ATOM 483  C CG  . PHE C 2 89  ? 114.702 148.838 109.378 1.00 109.91 68  F 1 
ATOM 484  C CD1 . PHE C 2 89  ? 115.459 149.783 108.719 1.00 109.91 68  F 1 
ATOM 485  C CD2 . PHE C 2 89  ? 115.272 148.132 110.417 1.00 109.91 68  F 1 
ATOM 486  C CE1 . PHE C 2 89  ? 116.758 150.021 109.090 1.00 109.91 68  F 1 
ATOM 487  C CE2 . PHE C 2 89  ? 116.568 148.363 110.793 1.00 109.91 68  F 1 
ATOM 488  C CZ  . PHE C 2 89  ? 117.313 149.308 110.130 1.00 109.91 68  F 1 
ATOM 489  N N   . LEU C 2 90  ? 112.940 145.449 108.248 1.00 111.76 69  F 1 
ATOM 490  C CA  . LEU C 2 90  ? 113.433 144.091 108.442 1.00 111.76 69  F 1 
ATOM 491  C C   . LEU C 2 90  ? 113.598 143.373 107.112 1.00 111.76 69  F 1 
ATOM 492  O O   . LEU C 2 90  ? 114.328 142.381 107.020 1.00 111.76 69  F 1 
ATOM 493  C CB  . LEU C 2 90  ? 112.487 143.314 109.349 1.00 111.76 69  F 1 
ATOM 494  C CG  . LEU C 2 90  ? 112.239 143.912 110.728 1.00 111.76 69  F 1 
ATOM 495  C CD1 . LEU C 2 90  ? 111.368 142.984 111.540 1.00 111.76 69  F 1 
ATOM 496  C CD2 . LEU C 2 90  ? 113.541 144.163 111.436 1.00 111.76 69  F 1 
ATOM 497  N N   . THR C 2 91  ? 112.901 143.843 106.075 1.00 116.73 70  F 1 
ATOM 498  C CA  . THR C 2 91  ? 113.036 143.234 104.756 1.00 116.73 70  F 1 
ATOM 499  C C   . THR C 2 91  ? 114.419 143.469 104.176 1.00 116.73 70  F 1 
ATOM 500  O O   . THR C 2 91  ? 115.003 142.570 103.561 1.00 116.73 70  F 1 
ATOM 501  C CB  . THR C 2 91  ? 111.982 143.786 103.800 1.00 116.73 70  F 1 
ATOM 502  O OG1 . THR C 2 91  ? 112.330 145.126 103.434 1.00 116.73 70  F 1 
ATOM 503  C CG2 . THR C 2 91  ? 110.611 143.764 104.430 1.00 116.73 70  F 1 
ATOM 504  N N   . MET C 2 92  ? 114.966 144.667 104.372 1.00 120.96 71  F 1 
ATOM 505  C CA  . MET C 2 92  ? 116.240 145.001 103.751 1.00 120.96 71  F 1 
ATOM 506  C C   . MET C 2 92  ? 117.399 144.338 104.481 1.00 120.96 71  F 1 
ATOM 507  O O   . MET C 2 92  ? 118.355 143.863 103.858 1.00 120.96 71  F 1 
ATOM 508  C CB  . MET C 2 92  ? 116.416 146.518 103.704 1.00 120.96 71  F 1 
ATOM 509  C CG  . MET C 2 92  ? 117.552 146.983 102.806 1.00 120.96 71  F 1 
ATOM 510  S SD  . MET C 2 92  ? 117.760 146.121 101.224 1.00 120.96 71  F 1 
ATOM 511  C CE  . MET C 2 92  ? 116.189 146.376 100.387 1.00 120.96 71  F 1 
ATOM 512  N N   . MET C 2 93  ? 117.322 144.283 105.811 1.00 117.87 72  F 1 
ATOM 513  C CA  . MET C 2 93  ? 118.411 143.702 106.589 1.00 117.87 72  F 1 
ATOM 514  C C   . MET C 2 93  ? 118.380 142.183 106.548 1.00 117.87 72  F 1 
ATOM 515  O O   . MET C 2 93  ? 119.348 141.524 106.940 1.00 117.87 72  F 1 
ATOM 516  C CB  . MET C 2 93  ? 118.345 144.195 108.028 1.00 117.87 72  F 1 
ATOM 517  C CG  . MET C 2 93  ? 118.585 145.671 108.175 1.00 117.87 72  F 1 
ATOM 518  S SD  . MET C 2 93  ? 120.259 146.144 107.740 1.00 117.87 72  F 1 
ATOM 519  C CE  . MET C 2 93  ? 120.067 147.919 107.747 1.00 117.87 72  F 1 
ATOM 520  N N   . ALA C 2 94  ? 117.266 141.604 106.103 1.00 122.91 73  F 1 
ATOM 521  C CA  . ALA C 2 94  ? 117.256 140.174 105.831 1.00 122.91 73  F 1 
ATOM 522  C C   . ALA C 2 94  ? 117.941 139.878 104.509 1.00 122.91 73  F 1 
ATOM 523  O O   . ALA C 2 94  ? 118.563 138.823 104.344 1.00 122.91 73  F 1 
ATOM 524  C CB  . ALA C 2 94  ? 115.825 139.643 105.826 1.00 122.91 73  F 1 
ATOM 525  N N   . ARG C 2 95  ? 117.841 140.802 103.554 1.00 128.24 74  F 1 
ATOM 526  C CA  . ARG C 2 95  ? 118.504 140.672 102.266 1.00 128.24 74  F 1 
ATOM 527  C C   . ARG C 2 95  ? 120.012 140.887 102.367 1.00 128.24 74  F 1 
ATOM 528  O O   . ARG C 2 95  ? 120.766 140.316 101.572 1.00 128.24 74  F 1 
ATOM 529  C CB  . ARG C 2 95  ? 117.895 141.655 101.262 1.00 128.24 74  F 1 
ATOM 530  C CG  . ARG C 2 95  ? 117.999 141.219 99.811  1.00 128.24 74  F 1 
ATOM 531  C CD  . ARG C 2 95  ? 119.153 141.916 99.100  1.00 128.24 74  F 1 
ATOM 532  N NE  . ARG C 2 95  ? 118.977 143.363 99.007  1.00 128.24 74  F 1 
ATOM 533  C CZ  . ARG C 2 95  ? 118.476 143.990 97.947  1.00 128.24 74  F 1 
ATOM 534  N NH2 . ARG C 2 95  ? 118.356 145.309 97.952  1.00 128.24 74  F 1 
ATOM 535  N NH1 . ARG C 2 95  ? 118.107 143.303 96.877  1.00 128.24 74  F 1 
ATOM 536  N N   . LYS C 2 96  ? 120.466 141.679 103.333 1.00 130.46 75  F 1 
ATOM 537  C CA  . LYS C 2 96  ? 121.885 141.905 103.551 1.00 130.46 75  F 1 
ATOM 538  C C   . LYS C 2 96  ? 122.287 141.107 104.780 1.00 130.46 75  F 1 
ATOM 539  O O   . LYS C 2 96  ? 121.462 140.389 105.354 1.00 130.46 75  F 1 
ATOM 540  C CB  . LYS C 2 96  ? 122.186 143.401 103.689 1.00 130.46 75  F 1 
ATOM 541  C CG  . LYS C 2 96  ? 122.263 144.156 102.367 1.00 130.46 75  F 1 
ATOM 542  C CD  . LYS C 2 96  ? 123.033 143.386 101.306 1.00 130.46 75  F 1 
ATOM 543  C CE  . LYS C 2 96  ? 122.902 144.042 99.943  1.00 130.46 75  F 1 
ATOM 544  N NZ  . LYS C 2 96  ? 123.905 143.519 98.977  1.00 130.46 75  F 1 
ATOM 545  N N   . MET C 2 97  ? 123.576 141.093 105.112 1.00 143.22 76  F 1 
ATOM 546  C CA  . MET C 2 97  ? 123.953 140.152 106.142 1.00 143.22 76  F 1 
ATOM 547  C C   . MET C 2 97  ? 123.359 138.938 105.420 1.00 143.22 76  F 1 
ATOM 548  O O   . MET C 2 97  ? 122.409 138.323 105.904 1.00 143.22 76  F 1 
ATOM 549  C CB  . MET C 2 97  ? 123.207 140.431 107.441 1.00 143.22 76  F 1 
ATOM 550  C CG  . MET C 2 97  ? 123.448 141.820 108.009 1.00 143.22 76  F 1 
ATOM 551  S SD  . MET C 2 97  ? 125.184 142.128 108.385 1.00 143.22 76  F 1 
ATOM 552  C CE  . MET C 2 97  ? 125.503 140.843 109.592 1.00 143.22 76  F 1 
ATOM 553  N N   . LYS C 2 98  ? 123.927 138.601 104.251 1.00 150.93 77  F 1 
ATOM 554  C CA  . LYS C 2 98  ? 123.338 137.582 103.363 1.00 150.93 77  F 1 
ATOM 555  C C   . LYS C 2 98  ? 123.067 136.212 103.976 1.00 150.93 77  F 1 
ATOM 556  O O   . LYS C 2 98  ? 121.949 135.722 103.817 1.00 150.93 77  F 1 
ATOM 557  C CB  . LYS C 2 98  ? 124.198 137.421 102.106 1.00 150.93 77  F 1 
ATOM 558  C CG  . LYS C 2 98  ? 125.630 136.993 102.384 1.00 150.93 77  F 1 
ATOM 559  C CD  . LYS C 2 98  ? 126.423 136.847 101.095 1.00 150.93 77  F 1 
ATOM 560  C CE  . LYS C 2 98  ? 127.857 136.424 101.374 1.00 150.93 77  F 1 
ATOM 561  N NZ  . LYS C 2 98  ? 127.923 135.117 102.084 1.00 150.93 77  F 1 
ATOM 562  N N   . ASP C 2 99  ? 123.996 135.559 104.667 1.00 157.10 78  F 1 
ATOM 563  C CA  . ASP C 2 99  ? 123.453 134.398 105.374 1.00 157.10 78  F 1 
ATOM 564  C C   . ASP C 2 99  ? 124.555 133.703 106.154 1.00 157.10 78  F 1 
ATOM 565  O O   . ASP C 2 99  ? 125.668 133.529 105.646 1.00 157.10 78  F 1 
ATOM 566  C CB  . ASP C 2 99  ? 122.794 133.390 104.426 1.00 157.10 78  F 1 
ATOM 567  C CG  . ASP C 2 99  ? 121.280 133.406 104.527 1.00 157.10 78  F 1 
ATOM 568  O OD1 . ASP C 2 99  ? 120.628 132.582 103.856 1.00 157.10 78  F 1 
ATOM 569  O OD2 . ASP C 2 99  ? 120.745 134.222 105.305 1.00 157.10 78  F 1 
ATOM 570  N N   . THR C 2 100 ? 124.253 133.291 107.381 1.00 159.57 79  F 1 
ATOM 571  C CA  . THR C 2 100 ? 125.249 132.662 108.236 1.00 159.57 79  F 1 
ATOM 572  C C   . THR C 2 100 ? 124.630 131.434 108.886 1.00 159.57 79  F 1 
ATOM 573  O O   . THR C 2 100 ? 123.543 131.500 109.465 1.00 159.57 79  F 1 
ATOM 574  C CB  . THR C 2 100 ? 125.781 133.634 109.302 1.00 159.57 79  F 1 
ATOM 575  O OG1 . THR C 2 100 ? 124.686 134.325 109.917 1.00 159.57 79  F 1 
ATOM 576  C CG2 . THR C 2 100 ? 126.761 134.647 108.697 1.00 159.57 79  F 1 
ATOM 577  N N   . ASP C 2 101 ? 125.349 130.315 108.789 1.00 158.18 80  F 1 
ATOM 578  C CA  . ASP C 2 101 ? 124.886 129.008 109.234 1.00 158.18 80  F 1 
ATOM 579  C C   . ASP C 2 101 ? 125.674 128.493 110.432 1.00 158.18 80  F 1 
ATOM 580  O O   . ASP C 2 101 ? 126.155 127.354 110.405 1.00 158.18 80  F 1 
ATOM 581  C CB  . ASP C 2 101 ? 124.944 127.992 108.088 1.00 158.18 80  F 1 
ATOM 582  C CG  . ASP C 2 101 ? 123.928 128.276 106.994 1.00 158.18 80  F 1 
ATOM 583  O OD1 . ASP C 2 101 ? 124.290 128.932 105.995 1.00 158.18 80  F 1 
ATOM 584  O OD2 . ASP C 2 101 ? 122.765 127.845 107.137 1.00 158.18 80  F 1 
ATOM 585  N N   . SER C 2 102 ? 125.828 129.316 111.471 1.00 148.28 81  F 1 
ATOM 586  C CA  . SER C 2 102 ? 126.768 129.042 112.556 1.00 148.28 81  F 1 
ATOM 587  C C   . SER C 2 102 ? 126.334 127.875 113.442 1.00 148.28 81  F 1 
ATOM 588  O O   . SER C 2 102 ? 125.346 127.189 113.166 1.00 148.28 81  F 1 
ATOM 589  C CB  . SER C 2 102 ? 126.945 130.295 113.412 1.00 148.28 81  F 1 
ATOM 590  O OG  . SER C 2 102 ? 126.001 130.319 114.467 1.00 148.28 81  F 1 
ATOM 591  N N   . GLU C 2 103 ? 127.095 127.657 114.515 1.00 139.46 82  F 1 
ATOM 592  C CA  . GLU C 2 103 ? 127.035 126.449 115.334 1.00 139.46 82  F 1 
ATOM 593  C C   . GLU C 2 103 ? 125.742 126.275 116.128 1.00 139.46 82  F 1 
ATOM 594  O O   . GLU C 2 103 ? 125.500 125.188 116.662 1.00 139.46 82  F 1 
ATOM 595  C CB  . GLU C 2 103 ? 128.230 126.427 116.290 1.00 139.46 82  F 1 
ATOM 596  C CG  . GLU C 2 103 ? 129.598 126.332 115.602 1.00 139.46 82  F 1 
ATOM 597  C CD  . GLU C 2 103 ? 129.779 125.074 114.764 1.00 139.46 82  F 1 
ATOM 598  O OE1 . GLU C 2 103 ? 130.223 124.046 115.320 1.00 139.46 82  F 1 
ATOM 599  O OE2 . GLU C 2 103 ? 129.498 125.115 113.548 1.00 139.46 82  F 1 
ATOM 600  N N   . GLU C 2 104 ? 124.949 127.347 116.273 1.00 130.46 83  F 1 
ATOM 601  C CA  . GLU C 2 104 ? 123.625 127.376 116.912 1.00 130.46 83  F 1 
ATOM 602  C C   . GLU C 2 104 ? 123.597 127.005 118.395 1.00 130.46 83  F 1 
ATOM 603  O O   . GLU C 2 104 ? 122.517 126.948 118.989 1.00 130.46 83  F 1 
ATOM 604  C CB  . GLU C 2 104 ? 122.610 126.464 116.198 1.00 130.46 83  F 1 
ATOM 605  C CG  . GLU C 2 104 ? 122.579 126.485 114.681 1.00 130.46 83  F 1 
ATOM 606  C CD  . GLU C 2 104 ? 121.848 125.278 114.107 1.00 130.46 83  F 1 
ATOM 607  O OE1 . GLU C 2 104 ? 120.728 124.977 114.571 1.00 130.46 83  F 1 
ATOM 608  O OE2 . GLU C 2 104 ? 122.395 124.626 113.195 1.00 130.46 83  F 1 
ATOM 609  N N   . GLU C 2 105 ? 124.749 126.743 119.009 1.00 121.39 84  F 1 
ATOM 610  C CA  . GLU C 2 105 ? 124.752 126.320 120.406 1.00 121.39 84  F 1 
ATOM 611  C C   . GLU C 2 105 ? 124.917 127.514 121.329 1.00 121.39 84  F 1 
ATOM 612  O O   . GLU C 2 105 ? 124.344 127.552 122.423 1.00 121.39 84  F 1 
ATOM 613  C CB  . GLU C 2 105 ? 125.866 125.303 120.643 1.00 121.39 84  F 1 
ATOM 614  C CG  . GLU C 2 105 ? 125.640 124.378 121.825 1.00 121.39 84  F 1 
ATOM 615  C CD  . GLU C 2 105 ? 124.868 123.126 121.450 1.00 121.39 84  F 1 
ATOM 616  O OE1 . GLU C 2 105 ? 124.669 122.884 120.241 1.00 121.39 84  F 1 
ATOM 617  O OE2 . GLU C 2 105 ? 124.463 122.382 122.366 1.00 121.39 84  F 1 
ATOM 618  N N   . ILE C 2 106 ? 125.717 128.490 120.908 1.00 115.57 85  F 1 
ATOM 619  C CA  . ILE C 2 106 ? 125.917 129.688 121.709 1.00 115.57 85  F 1 
ATOM 620  C C   . ILE C 2 106 ? 124.743 130.645 121.537 1.00 115.57 85  F 1 
ATOM 621  O O   . ILE C 2 106 ? 124.467 131.481 122.406 1.00 115.57 85  F 1 
ATOM 622  C CB  . ILE C 2 106 ? 127.271 130.327 121.350 1.00 115.57 85  F 1 
ATOM 623  C CG1 . ILE C 2 106 ? 127.697 131.270 122.456 1.00 115.57 85  F 1 
ATOM 624  C CG2 . ILE C 2 106 ? 127.242 131.013 119.994 1.00 115.57 85  F 1 
ATOM 625  C CD1 . ILE C 2 106 ? 128.042 130.536 123.715 1.00 115.57 85  F 1 
ATOM 626  N N   . ARG C 2 107 ? 124.007 130.509 120.430 1.00 114.66 86  F 1 
ATOM 627  C CA  . ARG C 2 107 ? 122.769 131.260 120.243 1.00 114.66 86  F 1 
ATOM 628  C C   . ARG C 2 107 ? 121.702 130.780 121.218 1.00 114.66 86  F 1 
ATOM 629  O O   . ARG C 2 107 ? 120.806 131.538 121.606 1.00 114.66 86  F 1 
ATOM 630  C CB  . ARG C 2 107 ? 122.326 131.117 118.783 1.00 114.66 86  F 1 
ATOM 631  C CG  . ARG C 2 107 ? 120.978 131.688 118.399 1.00 114.66 86  F 1 
ATOM 632  C CD  . ARG C 2 107 ? 120.632 131.342 116.958 1.00 114.66 86  F 1 
ATOM 633  N NE  . ARG C 2 107 ? 119.196 131.171 116.761 1.00 114.66 86  F 1 
ATOM 634  C CZ  . ARG C 2 107 ? 118.611 129.998 116.535 1.00 114.66 86  F 1 
ATOM 635  N NH1 . ARG C 2 107 ? 119.339 128.893 116.478 1.00 114.66 86  F 1 
ATOM 636  N NH2 . ARG C 2 107 ? 117.298 129.928 116.371 1.00 114.66 86  F 1 
ATOM 637  N N   . GLU C 2 108 ? 121.809 129.526 121.653 1.00 115.04 87  F 1 
ATOM 638  C CA  . GLU C 2 108 ? 120.970 129.025 122.733 1.00 115.04 87  F 1 
ATOM 639  C C   . GLU C 2 108 ? 121.493 129.488 124.084 1.00 115.04 87  F 1 
ATOM 640  O O   . GLU C 2 108 ? 120.714 129.724 125.013 1.00 115.04 87  F 1 
ATOM 641  C CB  . GLU C 2 108 ? 120.917 127.498 122.657 1.00 115.04 87  F 1 
ATOM 642  C CG  . GLU C 2 108 ? 119.895 126.811 123.549 1.00 115.04 87  F 1 
ATOM 643  C CD  . GLU C 2 108 ? 120.445 126.445 124.910 1.00 115.04 87  F 1 
ATOM 644  O OE1 . GLU C 2 108 ? 121.671 126.241 125.014 1.00 115.04 87  F 1 
ATOM 645  O OE2 . GLU C 2 108 ? 119.652 126.346 125.869 1.00 115.04 87  F 1 
ATOM 646  N N   . ALA C 2 109 ? 122.813 129.622 124.211 1.00 110.09 88  F 1 
ATOM 647  C CA  . ALA C 2 109 ? 123.395 130.004 125.492 1.00 110.09 88  F 1 
ATOM 648  C C   . ALA C 2 109 ? 123.292 131.503 125.726 1.00 110.09 88  F 1 
ATOM 649  O O   . ALA C 2 109 ? 123.371 131.966 126.868 1.00 110.09 88  F 1 
ATOM 650  C CB  . ALA C 2 109 ? 124.850 129.552 125.562 1.00 110.09 88  F 1 
ATOM 651  N N   . PHE C 2 110 ? 123.136 132.283 124.658 1.00 107.48 89  F 1 
ATOM 652  C CA  . PHE C 2 110 ? 122.949 133.720 124.821 1.00 107.48 89  F 1 
ATOM 653  C C   . PHE C 2 110 ? 121.591 134.030 125.426 1.00 107.48 89  F 1 
ATOM 654  O O   . PHE C 2 110 ? 121.437 135.010 126.159 1.00 107.48 89  F 1 
ATOM 655  C CB  . PHE C 2 110 ? 123.101 134.419 123.475 1.00 107.48 89  F 1 
ATOM 656  C CG  . PHE C 2 110 ? 122.873 135.893 123.527 1.00 107.48 89  F 1 
ATOM 657  C CD1 . PHE C 2 110 ? 123.800 136.726 124.119 1.00 107.48 89  F 1 
ATOM 658  C CD2 . PHE C 2 110 ? 121.745 136.448 122.962 1.00 107.48 89  F 1 
ATOM 659  C CE1 . PHE C 2 110 ? 123.600 138.084 124.160 1.00 107.48 89  F 1 
ATOM 660  C CE2 . PHE C 2 110 ? 121.540 137.804 122.999 1.00 107.48 89  F 1 
ATOM 661  C CZ  . PHE C 2 110 ? 122.470 138.623 123.598 1.00 107.48 89  F 1 
ATOM 662  N N   . ARG C 2 111 ? 120.597 133.194 125.145 1.00 105.90 90  F 1 
ATOM 663  C CA  . ARG C 2 111 ? 119.247 133.491 125.594 1.00 105.90 90  F 1 
ATOM 664  C C   . ARG C 2 111 ? 119.022 133.028 127.027 1.00 105.90 90  F 1 
ATOM 665  O O   . ARG C 2 111 ? 117.974 133.312 127.616 1.00 105.90 90  F 1 
ATOM 666  C CB  . ARG C 2 111 ? 118.235 132.848 124.650 1.00 105.90 90  F 1 
ATOM 667  C CG  . ARG C 2 111 ? 117.058 133.742 124.320 1.00 105.90 90  F 1 
ATOM 668  C CD  . ARG C 2 111 ? 116.035 133.028 123.460 1.00 105.90 90  F 1 
ATOM 669  N NE  . ARG C 2 111 ? 116.652 132.334 122.337 1.00 105.90 90  F 1 
ATOM 670  C CZ  . ARG C 2 111 ? 116.528 132.711 121.071 1.00 105.90 90  F 1 
ATOM 671  N NH1 . ARG C 2 111 ? 115.816 133.785 120.766 1.00 105.90 90  F 1 
ATOM 672  N NH2 . ARG C 2 111 ? 117.119 132.016 120.110 1.00 105.90 90  F 1 
ATOM 673  N N   . VAL C 2 112 ? 119.985 132.306 127.605 1.00 106.80 91  F 1 
ATOM 674  C CA  . VAL C 2 112 ? 119.848 131.835 128.982 1.00 106.80 91  F 1 
ATOM 675  C C   . VAL C 2 112 ? 120.754 132.677 129.875 1.00 106.80 91  F 1 
ATOM 676  O O   . VAL C 2 112 ? 120.514 132.814 131.079 1.00 106.80 91  F 1 
ATOM 677  C CB  . VAL C 2 112 ? 120.148 130.322 129.100 1.00 106.80 91  F 1 
ATOM 678  C CG1 . VAL C 2 112 ? 121.591 129.997 128.776 1.00 106.80 91  F 1 
ATOM 679  C CG2 . VAL C 2 112 ? 119.743 129.761 130.464 1.00 106.80 91  F 1 
ATOM 680  N N   . PHE C 2 113 ? 121.775 133.290 129.290 1.00 106.04 92  F 1 
ATOM 681  C CA  . PHE C 2 113 ? 122.547 134.286 130.013 1.00 106.04 92  F 1 
ATOM 682  C C   . PHE C 2 113 ? 121.790 135.586 130.165 1.00 106.04 92  F 1 
ATOM 683  O O   . PHE C 2 113 ? 121.969 136.292 131.153 1.00 106.04 92  F 1 
ATOM 684  C CB  . PHE C 2 113 ? 123.877 134.559 129.308 1.00 106.04 92  F 1 
ATOM 685  C CG  . PHE C 2 113 ? 124.880 133.465 129.470 1.00 106.04 92  F 1 
ATOM 686  C CD1 . PHE C 2 113 ? 124.935 132.730 130.636 1.00 106.04 92  F 1 
ATOM 687  C CD2 . PHE C 2 113 ? 125.791 133.197 128.473 1.00 106.04 92  F 1 
ATOM 688  C CE1 . PHE C 2 113 ? 125.858 131.727 130.791 1.00 106.04 92  F 1 
ATOM 689  C CE2 . PHE C 2 113 ? 126.717 132.193 128.622 1.00 106.04 92  F 1 
ATOM 690  C CZ  . PHE C 2 113 ? 126.751 131.459 129.784 1.00 106.04 92  F 1 
ATOM 691  N N   . ASP C 2 114 ? 120.936 135.898 129.204 1.00 104.10 93  F 1 
ATOM 692  C CA  . ASP C 2 114 ? 120.053 137.045 129.261 1.00 104.10 93  F 1 
ATOM 693  C C   . ASP C 2 114 ? 118.714 136.621 129.845 1.00 104.10 93  F 1 
ATOM 694  O O   . ASP C 2 114 ? 118.111 135.642 129.401 1.00 104.10 93  F 1 
ATOM 695  C CB  . ASP C 2 114 ? 119.849 137.634 127.871 1.00 104.10 93  F 1 
ATOM 696  C CG  . ASP C 2 114 ? 119.358 139.042 127.919 1.00 104.10 93  F 1 
ATOM 697  O OD1 . ASP C 2 114 ? 119.621 139.708 128.933 1.00 104.10 93  F 1 
ATOM 698  O OD2 . ASP C 2 114 ? 118.709 139.482 126.951 1.00 104.10 93  F 1 
ATOM 699  N N   . LYS C 2 115 ? 118.243 137.361 130.847 1.00 102.44 94  F 1 
ATOM 700  C CA  . LYS C 2 115 ? 117.009 136.991 131.528 1.00 102.44 94  F 1 
ATOM 701  C C   . LYS C 2 115 ? 115.894 138.006 131.321 1.00 102.44 94  F 1 
ATOM 702  O O   . LYS C 2 115 ? 114.783 137.803 131.814 1.00 102.44 94  F 1 
ATOM 703  C CB  . LYS C 2 115 ? 117.254 136.774 133.020 1.00 102.44 94  F 1 
ATOM 704  C CG  . LYS C 2 115 ? 118.024 135.509 133.328 1.00 102.44 94  F 1 
ATOM 705  C CD  . LYS C 2 115 ? 118.361 135.402 134.800 1.00 102.44 94  F 1 
ATOM 706  C CE  . LYS C 2 115 ? 119.204 136.569 135.262 1.00 102.44 94  F 1 
ATOM 707  N NZ  . LYS C 2 115 ? 119.370 136.554 136.737 1.00 102.44 94  F 1 
ATOM 708  N N   . ASP C 2 116 ? 116.153 139.087 130.597 1.00 99.27  95  F 1 
ATOM 709  C CA  . ASP C 2 116 ? 115.092 140.010 130.233 1.00 99.27  95  F 1 
ATOM 710  C C   . ASP C 2 116 ? 114.656 139.845 128.786 1.00 99.27  95  F 1 
ATOM 711  O O   . ASP C 2 116 ? 113.541 140.227 128.434 1.00 99.27  95  F 1 
ATOM 712  C CB  . ASP C 2 116 ? 115.514 141.452 130.547 1.00 99.27  95  F 1 
ATOM 713  C CG  . ASP C 2 116 ? 116.751 141.924 129.773 1.00 99.27  95  F 1 
ATOM 714  O OD1 . ASP C 2 116 ? 117.253 141.245 128.859 1.00 99.27  95  F 1 
ATOM 715  O OD2 . ASP C 2 116 ? 117.244 143.023 130.102 1.00 99.27  95  F 1 
ATOM 716  N N   . GLY C 2 117 ? 115.515 139.278 127.951 1.00 97.81  96  F 1 
ATOM 717  C CA  . GLY C 2 117 ? 115.150 138.926 126.599 1.00 97.81  96  F 1 
ATOM 718  C C   . GLY C 2 117 ? 115.048 140.085 125.637 1.00 97.81  96  F 1 
ATOM 719  O O   . GLY C 2 117 ? 114.377 139.964 124.612 1.00 97.81  96  F 1 
ATOM 720  N N   . ASN C 2 118 ? 115.705 141.207 125.926 1.00 98.17  97  F 1 
ATOM 721  C CA  . ASN C 2 118 ? 115.745 142.297 124.965 1.00 98.17  97  F 1 
ATOM 722  C C   . ASN C 2 118 ? 116.921 142.214 124.011 1.00 98.17  97  F 1 
ATOM 723  O O   . ASN C 2 118 ? 117.270 143.228 123.404 1.00 98.17  97  F 1 
ATOM 724  C CB  . ASN C 2 118 ? 115.780 143.662 125.664 1.00 98.17  97  F 1 
ATOM 725  C CG  . ASN C 2 118 ? 116.749 143.712 126.820 1.00 98.17  97  F 1 
ATOM 726  O OD1 . ASN C 2 118 ? 117.843 143.151 126.769 1.00 98.17  97  F 1 
ATOM 727  N ND2 . ASN C 2 118 ? 116.366 144.432 127.862 1.00 98.17  97  F 1 
ATOM 728  N N   . GLY C 2 119 ? 117.567 141.061 123.894 1.00 102.19 98  F 1 
ATOM 729  C CA  . GLY C 2 119 ? 118.632 140.889 122.930 1.00 102.19 98  F 1 
ATOM 730  C C   . GLY C 2 119 ? 119.954 141.527 123.280 1.00 102.19 98  F 1 
ATOM 731  O O   . GLY C 2 119 ? 120.925 141.335 122.543 1.00 102.19 98  F 1 
ATOM 732  N N   . TYR C 2 120 ? 120.026 142.292 124.362 1.00 105.16 99  F 1 
ATOM 733  C CA  . TYR C 2 120 ? 121.276 142.820 124.886 1.00 105.16 99  F 1 
ATOM 734  C C   . TYR C 2 120 ? 121.516 142.139 126.218 1.00 105.16 99  F 1 
ATOM 735  O O   . TYR C 2 120 ? 120.552 141.788 126.904 1.00 105.16 99  F 1 
ATOM 736  C CB  . TYR C 2 120 ? 121.210 144.333 125.064 1.00 105.16 99  F 1 
ATOM 737  C CG  . TYR C 2 120 ? 121.218 145.108 123.774 1.00 105.16 99  F 1 
ATOM 738  C CD1 . TYR C 2 120 ? 121.620 144.516 122.586 1.00 105.16 99  F 1 
ATOM 739  C CD2 . TYR C 2 120 ? 120.823 146.431 123.747 1.00 105.16 99  F 1 
ATOM 740  C CE1 . TYR C 2 120 ? 121.629 145.223 121.410 1.00 105.16 99  F 1 
ATOM 741  C CE2 . TYR C 2 120 ? 120.828 147.144 122.580 1.00 105.16 99  F 1 
ATOM 742  C CZ  . TYR C 2 120 ? 121.230 146.538 121.414 1.00 105.16 99  F 1 
ATOM 743  O OH  . TYR C 2 120 ? 121.233 147.259 120.245 1.00 105.16 99  F 1 
ATOM 744  N N   . ILE C 2 121 ? 122.778 141.787 126.454 1.00 103.88 100 F 1 
ATOM 745  C CA  . ILE C 2 121 ? 123.248 141.142 127.679 1.00 103.88 100 F 1 
ATOM 746  C C   . ILE C 2 121 ? 123.156 142.049 128.901 1.00 103.88 100 F 1 
ATOM 747  O O   . ILE C 2 121 ? 122.916 141.572 130.016 1.00 103.88 100 F 1 
ATOM 748  C CB  . ILE C 2 121 ? 124.690 140.615 127.528 1.00 103.88 100 F 1 
ATOM 749  C CG1 . ILE C 2 121 ? 125.258 140.215 128.891 1.00 103.88 100 F 1 
ATOM 750  C CG2 . ILE C 2 121 ? 125.579 141.655 126.861 1.00 103.88 100 F 1 
ATOM 751  C CD1 . ILE C 2 121 ? 124.469 139.127 129.586 1.00 103.88 100 F 1 
ATOM 752  N N   . SER C 2 122 ? 123.447 143.331 128.649 1.00 103.47 101 F 1 
ATOM 753  C CA  . SER C 2 122 ? 123.468 144.472 129.588 1.00 103.47 101 F 1 
ATOM 754  C C   . SER C 2 122 ? 124.741 144.603 130.436 1.00 103.47 101 F 1 
ATOM 755  O O   . SER C 2 122 ? 125.686 143.825 130.301 1.00 103.47 101 F 1 
ATOM 756  C CB  . SER C 2 122 ? 122.178 144.656 130.417 1.00 103.47 101 F 1 
ATOM 757  O OG  . SER C 2 122 ? 122.286 145.767 131.290 1.00 103.47 101 F 1 
ATOM 758  N N   . ALA C 2 123 ? 124.734 145.605 131.307 1.00 101.46 102 F 1 
ATOM 759  C CA  . ALA C 2 123 ? 125.851 145.946 132.174 1.00 101.46 102 F 1 
ATOM 760  C C   . ALA C 2 123 ? 125.826 145.088 133.434 1.00 101.46 102 F 1 
ATOM 761  O O   . ALA C 2 123 ? 126.875 144.670 133.933 1.00 101.46 102 F 1 
ATOM 762  C CB  . ALA C 2 123 ? 125.808 147.435 132.527 1.00 101.46 102 F 1 
ATOM 763  N N   . ALA C 2 124 ? 124.625 144.803 133.942 1.00 98.36  103 F 1 
ATOM 764  C CA  . ALA C 2 124 ? 124.487 144.191 135.258 1.00 98.36  103 F 1 
ATOM 765  C C   . ALA C 2 124 ? 124.260 142.689 135.168 1.00 98.36  103 F 1 
ATOM 766  O O   . ALA C 2 124 ? 124.620 141.946 136.086 1.00 98.36  103 F 1 
ATOM 767  C CB  . ALA C 2 124 ? 123.346 144.855 136.023 1.00 98.36  103 F 1 
ATOM 768  N N   . GLU C 2 125 ? 123.633 142.223 134.087 1.00 100.35 104 F 1 
ATOM 769  C CA  . GLU C 2 125 ? 123.312 140.804 133.961 1.00 100.35 104 F 1 
ATOM 770  C C   . GLU C 2 125 ? 124.557 139.962 133.757 1.00 100.35 104 F 1 
ATOM 771  O O   . GLU C 2 125 ? 124.557 138.768 134.066 1.00 100.35 104 F 1 
ATOM 772  C CB  . GLU C 2 125 ? 122.345 140.546 132.810 1.00 100.35 104 F 1 
ATOM 773  C CG  . GLU C 2 125 ? 120.896 140.496 133.230 1.00 100.35 104 F 1 
ATOM 774  C CD  . GLU C 2 125 ? 119.950 140.240 132.075 1.00 100.35 104 F 1 
ATOM 775  O OE1 . GLU C 2 125 ? 119.527 141.211 131.417 1.00 100.35 104 F 1 
ATOM 776  O OE2 . GLU C 2 125 ? 119.614 139.065 131.836 1.00 100.35 104 F 1 
ATOM 777  N N   . LEU C 2 126 ? 125.624 140.565 133.240 1.00 94.14  105 F 1 
ATOM 778  C CA  . LEU C 2 126 ? 126.872 139.828 133.114 1.00 94.14  105 F 1 
ATOM 779  C C   . LEU C 2 126 ? 127.517 139.639 134.475 1.00 94.14  105 F 1 
ATOM 780  O O   . LEU C 2 126 ? 128.284 138.698 134.686 1.00 94.14  105 F 1 
ATOM 781  C CB  . LEU C 2 126 ? 127.820 140.543 132.157 1.00 94.14  105 F 1 
ATOM 782  C CG  . LEU C 2 126 ? 128.881 139.649 131.520 1.00 94.14  105 F 1 
ATOM 783  C CD1 . LEU C 2 126 ? 128.274 138.349 131.027 1.00 94.14  105 F 1 
ATOM 784  C CD2 . LEU C 2 126 ? 129.562 140.371 130.383 1.00 94.14  105 F 1 
ATOM 785  N N   . ARG C 2 127 ? 127.210 140.521 135.418 1.00 90.56  106 F 1 
ATOM 786  C CA  . ARG C 2 127 ? 127.651 140.319 136.788 1.00 90.56  106 F 1 
ATOM 787  C C   . ARG C 2 127 ? 126.712 139.333 137.459 1.00 90.56  106 F 1 
ATOM 788  O O   . ARG C 2 127 ? 127.080 138.665 138.428 1.00 90.56  106 F 1 
ATOM 789  C CB  . ARG C 2 127 ? 127.689 141.643 137.547 1.00 90.56  106 F 1 
ATOM 790  C CG  . ARG C 2 127 ? 128.405 141.588 138.877 1.00 90.56  106 F 1 
ATOM 791  C CD  . ARG C 2 127 ? 128.141 142.832 139.678 1.00 90.56  106 F 1 
ATOM 792  N NE  . ARG C 2 127 ? 128.273 142.582 141.104 1.00 90.56  106 F 1 
ATOM 793  C CZ  . ARG C 2 127 ? 127.761 143.364 142.043 1.00 90.56  106 F 1 
ATOM 794  N NH1 . ARG C 2 127 ? 127.080 144.449 141.707 1.00 90.56  106 F 1 
ATOM 795  N NH2 . ARG C 2 127 ? 127.930 143.063 143.319 1.00 90.56  106 F 1 
ATOM 796  N N   . HIS C 2 128 ? 125.503 139.212 136.930 1.00 91.74  107 F 1 
ATOM 797  C CA  . HIS C 2 128 ? 124.530 138.303 137.509 1.00 91.74  107 F 1 
ATOM 798  C C   . HIS C 2 128 ? 124.790 136.855 137.143 1.00 91.74  107 F 1 
ATOM 799  O O   . HIS C 2 128 ? 124.125 135.975 137.692 1.00 91.74  107 F 1 
ATOM 800  C CB  . HIS C 2 128 ? 123.108 138.681 137.075 1.00 91.74  107 F 1 
ATOM 801  C CG  . HIS C 2 128 ? 122.108 138.626 138.183 1.00 91.74  107 F 1 
ATOM 802  N ND1 . HIS C 2 128 ? 121.883 137.488 138.924 1.00 91.74  107 F 1 
ATOM 803  C CD2 . HIS C 2 128 ? 121.265 139.566 138.668 1.00 91.74  107 F 1 
ATOM 804  C CE1 . HIS C 2 128 ? 120.953 137.733 139.828 1.00 91.74  107 F 1 
ATOM 805  N NE2 . HIS C 2 128 ? 120.560 138.986 139.693 1.00 91.74  107 F 1 
ATOM 806  N N   . VAL C 2 129 ? 125.714 136.579 136.227 1.00 91.56  108 F 1 
ATOM 807  C CA  . VAL C 2 129 ? 126.043 135.205 135.890 1.00 91.56  108 F 1 
ATOM 808  C C   . VAL C 2 129 ? 127.369 134.766 136.510 1.00 91.56  108 F 1 
ATOM 809  O O   . VAL C 2 129 ? 127.509 133.584 136.857 1.00 91.56  108 F 1 
ATOM 810  C CB  . VAL C 2 129 ? 126.020 135.002 134.355 1.00 91.56  108 F 1 
ATOM 811  C CG1 . VAL C 2 129 ? 127.135 135.744 133.658 1.00 91.56  108 F 1 
ATOM 812  C CG2 . VAL C 2 129 ? 126.025 133.532 133.987 1.00 91.56  108 F 1 
ATOM 813  N N   . MET C 2 130 ? 128.312 135.688 136.733 1.00 92.26  109 F 1 
ATOM 814  C CA  . MET C 2 130 ? 129.521 135.341 137.470 1.00 92.26  109 F 1 
ATOM 815  C C   . MET C 2 130 ? 129.203 135.082 138.929 1.00 92.26  109 F 1 
ATOM 816  O O   . MET C 2 130 ? 129.877 134.288 139.591 1.00 92.26  109 F 1 
ATOM 817  C CB  . MET C 2 130 ? 130.551 136.456 137.368 1.00 92.26  109 F 1 
ATOM 818  C CG  . MET C 2 130 ? 130.735 136.977 135.990 1.00 92.26  109 F 1 
ATOM 819  S SD  . MET C 2 130 ? 130.922 135.673 134.789 1.00 92.26  109 F 1 
ATOM 820  C CE  . MET C 2 130 ? 130.932 136.692 133.336 1.00 92.26  109 F 1 
ATOM 821  N N   . THR C 2 131 ? 128.177 135.754 139.440 1.00 89.87  110 F 1 
ATOM 822  C CA  . THR C 2 131 ? 127.711 135.503 140.792 1.00 89.87  110 F 1 
ATOM 823  C C   . THR C 2 131 ? 127.089 134.119 140.900 1.00 89.87  110 F 1 
ATOM 824  O O   . THR C 2 131 ? 127.088 133.511 141.975 1.00 89.87  110 F 1 
ATOM 825  C CB  . THR C 2 131 ? 126.702 136.578 141.174 1.00 89.87  110 F 1 
ATOM 826  O OG1 . THR C 2 131 ? 127.085 137.812 140.561 1.00 89.87  110 F 1 
ATOM 827  C CG2 . THR C 2 131 ? 126.716 136.791 142.642 1.00 89.87  110 F 1 
ATOM 828  N N   . ASN C 2 132 ? 126.555 133.606 139.789 1.00 93.59  111 F 1 
ATOM 829  C CA  . ASN C 2 132 ? 125.926 132.292 139.797 1.00 93.59  111 F 1 
ATOM 830  C C   . ASN C 2 132 ? 126.887 131.205 139.337 1.00 93.59  111 F 1 
ATOM 831  O O   . ASN C 2 132 ? 126.773 130.052 139.762 1.00 93.59  111 F 1 
ATOM 832  C CB  . ASN C 2 132 ? 124.677 132.316 138.926 1.00 93.59  111 F 1 
ATOM 833  C CG  . ASN C 2 132 ? 123.695 133.370 139.371 1.00 93.59  111 F 1 
ATOM 834  O OD1 . ASN C 2 132 ? 123.654 133.726 140.545 1.00 93.59  111 F 1 
ATOM 835  N ND2 . ASN C 2 132 ? 122.908 133.889 138.438 1.00 93.59  111 F 1 
ATOM 836  N N   . LEU C 2 133 ? 127.842 131.545 138.468 1.00 93.28  112 F 1 
ATOM 837  C CA  . LEU C 2 133 ? 128.799 130.537 138.019 1.00 93.28  112 F 1 
ATOM 838  C C   . LEU C 2 133 ? 129.861 130.273 139.075 1.00 93.28  112 F 1 
ATOM 839  O O   . LEU C 2 133 ? 130.571 129.263 139.010 1.00 93.28  112 F 1 
ATOM 840  C CB  . LEU C 2 133 ? 129.451 130.956 136.702 1.00 93.28  112 F 1 
ATOM 841  C CG  . LEU C 2 133 ? 128.639 130.724 135.425 1.00 93.28  112 F 1 
ATOM 842  C CD1 . LEU C 2 133 ? 129.534 130.838 134.217 1.00 93.28  112 F 1 
ATOM 843  C CD2 . LEU C 2 133 ? 127.938 129.379 135.430 1.00 93.28  112 F 1 
ATOM 844  N N   . GLY C 2 134 ? 129.998 131.169 140.043 1.00 93.02  113 F 1 
ATOM 845  C CA  . GLY C 2 134 ? 130.926 130.975 141.140 1.00 93.02  113 F 1 
ATOM 846  C C   . GLY C 2 134 ? 132.169 131.821 141.063 1.00 93.02  113 F 1 
ATOM 847  O O   . GLY C 2 134 ? 133.042 131.685 141.929 1.00 93.02  113 F 1 
ATOM 848  N N   . GLU C 2 135 ? 132.299 132.686 140.065 1.00 95.38  114 F 1 
ATOM 849  C CA  . GLU C 2 135 ? 133.467 133.545 139.971 1.00 95.38  114 F 1 
ATOM 850  C C   . GLU C 2 135 ? 133.364 134.736 140.905 1.00 95.38  114 F 1 
ATOM 851  O O   . GLU C 2 135 ? 132.415 135.519 140.840 1.00 95.38  114 F 1 
ATOM 852  C CB  . GLU C 2 135 ? 133.642 134.061 138.554 1.00 95.38  114 F 1 
ATOM 853  C CG  . GLU C 2 135 ? 134.673 133.355 137.757 1.00 95.38  114 F 1 
ATOM 854  C CD  . GLU C 2 135 ? 134.636 133.803 136.328 1.00 95.38  114 F 1 
ATOM 855  O OE1 . GLU C 2 135 ? 133.528 133.983 135.789 1.00 95.38  114 F 1 
ATOM 856  O OE2 . GLU C 2 135 ? 135.718 134.060 135.774 1.00 95.38  114 F 1 
ATOM 857  N N   . LYS C 2 136 ? 134.363 134.890 141.758 1.00 81.44  115 F 1 
ATOM 858  C CA  . LYS C 2 136 ? 134.505 136.122 142.515 1.00 81.44  115 F 1 
ATOM 859  C C   . LYS C 2 136 ? 135.018 137.167 141.536 1.00 81.44  115 F 1 
ATOM 860  O O   . LYS C 2 136 ? 136.222 137.286 141.315 1.00 81.44  115 F 1 
ATOM 861  C CB  . LYS C 2 136 ? 135.448 135.927 143.699 1.00 81.44  115 F 1 
ATOM 862  C CG  . LYS C 2 136 ? 134.738 135.570 145.002 1.00 81.44  115 F 1 
ATOM 863  C CD  . LYS C 2 136 ? 135.659 135.632 146.211 1.00 81.44  115 F 1 
ATOM 864  C CE  . LYS C 2 136 ? 134.882 135.500 147.508 1.00 81.44  115 F 1 
ATOM 865  N NZ  . LYS C 2 136 ? 135.741 135.553 148.710 1.00 81.44  115 F 1 
ATOM 866  N N   . LEU C 2 137 ? 134.104 137.911 140.921 1.00 93.60  116 F 1 
ATOM 867  C CA  . LEU C 2 137 ? 134.458 139.000 140.022 1.00 93.60  116 F 1 
ATOM 868  C C   . LEU C 2 137 ? 133.843 140.292 140.528 1.00 93.60  116 F 1 
ATOM 869  O O   . LEU C 2 137 ? 132.647 140.336 140.828 1.00 93.60  116 F 1 
ATOM 870  C CB  . LEU C 2 137 ? 133.986 138.730 138.596 1.00 93.60  116 F 1 
ATOM 871  C CG  . LEU C 2 137 ? 134.746 137.665 137.815 1.00 93.60  116 F 1 
ATOM 872  C CD1 . LEU C 2 137 ? 134.395 137.745 136.342 1.00 93.60  116 F 1 
ATOM 873  C CD2 . LEU C 2 137 ? 136.243 137.825 138.015 1.00 93.60  116 F 1 
ATOM 874  N N   . THR C 2 138 ? 134.656 141.340 140.606 1.00 98.39  117 F 1 
ATOM 875  C CA  . THR C 2 138 ? 134.182 142.611 141.122 1.00 98.39  117 F 1 
ATOM 876  C C   . THR C 2 138 ? 133.415 143.369 140.049 1.00 98.39  117 F 1 
ATOM 877  O O   . THR C 2 138 ? 133.344 142.965 138.888 1.00 98.39  117 F 1 
ATOM 878  C CB  . THR C 2 138 ? 135.339 143.454 141.633 1.00 98.39  117 F 1 
ATOM 879  O OG1 . THR C 2 138 ? 134.838 144.728 142.046 1.00 98.39  117 F 1 
ATOM 880  C CG2 . THR C 2 138 ? 136.337 143.671 140.538 1.00 98.39  117 F 1 
ATOM 881  N N   . ASP C 2 139 ? 132.835 144.495 140.460 1.00 105.34 118 F 1 
ATOM 882  C CA  . ASP C 2 139 ? 131.994 145.309 139.594 1.00 105.34 118 F 1 
ATOM 883  C C   . ASP C 2 139 ? 132.770 145.949 138.450 1.00 105.34 118 F 1 
ATOM 884  O O   . ASP C 2 139 ? 132.227 146.088 137.350 1.00 105.34 118 F 1 
ATOM 885  C CB  . ASP C 2 139 ? 131.314 146.397 140.430 1.00 105.34 118 F 1 
ATOM 886  C CG  . ASP C 2 139 ? 130.200 147.111 139.687 1.00 105.34 118 F 1 
ATOM 887  O OD1 . ASP C 2 139 ? 129.750 146.616 138.632 1.00 105.34 118 F 1 
ATOM 888  O OD2 . ASP C 2 139 ? 129.769 148.181 140.168 1.00 105.34 118 F 1 
ATOM 889  N N   . GLU C 2 140 ? 134.018 146.344 138.674 1.00 107.47 119 F 1 
ATOM 890  C CA  . GLU C 2 140 ? 134.813 146.948 137.615 1.00 107.47 119 F 1 
ATOM 891  C C   . GLU C 2 140 ? 135.332 145.921 136.622 1.00 107.47 119 F 1 
ATOM 892  O O   . GLU C 2 140 ? 135.408 146.204 135.422 1.00 107.47 119 F 1 
ATOM 893  C CB  . GLU C 2 140 ? 135.982 147.732 138.219 1.00 107.47 119 F 1 
ATOM 894  C CG  . GLU C 2 140 ? 136.807 148.509 137.203 1.00 107.47 119 F 1 
ATOM 895  C CD  . GLU C 2 140 ? 138.101 149.048 137.779 1.00 107.47 119 F 1 
ATOM 896  O OE1 . GLU C 2 140 ? 138.526 148.565 138.844 1.00 107.47 119 F 1 
ATOM 897  O OE2 . GLU C 2 140 ? 138.700 149.953 137.163 1.00 107.47 119 F 1 
ATOM 898  N N   . GLU C 2 141 ? 135.653 144.715 137.090 1.00 106.30 120 F 1 
ATOM 899  C CA  . GLU C 2 141 ? 136.225 143.717 136.197 1.00 106.30 120 F 1 
ATOM 900  C C   . GLU C 2 141 ? 135.174 143.122 135.275 1.00 106.30 120 F 1 
ATOM 901  O O   . GLU C 2 141 ? 135.491 142.718 134.153 1.00 106.30 120 F 1 
ATOM 902  C CB  . GLU C 2 141 ? 136.920 142.619 136.994 1.00 106.30 120 F 1 
ATOM 903  C CG  . GLU C 2 141 ? 138.306 143.014 137.471 1.00 106.30 120 F 1 
ATOM 904  C CD  . GLU C 2 141 ? 138.899 142.006 138.426 1.00 106.30 120 F 1 
ATOM 905  O OE1 . GLU C 2 141 ? 140.142 141.910 138.491 1.00 106.30 120 F 1 
ATOM 906  O OE2 . GLU C 2 141 ? 138.125 141.296 139.098 1.00 106.30 120 F 1 
ATOM 907  N N   . VAL C 2 142 ? 133.918 143.054 135.721 1.00 104.91 121 F 1 
ATOM 908  C CA  . VAL C 2 142 ? 132.862 142.621 134.810 1.00 104.91 121 F 1 
ATOM 909  C C   . VAL C 2 142 ? 132.527 143.745 133.835 1.00 104.91 121 F 1 
ATOM 910  O O   . VAL C 2 142 ? 132.160 143.500 132.680 1.00 104.91 121 F 1 
ATOM 911  C CB  . VAL C 2 142 ? 131.634 142.113 135.596 1.00 104.91 121 F 1 
ATOM 912  C CG1 . VAL C 2 142 ? 131.031 143.188 136.466 1.00 104.91 121 F 1 
ATOM 913  C CG2 . VAL C 2 142 ? 130.588 141.509 134.671 1.00 104.91 121 F 1 
ATOM 914  N N   . ASP C 2 143 ? 132.709 144.998 134.262 1.00 107.18 122 F 1 
ATOM 915  C CA  . ASP C 2 143 ? 132.647 146.110 133.324 1.00 107.18 122 F 1 
ATOM 916  C C   . ASP C 2 143 ? 133.804 146.063 132.341 1.00 107.18 122 F 1 
ATOM 917  O O   . ASP C 2 143 ? 133.658 146.490 131.193 1.00 107.18 122 F 1 
ATOM 918  C CB  . ASP C 2 143 ? 132.646 147.437 134.078 1.00 107.18 122 F 1 
ATOM 919  C CG  . ASP C 2 143 ? 131.291 147.782 134.657 1.00 107.18 122 F 1 
ATOM 920  O OD1 . ASP C 2 143 ? 130.288 147.189 134.218 1.00 107.18 122 F 1 
ATOM 921  O OD2 . ASP C 2 143 ? 131.232 148.646 135.556 1.00 107.18 122 F 1 
ATOM 922  N N   . GLU C 2 144 ? 134.950 145.532 132.768 1.00 110.97 123 F 1 
ATOM 923  C CA  . GLU C 2 144 ? 136.074 145.364 131.857 1.00 110.97 123 F 1 
ATOM 924  C C   . GLU C 2 144 ? 135.795 144.252 130.856 1.00 110.97 123 F 1 
ATOM 925  O O   . GLU C 2 144 ? 136.313 144.269 129.734 1.00 110.97 123 F 1 
ATOM 926  C CB  . GLU C 2 144 ? 137.347 145.078 132.654 1.00 110.97 123 F 1 
ATOM 927  C CG  . GLU C 2 144 ? 138.643 145.038 131.848 1.00 110.97 123 F 1 
ATOM 928  C CD  . GLU C 2 144 ? 138.702 146.091 130.753 1.00 110.97 123 F 1 
ATOM 929  O OE1 . GLU C 2 144 ? 138.818 145.716 129.566 1.00 110.97 123 F 1 
ATOM 930  O OE2 . GLU C 2 144 ? 138.653 147.298 131.080 1.00 110.97 123 F 1 
ATOM 931  N N   . MET C 2 145 ? 134.957 143.287 131.238 1.00 111.53 124 F 1 
ATOM 932  C CA  . MET C 2 145 ? 134.599 142.205 130.328 1.00 111.53 124 F 1 
ATOM 933  C C   . MET C 2 145 ? 133.741 142.714 129.182 1.00 111.53 124 F 1 
ATOM 934  O O   . MET C 2 145 ? 133.786 142.181 128.069 1.00 111.53 124 F 1 
ATOM 935  C CB  . MET C 2 145 ? 133.859 141.107 131.082 1.00 111.53 124 F 1 
ATOM 936  C CG  . MET C 2 145 ? 134.721 140.289 131.993 1.00 111.53 124 F 1 
ATOM 937  S SD  . MET C 2 145 ? 133.782 138.875 132.550 1.00 111.53 124 F 1 
ATOM 938  C CE  . MET C 2 145 ? 133.262 138.242 130.967 1.00 111.53 124 F 1 
ATOM 939  N N   . ILE C 2 146 ? 132.945 143.745 129.439 1.00 107.65 125 F 1 
ATOM 940  C CA  . ILE C 2 146 ? 132.046 144.242 128.410 1.00 107.65 125 F 1 
ATOM 941  C C   . ILE C 2 146 ? 132.811 145.090 127.408 1.00 107.65 125 F 1 
ATOM 942  O O   . ILE C 2 146 ? 132.620 144.960 126.195 1.00 107.65 125 F 1 
ATOM 943  C CB  . ILE C 2 146 ? 130.886 145.011 129.058 1.00 107.65 125 F 1 
ATOM 944  C CG1 . ILE C 2 146 ? 130.028 144.037 129.849 1.00 107.65 125 F 1 
ATOM 945  C CG2 . ILE C 2 146 ? 130.045 145.703 128.025 1.00 107.65 125 F 1 
ATOM 946  C CD1 . ILE C 2 146 ? 128.945 144.693 130.615 1.00 107.65 125 F 1 
ATOM 947  N N   . ARG C 2 147 ? 133.734 145.924 127.904 1.00 108.86 126 F 1 
ATOM 948  C CA  . ARG C 2 147 ? 134.461 146.882 127.070 1.00 108.86 126 F 1 
ATOM 949  C C   . ARG C 2 147 ? 135.318 146.174 126.025 1.00 108.86 126 F 1 
ATOM 950  O O   . ARG C 2 147 ? 135.477 146.655 124.897 1.00 108.86 126 F 1 
ATOM 951  C CB  . ARG C 2 147 ? 135.314 147.784 127.968 1.00 108.86 126 F 1 
ATOM 952  C CG  . ARG C 2 147 ? 136.366 148.623 127.260 1.00 108.86 126 F 1 
ATOM 953  C CD  . ARG C 2 147 ? 137.397 149.154 128.232 1.00 108.86 126 F 1 
ATOM 954  N NE  . ARG C 2 147 ? 136.803 150.005 129.259 1.00 108.86 126 F 1 
ATOM 955  C CZ  . ARG C 2 147 ? 136.829 151.333 129.233 1.00 108.86 126 F 1 
ATOM 956  N NH1 . ARG C 2 147 ? 137.422 151.966 128.233 1.00 108.86 126 F 1 
ATOM 957  N NH2 . ARG C 2 147 ? 136.266 152.028 130.209 1.00 108.86 126 F 1 
ATOM 958  N N   . GLU C 2 148 ? 135.821 144.992 126.365 1.00 111.87 127 F 1 
ATOM 959  C CA  . GLU C 2 148 ? 136.544 144.181 125.399 1.00 111.87 127 F 1 
ATOM 960  C C   . GLU C 2 148 ? 135.579 143.587 124.382 1.00 111.87 127 F 1 
ATOM 961  O O   . GLU C 2 148 ? 135.905 143.464 123.199 1.00 111.87 127 F 1 
ATOM 962  C CB  . GLU C 2 148 ? 137.318 143.080 126.120 1.00 111.87 127 F 1 
ATOM 963  C CG  . GLU C 2 148 ? 138.064 142.134 125.211 1.00 111.87 127 F 1 
ATOM 964  C CD  . GLU C 2 148 ? 138.615 140.942 125.951 1.00 111.87 127 F 1 
ATOM 965  O OE1 . GLU C 2 148 ? 138.079 140.604 127.024 1.00 111.87 127 F 1 
ATOM 966  O OE2 . GLU C 2 148 ? 139.597 140.350 125.461 1.00 111.87 127 F 1 
ATOM 967  N N   . ALA C 2 149 ? 134.370 143.257 124.824 1.00 111.03 128 F 1 
ATOM 968  C CA  . ALA C 2 149 ? 133.412 142.549 123.989 1.00 111.03 128 F 1 
ATOM 969  C C   . ALA C 2 149 ? 132.546 143.473 123.148 1.00 111.03 128 F 1 
ATOM 970  O O   . ALA C 2 149 ? 131.914 143.006 122.196 1.00 111.03 128 F 1 
ATOM 971  C CB  . ALA C 2 149 ? 132.517 141.667 124.858 1.00 111.03 128 F 1 
ATOM 972  N N   . ASP C 2 150 ? 132.514 144.768 123.451 1.00 111.47 129 F 1 
ATOM 973  C CA  . ASP C 2 150 ? 131.507 145.670 122.904 1.00 111.47 129 F 1 
ATOM 974  C C   . ASP C 2 150 ? 132.142 146.474 121.783 1.00 111.47 129 F 1 
ATOM 975  O O   . ASP C 2 150 ? 132.841 147.456 122.041 1.00 111.47 129 F 1 
ATOM 976  C CB  . ASP C 2 150 ? 130.969 146.606 123.979 1.00 111.47 129 F 1 
ATOM 977  C CG  . ASP C 2 150 ? 129.607 147.143 123.651 1.00 111.47 129 F 1 
ATOM 978  O OD1 . ASP C 2 150 ? 129.016 146.679 122.660 1.00 111.47 129 F 1 
ATOM 979  O OD2 . ASP C 2 150 ? 129.142 148.033 124.387 1.00 111.47 129 F 1 
ATOM 980  N N   . ILE C 2 151 ? 131.895 146.065 120.544 1.00 112.05 130 F 1 
ATOM 981  C CA  . ILE C 2 151 ? 132.455 146.769 119.399 1.00 112.05 130 F 1 
ATOM 982  C C   . ILE C 2 151 ? 131.789 148.128 119.201 1.00 112.05 130 F 1 
ATOM 983  O O   . ILE C 2 151 ? 132.482 149.143 119.087 1.00 112.05 130 F 1 
ATOM 984  C CB  . ILE C 2 151 ? 132.358 145.918 118.116 1.00 112.05 130 F 1 
ATOM 985  C CG1 . ILE C 2 151 ? 133.059 144.563 118.273 1.00 112.05 130 F 1 
ATOM 986  C CG2 . ILE C 2 151 ? 132.946 146.669 116.935 1.00 112.05 130 F 1 
ATOM 987  C CD1 . ILE C 2 151 ? 132.161 143.395 118.649 1.00 112.05 130 F 1 
ATOM 988  N N   . ASP C 2 152 ? 130.459 148.184 119.206 1.00 110.48 131 F 1 
ATOM 989  C CA  . ASP C 2 152 ? 129.758 149.455 119.088 1.00 110.48 131 F 1 
ATOM 990  C C   . ASP C 2 152 ? 129.777 150.274 120.376 1.00 110.48 131 F 1 
ATOM 991  O O   . ASP C 2 152 ? 129.303 151.414 120.366 1.00 110.48 131 F 1 
ATOM 992  C CB  . ASP C 2 152 ? 128.316 149.232 118.622 1.00 110.48 131 F 1 
ATOM 993  C CG  . ASP C 2 152 ? 127.641 148.073 119.324 1.00 110.48 131 F 1 
ATOM 994  O OD1 . ASP C 2 152 ? 128.333 147.317 120.022 1.00 110.48 131 F 1 
ATOM 995  O OD2 . ASP C 2 152 ? 126.411 147.918 119.179 1.00 110.48 131 F 1 
ATOM 996  N N   . GLY C 2 153 ? 130.309 149.728 121.468 1.00 110.45 132 F 1 
ATOM 997  C CA  . GLY C 2 153 ? 130.608 150.495 122.665 1.00 110.45 132 F 1 
ATOM 998  C C   . GLY C 2 153 ? 129.421 151.050 123.420 1.00 110.45 132 F 1 
ATOM 999  O O   . GLY C 2 153 ? 129.541 152.063 124.113 1.00 110.45 132 F 1 
ATOM 1000 N N   . ASP C 2 154 ? 128.268 150.398 123.297 1.00 110.72 133 F 1 
ATOM 1001 C CA  . ASP C 2 154 ? 127.065 150.898 123.951 1.00 110.72 133 F 1 
ATOM 1002 C C   . ASP C 2 154 ? 126.923 150.369 125.375 1.00 110.72 133 F 1 
ATOM 1003 O O   . ASP C 2 154 ? 125.953 150.692 126.069 1.00 110.72 133 F 1 
ATOM 1004 C CB  . ASP C 2 154 ? 125.836 150.567 123.102 1.00 110.72 133 F 1 
ATOM 1005 C CG  . ASP C 2 154 ? 125.759 149.103 122.718 1.00 110.72 133 F 1 
ATOM 1006 O OD1 . ASP C 2 154 ? 126.691 148.348 123.031 1.00 110.72 133 F 1 
ATOM 1007 O OD2 . ASP C 2 154 ? 124.762 148.703 122.087 1.00 110.72 133 F 1 
ATOM 1008 N N   . GLY C 2 155 ? 127.863 149.543 125.824 1.00 109.52 134 F 1 
ATOM 1009 C CA  . GLY C 2 155 ? 127.853 149.073 127.195 1.00 109.52 134 F 1 
ATOM 1010 C C   . GLY C 2 155 ? 127.138 147.762 127.411 1.00 109.52 134 F 1 
ATOM 1011 O O   . GLY C 2 155 ? 127.168 147.224 128.522 1.00 109.52 134 F 1 
ATOM 1012 N N   . GLN C 2 156 ? 126.465 147.244 126.388 1.00 107.93 135 F 1 
ATOM 1013 C CA  . GLN C 2 156 ? 125.786 145.956 126.450 1.00 107.93 135 F 1 
ATOM 1014 C C   . GLN C 2 156 ? 126.229 145.178 125.226 1.00 107.93 135 F 1 
ATOM 1015 O O   . GLN C 2 156 ? 126.210 145.726 124.120 1.00 107.93 135 F 1 
ATOM 1016 C CB  . GLN C 2 156 ? 124.261 146.121 126.457 1.00 107.93 135 F 1 
ATOM 1017 C CG  . GLN C 2 156 ? 123.720 147.235 127.349 1.00 107.93 135 F 1 
ATOM 1018 C CD  . GLN C 2 156 ? 123.369 148.490 126.572 1.00 107.93 135 F 1 
ATOM 1019 O OE1 . GLN C 2 156 ? 122.770 148.422 125.501 1.00 107.93 135 F 1 
ATOM 1020 N NE2 . GLN C 2 156 ? 123.746 149.644 127.109 1.00 107.93 135 F 1 
ATOM 1021 N N   . VAL C 2 157 ? 126.641 143.920 125.400 1.00 106.46 136 F 1 
ATOM 1022 C CA  . VAL C 2 157 ? 127.193 143.217 124.252 1.00 106.46 136 F 1 
ATOM 1023 C C   . VAL C 2 157 ? 126.043 142.730 123.386 1.00 106.46 136 F 1 
ATOM 1024 O O   . VAL C 2 157 ? 124.964 142.371 123.877 1.00 106.46 136 F 1 
ATOM 1025 C CB  . VAL C 2 157 ? 128.152 142.081 124.671 1.00 106.46 136 F 1 
ATOM 1026 C CG1 . VAL C 2 157 ? 128.893 142.412 125.962 1.00 106.46 136 F 1 
ATOM 1027 C CG2 . VAL C 2 157 ? 127.578 140.657 124.586 1.00 106.46 136 F 1 
ATOM 1028 N N   . ASN C 2 158 ? 126.243 142.815 122.084 1.00 109.56 137 F 1 
ATOM 1029 C CA  . ASN C 2 158 ? 125.299 142.328 121.099 1.00 109.56 137 F 1 
ATOM 1030 C C   . ASN C 2 158 ? 125.351 140.806 121.065 1.00 109.56 137 F 1 
ATOM 1031 O O   . ASN C 2 158 ? 126.281 140.193 121.590 1.00 109.56 137 F 1 
ATOM 1032 C CB  . ASN C 2 158 ? 125.659 142.925 119.739 1.00 109.56 137 F 1 
ATOM 1033 C CG  . ASN C 2 158 ? 124.582 142.748 118.716 1.00 109.56 137 F 1 
ATOM 1034 O OD1 . ASN C 2 158 ? 123.419 142.564 119.057 1.00 109.56 137 F 1 
ATOM 1035 N ND2 . ASN C 2 158 ? 124.958 142.802 117.446 1.00 109.56 137 F 1 
ATOM 1036 N N   . TYR C 2 159 ? 124.327 140.190 120.470 1.00 107.65 138 F 1 
ATOM 1037 C CA  . TYR C 2 159 ? 124.424 138.766 120.174 1.00 107.65 138 F 1 
ATOM 1038 C C   . TYR C 2 159 ? 125.540 138.494 119.177 1.00 107.65 138 F 1 
ATOM 1039 O O   . TYR C 2 159 ? 126.256 137.493 119.291 1.00 107.65 138 F 1 
ATOM 1040 C CB  . TYR C 2 159 ? 123.096 138.235 119.642 1.00 107.65 138 F 1 
ATOM 1041 C CG  . TYR C 2 159 ? 123.237 136.939 118.880 1.00 107.65 138 F 1 
ATOM 1042 C CD1 . TYR C 2 159 ? 123.449 135.746 119.553 1.00 107.65 138 F 1 
ATOM 1043 C CD2 . TYR C 2 159 ? 123.147 136.905 117.492 1.00 107.65 138 F 1 
ATOM 1044 C CE1 . TYR C 2 159 ? 123.585 134.559 118.873 1.00 107.65 138 F 1 
ATOM 1045 C CE2 . TYR C 2 159 ? 123.282 135.723 116.804 1.00 107.65 138 F 1 
ATOM 1046 C CZ  . TYR C 2 159 ? 123.499 134.552 117.498 1.00 107.65 138 F 1 
ATOM 1047 O OH  . TYR C 2 159 ? 123.628 133.377 116.793 1.00 107.65 138 F 1 
ATOM 1048 N N   . GLU C 2 160 ? 125.693 139.365 118.180 1.00 111.38 139 F 1 
ATOM 1049 C CA  . GLU C 2 160 ? 126.801 139.213 117.247 1.00 111.38 139 F 1 
ATOM 1050 C C   . GLU C 2 160 ? 128.132 139.467 117.934 1.00 111.38 139 F 1 
ATOM 1051 O O   . GLU C 2 160 ? 129.129 138.808 117.625 1.00 111.38 139 F 1 
ATOM 1052 C CB  . GLU C 2 160 ? 126.612 140.150 116.049 1.00 111.38 139 F 1 
ATOM 1053 C CG  . GLU C 2 160 ? 127.794 140.264 115.059 1.00 111.38 139 F 1 
ATOM 1054 C CD  . GLU C 2 160 ? 128.213 138.960 114.361 1.00 111.38 139 F 1 
ATOM 1055 O OE1 . GLU C 2 160 ? 127.506 137.931 114.434 1.00 111.38 139 F 1 
ATOM 1056 O OE2 . GLU C 2 160 ? 129.288 138.966 113.725 1.00 111.38 139 F 1 
ATOM 1057 N N   . GLU C 2 161 ? 128.155 140.389 118.894 1.00 110.93 140 F 1 
ATOM 1058 C CA  . GLU C 2 161 ? 129.338 140.557 119.725 1.00 110.93 140 F 1 
ATOM 1059 C C   . GLU C 2 161 ? 129.553 139.344 120.616 1.00 110.93 140 F 1 
ATOM 1060 O O   . GLU C 2 161 ? 130.692 139.014 120.959 1.00 110.93 140 F 1 
ATOM 1061 C CB  . GLU C 2 161 ? 129.212 141.827 120.562 1.00 110.93 140 F 1 
ATOM 1062 N N   . PHE C 2 162 ? 128.471 138.661 120.994 1.00 108.91 141 F 1 
ATOM 1063 C CA  . PHE C 2 162 ? 128.612 137.430 121.759 1.00 108.91 141 F 1 
ATOM 1064 C C   . PHE C 2 162 ? 129.179 136.309 120.906 1.00 108.91 141 F 1 
ATOM 1065 O O   . PHE C 2 162 ? 129.993 135.518 121.388 1.00 108.91 141 F 1 
ATOM 1066 C CB  . PHE C 2 162 ? 127.267 137.015 122.345 1.00 108.91 141 F 1 
ATOM 1067 C CG  . PHE C 2 162 ? 127.379 136.179 123.569 1.00 108.91 141 F 1 
ATOM 1068 C CD1 . PHE C 2 162 ? 127.727 136.749 124.778 1.00 108.91 141 F 1 
ATOM 1069 C CD2 . PHE C 2 162 ? 127.138 134.822 123.513 1.00 108.91 141 F 1 
ATOM 1070 C CE1 . PHE C 2 162 ? 127.832 135.977 125.910 1.00 108.91 141 F 1 
ATOM 1071 C CE2 . PHE C 2 162 ? 127.243 134.049 124.642 1.00 108.91 141 F 1 
ATOM 1072 C CZ  . PHE C 2 162 ? 127.593 134.624 125.840 1.00 108.91 141 F 1 
ATOM 1073 N N   . VAL C 2 163 ? 128.764 136.223 119.644 1.00 111.32 142 F 1 
ATOM 1074 C CA  . VAL C 2 163 ? 129.351 135.257 118.723 1.00 111.32 142 F 1 
ATOM 1075 C C   . VAL C 2 163 ? 130.811 135.569 118.424 1.00 111.32 142 F 1 
ATOM 1076 O O   . VAL C 2 163 ? 131.653 134.661 118.489 1.00 111.32 142 F 1 
ATOM 1077 C CB  . VAL C 2 163 ? 128.525 135.200 117.424 1.00 111.32 142 F 1 
ATOM 1078 C CG1 . VAL C 2 163 ? 129.276 134.488 116.314 1.00 111.32 142 F 1 
ATOM 1079 C CG2 . VAL C 2 163 ? 127.205 134.504 117.679 1.00 111.32 142 F 1 
ATOM 1080 N N   . GLN C 2 164 ? 131.143 136.838 118.167 1.00 114.03 143 F 1 
ATOM 1081 C CA  . GLN C 2 164 ? 132.519 137.212 117.854 1.00 114.03 143 F 1 
ATOM 1082 C C   . GLN C 2 164 ? 133.428 137.053 119.062 1.00 114.03 143 F 1 
ATOM 1083 O O   . GLN C 2 164 ? 134.643 136.890 118.914 1.00 114.03 143 F 1 
ATOM 1084 C CB  . GLN C 2 164 ? 132.567 138.649 117.340 1.00 114.03 143 F 1 
ATOM 1085 C CG  . GLN C 2 164 ? 132.672 138.761 115.830 1.00 114.03 143 F 1 
ATOM 1086 C CD  . GLN C 2 164 ? 132.559 140.191 115.339 1.00 114.03 143 F 1 
ATOM 1087 O OE1 . GLN C 2 164 ? 131.750 140.970 115.839 1.00 114.03 143 F 1 
ATOM 1088 N NE2 . GLN C 2 164 ? 133.375 140.542 114.354 1.00 114.03 143 F 1 
ATOM 1089 N N   . MET C 2 165 ? 132.863 137.090 120.262 1.00 116.61 144 F 1 
ATOM 1090 C CA  . MET C 2 165 ? 133.625 136.771 121.456 1.00 116.61 144 F 1 
ATOM 1091 C C   . MET C 2 165 ? 133.541 135.304 121.828 1.00 116.61 144 F 1 
ATOM 1092 O O   . MET C 2 165 ? 133.973 134.936 122.923 1.00 116.61 144 F 1 
ATOM 1093 C CB  . MET C 2 165 ? 133.156 137.612 122.644 1.00 116.61 144 F 1 
ATOM 1094 C CG  . MET C 2 165 ? 133.846 138.946 122.748 1.00 116.61 144 F 1 
ATOM 1095 S SD  . MET C 2 165 ? 135.631 138.816 122.916 1.00 116.61 144 F 1 
ATOM 1096 C CE  . MET C 2 165 ? 135.770 137.727 124.327 1.00 116.61 144 F 1 
ATOM 1097 N N   . MET C 2 166 ? 132.986 134.455 120.969 1.00 121.84 145 F 1 
ATOM 1098 C CA  . MET C 2 166 ? 132.917 133.058 121.365 1.00 121.84 145 F 1 
ATOM 1099 C C   . MET C 2 166 ? 133.675 132.131 120.424 1.00 121.84 145 F 1 
ATOM 1100 O O   . MET C 2 166 ? 134.526 131.356 120.868 1.00 121.84 145 F 1 
ATOM 1101 C CB  . MET C 2 166 ? 131.463 132.618 121.467 1.00 121.84 145 F 1 
ATOM 1102 C CG  . MET C 2 166 ? 131.320 131.314 122.170 1.00 121.84 145 F 1 
ATOM 1103 S SD  . MET C 2 166 ? 132.013 131.496 123.814 1.00 121.84 145 F 1 
ATOM 1104 C CE  . MET C 2 166 ? 130.912 132.712 124.538 1.00 121.84 145 F 1 
ATOM 1105 N N   . THR C 2 167 ? 133.386 132.195 119.124 1.00 126.71 146 F 1 
ATOM 1106 C CA  . THR C 2 167 ? 133.882 131.193 118.189 1.00 126.71 146 F 1 
ATOM 1107 C C   . THR C 2 167 ? 134.946 131.746 117.250 1.00 126.71 146 F 1 
ATOM 1108 O O   . THR C 2 167 ? 135.476 131.001 116.418 1.00 126.71 146 F 1 
ATOM 1109 C CB  . THR C 2 167 ? 132.728 130.606 117.375 1.00 126.71 146 F 1 
ATOM 1110 O OG1 . THR C 2 167 ? 133.208 129.517 116.579 1.00 126.71 146 F 1 
ATOM 1111 C CG2 . THR C 2 167 ? 132.136 131.665 116.466 1.00 126.71 146 F 1 
ATOM 1112 N N   . ALA C 2 168 ? 135.283 133.030 117.370 1.00 131.40 147 F 1 
ATOM 1113 C CA  . ALA C 2 168 ? 136.244 133.628 116.451 1.00 131.40 147 F 1 
ATOM 1114 C C   . ALA C 2 168 ? 137.675 133.304 116.857 1.00 131.40 147 F 1 
ATOM 1115 O O   . ALA C 2 168 ? 138.458 132.811 116.036 1.00 131.40 147 F 1 
ATOM 1116 C CB  . ALA C 2 168 ? 136.036 135.141 116.379 1.00 131.40 147 F 1 
ATOM 1117 N N   . LYS C 2 169 ? 138.017 133.578 118.121 1.00 131.69 148 F 1 
ATOM 1118 C CA  . LYS C 2 169 ? 139.356 133.404 118.707 1.00 131.69 148 F 1 
ATOM 1119 C C   . LYS C 2 169 ? 140.460 134.125 117.929 1.00 131.69 148 F 1 
ATOM 1120 O O   . LYS C 2 169 ? 140.939 135.181 118.346 1.00 131.69 148 F 1 
ATOM 1121 C CB  . LYS C 2 169 ? 139.701 131.911 118.849 1.00 131.69 148 F 1 
ATOM 1122 C CG  . LYS C 2 169 ? 138.785 131.143 119.785 1.00 131.69 148 F 1 
ATOM 1123 C CD  . LYS C 2 169 ? 138.671 131.838 121.131 1.00 131.69 148 F 1 
ATOM 1124 C CE  . LYS C 2 169 ? 139.939 131.677 121.954 1.00 131.69 148 F 1 
ATOM 1125 N NZ  . LYS C 2 169 ? 139.789 132.205 123.337 1.00 131.69 148 F 1 
#
