# Supplementary material for: Visualization of stepwise derepression of TFIIH in global genome nucleotide excision repair
Source: Sci Adv. 2026 Jul 23;12(30):eaeb3506. doi: 10.1126/sciadv.aeb3506 (PMC13394385; doi:10.1126/sciadv.aeb3506)
Supplement: Supplementary file 3 — Data S1 [file sciadv.aeb3506_data_s1.zip › templates/fold_tfiih_mat1_xpcc_dna_template_hit_2_chains_k.cif]

data_7nqc
#
_entry.id 7nqc
#
loop_
_chem_comp.formula
_chem_comp.formula_weight
_chem_comp.id
_chem_comp.mon_nstd_flag
_chem_comp.name
_chem_comp.pdbx_synonyms
_chem_comp.type
"C3 H7 N O2"     89.093  ALA y ALANINE                                                                                                 ? "L-peptide linking" 
"C6 H15 N4 O2 1" 175.209 ARG y ARGININE                                                                                                ? "L-peptide linking" 
"C4 H8 N2 O3"    132.118 ASN y ASPARAGINE                                                                                              ? "L-peptide linking" 
"C4 H7 N O4"     133.103 ASP y "ASPARTIC ACID"                                                                                         ? "L-peptide linking" 
"Ca 2"           40.078  CA  . "CALCIUM ION"                                                                                           ? non-polymer         
"C3 H7 N O2 S"   121.158 CYS y CYSTEINE                                                                                                ? "L-peptide linking" 
"C5 H10 N2 O3"   146.144 GLN y GLUTAMINE                                                                                               ? "L-peptide linking" 
"C5 H9 N O4"     147.129 GLU y "GLUTAMIC ACID"                                                                                         ? "L-peptide linking" 
"C2 H5 N O2"     75.067  GLY y GLYCINE                                                                                                 ? "peptide linking"   
"C6 H10 N3 O2 1" 156.162 HIS y HISTIDINE                                                                                               ? "L-peptide linking" 
"C6 H13 N O2"    131.173 ILE y ISOLEUCINE                                                                                              ? "L-peptide linking" 
"C6 H13 N O2"    131.173 LEU y LEUCINE                                                                                                 ? "L-peptide linking" 
"C6 H15 N2 O2 1" 147.195 LYS y LYSINE                                                                                                  ? "L-peptide linking" 
"C5 H11 N O2 S"  149.211 MET y METHIONINE                                                                                              ? "L-peptide linking" 
"C9 H11 N O2"    165.189 PHE y PHENYLALANINE                                                                                           ? "L-peptide linking" 
"C5 H9 N O2"     115.130 PRO y PROLINE                                                                                                 ? "L-peptide linking" 
"C3 H7 N O3"     105.093 SER y SERINE                                                                                                  ? "L-peptide linking" 
"C4 H9 N O3"     119.119 THR y THREONINE                                                                                               ? "L-peptide linking" 
"C9 H11 N O3"    181.189 TYR y TYROSINE                                                                                                ? "L-peptide linking" 
"C22 H35 N O4"   377.518 ULW . "[(2~{Z},6~{Z})-3,7,11-trimethyldodeca-2,6-dienyl] 3-[2,5-bis(oxidanylidene)pyrrolidin-1-yl]propanoate" ? non-polymer         
"C5 H11 N O2"    117.146 VAL y VALINE                                                                                                  ? "L-peptide linking" 
#
loop_
_chem_comp_atom.atom_id
_chem_comp_atom.charge
_chem_comp_atom.comp_id
_chem_comp_atom.pdbx_leaving_atom_flag
_chem_comp_atom.pdbx_model_Cartn_x_ideal
_chem_comp_atom.pdbx_model_Cartn_y_ideal
_chem_comp_atom.pdbx_model_Cartn_z_ideal
_chem_comp_atom.pdbx_ordinal
_chem_comp_atom.type_symbol
N    ? ALA ? ? ? ? 1   N  
CA   ? ALA ? ? ? ? 2   C  
C    ? ALA ? ? ? ? 3   C  
O    ? ALA ? ? ? ? 4   O  
CB   ? ALA ? ? ? ? 5   C  
OXT  ? ALA ? ? ? ? 6   O  
H    ? ALA ? ? ? ? 7   H  
H2   ? ALA ? ? ? ? 8   H  
HA   ? ALA ? ? ? ? 9   H  
HB1  ? ALA ? ? ? ? 10  H  
HB2  ? ALA ? ? ? ? 11  H  
HB3  ? ALA ? ? ? ? 12  H  
HXT  ? ALA ? ? ? ? 13  H  
N    ? ARG ? ? ? ? 14  N  
CA   ? ARG ? ? ? ? 15  C  
C    ? ARG ? ? ? ? 16  C  
O    ? ARG ? ? ? ? 17  O  
CB   ? ARG ? ? ? ? 18  C  
CG   ? ARG ? ? ? ? 19  C  
CD   ? ARG ? ? ? ? 20  C  
NE   ? ARG ? ? ? ? 21  N  
CZ   ? ARG ? ? ? ? 22  C  
NH1  ? ARG ? ? ? ? 23  N  
NH2  ? ARG ? ? ? ? 24  N  
OXT  ? ARG ? ? ? ? 25  O  
H    ? ARG ? ? ? ? 26  H  
H2   ? ARG ? ? ? ? 27  H  
HA   ? ARG ? ? ? ? 28  H  
HB2  ? ARG ? ? ? ? 29  H  
HB3  ? ARG ? ? ? ? 30  H  
HG2  ? ARG ? ? ? ? 31  H  
HG3  ? ARG ? ? ? ? 32  H  
HD2  ? ARG ? ? ? ? 33  H  
HD3  ? ARG ? ? ? ? 34  H  
HE   ? ARG ? ? ? ? 35  H  
HH11 ? ARG ? ? ? ? 36  H  
HH12 ? ARG ? ? ? ? 37  H  
HH21 ? ARG ? ? ? ? 38  H  
HH22 ? ARG ? ? ? ? 39  H  
HXT  ? ARG ? ? ? ? 40  H  
N    ? ASN ? ? ? ? 41  N  
CA   ? ASN ? ? ? ? 42  C  
C    ? ASN ? ? ? ? 43  C  
O    ? ASN ? ? ? ? 44  O  
CB   ? ASN ? ? ? ? 45  C  
CG   ? ASN ? ? ? ? 46  C  
OD1  ? ASN ? ? ? ? 47  O  
ND2  ? ASN ? ? ? ? 48  N  
OXT  ? ASN ? ? ? ? 49  O  
H    ? ASN ? ? ? ? 50  H  
H2   ? ASN ? ? ? ? 51  H  
HA   ? ASN ? ? ? ? 52  H  
HB2  ? ASN ? ? ? ? 53  H  
HB3  ? ASN ? ? ? ? 54  H  
HD21 ? ASN ? ? ? ? 55  H  
HD22 ? ASN ? ? ? ? 56  H  
HXT  ? ASN ? ? ? ? 57  H  
N    ? ASP ? ? ? ? 58  N  
CA   ? ASP ? ? ? ? 59  C  
C    ? ASP ? ? ? ? 60  C  
O    ? ASP ? ? ? ? 61  O  
CB   ? ASP ? ? ? ? 62  C  
CG   ? ASP ? ? ? ? 63  C  
OD1  ? ASP ? ? ? ? 64  O  
OD2  ? ASP ? ? ? ? 65  O  
OXT  ? ASP ? ? ? ? 66  O  
H    ? ASP ? ? ? ? 67  H  
H2   ? ASP ? ? ? ? 68  H  
HA   ? ASP ? ? ? ? 69  H  
HB2  ? ASP ? ? ? ? 70  H  
HB3  ? ASP ? ? ? ? 71  H  
HD2  ? ASP ? ? ? ? 72  H  
HXT  ? ASP ? ? ? ? 73  H  
CA   ? CA  ? ? ? ? 74  CA 
N    ? CYS ? ? ? ? 75  N  
CA   ? CYS ? ? ? ? 76  C  
C    ? CYS ? ? ? ? 77  C  
O    ? CYS ? ? ? ? 78  O  
CB   ? CYS ? ? ? ? 79  C  
SG   ? CYS ? ? ? ? 80  S  
OXT  ? CYS ? ? ? ? 81  O  
H    ? CYS ? ? ? ? 82  H  
H2   ? CYS ? ? ? ? 83  H  
HA   ? CYS ? ? ? ? 84  H  
HB2  ? CYS ? ? ? ? 85  H  
HB3  ? CYS ? ? ? ? 86  H  
HG   ? CYS ? ? ? ? 87  H  
HXT  ? CYS ? ? ? ? 88  H  
N    ? GLN ? ? ? ? 89  N  
CA   ? GLN ? ? ? ? 90  C  
C    ? GLN ? ? ? ? 91  C  
O    ? GLN ? ? ? ? 92  O  
CB   ? GLN ? ? ? ? 93  C  
CG   ? GLN ? ? ? ? 94  C  
CD   ? GLN ? ? ? ? 95  C  
OE1  ? GLN ? ? ? ? 96  O  
NE2  ? GLN ? ? ? ? 97  N  
OXT  ? GLN ? ? ? ? 98  O  
H    ? GLN ? ? ? ? 99  H  
H2   ? GLN ? ? ? ? 100 H  
HA   ? GLN ? ? ? ? 101 H  
HB2  ? GLN ? ? ? ? 102 H  
HB3  ? GLN ? ? ? ? 103 H  
HG2  ? GLN ? ? ? ? 104 H  
HG3  ? GLN ? ? ? ? 105 H  
HE21 ? GLN ? ? ? ? 106 H  
HE22 ? GLN ? ? ? ? 107 H  
HXT  ? GLN ? ? ? ? 108 H  
N    ? GLU ? ? ? ? 109 N  
CA   ? GLU ? ? ? ? 110 C  
C    ? GLU ? ? ? ? 111 C  
O    ? GLU ? ? ? ? 112 O  
CB   ? GLU ? ? ? ? 113 C  
CG   ? GLU ? ? ? ? 114 C  
CD   ? GLU ? ? ? ? 115 C  
OE1  ? GLU ? ? ? ? 116 O  
OE2  ? GLU ? ? ? ? 117 O  
OXT  ? GLU ? ? ? ? 118 O  
H    ? GLU ? ? ? ? 119 H  
H2   ? GLU ? ? ? ? 120 H  
HA   ? GLU ? ? ? ? 121 H  
HB2  ? GLU ? ? ? ? 122 H  
HB3  ? GLU ? ? ? ? 123 H  
HG2  ? GLU ? ? ? ? 124 H  
HG3  ? GLU ? ? ? ? 125 H  
HE2  ? GLU ? ? ? ? 126 H  
HXT  ? GLU ? ? ? ? 127 H  
N    ? GLY ? ? ? ? 128 N  
CA   ? GLY ? ? ? ? 129 C  
C    ? GLY ? ? ? ? 130 C  
O    ? GLY ? ? ? ? 131 O  
OXT  ? GLY ? ? ? ? 132 O  
H    ? GLY ? ? ? ? 133 H  
H2   ? GLY ? ? ? ? 134 H  
HA2  ? GLY ? ? ? ? 135 H  
HA3  ? GLY ? ? ? ? 136 H  
HXT  ? GLY ? ? ? ? 137 H  
N    ? HIS ? ? ? ? 138 N  
CA   ? HIS ? ? ? ? 139 C  
C    ? HIS ? ? ? ? 140 C  
O    ? HIS ? ? ? ? 141 O  
CB   ? HIS ? ? ? ? 142 C  
CG   ? HIS ? ? ? ? 143 C  
ND1  ? HIS ? ? ? ? 144 N  
CD2  ? HIS ? ? ? ? 145 C  
CE1  ? HIS ? ? ? ? 146 C  
NE2  ? HIS ? ? ? ? 147 N  
OXT  ? HIS ? ? ? ? 148 O  
H    ? HIS ? ? ? ? 149 H  
H2   ? HIS ? ? ? ? 150 H  
HA   ? HIS ? ? ? ? 151 H  
HB2  ? HIS ? ? ? ? 152 H  
HB3  ? HIS ? ? ? ? 153 H  
HD1  ? HIS ? ? ? ? 154 H  
HD2  ? HIS ? ? ? ? 155 H  
HE1  ? HIS ? ? ? ? 156 H  
HE2  ? HIS ? ? ? ? 157 H  
HXT  ? HIS ? ? ? ? 158 H  
N    ? ILE ? ? ? ? 159 N  
CA   ? ILE ? ? ? ? 160 C  
C    ? ILE ? ? ? ? 161 C  
O    ? ILE ? ? ? ? 162 O  
CB   ? ILE ? ? ? ? 163 C  
CG1  ? ILE ? ? ? ? 164 C  
CG2  ? ILE ? ? ? ? 165 C  
CD1  ? ILE ? ? ? ? 166 C  
OXT  ? ILE ? ? ? ? 167 O  
H    ? ILE ? ? ? ? 168 H  
H2   ? ILE ? ? ? ? 169 H  
HA   ? ILE ? ? ? ? 170 H  
HB   ? ILE ? ? ? ? 171 H  
HG12 ? ILE ? ? ? ? 172 H  
HG13 ? ILE ? ? ? ? 173 H  
HG21 ? ILE ? ? ? ? 174 H  
HG22 ? ILE ? ? ? ? 175 H  
HG23 ? ILE ? ? ? ? 176 H  
HD11 ? ILE ? ? ? ? 177 H  
HD12 ? ILE ? ? ? ? 178 H  
HD13 ? ILE ? ? ? ? 179 H  
HXT  ? ILE ? ? ? ? 180 H  
N    ? LEU ? ? ? ? 181 N  
CA   ? LEU ? ? ? ? 182 C  
C    ? LEU ? ? ? ? 183 C  
O    ? LEU ? ? ? ? 184 O  
CB   ? LEU ? ? ? ? 185 C  
CG   ? LEU ? ? ? ? 186 C  
CD1  ? LEU ? ? ? ? 187 C  
CD2  ? LEU ? ? ? ? 188 C  
OXT  ? LEU ? ? ? ? 189 O  
H    ? LEU ? ? ? ? 190 H  
H2   ? LEU ? ? ? ? 191 H  
HA   ? LEU ? ? ? ? 192 H  
HB2  ? LEU ? ? ? ? 193 H  
HB3  ? LEU ? ? ? ? 194 H  
HG   ? LEU ? ? ? ? 195 H  
HD11 ? LEU ? ? ? ? 196 H  
HD12 ? LEU ? ? ? ? 197 H  
HD13 ? LEU ? ? ? ? 198 H  
HD21 ? LEU ? ? ? ? 199 H  
HD22 ? LEU ? ? ? ? 200 H  
HD23 ? LEU ? ? ? ? 201 H  
HXT  ? LEU ? ? ? ? 202 H  
N    ? LYS ? ? ? ? 203 N  
CA   ? LYS ? ? ? ? 204 C  
C    ? LYS ? ? ? ? 205 C  
O    ? LYS ? ? ? ? 206 O  
CB   ? LYS ? ? ? ? 207 C  
CG   ? LYS ? ? ? ? 208 C  
CD   ? LYS ? ? ? ? 209 C  
CE   ? LYS ? ? ? ? 210 C  
NZ   ? LYS ? ? ? ? 211 N  
OXT  ? LYS ? ? ? ? 212 O  
H    ? LYS ? ? ? ? 213 H  
H2   ? LYS ? ? ? ? 214 H  
HA   ? LYS ? ? ? ? 215 H  
HB2  ? LYS ? ? ? ? 216 H  
HB3  ? LYS ? ? ? ? 217 H  
HG2  ? LYS ? ? ? ? 218 H  
HG3  ? LYS ? ? ? ? 219 H  
HD2  ? LYS ? ? ? ? 220 H  
HD3  ? LYS ? ? ? ? 221 H  
HE2  ? LYS ? ? ? ? 222 H  
HE3  ? LYS ? ? ? ? 223 H  
HZ1  ? LYS ? ? ? ? 224 H  
HZ2  ? LYS ? ? ? ? 225 H  
HZ3  ? LYS ? ? ? ? 226 H  
HXT  ? LYS ? ? ? ? 227 H  
N    ? MET ? ? ? ? 228 N  
CA   ? MET ? ? ? ? 229 C  
C    ? MET ? ? ? ? 230 C  
O    ? MET ? ? ? ? 231 O  
CB   ? MET ? ? ? ? 232 C  
CG   ? MET ? ? ? ? 233 C  
SD   ? MET ? ? ? ? 234 S  
CE   ? MET ? ? ? ? 235 C  
OXT  ? MET ? ? ? ? 236 O  
H    ? MET ? ? ? ? 237 H  
H2   ? MET ? ? ? ? 238 H  
HA   ? MET ? ? ? ? 239 H  
HB2  ? MET ? ? ? ? 240 H  
HB3  ? MET ? ? ? ? 241 H  
HG2  ? MET ? ? ? ? 242 H  
HG3  ? MET ? ? ? ? 243 H  
HE1  ? MET ? ? ? ? 244 H  
HE2  ? MET ? ? ? ? 245 H  
HE3  ? MET ? ? ? ? 246 H  
HXT  ? MET ? ? ? ? 247 H  
N    ? PHE ? ? ? ? 248 N  
CA   ? PHE ? ? ? ? 249 C  
C    ? PHE ? ? ? ? 250 C  
O    ? PHE ? ? ? ? 251 O  
CB   ? PHE ? ? ? ? 252 C  
CG   ? PHE ? ? ? ? 253 C  
CD1  ? PHE ? ? ? ? 254 C  
CD2  ? PHE ? ? ? ? 255 C  
CE1  ? PHE ? ? ? ? 256 C  
CE2  ? PHE ? ? ? ? 257 C  
CZ   ? PHE ? ? ? ? 258 C  
OXT  ? PHE ? ? ? ? 259 O  
H    ? PHE ? ? ? ? 260 H  
H2   ? PHE ? ? ? ? 261 H  
HA   ? PHE ? ? ? ? 262 H  
HB2  ? PHE ? ? ? ? 263 H  
HB3  ? PHE ? ? ? ? 264 H  
HD1  ? PHE ? ? ? ? 265 H  
HD2  ? PHE ? ? ? ? 266 H  
HE1  ? PHE ? ? ? ? 267 H  
HE2  ? PHE ? ? ? ? 268 H  
HZ   ? PHE ? ? ? ? 269 H  
HXT  ? PHE ? ? ? ? 270 H  
N    ? PRO ? ? ? ? 271 N  
CA   ? PRO ? ? ? ? 272 C  
C    ? PRO ? ? ? ? 273 C  
O    ? PRO ? ? ? ? 274 O  
CB   ? PRO ? ? ? ? 275 C  
CG   ? PRO ? ? ? ? 276 C  
CD   ? PRO ? ? ? ? 277 C  
OXT  ? PRO ? ? ? ? 278 O  
H    ? PRO ? ? ? ? 279 H  
HA   ? PRO ? ? ? ? 280 H  
HB2  ? PRO ? ? ? ? 281 H  
HB3  ? PRO ? ? ? ? 282 H  
HG2  ? PRO ? ? ? ? 283 H  
HG3  ? PRO ? ? ? ? 284 H  
HD2  ? PRO ? ? ? ? 285 H  
HD3  ? PRO ? ? ? ? 286 H  
HXT  ? PRO ? ? ? ? 287 H  
N    ? SER ? ? ? ? 288 N  
CA   ? SER ? ? ? ? 289 C  
C    ? SER ? ? ? ? 290 C  
O    ? SER ? ? ? ? 291 O  
CB   ? SER ? ? ? ? 292 C  
OG   ? SER ? ? ? ? 293 O  
OXT  ? SER ? ? ? ? 294 O  
H    ? SER ? ? ? ? 295 H  
H2   ? SER ? ? ? ? 296 H  
HA   ? SER ? ? ? ? 297 H  
HB2  ? SER ? ? ? ? 298 H  
HB3  ? SER ? ? ? ? 299 H  
HG   ? SER ? ? ? ? 300 H  
HXT  ? SER ? ? ? ? 301 H  
N    ? THR ? ? ? ? 302 N  
CA   ? THR ? ? ? ? 303 C  
C    ? THR ? ? ? ? 304 C  
O    ? THR ? ? ? ? 305 O  
CB   ? THR ? ? ? ? 306 C  
OG1  ? THR ? ? ? ? 307 O  
CG2  ? THR ? ? ? ? 308 C  
OXT  ? THR ? ? ? ? 309 O  
H    ? THR ? ? ? ? 310 H  
H2   ? THR ? ? ? ? 311 H  
HA   ? THR ? ? ? ? 312 H  
HB   ? THR ? ? ? ? 313 H  
HG1  ? THR ? ? ? ? 314 H  
HG21 ? THR ? ? ? ? 315 H  
HG22 ? THR ? ? ? ? 316 H  
HG23 ? THR ? ? ? ? 317 H  
HXT  ? THR ? ? ? ? 318 H  
N    ? TYR ? ? ? ? 319 N  
CA   ? TYR ? ? ? ? 320 C  
C    ? TYR ? ? ? ? 321 C  
O    ? TYR ? ? ? ? 322 O  
CB   ? TYR ? ? ? ? 323 C  
CG   ? TYR ? ? ? ? 324 C  
CD1  ? TYR ? ? ? ? 325 C  
CD2  ? TYR ? ? ? ? 326 C  
CE1  ? TYR ? ? ? ? 327 C  
CE2  ? TYR ? ? ? ? 328 C  
CZ   ? TYR ? ? ? ? 329 C  
OH   ? TYR ? ? ? ? 330 O  
OXT  ? TYR ? ? ? ? 331 O  
H    ? TYR ? ? ? ? 332 H  
H2   ? TYR ? ? ? ? 333 H  
HA   ? TYR ? ? ? ? 334 H  
HB2  ? TYR ? ? ? ? 335 H  
HB3  ? TYR ? ? ? ? 336 H  
HD1  ? TYR ? ? ? ? 337 H  
HD2  ? TYR ? ? ? ? 338 H  
HE1  ? TYR ? ? ? ? 339 H  
HE2  ? TYR ? ? ? ? 340 H  
HH   ? TYR ? ? ? ? 341 H  
HXT  ? TYR ? ? ? ? 342 H  
N1   ? ULW ? ? ? ? 343 N  
C4   ? ULW ? ? ? ? 344 C  
C5   ? ULW ? ? ? ? 345 C  
C6   ? ULW ? ? ? ? 346 C  
C7   ? ULW ? ? ? ? 347 C  
C8   ? ULW ? ? ? ? 348 C  
C10  ? ULW ? ? ? ? 349 C  
C13  ? ULW ? ? ? ? 350 C  
C15  ? ULW ? ? ? ? 351 C  
C17  ? ULW ? ? ? ? 352 C  
C20  ? ULW ? ? ? ? 353 C  
C21  ? ULW ? ? ? ? 354 C  
C22  ? ULW ? ? ? ? 355 C  
O4   ? ULW ? ? ? ? 356 O  
O3   ? ULW ? ? ? ? 357 O  
C1   ? ULW ? ? ? ? 358 C  
O2   ? ULW ? ? ? ? 359 O  
C3   ? ULW ? ? ? ? 360 C  
C2   ? ULW ? ? ? ? 361 C  
C16  ? ULW ? ? ? ? 362 C  
C19  ? ULW ? ? ? ? 363 C  
C18  ? ULW ? ? ? ? 364 C  
C9   ? ULW ? ? ? ? 365 C  
C11  ? ULW ? ? ? ? 366 C  
C12  ? ULW ? ? ? ? 367 C  
C14  ? ULW ? ? ? ? 368 C  
O5   ? ULW ? ? ? ? 369 O  
H42  ? ULW ? ? ? ? 370 H  
H43  ? ULW ? ? ? ? 371 H  
H41  ? ULW ? ? ? ? 372 H  
H51  ? ULW ? ? ? ? 373 H  
H52  ? ULW ? ? ? ? 374 H  
H61  ? ULW ? ? ? ? 375 H  
H62  ? ULW ? ? ? ? 376 H  
H7   ? ULW ? ? ? ? 377 H  
H102 ? ULW ? ? ? ? 378 H  
H103 ? ULW ? ? ? ? 379 H  
H101 ? ULW ? ? ? ? 380 H  
H1   ? ULW ? ? ? ? 381 H  
H153 ? ULW ? ? ? ? 382 H  
H151 ? ULW ? ? ? ? 383 H  
H152 ? ULW ? ? ? ? 384 H  
H171 ? ULW ? ? ? ? 385 H  
H172 ? ULW ? ? ? ? 386 H  
H2   ? ULW ? ? ? ? 387 H  
H201 ? ULW ? ? ? ? 388 H  
H212 ? ULW ? ? ? ? 389 H  
H211 ? ULW ? ? ? ? 390 H  
H12  ? ULW ? ? ? ? 391 H  
H11  ? ULW ? ? ? ? 392 H  
H21  ? ULW ? ? ? ? 393 H  
H182 ? ULW ? ? ? ? 394 H  
H181 ? ULW ? ? ? ? 395 H  
H92  ? ULW ? ? ? ? 396 H  
H91  ? ULW ? ? ? ? 397 H  
H111 ? ULW ? ? ? ? 398 H  
H112 ? ULW ? ? ? ? 399 H  
H121 ? ULW ? ? ? ? 400 H  
H3   ? ULW ? ? ? ? 401 H  
H141 ? ULW ? ? ? ? 402 H  
H142 ? ULW ? ? ? ? 403 H  
H143 ? ULW ? ? ? ? 404 H  
N    ? VAL ? ? ? ? 405 N  
CA   ? VAL ? ? ? ? 406 C  
C    ? VAL ? ? ? ? 407 C  
O    ? VAL ? ? ? ? 408 O  
CB   ? VAL ? ? ? ? 409 C  
CG1  ? VAL ? ? ? ? 410 C  
CG2  ? VAL ? ? ? ? 411 C  
OXT  ? VAL ? ? ? ? 412 O  
H    ? VAL ? ? ? ? 413 H  
H2   ? VAL ? ? ? ? 414 H  
HA   ? VAL ? ? ? ? 415 H  
HB   ? VAL ? ? ? ? 416 H  
HG11 ? VAL ? ? ? ? 417 H  
HG12 ? VAL ? ? ? ? 418 H  
HG13 ? VAL ? ? ? ? 419 H  
HG21 ? VAL ? ? ? ? 420 H  
HG22 ? VAL ? ? ? ? 421 H  
HG23 ? VAL ? ? ? ? 422 H  
HXT  ? VAL ? ? ? ? 423 H  
#
loop_
_chem_comp_bond.atom_id_1
_chem_comp_bond.atom_id_2
_chem_comp_bond.comp_id
_chem_comp_bond.pdbx_aromatic_flag
_chem_comp_bond.pdbx_stereo_config
_chem_comp_bond.value_order
N   CA   ALA N N sing 
N   H    ALA N N sing 
N   H2   ALA N N sing 
CA  C    ALA N N sing 
CA  CB   ALA N N sing 
CA  HA   ALA N N sing 
C   O    ALA N N doub 
C   OXT  ALA N N sing 
CB  HB1  ALA N N sing 
CB  HB2  ALA N N sing 
CB  HB3  ALA N N sing 
OXT HXT  ALA N N sing 
N   CA   ARG N N sing 
N   H    ARG N N sing 
N   H2   ARG N N sing 
CA  C    ARG N N sing 
CA  CB   ARG N N sing 
CA  HA   ARG N N sing 
C   O    ARG N N doub 
C   OXT  ARG N N sing 
CB  CG   ARG N N sing 
CB  HB2  ARG N N sing 
CB  HB3  ARG N N sing 
CG  CD   ARG N N sing 
CG  HG2  ARG N N sing 
CG  HG3  ARG N N sing 
CD  NE   ARG N N sing 
CD  HD2  ARG N N sing 
CD  HD3  ARG N N sing 
NE  CZ   ARG N N sing 
NE  HE   ARG N N sing 
CZ  NH1  ARG N N sing 
CZ  NH2  ARG N N doub 
NH1 HH11 ARG N N sing 
NH1 HH12 ARG N N sing 
NH2 HH21 ARG N N sing 
NH2 HH22 ARG N N sing 
OXT HXT  ARG N N sing 
N   CA   ASN N N sing 
N   H    ASN N N sing 
N   H2   ASN N N sing 
CA  C    ASN N N sing 
CA  CB   ASN N N sing 
CA  HA   ASN N N sing 
C   O    ASN N N doub 
C   OXT  ASN N N sing 
CB  CG   ASN N N sing 
CB  HB2  ASN N N sing 
CB  HB3  ASN N N sing 
CG  OD1  ASN N N doub 
CG  ND2  ASN N N sing 
ND2 HD21 ASN N N sing 
ND2 HD22 ASN N N sing 
OXT HXT  ASN N N sing 
N   CA   ASP N N sing 
N   H    ASP N N sing 
N   H2   ASP N N sing 
CA  C    ASP N N sing 
CA  CB   ASP N N sing 
CA  HA   ASP N N sing 
C   O    ASP N N doub 
C   OXT  ASP N N sing 
CB  CG   ASP N N sing 
CB  HB2  ASP N N sing 
CB  HB3  ASP N N sing 
CG  OD1  ASP N N doub 
CG  OD2  ASP N N sing 
OD2 HD2  ASP N N sing 
OXT HXT  ASP N N sing 
N   CA   CYS N N sing 
N   H    CYS N N sing 
N   H2   CYS N N sing 
CA  C    CYS N N sing 
CA  CB   CYS N N sing 
CA  HA   CYS N N sing 
C   O    CYS N N doub 
C   OXT  CYS N N sing 
CB  SG   CYS N N sing 
CB  HB2  CYS N N sing 
CB  HB3  CYS N N sing 
SG  HG   CYS N N sing 
OXT HXT  CYS N N sing 
N   CA   GLN N N sing 
N   H    GLN N N sing 
N   H2   GLN N N sing 
CA  C    GLN N N sing 
CA  CB   GLN N N sing 
CA  HA   GLN N N sing 
C   O    GLN N N doub 
C   OXT  GLN N N sing 
CB  CG   GLN N N sing 
CB  HB2  GLN N N sing 
CB  HB3  GLN N N sing 
CG  CD   GLN N N sing 
CG  HG2  GLN N N sing 
CG  HG3  GLN N N sing 
CD  OE1  GLN N N doub 
CD  NE2  GLN N N sing 
NE2 HE21 GLN N N sing 
NE2 HE22 GLN N N sing 
OXT HXT  GLN N N sing 
N   CA   GLU N N sing 
N   H    GLU N N sing 
N   H2   GLU N N sing 
CA  C    GLU N N sing 
CA  CB   GLU N N sing 
CA  HA   GLU N N sing 
C   O    GLU N N doub 
C   OXT  GLU N N sing 
CB  CG   GLU N N sing 
CB  HB2  GLU N N sing 
CB  HB3  GLU N N sing 
CG  CD   GLU N N sing 
CG  HG2  GLU N N sing 
CG  HG3  GLU N N sing 
CD  OE1  GLU N N doub 
CD  OE2  GLU N N sing 
OE2 HE2  GLU N N sing 
OXT HXT  GLU N N sing 
N   CA   GLY N N sing 
N   H    GLY N N sing 
N   H2   GLY N N sing 
CA  C    GLY N N sing 
CA  HA2  GLY N N sing 
CA  HA3  GLY N N sing 
C   O    GLY N N doub 
C   OXT  GLY N N sing 
OXT HXT  GLY N N sing 
N   CA   HIS N N sing 
N   H    HIS N N sing 
N   H2   HIS N N sing 
CA  C    HIS N N sing 
CA  CB   HIS N N sing 
CA  HA   HIS N N sing 
C   O    HIS N N doub 
C   OXT  HIS N N sing 
CB  CG   HIS N N sing 
CB  HB2  HIS N N sing 
CB  HB3  HIS N N sing 
CG  ND1  HIS Y N sing 
CG  CD2  HIS Y N doub 
ND1 CE1  HIS Y N doub 
ND1 HD1  HIS N N sing 
CD2 NE2  HIS Y N sing 
CD2 HD2  HIS N N sing 
CE1 NE2  HIS Y N sing 
CE1 HE1  HIS N N sing 
NE2 HE2  HIS N N sing 
OXT HXT  HIS N N sing 
N   CA   ILE N N sing 
N   H    ILE N N sing 
N   H2   ILE N N sing 
CA  C    ILE N N sing 
CA  CB   ILE N N sing 
CA  HA   ILE N N sing 
C   O    ILE N N doub 
C   OXT  ILE N N sing 
CB  CG1  ILE N N sing 
CB  CG2  ILE N N sing 
CB  HB   ILE N N sing 
CG1 CD1  ILE N N sing 
CG1 HG12 ILE N N sing 
CG1 HG13 ILE N N sing 
CG2 HG21 ILE N N sing 
CG2 HG22 ILE N N sing 
CG2 HG23 ILE N N sing 
CD1 HD11 ILE N N sing 
CD1 HD12 ILE N N sing 
CD1 HD13 ILE N N sing 
OXT HXT  ILE N N sing 
N   CA   LEU N N sing 
N   H    LEU N N sing 
N   H2   LEU N N sing 
CA  C    LEU N N sing 
CA  CB   LEU N N sing 
CA  HA   LEU N N sing 
C   O    LEU N N doub 
C   OXT  LEU N N sing 
CB  CG   LEU N N sing 
CB  HB2  LEU N N sing 
CB  HB3  LEU N N sing 
CG  CD1  LEU N N sing 
CG  CD2  LEU N N sing 
CG  HG   LEU N N sing 
CD1 HD11 LEU N N sing 
CD1 HD12 LEU N N sing 
CD1 HD13 LEU N N sing 
CD2 HD21 LEU N N sing 
CD2 HD22 LEU N N sing 
CD2 HD23 LEU N N sing 
OXT HXT  LEU N N sing 
N   CA   LYS N N sing 
N   H    LYS N N sing 
N   H2   LYS N N sing 
CA  C    LYS N N sing 
CA  CB   LYS N N sing 
CA  HA   LYS N N sing 
C   O    LYS N N doub 
C   OXT  LYS N N sing 
CB  CG   LYS N N sing 
CB  HB2  LYS N N sing 
CB  HB3  LYS N N sing 
CG  CD   LYS N N sing 
CG  HG2  LYS N N sing 
CG  HG3  LYS N N sing 
CD  CE   LYS N N sing 
CD  HD2  LYS N N sing 
CD  HD3  LYS N N sing 
CE  NZ   LYS N N sing 
CE  HE2  LYS N N sing 
CE  HE3  LYS N N sing 
NZ  HZ1  LYS N N sing 
NZ  HZ2  LYS N N sing 
NZ  HZ3  LYS N N sing 
OXT HXT  LYS N N sing 
N   CA   MET N N sing 
N   H    MET N N sing 
N   H2   MET N N sing 
CA  C    MET N N sing 
CA  CB   MET N N sing 
CA  HA   MET N N sing 
C   O    MET N N doub 
C   OXT  MET N N sing 
CB  CG   MET N N sing 
CB  HB2  MET N N sing 
CB  HB3  MET N N sing 
CG  SD   MET N N sing 
CG  HG2  MET N N sing 
CG  HG3  MET N N sing 
SD  CE   MET N N sing 
CE  HE1  MET N N sing 
CE  HE2  MET N N sing 
CE  HE3  MET N N sing 
OXT HXT  MET N N sing 
N   CA   PHE N N sing 
N   H    PHE N N sing 
N   H2   PHE N N sing 
CA  C    PHE N N sing 
CA  CB   PHE N N sing 
CA  HA   PHE N N sing 
C   O    PHE N N doub 
C   OXT  PHE N N sing 
CB  CG   PHE N N sing 
CB  HB2  PHE N N sing 
CB  HB3  PHE N N sing 
CG  CD1  PHE Y N doub 
CG  CD2  PHE Y N sing 
CD1 CE1  PHE Y N sing 
CD1 HD1  PHE N N sing 
CD2 CE2  PHE Y N doub 
CD2 HD2  PHE N N sing 
CE1 CZ   PHE Y N doub 
CE1 HE1  PHE N N sing 
CE2 CZ   PHE Y N sing 
CE2 HE2  PHE N N sing 
CZ  HZ   PHE N N sing 
OXT HXT  PHE N N sing 
N   CA   PRO N N sing 
N   CD   PRO N N sing 
N   H    PRO N N sing 
CA  C    PRO N N sing 
CA  CB   PRO N N sing 
CA  HA   PRO N N sing 
C   O    PRO N N doub 
C   OXT  PRO N N sing 
CB  CG   PRO N N sing 
CB  HB2  PRO N N sing 
CB  HB3  PRO N N sing 
CG  CD   PRO N N sing 
CG  HG2  PRO N N sing 
CG  HG3  PRO N N sing 
CD  HD2  PRO N N sing 
CD  HD3  PRO N N sing 
OXT HXT  PRO N N sing 
N   CA   SER N N sing 
N   H    SER N N sing 
N   H2   SER N N sing 
CA  C    SER N N sing 
CA  CB   SER N N sing 
CA  HA   SER N N sing 
C   O    SER N N doub 
C   OXT  SER N N sing 
CB  OG   SER N N sing 
CB  HB2  SER N N sing 
CB  HB3  SER N N sing 
OG  HG   SER N N sing 
OXT HXT  SER N N sing 
N   CA   THR N N sing 
N   H    THR N N sing 
N   H2   THR N N sing 
CA  C    THR N N sing 
CA  CB   THR N N sing 
CA  HA   THR N N sing 
C   O    THR N N doub 
C   OXT  THR N N sing 
CB  OG1  THR N N sing 
CB  CG2  THR N N sing 
CB  HB   THR N N sing 
OG1 HG1  THR N N sing 
CG2 HG21 THR N N sing 
CG2 HG22 THR N N sing 
CG2 HG23 THR N N sing 
OXT HXT  THR N N sing 
N   CA   TYR N N sing 
N   H    TYR N N sing 
N   H2   TYR N N sing 
CA  C    TYR N N sing 
CA  CB   TYR N N sing 
CA  HA   TYR N N sing 
C   O    TYR N N doub 
C   OXT  TYR N N sing 
CB  CG   TYR N N sing 
CB  HB2  TYR N N sing 
CB  HB3  TYR N N sing 
CG  CD1  TYR Y N doub 
CG  CD2  TYR Y N sing 
CD1 CE1  TYR Y N sing 
CD1 HD1  TYR N N sing 
CD2 CE2  TYR Y N doub 
CD2 HD2  TYR N N sing 
CE1 CZ   TYR Y N doub 
CE1 HE1  TYR N N sing 
CE2 CZ   TYR Y N sing 
CE2 HE2  TYR N N sing 
CZ  OH   TYR N N sing 
OH  HH   TYR N N sing 
OXT HXT  TYR N N sing 
N1  C22  ULW N N sing 
N1  C19  ULW N N sing 
N1  C18  ULW N N sing 
C4  C3   ULW N N sing 
C5  C6   ULW N N sing 
C5  C3   ULW N N sing 
C6  C7   ULW N N sing 
C7  C8   ULW N Z doub 
C8  C10  ULW N N sing 
C8  C9   ULW N N sing 
C13 C15  ULW N N sing 
C13 C12  ULW N N sing 
C13 C14  ULW N N sing 
C17 C16  ULW N N sing 
C17 C18  ULW N N sing 
C20 C21  ULW N N sing 
C20 C19  ULW N N sing 
C21 C22  ULW N N sing 
C22 O5   ULW N N doub 
O4  C19  ULW N N doub 
O3  C16  ULW N N doub 
C1  C2   ULW N N sing 
O2  C16  ULW N N sing 
C3  C2   ULW N Z doub 
C9  C11  ULW N N sing 
C11 C12  ULW N N sing 
C1  O2   ULW N N sing 
C4  H42  ULW N N sing 
C4  H43  ULW N N sing 
C4  H41  ULW N N sing 
C5  H51  ULW N N sing 
C5  H52  ULW N N sing 
C6  H61  ULW N N sing 
C6  H62  ULW N N sing 
C7  H7   ULW N N sing 
C10 H102 ULW N N sing 
C10 H103 ULW N N sing 
C10 H101 ULW N N sing 
C13 H1   ULW N N sing 
C15 H153 ULW N N sing 
C15 H151 ULW N N sing 
C15 H152 ULW N N sing 
C17 H171 ULW N N sing 
C17 H172 ULW N N sing 
C20 H2   ULW N N sing 
C20 H201 ULW N N sing 
C21 H212 ULW N N sing 
C21 H211 ULW N N sing 
C1  H12  ULW N N sing 
C1  H11  ULW N N sing 
C2  H21  ULW N N sing 
C18 H182 ULW N N sing 
C18 H181 ULW N N sing 
C9  H92  ULW N N sing 
C9  H91  ULW N N sing 
C11 H111 ULW N N sing 
C11 H112 ULW N N sing 
C12 H121 ULW N N sing 
C12 H3   ULW N N sing 
C14 H141 ULW N N sing 
C14 H142 ULW N N sing 
C14 H143 ULW N N sing 
N   CA   VAL N N sing 
N   H    VAL N N sing 
N   H2   VAL N N sing 
CA  C    VAL N N sing 
CA  CB   VAL N N sing 
CA  HA   VAL N N sing 
C   O    VAL N N doub 
C   OXT  VAL N N sing 
CB  CG1  VAL N N sing 
CB  CG2  VAL N N sing 
CB  HB   VAL N N sing 
CG1 HG11 VAL N N sing 
CG1 HG12 VAL N N sing 
CG1 HG13 VAL N N sing 
CG2 HG21 VAL N N sing 
CG2 HG22 VAL N N sing 
CG2 HG23 VAL N N sing 
OXT HXT  VAL N N sing 
#
_entity.id               1
_entity.pdbx_description Calmodulin-1
_entity.type             polymer
#
_entity_poly.entity_id      1
_entity_poly.pdbx_strand_id A
_entity_poly.type           polypeptide(L)
#
loop_
_entity_poly_seq.entity_id
_entity_poly_seq.hetero
_entity_poly_seq.mon_id
_entity_poly_seq.num
1 n MET 1   
1 n ARG 2   
1 n GLY 3   
1 n SER 4   
1 n HIS 5   
1 n HIS 6   
1 n HIS 7   
1 n HIS 8   
1 n HIS 9   
1 n HIS 10  
1 n GLY 11  
1 n SER 12  
1 n MET 13  
1 n ALA 14  
1 n ASP 15  
1 n GLN 16  
1 n LEU 17  
1 n THR 18  
1 n GLU 19  
1 n GLU 20  
1 n GLN 21  
1 n ILE 22  
1 n ALA 23  
1 n GLU 24  
1 n PHE 25  
1 n LYS 26  
1 n GLU 27  
1 n ALA 28  
1 n PHE 29  
1 n SER 30  
1 n LEU 31  
1 n PHE 32  
1 n ASP 33  
1 n LYS 34  
1 n ASP 35  
1 n GLY 36  
1 n ASP 37  
1 n GLY 38  
1 n THR 39  
1 n ILE 40  
1 n THR 41  
1 n THR 42  
1 n LYS 43  
1 n GLU 44  
1 n LEU 45  
1 n GLY 46  
1 n THR 47  
1 n VAL 48  
1 n MET 49  
1 n ARG 50  
1 n SER 51  
1 n LEU 52  
1 n GLY 53  
1 n GLN 54  
1 n ASN 55  
1 n PRO 56  
1 n THR 57  
1 n GLU 58  
1 n ALA 59  
1 n GLU 60  
1 n LEU 61  
1 n GLN 62  
1 n ASP 63  
1 n MET 64  
1 n ILE 65  
1 n ASN 66  
1 n GLU 67  
1 n VAL 68  
1 n ASP 69  
1 n ALA 70  
1 n ASP 71  
1 n GLY 72  
1 n ASN 73  
1 n GLY 74  
1 n THR 75  
1 n ILE 76  
1 n ASP 77  
1 n PHE 78  
1 n PRO 79  
1 n GLU 80  
1 n PHE 81  
1 n LEU 82  
1 n THR 83  
1 n MET 84  
1 n MET 85  
1 n ALA 86  
1 n ARG 87  
1 n LYS 88  
1 n MET 89  
1 n LYS 90  
1 n ASP 91  
1 n THR 92  
1 n ASP 93  
1 n SER 94  
1 n GLU 95  
1 n GLU 96  
1 n GLU 97  
1 n ILE 98  
1 n ARG 99  
1 n GLU 100 
1 n ALA 101 
1 n PHE 102 
1 n ARG 103 
1 n VAL 104 
1 n PHE 105 
1 n ASP 106 
1 n LYS 107 
1 n ASP 108 
1 n GLY 109 
1 n ASN 110 
1 n GLY 111 
1 n TYR 112 
1 n ILE 113 
1 n SER 114 
1 n ALA 115 
1 n ALA 116 
1 n GLU 117 
1 n LEU 118 
1 n ARG 119 
1 n HIS 120 
1 n VAL 121 
1 n MET 122 
1 n THR 123 
1 n ASN 124 
1 n LEU 125 
1 n GLY 126 
1 n GLU 127 
1 n LYS 128 
1 n LEU 129 
1 n THR 130 
1 n ASP 131 
1 n GLU 132 
1 n GLU 133 
1 n VAL 134 
1 n ASP 135 
1 n GLU 136 
1 n MET 137 
1 n ILE 138 
1 n ARG 139 
1 n GLU 140 
1 n ALA 141 
1 n ASP 142 
1 n ILE 143 
1 n ASP 144 
1 n GLY 145 
1 n ASP 146 
1 n GLY 147 
1 n GLN 148 
1 n VAL 149 
1 n ASN 150 
1 n TYR 151 
1 n GLU 152 
1 n GLU 153 
1 n PHE 154 
1 n VAL 155 
1 n GLN 156 
1 n MET 157 
1 n MET 158 
1 n THR 159 
1 n ALA 160 
1 n LYS 161 
1 n GLY 162 
1 n GLY 163 
1 n SER 164 
1 n LEU 165 
#
_exptl.method "SOLUTION NMR"
#
_pdbx_audit_revision_history.revision_date 2021-09-22
#
_pdbx_database_status.recvd_initial_deposition_date 2021-09-22
#
loop_
_pdbx_poly_seq_scheme.asym_id
_pdbx_poly_seq_scheme.auth_seq_num
_pdbx_poly_seq_scheme.entity_id
_pdbx_poly_seq_scheme.hetero
_pdbx_poly_seq_scheme.mon_id
_pdbx_poly_seq_scheme.pdb_ins_code
_pdbx_poly_seq_scheme.pdb_seq_num
_pdbx_poly_seq_scheme.pdb_strand_id
_pdbx_poly_seq_scheme.seq_id
A ?   1 n MET . -12 A 1   
A ?   1 n ARG . -11 A 2   
A ?   1 n GLY . -10 A 3   
A ?   1 n SER . -9  A 4   
A ?   1 n HIS . -8  A 5   
A ?   1 n HIS . -7  A 6   
A ?   1 n HIS . -6  A 7   
A ?   1 n HIS . -5  A 8   
A ?   1 n HIS . -4  A 9   
A ?   1 n HIS . -3  A 10  
A ?   1 n GLY . -2  A 11  
A ?   1 n SER . -1  A 12  
A ?   1 n MET . 0   A 13  
A 1   1 n ALA . 1   A 14  
A 2   1 n ASP . 2   A 15  
A 3   1 n GLN . 3   A 16  
A 4   1 n LEU . 4   A 17  
A 5   1 n THR . 5   A 18  
A 6   1 n GLU . 6   A 19  
A 7   1 n GLU . 7   A 20  
A 8   1 n GLN . 8   A 21  
A 9   1 n ILE . 9   A 22  
A 10  1 n ALA . 10  A 23  
A 11  1 n GLU . 11  A 24  
A 12  1 n PHE . 12  A 25  
A 13  1 n LYS . 13  A 26  
A 14  1 n GLU . 14  A 27  
A 15  1 n ALA . 15  A 28  
A 16  1 n PHE . 16  A 29  
A 17  1 n SER . 17  A 30  
A 18  1 n LEU . 18  A 31  
A 19  1 n PHE . 19  A 32  
A 20  1 n ASP . 20  A 33  
A 21  1 n LYS . 21  A 34  
A 22  1 n ASP . 22  A 35  
A 23  1 n GLY . 23  A 36  
A 24  1 n ASP . 24  A 37  
A 25  1 n GLY . 25  A 38  
A 26  1 n THR . 26  A 39  
A 27  1 n ILE . 27  A 40  
A 28  1 n THR . 28  A 41  
A 29  1 n THR . 29  A 42  
A 30  1 n LYS . 30  A 43  
A 31  1 n GLU . 31  A 44  
A 32  1 n LEU . 32  A 45  
A 33  1 n GLY . 33  A 46  
A 34  1 n THR . 34  A 47  
A 35  1 n VAL . 35  A 48  
A 36  1 n MET . 36  A 49  
A 37  1 n ARG . 37  A 50  
A 38  1 n SER . 38  A 51  
A 39  1 n LEU . 39  A 52  
A 40  1 n GLY . 40  A 53  
A 41  1 n GLN . 41  A 54  
A 42  1 n ASN . 42  A 55  
A 43  1 n PRO . 43  A 56  
A 44  1 n THR . 44  A 57  
A 45  1 n GLU . 45  A 58  
A 46  1 n ALA . 46  A 59  
A 47  1 n GLU . 47  A 60  
A 48  1 n LEU . 48  A 61  
A 49  1 n GLN . 49  A 62  
A 50  1 n ASP . 50  A 63  
A 51  1 n MET . 51  A 64  
A 52  1 n ILE . 52  A 65  
A 53  1 n ASN . 53  A 66  
A 54  1 n GLU . 54  A 67  
A 55  1 n VAL . 55  A 68  
A 56  1 n ASP . 56  A 69  
A 57  1 n ALA . 57  A 70  
A 58  1 n ASP . 58  A 71  
A 59  1 n GLY . 59  A 72  
A 60  1 n ASN . 60  A 73  
A 61  1 n GLY . 61  A 74  
A 62  1 n THR . 62  A 75  
A 63  1 n ILE . 63  A 76  
A 64  1 n ASP . 64  A 77  
A 65  1 n PHE . 65  A 78  
A 66  1 n PRO . 66  A 79  
A 67  1 n GLU . 67  A 80  
A 68  1 n PHE . 68  A 81  
A 69  1 n LEU . 69  A 82  
A 70  1 n THR . 70  A 83  
A 71  1 n MET . 71  A 84  
A 72  1 n MET . 72  A 85  
A 73  1 n ALA . 73  A 86  
A 74  1 n ARG . 74  A 87  
A 75  1 n LYS . 75  A 88  
A 76  1 n MET . 76  A 89  
A 77  1 n LYS . 77  A 90  
A 78  1 n ASP . 78  A 91  
A 79  1 n THR . 79  A 92  
A 80  1 n ASP . 80  A 93  
A 81  1 n SER . 81  A 94  
A 82  1 n GLU . 82  A 95  
A 83  1 n GLU . 83  A 96  
A 84  1 n GLU . 84  A 97  
A 85  1 n ILE . 85  A 98  
A 86  1 n ARG . 86  A 99  
A 87  1 n GLU . 87  A 100 
A 88  1 n ALA . 88  A 101 
A 89  1 n PHE . 89  A 102 
A 90  1 n ARG . 90  A 103 
A 91  1 n VAL . 91  A 104 
A 92  1 n PHE . 92  A 105 
A 93  1 n ASP . 93  A 106 
A 94  1 n LYS . 94  A 107 
A 95  1 n ASP . 95  A 108 
A 96  1 n GLY . 96  A 109 
A 97  1 n ASN . 97  A 110 
A 98  1 n GLY . 98  A 111 
A 99  1 n TYR . 99  A 112 
A 100 1 n ILE . 100 A 113 
A 101 1 n SER . 101 A 114 
A 102 1 n ALA . 102 A 115 
A 103 1 n ALA . 103 A 116 
A 104 1 n GLU . 104 A 117 
A 105 1 n LEU . 105 A 118 
A 106 1 n ARG . 106 A 119 
A 107 1 n HIS . 107 A 120 
A 108 1 n VAL . 108 A 121 
A 109 1 n MET . 109 A 122 
A 110 1 n THR . 110 A 123 
A 111 1 n ASN . 111 A 124 
A 112 1 n LEU . 112 A 125 
A 113 1 n GLY . 113 A 126 
A 114 1 n GLU . 114 A 127 
A 115 1 n LYS . 115 A 128 
A 116 1 n LEU . 116 A 129 
A 117 1 n THR . 117 A 130 
A 118 1 n ASP . 118 A 131 
A 119 1 n GLU . 119 A 132 
A 120 1 n GLU . 120 A 133 
A 121 1 n VAL . 121 A 134 
A 122 1 n ASP . 122 A 135 
A 123 1 n GLU . 123 A 136 
A 124 1 n MET . 124 A 137 
A 125 1 n ILE . 125 A 138 
A 126 1 n ARG . 126 A 139 
A 127 1 n GLU . 127 A 140 
A 128 1 n ALA . 128 A 141 
A 129 1 n ASP . 129 A 142 
A 130 1 n ILE . 130 A 143 
A 131 1 n ASP . 131 A 144 
A 132 1 n GLY . 132 A 145 
A 133 1 n ASP . 133 A 146 
A 134 1 n GLY . 134 A 147 
A 135 1 n GLN . 135 A 148 
A 136 1 n VAL . 136 A 149 
A 137 1 n ASN . 137 A 150 
A 138 1 n TYR . 138 A 151 
A 139 1 n GLU . 139 A 152 
A 140 1 n GLU . 140 A 153 
A 141 1 n PHE . 141 A 154 
A 142 1 n VAL . 142 A 155 
A 143 1 n GLN . 143 A 156 
A 144 1 n MET . 144 A 157 
A 145 1 n MET . 145 A 158 
A 146 1 n THR . 146 A 159 
A 147 1 n ALA . 147 A 160 
A 148 1 n LYS . 148 A 161 
A ?   1 n GLY . 149 A 162 
A ?   1 n GLY . 150 A 163 
A ?   1 n SER . 151 A 164 
A ?   1 n LEU . 152 A 165 
#
_pdbx_struct_assembly.details            author_and_software_defined_assembly
_pdbx_struct_assembly.id                 1
_pdbx_struct_assembly.method_details     PISA
_pdbx_struct_assembly.oligomeric_count   2
_pdbx_struct_assembly.oligomeric_details dimeric
#
_pdbx_struct_assembly_gen.assembly_id     1
_pdbx_struct_assembly_gen.asym_id_list    A,B,C,D,E,F,G
_pdbx_struct_assembly_gen.oper_expression 1
#
_pdbx_struct_oper_list.id                 1
_pdbx_struct_oper_list.matrix[1][1]       1.0000000000
_pdbx_struct_oper_list.matrix[1][2]       0.0000000000
_pdbx_struct_oper_list.matrix[1][3]       0.0000000000
_pdbx_struct_oper_list.matrix[2][1]       0.0000000000
_pdbx_struct_oper_list.matrix[2][2]       1.0000000000
_pdbx_struct_oper_list.matrix[2][3]       0.0000000000
_pdbx_struct_oper_list.matrix[3][1]       0.0000000000
_pdbx_struct_oper_list.matrix[3][2]       0.0000000000
_pdbx_struct_oper_list.matrix[3][3]       1.0000000000
_pdbx_struct_oper_list.name               1_555
_pdbx_struct_oper_list.symmetry_operation ?
_pdbx_struct_oper_list.type               "identity operation"
_pdbx_struct_oper_list.vector[1]          0.0000000000
_pdbx_struct_oper_list.vector[2]          0.0000000000
_pdbx_struct_oper_list.vector[3]          0.0000000000
#
_software.classification other
_software.name           "DeepMind Structure Class"
_software.pdbx_ordinal   1
_software.version        2.0.0
#
_struct_asym.entity_id 1
_struct_asym.id        A
#
loop_
_atom_site.group_PDB
_atom_site.id
_atom_site.type_symbol
_atom_site.label_atom_id
_atom_site.label_alt_id
_atom_site.label_comp_id
_atom_site.label_asym_id
_atom_site.label_entity_id
_atom_site.label_seq_id
_atom_site.pdbx_PDB_ins_code
_atom_site.Cartn_x
_atom_site.Cartn_y
_atom_site.Cartn_z
_atom_site.occupancy
_atom_site.B_iso_or_equiv
_atom_site.auth_seq_id
_atom_site.auth_asym_id
_atom_site.pdbx_PDB_model_num
ATOM 1    N N    . ALA A 1 14  ? 19.278  0.142   -6.309  1.00 0.00  1   A 1 
ATOM 2    C CA   . ALA A 1 14  ? 18.411  0.363   -5.131  1.00 0.00  1   A 1 
ATOM 3    C C    . ALA A 1 14  ? 19.094  1.250   -4.107  1.00 0.00  1   A 1 
ATOM 4    O O    . ALA A 1 14  ? 18.494  1.614   -3.107  1.00 0.00  1   A 1 
ATOM 5    C CB   . ALA A 1 14  ? 18.033  -0.970  -4.498  1.00 0.00  1   A 1 
ATOM 6    H H    . ALA A 1 14  ? 18.780  -0.444  -7.012  1.00 0.00  1   A 1 
ATOM 7    H HA   . ALA A 1 14  ? 17.504  0.849   -5.457  1.00 0.00  1   A 1 
ATOM 8    H HB1  . ALA A 1 14  ? 18.919  -1.451  -4.105  1.00 0.00  1   A 1 
ATOM 9    H HB2  . ALA A 1 14  ? 17.580  -1.607  -5.242  1.00 0.00  1   A 1 
ATOM 10   H HB3  . ALA A 1 14  ? 17.331  -0.802  -3.696  1.00 0.00  1   A 1 
ATOM 11   N N    . ASP A 1 15  ? 20.338  1.621   -4.376  1.00 0.00  2   A 1 
ATOM 12   C CA   . ASP A 1 15  ? 21.160  2.365   -3.422  1.00 0.00  2   A 1 
ATOM 13   C C    . ASP A 1 15  ? 20.937  3.876   -3.516  1.00 0.00  2   A 1 
ATOM 14   O O    . ASP A 1 15  ? 21.624  4.646   -2.850  1.00 0.00  2   A 1 
ATOM 15   C CB   . ASP A 1 15  ? 22.637  2.044   -3.653  1.00 0.00  2   A 1 
ATOM 16   C CG   . ASP A 1 15  ? 23.062  2.297   -5.084  1.00 0.00  2   A 1 
ATOM 17   O OD1  . ASP A 1 15  ? 23.860  3.225   -5.320  1.00 0.00  2   A 1 
ATOM 18   O OD2  . ASP A 1 15  ? 22.583  1.563   -5.978  1.00 0.00  2   A 1 
ATOM 19   H H    . ASP A 1 15  ? 20.732  1.390   -5.248  1.00 0.00  2   A 1 
ATOM 20   H HA   . ASP A 1 15  ? 20.886  2.037   -2.432  1.00 0.00  2   A 1 
ATOM 21   H HB2  . ASP A 1 15  ? 23.239  2.661   -3.003  1.00 0.00  2   A 1 
ATOM 22   H HB3  . ASP A 1 15  ? 22.813  1.005   -3.422  1.00 0.00  2   A 1 
ATOM 23   N N    . GLN A 1 16  ? 19.968  4.295   -4.321  1.00 0.00  3   A 1 
ATOM 24   C CA   . GLN A 1 16  ? 19.761  5.717   -4.596  1.00 0.00  3   A 1 
ATOM 25   C C    . GLN A 1 16  ? 18.875  6.391   -3.533  1.00 0.00  3   A 1 
ATOM 26   O O    . GLN A 1 16  ? 18.273  7.438   -3.781  1.00 0.00  3   A 1 
ATOM 27   C CB   . GLN A 1 16  ? 19.170  5.913   -6.005  1.00 0.00  3   A 1 
ATOM 28   C CG   . GLN A 1 16  ? 17.710  5.507   -6.158  1.00 0.00  3   A 1 
ATOM 29   C CD   . GLN A 1 16  ? 17.505  4.011   -6.249  1.00 0.00  3   A 1 
ATOM 30   O OE1  . GLN A 1 16  ? 17.309  3.339   -5.243  1.00 0.00  3   A 1 
ATOM 31   N NE2  . GLN A 1 16  ? 17.558  3.479   -7.458  1.00 0.00  3   A 1 
ATOM 32   H H    . GLN A 1 16  ? 19.366  3.636   -4.726  1.00 0.00  3   A 1 
ATOM 33   H HA   . GLN A 1 16  ? 20.731  6.190   -4.569  1.00 0.00  3   A 1 
ATOM 34   H HB2  . GLN A 1 16  ? 19.257  6.954   -6.278  1.00 0.00  3   A 1 
ATOM 35   H HB3  . GLN A 1 16  ? 19.752  5.323   -6.701  1.00 0.00  3   A 1 
ATOM 36   H HG2  . GLN A 1 16  ? 17.162  5.873   -5.305  1.00 0.00  3   A 1 
ATOM 37   H HG3  . GLN A 1 16  ? 17.318  5.962   -7.056  1.00 0.00  3   A 1 
ATOM 38   H HE21 . GLN A 1 16  ? 17.731  4.078   -8.226  1.00 0.00  3   A 1 
ATOM 39   H HE22 . GLN A 1 16  ? 17.411  2.517   -7.548  1.00 0.00  3   A 1 
ATOM 40   N N    . LEU A 1 17  ? 18.818  5.803   -2.343  1.00 10.00 4   A 1 
ATOM 41   C CA   . LEU A 1 17  ? 18.011  6.352   -1.248  1.00 10.00 4   A 1 
ATOM 42   C C    . LEU A 1 17  ? 18.812  7.374   -0.441  1.00 10.00 4   A 1 
ATOM 43   O O    . LEU A 1 17  ? 19.981  7.628   -0.732  1.00 10.00 4   A 1 
ATOM 44   C CB   . LEU A 1 17  ? 17.526  5.242   -0.305  1.00 10.00 4   A 1 
ATOM 45   C CG   . LEU A 1 17  ? 17.548  3.826   -0.877  1.00 10.00 4   A 1 
ATOM 46   C CD1  . LEU A 1 17  ? 18.918  3.202   -0.673  1.00 10.00 4   A 1 
ATOM 47   C CD2  . LEU A 1 17  ? 16.473  2.969   -0.232  1.00 10.00 4   A 1 
ATOM 48   H H    . LEU A 1 17  ? 19.338  4.991   -2.194  1.00 10.00 4   A 1 
ATOM 49   H HA   . LEU A 1 17  ? 17.155  6.845   -1.681  1.00 10.00 4   A 1 
ATOM 50   H HB2  . LEU A 1 17  ? 18.150  5.254   0.577   1.00 10.00 4   A 1 
ATOM 51   H HB3  . LEU A 1 17  ? 16.515  5.471   -0.008  1.00 10.00 4   A 1 
ATOM 52   H HG   . LEU A 1 17  ? 17.353  3.872   -1.938  1.00 10.00 4   A 1 
ATOM 53   H HD11 . LEU A 1 17  ? 19.047  2.941   0.367   1.00 10.00 4   A 1 
ATOM 54   H HD12 . LEU A 1 17  ? 19.680  3.910   -0.960  1.00 10.00 4   A 1 
ATOM 55   H HD13 . LEU A 1 17  ? 19.003  2.315   -1.285  1.00 10.00 4   A 1 
ATOM 56   H HD21 . LEU A 1 17  ? 16.499  1.976   -0.656  1.00 10.00 4   A 1 
ATOM 57   H HD22 . LEU A 1 17  ? 15.504  3.411   -0.411  1.00 10.00 4   A 1 
ATOM 58   H HD23 . LEU A 1 17  ? 16.650  2.909   0.833   1.00 10.00 4   A 1 
ATOM 59   N N    . THR A 1 18  ? 18.176  7.962   0.568   1.00 10.00 5   A 1 
ATOM 60   C CA   . THR A 1 18  ? 18.860  8.894   1.455   1.00 10.00 5   A 1 
ATOM 61   C C    . THR A 1 18  ? 19.587  8.128   2.565   1.00 10.00 5   A 1 
ATOM 62   O O    . THR A 1 18  ? 19.155  7.040   2.958   1.00 10.00 5   A 1 
ATOM 63   C CB   . THR A 1 18  ? 17.885  9.926   2.069   1.00 10.00 5   A 1 
ATOM 64   O OG1  . THR A 1 18  ? 18.619  10.975  2.716   1.00 10.00 5   A 1 
ATOM 65   C CG2  . THR A 1 18  ? 16.942  9.268   3.067   1.00 10.00 5   A 1 
ATOM 66   H H    . THR A 1 18  ? 17.222  7.774   0.710   1.00 10.00 5   A 1 
ATOM 67   H HA   . THR A 1 18  ? 19.594  9.430   0.868   1.00 10.00 5   A 1 
ATOM 68   H HB   . THR A 1 18  ? 17.295  10.355  1.270   1.00 10.00 5   A 1 
ATOM 69   H HG1  . THR A 1 18  ? 18.555  10.879  3.677   1.00 10.00 5   A 1 
ATOM 70   H HG21 . THR A 1 18  ? 16.270  10.011  3.471   1.00 10.00 5   A 1 
ATOM 71   H HG22 . THR A 1 18  ? 17.516  8.828   3.868   1.00 10.00 5   A 1 
ATOM 72   H HG23 . THR A 1 18  ? 16.370  8.498   2.569   1.00 10.00 5   A 1 
ATOM 73   N N    . GLU A 1 19  ? 20.677  8.711   3.066   1.00 10.00 6   A 1 
ATOM 74   C CA   . GLU A 1 19  ? 21.565  8.049   4.029   1.00 10.00 6   A 1 
ATOM 75   C C    . GLU A 1 19  ? 20.814  7.461   5.221   1.00 10.00 6   A 1 
ATOM 76   O O    . GLU A 1 19  ? 21.153  6.377   5.699   1.00 10.00 6   A 1 
ATOM 77   C CB   . GLU A 1 19  ? 22.622  9.034   4.530   1.00 10.00 6   A 1 
ATOM 78   C CG   . GLU A 1 19  ? 23.512  9.587   3.429   1.00 10.00 6   A 1 
ATOM 79   C CD   . GLU A 1 19  ? 24.248  8.503   2.669   1.00 10.00 6   A 1 
ATOM 80   O OE1  . GLU A 1 19  ? 25.176  7.896   3.243   1.00 10.00 6   A 1 
ATOM 81   O OE2  . GLU A 1 19  ? 23.906  8.267   1.493   1.00 10.00 6   A 1 
ATOM 82   H H    . GLU A 1 19  ? 20.897  9.619   2.775   1.00 10.00 6   A 1 
ATOM 83   H HA   . GLU A 1 19  ? 22.065  7.246   3.510   1.00 10.00 6   A 1 
ATOM 84   H HB2  . GLU A 1 19  ? 22.123  9.864   5.009   1.00 10.00 6   A 1 
ATOM 85   H HB3  . GLU A 1 19  ? 23.248  8.536   5.256   1.00 10.00 6   A 1 
ATOM 86   H HG2  . GLU A 1 19  ? 22.901  10.138  2.732   1.00 10.00 6   A 1 
ATOM 87   H HG3  . GLU A 1 19  ? 24.239  10.251  3.874   1.00 10.00 6   A 1 
ATOM 88   N N    . GLU A 1 20  ? 19.806  8.178   5.704   1.00 10.00 7   A 1 
ATOM 89   C CA   . GLU A 1 20  ? 19.003  7.714   6.832   1.00 10.00 7   A 1 
ATOM 90   C C    . GLU A 1 20  ? 18.361  6.365   6.522   1.00 10.00 7   A 1 
ATOM 91   O O    . GLU A 1 20  ? 18.589  5.378   7.225   1.00 10.00 7   A 1 
ATOM 92   C CB   . GLU A 1 20  ? 17.924  8.746   7.164   1.00 10.00 7   A 1 
ATOM 93   C CG   . GLU A 1 20  ? 17.048  8.362   8.341   1.00 10.00 7   A 1 
ATOM 94   C CD   . GLU A 1 20  ? 15.945  9.366   8.590   1.00 10.00 7   A 1 
ATOM 95   O OE1  . GLU A 1 20  ? 16.118  10.236  9.467   1.00 10.00 7   A 1 
ATOM 96   O OE2  . GLU A 1 20  ? 14.908  9.295   7.901   1.00 10.00 7   A 1 
ATOM 97   H H    . GLU A 1 20  ? 19.603  9.047   5.298   1.00 10.00 7   A 1 
ATOM 98   H HA   . GLU A 1 20  ? 19.659  7.602   7.683   1.00 10.00 7   A 1 
ATOM 99   H HB2  . GLU A 1 20  ? 18.403  9.687   7.392   1.00 10.00 7   A 1 
ATOM 100  H HB3  . GLU A 1 20  ? 17.291  8.877   6.299   1.00 10.00 7   A 1 
ATOM 101  H HG2  . GLU A 1 20  ? 16.600  7.399   8.145   1.00 10.00 7   A 1 
ATOM 102  H HG3  . GLU A 1 20  ? 17.663  8.298   9.226   1.00 10.00 7   A 1 
ATOM 103  N N    . GLN A 1 21  ? 17.587  6.325   5.444   1.00 10.00 8   A 1 
ATOM 104  C CA   . GLN A 1 21  ? 16.915  5.103   5.029   1.00 10.00 8   A 1 
ATOM 105  C C    . GLN A 1 21  ? 17.927  4.007   4.735   1.00 10.00 8   A 1 
ATOM 106  O O    . GLN A 1 21  ? 17.676  2.825   4.974   1.00 10.00 8   A 1 
ATOM 107  C CB   . GLN A 1 21  ? 16.050  5.361   3.799   1.00 10.00 8   A 1 
ATOM 108  C CG   . GLN A 1 21  ? 15.432  4.102   3.223   1.00 10.00 8   A 1 
ATOM 109  C CD   . GLN A 1 21  ? 14.428  4.401   2.129   1.00 10.00 8   A 1 
ATOM 110  O OE1  . GLN A 1 21  ? 14.566  5.377   1.395   1.00 10.00 8   A 1 
ATOM 111  N NE2  . GLN A 1 21  ? 13.394  3.580   2.033   1.00 10.00 8   A 1 
ATOM 112  H H    . GLN A 1 21  ? 17.471  7.138   4.912   1.00 10.00 8   A 1 
ATOM 113  H HA   . GLN A 1 21  ? 16.281  4.784   5.840   1.00 10.00 8   A 1 
ATOM 114  H HB2  . GLN A 1 21  ? 15.255  6.039   4.068   1.00 10.00 8   A 1 
ATOM 115  H HB3  . GLN A 1 21  ? 16.660  5.820   3.035   1.00 10.00 8   A 1 
ATOM 116  H HG2  . GLN A 1 21  ? 16.226  3.486   2.812   1.00 10.00 8   A 1 
ATOM 117  H HG3  . GLN A 1 21  ? 14.934  3.562   4.016   1.00 10.00 8   A 1 
ATOM 118  H HE21 . GLN A 1 21  ? 13.333  2.832   2.669   1.00 10.00 8   A 1 
ATOM 119  H HE22 . GLN A 1 21  ? 12.729  3.755   1.338   1.00 10.00 8   A 1 
ATOM 120  N N    . ILE A 1 22  ? 19.077  4.413   4.227   1.00 10.00 9   A 1 
ATOM 121  C CA   . ILE A 1 22  ? 20.143  3.479   3.931   1.00 10.00 9   A 1 
ATOM 122  C C    . ILE A 1 22  ? 20.627  2.782   5.207   1.00 10.00 9   A 1 
ATOM 123  O O    . ILE A 1 22  ? 20.873  1.577   5.210   1.00 10.00 9   A 1 
ATOM 124  C CB   . ILE A 1 22  ? 21.325  4.178   3.221   1.00 10.00 9   A 1 
ATOM 125  C CG1  . ILE A 1 22  ? 20.868  4.802   1.898   1.00 10.00 9   A 1 
ATOM 126  C CG2  . ILE A 1 22  ? 22.443  3.188   2.965   1.00 10.00 9   A 1 
ATOM 127  C CD1  . ILE A 1 22  ? 21.965  5.544   1.161   1.00 10.00 9   A 1 
ATOM 128  H H    . ILE A 1 22  ? 19.210  5.371   4.045   1.00 10.00 9   A 1 
ATOM 129  H HA   . ILE A 1 22  ? 19.744  2.730   3.260   1.00 10.00 9   A 1 
ATOM 130  H HB   . ILE A 1 22  ? 21.702  4.954   3.869   1.00 10.00 9   A 1 
ATOM 131  H HG12 . ILE A 1 22  ? 20.507  4.020   1.247   1.00 10.00 9   A 1 
ATOM 132  H HG13 . ILE A 1 22  ? 20.068  5.501   2.092   1.00 10.00 9   A 1 
ATOM 133  H HG21 . ILE A 1 22  ? 23.239  3.677   2.426   1.00 10.00 9   A 1 
ATOM 134  H HG22 . ILE A 1 22  ? 22.058  2.366   2.379   1.00 10.00 9   A 1 
ATOM 135  H HG23 . ILE A 1 22  ? 22.817  2.816   3.906   1.00 10.00 9   A 1 
ATOM 136  H HD11 . ILE A 1 22  ? 22.760  4.857   0.913   1.00 10.00 9   A 1 
ATOM 137  H HD12 . ILE A 1 22  ? 22.352  6.332   1.790   1.00 10.00 9   A 1 
ATOM 138  H HD13 . ILE A 1 22  ? 21.563  5.971   0.254   1.00 10.00 9   A 1 
ATOM 139  N N    . ALA A 1 23  ? 20.730  3.531   6.295   1.00 10.00 10  A 1 
ATOM 140  C CA   . ALA A 1 23  ? 21.191  2.981   7.567   1.00 10.00 10  A 1 
ATOM 141  C C    . ALA A 1 23  ? 20.211  1.950   8.123   1.00 10.00 10  A 1 
ATOM 142  O O    . ALA A 1 23  ? 20.620  0.969   8.747   1.00 10.00 10  A 1 
ATOM 143  C CB   . ALA A 1 23  ? 21.403  4.102   8.573   1.00 10.00 10  A 1 
ATOM 144  H H    . ALA A 1 23  ? 20.497  4.485   6.243   1.00 10.00 10  A 1 
ATOM 145  H HA   . ALA A 1 23  ? 22.143  2.500   7.397   1.00 10.00 10  A 1 
ATOM 146  H HB1  . ALA A 1 23  ? 22.084  4.832   8.162   1.00 10.00 10  A 1 
ATOM 147  H HB2  . ALA A 1 23  ? 21.816  3.696   9.485   1.00 10.00 10  A 1 
ATOM 148  H HB3  . ALA A 1 23  ? 20.454  4.576   8.788   1.00 10.00 10  A 1 
ATOM 149  N N    . GLU A 1 24  ? 18.923  2.173   7.883   1.00 10.00 11  A 1 
ATOM 150  C CA   . GLU A 1 24  ? 17.875  1.297   8.416   1.00 10.00 11  A 1 
ATOM 151  C C    . GLU A 1 24  ? 18.026  -0.130  7.924   1.00 10.00 11  A 1 
ATOM 152  O O    . GLU A 1 24  ? 18.056  -1.078  8.713   1.00 10.00 11  A 1 
ATOM 153  C CB   . GLU A 1 24  ? 16.513  1.779   7.956   1.00 10.00 11  A 1 
ATOM 154  C CG   . GLU A 1 24  ? 16.366  3.272   7.972   1.00 10.00 11  A 1 
ATOM 155  C CD   . GLU A 1 24  ? 15.912  3.806   9.316   1.00 10.00 11  A 1 
ATOM 156  O OE1  . GLU A 1 24  ? 16.680  3.696   10.293  1.00 10.00 11  A 1 
ATOM 157  O OE2  . GLU A 1 24  ? 14.782  4.329   9.396   1.00 10.00 11  A 1 
ATOM 158  H H    . GLU A 1 24  ? 18.666  2.962   7.352   1.00 10.00 11  A 1 
ATOM 159  H HA   . GLU A 1 24  ? 17.919  1.317   9.492   1.00 10.00 11  A 1 
ATOM 160  H HB2  . GLU A 1 24  ? 16.346  1.434   6.946   1.00 10.00 11  A 1 
ATOM 161  H HB3  . GLU A 1 24  ? 15.756  1.355   8.603   1.00 10.00 11  A 1 
ATOM 162  H HG2  . GLU A 1 24  ? 17.322  3.710   7.724   1.00 10.00 11  A 1 
ATOM 163  H HG3  . GLU A 1 24  ? 15.653  3.539   7.220   1.00 10.00 11  A 1 
ATOM 164  N N    . PHE A 1 25  ? 18.123  -0.280  6.610   1.00 10.00 12  A 1 
ATOM 165  C CA   . PHE A 1 25  ? 18.177  -1.605  6.016   1.00 10.00 12  A 1 
ATOM 166  C C    . PHE A 1 25  ? 19.509  -2.270  6.315   1.00 10.00 12  A 1 
ATOM 167  O O    . PHE A 1 25  ? 19.614  -3.486  6.261   1.00 10.00 12  A 1 
ATOM 168  C CB   . PHE A 1 25  ? 17.888  -1.585  4.508   1.00 10.00 12  A 1 
ATOM 169  C CG   . PHE A 1 25  ? 19.016  -1.106  3.641   1.00 10.00 12  A 1 
ATOM 170  C CD1  . PHE A 1 25  ? 20.017  -1.978  3.233   1.00 10.00 12  A 1 
ATOM 171  C CD2  . PHE A 1 25  ? 19.066  0.206   3.217   1.00 10.00 12  A 1 
ATOM 172  C CE1  . PHE A 1 25  ? 21.046  -1.543  2.425   1.00 10.00 12  A 1 
ATOM 173  C CE2  . PHE A 1 25  ? 20.093  0.646   2.408   1.00 10.00 12  A 1 
ATOM 174  C CZ   . PHE A 1 25  ? 21.084  -0.227  2.013   1.00 10.00 12  A 1 
ATOM 175  H H    . PHE A 1 25  ? 18.135  0.517   6.035   1.00 10.00 12  A 1 
ATOM 176  H HA   . PHE A 1 25  ? 17.407  -2.191  6.497   1.00 10.00 12  A 1 
ATOM 177  H HB2  . PHE A 1 25  ? 17.640  -2.585  4.191   1.00 10.00 12  A 1 
ATOM 178  H HB3  . PHE A 1 25  ? 17.039  -0.941  4.329   1.00 10.00 12  A 1 
ATOM 179  H HD1  . PHE A 1 25  ? 19.987  -3.009  3.558   1.00 10.00 12  A 1 
ATOM 180  H HD2  . PHE A 1 25  ? 18.291  0.893   3.523   1.00 10.00 12  A 1 
ATOM 181  H HE1  . PHE A 1 25  ? 21.820  -2.230  2.115   1.00 10.00 12  A 1 
ATOM 182  H HE2  . PHE A 1 25  ? 20.123  1.677   2.086   1.00 10.00 12  A 1 
ATOM 183  H HZ   . PHE A 1 25  ? 21.888  0.118   1.380   1.00 10.00 12  A 1 
ATOM 184  N N    . LYS A 1 26  ? 20.531  -1.476  6.618   1.00 10.00 13  A 1 
ATOM 185  C CA   . LYS A 1 26  ? 21.815  -2.049  7.029   1.00 10.00 13  A 1 
ATOM 186  C C    . LYS A 1 26  ? 21.634  -2.822  8.310   1.00 10.00 13  A 1 
ATOM 187  O O    . LYS A 1 26  ? 22.061  -3.969  8.432   1.00 10.00 13  A 1 
ATOM 188  C CB   . LYS A 1 26  ? 22.853  -0.973  7.280   1.00 10.00 13  A 1 
ATOM 189  C CG   . LYS A 1 26  ? 23.143  -0.124  6.075   1.00 10.00 13  A 1 
ATOM 190  C CD   . LYS A 1 26  ? 23.681  -0.940  4.921   1.00 10.00 13  A 1 
ATOM 191  C CE   . LYS A 1 26  ? 23.981  -0.038  3.760   1.00 10.00 13  A 1 
ATOM 192  N NZ   . LYS A 1 26  ? 24.507  -0.772  2.577   1.00 10.00 13  A 1 
ATOM 193  H H    . LYS A 1 26  ? 20.416  -0.490  6.584   1.00 10.00 13  A 1 
ATOM 194  H HA   . LYS A 1 26  ? 22.162  -2.713  6.252   1.00 10.00 13  A 1 
ATOM 195  H HB2  . LYS A 1 26  ? 22.498  -0.327  8.070   1.00 10.00 13  A 1 
ATOM 196  H HB3  . LYS A 1 26  ? 23.770  -1.446  7.596   1.00 10.00 13  A 1 
ATOM 197  H HG2  . LYS A 1 26  ? 22.231  0.361   5.763   1.00 10.00 13  A 1 
ATOM 198  H HG3  . LYS A 1 26  ? 23.865  0.617   6.345   1.00 10.00 13  A 1 
ATOM 199  H HD2  . LYS A 1 26  ? 24.577  -1.436  5.222   1.00 10.00 13  A 1 
ATOM 200  H HD3  . LYS A 1 26  ? 22.940  -1.665  4.621   1.00 10.00 13  A 1 
ATOM 201  H HE2  . LYS A 1 26  ? 23.062  0.442   3.497   1.00 10.00 13  A 1 
ATOM 202  H HE3  . LYS A 1 26  ? 24.702  0.704   4.069   1.00 10.00 13  A 1 
ATOM 203  H HZ1  . LYS A 1 26  ? 24.760  -0.096  1.822   1.00 10.00 13  A 1 
ATOM 204  H HZ2  . LYS A 1 26  ? 23.791  -1.426  2.209   1.00 10.00 13  A 1 
ATOM 205  H HZ3  . LYS A 1 26  ? 25.362  -1.314  2.837   1.00 10.00 13  A 1 
ATOM 206  N N    . GLU A 1 27  ? 20.992  -2.164  9.257   1.00 10.00 14  A 1 
ATOM 207  C CA   . GLU A 1 27  ? 20.696  -2.763  10.553  1.00 10.00 14  A 1 
ATOM 208  C C    . GLU A 1 27  ? 19.893  -4.047  10.362  1.00 10.00 14  A 1 
ATOM 209  O O    . GLU A 1 27  ? 20.111  -5.046  11.050  1.00 10.00 14  A 1 
ATOM 210  C CB   . GLU A 1 27  ? 19.927  -1.770  11.429  1.00 10.00 14  A 1 
ATOM 211  C CG   . GLU A 1 27  ? 19.717  -2.242  12.856  1.00 10.00 14  A 1 
ATOM 212  C CD   . GLU A 1 27  ? 19.027  -1.205  13.713  1.00 10.00 14  A 1 
ATOM 213  O OE1  . GLU A 1 27  ? 19.728  -0.366  14.312  1.00 10.00 14  A 1 
ATOM 214  O OE2  . GLU A 1 27  ? 17.783  -1.229  13.793  1.00 10.00 14  A 1 
ATOM 215  H H    . GLU A 1 27  ? 20.712  -1.235  9.073   1.00 10.00 14  A 1 
ATOM 216  H HA   . GLU A 1 27  ? 21.633  -3.004  11.029  1.00 10.00 14  A 1 
ATOM 217  H HB2  . GLU A 1 27  ? 20.468  -0.836  11.460  1.00 10.00 14  A 1 
ATOM 218  H HB3  . GLU A 1 27  ? 18.958  -1.597  10.986  1.00 10.00 14  A 1 
ATOM 219  H HG2  . GLU A 1 27  ? 19.109  -3.137  12.844  1.00 10.00 14  A 1 
ATOM 220  H HG3  . GLU A 1 27  ? 20.680  -2.468  13.292  1.00 10.00 14  A 1 
ATOM 221  N N    . ALA A 1 28  ? 18.986  -4.018  9.393   1.00 10.00 15  A 1 
ATOM 222  C CA   . ALA A 1 28  ? 18.185  -5.184  9.052   1.00 10.00 15  A 1 
ATOM 223  C C    . ALA A 1 28  ? 19.033  -6.249  8.356   1.00 10.00 15  A 1 
ATOM 224  O O    . ALA A 1 28  ? 18.919  -7.431  8.656   1.00 10.00 15  A 1 
ATOM 225  C CB   . ALA A 1 28  ? 17.012  -4.774  8.176   1.00 10.00 15  A 1 
ATOM 226  H H    . ALA A 1 28  ? 18.850  -3.184  8.897   1.00 10.00 15  A 1 
ATOM 227  H HA   . ALA A 1 28  ? 17.790  -5.596  9.969   1.00 10.00 15  A 1 
ATOM 228  H HB1  . ALA A 1 28  ? 16.376  -5.628  8.000   1.00 10.00 15  A 1 
ATOM 229  H HB2  . ALA A 1 28  ? 17.384  -4.402  7.233   1.00 10.00 15  A 1 
ATOM 230  H HB3  . ALA A 1 28  ? 16.446  -4.000  8.672   1.00 10.00 15  A 1 
ATOM 231  N N    . PHE A 1 29  ? 19.882  -5.821  7.426   1.00 10.00 16  A 1 
ATOM 232  C CA   . PHE A 1 29  ? 20.786  -6.732  6.723   1.00 10.00 16  A 1 
ATOM 233  C C    . PHE A 1 29  ? 21.666  -7.470  7.722   1.00 10.00 16  A 1 
ATOM 234  O O    . PHE A 1 29  ? 21.895  -8.672  7.596   1.00 10.00 16  A 1 
ATOM 235  C CB   . PHE A 1 29  ? 21.659  -5.970  5.723   1.00 10.00 16  A 1 
ATOM 236  C CG   . PHE A 1 29  ? 22.417  -6.873  4.788   1.00 10.00 16  A 1 
ATOM 237  C CD1  . PHE A 1 29  ? 21.892  -7.193  3.549   1.00 10.00 16  A 1 
ATOM 238  C CD2  . PHE A 1 29  ? 23.647  -7.403  5.147   1.00 10.00 16  A 1 
ATOM 239  C CE1  . PHE A 1 29  ? 22.576  -8.022  2.684   1.00 10.00 16  A 1 
ATOM 240  C CE2  . PHE A 1 29  ? 24.336  -8.234  4.284   1.00 10.00 16  A 1 
ATOM 241  C CZ   . PHE A 1 29  ? 23.797  -8.544  3.052   1.00 10.00 16  A 1 
ATOM 242  H H    . PHE A 1 29  ? 19.890  -4.865  7.193   1.00 10.00 16  A 1 
ATOM 243  H HA   . PHE A 1 29  ? 20.185  -7.447  6.187   1.00 10.00 16  A 1 
ATOM 244  H HB2  . PHE A 1 29  ? 21.030  -5.328  5.125   1.00 10.00 16  A 1 
ATOM 245  H HB3  . PHE A 1 29  ? 22.374  -5.366  6.264   1.00 10.00 16  A 1 
ATOM 246  H HD1  . PHE A 1 29  ? 20.935  -6.785  3.259   1.00 10.00 16  A 1 
ATOM 247  H HD2  . PHE A 1 29  ? 24.070  -7.162  6.113   1.00 10.00 16  A 1 
ATOM 248  H HE1  . PHE A 1 29  ? 22.152  -8.266  1.722   1.00 10.00 16  A 1 
ATOM 249  H HE2  . PHE A 1 29  ? 25.294  -8.642  4.573   1.00 10.00 16  A 1 
ATOM 250  H HZ   . PHE A 1 29  ? 24.334  -9.193  2.375   1.00 10.00 16  A 1 
ATOM 251  N N    . SER A 1 30  ? 22.151  -6.731  8.711   1.00 10.00 17  A 1 
ATOM 252  C CA   . SER A 1 30  ? 22.931  -7.302  9.803   1.00 10.00 17  A 1 
ATOM 253  C C    . SER A 1 30  ? 22.167  -8.422  10.524  1.00 10.00 17  A 1 
ATOM 254  O O    . SER A 1 30  ? 22.772  -9.331  11.091  1.00 10.00 17  A 1 
ATOM 255  C CB   . SER A 1 30  ? 23.314  -6.195  10.785  1.00 10.00 17  A 1 
ATOM 256  O OG   . SER A 1 30  ? 24.244  -5.298  10.199  1.00 10.00 17  A 1 
ATOM 257  H H    . SER A 1 30  ? 22.000  -5.755  8.694   1.00 10.00 17  A 1 
ATOM 258  H HA   . SER A 1 30  ? 23.832  -7.718  9.379   1.00 10.00 17  A 1 
ATOM 259  H HB2  . SER A 1 30  ? 22.427  -5.638  11.057  1.00 10.00 17  A 1 
ATOM 260  H HB3  . SER A 1 30  ? 23.755  -6.631  11.670  1.00 10.00 17  A 1 
ATOM 261  H HG   . SER A 1 30  ? 23.969  -4.384  10.375  1.00 10.00 17  A 1 
ATOM 262  N N    . LEU A 1 31  ? 20.838  -8.353  10.500  1.00 10.00 18  A 1 
ATOM 263  C CA   . LEU A 1 31  ? 20.003  -9.413  11.062  1.00 10.00 18  A 1 
ATOM 264  C C    . LEU A 1 31  ? 20.007  -10.636 10.160  1.00 10.00 18  A 1 
ATOM 265  O O    . LEU A 1 31  ? 20.096  -11.769 10.628  1.00 10.00 18  A 1 
ATOM 266  C CB   . LEU A 1 31  ? 18.552  -8.948  11.220  1.00 10.00 18  A 1 
ATOM 267  C CG   . LEU A 1 31  ? 18.103  -8.563  12.627  1.00 10.00 18  A 1 
ATOM 268  C CD1  . LEU A 1 31  ? 18.778  -7.281  13.087  1.00 10.00 18  A 1 
ATOM 269  C CD2  . LEU A 1 31  ? 16.588  -8.421  12.655  1.00 10.00 18  A 1 
ATOM 270  H H    . LEU A 1 31  ? 20.405  -7.574  10.087  1.00 10.00 18  A 1 
ATOM 271  H HA   . LEU A 1 31  ? 20.401  -9.680  12.028  1.00 10.00 18  A 1 
ATOM 272  H HB2  . LEU A 1 31  ? 18.405  -8.092  10.578  1.00 10.00 18  A 1 
ATOM 273  H HB3  . LEU A 1 31  ? 17.911  -9.745  10.871  1.00 10.00 18  A 1 
ATOM 274  H HG   . LEU A 1 31  ? 18.378  -9.349  13.315  1.00 10.00 18  A 1 
ATOM 275  H HD11 . LEU A 1 31  ? 18.461  -7.049  14.093  1.00 10.00 18  A 1 
ATOM 276  H HD12 . LEU A 1 31  ? 18.504  -6.472  12.426  1.00 10.00 18  A 1 
ATOM 277  H HD13 . LEU A 1 31  ? 19.850  -7.410  13.071  1.00 10.00 18  A 1 
ATOM 278  H HD21 . LEU A 1 31  ? 16.285  -7.659  11.950  1.00 10.00 18  A 1 
ATOM 279  H HD22 . LEU A 1 31  ? 16.266  -8.142  13.647  1.00 10.00 18  A 1 
ATOM 280  H HD23 . LEU A 1 31  ? 16.134  -9.364  12.380  1.00 10.00 18  A 1 
ATOM 281  N N    . PHE A 1 32  ? 19.906  -10.389 8.865   1.00 10.00 19  A 1 
ATOM 282  C CA   . PHE A 1 32  ? 19.713  -11.450 7.889   1.00 10.00 19  A 1 
ATOM 283  C C    . PHE A 1 32  ? 21.037  -12.096 7.471   1.00 10.00 19  A 1 
ATOM 284  O O    . PHE A 1 32  ? 21.043  -13.117 6.791   1.00 10.00 19  A 1 
ATOM 285  C CB   . PHE A 1 32  ? 18.964  -10.906 6.667   1.00 10.00 19  A 1 
ATOM 286  C CG   . PHE A 1 32  ? 17.529  -10.551 6.946   1.00 10.00 19  A 1 
ATOM 287  C CD1  . PHE A 1 32  ? 17.153  -9.241  7.184   1.00 10.00 19  A 1 
ATOM 288  C CD2  . PHE A 1 32  ? 16.556  -11.536 6.977   1.00 10.00 19  A 1 
ATOM 289  C CE1  . PHE A 1 32  ? 15.835  -8.915  7.442   1.00 10.00 19  A 1 
ATOM 290  C CE2  . PHE A 1 32  ? 15.236  -11.218 7.234   1.00 10.00 19  A 1 
ATOM 291  C CZ   . PHE A 1 32  ? 14.876  -9.906  7.470   1.00 10.00 19  A 1 
ATOM 292  H H    . PHE A 1 32  ? 19.965  -9.461  8.553   1.00 10.00 19  A 1 
ATOM 293  H HA   . PHE A 1 32  ? 19.100  -12.207 8.355   1.00 10.00 19  A 1 
ATOM 294  H HB2  . PHE A 1 32  ? 19.460  -10.015 6.315   1.00 10.00 19  A 1 
ATOM 295  H HB3  . PHE A 1 32  ? 18.970  -11.646 5.882   1.00 10.00 19  A 1 
ATOM 296  H HD1  . PHE A 1 32  ? 17.903  -8.466  7.165   1.00 10.00 19  A 1 
ATOM 297  H HD2  . PHE A 1 32  ? 16.836  -12.563 6.792   1.00 10.00 19  A 1 
ATOM 298  H HE1  . PHE A 1 32  ? 15.558  -7.888  7.627   1.00 10.00 19  A 1 
ATOM 299  H HE2  . PHE A 1 32  ? 14.487  -11.996 7.255   1.00 10.00 19  A 1 
ATOM 300  H HZ   . PHE A 1 32  ? 13.844  -9.654  7.672   1.00 10.00 19  A 1 
ATOM 301  N N    . ASP A 1 33  ? 22.151  -11.499 7.866   1.00 10.00 20  A 1 
ATOM 302  C CA   . ASP A 1 33  ? 23.461  -12.096 7.623   1.00 10.00 20  A 1 
ATOM 303  C C    . ASP A 1 33  ? 24.149  -12.392 8.951   1.00 10.00 20  A 1 
ATOM 304  O O    . ASP A 1 33  ? 24.969  -11.611 9.435   1.00 10.00 20  A 1 
ATOM 305  C CB   . ASP A 1 33  ? 24.332  -11.193 6.745   1.00 10.00 20  A 1 
ATOM 306  C CG   . ASP A 1 33  ? 25.710  -11.780 6.479   1.00 10.00 20  A 1 
ATOM 307  O OD1  . ASP A 1 33  ? 25.800  -12.924 6.001   1.00 10.00 20  A 1 
ATOM 308  O OD2  . ASP A 1 33  ? 26.714  -11.074 6.733   1.00 10.00 20  A 1 
ATOM 309  H H    . ASP A 1 33  ? 22.094  -10.644 8.346   1.00 10.00 20  A 1 
ATOM 310  H HA   . ASP A 1 33  ? 23.300  -13.033 7.106   1.00 10.00 20  A 1 
ATOM 311  H HB2  . ASP A 1 33  ? 23.839  -11.042 5.793   1.00 10.00 20  A 1 
ATOM 312  H HB3  . ASP A 1 33  ? 24.457  -10.238 7.237   1.00 10.00 20  A 1 
ATOM 313  N N    . LYS A 1 34  ? 23.769  -13.503 9.562   1.00 10.00 21  A 1 
ATOM 314  C CA   . LYS A 1 34  ? 24.260  -13.853 10.888  1.00 10.00 21  A 1 
ATOM 315  C C    . LYS A 1 34  ? 25.585  -14.593 10.823  1.00 10.00 21  A 1 
ATOM 316  O O    . LYS A 1 34  ? 26.404  -14.500 11.736  1.00 10.00 21  A 1 
ATOM 317  C CB   . LYS A 1 34  ? 23.219  -14.680 11.633  1.00 10.00 21  A 1 
ATOM 318  C CG   . LYS A 1 34  ? 21.944  -13.913 11.881  1.00 10.00 21  A 1 
ATOM 319  C CD   . LYS A 1 34  ? 20.964  -14.714 12.716  1.00 10.00 21  A 1 
ATOM 320  C CE   . LYS A 1 34  ? 19.833  -13.846 13.237  1.00 10.00 21  A 1 
ATOM 321  N NZ   . LYS A 1 34  ? 20.257  -13.022 14.400  1.00 10.00 21  A 1 
ATOM 322  H H    . LYS A 1 34  ? 23.147  -14.108 9.102   1.00 10.00 21  A 1 
ATOM 323  H HA   . LYS A 1 34  ? 24.413  -12.930 11.427  1.00 10.00 21  A 1 
ATOM 324  H HB2  . LYS A 1 34  ? 22.985  -15.561 11.053  1.00 10.00 21  A 1 
ATOM 325  H HB3  . LYS A 1 34  ? 23.624  -14.979 12.586  1.00 10.00 21  A 1 
ATOM 326  H HG2  . LYS A 1 34  ? 22.188  -12.996 12.390  1.00 10.00 21  A 1 
ATOM 327  H HG3  . LYS A 1 34  ? 21.485  -13.684 10.931  1.00 10.00 21  A 1 
ATOM 328  H HD2  . LYS A 1 34  ? 20.548  -15.503 12.108  1.00 10.00 21  A 1 
ATOM 329  H HD3  . LYS A 1 34  ? 21.491  -15.144 13.554  1.00 10.00 21  A 1 
ATOM 330  H HE2  . LYS A 1 34  ? 19.508  -13.189 12.444  1.00 10.00 21  A 1 
ATOM 331  H HE3  . LYS A 1 34  ? 19.014  -14.484 13.535  1.00 10.00 21  A 1 
ATOM 332  H HZ1  . LYS A 1 34  ? 19.476  -12.405 14.710  1.00 10.00 21  A 1 
ATOM 333  H HZ2  . LYS A 1 34  ? 21.074  -12.427 14.145  1.00 10.00 21  A 1 
ATOM 334  H HZ3  . LYS A 1 34  ? 20.529  -13.639 15.196  1.00 10.00 21  A 1 
ATOM 335  N N    . ASP A 1 35  ? 25.794  -15.330 9.745   1.00 10.00 22  A 1 
ATOM 336  C CA   . ASP A 1 35  ? 27.043  -16.054 9.551   1.00 10.00 22  A 1 
ATOM 337  C C    . ASP A 1 35  ? 28.163  -15.097 9.154   1.00 10.00 22  A 1 
ATOM 338  O O    . ASP A 1 35  ? 29.344  -15.403 9.316   1.00 10.00 22  A 1 
ATOM 339  C CB   . ASP A 1 35  ? 26.879  -17.158 8.498   1.00 10.00 22  A 1 
ATOM 340  C CG   . ASP A 1 35  ? 26.290  -16.650 7.200   1.00 10.00 22  A 1 
ATOM 341  O OD1  . ASP A 1 35  ? 25.415  -17.322 6.629   1.00 10.00 22  A 1 
ATOM 342  O OD2  . ASP A 1 35  ? 26.672  -15.556 6.748   1.00 10.00 22  A 1 
ATOM 343  H H    . ASP A 1 35  ? 25.093  -15.386 9.060   1.00 10.00 22  A 1 
ATOM 344  H HA   . ASP A 1 35  ? 27.306  -16.511 10.496  1.00 10.00 22  A 1 
ATOM 345  H HB2  . ASP A 1 35  ? 27.847  -17.589 8.285   1.00 10.00 22  A 1 
ATOM 346  H HB3  . ASP A 1 35  ? 26.228  -17.925 8.891   1.00 10.00 22  A 1 
ATOM 347  N N    . GLY A 1 36  ? 27.782  -13.931 8.647   1.00 10.00 23  A 1 
ATOM 348  C CA   . GLY A 1 36  ? 28.754  -12.922 8.284   1.00 10.00 23  A 1 
ATOM 349  C C    . GLY A 1 36  ? 29.445  -13.190 6.956   1.00 10.00 23  A 1 
ATOM 350  O O    . GLY A 1 36  ? 30.618  -12.854 6.790   1.00 10.00 23  A 1 
ATOM 351  H H    . GLY A 1 36  ? 26.824  -13.754 8.519   1.00 10.00 23  A 1 
ATOM 352  H HA2  . GLY A 1 36  ? 28.255  -11.966 8.226   1.00 10.00 23  A 1 
ATOM 353  H HA3  . GLY A 1 36  ? 29.504  -12.871 9.059   1.00 10.00 23  A 1 
ATOM 354  N N    . ASP A 1 37  ? 28.739  -13.799 6.007   1.00 10.00 24  A 1 
ATOM 355  C CA   . ASP A 1 37  ? 29.305  -14.017 4.676   1.00 10.00 24  A 1 
ATOM 356  C C    . ASP A 1 37  ? 29.002  -12.837 3.758   1.00 10.00 24  A 1 
ATOM 357  O O    . ASP A 1 37  ? 29.599  -12.699 2.689   1.00 10.00 24  A 1 
ATOM 358  C CB   . ASP A 1 37  ? 28.821  -15.340 4.041   1.00 10.00 24  A 1 
ATOM 359  C CG   . ASP A 1 37  ? 27.310  -15.465 3.905   1.00 10.00 24  A 1 
ATOM 360  O OD1  . ASP A 1 37  ? 26.786  -16.585 4.030   1.00 10.00 24  A 1 
ATOM 361  O OD2  . ASP A 1 37  ? 26.623  -14.454 3.699   1.00 10.00 24  A 1 
ATOM 362  H H    . ASP A 1 37  ? 27.823  -14.105 6.206   1.00 10.00 24  A 1 
ATOM 363  H HA   . ASP A 1 37  ? 30.378  -14.075 4.798   1.00 10.00 24  A 1 
ATOM 364  H HB2  . ASP A 1 37  ? 29.249  -15.428 3.054   1.00 10.00 24  A 1 
ATOM 365  H HB3  . ASP A 1 37  ? 29.176  -16.161 4.649   1.00 10.00 24  A 1 
ATOM 366  N N    . GLY A 1 38  ? 28.077  -11.985 4.185   1.00 10.00 25  A 1 
ATOM 367  C CA   . GLY A 1 38  ? 27.744  -10.797 3.419   1.00 10.00 25  A 1 
ATOM 368  C C    . GLY A 1 38  ? 26.527  -10.991 2.535   1.00 10.00 25  A 1 
ATOM 369  O O    . GLY A 1 38  ? 26.168  -10.105 1.762   1.00 10.00 25  A 1 
ATOM 370  H H    . GLY A 1 38  ? 27.610  -12.165 5.034   1.00 10.00 25  A 1 
ATOM 371  H HA2  . GLY A 1 38  ? 27.550  -9.987  4.105   1.00 10.00 25  A 1 
ATOM 372  H HA3  . GLY A 1 38  ? 28.587  -10.533 2.798   1.00 10.00 25  A 1 
ATOM 373  N N    . THR A 1 39  ? 25.898  -12.153 2.646   1.00 10.00 26  A 1 
ATOM 374  C CA   . THR A 1 39  ? 24.711  -12.472 1.861   1.00 10.00 26  A 1 
ATOM 375  C C    . THR A 1 39  ? 23.665  -13.185 2.713   1.00 10.00 26  A 1 
ATOM 376  O O    . THR A 1 39  ? 23.964  -13.676 3.802   1.00 10.00 26  A 1 
ATOM 377  C CB   . THR A 1 39  ? 25.060  -13.363 0.658   1.00 10.00 26  A 1 
ATOM 378  O OG1  . THR A 1 39  ? 25.881  -14.458 1.085   1.00 10.00 26  A 1 
ATOM 379  C CG2  . THR A 1 39  ? 25.776  -12.576 -0.429  1.00 10.00 26  A 1 
ATOM 380  H H    . THR A 1 39  ? 26.246  -12.824 3.278   1.00 10.00 26  A 1 
ATOM 381  H HA   . THR A 1 39  ? 24.293  -11.546 1.491   1.00 10.00 26  A 1 
ATOM 382  H HB   . THR A 1 39  ? 24.141  -13.754 0.250   1.00 10.00 26  A 1 
ATOM 383  H HG1  . THR A 1 39  ? 26.176  -14.303 1.998   1.00 10.00 26  A 1 
ATOM 384  H HG21 . THR A 1 39  ? 25.127  -11.796 -0.802  1.00 10.00 26  A 1 
ATOM 385  H HG22 . THR A 1 39  ? 26.042  -13.240 -1.238  1.00 10.00 26  A 1 
ATOM 386  H HG23 . THR A 1 39  ? 26.674  -12.132 -0.021  1.00 10.00 26  A 1 
ATOM 387  N N    . ILE A 1 40  ? 22.443  -13.251 2.212   1.00 10.00 27  A 1 
ATOM 388  C CA   . ILE A 1 40  ? 21.349  -13.867 2.951   1.00 10.00 27  A 1 
ATOM 389  C C    . ILE A 1 40  ? 20.860  -15.137 2.265   1.00 10.00 27  A 1 
ATOM 390  O O    . ILE A 1 40  ? 20.671  -15.159 1.046   1.00 10.00 27  A 1 
ATOM 391  C CB   . ILE A 1 40  ? 20.159  -12.896 3.082   1.00 10.00 27  A 1 
ATOM 392  C CG1  . ILE A 1 40  ? 20.654  -11.502 3.478   1.00 10.00 27  A 1 
ATOM 393  C CG2  . ILE A 1 40  ? 19.153  -13.415 4.102   1.00 10.00 27  A 1 
ATOM 394  C CD1  . ILE A 1 40  ? 19.597  -10.432 3.352   1.00 10.00 27  A 1 
ATOM 395  H H    . ILE A 1 40  ? 22.268  -12.869 1.325   1.00 10.00 27  A 1 
ATOM 396  H HA   . ILE A 1 40  ? 21.704  -14.111 3.941   1.00 10.00 27  A 1 
ATOM 397  H HB   . ILE A 1 40  ? 19.664  -12.839 2.127   1.00 10.00 27  A 1 
ATOM 398  H HG12 . ILE A 1 40  ? 20.982  -11.521 4.507   1.00 10.00 27  A 1 
ATOM 399  H HG13 . ILE A 1 40  ? 21.485  -11.227 2.841   1.00 10.00 27  A 1 
ATOM 400  H HG21 . ILE A 1 40  ? 18.355  -12.696 4.220   1.00 10.00 27  A 1 
ATOM 401  H HG22 . ILE A 1 40  ? 19.646  -13.564 5.052   1.00 10.00 27  A 1 
ATOM 402  H HG23 . ILE A 1 40  ? 18.744  -14.354 3.758   1.00 10.00 27  A 1 
ATOM 403  H HD11 . ILE A 1 40  ? 20.008  -9.484  3.661   1.00 10.00 27  A 1 
ATOM 404  H HD12 . ILE A 1 40  ? 18.755  -10.684 3.980   1.00 10.00 27  A 1 
ATOM 405  H HD13 . ILE A 1 40  ? 19.274  -10.367 2.323   1.00 10.00 27  A 1 
ATOM 406  N N    . THR A 1 41  ? 20.673  -16.190 3.046   1.00 10.00 28  A 1 
ATOM 407  C CA   . THR A 1 41  ? 20.013  -17.393 2.564   1.00 10.00 28  A 1 
ATOM 408  C C    . THR A 1 41  ? 18.672  -17.557 3.270   1.00 10.00 28  A 1 
ATOM 409  O O    . THR A 1 41  ? 18.323  -16.748 4.133   1.00 10.00 28  A 1 
ATOM 410  C CB   . THR A 1 41  ? 20.869  -18.650 2.798   1.00 10.00 28  A 1 
ATOM 411  O OG1  . THR A 1 41  ? 21.130  -18.813 4.200   1.00 10.00 28  A 1 
ATOM 412  C CG2  . THR A 1 41  ? 22.179  -18.560 2.027   1.00 10.00 28  A 1 
ATOM 413  H H    . THR A 1 41  ? 20.998  -16.161 3.974   1.00 10.00 28  A 1 
ATOM 414  H HA   . THR A 1 41  ? 19.845  -17.282 1.501   1.00 10.00 28  A 1 
ATOM 415  H HB   . THR A 1 41  ? 20.319  -19.509 2.442   1.00 10.00 28  A 1 
ATOM 416  H HG1  . THR A 1 41  ? 22.055  -18.621 4.377   1.00 10.00 28  A 1 
ATOM 417  H HG21 . THR A 1 41  ? 22.764  -17.733 2.401   1.00 10.00 28  A 1 
ATOM 418  H HG22 . THR A 1 41  ? 21.970  -18.403 0.976   1.00 10.00 28  A 1 
ATOM 419  H HG23 . THR A 1 41  ? 22.735  -19.479 2.149   1.00 10.00 28  A 1 
ATOM 420  N N    . THR A 1 42  ? 17.927  -18.597 2.924   1.00 10.00 29  A 1 
ATOM 421  C CA   . THR A 1 42  ? 16.631  -18.833 3.538   1.00 10.00 29  A 1 
ATOM 422  C C    . THR A 1 42  ? 16.787  -19.222 5.001   1.00 10.00 29  A 1 
ATOM 423  O O    . THR A 1 42  ? 15.905  -18.974 5.819   1.00 10.00 29  A 1 
ATOM 424  C CB   . THR A 1 42  ? 15.849  -19.934 2.806   1.00 10.00 29  A 1 
ATOM 425  O OG1  . THR A 1 42  ? 16.647  -21.116 2.690   1.00 10.00 29  A 1 
ATOM 426  C CG2  . THR A 1 42  ? 15.424  -19.470 1.425   1.00 10.00 29  A 1 
ATOM 427  H H    . THR A 1 42  ? 18.260  -19.226 2.242   1.00 10.00 29  A 1 
ATOM 428  H HA   . THR A 1 42  ? 16.063  -17.916 3.481   1.00 10.00 29  A 1 
ATOM 429  H HB   . THR A 1 42  ? 14.962  -20.163 3.377   1.00 10.00 29  A 1 
ATOM 430  H HG1  . THR A 1 42  ? 16.060  -21.866 2.480   1.00 10.00 29  A 1 
ATOM 431  H HG21 . THR A 1 42  ? 14.903  -20.270 0.920   1.00 10.00 29  A 1 
ATOM 432  H HG22 . THR A 1 42  ? 16.298  -19.192 0.854   1.00 10.00 29  A 1 
ATOM 433  H HG23 . THR A 1 42  ? 14.767  -18.619 1.521   1.00 10.00 29  A 1 
ATOM 434  N N    . LYS A 1 43  ? 17.928  -19.807 5.328   1.00 10.00 30  A 1 
ATOM 435  C CA   . LYS A 1 43  ? 18.183  -20.281 6.678   1.00 10.00 30  A 1 
ATOM 436  C C    . LYS A 1 43  ? 18.352  -19.100 7.620   1.00 10.00 30  A 1 
ATOM 437  O O    . LYS A 1 43  ? 17.810  -19.086 8.728   1.00 10.00 30  A 1 
ATOM 438  C CB   . LYS A 1 43  ? 19.431  -21.169 6.696   1.00 10.00 30  A 1 
ATOM 439  C CG   . LYS A 1 43  ? 19.469  -22.176 5.557   1.00 10.00 30  A 1 
ATOM 440  C CD   . LYS A 1 43  ? 18.205  -23.015 5.516   1.00 10.00 30  A 1 
ATOM 441  C CE   . LYS A 1 43  ? 18.185  -23.945 4.314   1.00 10.00 30  A 1 
ATOM 442  N NZ   . LYS A 1 43  ? 16.972  -24.803 4.296   1.00 10.00 30  A 1 
ATOM 443  H H    . LYS A 1 43  ? 18.621  -19.916 4.644   1.00 10.00 30  A 1 
ATOM 444  H HA   . LYS A 1 43  ? 17.329  -20.861 6.994   1.00 10.00 30  A 1 
ATOM 445  H HB2  . LYS A 1 43  ? 20.307  -20.543 6.623   1.00 10.00 30  A 1 
ATOM 446  H HB3  . LYS A 1 43  ? 19.461  -21.711 7.630   1.00 10.00 30  A 1 
ATOM 447  H HG2  . LYS A 1 43  ? 19.562  -21.643 4.624   1.00 10.00 30  A 1 
ATOM 448  H HG3  . LYS A 1 43  ? 20.322  -22.828 5.691   1.00 10.00 30  A 1 
ATOM 449  H HD2  . LYS A 1 43  ? 18.144  -23.601 6.419   1.00 10.00 30  A 1 
ATOM 450  H HD3  . LYS A 1 43  ? 17.358  -22.349 5.458   1.00 10.00 30  A 1 
ATOM 451  H HE2  . LYS A 1 43  ? 18.206  -23.350 3.412   1.00 10.00 30  A 1 
ATOM 452  H HE3  . LYS A 1 43  ? 19.062  -24.575 4.349   1.00 10.00 30  A 1 
ATOM 453  H HZ1  . LYS A 1 43  ? 16.930  -25.381 5.162   1.00 10.00 30  A 1 
ATOM 454  H HZ2  . LYS A 1 43  ? 16.992  -25.439 3.472   1.00 10.00 30  A 1 
ATOM 455  H HZ3  . LYS A 1 43  ? 16.107  -24.216 4.243   1.00 10.00 30  A 1 
ATOM 456  N N    . GLU A 1 44  ? 19.086  -18.097 7.160   1.00 10.00 31  A 1 
ATOM 457  C CA   . GLU A 1 44  ? 19.269  -16.877 7.926   1.00 10.00 31  A 1 
ATOM 458  C C    . GLU A 1 44  ? 17.961  -16.099 7.960   1.00 10.00 31  A 1 
ATOM 459  O O    . GLU A 1 44  ? 17.566  -15.558 8.996   1.00 10.00 31  A 1 
ATOM 460  C CB   . GLU A 1 44  ? 20.369  -16.030 7.300   1.00 10.00 31  A 1 
ATOM 461  C CG   . GLU A 1 44  ? 21.697  -16.756 7.184   1.00 10.00 31  A 1 
ATOM 462  C CD   . GLU A 1 44  ? 22.744  -15.942 6.459   1.00 10.00 31  A 1 
ATOM 463  O OE1  . GLU A 1 44  ? 22.833  -16.038 5.216   1.00 10.00 31  A 1 
ATOM 464  O OE2  . GLU A 1 44  ? 23.514  -15.214 7.119   1.00 10.00 31  A 1 
ATOM 465  H H    . GLU A 1 44  ? 19.513  -18.179 6.280   1.00 10.00 31  A 1 
ATOM 466  H HA   . GLU A 1 44  ? 19.550  -17.149 8.932   1.00 10.00 31  A 1 
ATOM 467  H HB2  . GLU A 1 44  ? 20.060  -15.727 6.310   1.00 10.00 31  A 1 
ATOM 468  H HB3  . GLU A 1 44  ? 20.519  -15.148 7.906   1.00 10.00 31  A 1 
ATOM 469  H HG2  . GLU A 1 44  ? 22.059  -16.977 8.177   1.00 10.00 31  A 1 
ATOM 470  H HG3  . GLU A 1 44  ? 21.542  -17.680 6.645   1.00 10.00 31  A 1 
ATOM 471  N N    . LEU A 1 45  ? 17.290  -16.074 6.814   1.00 10.00 32  A 1 
ATOM 472  C CA   . LEU A 1 45  ? 15.999  -15.419 6.669   1.00 10.00 32  A 1 
ATOM 473  C C    . LEU A 1 45  ? 15.003  -15.999 7.674   1.00 10.00 32  A 1 
ATOM 474  O O    . LEU A 1 45  ? 14.393  -15.266 8.457   1.00 10.00 32  A 1 
ATOM 475  C CB   . LEU A 1 45  ? 15.491  -15.626 5.236   1.00 10.00 32  A 1 
ATOM 476  C CG   . LEU A 1 45  ? 14.448  -14.631 4.722   1.00 10.00 32  A 1 
ATOM 477  C CD1  . LEU A 1 45  ? 14.164  -14.910 3.261   1.00 10.00 32  A 1 
ATOM 478  C CD2  . LEU A 1 45  ? 13.157  -14.711 5.520   1.00 10.00 32  A 1 
ATOM 479  H H    . LEU A 1 45  ? 17.688  -16.508 6.027   1.00 10.00 32  A 1 
ATOM 480  H HA   . LEU A 1 45  ? 16.128  -14.366 6.857   1.00 10.00 32  A 1 
ATOM 481  H HB2  . LEU A 1 45  ? 16.342  -15.589 4.573   1.00 10.00 32  A 1 
ATOM 482  H HB3  . LEU A 1 45  ? 15.062  -16.615 5.178   1.00 10.00 32  A 1 
ATOM 483  H HG   . LEU A 1 45  ? 14.839  -13.627 4.805   1.00 10.00 32  A 1 
ATOM 484  H HD11 . LEU A 1 45  ? 13.800  -15.922 3.157   1.00 10.00 32  A 1 
ATOM 485  H HD12 . LEU A 1 45  ? 15.073  -14.793 2.691   1.00 10.00 32  A 1 
ATOM 486  H HD13 . LEU A 1 45  ? 13.418  -14.220 2.898   1.00 10.00 32  A 1 
ATOM 487  H HD21 . LEU A 1 45  ? 13.368  -14.532 6.564   1.00 10.00 32  A 1 
ATOM 488  H HD22 . LEU A 1 45  ? 12.722  -15.692 5.404   1.00 10.00 32  A 1 
ATOM 489  H HD23 . LEU A 1 45  ? 12.463  -13.966 5.160   1.00 10.00 32  A 1 
ATOM 490  N N    . GLY A 1 46  ? 14.855  -17.321 7.644   1.00 10.00 33  A 1 
ATOM 491  C CA   . GLY A 1 46  ? 13.931  -17.996 8.533   1.00 10.00 33  A 1 
ATOM 492  C C    . GLY A 1 46  ? 14.264  -17.764 9.990   1.00 10.00 33  A 1 
ATOM 493  O O    . GLY A 1 46  ? 13.373  -17.737 10.839  1.00 10.00 33  A 1 
ATOM 494  H H    . GLY A 1 46  ? 15.383  -17.852 7.000   1.00 10.00 33  A 1 
ATOM 495  H HA2  . GLY A 1 46  ? 12.931  -17.631 8.341   1.00 10.00 33  A 1 
ATOM 496  H HA3  . GLY A 1 46  ? 13.965  -19.058 8.331   1.00 10.00 33  A 1 
ATOM 497  N N    . THR A 1 47  ? 15.544  -17.577 10.275  1.00 10.00 34  A 1 
ATOM 498  C CA   . THR A 1 47  ? 15.992  -17.315 11.639  1.00 10.00 34  A 1 
ATOM 499  C C    . THR A 1 47  ? 15.485  -15.955 12.121  1.00 10.00 34  A 1 
ATOM 500  O O    . THR A 1 47  ? 14.982  -15.823 13.237  1.00 10.00 34  A 1 
ATOM 501  C CB   . THR A 1 47  ? 17.529  -17.366 11.743  1.00 10.00 34  A 1 
ATOM 502  O OG1  . THR A 1 47  ? 17.998  -18.664 11.358  1.00 10.00 34  A 1 
ATOM 503  C CG2  . THR A 1 47  ? 17.994  -17.053 13.159  1.00 10.00 34  A 1 
ATOM 504  H H    . THR A 1 47  ? 16.204  -17.608 9.545   1.00 10.00 34  A 1 
ATOM 505  H HA   . THR A 1 47  ? 15.583  -18.083 12.278  1.00 10.00 34  A 1 
ATOM 506  H HB   . THR A 1 47  ? 17.943  -16.627 11.072  1.00 10.00 34  A 1 
ATOM 507  H HG1  . THR A 1 47  ? 17.812  -18.810 10.418  1.00 10.00 34  A 1 
ATOM 508  H HG21 . THR A 1 47  ? 19.071  -17.118 13.207  1.00 10.00 34  A 1 
ATOM 509  H HG22 . THR A 1 47  ? 17.558  -17.761 13.847  1.00 10.00 34  A 1 
ATOM 510  H HG23 . THR A 1 47  ? 17.681  -16.053 13.425  1.00 10.00 34  A 1 
ATOM 511  N N    . VAL A 1 48  ? 15.609  -14.953 11.262  1.00 10.00 35  A 1 
ATOM 512  C CA   . VAL A 1 48  ? 15.107  -13.615 11.551  1.00 10.00 35  A 1 
ATOM 513  C C    . VAL A 1 48  ? 13.600  -13.638 11.722  1.00 10.00 35  A 1 
ATOM 514  O O    . VAL A 1 48  ? 13.070  -13.087 12.685  1.00 10.00 35  A 1 
ATOM 515  C CB   . VAL A 1 48  ? 15.459  -12.646 10.417  1.00 10.00 35  A 1 
ATOM 516  C CG1  . VAL A 1 48  ? 14.889  -11.260 10.681  1.00 10.00 35  A 1 
ATOM 517  C CG2  . VAL A 1 48  ? 16.965  -12.585 10.227  1.00 10.00 35  A 1 
ATOM 518  H H    . VAL A 1 48  ? 16.050  -15.119 10.399  1.00 10.00 35  A 1 
ATOM 519  H HA   . VAL A 1 48  ? 15.561  -13.260 12.464  1.00 10.00 35  A 1 
ATOM 520  H HB   . VAL A 1 48  ? 15.017  -13.029 9.512   1.00 10.00 35  A 1 
ATOM 521  H HG11 . VAL A 1 48  ? 15.322  -10.856 11.583  1.00 10.00 35  A 1 
ATOM 522  H HG12 . VAL A 1 48  ? 13.817  -11.331 10.796  1.00 10.00 35  A 1 
ATOM 523  H HG13 . VAL A 1 48  ? 15.120  -10.612 9.847   1.00 10.00 35  A 1 
ATOM 524  H HG21 . VAL A 1 48  ? 17.427  -12.209 11.129  1.00 10.00 35  A 1 
ATOM 525  H HG22 . VAL A 1 48  ? 17.198  -11.930 9.402   1.00 10.00 35  A 1 
ATOM 526  H HG23 . VAL A 1 48  ? 17.342  -13.575 10.017  1.00 10.00 35  A 1 
ATOM 527  N N    . MET A 1 49  ? 12.918  -14.288 10.785  1.00 10.00 36  A 1 
ATOM 528  C CA   . MET A 1 49  ? 11.470  -14.426 10.845  1.00 10.00 36  A 1 
ATOM 529  C C    . MET A 1 49  ? 11.057  -15.047 12.165  1.00 10.00 36  A 1 
ATOM 530  O O    . MET A 1 49  ? 10.162  -14.555 12.850  1.00 10.00 36  A 1 
ATOM 531  C CB   . MET A 1 49  ? 10.959  -15.293 9.696   1.00 10.00 36  A 1 
ATOM 532  C CG   . MET A 1 49  ? 11.202  -14.716 8.310   1.00 10.00 36  A 1 
ATOM 533  S SD   . MET A 1 49  ? 10.098  -13.347 7.885   1.00 10.00 36  A 1 
ATOM 534  C CE   . MET A 1 49  ? 10.849  -11.967 8.750   1.00 10.00 36  A 1 
ATOM 535  H H    . MET A 1 49  ? 13.406  -14.684 10.029  1.00 10.00 36  A 1 
ATOM 536  H HA   . MET A 1 49  ? 11.035  -13.442 10.770  1.00 10.00 36  A 1 
ATOM 537  H HB2  . MET A 1 49  ? 11.445  -16.256 9.748   1.00 10.00 36  A 1 
ATOM 538  H HB3  . MET A 1 49  ? 9.895   -15.434 9.820   1.00 10.00 36  A 1 
ATOM 539  H HG2  . MET A 1 49  ? 12.220  -14.359 8.262   1.00 10.00 36  A 1 
ATOM 540  H HG3  . MET A 1 49  ? 11.071  -15.504 7.584   1.00 10.00 36  A 1 
ATOM 541  H HE1  . MET A 1 49  ? 11.856  -11.822 8.393   1.00 10.00 36  A 1 
ATOM 542  H HE2  . MET A 1 49  ? 10.866  -12.175 9.809   1.00 10.00 36  A 1 
ATOM 543  H HE3  . MET A 1 49  ? 10.269  -11.072 8.568   1.00 10.00 36  A 1 
ATOM 544  N N    . ARG A 1 50  ? 11.745  -16.108 12.534  1.00 10.00 37  A 1 
ATOM 545  C CA   . ARG A 1 50  ? 11.415  -16.843 13.745  1.00 10.00 37  A 1 
ATOM 546  C C    . ARG A 1 50  ? 11.712  -15.995 14.982  1.00 10.00 37  A 1 
ATOM 547  O O    . ARG A 1 50  ? 11.122  -16.194 16.043  1.00 10.00 37  A 1 
ATOM 548  C CB   . ARG A 1 50  ? 12.202  -18.157 13.772  1.00 10.00 37  A 1 
ATOM 549  C CG   . ARG A 1 50  ? 11.983  -19.002 15.016  1.00 10.00 37  A 1 
ATOM 550  C CD   . ARG A 1 50  ? 10.528  -19.419 15.152  1.00 10.00 37  A 1 
ATOM 551  N NE   . ARG A 1 50  ? 10.320  -20.366 16.245  1.00 10.00 37  A 1 
ATOM 552  C CZ   . ARG A 1 50  ? 9.191   -21.049 16.431  1.00 10.00 37  A 1 
ATOM 553  N NH1  . ARG A 1 50  ? 8.161   -20.868 15.610  1.00 10.00 37  A 1 
ATOM 554  N NH2  . ARG A 1 50  ? 9.095   -21.911 17.436  1.00 10.00 37  A 1 
ATOM 555  H H    . ARG A 1 50  ? 12.507  -16.404 11.979  1.00 10.00 37  A 1 
ATOM 556  H HA   . ARG A 1 50  ? 10.360  -17.068 13.720  1.00 10.00 37  A 1 
ATOM 557  H HB2  . ARG A 1 50  ? 11.914  -18.746 12.914  1.00 10.00 37  A 1 
ATOM 558  H HB3  . ARG A 1 50  ? 13.251  -17.929 13.694  1.00 10.00 37  A 1 
ATOM 559  H HG2  . ARG A 1 50  ? 12.596  -19.887 14.948  1.00 10.00 37  A 1 
ATOM 560  H HG3  . ARG A 1 50  ? 12.269  -18.427 15.886  1.00 10.00 37  A 1 
ATOM 561  H HD2  . ARG A 1 50  ? 9.929   -18.539 15.336  1.00 10.00 37  A 1 
ATOM 562  H HD3  . ARG A 1 50  ? 10.214  -19.879 14.227  1.00 10.00 37  A 1 
ATOM 563  H HE   . ARG A 1 50  ? 11.072  -20.506 16.876  1.00 10.00 37  A 1 
ATOM 564  H HH11 . ARG A 1 50  ? 8.234   -20.222 14.843  1.00 10.00 37  A 1 
ATOM 565  H HH12 . ARG A 1 50  ? 7.296   -21.366 15.758  1.00 10.00 37  A 1 
ATOM 566  H HH21 . ARG A 1 50  ? 9.872   -22.054 18.058  1.00 10.00 37  A 1 
ATOM 567  H HH22 . ARG A 1 50  ? 8.244   -22.437 17.577  1.00 10.00 37  A 1 
ATOM 568  N N    . SER A 1 51  ? 12.603  -15.029 14.825  1.00 10.00 38  A 1 
ATOM 569  C CA   . SER A 1 51  ? 13.014  -14.176 15.924  1.00 10.00 38  A 1 
ATOM 570  C C    . SER A 1 51  ? 11.979  -13.081 16.206  1.00 10.00 38  A 1 
ATOM 571  O O    . SER A 1 51  ? 11.612  -12.853 17.360  1.00 10.00 38  A 1 
ATOM 572  C CB   . SER A 1 51  ? 14.375  -13.550 15.610  1.00 10.00 38  A 1 
ATOM 573  O OG   . SER A 1 51  ? 14.945  -12.940 16.756  1.00 10.00 38  A 1 
ATOM 574  H H    . SER A 1 51  ? 13.002  -14.889 13.942  1.00 10.00 38  A 1 
ATOM 575  H HA   . SER A 1 51  ? 13.111  -14.795 16.801  1.00 10.00 38  A 1 
ATOM 576  H HB2  . SER A 1 51  ? 15.049  -14.316 15.256  1.00 10.00 38  A 1 
ATOM 577  H HB3  . SER A 1 51  ? 14.251  -12.800 14.844  1.00 10.00 38  A 1 
ATOM 578  H HG   . SER A 1 51  ? 15.269  -13.630 17.354  1.00 10.00 38  A 1 
ATOM 579  N N    . LEU A 1 52  ? 11.495  -12.410 15.162  1.00 10.00 39  A 1 
ATOM 580  C CA   . LEU A 1 52  ? 10.604  -11.269 15.367  1.00 10.00 39  A 1 
ATOM 581  C C    . LEU A 1 52  ? 9.131   -11.692 15.388  1.00 10.00 39  A 1 
ATOM 582  O O    . LEU A 1 52  ? 8.276   -10.944 15.865  1.00 10.00 39  A 1 
ATOM 583  C CB   . LEU A 1 52  ? 10.905  -10.127 14.357  1.00 10.00 39  A 1 
ATOM 584  C CG   . LEU A 1 52  ? 10.272  -10.173 12.951  1.00 10.00 39  A 1 
ATOM 585  C CD1  . LEU A 1 52  ? 10.395  -11.536 12.305  1.00 10.00 39  A 1 
ATOM 586  C CD2  . LEU A 1 52  ? 8.822   -9.714  12.994  1.00 10.00 39  A 1 
ATOM 587  H H    . LEU A 1 52  ? 11.743  -12.681 14.251  1.00 10.00 39  A 1 
ATOM 588  H HA   . LEU A 1 52  ? 10.825  -10.891 16.352  1.00 10.00 39  A 1 
ATOM 589  H HB2  . LEU A 1 52  ? 10.596  -9.201  14.815  1.00 10.00 39  A 1 
ATOM 590  H HB3  . LEU A 1 52  ? 11.979  -10.088 14.229  1.00 10.00 39  A 1 
ATOM 591  H HG   . LEU A 1 52  ? 10.811  -9.481  12.320  1.00 10.00 39  A 1 
ATOM 592  H HD11 . LEU A 1 52  ? 11.436  -11.823 12.266  1.00 10.00 39  A 1 
ATOM 593  H HD12 . LEU A 1 52  ? 9.993   -11.497 11.304  1.00 10.00 39  A 1 
ATOM 594  H HD13 . LEU A 1 52  ? 9.845   -12.259 12.885  1.00 10.00 39  A 1 
ATOM 595  H HD21 . LEU A 1 52  ? 8.786   -8.662  13.236  1.00 10.00 39  A 1 
ATOM 596  H HD22 . LEU A 1 52  ? 8.295   -10.273 13.755  1.00 10.00 39  A 1 
ATOM 597  H HD23 . LEU A 1 52  ? 8.358   -9.882  12.034  1.00 10.00 39  A 1 
ATOM 598  N N    . GLY A 1 53  ? 8.835   -12.892 14.896  1.00 10.00 40  A 1 
ATOM 599  C CA   . GLY A 1 53  ? 7.491   -13.426 15.039  1.00 10.00 40  A 1 
ATOM 600  C C    . GLY A 1 53  ? 6.787   -13.717 13.726  1.00 10.00 40  A 1 
ATOM 601  O O    . GLY A 1 53  ? 5.620   -13.369 13.560  1.00 10.00 40  A 1 
ATOM 602  H H    . GLY A 1 53  ? 9.527   -13.417 14.442  1.00 10.00 40  A 1 
ATOM 603  H HA2  . GLY A 1 53  ? 7.546   -14.342 15.607  1.00 10.00 40  A 1 
ATOM 604  H HA3  . GLY A 1 53  ? 6.899   -12.714 15.596  1.00 10.00 40  A 1 
ATOM 605  N N    . GLN A 1 54  ? 7.489   -14.346 12.792  1.00 10.00 41  A 1 
ATOM 606  C CA   . GLN A 1 54  ? 6.879   -14.823 11.556  1.00 10.00 41  A 1 
ATOM 607  C C    . GLN A 1 54  ? 7.471   -16.177 11.211  1.00 10.00 41  A 1 
ATOM 608  O O    . GLN A 1 54  ? 8.610   -16.465 11.567  1.00 10.00 41  A 1 
ATOM 609  C CB   . GLN A 1 54  ? 7.116   -13.855 10.392  1.00 10.00 41  A 1 
ATOM 610  C CG   . GLN A 1 54  ? 6.679   -12.425 10.673  1.00 10.00 41  A 1 
ATOM 611  C CD   . GLN A 1 54  ? 6.671   -11.540 9.438   1.00 10.00 41  A 1 
ATOM 612  O OE1  . GLN A 1 54  ? 5.876   -10.607 9.341   1.00 10.00 41  A 1 
ATOM 613  N NE2  . GLN A 1 54  ? 7.551   -11.819 8.487   1.00 10.00 41  A 1 
ATOM 614  H H    . GLN A 1 54  ? 8.448   -14.512 12.939  1.00 10.00 41  A 1 
ATOM 615  H HA   . GLN A 1 54  ? 5.818   -14.933 11.723  1.00 10.00 41  A 1 
ATOM 616  H HB2  . GLN A 1 54  ? 8.169   -13.854 10.160  1.00 10.00 41  A 1 
ATOM 617  H HB3  . GLN A 1 54  ? 6.571   -14.213 9.530   1.00 10.00 41  A 1 
ATOM 618  H HG2  . GLN A 1 54  ? 5.681   -12.444 11.084  1.00 10.00 41  A 1 
ATOM 619  H HG3  . GLN A 1 54  ? 7.355   -11.996 11.398  1.00 10.00 41  A 1 
ATOM 620  H HE21 . GLN A 1 54  ? 8.160   -12.577 8.618   1.00 10.00 41  A 1 
ATOM 621  H HE22 . GLN A 1 54  ? 7.564   -11.251 7.688   1.00 10.00 41  A 1 
ATOM 622  N N    . ASN A 1 55  ? 6.720   -17.013 10.524  1.00 10.00 42  A 1 
ATOM 623  C CA   . ASN A 1 55  ? 7.207   -18.346 10.188  1.00 10.00 42  A 1 
ATOM 624  C C    . ASN A 1 55  ? 6.686   -18.805 8.841   1.00 10.00 42  A 1 
ATOM 625  O O    . ASN A 1 55  ? 5.759   -19.616 8.772   1.00 10.00 42  A 1 
ATOM 626  C CB   . ASN A 1 55  ? 6.782   -19.380 11.211  1.00 10.00 42  A 1 
ATOM 627  C CG   . ASN A 1 55  ? 7.353   -19.155 12.597  1.00 10.00 42  A 1 
ATOM 628  O OD1  . ASN A 1 55  ? 8.445   -19.624 12.917  1.00 10.00 42  A 1 
ATOM 629  N ND2  . ASN A 1 55  ? 6.602   -18.461 13.439  1.00 10.00 42  A 1 
ATOM 630  H H    . ASN A 1 55  ? 5.828   -16.726 10.217  1.00 10.00 42  A 1 
ATOM 631  H HA   . ASN A 1 55  ? 8.289   -18.306 10.157  1.00 10.00 42  A 1 
ATOM 632  H HB2  . ASN A 1 55  ? 5.714   -19.360 11.274  1.00 10.00 42  A 1 
ATOM 633  H HB3  . ASN A 1 55  ? 7.099   -20.349 10.858  1.00 10.00 42  A 1 
ATOM 634  H HD21 . ASN A 1 55  ? 5.723   -18.140 13.121  1.00 10.00 42  A 1 
ATOM 635  H HD22 . ASN A 1 55  ? 6.953   -18.283 14.343  1.00 10.00 42  A 1 
ATOM 636  N N    . PRO A 1 56  ? 7.233   -18.279 7.754   1.00 10.00 43  A 1 
ATOM 637  C CA   . PRO A 1 56  ? 6.942   -18.778 6.419   1.00 10.00 43  A 1 
ATOM 638  C C    . PRO A 1 56  ? 7.712   -20.070 6.147   1.00 10.00 43  A 1 
ATOM 639  O O    . PRO A 1 56  ? 8.772   -20.298 6.735   1.00 10.00 43  A 1 
ATOM 640  C CB   . PRO A 1 56  ? 7.425   -17.645 5.502   1.00 10.00 43  A 1 
ATOM 641  C CG   . PRO A 1 56  ? 7.749   -16.506 6.416   1.00 10.00 43  A 1 
ATOM 642  C CD   . PRO A 1 56  ? 8.140   -17.135 7.713   1.00 10.00 43  A 1 
ATOM 643  H HA   . PRO A 1 56  ? 5.884   -18.946 6.277   1.00 10.00 43  A 1 
ATOM 644  H HB2  . PRO A 1 56  ? 8.298   -17.976 4.964   1.00 10.00 43  A 1 
ATOM 645  H HB3  . PRO A 1 56  ? 6.643   -17.382 4.806   1.00 10.00 43  A 1 
ATOM 646  H HG2  . PRO A 1 56  ? 8.565   -15.925 6.015   1.00 10.00 43  A 1 
ATOM 647  H HG3  . PRO A 1 56  ? 6.875   -15.889 6.556   1.00 10.00 43  A 1 
ATOM 648  H HD2  . PRO A 1 56  ? 9.173   -17.446 7.695   1.00 10.00 43  A 1 
ATOM 649  H HD3  . PRO A 1 56  ? 7.953   -16.461 8.536   1.00 10.00 43  A 1 
ATOM 650  N N    . THR A 1 57  ? 7.183   -20.912 5.274   1.00 10.00 44  A 1 
ATOM 651  C CA   . THR A 1 57  ? 7.829   -22.178 4.954   1.00 10.00 44  A 1 
ATOM 652  C C    . THR A 1 57  ? 8.971   -21.964 3.962   1.00 10.00 44  A 1 
ATOM 653  O O    . THR A 1 57  ? 9.105   -20.881 3.391   1.00 10.00 44  A 1 
ATOM 654  C CB   . THR A 1 57  ? 6.824   -23.196 4.373   1.00 10.00 44  A 1 
ATOM 655  O OG1  . THR A 1 57  ? 6.097   -22.604 3.287   1.00 10.00 44  A 1 
ATOM 656  C CG2  . THR A 1 57  ? 5.851   -23.681 5.439   1.00 10.00 44  A 1 
ATOM 657  H H    . THR A 1 57  ? 6.337   -20.673 4.824   1.00 10.00 44  A 1 
ATOM 658  H HA   . THR A 1 57  ? 8.232   -22.585 5.871   1.00 10.00 44  A 1 
ATOM 659  H HB   . THR A 1 57  ? 7.376   -24.048 4.000   1.00 10.00 44  A 1 
ATOM 660  H HG1  . THR A 1 57  ? 5.603   -21.831 3.611   1.00 10.00 44  A 1 
ATOM 661  H HG21 . THR A 1 57  ? 5.193   -24.425 5.014   1.00 10.00 44  A 1 
ATOM 662  H HG22 . THR A 1 57  ? 5.265   -22.849 5.798   1.00 10.00 44  A 1 
ATOM 663  H HG23 . THR A 1 57  ? 6.403   -24.115 6.261   1.00 10.00 44  A 1 
ATOM 664  N N    . GLU A 1 58  ? 9.780   -23.000 3.754   1.00 10.00 45  A 1 
ATOM 665  C CA   . GLU A 1 58  ? 10.937  -22.925 2.862   1.00 10.00 45  A 1 
ATOM 666  C C    . GLU A 1 58  ? 10.529  -22.454 1.464   1.00 10.00 45  A 1 
ATOM 667  O O    . GLU A 1 58  ? 11.232  -21.665 0.838   1.00 10.00 45  A 1 
ATOM 668  C CB   . GLU A 1 58  ? 11.613  -24.295 2.776   1.00 10.00 45  A 1 
ATOM 669  C CG   . GLU A 1 58  ? 12.903  -24.307 1.967   1.00 10.00 45  A 1 
ATOM 670  C CD   . GLU A 1 58  ? 14.066  -23.647 2.683   1.00 10.00 45  A 1 
ATOM 671  O OE1  . GLU A 1 58  ? 14.597  -22.650 2.162   1.00 10.00 45  A 1 
ATOM 672  O OE2  . GLU A 1 58  ? 14.463  -24.136 3.759   1.00 10.00 45  A 1 
ATOM 673  H H    . GLU A 1 58  ? 9.593   -23.844 4.216   1.00 10.00 45  A 1 
ATOM 674  H HA   . GLU A 1 58  ? 11.634  -22.214 3.280   1.00 10.00 45  A 1 
ATOM 675  H HB2  . GLU A 1 58  ? 11.841  -24.631 3.775   1.00 10.00 45  A 1 
ATOM 676  H HB3  . GLU A 1 58  ? 10.924  -24.993 2.322   1.00 10.00 45  A 1 
ATOM 677  H HG2  . GLU A 1 58  ? 13.170  -25.333 1.754   1.00 10.00 45  A 1 
ATOM 678  H HG3  . GLU A 1 58  ? 12.731  -23.784 1.038   1.00 10.00 45  A 1 
ATOM 679  N N    . ALA A 1 59  ? 9.385   -22.927 0.985   1.00 10.00 46  A 1 
ATOM 680  C CA   . ALA A 1 59  ? 8.897   -22.538 -0.333  1.00 10.00 46  A 1 
ATOM 681  C C    . ALA A 1 59  ? 8.560   -21.052 -0.379  1.00 10.00 46  A 1 
ATOM 682  O O    . ALA A 1 59  ? 8.873   -20.365 -1.348  1.00 10.00 46  A 1 
ATOM 683  C CB   . ALA A 1 59  ? 7.688   -23.371 -0.721  1.00 10.00 46  A 1 
ATOM 684  H H    . ALA A 1 59  ? 8.862   -23.562 1.527   1.00 10.00 46  A 1 
ATOM 685  H HA   . ALA A 1 59  ? 9.683   -22.736 -1.045  1.00 10.00 46  A 1 
ATOM 686  H HB1  . ALA A 1 59  ? 6.883   -23.187 -0.024  1.00 10.00 46  A 1 
ATOM 687  H HB2  . ALA A 1 59  ? 7.949   -24.417 -0.700  1.00 10.00 46  A 1 
ATOM 688  H HB3  . ALA A 1 59  ? 7.369   -23.099 -1.717  1.00 10.00 46  A 1 
ATOM 689  N N    . GLU A 1 60  ? 7.932   -20.560 0.678   1.00 10.00 47  A 1 
ATOM 690  C CA   . GLU A 1 60  ? 7.587   -19.147 0.768   1.00 10.00 47  A 1 
ATOM 691  C C    . GLU A 1 60  ? 8.855   -18.310 0.892   1.00 10.00 47  A 1 
ATOM 692  O O    . GLU A 1 60  ? 8.978   -17.239 0.287   1.00 10.00 47  A 1 
ATOM 693  C CB   . GLU A 1 60  ? 6.669   -18.905 1.964   1.00 10.00 47  A 1 
ATOM 694  C CG   . GLU A 1 60  ? 5.360   -19.671 1.883   1.00 10.00 47  A 1 
ATOM 695  C CD   . GLU A 1 60  ? 4.574   -19.612 3.171   1.00 10.00 47  A 1 
ATOM 696  O OE1  . GLU A 1 60  ? 4.888   -20.393 4.093   1.00 10.00 47  A 1 
ATOM 697  O OE2  . GLU A 1 60  ? 3.643   -18.793 3.264   1.00 10.00 47  A 1 
ATOM 698  H H    . GLU A 1 60  ? 7.708   -21.157 1.424   1.00 10.00 47  A 1 
ATOM 699  H HA   . GLU A 1 60  ? 7.069   -18.872 -0.141  1.00 10.00 47  A 1 
ATOM 700  H HB2  . GLU A 1 60  ? 7.184   -19.205 2.865   1.00 10.00 47  A 1 
ATOM 701  H HB3  . GLU A 1 60  ? 6.442   -17.852 2.021   1.00 10.00 47  A 1 
ATOM 702  H HG2  . GLU A 1 60  ? 4.756   -19.246 1.096   1.00 10.00 47  A 1 
ATOM 703  H HG3  . GLU A 1 60  ? 5.572   -20.706 1.655   1.00 10.00 47  A 1 
ATOM 704  N N    . LEU A 1 61  ? 9.799   -18.817 1.683   1.00 10.00 48  A 1 
ATOM 705  C CA   . LEU A 1 61  ? 11.123  -18.222 1.784   1.00 10.00 48  A 1 
ATOM 706  C C    . LEU A 1 61  ? 11.761  -18.138 0.401   1.00 10.00 48  A 1 
ATOM 707  O O    . LEU A 1 61  ? 12.208  -17.074 -0.018  1.00 10.00 48  A 1 
ATOM 708  C CB   . LEU A 1 61  ? 12.012  -19.040 2.733   1.00 10.00 48  A 1 
ATOM 709  C CG   . LEU A 1 61  ? 12.008  -18.615 4.211   1.00 10.00 48  A 1 
ATOM 710  C CD1  . LEU A 1 61  ? 10.595  -18.518 4.762   1.00 10.00 48  A 1 
ATOM 711  C CD2  . LEU A 1 61  ? 12.818  -19.598 5.039   1.00 10.00 48  A 1 
ATOM 712  H H    . LEU A 1 61  ? 9.592   -19.617 2.219   1.00 10.00 48  A 1 
ATOM 713  H HA   . LEU A 1 61  ? 11.009  -17.223 2.178   1.00 10.00 48  A 1 
ATOM 714  H HB2  . LEU A 1 61  ? 11.695  -20.072 2.683   1.00 10.00 48  A 1 
ATOM 715  H HB3  . LEU A 1 61  ? 13.029  -18.982 2.373   1.00 10.00 48  A 1 
ATOM 716  H HG   . LEU A 1 61  ? 12.470  -17.644 4.301   1.00 10.00 48  A 1 
ATOM 717  H HD11 . LEU A 1 61  ? 10.628  -18.224 5.803   1.00 10.00 48  A 1 
ATOM 718  H HD12 . LEU A 1 61  ? 10.107  -19.479 4.678   1.00 10.00 48  A 1 
ATOM 719  H HD13 . LEU A 1 61  ? 10.038  -17.784 4.200   1.00 10.00 48  A 1 
ATOM 720  H HD21 . LEU A 1 61  ? 13.836  -19.623 4.677   1.00 10.00 48  A 1 
ATOM 721  H HD22 . LEU A 1 61  ? 12.383  -20.583 4.956   1.00 10.00 48  A 1 
ATOM 722  H HD23 . LEU A 1 61  ? 12.812  -19.288 6.072   1.00 10.00 48  A 1 
ATOM 723  N N    . GLN A 1 62  ? 11.757  -19.266 -0.309  1.00 10.00 49  A 1 
ATOM 724  C CA   . GLN A 1 62  ? 12.314  -19.350 -1.656  1.00 10.00 49  A 1 
ATOM 725  C C    . GLN A 1 62  ? 11.672  -18.307 -2.567  1.00 10.00 49  A 1 
ATOM 726  O O    . GLN A 1 62  ? 12.368  -17.638 -3.329  1.00 10.00 49  A 1 
ATOM 727  C CB   . GLN A 1 62  ? 12.073  -20.746 -2.241  1.00 10.00 49  A 1 
ATOM 728  C CG   . GLN A 1 62  ? 13.222  -21.298 -3.078  1.00 10.00 49  A 1 
ATOM 729  C CD   . GLN A 1 62  ? 13.805  -20.291 -4.049  1.00 10.00 49  A 1 
ATOM 730  O OE1  . GLN A 1 62  ? 13.319  -20.128 -5.165  1.00 10.00 49  A 1 
ATOM 731  N NE2  . GLN A 1 62  ? 14.874  -19.631 -3.637  1.00 10.00 49  A 1 
ATOM 732  H H    . GLN A 1 62  ? 11.372  -20.076 0.094   1.00 10.00 49  A 1 
ATOM 733  H HA   . GLN A 1 62  ? 13.376  -19.164 -1.599  1.00 10.00 49  A 1 
ATOM 734  H HB2  . GLN A 1 62  ? 11.892  -21.432 -1.431  1.00 10.00 49  A 1 
ATOM 735  H HB3  . GLN A 1 62  ? 11.192  -20.709 -2.866  1.00 10.00 49  A 1 
ATOM 736  H HG2  . GLN A 1 62  ? 14.009  -21.618 -2.413  1.00 10.00 49  A 1 
ATOM 737  H HG3  . GLN A 1 62  ? 12.864  -22.149 -3.640  1.00 10.00 49  A 1 
ATOM 738  H HE21 . GLN A 1 62  ? 15.225  -19.830 -2.738  1.00 10.00 49  A 1 
ATOM 739  H HE22 . GLN A 1 62  ? 15.278  -18.979 -4.244  1.00 10.00 49  A 1 
ATOM 740  N N    . ASP A 1 63  ? 10.346  -18.177 -2.474  1.00 10.00 50  A 1 
ATOM 741  C CA   . ASP A 1 63  ? 9.596   -17.252 -3.330  1.00 10.00 50  A 1 
ATOM 742  C C    . ASP A 1 63  ? 10.190  -15.854 -3.278  1.00 10.00 50  A 1 
ATOM 743  O O    . ASP A 1 63  ? 10.609  -15.317 -4.297  1.00 10.00 50  A 1 
ATOM 744  C CB   . ASP A 1 63  ? 8.117   -17.206 -2.914  1.00 10.00 50  A 1 
ATOM 745  C CG   . ASP A 1 63  ? 7.320   -16.150 -3.671  1.00 10.00 50  A 1 
ATOM 746  O OD1  . ASP A 1 63  ? 7.074   -15.061 -3.106  1.00 10.00 50  A 1 
ATOM 747  O OD2  . ASP A 1 63  ? 6.925   -16.409 -4.824  1.00 10.00 50  A 1 
ATOM 748  H H    . ASP A 1 63  ? 9.860   -18.722 -1.816  1.00 10.00 50  A 1 
ATOM 749  H HA   . ASP A 1 63  ? 9.662   -17.618 -4.343  1.00 10.00 50  A 1 
ATOM 750  H HB2  . ASP A 1 63  ? 7.666   -18.169 -3.102  1.00 10.00 50  A 1 
ATOM 751  H HB3  . ASP A 1 63  ? 8.054   -16.987 -1.859  1.00 10.00 50  A 1 
ATOM 752  N N    . MET A 1 64  ? 10.298  -15.298 -2.081  1.00 10.00 51  A 1 
ATOM 753  C CA   . MET A 1 64  ? 10.821  -13.944 -1.926  1.00 10.00 51  A 1 
ATOM 754  C C    . MET A 1 64  ? 12.318  -13.883 -2.223  1.00 10.00 51  A 1 
ATOM 755  O O    . MET A 1 64  ? 12.821  -12.863 -2.699  1.00 10.00 51  A 1 
ATOM 756  C CB   . MET A 1 64  ? 10.492  -13.376 -0.541  1.00 10.00 51  A 1 
ATOM 757  C CG   . MET A 1 64  ? 10.701  -14.346 0.606   1.00 10.00 51  A 1 
ATOM 758  S SD   . MET A 1 64  ? 9.859   -13.804 2.104   1.00 10.00 51  A 1 
ATOM 759  C CE   . MET A 1 64  ? 10.261  -15.129 3.236   1.00 10.00 51  A 1 
ATOM 760  H H    . MET A 1 64  ? 10.013  -15.805 -1.285  1.00 10.00 51  A 1 
ATOM 761  H HA   . MET A 1 64  ? 10.321  -13.333 -2.666  1.00 10.00 51  A 1 
ATOM 762  H HB2  . MET A 1 64  ? 11.119  -12.513 -0.367  1.00 10.00 51  A 1 
ATOM 763  H HB3  . MET A 1 64  ? 9.458   -13.062 -0.533  1.00 10.00 51  A 1 
ATOM 764  H HG2  . MET A 1 64  ? 10.315  -15.312 0.316   1.00 10.00 51  A 1 
ATOM 765  H HG3  . MET A 1 64  ? 11.759  -14.424 0.810   1.00 10.00 51  A 1 
ATOM 766  H HE1  . MET A 1 64  ? 9.871   -16.060 2.853   1.00 10.00 51  A 1 
ATOM 767  H HE2  . MET A 1 64  ? 9.822   -14.922 4.202   1.00 10.00 51  A 1 
ATOM 768  H HE3  . MET A 1 64  ? 11.333  -15.203 3.335   1.00 10.00 51  A 1 
ATOM 769  N N    . ILE A 1 65  ? 13.023  -14.975 -1.946  1.00 10.00 52  A 1 
ATOM 770  C CA   . ILE A 1 65  ? 14.443  -15.075 -2.276  1.00 10.00 52  A 1 
ATOM 771  C C    . ILE A 1 65  ? 14.664  -14.884 -3.772  1.00 10.00 52  A 1 
ATOM 772  O O    . ILE A 1 65  ? 15.445  -14.031 -4.187  1.00 10.00 52  A 1 
ATOM 773  C CB   . ILE A 1 65  ? 15.026  -16.440 -1.848  1.00 10.00 52  A 1 
ATOM 774  C CG1  . ILE A 1 65  ? 15.033  -16.547 -0.325  1.00 10.00 52  A 1 
ATOM 775  C CG2  . ILE A 1 65  ? 16.431  -16.648 -2.410  1.00 10.00 52  A 1 
ATOM 776  C CD1  . ILE A 1 65  ? 16.026  -15.643 0.362   1.00 10.00 52  A 1 
ATOM 777  H H    . ILE A 1 65  ? 12.577  -15.736 -1.512  1.00 10.00 52  A 1 
ATOM 778  H HA   . ILE A 1 65  ? 14.965  -14.297 -1.739  1.00 10.00 52  A 1 
ATOM 779  H HB   . ILE A 1 65  ? 14.390  -17.214 -2.249  1.00 10.00 52  A 1 
ATOM 780  H HG12 . ILE A 1 65  ? 14.052  -16.288 0.043   1.00 10.00 52  A 1 
ATOM 781  H HG13 . ILE A 1 65  ? 15.259  -17.563 -0.049  1.00 10.00 52  A 1 
ATOM 782  H HG21 . ILE A 1 65  ? 17.092  -15.887 -2.021  1.00 10.00 52  A 1 
ATOM 783  H HG22 . ILE A 1 65  ? 16.400  -16.582 -3.487  1.00 10.00 52  A 1 
ATOM 784  H HG23 . ILE A 1 65  ? 16.795  -17.623 -2.120  1.00 10.00 52  A 1 
ATOM 785  H HD11 . ILE A 1 65  ? 15.795  -14.614 0.132   1.00 10.00 52  A 1 
ATOM 786  H HD12 . ILE A 1 65  ? 17.023  -15.874 0.015   1.00 10.00 52  A 1 
ATOM 787  H HD13 . ILE A 1 65  ? 15.972  -15.795 1.430   1.00 10.00 52  A 1 
ATOM 788  N N    . ASN A 1 66  ? 13.954  -15.662 -4.579  1.00 10.00 53  A 1 
ATOM 789  C CA   . ASN A 1 66  ? 14.164  -15.637 -6.028  1.00 10.00 53  A 1 
ATOM 790  C C    . ASN A 1 66  ? 13.617  -14.356 -6.651  1.00 10.00 53  A 1 
ATOM 791  O O    . ASN A 1 66  ? 14.025  -13.974 -7.746  1.00 10.00 53  A 1 
ATOM 792  C CB   . ASN A 1 66  ? 13.584  -16.885 -6.717  1.00 10.00 53  A 1 
ATOM 793  C CG   . ASN A 1 66  ? 12.069  -16.914 -6.821  1.00 10.00 53  A 1 
ATOM 794  O OD1  . ASN A 1 66  ? 11.484  -16.354 -7.746  1.00 10.00 53  A 1 
ATOM 795  N ND2  . ASN A 1 66  ? 11.435  -17.627 -5.909  1.00 10.00 53  A 1 
ATOM 796  H H    . ASN A 1 66  ? 13.272  -16.262 -4.191  1.00 10.00 53  A 1 
ATOM 797  H HA   . ASN A 1 66  ? 15.234  -15.639 -6.183  1.00 10.00 53  A 1 
ATOM 798  H HB2  . ASN A 1 66  ? 13.991  -16.956 -7.713  1.00 10.00 53  A 1 
ATOM 799  H HB3  . ASN A 1 66  ? 13.892  -17.750 -6.155  1.00 10.00 53  A 1 
ATOM 800  H HD21 . ASN A 1 66  ? 11.971  -18.085 -5.225  1.00 10.00 53  A 1 
ATOM 801  H HD22 . ASN A 1 66  ? 10.455  -17.678 -5.953  1.00 10.00 53  A 1 
ATOM 802  N N    . GLU A 1 67  ? 12.691  -13.706 -5.958  1.00 10.00 54  A 1 
ATOM 803  C CA   . GLU A 1 67  ? 12.193  -12.403 -6.381  1.00 10.00 54  A 1 
ATOM 804  C C    . GLU A 1 67  ? 13.329  -11.378 -6.429  1.00 10.00 54  A 1 
ATOM 805  O O    . GLU A 1 67  ? 13.601  -10.779 -7.469  1.00 10.00 54  A 1 
ATOM 806  C CB   . GLU A 1 67  ? 11.108  -11.914 -5.419  1.00 10.00 54  A 1 
ATOM 807  C CG   . GLU A 1 67  ? 9.861   -12.775 -5.410  1.00 10.00 54  A 1 
ATOM 808  C CD   . GLU A 1 67  ? 8.737   -12.194 -6.239  1.00 10.00 54  A 1 
ATOM 809  O OE1  . GLU A 1 67  ? 7.824   -11.573 -5.649  1.00 10.00 54  A 1 
ATOM 810  O OE2  . GLU A 1 67  ? 8.756   -12.353 -7.474  1.00 10.00 54  A 1 
ATOM 811  H H    . GLU A 1 67  ? 12.319  -14.121 -5.150  1.00 10.00 54  A 1 
ATOM 812  H HA   . GLU A 1 67  ? 11.771  -12.506 -7.369  1.00 10.00 54  A 1 
ATOM 813  H HB2  . GLU A 1 67  ? 11.514  -11.898 -4.417  1.00 10.00 54  A 1 
ATOM 814  H HB3  . GLU A 1 67  ? 10.824  -10.912 -5.697  1.00 10.00 54  A 1 
ATOM 815  H HG2  . GLU A 1 67  ? 10.115  -13.753 -5.806  1.00 10.00 54  A 1 
ATOM 816  H HG3  . GLU A 1 67  ? 9.519   -12.881 -4.391  1.00 10.00 54  A 1 
ATOM 817  N N    . VAL A 1 68  ? 13.986  -11.172 -5.290  1.00 10.00 55  A 1 
ATOM 818  C CA   . VAL A 1 68  ? 15.040  -10.173 -5.188  1.00 10.00 55  A 1 
ATOM 819  C C    . VAL A 1 68  ? 16.379  -10.635 -5.755  1.00 10.00 55  A 1 
ATOM 820  O O    . VAL A 1 68  ? 17.150  -9.815  -6.254  1.00 10.00 55  A 1 
ATOM 821  C CB   . VAL A 1 68  ? 15.237  -9.738  -3.729  1.00 10.00 55  A 1 
ATOM 822  C CG1  . VAL A 1 68  ? 14.045  -8.932  -3.279  1.00 10.00 55  A 1 
ATOM 823  C CG2  . VAL A 1 68  ? 15.439  -10.943 -2.815  1.00 10.00 55  A 1 
ATOM 824  H H    . VAL A 1 68  ? 13.736  -11.681 -4.489  1.00 10.00 55  A 1 
ATOM 825  H HA   . VAL A 1 68  ? 14.718  -9.306  -5.745  1.00 10.00 55  A 1 
ATOM 826  H HB   . VAL A 1 68  ? 16.114  -9.112  -3.672  1.00 10.00 55  A 1 
ATOM 827  H HG11 . VAL A 1 68  ? 13.152  -9.531  -3.364  1.00 10.00 55  A 1 
ATOM 828  H HG12 . VAL A 1 68  ? 13.952  -8.053  -3.901  1.00 10.00 55  A 1 
ATOM 829  H HG13 . VAL A 1 68  ? 14.184  -8.633  -2.252  1.00 10.00 55  A 1 
ATOM 830  H HG21 . VAL A 1 68  ? 14.571  -11.588 -2.863  1.00 10.00 55  A 1 
ATOM 831  H HG22 . VAL A 1 68  ? 15.576  -10.604 -1.798  1.00 10.00 55  A 1 
ATOM 832  H HG23 . VAL A 1 68  ? 16.313  -11.494 -3.130  1.00 10.00 55  A 1 
ATOM 833  N N    . ASP A 1 69  ? 16.655  -11.928 -5.693  1.00 10.00 56  A 1 
ATOM 834  C CA   . ASP A 1 69  ? 17.937  -12.442 -6.163  1.00 10.00 56  A 1 
ATOM 835  C C    . ASP A 1 69  ? 18.033  -12.340 -7.679  1.00 10.00 56  A 1 
ATOM 836  O O    . ASP A 1 69  ? 17.489  -13.166 -8.412  1.00 10.00 56  A 1 
ATOM 837  C CB   . ASP A 1 69  ? 18.154  -13.885 -5.707  1.00 10.00 56  A 1 
ATOM 838  C CG   . ASP A 1 69  ? 19.492  -14.446 -6.147  1.00 10.00 56  A 1 
ATOM 839  O OD1  . ASP A 1 69  ? 20.429  -13.658 -6.405  1.00 10.00 56  A 1 
ATOM 840  O OD2  . ASP A 1 69  ? 19.618  -15.680 -6.228  1.00 10.00 56  A 1 
ATOM 841  H H    . ASP A 1 69  ? 15.989  -12.548 -5.319  1.00 10.00 56  A 1 
ATOM 842  H HA   . ASP A 1 69  ? 18.710  -11.823 -5.731  1.00 10.00 56  A 1 
ATOM 843  H HB2  . ASP A 1 69  ? 18.107  -13.927 -4.630  1.00 10.00 56  A 1 
ATOM 844  H HB3  . ASP A 1 69  ? 17.372  -14.506 -6.119  1.00 10.00 56  A 1 
ATOM 845  N N    . ALA A 1 70  ? 18.734  -11.316 -8.139  1.00 10.00 57  A 1 
ATOM 846  C CA   . ALA A 1 70  ? 18.846  -11.033 -9.559  1.00 10.00 57  A 1 
ATOM 847  C C    . ALA A 1 70  ? 19.994  -11.800 -10.189 1.00 10.00 57  A 1 
ATOM 848  O O    . ALA A 1 70  ? 20.047  -11.962 -11.405 1.00 10.00 57  A 1 
ATOM 849  C CB   . ALA A 1 70  ? 19.022  -9.546  -9.795  1.00 10.00 57  A 1 
ATOM 850  H H    . ALA A 1 70  ? 19.197  -10.733 -7.493  1.00 10.00 57  A 1 
ATOM 851  H HA   . ALA A 1 70  ? 17.924  -11.339 -10.032 1.00 10.00 57  A 1 
ATOM 852  H HB1  . ALA A 1 70  ? 19.968  -9.224  -9.386  1.00 10.00 57  A 1 
ATOM 853  H HB2  . ALA A 1 70  ? 18.219  -9.010  -9.316  1.00 10.00 57  A 1 
ATOM 854  H HB3  . ALA A 1 70  ? 19.004  -9.350  -10.857 1.00 10.00 57  A 1 
ATOM 855  N N    . ASP A 1 71  ? 20.920  -12.271 -9.365  1.00 10.00 58  A 1 
ATOM 856  C CA   . ASP A 1 71  ? 22.019  -13.081 -9.875  1.00 10.00 58  A 1 
ATOM 857  C C    . ASP A 1 71  ? 21.542  -14.503 -10.054 1.00 10.00 58  A 1 
ATOM 858  O O    . ASP A 1 71  ? 22.182  -15.303 -10.732 1.00 10.00 58  A 1 
ATOM 859  C CB   . ASP A 1 71  ? 23.210  -13.108 -8.914  1.00 10.00 58  A 1 
ATOM 860  C CG   . ASP A 1 71  ? 23.601  -11.751 -8.392  1.00 10.00 58  A 1 
ATOM 861  O OD1  . ASP A 1 71  ? 23.384  -11.506 -7.187  1.00 10.00 58  A 1 
ATOM 862  O OD2  . ASP A 1 71  ? 24.127  -10.935 -9.174  1.00 10.00 58  A 1 
ATOM 863  H H    . ASP A 1 71  ? 20.863  -12.069 -8.404  1.00 10.00 58  A 1 
ATOM 864  H HA   . ASP A 1 71  ? 22.332  -12.681 -10.828 1.00 10.00 58  A 1 
ATOM 865  H HB2  . ASP A 1 71  ? 22.962  -13.733 -8.071  1.00 10.00 58  A 1 
ATOM 866  H HB3  . ASP A 1 71  ? 24.060  -13.534 -9.428  1.00 10.00 58  A 1 
ATOM 867  N N    . GLY A 1 72  ? 20.390  -14.795 -9.460  1.00 10.00 59  A 1 
ATOM 868  C CA   . GLY A 1 72  ? 19.893  -16.147 -9.436  1.00 10.00 59  A 1 
ATOM 869  C C    . GLY A 1 72  ? 20.913  -17.096 -8.842  1.00 10.00 59  A 1 
ATOM 870  O O    . GLY A 1 72  ? 21.051  -18.234 -9.289  1.00 10.00 59  A 1 
ATOM 871  H H    . GLY A 1 72  ? 19.877  -14.079 -9.026  1.00 10.00 59  A 1 
ATOM 872  H HA2  . GLY A 1 72  ? 18.987  -16.181 -8.846  1.00 10.00 59  A 1 
ATOM 873  H HA3  . GLY A 1 72  ? 19.668  -16.452 -10.444 1.00 10.00 59  A 1 
ATOM 874  N N    . ASN A 1 73  ? 21.633  -16.621 -7.828  1.00 10.00 60  A 1 
ATOM 875  C CA   . ASN A 1 73  ? 22.735  -17.380 -7.264  1.00 10.00 60  A 1 
ATOM 876  C C    . ASN A 1 73  ? 22.355  -18.025 -5.933  1.00 10.00 60  A 1 
ATOM 877  O O    . ASN A 1 73  ? 23.122  -18.809 -5.380  1.00 10.00 60  A 1 
ATOM 878  C CB   . ASN A 1 73  ? 24.004  -16.520 -7.121  1.00 10.00 60  A 1 
ATOM 879  C CG   . ASN A 1 73  ? 23.932  -15.437 -6.049  1.00 10.00 60  A 1 
ATOM 880  O OD1  . ASN A 1 73  ? 22.890  -14.826 -5.805  1.00 10.00 60  A 1 
ATOM 881  N ND2  . ASN A 1 73  ? 25.071  -15.200 -5.409  1.00 10.00 60  A 1 
ATOM 882  H H    . ASN A 1 73  ? 21.399  -15.746 -7.442  1.00 10.00 60  A 1 
ATOM 883  H HA   . ASN A 1 73  ? 22.950  -18.177 -7.960  1.00 10.00 60  A 1 
ATOM 884  H HB2  . ASN A 1 73  ? 24.831  -17.167 -6.878  1.00 10.00 60  A 1 
ATOM 885  H HB3  . ASN A 1 73  ? 24.205  -16.043 -8.070  1.00 10.00 60  A 1 
ATOM 886  H HD21 . ASN A 1 73  ? 25.868  -15.722 -5.667  1.00 10.00 60  A 1 
ATOM 887  H HD22 . ASN A 1 73  ? 25.072  -14.530 -4.694  1.00 10.00 60  A 1 
ATOM 888  N N    . GLY A 1 74  ? 21.176  -17.695 -5.420  1.00 10.00 61  A 1 
ATOM 889  C CA   . GLY A 1 74  ? 20.658  -18.379 -4.254  1.00 10.00 61  A 1 
ATOM 890  C C    . GLY A 1 74  ? 20.892  -17.597 -2.987  1.00 10.00 61  A 1 
ATOM 891  O O    . GLY A 1 74  ? 20.505  -18.026 -1.901  1.00 10.00 61  A 1 
ATOM 892  H H    . GLY A 1 74  ? 20.661  -16.955 -5.818  1.00 10.00 61  A 1 
ATOM 893  H HA2  . GLY A 1 74  ? 19.595  -18.535 -4.380  1.00 10.00 61  A 1 
ATOM 894  H HA3  . GLY A 1 74  ? 21.145  -19.339 -4.165  1.00 10.00 61  A 1 
ATOM 895  N N    . THR A 1 75  ? 21.525  -16.446 -3.128  1.00 10.00 62  A 1 
ATOM 896  C CA   . THR A 1 75  ? 21.843  -15.609 -1.991  1.00 10.00 62  A 1 
ATOM 897  C C    . THR A 1 75  ? 21.487  -14.161 -2.284  1.00 10.00 62  A 1 
ATOM 898  O O    . THR A 1 75  ? 21.644  -13.684 -3.414  1.00 10.00 62  A 1 
ATOM 899  C CB   . THR A 1 75  ? 23.335  -15.714 -1.622  1.00 10.00 62  A 1 
ATOM 900  O OG1  . THR A 1 75  ? 24.147  -15.412 -2.763  1.00 10.00 62  A 1 
ATOM 901  C CG2  . THR A 1 75  ? 23.666  -17.106 -1.117  1.00 10.00 62  A 1 
ATOM 902  H H    . THR A 1 75  ? 21.771  -16.141 -4.025  1.00 10.00 62  A 1 
ATOM 903  H HA   . THR A 1 75  ? 21.258  -15.951 -1.147  1.00 10.00 62  A 1 
ATOM 904  H HB   . THR A 1 75  ? 23.549  -15.005 -0.840  1.00 10.00 62  A 1 
ATOM 905  H HG1  . THR A 1 75  ? 24.827  -16.095 -2.862  1.00 10.00 62  A 1 
ATOM 906  H HG21 . THR A 1 75  ? 23.100  -17.308 -0.220  1.00 10.00 62  A 1 
ATOM 907  H HG22 . THR A 1 75  ? 24.722  -17.170 -0.900  1.00 10.00 62  A 1 
ATOM 908  H HG23 . THR A 1 75  ? 23.409  -17.832 -1.878  1.00 10.00 62  A 1 
ATOM 909  N N    . ILE A 1 76  ? 20.996  -13.474 -1.268  1.00 10.00 63  A 1 
ATOM 910  C CA   . ILE A 1 76  ? 20.574  -12.092 -1.413  1.00 10.00 63  A 1 
ATOM 911  C C    . ILE A 1 76  ? 21.715  -11.150 -1.067  1.00 10.00 63  A 1 
ATOM 912  O O    . ILE A 1 76  ? 22.280  -11.204 0.029   1.00 10.00 63  A 1 
ATOM 913  C CB   . ILE A 1 76  ? 19.332  -11.774 -0.543  1.00 10.00 63  A 1 
ATOM 914  C CG1  . ILE A 1 76  ? 18.064  -12.332 -1.186  1.00 10.00 63  A 1 
ATOM 915  C CG2  . ILE A 1 76  ? 19.178  -10.281 -0.337  1.00 10.00 63  A 1 
ATOM 916  C CD1  . ILE A 1 76  ? 18.079  -13.823 -1.389  1.00 10.00 63  A 1 
ATOM 917  H H    . ILE A 1 76  ? 20.903  -13.913 -0.395  1.00 10.00 63  A 1 
ATOM 918  H HA   . ILE A 1 76  ? 20.302  -11.938 -2.450  1.00 10.00 63  A 1 
ATOM 919  H HB   . ILE A 1 76  ? 19.468  -12.235 0.420   1.00 10.00 63  A 1 
ATOM 920  H HG12 . ILE A 1 76  ? 17.219  -12.093 -0.559  1.00 10.00 63  A 1 
ATOM 921  H HG13 . ILE A 1 76  ? 17.930  -11.867 -2.152  1.00 10.00 63  A 1 
ATOM 922  H HG21 . ILE A 1 76  ? 18.294  -10.087 0.251   1.00 10.00 63  A 1 
ATOM 923  H HG22 . ILE A 1 76  ? 19.086  -9.795  -1.299  1.00 10.00 63  A 1 
ATOM 924  H HG23 . ILE A 1 76  ? 20.045  -9.898  0.178   1.00 10.00 63  A 1 
ATOM 925  H HD11 . ILE A 1 76  ? 18.890  -14.087 -2.051  1.00 10.00 63  A 1 
ATOM 926  H HD12 . ILE A 1 76  ? 17.141  -14.138 -1.822  1.00 10.00 63  A 1 
ATOM 927  H HD13 . ILE A 1 76  ? 18.220  -14.313 -0.436  1.00 10.00 63  A 1 
ATOM 928  N N    . ASP A 1 77  ? 22.059  -10.319 -2.029  1.00 10.00 64  A 1 
ATOM 929  C CA   . ASP A 1 77  ? 23.098  -9.321  -1.868  1.00 10.00 64  A 1 
ATOM 930  C C    . ASP A 1 77  ? 22.469  -8.008  -1.406  1.00 10.00 64  A 1 
ATOM 931  O O    . ASP A 1 77  ? 21.245  -7.895  -1.366  1.00 10.00 64  A 1 
ATOM 932  C CB   . ASP A 1 77  ? 23.835  -9.137  -3.201  1.00 10.00 64  A 1 
ATOM 933  C CG   . ASP A 1 77  ? 24.436  -10.438 -3.720  1.00 10.00 64  A 1 
ATOM 934  O OD1  . ASP A 1 77  ? 23.690  -11.259 -4.312  1.00 10.00 64  A 1 
ATOM 935  O OD2  . ASP A 1 77  ? 25.654  -10.638 -3.549  1.00 10.00 64  A 1 
ATOM 936  H H    . ASP A 1 77  ? 21.593  -10.386 -2.897  1.00 10.00 64  A 1 
ATOM 937  H HA   . ASP A 1 77  ? 23.792  -9.668  -1.116  1.00 10.00 64  A 1 
ATOM 938  H HB2  . ASP A 1 77  ? 23.140  -8.765  -3.937  1.00 10.00 64  A 1 
ATOM 939  H HB3  . ASP A 1 77  ? 24.631  -8.421  -3.069  1.00 10.00 64  A 1 
ATOM 940  N N    . PHE A 1 78  ? 23.295  -7.020  -1.059  1.00 10.00 65  A 1 
ATOM 941  C CA   . PHE A 1 78  ? 22.790  -5.735  -0.549  1.00 10.00 65  A 1 
ATOM 942  C C    . PHE A 1 78  ? 21.736  -5.102  -1.472  1.00 10.00 65  A 1 
ATOM 943  O O    . PHE A 1 78  ? 20.642  -4.782  -1.016  1.00 10.00 65  A 1 
ATOM 944  C CB   . PHE A 1 78  ? 23.929  -4.736  -0.310  1.00 10.00 65  A 1 
ATOM 945  C CG   . PHE A 1 78  ? 24.685  -4.947  0.971   1.00 10.00 65  A 1 
ATOM 946  C CD1  . PHE A 1 78  ? 24.216  -4.421  2.168   1.00 10.00 65  A 1 
ATOM 947  C CD2  . PHE A 1 78  ? 25.875  -5.653  0.973   1.00 10.00 65  A 1 
ATOM 948  C CE1  . PHE A 1 78  ? 24.925  -4.601  3.340   1.00 10.00 65  A 1 
ATOM 949  C CE2  . PHE A 1 78  ? 26.586  -5.837  2.143   1.00 10.00 65  A 1 
ATOM 950  C CZ   . PHE A 1 78  ? 26.111  -5.309  3.327   1.00 10.00 65  A 1 
ATOM 951  H H    . PHE A 1 78  ? 24.263  -7.153  -1.145  1.00 10.00 65  A 1 
ATOM 952  H HA   . PHE A 1 78  ? 22.315  -5.938  0.400   1.00 10.00 65  A 1 
ATOM 953  H HB2  . PHE A 1 78  ? 24.636  -4.817  -1.122  1.00 10.00 65  A 1 
ATOM 954  H HB3  . PHE A 1 78  ? 23.521  -3.736  -0.296  1.00 10.00 65  A 1 
ATOM 955  H HD1  . PHE A 1 78  ? 23.284  -3.868  2.183   1.00 10.00 65  A 1 
ATOM 956  H HD2  . PHE A 1 78  ? 26.247  -6.067  0.046   1.00 10.00 65  A 1 
ATOM 957  H HE1  . PHE A 1 78  ? 24.553  -4.186  4.266   1.00 10.00 65  A 1 
ATOM 958  H HE2  . PHE A 1 78  ? 27.513  -6.391  2.130   1.00 10.00 65  A 1 
ATOM 959  H HZ   . PHE A 1 78  ? 26.666  -5.450  4.244   1.00 10.00 65  A 1 
ATOM 960  N N    . PRO A 1 79  ? 22.046  -4.894  -2.773  1.00 10.00 66  A 1 
ATOM 961  C CA   . PRO A 1 79  ? 21.098  -4.286  -3.719  1.00 10.00 66  A 1 
ATOM 962  C C    . PRO A 1 79  ? 19.787  -5.066  -3.827  1.00 10.00 66  A 1 
ATOM 963  O O    . PRO A 1 79  ? 18.712  -4.477  -3.961  1.00 10.00 66  A 1 
ATOM 964  C CB   . PRO A 1 79  ? 21.847  -4.306  -5.059  1.00 10.00 66  A 1 
ATOM 965  C CG   . PRO A 1 79  ? 22.974  -5.263  -4.871  1.00 10.00 66  A 1 
ATOM 966  C CD   . PRO A 1 79  ? 23.332  -5.199  -3.421  1.00 10.00 66  A 1 
ATOM 967  H HA   . PRO A 1 79  ? 20.878  -3.264  -3.446  1.00 10.00 66  A 1 
ATOM 968  H HB2  . PRO A 1 79  ? 21.180  -4.635  -5.842  1.00 10.00 66  A 1 
ATOM 969  H HB3  . PRO A 1 79  ? 22.209  -3.315  -5.282  1.00 10.00 66  A 1 
ATOM 970  H HG2  . PRO A 1 79  ? 22.659  -6.260  -5.134  1.00 10.00 66  A 1 
ATOM 971  H HG3  . PRO A 1 79  ? 23.814  -4.960  -5.475  1.00 10.00 66  A 1 
ATOM 972  H HD2  . PRO A 1 79  ? 23.717  -6.150  -3.085  1.00 10.00 66  A 1 
ATOM 973  H HD3  . PRO A 1 79  ? 24.050  -4.414  -3.243  1.00 10.00 66  A 1 
ATOM 974  N N    . GLU A 1 80  ? 19.881  -6.385  -3.748  1.00 10.00 67  A 1 
ATOM 975  C CA   . GLU A 1 80  ? 18.708  -7.245  -3.834  1.00 10.00 67  A 1 
ATOM 976  C C    . GLU A 1 80  ? 17.877  -7.121  -2.566  1.00 10.00 67  A 1 
ATOM 977  O O    . GLU A 1 80  ? 16.651  -7.003  -2.616  1.00 10.00 67  A 1 
ATOM 978  C CB   . GLU A 1 80  ? 19.139  -8.693  -4.030  1.00 10.00 67  A 1 
ATOM 979  C CG   . GLU A 1 80  ? 20.101  -8.880  -5.187  1.00 10.00 67  A 1 
ATOM 980  C CD   . GLU A 1 80  ? 20.589  -10.305 -5.307  1.00 10.00 67  A 1 
ATOM 981  O OE1  . GLU A 1 80  ? 20.789  -10.790 -6.435  1.00 10.00 67  A 1 
ATOM 982  O OE2  . GLU A 1 80  ? 20.784  -10.959 -4.270  1.00 10.00 67  A 1 
ATOM 983  H H    . GLU A 1 80  ? 20.763  -6.792  -3.619  1.00 10.00 67  A 1 
ATOM 984  H HA   . GLU A 1 80  ? 18.118  -6.929  -4.681  1.00 10.00 67  A 1 
ATOM 985  H HB2  . GLU A 1 80  ? 19.619  -9.042  -3.128  1.00 10.00 67  A 1 
ATOM 986  H HB3  . GLU A 1 80  ? 18.263  -9.295  -4.219  1.00 10.00 67  A 1 
ATOM 987  H HG2  . GLU A 1 80  ? 19.600  -8.608  -6.104  1.00 10.00 67  A 1 
ATOM 988  H HG3  . GLU A 1 80  ? 20.953  -8.232  -5.038  1.00 10.00 67  A 1 
ATOM 989  N N    . PHE A 1 81  ? 18.565  -7.136  -1.433  1.00 10.00 68  A 1 
ATOM 990  C CA   . PHE A 1 81  ? 17.929  -6.977  -0.136  1.00 10.00 68  A 1 
ATOM 991  C C    . PHE A 1 81  ? 17.243  -5.634  -0.064  1.00 10.00 68  A 1 
ATOM 992  O O    . PHE A 1 81  ? 16.110  -5.513  0.394   1.00 10.00 68  A 1 
ATOM 993  C CB   . PHE A 1 81  ? 18.982  -7.063  0.964   1.00 10.00 68  A 1 
ATOM 994  C CG   . PHE A 1 81  ? 18.438  -6.809  2.339   1.00 10.00 68  A 1 
ATOM 995  C CD1  . PHE A 1 81  ? 18.736  -5.634  3.003   1.00 10.00 68  A 1 
ATOM 996  C CD2  . PHE A 1 81  ? 17.629  -7.743  2.963   1.00 10.00 68  A 1 
ATOM 997  C CE1  . PHE A 1 81  ? 18.239  -5.394  4.265   1.00 10.00 68  A 1 
ATOM 998  C CE2  . PHE A 1 81  ? 17.130  -7.509  4.226   1.00 10.00 68  A 1 
ATOM 999  C CZ   . PHE A 1 81  ? 17.436  -6.332  4.879   1.00 10.00 68  A 1 
ATOM 1000 H H    . PHE A 1 81  ? 19.543  -7.248  -1.471  1.00 10.00 68  A 1 
ATOM 1001 H HA   . PHE A 1 81  ? 17.204  -7.764  -0.004  1.00 10.00 68  A 1 
ATOM 1002 H HB2  . PHE A 1 81  ? 19.423  -8.050  0.957   1.00 10.00 68  A 1 
ATOM 1003 H HB3  . PHE A 1 81  ? 19.750  -6.323  0.766   1.00 10.00 68  A 1 
ATOM 1004 H HD1  . PHE A 1 81  ? 19.366  -4.898  2.524   1.00 10.00 68  A 1 
ATOM 1005 H HD2  . PHE A 1 81  ? 17.389  -8.663  2.451   1.00 10.00 68  A 1 
ATOM 1006 H HE1  . PHE A 1 81  ? 18.479  -4.473  4.773   1.00 10.00 68  A 1 
ATOM 1007 H HE2  . PHE A 1 81  ? 16.500  -8.245  4.705   1.00 10.00 68  A 1 
ATOM 1008 H HZ   . PHE A 1 81  ? 17.047  -6.146  5.868   1.00 10.00 68  A 1 
ATOM 1009 N N    . LEU A 1 82  ? 17.957  -4.634  -0.537  1.00 10.00 69  A 1 
ATOM 1010 C CA   . LEU A 1 82  ? 17.485  -3.272  -0.539  1.00 10.00 69  A 1 
ATOM 1011 C C    . LEU A 1 82  ? 16.230  -3.144  -1.396  1.00 10.00 69  A 1 
ATOM 1012 O O    . LEU A 1 82  ? 15.319  -2.388  -1.066  1.00 10.00 69  A 1 
ATOM 1013 C CB   . LEU A 1 82  ? 18.606  -2.374  -1.051  1.00 10.00 69  A 1 
ATOM 1014 C CG   . LEU A 1 82  ? 18.371  -0.879  -0.930  1.00 10.00 69  A 1 
ATOM 1015 C CD1  . LEU A 1 82  ? 17.645  -0.561  0.366   1.00 10.00 69  A 1 
ATOM 1016 C CD2  . LEU A 1 82  ? 19.710  -0.168  -0.989  1.00 10.00 69  A 1 
ATOM 1017 H H    . LEU A 1 82  ? 18.853  -4.824  -0.899  1.00 10.00 69  A 1 
ATOM 1018 H HA   . LEU A 1 82  ? 17.247  -2.997  0.476   1.00 10.00 69  A 1 
ATOM 1019 H HB2  . LEU A 1 82  ? 19.506  -2.617  -0.505  1.00 10.00 69  A 1 
ATOM 1020 H HB3  . LEU A 1 82  ? 18.768  -2.604  -2.090  1.00 10.00 69  A 1 
ATOM 1021 H HG   . LEU A 1 82  ? 17.765  -0.538  -1.757  1.00 10.00 69  A 1 
ATOM 1022 H HD11 . LEU A 1 82  ? 17.453  0.500   0.430   1.00 10.00 69  A 1 
ATOM 1023 H HD12 . LEU A 1 82  ? 18.255  -0.869  1.201   1.00 10.00 69  A 1 
ATOM 1024 H HD13 . LEU A 1 82  ? 16.709  -1.100  0.389   1.00 10.00 69  A 1 
ATOM 1025 H HD21 . LEU A 1 82  ? 20.197  -0.391  -1.928  1.00 10.00 69  A 1 
ATOM 1026 H HD22 . LEU A 1 82  ? 20.334  -0.505  -0.172  1.00 10.00 69  A 1 
ATOM 1027 H HD23 . LEU A 1 82  ? 19.556  0.895   -0.908  1.00 10.00 69  A 1 
ATOM 1028 N N    . THR A 1 83  ? 16.180  -3.900  -2.483  1.00 10.00 70  A 1 
ATOM 1029 C CA   . THR A 1 83  ? 14.991  -3.950  -3.311  1.00 10.00 70  A 1 
ATOM 1030 C C    . THR A 1 83  ? 13.811  -4.502  -2.509  1.00 10.00 70  A 1 
ATOM 1031 O O    . THR A 1 83  ? 12.743  -3.892  -2.463  1.00 10.00 70  A 1 
ATOM 1032 C CB   . THR A 1 83  ? 15.226  -4.803  -4.574  1.00 10.00 70  A 1 
ATOM 1033 O OG1  . THR A 1 83  ? 16.333  -4.275  -5.315  1.00 10.00 70  A 1 
ATOM 1034 C CG2  . THR A 1 83  ? 13.989  -4.818  -5.456  1.00 10.00 70  A 1 
ATOM 1035 H H    . THR A 1 83  ? 16.963  -4.435  -2.734  1.00 10.00 70  A 1 
ATOM 1036 H HA   . THR A 1 83  ? 14.757  -2.942  -3.621  1.00 10.00 70  A 1 
ATOM 1037 H HB   . THR A 1 83  ? 15.451  -5.817  -4.273  1.00 10.00 70  A 1 
ATOM 1038 H HG1  . THR A 1 83  ? 17.163  -4.519  -4.882  1.00 10.00 70  A 1 
ATOM 1039 H HG21 . THR A 1 83  ? 14.167  -5.447  -6.314  1.00 10.00 70  A 1 
ATOM 1040 H HG22 . THR A 1 83  ? 13.770  -3.813  -5.783  1.00 10.00 70  A 1 
ATOM 1041 H HG23 . THR A 1 83  ? 13.151  -5.203  -4.893  1.00 10.00 70  A 1 
ATOM 1042 N N    . MET A 1 84  ? 14.021  -5.645  -1.859  1.00 10.00 71  A 1 
ATOM 1043 C CA   . MET A 1 84  ? 13.005  -6.235  -0.996  1.00 10.00 71  A 1 
ATOM 1044 C C    . MET A 1 84  ? 12.623  -5.304  0.153   1.00 10.00 71  A 1 
ATOM 1045 O O    . MET A 1 84  ? 11.457  -5.192  0.497   1.00 10.00 71  A 1 
ATOM 1046 C CB   . MET A 1 84  ? 13.510  -7.563  -0.423  1.00 10.00 71  A 1 
ATOM 1047 C CG   . MET A 1 84  ? 12.442  -8.399  0.280   1.00 10.00 71  A 1 
ATOM 1048 S SD   . MET A 1 84  ? 12.011  -7.788  1.924   1.00 10.00 71  A 1 
ATOM 1049 C CE   . MET A 1 84  ? 13.605  -7.869  2.737   1.00 10.00 71  A 1 
ATOM 1050 H H    . MET A 1 84  ? 14.872  -6.125  -1.990  1.00 10.00 71  A 1 
ATOM 1051 H HA   . MET A 1 84  ? 12.129  -6.423  -1.599  1.00 10.00 71  A 1 
ATOM 1052 H HB2  . MET A 1 84  ? 13.925  -8.151  -1.227  1.00 10.00 71  A 1 
ATOM 1053 H HB3  . MET A 1 84  ? 14.292  -7.349  0.290   1.00 10.00 71  A 1 
ATOM 1054 H HG2  . MET A 1 84  ? 11.551  -8.395  -0.327  1.00 10.00 71  A 1 
ATOM 1055 H HG3  . MET A 1 84  ? 12.804  -9.413  0.372   1.00 10.00 71  A 1 
ATOM 1056 H HE1  . MET A 1 84  ? 13.512  -7.505  3.749   1.00 10.00 71  A 1 
ATOM 1057 H HE2  . MET A 1 84  ? 14.314  -7.259  2.197   1.00 10.00 71  A 1 
ATOM 1058 H HE3  . MET A 1 84  ? 13.951  -8.893  2.753   1.00 10.00 71  A 1 
ATOM 1059 N N    . MET A 1 85  ? 13.599  -4.651  0.756   1.00 10.00 72  A 1 
ATOM 1060 C CA   . MET A 1 85  ? 13.340  -3.868  1.957   1.00 10.00 72  A 1 
ATOM 1061 C C    . MET A 1 85  ? 12.690  -2.524  1.635   1.00 10.00 72  A 1 
ATOM 1062 O O    . MET A 1 85  ? 11.670  -2.170  2.221   1.00 10.00 72  A 1 
ATOM 1063 C CB   . MET A 1 85  ? 14.629  -3.660  2.753   1.00 10.00 72  A 1 
ATOM 1064 C CG   . MET A 1 85  ? 14.407  -3.001  4.109   1.00 10.00 72  A 1 
ATOM 1065 S SD   . MET A 1 85  ? 13.303  -3.950  5.179   1.00 10.00 72  A 1 
ATOM 1066 C CE   . MET A 1 85  ? 14.269  -5.436  5.455   1.00 10.00 72  A 1 
ATOM 1067 H H    . MET A 1 85  ? 14.515  -4.707  0.398   1.00 10.00 72  A 1 
ATOM 1068 H HA   . MET A 1 85  ? 12.653  -4.437  2.565   1.00 10.00 72  A 1 
ATOM 1069 H HB2  . MET A 1 85  ? 15.097  -4.621  2.916   1.00 10.00 72  A 1 
ATOM 1070 H HB3  . MET A 1 85  ? 15.294  -3.037  2.179   1.00 10.00 72  A 1 
ATOM 1071 H HG2  . MET A 1 85  ? 15.360  -2.900  4.604   1.00 10.00 72  A 1 
ATOM 1072 H HG3  . MET A 1 85  ? 13.979  -2.021  3.953   1.00 10.00 72  A 1 
ATOM 1073 H HE1  . MET A 1 85  ? 14.455  -5.928  4.512   1.00 10.00 72  A 1 
ATOM 1074 H HE2  . MET A 1 85  ? 13.727  -6.105  6.109   1.00 10.00 72  A 1 
ATOM 1075 H HE3  . MET A 1 85  ? 15.213  -5.172  5.912   1.00 10.00 72  A 1 
ATOM 1076 N N    . ALA A 1 86  ? 13.274  -1.779  0.705   1.00 10.00 73  A 1 
ATOM 1077 C CA   . ALA A 1 86  ? 12.766  -0.455  0.372   1.00 10.00 73  A 1 
ATOM 1078 C C    . ALA A 1 86  ? 11.529  -0.536  -0.522  1.00 10.00 73  A 1 
ATOM 1079 O O    . ALA A 1 86  ? 10.489  0.045   -0.210  1.00 10.00 73  A 1 
ATOM 1080 C CB   . ALA A 1 86  ? 13.853  0.379   -0.290  1.00 10.00 73  A 1 
ATOM 1081 H H    . ALA A 1 86  ? 14.059  -2.128  0.226   1.00 10.00 73  A 1 
ATOM 1082 H HA   . ALA A 1 86  ? 12.490  0.031   1.294   1.00 10.00 73  A 1 
ATOM 1083 H HB1  . ALA A 1 86  ? 14.716  0.422   0.360   1.00 10.00 73  A 1 
ATOM 1084 H HB2  . ALA A 1 86  ? 13.484  1.380   -0.465  1.00 10.00 73  A 1 
ATOM 1085 H HB3  . ALA A 1 86  ? 14.132  -0.072  -1.231  1.00 10.00 73  A 1 
ATOM 1086 N N    . ARG A 1 87  ? 11.644  -1.267  -1.625  1.00 10.00 74  A 1 
ATOM 1087 C CA   . ARG A 1 87  ? 10.559  -1.376  -2.599  1.00 10.00 74  A 1 
ATOM 1088 C C    . ARG A 1 87  ? 9.552   -2.446  -2.184  1.00 10.00 74  A 1 
ATOM 1089 O O    . ARG A 1 87  ? 8.436   -2.496  -2.701  1.00 10.00 74  A 1 
ATOM 1090 C CB   . ARG A 1 87  ? 11.135  -1.716  -3.969  1.00 10.00 74  A 1 
ATOM 1091 C CG   . ARG A 1 87  ? 12.106  -0.674  -4.492  1.00 10.00 74  A 1 
ATOM 1092 C CD   . ARG A 1 87  ? 12.827  -1.164  -5.734  1.00 10.00 74  A 1 
ATOM 1093 N NE   . ARG A 1 87  ? 11.901  -1.676  -6.743  1.00 10.00 74  A 1 
ATOM 1094 C CZ   . ARG A 1 87  ? 11.965  -1.385  -8.042  1.00 10.00 74  A 1 
ATOM 1095 N NH1  . ARG A 1 87  ? 12.845  -0.502  -8.498  1.00 10.00 74  A 1 
ATOM 1096 N NH2  . ARG A 1 87  ? 11.119  -1.952  -8.886  1.00 10.00 74  A 1 
ATOM 1097 H H    . ARG A 1 87  ? 12.483  -1.743  -1.795  1.00 10.00 74  A 1 
ATOM 1098 H HA   . ARG A 1 87  ? 10.057  -0.421  -2.653  1.00 10.00 74  A 1 
ATOM 1099 H HB2  . ARG A 1 87  ? 11.654  -2.660  -3.905  1.00 10.00 74  A 1 
ATOM 1100 H HB3  . ARG A 1 87  ? 10.323  -1.808  -4.677  1.00 10.00 74  A 1 
ATOM 1101 H HG2  . ARG A 1 87  ? 11.560  0.223   -4.733  1.00 10.00 74  A 1 
ATOM 1102 H HG3  . ARG A 1 87  ? 12.834  -0.458  -3.724  1.00 10.00 74  A 1 
ATOM 1103 H HD2  . ARG A 1 87  ? 13.385  -0.342  -6.160  1.00 10.00 74  A 1 
ATOM 1104 H HD3  . ARG A 1 87  ? 13.507  -1.953  -5.449  1.00 10.00 74  A 1 
ATOM 1105 H HE   . ARG A 1 87  ? 11.200  -2.304  -6.436  1.00 10.00 74  A 1 
ATOM 1106 H HH11 . ARG A 1 87  ? 13.476  -0.037  -7.867  1.00 10.00 74  A 1 
ATOM 1107 H HH12 . ARG A 1 87  ? 12.890  -0.300  -9.481  1.00 10.00 74  A 1 
ATOM 1108 H HH21 . ARG A 1 87  ? 10.433  -2.604  -8.554  1.00 10.00 74  A 1 
ATOM 1109 H HH22 . ARG A 1 87  ? 11.166  -1.737  -9.869  1.00 10.00 74  A 1 
ATOM 1110 N N    . LYS A 1 88  ? 9.982   -3.309  -1.267  1.00 10.00 75  A 1 
ATOM 1111 C CA   . LYS A 1 88  ? 9.171   -4.404  -0.727  1.00 10.00 75  A 1 
ATOM 1112 C C    . LYS A 1 88  ? 8.989   -5.535  -1.742  1.00 10.00 75  A 1 
ATOM 1113 O O    . LYS A 1 88  ? 8.507   -6.617  -1.385  1.00 10.00 75  A 1 
ATOM 1114 C CB   . LYS A 1 88  ? 7.817   -3.912  -0.209  1.00 10.00 75  A 1 
ATOM 1115 C CG   . LYS A 1 88  ? 7.099   -4.903  0.708   1.00 10.00 75  A 1 
ATOM 1116 C CD   . LYS A 1 88  ? 7.667   -4.917  2.133   1.00 10.00 75  A 1 
ATOM 1117 C CE   . LYS A 1 88  ? 8.932   -5.764  2.278   1.00 10.00 75  A 1 
ATOM 1118 N NZ   . LYS A 1 88  ? 8.818   -7.079  1.592   1.00 10.00 75  A 1 
ATOM 1119 H H    . LYS A 1 88  ? 10.898  -3.207  -0.935  1.00 10.00 75  A 1 
ATOM 1120 H HA   . LYS A 1 88  ? 9.719   -4.805  0.104   1.00 10.00 75  A 1 
ATOM 1121 H HB2  . LYS A 1 88  ? 7.968   -2.995  0.340   1.00 10.00 75  A 1 
ATOM 1122 H HB3  . LYS A 1 88  ? 7.175   -3.710  -1.056  1.00 10.00 75  A 1 
ATOM 1123 H HG2  . LYS A 1 88  ? 6.055   -4.632  0.759   1.00 10.00 75  A 1 
ATOM 1124 H HG3  . LYS A 1 88  ? 7.190   -5.894  0.287   1.00 10.00 75  A 1 
ATOM 1125 H HD2  . LYS A 1 88  ? 7.906   -3.903  2.411   1.00 10.00 75  A 1 
ATOM 1126 H HD3  . LYS A 1 88  ? 6.912   -5.302  2.803   1.00 10.00 75  A 1 
ATOM 1127 H HE2  . LYS A 1 88  ? 9.771   -5.224  1.875   1.00 10.00 75  A 1 
ATOM 1128 H HE3  . LYS A 1 88  ? 9.102   -5.937  3.331   1.00 10.00 75  A 1 
ATOM 1129 H HZ1  . LYS A 1 88  ? 8.639   -6.942  0.576   1.00 10.00 75  A 1 
ATOM 1130 H HZ2  . LYS A 1 88  ? 8.030   -7.630  1.999   1.00 10.00 75  A 1 
ATOM 1131 H HZ3  . LYS A 1 88  ? 9.698   -7.621  1.707   1.00 10.00 75  A 1 
ATOM 1132 N N    . MET A 1 89  ? 9.410   -5.288  -2.987  1.00 10.00 76  A 1 
ATOM 1133 C CA   . MET A 1 89  ? 9.313   -6.256  -4.089  1.00 10.00 76  A 1 
ATOM 1134 C C    . MET A 1 89  ? 7.863   -6.475  -4.519  1.00 10.00 76  A 1 
ATOM 1135 O O    . MET A 1 89  ? 7.501   -6.185  -5.658  1.00 10.00 76  A 1 
ATOM 1136 C CB   . MET A 1 89  ? 9.978   -7.592  -3.722  1.00 10.00 76  A 1 
ATOM 1137 C CG   . MET A 1 89  ? 9.855   -8.663  -4.800  1.00 10.00 76  A 1 
ATOM 1138 S SD   . MET A 1 89  ? 10.443  -8.110  -6.418  1.00 10.00 76  A 1 
ATOM 1139 C CE   . MET A 1 89  ? 12.178  -7.824  -6.083  1.00 10.00 76  A 1 
ATOM 1140 H H    . MET A 1 89  ? 9.792   -4.409  -3.177  1.00 10.00 76  A 1 
ATOM 1141 H HA   . MET A 1 89  ? 9.846   -5.832  -4.929  1.00 10.00 76  A 1 
ATOM 1142 H HB2  . MET A 1 89  ? 11.029  -7.418  -3.539  1.00 10.00 76  A 1 
ATOM 1143 H HB3  . MET A 1 89  ? 9.524   -7.968  -2.818  1.00 10.00 76  A 1 
ATOM 1144 H HG2  . MET A 1 89  ? 10.435  -9.523  -4.499  1.00 10.00 76  A 1 
ATOM 1145 H HG3  . MET A 1 89  ? 8.819   -8.949  -4.886  1.00 10.00 76  A 1 
ATOM 1146 H HE1  . MET A 1 89  ? 12.646  -8.751  -5.787  1.00 10.00 76  A 1 
ATOM 1147 H HE2  . MET A 1 89  ? 12.278  -7.100  -5.286  1.00 10.00 76  A 1 
ATOM 1148 H HE3  . MET A 1 89  ? 12.659  -7.448  -6.975  1.00 10.00 76  A 1 
ATOM 1149 N N    . LYS A 1 90  ? 7.037   -6.973  -3.612  1.00 10.00 77  A 1 
ATOM 1150 C CA   . LYS A 1 90  ? 5.644   -7.242  -3.921  1.00 10.00 77  A 1 
ATOM 1151 C C    . LYS A 1 90  ? 4.800   -5.988  -3.738  1.00 10.00 77  A 1 
ATOM 1152 O O    . LYS A 1 90  ? 5.201   -5.048  -3.050  1.00 10.00 77  A 1 
ATOM 1153 C CB   . LYS A 1 90  ? 5.115   -8.391  -3.067  1.00 10.00 77  A 1 
ATOM 1154 C CG   . LYS A 1 90  ? 5.737   -9.725  -3.430  1.00 10.00 77  A 1 
ATOM 1155 C CD   . LYS A 1 90  ? 5.194   -10.850 -2.565  1.00 10.00 77  A 1 
ATOM 1156 C CE   . LYS A 1 90  ? 6.061   -12.103 -2.638  1.00 10.00 77  A 1 
ATOM 1157 N NZ   . LYS A 1 90  ? 6.138   -12.684 -4.006  1.00 10.00 77  A 1 
ATOM 1158 H H    . LYS A 1 90  ? 7.373   -7.145  -2.705  1.00 10.00 77  A 1 
ATOM 1159 H HA   . LYS A 1 90  ? 5.596   -7.533  -4.961  1.00 10.00 77  A 1 
ATOM 1160 H HB2  . LYS A 1 90  ? 5.330   -8.186  -2.028  1.00 10.00 77  A 1 
ATOM 1161 H HB3  . LYS A 1 90  ? 4.047   -8.466  -3.200  1.00 10.00 77  A 1 
ATOM 1162 H HG2  . LYS A 1 90  ? 5.512   -9.934  -4.466  1.00 10.00 77  A 1 
ATOM 1163 H HG3  . LYS A 1 90  ? 6.809   -9.659  -3.296  1.00 10.00 77  A 1 
ATOM 1164 H HD2  . LYS A 1 90  ? 5.159   -10.513 -1.541  1.00 10.00 77  A 1 
ATOM 1165 H HD3  . LYS A 1 90  ? 4.195   -11.096 -2.898  1.00 10.00 77  A 1 
ATOM 1166 H HE2  . LYS A 1 90  ? 7.059   -11.846 -2.317  1.00 10.00 77  A 1 
ATOM 1167 H HE3  . LYS A 1 90  ? 5.652   -12.843 -1.966  1.00 10.00 77  A 1 
ATOM 1168 H HZ1  . LYS A 1 90  ? 5.189   -12.738 -4.433  1.00 10.00 77  A 1 
ATOM 1169 H HZ2  . LYS A 1 90  ? 6.540   -13.651 -3.956  1.00 10.00 77  A 1 
ATOM 1170 H HZ3  . LYS A 1 90  ? 6.756   -12.099 -4.618  1.00 10.00 77  A 1 
ATOM 1171 N N    . ASP A 1 91  ? 3.634   -5.992  -4.355  1.00 10.00 78  A 1 
ATOM 1172 C CA   . ASP A 1 91  ? 2.804   -4.797  -4.449  1.00 10.00 78  A 1 
ATOM 1173 C C    . ASP A 1 91  ? 1.739   -4.765  -3.356  1.00 10.00 78  A 1 
ATOM 1174 O O    . ASP A 1 91  ? 1.147   -3.724  -3.075  1.00 10.00 78  A 1 
ATOM 1175 C CB   . ASP A 1 91  ? 2.154   -4.766  -5.831  1.00 10.00 78  A 1 
ATOM 1176 C CG   . ASP A 1 91  ? 1.361   -3.498  -6.095  1.00 10.00 78  A 1 
ATOM 1177 O OD1  . ASP A 1 91  ? 1.983   -2.423  -6.238  1.00 10.00 78  A 1 
ATOM 1178 O OD2  . ASP A 1 91  ? 0.119   -3.578  -6.188  1.00 10.00 78  A 1 
ATOM 1179 H H    . ASP A 1 91  ? 3.311   -6.830  -4.761  1.00 10.00 78  A 1 
ATOM 1180 H HA   . ASP A 1 91  ? 3.444   -3.934  -4.342  1.00 10.00 78  A 1 
ATOM 1181 H HB2  . ASP A 1 91  ? 2.927   -4.850  -6.580  1.00 10.00 78  A 1 
ATOM 1182 H HB3  . ASP A 1 91  ? 1.488   -5.613  -5.917  1.00 10.00 78  A 1 
ATOM 1183 N N    . THR A 1 92  ? 1.511   -5.904  -2.726  1.00 10.00 79  A 1 
ATOM 1184 C CA   . THR A 1 92  ? 0.476   -6.020  -1.717  1.00 10.00 79  A 1 
ATOM 1185 C C    . THR A 1 92  ? 1.034   -5.799  -0.314  1.00 10.00 79  A 1 
ATOM 1186 O O    . THR A 1 92  ? 2.208   -5.458  -0.147  1.00 10.00 79  A 1 
ATOM 1187 C CB   . THR A 1 92  ? -0.207  -7.391  -1.801  1.00 10.00 79  A 1 
ATOM 1188 O OG1  . THR A 1 92  ? 0.775   -8.418  -1.989  1.00 10.00 79  A 1 
ATOM 1189 C CG2  . THR A 1 92  ? -1.213  -7.420  -2.938  1.00 10.00 79  A 1 
ATOM 1190 H H    . THR A 1 92  ? 2.061   -6.682  -2.930  1.00 10.00 79  A 1 
ATOM 1191 H HA   . THR A 1 92  ? -0.266  -5.263  -1.921  1.00 10.00 79  A 1 
ATOM 1192 H HB   . THR A 1 92  ? -0.732  -7.572  -0.873  1.00 10.00 79  A 1 
ATOM 1193 H HG1  . THR A 1 92  ? 0.542   -9.184  -1.430  1.00 10.00 79  A 1 
ATOM 1194 H HG21 . THR A 1 92  ? -1.712  -8.376  -2.953  1.00 10.00 79  A 1 
ATOM 1195 H HG22 . THR A 1 92  ? -0.698  -7.267  -3.874  1.00 10.00 79  A 1 
ATOM 1196 H HG23 . THR A 1 92  ? -1.941  -6.633  -2.793  1.00 10.00 79  A 1 
ATOM 1197 N N    . ASP A 1 93  ? 0.193   -6.000  0.694   1.00 10.00 80  A 1 
ATOM 1198 C CA   . ASP A 1 93  ? 0.574   -5.716  2.070   1.00 10.00 80  A 1 
ATOM 1199 C C    . ASP A 1 93  ? 0.348   -6.932  2.971   1.00 10.00 80  A 1 
ATOM 1200 O O    . ASP A 1 93  ? 1.181   -7.835  3.018   1.00 10.00 80  A 1 
ATOM 1201 C CB   . ASP A 1 93  ? -0.204  -4.502  2.579   1.00 10.00 80  A 1 
ATOM 1202 C CG   . ASP A 1 93  ? 0.144   -4.130  4.008   1.00 10.00 80  A 1 
ATOM 1203 O OD1  . ASP A 1 93  ? -0.628  -4.492  4.920   1.00 10.00 80  A 1 
ATOM 1204 O OD2  . ASP A 1 93  ? 1.183   -3.479  4.219   1.00 10.00 80  A 1 
ATOM 1205 H H    . ASP A 1 93  ? -0.698  -6.360  0.509   1.00 10.00 80  A 1 
ATOM 1206 H HA   . ASP A 1 93  ? 1.630   -5.479  2.075   1.00 10.00 80  A 1 
ATOM 1207 H HB2  . ASP A 1 93  ? 0.015   -3.659  1.941   1.00 10.00 80  A 1 
ATOM 1208 H HB3  . ASP A 1 93  ? -1.261  -4.718  2.529   1.00 10.00 80  A 1 
ATOM 1209 N N    . SER A 1 94  ? -0.779  -6.963  3.669   1.00 10.00 81  A 1 
ATOM 1210 C CA   . SER A 1 94  ? -1.104  -8.077  4.547   1.00 10.00 81  A 1 
ATOM 1211 C C    . SER A 1 94  ? -1.966  -9.099  3.813   1.00 10.00 81  A 1 
ATOM 1212 O O    . SER A 1 94  ? -1.683  -10.297 3.840   1.00 10.00 81  A 1 
ATOM 1213 C CB   . SER A 1 94  ? -1.819  -7.557  5.796   1.00 10.00 81  A 1 
ATOM 1214 O OG   . SER A 1 94  ? -1.021  -6.598  6.471   1.00 10.00 81  A 1 
ATOM 1215 H H    . SER A 1 94  ? -1.394  -6.203  3.617   1.00 10.00 81  A 1 
ATOM 1216 H HA   . SER A 1 94  ? -0.179  -8.549  4.840   1.00 10.00 81  A 1 
ATOM 1217 H HB2  . SER A 1 94  ? -2.750  -7.093  5.509   1.00 10.00 81  A 1 
ATOM 1218 H HB3  . SER A 1 94  ? -2.019  -8.382  6.466   1.00 10.00 81  A 1 
ATOM 1219 H HG   . SER A 1 94  ? -0.871  -5.832  5.887   1.00 10.00 81  A 1 
ATOM 1220 N N    . GLU A 1 95  ? -3.017  -8.602  3.153   1.00 10.00 82  A 1 
ATOM 1221 C CA   . GLU A 1 95  ? -3.904  -9.418  2.312   1.00 10.00 82  A 1 
ATOM 1222 C C    . GLU A 1 95  ? -4.842  -10.310 3.134   1.00 10.00 82  A 1 
ATOM 1223 O O    . GLU A 1 95  ? -6.062  -10.225 2.993   1.00 10.00 82  A 1 
ATOM 1224 C CB   . GLU A 1 95  ? -3.095  -10.267 1.325   1.00 10.00 82  A 1 
ATOM 1225 C CG   . GLU A 1 95  ? -2.280  -9.455  0.333   1.00 10.00 82  A 1 
ATOM 1226 C CD   . GLU A 1 95  ? -1.345  -10.321 -0.486  1.00 10.00 82  A 1 
ATOM 1227 O OE1  . GLU A 1 95  ? -0.117  -10.209 -0.301  1.00 10.00 82  A 1 
ATOM 1228 O OE2  . GLU A 1 95  ? -1.836  -11.114 -1.312  1.00 10.00 82  A 1 
ATOM 1229 H H    . GLU A 1 95  ? -3.206  -7.646  3.235   1.00 10.00 82  A 1 
ATOM 1230 H HA   . GLU A 1 95  ? -4.522  -8.729  1.747   1.00 10.00 82  A 1 
ATOM 1231 H HB2  . GLU A 1 95  ? -2.414  -10.891 1.884   1.00 10.00 82  A 1 
ATOM 1232 H HB3  . GLU A 1 95  ? -3.774  -10.899 0.770   1.00 10.00 82  A 1 
ATOM 1233 H HG2  . GLU A 1 95  ? -2.955  -8.944  -0.337  1.00 10.00 82  A 1 
ATOM 1234 H HG3  . GLU A 1 95  ? -1.693  -8.730  0.875   1.00 10.00 82  A 1 
ATOM 1235 N N    . GLU A 1 96  ? -4.290  -11.153 3.990   1.00 10.00 83  A 1 
ATOM 1236 C CA   . GLU A 1 96  ? -5.109  -12.071 4.775   1.00 10.00 83  A 1 
ATOM 1237 C C    . GLU A 1 96  ? -5.857  -11.332 5.886   1.00 10.00 83  A 1 
ATOM 1238 O O    . GLU A 1 96  ? -6.992  -11.680 6.218   1.00 10.00 83  A 1 
ATOM 1239 C CB   . GLU A 1 96  ? -4.265  -13.232 5.329   1.00 10.00 83  A 1 
ATOM 1240 C CG   . GLU A 1 96  ? -2.819  -12.874 5.649   1.00 10.00 83  A 1 
ATOM 1241 C CD   . GLU A 1 96  ? -2.685  -11.944 6.834   1.00 10.00 83  A 1 
ATOM 1242 O OE1  . GLU A 1 96  ? -2.612  -10.715 6.621   1.00 10.00 83  A 1 
ATOM 1243 O OE2  . GLU A 1 96  ? -2.659  -12.440 7.975   1.00 10.00 83  A 1 
ATOM 1244 H H    . GLU A 1 96  ? -3.311  -11.153 4.106   1.00 10.00 83  A 1 
ATOM 1245 H HA   . GLU A 1 96  ? -5.851  -12.483 4.102   1.00 10.00 83  A 1 
ATOM 1246 H HB2  . GLU A 1 96  ? -4.727  -13.592 6.236   1.00 10.00 83  A 1 
ATOM 1247 H HB3  . GLU A 1 96  ? -4.260  -14.030 4.601   1.00 10.00 83  A 1 
ATOM 1248 H HG2  . GLU A 1 96  ? -2.277  -13.782 5.863   1.00 10.00 83  A 1 
ATOM 1249 H HG3  . GLU A 1 96  ? -2.386  -12.394 4.785   1.00 10.00 83  A 1 
ATOM 1250 N N    . GLU A 1 97  ? -5.232  -10.298 6.438   1.00 10.00 84  A 1 
ATOM 1251 C CA   . GLU A 1 97  ? -5.884  -9.460  7.436   1.00 10.00 84  A 1 
ATOM 1252 C C    . GLU A 1 97  ? -6.888  -8.514  6.773   1.00 10.00 84  A 1 
ATOM 1253 O O    . GLU A 1 97  ? -7.698  -7.878  7.448   1.00 10.00 84  A 1 
ATOM 1254 C CB   . GLU A 1 97  ? -4.858  -8.655  8.238   1.00 10.00 84  A 1 
ATOM 1255 C CG   . GLU A 1 97  ? -5.448  -8.017  9.486   1.00 10.00 84  A 1 
ATOM 1256 C CD   . GLU A 1 97  ? -4.510  -7.036  10.154  1.00 10.00 84  A 1 
ATOM 1257 O OE1  . GLU A 1 97  ? -4.665  -5.818  9.925   1.00 10.00 84  A 1 
ATOM 1258 O OE2  . GLU A 1 97  ? -3.636  -7.478  10.925  1.00 10.00 84  A 1 
ATOM 1259 H H    . GLU A 1 97  ? -4.289  -10.123 6.201   1.00 10.00 84  A 1 
ATOM 1260 H HA   . GLU A 1 97  ? -6.419  -10.113 8.110   1.00 10.00 84  A 1 
ATOM 1261 H HB2  . GLU A 1 97  ? -4.056  -9.314  8.538   1.00 10.00 84  A 1 
ATOM 1262 H HB3  . GLU A 1 97  ? -4.457  -7.872  7.612   1.00 10.00 84  A 1 
ATOM 1263 H HG2  . GLU A 1 97  ? -6.353  -7.496  9.215   1.00 10.00 84  A 1 
ATOM 1264 H HG3  . GLU A 1 97  ? -5.686  -8.801  10.192  1.00 10.00 84  A 1 
ATOM 1265 N N    . ILE A 1 98  ? -6.846  -8.430  5.444   1.00 10.00 85  A 1 
ATOM 1266 C CA   . ILE A 1 98  ? -7.798  -7.607  4.708   1.00 10.00 85  A 1 
ATOM 1267 C C    . ILE A 1 98  ? -9.218  -8.144  4.918   1.00 10.00 85  A 1 
ATOM 1268 O O    . ILE A 1 98  ? -10.180 -7.382  4.964   1.00 10.00 85  A 1 
ATOM 1269 C CB   . ILE A 1 98  ? -7.453  -7.563  3.196   1.00 10.00 85  A 1 
ATOM 1270 C CG1  . ILE A 1 98  ? -6.047  -6.986  2.982   1.00 10.00 85  A 1 
ATOM 1271 C CG2  . ILE A 1 98  ? -8.478  -6.747  2.418   1.00 10.00 85  A 1 
ATOM 1272 C CD1  . ILE A 1 98  ? -5.900  -5.536  3.395   1.00 10.00 85  A 1 
ATOM 1273 H H    . ILE A 1 98  ? -6.162  -8.933  4.948   1.00 10.00 85  A 1 
ATOM 1274 H HA   . ILE A 1 98  ? -7.743  -6.602  5.102   1.00 10.00 85  A 1 
ATOM 1275 H HB   . ILE A 1 98  ? -7.477  -8.574  2.819   1.00 10.00 85  A 1 
ATOM 1276 H HG12 . ILE A 1 98  ? -5.339  -7.563  3.559   1.00 10.00 85  A 1 
ATOM 1277 H HG13 . ILE A 1 98  ? -5.791  -7.062  1.934   1.00 10.00 85  A 1 
ATOM 1278 H HG21 . ILE A 1 98  ? -8.217  -6.751  1.367   1.00 10.00 85  A 1 
ATOM 1279 H HG22 . ILE A 1 98  ? -8.480  -5.731  2.783   1.00 10.00 85  A 1 
ATOM 1280 H HG23 . ILE A 1 98  ? -9.459  -7.180  2.548   1.00 10.00 85  A 1 
ATOM 1281 H HD11 . ILE A 1 98  ? -6.129  -5.438  4.444   1.00 10.00 85  A 1 
ATOM 1282 H HD12 . ILE A 1 98  ? -6.583  -4.927  2.818   1.00 10.00 85  A 1 
ATOM 1283 H HD13 . ILE A 1 98  ? -4.886  -5.210  3.214   1.00 10.00 85  A 1 
ATOM 1284 N N    . ARG A 1 99  ? -9.334  -9.457  5.101   1.00 10.00 86  A 1 
ATOM 1285 C CA   . ARG A 1 99  ? -10.633 -10.080 5.335   1.00 10.00 86  A 1 
ATOM 1286 C C    . ARG A 1 99  ? -11.082 -9.834  6.775   1.00 10.00 86  A 1 
ATOM 1287 O O    . ARG A 1 99  ? -12.274 -9.853  7.078   1.00 10.00 86  A 1 
ATOM 1288 C CB   . ARG A 1 99  ? -10.578 -11.579 5.024   1.00 10.00 86  A 1 
ATOM 1289 C CG   . ARG A 1 99  ? -11.939 -12.259 5.050   1.00 10.00 86  A 1 
ATOM 1290 C CD   . ARG A 1 99  ? -11.920 -13.572 4.283   1.00 10.00 86  A 1 
ATOM 1291 N NE   . ARG A 1 99  ? -10.855 -14.456 4.743   1.00 10.00 86  A 1 
ATOM 1292 C CZ   . ARG A 1 99  ? -10.262 -15.376 3.984   1.00 10.00 86  A 1 
ATOM 1293 N NH1  . ARG A 1 99  ? -10.697 -15.615 2.752   1.00 10.00 86  A 1 
ATOM 1294 N NH2  . ARG A 1 99  ? -9.252  -16.080 4.472   1.00 10.00 86  A 1 
ATOM 1295 H H    . ARG A 1 99  ? -8.527  -10.017 5.086   1.00 10.00 86  A 1 
ATOM 1296 H HA   . ARG A 1 99  ? -11.344 -9.611  4.668   1.00 10.00 86  A 1 
ATOM 1297 H HB2  . ARG A 1 99  ? -10.150 -11.716 4.042   1.00 10.00 86  A 1 
ATOM 1298 H HB3  . ARG A 1 99  ? -9.943  -12.061 5.753   1.00 10.00 86  A 1 
ATOM 1299 H HG2  . ARG A 1 99  ? -12.212 -12.458 6.076   1.00 10.00 86  A 1 
ATOM 1300 H HG3  . ARG A 1 99  ? -12.668 -11.600 4.602   1.00 10.00 86  A 1 
ATOM 1301 H HD2  . ARG A 1 99  ? -12.869 -14.068 4.419   1.00 10.00 86  A 1 
ATOM 1302 H HD3  . ARG A 1 99  ? -11.773 -13.357 3.231   1.00 10.00 86  A 1 
ATOM 1303 H HE   . ARG A 1 99  ? -10.553 -14.345 5.678   1.00 10.00 86  A 1 
ATOM 1304 H HH11 . ARG A 1 99  ? -11.481 -15.106 2.379   1.00 10.00 86  A 1 
ATOM 1305 H HH12 . ARG A 1 99  ? -10.241 -16.315 2.184   1.00 10.00 86  A 1 
ATOM 1306 H HH21 . ARG A 1 99  ? -8.931  -15.922 5.418   1.00 10.00 86  A 1 
ATOM 1307 H HH22 . ARG A 1 99  ? -8.794  -16.769 3.904   1.00 10.00 86  A 1 
ATOM 1308 N N    . GLU A 1 100 ? -10.119 -9.595  7.658   1.00 10.00 87  A 1 
ATOM 1309 C CA   . GLU A 1 100 ? -10.422 -9.156  9.015   1.00 10.00 87  A 1 
ATOM 1310 C C    . GLU A 1 100 ? -10.950 -7.722  8.983   1.00 10.00 87  A 1 
ATOM 1311 O O    . GLU A 1 100 ? -11.933 -7.387  9.646   1.00 10.00 87  A 1 
ATOM 1312 C CB   . GLU A 1 100 ? -9.173  -9.232  9.905   1.00 10.00 87  A 1 
ATOM 1313 C CG   . GLU A 1 100 ? -8.611  -10.636 10.074  1.00 10.00 87  A 1 
ATOM 1314 C CD   . GLU A 1 100 ? -9.557  -11.560 10.811  1.00 10.00 87  A 1 
ATOM 1315 O OE1  . GLU A 1 100 ? -10.011 -12.552 10.211  1.00 10.00 87  A 1 
ATOM 1316 O OE2  . GLU A 1 100 ? -9.867  -11.288 11.988  1.00 10.00 87  A 1 
ATOM 1317 H H    . GLU A 1 100 ? -9.186  -9.721  7.395   1.00 10.00 87  A 1 
ATOM 1318 H HA   . GLU A 1 100 ? -11.187 -9.805  9.417   1.00 10.00 87  A 1 
ATOM 1319 H HB2  . GLU A 1 100 ? -8.401  -8.613  9.472   1.00 10.00 87  A 1 
ATOM 1320 H HB3  . GLU A 1 100 ? -9.420  -8.848  10.884  1.00 10.00 87  A 1 
ATOM 1321 H HG2  . GLU A 1 100 ? -8.418  -11.052 9.097   1.00 10.00 87  A 1 
ATOM 1322 H HG3  . GLU A 1 100 ? -7.683  -10.575 10.627  1.00 10.00 87  A 1 
ATOM 1323 N N    . ALA A 1 101 ? -10.294 -6.883  8.183   1.00 10.00 88  A 1 
ATOM 1324 C CA   . ALA A 1 101 ? -10.691 -5.486  8.024   1.00 10.00 88  A 1 
ATOM 1325 C C    . ALA A 1 101 ? -12.033 -5.373  7.306   1.00 10.00 88  A 1 
ATOM 1326 O O    . ALA A 1 101 ? -12.721 -4.358  7.407   1.00 10.00 88  A 1 
ATOM 1327 C CB   . ALA A 1 101 ? -9.621  -4.720  7.265   1.00 10.00 88  A 1 
ATOM 1328 H H    . ALA A 1 101 ? -9.508  -7.213  7.692   1.00 10.00 88  A 1 
ATOM 1329 H HA   . ALA A 1 101 ? -10.784 -5.050  9.007   1.00 10.00 88  A 1 
ATOM 1330 H HB1  . ALA A 1 101 ? -8.667  -4.858  7.753   1.00 10.00 88  A 1 
ATOM 1331 H HB2  . ALA A 1 101 ? -9.871  -3.670  7.253   1.00 10.00 88  A 1 
ATOM 1332 H HB3  . ALA A 1 101 ? -9.563  -5.090  6.250   1.00 10.00 88  A 1 
ATOM 1333 N N    . PHE A 1 102 ? -12.389 -6.427  6.588   1.00 10.00 89  A 1 
ATOM 1334 C CA   . PHE A 1 102 ? -13.667 -6.510  5.894   1.00 10.00 89  A 1 
ATOM 1335 C C    . PHE A 1 102 ? -14.828 -6.242  6.847   1.00 10.00 89  A 1 
ATOM 1336 O O    . PHE A 1 102 ? -15.746 -5.488  6.528   1.00 10.00 89  A 1 
ATOM 1337 C CB   . PHE A 1 102 ? -13.808 -7.900  5.268   1.00 10.00 89  A 1 
ATOM 1338 C CG   . PHE A 1 102 ? -15.167 -8.190  4.699   1.00 10.00 89  A 1 
ATOM 1339 C CD1  . PHE A 1 102 ? -15.484 -7.828  3.401   1.00 10.00 89  A 1 
ATOM 1340 C CD2  . PHE A 1 102 ? -16.127 -8.833  5.466   1.00 10.00 89  A 1 
ATOM 1341 C CE1  . PHE A 1 102 ? -16.733 -8.101  2.880   1.00 10.00 89  A 1 
ATOM 1342 C CE2  . PHE A 1 102 ? -17.375 -9.105  4.952   1.00 10.00 89  A 1 
ATOM 1343 C CZ   . PHE A 1 102 ? -17.679 -8.740  3.656   1.00 10.00 89  A 1 
ATOM 1344 H H    . PHE A 1 102 ? -11.763 -7.178  6.513   1.00 10.00 89  A 1 
ATOM 1345 H HA   . PHE A 1 102 ? -13.674 -5.768  5.113   1.00 10.00 89  A 1 
ATOM 1346 H HB2  . PHE A 1 102 ? -13.088 -8.000  4.468   1.00 10.00 89  A 1 
ATOM 1347 H HB3  . PHE A 1 102 ? -13.598 -8.642  6.023   1.00 10.00 89  A 1 
ATOM 1348 H HD1  . PHE A 1 102 ? -14.744 -7.328  2.793   1.00 10.00 89  A 1 
ATOM 1349 H HD2  . PHE A 1 102 ? -15.891 -9.119  6.481   1.00 10.00 89  A 1 
ATOM 1350 H HE1  . PHE A 1 102 ? -16.971 -7.816  1.866   1.00 10.00 89  A 1 
ATOM 1351 H HE2  . PHE A 1 102 ? -18.112 -9.605  5.563   1.00 10.00 89  A 1 
ATOM 1352 H HZ   . PHE A 1 102 ? -18.657 -8.955  3.249   1.00 10.00 89  A 1 
ATOM 1353 N N    . ARG A 1 103 ? -14.759 -6.842  8.031   1.00 10.00 90  A 1 
ATOM 1354 C CA   . ARG A 1 103 ? -15.831 -6.732  9.014   1.00 10.00 90  A 1 
ATOM 1355 C C    . ARG A 1 103 ? -15.903 -5.318  9.570   1.00 10.00 90  A 1 
ATOM 1356 O O    . ARG A 1 103 ? -16.929 -4.892  10.091  1.00 10.00 90  A 1 
ATOM 1357 C CB   . ARG A 1 103 ? -15.601 -7.710  10.156  1.00 10.00 90  A 1 
ATOM 1358 C CG   . ARG A 1 103 ? -15.288 -9.118  9.694   1.00 10.00 90  A 1 
ATOM 1359 C CD   . ARG A 1 103 ? -15.130 -10.050 10.874  1.00 10.00 90  A 1 
ATOM 1360 N NE   . ARG A 1 103 ? -14.503 -11.307 10.493  1.00 10.00 90  A 1 
ATOM 1361 C CZ   . ARG A 1 103 ? -13.240 -11.614 10.774  1.00 10.00 90  A 1 
ATOM 1362 N NH1  . ARG A 1 103 ? -12.491 -10.783 11.496  1.00 10.00 90  A 1 
ATOM 1363 N NH2  . ARG A 1 103 ? -12.726 -12.754 10.349  1.00 10.00 90  A 1 
ATOM 1364 H H    . ARG A 1 103 ? -13.959 -7.366  8.252   1.00 10.00 90  A 1 
ATOM 1365 H HA   . ARG A 1 103 ? -16.765 -6.971  8.525   1.00 10.00 90  A 1 
ATOM 1366 H HB2  . ARG A 1 103 ? -14.774 -7.358  10.752  1.00 10.00 90  A 1 
ATOM 1367 H HB3  . ARG A 1 103 ? -16.487 -7.747  10.772  1.00 10.00 90  A 1 
ATOM 1368 H HG2  . ARG A 1 103 ? -16.094 -9.474  9.069   1.00 10.00 90  A 1 
ATOM 1369 H HG3  . ARG A 1 103 ? -14.368 -9.108  9.127   1.00 10.00 90  A 1 
ATOM 1370 H HD2  . ARG A 1 103 ? -14.518 -9.567  11.621  1.00 10.00 90  A 1 
ATOM 1371 H HD3  . ARG A 1 103 ? -16.106 -10.252 11.280  1.00 10.00 90  A 1 
ATOM 1372 H HE   . ARG A 1 103 ? -15.052 -11.950 9.977   1.00 10.00 90  A 1 
ATOM 1373 H HH11 . ARG A 1 103 ? -12.875 -9.915  11.839  1.00 10.00 90  A 1 
ATOM 1374 H HH12 . ARG A 1 103 ? -11.527 -11.020 11.703  1.00 10.00 90  A 1 
ATOM 1375 H HH21 . ARG A 1 103 ? -13.291 -13.400 9.823   1.00 10.00 90  A 1 
ATOM 1376 H HH22 . ARG A 1 103 ? -11.756 -12.969 10.529  1.00 10.00 90  A 1 
ATOM 1377 N N    . VAL A 1 104 ? -14.794 -4.607  9.461   1.00 10.00 91  A 1 
ATOM 1378 C CA   . VAL A 1 104 ? -14.704 -3.237  9.938   1.00 10.00 91  A 1 
ATOM 1379 C C    . VAL A 1 104 ? -15.462 -2.297  9.010   1.00 10.00 91  A 1 
ATOM 1380 O O    . VAL A 1 104 ? -16.153 -1.383  9.460   1.00 10.00 91  A 1 
ATOM 1381 C CB   . VAL A 1 104 ? -13.239 -2.779  10.042  1.00 10.00 91  A 1 
ATOM 1382 C CG1  . VAL A 1 104 ? -13.174 -1.359  10.567  1.00 10.00 91  A 1 
ATOM 1383 C CG2  . VAL A 1 104 ? -12.444 -3.731  10.928  1.00 10.00 91  A 1 
ATOM 1384 H H    . VAL A 1 104 ? -14.011 -5.017  9.038   1.00 10.00 91  A 1 
ATOM 1385 H HA   . VAL A 1 104 ? -15.147 -3.193  10.923  1.00 10.00 91  A 1 
ATOM 1386 H HB   . VAL A 1 104 ? -12.806 -2.795  9.051   1.00 10.00 91  A 1 
ATOM 1387 H HG11 . VAL A 1 104 ? -13.573 -1.330  11.569  1.00 10.00 91  A 1 
ATOM 1388 H HG12 . VAL A 1 104 ? -13.767 -0.720  9.928   1.00 10.00 91  A 1 
ATOM 1389 H HG13 . VAL A 1 104 ? -12.151 -1.018  10.573  1.00 10.00 91  A 1 
ATOM 1390 H HG21 . VAL A 1 104 ? -11.416 -3.405  10.979  1.00 10.00 91  A 1 
ATOM 1391 H HG22 . VAL A 1 104 ? -12.487 -4.729  10.511  1.00 10.00 91  A 1 
ATOM 1392 H HG23 . VAL A 1 104 ? -12.871 -3.739  11.920  1.00 10.00 91  A 1 
ATOM 1393 N N    . PHE A 1 105 ? -15.321 -2.527  7.713   1.00 10.00 92  A 1 
ATOM 1394 C CA   . PHE A 1 105 ? -16.058 -1.760  6.722   1.00 10.00 92  A 1 
ATOM 1395 C C    . PHE A 1 105 ? -17.521 -2.172  6.757   1.00 10.00 92  A 1 
ATOM 1396 O O    . PHE A 1 105 ? -18.422 -1.350  6.581   1.00 10.00 92  A 1 
ATOM 1397 C CB   . PHE A 1 105 ? -15.485 -1.982  5.320   1.00 10.00 92  A 1 
ATOM 1398 C CG   . PHE A 1 105 ? -14.131 -1.363  5.082   1.00 10.00 92  A 1 
ATOM 1399 C CD1  . PHE A 1 105 ? -13.067 -1.614  5.934   1.00 10.00 92  A 1 
ATOM 1400 C CD2  . PHE A 1 105 ? -13.926 -0.537  3.989   1.00 10.00 92  A 1 
ATOM 1401 C CE1  . PHE A 1 105 ? -11.827 -1.053  5.699   1.00 10.00 92  A 1 
ATOM 1402 C CE2  . PHE A 1 105 ? -12.685 0.026   3.749   1.00 10.00 92  A 1 
ATOM 1403 C CZ   . PHE A 1 105 ? -11.638 -0.230  4.607   1.00 10.00 92  A 1 
ATOM 1404 H H    . PHE A 1 105 ? -14.716 -3.238  7.415   1.00 10.00 92  A 1 
ATOM 1405 H HA   . PHE A 1 105 ? -15.980 -0.715  6.981   1.00 10.00 92  A 1 
ATOM 1406 H HB2  . PHE A 1 105 ? -15.395 -3.043  5.144   1.00 10.00 92  A 1 
ATOM 1407 H HB3  . PHE A 1 105 ? -16.170 -1.566  4.597   1.00 10.00 92  A 1 
ATOM 1408 H HD1  . PHE A 1 105 ? -13.212 -2.256  6.791   1.00 10.00 92  A 1 
ATOM 1409 H HD2  . PHE A 1 105 ? -14.747 -0.332  3.316   1.00 10.00 92  A 1 
ATOM 1410 H HE1  . PHE A 1 105 ? -11.005 -1.256  6.370   1.00 10.00 92  A 1 
ATOM 1411 H HE2  . PHE A 1 105 ? -12.536 0.668   2.893   1.00 10.00 92  A 1 
ATOM 1412 H HZ   . PHE A 1 105 ? -10.669 0.210   4.423   1.00 10.00 92  A 1 
ATOM 1413 N N    . ASP A 1 106 ? -17.737 -3.457  7.006   1.00 10.00 93  A 1 
ATOM 1414 C CA   . ASP A 1 106 ? -19.076 -4.018  7.137   1.00 10.00 93  A 1 
ATOM 1415 C C    . ASP A 1 106 ? -19.670 -3.643  8.489   1.00 10.00 93  A 1 
ATOM 1416 O O    . ASP A 1 106 ? -19.744 -4.465  9.404   1.00 10.00 93  A 1 
ATOM 1417 C CB   . ASP A 1 106 ? -19.009 -5.540  6.989   1.00 10.00 93  A 1 
ATOM 1418 C CG   . ASP A 1 106 ? -20.374 -6.216  7.029   1.00 10.00 93  A 1 
ATOM 1419 O OD1  . ASP A 1 106 ? -21.397 -5.536  6.794   1.00 10.00 93  A 1 
ATOM 1420 O OD2  . ASP A 1 106 ? -20.433 -7.439  7.273   1.00 10.00 93  A 1 
ATOM 1421 H H    . ASP A 1 106 ? -16.965 -4.055  7.105   1.00 10.00 93  A 1 
ATOM 1422 H HA   . ASP A 1 106 ? -19.694 -3.609  6.350   1.00 10.00 93  A 1 
ATOM 1423 H HB2  . ASP A 1 106 ? -18.540 -5.780  6.047   1.00 10.00 93  A 1 
ATOM 1424 H HB3  . ASP A 1 106 ? -18.403 -5.933  7.797   1.00 10.00 93  A 1 
ATOM 1425 N N    . LYS A 1 107 ? -20.071 -2.392  8.619   1.00 10.00 94  A 1 
ATOM 1426 C CA   . LYS A 1 107 ? -20.597 -1.889  9.877   1.00 10.00 94  A 1 
ATOM 1427 C C    . LYS A 1 107 ? -22.011 -2.385  10.118  1.00 10.00 94  A 1 
ATOM 1428 O O    . LYS A 1 107 ? -22.482 -2.416  11.256  1.00 10.00 94  A 1 
ATOM 1429 C CB   . LYS A 1 107 ? -20.573 -0.363  9.910   1.00 10.00 94  A 1 
ATOM 1430 C CG   . LYS A 1 107 ? -19.189 0.222   9.718   1.00 10.00 94  A 1 
ATOM 1431 C CD   . LYS A 1 107 ? -18.995 1.475   10.560  1.00 10.00 94  A 1 
ATOM 1432 C CE   . LYS A 1 107 ? -17.590 2.043   10.425  1.00 10.00 94  A 1 
ATOM 1433 N NZ   . LYS A 1 107 ? -17.335 3.125   11.417  1.00 10.00 94  A 1 
ATOM 1434 H H    . LYS A 1 107 ? -20.002 -1.788  7.847   1.00 10.00 94  A 1 
ATOM 1435 H HA   . LYS A 1 107 ? -19.964 -2.264  10.666  1.00 10.00 94  A 1 
ATOM 1436 H HB2  . LYS A 1 107 ? -21.210 0.012   9.120   1.00 10.00 94  A 1 
ATOM 1437 H HB3  . LYS A 1 107 ? -20.955 -0.030  10.862  1.00 10.00 94  A 1 
ATOM 1438 H HG2  . LYS A 1 107 ? -18.450 -0.514  10.003  1.00 10.00 94  A 1 
ATOM 1439 H HG3  . LYS A 1 107 ? -19.069 0.474   8.675   1.00 10.00 94  A 1 
ATOM 1440 H HD2  . LYS A 1 107 ? -19.702 2.223   10.238  1.00 10.00 94  A 1 
ATOM 1441 H HD3  . LYS A 1 107 ? -19.174 1.233   11.596  1.00 10.00 94  A 1 
ATOM 1442 H HE2  . LYS A 1 107 ? -16.877 1.248   10.577  1.00 10.00 94  A 1 
ATOM 1443 H HE3  . LYS A 1 107 ? -17.474 2.444   9.429   1.00 10.00 94  A 1 
ATOM 1444 H HZ1  . LYS A 1 107 ? -18.103 3.832   11.385  1.00 10.00 94  A 1 
ATOM 1445 H HZ2  . LYS A 1 107 ? -16.431 3.602   11.209  1.00 10.00 94  A 1 
ATOM 1446 H HZ3  . LYS A 1 107 ? -17.287 2.723   12.380  1.00 10.00 94  A 1 
ATOM 1447 N N    . ASP A 1 108 ? -22.694 -2.768  9.054   1.00 10.00 95  A 1 
ATOM 1448 C CA   . ASP A 1 108 ? -24.046 -3.270  9.190   1.00 10.00 95  A 1 
ATOM 1449 C C    . ASP A 1 108 ? -24.012 -4.754  9.538   1.00 10.00 95  A 1 
ATOM 1450 O O    . ASP A 1 108 ? -24.950 -5.290  10.125  1.00 10.00 95  A 1 
ATOM 1451 C CB   . ASP A 1 108 ? -24.884 -2.958  7.931   1.00 10.00 95  A 1 
ATOM 1452 C CG   . ASP A 1 108 ? -24.722 -3.914  6.742   1.00 10.00 95  A 1 
ATOM 1453 O OD1  . ASP A 1 108 ? -24.688 -5.138  6.940   1.00 10.00 95  A 1 
ATOM 1454 O OD2  . ASP A 1 108 ? -24.719 -3.422  5.598   1.00 10.00 95  A 1 
ATOM 1455 H H    . ASP A 1 108 ? -22.277 -2.715  8.163   1.00 10.00 95  A 1 
ATOM 1456 H HA   . ASP A 1 108 ? -24.487 -2.746  10.029  1.00 10.00 95  A 1 
ATOM 1457 H HB2  . ASP A 1 108 ? -25.926 -2.950  8.205   1.00 10.00 95  A 1 
ATOM 1458 H HB3  . ASP A 1 108 ? -24.602 -1.959  7.598   1.00 10.00 95  A 1 
ATOM 1459 N N    . GLY A 1 109 ? -22.904 -5.397  9.181   1.00 10.00 96  A 1 
ATOM 1460 C CA   . GLY A 1 109 ? -22.637 -6.753  9.613   1.00 10.00 96  A 1 
ATOM 1461 C C    . GLY A 1 109 ? -23.478 -7.808  8.918   1.00 10.00 96  A 1 
ATOM 1462 O O    . GLY A 1 109 ? -24.066 -8.662  9.579   1.00 10.00 96  A 1 
ATOM 1463 H H    . GLY A 1 109 ? -22.252 -4.940  8.606   1.00 10.00 96  A 1 
ATOM 1464 H HA2  . GLY A 1 109 ? -21.599 -6.964  9.424   1.00 10.00 96  A 1 
ATOM 1465 H HA3  . GLY A 1 109 ? -22.813 -6.813  10.677  1.00 10.00 96  A 1 
ATOM 1466 N N    . ASN A 1 110 ? -23.535 -7.766  7.594   1.00 10.00 97  A 1 
ATOM 1467 C CA   . ASN A 1 110 ? -24.301 -8.762  6.845   1.00 10.00 97  A 1 
ATOM 1468 C C    . ASN A 1 110 ? -23.393 -9.642  5.992   1.00 10.00 97  A 1 
ATOM 1469 O O    . ASN A 1 110 ? -23.863 -10.569 5.332   1.00 10.00 97  A 1 
ATOM 1470 C CB   . ASN A 1 110 ? -25.371 -8.112  5.957   1.00 10.00 97  A 1 
ATOM 1471 C CG   . ASN A 1 110 ? -24.800 -7.377  4.755   1.00 10.00 97  A 1 
ATOM 1472 O OD1  . ASN A 1 110 ? -23.716 -6.790  4.816   1.00 10.00 97  A 1 
ATOM 1473 N ND2  . ASN A 1 110 ? -25.522 -7.419  3.645   1.00 10.00 97  A 1 
ATOM 1474 H H    . ASN A 1 110 ? -23.052 -7.061  7.115   1.00 10.00 97  A 1 
ATOM 1475 H HA   . ASN A 1 110 ? -24.797 -9.392  7.569   1.00 10.00 97  A 1 
ATOM 1476 H HB2  . ASN A 1 110 ? -26.040 -8.880  5.593   1.00 10.00 97  A 1 
ATOM 1477 H HB3  . ASN A 1 110 ? -25.937 -7.404  6.550   1.00 10.00 97  A 1 
ATOM 1478 H HD21 . ASN A 1 110 ? -26.369 -7.921  3.663   1.00 10.00 97  A 1 
ATOM 1479 H HD22 . ASN A 1 110 ? -25.187 -6.945  2.851   1.00 10.00 97  A 1 
ATOM 1480 N N    . GLY A 1 111 ? -22.095 -9.355  6.005   1.00 10.00 98  A 1 
ATOM 1481 C CA   . GLY A 1 111 ? -21.161 -10.122 5.200   1.00 10.00 98  A 1 
ATOM 1482 C C    . GLY A 1 111 ? -20.927 -9.499  3.840   1.00 10.00 98  A 1 
ATOM 1483 O O    . GLY A 1 111 ? -20.367 -10.132 2.943   1.00 10.00 98  A 1 
ATOM 1484 H H    . GLY A 1 111 ? -21.763 -8.619  6.576   1.00 10.00 98  A 1 
ATOM 1485 H HA2  . GLY A 1 111 ? -20.216 -10.184 5.722   1.00 10.00 98  A 1 
ATOM 1486 H HA3  . GLY A 1 111 ? -21.550 -11.119 5.063   1.00 10.00 98  A 1 
ATOM 1487 N N    . TYR A 1 112 ? -21.365 -8.257  3.693   1.00 10.00 99  A 1 
ATOM 1488 C CA   . TYR A 1 112 ? -21.178 -7.495  2.466   1.00 10.00 99  A 1 
ATOM 1489 C C    . TYR A 1 112 ? -20.932 -6.038  2.813   1.00 10.00 99  A 1 
ATOM 1490 O O    . TYR A 1 112 ? -21.422 -5.551  3.832   1.00 10.00 99  A 1 
ATOM 1491 C CB   . TYR A 1 112 ? -22.408 -7.583  1.563   1.00 10.00 99  A 1 
ATOM 1492 C CG   . TYR A 1 112 ? -22.714 -8.964  1.040   1.00 10.00 99  A 1 
ATOM 1493 C CD1  . TYR A 1 112 ? -23.718 -9.730  1.607   1.00 10.00 99  A 1 
ATOM 1494 C CD2  . TYR A 1 112 ? -22.007 -9.494  -0.032  1.00 10.00 99  A 1 
ATOM 1495 C CE1  . TYR A 1 112 ? -24.013 -10.987 1.124   1.00 10.00 99  A 1 
ATOM 1496 C CE2  . TYR A 1 112 ? -22.295 -10.751 -0.521  1.00 10.00 99  A 1 
ATOM 1497 C CZ   . TYR A 1 112 ? -23.301 -11.493 0.059   1.00 10.00 99  A 1 
ATOM 1498 O OH   . TYR A 1 112 ? -23.596 -12.746 -0.427  1.00 10.00 99  A 1 
ATOM 1499 H H    . TYR A 1 112 ? -21.822 -7.830  4.445   1.00 10.00 99  A 1 
ATOM 1500 H HA   . TYR A 1 112 ? -20.318 -7.891  1.946   1.00 10.00 99  A 1 
ATOM 1501 H HB2  . TYR A 1 112 ? -23.270 -7.248  2.117   1.00 10.00 99  A 1 
ATOM 1502 H HB3  . TYR A 1 112 ? -22.263 -6.933  0.712   1.00 10.00 99  A 1 
ATOM 1503 H HD1  . TYR A 1 112 ? -24.277 -9.330  2.442   1.00 10.00 99  A 1 
ATOM 1504 H HD2  . TYR A 1 112 ? -21.216 -8.911  -0.481  1.00 10.00 99  A 1 
ATOM 1505 H HE1  . TYR A 1 112 ? -24.800 -11.565 1.578   1.00 10.00 99  A 1 
ATOM 1506 H HE2  . TYR A 1 112 ? -21.736 -11.144 -1.357  1.00 10.00 99  A 1 
ATOM 1507 H HH   . TYR A 1 112 ? -24.556 -12.878 -0.403  1.00 10.00 99  A 1 
ATOM 1508 N N    . ILE A 1 113 ? -20.183 -5.346  1.980   1.00 10.00 100 A 1 
ATOM 1509 C CA   . ILE A 1 113 ? -19.918 -3.931  2.197   1.00 10.00 100 A 1 
ATOM 1510 C C    . ILE A 1 113 ? -20.590 -3.089  1.120   1.00 10.00 100 A 1 
ATOM 1511 O O    . ILE A 1 113 ? -20.279 -3.213  -0.060  1.00 10.00 100 A 1 
ATOM 1512 C CB   . ILE A 1 113 ? -18.406 -3.636  2.200   1.00 10.00 100 A 1 
ATOM 1513 C CG1  . ILE A 1 113 ? -17.694 -4.522  3.222   1.00 10.00 100 A 1 
ATOM 1514 C CG2  . ILE A 1 113 ? -18.148 -2.162  2.497   1.00 10.00 100 A 1 
ATOM 1515 C CD1  . ILE A 1 113 ? -16.190 -4.394  3.173   1.00 10.00 100 A 1 
ATOM 1516 H H    . ILE A 1 113 ? -19.783 -5.796  1.201   1.00 10.00 100 A 1 
ATOM 1517 H HA   . ILE A 1 113 ? -20.323 -3.659  3.160   1.00 10.00 100 A 1 
ATOM 1518 H HB   . ILE A 1 113 ? -18.018 -3.853  1.217   1.00 10.00 100 A 1 
ATOM 1519 H HG12 . ILE A 1 113 ? -18.018 -4.251  4.217   1.00 10.00 100 A 1 
ATOM 1520 H HG13 . ILE A 1 113 ? -17.946 -5.557  3.034   1.00 10.00 100 A 1 
ATOM 1521 H HG21 . ILE A 1 113 ? -18.568 -1.910  3.460   1.00 10.00 100 A 1 
ATOM 1522 H HG22 . ILE A 1 113 ? -18.610 -1.556  1.732   1.00 10.00 100 A 1 
ATOM 1523 H HG23 . ILE A 1 113 ? -17.084 -1.979  2.509   1.00 10.00 100 A 1 
ATOM 1524 H HD11 . ILE A 1 113 ? -15.913 -3.360  3.320   1.00 10.00 100 A 1 
ATOM 1525 H HD12 . ILE A 1 113 ? -15.832 -4.729  2.210   1.00 10.00 100 A 1 
ATOM 1526 H HD13 . ILE A 1 113 ? -15.751 -4.998  3.951   1.00 10.00 100 A 1 
ATOM 1527 N N    . SER A 1 114 ? -21.526 -2.252  1.528   1.00 10.00 101 A 1 
ATOM 1528 C CA   . SER A 1 114 ? -22.197 -1.354  0.603   1.00 10.00 101 A 1 
ATOM 1529 C C    . SER A 1 114 ? -21.559 0.037   0.668   1.00 10.00 101 A 1 
ATOM 1530 O O    . SER A 1 114 ? -20.667 0.278   1.489   1.00 10.00 101 A 1 
ATOM 1531 C CB   . SER A 1 114 ? -23.694 -1.286  0.926   1.00 10.00 101 A 1 
ATOM 1532 O OG   . SER A 1 114 ? -24.417 -0.639  -0.109  1.00 10.00 101 A 1 
ATOM 1533 H H    . SER A 1 114 ? -21.775 -2.238  2.481   1.00 10.00 101 A 1 
ATOM 1534 H HA   . SER A 1 114 ? -22.069 -1.750  -0.394  1.00 10.00 101 A 1 
ATOM 1535 H HB2  . SER A 1 114 ? -24.081 -2.288  1.044   1.00 10.00 101 A 1 
ATOM 1536 H HB3  . SER A 1 114 ? -23.835 -0.734  1.847   1.00 10.00 101 A 1 
ATOM 1537 H HG   . SER A 1 114 ? -24.440 -1.207  -0.893  1.00 10.00 101 A 1 
ATOM 1538 N N    . ALA A 1 115 ? -22.019 0.949   -0.190  1.00 10.00 102 A 1 
ATOM 1539 C CA   . ALA A 1 115 ? -21.447 2.292   -0.278  1.00 10.00 102 A 1 
ATOM 1540 C C    . ALA A 1 115 ? -21.559 3.037   1.047   1.00 10.00 102 A 1 
ATOM 1541 O O    . ALA A 1 115 ? -20.612 3.684   1.485   1.00 10.00 102 A 1 
ATOM 1542 C CB   . ALA A 1 115 ? -22.127 3.095   -1.376  1.00 10.00 102 A 1 
ATOM 1543 H H    . ALA A 1 115 ? -22.771 0.714   -0.777  1.00 10.00 102 A 1 
ATOM 1544 H HA   . ALA A 1 115 ? -20.402 2.191   -0.535  1.00 10.00 102 A 1 
ATOM 1545 H HB1  . ALA A 1 115 ? -22.027 2.575   -2.318  1.00 10.00 102 A 1 
ATOM 1546 H HB2  . ALA A 1 115 ? -21.663 4.067   -1.450  1.00 10.00 102 A 1 
ATOM 1547 H HB3  . ALA A 1 115 ? -23.173 3.213   -1.138  1.00 10.00 102 A 1 
ATOM 1548 N N    . ALA A 1 116 ? -22.707 2.913   1.700   1.00 10.00 103 A 1 
ATOM 1549 C CA   . ALA A 1 116 ? -22.961 3.631   2.943   1.00 10.00 103 A 1 
ATOM 1550 C C    . ALA A 1 116 ? -21.951 3.226   4.004   1.00 10.00 103 A 1 
ATOM 1551 O O    . ALA A 1 116 ? -21.508 4.042   4.810   1.00 10.00 103 A 1 
ATOM 1552 C CB   . ALA A 1 116 ? -24.376 3.364   3.429   1.00 10.00 103 A 1 
ATOM 1553 H H    . ALA A 1 116 ? -23.393 2.312   1.348   1.00 10.00 103 A 1 
ATOM 1554 H HA   . ALA A 1 116 ? -22.862 4.689   2.747   1.00 10.00 103 A 1 
ATOM 1555 H HB1  . ALA A 1 116 ? -25.083 3.661   2.666   1.00 10.00 103 A 1 
ATOM 1556 H HB2  . ALA A 1 116 ? -24.561 3.933   4.330   1.00 10.00 103 A 1 
ATOM 1557 H HB3  . ALA A 1 116 ? -24.492 2.312   3.639   1.00 10.00 103 A 1 
ATOM 1558 N N    . GLU A 1 117 ? -21.575 1.961   3.971   1.00 10.00 104 A 1 
ATOM 1559 C CA   . GLU A 1 117 ? -20.646 1.409   4.934   1.00 10.00 104 A 1 
ATOM 1560 C C    . GLU A 1 117 ? -19.233 1.943   4.728   1.00 10.00 104 A 1 
ATOM 1561 O O    . GLU A 1 117 ? -18.605 2.432   5.672   1.00 10.00 104 A 1 
ATOM 1562 C CB   . GLU A 1 117 ? -20.677 -0.098  4.846   1.00 10.00 104 A 1 
ATOM 1563 C CG   . GLU A 1 117 ? -22.050 -0.654  5.141   1.00 10.00 104 A 1 
ATOM 1564 C CD   . GLU A 1 117 ? -22.061 -2.152  5.174   1.00 10.00 104 A 1 
ATOM 1565 O OE1  . GLU A 1 117 ? -21.913 -2.732  6.268   1.00 10.00 104 A 1 
ATOM 1566 O OE2  . GLU A 1 117 ? -22.247 -2.779  4.112   1.00 10.00 104 A 1 
ATOM 1567 H H    . GLU A 1 117 ? -21.938 1.377   3.274   1.00 10.00 104 A 1 
ATOM 1568 H HA   . GLU A 1 117 ? -20.983 1.703   5.914   1.00 10.00 104 A 1 
ATOM 1569 H HB2  . GLU A 1 117 ? -20.392 -0.401  3.849   1.00 10.00 104 A 1 
ATOM 1570 H HB3  . GLU A 1 117 ? -19.982 -0.509  5.555   1.00 10.00 104 A 1 
ATOM 1571 H HG2  . GLU A 1 117 ? -22.373 -0.286  6.102   1.00 10.00 104 A 1 
ATOM 1572 H HG3  . GLU A 1 117 ? -22.736 -0.318  4.375   1.00 10.00 104 A 1 
ATOM 1573 N N    . LEU A 1 118 ? -18.748 1.873   3.496   1.00 10.00 105 A 1 
ATOM 1574 C CA   . LEU A 1 118 ? -17.445 2.440   3.151   1.00 10.00 105 A 1 
ATOM 1575 C C    . LEU A 1 118 ? -17.441 3.939   3.433   1.00 10.00 105 A 1 
ATOM 1576 O O    . LEU A 1 118 ? -16.408 4.529   3.745   1.00 10.00 105 A 1 
ATOM 1577 C CB   . LEU A 1 118 ? -17.129 2.178   1.673   1.00 10.00 105 A 1 
ATOM 1578 C CG   . LEU A 1 118 ? -15.820 2.791   1.163   1.00 10.00 105 A 1 
ATOM 1579 C CD1  . LEU A 1 118 ? -14.632 2.235   1.930   1.00 10.00 105 A 1 
ATOM 1580 C CD2  . LEU A 1 118 ? -15.658 2.528   -0.326  1.00 10.00 105 A 1 
ATOM 1581 H H    . LEU A 1 118 ? -19.274 1.426   2.798   1.00 10.00 105 A 1 
ATOM 1582 H HA   . LEU A 1 118 ? -16.696 1.962   3.766   1.00 10.00 105 A 1 
ATOM 1583 H HB2  . LEU A 1 118 ? -17.083 1.109   1.523   1.00 10.00 105 A 1 
ATOM 1584 H HB3  . LEU A 1 118 ? -17.940 2.572   1.079   1.00 10.00 105 A 1 
ATOM 1585 H HG   . LEU A 1 118 ? -15.846 3.865   1.317   1.00 10.00 105 A 1 
ATOM 1586 H HD11 . LEU A 1 118 ? -14.729 2.482   2.978   1.00 10.00 105 A 1 
ATOM 1587 H HD12 . LEU A 1 118 ? -13.720 2.665   1.544   1.00 10.00 105 A 1 
ATOM 1588 H HD13 . LEU A 1 118 ? -14.601 1.161   1.817   1.00 10.00 105 A 1 
ATOM 1589 H HD21 . LEU A 1 118 ? -15.593 1.463   -0.497  1.00 10.00 105 A 1 
ATOM 1590 H HD22 . LEU A 1 118 ? -14.755 3.006   -0.679  1.00 10.00 105 A 1 
ATOM 1591 H HD23 . LEU A 1 118 ? -16.508 2.928   -0.858  1.00 10.00 105 A 1 
ATOM 1592 N N    . ARG A 1 119 ? -18.623 4.529   3.369   1.00 10.00 106 A 1 
ATOM 1593 C CA   . ARG A 1 119 ? -18.790 5.955   3.552   1.00 10.00 106 A 1 
ATOM 1594 C C    . ARG A 1 119 ? -18.495 6.339   4.992   1.00 10.00 106 A 1 
ATOM 1595 O O    . ARG A 1 119 ? -17.864 7.365   5.252   1.00 10.00 106 A 1 
ATOM 1596 C CB   . ARG A 1 119 ? -20.213 6.346   3.179   1.00 10.00 106 A 1 
ATOM 1597 C CG   . ARG A 1 119 ? -20.491 7.833   3.218   1.00 10.00 106 A 1 
ATOM 1598 C CD   . ARG A 1 119 ? -21.969 8.088   3.020   1.00 10.00 106 A 1 
ATOM 1599 N NE   . ARG A 1 119 ? -22.765 7.495   4.096   1.00 10.00 106 A 1 
ATOM 1600 C CZ   . ARG A 1 119 ? -24.013 7.054   3.932   1.00 10.00 106 A 1 
ATOM 1601 N NH1  . ARG A 1 119 ? -24.569 7.039   2.729   1.00 10.00 106 A 1 
ATOM 1602 N NH2  . ARG A 1 119 ? -24.708 6.602   4.967   1.00 10.00 106 A 1 
ATOM 1603 H H    . ARG A 1 119 ? -19.416 3.979   3.208   1.00 10.00 106 A 1 
ATOM 1604 H HA   . ARG A 1 119 ? -18.098 6.462   2.899   1.00 10.00 106 A 1 
ATOM 1605 H HB2  . ARG A 1 119 ? -20.416 5.994   2.178   1.00 10.00 106 A 1 
ATOM 1606 H HB3  . ARG A 1 119 ? -20.891 5.859   3.865   1.00 10.00 106 A 1 
ATOM 1607 H HG2  . ARG A 1 119 ? -20.187 8.226   4.177   1.00 10.00 106 A 1 
ATOM 1608 H HG3  . ARG A 1 119 ? -19.940 8.318   2.428   1.00 10.00 106 A 1 
ATOM 1609 H HD2  . ARG A 1 119 ? -22.142 9.151   2.995   1.00 10.00 106 A 1 
ATOM 1610 H HD3  . ARG A 1 119 ? -22.277 7.652   2.080   1.00 10.00 106 A 1 
ATOM 1611 H HE   . ARG A 1 119 ? -22.344 7.440   4.996   1.00 10.00 106 A 1 
ATOM 1612 H HH11 . ARG A 1 119 ? -24.050 7.358   1.915   1.00 10.00 106 A 1 
ATOM 1613 H HH12 . ARG A 1 119 ? -25.514 6.710   2.616   1.00 10.00 106 A 1 
ATOM 1614 H HH21 . ARG A 1 119 ? -24.304 6.590   5.891   1.00 10.00 106 A 1 
ATOM 1615 H HH22 . ARG A 1 119 ? -25.646 6.268   4.833   1.00 10.00 106 A 1 
ATOM 1616 N N    . HIS A 1 120 ? -18.949 5.510   5.933   1.00 10.00 107 A 1 
ATOM 1617 C CA   . HIS A 1 120 ? -18.650 5.758   7.334   1.00 10.00 107 A 1 
ATOM 1618 C C    . HIS A 1 120 ? -17.142 5.635   7.544   1.00 10.00 107 A 1 
ATOM 1619 O O    . HIS A 1 120 ? -16.513 6.483   8.176   1.00 10.00 107 A 1 
ATOM 1620 C CB   . HIS A 1 120 ? -19.321 4.768   8.304   1.00 10.00 107 A 1 
ATOM 1621 C CG   . HIS A 1 120 ? -20.634 4.146   7.918   1.00 10.00 107 A 1 
ATOM 1622 N ND1  . HIS A 1 120 ? -21.824 4.828   7.806   1.00 10.00 107 A 1 
ATOM 1623 C CD2  . HIS A 1 120 ? -20.937 2.843   7.723   1.00 10.00 107 A 1 
ATOM 1624 C CE1  . HIS A 1 120 ? -22.799 3.962   7.557   1.00 10.00 107 A 1 
ATOM 1625 N NE2  . HIS A 1 120 ? -22.285 2.754   7.501   1.00 10.00 107 A 1 
ATOM 1626 H H    . HIS A 1 120 ? -19.491 4.733   5.675   1.00 10.00 107 A 1 
ATOM 1627 H HA   . HIS A 1 120 ? -18.960 6.765   7.575   1.00 10.00 107 A 1 
ATOM 1628 H HB2  . HIS A 1 120 ? -18.641 3.959   8.471   1.00 10.00 107 A 1 
ATOM 1629 H HB3  . HIS A 1 120 ? -19.473 5.278   9.235   1.00 10.00 107 A 1 
ATOM 1630 H HD1  . HIS A 1 120 ? -21.946 5.801   7.916   1.00 10.00 107 A 1 
ATOM 1631 H HD2  . HIS A 1 120 ? -20.235 2.018   7.737   1.00 10.00 107 A 1 
ATOM 1632 H HE1  . HIS A 1 120 ? -23.845 4.198   7.427   1.00 10.00 107 A 1 
ATOM 1633 H HE2  . HIS A 1 120 ? -22.814 1.922   7.594   1.00 10.00 107 A 1 
ATOM 1634 N N    . VAL A 1 121 ? -16.578 4.571   6.980   1.00 10.00 108 A 1 
ATOM 1635 C CA   . VAL A 1 121 ? -15.178 4.218   7.193   1.00 10.00 108 A 1 
ATOM 1636 C C    . VAL A 1 121 ? -14.237 5.297   6.668   1.00 10.00 108 A 1 
ATOM 1637 O O    . VAL A 1 121 ? -13.254 5.639   7.320   1.00 10.00 108 A 1 
ATOM 1638 C CB   . VAL A 1 121 ? -14.833 2.871   6.520   1.00 10.00 108 A 1 
ATOM 1639 C CG1  . VAL A 1 121 ? -13.398 2.471   6.806   1.00 10.00 108 A 1 
ATOM 1640 C CG2  . VAL A 1 121 ? -15.789 1.785   6.980   1.00 10.00 108 A 1 
ATOM 1641 H H    . VAL A 1 121 ? -17.124 4.002   6.395   1.00 10.00 108 A 1 
ATOM 1642 H HA   . VAL A 1 121 ? -15.023 4.110   8.256   1.00 10.00 108 A 1 
ATOM 1643 H HB   . VAL A 1 121 ? -14.943 2.986   5.452   1.00 10.00 108 A 1 
ATOM 1644 H HG11 . VAL A 1 121 ? -13.255 2.377   7.872   1.00 10.00 108 A 1 
ATOM 1645 H HG12 . VAL A 1 121 ? -12.731 3.227   6.419   1.00 10.00 108 A 1 
ATOM 1646 H HG13 . VAL A 1 121 ? -13.186 1.525   6.329   1.00 10.00 108 A 1 
ATOM 1647 H HG21 . VAL A 1 121 ? -16.800 2.059   6.716   1.00 10.00 108 A 1 
ATOM 1648 H HG22 . VAL A 1 121 ? -15.715 1.669   8.051   1.00 10.00 108 A 1 
ATOM 1649 H HG23 . VAL A 1 121 ? -15.531 0.855   6.498   1.00 10.00 108 A 1 
ATOM 1650 N N    . MET A 1 122 ? -14.541 5.834   5.494   1.00 10.00 109 A 1 
ATOM 1651 C CA   . MET A 1 122 ? -13.712 6.886   4.909   1.00 10.00 109 A 1 
ATOM 1652 C C    . MET A 1 122 ? -13.739 8.133   5.783   1.00 10.00 109 A 1 
ATOM 1653 O O    . MET A 1 122 ? -12.740 8.840   5.912   1.00 10.00 109 A 1 
ATOM 1654 C CB   . MET A 1 122 ? -14.181 7.221   3.492   1.00 10.00 109 A 1 
ATOM 1655 C CG   . MET A 1 122 ? -13.979 6.099   2.483   1.00 10.00 109 A 1 
ATOM 1656 S SD   . MET A 1 122 ? -12.253 5.588   2.324   1.00 10.00 109 A 1 
ATOM 1657 C CE   . MET A 1 122 ? -12.143 4.315   3.581   1.00 10.00 109 A 1 
ATOM 1658 H H    . MET A 1 122 ? -15.334 5.516   5.006   1.00 10.00 109 A 1 
ATOM 1659 H HA   . MET A 1 122 ? -12.698 6.515   4.865   1.00 10.00 109 A 1 
ATOM 1660 H HB2  . MET A 1 122 ? -15.234 7.455   3.523   1.00 10.00 109 A 1 
ATOM 1661 H HB3  . MET A 1 122 ? -13.641 8.089   3.142   1.00 10.00 109 A 1 
ATOM 1662 H HG2  . MET A 1 122 ? -14.561 5.246   2.797   1.00 10.00 109 A 1 
ATOM 1663 H HG3  . MET A 1 122 ? -14.329 6.436   1.518   1.00 10.00 109 A 1 
ATOM 1664 H HE1  . MET A 1 122 ? -12.384 4.741   4.545   1.00 10.00 109 A 1 
ATOM 1665 H HE2  . MET A 1 122 ? -11.139 3.918   3.604   1.00 10.00 109 A 1 
ATOM 1666 H HE3  . MET A 1 122 ? -12.840 3.523   3.351   1.00 10.00 109 A 1 
ATOM 1667 N N    . THR A 1 123 ? -14.881 8.373   6.412   1.00 10.00 110 A 1 
ATOM 1668 C CA   . THR A 1 123 ? -15.036 9.498   7.319   1.00 10.00 110 A 1 
ATOM 1669 C C    . THR A 1 123 ? -14.206 9.274   8.580   1.00 10.00 110 A 1 
ATOM 1670 O O    . THR A 1 123 ? -13.768 10.223  9.230   1.00 10.00 110 A 1 
ATOM 1671 C CB   . THR A 1 123 ? -16.521 9.698   7.688   1.00 10.00 110 A 1 
ATOM 1672 O OG1  . THR A 1 123 ? -17.299 9.812   6.488   1.00 10.00 110 A 1 
ATOM 1673 C CG2  . THR A 1 123 ? -16.723 10.941  8.548   1.00 10.00 110 A 1 
ATOM 1674 H H    . THR A 1 123 ? -15.636 7.766   6.271   1.00 10.00 110 A 1 
ATOM 1675 H HA   . THR A 1 123 ? -14.682 10.388  6.817   1.00 10.00 110 A 1 
ATOM 1676 H HB   . THR A 1 123 ? -16.858 8.833   8.244   1.00 10.00 110 A 1 
ATOM 1677 H HG1  . THR A 1 123 ? -17.453 8.933   6.119   1.00 10.00 110 A 1 
ATOM 1678 H HG21 . THR A 1 123 ? -16.346 11.809  8.025   1.00 10.00 110 A 1 
ATOM 1679 H HG22 . THR A 1 123 ? -16.191 10.825  9.481   1.00 10.00 110 A 1 
ATOM 1680 H HG23 . THR A 1 123 ? -17.776 11.072  8.749   1.00 10.00 110 A 1 
ATOM 1681 N N    . ASN A 1 124 ? -13.958 8.007   8.891   1.00 10.00 111 A 1 
ATOM 1682 C CA   . ASN A 1 124 ? -13.173 7.641   10.061  1.00 10.00 111 A 1 
ATOM 1683 C C    . ASN A 1 124 ? -11.697 7.952   9.853   1.00 10.00 111 A 1 
ATOM 1684 O O    . ASN A 1 124 ? -10.932 8.008   10.811  1.00 10.00 111 A 1 
ATOM 1685 C CB   . ASN A 1 124 ? -13.343 6.153   10.390  1.00 10.00 111 A 1 
ATOM 1686 C CG   . ASN A 1 124 ? -14.720 5.805   10.932  1.00 10.00 111 A 1 
ATOM 1687 O OD1  . ASN A 1 124 ? -15.264 4.740   10.626  1.00 10.00 111 A 1 
ATOM 1688 N ND2  . ASN A 1 124 ? -15.287 6.673   11.759  1.00 10.00 111 A 1 
ATOM 1689 H H    . ASN A 1 124 ? -14.310 7.296   8.310   1.00 10.00 111 A 1 
ATOM 1690 H HA   . ASN A 1 124 ? -13.531 8.228   10.890  1.00 10.00 111 A 1 
ATOM 1691 H HB2  . ASN A 1 124 ? -13.179 5.575   9.494   1.00 10.00 111 A 1 
ATOM 1692 H HB3  . ASN A 1 124 ? -12.608 5.874   11.128  1.00 10.00 111 A 1 
ATOM 1693 H HD21 . ASN A 1 124 ? -14.796 7.498   11.981  1.00 10.00 111 A 1 
ATOM 1694 H HD22 . ASN A 1 124 ? -16.169 6.452   12.133  1.00 10.00 111 A 1 
ATOM 1695 N N    . LEU A 1 125 ? -11.295 8.144   8.601   1.00 10.00 112 A 1 
ATOM 1696 C CA   . LEU A 1 125 ? -9.904  8.457   8.307   1.00 10.00 112 A 1 
ATOM 1697 C C    . LEU A 1 125 ? -9.674  9.955   8.465   1.00 10.00 112 A 1 
ATOM 1698 O O    . LEU A 1 125 ? -8.577  10.399  8.799   1.00 10.00 112 A 1 
ATOM 1699 C CB   . LEU A 1 125 ? -9.521  8.030   6.884   1.00 10.00 112 A 1 
ATOM 1700 C CG   . LEU A 1 125 ? -10.190 6.756   6.363   1.00 10.00 112 A 1 
ATOM 1701 C CD1  . LEU A 1 125 ? -9.719  6.460   4.949   1.00 10.00 112 A 1 
ATOM 1702 C CD2  . LEU A 1 125 ? -9.902  5.576   7.275   1.00 10.00 112 A 1 
ATOM 1703 H H    . LEU A 1 125 ? -11.942 8.070   7.866   1.00 10.00 112 A 1 
ATOM 1704 H HA   . LEU A 1 125 ? -9.287  7.929   9.017   1.00 10.00 112 A 1 
ATOM 1705 H HB2  . LEU A 1 125 ? -9.759  8.839   6.212   1.00 10.00 112 A 1 
ATOM 1706 H HB3  . LEU A 1 125 ? -8.451  7.871   6.862   1.00 10.00 112 A 1 
ATOM 1707 H HG   . LEU A 1 125 ? -11.259 6.906   6.333   1.00 10.00 112 A 1 
ATOM 1708 H HD11 . LEU A 1 125 ? -10.174 5.543   4.603   1.00 10.00 112 A 1 
ATOM 1709 H HD12 . LEU A 1 125 ? -8.645  6.355   4.940   1.00 10.00 112 A 1 
ATOM 1710 H HD13 . LEU A 1 125 ? -10.006 7.272   4.295   1.00 10.00 112 A 1 
ATOM 1711 H HD21 . LEU A 1 125 ? -10.443 4.711   6.919   1.00 10.00 112 A 1 
ATOM 1712 H HD22 . LEU A 1 125 ? -10.216 5.812   8.280   1.00 10.00 112 A 1 
ATOM 1713 H HD23 . LEU A 1 125 ? -8.843  5.367   7.267   1.00 10.00 112 A 1 
ATOM 1714 N N    . GLY A 1 126 ? -10.728 10.728  8.239   1.00 10.00 113 A 1 
ATOM 1715 C CA   . GLY A 1 126 ? -10.624 12.169  8.308   1.00 10.00 113 A 1 
ATOM 1716 C C    . GLY A 1 126 ? -10.820 12.808  6.950   1.00 10.00 113 A 1 
ATOM 1717 O O    . GLY A 1 126 ? -11.385 13.893  6.837   1.00 10.00 113 A 1 
ATOM 1718 H H    . GLY A 1 126 ? -11.589 10.313  8.023   1.00 10.00 113 A 1 
ATOM 1719 H HA2  . GLY A 1 126 ? -11.374 12.543  8.989   1.00 10.00 113 A 1 
ATOM 1720 H HA3  . GLY A 1 126 ? -9.645  12.432  8.681   1.00 10.00 113 A 1 
ATOM 1721 N N    . GLU A 1 127 ? -10.360 12.114  5.916   1.00 10.00 114 A 1 
ATOM 1722 C CA   . GLU A 1 127 ? -10.492 12.590  4.547   1.00 10.00 114 A 1 
ATOM 1723 C C    . GLU A 1 127 ? -11.907 12.344  4.041   1.00 10.00 114 A 1 
ATOM 1724 O O    . GLU A 1 127 ? -12.307 11.204  3.807   1.00 10.00 114 A 1 
ATOM 1725 C CB   . GLU A 1 127 ? -9.476  11.891  3.643   1.00 10.00 114 A 1 
ATOM 1726 C CG   . GLU A 1 127 ? -8.029  12.175  4.018   1.00 10.00 114 A 1 
ATOM 1727 C CD   . GLU A 1 127 ? -7.652  13.633  3.837   1.00 10.00 114 A 1 
ATOM 1728 O OE1  . GLU A 1 127 ? -7.745  14.402  4.816   1.00 10.00 114 A 1 
ATOM 1729 O OE2  . GLU A 1 127 ? -7.257  14.011  2.716   1.00 10.00 114 A 1 
ATOM 1730 H H    . GLU A 1 127 ? -9.925  11.255  6.078   1.00 10.00 114 A 1 
ATOM 1731 H HA   . GLU A 1 127 ? -10.298 13.653  4.543   1.00 10.00 114 A 1 
ATOM 1732 H HB2  . GLU A 1 127 ? -9.638  10.824  3.695   1.00 10.00 114 A 1 
ATOM 1733 H HB3  . GLU A 1 127 ? -9.633  12.218  2.625   1.00 10.00 114 A 1 
ATOM 1734 H HG2  . GLU A 1 127 ? -7.882  11.909  5.055   1.00 10.00 114 A 1 
ATOM 1735 H HG3  . GLU A 1 127 ? -7.382  11.571  3.397   1.00 10.00 114 A 1 
ATOM 1736 N N    . LYS A 1 128 ? -12.661 13.421  3.875   1.00 10.00 115 A 1 
ATOM 1737 C CA   . LYS A 1 128 ? -14.063 13.312  3.515   1.00 10.00 115 A 1 
ATOM 1738 C C    . LYS A 1 128 ? -14.277 13.151  2.019   1.00 10.00 115 A 1 
ATOM 1739 O O    . LYS A 1 128 ? -13.432 13.522  1.198   1.00 10.00 115 A 1 
ATOM 1740 C CB   . LYS A 1 128 ? -14.849 14.523  4.004   1.00 10.00 115 A 1 
ATOM 1741 C CG   . LYS A 1 128 ? -15.189 14.479  5.482   1.00 10.00 115 A 1 
ATOM 1742 C CD   . LYS A 1 128 ? -15.899 13.188  5.864   1.00 10.00 115 A 1 
ATOM 1743 C CE   . LYS A 1 128 ? -17.235 13.032  5.148   1.00 10.00 115 A 1 
ATOM 1744 N NZ   . LYS A 1 128 ? -18.191 14.116  5.496   1.00 10.00 115 A 1 
ATOM 1745 H H    . LYS A 1 128 ? -12.262 14.309  3.998   1.00 10.00 115 A 1 
ATOM 1746 H HA   . LYS A 1 128 ? -14.452 12.434  4.009   1.00 10.00 115 A 1 
ATOM 1747 H HB2  . LYS A 1 128 ? -14.264 15.413  3.818   1.00 10.00 115 A 1 
ATOM 1748 H HB3  . LYS A 1 128 ? -15.772 14.588  3.445   1.00 10.00 115 A 1 
ATOM 1749 H HG2  . LYS A 1 128 ? -14.282 14.563  6.058   1.00 10.00 115 A 1 
ATOM 1750 H HG3  . LYS A 1 128 ? -15.839 15.307  5.705   1.00 10.00 115 A 1 
ATOM 1751 H HD2  . LYS A 1 128 ? -15.266 12.352  5.605   1.00 10.00 115 A 1 
ATOM 1752 H HD3  . LYS A 1 128 ? -16.073 13.191  6.930   1.00 10.00 115 A 1 
ATOM 1753 H HE2  . LYS A 1 128 ? -17.061 13.047  4.082   1.00 10.00 115 A 1 
ATOM 1754 H HE3  . LYS A 1 128 ? -17.667 12.081  5.427   1.00 10.00 115 A 1 
ATOM 1755 H HZ1  . LYS A 1 128 ? -17.877 15.022  5.084   1.00 10.00 115 A 1 
ATOM 1756 H HZ2  . LYS A 1 128 ? -18.251 14.222  6.531   1.00 10.00 115 A 1 
ATOM 1757 H HZ3  . LYS A 1 128 ? -19.142 13.891  5.126   1.00 10.00 115 A 1 
ATOM 1758 N N    . LEU A 1 129 ? -15.424 12.584  1.697   1.00 10.00 116 A 1 
ATOM 1759 C CA   . LEU A 1 129 ? -15.887 12.442  0.331   1.00 10.00 116 A 1 
ATOM 1760 C C    . LEU A 1 129 ? -17.407 12.433  0.341   1.00 10.00 116 A 1 
ATOM 1761 O O    . LEU A 1 129 ? -18.018 12.202  1.386   1.00 10.00 116 A 1 
ATOM 1762 C CB   . LEU A 1 129 ? -15.344 11.160  -0.334  1.00 10.00 116 A 1 
ATOM 1763 C CG   . LEU A 1 129 ? -15.937 9.821   0.140   1.00 10.00 116 A 1 
ATOM 1764 C CD1  . LEU A 1 129 ? -15.330 8.670   -0.646  1.00 10.00 116 A 1 
ATOM 1765 C CD2  . LEU A 1 129 ? -15.713 9.596   1.625   1.00 10.00 116 A 1 
ATOM 1766 H H    . LEU A 1 129 ? -16.002 12.260  2.418   1.00 10.00 116 A 1 
ATOM 1767 H HA   . LEU A 1 129 ? -15.549 13.303  -0.226  1.00 10.00 116 A 1 
ATOM 1768 H HB2  . LEU A 1 129 ? -15.519 11.240  -1.396  1.00 10.00 116 A 1 
ATOM 1769 H HB3  . LEU A 1 129 ? -14.281 11.128  -0.175  1.00 10.00 116 A 1 
ATOM 1770 H HG   . LEU A 1 129 ? -17.002 9.823   -0.044  1.00 10.00 116 A 1 
ATOM 1771 H HD11 . LEU A 1 129 ? -14.264 8.640   -0.477  1.00 10.00 116 A 1 
ATOM 1772 H HD12 . LEU A 1 129 ? -15.525 8.810   -1.701  1.00 10.00 116 A 1 
ATOM 1773 H HD13 . LEU A 1 129 ? -15.773 7.740   -0.319  1.00 10.00 116 A 1 
ATOM 1774 H HD21 . LEU A 1 129 ? -16.130 8.638   1.911   1.00 10.00 116 A 1 
ATOM 1775 H HD22 . LEU A 1 129 ? -16.196 10.382  2.186   1.00 10.00 116 A 1 
ATOM 1776 H HD23 . LEU A 1 129 ? -14.654 9.603   1.833   1.00 10.00 116 A 1 
ATOM 1777 N N    . THR A 1 130 ? -18.013 12.696  -0.797  1.00 10.00 117 A 1 
ATOM 1778 C CA   . THR A 1 130 ? -19.455 12.635  -0.910  1.00 10.00 117 A 1 
ATOM 1779 C C    . THR A 1 130 ? -19.881 11.191  -1.147  1.00 10.00 117 A 1 
ATOM 1780 O O    . THR A 1 130 ? -19.047 10.339  -1.472  1.00 10.00 117 A 1 
ATOM 1781 C CB   . THR A 1 130 ? -19.956 13.517  -2.066  1.00 10.00 117 A 1 
ATOM 1782 O OG1  . THR A 1 130 ? -19.099 14.656  -2.202  1.00 10.00 117 A 1 
ATOM 1783 C CG2  . THR A 1 130 ? -21.386 13.983  -1.827  1.00 10.00 117 A 1 
ATOM 1784 H H    . THR A 1 130 ? -17.476 12.932  -1.593  1.00 10.00 117 A 1 
ATOM 1785 H HA   . THR A 1 130 ? -19.887 12.991  0.014   1.00 10.00 117 A 1 
ATOM 1786 H HB   . THR A 1 130 ? -19.928 12.938  -2.979  1.00 10.00 117 A 1 
ATOM 1787 H HG1  . THR A 1 130 ? -18.274 14.373  -2.631  1.00 10.00 117 A 1 
ATOM 1788 H HG21 . THR A 1 130 ? -21.422 14.594  -0.938  1.00 10.00 117 A 1 
ATOM 1789 H HG22 . THR A 1 130 ? -22.027 13.123  -1.699  1.00 10.00 117 A 1 
ATOM 1790 H HG23 . THR A 1 130 ? -21.724 14.561  -2.676  1.00 10.00 117 A 1 
ATOM 1791 N N    . ASP A 1 131 ? -21.168 10.915  -0.990  1.00 10.00 118 A 1 
ATOM 1792 C CA   . ASP A 1 131 ? -21.686 9.562   -1.160  1.00 10.00 118 A 1 
ATOM 1793 C C    . ASP A 1 131 ? -21.440 9.067   -2.583  1.00 10.00 118 A 1 
ATOM 1794 O O    . ASP A 1 131 ? -21.251 7.875   -2.818  1.00 10.00 118 A 1 
ATOM 1795 C CB   . ASP A 1 131 ? -23.182 9.526   -0.844  1.00 10.00 118 A 1 
ATOM 1796 C CG   . ASP A 1 131 ? -23.724 8.114   -0.752  1.00 10.00 118 A 1 
ATOM 1797 O OD1  . ASP A 1 131 ? -23.580 7.496   0.324   1.00 10.00 118 A 1 
ATOM 1798 O OD2  . ASP A 1 131 ? -24.312 7.630   -1.738  1.00 10.00 118 A 1 
ATOM 1799 H H    . ASP A 1 131 ? -21.786 11.636  -0.751  1.00 10.00 118 A 1 
ATOM 1800 H HA   . ASP A 1 131 ? -21.165 8.918   -0.470  1.00 10.00 118 A 1 
ATOM 1801 H HB2  . ASP A 1 131 ? -23.357 10.021  0.100   1.00 10.00 118 A 1 
ATOM 1802 H HB3  . ASP A 1 131 ? -23.720 10.048  -1.622  1.00 10.00 118 A 1 
ATOM 1803 N N    . GLU A 1 132 ? -21.405 10.005  -3.522  1.00 10.00 119 A 1 
ATOM 1804 C CA   . GLU A 1 132 ? -21.220 9.686   -4.931  1.00 10.00 119 A 1 
ATOM 1805 C C    . GLU A 1 132 ? -19.844 9.070   -5.178  1.00 10.00 119 A 1 
ATOM 1806 O O    . GLU A 1 132 ? -19.721 8.089   -5.912  1.00 10.00 119 A 1 
ATOM 1807 C CB   . GLU A 1 132 ? -21.405 10.954  -5.770  1.00 10.00 119 A 1 
ATOM 1808 C CG   . GLU A 1 132 ? -21.320 10.730  -7.271  1.00 10.00 119 A 1 
ATOM 1809 C CD   . GLU A 1 132 ? -21.549 12.003  -8.056  1.00 10.00 119 A 1 
ATOM 1810 O OE1  . GLU A 1 132 ? -20.562 12.605  -8.519  1.00 10.00 119 A 1 
ATOM 1811 O OE2  . GLU A 1 132 ? -22.718 12.408  -8.205  1.00 10.00 119 A 1 
ATOM 1812 H H    . GLU A 1 132 ? -21.498 10.941  -3.257  1.00 10.00 119 A 1 
ATOM 1813 H HA   . GLU A 1 132 ? -21.978 8.967   -5.209  1.00 10.00 119 A 1 
ATOM 1814 H HB2  . GLU A 1 132 ? -22.373 11.375  -5.549  1.00 10.00 119 A 1 
ATOM 1815 H HB3  . GLU A 1 132 ? -20.643 11.666  -5.492  1.00 10.00 119 A 1 
ATOM 1816 H HG2  . GLU A 1 132 ? -20.339 10.347  -7.510  1.00 10.00 119 A 1 
ATOM 1817 H HG3  . GLU A 1 132 ? -22.068 10.007  -7.558  1.00 10.00 119 A 1 
ATOM 1818 N N    . GLU A 1 133 ? -18.814 9.641   -4.562  1.00 10.00 120 A 1 
ATOM 1819 C CA   . GLU A 1 133 ? -17.464 9.115   -4.686  1.00 10.00 120 A 1 
ATOM 1820 C C    . GLU A 1 133 ? -17.381 7.693   -4.146  1.00 10.00 120 A 1 
ATOM 1821 O O    . GLU A 1 133 ? -16.646 6.858   -4.673  1.00 10.00 120 A 1 
ATOM 1822 C CB   . GLU A 1 133 ? -16.464 10.004  -3.950  1.00 10.00 120 A 1 
ATOM 1823 C CG   . GLU A 1 133 ? -16.349 11.408  -4.521  1.00 10.00 120 A 1 
ATOM 1824 C CD   . GLU A 1 133 ? -17.378 12.374  -3.975  1.00 10.00 120 A 1 
ATOM 1825 O OE1  . GLU A 1 133 ? -18.563 12.264  -4.338  1.00 10.00 120 A 1 
ATOM 1826 O OE2  . GLU A 1 133 ? -16.995 13.253  -3.176  1.00 10.00 120 A 1 
ATOM 1827 H H    . GLU A 1 133 ? -18.958 10.459  -4.025  1.00 10.00 120 A 1 
ATOM 1828 H HA   . GLU A 1 133 ? -17.211 9.100   -5.735  1.00 10.00 120 A 1 
ATOM 1829 H HB2  . GLU A 1 133 ? -16.768 10.085  -2.917  1.00 10.00 120 A 1 
ATOM 1830 H HB3  . GLU A 1 133 ? -15.490 9.541   -3.995  1.00 10.00 120 A 1 
ATOM 1831 H HG2  . GLU A 1 133 ? -15.370 11.792  -4.290  1.00 10.00 120 A 1 
ATOM 1832 H HG3  . GLU A 1 133 ? -16.466 11.354  -5.593  1.00 10.00 120 A 1 
ATOM 1833 N N    . VAL A 1 134 ? -18.144 7.420   -3.098  1.00 10.00 121 A 1 
ATOM 1834 C CA   . VAL A 1 134 ? -18.165 6.093   -2.503  1.00 10.00 121 A 1 
ATOM 1835 C C    . VAL A 1 134 ? -18.890 5.121   -3.428  1.00 10.00 121 A 1 
ATOM 1836 O O    . VAL A 1 134 ? -18.437 3.995   -3.647  1.00 10.00 121 A 1 
ATOM 1837 C CB   . VAL A 1 134 ? -18.873 6.098   -1.136  1.00 10.00 121 A 1 
ATOM 1838 C CG1  . VAL A 1 134 ? -18.581 4.813   -0.389  1.00 10.00 121 A 1 
ATOM 1839 C CG2  . VAL A 1 134 ? -18.467 7.308   -0.309  1.00 10.00 121 A 1 
ATOM 1840 H H    . VAL A 1 134 ? -18.709 8.127   -2.717  1.00 10.00 121 A 1 
ATOM 1841 H HA   . VAL A 1 134 ? -17.142 5.761   -2.366  1.00 10.00 121 A 1 
ATOM 1842 H HB   . VAL A 1 134 ? -19.938 6.152   -1.309  1.00 10.00 121 A 1 
ATOM 1843 H HG11 . VAL A 1 134 ? -19.098 4.821   0.560   1.00 10.00 121 A 1 
ATOM 1844 H HG12 . VAL A 1 134 ? -17.518 4.727   -0.219  1.00 10.00 121 A 1 
ATOM 1845 H HG13 . VAL A 1 134 ? -18.919 3.972   -0.975  1.00 10.00 121 A 1 
ATOM 1846 H HG21 . VAL A 1 134 ? -18.748 8.213   -0.831  1.00 10.00 121 A 1 
ATOM 1847 H HG22 . VAL A 1 134 ? -17.398 7.299   -0.156  1.00 10.00 121 A 1 
ATOM 1848 H HG23 . VAL A 1 134 ? -18.969 7.273   0.646   1.00 10.00 121 A 1 
ATOM 1849 N N    . ASP A 1 135 ? -20.018 5.571   -3.971  1.00 10.00 122 A 1 
ATOM 1850 C CA   . ASP A 1 135 ? -20.798 4.767   -4.908  1.00 10.00 122 A 1 
ATOM 1851 C C    . ASP A 1 135 ? -19.969 4.433   -6.144  1.00 10.00 122 A 1 
ATOM 1852 O O    . ASP A 1 135 ? -20.012 3.312   -6.645  1.00 10.00 122 A 1 
ATOM 1853 C CB   . ASP A 1 135 ? -22.079 5.505   -5.313  1.00 10.00 122 A 1 
ATOM 1854 C CG   . ASP A 1 135 ? -22.990 4.647   -6.173  1.00 10.00 122 A 1 
ATOM 1855 O OD1  . ASP A 1 135 ? -23.394 3.560   -5.717  1.00 10.00 122 A 1 
ATOM 1856 O OD2  . ASP A 1 135 ? -23.318 5.069   -7.301  1.00 10.00 122 A 1 
ATOM 1857 H H    . ASP A 1 135 ? -20.343 6.467   -3.726  1.00 10.00 122 A 1 
ATOM 1858 H HA   . ASP A 1 135 ? -21.066 3.846   -4.412  1.00 10.00 122 A 1 
ATOM 1859 H HB2  . ASP A 1 135 ? -22.619 5.795   -4.424  1.00 10.00 122 A 1 
ATOM 1860 H HB3  . ASP A 1 135 ? -21.816 6.391   -5.873  1.00 10.00 122 A 1 
ATOM 1861 N N    . GLU A 1 136 ? -19.192 5.413   -6.611  1.00 10.00 123 A 1 
ATOM 1862 C CA   . GLU A 1 136 ? -18.261 5.212   -7.722  1.00 10.00 123 A 1 
ATOM 1863 C C    . GLU A 1 136 ? -17.354 4.014   -7.448  1.00 10.00 123 A 1 
ATOM 1864 O O    . GLU A 1 136 ? -17.187 3.134   -8.297  1.00 10.00 123 A 1 
ATOM 1865 C CB   . GLU A 1 136 ? -17.397 6.467   -7.923  1.00 10.00 123 A 1 
ATOM 1866 C CG   . GLU A 1 136 ? -16.274 6.282   -8.938  1.00 10.00 123 A 1 
ATOM 1867 C CD   . GLU A 1 136 ? -15.229 7.380   -8.873  1.00 10.00 123 A 1 
ATOM 1868 O OE1  . GLU A 1 136 ? -14.419 7.381   -7.923  1.00 10.00 123 A 1 
ATOM 1869 O OE2  . GLU A 1 136 ? -15.194 8.233   -9.784  1.00 10.00 123 A 1 
ATOM 1870 H H    . GLU A 1 136 ? -19.255 6.303   -6.197  1.00 10.00 123 A 1 
ATOM 1871 H HA   . GLU A 1 136 ? -18.836 5.024   -8.616  1.00 10.00 123 A 1 
ATOM 1872 H HB2  . GLU A 1 136 ? -18.029 7.275   -8.264  1.00 10.00 123 A 1 
ATOM 1873 H HB3  . GLU A 1 136 ? -16.956 6.743   -6.977  1.00 10.00 123 A 1 
ATOM 1874 H HG2  . GLU A 1 136 ? -15.788 5.337   -8.748  1.00 10.00 123 A 1 
ATOM 1875 H HG3  . GLU A 1 136 ? -16.702 6.270   -9.931  1.00 10.00 123 A 1 
ATOM 1876 N N    . MET A 1 137 ? -16.792 3.987   -6.247  1.00 10.00 124 A 1 
ATOM 1877 C CA   . MET A 1 137 ? -15.875 2.940   -5.848  1.00 10.00 124 A 1 
ATOM 1878 C C    . MET A 1 137 ? -16.560 1.579   -5.887  1.00 10.00 124 A 1 
ATOM 1879 O O    . MET A 1 137 ? -16.013 0.607   -6.408  1.00 10.00 124 A 1 
ATOM 1880 C CB   . MET A 1 137 ? -15.360 3.226   -4.444  1.00 10.00 124 A 1 
ATOM 1881 C CG   . MET A 1 137 ? -14.071 2.511   -4.113  1.00 10.00 124 A 1 
ATOM 1882 S SD   . MET A 1 137 ? -12.735 2.935   -5.248  1.00 10.00 124 A 1 
ATOM 1883 C CE   . MET A 1 137 ? -11.343 2.161   -4.435  1.00 10.00 124 A 1 
ATOM 1884 H H    . MET A 1 137 ? -16.997 4.704   -5.607  1.00 10.00 124 A 1 
ATOM 1885 H HA   . MET A 1 137 ? -15.044 2.938   -6.537  1.00 10.00 124 A 1 
ATOM 1886 H HB2  . MET A 1 137 ? -15.196 4.288   -4.344  1.00 10.00 124 A 1 
ATOM 1887 H HB3  . MET A 1 137 ? -16.111 2.921   -3.730  1.00 10.00 124 A 1 
ATOM 1888 H HG2  . MET A 1 137 ? -13.777 2.785   -3.114  1.00 10.00 124 A 1 
ATOM 1889 H HG3  . MET A 1 137 ? -14.241 1.446   -4.161  1.00 10.00 124 A 1 
ATOM 1890 H HE1  . MET A 1 137 ? -11.239 2.573   -3.442  1.00 10.00 124 A 1 
ATOM 1891 H HE2  . MET A 1 137 ? -10.444 2.351   -5.003  1.00 10.00 124 A 1 
ATOM 1892 H HE3  . MET A 1 137 ? -11.513 1.096   -4.367  1.00 10.00 124 A 1 
ATOM 1893 N N    . ILE A 1 138 ? -17.773 1.525   -5.349  1.00 10.00 125 A 1 
ATOM 1894 C CA   . ILE A 1 138 ? -18.545 0.290   -5.340  1.00 10.00 125 A 1 
ATOM 1895 C C    . ILE A 1 138 ? -18.897 -0.148  -6.761  1.00 10.00 125 A 1 
ATOM 1896 O O    . ILE A 1 138 ? -18.813 -1.327  -7.077  1.00 10.00 125 A 1 
ATOM 1897 C CB   . ILE A 1 138 ? -19.823 0.417   -4.462  1.00 10.00 125 A 1 
ATOM 1898 C CG1  . ILE A 1 138 ? -19.542 -0.069  -3.033  1.00 10.00 125 A 1 
ATOM 1899 C CG2  . ILE A 1 138 ? -20.997 -0.355  -5.052  1.00 10.00 125 A 1 
ATOM 1900 C CD1  . ILE A 1 138 ? -18.438 0.681   -2.322  1.00 10.00 125 A 1 
ATOM 1901 H H    . ILE A 1 138 ? -18.158 2.337   -4.949  1.00 10.00 125 A 1 
ATOM 1902 H HA   . ILE A 1 138 ? -17.919 -0.474  -4.901  1.00 10.00 125 A 1 
ATOM 1903 H HB   . ILE A 1 138 ? -20.099 1.459   -4.426  1.00 10.00 125 A 1 
ATOM 1904 H HG12 . ILE A 1 138 ? -20.440 0.037   -2.444  1.00 10.00 125 A 1 
ATOM 1905 H HG13 . ILE A 1 138 ? -19.265 -1.112  -3.067  1.00 10.00 125 A 1 
ATOM 1906 H HG21 . ILE A 1 138 ? -21.214 0.019   -6.042  1.00 10.00 125 A 1 
ATOM 1907 H HG22 . ILE A 1 138 ? -21.864 -0.226  -4.420  1.00 10.00 125 A 1 
ATOM 1908 H HG23 . ILE A 1 138 ? -20.745 -1.404  -5.109  1.00 10.00 125 A 1 
ATOM 1909 H HD11 . ILE A 1 138 ? -18.706 1.725   -2.235  1.00 10.00 125 A 1 
ATOM 1910 H HD12 . ILE A 1 138 ? -17.522 0.590   -2.886  1.00 10.00 125 A 1 
ATOM 1911 H HD13 . ILE A 1 138 ? -18.298 0.262   -1.338  1.00 10.00 125 A 1 
ATOM 1912 N N    . ARG A 1 139 ? -19.252 0.801   -7.625  1.00 10.00 126 A 1 
ATOM 1913 C CA   . ARG A 1 139 ? -19.600 0.481   -9.009  1.00 10.00 126 A 1 
ATOM 1914 C C    . ARG A 1 139 ? -18.480 -0.287  -9.704  1.00 10.00 126 A 1 
ATOM 1915 O O    . ARG A 1 139 ? -18.735 -1.213  -10.476 1.00 10.00 126 A 1 
ATOM 1916 C CB   . ARG A 1 139 ? -19.898 1.751   -9.800  1.00 10.00 126 A 1 
ATOM 1917 C CG   . ARG A 1 139 ? -21.117 2.510   -9.322  1.00 10.00 126 A 1 
ATOM 1918 C CD   . ARG A 1 139 ? -21.416 3.686   -10.232 1.00 10.00 126 A 1 
ATOM 1919 N NE   . ARG A 1 139 ? -22.528 4.493   -9.736  1.00 10.00 126 A 1 
ATOM 1920 C CZ   . ARG A 1 139 ? -23.251 5.309   -10.494 1.00 10.00 126 A 1 
ATOM 1921 N NH1  . ARG A 1 139 ? -22.968 5.452   -11.781 1.00 10.00 126 A 1 
ATOM 1922 N NH2  . ARG A 1 139 ? -24.244 6.000   -9.952  1.00 10.00 126 A 1 
ATOM 1923 H H    . ARG A 1 139 ? -19.297 1.737   -7.322  1.00 10.00 126 A 1 
ATOM 1924 H HA   . ARG A 1 139 ? -20.483 -0.137  -8.993  1.00 10.00 126 A 1 
ATOM 1925 H HB2  . ARG A 1 139 ? -19.047 2.411   -9.732  1.00 10.00 126 A 1 
ATOM 1926 H HB3  . ARG A 1 139 ? -20.051 1.485   -10.836 1.00 10.00 126 A 1 
ATOM 1927 H HG2  . ARG A 1 139 ? -21.967 1.844   -9.315  1.00 10.00 126 A 1 
ATOM 1928 H HG3  . ARG A 1 139 ? -20.932 2.874   -8.323  1.00 10.00 126 A 1 
ATOM 1929 H HD2  . ARG A 1 139 ? -20.536 4.307   -10.299 1.00 10.00 126 A 1 
ATOM 1930 H HD3  . ARG A 1 139 ? -21.666 3.310   -11.214 1.00 10.00 126 A 1 
ATOM 1931 H HE   . ARG A 1 139 ? -22.746 4.425   -8.768  1.00 10.00 126 A 1 
ATOM 1932 H HH11 . ARG A 1 139 ? -22.203 4.940   -12.194 1.00 10.00 126 A 1 
ATOM 1933 H HH12 . ARG A 1 139 ? -23.507 6.084   -12.355 1.00 10.00 126 A 1 
ATOM 1934 H HH21 . ARG A 1 139 ? -24.444 5.905   -8.970  1.00 10.00 126 A 1 
ATOM 1935 H HH22 . ARG A 1 139 ? -24.800 6.624   -10.517 1.00 10.00 126 A 1 
ATOM 1936 N N    . GLU A 1 140 ? -17.241 0.099   -9.426  1.00 10.00 127 A 1 
ATOM 1937 C CA   . GLU A 1 140 ? -16.094 -0.530  -10.067 1.00 10.00 127 A 1 
ATOM 1938 C C    . GLU A 1 140 ? -15.733 -1.862  -9.408  1.00 10.00 127 A 1 
ATOM 1939 O O    . GLU A 1 140 ? -15.268 -2.785  -10.075 1.00 10.00 127 A 1 
ATOM 1940 C CB   . GLU A 1 140 ? -14.887 0.410   -10.046 1.00 10.00 127 A 1 
ATOM 1941 C CG   . GLU A 1 140 ? -13.690 -0.136  -10.808 1.00 10.00 127 A 1 
ATOM 1942 C CD   . GLU A 1 140 ? -12.522 0.824   -10.844 1.00 10.00 127 A 1 
ATOM 1943 O OE1  . GLU A 1 140 ? -11.597 0.668   -10.023 1.00 10.00 127 A 1 
ATOM 1944 O OE2  . GLU A 1 140 ? -12.524 1.728   -11.703 1.00 10.00 127 A 1 
ATOM 1945 H H    . GLU A 1 140 ? -17.096 0.830   -8.783  1.00 10.00 127 A 1 
ATOM 1946 H HA   . GLU A 1 140 ? -16.361 -0.721  -11.095 1.00 10.00 127 A 1 
ATOM 1947 H HB2  . GLU A 1 140 ? -15.173 1.353   -10.489 1.00 10.00 127 A 1 
ATOM 1948 H HB3  . GLU A 1 140 ? -14.590 0.577   -9.020  1.00 10.00 127 A 1 
ATOM 1949 H HG2  . GLU A 1 140 ? -13.367 -1.051  -10.337 1.00 10.00 127 A 1 
ATOM 1950 H HG3  . GLU A 1 140 ? -13.997 -0.345  -11.824 1.00 10.00 127 A 1 
ATOM 1951 N N    . ALA A 1 141 ? -15.956 -1.969  -8.106  1.00 10.00 128 A 1 
ATOM 1952 C CA   . ALA A 1 141 ? -15.562 -3.165  -7.369  1.00 10.00 128 A 1 
ATOM 1953 C C    . ALA A 1 141 ? -16.699 -4.176  -7.264  1.00 10.00 128 A 1 
ATOM 1954 O O    . ALA A 1 141 ? -16.501 -5.289  -6.779  1.00 10.00 128 A 1 
ATOM 1955 C CB   . ALA A 1 141 ? -15.070 -2.787  -5.983  1.00 10.00 128 A 1 
ATOM 1956 H H    . ALA A 1 141 ? -16.388 -1.230  -7.626  1.00 10.00 128 A 1 
ATOM 1957 H HA   . ALA A 1 141 ? -14.741 -3.622  -7.898  1.00 10.00 128 A 1 
ATOM 1958 H HB1  . ALA A 1 141 ? -15.875 -2.331  -5.425  1.00 10.00 128 A 1 
ATOM 1959 H HB2  . ALA A 1 141 ? -14.252 -2.090  -6.070  1.00 10.00 128 A 1 
ATOM 1960 H HB3  . ALA A 1 141 ? -14.733 -3.675  -5.466  1.00 10.00 128 A 1 
ATOM 1961 N N    . ASP A 1 142 ? -17.882 -3.803  -7.724  1.00 10.00 129 A 1 
ATOM 1962 C CA   . ASP A 1 142 ? -19.040 -4.672  -7.622  1.00 10.00 129 A 1 
ATOM 1963 C C    . ASP A 1 142 ? -19.094 -5.580  -8.831  1.00 10.00 129 A 1 
ATOM 1964 O O    . ASP A 1 142 ? -19.676 -5.250  -9.868  1.00 10.00 129 A 1 
ATOM 1965 C CB   . ASP A 1 142 ? -20.326 -3.860  -7.492  1.00 10.00 129 A 1 
ATOM 1966 C CG   . ASP A 1 142 ? -21.541 -4.708  -7.171  1.00 10.00 129 A 1 
ATOM 1967 O OD1  . ASP A 1 142 ? -21.387 -5.860  -6.703  1.00 10.00 129 A 1 
ATOM 1968 O OD2  . ASP A 1 142 ? -22.665 -4.215  -7.369  1.00 10.00 129 A 1 
ATOM 1969 H H    . ASP A 1 142 ? -17.975 -2.936  -8.155  1.00 10.00 129 A 1 
ATOM 1970 H HA   . ASP A 1 142 ? -18.917 -5.280  -6.737  1.00 10.00 129 A 1 
ATOM 1971 H HB2  . ASP A 1 142 ? -20.202 -3.133  -6.704  1.00 10.00 129 A 1 
ATOM 1972 H HB3  . ASP A 1 142 ? -20.509 -3.344  -8.423  1.00 10.00 129 A 1 
ATOM 1973 N N    . ILE A 1 143 ? -18.456 -6.716  -8.681  1.00 10.00 130 A 1 
ATOM 1974 C CA   . ILE A 1 143 ? -18.260 -7.658  -9.755  1.00 10.00 130 A 1 
ATOM 1975 C C    . ILE A 1 143 ? -19.545 -8.411  -10.070 1.00 10.00 130 A 1 
ATOM 1976 O O    . ILE A 1 143 ? -19.887 -8.610  -11.235 1.00 10.00 130 A 1 
ATOM 1977 C CB   . ILE A 1 143 ? -17.151 -8.645  -9.364  1.00 10.00 130 A 1 
ATOM 1978 C CG1  . ILE A 1 143 ? -15.830 -7.898  -9.193  1.00 10.00 130 A 1 
ATOM 1979 C CG2  . ILE A 1 143 ? -17.016 -9.763  -10.389 1.00 10.00 130 A 1 
ATOM 1980 C CD1  . ILE A 1 143 ? -14.725 -8.759  -8.627  1.00 10.00 130 A 1 
ATOM 1981 H H    . ILE A 1 143 ? -18.112 -6.941  -7.789  1.00 10.00 130 A 1 
ATOM 1982 H HA   . ILE A 1 143 ? -17.938 -7.117  -10.630 1.00 10.00 130 A 1 
ATOM 1983 H HB   . ILE A 1 143 ? -17.427 -9.079  -8.417  1.00 10.00 130 A 1 
ATOM 1984 H HG12 . ILE A 1 143 ? -15.503 -7.529  -10.153 1.00 10.00 130 A 1 
ATOM 1985 H HG13 . ILE A 1 143 ? -15.978 -7.064  -8.521  1.00 10.00 130 A 1 
ATOM 1986 H HG21 . ILE A 1 143 ? -16.782 -9.340  -11.354 1.00 10.00 130 A 1 
ATOM 1987 H HG22 . ILE A 1 143 ? -17.946 -10.310 -10.451 1.00 10.00 130 A 1 
ATOM 1988 H HG23 . ILE A 1 143 ? -16.225 -10.432 -10.087 1.00 10.00 130 A 1 
ATOM 1989 H HD11 . ILE A 1 143 ? -13.823 -8.174  -8.536  1.00 10.00 130 A 1 
ATOM 1990 H HD12 . ILE A 1 143 ? -14.550 -9.594  -9.286  1.00 10.00 130 A 1 
ATOM 1991 H HD13 . ILE A 1 143 ? -15.018 -9.122  -7.654  1.00 10.00 130 A 1 
ATOM 1992 N N    . ASP A 1 144 ? -20.265 -8.813  -9.031  1.00 10.00 131 A 1 
ATOM 1993 C CA   . ASP A 1 144 ? -21.511 -9.547  -9.223  1.00 10.00 131 A 1 
ATOM 1994 C C    . ASP A 1 144 ? -22.673 -8.581  -9.441  1.00 10.00 131 A 1 
ATOM 1995 O O    . ASP A 1 144 ? -23.786 -8.999  -9.751  1.00 10.00 131 A 1 
ATOM 1996 C CB   . ASP A 1 144 ? -21.806 -10.460 -8.020  1.00 10.00 131 A 1 
ATOM 1997 C CG   . ASP A 1 144 ? -21.853 -9.702  -6.708  1.00 10.00 131 A 1 
ATOM 1998 O OD1  . ASP A 1 144 ? -22.694 -8.802  -6.555  1.00 10.00 131 A 1 
ATOM 1999 O OD2  . ASP A 1 144 ? -21.029 -9.973  -5.817  1.00 10.00 131 A 1 
ATOM 2000 H H    . ASP A 1 144 ? -19.954 -8.606  -8.120  1.00 10.00 131 A 1 
ATOM 2001 H HA   . ASP A 1 144 ? -21.400 -10.158 -10.107 1.00 10.00 131 A 1 
ATOM 2002 H HB2  . ASP A 1 144 ? -22.762 -10.942 -8.167  1.00 10.00 131 A 1 
ATOM 2003 H HB3  . ASP A 1 144 ? -21.037 -11.215 -7.950  1.00 10.00 131 A 1 
ATOM 2004 N N    . GLY A 1 145 ? -22.385 -7.288  -9.323  1.00 10.00 132 A 1 
ATOM 2005 C CA   . GLY A 1 145 ? -23.394 -6.263  -9.552  1.00 10.00 132 A 1 
ATOM 2006 C C    . GLY A 1 145 ? -24.620 -6.400  -8.662  1.00 10.00 132 A 1 
ATOM 2007 O O    . GLY A 1 145 ? -25.738 -6.511  -9.162  1.00 10.00 132 A 1 
ATOM 2008 H H    . GLY A 1 145 ? -21.473 -7.024  -9.072  1.00 10.00 132 A 1 
ATOM 2009 H HA2  . GLY A 1 145 ? -22.948 -5.295  -9.377  1.00 10.00 132 A 1 
ATOM 2010 H HA3  . GLY A 1 145 ? -23.708 -6.316  -10.585 1.00 10.00 132 A 1 
ATOM 2011 N N    . ASP A 1 146 ? -24.419 -6.392  -7.346  1.00 10.00 133 A 1 
ATOM 2012 C CA   . ASP A 1 146 ? -25.536 -6.497  -6.407  1.00 10.00 133 A 1 
ATOM 2013 C C    . ASP A 1 146 ? -25.713 -5.200  -5.615  1.00 10.00 133 A 1 
ATOM 2014 O O    . ASP A 1 146 ? -26.717 -5.016  -4.928  1.00 10.00 133 A 1 
ATOM 2015 C CB   . ASP A 1 146 ? -25.336 -7.679  -5.442  1.00 10.00 133 A 1 
ATOM 2016 C CG   . ASP A 1 146 ? -24.652 -7.293  -4.138  1.00 10.00 133 A 1 
ATOM 2017 O OD1  . ASP A 1 146 ? -23.416 -7.171  -4.118  1.00 10.00 133 A 1 
ATOM 2018 O OD2  . ASP A 1 146 ? -25.373 -7.126  -3.117  1.00 10.00 133 A 1 
ATOM 2019 H H    . ASP A 1 146 ? -23.504 -6.307  -7.003  1.00 10.00 133 A 1 
ATOM 2020 H HA   . ASP A 1 146 ? -26.432 -6.671  -6.986  1.00 10.00 133 A 1 
ATOM 2021 H HB2  . ASP A 1 146 ? -26.300 -8.102  -5.201  1.00 10.00 133 A 1 
ATOM 2022 H HB3  . ASP A 1 146 ? -24.734 -8.431  -5.930  1.00 10.00 133 A 1 
ATOM 2023 N N    . GLY A 1 147 ? -24.750 -4.292  -5.739  1.00 10.00 134 A 1 
ATOM 2024 C CA   . GLY A 1 147 ? -24.792 -3.051  -4.982  1.00 10.00 134 A 1 
ATOM 2025 C C    . GLY A 1 147 ? -24.042 -3.149  -3.664  1.00 10.00 134 A 1 
ATOM 2026 O O    . GLY A 1 147 ? -24.181 -2.284  -2.794  1.00 10.00 134 A 1 
ATOM 2027 H H    . GLY A 1 147 ? -24.004 -4.457  -6.367  1.00 10.00 134 A 1 
ATOM 2028 H HA2  . GLY A 1 147 ? -24.351 -2.265  -5.577  1.00 10.00 134 A 1 
ATOM 2029 H HA3  . GLY A 1 147 ? -25.821 -2.799  -4.779  1.00 10.00 134 A 1 
ATOM 2030 N N    . GLN A 1 148 ? -23.241 -4.199  -3.514  1.00 10.00 135 A 1 
ATOM 2031 C CA   . GLN A 1 148 ? -22.454 -4.426  -2.318  1.00 10.00 135 A 1 
ATOM 2032 C C    . GLN A 1 148 ? -21.201 -5.144  -2.746  1.00 10.00 135 A 1 
ATOM 2033 O O    . GLN A 1 148 ? -21.146 -5.697  -3.846  1.00 10.00 135 A 1 
ATOM 2034 C CB   . GLN A 1 148 ? -23.191 -5.299  -1.290  1.00 10.00 135 A 1 
ATOM 2035 C CG   . GLN A 1 148 ? -24.548 -4.776  -0.868  1.00 10.00 135 A 1 
ATOM 2036 C CD   . GLN A 1 148 ? -25.241 -5.697  0.114   1.00 10.00 135 A 1 
ATOM 2037 O OE1  . GLN A 1 148 ? -25.125 -5.535  1.331   1.00 10.00 135 A 1 
ATOM 2038 N NE2  . GLN A 1 148 ? -25.929 -6.693  -0.413  1.00 10.00 135 A 1 
ATOM 2039 H H    . GLN A 1 148 ? -23.145 -4.840  -4.252  1.00 10.00 135 A 1 
ATOM 2040 H HA   . GLN A 1 148 ? -22.196 -3.473  -1.881  1.00 10.00 135 A 1 
ATOM 2041 H HB2  . GLN A 1 148 ? -23.332 -6.282  -1.714  1.00 10.00 135 A 1 
ATOM 2042 H HB3  . GLN A 1 148 ? -22.573 -5.388  -0.408  1.00 10.00 135 A 1 
ATOM 2043 H HG2  . GLN A 1 148 ? -24.422 -3.811  -0.404  1.00 10.00 135 A 1 
ATOM 2044 H HG3  . GLN A 1 148 ? -25.170 -4.678  -1.746  1.00 10.00 135 A 1 
ATOM 2045 H HE21 . GLN A 1 148 ? -25.941 -6.779  -1.401  1.00 10.00 135 A 1 
ATOM 2046 H HE22 . GLN A 1 148 ? -26.405 -7.305  0.194   1.00 10.00 135 A 1 
ATOM 2047 N N    . VAL A 1 149 ? -20.199 -5.150  -1.914  1.00 10.00 136 A 1 
ATOM 2048 C CA   . VAL A 1 149 ? -19.008 -5.875  -2.244  1.00 10.00 136 A 1 
ATOM 2049 C C    . VAL A 1 149 ? -18.696 -6.917  -1.176  1.00 10.00 136 A 1 
ATOM 2050 O O    . VAL A 1 149 ? -18.726 -6.629  0.020   1.00 10.00 136 A 1 
ATOM 2051 C CB   . VAL A 1 149 ? -17.804 -4.942  -2.473  1.00 10.00 136 A 1 
ATOM 2052 C CG1  . VAL A 1 149 ? -18.093 -3.923  -3.564  1.00 10.00 136 A 1 
ATOM 2053 C CG2  . VAL A 1 149 ? -17.372 -4.248  -1.191  1.00 10.00 136 A 1 
ATOM 2054 H H    . VAL A 1 149 ? -20.252 -4.647  -1.071  1.00 10.00 136 A 1 
ATOM 2055 H HA   . VAL A 1 149 ? -19.202 -6.391  -3.171  1.00 10.00 136 A 1 
ATOM 2056 H HB   . VAL A 1 149 ? -16.999 -5.551  -2.818  1.00 10.00 136 A 1 
ATOM 2057 H HG11 . VAL A 1 149 ? -17.209 -3.326  -3.734  1.00 10.00 136 A 1 
ATOM 2058 H HG12 . VAL A 1 149 ? -18.907 -3.282  -3.255  1.00 10.00 136 A 1 
ATOM 2059 H HG13 . VAL A 1 149 ? -18.361 -4.436  -4.474  1.00 10.00 136 A 1 
ATOM 2060 H HG21 . VAL A 1 149 ? -16.539 -3.593  -1.400  1.00 10.00 136 A 1 
ATOM 2061 H HG22 . VAL A 1 149 ? -17.075 -4.990  -0.464  1.00 10.00 136 A 1 
ATOM 2062 H HG23 . VAL A 1 149 ? -18.194 -3.670  -0.799  1.00 10.00 136 A 1 
ATOM 2063 N N    . ASN A 1 150 ? -18.464 -8.146  -1.614  1.00 10.00 137 A 1 
ATOM 2064 C CA   . ASN A 1 150 ? -18.071 -9.219  -0.711  1.00 10.00 137 A 1 
ATOM 2065 C C    . ASN A 1 150 ? -16.564 -9.176  -0.502  1.00 10.00 137 A 1 
ATOM 2066 O O    . ASN A 1 150 ? -15.916 -8.220  -0.920  1.00 10.00 137 A 1 
ATOM 2067 C CB   . ASN A 1 150 ? -18.496 -10.590 -1.258  1.00 10.00 137 A 1 
ATOM 2068 C CG   . ASN A 1 150 ? -17.728 -11.019 -2.501  1.00 10.00 137 A 1 
ATOM 2069 O OD1  . ASN A 1 150 ? -16.646 -11.602 -2.413  1.00 10.00 137 A 1 
ATOM 2070 N ND2  . ASN A 1 150 ? -18.292 -10.754 -3.666  1.00 10.00 137 A 1 
ATOM 2071 H H    . ASN A 1 150 ? -18.564 -8.338  -2.577  1.00 10.00 137 A 1 
ATOM 2072 H HA   . ASN A 1 150 ? -18.560 -9.049  0.238   1.00 10.00 137 A 1 
ATOM 2073 H HB2  . ASN A 1 150 ? -18.342 -11.334 -0.493  1.00 10.00 137 A 1 
ATOM 2074 H HB3  . ASN A 1 150 ? -19.547 -10.554 -1.507  1.00 10.00 137 A 1 
ATOM 2075 H HD21 . ASN A 1 150 ? -19.163 -10.297 -3.668  1.00 10.00 137 A 1 
ATOM 2076 H HD22 . ASN A 1 150 ? -17.822 -11.031 -4.487  1.00 10.00 137 A 1 
ATOM 2077 N N    . TYR A 1 151 ? -16.013 -10.205 0.135   1.00 10.00 138 A 1 
ATOM 2078 C CA   . TYR A 1 151 ? -14.581 -10.257 0.422   1.00 10.00 138 A 1 
ATOM 2079 C C    . TYR A 1 151 ? -13.739 -9.932  -0.812  1.00 10.00 138 A 1 
ATOM 2080 O O    . TYR A 1 151 ? -12.990 -8.961  -0.816  1.00 10.00 138 A 1 
ATOM 2081 C CB   . TYR A 1 151 ? -14.199 -11.638 0.972   1.00 10.00 138 A 1 
ATOM 2082 C CG   . TYR A 1 151 ? -12.721 -11.963 0.859   1.00 10.00 138 A 1 
ATOM 2083 C CD1  . TYR A 1 151 ? -12.264 -12.889 -0.073  1.00 10.00 138 A 1 
ATOM 2084 C CD2  . TYR A 1 151 ? -11.784 -11.339 1.671   1.00 10.00 138 A 1 
ATOM 2085 C CE1  . TYR A 1 151 ? -10.919 -13.176 -0.192  1.00 10.00 138 A 1 
ATOM 2086 C CE2  . TYR A 1 151 ? -10.437 -11.628 1.558   1.00 10.00 138 A 1 
ATOM 2087 C CZ   . TYR A 1 151 ? -10.011 -12.546 0.624   1.00 10.00 138 A 1 
ATOM 2088 O OH   . TYR A 1 151 ? -8.671  -12.826 0.498   1.00 10.00 138 A 1 
ATOM 2089 H H    . TYR A 1 151 ? -16.585 -10.958 0.414   1.00 10.00 138 A 1 
ATOM 2090 H HA   . TYR A 1 151 ? -14.374 -9.516  1.181   1.00 10.00 138 A 1 
ATOM 2091 H HB2  . TYR A 1 151 ? -14.465 -11.682 2.017   1.00 10.00 138 A 1 
ATOM 2092 H HB3  . TYR A 1 151 ? -14.751 -12.394 0.434   1.00 10.00 138 A 1 
ATOM 2093 H HD1  . TYR A 1 151 ? -12.976 -13.384 -0.717  1.00 10.00 138 A 1 
ATOM 2094 H HD2  . TYR A 1 151 ? -12.121 -10.619 2.402   1.00 10.00 138 A 1 
ATOM 2095 H HE1  . TYR A 1 151 ? -10.586 -13.897 -0.923  1.00 10.00 138 A 1 
ATOM 2096 H HE2  . TYR A 1 151 ? -9.723  -11.130 2.196   1.00 10.00 138 A 1 
ATOM 2097 H HH   . TYR A 1 151 ? -8.295  -12.993 1.369   1.00 10.00 138 A 1 
ATOM 2098 N N    . GLU A 1 152 ? -13.883 -10.729 -1.860  1.00 10.00 139 A 1 
ATOM 2099 C CA   . GLU A 1 152 ? -13.040 -10.586 -3.046  1.00 10.00 139 A 1 
ATOM 2100 C C    . GLU A 1 152 ? -13.287 -9.262  -3.774  1.00 10.00 139 A 1 
ATOM 2101 O O    . GLU A 1 152 ? -12.359 -8.691  -4.347  1.00 10.00 139 A 1 
ATOM 2102 C CB   . GLU A 1 152 ? -13.224 -11.772 -3.997  1.00 10.00 139 A 1 
ATOM 2103 C CG   . GLU A 1 152 ? -12.660 -13.070 -3.440  1.00 10.00 139 A 1 
ATOM 2104 C CD   . GLU A 1 152 ? -12.575 -14.172 -4.473  1.00 10.00 139 A 1 
ATOM 2105 O OE1  . GLU A 1 152 ? -13.414 -15.092 -4.434  1.00 10.00 139 A 1 
ATOM 2106 O OE2  . GLU A 1 152 ? -11.661 -14.124 -5.319  1.00 10.00 139 A 1 
ATOM 2107 H H    . GLU A 1 152 ? -14.569 -11.429 -1.834  1.00 10.00 139 A 1 
ATOM 2108 H HA   . GLU A 1 152 ? -12.015 -10.586 -2.701  1.00 10.00 139 A 1 
ATOM 2109 H HB2  . GLU A 1 152 ? -14.278 -11.913 -4.184  1.00 10.00 139 A 1 
ATOM 2110 H HB3  . GLU A 1 152 ? -12.723 -11.559 -4.930  1.00 10.00 139 A 1 
ATOM 2111 H HG2  . GLU A 1 152 ? -11.668 -12.881 -3.059  1.00 10.00 139 A 1 
ATOM 2112 H HG3  . GLU A 1 152 ? -13.296 -13.402 -2.633  1.00 10.00 139 A 1 
ATOM 2113 N N    . GLU A 1 153 ? -14.518 -8.769  -3.735  1.00 10.00 140 A 1 
ATOM 2114 C CA   . GLU A 1 153 ? -14.849 -7.488  -4.362  1.00 10.00 140 A 1 
ATOM 2115 C C    . GLU A 1 153 ? -14.209 -6.339  -3.580  1.00 10.00 140 A 1 
ATOM 2116 O O    . GLU A 1 153 ? -13.576 -5.447  -4.148  1.00 10.00 140 A 1 
ATOM 2117 C CB   . GLU A 1 153 ? -16.369 -7.291  -4.411  1.00 10.00 140 A 1 
ATOM 2118 C CG   . GLU A 1 153 ? -17.106 -8.242  -5.344  1.00 10.00 140 A 1 
ATOM 2119 C CD   . GLU A 1 153 ? -18.611 -8.039  -5.307  1.00 10.00 140 A 1 
ATOM 2120 O OE1  . GLU A 1 153 ? -19.219 -8.159  -4.222  1.00 10.00 140 A 1 
ATOM 2121 O OE2  . GLU A 1 153 ? -19.214 -7.765  -6.359  1.00 10.00 140 A 1 
ATOM 2122 H H    . GLU A 1 153 ? -15.216 -9.270  -3.269  1.00 10.00 140 A 1 
ATOM 2123 H HA   . GLU A 1 153 ? -14.457 -7.491  -5.367  1.00 10.00 140 A 1 
ATOM 2124 H HB2  . GLU A 1 153 ? -16.766 -7.428  -3.418  1.00 10.00 140 A 1 
ATOM 2125 H HB3  . GLU A 1 153 ? -16.576 -6.279  -4.732  1.00 10.00 140 A 1 
ATOM 2126 H HG2  . GLU A 1 153 ? -16.763 -8.074  -6.354  1.00 10.00 140 A 1 
ATOM 2127 H HG3  . GLU A 1 153 ? -16.886 -9.258  -5.057  1.00 10.00 140 A 1 
ATOM 2128 N N    . PHE A 1 154 ? -14.360 -6.404  -2.265  1.00 10.00 141 A 1 
ATOM 2129 C CA   . PHE A 1 154 ? -13.801 -5.413  -1.356  1.00 10.00 141 A 1 
ATOM 2130 C C    . PHE A 1 154 ? -12.276 -5.427  -1.406  1.00 10.00 141 A 1 
ATOM 2131 O O    . PHE A 1 154 ? -11.632 -4.377  -1.407  1.00 10.00 141 A 1 
ATOM 2132 C CB   . PHE A 1 154 ? -14.306 -5.701  0.062   1.00 10.00 141 A 1 
ATOM 2133 C CG   . PHE A 1 154 ? -13.394 -5.244  1.159   1.00 10.00 141 A 1 
ATOM 2134 C CD1  . PHE A 1 154 ? -12.633 -6.166  1.853   1.00 10.00 141 A 1 
ATOM 2135 C CD2  . PHE A 1 154 ? -13.300 -3.905  1.501   1.00 10.00 141 A 1 
ATOM 2136 C CE1  . PHE A 1 154 ? -11.796 -5.763  2.871   1.00 10.00 141 A 1 
ATOM 2137 C CE2  . PHE A 1 154 ? -12.462 -3.497  2.520   1.00 10.00 141 A 1 
ATOM 2138 C CZ   . PHE A 1 154 ? -11.709 -4.428  3.206   1.00 10.00 141 A 1 
ATOM 2139 H H    . PHE A 1 154 ? -14.872 -7.155  -1.886  1.00 10.00 141 A 1 
ATOM 2140 H HA   . PHE A 1 154 ? -14.153 -4.442  -1.665  1.00 10.00 141 A 1 
ATOM 2141 H HB2  . PHE A 1 154 ? -15.256 -5.207  0.201   1.00 10.00 141 A 1 
ATOM 2142 H HB3  . PHE A 1 154 ? -14.447 -6.767  0.171   1.00 10.00 141 A 1 
ATOM 2143 H HD1  . PHE A 1 154 ? -12.699 -7.213  1.589   1.00 10.00 141 A 1 
ATOM 2144 H HD2  . PHE A 1 154 ? -13.889 -3.176  0.964   1.00 10.00 141 A 1 
ATOM 2145 H HE1  . PHE A 1 154 ? -11.208 -6.494  3.407   1.00 10.00 141 A 1 
ATOM 2146 H HE2  . PHE A 1 154 ? -12.396 -2.452  2.779   1.00 10.00 141 A 1 
ATOM 2147 H HZ   . PHE A 1 154 ? -11.053 -4.111  4.004   1.00 10.00 141 A 1 
ATOM 2148 N N    . VAL A 1 155 ? -11.712 -6.620  -1.465  1.00 10.00 142 A 1 
ATOM 2149 C CA   . VAL A 1 155 ? -10.269 -6.780  -1.505  1.00 10.00 142 A 1 
ATOM 2150 C C    . VAL A 1 155 ? -9.688  -6.192  -2.784  1.00 10.00 142 A 1 
ATOM 2151 O O    . VAL A 1 155 ? -8.823  -5.321  -2.729  1.00 10.00 142 A 1 
ATOM 2152 C CB   . VAL A 1 155 ? -9.876  -8.268  -1.379  1.00 10.00 142 A 1 
ATOM 2153 C CG1  . VAL A 1 155 ? -8.431  -8.502  -1.775  1.00 10.00 142 A 1 
ATOM 2154 C CG2  . VAL A 1 155 ? -10.107 -8.742  0.041   1.00 10.00 142 A 1 
ATOM 2155 H H    . VAL A 1 155 ? -12.284 -7.418  -1.474  1.00 10.00 142 A 1 
ATOM 2156 H HA   . VAL A 1 155 ? -9.856  -6.250  -0.657  1.00 10.00 142 A 1 
ATOM 2157 H HB   . VAL A 1 155 ? -10.510 -8.847  -2.036  1.00 10.00 142 A 1 
ATOM 2158 H HG11 . VAL A 1 155 ? -7.783  -7.935  -1.126  1.00 10.00 142 A 1 
ATOM 2159 H HG12 . VAL A 1 155 ? -8.284  -8.185  -2.798  1.00 10.00 142 A 1 
ATOM 2160 H HG13 . VAL A 1 155 ? -8.202  -9.553  -1.688  1.00 10.00 142 A 1 
ATOM 2161 H HG21 . VAL A 1 155 ? -11.156 -8.655  0.284   1.00 10.00 142 A 1 
ATOM 2162 H HG22 . VAL A 1 155 ? -9.529  -8.134  0.721   1.00 10.00 142 A 1 
ATOM 2163 H HG23 . VAL A 1 155 ? -9.803  -9.774  0.130   1.00 10.00 142 A 1 
ATOM 2164 N N    . GLN A 1 156 ? -10.219 -6.608  -3.929  1.00 10.00 143 A 1 
ATOM 2165 C CA   . GLN A 1 156 ? -9.686  -6.172  -5.218  1.00 10.00 143 A 1 
ATOM 2166 C C    . GLN A 1 156 ? -10.079 -4.729  -5.514  1.00 10.00 143 A 1 
ATOM 2167 O O    . GLN A 1 156 ? -9.634  -4.141  -6.498  1.00 10.00 143 A 1 
ATOM 2168 C CB   . GLN A 1 156 ? -10.163 -7.095  -6.335  1.00 10.00 143 A 1 
ATOM 2169 C CG   . GLN A 1 156 ? -9.699  -8.534  -6.167  1.00 10.00 143 A 1 
ATOM 2170 C CD   . GLN A 1 156 ? -10.313 -9.468  -7.188  1.00 10.00 143 A 1 
ATOM 2171 O OE1  . GLN A 1 156 ? -9.758  -9.691  -8.263  1.00 10.00 143 A 1 
ATOM 2172 N NE2  . GLN A 1 156 ? -11.469 -10.016 -6.855  1.00 10.00 143 A 1 
ATOM 2173 H H    . GLN A 1 156 ? -10.989 -7.218  -3.909  1.00 10.00 143 A 1 
ATOM 2174 H HA   . GLN A 1 156 ? -8.608  -6.227  -5.160  1.00 10.00 143 A 1 
ATOM 2175 H HB2  . GLN A 1 156 ? -11.243 -7.087  -6.360  1.00 10.00 143 A 1 
ATOM 2176 H HB3  . GLN A 1 156 ? -9.785  -6.723  -7.276  1.00 10.00 143 A 1 
ATOM 2177 H HG2  . GLN A 1 156 ? -8.624  -8.567  -6.274  1.00 10.00 143 A 1 
ATOM 2178 H HG3  . GLN A 1 156 ? -9.972  -8.873  -5.178  1.00 10.00 143 A 1 
ATOM 2179 H HE21 . GLN A 1 156 ? -11.854 -9.788  -5.981  1.00 10.00 143 A 1 
ATOM 2180 H HE22 . GLN A 1 156 ? -11.898 -10.632 -7.496  1.00 10.00 143 A 1 
ATOM 2181 N N    . MET A 1 157 ? -10.918 -4.167  -4.654  1.00 10.00 144 A 1 
ATOM 2182 C CA   . MET A 1 157 ? -11.262 -2.756  -4.729  1.00 10.00 144 A 1 
ATOM 2183 C C    . MET A 1 157 ? -10.036 -1.899  -4.431  1.00 10.00 144 A 1 
ATOM 2184 O O    . MET A 1 157 ? -9.927  -0.764  -4.892  1.00 10.00 144 A 1 
ATOM 2185 C CB   . MET A 1 157 ? -12.371 -2.428  -3.724  1.00 10.00 144 A 1 
ATOM 2186 C CG   . MET A 1 157 ? -12.795 -0.969  -3.725  1.00 10.00 144 A 1 
ATOM 2187 S SD   . MET A 1 157 ? -13.830 -0.538  -2.308  1.00 10.00 144 A 1 
ATOM 2188 C CE   . MET A 1 157 ? -15.218 -1.640  -2.544  1.00 10.00 144 A 1 
ATOM 2189 H H    . MET A 1 157 ? -11.328 -4.724  -3.952  1.00 10.00 144 A 1 
ATOM 2190 H HA   . MET A 1 157 ? -11.609 -2.545  -5.728  1.00 10.00 144 A 1 
ATOM 2191 H HB2  . MET A 1 157 ? -13.237 -3.028  -3.956  1.00 10.00 144 A 1 
ATOM 2192 H HB3  . MET A 1 157 ? -12.025 -2.678  -2.732  1.00 10.00 144 A 1 
ATOM 2193 H HG2  . MET A 1 157 ? -11.909 -0.352  -3.709  1.00 10.00 144 A 1 
ATOM 2194 H HG3  . MET A 1 157 ? -13.348 -0.772  -4.631  1.00 10.00 144 A 1 
ATOM 2195 H HE1  . MET A 1 157 ? -15.936 -1.481  -1.755  1.00 10.00 144 A 1 
ATOM 2196 H HE2  . MET A 1 157 ? -14.873 -2.664  -2.518  1.00 10.00 144 A 1 
ATOM 2197 H HE3  . MET A 1 157 ? -15.681 -1.441  -3.498  1.00 10.00 144 A 1 
ATOM 2198 N N    . MET A 1 158 ? -9.112  -2.456  -3.659  1.00 10.00 145 A 1 
ATOM 2199 C CA   . MET A 1 158 ? -7.955  -1.709  -3.197  1.00 10.00 145 A 1 
ATOM 2200 C C    . MET A 1 158 ? -6.668  -2.514  -3.370  1.00 10.00 145 A 1 
ATOM 2201 O O    . MET A 1 158 ? -5.713  -2.046  -3.985  1.00 10.00 145 A 1 
ATOM 2202 C CB   . MET A 1 158 ? -8.165  -1.312  -1.737  1.00 10.00 145 A 1 
ATOM 2203 C CG   . MET A 1 158 ? -9.267  -0.274  -1.560  1.00 10.00 145 A 1 
ATOM 2204 S SD   . MET A 1 158 ? -9.740  -0.022  0.160   1.00 10.00 145 A 1 
ATOM 2205 C CE   . MET A 1 158 ? -10.948 -1.326  0.361   1.00 10.00 145 A 1 
ATOM 2206 H H    . MET A 1 158 ? -9.212  -3.397  -3.395  1.00 10.00 145 A 1 
ATOM 2207 H HA   . MET A 1 158 ? -7.883  -0.811  -3.793  1.00 10.00 145 A 1 
ATOM 2208 H HB2  . MET A 1 158 ? -8.430  -2.193  -1.168  1.00 10.00 145 A 1 
ATOM 2209 H HB3  . MET A 1 158 ? -7.246  -0.903  -1.347  1.00 10.00 145 A 1 
ATOM 2210 H HG2  . MET A 1 158 ? -8.920  0.666   -1.962  1.00 10.00 145 A 1 
ATOM 2211 H HG3  . MET A 1 158 ? -10.137 -0.598  -2.113  1.00 10.00 145 A 1 
ATOM 2212 H HE1  . MET A 1 158 ? -11.781 -1.152  -0.307  1.00 10.00 145 A 1 
ATOM 2213 H HE2  . MET A 1 158 ? -11.301 -1.338  1.381   1.00 10.00 145 A 1 
ATOM 2214 H HE3  . MET A 1 158 ? -10.492 -2.277  0.129   1.00 10.00 145 A 1 
ATOM 2215 N N    . THR A 1 159 ? -6.646  -3.721  -2.824  1.00 10.00 146 A 1 
ATOM 2216 C CA   . THR A 1 159 ? -5.483  -4.583  -2.936  1.00 10.00 146 A 1 
ATOM 2217 C C    . THR A 1 159 ? -5.809  -5.810  -3.793  1.00 10.00 146 A 1 
ATOM 2218 O O    . THR A 1 159 ? -6.558  -6.694  -3.386  1.00 10.00 146 A 1 
ATOM 2219 C CB   . THR A 1 159 ? -4.954  -4.999  -1.541  1.00 10.00 146 A 1 
ATOM 2220 O OG1  . THR A 1 159 ? -3.851  -5.902  -1.672  1.00 10.00 146 A 1 
ATOM 2221 C CG2  . THR A 1 159 ? -6.045  -5.638  -0.689  1.00 10.00 146 A 1 
ATOM 2222 H H    . THR A 1 159 ? -7.446  -4.057  -2.366  1.00 10.00 146 A 1 
ATOM 2223 H HA   . THR A 1 159 ? -4.709  -4.018  -3.434  1.00 10.00 146 A 1 
ATOM 2224 H HB   . THR A 1 159 ? -4.610  -4.107  -1.035  1.00 10.00 146 A 1 
ATOM 2225 H HG1  . THR A 1 159 ? -4.079  -6.597  -2.301  1.00 10.00 146 A 1 
ATOM 2226 H HG21 . THR A 1 159 ? -5.646  -5.886  0.282   1.00 10.00 146 A 1 
ATOM 2227 H HG22 . THR A 1 159 ? -6.397  -6.537  -1.173  1.00 10.00 146 A 1 
ATOM 2228 H HG23 . THR A 1 159 ? -6.867  -4.944  -0.577  1.00 10.00 146 A 1 
ATOM 2229 N N    . ALA A 1 160 ? -5.248  -5.858  -4.985  1.00 0.00  147 A 1 
ATOM 2230 C CA   . ALA A 1 160 ? -5.581  -6.913  -5.930  1.00 0.00  147 A 1 
ATOM 2231 C C    . ALA A 1 160 ? -4.781  -8.185  -5.671  1.00 0.00  147 A 1 
ATOM 2232 O O    . ALA A 1 160 ? -3.808  -8.184  -4.916  1.00 0.00  147 A 1 
ATOM 2233 C CB   . ALA A 1 160 ? -5.366  -6.436  -7.352  1.00 0.00  147 A 1 
ATOM 2234 H H    . ALA A 1 160 ? -4.580  -5.178  -5.231  1.00 0.00  147 A 1 
ATOM 2235 H HA   . ALA A 1 160 ? -6.631  -7.138  -5.812  1.00 0.00  147 A 1 
ATOM 2236 H HB1  . ALA A 1 160 ? -5.686  -7.207  -8.037  1.00 0.00  147 A 1 
ATOM 2237 H HB2  . ALA A 1 160 ? -4.318  -6.228  -7.506  1.00 0.00  147 A 1 
ATOM 2238 H HB3  . ALA A 1 160 ? -5.943  -5.540  -7.521  1.00 0.00  147 A 1 
ATOM 2239 N N    . LYS A 1 161 ? -5.210  -9.268  -6.301  1.00 0.00  148 A 1 
ATOM 2240 C CA   . LYS A 1 161 ? -4.559  -10.559 -6.162  1.00 0.00  148 A 1 
ATOM 2241 C C    . LYS A 1 161 ? -3.798  -10.899 -7.435  1.00 0.00  148 A 1 
ATOM 2242 O O    . LYS A 1 161 ? -2.556  -10.962 -7.388  1.00 0.00  148 A 1 
ATOM 2243 C CB   . LYS A 1 161 ? -5.605  -11.635 -5.873  1.00 0.00  148 A 1 
ATOM 2244 C CG   . LYS A 1 161 ? -6.406  -11.366 -4.614  1.00 0.00  148 A 1 
ATOM 2245 C CD   . LYS A 1 161 ? -7.620  -12.266 -4.528  1.00 0.00  148 A 1 
ATOM 2246 C CE   . LYS A 1 161 ? -8.334  -12.099 -3.211  1.00 0.00  148 A 1 
ATOM 2247 N NZ   . LYS A 1 161 ? -7.521  -12.597 -2.065  1.00 0.00  148 A 1 
ATOM 2248 H H    . LYS A 1 161 ? -5.985  -9.198  -6.891  1.00 0.00  148 A 1 
ATOM 2249 H HA   . LYS A 1 161 ? -3.867  -10.505 -5.335  1.00 0.00  148 A 1 
ATOM 2250 H HB2  . LYS A 1 161 ? -6.289  -11.692 -6.705  1.00 0.00  148 A 1 
ATOM 2251 H HB3  . LYS A 1 161 ? -5.105  -12.588 -5.760  1.00 0.00  148 A 1 
ATOM 2252 H HG2  . LYS A 1 161 ? -5.779  -11.538 -3.752  1.00 0.00  148 A 1 
ATOM 2253 H HG3  . LYS A 1 161 ? -6.734  -10.337 -4.622  1.00 0.00  148 A 1 
ATOM 2254 H HD2  . LYS A 1 161 ? -8.303  -12.001 -5.314  1.00 0.00  148 A 1 
ATOM 2255 H HD3  . LYS A 1 161 ? -7.309  -13.295 -4.637  1.00 0.00  148 A 1 
ATOM 2256 H HE2  . LYS A 1 161 ? -8.533  -11.050 -3.081  1.00 0.00  148 A 1 
ATOM 2257 H HE3  . LYS A 1 161 ? -9.266  -12.642 -3.249  1.00 0.00  148 A 1 
ATOM 2258 H HZ1  . LYS A 1 161 ? -6.642  -12.039 -1.973  1.00 0.00  148 A 1 
ATOM 2259 H HZ2  . LYS A 1 161 ? -7.268  -13.598 -2.219  1.00 0.00  148 A 1 
ATOM 2260 H HZ3  . LYS A 1 161 ? -8.060  -12.523 -1.175  1.00 0.00  148 A 1 
#
