# Supplementary material for: Visualization of stepwise derepression of TFIIH in global genome nucleotide excision repair
Source: Sci Adv. 2026 Jul 23;12(30):eaeb3506. doi: 10.1126/sciadv.aeb3506 (PMC13394385; doi:10.1126/sciadv.aeb3506)
Supplement: Supplementary file 3 — Data S1 [file sciadv.aeb3506_data_s1.zip › templates/fold_tfiih_mat1_xpcc_dna_template_hit_3_chains_k.cif]

data_3ewt
#
_entry.id 3ewt
#
loop_
_chem_comp.formula
_chem_comp.formula_weight
_chem_comp.id
_chem_comp.mon_nstd_flag
_chem_comp.name
_chem_comp.pdbx_synonyms
_chem_comp.type
"C3 H7 N O2"     89.093  ALA y ALANINE         ? "L-peptide linking" 
"C6 H15 N4 O2 1" 175.209 ARG y ARGININE        ? "L-peptide linking" 
"C4 H8 N2 O3"    132.118 ASN y ASPARAGINE      ? "L-peptide linking" 
"C4 H7 N O4"     133.103 ASP y "ASPARTIC ACID" ? "L-peptide linking" 
"Ca 2"           40.078  CA  . "CALCIUM ION"   ? non-polymer         
"C5 H10 N2 O3"   146.144 GLN y GLUTAMINE       ? "L-peptide linking" 
"C5 H9 N O4"     147.129 GLU y "GLUTAMIC ACID" ? "L-peptide linking" 
"C2 H5 N O2"     75.067  GLY y GLYCINE         ? "peptide linking"   
"C6 H10 N3 O2 1" 156.162 HIS y HISTIDINE       ? "L-peptide linking" 
"H2 O"           18.015  HOH . WATER           ? non-polymer         
"C6 H13 N O2"    131.173 ILE y ISOLEUCINE      ? "L-peptide linking" 
"C6 H13 N O2"    131.173 LEU y LEUCINE         ? "L-peptide linking" 
"C6 H15 N2 O2 1" 147.195 LYS y LYSINE          ? "L-peptide linking" 
"C5 H11 N O2 S"  149.211 MET y METHIONINE      ? "L-peptide linking" 
"C9 H11 N O2"    165.189 PHE y PHENYLALANINE   ? "L-peptide linking" 
"C5 H9 N O2"     115.130 PRO y PROLINE         ? "L-peptide linking" 
"C3 H7 N O3"     105.093 SER y SERINE          ? "L-peptide linking" 
"C4 H9 N O3"     119.119 THR y THREONINE       ? "L-peptide linking" 
"C9 H11 N O3"    181.189 TYR y TYROSINE        ? "L-peptide linking" 
"C5 H11 N O2"    117.146 VAL y VALINE          ? "L-peptide linking" 
#
loop_
_chem_comp_atom.atom_id
_chem_comp_atom.charge
_chem_comp_atom.comp_id
_chem_comp_atom.pdbx_leaving_atom_flag
_chem_comp_atom.pdbx_model_Cartn_x_ideal
_chem_comp_atom.pdbx_model_Cartn_y_ideal
_chem_comp_atom.pdbx_model_Cartn_z_ideal
_chem_comp_atom.pdbx_ordinal
_chem_comp_atom.type_symbol
N    ? ALA ? ? ? ? 1   N  
CA   ? ALA ? ? ? ? 2   C  
C    ? ALA ? ? ? ? 3   C  
O    ? ALA ? ? ? ? 4   O  
CB   ? ALA ? ? ? ? 5   C  
OXT  ? ALA ? ? ? ? 6   O  
H    ? ALA ? ? ? ? 7   H  
H2   ? ALA ? ? ? ? 8   H  
HA   ? ALA ? ? ? ? 9   H  
HB1  ? ALA ? ? ? ? 10  H  
HB2  ? ALA ? ? ? ? 11  H  
HB3  ? ALA ? ? ? ? 12  H  
HXT  ? ALA ? ? ? ? 13  H  
N    ? ARG ? ? ? ? 14  N  
CA   ? ARG ? ? ? ? 15  C  
C    ? ARG ? ? ? ? 16  C  
O    ? ARG ? ? ? ? 17  O  
CB   ? ARG ? ? ? ? 18  C  
CG   ? ARG ? ? ? ? 19  C  
CD   ? ARG ? ? ? ? 20  C  
NE   ? ARG ? ? ? ? 21  N  
CZ   ? ARG ? ? ? ? 22  C  
NH1  ? ARG ? ? ? ? 23  N  
NH2  ? ARG ? ? ? ? 24  N  
OXT  ? ARG ? ? ? ? 25  O  
H    ? ARG ? ? ? ? 26  H  
H2   ? ARG ? ? ? ? 27  H  
HA   ? ARG ? ? ? ? 28  H  
HB2  ? ARG ? ? ? ? 29  H  
HB3  ? ARG ? ? ? ? 30  H  
HG2  ? ARG ? ? ? ? 31  H  
HG3  ? ARG ? ? ? ? 32  H  
HD2  ? ARG ? ? ? ? 33  H  
HD3  ? ARG ? ? ? ? 34  H  
HE   ? ARG ? ? ? ? 35  H  
HH11 ? ARG ? ? ? ? 36  H  
HH12 ? ARG ? ? ? ? 37  H  
HH21 ? ARG ? ? ? ? 38  H  
HH22 ? ARG ? ? ? ? 39  H  
HXT  ? ARG ? ? ? ? 40  H  
N    ? ASN ? ? ? ? 41  N  
CA   ? ASN ? ? ? ? 42  C  
C    ? ASN ? ? ? ? 43  C  
O    ? ASN ? ? ? ? 44  O  
CB   ? ASN ? ? ? ? 45  C  
CG   ? ASN ? ? ? ? 46  C  
OD1  ? ASN ? ? ? ? 47  O  
ND2  ? ASN ? ? ? ? 48  N  
OXT  ? ASN ? ? ? ? 49  O  
H    ? ASN ? ? ? ? 50  H  
H2   ? ASN ? ? ? ? 51  H  
HA   ? ASN ? ? ? ? 52  H  
HB2  ? ASN ? ? ? ? 53  H  
HB3  ? ASN ? ? ? ? 54  H  
HD21 ? ASN ? ? ? ? 55  H  
HD22 ? ASN ? ? ? ? 56  H  
HXT  ? ASN ? ? ? ? 57  H  
N    ? ASP ? ? ? ? 58  N  
CA   ? ASP ? ? ? ? 59  C  
C    ? ASP ? ? ? ? 60  C  
O    ? ASP ? ? ? ? 61  O  
CB   ? ASP ? ? ? ? 62  C  
CG   ? ASP ? ? ? ? 63  C  
OD1  ? ASP ? ? ? ? 64  O  
OD2  ? ASP ? ? ? ? 65  O  
OXT  ? ASP ? ? ? ? 66  O  
H    ? ASP ? ? ? ? 67  H  
H2   ? ASP ? ? ? ? 68  H  
HA   ? ASP ? ? ? ? 69  H  
HB2  ? ASP ? ? ? ? 70  H  
HB3  ? ASP ? ? ? ? 71  H  
HD2  ? ASP ? ? ? ? 72  H  
HXT  ? ASP ? ? ? ? 73  H  
CA   ? CA  ? ? ? ? 74  CA 
N    ? GLN ? ? ? ? 75  N  
CA   ? GLN ? ? ? ? 76  C  
C    ? GLN ? ? ? ? 77  C  
O    ? GLN ? ? ? ? 78  O  
CB   ? GLN ? ? ? ? 79  C  
CG   ? GLN ? ? ? ? 80  C  
CD   ? GLN ? ? ? ? 81  C  
OE1  ? GLN ? ? ? ? 82  O  
NE2  ? GLN ? ? ? ? 83  N  
OXT  ? GLN ? ? ? ? 84  O  
H    ? GLN ? ? ? ? 85  H  
H2   ? GLN ? ? ? ? 86  H  
HA   ? GLN ? ? ? ? 87  H  
HB2  ? GLN ? ? ? ? 88  H  
HB3  ? GLN ? ? ? ? 89  H  
HG2  ? GLN ? ? ? ? 90  H  
HG3  ? GLN ? ? ? ? 91  H  
HE21 ? GLN ? ? ? ? 92  H  
HE22 ? GLN ? ? ? ? 93  H  
HXT  ? GLN ? ? ? ? 94  H  
N    ? GLU ? ? ? ? 95  N  
CA   ? GLU ? ? ? ? 96  C  
C    ? GLU ? ? ? ? 97  C  
O    ? GLU ? ? ? ? 98  O  
CB   ? GLU ? ? ? ? 99  C  
CG   ? GLU ? ? ? ? 100 C  
CD   ? GLU ? ? ? ? 101 C  
OE1  ? GLU ? ? ? ? 102 O  
OE2  ? GLU ? ? ? ? 103 O  
OXT  ? GLU ? ? ? ? 104 O  
H    ? GLU ? ? ? ? 105 H  
H2   ? GLU ? ? ? ? 106 H  
HA   ? GLU ? ? ? ? 107 H  
HB2  ? GLU ? ? ? ? 108 H  
HB3  ? GLU ? ? ? ? 109 H  
HG2  ? GLU ? ? ? ? 110 H  
HG3  ? GLU ? ? ? ? 111 H  
HE2  ? GLU ? ? ? ? 112 H  
HXT  ? GLU ? ? ? ? 113 H  
N    ? GLY ? ? ? ? 114 N  
CA   ? GLY ? ? ? ? 115 C  
C    ? GLY ? ? ? ? 116 C  
O    ? GLY ? ? ? ? 117 O  
OXT  ? GLY ? ? ? ? 118 O  
H    ? GLY ? ? ? ? 119 H  
H2   ? GLY ? ? ? ? 120 H  
HA2  ? GLY ? ? ? ? 121 H  
HA3  ? GLY ? ? ? ? 122 H  
HXT  ? GLY ? ? ? ? 123 H  
N    ? HIS ? ? ? ? 124 N  
CA   ? HIS ? ? ? ? 125 C  
C    ? HIS ? ? ? ? 126 C  
O    ? HIS ? ? ? ? 127 O  
CB   ? HIS ? ? ? ? 128 C  
CG   ? HIS ? ? ? ? 129 C  
ND1  ? HIS ? ? ? ? 130 N  
CD2  ? HIS ? ? ? ? 131 C  
CE1  ? HIS ? ? ? ? 132 C  
NE2  ? HIS ? ? ? ? 133 N  
OXT  ? HIS ? ? ? ? 134 O  
H    ? HIS ? ? ? ? 135 H  
H2   ? HIS ? ? ? ? 136 H  
HA   ? HIS ? ? ? ? 137 H  
HB2  ? HIS ? ? ? ? 138 H  
HB3  ? HIS ? ? ? ? 139 H  
HD1  ? HIS ? ? ? ? 140 H  
HD2  ? HIS ? ? ? ? 141 H  
HE1  ? HIS ? ? ? ? 142 H  
HE2  ? HIS ? ? ? ? 143 H  
HXT  ? HIS ? ? ? ? 144 H  
O    ? HOH ? ? ? ? 145 O  
H1   ? HOH ? ? ? ? 146 H  
H2   ? HOH ? ? ? ? 147 H  
N    ? ILE ? ? ? ? 148 N  
CA   ? ILE ? ? ? ? 149 C  
C    ? ILE ? ? ? ? 150 C  
O    ? ILE ? ? ? ? 151 O  
CB   ? ILE ? ? ? ? 152 C  
CG1  ? ILE ? ? ? ? 153 C  
CG2  ? ILE ? ? ? ? 154 C  
CD1  ? ILE ? ? ? ? 155 C  
OXT  ? ILE ? ? ? ? 156 O  
H    ? ILE ? ? ? ? 157 H  
H2   ? ILE ? ? ? ? 158 H  
HA   ? ILE ? ? ? ? 159 H  
HB   ? ILE ? ? ? ? 160 H  
HG12 ? ILE ? ? ? ? 161 H  
HG13 ? ILE ? ? ? ? 162 H  
HG21 ? ILE ? ? ? ? 163 H  
HG22 ? ILE ? ? ? ? 164 H  
HG23 ? ILE ? ? ? ? 165 H  
HD11 ? ILE ? ? ? ? 166 H  
HD12 ? ILE ? ? ? ? 167 H  
HD13 ? ILE ? ? ? ? 168 H  
HXT  ? ILE ? ? ? ? 169 H  
N    ? LEU ? ? ? ? 170 N  
CA   ? LEU ? ? ? ? 171 C  
C    ? LEU ? ? ? ? 172 C  
O    ? LEU ? ? ? ? 173 O  
CB   ? LEU ? ? ? ? 174 C  
CG   ? LEU ? ? ? ? 175 C  
CD1  ? LEU ? ? ? ? 176 C  
CD2  ? LEU ? ? ? ? 177 C  
OXT  ? LEU ? ? ? ? 178 O  
H    ? LEU ? ? ? ? 179 H  
H2   ? LEU ? ? ? ? 180 H  
HA   ? LEU ? ? ? ? 181 H  
HB2  ? LEU ? ? ? ? 182 H  
HB3  ? LEU ? ? ? ? 183 H  
HG   ? LEU ? ? ? ? 184 H  
HD11 ? LEU ? ? ? ? 185 H  
HD12 ? LEU ? ? ? ? 186 H  
HD13 ? LEU ? ? ? ? 187 H  
HD21 ? LEU ? ? ? ? 188 H  
HD22 ? LEU ? ? ? ? 189 H  
HD23 ? LEU ? ? ? ? 190 H  
HXT  ? LEU ? ? ? ? 191 H  
N    ? LYS ? ? ? ? 192 N  
CA   ? LYS ? ? ? ? 193 C  
C    ? LYS ? ? ? ? 194 C  
O    ? LYS ? ? ? ? 195 O  
CB   ? LYS ? ? ? ? 196 C  
CG   ? LYS ? ? ? ? 197 C  
CD   ? LYS ? ? ? ? 198 C  
CE   ? LYS ? ? ? ? 199 C  
NZ   ? LYS ? ? ? ? 200 N  
OXT  ? LYS ? ? ? ? 201 O  
H    ? LYS ? ? ? ? 202 H  
H2   ? LYS ? ? ? ? 203 H  
HA   ? LYS ? ? ? ? 204 H  
HB2  ? LYS ? ? ? ? 205 H  
HB3  ? LYS ? ? ? ? 206 H  
HG2  ? LYS ? ? ? ? 207 H  
HG3  ? LYS ? ? ? ? 208 H  
HD2  ? LYS ? ? ? ? 209 H  
HD3  ? LYS ? ? ? ? 210 H  
HE2  ? LYS ? ? ? ? 211 H  
HE3  ? LYS ? ? ? ? 212 H  
HZ1  ? LYS ? ? ? ? 213 H  
HZ2  ? LYS ? ? ? ? 214 H  
HZ3  ? LYS ? ? ? ? 215 H  
HXT  ? LYS ? ? ? ? 216 H  
N    ? MET ? ? ? ? 217 N  
CA   ? MET ? ? ? ? 218 C  
C    ? MET ? ? ? ? 219 C  
O    ? MET ? ? ? ? 220 O  
CB   ? MET ? ? ? ? 221 C  
CG   ? MET ? ? ? ? 222 C  
SD   ? MET ? ? ? ? 223 S  
CE   ? MET ? ? ? ? 224 C  
OXT  ? MET ? ? ? ? 225 O  
H    ? MET ? ? ? ? 226 H  
H2   ? MET ? ? ? ? 227 H  
HA   ? MET ? ? ? ? 228 H  
HB2  ? MET ? ? ? ? 229 H  
HB3  ? MET ? ? ? ? 230 H  
HG2  ? MET ? ? ? ? 231 H  
HG3  ? MET ? ? ? ? 232 H  
HE1  ? MET ? ? ? ? 233 H  
HE2  ? MET ? ? ? ? 234 H  
HE3  ? MET ? ? ? ? 235 H  
HXT  ? MET ? ? ? ? 236 H  
N    ? PHE ? ? ? ? 237 N  
CA   ? PHE ? ? ? ? 238 C  
C    ? PHE ? ? ? ? 239 C  
O    ? PHE ? ? ? ? 240 O  
CB   ? PHE ? ? ? ? 241 C  
CG   ? PHE ? ? ? ? 242 C  
CD1  ? PHE ? ? ? ? 243 C  
CD2  ? PHE ? ? ? ? 244 C  
CE1  ? PHE ? ? ? ? 245 C  
CE2  ? PHE ? ? ? ? 246 C  
CZ   ? PHE ? ? ? ? 247 C  
OXT  ? PHE ? ? ? ? 248 O  
H    ? PHE ? ? ? ? 249 H  
H2   ? PHE ? ? ? ? 250 H  
HA   ? PHE ? ? ? ? 251 H  
HB2  ? PHE ? ? ? ? 252 H  
HB3  ? PHE ? ? ? ? 253 H  
HD1  ? PHE ? ? ? ? 254 H  
HD2  ? PHE ? ? ? ? 255 H  
HE1  ? PHE ? ? ? ? 256 H  
HE2  ? PHE ? ? ? ? 257 H  
HZ   ? PHE ? ? ? ? 258 H  
HXT  ? PHE ? ? ? ? 259 H  
N    ? PRO ? ? ? ? 260 N  
CA   ? PRO ? ? ? ? 261 C  
C    ? PRO ? ? ? ? 262 C  
O    ? PRO ? ? ? ? 263 O  
CB   ? PRO ? ? ? ? 264 C  
CG   ? PRO ? ? ? ? 265 C  
CD   ? PRO ? ? ? ? 266 C  
OXT  ? PRO ? ? ? ? 267 O  
H    ? PRO ? ? ? ? 268 H  
HA   ? PRO ? ? ? ? 269 H  
HB2  ? PRO ? ? ? ? 270 H  
HB3  ? PRO ? ? ? ? 271 H  
HG2  ? PRO ? ? ? ? 272 H  
HG3  ? PRO ? ? ? ? 273 H  
HD2  ? PRO ? ? ? ? 274 H  
HD3  ? PRO ? ? ? ? 275 H  
HXT  ? PRO ? ? ? ? 276 H  
N    ? SER ? ? ? ? 277 N  
CA   ? SER ? ? ? ? 278 C  
C    ? SER ? ? ? ? 279 C  
O    ? SER ? ? ? ? 280 O  
CB   ? SER ? ? ? ? 281 C  
OG   ? SER ? ? ? ? 282 O  
OXT  ? SER ? ? ? ? 283 O  
H    ? SER ? ? ? ? 284 H  
H2   ? SER ? ? ? ? 285 H  
HA   ? SER ? ? ? ? 286 H  
HB2  ? SER ? ? ? ? 287 H  
HB3  ? SER ? ? ? ? 288 H  
HG   ? SER ? ? ? ? 289 H  
HXT  ? SER ? ? ? ? 290 H  
N    ? THR ? ? ? ? 291 N  
CA   ? THR ? ? ? ? 292 C  
C    ? THR ? ? ? ? 293 C  
O    ? THR ? ? ? ? 294 O  
CB   ? THR ? ? ? ? 295 C  
OG1  ? THR ? ? ? ? 296 O  
CG2  ? THR ? ? ? ? 297 C  
OXT  ? THR ? ? ? ? 298 O  
H    ? THR ? ? ? ? 299 H  
H2   ? THR ? ? ? ? 300 H  
HA   ? THR ? ? ? ? 301 H  
HB   ? THR ? ? ? ? 302 H  
HG1  ? THR ? ? ? ? 303 H  
HG21 ? THR ? ? ? ? 304 H  
HG22 ? THR ? ? ? ? 305 H  
HG23 ? THR ? ? ? ? 306 H  
HXT  ? THR ? ? ? ? 307 H  
N    ? TYR ? ? ? ? 308 N  
CA   ? TYR ? ? ? ? 309 C  
C    ? TYR ? ? ? ? 310 C  
O    ? TYR ? ? ? ? 311 O  
CB   ? TYR ? ? ? ? 312 C  
CG   ? TYR ? ? ? ? 313 C  
CD1  ? TYR ? ? ? ? 314 C  
CD2  ? TYR ? ? ? ? 315 C  
CE1  ? TYR ? ? ? ? 316 C  
CE2  ? TYR ? ? ? ? 317 C  
CZ   ? TYR ? ? ? ? 318 C  
OH   ? TYR ? ? ? ? 319 O  
OXT  ? TYR ? ? ? ? 320 O  
H    ? TYR ? ? ? ? 321 H  
H2   ? TYR ? ? ? ? 322 H  
HA   ? TYR ? ? ? ? 323 H  
HB2  ? TYR ? ? ? ? 324 H  
HB3  ? TYR ? ? ? ? 325 H  
HD1  ? TYR ? ? ? ? 326 H  
HD2  ? TYR ? ? ? ? 327 H  
HE1  ? TYR ? ? ? ? 328 H  
HE2  ? TYR ? ? ? ? 329 H  
HH   ? TYR ? ? ? ? 330 H  
HXT  ? TYR ? ? ? ? 331 H  
N    ? VAL ? ? ? ? 332 N  
CA   ? VAL ? ? ? ? 333 C  
C    ? VAL ? ? ? ? 334 C  
O    ? VAL ? ? ? ? 335 O  
CB   ? VAL ? ? ? ? 336 C  
CG1  ? VAL ? ? ? ? 337 C  
CG2  ? VAL ? ? ? ? 338 C  
OXT  ? VAL ? ? ? ? 339 O  
H    ? VAL ? ? ? ? 340 H  
H2   ? VAL ? ? ? ? 341 H  
HA   ? VAL ? ? ? ? 342 H  
HB   ? VAL ? ? ? ? 343 H  
HG11 ? VAL ? ? ? ? 344 H  
HG12 ? VAL ? ? ? ? 345 H  
HG13 ? VAL ? ? ? ? 346 H  
HG21 ? VAL ? ? ? ? 347 H  
HG22 ? VAL ? ? ? ? 348 H  
HG23 ? VAL ? ? ? ? 349 H  
HXT  ? VAL ? ? ? ? 350 H  
#
loop_
_chem_comp_bond.atom_id_1
_chem_comp_bond.atom_id_2
_chem_comp_bond.comp_id
_chem_comp_bond.pdbx_aromatic_flag
_chem_comp_bond.pdbx_stereo_config
_chem_comp_bond.value_order
N   CA   ALA N N sing 
N   H    ALA N N sing 
N   H2   ALA N N sing 
CA  C    ALA N N sing 
CA  CB   ALA N N sing 
CA  HA   ALA N N sing 
C   O    ALA N N doub 
C   OXT  ALA N N sing 
CB  HB1  ALA N N sing 
CB  HB2  ALA N N sing 
CB  HB3  ALA N N sing 
OXT HXT  ALA N N sing 
N   CA   ARG N N sing 
N   H    ARG N N sing 
N   H2   ARG N N sing 
CA  C    ARG N N sing 
CA  CB   ARG N N sing 
CA  HA   ARG N N sing 
C   O    ARG N N doub 
C   OXT  ARG N N sing 
CB  CG   ARG N N sing 
CB  HB2  ARG N N sing 
CB  HB3  ARG N N sing 
CG  CD   ARG N N sing 
CG  HG2  ARG N N sing 
CG  HG3  ARG N N sing 
CD  NE   ARG N N sing 
CD  HD2  ARG N N sing 
CD  HD3  ARG N N sing 
NE  CZ   ARG N N sing 
NE  HE   ARG N N sing 
CZ  NH1  ARG N N sing 
CZ  NH2  ARG N N doub 
NH1 HH11 ARG N N sing 
NH1 HH12 ARG N N sing 
NH2 HH21 ARG N N sing 
NH2 HH22 ARG N N sing 
OXT HXT  ARG N N sing 
N   CA   ASN N N sing 
N   H    ASN N N sing 
N   H2   ASN N N sing 
CA  C    ASN N N sing 
CA  CB   ASN N N sing 
CA  HA   ASN N N sing 
C   O    ASN N N doub 
C   OXT  ASN N N sing 
CB  CG   ASN N N sing 
CB  HB2  ASN N N sing 
CB  HB3  ASN N N sing 
CG  OD1  ASN N N doub 
CG  ND2  ASN N N sing 
ND2 HD21 ASN N N sing 
ND2 HD22 ASN N N sing 
OXT HXT  ASN N N sing 
N   CA   ASP N N sing 
N   H    ASP N N sing 
N   H2   ASP N N sing 
CA  C    ASP N N sing 
CA  CB   ASP N N sing 
CA  HA   ASP N N sing 
C   O    ASP N N doub 
C   OXT  ASP N N sing 
CB  CG   ASP N N sing 
CB  HB2  ASP N N sing 
CB  HB3  ASP N N sing 
CG  OD1  ASP N N doub 
CG  OD2  ASP N N sing 
OD2 HD2  ASP N N sing 
OXT HXT  ASP N N sing 
N   CA   GLN N N sing 
N   H    GLN N N sing 
N   H2   GLN N N sing 
CA  C    GLN N N sing 
CA  CB   GLN N N sing 
CA  HA   GLN N N sing 
C   O    GLN N N doub 
C   OXT  GLN N N sing 
CB  CG   GLN N N sing 
CB  HB2  GLN N N sing 
CB  HB3  GLN N N sing 
CG  CD   GLN N N sing 
CG  HG2  GLN N N sing 
CG  HG3  GLN N N sing 
CD  OE1  GLN N N doub 
CD  NE2  GLN N N sing 
NE2 HE21 GLN N N sing 
NE2 HE22 GLN N N sing 
OXT HXT  GLN N N sing 
N   CA   GLU N N sing 
N   H    GLU N N sing 
N   H2   GLU N N sing 
CA  C    GLU N N sing 
CA  CB   GLU N N sing 
CA  HA   GLU N N sing 
C   O    GLU N N doub 
C   OXT  GLU N N sing 
CB  CG   GLU N N sing 
CB  HB2  GLU N N sing 
CB  HB3  GLU N N sing 
CG  CD   GLU N N sing 
CG  HG2  GLU N N sing 
CG  HG3  GLU N N sing 
CD  OE1  GLU N N doub 
CD  OE2  GLU N N sing 
OE2 HE2  GLU N N sing 
OXT HXT  GLU N N sing 
N   CA   GLY N N sing 
N   H    GLY N N sing 
N   H2   GLY N N sing 
CA  C    GLY N N sing 
CA  HA2  GLY N N sing 
CA  HA3  GLY N N sing 
C   O    GLY N N doub 
C   OXT  GLY N N sing 
OXT HXT  GLY N N sing 
N   CA   HIS N N sing 
N   H    HIS N N sing 
N   H2   HIS N N sing 
CA  C    HIS N N sing 
CA  CB   HIS N N sing 
CA  HA   HIS N N sing 
C   O    HIS N N doub 
C   OXT  HIS N N sing 
CB  CG   HIS N N sing 
CB  HB2  HIS N N sing 
CB  HB3  HIS N N sing 
CG  ND1  HIS Y N sing 
CG  CD2  HIS Y N doub 
ND1 CE1  HIS Y N doub 
ND1 HD1  HIS N N sing 
CD2 NE2  HIS Y N sing 
CD2 HD2  HIS N N sing 
CE1 NE2  HIS Y N sing 
CE1 HE1  HIS N N sing 
NE2 HE2  HIS N N sing 
OXT HXT  HIS N N sing 
O   H1   HOH N N sing 
O   H2   HOH N N sing 
N   CA   ILE N N sing 
N   H    ILE N N sing 
N   H2   ILE N N sing 
CA  C    ILE N N sing 
CA  CB   ILE N N sing 
CA  HA   ILE N N sing 
C   O    ILE N N doub 
C   OXT  ILE N N sing 
CB  CG1  ILE N N sing 
CB  CG2  ILE N N sing 
CB  HB   ILE N N sing 
CG1 CD1  ILE N N sing 
CG1 HG12 ILE N N sing 
CG1 HG13 ILE N N sing 
CG2 HG21 ILE N N sing 
CG2 HG22 ILE N N sing 
CG2 HG23 ILE N N sing 
CD1 HD11 ILE N N sing 
CD1 HD12 ILE N N sing 
CD1 HD13 ILE N N sing 
OXT HXT  ILE N N sing 
N   CA   LEU N N sing 
N   H    LEU N N sing 
N   H2   LEU N N sing 
CA  C    LEU N N sing 
CA  CB   LEU N N sing 
CA  HA   LEU N N sing 
C   O    LEU N N doub 
C   OXT  LEU N N sing 
CB  CG   LEU N N sing 
CB  HB2  LEU N N sing 
CB  HB3  LEU N N sing 
CG  CD1  LEU N N sing 
CG  CD2  LEU N N sing 
CG  HG   LEU N N sing 
CD1 HD11 LEU N N sing 
CD1 HD12 LEU N N sing 
CD1 HD13 LEU N N sing 
CD2 HD21 LEU N N sing 
CD2 HD22 LEU N N sing 
CD2 HD23 LEU N N sing 
OXT HXT  LEU N N sing 
N   CA   LYS N N sing 
N   H    LYS N N sing 
N   H2   LYS N N sing 
CA  C    LYS N N sing 
CA  CB   LYS N N sing 
CA  HA   LYS N N sing 
C   O    LYS N N doub 
C   OXT  LYS N N sing 
CB  CG   LYS N N sing 
CB  HB2  LYS N N sing 
CB  HB3  LYS N N sing 
CG  CD   LYS N N sing 
CG  HG2  LYS N N sing 
CG  HG3  LYS N N sing 
CD  CE   LYS N N sing 
CD  HD2  LYS N N sing 
CD  HD3  LYS N N sing 
CE  NZ   LYS N N sing 
CE  HE2  LYS N N sing 
CE  HE3  LYS N N sing 
NZ  HZ1  LYS N N sing 
NZ  HZ2  LYS N N sing 
NZ  HZ3  LYS N N sing 
OXT HXT  LYS N N sing 
N   CA   MET N N sing 
N   H    MET N N sing 
N   H2   MET N N sing 
CA  C    MET N N sing 
CA  CB   MET N N sing 
CA  HA   MET N N sing 
C   O    MET N N doub 
C   OXT  MET N N sing 
CB  CG   MET N N sing 
CB  HB2  MET N N sing 
CB  HB3  MET N N sing 
CG  SD   MET N N sing 
CG  HG2  MET N N sing 
CG  HG3  MET N N sing 
SD  CE   MET N N sing 
CE  HE1  MET N N sing 
CE  HE2  MET N N sing 
CE  HE3  MET N N sing 
OXT HXT  MET N N sing 
N   CA   PHE N N sing 
N   H    PHE N N sing 
N   H2   PHE N N sing 
CA  C    PHE N N sing 
CA  CB   PHE N N sing 
CA  HA   PHE N N sing 
C   O    PHE N N doub 
C   OXT  PHE N N sing 
CB  CG   PHE N N sing 
CB  HB2  PHE N N sing 
CB  HB3  PHE N N sing 
CG  CD1  PHE Y N doub 
CG  CD2  PHE Y N sing 
CD1 CE1  PHE Y N sing 
CD1 HD1  PHE N N sing 
CD2 CE2  PHE Y N doub 
CD2 HD2  PHE N N sing 
CE1 CZ   PHE Y N doub 
CE1 HE1  PHE N N sing 
CE2 CZ   PHE Y N sing 
CE2 HE2  PHE N N sing 
CZ  HZ   PHE N N sing 
OXT HXT  PHE N N sing 
N   CA   PRO N N sing 
N   CD   PRO N N sing 
N   H    PRO N N sing 
CA  C    PRO N N sing 
CA  CB   PRO N N sing 
CA  HA   PRO N N sing 
C   O    PRO N N doub 
C   OXT  PRO N N sing 
CB  CG   PRO N N sing 
CB  HB2  PRO N N sing 
CB  HB3  PRO N N sing 
CG  CD   PRO N N sing 
CG  HG2  PRO N N sing 
CG  HG3  PRO N N sing 
CD  HD2  PRO N N sing 
CD  HD3  PRO N N sing 
OXT HXT  PRO N N sing 
N   CA   SER N N sing 
N   H    SER N N sing 
N   H2   SER N N sing 
CA  C    SER N N sing 
CA  CB   SER N N sing 
CA  HA   SER N N sing 
C   O    SER N N doub 
C   OXT  SER N N sing 
CB  OG   SER N N sing 
CB  HB2  SER N N sing 
CB  HB3  SER N N sing 
OG  HG   SER N N sing 
OXT HXT  SER N N sing 
N   CA   THR N N sing 
N   H    THR N N sing 
N   H2   THR N N sing 
CA  C    THR N N sing 
CA  CB   THR N N sing 
CA  HA   THR N N sing 
C   O    THR N N doub 
C   OXT  THR N N sing 
CB  OG1  THR N N sing 
CB  CG2  THR N N sing 
CB  HB   THR N N sing 
OG1 HG1  THR N N sing 
CG2 HG21 THR N N sing 
CG2 HG22 THR N N sing 
CG2 HG23 THR N N sing 
OXT HXT  THR N N sing 
N   CA   TYR N N sing 
N   H    TYR N N sing 
N   H2   TYR N N sing 
CA  C    TYR N N sing 
CA  CB   TYR N N sing 
CA  HA   TYR N N sing 
C   O    TYR N N doub 
C   OXT  TYR N N sing 
CB  CG   TYR N N sing 
CB  HB2  TYR N N sing 
CB  HB3  TYR N N sing 
CG  CD1  TYR Y N doub 
CG  CD2  TYR Y N sing 
CD1 CE1  TYR Y N sing 
CD1 HD1  TYR N N sing 
CD2 CE2  TYR Y N doub 
CD2 HD2  TYR N N sing 
CE1 CZ   TYR Y N doub 
CE1 HE1  TYR N N sing 
CE2 CZ   TYR Y N sing 
CE2 HE2  TYR N N sing 
CZ  OH   TYR N N sing 
OH  HH   TYR N N sing 
OXT HXT  TYR N N sing 
N   CA   VAL N N sing 
N   H    VAL N N sing 
N   H2   VAL N N sing 
CA  C    VAL N N sing 
CA  CB   VAL N N sing 
CA  HA   VAL N N sing 
C   O    VAL N N doub 
C   OXT  VAL N N sing 
CB  CG1  VAL N N sing 
CB  CG2  VAL N N sing 
CB  HB   VAL N N sing 
CG1 HG11 VAL N N sing 
CG1 HG12 VAL N N sing 
CG1 HG13 VAL N N sing 
CG2 HG21 VAL N N sing 
CG2 HG22 VAL N N sing 
CG2 HG23 VAL N N sing 
OXT HXT  VAL N N sing 
#
_entity.id               1
_entity.pdbx_description Calmodulin
_entity.type             polymer
#
_entity_poly.entity_id      1
_entity_poly.pdbx_strand_id A
_entity_poly.type           polypeptide(L)
#
loop_
_entity_poly_seq.entity_id
_entity_poly_seq.hetero
_entity_poly_seq.mon_id
_entity_poly_seq.num
1 n HIS 1   
1 n HIS 2   
1 n HIS 3   
1 n HIS 4   
1 n HIS 5   
1 n HIS 6   
1 n ALA 7   
1 n ASP 8   
1 n GLN 9   
1 n LEU 10  
1 n THR 11  
1 n GLU 12  
1 n GLU 13  
1 n GLN 14  
1 n ILE 15  
1 n ALA 16  
1 n GLU 17  
1 n PHE 18  
1 n LYS 19  
1 n GLU 20  
1 n ALA 21  
1 n PHE 22  
1 n SER 23  
1 n LEU 24  
1 n PHE 25  
1 n ASP 26  
1 n LYS 27  
1 n ASP 28  
1 n GLY 29  
1 n ASP 30  
1 n GLY 31  
1 n THR 32  
1 n ILE 33  
1 n THR 34  
1 n THR 35  
1 n LYS 36  
1 n GLU 37  
1 n LEU 38  
1 n GLY 39  
1 n THR 40  
1 n VAL 41  
1 n MET 42  
1 n ARG 43  
1 n SER 44  
1 n LEU 45  
1 n GLY 46  
1 n GLN 47  
1 n ASN 48  
1 n PRO 49  
1 n THR 50  
1 n GLU 51  
1 n ALA 52  
1 n GLU 53  
1 n LEU 54  
1 n GLN 55  
1 n ASP 56  
1 n MET 57  
1 n ILE 58  
1 n ASN 59  
1 n GLU 60  
1 n VAL 61  
1 n ASP 62  
1 n ALA 63  
1 n ASP 64  
1 n GLY 65  
1 n ASN 66  
1 n GLY 67  
1 n THR 68  
1 n ILE 69  
1 n ASP 70  
1 n PHE 71  
1 n PRO 72  
1 n GLU 73  
1 n PHE 74  
1 n LEU 75  
1 n THR 76  
1 n MET 77  
1 n MET 78  
1 n ALA 79  
1 n ARG 80  
1 n LYS 81  
1 n MET 82  
1 n LYS 83  
1 n ASP 84  
1 n THR 85  
1 n ASP 86  
1 n SER 87  
1 n GLU 88  
1 n GLU 89  
1 n GLU 90  
1 n ILE 91  
1 n ARG 92  
1 n GLU 93  
1 n ALA 94  
1 n PHE 95  
1 n ARG 96  
1 n VAL 97  
1 n PHE 98  
1 n ASP 99  
1 n LYS 100 
1 n ASP 101 
1 n GLY 102 
1 n ASN 103 
1 n GLY 104 
1 n TYR 105 
1 n ILE 106 
1 n SER 107 
1 n ALA 108 
1 n ALA 109 
1 n GLU 110 
1 n LEU 111 
1 n ARG 112 
1 n HIS 113 
1 n VAL 114 
1 n MET 115 
1 n THR 116 
1 n ASN 117 
1 n LEU 118 
1 n GLY 119 
1 n GLU 120 
1 n LYS 121 
1 n LEU 122 
1 n THR 123 
1 n ASP 124 
1 n GLU 125 
1 n GLU 126 
1 n VAL 127 
1 n ASP 128 
1 n GLU 129 
1 n MET 130 
1 n ILE 131 
1 n ARG 132 
1 n GLU 133 
1 n ALA 134 
1 n ASP 135 
1 n ILE 136 
1 n ASP 137 
1 n GLY 138 
1 n ASP 139 
1 n GLY 140 
1 n GLN 141 
1 n VAL 142 
1 n ASN 143 
1 n TYR 144 
1 n GLU 145 
1 n GLU 146 
1 n PHE 147 
1 n VAL 148 
1 n GLN 149 
1 n MET 150 
1 n MET 151 
1 n THR 152 
1 n ALA 153 
1 n LYS 154 
#
_exptl.method "X-RAY DIFFRACTION"
#
_pdbx_audit_revision_history.revision_date 2009-10-20
#
_pdbx_database_status.recvd_initial_deposition_date 2009-10-20
#
loop_
_pdbx_poly_seq_scheme.asym_id
_pdbx_poly_seq_scheme.auth_seq_num
_pdbx_poly_seq_scheme.entity_id
_pdbx_poly_seq_scheme.hetero
_pdbx_poly_seq_scheme.mon_id
_pdbx_poly_seq_scheme.pdb_ins_code
_pdbx_poly_seq_scheme.pdb_seq_num
_pdbx_poly_seq_scheme.pdb_strand_id
_pdbx_poly_seq_scheme.seq_id
A ?   1 n HIS . -5  A 1   
A ?   1 n HIS . -4  A 2   
A ?   1 n HIS . -3  A 3   
A ?   1 n HIS . -2  A 4   
A ?   1 n HIS . -1  A 5   
A ?   1 n HIS . 0   A 6   
A 1   1 n ALA . 1   A 7   
A 2   1 n ASP . 2   A 8   
A 3   1 n GLN . 3   A 9   
A 4   1 n LEU . 4   A 10  
A 5   1 n THR . 5   A 11  
A 6   1 n GLU . 6   A 12  
A 7   1 n GLU . 7   A 13  
A 8   1 n GLN . 8   A 14  
A 9   1 n ILE . 9   A 15  
A 10  1 n ALA . 10  A 16  
A 11  1 n GLU . 11  A 17  
A 12  1 n PHE . 12  A 18  
A 13  1 n LYS . 13  A 19  
A 14  1 n GLU . 14  A 20  
A 15  1 n ALA . 15  A 21  
A 16  1 n PHE . 16  A 22  
A 17  1 n SER . 17  A 23  
A 18  1 n LEU . 18  A 24  
A 19  1 n PHE . 19  A 25  
A 20  1 n ASP . 20  A 26  
A 21  1 n LYS . 21  A 27  
A 22  1 n ASP . 22  A 28  
A 23  1 n GLY . 23  A 29  
A 24  1 n ASP . 24  A 30  
A 25  1 n GLY . 25  A 31  
A 26  1 n THR . 26  A 32  
A 27  1 n ILE . 27  A 33  
A 28  1 n THR . 28  A 34  
A 29  1 n THR . 29  A 35  
A 30  1 n LYS . 30  A 36  
A 31  1 n GLU . 31  A 37  
A 32  1 n LEU . 32  A 38  
A 33  1 n GLY . 33  A 39  
A 34  1 n THR . 34  A 40  
A 35  1 n VAL . 35  A 41  
A 36  1 n MET . 36  A 42  
A 37  1 n ARG . 37  A 43  
A 38  1 n SER . 38  A 44  
A 39  1 n LEU . 39  A 45  
A 40  1 n GLY . 40  A 46  
A 41  1 n GLN . 41  A 47  
A 42  1 n ASN . 42  A 48  
A 43  1 n PRO . 43  A 49  
A 44  1 n THR . 44  A 50  
A 45  1 n GLU . 45  A 51  
A 46  1 n ALA . 46  A 52  
A 47  1 n GLU . 47  A 53  
A 48  1 n LEU . 48  A 54  
A 49  1 n GLN . 49  A 55  
A 50  1 n ASP . 50  A 56  
A 51  1 n MET . 51  A 57  
A 52  1 n ILE . 52  A 58  
A 53  1 n ASN . 53  A 59  
A 54  1 n GLU . 54  A 60  
A 55  1 n VAL . 55  A 61  
A 56  1 n ASP . 56  A 62  
A 57  1 n ALA . 57  A 63  
A 58  1 n ASP . 58  A 64  
A 59  1 n GLY . 59  A 65  
A 60  1 n ASN . 60  A 66  
A 61  1 n GLY . 61  A 67  
A 62  1 n THR . 62  A 68  
A 63  1 n ILE . 63  A 69  
A 64  1 n ASP . 64  A 70  
A 65  1 n PHE . 65  A 71  
A 66  1 n PRO . 66  A 72  
A 67  1 n GLU . 67  A 73  
A 68  1 n PHE . 68  A 74  
A 69  1 n LEU . 69  A 75  
A 70  1 n THR . 70  A 76  
A 71  1 n MET . 71  A 77  
A 72  1 n MET . 72  A 78  
A 73  1 n ALA . 73  A 79  
A 74  1 n ARG . 74  A 80  
A 75  1 n LYS . 75  A 81  
A 76  1 n MET . 76  A 82  
A 77  1 n LYS . 77  A 83  
A 78  1 n ASP . 78  A 84  
A 79  1 n THR . 79  A 85  
A 80  1 n ASP . 80  A 86  
A 81  1 n SER . 81  A 87  
A 82  1 n GLU . 82  A 88  
A 83  1 n GLU . 83  A 89  
A 84  1 n GLU . 84  A 90  
A 85  1 n ILE . 85  A 91  
A 86  1 n ARG . 86  A 92  
A 87  1 n GLU . 87  A 93  
A 88  1 n ALA . 88  A 94  
A 89  1 n PHE . 89  A 95  
A 90  1 n ARG . 90  A 96  
A 91  1 n VAL . 91  A 97  
A 92  1 n PHE . 92  A 98  
A 93  1 n ASP . 93  A 99  
A 94  1 n LYS . 94  A 100 
A 95  1 n ASP . 95  A 101 
A 96  1 n GLY . 96  A 102 
A 97  1 n ASN . 97  A 103 
A 98  1 n GLY . 98  A 104 
A 99  1 n TYR . 99  A 105 
A 100 1 n ILE . 100 A 106 
A 101 1 n SER . 101 A 107 
A 102 1 n ALA . 102 A 108 
A 103 1 n ALA . 103 A 109 
A 104 1 n GLU . 104 A 110 
A 105 1 n LEU . 105 A 111 
A 106 1 n ARG . 106 A 112 
A 107 1 n HIS . 107 A 113 
A 108 1 n VAL . 108 A 114 
A 109 1 n MET . 109 A 115 
A 110 1 n THR . 110 A 116 
A 111 1 n ASN . 111 A 117 
A 112 1 n LEU . 112 A 118 
A 113 1 n GLY . 113 A 119 
A 114 1 n GLU . 114 A 120 
A 115 1 n LYS . 115 A 121 
A 116 1 n LEU . 116 A 122 
A 117 1 n THR . 117 A 123 
A 118 1 n ASP . 118 A 124 
A 119 1 n GLU . 119 A 125 
A 120 1 n GLU . 120 A 126 
A 121 1 n VAL . 121 A 127 
A 122 1 n ASP . 122 A 128 
A 123 1 n GLU . 123 A 129 
A 124 1 n MET . 124 A 130 
A 125 1 n ILE . 125 A 131 
A 126 1 n ARG . 126 A 132 
A 127 1 n GLU . 127 A 133 
A 128 1 n ALA . 128 A 134 
A 129 1 n ASP . 129 A 135 
A 130 1 n ILE . 130 A 136 
A 131 1 n ASP . 131 A 137 
A 132 1 n GLY . 132 A 138 
A 133 1 n ASP . 133 A 139 
A 134 1 n GLY . 134 A 140 
A 135 1 n GLN . 135 A 141 
A 136 1 n VAL . 136 A 142 
A 137 1 n ASN . 137 A 143 
A 138 1 n TYR . 138 A 144 
A 139 1 n GLU . 139 A 145 
A 140 1 n GLU . 140 A 146 
A 141 1 n PHE . 141 A 147 
A 142 1 n VAL . 142 A 148 
A 143 1 n GLN . 143 A 149 
A 144 1 n MET . 144 A 150 
A 145 1 n MET . 145 A 151 
A ?   1 n THR . 146 A 152 
A ?   1 n ALA . 147 A 153 
A ?   1 n LYS . 148 A 154 
#
_pdbx_struct_assembly.details            author_and_software_defined_assembly
_pdbx_struct_assembly.id                 1
_pdbx_struct_assembly.method_details     PISA
_pdbx_struct_assembly.oligomeric_count   2
_pdbx_struct_assembly.oligomeric_details dimeric
#
_pdbx_struct_assembly_gen.assembly_id     1
_pdbx_struct_assembly_gen.asym_id_list    A,B,C,D,E,F,G,H
_pdbx_struct_assembly_gen.oper_expression 1
#
_pdbx_struct_oper_list.id                 1
_pdbx_struct_oper_list.matrix[1][1]       1.0000000000
_pdbx_struct_oper_list.matrix[1][2]       0.0000000000
_pdbx_struct_oper_list.matrix[1][3]       0.0000000000
_pdbx_struct_oper_list.matrix[2][1]       0.0000000000
_pdbx_struct_oper_list.matrix[2][2]       1.0000000000
_pdbx_struct_oper_list.matrix[2][3]       0.0000000000
_pdbx_struct_oper_list.matrix[3][1]       0.0000000000
_pdbx_struct_oper_list.matrix[3][2]       0.0000000000
_pdbx_struct_oper_list.matrix[3][3]       1.0000000000
_pdbx_struct_oper_list.name               1_555
_pdbx_struct_oper_list.symmetry_operation x,y,z
_pdbx_struct_oper_list.type               "identity operation"
_pdbx_struct_oper_list.vector[1]          0.0000000000
_pdbx_struct_oper_list.vector[2]          0.0000000000
_pdbx_struct_oper_list.vector[3]          0.0000000000
#
_refine.ls_d_res_high 2.40
#
_software.classification other
_software.name           "DeepMind Structure Class"
_software.pdbx_ordinal   1
_software.version        2.0.0
#
_struct_asym.entity_id 1
_struct_asym.id        A
#
loop_
_atom_site.group_PDB
_atom_site.id
_atom_site.type_symbol
_atom_site.label_atom_id
_atom_site.label_alt_id
_atom_site.label_comp_id
_atom_site.label_asym_id
_atom_site.label_entity_id
_atom_site.label_seq_id
_atom_site.pdbx_PDB_ins_code
_atom_site.Cartn_x
_atom_site.Cartn_y
_atom_site.Cartn_z
_atom_site.occupancy
_atom_site.B_iso_or_equiv
_atom_site.auth_seq_id
_atom_site.auth_asym_id
_atom_site.pdbx_PDB_model_num
ATOM 1    N N   . ALA A 1 7   ? 15.742 9.025  58.821 1.00 51.19 1   A 1 
ATOM 2    C CA  . ALA A 1 7   ? 14.763 9.633  57.821 1.00 51.04 1   A 1 
ATOM 3    C C   . ALA A 1 7   ? 15.475 10.824 57.060 1.00 50.85 1   A 1 
ATOM 4    O O   . ALA A 1 7   ? 16.318 10.623 56.154 1.00 50.87 1   A 1 
ATOM 5    C CB  . ALA A 1 7   ? 13.485 10.123 58.541 1.00 50.79 1   A 1 
ATOM 6    N N   . ASP A 1 8   ? 15.091 12.051 57.420 1.00 40.09 2   A 1 
ATOM 7    C CA  . ASP A 1 8   ? 15.946 13.232 57.258 1.00 40.09 2   A 1 
ATOM 8    C C   . ASP A 1 8   ? 17.106 13.160 58.269 1.00 40.09 2   A 1 
ATOM 9    O O   . ASP A 1 8   ? 17.094 13.861 59.301 1.00 49.50 2   A 1 
ATOM 10   C CB  . ASP A 1 8   ? 15.129 14.501 57.526 1.00 40.09 2   A 1 
ATOM 11   C CG  . ASP A 1 8   ? 13.795 14.491 56.795 1.00 40.09 2   A 1 
ATOM 12   O OD1 . ASP A 1 8   ? 13.553 13.526 55.985 1.00 35.67 2   A 1 
ATOM 13   O OD2 . ASP A 1 8   ? 12.987 15.451 57.025 1.00 36.42 2   A 1 
ATOM 14   N N   . GLN A 1 9   ? 18.088 12.307 57.971 1.00 48.64 3   A 1 
ATOM 15   C CA  . GLN A 1 9   ? 19.353 12.288 58.703 1.00 49.28 3   A 1 
ATOM 16   C C   . GLN A 1 9   ? 20.475 11.645 57.879 1.00 50.40 3   A 1 
ATOM 17   O O   . GLN A 1 9   ? 20.383 10.489 57.454 1.00 50.65 3   A 1 
ATOM 18   C CB  . GLN A 1 9   ? 19.209 11.599 60.066 1.00 49.35 3   A 1 
ATOM 19   C CG  . GLN A 1 9   ? 19.207 10.057 60.005 1.00 51.16 3   A 1 
ATOM 20   C CD  . GLN A 1 9   ? 19.795 9.465  61.277 1.00 53.36 3   A 1 
ATOM 21   O OE1 . GLN A 1 9   ? 20.922 9.807  61.679 1.00 54.38 3   A 1 
ATOM 22   N NE2 . GLN A 1 9   ? 19.031 8.565  61.923 1.00 54.17 3   A 1 
ATOM 23   N N   . LEU A 1 10  ? 21.532 12.417 57.659 1.00 51.80 4   A 1 
ATOM 24   C CA  . LEU A 1 10  ? 22.735 11.923 56.991 1.00 53.00 4   A 1 
ATOM 25   C C   . LEU A 1 10  ? 23.627 11.136 57.953 1.00 53.33 4   A 1 
ATOM 26   O O   . LEU A 1 10  ? 23.858 11.565 59.087 1.00 53.67 4   A 1 
ATOM 27   C CB  . LEU A 1 10  ? 23.516 13.068 56.310 1.00 53.28 4   A 1 
ATOM 28   C CG  . LEU A 1 10  ? 23.513 14.530 56.815 1.00 53.91 4   A 1 
ATOM 29   C CD1 . LEU A 1 10  ? 22.144 15.266 56.610 1.00 55.74 4   A 1 
ATOM 30   C CD2 . LEU A 1 10  ? 23.971 14.676 58.266 1.00 54.16 4   A 1 
ATOM 31   N N   . THR A 1 11  ? 24.126 9.983  57.495 1.00 53.63 5   A 1 
ATOM 32   C CA  . THR A 1 11  ? 24.931 9.129  58.363 1.00 53.76 5   A 1 
ATOM 33   C C   . THR A 1 11  ? 26.414 9.452  58.231 1.00 53.99 5   A 1 
ATOM 34   O O   . THR A 1 11  ? 26.805 10.295 57.417 1.00 53.92 5   A 1 
ATOM 35   C CB  . THR A 1 11  ? 24.695 7.619  58.083 1.00 53.86 5   A 1 
ATOM 36   O OG1 . THR A 1 11  ? 25.828 7.060  57.399 1.00 53.15 5   A 1 
ATOM 37   C CG2 . THR A 1 11  ? 23.399 7.400  57.270 1.00 54.19 5   A 1 
ATOM 38   N N   . GLU A 1 12  ? 27.224 8.757  59.035 1.00 54.22 6   A 1 
ATOM 39   C CA  . GLU A 1 12  ? 28.671 8.947  59.080 1.00 54.54 6   A 1 
ATOM 40   C C   . GLU A 1 12  ? 29.319 8.711  57.721 1.00 54.28 6   A 1 
ATOM 41   O O   . GLU A 1 12  ? 30.278 9.399  57.347 1.00 54.40 6   A 1 
ATOM 42   C CB  . GLU A 1 12  ? 29.266 7.983  60.097 1.00 54.79 6   A 1 
ATOM 43   C CG  . GLU A 1 12  ? 30.474 8.534  60.855 1.00 56.86 6   A 1 
ATOM 44   C CD  . GLU A 1 12  ? 30.620 7.878  62.228 1.00 60.21 6   A 1 
ATOM 45   O OE1 . GLU A 1 12  ? 29.866 6.904  62.513 1.00 60.79 6   A 1 
ATOM 46   O OE2 . GLU A 1 12  ? 31.482 8.342  63.023 1.00 60.37 6   A 1 
ATOM 47   N N   . GLU A 1 13  ? 28.790 7.738  56.987 1.00 53.71 7   A 1 
ATOM 48   C CA  . GLU A 1 13  ? 29.314 7.404  55.677 1.00 53.30 7   A 1 
ATOM 49   C C   . GLU A 1 13  ? 28.803 8.355  54.610 1.00 52.10 7   A 1 
ATOM 50   O O   . GLU A 1 13  ? 29.510 8.634  53.637 1.00 52.23 7   A 1 
ATOM 51   C CB  . GLU A 1 13  ? 28.982 5.961  55.315 1.00 54.04 7   A 1 
ATOM 52   C CG  . GLU A 1 13  ? 29.753 4.925  56.138 1.00 56.54 7   A 1 
ATOM 53   C CD  . GLU A 1 13  ? 29.622 3.526  55.559 1.00 60.20 7   A 1 
ATOM 54   O OE1 . GLU A 1 13  ? 29.853 2.545  56.307 1.00 61.37 7   A 1 
ATOM 55   O OE2 . GLU A 1 13  ? 29.289 3.407  54.354 1.00 61.51 7   A 1 
ATOM 56   N N   . GLN A 1 14  ? 27.579 8.845  54.794 1.00 50.42 8   A 1 
ATOM 57   C CA  . GLN A 1 14  ? 27.002 9.849  53.907 1.00 49.03 8   A 1 
ATOM 58   C C   . GLN A 1 14  ? 27.752 11.177 54.027 1.00 47.70 8   A 1 
ATOM 59   O O   . GLN A 1 14  ? 27.901 11.913 53.054 1.00 47.44 8   A 1 
ATOM 60   C CB  . GLN A 1 14  ? 25.527 10.059 54.226 1.00 49.51 8   A 1 
ATOM 61   C CG  . GLN A 1 14  ? 24.582 9.016  53.659 1.00 50.62 8   A 1 
ATOM 62   C CD  . GLN A 1 14  ? 23.171 9.572  53.494 1.00 53.04 8   A 1 
ATOM 63   O OE1 . GLN A 1 14  ? 22.603 10.155 54.420 1.00 54.15 8   A 1 
ATOM 64   N NE2 . GLN A 1 14  ? 22.606 9.403  52.305 1.00 54.00 8   A 1 
ATOM 65   N N   . ILE A 1 15  ? 28.214 11.469 55.238 1.00 46.18 9   A 1 
ATOM 66   C CA  . ILE A 1 15  ? 29.044 12.629 55.513 1.00 44.37 9   A 1 
ATOM 67   C C   . ILE A 1 15  ? 30.384 12.494 54.798 1.00 43.35 9   A 1 
ATOM 68   O O   . ILE A 1 15  ? 30.828 13.427 54.136 1.00 42.98 9   A 1 
ATOM 69   C CB  . ILE A 1 15  ? 29.300 12.807 57.042 1.00 44.41 9   A 1 
ATOM 70   C CG1 . ILE A 1 15  ? 28.007 13.126 57.810 1.00 44.08 9   A 1 
ATOM 71   C CG2 . ILE A 1 15  ? 30.336 13.875 57.280 1.00 43.87 9   A 1 
ATOM 72   C CD1 . ILE A 1 15  ? 27.305 14.378 57.353 1.00 45.43 9   A 1 
ATOM 73   N N   . ALA A 1 16  ? 31.024 11.334 54.948 1.00 42.31 10  A 1 
ATOM 74   C CA  . ALA A 1 16  ? 32.314 11.051 54.294 1.00 41.55 10  A 1 
ATOM 75   C C   . ALA A 1 16  ? 32.239 11.102 52.759 1.00 40.80 10  A 1 
ATOM 76   O O   . ALA A 1 16  ? 33.194 11.518 52.111 1.00 41.10 10  A 1 
ATOM 77   C CB  . ALA A 1 16  ? 32.880 9.704  54.766 1.00 41.41 10  A 1 
ATOM 78   N N   . GLU A 1 17  ? 31.109 10.686 52.191 1.00 39.80 11  A 1 
ATOM 79   C CA  . GLU A 1 17  ? 30.881 10.770 50.747 1.00 38.95 11  A 1 
ATOM 80   C C   . GLU A 1 17  ? 30.721 12.206 50.267 1.00 37.77 11  A 1 
ATOM 81   O O   . GLU A 1 17  ? 31.201 12.552 49.196 1.00 37.87 11  A 1 
ATOM 82   C CB  . GLU A 1 17  ? 29.659 9.946  50.339 1.00 39.31 11  A 1 
ATOM 83   C CG  . GLU A 1 17  ? 29.832 8.462  50.599 1.00 41.55 11  A 1 
ATOM 84   C CD  . GLU A 1 17  ? 28.651 7.624  50.166 1.00 44.40 11  A 1 
ATOM 85   O OE1 . GLU A 1 17  ? 27.518 8.139  50.075 1.00 44.81 11  A 1 
ATOM 86   O OE2 . GLU A 1 17  ? 28.869 6.419  49.915 1.00 47.24 11  A 1 
ATOM 87   N N   . PHE A 1 18  ? 30.041 13.034 51.056 1.00 36.51 12  A 1 
ATOM 88   C CA  . PHE A 1 18  ? 29.912 14.462 50.761 1.00 35.09 12  A 1 
ATOM 89   C C   . PHE A 1 18  ? 31.252 15.189 50.896 1.00 34.69 12  A 1 
ATOM 90   O O   . PHE A 1 18  ? 31.547 16.116 50.136 1.00 34.59 12  A 1 
ATOM 91   C CB  . PHE A 1 18  ? 28.864 15.118 51.660 1.00 34.63 12  A 1 
ATOM 92   C CG  . PHE A 1 18  ? 27.439 14.843 51.251 1.00 34.09 12  A 1 
ATOM 93   C CD1 . PHE A 1 18  ? 26.986 15.178 49.978 1.00 32.62 12  A 1 
ATOM 94   C CD2 . PHE A 1 18  ? 26.535 14.288 52.157 1.00 34.02 12  A 1 
ATOM 95   C CE1 . PHE A 1 18  ? 25.664 14.942 49.598 1.00 32.51 12  A 1 
ATOM 96   C CE2 . PHE A 1 18  ? 25.199 14.033 51.784 1.00 33.19 12  A 1 
ATOM 97   C CZ  . PHE A 1 18  ? 24.766 14.365 50.503 1.00 33.07 12  A 1 
ATOM 98   N N   . LYS A 1 19  ? 32.068 14.764 51.856 1.00 34.15 13  A 1 
ATOM 99   C CA  . LYS A 1 19  ? 33.370 15.381 52.050 1.00 33.82 13  A 1 
ATOM 100  C C   . LYS A 1 19  ? 34.265 15.102 50.851 1.00 33.93 13  A 1 
ATOM 101  O O   . LYS A 1 19  ? 35.043 15.963 50.434 1.00 34.02 13  A 1 
ATOM 102  C CB  . LYS A 1 19  ? 34.017 14.929 53.362 1.00 33.13 13  A 1 
ATOM 103  C CG  . LYS A 1 19  ? 35.486 15.333 53.524 1.00 32.45 13  A 1 
ATOM 104  C CD  . LYS A 1 19  ? 35.698 16.844 53.546 1.00 31.72 13  A 1 
ATOM 105  C CE  . LYS A 1 19  ? 37.145 17.174 53.872 1.00 32.23 13  A 1 
ATOM 106  N NZ  . LYS A 1 19  ? 37.453 18.618 53.573 1.00 34.80 13  A 1 
ATOM 107  N N   . GLU A 1 20  ? 34.128 13.896 50.311 1.00 34.12 14  A 1 
ATOM 108  C CA  . GLU A 1 20  ? 34.840 13.438 49.123 1.00 34.86 14  A 1 
ATOM 109  C C   . GLU A 1 20  ? 34.391 14.251 47.909 1.00 34.48 14  A 1 
ATOM 110  O O   . GLU A 1 20  ? 35.210 14.853 47.213 1.00 34.23 14  A 1 
ATOM 111  C CB  . GLU A 1 20  ? 34.543 11.952 48.940 1.00 35.64 14  A 1 
ATOM 112  C CG  . GLU A 1 20  ? 35.156 11.266 47.746 1.00 38.29 14  A 1 
ATOM 113  C CD  . GLU A 1 20  ? 34.688 9.811  47.655 1.00 42.77 14  A 1 
ATOM 114  O OE1 . GLU A 1 20  ? 33.575 9.556  47.125 1.00 43.71 14  A 1 
ATOM 115  O OE2 . GLU A 1 20  ? 35.438 8.921  48.131 1.00 44.94 14  A 1 
ATOM 116  N N   . ALA A 1 21  ? 33.081 14.300 47.693 1.00 33.84 15  A 1 
ATOM 117  C CA  . ALA A 1 21  ? 32.495 15.164 46.681 1.00 33.64 15  A 1 
ATOM 118  C C   . ALA A 1 21  ? 32.967 16.618 46.771 1.00 33.40 15  A 1 
ATOM 119  O O   . ALA A 1 21  ? 33.204 17.246 45.743 1.00 33.92 15  A 1 
ATOM 120  C CB  . ALA A 1 21  ? 30.971 15.094 46.749 1.00 33.92 15  A 1 
ATOM 121  N N   . PHE A 1 22  ? 33.071 17.152 47.991 1.00 32.88 16  A 1 
ATOM 122  C CA  . PHE A 1 22  ? 33.528 18.527 48.247 1.00 32.34 16  A 1 
ATOM 123  C C   . PHE A 1 22  ? 34.920 18.778 47.659 1.00 33.44 16  A 1 
ATOM 124  O O   . PHE A 1 22  ? 35.213 19.890 47.193 1.00 33.63 16  A 1 
ATOM 125  C CB  . PHE A 1 22  ? 33.521 18.798 49.764 1.00 31.36 16  A 1 
ATOM 126  C CG  . PHE A 1 22  ? 34.005 20.179 50.176 1.00 27.71 16  A 1 
ATOM 127  C CD1 . PHE A 1 22  ? 33.165 21.280 50.114 1.00 25.23 16  A 1 
ATOM 128  C CD2 . PHE A 1 22  ? 35.281 20.356 50.689 1.00 24.98 16  A 1 
ATOM 129  C CE1 . PHE A 1 22  ? 33.601 22.543 50.525 1.00 22.82 16  A 1 
ATOM 130  C CE2 . PHE A 1 22  ? 35.725 21.614 51.091 1.00 24.79 16  A 1 
ATOM 131  C CZ  . PHE A 1 22  ? 34.875 22.709 51.008 1.00 23.44 16  A 1 
ATOM 132  N N   . SER A 1 23  ? 35.764 17.743 47.681 1.00 34.09 17  A 1 
ATOM 133  C CA  . SER A 1 23  ? 37.123 17.829 47.149 1.00 34.97 17  A 1 
ATOM 134  C C   . SER A 1 23  ? 37.177 17.950 45.621 1.00 34.90 17  A 1 
ATOM 135  O O   . SER A 1 23  ? 38.151 18.488 45.079 1.00 35.10 17  A 1 
ATOM 136  C CB  . SER A 1 23  ? 37.985 16.658 47.641 1.00 35.31 17  A 1 
ATOM 137  O OG  . SER A 1 23  ? 37.653 15.454 46.963 1.00 37.98 17  A 1 
ATOM 138  N N   . LEU A 1 24  ? 36.142 17.466 44.928 1.00 34.84 18  A 1 
ATOM 139  C CA  . LEU A 1 24  ? 36.003 17.718 43.481 1.00 35.07 18  A 1 
ATOM 140  C C   . LEU A 1 24  ? 36.045 19.220 43.144 1.00 34.30 18  A 1 
ATOM 141  O O   . LEU A 1 24  ? 36.668 19.620 42.169 1.00 33.60 18  A 1 
ATOM 142  C CB  . LEU A 1 24  ? 34.692 17.132 42.928 1.00 35.39 18  A 1 
ATOM 143  C CG  . LEU A 1 24  ? 34.539 15.628 42.689 1.00 37.77 18  A 1 
ATOM 144  C CD1 . LEU A 1 24  ? 33.493 15.379 41.596 1.00 39.53 18  A 1 
ATOM 145  C CD2 . LEU A 1 24  ? 35.853 14.978 42.312 1.00 38.83 18  A 1 
ATOM 146  N N   . PHE A 1 25  ? 35.366 20.018 43.972 1.00 33.69 19  A 1 
ATOM 147  C CA  . PHE A 1 25  ? 35.206 21.453 43.787 1.00 33.17 19  A 1 
ATOM 148  C C   . PHE A 1 25  ? 36.349 22.248 44.395 1.00 32.80 19  A 1 
ATOM 149  O O   . PHE A 1 25  ? 36.815 23.219 43.814 1.00 32.67 19  A 1 
ATOM 150  C CB  . PHE A 1 25  ? 33.865 21.921 44.373 1.00 33.04 19  A 1 
ATOM 151  C CG  . PHE A 1 25  ? 32.692 21.142 43.880 1.00 34.18 19  A 1 
ATOM 152  C CD1 . PHE A 1 25  ? 32.326 19.943 44.487 1.00 34.95 19  A 1 
ATOM 153  C CD2 . PHE A 1 25  ? 31.951 21.593 42.801 1.00 36.30 19  A 1 
ATOM 154  C CE1 . PHE A 1 25  ? 31.245 19.205 44.026 1.00 35.26 19  A 1 
ATOM 155  C CE2 . PHE A 1 25  ? 30.862 20.855 42.333 1.00 36.16 19  A 1 
ATOM 156  C CZ  . PHE A 1 25  ? 30.514 19.664 42.945 1.00 35.90 19  A 1 
ATOM 157  N N   . ASP A 1 26  ? 36.794 21.838 45.569 1.00 32.61 20  A 1 
ATOM 158  C CA  . ASP A 1 26  ? 37.923 22.480 46.225 1.00 32.76 20  A 1 
ATOM 159  C C   . ASP A 1 26  ? 39.258 22.003 45.616 1.00 33.03 20  A 1 
ATOM 160  O O   . ASP A 1 26  ? 40.001 21.230 46.202 1.00 33.01 20  A 1 
ATOM 161  C CB  . ASP A 1 26  ? 37.827 22.232 47.741 1.00 32.59 20  A 1 
ATOM 162  C CG  . ASP A 1 26  ? 38.966 22.851 48.524 1.00 31.78 20  A 1 
ATOM 163  O OD1 . ASP A 1 26  ? 39.567 23.850 48.079 1.00 31.67 20  A 1 
ATOM 164  O OD2 . ASP A 1 26  ? 39.250 22.334 49.616 1.00 32.96 20  A 1 
ATOM 165  N N   . LYS A 1 27  ? 39.559 22.495 44.425 1.00 33.96 21  A 1 
ATOM 166  C CA  . LYS A 1 27  ? 40.717 22.023 43.654 1.00 34.65 21  A 1 
ATOM 167  C C   . LYS A 1 27  ? 42.077 22.118 44.373 1.00 35.18 21  A 1 
ATOM 168  O O   . LYS A 1 27  ? 42.986 21.331 44.084 1.00 35.62 21  A 1 
ATOM 169  C CB  . LYS A 1 27  ? 40.794 22.741 42.296 1.00 34.34 21  A 1 
ATOM 170  C CG  . LYS A 1 27  ? 39.548 22.597 41.420 1.00 33.90 21  A 1 
ATOM 171  C CD  . LYS A 1 27  ? 39.520 21.282 40.661 1.00 32.72 21  A 1 
ATOM 172  C CE  . LYS A 1 27  ? 38.275 21.203 39.803 1.00 33.21 21  A 1 
ATOM 173  N NZ  . LYS A 1 27  ? 37.861 19.782 39.566 1.00 33.59 21  A 1 
ATOM 174  N N   . ASP A 1 28  ? 42.226 23.072 45.290 1.00 35.26 22  A 1 
ATOM 175  C CA  . ASP A 1 28  ? 43.521 23.270 45.949 1.00 35.22 22  A 1 
ATOM 176  C C   . ASP A 1 28  ? 43.542 22.726 47.368 1.00 35.30 22  A 1 
ATOM 177  O O   . ASP A 1 28  ? 44.545 22.813 48.063 1.00 35.71 22  A 1 
ATOM 178  C CB  . ASP A 1 28  ? 43.979 24.742 45.881 1.00 34.81 22  A 1 
ATOM 179  C CG  . ASP A 1 28  ? 43.084 25.688 46.659 1.00 34.18 22  A 1 
ATOM 180  O OD1 . ASP A 1 28  ? 42.073 25.245 47.237 1.00 33.19 22  A 1 
ATOM 181  O OD2 . ASP A 1 28  ? 43.399 26.898 46.691 1.00 33.77 22  A 1 
ATOM 182  N N   . GLY A 1 29  ? 42.418 22.162 47.787 1.00 35.72 23  A 1 
ATOM 183  C CA  . GLY A 1 29  ? 42.298 21.546 49.105 1.00 35.51 23  A 1 
ATOM 184  C C   . GLY A 1 29  ? 42.529 22.466 50.288 1.00 35.39 23  A 1 
ATOM 185  O O   . GLY A 1 29  ? 42.944 22.001 51.354 1.00 36.19 23  A 1 
ATOM 186  N N   . ASP A 1 30  ? 42.263 23.761 50.121 1.00 34.80 24  A 1 
ATOM 187  C CA  . ASP A 1 30  ? 42.410 24.718 51.224 1.00 34.33 24  A 1 
ATOM 188  C C   . ASP A 1 30  ? 41.179 24.740 52.135 1.00 33.90 24  A 1 
ATOM 189  O O   . ASP A 1 30  ? 41.171 25.464 53.126 1.00 34.28 24  A 1 
ATOM 190  C CB  . ASP A 1 30  ? 42.761 26.131 50.720 1.00 33.93 24  A 1 
ATOM 191  C CG  . ASP A 1 30  ? 41.550 26.894 50.118 1.00 35.21 24  A 1 
ATOM 192  O OD1 . ASP A 1 30  ? 40.512 26.280 49.740 1.00 34.11 24  A 1 
ATOM 193  O OD2 . ASP A 1 30  ? 41.657 28.137 49.988 1.00 35.04 24  A 1 
ATOM 194  N N   . GLY A 1 31  ? 40.146 23.967 51.776 1.00 33.23 25  A 1 
ATOM 195  C CA  . GLY A 1 31  ? 38.929 23.822 52.579 1.00 32.43 25  A 1 
ATOM 196  C C   . GLY A 1 31  ? 37.769 24.751 52.224 1.00 32.51 25  A 1 
ATOM 197  O O   . GLY A 1 31  ? 36.714 24.732 52.885 1.00 32.65 25  A 1 
ATOM 198  N N   . THR A 1 32  ? 37.961 25.565 51.183 1.00 31.60 26  A 1 
ATOM 199  C CA  . THR A 1 32  ? 36.938 26.492 50.699 1.00 30.78 26  A 1 
ATOM 200  C C   . THR A 1 32  ? 36.772 26.350 49.186 1.00 29.83 26  A 1 
ATOM 201  O O   . THR A 1 32  ? 37.755 26.170 48.477 1.00 29.56 26  A 1 
ATOM 202  C CB  . THR A 1 32  ? 37.301 27.975 51.041 1.00 30.96 26  A 1 
ATOM 203  O OG1 . THR A 1 32  ? 38.560 28.322 50.447 1.00 32.49 26  A 1 
ATOM 204  C CG2 . THR A 1 32  ? 37.411 28.190 52.542 1.00 31.06 26  A 1 
ATOM 205  N N   . ILE A 1 33  ? 35.532 26.395 48.696 1.00 28.95 27  A 1 
ATOM 206  C CA  . ILE A 1 33  ? 35.281 26.586 47.265 1.00 27.59 27  A 1 
ATOM 207  C C   . ILE A 1 33  ? 35.210 28.095 46.975 1.00 26.72 27  A 1 
ATOM 208  O O   . ILE A 1 33  ? 34.360 28.807 47.521 1.00 26.12 27  A 1 
ATOM 209  C CB  . ILE A 1 33  ? 33.931 25.988 46.759 1.00 27.98 27  A 1 
ATOM 210  C CG1 . ILE A 1 33  ? 33.527 24.658 47.443 1.00 28.90 27  A 1 
ATOM 211  C CG2 . ILE A 1 33  ? 33.901 25.937 45.228 1.00 26.70 27  A 1 
ATOM 212  C CD1 . ILE A 1 33  ? 34.424 23.535 47.230 1.00 32.88 27  A 1 
ATOM 213  N N   . THR A 1 34  ? 36.091 28.569 46.100 1.00 25.58 28  A 1 
ATOM 214  C CA  . THR A 1 34  ? 36.015 29.929 45.595 1.00 24.27 28  A 1 
ATOM 215  C C   . THR A 1 34  ? 35.154 30.010 44.321 1.00 23.39 28  A 1 
ATOM 216  O O   . THR A 1 34  ? 34.807 28.992 43.731 1.00 23.27 28  A 1 
ATOM 217  C CB  . THR A 1 34  ? 37.418 30.465 45.314 1.00 24.71 28  A 1 
ATOM 218  O OG1 . THR A 1 34  ? 38.043 29.647 44.325 1.00 25.27 28  A 1 
ATOM 219  C CG2 . THR A 1 34  ? 38.283 30.461 46.582 1.00 23.88 28  A 1 
ATOM 220  N N   . THR A 1 35  ? 34.804 31.221 43.900 1.00 22.85 29  A 1 
ATOM 221  C CA  . THR A 1 35  ? 34.115 31.449 42.620 1.00 21.87 29  A 1 
ATOM 222  C C   . THR A 1 35  ? 34.918 30.906 41.445 1.00 22.02 29  A 1 
ATOM 223  O O   . THR A 1 35  ? 34.348 30.410 40.479 1.00 21.97 29  A 1 
ATOM 224  C CB  . THR A 1 35  ? 33.954 32.942 42.329 1.00 22.13 29  A 1 
ATOM 225  O OG1 . THR A 1 35  ? 35.241 33.577 42.443 1.00 21.78 29  A 1 
ATOM 226  C CG2 . THR A 1 35  ? 32.928 33.604 43.247 1.00 19.57 29  A 1 
ATOM 227  N N   . LYS A 1 36  ? 36.242 31.033 41.536 1.00 22.11 30  A 1 
ATOM 228  C CA  . LYS A 1 36  ? 37.161 30.576 40.503 1.00 22.43 30  A 1 
ATOM 229  C C   . LYS A 1 36  ? 37.119 29.075 40.365 1.00 22.18 30  A 1 
ATOM 230  O O   . LYS A 1 36  ? 37.084 28.569 39.262 1.00 21.40 30  A 1 
ATOM 231  C CB  . LYS A 1 36  ? 38.597 31.024 40.791 1.00 22.65 30  A 1 
ATOM 232  C CG  . LYS A 1 36  ? 38.765 32.534 40.789 1.00 24.12 30  A 1 
ATOM 233  C CD  . LYS A 1 36  ? 40.259 32.890 40.660 1.00 27.10 30  A 1 
ATOM 234  C CE  . LYS A 1 36  ? 41.043 32.598 41.941 1.00 28.10 30  A 1 
ATOM 235  N NZ  . LYS A 1 36  ? 40.527 33.420 43.057 1.00 28.60 30  A 1 
ATOM 236  N N   . GLU A 1 37  ? 37.107 28.378 41.496 1.00 22.50 31  A 1 
ATOM 237  C CA  . GLU A 1 37  ? 36.979 26.928 41.520 1.00 22.65 31  A 1 
ATOM 238  C C   . GLU A 1 37  ? 35.597 26.463 41.065 1.00 23.20 31  A 1 
ATOM 239  O O   . GLU A 1 37  ? 35.467 25.453 40.358 1.00 23.76 31  A 1 
ATOM 240  C CB  . GLU A 1 37  ? 37.306 26.416 42.901 1.00 22.68 31  A 1 
ATOM 241  C CG  . GLU A 1 37  ? 38.783 26.554 43.237 1.00 22.64 31  A 1 
ATOM 242  C CD  . GLU A 1 37  ? 39.053 26.191 44.672 1.00 24.79 31  A 1 
ATOM 243  O OE1 . GLU A 1 37  ? 38.182 26.463 45.529 1.00 24.31 31  A 1 
ATOM 244  O OE2 . GLU A 1 37  ? 40.127 25.633 44.958 1.00 24.80 31  A 1 
ATOM 245  N N   . LEU A 1 38  ? 34.568 27.228 41.415 1.00 23.30 32  A 1 
ATOM 246  C CA  . LEU A 1 38  ? 33.232 26.927 40.940 1.00 23.25 32  A 1 
ATOM 247  C C   . LEU A 1 38  ? 33.117 27.066 39.420 1.00 23.53 32  A 1 
ATOM 248  O O   . LEU A 1 38  ? 32.458 26.252 38.761 1.00 23.01 32  A 1 
ATOM 249  C CB  . LEU A 1 38  ? 32.213 27.818 41.644 1.00 23.73 32  A 1 
ATOM 250  C CG  . LEU A 1 38  ? 30.737 27.458 41.485 1.00 24.07 32  A 1 
ATOM 251  C CD1 . LEU A 1 38  ? 30.490 25.980 41.818 1.00 23.36 32  A 1 
ATOM 252  C CD2 . LEU A 1 38  ? 29.944 28.371 42.378 1.00 24.20 32  A 1 
ATOM 253  N N   . GLY A 1 39  ? 33.752 28.104 38.867 1.00 23.63 33  A 1 
ATOM 254  C CA  . GLY A 1 39  ? 33.694 28.376 37.433 1.00 23.21 33  A 1 
ATOM 255  C C   . GLY A 1 39  ? 34.394 27.296 36.647 1.00 23.55 33  A 1 
ATOM 256  O O   . GLY A 1 39  ? 33.880 26.855 35.613 1.00 23.49 33  A 1 
ATOM 257  N N   . THR A 1 40  ? 35.547 26.849 37.149 1.00 23.65 34  A 1 
ATOM 258  C CA  . THR A 1 40  ? 36.269 25.750 36.518 1.00 24.39 34  A 1 
ATOM 259  C C   . THR A 1 40  ? 35.495 24.417 36.562 1.00 24.56 34  A 1 
ATOM 260  O O   . THR A 1 40  ? 35.518 23.663 35.592 1.00 25.00 34  A 1 
ATOM 261  C CB  . THR A 1 40  ? 37.820 25.631 36.944 1.00 25.11 34  A 1 
ATOM 262  O OG1 . THR A 1 40  ? 38.055 24.542 37.844 1.00 27.23 34  A 1 
ATOM 263  C CG2 . THR A 1 40  ? 38.368 26.892 37.514 1.00 22.62 34  A 1 
ATOM 264  N N   . VAL A 1 41  ? 34.806 24.136 37.666 1.00 24.48 35  A 1 
ATOM 265  C CA  . VAL A 1 41  ? 33.898 22.985 37.724 1.00 24.57 35  A 1 
ATOM 266  C C   . VAL A 1 41  ? 32.717 23.143 36.755 1.00 24.53 35  A 1 
ATOM 267  O O   . VAL A 1 41  ? 32.423 22.245 35.978 1.00 24.58 35  A 1 
ATOM 268  C CB  . VAL A 1 41  ? 33.388 22.678 39.181 1.00 24.69 35  A 1 
ATOM 269  C CG1 . VAL A 1 41  ? 32.310 21.593 39.159 1.00 23.77 35  A 1 
ATOM 270  C CG2 . VAL A 1 41  ? 34.554 22.260 40.093 1.00 23.53 35  A 1 
ATOM 271  N N   . MET A 1 42  ? 32.053 24.286 36.810 1.00 24.94 36  A 1 
ATOM 272  C CA  . MET A 1 42  ? 30.952 24.607 35.909 1.00 25.10 36  A 1 
ATOM 273  C C   . MET A 1 42  ? 31.296 24.426 34.440 1.00 25.52 36  A 1 
ATOM 274  O O   . MET A 1 42  ? 30.535 23.810 33.688 1.00 26.16 36  A 1 
ATOM 275  C CB  . MET A 1 42  ? 30.441 26.030 36.175 1.00 25.02 36  A 1 
ATOM 276  C CG  . MET A 1 42  ? 29.645 26.148 37.478 1.00 25.32 36  A 1 
ATOM 277  S SD  . MET A 1 42  ? 28.437 24.817 37.684 1.00 28.80 36  A 1 
ATOM 278  C CE  . MET A 1 42  ? 27.081 25.466 36.708 1.00 28.24 36  A 1 
ATOM 279  N N   . ARG A 1 43  ? 32.441 24.965 34.028 1.00 25.64 37  A 1 
ATOM 280  C CA  . ARG A 1 43  ? 32.864 24.860 32.639 1.00 25.21 37  A 1 
ATOM 281  C C   . ARG A 1 43  ? 33.290 23.443 32.261 1.00 25.66 37  A 1 
ATOM 282  O O   . ARG A 1 43  ? 33.144 23.036 31.107 1.00 25.73 37  A 1 
ATOM 283  C CB  . ARG A 1 43  ? 33.974 25.856 32.338 1.00 24.94 37  A 1 
ATOM 284  C CG  . ARG A 1 43  ? 33.508 27.318 32.308 1.00 23.37 37  A 1 
ATOM 285  C CD  . ARG A 1 43  ? 34.647 28.231 31.937 1.00 21.45 37  A 1 
ATOM 286  N NE  . ARG A 1 43  ? 35.737 28.245 32.922 1.00 22.28 37  A 1 
ATOM 287  C CZ  . ARG A 1 43  ? 35.821 29.082 33.963 1.00 21.20 37  A 1 
ATOM 288  N NH1 . ARG A 1 43  ? 34.868 29.981 34.184 1.00 19.19 37  A 1 
ATOM 289  N NH2 . ARG A 1 43  ? 36.865 29.020 34.793 1.00 19.25 37  A 1 
ATOM 290  N N   . SER A 1 44  ? 33.812 22.696 33.230 1.00 25.87 38  A 1 
ATOM 291  C CA  . SER A 1 44  ? 34.153 21.299 33.005 1.00 26.43 38  A 1 
ATOM 292  C C   . SER A 1 44  ? 32.900 20.418 32.866 1.00 26.66 38  A 1 
ATOM 293  O O   . SER A 1 44  ? 33.000 19.278 32.445 1.00 27.34 38  A 1 
ATOM 294  C CB  . SER A 1 44  ? 35.099 20.773 34.086 1.00 26.09 38  A 1 
ATOM 295  O OG  . SER A 1 44  ? 34.437 20.641 35.321 1.00 26.34 38  A 1 
ATOM 296  N N   . LEU A 1 45  ? 31.737 20.974 33.193 1.00 26.87 39  A 1 
ATOM 297  C CA  . LEU A 1 45  ? 30.440 20.335 32.992 1.00 27.13 39  A 1 
ATOM 298  C C   . LEU A 1 45  ? 29.629 20.986 31.844 1.00 27.71 39  A 1 
ATOM 299  O O   . LEU A 1 45  ? 28.393 20.858 31.801 1.00 27.75 39  A 1 
ATOM 300  C CB  . LEU A 1 45  ? 29.615 20.398 34.296 1.00 26.99 39  A 1 
ATOM 301  C CG  . LEU A 1 45  ? 30.231 19.831 35.581 1.00 26.55 39  A 1 
ATOM 302  C CD1 . LEU A 1 45  ? 29.507 20.346 36.812 1.00 25.08 39  A 1 
ATOM 303  C CD2 . LEU A 1 45  ? 30.278 18.332 35.554 1.00 25.76 39  A 1 
ATOM 304  N N   . GLY A 1 46  ? 30.313 21.710 30.955 1.00 27.72 40  A 1 
ATOM 305  C CA  . GLY A 1 46  ? 29.689 22.320 29.784 1.00 28.43 40  A 1 
ATOM 306  C C   . GLY A 1 46  ? 28.893 23.592 30.024 1.00 29.17 40  A 1 
ATOM 307  O O   . GLY A 1 46  ? 28.220 24.081 29.123 1.00 29.45 40  A 1 
ATOM 308  N N   . GLN A 1 47  ? 28.957 24.133 31.233 1.00 29.82 41  A 1 
ATOM 309  C CA  . GLN A 1 47  ? 28.284 25.400 31.543 1.00 30.31 41  A 1 
ATOM 310  C C   . GLN A 1 47  ? 29.230 26.589 31.355 1.00 30.24 41  A 1 
ATOM 311  O O   . GLN A 1 47  ? 30.451 26.421 31.242 1.00 30.48 41  A 1 
ATOM 312  C CB  . GLN A 1 47  ? 27.732 25.392 32.982 1.00 30.56 41  A 1 
ATOM 313  C CG  . GLN A 1 47  ? 26.990 24.134 33.386 1.00 32.13 41  A 1 
ATOM 314  C CD  . GLN A 1 47  ? 25.878 23.759 32.409 1.00 34.91 41  A 1 
ATOM 315  O OE1 . GLN A 1 47  ? 24.934 24.519 32.200 1.00 35.95 41  A 1 
ATOM 316  N NE2 . GLN A 1 47  ? 25.990 22.575 31.812 1.00 35.86 41  A 1 
ATOM 317  N N   . ASN A 1 48  ? 28.670 27.792 31.335 1.00 30.18 42  A 1 
ATOM 318  C CA  . ASN A 1 48  ? 29.477 28.984 31.186 1.00 30.44 42  A 1 
ATOM 319  C C   . ASN A 1 48  ? 28.965 30.169 32.016 1.00 29.56 42  A 1 
ATOM 320  O O   . ASN A 1 48  ? 28.659 31.225 31.475 1.00 29.74 42  A 1 
ATOM 321  C CB  . ASN A 1 48  ? 29.633 29.338 29.693 1.00 31.15 42  A 1 
ATOM 322  C CG  . ASN A 1 48  ? 30.795 30.313 29.425 1.00 33.71 42  A 1 
ATOM 323  O OD1 . ASN A 1 48  ? 31.909 30.183 29.971 1.00 34.18 42  A 1 
ATOM 324  N ND2 . ASN A 1 48  ? 30.528 31.300 28.567 1.00 37.11 42  A 1 
ATOM 325  N N   . PRO A 1 49  ? 28.908 30.011 33.350 1.00 28.69 43  A 1 
ATOM 326  C CA  . PRO A 1 49  ? 28.426 31.130 34.180 1.00 27.77 43  A 1 
ATOM 327  C C   . PRO A 1 49  ? 29.375 32.352 34.166 1.00 26.98 43  A 1 
ATOM 328  O O   . PRO A 1 49  ? 30.591 32.192 33.982 1.00 25.85 43  A 1 
ATOM 329  C CB  . PRO A 1 49  ? 28.343 30.511 35.581 1.00 27.61 43  A 1 
ATOM 330  C CG  . PRO A 1 49  ? 29.334 29.388 35.553 1.00 28.11 43  A 1 
ATOM 331  C CD  . PRO A 1 49  ? 29.295 28.842 34.163 1.00 28.36 43  A 1 
ATOM 332  N N   . THR A 1 50  ? 28.815 33.552 34.352 1.00 26.50 44  A 1 
ATOM 333  C CA  . THR A 1 50  ? 29.619 34.787 34.372 1.00 26.58 44  A 1 
ATOM 334  C C   . THR A 1 50  ? 30.196 34.956 35.775 1.00 26.40 44  A 1 
ATOM 335  O O   . THR A 1 50  ? 29.868 34.187 36.663 1.00 26.24 44  A 1 
ATOM 336  C CB  . THR A 1 50  ? 28.813 36.049 33.975 1.00 26.34 44  A 1 
ATOM 337  O OG1 . THR A 1 50  ? 27.854 36.346 34.995 1.00 27.24 44  A 1 
ATOM 338  C CG2 . THR A 1 50  ? 28.085 35.843 32.657 1.00 26.33 44  A 1 
ATOM 339  N N   . GLU A 1 51  ? 31.053 35.947 35.979 1.00 26.37 45  A 1 
ATOM 340  C CA  . GLU A 1 51  ? 31.617 36.156 37.300 1.00 27.21 45  A 1 
ATOM 341  C C   . GLU A 1 51  ? 30.514 36.413 38.342 1.00 27.57 45  A 1 
ATOM 342  O O   . GLU A 1 51  ? 30.584 35.878 39.458 1.00 27.87 45  A 1 
ATOM 343  C CB  . GLU A 1 51  ? 32.699 37.261 37.296 1.00 27.26 45  A 1 
ATOM 344  C CG  . GLU A 1 51  ? 32.192 38.690 37.203 1.00 28.08 45  A 1 
ATOM 345  C CD  . GLU A 1 51  ? 31.520 38.980 35.868 1.00 29.36 45  A 1 
ATOM 346  O OE1 . GLU A 1 51  ? 32.215 38.905 34.833 1.00 28.70 45  A 1 
ATOM 347  O OE2 . GLU A 1 51  ? 30.297 39.271 35.856 1.00 31.27 45  A 1 
ATOM 348  N N   . ALA A 1 52  ? 29.499 37.195 37.948 1.00 27.75 46  A 1 
ATOM 349  C CA  . ALA A 1 52  ? 28.380 37.618 38.809 1.00 28.16 46  A 1 
ATOM 350  C C   . ALA A 1 52  ? 27.446 36.457 39.141 1.00 28.30 46  A 1 
ATOM 351  O O   . ALA A 1 52  ? 26.988 36.318 40.274 1.00 28.14 46  A 1 
ATOM 352  C CB  . ALA A 1 52  ? 27.584 38.776 38.137 1.00 27.69 46  A 1 
ATOM 353  N N   . GLU A 1 53  ? 27.152 35.647 38.129 1.00 28.79 47  A 1 
ATOM 354  C CA  . GLU A 1 53  ? 26.435 34.394 38.307 1.00 29.43 47  A 1 
ATOM 355  C C   . GLU A 1 53  ? 27.143 33.452 39.295 1.00 29.27 47  A 1 
ATOM 356  O O   . GLU A 1 53  ? 26.501 32.844 40.151 1.00 29.16 47  A 1 
ATOM 357  C CB  . GLU A 1 53  ? 26.223 33.724 36.954 1.00 29.53 47  A 1 
ATOM 358  C CG  . GLU A 1 53  ? 25.097 34.380 36.178 1.00 31.87 47  A 1 
ATOM 359  C CD  . GLU A 1 53  ? 24.982 33.918 34.746 1.00 36.01 47  A 1 
ATOM 360  O OE1 . GLU A 1 53  ? 25.863 33.183 34.237 1.00 38.20 47  A 1 
ATOM 361  O OE2 . GLU A 1 53  ? 23.987 34.318 34.112 1.00 39.57 47  A 1 
ATOM 362  N N   . LEU A 1 54  ? 28.465 33.364 39.195 1.00 29.22 48  A 1 
ATOM 363  C CA  . LEU A 1 54  ? 29.241 32.537 40.121 1.00 29.46 48  A 1 
ATOM 364  C C   . LEU A 1 54  ? 29.133 33.057 41.559 1.00 30.29 48  A 1 
ATOM 365  O O   . LEU A 1 54  ? 29.025 32.267 42.503 1.00 30.31 48  A 1 
ATOM 366  C CB  . LEU A 1 54  ? 30.708 32.410 39.673 1.00 28.69 48  A 1 
ATOM 367  C CG  . LEU A 1 54  ? 30.948 31.553 38.424 1.00 26.31 48  A 1 
ATOM 368  C CD1 . LEU A 1 54  ? 32.333 31.773 37.858 1.00 23.41 48  A 1 
ATOM 369  C CD2 . LEU A 1 54  ? 30.706 30.090 38.730 1.00 23.51 48  A 1 
ATOM 370  N N   . GLN A 1 55  ? 29.145 34.380 41.712 1.00 31.09 49  A 1 
ATOM 371  C CA  . GLN A 1 55  ? 28.964 35.006 43.019 1.00 32.35 49  A 1 
ATOM 372  C C   . GLN A 1 55  ? 27.570 34.766 43.582 1.00 33.10 49  A 1 
ATOM 373  O O   . GLN A 1 55  ? 27.439 34.530 44.781 1.00 33.25 49  A 1 
ATOM 374  C CB  . GLN A 1 55  ? 29.260 36.504 42.967 1.00 31.99 49  A 1 
ATOM 375  C CG  . GLN A 1 55  ? 30.750 36.810 42.902 1.00 33.26 49  A 1 
ATOM 376  C CD  . GLN A 1 55  ? 31.041 38.263 42.567 1.00 32.65 49  A 1 
ATOM 377  O OE1 . GLN A 1 55  ? 31.850 38.902 43.224 1.00 32.86 49  A 1 
ATOM 378  N NE2 . GLN A 1 55  ? 30.369 38.789 41.559 1.00 32.78 49  A 1 
ATOM 379  N N   . ASP A 1 56  ? 26.547 34.830 42.718 1.00 33.87 50  A 1 
ATOM 380  C CA  . ASP A 1 56  ? 25.163 34.517 43.098 1.00 34.66 50  A 1 
ATOM 381  C C   . ASP A 1 56  ? 25.021 33.079 43.581 1.00 35.04 50  A 1 
ATOM 382  O O   . ASP A 1 56  ? 24.336 32.827 44.557 1.00 35.03 50  A 1 
ATOM 383  C CB  . ASP A 1 56  ? 24.208 34.701 41.910 1.00 35.02 50  A 1 
ATOM 384  C CG  . ASP A 1 56  ? 24.028 36.162 41.496 1.00 35.81 50  A 1 
ATOM 385  O OD1 . ASP A 1 56  ? 24.248 37.074 42.336 1.00 36.00 50  A 1 
ATOM 386  O OD2 . ASP A 1 56  ? 23.656 36.380 40.313 1.00 35.58 50  A 1 
ATOM 387  N N   . MET A 1 57  ? 25.635 32.139 42.857 1.00 35.90 51  A 1 
ATOM 388  C CA  . MET A 1 57  ? 25.663 30.723 43.243 1.00 36.42 51  A 1 
ATOM 389  C C   . MET A 1 57  ? 26.266 30.548 44.643 1.00 37.16 51  A 1 
ATOM 390  O O   . MET A 1 57  ? 25.622 29.993 45.528 1.00 37.44 51  A 1 
ATOM 391  C CB  . MET A 1 57  ? 26.455 29.894 42.231 1.00 36.02 51  A 1 
ATOM 392  C CG  . MET A 1 57  ? 25.776 29.688 40.901 1.00 36.00 51  A 1 
ATOM 393  S SD  . MET A 1 57  ? 26.811 28.739 39.754 1.00 37.61 51  A 1 
ATOM 394  C CE  . MET A 1 57  ? 26.866 27.121 40.519 1.00 35.94 51  A 1 
ATOM 395  N N   . ILE A 1 58  ? 27.499 31.025 44.831 1.00 37.81 52  A 1 
ATOM 396  C CA  . ILE A 1 58  ? 28.164 31.008 46.136 1.00 38.53 52  A 1 
ATOM 397  C C   . ILE A 1 58  ? 27.260 31.615 47.207 1.00 39.28 52  A 1 
ATOM 398  O O   . ILE A 1 58  ? 27.172 31.090 48.315 1.00 39.59 52  A 1 
ATOM 399  C CB  . ILE A 1 58  ? 29.515 31.795 46.131 1.00 38.37 52  A 1 
ATOM 400  C CG1 . ILE A 1 58  ? 30.528 31.232 45.117 1.00 37.14 52  A 1 
ATOM 401  C CG2 . ILE A 1 58  ? 30.110 31.876 47.546 1.00 39.50 52  A 1 
ATOM 402  C CD1 . ILE A 1 58  ? 31.372 30.084 45.579 1.00 36.03 52  A 1 
ATOM 403  N N   . ASN A 1 59  ? 26.575 32.703 46.857 1.00 39.92 53  A 1 
ATOM 404  C CA  . ASN A 1 59  ? 25.750 33.452 47.794 1.00 40.53 53  A 1 
ATOM 405  C C   . ASN A 1 59  ? 24.556 32.675 48.368 1.00 40.64 53  A 1 
ATOM 406  O O   . ASN A 1 59  ? 24.225 32.827 49.541 1.00 40.89 53  A 1 
ATOM 407  C CB  . ASN A 1 59  ? 25.286 34.764 47.150 1.00 40.73 53  A 1 
ATOM 408  C CG  . ASN A 1 59  ? 24.740 35.750 48.168 1.00 42.19 53  A 1 
ATOM 409  O OD1 . ASN A 1 59  ? 25.490 36.336 48.946 1.00 43.99 53  A 1 
ATOM 410  N ND2 . ASN A 1 59  ? 23.423 35.930 48.172 1.00 42.47 53  A 1 
ATOM 411  N N   . GLU A 1 60  ? 23.917 31.842 47.553 1.00 40.60 54  A 1 
ATOM 412  C CA  . GLU A 1 60  ? 22.765 31.055 48.006 1.00 41.06 54  A 1 
ATOM 413  C C   . GLU A 1 60  ? 23.177 30.031 49.077 1.00 40.47 54  A 1 
ATOM 414  O O   . GLU A 1 60  ? 22.344 29.529 49.828 1.00 40.48 54  A 1 
ATOM 415  C CB  . GLU A 1 60  ? 22.093 30.349 46.820 1.00 41.40 54  A 1 
ATOM 416  C CG  . GLU A 1 60  ? 20.593 30.093 47.003 1.00 44.99 54  A 1 
ATOM 417  C CD  . GLU A 1 60  ? 19.927 29.409 45.794 1.00 49.59 54  A 1 
ATOM 418  O OE1 . GLU A 1 60  ? 20.600 28.626 45.077 1.00 50.57 54  A 1 
ATOM 419  O OE2 . GLU A 1 60  ? 18.714 29.651 45.568 1.00 51.43 54  A 1 
ATOM 420  N N   . VAL A 1 61  ? 24.479 29.759 49.143 1.00 39.75 55  A 1 
ATOM 421  C CA  . VAL A 1 61  ? 25.043 28.691 49.955 1.00 38.93 55  A 1 
ATOM 422  C C   . VAL A 1 61  ? 25.939 29.251 51.067 1.00 38.27 55  A 1 
ATOM 423  O O   . VAL A 1 61  ? 26.163 28.595 52.073 1.00 38.20 55  A 1 
ATOM 424  C CB  . VAL A 1 61  ? 25.824 27.697 49.040 1.00 39.02 55  A 1 
ATOM 425  C CG1 . VAL A 1 61  ? 26.624 26.701 49.838 1.00 39.13 55  A 1 
ATOM 426  C CG2 . VAL A 1 61  ? 24.853 26.955 48.138 1.00 39.73 55  A 1 
ATOM 427  N N   . ASP A 1 62  ? 26.409 30.482 50.888 1.00 37.77 56  A 1 
ATOM 428  C CA  . ASP A 1 62  ? 27.428 31.082 51.740 1.00 37.48 56  A 1 
ATOM 429  C C   . ASP A 1 62  ? 26.809 31.664 53.001 1.00 37.80 56  A 1 
ATOM 430  O O   . ASP A 1 62  ? 26.685 32.883 53.151 1.00 38.10 56  A 1 
ATOM 431  C CB  . ASP A 1 62  ? 28.210 32.145 50.946 1.00 37.01 56  A 1 
ATOM 432  C CG  . ASP A 1 62  ? 29.271 32.851 51.767 1.00 35.99 56  A 1 
ATOM 433  O OD1 . ASP A 1 62  ? 29.820 32.276 52.745 1.00 34.44 56  A 1 
ATOM 434  O OD2 . ASP A 1 62  ? 29.562 34.005 51.409 1.00 34.72 56  A 1 
ATOM 435  N N   . ALA A 1 63  ? 26.446 30.780 53.922 1.00 37.96 57  A 1 
ATOM 436  C CA  . ALA A 1 63  ? 25.688 31.165 55.109 1.00 38.27 57  A 1 
ATOM 437  C C   . ALA A 1 63  ? 26.352 32.269 55.955 1.00 38.24 57  A 1 
ATOM 438  O O   . ALA A 1 63  ? 25.649 33.105 56.515 1.00 38.08 57  A 1 
ATOM 439  C CB  . ALA A 1 63  ? 25.358 29.924 55.963 1.00 38.18 57  A 1 
ATOM 440  N N   . ASP A 1 64  ? 27.688 32.276 56.034 1.00 38.22 58  A 1 
ATOM 441  C CA  . ASP A 1 64  ? 28.406 33.297 56.825 1.00 38.13 58  A 1 
ATOM 442  C C   . ASP A 1 64  ? 28.900 34.539 56.065 1.00 38.14 58  A 1 
ATOM 443  O O   . ASP A 1 64  ? 29.578 35.392 56.645 1.00 38.18 58  A 1 
ATOM 444  C CB  . ASP A 1 64  ? 29.536 32.681 57.670 1.00 37.82 58  A 1 
ATOM 445  C CG  . ASP A 1 64  ? 30.762 32.298 56.857 1.00 37.99 58  A 1 
ATOM 446  O OD1 . ASP A 1 64  ? 30.786 32.403 55.585 1.00 36.41 58  A 1 
ATOM 447  O OD2 . ASP A 1 64  ? 31.721 31.840 57.519 1.00 38.82 58  A 1 
ATOM 448  N N   . GLY A 1 65  ? 28.547 34.651 54.787 1.00 38.07 59  A 1 
ATOM 449  C CA  . GLY A 1 65  ? 28.883 35.836 53.997 1.00 37.82 59  A 1 
ATOM 450  C C   . GLY A 1 65  ? 30.367 36.151 53.823 1.00 37.90 59  A 1 
ATOM 451  O O   . GLY A 1 65  ? 30.710 37.288 53.479 1.00 38.23 59  A 1 
ATOM 452  N N   . ASN A 1 66  ? 31.258 35.177 54.049 1.00 37.34 60  A 1 
ATOM 453  C CA  . ASN A 1 66  ? 32.698 35.435 53.847 1.00 36.72 60  A 1 
ATOM 454  C C   . ASN A 1 66  ? 33.197 35.336 52.386 1.00 36.26 60  A 1 
ATOM 455  O O   . ASN A 1 66  ? 34.363 35.601 52.114 1.00 36.17 60  A 1 
ATOM 456  C CB  . ASN A 1 66  ? 33.582 34.631 54.819 1.00 36.51 60  A 1 
ATOM 457  C CG  . ASN A 1 66  ? 33.788 33.186 54.392 1.00 36.71 60  A 1 
ATOM 458  O OD1 . ASN A 1 66  ? 33.050 32.649 53.569 1.00 36.53 60  A 1 
ATOM 459  N ND2 . ASN A 1 66  ? 34.786 32.539 54.982 1.00 34.54 60  A 1 
ATOM 460  N N   . GLY A 1 67  ? 32.312 34.967 51.459 1.00 35.90 61  A 1 
ATOM 461  C CA  . GLY A 1 67  ? 32.672 34.867 50.034 1.00 35.29 61  A 1 
ATOM 462  C C   . GLY A 1 67  ? 32.969 33.465 49.511 1.00 34.88 61  A 1 
ATOM 463  O O   . GLY A 1 67  ? 32.841 33.209 48.318 1.00 35.21 61  A 1 
ATOM 464  N N   . THR A 1 68  ? 33.373 32.547 50.388 1.00 34.14 62  A 1 
ATOM 465  C CA  . THR A 1 68  ? 33.651 31.176 49.958 1.00 33.25 62  A 1 
ATOM 466  C C   . THR A 1 68  ? 32.706 30.160 50.611 1.00 33.05 62  A 1 
ATOM 467  O O   . THR A 1 68  ? 32.031 30.482 51.604 1.00 33.28 62  A 1 
ATOM 468  C CB  . THR A 1 68  ? 35.137 30.811 50.160 1.00 33.13 62  A 1 
ATOM 469  O OG1 . THR A 1 68  ? 35.467 30.884 51.546 1.00 33.74 62  A 1 
ATOM 470  C CG2 . THR A 1 68  ? 36.057 31.778 49.384 1.00 31.85 62  A 1 
ATOM 471  N N   . ILE A 1 69  ? 32.616 28.962 50.019 1.00 32.65 63  A 1 
ATOM 472  C CA  . ILE A 1 69  ? 31.844 27.854 50.601 1.00 32.07 63  A 1 
ATOM 473  C C   . ILE A 1 69  ? 32.781 26.882 51.315 1.00 31.74 63  A 1 
ATOM 474  O O   . ILE A 1 69  ? 33.608 26.237 50.655 1.00 32.01 63  A 1 
ATOM 475  C CB  . ILE A 1 69  ? 31.054 27.005 49.560 1.00 32.19 63  A 1 
ATOM 476  C CG1 . ILE A 1 69  ? 30.337 27.848 48.498 1.00 33.06 63  A 1 
ATOM 477  C CG2 . ILE A 1 69  ? 30.075 26.088 50.268 1.00 31.08 63  A 1 
ATOM 478  C CD1 . ILE A 1 69  ? 29.423 28.915 49.057 1.00 37.18 63  A 1 
ATOM 479  N N   . ASP A 1 70  ? 32.649 26.766 52.642 1.00 30.53 64  A 1 
ATOM 480  C CA  . ASP A 1 70  ? 33.402 25.769 53.406 1.00 29.27 64  A 1 
ATOM 481  C C   . ASP A 1 70  ? 32.643 24.451 53.438 1.00 29.02 64  A 1 
ATOM 482  O O   . ASP A 1 70  ? 31.539 24.374 52.918 1.00 28.88 64  A 1 
ATOM 483  C CB  . ASP A 1 70  ? 33.747 26.278 54.810 1.00 29.12 64  A 1 
ATOM 484  C CG  . ASP A 1 70  ? 32.520 26.564 55.677 1.00 28.97 64  A 1 
ATOM 485  O OD1 . ASP A 1 70  ? 31.404 26.068 55.410 1.00 28.59 64  A 1 
ATOM 486  O OD2 . ASP A 1 70  ? 32.688 27.286 56.678 1.00 30.48 64  A 1 
ATOM 487  N N   . PHE A 1 71  ? 33.212 23.409 54.041 1.00 29.29 65  A 1 
ATOM 488  C CA  . PHE A 1 71  ? 32.505 22.123 54.084 1.00 29.10 65  A 1 
ATOM 489  C C   . PHE A 1 71  ? 31.139 22.136 54.812 1.00 29.42 65  A 1 
ATOM 490  O O   . PHE A 1 71  ? 30.156 21.600 54.271 1.00 29.03 65  A 1 
ATOM 491  C CB  . PHE A 1 71  ? 33.387 20.981 54.587 1.00 29.25 65  A 1 
ATOM 492  C CG  . PHE A 1 71  ? 32.674 19.663 54.591 1.00 29.61 65  A 1 
ATOM 493  C CD1 . PHE A 1 71  ? 32.309 19.058 53.385 1.00 30.01 65  A 1 
ATOM 494  C CD2 . PHE A 1 71  ? 32.304 19.058 55.787 1.00 28.82 65  A 1 
ATOM 495  C CE1 . PHE A 1 71  ? 31.603 17.849 53.374 1.00 30.61 65  A 1 
ATOM 496  C CE2 . PHE A 1 71  ? 31.599 17.852 55.789 1.00 29.49 65  A 1 
ATOM 497  C CZ  . PHE A 1 71  ? 31.244 17.247 54.577 1.00 29.95 65  A 1 
ATOM 498  N N   . PRO A 1 72  ? 31.066 22.724 56.042 1.00 29.83 66  A 1 
ATOM 499  C CA  . PRO A 1 72  ? 29.745 22.845 56.692 1.00 29.85 66  A 1 
ATOM 500  C C   . PRO A 1 72  ? 28.657 23.487 55.820 1.00 30.15 66  A 1 
ATOM 501  O O   . PRO A 1 72  ? 27.510 23.013 55.823 1.00 29.91 66  A 1 
ATOM 502  C CB  . PRO A 1 72  ? 30.025 23.715 57.925 1.00 29.32 66  A 1 
ATOM 503  C CG  . PRO A 1 72  ? 31.438 23.536 58.216 1.00 29.62 66  A 1 
ATOM 504  C CD  . PRO A 1 72  ? 32.143 23.243 56.913 1.00 29.55 66  A 1 
ATOM 505  N N   . GLU A 1 73  ? 29.007 24.551 55.088 1.00 30.59 67  A 1 
ATOM 506  C CA  . GLU A 1 73  ? 28.040 25.217 54.190 1.00 30.85 67  A 1 
ATOM 507  C C   . GLU A 1 73  ? 27.627 24.312 53.038 1.00 30.64 67  A 1 
ATOM 508  O O   . GLU A 1 73  ? 26.449 24.236 52.686 1.00 30.22 67  A 1 
ATOM 509  C CB  . GLU A 1 73  ? 28.582 26.546 53.669 1.00 31.05 67  A 1 
ATOM 510  C CG  . GLU A 1 73  ? 28.705 27.611 54.741 1.00 31.87 67  A 1 
ATOM 511  C CD  . GLU A 1 73  ? 29.642 28.751 54.367 1.00 34.16 67  A 1 
ATOM 512  O OE1 . GLU A 1 73  ? 30.442 28.631 53.410 1.00 34.29 67  A 1 
ATOM 513  O OE2 . GLU A 1 73  ? 29.583 29.795 55.047 1.00 34.80 67  A 1 
ATOM 514  N N   . PHE A 1 74  ? 28.608 23.617 52.470 1.00 31.19 68  A 1 
ATOM 515  C CA  . PHE A 1 74  ? 28.371 22.634 51.421 1.00 32.13 68  A 1 
ATOM 516  C C   . PHE A 1 74  ? 27.449 21.512 51.927 1.00 33.04 68  A 1 
ATOM 517  O O   . PHE A 1 74  ? 26.454 21.167 51.271 1.00 32.60 68  A 1 
ATOM 518  C CB  . PHE A 1 74  ? 29.713 22.099 50.944 1.00 32.06 68  A 1 
ATOM 519  C CG  . PHE A 1 74  ? 29.628 21.116 49.815 1.00 32.80 68  A 1 
ATOM 520  C CD1 . PHE A 1 74  ? 29.562 21.560 48.484 1.00 32.26 68  A 1 
ATOM 521  C CD2 . PHE A 1 74  ? 29.693 19.741 50.069 1.00 32.98 68  A 1 
ATOM 522  C CE1 . PHE A 1 74  ? 29.517 20.657 47.429 1.00 31.59 68  A 1 
ATOM 523  C CE2 . PHE A 1 74  ? 29.646 18.816 49.017 1.00 32.39 68  A 1 
ATOM 524  C CZ  . PHE A 1 74  ? 29.558 19.278 47.694 1.00 32.57 68  A 1 
ATOM 525  N N   . LEU A 1 75  ? 27.769 20.975 53.109 1.00 33.93 69  A 1 
ATOM 526  C CA  . LEU A 1 75  ? 26.960 19.919 53.737 1.00 35.09 69  A 1 
ATOM 527  C C   . LEU A 1 75  ? 25.527 20.385 54.012 1.00 35.41 69  A 1 
ATOM 528  O O   . LEU A 1 75  ? 24.583 19.637 53.808 1.00 35.45 69  A 1 
ATOM 529  C CB  . LEU A 1 75  ? 27.602 19.456 55.043 1.00 35.10 69  A 1 
ATOM 530  C CG  . LEU A 1 75  ? 27.624 18.001 55.511 1.00 36.02 69  A 1 
ATOM 531  C CD1 . LEU A 1 75  ? 27.461 18.006 57.029 1.00 36.89 69  A 1 
ATOM 532  C CD2 . LEU A 1 75  ? 26.574 17.113 54.871 1.00 36.69 69  A 1 
ATOM 533  N N   . THR A 1 76  ? 25.378 21.616 54.483 1.00 36.20 70  A 1 
ATOM 534  C CA  . THR A 1 76  ? 24.065 22.232 54.660 1.00 37.56 70  A 1 
ATOM 535  C C   . THR A 1 76  ? 23.255 22.269 53.358 1.00 38.64 70  A 1 
ATOM 536  O O   . THR A 1 76  ? 22.093 21.851 53.334 1.00 38.89 70  A 1 
ATOM 537  C CB  . THR A 1 76  ? 24.210 23.658 55.211 1.00 37.54 70  A 1 
ATOM 538  O OG1 . THR A 1 76  ? 25.030 23.621 56.384 1.00 37.53 70  A 1 
ATOM 539  C CG2 . THR A 1 76  ? 22.855 24.267 55.540 1.00 37.40 70  A 1 
ATOM 540  N N   . MET A 1 77  ? 23.861 22.774 52.284 1.00 39.78 71  A 1 
ATOM 541  C CA  . MET A 1 77  ? 23.179 22.860 50.998 1.00 41.10 71  A 1 
ATOM 542  C C   . MET A 1 77  ? 22.758 21.472 50.502 1.00 41.75 71  A 1 
ATOM 543  O O   . MET A 1 77  ? 21.650 21.296 50.000 1.00 41.50 71  A 1 
ATOM 544  C CB  . MET A 1 77  ? 24.061 23.588 49.974 1.00 41.47 71  A 1 
ATOM 545  C CG  . MET A 1 77  ? 23.754 23.287 48.504 1.00 42.61 71  A 1 
ATOM 546  S SD  . MET A 1 77  ? 25.212 23.451 47.439 1.00 46.65 71  A 1 
ATOM 547  C CE  . MET A 1 77  ? 26.424 22.489 48.321 1.00 45.87 71  A 1 
ATOM 548  N N   . MET A 1 78  ? 23.647 20.497 50.667 1.00 42.99 72  A 1 
ATOM 549  C CA  . MET A 1 78  ? 23.404 19.120 50.250 1.00 44.42 72  A 1 
ATOM 550  C C   . MET A 1 78  ? 22.344 18.395 51.082 1.00 46.37 72  A 1 
ATOM 551  O O   . MET A 1 78  ? 21.497 17.686 50.533 1.00 46.53 72  A 1 
ATOM 552  C CB  . MET A 1 78  ? 24.717 18.346 50.217 1.00 44.05 72  A 1 
ATOM 553  C CG  . MET A 1 78  ? 25.625 18.769 49.076 1.00 42.61 72  A 1 
ATOM 554  S SD  . MET A 1 78  ? 24.701 18.939 47.529 1.00 40.96 72  A 1 
ATOM 555  C CE  . MET A 1 78  ? 25.848 19.933 46.582 1.00 41.22 72  A 1 
ATOM 556  N N   . ALA A 1 79  ? 22.380 18.581 52.400 1.00 48.76 73  A 1 
ATOM 557  C CA  . ALA A 1 79  ? 21.305 18.111 53.269 1.00 51.08 73  A 1 
ATOM 558  C C   . ALA A 1 79  ? 19.956 18.638 52.769 1.00 52.69 73  A 1 
ATOM 559  O O   . ALA A 1 79  ? 18.988 17.877 52.660 1.00 53.02 73  A 1 
ATOM 560  C CB  . ALA A 1 79  ? 21.548 18.543 54.731 1.00 51.03 73  A 1 
ATOM 561  N N   . ARG A 1 80  ? 19.909 19.929 52.444 1.00 54.49 74  A 1 
ATOM 562  C CA  . ARG A 1 80  ? 18.672 20.575 52.014 1.00 56.68 74  A 1 
ATOM 563  C C   . ARG A 1 80  ? 18.231 20.097 50.622 1.00 57.74 74  A 1 
ATOM 564  O O   . ARG A 1 80  ? 17.069 19.729 50.439 1.00 57.96 74  A 1 
ATOM 565  C CB  . ARG A 1 80  ? 18.817 22.101 52.067 1.00 56.86 74  A 1 
ATOM 566  C CG  . ARG A 1 80  ? 17.511 22.860 52.265 1.00 58.62 74  A 1 
ATOM 567  C CD  . ARG A 1 80  ? 16.847 23.224 50.934 1.00 61.45 74  A 1 
ATOM 568  N NE  . ARG A 1 80  ? 15.554 23.880 51.135 1.00 64.11 74  A 1 
ATOM 569  C CZ  . ARG A 1 80  ? 14.389 23.246 51.296 1.00 65.15 74  A 1 
ATOM 570  N NH2 . ARG A 1 80  ? 13.276 23.952 51.485 1.00 65.33 74  A 1 
ATOM 571  N NH1 . ARG A 1 80  ? 14.327 21.915 51.276 1.00 65.01 74  A 1 
ATOM 572  N N   . LYS A 1 81  ? 19.162 20.088 49.665 1.00 59.14 75  A 1 
ATOM 573  C CA  . LYS A 1 81  ? 18.904 19.628 48.286 1.00 60.64 75  A 1 
ATOM 574  C C   . LYS A 1 81  ? 18.434 18.172 48.183 1.00 61.69 75  A 1 
ATOM 575  O O   . LYS A 1 81  ? 17.721 17.808 47.234 1.00 62.01 75  A 1 
ATOM 576  C CB  . LYS A 1 81  ? 20.136 19.836 47.391 1.00 60.58 75  A 1 
ATOM 577  C CG  . LYS A 1 81  ? 20.264 21.236 46.811 1.00 61.19 75  A 1 
ATOM 578  C CD  . LYS A 1 81  ? 19.219 21.477 45.732 1.00 62.40 75  A 1 
ATOM 579  C CE  . LYS A 1 81  ? 18.710 22.910 45.772 1.00 63.48 75  A 1 
ATOM 580  N NZ  . LYS A 1 81  ? 17.379 23.052 45.093 1.00 63.55 75  A 1 
ATOM 581  N N   . MET A 1 82  ? 18.846 17.350 49.150 1.00 62.73 76  A 1 
ATOM 582  C CA  . MET A 1 82  ? 18.384 15.968 49.267 1.00 63.70 76  A 1 
ATOM 583  C C   . MET A 1 82  ? 16.882 15.922 49.541 1.00 64.39 76  A 1 
ATOM 584  O O   . MET A 1 82  ? 16.187 15.021 49.064 1.00 64.74 76  A 1 
ATOM 585  C CB  . MET A 1 82  ? 19.142 15.236 50.382 1.00 63.80 76  A 1 
ATOM 586  N N   . LYS A 1 83  ? 16.390 16.900 50.299 1.00 65.06 77  A 1 
ATOM 587  C CA  . LYS A 1 83  ? 14.970 16.983 50.643 1.00 65.55 77  A 1 
ATOM 588  C C   . LYS A 1 83  ? 14.115 17.645 49.545 1.00 65.90 77  A 1 
ATOM 589  O O   . LYS A 1 83  ? 13.091 17.084 49.144 1.00 66.10 77  A 1 
ATOM 590  C CB  . LYS A 1 83  ? 14.774 17.687 51.995 1.00 65.43 77  A 1 
ATOM 591  N N   . ASP A 1 84  ? 14.538 18.815 49.056 1.00 66.05 78  A 1 
ATOM 592  C CA  . ASP A 1 84  ? 13.709 19.612 48.132 1.00 66.10 78  A 1 
ATOM 593  C C   . ASP A 1 84  ? 13.614 19.070 46.692 1.00 65.81 78  A 1 
ATOM 594  O O   . ASP A 1 84  ? 14.422 18.236 46.267 1.00 65.79 78  A 1 
ATOM 595  C CB  . ASP A 1 84  ? 14.096 21.108 48.163 1.00 66.31 78  A 1 
ATOM 596  C CG  . ASP A 1 84  ? 15.333 21.442 47.318 1.00 67.21 78  A 1 
ATOM 597  O OD1 . ASP A 1 84  ? 15.558 22.655 47.087 1.00 67.96 78  A 1 
ATOM 598  O OD2 . ASP A 1 84  ? 16.076 20.527 46.890 1.00 67.27 78  A 1 
ATOM 599  N N   . THR A 1 85  ? 12.603 19.555 45.968 1.00 65.44 79  A 1 
ATOM 600  C CA  . THR A 1 85  ? 12.360 19.189 44.576 1.00 65.04 79  A 1 
ATOM 601  C C   . THR A 1 85  ? 12.650 20.384 43.667 1.00 64.69 79  A 1 
ATOM 602  O O   . THR A 1 85  ? 12.332 21.533 43.995 1.00 64.59 79  A 1 
ATOM 603  C CB  . THR A 1 85  ? 10.905 18.700 44.359 1.00 65.22 79  A 1 
ATOM 604  O OG1 . THR A 1 85  ? 10.552 17.772 45.395 1.00 65.33 79  A 1 
ATOM 605  C CG2 . THR A 1 85  ? 10.743 18.015 42.987 1.00 65.26 79  A 1 
ATOM 606  N N   . ASP A 1 86  ? 13.257 20.098 42.520 1.00 64.19 80  A 1 
ATOM 607  C CA  . ASP A 1 86  ? 13.684 21.133 41.589 1.00 63.62 80  A 1 
ATOM 608  C C   . ASP A 1 86  ? 12.771 21.187 40.369 1.00 63.03 80  A 1 
ATOM 609  O O   . ASP A 1 86  ? 11.915 20.312 40.182 1.00 63.16 80  A 1 
ATOM 610  C CB  . ASP A 1 86  ? 15.138 20.884 41.180 1.00 63.79 80  A 1 
ATOM 611  C CG  . ASP A 1 86  ? 16.080 20.834 42.379 1.00 64.55 80  A 1 
ATOM 612  O OD1 . ASP A 1 86  ? 16.330 21.904 42.986 1.00 64.86 80  A 1 
ATOM 613  O OD2 . ASP A 1 86  ? 16.560 19.724 42.717 1.00 64.88 80  A 1 
ATOM 614  N N   . SER A 1 87  ? 12.940 22.225 39.553 1.00 62.01 81  A 1 
ATOM 615  C CA  . SER A 1 87  ? 12.213 22.339 38.294 1.00 61.05 81  A 1 
ATOM 616  C C   . SER A 1 87  ? 12.652 21.236 37.334 1.00 60.13 81  A 1 
ATOM 617  O O   . SER A 1 87  ? 13.839 20.898 37.269 1.00 60.15 81  A 1 
ATOM 618  C CB  . SER A 1 87  ? 12.441 23.718 37.665 1.00 61.24 81  A 1 
ATOM 619  O OG  . SER A 1 87  ? 13.788 24.144 37.836 1.00 61.84 81  A 1 
ATOM 620  N N   . GLU A 1 88  ? 11.694 20.675 36.599 1.00 58.85 82  A 1 
ATOM 621  C CA  . GLU A 1 88  ? 11.988 19.645 35.604 1.00 57.81 82  A 1 
ATOM 622  C C   . GLU A 1 88  ? 13.168 19.993 34.695 1.00 56.61 82  A 1 
ATOM 623  O O   . GLU A 1 88  ? 13.915 19.103 34.304 1.00 56.76 82  A 1 
ATOM 624  C CB  . GLU A 1 88  ? 10.746 19.285 34.775 1.00 57.96 82  A 1 
ATOM 625  C CG  . GLU A 1 88  ? 11.058 19.013 33.313 1.00 59.21 82  A 1 
ATOM 626  C CD  . GLU A 1 88  ? 10.646 17.633 32.854 1.00 61.16 82  A 1 
ATOM 627  O OE1 . GLU A 1 88  ? 9.434  17.405 32.655 1.00 62.44 82  A 1 
ATOM 628  O OE2 . GLU A 1 88  ? 11.541 16.780 32.668 1.00 61.88 82  A 1 
ATOM 629  N N   . GLU A 1 89  ? 13.346 21.275 34.378 1.00 55.32 83  A 1 
ATOM 630  C CA  . GLU A 1 89  ? 14.438 21.680 33.488 1.00 54.01 83  A 1 
ATOM 631  C C   . GLU A 1 89  ? 15.782 21.982 34.163 1.00 52.43 83  A 1 
ATOM 632  O O   . GLU A 1 89  ? 16.820 22.018 33.489 1.00 52.22 83  A 1 
ATOM 633  C CB  . GLU A 1 89  ? 14.030 22.809 32.540 1.00 54.55 83  A 1 
ATOM 634  C CG  . GLU A 1 89  ? 14.767 22.712 31.182 1.00 55.88 83  A 1 
ATOM 635  C CD  . GLU A 1 89  ? 14.218 21.619 30.243 1.00 56.97 83  A 1 
ATOM 636  O OE1 . GLU A 1 89  ? 12.989 21.351 30.234 1.00 57.57 83  A 1 
ATOM 637  O OE2 . GLU A 1 89  ? 15.027 21.048 29.483 1.00 57.46 83  A 1 
ATOM 638  N N   . GLU A 1 90  ? 15.771 22.183 35.477 1.00 50.42 84  A 1 
ATOM 639  C CA  . GLU A 1 90  ? 17.024 22.233 36.226 1.00 48.45 84  A 1 
ATOM 640  C C   . GLU A 1 90  ? 17.663 20.828 36.258 1.00 47.09 84  A 1 
ATOM 641  O O   . GLU A 1 90  ? 18.849 20.661 35.934 1.00 46.69 84  A 1 
ATOM 642  C CB  . GLU A 1 90  ? 16.803 22.782 37.636 1.00 48.46 84  A 1 
ATOM 643  N N   . ILE A 1 91  ? 16.862 19.824 36.614 1.00 45.08 85  A 1 
ATOM 644  C CA  . ILE A 1 91  ? 17.320 18.436 36.616 1.00 43.73 85  A 1 
ATOM 645  C C   . ILE A 1 91  ? 17.588 17.869 35.204 1.00 42.21 85  A 1 
ATOM 646  O O   . ILE A 1 91  ? 18.475 17.040 35.016 1.00 41.65 85  A 1 
ATOM 647  C CB  . ILE A 1 91  ? 16.389 17.504 37.451 1.00 43.92 85  A 1 
ATOM 648  C CG1 . ILE A 1 91  ? 16.531 16.054 36.994 1.00 44.27 85  A 1 
ATOM 649  C CG2 . ILE A 1 91  ? 14.941 17.934 37.359 1.00 43.92 85  A 1 
ATOM 650  C CD1 . ILE A 1 91  ? 16.749 15.122 38.115 1.00 45.65 85  A 1 
ATOM 651  N N   . ARG A 1 92  ? 16.828 18.331 34.222 1.00 40.54 86  A 1 
ATOM 652  C CA  . ARG A 1 92  ? 17.072 17.959 32.840 1.00 39.62 86  A 1 
ATOM 653  C C   . ARG A 1 92  ? 18.464 18.400 32.347 1.00 38.38 86  A 1 
ATOM 654  O O   . ARG A 1 92  ? 19.173 17.627 31.700 1.00 37.85 86  A 1 
ATOM 655  C CB  . ARG A 1 92  ? 15.964 18.513 31.942 1.00 39.97 86  A 1 
ATOM 656  C CG  . ARG A 1 92  ? 15.773 17.735 30.675 1.00 40.97 86  A 1 
ATOM 657  C CD  . ARG A 1 92  ? 14.744 16.627 30.833 1.00 43.39 86  A 1 
ATOM 658  N NE  . ARG A 1 92  ? 15.229 15.417 30.167 1.00 45.12 86  A 1 
ATOM 659  C CZ  . ARG A 1 92  ? 14.513 14.330 29.906 1.00 43.74 86  A 1 
ATOM 660  N NH1 . ARG A 1 92  ? 13.226 14.242 30.231 1.00 42.98 86  A 1 
ATOM 661  N NH2 . ARG A 1 92  ? 15.111 13.321 29.302 1.00 43.84 86  A 1 
ATOM 662  N N   . GLU A 1 93  ? 18.847 19.637 32.664 1.00 37.36 87  A 1 
ATOM 663  C CA  . GLU A 1 93  ? 20.174 20.163 32.327 1.00 36.36 87  A 1 
ATOM 664  C C   . GLU A 1 93  ? 21.294 19.408 33.037 1.00 34.71 87  A 1 
ATOM 665  O O   . GLU A 1 93  ? 22.363 19.200 32.464 1.00 34.25 87  A 1 
ATOM 666  C CB  . GLU A 1 93  ? 20.264 21.662 32.631 1.00 37.05 87  A 1 
ATOM 667  C CG  . GLU A 1 93  ? 21.659 22.272 32.391 1.00 40.73 87  A 1 
ATOM 668  C CD  . GLU A 1 93  ? 22.097 22.198 30.929 1.00 46.49 87  A 1 
ATOM 669  O OE1 . GLU A 1 93  ? 21.550 22.978 30.117 1.00 49.02 87  A 1 
ATOM 670  O OE2 . GLU A 1 93  ? 22.987 21.368 30.589 1.00 48.31 87  A 1 
ATOM 671  N N   . ALA A 1 94  ? 21.046 19.008 34.284 1.00 33.01 88  A 1 
ATOM 672  C CA  . ALA A 1 94  ? 21.998 18.192 35.026 1.00 31.20 88  A 1 
ATOM 673  C C   . ALA A 1 94  ? 22.178 16.827 34.361 1.00 29.97 88  A 1 
ATOM 674  O O   . ALA A 1 94  ? 23.296 16.373 34.185 1.00 29.50 88  A 1 
ATOM 675  C CB  . ALA A 1 94  ? 21.563 18.046 36.466 1.00 31.33 88  A 1 
ATOM 676  N N   . PHE A 1 95  ? 21.073 16.207 33.959 1.00 29.01 89  A 1 
ATOM 677  C CA  . PHE A 1 95  ? 21.078 14.910 33.285 1.00 28.20 89  A 1 
ATOM 678  C C   . PHE A 1 95  ? 21.872 14.928 31.986 1.00 28.08 89  A 1 
ATOM 679  O O   . PHE A 1 95  ? 22.640 14.006 31.714 1.00 27.99 89  A 1 
ATOM 680  C CB  . PHE A 1 95  ? 19.635 14.464 33.027 1.00 28.27 89  A 1 
ATOM 681  C CG  . PHE A 1 95  ? 19.507 13.092 32.398 1.00 26.88 89  A 1 
ATOM 682  C CD1 . PHE A 1 95  ? 19.698 11.934 33.159 1.00 26.14 89  A 1 
ATOM 683  C CD2 . PHE A 1 95  ? 19.145 12.960 31.060 1.00 23.92 89  A 1 
ATOM 684  C CE1 . PHE A 1 95  ? 19.553 10.665 32.581 1.00 25.09 89  A 1 
ATOM 685  C CE2 . PHE A 1 95  ? 18.996 11.710 30.479 1.00 23.94 89  A 1 
ATOM 686  C CZ  . PHE A 1 95  ? 19.209 10.554 31.238 1.00 24.25 89  A 1 
ATOM 687  N N   . ARG A 1 96  ? 21.689 15.987 31.197 1.00 27.91 90  A 1 
ATOM 688  C CA  . ARG A 1 96  ? 22.402 16.174 29.937 1.00 27.76 90  A 1 
ATOM 689  C C   . ARG A 1 96  ? 23.915 16.260 30.087 1.00 27.34 90  A 1 
ATOM 690  O O   . ARG A 1 96  ? 24.636 15.964 29.131 1.00 26.87 90  A 1 
ATOM 691  C CB  . ARG A 1 96  ? 21.893 17.409 29.181 1.00 28.24 90  A 1 
ATOM 692  C CG  . ARG A 1 96  ? 20.535 17.232 28.503 1.00 30.70 90  A 1 
ATOM 693  C CD  . ARG A 1 96  ? 20.249 18.369 27.475 1.00 35.69 90  A 1 
ATOM 694  N NE  . ARG A 1 96  ? 20.297 19.695 28.102 1.00 37.93 90  A 1 
ATOM 695  C CZ  . ARG A 1 96  ? 19.239 20.352 28.578 1.00 39.60 90  A 1 
ATOM 696  N NH1 . ARG A 1 96  ? 18.019 19.847 28.471 1.00 39.28 90  A 1 
ATOM 697  N NH2 . ARG A 1 96  ? 19.401 21.541 29.149 1.00 41.60 90  A 1 
ATOM 698  N N   . VAL A 1 97  ? 24.421 16.659 31.257 1.00 27.10 91  A 1 
ATOM 699  C CA  . VAL A 1 97  ? 25.887 16.703 31.387 1.00 27.19 91  A 1 
ATOM 700  C C   . VAL A 1 97  ? 26.485 15.286 31.360 1.00 27.17 91  A 1 
ATOM 701  O O   . VAL A 1 97  ? 27.515 15.055 30.716 1.00 27.66 91  A 1 
ATOM 702  C CB  . VAL A 1 97  ? 26.445 17.603 32.553 1.00 27.30 91  A 1 
ATOM 703  C CG1 . VAL A 1 97  ? 25.474 18.721 32.933 1.00 27.26 91  A 1 
ATOM 704  C CG2 . VAL A 1 97  ? 26.877 16.805 33.767 1.00 28.19 91  A 1 
ATOM 705  N N   . PHE A 1 98  ? 25.807 14.351 32.024 1.00 26.18 92  A 1 
ATOM 706  C CA  . PHE A 1 98  ? 26.175 12.937 32.021 1.00 25.60 92  A 1 
ATOM 707  C C   . PHE A 1 98  ? 25.797 12.206 30.729 1.00 25.33 92  A 1 
ATOM 708  O O   . PHE A 1 98  ? 26.600 11.469 30.175 1.00 24.80 92  A 1 
ATOM 709  C CB  . PHE A 1 98  ? 25.512 12.234 33.202 1.00 25.09 92  A 1 
ATOM 710  C CG  . PHE A 1 98  ? 25.887 12.805 34.523 1.00 24.91 92  A 1 
ATOM 711  C CD1 . PHE A 1 98  ? 27.088 12.439 35.135 1.00 24.08 92  A 1 
ATOM 712  C CD2 . PHE A 1 98  ? 25.052 13.719 35.154 1.00 24.05 92  A 1 
ATOM 713  C CE1 . PHE A 1 98  ? 27.454 12.993 36.374 1.00 25.94 92  A 1 
ATOM 714  C CE2 . PHE A 1 98  ? 25.401 14.269 36.388 1.00 25.84 92  A 1 
ATOM 715  C CZ  . PHE A 1 98  ? 26.598 13.901 37.000 1.00 26.48 92  A 1 
ATOM 716  N N   . ASP A 1 99  ? 24.565 12.396 30.272 1.00 25.21 93  A 1 
ATOM 717  C CA  . ASP A 1 99  ? 24.112 11.729 29.066 1.00 25.74 93  A 1 
ATOM 718  C C   . ASP A 1 99  ? 24.699 12.377 27.791 1.00 26.20 93  A 1 
ATOM 719  O O   . ASP A 1 99  ? 23.991 13.053 27.031 1.00 25.59 93  A 1 
ATOM 720  C CB  . ASP A 1 99  ? 22.580 11.676 29.029 1.00 25.27 93  A 1 
ATOM 721  C CG  . ASP A 1 99  ? 22.070 10.869 27.878 1.00 24.34 93  A 1 
ATOM 722  O OD1 . ASP A 1 99  ? 22.829 10.014 27.378 1.00 23.86 93  A 1 
ATOM 723  O OD2 . ASP A 1 99  ? 20.918 11.079 27.468 1.00 23.12 93  A 1 
ATOM 724  N N   . LYS A 1 100 ? 25.996 12.143 27.564 1.00 26.96 94  A 1 
ATOM 725  C CA  . LYS A 1 100 ? 26.744 12.829 26.506 1.00 27.73 94  A 1 
ATOM 726  C C   . LYS A 1 100 ? 26.229 12.544 25.080 1.00 27.54 94  A 1 
ATOM 727  O O   . LYS A 1 100 ? 26.218 13.441 24.225 1.00 28.15 94  A 1 
ATOM 728  C CB  . LYS A 1 100 ? 28.236 12.509 26.608 1.00 28.64 94  A 1 
ATOM 729  C CG  . LYS A 1 100 ? 28.944 13.077 27.851 1.00 31.47 94  A 1 
ATOM 730  C CD  . LYS A 1 100 ? 28.997 14.614 27.816 1.00 35.99 94  A 1 
ATOM 731  C CE  . LYS A 1 100 ? 29.831 15.185 28.976 1.00 39.42 94  A 1 
ATOM 732  N NZ  . LYS A 1 100 ? 29.382 16.560 29.395 1.00 39.97 94  A 1 
ATOM 733  N N   . ASP A 1 101 ? 25.786 11.315 24.823 1.00 26.41 95  A 1 
ATOM 734  C CA  . ASP A 1 101 ? 25.281 10.974 23.497 1.00 25.35 95  A 1 
ATOM 735  C C   . ASP A 1 101 ? 23.781 11.213 23.300 1.00 24.64 95  A 1 
ATOM 736  O O   . ASP A 1 101 ? 23.226 10.850 22.265 1.00 24.85 95  A 1 
ATOM 737  C CB  . ASP A 1 101 ? 25.689 9.549  23.103 1.00 25.26 95  A 1 
ATOM 738  C CG  . ASP A 1 101 ? 24.988 8.480  23.913 1.00 25.73 95  A 1 
ATOM 739  O OD1 . ASP A 1 101 ? 24.090 8.767  24.742 1.00 25.73 95  A 1 
ATOM 740  O OD2 . ASP A 1 101 ? 25.361 7.316  23.708 1.00 27.34 95  A 1 
ATOM 741  N N   . GLY A 1 102 ? 23.127 11.808 24.294 1.00 24.04 96  A 1 
ATOM 742  C CA  . GLY A 1 102 ? 21.699 12.144 24.209 1.00 22.72 96  A 1 
ATOM 743  C C   . GLY A 1 102 ? 20.717 10.972 24.145 1.00 22.07 96  A 1 
ATOM 744  O O   . GLY A 1 102 ? 19.513 11.194 23.948 1.00 22.26 96  A 1 
ATOM 745  N N   . ASN A 1 103 ? 21.195 9.734  24.337 1.00 20.69 97  A 1 
ATOM 746  C CA  . ASN A 1 103 ? 20.334 8.541  24.128 1.00 19.95 97  A 1 
ATOM 747  C C   . ASN A 1 103 ? 19.287 8.244  25.203 1.00 19.01 97  A 1 
ATOM 748  O O   . ASN A 1 103 ? 18.431 7.385  24.995 1.00 19.46 97  A 1 
ATOM 749  C CB  . ASN A 1 103 ? 21.148 7.288  23.753 1.00 19.57 97  A 1 
ATOM 750  C CG  . ASN A 1 103 ? 21.761 6.581  24.961 1.00 21.28 97  A 1 
ATOM 751  O OD1 . ASN A 1 103 ? 22.065 7.204  25.993 1.00 21.71 97  A 1 
ATOM 752  N ND2 . ASN A 1 103 ? 21.981 5.260  24.820 1.00 20.41 97  A 1 
ATOM 753  N N   . GLY A 1 104 ? 19.342 8.965  26.324 1.00 18.07 98  A 1 
ATOM 754  C CA  . GLY A 1 104 ? 18.395 8.786  27.418 1.00 17.73 98  A 1 
ATOM 755  C C   . GLY A 1 104 ? 18.894 7.915  28.562 1.00 17.62 98  A 1 
ATOM 756  O O   . GLY A 1 104 ? 18.153 7.643  29.511 1.00 17.12 98  A 1 
ATOM 757  N N   . TYR A 1 105 ? 20.160 7.495  28.474 1.00 17.60 99  A 1 
ATOM 758  C CA  . TYR A 1 105 ? 20.762 6.585  29.441 1.00 17.37 99  A 1 
ATOM 759  C C   . TYR A 1 105 ? 22.157 7.020  29.770 1.00 17.76 99  A 1 
ATOM 760  O O   . TYR A 1 105 ? 22.972 7.188  28.863 1.00 18.31 99  A 1 
ATOM 761  C CB  . TYR A 1 105 ? 20.774 5.146  28.895 1.00 17.18 99  A 1 
ATOM 762  C CG  . TYR A 1 105 ? 19.366 4.623  28.726 1.00 16.66 99  A 1 
ATOM 763  C CD1 . TYR A 1 105 ? 18.688 4.048  29.787 1.00 16.03 99  A 1 
ATOM 764  C CD2 . TYR A 1 105 ? 18.694 4.763  27.518 1.00 16.79 99  A 1 
ATOM 765  C CE1 . TYR A 1 105 ? 17.380 3.616  29.645 1.00 16.46 99  A 1 
ATOM 766  C CE2 . TYR A 1 105 ? 17.377 4.339  27.371 1.00 16.10 99  A 1 
ATOM 767  C CZ  . TYR A 1 105 ? 16.731 3.776  28.438 1.00 16.49 99  A 1 
ATOM 768  O OH  . TYR A 1 105 ? 15.430 3.343  28.288 1.00 18.29 99  A 1 
ATOM 769  N N   . ILE A 1 106 ? 22.438 7.196  31.066 1.00 17.53 100 A 1 
ATOM 770  C CA  . ILE A 1 106 ? 23.804 7.417  31.517 1.00 17.37 100 A 1 
ATOM 771  C C   . ILE A 1 106 ? 24.447 6.028  31.688 1.00 18.17 100 A 1 
ATOM 772  O O   . ILE A 1 106 ? 23.994 5.203  32.480 1.00 17.94 100 A 1 
ATOM 773  C CB  . ILE A 1 106 ? 23.901 8.275  32.823 1.00 17.07 100 A 1 
ATOM 774  C CG1 . ILE A 1 106 ? 23.101 9.570  32.702 1.00 16.51 100 A 1 
ATOM 775  C CG2 . ILE A 1 106 ? 25.347 8.602  33.178 1.00 15.45 100 A 1 
ATOM 776  C CD1 . ILE A 1 106 ? 22.836 10.233 34.043 1.00 16.68 100 A 1 
ATOM 777  N N   . SER A 1 107 ? 25.469 5.780  30.883 1.00 19.11 101 A 1 
ATOM 778  C CA  . SER A 1 107 ? 26.244 4.566  30.928 1.00 20.57 101 A 1 
ATOM 779  C C   . SER A 1 107 ? 27.415 4.824  31.867 1.00 21.05 101 A 1 
ATOM 780  O O   . SER A 1 107 ? 27.690 5.979  32.207 1.00 21.03 101 A 1 
ATOM 781  C CB  . SER A 1 107 ? 26.773 4.240  29.521 1.00 20.45 101 A 1 
ATOM 782  O OG  . SER A 1 107 ? 27.751 5.200  29.132 1.00 22.07 101 A 1 
ATOM 783  N N   . ALA A 1 108 ? 28.070 3.740  32.284 1.00 21.57 102 A 1 
ATOM 784  C CA  . ALA A 1 108 ? 29.325 3.756  33.034 1.00 22.73 102 A 1 
ATOM 785  C C   . ALA A 1 108 ? 30.405 4.569  32.342 1.00 23.17 102 A 1 
ATOM 786  O O   . ALA A 1 108 ? 31.116 5.324  32.990 1.00 23.92 102 A 1 
ATOM 787  C CB  . ALA A 1 108 ? 29.829 2.317  33.268 1.00 22.43 102 A 1 
ATOM 788  N N   . ALA A 1 109 ? 30.537 4.389  31.032 1.00 23.99 103 A 1 
ATOM 789  C CA  . ALA A 1 109 ? 31.502 5.143  30.231 1.00 24.58 103 A 1 
ATOM 790  C C   . ALA A 1 109 ? 31.224 6.645  30.308 1.00 25.10 103 A 1 
ATOM 791  O O   . ALA A 1 109 ? 32.163 7.448  30.407 1.00 25.32 103 A 1 
ATOM 792  C CB  . ALA A 1 109 ? 31.484 4.671  28.786 1.00 24.17 103 A 1 
ATOM 793  N N   . GLU A 1 110 ? 29.945 7.028  30.278 1.00 25.60 104 A 1 
ATOM 794  C CA  . GLU A 1 110 ? 29.593 8.443  30.283 1.00 26.16 104 A 1 
ATOM 795  C C   . GLU A 1 110 ? 29.901 9.100  31.644 1.00 27.05 104 A 1 
ATOM 796  O O   . GLU A 1 110 ? 30.410 10.230 31.700 1.00 26.76 104 A 1 
ATOM 797  C CB  . GLU A 1 110 ? 28.140 8.649  29.846 1.00 26.36 104 A 1 
ATOM 798  C CG  . GLU A 1 110 ? 27.925 8.677  28.316 1.00 25.54 104 A 1 
ATOM 799  C CD  . GLU A 1 110 ? 26.447 8.647  27.935 1.00 26.60 104 A 1 
ATOM 800  O OE1 . GLU A 1 110 ? 25.657 8.042  28.684 1.00 24.99 104 A 1 
ATOM 801  O OE2 . GLU A 1 110 ? 26.062 9.213  26.882 1.00 26.12 104 A 1 
ATOM 802  N N   . LEU A 1 111 ? 29.599 8.375  32.722 1.00 27.47 105 A 1 
ATOM 803  C CA  . LEU A 1 111 ? 29.968 8.754  34.078 1.00 28.28 105 A 1 
ATOM 804  C C   . LEU A 1 111 ? 31.488 8.856  34.267 1.00 28.65 105 A 1 
ATOM 805  O O   . LEU A 1 111 ? 31.982 9.755  34.955 1.00 28.15 105 A 1 
ATOM 806  C CB  . LEU A 1 111 ? 29.430 7.709  35.047 1.00 28.55 105 A 1 
ATOM 807  C CG  . LEU A 1 111 ? 28.821 8.108  36.397 1.00 30.10 105 A 1 
ATOM 808  C CD1 . LEU A 1 111 ? 28.679 6.873  37.276 1.00 28.57 105 A 1 
ATOM 809  C CD2 . LEU A 1 111 ? 29.598 9.176  37.130 1.00 30.47 105 A 1 
ATOM 810  N N   . ARG A 1 112 ? 32.212 7.912  33.672 1.00 29.06 106 A 1 
ATOM 811  C CA  . ARG A 1 112 ? 33.667 7.888  33.700 1.00 30.23 106 A 1 
ATOM 812  C C   . ARG A 1 112 ? 34.230 9.126  32.987 1.00 30.33 106 A 1 
ATOM 813  O O   . ARG A 1 112 ? 35.155 9.773  33.478 1.00 30.43 106 A 1 
ATOM 814  C CB  . ARG A 1 112 ? 34.171 6.587  33.062 1.00 30.49 106 A 1 
ATOM 815  C CG  . ARG A 1 112 ? 35.683 6.428  32.981 1.00 33.77 106 A 1 
ATOM 816  C CD  . ARG A 1 112 ? 36.099 4.945  32.816 1.00 39.00 106 A 1 
ATOM 817  N NE  . ARG A 1 112 ? 35.348 4.219  31.778 1.00 43.20 106 A 1 
ATOM 818  C CZ  . ARG A 1 112 ? 34.475 3.232  32.008 1.00 45.47 106 A 1 
ATOM 819  N NH1 . ARG A 1 112 ? 34.219 2.827  33.245 1.00 45.34 106 A 1 
ATOM 820  N NH2 . ARG A 1 112 ? 33.848 2.641  30.989 1.00 46.54 106 A 1 
ATOM 821  N N   . HIS A 1 113 ? 33.658 9.463  31.839 1.00 30.64 107 A 1 
ATOM 822  C CA  . HIS A 1 113 ? 34.047 10.672 31.129 1.00 31.19 107 A 1 
ATOM 823  C C   . HIS A 1 113 ? 33.841 11.931 32.003 1.00 30.28 107 A 1 
ATOM 824  O O   . HIS A 1 113 ? 34.756 12.723 32.160 1.00 29.74 107 A 1 
ATOM 825  C CB  . HIS A 1 113 ? 33.303 10.794 29.788 1.00 31.76 107 A 1 
ATOM 826  C CG  . HIS A 1 113 ? 33.537 9.651  28.831 1.00 35.67 107 A 1 
ATOM 827  N ND1 . HIS A 1 113 ? 34.686 8.882  28.833 1.00 39.18 107 A 1 
ATOM 828  C CD2 . HIS A 1 113 ? 32.775 9.172  27.813 1.00 38.34 107 A 1 
ATOM 829  C CE1 . HIS A 1 113 ? 34.610 7.967  27.880 1.00 39.08 107 A 1 
ATOM 830  N NE2 . HIS A 1 113 ? 33.463 8.125  27.242 1.00 39.66 107 A 1 
ATOM 831  N N   . VAL A 1 114 ? 32.657 12.086 32.591 1.00 29.79 108 A 1 
ATOM 832  C CA  . VAL A 1 114 ? 32.333 13.281 33.392 1.00 29.63 108 A 1 
ATOM 833  C C   . VAL A 1 114 ? 33.283 13.422 34.583 1.00 29.80 108 A 1 
ATOM 834  O O   . VAL A 1 114 ? 33.829 14.505 34.828 1.00 29.43 108 A 1 
ATOM 835  C CB  . VAL A 1 114 ? 30.841 13.318 33.869 1.00 28.98 108 A 1 
ATOM 836  C CG1 . VAL A 1 114 ? 30.617 14.413 34.886 1.00 28.11 108 A 1 
ATOM 837  C CG2 . VAL A 1 114 ? 29.903 13.510 32.693 1.00 28.23 108 A 1 
ATOM 838  N N   . MET A 1 115 ? 33.481 12.316 35.290 1.00 30.11 109 A 1 
ATOM 839  C CA  . MET A 1 115 ? 34.344 12.274 36.458 1.00 30.99 109 A 1 
ATOM 840  C C   . MET A 1 115 ? 35.795 12.594 36.096 1.00 31.55 109 A 1 
ATOM 841  O O   . MET A 1 115 ? 36.438 13.370 36.784 1.00 31.20 109 A 1 
ATOM 842  C CB  . MET A 1 115 ? 34.250 10.915 37.148 1.00 30.30 109 A 1 
ATOM 843  C CG  . MET A 1 115 ? 32.970 10.682 37.916 1.00 31.59 109 A 1 
ATOM 844  S SD  . MET A 1 115 ? 32.388 12.057 38.952 1.00 35.06 109 A 1 
ATOM 845  C CE  . MET A 1 115 ? 30.985 12.531 37.980 1.00 35.71 109 A 1 
ATOM 846  N N   . THR A 1 116 ? 36.280 12.017 34.999 1.00 32.66 110 A 1 
ATOM 847  C CA  . THR A 1 116 ? 37.610 12.323 34.468 1.00 33.78 110 A 1 
ATOM 848  C C   . THR A 1 116 ? 37.776 13.806 34.142 1.00 34.44 110 A 1 
ATOM 849  O O   . THR A 1 116 ? 38.760 14.418 34.555 1.00 34.62 110 A 1 
ATOM 850  C CB  . THR A 1 116 ? 37.924 11.488 33.210 1.00 33.63 110 A 1 
ATOM 851  O OG1 . THR A 1 116 ? 38.024 10.120 33.586 1.00 33.67 110 A 1 
ATOM 852  C CG2 . THR A 1 116 ? 39.249 11.931 32.558 1.00 34.58 110 A 1 
ATOM 853  N N   . ASN A 1 117 ? 36.820 14.368 33.402 1.00 35.13 111 A 1 
ATOM 854  C CA  . ASN A 1 117 ? 36.847 15.782 33.061 1.00 36.31 111 A 1 
ATOM 855  C C   . ASN A 1 117 ? 36.824 16.661 34.322 1.00 36.91 111 A 1 
ATOM 856  O O   . ASN A 1 117 ? 37.333 17.784 34.313 1.00 36.74 111 A 1 
ATOM 857  C CB  . ASN A 1 117 ? 35.720 16.142 32.080 1.00 36.20 111 A 1 
ATOM 858  C CG  . ASN A 1 117 ? 36.103 17.287 31.134 1.00 38.47 111 A 1 
ATOM 859  O OD1 . ASN A 1 117 ? 35.348 18.257 30.954 1.00 41.24 111 A 1 
ATOM 860  N ND2 . ASN A 1 117 ? 37.281 17.184 30.531 1.00 37.72 111 A 1 
ATOM 861  N N   . LEU A 1 118 ? 36.266 16.123 35.407 1.00 37.87 112 A 1 
ATOM 862  C CA  . LEU A 1 118 ? 36.279 16.777 36.719 1.00 39.12 112 A 1 
ATOM 863  C C   . LEU A 1 118 ? 37.554 16.535 37.544 1.00 40.43 112 A 1 
ATOM 864  O O   . LEU A 1 118 ? 37.648 16.979 38.693 1.00 40.46 112 A 1 
ATOM 865  C CB  . LEU A 1 118 ? 35.055 16.356 37.529 1.00 38.50 112 A 1 
ATOM 866  C CG  . LEU A 1 118 ? 33.747 17.077 37.232 1.00 37.88 112 A 1 
ATOM 867  C CD1 . LEU A 1 118 ? 32.607 16.263 37.810 1.00 36.91 112 A 1 
ATOM 868  C CD2 . LEU A 1 118 ? 33.759 18.481 37.816 1.00 35.73 112 A 1 
ATOM 869  N N   . GLY A 1 119 ? 38.515 15.817 36.962 1.00 42.32 113 A 1 
ATOM 870  C CA  . GLY A 1 119 ? 39.818 15.570 37.596 1.00 44.71 113 A 1 
ATOM 871  C C   . GLY A 1 119 ? 39.873 14.314 38.449 1.00 46.46 113 A 1 
ATOM 872  O O   . GLY A 1 119 ? 40.846 14.086 39.174 1.00 46.43 113 A 1 
ATOM 873  N N   . GLU A 1 120 ? 38.835 13.488 38.343 1.00 48.35 114 A 1 
ATOM 874  C CA  . GLU A 1 120 ? 38.699 12.310 39.197 1.00 50.16 114 A 1 
ATOM 875  C C   . GLU A 1 120 ? 39.209 10.972 38.673 1.00 51.10 114 A 1 
ATOM 876  O O   . GLU A 1 120 ? 38.845 10.512 37.588 1.00 51.34 114 A 1 
ATOM 877  C CB  . GLU A 1 120 ? 37.281 12.170 39.740 1.00 50.25 114 A 1 
ATOM 878  C CG  . GLU A 1 120 ? 37.188 12.613 41.166 1.00 52.43 114 A 1 
ATOM 879  C CD  . GLU A 1 120 ? 38.461 12.307 41.945 1.00 55.77 114 A 1 
ATOM 880  O OE1 . GLU A 1 120 ? 39.264 13.241 42.172 1.00 56.93 114 A 1 
ATOM 881  O OE2 . GLU A 1 120 ? 38.669 11.126 42.305 1.00 57.53 114 A 1 
ATOM 882  N N   . LYS A 1 121 ? 40.028 10.362 39.526 1.00 52.30 115 A 1 
ATOM 883  C CA  . LYS A 1 121 ? 40.678 9.066  39.353 1.00 53.29 115 A 1 
ATOM 884  C C   . LYS A 1 121 ? 39.734 7.884  39.607 1.00 53.08 115 A 1 
ATOM 885  O O   . LYS A 1 121 ? 39.717 7.355  40.714 1.00 53.48 115 A 1 
ATOM 886  C CB  . LYS A 1 121 ? 41.841 8.993  40.379 1.00 53.87 115 A 1 
ATOM 887  C CG  . LYS A 1 121 ? 41.447 9.414  41.863 1.00 56.07 115 A 1 
ATOM 888  C CD  . LYS A 1 121 ? 41.049 8.212  42.778 1.00 58.10 115 A 1 
ATOM 889  C CE  . LYS A 1 121 ? 39.571 8.261  43.265 1.00 58.35 115 A 1 
ATOM 890  N NZ  . LYS A 1 121 ? 39.361 8.375  44.739 1.00 59.37 115 A 1 
ATOM 891  N N   . LEU A 1 122 ? 38.956 7.430  38.628 1.00 52.63 116 A 1 
ATOM 892  C CA  . LEU A 1 122 ? 38.038 6.318  38.956 1.00 52.15 116 A 1 
ATOM 893  C C   . LEU A 1 122 ? 38.318 4.984  38.267 1.00 51.81 116 A 1 
ATOM 894  O O   . LEU A 1 122 ? 38.411 4.909  37.037 1.00 52.05 116 A 1 
ATOM 895  C CB  . LEU A 1 122 ? 36.555 6.712  38.806 1.00 52.01 116 A 1 
ATOM 896  C CG  . LEU A 1 122 ? 35.951 7.833  39.673 1.00 51.91 116 A 1 
ATOM 897  C CD1 . LEU A 1 122 ? 34.444 7.691  39.717 1.00 51.78 116 A 1 
ATOM 898  C CD2 . LEU A 1 122 ? 36.482 7.837  41.096 1.00 52.10 116 A 1 
ATOM 899  N N   . THR A 1 123 ? 38.434 3.928  39.077 1.00 51.23 117 A 1 
ATOM 900  C CA  . THR A 1 123 ? 38.444 2.550  38.561 1.00 50.41 117 A 1 
ATOM 901  C C   . THR A 1 123 ? 37.041 2.264  38.036 1.00 49.89 117 A 1 
ATOM 902  O O   . THR A 1 123 ? 36.095 2.963  38.403 1.00 49.68 117 A 1 
ATOM 903  C CB  . THR A 1 123 ? 38.819 1.508  39.652 1.00 50.29 117 A 1 
ATOM 904  O OG1 . THR A 1 123 ? 37.707 1.289  40.525 1.00 50.23 117 A 1 
ATOM 905  C CG2 . THR A 1 123 ? 40.027 1.964  40.482 1.00 50.38 117 A 1 
ATOM 906  N N   . ASP A 1 124 ? 36.888 1.263  37.177 1.00 49.42 118 A 1 
ATOM 907  C CA  . ASP A 1 124 ? 35.538 0.946  36.700 1.00 49.13 118 A 1 
ATOM 908  C C   . ASP A 1 124 ? 34.723 0.061  37.635 1.00 48.10 118 A 1 
ATOM 909  O O   . ASP A 1 124 ? 33.578 -0.247 37.332 1.00 48.65 118 A 1 
ATOM 910  C CB  . ASP A 1 124 ? 35.482 0.450  35.240 1.00 49.71 118 A 1 
ATOM 911  C CG  . ASP A 1 124 ? 36.716 -0.284 34.812 1.00 50.83 118 A 1 
ATOM 912  O OD1 . ASP A 1 124 ? 37.036 -0.237 33.604 1.00 52.57 118 A 1 
ATOM 913  O OD2 . ASP A 1 124 ? 37.361 -0.916 35.672 1.00 54.00 118 A 1 
ATOM 914  N N   . GLU A 1 125 ? 35.300 -0.337 38.766 1.00 46.56 119 A 1 
ATOM 915  C CA  . GLU A 1 125 ? 34.518 -0.953 39.830 1.00 44.91 119 A 1 
ATOM 916  C C   . GLU A 1 125 ? 33.881 0.172  40.639 1.00 43.70 119 A 1 
ATOM 917  O O   . GLU A 1 125 ? 32.776 0.018  41.157 1.00 43.59 119 A 1 
ATOM 918  C CB  . GLU A 1 125 ? 35.382 -1.861 40.717 1.00 44.99 119 A 1 
ATOM 919  N N   . GLU A 1 126 ? 34.582 1.305  40.725 1.00 42.26 120 A 1 
ATOM 920  C CA  . GLU A 1 126 ? 34.053 2.511  41.370 1.00 41.14 120 A 1 
ATOM 921  C C   . GLU A 1 126 ? 32.957 3.159  40.533 1.00 40.27 120 A 1 
ATOM 922  O O   . GLU A 1 126 ? 31.969 3.657  41.077 1.00 39.88 120 A 1 
ATOM 923  C CB  . GLU A 1 126 ? 35.157 3.524  41.625 1.00 41.06 120 A 1 
ATOM 924  C CG  . GLU A 1 126 ? 36.126 3.150  42.731 1.00 40.97 120 A 1 
ATOM 925  C CD  . GLU A 1 126 ? 37.328 4.092  42.785 1.00 41.96 120 A 1 
ATOM 926  O OE1 . GLU A 1 126 ? 37.630 4.577  43.886 1.00 43.07 120 A 1 
ATOM 927  O OE2 . GLU A 1 126 ? 37.970 4.354  41.734 1.00 41.60 120 A 1 
ATOM 928  N N   . VAL A 1 127 ? 33.139 3.141  39.213 1.00 39.24 121 A 1 
ATOM 929  C CA  . VAL A 1 127 ? 32.125 3.624  38.280 1.00 38.71 121 A 1 
ATOM 930  C C   . VAL A 1 127 ? 30.868 2.749  38.296 1.00 38.54 121 A 1 
ATOM 931  O O   . VAL A 1 127 ? 29.770 3.273  38.500 1.00 37.93 121 A 1 
ATOM 932  C CB  . VAL A 1 127 ? 32.690 3.797  36.848 1.00 38.71 121 A 1 
ATOM 933  C CG1 . VAL A 1 127 ? 31.587 4.069  35.862 1.00 38.93 121 A 1 
ATOM 934  C CG2 . VAL A 1 127 ? 33.683 4.940  36.817 1.00 38.44 121 A 1 
ATOM 935  N N   . ASP A 1 128 ? 31.020 1.432  38.109 1.00 38.58 122 A 1 
ATOM 936  C CA  . ASP A 1 128 ? 29.854 0.514  38.117 1.00 39.19 122 A 1 
ATOM 937  C C   . ASP A 1 128 ? 29.071 0.618  39.413 1.00 38.45 122 A 1 
ATOM 938  O O   . ASP A 1 128 ? 27.854 0.527  39.397 1.00 38.64 122 A 1 
ATOM 939  C CB  . ASP A 1 128 ? 30.232 -0.960 37.886 1.00 39.69 122 A 1 
ATOM 940  C CG  . ASP A 1 128 ? 30.971 -1.198 36.565 1.00 42.62 122 A 1 
ATOM 941  O OD1 . ASP A 1 128 ? 31.704 -2.219 36.490 1.00 46.00 122 A 1 
ATOM 942  O OD2 . ASP A 1 128 ? 30.845 -0.386 35.608 1.00 45.03 122 A 1 
ATOM 943  N N   . GLU A 1 129 ? 29.779 0.816  40.527 1.00 37.99 123 A 1 
ATOM 944  C CA  . GLU A 1 129 ? 29.153 0.941  41.844 1.00 37.31 123 A 1 
ATOM 945  C C   . GLU A 1 129 ? 28.311 2.216  41.997 1.00 37.11 123 A 1 
ATOM 946  O O   . GLU A 1 129 ? 27.265 2.191  42.643 1.00 36.94 123 A 1 
ATOM 947  C CB  . GLU A 1 129 ? 30.203 0.831  42.954 1.00 37.25 123 A 1 
ATOM 948  N N   . MET A 1 130 ? 28.774 3.320  41.402 1.00 36.83 124 A 1 
ATOM 949  C CA  . MET A 1 130 ? 28.001 4.565  41.330 1.00 36.72 124 A 1 
ATOM 950  C C   . MET A 1 130 ? 26.727 4.379  40.526 1.00 36.31 124 A 1 
ATOM 951  O O   . MET A 1 130 ? 25.680 4.861  40.922 1.00 35.87 124 A 1 
ATOM 952  C CB  . MET A 1 130 ? 28.820 5.695  40.702 1.00 36.66 124 A 1 
ATOM 953  C CG  . MET A 1 130 ? 29.895 6.257  41.598 1.00 38.35 124 A 1 
ATOM 954  S SD  . MET A 1 130 ? 31.063 7.303  40.697 1.00 41.55 124 A 1 
ATOM 955  C CE  . MET A 1 130 ? 30.023 8.709  40.307 1.00 41.47 124 A 1 
ATOM 956  N N   . ILE A 1 131 ? 26.836 3.698  39.382 1.00 36.62 125 A 1 
ATOM 957  C CA  . ILE A 1 131 ? 25.668 3.315  38.581 1.00 36.80 125 A 1 
ATOM 958  C C   . ILE A 1 131 ? 24.760 2.403  39.376 1.00 36.64 125 A 1 
ATOM 959  O O   . ILE A 1 131 ? 23.544 2.555  39.337 1.00 36.88 125 A 1 
ATOM 960  C CB  . ILE A 1 131 ? 26.040 2.626  37.226 1.00 36.81 125 A 1 
ATOM 961  C CG1 . ILE A 1 131 ? 26.407 3.666  36.168 1.00 37.76 125 A 1 
ATOM 962  C CG2 . ILE A 1 131 ? 24.865 1.845  36.672 1.00 37.08 125 A 1 
ATOM 963  C CD1 . ILE A 1 131 ? 27.859 3.877  36.047 1.00 40.35 125 A 1 
ATOM 964  N N   . ARG A 1 132 ? 25.360 1.468  40.110 1.00 36.97 126 A 1 
ATOM 965  C CA  . ARG A 1 132 ? 24.601 0.491  40.884 1.00 36.87 126 A 1 
ATOM 966  C C   . ARG A 1 132 ? 23.671 1.197  41.871 1.00 36.12 126 A 1 
ATOM 967  O O   . ARG A 1 132 ? 22.483 0.871  41.940 1.00 36.12 126 A 1 
ATOM 968  C CB  . ARG A 1 132 ? 25.543 -0.490 41.590 1.00 37.34 126 A 1 
ATOM 969  C CG  . ARG A 1 132 ? 25.134 -1.947 41.417 1.00 38.76 126 A 1 
ATOM 970  C CD  . ARG A 1 132 ? 26.190 -2.937 41.908 1.00 39.92 126 A 1 
ATOM 971  N NE  . ARG A 1 132 ? 27.327 -3.056 40.988 1.00 41.55 126 A 1 
ATOM 972  C CZ  . ARG A 1 132 ? 28.597 -2.796 41.319 1.00 44.05 126 A 1 
ATOM 973  N NH1 . ARG A 1 132 ? 28.909 -2.407 42.561 1.00 43.90 126 A 1 
ATOM 974  N NH2 . ARG A 1 132 ? 29.569 -2.940 40.414 1.00 44.06 126 A 1 
ATOM 975  N N   . GLU A 1 133 ? 24.196 2.195  42.583 1.00 35.05 127 A 1 
ATOM 976  C CA  . GLU A 1 133 ? 23.400 2.965  43.557 1.00 34.75 127 A 1 
ATOM 977  C C   . GLU A 1 133 ? 22.209 3.722  42.970 1.00 33.16 127 A 1 
ATOM 978  O O   . GLU A 1 133 ? 21.184 3.856  43.636 1.00 33.15 127 A 1 
ATOM 979  C CB  . GLU A 1 133 ? 24.276 3.974  44.317 1.00 35.39 127 A 1 
ATOM 980  C CG  . GLU A 1 133 ? 25.390 3.373  45.158 1.00 38.38 127 A 1 
ATOM 981  C CD  . GLU A 1 133 ? 26.418 4.418  45.607 1.00 42.36 127 A 1 
ATOM 982  O OE1 . GLU A 1 133 ? 26.050 5.606  45.782 1.00 43.74 127 A 1 
ATOM 983  O OE2 . GLU A 1 133 ? 27.604 4.047  45.785 1.00 44.03 127 A 1 
ATOM 984  N N   . ALA A 1 134 ? 22.356 4.246  41.752 1.00 31.46 128 A 1 
ATOM 985  C CA  . ALA A 1 134 ? 21.313 5.087  41.136 1.00 30.05 128 A 1 
ATOM 986  C C   . ALA A 1 134 ? 20.307 4.282  40.285 1.00 29.00 128 A 1 
ATOM 987  O O   . ALA A 1 134 ? 19.187 4.729  40.020 1.00 28.09 128 A 1 
ATOM 988  C CB  . ALA A 1 134 ? 21.956 6.168  40.302 1.00 30.15 128 A 1 
ATOM 989  N N   . ASP A 1 135 ? 20.730 3.095  39.874 1.00 27.48 129 A 1 
ATOM 990  C CA  . ASP A 1 135 ? 19.947 2.216  39.022 1.00 26.53 129 A 1 
ATOM 991  C C   . ASP A 1 135 ? 18.750 1.637  39.797 1.00 25.88 129 A 1 
ATOM 992  O O   . ASP A 1 135 ? 18.925 1.089  40.871 1.00 25.78 129 A 1 
ATOM 993  C CB  . ASP A 1 135 ? 20.883 1.114  38.498 1.00 25.82 129 A 1 
ATOM 994  C CG  . ASP A 1 135 ? 20.279 0.286  37.386 1.00 25.07 129 A 1 
ATOM 995  O OD1 . ASP A 1 135 ? 19.184 0.599  36.873 1.00 21.98 129 A 1 
ATOM 996  O OD2 . ASP A 1 135 ? 20.923 -0.701 37.007 1.00 25.85 129 A 1 
ATOM 997  N N   . ILE A 1 136 ? 17.538 1.807  39.265 1.00 25.60 130 A 1 
ATOM 998  C CA  . ILE A 1 136 ? 16.326 1.268  39.884 1.00 25.13 130 A 1 
ATOM 999  C C   . ILE A 1 136 ? 15.885 -0.008 39.162 1.00 24.73 130 A 1 
ATOM 1000 O O   . ILE A 1 136 ? 15.603 -1.016 39.807 1.00 25.02 130 A 1 
ATOM 1001 C CB  . ILE A 1 136 ? 15.108 2.253  39.880 1.00 25.47 130 A 1 
ATOM 1002 C CG1 . ILE A 1 136 ? 15.438 3.669  40.411 1.00 26.61 130 A 1 
ATOM 1003 C CG2 . ILE A 1 136 ? 13.913 1.655  40.625 1.00 24.99 130 A 1 
ATOM 1004 C CD1 . ILE A 1 136 ? 16.092 3.725  41.734 1.00 30.81 130 A 1 
ATOM 1005 N N   . ASP A 1 137 ? 15.805 0.034  37.834 1.00 23.72 131 A 1 
ATOM 1006 C CA  . ASP A 1 137 ? 15.271 -1.104 37.073 1.00 22.74 131 A 1 
ATOM 1007 C C   . ASP A 1 137 ? 16.265 -2.265 36.900 1.00 22.05 131 A 1 
ATOM 1008 O O   . ASP A 1 137 ? 15.856 -3.382 36.561 1.00 22.02 131 A 1 
ATOM 1009 C CB  . ASP A 1 137 ? 14.634 -0.686 35.721 1.00 22.45 131 A 1 
ATOM 1010 C CG  . ASP A 1 137 ? 15.532 0.233  34.871 1.00 22.41 131 A 1 
ATOM 1011 O OD1 . ASP A 1 137 ? 16.762 0.049  34.828 1.00 21.85 131 A 1 
ATOM 1012 O OD2 . ASP A 1 137 ? 14.998 1.153  34.224 1.00 21.79 131 A 1 
ATOM 1013 N N   . GLY A 1 138 ? 17.546 -1.991 37.136 1.00 20.94 132 A 1 
ATOM 1014 C CA  . GLY A 1 138 ? 18.598 -3.006 37.033 1.00 20.76 132 A 1 
ATOM 1015 C C   . GLY A 1 138 ? 19.233 -3.213 35.659 1.00 20.21 132 A 1 
ATOM 1016 O O   . GLY A 1 138 ? 19.992 -4.164 35.464 1.00 19.82 132 A 1 
ATOM 1017 N N   . ASP A 1 139 ? 18.933 -2.334 34.705 1.00 20.26 133 A 1 
ATOM 1018 C CA  . ASP A 1 139 ? 19.549 -2.393 33.368 1.00 20.25 133 A 1 
ATOM 1019 C C   . ASP A 1 139 ? 21.027 -1.948 33.284 1.00 20.75 133 A 1 
ATOM 1020 O O   . ASP A 1 139 ? 21.671 -2.074 32.228 1.00 21.23 133 A 1 
ATOM 1021 C CB  . ASP A 1 139 ? 18.671 -1.693 32.331 1.00 20.27 133 A 1 
ATOM 1022 C CG  . ASP A 1 139 ? 18.699 -0.197 32.444 1.00 20.32 133 A 1 
ATOM 1023 O OD1 . ASP A 1 139 ? 18.167 0.473  31.538 1.00 19.86 133 A 1 
ATOM 1024 O OD2 . ASP A 1 139 ? 19.235 0.327  33.436 1.00 23.39 133 A 1 
ATOM 1025 N N   . GLY A 1 140 ? 21.575 -1.453 34.401 1.00 20.99 134 A 1 
ATOM 1026 C CA  . GLY A 1 140 ? 23.005 -1.136 34.493 1.00 20.12 134 A 1 
ATOM 1027 C C   . GLY A 1 140 ? 23.318 0.228  33.911 1.00 20.42 134 A 1 
ATOM 1028 O O   . GLY A 1 140 ? 24.473 0.521  33.589 1.00 21.16 134 A 1 
ATOM 1029 N N   . GLN A 1 141 ? 22.280 1.052  33.762 1.00 19.79 135 A 1 
ATOM 1030 C CA  . GLN A 1 141 ? 22.391 2.430  33.287 1.00 19.22 135 A 1 
ATOM 1031 C C   . GLN A 1 141 ? 21.434 3.302  34.087 1.00 19.40 135 A 1 
ATOM 1032 O O   . GLN A 1 141 ? 20.545 2.794  34.790 1.00 18.52 135 A 1 
ATOM 1033 C CB  . GLN A 1 141 ? 22.020 2.549  31.792 1.00 19.43 135 A 1 
ATOM 1034 C CG  . GLN A 1 141 ? 22.867 1.730  30.866 1.00 18.64 135 A 1 
ATOM 1035 C CD  . GLN A 1 141 ? 22.779 2.178  29.444 1.00 18.49 135 A 1 
ATOM 1036 O OE1 . GLN A 1 141 ? 21.787 1.911  28.735 1.00 18.15 135 A 1 
ATOM 1037 N NE2 . GLN A 1 141 ? 23.829 2.840  28.990 1.00 15.85 135 A 1 
ATOM 1038 N N   . VAL A 1 142 ? 21.597 4.621  33.956 1.00 19.50 136 A 1 
ATOM 1039 C CA  . VAL A 1 142 ? 20.751 5.568  34.693 1.00 19.15 136 A 1 
ATOM 1040 C C   . VAL A 1 142 ? 19.910 6.365  33.697 1.00 19.56 136 A 1 
ATOM 1041 O O   . VAL A 1 142 ? 20.421 7.094  32.842 1.00 19.75 136 A 1 
ATOM 1042 C CB  . VAL A 1 142 ? 21.591 6.461  35.679 1.00 19.28 136 A 1 
ATOM 1043 C CG1 . VAL A 1 142 ? 20.703 7.398  36.519 1.00 16.89 136 A 1 
ATOM 1044 C CG2 . VAL A 1 142 ? 22.487 5.575  36.585 1.00 17.22 136 A 1 
ATOM 1045 N N   . ASN A 1 143 ? 18.609 6.176  33.782 1.00 20.51 137 A 1 
ATOM 1046 C CA  . ASN A 1 143 ? 17.687 6.860  32.895 1.00 21.63 137 A 1 
ATOM 1047 C C   . ASN A 1 143 ? 17.190 8.101  33.605 1.00 22.50 137 A 1 
ATOM 1048 O O   . ASN A 1 143 ? 17.557 8.326  34.767 1.00 22.95 137 A 1 
ATOM 1049 C CB  . ASN A 1 143 ? 16.572 5.906  32.407 1.00 21.42 137 A 1 
ATOM 1050 C CG  . ASN A 1 143 ? 15.510 5.618  33.458 1.00 21.79 137 A 1 
ATOM 1051 O OD1 . ASN A 1 143 ? 15.506 6.170  34.570 1.00 24.51 137 A 1 
ATOM 1052 N ND2 . ASN A 1 143 ? 14.575 4.773  33.092 1.00 19.99 137 A 1 
ATOM 1053 N N   . TYR A 1 144 ? 16.386 8.913  32.924 1.00 23.61 138 A 1 
ATOM 1054 C CA  . TYR A 1 144 ? 15.937 10.185 33.498 1.00 24.53 138 A 1 
ATOM 1055 C C   . TYR A 1 144 ? 15.159 10.055 34.814 1.00 25.18 138 A 1 
ATOM 1056 O O   . TYR A 1 144 ? 15.455 10.777 35.780 1.00 25.82 138 A 1 
ATOM 1057 C CB  . TYR A 1 144 ? 15.148 11.030 32.480 1.00 24.82 138 A 1 
ATOM 1058 C CG  . TYR A 1 144 ? 14.756 12.384 33.047 1.00 25.31 138 A 1 
ATOM 1059 C CD1 . TYR A 1 144 ? 15.720 13.357 33.276 1.00 25.98 138 A 1 
ATOM 1060 C CD2 . TYR A 1 144 ? 13.431 12.668 33.391 1.00 26.48 138 A 1 
ATOM 1061 C CE1 . TYR A 1 144 ? 15.396 14.596 33.817 1.00 27.34 138 A 1 
ATOM 1062 C CE2 . TYR A 1 144 ? 13.086 13.909 33.927 1.00 28.92 138 A 1 
ATOM 1063 C CZ  . TYR A 1 144 ? 14.083 14.872 34.143 1.00 30.12 138 A 1 
ATOM 1064 O OH  . TYR A 1 144 ? 13.776 16.113 34.685 1.00 31.54 138 A 1 
ATOM 1065 N N   . GLU A 1 145 ? 14.175 9.151  34.853 1.00 25.56 139 A 1 
ATOM 1066 C CA  . GLU A 1 145 ? 13.370 8.903  36.062 1.00 25.93 139 A 1 
ATOM 1067 C C   . GLU A 1 145 ? 14.253 8.588  37.278 1.00 25.12 139 A 1 
ATOM 1068 O O   . GLU A 1 145 ? 14.063 9.158  38.354 1.00 25.04 139 A 1 
ATOM 1069 C CB  . GLU A 1 145 ? 12.415 7.736  35.830 1.00 26.82 139 A 1 
ATOM 1070 C CG  . GLU A 1 145 ? 10.928 7.966  36.111 1.00 31.42 139 A 1 
ATOM 1071 C CD  . GLU A 1 145 ? 10.635 9.126  37.050 1.00 37.07 139 A 1 
ATOM 1072 O OE1 . GLU A 1 145 ? 10.785 8.988  38.304 1.00 36.75 139 A 1 
ATOM 1073 O OE2 . GLU A 1 145 ? 10.233 10.180 36.493 1.00 40.54 139 A 1 
ATOM 1074 N N   . GLU A 1 146 ? 15.216 7.685  37.098 1.00 24.42 140 A 1 
ATOM 1075 C CA  . GLU A 1 146 ? 16.174 7.321  38.158 1.00 24.41 140 A 1 
ATOM 1076 C C   . GLU A 1 146 ? 17.104 8.472  38.543 1.00 24.68 140 A 1 
ATOM 1077 O O   . GLU A 1 146 ? 17.549 8.552  39.686 1.00 24.79 140 A 1 
ATOM 1078 C CB  . GLU A 1 146 ? 17.022 6.108  37.742 1.00 23.86 140 A 1 
ATOM 1079 C CG  . GLU A 1 146 ? 16.215 4.896  37.284 1.00 23.54 140 A 1 
ATOM 1080 C CD  . GLU A 1 146 ? 17.054 3.857  36.556 1.00 22.43 140 A 1 
ATOM 1081 O OE1 . GLU A 1 146 ? 18.003 4.228  35.846 1.00 19.32 140 A 1 
ATOM 1082 O OE2 . GLU A 1 146 ? 16.755 2.647  36.671 1.00 23.38 140 A 1 
ATOM 1083 N N   . PHE A 1 147 ? 17.432 9.332  37.580 1.00 25.09 141 A 1 
ATOM 1084 C CA  . PHE A 1 147 ? 18.224 10.521 37.860 1.00 25.79 141 A 1 
ATOM 1085 C C   . PHE A 1 147 ? 17.425 11.492 38.756 1.00 26.59 141 A 1 
ATOM 1086 O O   . PHE A 1 147 ? 17.956 12.025 39.719 1.00 26.10 141 A 1 
ATOM 1087 C CB  . PHE A 1 147 ? 18.662 11.192 36.548 1.00 25.26 141 A 1 
ATOM 1088 C CG  . PHE A 1 147 ? 19.699 12.258 36.728 1.00 24.79 141 A 1 
ATOM 1089 C CD1 . PHE A 1 147 ? 21.041 11.925 36.836 1.00 24.89 141 A 1 
ATOM 1090 C CD2 . PHE A 1 147 ? 19.327 13.604 36.803 1.00 23.71 141 A 1 
ATOM 1091 C CE1 . PHE A 1 147 ? 22.008 12.908 37.006 1.00 24.64 141 A 1 
ATOM 1092 C CE2 . PHE A 1 147 ? 20.268 14.592 36.973 1.00 23.09 141 A 1 
ATOM 1093 C CZ  . PHE A 1 147 ? 21.619 14.251 37.072 1.00 25.49 141 A 1 
ATOM 1094 N N   . VAL A 1 148 ? 16.154 11.702 38.415 1.00 28.38 142 A 1 
ATOM 1095 C CA  . VAL A 1 148 ? 15.228 12.526 39.194 1.00 30.27 142 A 1 
ATOM 1096 C C   . VAL A 1 148 ? 15.168 12.049 40.647 1.00 31.90 142 A 1 
ATOM 1097 O O   . VAL A 1 148 ? 15.535 12.780 41.563 1.00 32.05 142 A 1 
ATOM 1098 C CB  . VAL A 1 148 ? 13.800 12.509 38.575 1.00 30.16 142 A 1 
ATOM 1099 C CG1 . VAL A 1 148 ? 12.816 13.288 39.446 1.00 30.76 142 A 1 
ATOM 1100 C CG2 . VAL A 1 148 ? 13.808 13.050 37.152 1.00 29.26 142 A 1 
ATOM 1101 N N   . GLN A 1 149 ? 14.730 10.806 40.838 1.00 33.90 143 A 1 
ATOM 1102 C CA  . GLN A 1 149 ? 14.551 10.203 42.167 1.00 35.44 143 A 1 
ATOM 1103 C C   . GLN A 1 149 ? 15.777 10.309 43.049 1.00 36.37 143 A 1 
ATOM 1104 O O   . GLN A 1 149 ? 15.671 10.377 44.261 1.00 36.59 143 A 1 
ATOM 1105 C CB  . GLN A 1 149 ? 14.147 8.743  42.022 1.00 35.10 143 A 1 
ATOM 1106 C CG  . GLN A 1 149 ? 12.774 8.583  41.443 1.00 35.74 143 A 1 
ATOM 1107 C CD  . GLN A 1 149 ? 12.244 7.210  41.662 1.00 36.57 143 A 1 
ATOM 1108 O OE1 . GLN A 1 149 ? 11.474 6.684  40.852 1.00 38.87 143 A 1 
ATOM 1109 N NE2 . GLN A 1 149 ? 12.655 6.600  42.761 1.00 35.29 143 A 1 
ATOM 1110 N N   . MET A 1 150 ? 16.925 10.336 42.401 1.00 37.89 144 A 1 
ATOM 1111 C CA  . MET A 1 150 ? 18.230 10.462 43.014 1.00 40.11 144 A 1 
ATOM 1112 C C   . MET A 1 150 ? 18.483 11.855 43.618 1.00 41.42 144 A 1 
ATOM 1113 O O   . MET A 1 150 ? 19.320 12.009 44.516 1.00 41.74 144 A 1 
ATOM 1114 C CB  . MET A 1 150 ? 19.238 10.254 41.903 1.00 39.96 144 A 1 
ATOM 1115 C CG  . MET A 1 150 ? 20.438 9.488  42.248 1.00 41.19 144 A 1 
ATOM 1116 S SD  . MET A 1 150 ? 21.447 9.676  40.791 1.00 45.15 144 A 1 
ATOM 1117 C CE  . MET A 1 150 ? 22.089 11.320 41.100 1.00 45.82 144 A 1 
ATOM 1118 N N   . MET A 1 151 ? 17.791 12.863 43.081 1.00 42.59 145 A 1 
ATOM 1119 C CA  . MET A 1 151 ? 17.904 14.241 43.555 1.00 43.67 145 A 1 
ATOM 1120 C C   . MET A 1 151 ? 16.929 14.515 44.681 1.00 43.98 145 A 1 
ATOM 1121 O O   . MET A 1 151 ? 16.809 15.657 45.110 1.00 44.88 145 A 1 
ATOM 1122 C CB  . MET A 1 151 ? 17.667 15.245 42.417 1.00 43.63 145 A 1 
ATOM 1123 C CG  . MET A 1 151 ? 18.635 15.100 41.250 1.00 44.57 145 A 1 
ATOM 1124 S SD  . MET A 1 151 ? 20.310 14.753 41.822 1.00 46.92 145 A 1 
ATOM 1125 C CE  . MET A 1 151 ? 21.006 13.997 40.365 1.00 47.40 145 A 1 
#
