# Supplementary material for: Visualization of stepwise derepression of TFIIH in global genome nucleotide excision repair
Source: Sci Adv. 2026 Jul 23;12(30):eaeb3506. doi: 10.1126/sciadv.aeb3506 (PMC13394385; doi:10.1126/sciadv.aeb3506)
Supplement: Supplementary file 3 — Data S1 [file sciadv.aeb3506_data_s1.zip › templates/fold_tfiih_mat1_xpcc_dna_template_hit_0_chains_i.cif]

data_7m2u
#
_entry.id 7m2u
#
loop_
_chem_comp.formula
_chem_comp.formula_weight
_chem_comp.id
_chem_comp.mon_nstd_flag
_chem_comp.name
_chem_comp.pdbx_synonyms
_chem_comp.type
"C3 H7 N O2"      89.093  ALA y ALANINE                              ? "L-peptide linking" 
"C6 H15 N4 O2 1"  175.209 ARG y ARGININE                             ? "L-peptide linking" 
"C4 H8 N2 O3"     132.118 ASN y ASPARAGINE                           ? "L-peptide linking" 
"C4 H7 N O4"      133.103 ASP y "ASPARTIC ACID"                      ? "L-peptide linking" 
"Ca 2"            40.078  CA  . "CALCIUM ION"                        ? non-polymer         
"C3 H7 N O2 S"    121.158 CYS y CYSTEINE                             ? "L-peptide linking" 
"C10 H14 N5 O6 P" 331.222 DA  y "2'-DEOXYADENOSINE-5'-MONOPHOSPHATE" ? "DNA linking"       
"C9 H14 N3 O7 P"  307.197 DC  y "2'-DEOXYCYTIDINE-5'-MONOPHOSPHATE"  ? "DNA linking"       
"C10 H14 N5 O7 P" 347.221 DG  y "2'-DEOXYGUANOSINE-5'-MONOPHOSPHATE" ? "DNA linking"       
"C10 H15 N2 O8 P" 322.208 DT  y "THYMIDINE-5'-MONOPHOSPHATE"         ? "DNA linking"       
"C5 H10 N2 O3"    146.144 GLN y GLUTAMINE                            ? "L-peptide linking" 
"C5 H9 N O4"      147.129 GLU y "GLUTAMIC ACID"                      ? "L-peptide linking" 
"C2 H5 N O2"      75.067  GLY y GLYCINE                              ? "peptide linking"   
"C6 H10 N3 O2 1"  156.162 HIS y HISTIDINE                            ? "L-peptide linking" 
"C6 H13 N O2"     131.173 ILE y ISOLEUCINE                           ? "L-peptide linking" 
"C6 H13 N O2"     131.173 LEU y LEUCINE                              ? "L-peptide linking" 
"C6 H15 N2 O2 1"  147.195 LYS y LYSINE                               ? "L-peptide linking" 
"C5 H11 N O2 S"   149.211 MET y METHIONINE                           ? "L-peptide linking" 
"C9 H11 N O2"     165.189 PHE y PHENYLALANINE                        ? "L-peptide linking" 
"C5 H9 N O2"      115.130 PRO y PROLINE                              ? "L-peptide linking" 
"C3 H7 N O3"      105.093 SER y SERINE                               ? "L-peptide linking" 
"Fe4 S4"          351.640 SF4 . "IRON/SULFUR CLUSTER"                ? non-polymer         
"C4 H9 N O3"      119.119 THR y THREONINE                            ? "L-peptide linking" 
"C11 H12 N2 O2"   204.225 TRP y TRYPTOPHAN                           ? "L-peptide linking" 
"C9 H11 N O3"     181.189 TYR y TYROSINE                             ? "L-peptide linking" 
"C5 H11 N O2"     117.146 VAL y VALINE                               ? "L-peptide linking" 
"Zn 2"            65.409  ZN  . "ZINC ION"                           ? non-polymer         
#
loop_
_chem_comp_atom.atom_id
_chem_comp_atom.charge
_chem_comp_atom.comp_id
_chem_comp_atom.pdbx_leaving_atom_flag
_chem_comp_atom.pdbx_model_Cartn_x_ideal
_chem_comp_atom.pdbx_model_Cartn_y_ideal
_chem_comp_atom.pdbx_model_Cartn_z_ideal
_chem_comp_atom.pdbx_ordinal
_chem_comp_atom.type_symbol
N      ? ALA ? ? ? ? 1   N  
CA     ? ALA ? ? ? ? 2   C  
C      ? ALA ? ? ? ? 3   C  
O      ? ALA ? ? ? ? 4   O  
CB     ? ALA ? ? ? ? 5   C  
OXT    ? ALA ? ? ? ? 6   O  
H      ? ALA ? ? ? ? 7   H  
H2     ? ALA ? ? ? ? 8   H  
HA     ? ALA ? ? ? ? 9   H  
HB1    ? ALA ? ? ? ? 10  H  
HB2    ? ALA ? ? ? ? 11  H  
HB3    ? ALA ? ? ? ? 12  H  
HXT    ? ALA ? ? ? ? 13  H  
N      ? ARG ? ? ? ? 14  N  
CA     ? ARG ? ? ? ? 15  C  
C      ? ARG ? ? ? ? 16  C  
O      ? ARG ? ? ? ? 17  O  
CB     ? ARG ? ? ? ? 18  C  
CG     ? ARG ? ? ? ? 19  C  
CD     ? ARG ? ? ? ? 20  C  
NE     ? ARG ? ? ? ? 21  N  
CZ     ? ARG ? ? ? ? 22  C  
NH1    ? ARG ? ? ? ? 23  N  
NH2    ? ARG ? ? ? ? 24  N  
OXT    ? ARG ? ? ? ? 25  O  
H      ? ARG ? ? ? ? 26  H  
H2     ? ARG ? ? ? ? 27  H  
HA     ? ARG ? ? ? ? 28  H  
HB2    ? ARG ? ? ? ? 29  H  
HB3    ? ARG ? ? ? ? 30  H  
HG2    ? ARG ? ? ? ? 31  H  
HG3    ? ARG ? ? ? ? 32  H  
HD2    ? ARG ? ? ? ? 33  H  
HD3    ? ARG ? ? ? ? 34  H  
HE     ? ARG ? ? ? ? 35  H  
HH11   ? ARG ? ? ? ? 36  H  
HH12   ? ARG ? ? ? ? 37  H  
HH21   ? ARG ? ? ? ? 38  H  
HH22   ? ARG ? ? ? ? 39  H  
HXT    ? ARG ? ? ? ? 40  H  
N      ? ASN ? ? ? ? 41  N  
CA     ? ASN ? ? ? ? 42  C  
C      ? ASN ? ? ? ? 43  C  
O      ? ASN ? ? ? ? 44  O  
CB     ? ASN ? ? ? ? 45  C  
CG     ? ASN ? ? ? ? 46  C  
OD1    ? ASN ? ? ? ? 47  O  
ND2    ? ASN ? ? ? ? 48  N  
OXT    ? ASN ? ? ? ? 49  O  
H      ? ASN ? ? ? ? 50  H  
H2     ? ASN ? ? ? ? 51  H  
HA     ? ASN ? ? ? ? 52  H  
HB2    ? ASN ? ? ? ? 53  H  
HB3    ? ASN ? ? ? ? 54  H  
HD21   ? ASN ? ? ? ? 55  H  
HD22   ? ASN ? ? ? ? 56  H  
HXT    ? ASN ? ? ? ? 57  H  
N      ? ASP ? ? ? ? 58  N  
CA     ? ASP ? ? ? ? 59  C  
C      ? ASP ? ? ? ? 60  C  
O      ? ASP ? ? ? ? 61  O  
CB     ? ASP ? ? ? ? 62  C  
CG     ? ASP ? ? ? ? 63  C  
OD1    ? ASP ? ? ? ? 64  O  
OD2    ? ASP ? ? ? ? 65  O  
OXT    ? ASP ? ? ? ? 66  O  
H      ? ASP ? ? ? ? 67  H  
H2     ? ASP ? ? ? ? 68  H  
HA     ? ASP ? ? ? ? 69  H  
HB2    ? ASP ? ? ? ? 70  H  
HB3    ? ASP ? ? ? ? 71  H  
HD2    ? ASP ? ? ? ? 72  H  
HXT    ? ASP ? ? ? ? 73  H  
CA     ? CA  ? ? ? ? 74  CA 
N      ? CYS ? ? ? ? 75  N  
CA     ? CYS ? ? ? ? 76  C  
C      ? CYS ? ? ? ? 77  C  
O      ? CYS ? ? ? ? 78  O  
CB     ? CYS ? ? ? ? 79  C  
SG     ? CYS ? ? ? ? 80  S  
OXT    ? CYS ? ? ? ? 81  O  
H      ? CYS ? ? ? ? 82  H  
H2     ? CYS ? ? ? ? 83  H  
HA     ? CYS ? ? ? ? 84  H  
HB2    ? CYS ? ? ? ? 85  H  
HB3    ? CYS ? ? ? ? 86  H  
HG     ? CYS ? ? ? ? 87  H  
HXT    ? CYS ? ? ? ? 88  H  
OP3    ? DA  ? ? ? ? 89  O  
P      ? DA  ? ? ? ? 90  P  
OP1    ? DA  ? ? ? ? 91  O  
OP2    ? DA  ? ? ? ? 92  O  
"O5'"  ? DA  ? ? ? ? 93  O  
"C5'"  ? DA  ? ? ? ? 94  C  
"C4'"  ? DA  ? ? ? ? 95  C  
"O4'"  ? DA  ? ? ? ? 96  O  
"C3'"  ? DA  ? ? ? ? 97  C  
"O3'"  ? DA  ? ? ? ? 98  O  
"C2'"  ? DA  ? ? ? ? 99  C  
"C1'"  ? DA  ? ? ? ? 100 C  
N9     ? DA  ? ? ? ? 101 N  
C8     ? DA  ? ? ? ? 102 C  
N7     ? DA  ? ? ? ? 103 N  
C5     ? DA  ? ? ? ? 104 C  
C6     ? DA  ? ? ? ? 105 C  
N6     ? DA  ? ? ? ? 106 N  
N1     ? DA  ? ? ? ? 107 N  
C2     ? DA  ? ? ? ? 108 C  
N3     ? DA  ? ? ? ? 109 N  
C4     ? DA  ? ? ? ? 110 C  
HOP3   ? DA  ? ? ? ? 111 H  
HOP2   ? DA  ? ? ? ? 112 H  
"H5'"  ? DA  ? ? ? ? 113 H  
"H5''" ? DA  ? ? ? ? 114 H  
"H4'"  ? DA  ? ? ? ? 115 H  
"H3'"  ? DA  ? ? ? ? 116 H  
"HO3'" ? DA  ? ? ? ? 117 H  
"H2'"  ? DA  ? ? ? ? 118 H  
"H2''" ? DA  ? ? ? ? 119 H  
"H1'"  ? DA  ? ? ? ? 120 H  
H8     ? DA  ? ? ? ? 121 H  
H61    ? DA  ? ? ? ? 122 H  
H62    ? DA  ? ? ? ? 123 H  
H2     ? DA  ? ? ? ? 124 H  
OP3    ? DC  ? ? ? ? 125 O  
P      ? DC  ? ? ? ? 126 P  
OP1    ? DC  ? ? ? ? 127 O  
OP2    ? DC  ? ? ? ? 128 O  
"O5'"  ? DC  ? ? ? ? 129 O  
"C5'"  ? DC  ? ? ? ? 130 C  
"C4'"  ? DC  ? ? ? ? 131 C  
"O4'"  ? DC  ? ? ? ? 132 O  
"C3'"  ? DC  ? ? ? ? 133 C  
"O3'"  ? DC  ? ? ? ? 134 O  
"C2'"  ? DC  ? ? ? ? 135 C  
"C1'"  ? DC  ? ? ? ? 136 C  
N1     ? DC  ? ? ? ? 137 N  
C2     ? DC  ? ? ? ? 138 C  
O2     ? DC  ? ? ? ? 139 O  
N3     ? DC  ? ? ? ? 140 N  
C4     ? DC  ? ? ? ? 141 C  
N4     ? DC  ? ? ? ? 142 N  
C5     ? DC  ? ? ? ? 143 C  
C6     ? DC  ? ? ? ? 144 C  
HOP3   ? DC  ? ? ? ? 145 H  
HOP2   ? DC  ? ? ? ? 146 H  
"H5'"  ? DC  ? ? ? ? 147 H  
"H5''" ? DC  ? ? ? ? 148 H  
"H4'"  ? DC  ? ? ? ? 149 H  
"H3'"  ? DC  ? ? ? ? 150 H  
"HO3'" ? DC  ? ? ? ? 151 H  
"H2'"  ? DC  ? ? ? ? 152 H  
"H2''" ? DC  ? ? ? ? 153 H  
"H1'"  ? DC  ? ? ? ? 154 H  
H41    ? DC  ? ? ? ? 155 H  
H42    ? DC  ? ? ? ? 156 H  
H5     ? DC  ? ? ? ? 157 H  
H6     ? DC  ? ? ? ? 158 H  
OP3    ? DG  ? ? ? ? 159 O  
P      ? DG  ? ? ? ? 160 P  
OP1    ? DG  ? ? ? ? 161 O  
OP2    ? DG  ? ? ? ? 162 O  
"O5'"  ? DG  ? ? ? ? 163 O  
"C5'"  ? DG  ? ? ? ? 164 C  
"C4'"  ? DG  ? ? ? ? 165 C  
"O4'"  ? DG  ? ? ? ? 166 O  
"C3'"  ? DG  ? ? ? ? 167 C  
"O3'"  ? DG  ? ? ? ? 168 O  
"C2'"  ? DG  ? ? ? ? 169 C  
"C1'"  ? DG  ? ? ? ? 170 C  
N9     ? DG  ? ? ? ? 171 N  
C8     ? DG  ? ? ? ? 172 C  
N7     ? DG  ? ? ? ? 173 N  
C5     ? DG  ? ? ? ? 174 C  
C6     ? DG  ? ? ? ? 175 C  
O6     ? DG  ? ? ? ? 176 O  
N1     ? DG  ? ? ? ? 177 N  
C2     ? DG  ? ? ? ? 178 C  
N2     ? DG  ? ? ? ? 179 N  
N3     ? DG  ? ? ? ? 180 N  
C4     ? DG  ? ? ? ? 181 C  
HOP3   ? DG  ? ? ? ? 182 H  
HOP2   ? DG  ? ? ? ? 183 H  
"H5'"  ? DG  ? ? ? ? 184 H  
"H5''" ? DG  ? ? ? ? 185 H  
"H4'"  ? DG  ? ? ? ? 186 H  
"H3'"  ? DG  ? ? ? ? 187 H  
"HO3'" ? DG  ? ? ? ? 188 H  
"H2'"  ? DG  ? ? ? ? 189 H  
"H2''" ? DG  ? ? ? ? 190 H  
"H1'"  ? DG  ? ? ? ? 191 H  
H8     ? DG  ? ? ? ? 192 H  
H1     ? DG  ? ? ? ? 193 H  
H21    ? DG  ? ? ? ? 194 H  
H22    ? DG  ? ? ? ? 195 H  
OP3    ? DT  ? ? ? ? 196 O  
P      ? DT  ? ? ? ? 197 P  
OP1    ? DT  ? ? ? ? 198 O  
OP2    ? DT  ? ? ? ? 199 O  
"O5'"  ? DT  ? ? ? ? 200 O  
"C5'"  ? DT  ? ? ? ? 201 C  
"C4'"  ? DT  ? ? ? ? 202 C  
"O4'"  ? DT  ? ? ? ? 203 O  
"C3'"  ? DT  ? ? ? ? 204 C  
"O3'"  ? DT  ? ? ? ? 205 O  
"C2'"  ? DT  ? ? ? ? 206 C  
"C1'"  ? DT  ? ? ? ? 207 C  
N1     ? DT  ? ? ? ? 208 N  
C2     ? DT  ? ? ? ? 209 C  
O2     ? DT  ? ? ? ? 210 O  
N3     ? DT  ? ? ? ? 211 N  
C4     ? DT  ? ? ? ? 212 C  
O4     ? DT  ? ? ? ? 213 O  
C5     ? DT  ? ? ? ? 214 C  
C7     ? DT  ? ? ? ? 215 C  
C6     ? DT  ? ? ? ? 216 C  
HOP3   ? DT  ? ? ? ? 217 H  
HOP2   ? DT  ? ? ? ? 218 H  
"H5'"  ? DT  ? ? ? ? 219 H  
"H5''" ? DT  ? ? ? ? 220 H  
"H4'"  ? DT  ? ? ? ? 221 H  
"H3'"  ? DT  ? ? ? ? 222 H  
"HO3'" ? DT  ? ? ? ? 223 H  
"H2'"  ? DT  ? ? ? ? 224 H  
"H2''" ? DT  ? ? ? ? 225 H  
"H1'"  ? DT  ? ? ? ? 226 H  
H3     ? DT  ? ? ? ? 227 H  
H71    ? DT  ? ? ? ? 228 H  
H72    ? DT  ? ? ? ? 229 H  
H73    ? DT  ? ? ? ? 230 H  
H6     ? DT  ? ? ? ? 231 H  
N      ? GLN ? ? ? ? 232 N  
CA     ? GLN ? ? ? ? 233 C  
C      ? GLN ? ? ? ? 234 C  
O      ? GLN ? ? ? ? 235 O  
CB     ? GLN ? ? ? ? 236 C  
CG     ? GLN ? ? ? ? 237 C  
CD     ? GLN ? ? ? ? 238 C  
OE1    ? GLN ? ? ? ? 239 O  
NE2    ? GLN ? ? ? ? 240 N  
OXT    ? GLN ? ? ? ? 241 O  
H      ? GLN ? ? ? ? 242 H  
H2     ? GLN ? ? ? ? 243 H  
HA     ? GLN ? ? ? ? 244 H  
HB2    ? GLN ? ? ? ? 245 H  
HB3    ? GLN ? ? ? ? 246 H  
HG2    ? GLN ? ? ? ? 247 H  
HG3    ? GLN ? ? ? ? 248 H  
HE21   ? GLN ? ? ? ? 249 H  
HE22   ? GLN ? ? ? ? 250 H  
HXT    ? GLN ? ? ? ? 251 H  
N      ? GLU ? ? ? ? 252 N  
CA     ? GLU ? ? ? ? 253 C  
C      ? GLU ? ? ? ? 254 C  
O      ? GLU ? ? ? ? 255 O  
CB     ? GLU ? ? ? ? 256 C  
CG     ? GLU ? ? ? ? 257 C  
CD     ? GLU ? ? ? ? 258 C  
OE1    ? GLU ? ? ? ? 259 O  
OE2    ? GLU ? ? ? ? 260 O  
OXT    ? GLU ? ? ? ? 261 O  
H      ? GLU ? ? ? ? 262 H  
H2     ? GLU ? ? ? ? 263 H  
HA     ? GLU ? ? ? ? 264 H  
HB2    ? GLU ? ? ? ? 265 H  
HB3    ? GLU ? ? ? ? 266 H  
HG2    ? GLU ? ? ? ? 267 H  
HG3    ? GLU ? ? ? ? 268 H  
HE2    ? GLU ? ? ? ? 269 H  
HXT    ? GLU ? ? ? ? 270 H  
N      ? GLY ? ? ? ? 271 N  
CA     ? GLY ? ? ? ? 272 C  
C      ? GLY ? ? ? ? 273 C  
O      ? GLY ? ? ? ? 274 O  
OXT    ? GLY ? ? ? ? 275 O  
H      ? GLY ? ? ? ? 276 H  
H2     ? GLY ? ? ? ? 277 H  
HA2    ? GLY ? ? ? ? 278 H  
HA3    ? GLY ? ? ? ? 279 H  
HXT    ? GLY ? ? ? ? 280 H  
N      ? HIS ? ? ? ? 281 N  
CA     ? HIS ? ? ? ? 282 C  
C      ? HIS ? ? ? ? 283 C  
O      ? HIS ? ? ? ? 284 O  
CB     ? HIS ? ? ? ? 285 C  
CG     ? HIS ? ? ? ? 286 C  
ND1    ? HIS ? ? ? ? 287 N  
CD2    ? HIS ? ? ? ? 288 C  
CE1    ? HIS ? ? ? ? 289 C  
NE2    ? HIS ? ? ? ? 290 N  
OXT    ? HIS ? ? ? ? 291 O  
H      ? HIS ? ? ? ? 292 H  
H2     ? HIS ? ? ? ? 293 H  
HA     ? HIS ? ? ? ? 294 H  
HB2    ? HIS ? ? ? ? 295 H  
HB3    ? HIS ? ? ? ? 296 H  
HD1    ? HIS ? ? ? ? 297 H  
HD2    ? HIS ? ? ? ? 298 H  
HE1    ? HIS ? ? ? ? 299 H  
HE2    ? HIS ? ? ? ? 300 H  
HXT    ? HIS ? ? ? ? 301 H  
N      ? ILE ? ? ? ? 302 N  
CA     ? ILE ? ? ? ? 303 C  
C      ? ILE ? ? ? ? 304 C  
O      ? ILE ? ? ? ? 305 O  
CB     ? ILE ? ? ? ? 306 C  
CG1    ? ILE ? ? ? ? 307 C  
CG2    ? ILE ? ? ? ? 308 C  
CD1    ? ILE ? ? ? ? 309 C  
OXT    ? ILE ? ? ? ? 310 O  
H      ? ILE ? ? ? ? 311 H  
H2     ? ILE ? ? ? ? 312 H  
HA     ? ILE ? ? ? ? 313 H  
HB     ? ILE ? ? ? ? 314 H  
HG12   ? ILE ? ? ? ? 315 H  
HG13   ? ILE ? ? ? ? 316 H  
HG21   ? ILE ? ? ? ? 317 H  
HG22   ? ILE ? ? ? ? 318 H  
HG23   ? ILE ? ? ? ? 319 H  
HD11   ? ILE ? ? ? ? 320 H  
HD12   ? ILE ? ? ? ? 321 H  
HD13   ? ILE ? ? ? ? 322 H  
HXT    ? ILE ? ? ? ? 323 H  
N      ? LEU ? ? ? ? 324 N  
CA     ? LEU ? ? ? ? 325 C  
C      ? LEU ? ? ? ? 326 C  
O      ? LEU ? ? ? ? 327 O  
CB     ? LEU ? ? ? ? 328 C  
CG     ? LEU ? ? ? ? 329 C  
CD1    ? LEU ? ? ? ? 330 C  
CD2    ? LEU ? ? ? ? 331 C  
OXT    ? LEU ? ? ? ? 332 O  
H      ? LEU ? ? ? ? 333 H  
H2     ? LEU ? ? ? ? 334 H  
HA     ? LEU ? ? ? ? 335 H  
HB2    ? LEU ? ? ? ? 336 H  
HB3    ? LEU ? ? ? ? 337 H  
HG     ? LEU ? ? ? ? 338 H  
HD11   ? LEU ? ? ? ? 339 H  
HD12   ? LEU ? ? ? ? 340 H  
HD13   ? LEU ? ? ? ? 341 H  
HD21   ? LEU ? ? ? ? 342 H  
HD22   ? LEU ? ? ? ? 343 H  
HD23   ? LEU ? ? ? ? 344 H  
HXT    ? LEU ? ? ? ? 345 H  
N      ? LYS ? ? ? ? 346 N  
CA     ? LYS ? ? ? ? 347 C  
C      ? LYS ? ? ? ? 348 C  
O      ? LYS ? ? ? ? 349 O  
CB     ? LYS ? ? ? ? 350 C  
CG     ? LYS ? ? ? ? 351 C  
CD     ? LYS ? ? ? ? 352 C  
CE     ? LYS ? ? ? ? 353 C  
NZ     ? LYS ? ? ? ? 354 N  
OXT    ? LYS ? ? ? ? 355 O  
H      ? LYS ? ? ? ? 356 H  
H2     ? LYS ? ? ? ? 357 H  
HA     ? LYS ? ? ? ? 358 H  
HB2    ? LYS ? ? ? ? 359 H  
HB3    ? LYS ? ? ? ? 360 H  
HG2    ? LYS ? ? ? ? 361 H  
HG3    ? LYS ? ? ? ? 362 H  
HD2    ? LYS ? ? ? ? 363 H  
HD3    ? LYS ? ? ? ? 364 H  
HE2    ? LYS ? ? ? ? 365 H  
HE3    ? LYS ? ? ? ? 366 H  
HZ1    ? LYS ? ? ? ? 367 H  
HZ2    ? LYS ? ? ? ? 368 H  
HZ3    ? LYS ? ? ? ? 369 H  
HXT    ? LYS ? ? ? ? 370 H  
N      ? MET ? ? ? ? 371 N  
CA     ? MET ? ? ? ? 372 C  
C      ? MET ? ? ? ? 373 C  
O      ? MET ? ? ? ? 374 O  
CB     ? MET ? ? ? ? 375 C  
CG     ? MET ? ? ? ? 376 C  
SD     ? MET ? ? ? ? 377 S  
CE     ? MET ? ? ? ? 378 C  
OXT    ? MET ? ? ? ? 379 O  
H      ? MET ? ? ? ? 380 H  
H2     ? MET ? ? ? ? 381 H  
HA     ? MET ? ? ? ? 382 H  
HB2    ? MET ? ? ? ? 383 H  
HB3    ? MET ? ? ? ? 384 H  
HG2    ? MET ? ? ? ? 385 H  
HG3    ? MET ? ? ? ? 386 H  
HE1    ? MET ? ? ? ? 387 H  
HE2    ? MET ? ? ? ? 388 H  
HE3    ? MET ? ? ? ? 389 H  
HXT    ? MET ? ? ? ? 390 H  
N      ? PHE ? ? ? ? 391 N  
CA     ? PHE ? ? ? ? 392 C  
C      ? PHE ? ? ? ? 393 C  
O      ? PHE ? ? ? ? 394 O  
CB     ? PHE ? ? ? ? 395 C  
CG     ? PHE ? ? ? ? 396 C  
CD1    ? PHE ? ? ? ? 397 C  
CD2    ? PHE ? ? ? ? 398 C  
CE1    ? PHE ? ? ? ? 399 C  
CE2    ? PHE ? ? ? ? 400 C  
CZ     ? PHE ? ? ? ? 401 C  
OXT    ? PHE ? ? ? ? 402 O  
H      ? PHE ? ? ? ? 403 H  
H2     ? PHE ? ? ? ? 404 H  
HA     ? PHE ? ? ? ? 405 H  
HB2    ? PHE ? ? ? ? 406 H  
HB3    ? PHE ? ? ? ? 407 H  
HD1    ? PHE ? ? ? ? 408 H  
HD2    ? PHE ? ? ? ? 409 H  
HE1    ? PHE ? ? ? ? 410 H  
HE2    ? PHE ? ? ? ? 411 H  
HZ     ? PHE ? ? ? ? 412 H  
HXT    ? PHE ? ? ? ? 413 H  
N      ? PRO ? ? ? ? 414 N  
CA     ? PRO ? ? ? ? 415 C  
C      ? PRO ? ? ? ? 416 C  
O      ? PRO ? ? ? ? 417 O  
CB     ? PRO ? ? ? ? 418 C  
CG     ? PRO ? ? ? ? 419 C  
CD     ? PRO ? ? ? ? 420 C  
OXT    ? PRO ? ? ? ? 421 O  
H      ? PRO ? ? ? ? 422 H  
HA     ? PRO ? ? ? ? 423 H  
HB2    ? PRO ? ? ? ? 424 H  
HB3    ? PRO ? ? ? ? 425 H  
HG2    ? PRO ? ? ? ? 426 H  
HG3    ? PRO ? ? ? ? 427 H  
HD2    ? PRO ? ? ? ? 428 H  
HD3    ? PRO ? ? ? ? 429 H  
HXT    ? PRO ? ? ? ? 430 H  
N      ? SER ? ? ? ? 431 N  
CA     ? SER ? ? ? ? 432 C  
C      ? SER ? ? ? ? 433 C  
O      ? SER ? ? ? ? 434 O  
CB     ? SER ? ? ? ? 435 C  
OG     ? SER ? ? ? ? 436 O  
OXT    ? SER ? ? ? ? 437 O  
H      ? SER ? ? ? ? 438 H  
H2     ? SER ? ? ? ? 439 H  
HA     ? SER ? ? ? ? 440 H  
HB2    ? SER ? ? ? ? 441 H  
HB3    ? SER ? ? ? ? 442 H  
HG     ? SER ? ? ? ? 443 H  
HXT    ? SER ? ? ? ? 444 H  
FE1    ? SF4 ? ? ? ? 445 FE 
FE2    ? SF4 ? ? ? ? 446 FE 
FE3    ? SF4 ? ? ? ? 447 FE 
FE4    ? SF4 ? ? ? ? 448 FE 
S1     ? SF4 ? ? ? ? 449 S  
S2     ? SF4 ? ? ? ? 450 S  
S3     ? SF4 ? ? ? ? 451 S  
S4     ? SF4 ? ? ? ? 452 S  
N      ? THR ? ? ? ? 453 N  
CA     ? THR ? ? ? ? 454 C  
C      ? THR ? ? ? ? 455 C  
O      ? THR ? ? ? ? 456 O  
CB     ? THR ? ? ? ? 457 C  
OG1    ? THR ? ? ? ? 458 O  
CG2    ? THR ? ? ? ? 459 C  
OXT    ? THR ? ? ? ? 460 O  
H      ? THR ? ? ? ? 461 H  
H2     ? THR ? ? ? ? 462 H  
HA     ? THR ? ? ? ? 463 H  
HB     ? THR ? ? ? ? 464 H  
HG1    ? THR ? ? ? ? 465 H  
HG21   ? THR ? ? ? ? 466 H  
HG22   ? THR ? ? ? ? 467 H  
HG23   ? THR ? ? ? ? 468 H  
HXT    ? THR ? ? ? ? 469 H  
N      ? TRP ? ? ? ? 470 N  
CA     ? TRP ? ? ? ? 471 C  
C      ? TRP ? ? ? ? 472 C  
O      ? TRP ? ? ? ? 473 O  
CB     ? TRP ? ? ? ? 474 C  
CG     ? TRP ? ? ? ? 475 C  
CD1    ? TRP ? ? ? ? 476 C  
CD2    ? TRP ? ? ? ? 477 C  
NE1    ? TRP ? ? ? ? 478 N  
CE2    ? TRP ? ? ? ? 479 C  
CE3    ? TRP ? ? ? ? 480 C  
CZ2    ? TRP ? ? ? ? 481 C  
CZ3    ? TRP ? ? ? ? 482 C  
CH2    ? TRP ? ? ? ? 483 C  
OXT    ? TRP ? ? ? ? 484 O  
H      ? TRP ? ? ? ? 485 H  
H2     ? TRP ? ? ? ? 486 H  
HA     ? TRP ? ? ? ? 487 H  
HB2    ? TRP ? ? ? ? 488 H  
HB3    ? TRP ? ? ? ? 489 H  
HD1    ? TRP ? ? ? ? 490 H  
HE1    ? TRP ? ? ? ? 491 H  
HE3    ? TRP ? ? ? ? 492 H  
HZ2    ? TRP ? ? ? ? 493 H  
HZ3    ? TRP ? ? ? ? 494 H  
HH2    ? TRP ? ? ? ? 495 H  
HXT    ? TRP ? ? ? ? 496 H  
N      ? TYR ? ? ? ? 497 N  
CA     ? TYR ? ? ? ? 498 C  
C      ? TYR ? ? ? ? 499 C  
O      ? TYR ? ? ? ? 500 O  
CB     ? TYR ? ? ? ? 501 C  
CG     ? TYR ? ? ? ? 502 C  
CD1    ? TYR ? ? ? ? 503 C  
CD2    ? TYR ? ? ? ? 504 C  
CE1    ? TYR ? ? ? ? 505 C  
CE2    ? TYR ? ? ? ? 506 C  
CZ     ? TYR ? ? ? ? 507 C  
OH     ? TYR ? ? ? ? 508 O  
OXT    ? TYR ? ? ? ? 509 O  
H      ? TYR ? ? ? ? 510 H  
H2     ? TYR ? ? ? ? 511 H  
HA     ? TYR ? ? ? ? 512 H  
HB2    ? TYR ? ? ? ? 513 H  
HB3    ? TYR ? ? ? ? 514 H  
HD1    ? TYR ? ? ? ? 515 H  
HD2    ? TYR ? ? ? ? 516 H  
HE1    ? TYR ? ? ? ? 517 H  
HE2    ? TYR ? ? ? ? 518 H  
HH     ? TYR ? ? ? ? 519 H  
HXT    ? TYR ? ? ? ? 520 H  
N      ? VAL ? ? ? ? 521 N  
CA     ? VAL ? ? ? ? 522 C  
C      ? VAL ? ? ? ? 523 C  
O      ? VAL ? ? ? ? 524 O  
CB     ? VAL ? ? ? ? 525 C  
CG1    ? VAL ? ? ? ? 526 C  
CG2    ? VAL ? ? ? ? 527 C  
OXT    ? VAL ? ? ? ? 528 O  
H      ? VAL ? ? ? ? 529 H  
H2     ? VAL ? ? ? ? 530 H  
HA     ? VAL ? ? ? ? 531 H  
HB     ? VAL ? ? ? ? 532 H  
HG11   ? VAL ? ? ? ? 533 H  
HG12   ? VAL ? ? ? ? 534 H  
HG13   ? VAL ? ? ? ? 535 H  
HG21   ? VAL ? ? ? ? 536 H  
HG22   ? VAL ? ? ? ? 537 H  
HG23   ? VAL ? ? ? ? 538 H  
HXT    ? VAL ? ? ? ? 539 H  
ZN     ? ZN  ? ? ? ? 540 ZN 
#
loop_
_chem_comp_bond.atom_id_1
_chem_comp_bond.atom_id_2
_chem_comp_bond.comp_id
_chem_comp_bond.pdbx_aromatic_flag
_chem_comp_bond.pdbx_stereo_config
_chem_comp_bond.value_order
N     CA     ALA N N sing 
N     H      ALA N N sing 
N     H2     ALA N N sing 
CA    C      ALA N N sing 
CA    CB     ALA N N sing 
CA    HA     ALA N N sing 
C     O      ALA N N doub 
C     OXT    ALA N N sing 
CB    HB1    ALA N N sing 
CB    HB2    ALA N N sing 
CB    HB3    ALA N N sing 
OXT   HXT    ALA N N sing 
N     CA     ARG N N sing 
N     H      ARG N N sing 
N     H2     ARG N N sing 
CA    C      ARG N N sing 
CA    CB     ARG N N sing 
CA    HA     ARG N N sing 
C     O      ARG N N doub 
C     OXT    ARG N N sing 
CB    CG     ARG N N sing 
CB    HB2    ARG N N sing 
CB    HB3    ARG N N sing 
CG    CD     ARG N N sing 
CG    HG2    ARG N N sing 
CG    HG3    ARG N N sing 
CD    NE     ARG N N sing 
CD    HD2    ARG N N sing 
CD    HD3    ARG N N sing 
NE    CZ     ARG N N sing 
NE    HE     ARG N N sing 
CZ    NH1    ARG N N sing 
CZ    NH2    ARG N N doub 
NH1   HH11   ARG N N sing 
NH1   HH12   ARG N N sing 
NH2   HH21   ARG N N sing 
NH2   HH22   ARG N N sing 
OXT   HXT    ARG N N sing 
N     CA     ASN N N sing 
N     H      ASN N N sing 
N     H2     ASN N N sing 
CA    C      ASN N N sing 
CA    CB     ASN N N sing 
CA    HA     ASN N N sing 
C     O      ASN N N doub 
C     OXT    ASN N N sing 
CB    CG     ASN N N sing 
CB    HB2    ASN N N sing 
CB    HB3    ASN N N sing 
CG    OD1    ASN N N doub 
CG    ND2    ASN N N sing 
ND2   HD21   ASN N N sing 
ND2   HD22   ASN N N sing 
OXT   HXT    ASN N N sing 
N     CA     ASP N N sing 
N     H      ASP N N sing 
N     H2     ASP N N sing 
CA    C      ASP N N sing 
CA    CB     ASP N N sing 
CA    HA     ASP N N sing 
C     O      ASP N N doub 
C     OXT    ASP N N sing 
CB    CG     ASP N N sing 
CB    HB2    ASP N N sing 
CB    HB3    ASP N N sing 
CG    OD1    ASP N N doub 
CG    OD2    ASP N N sing 
OD2   HD2    ASP N N sing 
OXT   HXT    ASP N N sing 
N     CA     CYS N N sing 
N     H      CYS N N sing 
N     H2     CYS N N sing 
CA    C      CYS N N sing 
CA    CB     CYS N N sing 
CA    HA     CYS N N sing 
C     O      CYS N N doub 
C     OXT    CYS N N sing 
CB    SG     CYS N N sing 
CB    HB2    CYS N N sing 
CB    HB3    CYS N N sing 
SG    HG     CYS N N sing 
OXT   HXT    CYS N N sing 
OP3   P      DA  N N sing 
OP3   HOP3   DA  N N sing 
P     OP1    DA  N N doub 
P     OP2    DA  N N sing 
P     "O5'"  DA  N N sing 
OP2   HOP2   DA  N N sing 
"O5'" "C5'"  DA  N N sing 
"C5'" "C4'"  DA  N N sing 
"C5'" "H5'"  DA  N N sing 
"C5'" "H5''" DA  N N sing 
"C4'" "O4'"  DA  N N sing 
"C4'" "C3'"  DA  N N sing 
"C4'" "H4'"  DA  N N sing 
"O4'" "C1'"  DA  N N sing 
"C3'" "O3'"  DA  N N sing 
"C3'" "C2'"  DA  N N sing 
"C3'" "H3'"  DA  N N sing 
"O3'" "HO3'" DA  N N sing 
"C2'" "C1'"  DA  N N sing 
"C2'" "H2'"  DA  N N sing 
"C2'" "H2''" DA  N N sing 
"C1'" N9     DA  N N sing 
"C1'" "H1'"  DA  N N sing 
N9    C8     DA  Y N sing 
N9    C4     DA  Y N sing 
C8    N7     DA  Y N doub 
C8    H8     DA  N N sing 
N7    C5     DA  Y N sing 
C5    C6     DA  Y N sing 
C5    C4     DA  Y N doub 
C6    N6     DA  N N sing 
C6    N1     DA  Y N doub 
N6    H61    DA  N N sing 
N6    H62    DA  N N sing 
N1    C2     DA  Y N sing 
C2    N3     DA  Y N doub 
C2    H2     DA  N N sing 
N3    C4     DA  Y N sing 
OP3   P      DC  N N sing 
OP3   HOP3   DC  N N sing 
P     OP1    DC  N N doub 
P     OP2    DC  N N sing 
P     "O5'"  DC  N N sing 
OP2   HOP2   DC  N N sing 
"O5'" "C5'"  DC  N N sing 
"C5'" "C4'"  DC  N N sing 
"C5'" "H5'"  DC  N N sing 
"C5'" "H5''" DC  N N sing 
"C4'" "O4'"  DC  N N sing 
"C4'" "C3'"  DC  N N sing 
"C4'" "H4'"  DC  N N sing 
"O4'" "C1'"  DC  N N sing 
"C3'" "O3'"  DC  N N sing 
"C3'" "C2'"  DC  N N sing 
"C3'" "H3'"  DC  N N sing 
"O3'" "HO3'" DC  N N sing 
"C2'" "C1'"  DC  N N sing 
"C2'" "H2'"  DC  N N sing 
"C2'" "H2''" DC  N N sing 
"C1'" N1     DC  N N sing 
"C1'" "H1'"  DC  N N sing 
N1    C2     DC  N N sing 
N1    C6     DC  N N sing 
C2    O2     DC  N N doub 
C2    N3     DC  N N sing 
N3    C4     DC  N N doub 
C4    N4     DC  N N sing 
C4    C5     DC  N N sing 
N4    H41    DC  N N sing 
N4    H42    DC  N N sing 
C5    C6     DC  N N doub 
C5    H5     DC  N N sing 
C6    H6     DC  N N sing 
OP3   P      DG  N N sing 
OP3   HOP3   DG  N N sing 
P     OP1    DG  N N doub 
P     OP2    DG  N N sing 
P     "O5'"  DG  N N sing 
OP2   HOP2   DG  N N sing 
"O5'" "C5'"  DG  N N sing 
"C5'" "C4'"  DG  N N sing 
"C5'" "H5'"  DG  N N sing 
"C5'" "H5''" DG  N N sing 
"C4'" "O4'"  DG  N N sing 
"C4'" "C3'"  DG  N N sing 
"C4'" "H4'"  DG  N N sing 
"O4'" "C1'"  DG  N N sing 
"C3'" "O3'"  DG  N N sing 
"C3'" "C2'"  DG  N N sing 
"C3'" "H3'"  DG  N N sing 
"O3'" "HO3'" DG  N N sing 
"C2'" "C1'"  DG  N N sing 
"C2'" "H2'"  DG  N N sing 
"C2'" "H2''" DG  N N sing 
"C1'" N9     DG  N N sing 
"C1'" "H1'"  DG  N N sing 
N9    C8     DG  Y N sing 
N9    C4     DG  Y N sing 
C8    N7     DG  Y N doub 
C8    H8     DG  N N sing 
N7    C5     DG  Y N sing 
C5    C6     DG  N N sing 
C5    C4     DG  Y N doub 
C6    O6     DG  N N doub 
C6    N1     DG  N N sing 
N1    C2     DG  N N sing 
N1    H1     DG  N N sing 
C2    N2     DG  N N sing 
C2    N3     DG  N N doub 
N2    H21    DG  N N sing 
N2    H22    DG  N N sing 
N3    C4     DG  N N sing 
OP3   P      DT  N N sing 
OP3   HOP3   DT  N N sing 
P     OP1    DT  N N doub 
P     OP2    DT  N N sing 
P     "O5'"  DT  N N sing 
OP2   HOP2   DT  N N sing 
"O5'" "C5'"  DT  N N sing 
"C5'" "C4'"  DT  N N sing 
"C5'" "H5'"  DT  N N sing 
"C5'" "H5''" DT  N N sing 
"C4'" "O4'"  DT  N N sing 
"C4'" "C3'"  DT  N N sing 
"C4'" "H4'"  DT  N N sing 
"O4'" "C1'"  DT  N N sing 
"C3'" "O3'"  DT  N N sing 
"C3'" "C2'"  DT  N N sing 
"C3'" "H3'"  DT  N N sing 
"O3'" "HO3'" DT  N N sing 
"C2'" "C1'"  DT  N N sing 
"C2'" "H2'"  DT  N N sing 
"C2'" "H2''" DT  N N sing 
"C1'" N1     DT  N N sing 
"C1'" "H1'"  DT  N N sing 
N1    C2     DT  N N sing 
N1    C6     DT  N N sing 
C2    O2     DT  N N doub 
C2    N3     DT  N N sing 
N3    C4     DT  N N sing 
N3    H3     DT  N N sing 
C4    O4     DT  N N doub 
C4    C5     DT  N N sing 
C5    C7     DT  N N sing 
C5    C6     DT  N N doub 
C7    H71    DT  N N sing 
C7    H72    DT  N N sing 
C7    H73    DT  N N sing 
C6    H6     DT  N N sing 
N     CA     GLN N N sing 
N     H      GLN N N sing 
N     H2     GLN N N sing 
CA    C      GLN N N sing 
CA    CB     GLN N N sing 
CA    HA     GLN N N sing 
C     O      GLN N N doub 
C     OXT    GLN N N sing 
CB    CG     GLN N N sing 
CB    HB2    GLN N N sing 
CB    HB3    GLN N N sing 
CG    CD     GLN N N sing 
CG    HG2    GLN N N sing 
CG    HG3    GLN N N sing 
CD    OE1    GLN N N doub 
CD    NE2    GLN N N sing 
NE2   HE21   GLN N N sing 
NE2   HE22   GLN N N sing 
OXT   HXT    GLN N N sing 
N     CA     GLU N N sing 
N     H      GLU N N sing 
N     H2     GLU N N sing 
CA    C      GLU N N sing 
CA    CB     GLU N N sing 
CA    HA     GLU N N sing 
C     O      GLU N N doub 
C     OXT    GLU N N sing 
CB    CG     GLU N N sing 
CB    HB2    GLU N N sing 
CB    HB3    GLU N N sing 
CG    CD     GLU N N sing 
CG    HG2    GLU N N sing 
CG    HG3    GLU N N sing 
CD    OE1    GLU N N doub 
CD    OE2    GLU N N sing 
OE2   HE2    GLU N N sing 
OXT   HXT    GLU N N sing 
N     CA     GLY N N sing 
N     H      GLY N N sing 
N     H2     GLY N N sing 
CA    C      GLY N N sing 
CA    HA2    GLY N N sing 
CA    HA3    GLY N N sing 
C     O      GLY N N doub 
C     OXT    GLY N N sing 
OXT   HXT    GLY N N sing 
N     CA     HIS N N sing 
N     H      HIS N N sing 
N     H2     HIS N N sing 
CA    C      HIS N N sing 
CA    CB     HIS N N sing 
CA    HA     HIS N N sing 
C     O      HIS N N doub 
C     OXT    HIS N N sing 
CB    CG     HIS N N sing 
CB    HB2    HIS N N sing 
CB    HB3    HIS N N sing 
CG    ND1    HIS Y N sing 
CG    CD2    HIS Y N doub 
ND1   CE1    HIS Y N doub 
ND1   HD1    HIS N N sing 
CD2   NE2    HIS Y N sing 
CD2   HD2    HIS N N sing 
CE1   NE2    HIS Y N sing 
CE1   HE1    HIS N N sing 
NE2   HE2    HIS N N sing 
OXT   HXT    HIS N N sing 
N     CA     ILE N N sing 
N     H      ILE N N sing 
N     H2     ILE N N sing 
CA    C      ILE N N sing 
CA    CB     ILE N N sing 
CA    HA     ILE N N sing 
C     O      ILE N N doub 
C     OXT    ILE N N sing 
CB    CG1    ILE N N sing 
CB    CG2    ILE N N sing 
CB    HB     ILE N N sing 
CG1   CD1    ILE N N sing 
CG1   HG12   ILE N N sing 
CG1   HG13   ILE N N sing 
CG2   HG21   ILE N N sing 
CG2   HG22   ILE N N sing 
CG2   HG23   ILE N N sing 
CD1   HD11   ILE N N sing 
CD1   HD12   ILE N N sing 
CD1   HD13   ILE N N sing 
OXT   HXT    ILE N N sing 
N     CA     LEU N N sing 
N     H      LEU N N sing 
N     H2     LEU N N sing 
CA    C      LEU N N sing 
CA    CB     LEU N N sing 
CA    HA     LEU N N sing 
C     O      LEU N N doub 
C     OXT    LEU N N sing 
CB    CG     LEU N N sing 
CB    HB2    LEU N N sing 
CB    HB3    LEU N N sing 
CG    CD1    LEU N N sing 
CG    CD2    LEU N N sing 
CG    HG     LEU N N sing 
CD1   HD11   LEU N N sing 
CD1   HD12   LEU N N sing 
CD1   HD13   LEU N N sing 
CD2   HD21   LEU N N sing 
CD2   HD22   LEU N N sing 
CD2   HD23   LEU N N sing 
OXT   HXT    LEU N N sing 
N     CA     LYS N N sing 
N     H      LYS N N sing 
N     H2     LYS N N sing 
CA    C      LYS N N sing 
CA    CB     LYS N N sing 
CA    HA     LYS N N sing 
C     O      LYS N N doub 
C     OXT    LYS N N sing 
CB    CG     LYS N N sing 
CB    HB2    LYS N N sing 
CB    HB3    LYS N N sing 
CG    CD     LYS N N sing 
CG    HG2    LYS N N sing 
CG    HG3    LYS N N sing 
CD    CE     LYS N N sing 
CD    HD2    LYS N N sing 
CD    HD3    LYS N N sing 
CE    NZ     LYS N N sing 
CE    HE2    LYS N N sing 
CE    HE3    LYS N N sing 
NZ    HZ1    LYS N N sing 
NZ    HZ2    LYS N N sing 
NZ    HZ3    LYS N N sing 
OXT   HXT    LYS N N sing 
N     CA     MET N N sing 
N     H      MET N N sing 
N     H2     MET N N sing 
CA    C      MET N N sing 
CA    CB     MET N N sing 
CA    HA     MET N N sing 
C     O      MET N N doub 
C     OXT    MET N N sing 
CB    CG     MET N N sing 
CB    HB2    MET N N sing 
CB    HB3    MET N N sing 
CG    SD     MET N N sing 
CG    HG2    MET N N sing 
CG    HG3    MET N N sing 
SD    CE     MET N N sing 
CE    HE1    MET N N sing 
CE    HE2    MET N N sing 
CE    HE3    MET N N sing 
OXT   HXT    MET N N sing 
N     CA     PHE N N sing 
N     H      PHE N N sing 
N     H2     PHE N N sing 
CA    C      PHE N N sing 
CA    CB     PHE N N sing 
CA    HA     PHE N N sing 
C     O      PHE N N doub 
C     OXT    PHE N N sing 
CB    CG     PHE N N sing 
CB    HB2    PHE N N sing 
CB    HB3    PHE N N sing 
CG    CD1    PHE Y N doub 
CG    CD2    PHE Y N sing 
CD1   CE1    PHE Y N sing 
CD1   HD1    PHE N N sing 
CD2   CE2    PHE Y N doub 
CD2   HD2    PHE N N sing 
CE1   CZ     PHE Y N doub 
CE1   HE1    PHE N N sing 
CE2   CZ     PHE Y N sing 
CE2   HE2    PHE N N sing 
CZ    HZ     PHE N N sing 
OXT   HXT    PHE N N sing 
N     CA     PRO N N sing 
N     CD     PRO N N sing 
N     H      PRO N N sing 
CA    C      PRO N N sing 
CA    CB     PRO N N sing 
CA    HA     PRO N N sing 
C     O      PRO N N doub 
C     OXT    PRO N N sing 
CB    CG     PRO N N sing 
CB    HB2    PRO N N sing 
CB    HB3    PRO N N sing 
CG    CD     PRO N N sing 
CG    HG2    PRO N N sing 
CG    HG3    PRO N N sing 
CD    HD2    PRO N N sing 
CD    HD3    PRO N N sing 
OXT   HXT    PRO N N sing 
N     CA     SER N N sing 
N     H      SER N N sing 
N     H2     SER N N sing 
CA    C      SER N N sing 
CA    CB     SER N N sing 
CA    HA     SER N N sing 
C     O      SER N N doub 
C     OXT    SER N N sing 
CB    OG     SER N N sing 
CB    HB2    SER N N sing 
CB    HB3    SER N N sing 
OG    HG     SER N N sing 
OXT   HXT    SER N N sing 
FE1   S2     SF4 N N sing 
FE1   S3     SF4 N N sing 
FE1   S4     SF4 N N sing 
FE2   S1     SF4 N N sing 
FE2   S3     SF4 N N sing 
FE2   S4     SF4 N N sing 
FE3   S1     SF4 N N sing 
FE3   S2     SF4 N N sing 
FE3   S4     SF4 N N sing 
FE4   S1     SF4 N N sing 
FE4   S2     SF4 N N sing 
FE4   S3     SF4 N N sing 
N     CA     THR N N sing 
N     H      THR N N sing 
N     H2     THR N N sing 
CA    C      THR N N sing 
CA    CB     THR N N sing 
CA    HA     THR N N sing 
C     O      THR N N doub 
C     OXT    THR N N sing 
CB    OG1    THR N N sing 
CB    CG2    THR N N sing 
CB    HB     THR N N sing 
OG1   HG1    THR N N sing 
CG2   HG21   THR N N sing 
CG2   HG22   THR N N sing 
CG2   HG23   THR N N sing 
OXT   HXT    THR N N sing 
N     CA     TRP N N sing 
N     H      TRP N N sing 
N     H2     TRP N N sing 
CA    C      TRP N N sing 
CA    CB     TRP N N sing 
CA    HA     TRP N N sing 
C     O      TRP N N doub 
C     OXT    TRP N N sing 
CB    CG     TRP N N sing 
CB    HB2    TRP N N sing 
CB    HB3    TRP N N sing 
CG    CD1    TRP Y N doub 
CG    CD2    TRP Y N sing 
CD1   NE1    TRP Y N sing 
CD1   HD1    TRP N N sing 
CD2   CE2    TRP Y N doub 
CD2   CE3    TRP Y N sing 
NE1   CE2    TRP Y N sing 
NE1   HE1    TRP N N sing 
CE2   CZ2    TRP Y N sing 
CE3   CZ3    TRP Y N doub 
CE3   HE3    TRP N N sing 
CZ2   CH2    TRP Y N doub 
CZ2   HZ2    TRP N N sing 
CZ3   CH2    TRP Y N sing 
CZ3   HZ3    TRP N N sing 
CH2   HH2    TRP N N sing 
OXT   HXT    TRP N N sing 
N     CA     TYR N N sing 
N     H      TYR N N sing 
N     H2     TYR N N sing 
CA    C      TYR N N sing 
CA    CB     TYR N N sing 
CA    HA     TYR N N sing 
C     O      TYR N N doub 
C     OXT    TYR N N sing 
CB    CG     TYR N N sing 
CB    HB2    TYR N N sing 
CB    HB3    TYR N N sing 
CG    CD1    TYR Y N doub 
CG    CD2    TYR Y N sing 
CD1   CE1    TYR Y N sing 
CD1   HD1    TYR N N sing 
CD2   CE2    TYR Y N doub 
CD2   HD2    TYR N N sing 
CE1   CZ     TYR Y N doub 
CE1   HE1    TYR N N sing 
CE2   CZ     TYR Y N sing 
CE2   HE2    TYR N N sing 
CZ    OH     TYR N N sing 
OH    HH     TYR N N sing 
OXT   HXT    TYR N N sing 
N     CA     VAL N N sing 
N     H      VAL N N sing 
N     H2     VAL N N sing 
CA    C      VAL N N sing 
CA    CB     VAL N N sing 
CA    HA     VAL N N sing 
C     O      VAL N N doub 
C     OXT    VAL N N sing 
CB    CG1    VAL N N sing 
CB    CG2    VAL N N sing 
CB    HB     VAL N N sing 
CG1   HG11   VAL N N sing 
CG1   HG12   VAL N N sing 
CG1   HG13   VAL N N sing 
CG2   HG21   VAL N N sing 
CG2   HG22   VAL N N sing 
CG2   HG23   VAL N N sing 
OXT   HXT    VAL N N sing 
#
_entity.id               9
_entity.pdbx_description "DNA repair protein RAD4"
_entity.type             polymer
#
_entity_poly.entity_id      9
_entity_poly.pdbx_strand_id A
_entity_poly.type           polypeptide(L)
#
loop_
_entity_poly_seq.entity_id
_entity_poly_seq.hetero
_entity_poly_seq.mon_id
_entity_poly_seq.num
9 n MET 1   
9 n ASN 2   
9 n GLU 3   
9 n ASP 4   
9 n LEU 5   
9 n PRO 6   
9 n LYS 7   
9 n GLU 8   
9 n TYR 9   
9 n PHE 10  
9 n GLU 11  
9 n LEU 12  
9 n ILE 13  
9 n ARG 14  
9 n LYS 15  
9 n ALA 16  
9 n LEU 17  
9 n ASN 18  
9 n GLU 19  
9 n LYS 20  
9 n GLU 21  
9 n ALA 22  
9 n GLU 23  
9 n LYS 24  
9 n ALA 25  
9 n PRO 26  
9 n LEU 27  
9 n SER 28  
9 n ARG 29  
9 n ARG 30  
9 n ARG 31  
9 n ARG 32  
9 n VAL 33  
9 n ARG 34  
9 n ARG 35  
9 n LYS 36  
9 n ASN 37  
9 n GLN 38  
9 n PRO 39  
9 n LEU 40  
9 n PRO 41  
9 n ASP 42  
9 n ALA 43  
9 n LYS 44  
9 n LYS 45  
9 n LYS 46  
9 n PHE 47  
9 n LYS 48  
9 n THR 49  
9 n GLY 50  
9 n LEU 51  
9 n ASN 52  
9 n GLU 53  
9 n LEU 54  
9 n PRO 55  
9 n ARG 56  
9 n GLU 57  
9 n SER 58  
9 n VAL 59  
9 n VAL 60  
9 n THR 61  
9 n VAL 62  
9 n ASN 63  
9 n LEU 64  
9 n ASP 65  
9 n SER 66  
9 n SER 67  
9 n ASP 68  
9 n ASP 69  
9 n GLY 70  
9 n VAL 71  
9 n VAL 72  
9 n THR 73  
9 n VAL 74  
9 n PRO 75  
9 n THR 76  
9 n ASP 77  
9 n ASP 78  
9 n SER 79  
9 n VAL 80  
9 n GLU 81  
9 n GLU 82  
9 n ILE 83  
9 n GLN 84  
9 n SER 85  
9 n SER 86  
9 n GLU 87  
9 n GLU 88  
9 n ASP 89  
9 n TYR 90  
9 n ASP 91  
9 n SER 92  
9 n GLU 93  
9 n GLU 94  
9 n PHE 95  
9 n GLU 96  
9 n ASP 97  
9 n VAL 98  
9 n THR 99  
9 n ASP 100 
9 n GLY 101 
9 n ASN 102 
9 n GLU 103 
9 n VAL 104 
9 n ALA 105 
9 n GLY 106 
9 n VAL 107 
9 n GLU 108 
9 n ASP 109 
9 n ILE 110 
9 n SER 111 
9 n VAL 112 
9 n GLU 113 
9 n ILE 114 
9 n LYS 115 
9 n PRO 116 
9 n SER 117 
9 n SER 118 
9 n LYS 119 
9 n ARG 120 
9 n ASN 121 
9 n SER 122 
9 n ASP 123 
9 n ALA 124 
9 n ARG 125 
9 n ARG 126 
9 n THR 127 
9 n SER 128 
9 n ARG 129 
9 n ASN 130 
9 n VAL 131 
9 n CYS 132 
9 n SER 133 
9 n ASN 134 
9 n GLU 135 
9 n GLU 136 
9 n ARG 137 
9 n LYS 138 
9 n ARG 139 
9 n ARG 140 
9 n LYS 141 
9 n TYR 142 
9 n PHE 143 
9 n HIS 144 
9 n MET 145 
9 n LEU 146 
9 n TYR 147 
9 n LEU 148 
9 n VAL 149 
9 n CYS 150 
9 n LEU 151 
9 n MET 152 
9 n VAL 153 
9 n HIS 154 
9 n GLY 155 
9 n PHE 156 
9 n ILE 157 
9 n ARG 158 
9 n ASN 159 
9 n GLU 160 
9 n TRP 161 
9 n ILE 162 
9 n ASN 163 
9 n SER 164 
9 n LYS 165 
9 n ARG 166 
9 n LEU 167 
9 n SER 168 
9 n ARG 169 
9 n LYS 170 
9 n LEU 171 
9 n SER 172 
9 n ASN 173 
9 n LEU 174 
9 n VAL 175 
9 n PRO 176 
9 n GLU 177 
9 n LYS 178 
9 n VAL 179 
9 n PHE 180 
9 n GLU 181 
9 n LEU 182 
9 n LEU 183 
9 n HIS 184 
9 n PRO 185 
9 n GLN 186 
9 n LYS 187 
9 n ASP 188 
9 n GLU 189 
9 n GLU 190 
9 n LEU 191 
9 n PRO 192 
9 n LEU 193 
9 n ARG 194 
9 n SER 195 
9 n THR 196 
9 n ARG 197 
9 n LYS 198 
9 n LEU 199 
9 n LEU 200 
9 n ASP 201 
9 n GLY 202 
9 n LEU 203 
9 n LYS 204 
9 n LYS 205 
9 n CYS 206 
9 n MET 207 
9 n GLU 208 
9 n LEU 209 
9 n TRP 210 
9 n GLN 211 
9 n LYS 212 
9 n HIS 213 
9 n TRP 214 
9 n LYS 215 
9 n ILE 216 
9 n THR 217 
9 n LYS 218 
9 n LYS 219 
9 n TYR 220 
9 n ASP 221 
9 n ASN 222 
9 n VAL 223 
9 n GLY 224 
9 n LEU 225 
9 n TYR 226 
9 n MET 227 
9 n ARG 228 
9 n THR 229 
9 n TRP 230 
9 n LYS 231 
9 n GLU 232 
9 n ILE 233 
9 n GLU 234 
9 n MET 235 
9 n SER 236 
9 n ALA 237 
9 n ASN 238 
9 n ASN 239 
9 n LYS 240 
9 n ARG 241 
9 n LYS 242 
9 n PHE 243 
9 n LYS 244 
9 n THR 245 
9 n LEU 246 
9 n LYS 247 
9 n ARG 248 
9 n SER 249 
9 n ASP 250 
9 n PHE 251 
9 n LEU 252 
9 n ARG 253 
9 n ALA 254 
9 n VAL 255 
9 n SER 256 
9 n LYS 257 
9 n GLY 258 
9 n HIS 259 
9 n GLY 260 
9 n ASP 261 
9 n PRO 262 
9 n ASP 263 
9 n ILE 264 
9 n SER 265 
9 n VAL 266 
9 n GLN 267 
9 n GLY 268 
9 n PHE 269 
9 n VAL 270 
9 n ALA 271 
9 n MET 272 
9 n LEU 273 
9 n ARG 274 
9 n ALA 275 
9 n CYS 276 
9 n ASN 277 
9 n VAL 278 
9 n ASN 279 
9 n ALA 280 
9 n ARG 281 
9 n LEU 282 
9 n ILE 283 
9 n MET 284 
9 n SER 285 
9 n CYS 286 
9 n GLN 287 
9 n PRO 288 
9 n PRO 289 
9 n ASP 290 
9 n PHE 291 
9 n THR 292 
9 n ASN 293 
9 n MET 294 
9 n LYS 295 
9 n ILE 296 
9 n ASP 297 
9 n THR 298 
9 n SER 299 
9 n LEU 300 
9 n ASN 301 
9 n GLY 302 
9 n ASN 303 
9 n ASN 304 
9 n ALA 305 
9 n TYR 306 
9 n LYS 307 
9 n ASP 308 
9 n MET 309 
9 n VAL 310 
9 n LYS 311 
9 n TYR 312 
9 n PRO 313 
9 n ILE 314 
9 n PHE 315 
9 n TRP 316 
9 n CYS 317 
9 n GLU 318 
9 n VAL 319 
9 n TRP 320 
9 n ASP 321 
9 n LYS 322 
9 n PHE 323 
9 n SER 324 
9 n LYS 325 
9 n LYS 326 
9 n TRP 327 
9 n ILE 328 
9 n THR 329 
9 n VAL 330 
9 n ASP 331 
9 n PRO 332 
9 n VAL 333 
9 n ASN 334 
9 n LEU 335 
9 n LYS 336 
9 n THR 337 
9 n ILE 338 
9 n GLU 339 
9 n GLN 340 
9 n VAL 341 
9 n ARG 342 
9 n LEU 343 
9 n HIS 344 
9 n SER 345 
9 n LYS 346 
9 n LEU 347 
9 n ALA 348 
9 n PRO 349 
9 n LYS 350 
9 n GLY 351 
9 n VAL 352 
9 n ALA 353 
9 n CYS 354 
9 n CYS 355 
9 n GLU 356 
9 n ARG 357 
9 n ASN 358 
9 n MET 359 
9 n LEU 360 
9 n ARG 361 
9 n TYR 362 
9 n VAL 363 
9 n ILE 364 
9 n ALA 365 
9 n TYR 366 
9 n ASP 367 
9 n ARG 368 
9 n LYS 369 
9 n TYR 370 
9 n GLY 371 
9 n CYS 372 
9 n ARG 373 
9 n ASP 374 
9 n VAL 375 
9 n THR 376 
9 n ARG 377 
9 n ARG 378 
9 n TYR 379 
9 n ALA 380 
9 n GLN 381 
9 n TRP 382 
9 n MET 383 
9 n ASN 384 
9 n SER 385 
9 n LYS 386 
9 n VAL 387 
9 n ARG 388 
9 n LYS 389 
9 n ARG 390 
9 n ARG 391 
9 n ILE 392 
9 n THR 393 
9 n LYS 394 
9 n ASP 395 
9 n ASP 396 
9 n PHE 397 
9 n GLY 398 
9 n GLU 399 
9 n LYS 400 
9 n TRP 401 
9 n PHE 402 
9 n ARG 403 
9 n LYS 404 
9 n VAL 405 
9 n ILE 406 
9 n THR 407 
9 n ALA 408 
9 n LEU 409 
9 n HIS 410 
9 n HIS 411 
9 n ARG 412 
9 n LYS 413 
9 n ARG 414 
9 n THR 415 
9 n LYS 416 
9 n ILE 417 
9 n ASP 418 
9 n ASP 419 
9 n TYR 420 
9 n GLU 421 
9 n ASP 422 
9 n GLN 423 
9 n TYR 424 
9 n PHE 425 
9 n PHE 426 
9 n GLN 427 
9 n ARG 428 
9 n ASP 429 
9 n GLU 430 
9 n SER 431 
9 n GLU 432 
9 n GLY 433 
9 n ILE 434 
9 n PRO 435 
9 n ASP 436 
9 n SER 437 
9 n VAL 438 
9 n GLN 439 
9 n ASP 440 
9 n LEU 441 
9 n LYS 442 
9 n ASN 443 
9 n HIS 444 
9 n PRO 445 
9 n TYR 446 
9 n TYR 447 
9 n VAL 448 
9 n LEU 449 
9 n GLU 450 
9 n GLN 451 
9 n ASP 452 
9 n ILE 453 
9 n LYS 454 
9 n GLN 455 
9 n THR 456 
9 n GLN 457 
9 n ILE 458 
9 n VAL 459 
9 n LYS 460 
9 n PRO 461 
9 n GLY 462 
9 n CYS 463 
9 n LYS 464 
9 n GLU 465 
9 n CYS 466 
9 n GLY 467 
9 n TYR 468 
9 n LEU 469 
9 n LYS 470 
9 n VAL 471 
9 n HIS 472 
9 n GLY 473 
9 n LYS 474 
9 n VAL 475 
9 n GLY 476 
9 n LYS 477 
9 n VAL 478 
9 n LEU 479 
9 n LYS 480 
9 n VAL 481 
9 n TYR 482 
9 n ALA 483 
9 n LYS 484 
9 n ARG 485 
9 n ASP 486 
9 n ILE 487 
9 n ALA 488 
9 n ASP 489 
9 n LEU 490 
9 n LYS 491 
9 n SER 492 
9 n ALA 493 
9 n ARG 494 
9 n GLN 495 
9 n TRP 496 
9 n TYR 497 
9 n MET 498 
9 n ASN 499 
9 n GLY 500 
9 n ARG 501 
9 n ILE 502 
9 n LEU 503 
9 n LYS 504 
9 n THR 505 
9 n GLY 506 
9 n SER 507 
9 n ARG 508 
9 n CYS 509 
9 n LYS 510 
9 n LYS 511 
9 n VAL 512 
9 n ILE 513 
9 n LYS 514 
9 n ARG 515 
9 n THR 516 
9 n VAL 517 
9 n GLY 518 
9 n ARG 519 
9 n PRO 520 
9 n LYS 521 
9 n GLY 522 
9 n GLU 523 
9 n ALA 524 
9 n GLU 525 
9 n GLU 526 
9 n GLU 527 
9 n ASP 528 
9 n GLU 529 
9 n ARG 530 
9 n LEU 531 
9 n TYR 532 
9 n SER 533 
9 n PHE 534 
9 n GLU 535 
9 n ASP 536 
9 n THR 537 
9 n GLU 538 
9 n LEU 539 
9 n TYR 540 
9 n ILE 541 
9 n PRO 542 
9 n PRO 543 
9 n LEU 544 
9 n ALA 545 
9 n SER 546 
9 n ALA 547 
9 n SER 548 
9 n GLY 549 
9 n GLU 550 
9 n ILE 551 
9 n THR 552 
9 n LYS 553 
9 n ASN 554 
9 n THR 555 
9 n PHE 556 
9 n GLY 557 
9 n ASN 558 
9 n ILE 559 
9 n GLU 560 
9 n VAL 561 
9 n PHE 562 
9 n ALA 563 
9 n PRO 564 
9 n THR 565 
9 n MET 566 
9 n ILE 567 
9 n PRO 568 
9 n GLY 569 
9 n ASN 570 
9 n CYS 571 
9 n CYS 572 
9 n LEU 573 
9 n VAL 574 
9 n GLU 575 
9 n ASN 576 
9 n PRO 577 
9 n VAL 578 
9 n ALA 579 
9 n ILE 580 
9 n LYS 581 
9 n ALA 582 
9 n ALA 583 
9 n ARG 584 
9 n PHE 585 
9 n LEU 586 
9 n GLY 587 
9 n VAL 588 
9 n GLU 589 
9 n PHE 590 
9 n ALA 591 
9 n PRO 592 
9 n ALA 593 
9 n VAL 594 
9 n THR 595 
9 n SER 596 
9 n PHE 597 
9 n LYS 598 
9 n PHE 599 
9 n GLU 600 
9 n ARG 601 
9 n GLY 602 
9 n SER 603 
9 n THR 604 
9 n VAL 605 
9 n LYS 606 
9 n PRO 607 
9 n VAL 608 
9 n LEU 609 
9 n SER 610 
9 n GLY 611 
9 n ILE 612 
9 n VAL 613 
9 n VAL 614 
9 n ALA 615 
9 n LYS 616 
9 n TRP 617 
9 n LEU 618 
9 n ARG 619 
9 n GLU 620 
9 n ALA 621 
9 n ILE 622 
9 n GLU 623 
9 n THR 624 
9 n ALA 625 
9 n ILE 626 
9 n ASP 627 
9 n GLY 628 
9 n ILE 629 
9 n GLU 630 
9 n PHE 631 
9 n ILE 632 
9 n GLN 633 
9 n GLU 634 
9 n ASP 635 
9 n ASP 636 
9 n ASN 637 
9 n ARG 638 
9 n LYS 639 
9 n GLU 640 
9 n HIS 641 
9 n LEU 642 
9 n LEU 643 
9 n GLY 644 
9 n ALA 645 
9 n LEU 646 
9 n GLU 647 
9 n SER 648 
9 n TRP 649 
9 n ASN 650 
9 n THR 651 
9 n LEU 652 
9 n LEU 653 
9 n LEU 654 
9 n LYS 655 
9 n LEU 656 
9 n ARG 657 
9 n ILE 658 
9 n ARG 659 
9 n SER 660 
9 n LYS 661 
9 n LEU 662 
9 n ASN 663 
9 n SER 664 
9 n THR 665 
9 n TYR 666 
9 n GLY 667 
9 n LYS 668 
9 n ILE 669 
9 n ALA 670 
9 n GLU 671 
9 n GLU 672 
9 n GLU 673 
9 n PRO 674 
9 n ASN 675 
9 n VAL 676 
9 n THR 677 
9 n LYS 678 
9 n GLU 679 
9 n GLN 680 
9 n ASN 681 
9 n ILE 682 
9 n ALA 683 
9 n ASP 684 
9 n ASN 685 
9 n HIS 686 
9 n ASP 687 
9 n ASN 688 
9 n THR 689 
9 n GLU 690 
9 n THR 691 
9 n PHE 692 
9 n MET 693 
9 n GLY 694 
9 n GLY 695 
9 n GLY 696 
9 n PHE 697 
9 n LEU 698 
9 n PRO 699 
9 n GLY 700 
9 n ILE 701 
9 n ALA 702 
9 n ASN 703 
9 n HIS 704 
9 n GLU 705 
9 n ALA 706 
9 n ARG 707 
9 n PRO 708 
9 n TYR 709 
9 n SER 710 
9 n GLU 711 
9 n PRO 712 
9 n SER 713 
9 n GLU 714 
9 n PRO 715 
9 n GLU 716 
9 n ASP 717 
9 n SER 718 
9 n LEU 719 
9 n ASP 720 
9 n TYR 721 
9 n VAL 722 
9 n SER 723 
9 n VAL 724 
9 n ASP 725 
9 n LYS 726 
9 n ALA 727 
9 n GLU 728 
9 n GLU 729 
9 n SER 730 
9 n ALA 731 
9 n THR 732 
9 n ASP 733 
9 n ASP 734 
9 n ASP 735 
9 n VAL 736 
9 n GLY 737 
9 n GLU 738 
9 n ASP 739 
9 n TYR 740 
9 n SER 741 
9 n ASP 742 
9 n PHE 743 
9 n MET 744 
9 n LYS 745 
9 n GLU 746 
9 n LEU 747 
9 n GLU 748 
9 n MET 749 
9 n SER 750 
9 n GLU 751 
9 n GLU 752 
9 n SER 753 
9 n ASP 754 
#
_exptl.method "ELECTRON MICROSCOPY"
#
_pdbx_audit_revision_history.revision_date 2021-07-28
#
_pdbx_database_status.recvd_initial_deposition_date 2021-07-28
#
loop_
_pdbx_poly_seq_scheme.asym_id
_pdbx_poly_seq_scheme.auth_seq_num
_pdbx_poly_seq_scheme.entity_id
_pdbx_poly_seq_scheme.hetero
_pdbx_poly_seq_scheme.mon_id
_pdbx_poly_seq_scheme.pdb_ins_code
_pdbx_poly_seq_scheme.pdb_seq_num
_pdbx_poly_seq_scheme.pdb_strand_id
_pdbx_poly_seq_scheme.seq_id
I ?   9 n MET . 1   A 1   
I ?   9 n ASN . 2   A 2   
I ?   9 n GLU . 3   A 3   
I ?   9 n ASP . 4   A 4   
I ?   9 n LEU . 5   A 5   
I ?   9 n PRO . 6   A 6   
I ?   9 n LYS . 7   A 7   
I ?   9 n GLU . 8   A 8   
I ?   9 n TYR . 9   A 9   
I ?   9 n PHE . 10  A 10  
I ?   9 n GLU . 11  A 11  
I ?   9 n LEU . 12  A 12  
I ?   9 n ILE . 13  A 13  
I ?   9 n ARG . 14  A 14  
I ?   9 n LYS . 15  A 15  
I ?   9 n ALA . 16  A 16  
I ?   9 n LEU . 17  A 17  
I ?   9 n ASN . 18  A 18  
I ?   9 n GLU . 19  A 19  
I ?   9 n LYS . 20  A 20  
I ?   9 n GLU . 21  A 21  
I ?   9 n ALA . 22  A 22  
I ?   9 n GLU . 23  A 23  
I ?   9 n LYS . 24  A 24  
I ?   9 n ALA . 25  A 25  
I ?   9 n PRO . 26  A 26  
I ?   9 n LEU . 27  A 27  
I ?   9 n SER . 28  A 28  
I ?   9 n ARG . 29  A 29  
I ?   9 n ARG . 30  A 30  
I ?   9 n ARG . 31  A 31  
I ?   9 n ARG . 32  A 32  
I ?   9 n VAL . 33  A 33  
I ?   9 n ARG . 34  A 34  
I ?   9 n ARG . 35  A 35  
I ?   9 n LYS . 36  A 36  
I ?   9 n ASN . 37  A 37  
I ?   9 n GLN . 38  A 38  
I ?   9 n PRO . 39  A 39  
I ?   9 n LEU . 40  A 40  
I ?   9 n PRO . 41  A 41  
I ?   9 n ASP . 42  A 42  
I ?   9 n ALA . 43  A 43  
I ?   9 n LYS . 44  A 44  
I ?   9 n LYS . 45  A 45  
I ?   9 n LYS . 46  A 46  
I ?   9 n PHE . 47  A 47  
I ?   9 n LYS . 48  A 48  
I ?   9 n THR . 49  A 49  
I ?   9 n GLY . 50  A 50  
I ?   9 n LEU . 51  A 51  
I ?   9 n ASN . 52  A 52  
I ?   9 n GLU . 53  A 53  
I ?   9 n LEU . 54  A 54  
I ?   9 n PRO . 55  A 55  
I ?   9 n ARG . 56  A 56  
I ?   9 n GLU . 57  A 57  
I ?   9 n SER . 58  A 58  
I ?   9 n VAL . 59  A 59  
I ?   9 n VAL . 60  A 60  
I ?   9 n THR . 61  A 61  
I ?   9 n VAL . 62  A 62  
I ?   9 n ASN . 63  A 63  
I ?   9 n LEU . 64  A 64  
I ?   9 n ASP . 65  A 65  
I ?   9 n SER . 66  A 66  
I ?   9 n SER . 67  A 67  
I ?   9 n ASP . 68  A 68  
I ?   9 n ASP . 69  A 69  
I ?   9 n GLY . 70  A 70  
I ?   9 n VAL . 71  A 71  
I ?   9 n VAL . 72  A 72  
I ?   9 n THR . 73  A 73  
I ?   9 n VAL . 74  A 74  
I ?   9 n PRO . 75  A 75  
I ?   9 n THR . 76  A 76  
I ?   9 n ASP . 77  A 77  
I ?   9 n ASP . 78  A 78  
I ?   9 n SER . 79  A 79  
I ?   9 n VAL . 80  A 80  
I ?   9 n GLU . 81  A 81  
I ?   9 n GLU . 82  A 82  
I ?   9 n ILE . 83  A 83  
I ?   9 n GLN . 84  A 84  
I ?   9 n SER . 85  A 85  
I ?   9 n SER . 86  A 86  
I ?   9 n GLU . 87  A 87  
I ?   9 n GLU . 88  A 88  
I ?   9 n ASP . 89  A 89  
I ?   9 n TYR . 90  A 90  
I ?   9 n ASP . 91  A 91  
I ?   9 n SER . 92  A 92  
I ?   9 n GLU . 93  A 93  
I ?   9 n GLU . 94  A 94  
I ?   9 n PHE . 95  A 95  
I ?   9 n GLU . 96  A 96  
I ?   9 n ASP . 97  A 97  
I ?   9 n VAL . 98  A 98  
I ?   9 n THR . 99  A 99  
I ?   9 n ASP . 100 A 100 
I ?   9 n GLY . 101 A 101 
I ?   9 n ASN . 102 A 102 
I ?   9 n GLU . 103 A 103 
I ?   9 n VAL . 104 A 104 
I ?   9 n ALA . 105 A 105 
I ?   9 n GLY . 106 A 106 
I ?   9 n VAL . 107 A 107 
I ?   9 n GLU . 108 A 108 
I ?   9 n ASP . 109 A 109 
I ?   9 n ILE . 110 A 110 
I ?   9 n SER . 111 A 111 
I ?   9 n VAL . 112 A 112 
I ?   9 n GLU . 113 A 113 
I ?   9 n ILE . 114 A 114 
I ?   9 n LYS . 115 A 115 
I ?   9 n PRO . 116 A 116 
I ?   9 n SER . 117 A 117 
I ?   9 n SER . 118 A 118 
I ?   9 n LYS . 119 A 119 
I ?   9 n ARG . 120 A 120 
I ?   9 n ASN . 121 A 121 
I ?   9 n SER . 122 A 122 
I ?   9 n ASP . 123 A 123 
I ?   9 n ALA . 124 A 124 
I ?   9 n ARG . 125 A 125 
I ?   9 n ARG . 126 A 126 
I ?   9 n THR . 127 A 127 
I ?   9 n SER . 128 A 128 
I ?   9 n ARG . 129 A 129 
I ?   9 n ASN . 130 A 130 
I ?   9 n VAL . 131 A 131 
I ?   9 n CYS . 132 A 132 
I ?   9 n SER . 133 A 133 
I ?   9 n ASN . 134 A 134 
I ?   9 n GLU . 135 A 135 
I ?   9 n GLU . 136 A 136 
I ?   9 n ARG . 137 A 137 
I ?   9 n LYS . 138 A 138 
I ?   9 n ARG . 139 A 139 
I ?   9 n ARG . 140 A 140 
I ?   9 n LYS . 141 A 141 
I ?   9 n TYR . 142 A 142 
I ?   9 n PHE . 143 A 143 
I ?   9 n HIS . 144 A 144 
I ?   9 n MET . 145 A 145 
I ?   9 n LEU . 146 A 146 
I ?   9 n TYR . 147 A 147 
I ?   9 n LEU . 148 A 148 
I ?   9 n VAL . 149 A 149 
I ?   9 n CYS . 150 A 150 
I ?   9 n LEU . 151 A 151 
I ?   9 n MET . 152 A 152 
I ?   9 n VAL . 153 A 153 
I ?   9 n HIS . 154 A 154 
I ?   9 n GLY . 155 A 155 
I ?   9 n PHE . 156 A 156 
I ?   9 n ILE . 157 A 157 
I ?   9 n ARG . 158 A 158 
I ?   9 n ASN . 159 A 159 
I ?   9 n GLU . 160 A 160 
I ?   9 n TRP . 161 A 161 
I ?   9 n ILE . 162 A 162 
I ?   9 n ASN . 163 A 163 
I ?   9 n SER . 164 A 164 
I ?   9 n LYS . 165 A 165 
I ?   9 n ARG . 166 A 166 
I ?   9 n LEU . 167 A 167 
I ?   9 n SER . 168 A 168 
I ?   9 n ARG . 169 A 169 
I ?   9 n LYS . 170 A 170 
I ?   9 n LEU . 171 A 171 
I ?   9 n SER . 172 A 172 
I ?   9 n ASN . 173 A 173 
I ?   9 n LEU . 174 A 174 
I ?   9 n VAL . 175 A 175 
I ?   9 n PRO . 176 A 176 
I ?   9 n GLU . 177 A 177 
I ?   9 n LYS . 178 A 178 
I ?   9 n VAL . 179 A 179 
I ?   9 n PHE . 180 A 180 
I ?   9 n GLU . 181 A 181 
I ?   9 n LEU . 182 A 182 
I ?   9 n LEU . 183 A 183 
I ?   9 n HIS . 184 A 184 
I ?   9 n PRO . 185 A 185 
I ?   9 n GLN . 186 A 186 
I ?   9 n LYS . 187 A 187 
I ?   9 n ASP . 188 A 188 
I ?   9 n GLU . 189 A 189 
I ?   9 n GLU . 190 A 190 
I ?   9 n LEU . 191 A 191 
I ?   9 n PRO . 192 A 192 
I ?   9 n LEU . 193 A 193 
I ?   9 n ARG . 194 A 194 
I ?   9 n SER . 195 A 195 
I ?   9 n THR . 196 A 196 
I ?   9 n ARG . 197 A 197 
I ?   9 n LYS . 198 A 198 
I ?   9 n LEU . 199 A 199 
I ?   9 n LEU . 200 A 200 
I ?   9 n ASP . 201 A 201 
I ?   9 n GLY . 202 A 202 
I ?   9 n LEU . 203 A 203 
I ?   9 n LYS . 204 A 204 
I ?   9 n LYS . 205 A 205 
I ?   9 n CYS . 206 A 206 
I ?   9 n MET . 207 A 207 
I ?   9 n GLU . 208 A 208 
I ?   9 n LEU . 209 A 209 
I ?   9 n TRP . 210 A 210 
I ?   9 n GLN . 211 A 211 
I ?   9 n LYS . 212 A 212 
I ?   9 n HIS . 213 A 213 
I ?   9 n TRP . 214 A 214 
I ?   9 n LYS . 215 A 215 
I ?   9 n ILE . 216 A 216 
I ?   9 n THR . 217 A 217 
I ?   9 n LYS . 218 A 218 
I ?   9 n LYS . 219 A 219 
I ?   9 n TYR . 220 A 220 
I ?   9 n ASP . 221 A 221 
I ?   9 n ASN . 222 A 222 
I ?   9 n VAL . 223 A 223 
I ?   9 n GLY . 224 A 224 
I ?   9 n LEU . 225 A 225 
I ?   9 n TYR . 226 A 226 
I ?   9 n MET . 227 A 227 
I ?   9 n ARG . 228 A 228 
I ?   9 n THR . 229 A 229 
I ?   9 n TRP . 230 A 230 
I ?   9 n LYS . 231 A 231 
I ?   9 n GLU . 232 A 232 
I ?   9 n ILE . 233 A 233 
I ?   9 n GLU . 234 A 234 
I ?   9 n MET . 235 A 235 
I ?   9 n SER . 236 A 236 
I ?   9 n ALA . 237 A 237 
I ?   9 n ASN . 238 A 238 
I ?   9 n ASN . 239 A 239 
I ?   9 n LYS . 240 A 240 
I ?   9 n ARG . 241 A 241 
I ?   9 n LYS . 242 A 242 
I ?   9 n PHE . 243 A 243 
I ?   9 n LYS . 244 A 244 
I ?   9 n THR . 245 A 245 
I ?   9 n LEU . 246 A 246 
I ?   9 n LYS . 247 A 247 
I ?   9 n ARG . 248 A 248 
I ?   9 n SER . 249 A 249 
I ?   9 n ASP . 250 A 250 
I ?   9 n PHE . 251 A 251 
I ?   9 n LEU . 252 A 252 
I ?   9 n ARG . 253 A 253 
I ?   9 n ALA . 254 A 254 
I ?   9 n VAL . 255 A 255 
I ?   9 n SER . 256 A 256 
I ?   9 n LYS . 257 A 257 
I ?   9 n GLY . 258 A 258 
I ?   9 n HIS . 259 A 259 
I ?   9 n GLY . 260 A 260 
I ?   9 n ASP . 261 A 261 
I ?   9 n PRO . 262 A 262 
I ?   9 n ASP . 263 A 263 
I ?   9 n ILE . 264 A 264 
I ?   9 n SER . 265 A 265 
I ?   9 n VAL . 266 A 266 
I ?   9 n GLN . 267 A 267 
I ?   9 n GLY . 268 A 268 
I ?   9 n PHE . 269 A 269 
I ?   9 n VAL . 270 A 270 
I ?   9 n ALA . 271 A 271 
I ?   9 n MET . 272 A 272 
I ?   9 n LEU . 273 A 273 
I ?   9 n ARG . 274 A 274 
I ?   9 n ALA . 275 A 275 
I ?   9 n CYS . 276 A 276 
I ?   9 n ASN . 277 A 277 
I ?   9 n VAL . 278 A 278 
I ?   9 n ASN . 279 A 279 
I ?   9 n ALA . 280 A 280 
I ?   9 n ARG . 281 A 281 
I ?   9 n LEU . 282 A 282 
I ?   9 n ILE . 283 A 283 
I ?   9 n MET . 284 A 284 
I ?   9 n SER . 285 A 285 
I ?   9 n CYS . 286 A 286 
I ?   9 n GLN . 287 A 287 
I ?   9 n PRO . 288 A 288 
I ?   9 n PRO . 289 A 289 
I ?   9 n ASP . 290 A 290 
I ?   9 n PHE . 291 A 291 
I ?   9 n THR . 292 A 292 
I ?   9 n ASN . 293 A 293 
I ?   9 n MET . 294 A 294 
I ?   9 n LYS . 295 A 295 
I ?   9 n ILE . 296 A 296 
I ?   9 n ASP . 297 A 297 
I ?   9 n THR . 298 A 298 
I ?   9 n SER . 299 A 299 
I ?   9 n LEU . 300 A 300 
I ?   9 n ASN . 301 A 301 
I ?   9 n GLY . 302 A 302 
I ?   9 n ASN . 303 A 303 
I ?   9 n ASN . 304 A 304 
I ?   9 n ALA . 305 A 305 
I ?   9 n TYR . 306 A 306 
I ?   9 n LYS . 307 A 307 
I ?   9 n ASP . 308 A 308 
I ?   9 n MET . 309 A 309 
I ?   9 n VAL . 310 A 310 
I ?   9 n LYS . 311 A 311 
I ?   9 n TYR . 312 A 312 
I ?   9 n PRO . 313 A 313 
I ?   9 n ILE . 314 A 314 
I ?   9 n PHE . 315 A 315 
I ?   9 n TRP . 316 A 316 
I ?   9 n CYS . 317 A 317 
I ?   9 n GLU . 318 A 318 
I ?   9 n VAL . 319 A 319 
I ?   9 n TRP . 320 A 320 
I ?   9 n ASP . 321 A 321 
I ?   9 n LYS . 322 A 322 
I ?   9 n PHE . 323 A 323 
I ?   9 n SER . 324 A 324 
I ?   9 n LYS . 325 A 325 
I ?   9 n LYS . 326 A 326 
I ?   9 n TRP . 327 A 327 
I ?   9 n ILE . 328 A 328 
I ?   9 n THR . 329 A 329 
I ?   9 n VAL . 330 A 330 
I ?   9 n ASP . 331 A 331 
I ?   9 n PRO . 332 A 332 
I ?   9 n VAL . 333 A 333 
I ?   9 n ASN . 334 A 334 
I ?   9 n LEU . 335 A 335 
I ?   9 n LYS . 336 A 336 
I ?   9 n THR . 337 A 337 
I ?   9 n ILE . 338 A 338 
I ?   9 n GLU . 339 A 339 
I ?   9 n GLN . 340 A 340 
I ?   9 n VAL . 341 A 341 
I ?   9 n ARG . 342 A 342 
I ?   9 n LEU . 343 A 343 
I ?   9 n HIS . 344 A 344 
I ?   9 n SER . 345 A 345 
I ?   9 n LYS . 346 A 346 
I ?   9 n LEU . 347 A 347 
I ?   9 n ALA . 348 A 348 
I ?   9 n PRO . 349 A 349 
I ?   9 n LYS . 350 A 350 
I ?   9 n GLY . 351 A 351 
I ?   9 n VAL . 352 A 352 
I ?   9 n ALA . 353 A 353 
I ?   9 n CYS . 354 A 354 
I ?   9 n CYS . 355 A 355 
I ?   9 n GLU . 356 A 356 
I ?   9 n ARG . 357 A 357 
I ?   9 n ASN . 358 A 358 
I ?   9 n MET . 359 A 359 
I ?   9 n LEU . 360 A 360 
I ?   9 n ARG . 361 A 361 
I ?   9 n TYR . 362 A 362 
I ?   9 n VAL . 363 A 363 
I ?   9 n ILE . 364 A 364 
I ?   9 n ALA . 365 A 365 
I ?   9 n TYR . 366 A 366 
I ?   9 n ASP . 367 A 367 
I ?   9 n ARG . 368 A 368 
I ?   9 n LYS . 369 A 369 
I ?   9 n TYR . 370 A 370 
I ?   9 n GLY . 371 A 371 
I ?   9 n CYS . 372 A 372 
I ?   9 n ARG . 373 A 373 
I ?   9 n ASP . 374 A 374 
I ?   9 n VAL . 375 A 375 
I ?   9 n THR . 376 A 376 
I ?   9 n ARG . 377 A 377 
I ?   9 n ARG . 378 A 378 
I ?   9 n TYR . 379 A 379 
I ?   9 n ALA . 380 A 380 
I ?   9 n GLN . 381 A 381 
I ?   9 n TRP . 382 A 382 
I ?   9 n MET . 383 A 383 
I ?   9 n ASN . 384 A 384 
I ?   9 n SER . 385 A 385 
I ?   9 n LYS . 386 A 386 
I ?   9 n VAL . 387 A 387 
I ?   9 n ARG . 388 A 388 
I ?   9 n LYS . 389 A 389 
I ?   9 n ARG . 390 A 390 
I ?   9 n ARG . 391 A 391 
I ?   9 n ILE . 392 A 392 
I ?   9 n THR . 393 A 393 
I ?   9 n LYS . 394 A 394 
I ?   9 n ASP . 395 A 395 
I ?   9 n ASP . 396 A 396 
I ?   9 n PHE . 397 A 397 
I ?   9 n GLY . 398 A 398 
I ?   9 n GLU . 399 A 399 
I ?   9 n LYS . 400 A 400 
I ?   9 n TRP . 401 A 401 
I ?   9 n PHE . 402 A 402 
I ?   9 n ARG . 403 A 403 
I ?   9 n LYS . 404 A 404 
I ?   9 n VAL . 405 A 405 
I ?   9 n ILE . 406 A 406 
I ?   9 n THR . 407 A 407 
I ?   9 n ALA . 408 A 408 
I ?   9 n LEU . 409 A 409 
I ?   9 n HIS . 410 A 410 
I ?   9 n HIS . 411 A 411 
I ?   9 n ARG . 412 A 412 
I ?   9 n LYS . 413 A 413 
I ?   9 n ARG . 414 A 414 
I ?   9 n THR . 415 A 415 
I ?   9 n LYS . 416 A 416 
I ?   9 n ILE . 417 A 417 
I ?   9 n ASP . 418 A 418 
I ?   9 n ASP . 419 A 419 
I ?   9 n TYR . 420 A 420 
I ?   9 n GLU . 421 A 421 
I ?   9 n ASP . 422 A 422 
I ?   9 n GLN . 423 A 423 
I ?   9 n TYR . 424 A 424 
I ?   9 n PHE . 425 A 425 
I ?   9 n PHE . 426 A 426 
I ?   9 n GLN . 427 A 427 
I ?   9 n ARG . 428 A 428 
I ?   9 n ASP . 429 A 429 
I ?   9 n GLU . 430 A 430 
I ?   9 n SER . 431 A 431 
I ?   9 n GLU . 432 A 432 
I ?   9 n GLY . 433 A 433 
I ?   9 n ILE . 434 A 434 
I ?   9 n PRO . 435 A 435 
I ?   9 n ASP . 436 A 436 
I ?   9 n SER . 437 A 437 
I ?   9 n VAL . 438 A 438 
I ?   9 n GLN . 439 A 439 
I ?   9 n ASP . 440 A 440 
I ?   9 n LEU . 441 A 441 
I ?   9 n LYS . 442 A 442 
I ?   9 n ASN . 443 A 443 
I ?   9 n HIS . 444 A 444 
I ?   9 n PRO . 445 A 445 
I ?   9 n TYR . 446 A 446 
I ?   9 n TYR . 447 A 447 
I ?   9 n VAL . 448 A 448 
I ?   9 n LEU . 449 A 449 
I ?   9 n GLU . 450 A 450 
I ?   9 n GLN . 451 A 451 
I ?   9 n ASP . 452 A 452 
I ?   9 n ILE . 453 A 453 
I ?   9 n LYS . 454 A 454 
I ?   9 n GLN . 455 A 455 
I ?   9 n THR . 456 A 456 
I ?   9 n GLN . 457 A 457 
I ?   9 n ILE . 458 A 458 
I ?   9 n VAL . 459 A 459 
I ?   9 n LYS . 460 A 460 
I ?   9 n PRO . 461 A 461 
I ?   9 n GLY . 462 A 462 
I ?   9 n CYS . 463 A 463 
I ?   9 n LYS . 464 A 464 
I ?   9 n GLU . 465 A 465 
I ?   9 n CYS . 466 A 466 
I ?   9 n GLY . 467 A 467 
I ?   9 n TYR . 468 A 468 
I ?   9 n LEU . 469 A 469 
I ?   9 n LYS . 470 A 470 
I ?   9 n VAL . 471 A 471 
I ?   9 n HIS . 472 A 472 
I ?   9 n GLY . 473 A 473 
I ?   9 n LYS . 474 A 474 
I ?   9 n VAL . 475 A 475 
I ?   9 n GLY . 476 A 476 
I ?   9 n LYS . 477 A 477 
I ?   9 n VAL . 478 A 478 
I ?   9 n LEU . 479 A 479 
I ?   9 n LYS . 480 A 480 
I ?   9 n VAL . 481 A 481 
I ?   9 n TYR . 482 A 482 
I ?   9 n ALA . 483 A 483 
I ?   9 n LYS . 484 A 484 
I ?   9 n ARG . 485 A 485 
I ?   9 n ASP . 486 A 486 
I ?   9 n ILE . 487 A 487 
I ?   9 n ALA . 488 A 488 
I ?   9 n ASP . 489 A 489 
I ?   9 n LEU . 490 A 490 
I ?   9 n LYS . 491 A 491 
I ?   9 n SER . 492 A 492 
I ?   9 n ALA . 493 A 493 
I ?   9 n ARG . 494 A 494 
I ?   9 n GLN . 495 A 495 
I ?   9 n TRP . 496 A 496 
I ?   9 n TYR . 497 A 497 
I ?   9 n MET . 498 A 498 
I ?   9 n ASN . 499 A 499 
I ?   9 n GLY . 500 A 500 
I ?   9 n ARG . 501 A 501 
I ?   9 n ILE . 502 A 502 
I ?   9 n LEU . 503 A 503 
I ?   9 n LYS . 504 A 504 
I ?   9 n THR . 505 A 505 
I ?   9 n GLY . 506 A 506 
I ?   9 n SER . 507 A 507 
I ?   9 n ARG . 508 A 508 
I ?   9 n CYS . 509 A 509 
I ?   9 n LYS . 510 A 510 
I ?   9 n LYS . 511 A 511 
I ?   9 n VAL . 512 A 512 
I ?   9 n ILE . 513 A 513 
I ?   9 n LYS . 514 A 514 
I ?   9 n ARG . 515 A 515 
I ?   9 n THR . 516 A 516 
I ?   9 n VAL . 517 A 517 
I ?   9 n GLY . 518 A 518 
I ?   9 n ARG . 519 A 519 
I ?   9 n PRO . 520 A 520 
I ?   9 n LYS . 521 A 521 
I ?   9 n GLY . 522 A 522 
I ?   9 n GLU . 523 A 523 
I ?   9 n ALA . 524 A 524 
I ?   9 n GLU . 525 A 525 
I ?   9 n GLU . 526 A 526 
I ?   9 n GLU . 527 A 527 
I ?   9 n ASP . 528 A 528 
I ?   9 n GLU . 529 A 529 
I ?   9 n ARG . 530 A 530 
I ?   9 n LEU . 531 A 531 
I ?   9 n TYR . 532 A 532 
I ?   9 n SER . 533 A 533 
I ?   9 n PHE . 534 A 534 
I ?   9 n GLU . 535 A 535 
I ?   9 n ASP . 536 A 536 
I ?   9 n THR . 537 A 537 
I ?   9 n GLU . 538 A 538 
I ?   9 n LEU . 539 A 539 
I ?   9 n TYR . 540 A 540 
I 541 9 n ILE . 541 A 541 
I 542 9 n PRO . 542 A 542 
I 543 9 n PRO . 543 A 543 
I 544 9 n LEU . 544 A 544 
I 545 9 n ALA . 545 A 545 
I 546 9 n SER . 546 A 546 
I 547 9 n ALA . 547 A 547 
I 548 9 n SER . 548 A 548 
I 549 9 n GLY . 549 A 549 
I 550 9 n GLU . 550 A 550 
I 551 9 n ILE . 551 A 551 
I 552 9 n THR . 552 A 552 
I 553 9 n LYS . 553 A 553 
I 554 9 n ASN . 554 A 554 
I 555 9 n THR . 555 A 555 
I 556 9 n PHE . 556 A 556 
I 557 9 n GLY . 557 A 557 
I 558 9 n ASN . 558 A 558 
I 559 9 n ILE . 559 A 559 
I 560 9 n GLU . 560 A 560 
I 561 9 n VAL . 561 A 561 
I 562 9 n PHE . 562 A 562 
I 563 9 n ALA . 563 A 563 
I 564 9 n PRO . 564 A 564 
I 565 9 n THR . 565 A 565 
I 566 9 n MET . 566 A 566 
I 567 9 n ILE . 567 A 567 
I 568 9 n PRO . 568 A 568 
I 569 9 n GLY . 569 A 569 
I 570 9 n ASN . 570 A 570 
I 571 9 n CYS . 571 A 571 
I 572 9 n CYS . 572 A 572 
I 573 9 n LEU . 573 A 573 
I 574 9 n VAL . 574 A 574 
I 575 9 n GLU . 575 A 575 
I 576 9 n ASN . 576 A 576 
I 577 9 n PRO . 577 A 577 
I 578 9 n VAL . 578 A 578 
I 579 9 n ALA . 579 A 579 
I 580 9 n ILE . 580 A 580 
I 581 9 n LYS . 581 A 581 
I 582 9 n ALA . 582 A 582 
I 583 9 n ALA . 583 A 583 
I 584 9 n ARG . 584 A 584 
I 585 9 n PHE . 585 A 585 
I 586 9 n LEU . 586 A 586 
I 587 9 n GLY . 587 A 587 
I 588 9 n VAL . 588 A 588 
I 589 9 n GLU . 589 A 589 
I 590 9 n PHE . 590 A 590 
I 591 9 n ALA . 591 A 591 
I 592 9 n PRO . 592 A 592 
I 593 9 n ALA . 593 A 593 
I 594 9 n VAL . 594 A 594 
I 595 9 n THR . 595 A 595 
I 596 9 n SER . 596 A 596 
I 597 9 n PHE . 597 A 597 
I 598 9 n LYS . 598 A 598 
I 599 9 n PHE . 599 A 599 
I 600 9 n GLU . 600 A 600 
I 601 9 n ARG . 601 A 601 
I 602 9 n GLY . 602 A 602 
I 603 9 n SER . 603 A 603 
I 604 9 n THR . 604 A 604 
I 605 9 n VAL . 605 A 605 
I 606 9 n LYS . 606 A 606 
I 607 9 n PRO . 607 A 607 
I 608 9 n VAL . 608 A 608 
I 609 9 n LEU . 609 A 609 
I 610 9 n SER . 610 A 610 
I 611 9 n GLY . 611 A 611 
I 612 9 n ILE . 612 A 612 
I 613 9 n VAL . 613 A 613 
I 614 9 n VAL . 614 A 614 
I 615 9 n ALA . 615 A 615 
I 616 9 n LYS . 616 A 616 
I 617 9 n TRP . 617 A 617 
I 618 9 n LEU . 618 A 618 
I 619 9 n ARG . 619 A 619 
I 620 9 n GLU . 620 A 620 
I 621 9 n ALA . 621 A 621 
I 622 9 n ILE . 622 A 622 
I 623 9 n GLU . 623 A 623 
I 624 9 n THR . 624 A 624 
I 625 9 n ALA . 625 A 625 
I 626 9 n ILE . 626 A 626 
I 627 9 n ASP . 627 A 627 
I 628 9 n GLY . 628 A 628 
I ?   9 n ILE . 629 A 629 
I ?   9 n GLU . 630 A 630 
I ?   9 n PHE . 631 A 631 
I ?   9 n ILE . 632 A 632 
I ?   9 n GLN . 633 A 633 
I ?   9 n GLU . 634 A 634 
I ?   9 n ASP . 635 A 635 
I ?   9 n ASP . 636 A 636 
I ?   9 n ASN . 637 A 637 
I ?   9 n ARG . 638 A 638 
I ?   9 n LYS . 639 A 639 
I ?   9 n GLU . 640 A 640 
I ?   9 n HIS . 641 A 641 
I ?   9 n LEU . 642 A 642 
I ?   9 n LEU . 643 A 643 
I ?   9 n GLY . 644 A 644 
I ?   9 n ALA . 645 A 645 
I ?   9 n LEU . 646 A 646 
I ?   9 n GLU . 647 A 647 
I 648 9 n SER . 648 A 648 
I 649 9 n TRP . 649 A 649 
I 650 9 n ASN . 650 A 650 
I 651 9 n THR . 651 A 651 
I 652 9 n LEU . 652 A 652 
I 653 9 n LEU . 653 A 653 
I 654 9 n LEU . 654 A 654 
I 655 9 n LYS . 655 A 655 
I 656 9 n LEU . 656 A 656 
I 657 9 n ARG . 657 A 657 
I 658 9 n ILE . 658 A 658 
I 659 9 n ARG . 659 A 659 
I 660 9 n SER . 660 A 660 
I 661 9 n LYS . 661 A 661 
I 662 9 n LEU . 662 A 662 
I 663 9 n ASN . 663 A 663 
I 664 9 n SER . 664 A 664 
I ?   9 n THR . 665 A 665 
I ?   9 n TYR . 666 A 666 
I ?   9 n GLY . 667 A 667 
I ?   9 n LYS . 668 A 668 
I ?   9 n ILE . 669 A 669 
I ?   9 n ALA . 670 A 670 
I ?   9 n GLU . 671 A 671 
I ?   9 n GLU . 672 A 672 
I ?   9 n GLU . 673 A 673 
I ?   9 n PRO . 674 A 674 
I ?   9 n ASN . 675 A 675 
I ?   9 n VAL . 676 A 676 
I ?   9 n THR . 677 A 677 
I ?   9 n LYS . 678 A 678 
I ?   9 n GLU . 679 A 679 
I ?   9 n GLN . 680 A 680 
I ?   9 n ASN . 681 A 681 
I ?   9 n ILE . 682 A 682 
I ?   9 n ALA . 683 A 683 
I ?   9 n ASP . 684 A 684 
I ?   9 n ASN . 685 A 685 
I ?   9 n HIS . 686 A 686 
I ?   9 n ASP . 687 A 687 
I ?   9 n ASN . 688 A 688 
I ?   9 n THR . 689 A 689 
I ?   9 n GLU . 690 A 690 
I ?   9 n THR . 691 A 691 
I ?   9 n PHE . 692 A 692 
I ?   9 n MET . 693 A 693 
I ?   9 n GLY . 694 A 694 
I ?   9 n GLY . 695 A 695 
I ?   9 n GLY . 696 A 696 
I ?   9 n PHE . 697 A 697 
I ?   9 n LEU . 698 A 698 
I ?   9 n PRO . 699 A 699 
I ?   9 n GLY . 700 A 700 
I ?   9 n ILE . 701 A 701 
I ?   9 n ALA . 702 A 702 
I ?   9 n ASN . 703 A 703 
I ?   9 n HIS . 704 A 704 
I ?   9 n GLU . 705 A 705 
I ?   9 n ALA . 706 A 706 
I ?   9 n ARG . 707 A 707 
I ?   9 n PRO . 708 A 708 
I ?   9 n TYR . 709 A 709 
I ?   9 n SER . 710 A 710 
I ?   9 n GLU . 711 A 711 
I ?   9 n PRO . 712 A 712 
I ?   9 n SER . 713 A 713 
I ?   9 n GLU . 714 A 714 
I ?   9 n PRO . 715 A 715 
I ?   9 n GLU . 716 A 716 
I ?   9 n ASP . 717 A 717 
I ?   9 n SER . 718 A 718 
I ?   9 n LEU . 719 A 719 
I ?   9 n ASP . 720 A 720 
I ?   9 n TYR . 721 A 721 
I ?   9 n VAL . 722 A 722 
I ?   9 n SER . 723 A 723 
I ?   9 n VAL . 724 A 724 
I ?   9 n ASP . 725 A 725 
I ?   9 n LYS . 726 A 726 
I ?   9 n ALA . 727 A 727 
I ?   9 n GLU . 728 A 728 
I ?   9 n GLU . 729 A 729 
I ?   9 n SER . 730 A 730 
I ?   9 n ALA . 731 A 731 
I ?   9 n THR . 732 A 732 
I ?   9 n ASP . 733 A 733 
I ?   9 n ASP . 734 A 734 
I ?   9 n ASP . 735 A 735 
I ?   9 n VAL . 736 A 736 
I ?   9 n GLY . 737 A 737 
I ?   9 n GLU . 738 A 738 
I ?   9 n ASP . 739 A 739 
I ?   9 n TYR . 740 A 740 
I ?   9 n SER . 741 A 741 
I ?   9 n ASP . 742 A 742 
I ?   9 n PHE . 743 A 743 
I ?   9 n MET . 744 A 744 
I ?   9 n LYS . 745 A 745 
I ?   9 n GLU . 746 A 746 
I ?   9 n LEU . 747 A 747 
I ?   9 n GLU . 748 A 748 
I ?   9 n MET . 749 A 749 
I ?   9 n SER . 750 A 750 
I ?   9 n GLU . 751 A 751 
I ?   9 n GLU . 752 A 752 
I ?   9 n SER . 753 A 753 
I ?   9 n ASP . 754 A 754 
#
_pdbx_struct_assembly.details            author_defined_assembly
_pdbx_struct_assembly.id                 1
_pdbx_struct_assembly.method_details     ?
_pdbx_struct_assembly.oligomeric_count   11
_pdbx_struct_assembly.oligomeric_details undecameric
#
_pdbx_struct_assembly_gen.assembly_id     1
_pdbx_struct_assembly_gen.asym_id_list    A,B,C,D,E,F,G,H,I,J,K,L,M,N,O,P,Q,R,S
_pdbx_struct_assembly_gen.oper_expression 1
#
_pdbx_struct_oper_list.id                 1
_pdbx_struct_oper_list.matrix[1][1]       1.0000000000
_pdbx_struct_oper_list.matrix[1][2]       0.0000000000
_pdbx_struct_oper_list.matrix[1][3]       0.0000000000
_pdbx_struct_oper_list.matrix[2][1]       0.0000000000
_pdbx_struct_oper_list.matrix[2][2]       1.0000000000
_pdbx_struct_oper_list.matrix[2][3]       0.0000000000
_pdbx_struct_oper_list.matrix[3][1]       0.0000000000
_pdbx_struct_oper_list.matrix[3][2]       0.0000000000
_pdbx_struct_oper_list.matrix[3][3]       1.0000000000
_pdbx_struct_oper_list.name               1_555
_pdbx_struct_oper_list.symmetry_operation ?
_pdbx_struct_oper_list.type               "identity operation"
_pdbx_struct_oper_list.vector[1]          0.0000000000
_pdbx_struct_oper_list.vector[2]          0.0000000000
_pdbx_struct_oper_list.vector[3]          0.0000000000
#
_refine.ls_d_res_high 8.20
#
_software.classification other
_software.name           "DeepMind Structure Class"
_software.pdbx_ordinal   1
_software.version        2.0.0
#
_struct_asym.entity_id 9
_struct_asym.id        I
#
loop_
_atom_site.group_PDB
_atom_site.id
_atom_site.type_symbol
_atom_site.label_atom_id
_atom_site.label_alt_id
_atom_site.label_comp_id
_atom_site.label_asym_id
_atom_site.label_entity_id
_atom_site.label_seq_id
_atom_site.pdbx_PDB_ins_code
_atom_site.Cartn_x
_atom_site.Cartn_y
_atom_site.Cartn_z
_atom_site.occupancy
_atom_site.B_iso_or_equiv
_atom_site.auth_seq_id
_atom_site.auth_asym_id
_atom_site.pdbx_PDB_model_num
ATOM 1   N N   . ILE I 9 541 ? 138.901 136.368 79.202  1.00 101.64 541 A 1 
ATOM 2   C CA  . ILE I 9 541 ? 138.271 135.155 79.705  1.00 108.82 541 A 1 
ATOM 3   C C   . ILE I 9 541 ? 139.331 134.231 80.298  1.00 106.17 541 A 1 
ATOM 4   O O   . ILE I 9 541 ? 140.226 133.772 79.587  1.00 96.48  541 A 1 
ATOM 5   C CB  . ILE I 9 541 ? 137.476 134.442 78.596  1.00 101.58 541 A 1 
ATOM 6   C CG1 . ILE I 9 541 ? 136.384 135.362 78.046  1.00 115.03 541 A 1 
ATOM 7   C CG2 . ILE I 9 541 ? 136.867 133.151 79.121  1.00 106.83 541 A 1 
ATOM 8   C CD1 . ILE I 9 541 ? 135.776 134.879 76.746  1.00 119.16 541 A 1 
ATOM 9   N N   . PRO I 9 542 ? 139.233 133.956 81.596  1.00 107.02 542 A 1 
ATOM 10  C CA  . PRO I 9 542 ? 140.204 133.070 82.245  1.00 99.46  542 A 1 
ATOM 11  C C   . PRO I 9 542 ? 139.892 131.615 81.947  1.00 95.54  542 A 1 
ATOM 12  O O   . PRO I 9 542 ? 138.731 131.264 81.685  1.00 92.57  542 A 1 
ATOM 13  C CB  . PRO I 9 542 ? 140.030 133.386 83.737  1.00 102.71 542 A 1 
ATOM 14  C CG  . PRO I 9 542 ? 138.619 133.847 83.859  1.00 92.08  542 A 1 
ATOM 15  C CD  . PRO I 9 542 ? 138.225 134.470 82.540  1.00 98.94  542 A 1 
ATOM 16  N N   . PRO I 9 543 ? 140.898 130.740 81.964  1.00 104.42 543 A 1 
ATOM 17  C CA  . PRO I 9 543 ? 140.633 129.314 81.737  1.00 114.51 543 A 1 
ATOM 18  C C   . PRO I 9 543 ? 139.718 128.735 82.806  1.00 111.48 543 A 1 
ATOM 19  O O   . PRO I 9 543 ? 139.690 129.190 83.952  1.00 99.95  543 A 1 
ATOM 20  C CB  . PRO I 9 543 ? 142.030 128.679 81.786  1.00 104.90 543 A 1 
ATOM 21  C CG  . PRO I 9 543 ? 142.868 129.662 82.539  1.00 90.51  543 A 1 
ATOM 22  C CD  . PRO I 9 543 ? 142.333 131.006 82.148  1.00 107.38 543 A 1 
ATOM 23  N N   . LEU I 9 544 ? 138.972 127.707 82.413  1.00 109.48 544 A 1 
ATOM 24  C CA  . LEU I 9 544 ? 138.049 127.045 83.320  1.00 103.45 544 A 1 
ATOM 25  C C   . LEU I 9 544 ? 138.781 126.187 84.347  1.00 106.01 544 A 1 
ATOM 26  O O   . LEU I 9 544 ? 139.926 125.765 84.157  1.00 111.96 544 A 1 
ATOM 27  C CB  . LEU I 9 544 ? 137.056 126.176 82.545  1.00 96.16  544 A 1 
ATOM 28  C CG  . LEU I 9 544 ? 135.995 126.881 81.693  1.00 91.19  544 A 1 
ATOM 29  C CD1 . LEU I 9 544 ? 135.419 128.080 82.436  1.00 101.02 544 A 1 
ATOM 30  C CD2 . LEU I 9 544 ? 136.537 127.287 80.327  1.00 109.44 544 A 1 
ATOM 31  N N   . ALA I 9 545 ? 138.089 125.935 85.452  1.00 105.23 545 A 1 
ATOM 32  C CA  . ALA I 9 545 ? 138.564 124.995 86.451  1.00 108.63 545 A 1 
ATOM 33  C C   . ALA I 9 545 ? 138.400 123.571 85.938  1.00 117.24 545 A 1 
ATOM 34  O O   . ALA I 9 545 ? 137.504 123.270 85.144  1.00 105.06 545 A 1 
ATOM 35  C CB  . ALA I 9 545 ? 137.808 125.168 87.766  1.00 97.66  545 A 1 
ATOM 36  N N   . SER I 9 546 ? 139.276 122.690 86.400  1.00 118.10 546 A 1 
ATOM 37  C CA  . SER I 9 546 ? 139.217 121.301 85.986  1.00 119.97 546 A 1 
ATOM 38  C C   . SER I 9 546 ? 138.005 120.616 86.619  1.00 124.96 546 A 1 
ATOM 39  O O   . SER I 9 546 ? 137.293 121.191 87.449  1.00 124.10 546 A 1 
ATOM 40  C CB  . SER I 9 546 ? 140.510 120.577 86.358  1.00 110.75 546 A 1 
ATOM 41  O OG  . SER I 9 546 ? 140.586 120.364 87.755  1.00 111.72 546 A 1 
ATOM 42  N N   . ALA I 9 547 ? 137.761 119.377 86.185  1.00 130.43 547 A 1 
ATOM 43  C CA  . ALA I 9 547 ? 136.690 118.564 86.758  1.00 127.93 547 A 1 
ATOM 44  C C   . ALA I 9 547 ? 136.752 118.567 88.279  1.00 124.84 547 A 1 
ATOM 45  O O   . ALA I 9 547 ? 135.750 118.826 88.954  1.00 118.11 547 A 1 
ATOM 46  C CB  . ALA I 9 547 ? 136.770 117.137 86.216  1.00 145.29 547 A 1 
ATOM 47  N N   . SER I 9 548 ? 137.917 118.249 88.838  1.00 122.16 548 A 1 
ATOM 48  C CA  . SER I 9 548 ? 138.101 118.250 90.284  1.00 116.06 548 A 1 
ATOM 49  C C   . SER I 9 548 ? 137.982 119.644 90.892  1.00 118.17 548 A 1 
ATOM 50  O O   . SER I 9 548 ? 137.983 119.765 92.122  1.00 128.07 548 A 1 
ATOM 51  C CB  . SER I 9 548 ? 139.462 117.651 90.641  1.00 114.03 548 A 1 
ATOM 52  O OG  . SER I 9 548 ? 140.515 118.404 90.064  1.00 99.08  548 A 1 
ATOM 53  N N   . GLY I 9 549 ? 137.872 120.687 90.073  1.00 115.93 549 A 1 
ATOM 54  C CA  . GLY I 9 549 ? 137.686 122.032 90.575  1.00 120.36 549 A 1 
ATOM 55  C C   . GLY I 9 549 ? 138.970 122.798 90.773  1.00 107.36 549 A 1 
ATOM 56  O O   . GLY I 9 549 ? 138.984 123.781 91.522  1.00 99.48  549 A 1 
ATOM 57  N N   . GLU I 9 550 ? 140.049 122.378 90.115  1.00 115.21 550 A 1 
ATOM 58  C CA  . GLU I 9 550 ? 141.355 123.000 90.276  1.00 115.21 550 A 1 
ATOM 59  C C   . GLU I 9 550 ? 141.420 124.265 89.435  1.00 112.39 550 A 1 
ATOM 60  O O   . GLU I 9 550 ? 141.122 124.242 88.237  1.00 105.78 550 A 1 
ATOM 61  C CB  . GLU I 9 550 ? 142.470 122.040 89.863  1.00 111.33 550 A 1 
ATOM 62  C CG  . GLU I 9 550 ? 143.872 122.545 90.191  1.00 106.46 550 A 1 
ATOM 63  C CD  . GLU I 9 550 ? 144.966 121.702 89.558  1.00 109.32 550 A 1 
ATOM 64  O OE1 . GLU I 9 550 ? 144.736 120.495 89.333  1.00 118.78 550 A 1 
ATOM 65  O OE2 . GLU I 9 550 ? 146.056 122.248 89.286  1.00 116.89 550 A 1 
ATOM 66  N N   . ILE I 9 551 ? 141.809 125.352 90.055  1.00 106.39 551 A 1 
ATOM 67  C CA  . ILE I 9 551 ? 141.946 126.623 89.360  1.00 104.03 551 A 1 
ATOM 68  C C   . ILE I 9 551 ? 143.395 126.780 88.923  1.00 105.80 551 A 1 
ATOM 69  O O   . ILE I 9 551 ? 144.328 126.317 89.585  1.00 108.35 551 A 1 
ATOM 70  C CB  . ILE I 9 551 ? 141.476 127.779 90.270  1.00 101.64 551 A 1 
ATOM 71  C CG1 . ILE I 9 551 ? 139.968 127.675 90.501  1.00 89.67  551 A 1 
ATOM 72  C CG2 . ILE I 9 551 ? 141.822 129.137 89.676  1.00 114.82 551 A 1 
ATOM 73  C CD1 . ILE I 9 551 ? 139.593 127.027 91.812  1.00 127.30 551 A 1 
ATOM 74  N N   . THR I 9 552 ? 143.575 127.420 87.775  1.00 115.68 552 A 1 
ATOM 75  C CA  . THR I 9 552 ? 144.885 127.804 87.273  1.00 123.84 552 A 1 
ATOM 76  C C   . THR I 9 552 ? 145.226 129.200 87.774  1.00 102.36 552 A 1 
ATOM 77  O O   . THR I 9 552 ? 144.426 130.130 87.630  1.00 101.22 552 A 1 
ATOM 78  C CB  . THR I 9 552 ? 144.916 127.763 85.748  1.00 123.81 552 A 1 
ATOM 79  O OG1 . THR I 9 552 ? 144.149 128.855 85.233  1.00 96.98  552 A 1 
ATOM 80  C CG2 . THR I 9 552 ? 144.331 126.452 85.244  1.00 127.39 552 A 1 
ATOM 81  N N   . LYS I 9 553 ? 146.409 129.344 88.363  1.00 98.99  553 A 1 
ATOM 82  C CA  . LYS I 9 553 ? 146.757 130.536 89.117  1.00 105.48 553 A 1 
ATOM 83  C C   . LYS I 9 553 ? 148.072 131.098 88.596  1.00 98.10  553 A 1 
ATOM 84  O O   . LYS I 9 553 ? 148.870 130.402 87.964  1.00 92.33  553 A 1 
ATOM 85  C CB  . LYS I 9 553 ? 146.872 130.251 90.622  1.00 115.45 553 A 1 
ATOM 86  C CG  . LYS I 9 553 ? 147.837 129.131 90.980  1.00 124.66 553 A 1 
ATOM 87  C CD  . LYS I 9 553 ? 147.334 128.326 92.168  1.00 106.85 553 A 1 
ATOM 88  C CE  . LYS I 9 553 ? 146.213 127.390 91.768  1.00 111.02 553 A 1 
ATOM 89  N NZ  . LYS I 9 553 ? 145.855 126.441 92.857  1.00 107.34 553 A 1 
ATOM 90  N N   . ASN I 9 554 ? 148.274 132.382 88.876  1.00 115.37 554 A 1 
ATOM 91  C CA  . ASN I 9 554 ? 149.462 133.115 88.467  1.00 113.37 554 A 1 
ATOM 92  C C   . ASN I 9 554 ? 150.716 132.642 89.211  1.00 105.90 554 A 1 
ATOM 93  O O   . ASN I 9 554 ? 150.702 131.686 89.993  1.00 93.32  554 A 1 
ATOM 94  C CB  . ASN I 9 554 ? 149.220 134.618 88.619  1.00 109.83 554 A 1 
ATOM 95  C CG  . ASN I 9 554 ? 149.098 135.067 90.067  1.00 113.40 554 A 1 
ATOM 96  O OD1 . ASN I 9 554 ? 149.506 134.378 91.002  1.00 119.92 554 A 1 
ATOM 97  N ND2 . ASN I 9 554 ? 148.499 136.233 90.254  1.00 124.33 554 A 1 
ATOM 98  N N   . THR I 9 555 ? 151.816 133.350 88.937  1.00 110.58 555 A 1 
ATOM 99  C CA  . THR I 9 555 ? 153.139 133.003 89.454  1.00 116.31 555 A 1 
ATOM 100 C C   . THR I 9 555 ? 153.215 133.038 90.978  1.00 115.85 555 A 1 
ATOM 101 O O   . THR I 9 555 ? 154.039 132.328 91.565  1.00 104.31 555 A 1 
ATOM 102 C CB  . THR I 9 555 ? 154.192 133.937 88.853  1.00 121.66 555 A 1 
ATOM 103 O OG1 . THR I 9 555 ? 155.450 133.732 89.507  1.00 115.89 555 A 1 
ATOM 104 C CG2 . THR I 9 555 ? 153.771 135.391 89.003  1.00 125.47 555 A 1 
ATOM 105 N N   . PHE I 9 556 ? 152.384 133.840 91.638  1.00 122.09 556 A 1 
ATOM 106 C CA  . PHE I 9 556 ? 152.418 133.913 93.094  1.00 125.14 556 A 1 
ATOM 107 C C   . PHE I 9 556 ? 151.485 132.904 93.750  1.00 114.90 556 A 1 
ATOM 108 O O   . PHE I 9 556 ? 151.419 132.848 94.983  1.00 108.41 556 A 1 
ATOM 109 C CB  . PHE I 9 556 ? 152.025 135.319 93.569  1.00 140.25 556 A 1 
ATOM 110 C CG  . PHE I 9 556 ? 152.965 136.408 93.130  1.00 133.95 556 A 1 
ATOM 111 C CD1 . PHE I 9 556 ? 152.769 137.063 91.926  1.00 116.24 556 A 1 
ATOM 112 C CD2 . PHE I 9 556 ? 154.027 136.792 93.931  1.00 131.08 556 A 1 
ATOM 113 C CE1 . PHE I 9 556 ? 153.623 138.070 91.520  1.00 117.04 556 A 1 
ATOM 114 C CE2 . PHE I 9 556 ? 154.886 137.800 93.530  1.00 139.69 556 A 1 
ATOM 115 C CZ  . PHE I 9 556 ? 154.683 138.438 92.323  1.00 133.33 556 A 1 
ATOM 116 N N   . GLY I 9 557 ? 150.769 132.114 92.957  1.00 105.54 557 A 1 
ATOM 117 C CA  . GLY I 9 557 ? 149.900 131.073 93.465  1.00 111.71 557 A 1 
ATOM 118 C C   . GLY I 9 557 ? 148.513 131.572 93.768  1.00 117.01 557 A 1 
ATOM 119 O O   . GLY I 9 557 ? 147.751 130.891 94.464  1.00 121.07 557 A 1 
ATOM 120 N N   . ASN I 9 558 ? 148.173 132.748 93.260  1.00 124.98 558 A 1 
ATOM 121 C CA  . ASN I 9 558 ? 146.915 133.430 93.489  1.00 108.55 558 A 1 
ATOM 122 C C   . ASN I 9 558 ? 146.222 133.622 92.150  1.00 96.89  558 A 1 
ATOM 123 O O   . ASN I 9 558 ? 146.842 133.524 91.089  1.00 124.71 558 A 1 
ATOM 124 C CB  . ASN I 9 558 ? 147.133 134.786 94.170  1.00 112.20 558 A 1 
ATOM 125 C CG  . ASN I 9 558 ? 147.824 134.661 95.515  1.00 130.31 558 A 1 
ATOM 126 O OD1 . ASN I 9 558 ? 147.700 133.645 96.199  1.00 131.45 558 A 1 
ATOM 127 N ND2 . ASN I 9 558 ? 148.560 135.698 95.899  1.00 129.96 558 A 1 
ATOM 128 N N   . ILE I 9 559 ? 144.922 133.871 92.194  1.00 82.59  559 A 1 
ATOM 129 C CA  . ILE I 9 559 ? 144.191 134.297 91.012  1.00 98.65  559 A 1 
ATOM 130 C C   . ILE I 9 559 ? 143.879 135.774 91.193  1.00 105.95 559 A 1 
ATOM 131 O O   . ILE I 9 559 ? 143.462 136.201 92.277  1.00 101.67 559 A 1 
ATOM 132 C CB  . ILE I 9 559 ? 142.916 133.464 90.791  1.00 88.13  559 A 1 
ATOM 133 C CG1 . ILE I 9 559 ? 142.160 133.966 89.560  1.00 89.98  559 A 1 
ATOM 134 C CG2 . ILE I 9 559 ? 142.031 133.470 92.030  1.00 84.20  559 A 1 
ATOM 135 C CD1 . ILE I 9 559 ? 141.496 132.867 88.767  1.00 86.53  559 A 1 
ATOM 136 N N   . GLU I 9 560 ? 144.105 136.557 90.146  1.00 101.19 560 A 1 
ATOM 137 C CA  . GLU I 9 560 ? 143.818 137.982 90.192  1.00 89.41  560 A 1 
ATOM 138 C C   . GLU I 9 560 ? 142.393 138.180 89.703  1.00 76.31  560 A 1 
ATOM 139 O O   . GLU I 9 560 ? 142.047 137.750 88.598  1.00 78.88  560 A 1 
ATOM 140 C CB  . GLU I 9 560 ? 144.806 138.786 89.350  1.00 109.79 560 A 1 
ATOM 141 C CG  . GLU I 9 560 ? 146.251 138.672 89.798  1.00 104.23 560 A 1 
ATOM 142 C CD  . GLU I 9 560 ? 147.221 138.705 88.638  1.00 112.59 560 A 1 
ATOM 143 O OE1 . GLU I 9 560 ? 146.826 138.313 87.521  1.00 129.97 560 A 1 
ATOM 144 O OE2 . GLU I 9 560 ? 148.376 139.135 88.841  1.00 91.03  560 A 1 
ATOM 145 N N   . VAL I 9 561 ? 141.565 138.809 90.532  1.00 68.10  561 A 1 
ATOM 146 C CA  . VAL I 9 561 ? 140.156 138.970 90.202  1.00 77.82  561 A 1 
ATOM 147 C C   . VAL I 9 561 ? 139.748 140.410 90.470  1.00 80.32  561 A 1 
ATOM 148 O O   . VAL I 9 561 ? 139.222 140.735 91.540  1.00 77.55  561 A 1 
ATOM 149 C CB  . VAL I 9 561 ? 139.276 137.993 91.007  1.00 86.81  561 A 1 
ATOM 150 C CG1 . VAL I 9 561 ? 137.839 138.054 90.523  1.00 76.68  561 A 1 
ATOM 151 C CG2 . VAL I 9 561 ? 139.811 136.568 90.919  1.00 94.86  561 A 1 
ATOM 152 N N   . PHE I 9 562 ? 140.007 141.283 89.498  1.00 87.16  562 A 1 
ATOM 153 C CA  . PHE I 9 562 ? 139.667 142.694 89.596  1.00 79.49  562 A 1 
ATOM 154 C C   . PHE I 9 562 ? 138.328 143.033 88.953  1.00 81.72  562 A 1 
ATOM 155 O O   . PHE I 9 562 ? 137.862 144.168 89.094  1.00 96.94  562 A 1 
ATOM 156 C CB  . PHE I 9 562 ? 140.776 143.550 88.971  1.00 69.37  562 A 1 
ATOM 157 C CG  . PHE I 9 562 ? 142.165 143.133 89.375  1.00 71.38  562 A 1 
ATOM 158 C CD1 . PHE I 9 562 ? 142.624 143.361 90.663  1.00 70.05  562 A 1 
ATOM 159 C CD2 . PHE I 9 562 ? 143.014 142.520 88.467  1.00 83.19  562 A 1 
ATOM 160 C CE1 . PHE I 9 562 ? 143.900 142.982 91.039  1.00 67.45  562 A 1 
ATOM 161 C CE2 . PHE I 9 562 ? 144.292 142.141 88.838  1.00 83.90  562 A 1 
ATOM 162 C CZ  . PHE I 9 562 ? 144.734 142.371 90.126  1.00 76.11  562 A 1 
ATOM 163 N N   . ALA I 9 563 ? 137.702 142.085 88.251  1.00 76.34  563 A 1 
ATOM 164 C CA  . ALA I 9 563 ? 136.416 142.305 87.606  1.00 79.53  563 A 1 
ATOM 165 C C   . ALA I 9 563 ? 135.648 140.994 87.547  1.00 84.16  563 A 1 
ATOM 166 O O   . ALA I 9 563 ? 136.266 139.937 87.357  1.00 87.88  563 A 1 
ATOM 167 C CB  . ALA I 9 563 ? 136.580 142.875 86.194  1.00 101.39 563 A 1 
ATOM 168 N N   . PRO I 9 564 ? 134.318 141.023 87.758  1.00 77.06  564 A 1 
ATOM 169 C CA  . PRO I 9 564 ? 133.497 139.807 87.632  1.00 78.60  564 A 1 
ATOM 170 C C   . PRO I 9 564 ? 133.877 138.913 86.460  1.00 79.47  564 A 1 
ATOM 171 O O   . PRO I 9 564 ? 133.955 137.689 86.602  1.00 92.19  564 A 1 
ATOM 172 C CB  . PRO I 9 564 ? 132.072 140.364 87.459  1.00 99.05  564 A 1 
ATOM 173 C CG  . PRO I 9 564 ? 132.208 141.889 87.479  1.00 103.33 564 A 1 
ATOM 174 C CD  . PRO I 9 564 ? 133.503 142.175 88.159  1.00 74.93  564 A 1 
ATOM 175 N N   . THR I 9 565 ? 134.087 139.526 85.293  1.00 81.02  565 A 1 
ATOM 176 C CA  . THR I 9 565 ? 134.656 138.880 84.113  1.00 99.80  565 A 1 
ATOM 177 C C   . THR I 9 565 ? 135.822 137.946 84.436  1.00 105.13 565 A 1 
ATOM 178 O O   . THR I 9 565 ? 135.957 136.881 83.823  1.00 100.86 565 A 1 
ATOM 179 C CB  . THR I 9 565 ? 135.096 139.955 83.109  1.00 117.56 565 A 1 
ATOM 180 O OG1 . THR I 9 565 ? 133.945 140.479 82.434  1.00 127.08 565 A 1 
ATOM 181 C CG2 . THR I 9 565 ? 136.063 139.391 82.077  1.00 120.57 565 A 1 
ATOM 182 N N   . MET I 9 566 ? 136.647 138.309 85.421  1.00 102.62 566 A 1 
ATOM 183 C CA  . MET I 9 566 ? 137.871 137.567 85.705  1.00 105.09 566 A 1 
ATOM 184 C C   . MET I 9 566 ? 137.634 136.294 86.509  1.00 105.66 566 A 1 
ATOM 185 O O   . MET I 9 566 ? 138.578 135.519 86.698  1.00 92.24  566 A 1 
ATOM 186 C CB  . MET I 9 566 ? 138.869 138.463 86.445  1.00 91.29  566 A 1 
ATOM 187 C CG  . MET I 9 566 ? 139.216 139.742 85.695  1.00 72.35  566 A 1 
ATOM 188 S SD  . MET I 9 566 ? 140.648 140.615 86.359  1.00 84.77  566 A 1 
ATOM 189 C CE  . MET I 9 566 ? 141.965 139.472 85.955  1.00 105.97 566 A 1 
ATOM 190 N N   . ILE I 9 567 ? 136.419 136.062 86.989  1.00 102.50 567 A 1 
ATOM 191 C CA  . ILE I 9 567 ? 136.074 134.780 87.608  1.00 89.18  567 A 1 
ATOM 192 C C   . ILE I 9 567 ? 135.847 133.748 86.506  1.00 97.96  567 A 1 
ATOM 193 O O   . ILE I 9 567 ? 135.101 134.028 85.554  1.00 121.59 567 A 1 
ATOM 194 C CB  . ILE I 9 567 ? 134.837 134.924 88.489  1.00 84.75  567 A 1 
ATOM 195 C CG1 . ILE I 9 567 ? 135.041 136.040 89.516  1.00 72.50  567 A 1 
ATOM 196 C CG2 . ILE I 9 567 ? 134.528 133.610 89.191  1.00 96.46  567 A 1 
ATOM 197 C CD1 . ILE I 9 567 ? 133.755 136.572 90.109  1.00 73.30  567 A 1 
ATOM 198 N N   . PRO I 9 568 ? 136.480 132.574 86.579  1.00 74.89  568 A 1 
ATOM 199 C CA  . PRO I 9 568 ? 136.182 131.512 85.610  1.00 86.46  568 A 1 
ATOM 200 C C   . PRO I 9 568 ? 134.695 131.181 85.552  1.00 98.36  568 A 1 
ATOM 201 O O   . PRO I 9 568 ? 133.981 131.246 86.555  1.00 106.31 568 A 1 
ATOM 202 C CB  . PRO I 9 568 ? 137.000 130.324 86.130  1.00 89.25  568 A 1 
ATOM 203 C CG  . PRO I 9 568 ? 138.136 130.959 86.866  1.00 74.87  568 A 1 
ATOM 204 C CD  . PRO I 9 568 ? 137.543 132.179 87.520  1.00 70.14  568 A 1 
ATOM 205 N N   . GLY I 9 569 ? 134.240 130.839 84.344  1.00 101.77 569 A 1 
ATOM 206 C CA  . GLY I 9 569 ? 132.822 130.596 84.120  1.00 130.03 569 A 1 
ATOM 207 C C   . GLY I 9 569 ? 132.220 129.539 85.030  1.00 124.57 569 A 1 
ATOM 208 O O   . GLY I 9 569 ? 131.087 129.682 85.494  1.00 116.87 569 A 1 
ATOM 209 N N   . ASN I 9 570 ? 132.961 128.459 85.287  1.00 117.67 570 A 1 
ATOM 210 C CA  . ASN I 9 570 ? 132.515 127.393 86.176  1.00 99.93  570 A 1 
ATOM 211 C C   . ASN I 9 570 ? 132.922 127.605 87.630  1.00 97.22  570 A 1 
ATOM 212 O O   . ASN I 9 570 ? 132.868 126.654 88.419  1.00 103.27 570 A 1 
ATOM 213 C CB  . ASN I 9 570 ? 133.041 126.041 85.690  1.00 91.39  570 A 1 
ATOM 214 C CG  . ASN I 9 570 ? 134.555 125.987 85.640  1.00 93.93  570 A 1 
ATOM 215 O OD1 . ASN I 9 570 ? 135.227 127.017 85.679  1.00 90.52  570 A 1 
ATOM 216 N ND2 . ASN I 9 570 ? 135.100 124.778 85.562  1.00 105.07 570 A 1 
ATOM 217 N N   . CYS I 9 571 ? 133.328 128.811 88.006  1.00 100.69 571 A 1 
ATOM 218 C CA  . CYS I 9 571 ? 133.807 129.067 89.354  1.00 81.07  571 A 1 
ATOM 219 C C   . CYS I 9 571 ? 132.985 130.173 90.000  1.00 83.53  571 A 1 
ATOM 220 O O   . CYS I 9 571 ? 132.127 130.797 89.370  1.00 98.37  571 A 1 
ATOM 221 C CB  . CYS I 9 571 ? 135.293 129.446 89.351  1.00 77.93  571 A 1 
ATOM 222 S SG  . CYS I 9 571 ? 136.410 128.072 89.024  1.00 84.08  571 A 1 
ATOM 223 N N   . CYS I 9 572 ? 133.263 130.413 91.279  1.00 83.49  572 A 1 
ATOM 224 C CA  . CYS I 9 572 ? 132.656 131.515 92.005  1.00 80.34  572 A 1 
ATOM 225 C C   . CYS I 9 572 ? 133.680 132.129 92.946  1.00 86.32  572 A 1 
ATOM 226 O O   . CYS I 9 572 ? 134.621 131.463 93.388  1.00 88.19  572 A 1 
ATOM 227 C CB  . CYS I 9 572 ? 131.428 131.056 92.802  1.00 83.18  572 A 1 
ATOM 228 S SG  . CYS I 9 572 ? 131.815 130.006 94.225  1.00 121.75 572 A 1 
ATOM 229 N N   . LEU I 9 573 ? 133.486 133.409 93.246  1.00 83.00  573 A 1 
ATOM 230 C CA  . LEU I 9 573 ? 134.312 134.124 94.206  1.00 88.63  573 A 1 
ATOM 231 C C   . LEU I 9 573 ? 133.598 134.183 95.548  1.00 90.83  573 A 1 
ATOM 232 O O   . LEU I 9 573 ? 132.445 134.620 95.623  1.00 87.41  573 A 1 
ATOM 233 C CB  . LEU I 9 573 ? 134.615 135.538 93.710  1.00 85.02  573 A 1 
ATOM 234 C CG  . LEU I 9 573 ? 135.364 136.452 94.680  1.00 75.96  573 A 1 
ATOM 235 C CD1 . LEU I 9 573 ? 136.768 135.942 94.900  1.00 86.98  573 A 1 
ATOM 236 C CD2 . LEU I 9 573 ? 135.385 137.884 94.166  1.00 79.61  573 A 1 
ATOM 237 N N   . VAL I 9 574 ? 134.278 133.744 96.602  1.00 78.68  574 A 1 
ATOM 238 C CA  . VAL I 9 574 ? 133.757 133.822 97.961  1.00 69.93  574 A 1 
ATOM 239 C C   . VAL I 9 574 ? 134.677 134.754 98.733  1.00 74.12  574 A 1 
ATOM 240 O O   . VAL I 9 574 ? 135.847 134.427 98.969  1.00 75.86  574 A 1 
ATOM 241 C CB  . VAL I 9 574 ? 133.664 132.447 98.632  1.00 74.36  574 A 1 
ATOM 242 C CG1 . VAL I 9 574 ? 133.190 132.595 100.065 1.00 82.26  574 A 1 
ATOM 243 C CG2 . VAL I 9 574 ? 132.731 131.535 97.848  1.00 88.89  574 A 1 
ATOM 244 N N   . GLU I 9 575 ? 134.154 135.907 99.132  1.00 81.38  575 A 1 
ATOM 245 C CA  . GLU I 9 575 ? 134.925 136.908 99.855  1.00 87.07  575 A 1 
ATOM 246 C C   . GLU I 9 575 ? 134.613 136.808 101.341 1.00 84.43  575 A 1 
ATOM 247 O O   . GLU I 9 575 ? 133.468 137.025 101.754 1.00 84.36  575 A 1 
ATOM 248 C CB  . GLU I 9 575 ? 134.622 138.311 99.333  1.00 113.17 575 A 1 
ATOM 249 C CG  . GLU I 9 575 ? 135.321 138.642 98.028  1.00 114.13 575 A 1 
ATOM 250 C CD  . GLU I 9 575 ? 135.113 140.081 97.610  1.00 117.46 575 A 1 
ATOM 251 O OE1 . GLU I 9 575 ? 136.099 140.847 97.599  1.00 127.25 575 A 1 
ATOM 252 O OE2 . GLU I 9 575 ? 133.961 140.445 97.294  1.00 110.58 575 A 1 
ATOM 253 N N   . ASN I 9 576 ? 135.630 136.493 102.139 1.00 80.53  576 A 1 
ATOM 254 C CA  . ASN I 9 576 ? 135.452 136.320 103.574 1.00 75.96  576 A 1 
ATOM 255 C C   . ASN I 9 576 ? 136.815 136.243 104.250 1.00 77.73  576 A 1 
ATOM 256 O O   . ASN I 9 576 ? 137.727 135.581 103.739 1.00 78.24  576 A 1 
ATOM 257 C CB  . ASN I 9 576 ? 134.634 135.061 103.868 1.00 81.33  576 A 1 
ATOM 258 C CG  . ASN I 9 576 ? 134.087 135.040 105.278 1.00 88.67  576 A 1 
ATOM 259 O OD1 . ASN I 9 576 ? 134.835 134.921 106.247 1.00 100.16 576 A 1 
ATOM 260 N ND2 . ASN I 9 576 ? 132.770 135.159 105.401 1.00 85.81  576 A 1 
ATOM 261 N N   . PRO I 9 577 ? 136.994 136.928 105.383 1.00 76.03  577 A 1 
ATOM 262 C CA  . PRO I 9 577 ? 138.251 136.807 106.144 1.00 78.72  577 A 1 
ATOM 263 C C   . PRO I 9 577 ? 138.728 135.383 106.392 1.00 82.61  577 A 1 
ATOM 264 O O   . PRO I 9 577 ? 139.938 135.171 106.543 1.00 83.91  577 A 1 
ATOM 265 C CB  . PRO I 9 577 ? 137.929 137.525 107.462 1.00 84.65  577 A 1 
ATOM 266 C CG  . PRO I 9 577 ? 136.843 138.485 107.125 1.00 92.26  577 A 1 
ATOM 267 C CD  . PRO I 9 577 ? 136.069 137.912 105.971 1.00 80.79  577 A 1 
ATOM 268 N N   . VAL I 9 578 ? 137.831 134.397 106.435 1.00 85.96  578 A 1 
ATOM 269 C CA  . VAL I 9 578 ? 138.225 133.034 106.759 1.00 85.47  578 A 1 
ATOM 270 C C   . VAL I 9 578 ? 137.997 132.076 105.599 1.00 77.67  578 A 1 
ATOM 271 O O   . VAL I 9 578 ? 138.139 130.864 105.768 1.00 74.38  578 A 1 
ATOM 272 C CB  . VAL I 9 578 ? 137.504 132.529 108.026 1.00 76.30  578 A 1 
ATOM 273 C CG1 . VAL I 9 578 ? 137.761 133.467 109.194 1.00 80.95  578 A 1 
ATOM 274 C CG2 . VAL I 9 578 ? 136.012 132.373 107.768 1.00 81.71  578 A 1 
ATOM 275 N N   . ALA I 9 579 ? 137.619 132.590 104.425 1.00 84.26  579 A 1 
ATOM 276 C CA  . ALA I 9 579 ? 137.357 131.706 103.294 1.00 74.18  579 A 1 
ATOM 277 C C   . ALA I 9 579 ? 138.577 130.867 102.943 1.00 69.15  579 A 1 
ATOM 278 O O   . ALA I 9 579 ? 138.439 129.713 102.511 1.00 79.81  579 A 1 
ATOM 279 C CB  . ALA I 9 579 ? 136.920 132.528 102.083 1.00 74.46  579 A 1 
ATOM 280 N N   . ILE I 9 580 ? 139.776 131.400 103.186 1.00 76.34  580 A 1 
ATOM 281 C CA  . ILE I 9 580 ? 140.987 130.633 102.928 1.00 76.32  580 A 1 
ATOM 282 C C   . ILE I 9 580 ? 141.135 129.524 103.955 1.00 71.14  580 A 1 
ATOM 283 O O   . ILE I 9 580 ? 141.399 128.368 103.602 1.00 79.45  580 A 1 
ATOM 284 C CB  . ILE I 9 580 ? 142.224 131.550 102.916 1.00 93.20  580 A 1 
ATOM 285 C CG1 . ILE I 9 580 ? 142.134 132.590 101.794 1.00 94.45  580 A 1 
ATOM 286 C CG2 . ILE I 9 580 ? 143.496 130.725 102.789 1.00 70.77  580 A 1 
ATOM 287 C CD1 . ILE I 9 580 ? 141.436 133.880 102.184 1.00 90.63  580 A 1 
ATOM 288 N N   . LYS I 9 581 ? 141.077 129.880 105.243 1.00 81.39  581 A 1 
ATOM 289 C CA  . LYS I 9 581 ? 141.165 128.859 106.279 1.00 84.75  581 A 1 
ATOM 290 C C   . LYS I 9 581 ? 140.159 127.750 106.021 1.00 77.90  581 A 1 
ATOM 291 O O   . LYS I 9 581 ? 140.468 126.565 106.180 1.00 75.30  581 A 1 
ATOM 292 C CB  . LYS I 9 581 ? 140.914 129.481 107.654 1.00 88.52  581 A 1 
ATOM 293 C CG  . LYS I 9 581 ? 141.775 130.687 107.981 1.00 132.64 581 A 1 
ATOM 294 C CD  . LYS I 9 581 ? 141.624 131.073 109.445 1.00 138.01 581 A 1 
ATOM 295 C CE  . LYS I 9 581 ? 142.393 132.342 109.769 1.00 126.98 581 A 1 
ATOM 296 N NZ  . LYS I 9 581 ? 143.865 132.127 109.719 1.00 92.20  581 A 1 
ATOM 297 N N   . ALA I 9 582 ? 138.960 128.124 105.567 1.00 76.64  582 A 1 
ATOM 298 C CA  . ALA I 9 582 ? 137.935 127.133 105.268 1.00 56.61  582 A 1 
ATOM 299 C C   . ALA I 9 582 ? 138.352 126.216 104.125 1.00 58.44  582 A 1 
ATOM 300 O O   . ALA I 9 582 ? 138.329 124.987 104.262 1.00 67.51  582 A 1 
ATOM 301 C CB  . ALA I 9 582 ? 136.618 127.839 104.942 1.00 63.27  582 A 1 
ATOM 302 N N   . ALA I 9 583 ? 138.679 126.797 102.962 1.00 75.77  583 A 1 
ATOM 303 C CA  . ALA I 9 583 ? 139.042 125.959 101.822 1.00 65.51  583 A 1 
ATOM 304 C C   . ALA I 9 583 ? 140.234 125.059 102.129 1.00 71.03  583 A 1 
ATOM 305 O O   . ALA I 9 583 ? 140.302 123.920 101.652 1.00 85.64  583 A 1 
ATOM 306 C CB  . ALA I 9 583 ? 139.331 126.833 100.603 1.00 83.66  583 A 1 
ATOM 307 N N   . ARG I 9 584 ? 141.189 125.557 102.921 1.00 72.01  584 A 1 
ATOM 308 C CA  . ARG I 9 584 ? 142.322 124.733 103.332 1.00 76.56  584 A 1 
ATOM 309 C C   . ARG I 9 584 ? 141.886 123.614 104.258 1.00 70.40  584 A 1 
ATOM 310 O O   . ARG I 9 584 ? 142.413 122.496 104.200 1.00 84.04  584 A 1 
ATOM 311 C CB  . ARG I 9 584 ? 143.378 125.592 104.021 1.00 91.14  584 A 1 
ATOM 312 C CG  . ARG I 9 584 ? 144.261 126.367 103.080 1.00 101.39 584 A 1 
ATOM 313 C CD  . ARG I 9 584 ? 145.490 126.879 103.808 1.00 81.13  584 A 1 
ATOM 314 N NE  . ARG I 9 584 ? 145.954 128.151 103.267 1.00 117.16 584 A 1 
ATOM 315 C CZ  . ARG I 9 584 ? 146.521 128.299 102.074 1.00 140.02 584 A 1 
ATOM 316 N NH1 . ARG I 9 584 ? 146.699 127.253 101.278 1.00 140.43 584 A 1 
ATOM 317 N NH2 . ARG I 9 584 ? 146.909 129.502 101.673 1.00 121.19 584 A 1 
ATOM 318 N N   . PHE I 9 585 ? 140.914 123.913 105.116 1.00 68.84  585 A 1 
ATOM 319 C CA  . PHE I 9 585 ? 140.396 122.945 106.065 1.00 72.96  585 A 1 
ATOM 320 C C   . PHE I 9 585 ? 139.651 121.816 105.364 1.00 63.69  585 A 1 
ATOM 321 O O   . PHE I 9 585 ? 139.771 120.648 105.753 1.00 70.08  585 A 1 
ATOM 322 C CB  . PHE I 9 585 ? 139.516 123.753 107.012 1.00 85.49  585 A 1 
ATOM 323 C CG  . PHE I 9 585 ? 138.734 122.973 107.982 1.00 83.30  585 A 1 
ATOM 324 C CD1 . PHE I 9 585 ? 139.315 122.506 109.141 1.00 96.11  585 A 1 
ATOM 325 C CD2 . PHE I 9 585 ? 137.384 122.785 107.781 1.00 73.82  585 A 1 
ATOM 326 C CE1 . PHE I 9 585 ? 138.571 121.828 110.053 1.00 89.76  585 A 1 
ATOM 327 C CE2 . PHE I 9 585 ? 136.644 122.106 108.687 1.00 74.68  585 A 1 
ATOM 328 C CZ  . PHE I 9 585 ? 137.229 121.649 109.828 1.00 89.44  585 A 1 
ATOM 329 N N   . LEU I 9 586 ? 138.885 122.142 104.323 1.00 68.69  586 A 1 
ATOM 330 C CA  . LEU I 9 586 ? 138.190 121.117 103.555 1.00 68.32  586 A 1 
ATOM 331 C C   . LEU I 9 586 ? 139.149 120.340 102.665 1.00 77.65  586 A 1 
ATOM 332 O O   . LEU I 9 586 ? 138.793 119.264 102.171 1.00 66.85  586 A 1 
ATOM 333 C CB  . LEU I 9 586 ? 137.055 121.723 102.728 1.00 61.62  586 A 1 
ATOM 334 C CG  . LEU I 9 586 ? 135.944 122.397 103.537 1.00 71.01  586 A 1 
ATOM 335 C CD1 . LEU I 9 586 ? 134.800 122.822 102.631 1.00 82.45  586 A 1 
ATOM 336 C CD2 . LEU I 9 586 ? 135.443 121.460 104.630 1.00 69.84  586 A 1 
ATOM 337 N N   . GLY I 9 587 ? 140.357 120.864 102.460 1.00 84.84  587 A 1 
ATOM 338 C CA  . GLY I 9 587 ? 141.345 120.231 101.613 1.00 93.69  587 A 1 
ATOM 339 C C   . GLY I 9 587 ? 140.934 120.216 100.161 1.00 94.40  587 A 1 
ATOM 340 O O   . GLY I 9 587 ? 141.506 119.468 99.364  1.00 74.66  587 A 1 
ATOM 341 N N   . VAL I 9 588 ? 139.946 121.036 99.802  1.00 96.65  588 A 1 
ATOM 342 C CA  . VAL I 9 588 ? 139.394 121.103 98.454  1.00 90.76  588 A 1 
ATOM 343 C C   . VAL I 9 588 ? 140.272 122.013 97.601  1.00 89.39  588 A 1 
ATOM 344 O O   . VAL I 9 588 ? 141.176 122.682 98.115  1.00 88.08  588 A 1 
ATOM 345 C CB  . VAL I 9 588 ? 137.931 121.588 98.488  1.00 79.04  588 A 1 
ATOM 346 C CG1 . VAL I 9 588 ? 137.858 123.102 98.684  1.00 65.26  588 A 1 
ATOM 347 C CG2 . VAL I 9 588 ? 137.166 121.124 97.256  1.00 109.96 588 A 1 
ATOM 348 N N   . GLU I 9 589 ? 140.007 122.048 96.298  1.00 91.60  589 A 1 
ATOM 349 C CA  . GLU I 9 589 ? 140.821 122.790 95.342  1.00 100.14 589 A 1 
ATOM 350 C C   . GLU I 9 589 ? 140.290 124.211 95.186  1.00 99.67  589 A 1 
ATOM 351 O O   . GLU I 9 589 ? 139.111 124.410 94.872  1.00 78.03  589 A 1 
ATOM 352 C CB  . GLU I 9 589 ? 140.866 122.080 93.990  1.00 110.72 589 A 1 
ATOM 353 C CG  . GLU I 9 589 ? 142.033 121.105 93.841  1.00 112.41 589 A 1 
ATOM 354 C CD  . GLU I 9 589 ? 143.404 121.773 93.922  1.00 111.08 589 A 1 
ATOM 355 O OE1 . GLU I 9 589 ? 143.484 123.021 93.928  1.00 107.65 589 A 1 
ATOM 356 O OE2 . GLU I 9 589 ? 144.412 121.038 93.990  1.00 111.05 589 A 1 
ATOM 357 N N   . PHE I 9 590 ? 141.163 125.192 95.401  1.00 109.20 590 A 1 
ATOM 358 C CA  . PHE I 9 590 ? 140.771 126.592 95.413  1.00 92.01  590 A 1 
ATOM 359 C C   . PHE I 9 590 ? 141.936 127.424 94.900  1.00 89.85  590 A 1 
ATOM 360 O O   . PHE I 9 590 ? 142.974 126.895 94.491  1.00 97.17  590 A 1 
ATOM 361 C CB  . PHE I 9 590 ? 140.370 127.056 96.818  1.00 79.50  590 A 1 
ATOM 362 C CG  . PHE I 9 590 ? 141.530 127.229 97.766  1.00 77.37  590 A 1 
ATOM 363 C CD1 . PHE I 9 590 ? 142.498 126.247 97.903  1.00 91.68  590 A 1 
ATOM 364 C CD2 . PHE I 9 590 ? 141.656 128.391 98.509  1.00 82.75  590 A 1 
ATOM 365 C CE1 . PHE I 9 590 ? 143.560 126.415 98.771  1.00 97.69  590 A 1 
ATOM 366 C CE2 . PHE I 9 590 ? 142.715 128.564 99.379  1.00 88.80  590 A 1 
ATOM 367 C CZ  . PHE I 9 590 ? 143.668 127.575 99.509  1.00 90.57  590 A 1 
ATOM 368 N N   . ALA I 9 591 ? 141.757 128.743 94.927  1.00 87.93  591 A 1 
ATOM 369 C CA  . ALA I 9 591 ? 142.830 129.655 94.628  1.00 83.01  591 A 1 
ATOM 370 C C   . ALA I 9 591 ? 142.575 130.961 95.364  1.00 83.15  591 A 1 
ATOM 371 O O   . ALA I 9 591 ? 141.466 131.510 95.253  1.00 96.13  591 A 1 
ATOM 372 C CB  . ALA I 9 591 ? 142.955 129.918 93.127  1.00 79.88  591 A 1 
ATOM 373 N N   . PRO I 9 592 ? 143.545 131.468 96.123  1.00 66.72  592 A 1 
ATOM 374 C CA  . PRO I 9 592 ? 143.333 132.741 96.819  1.00 75.76  592 A 1 
ATOM 375 C C   . PRO I 9 592 ? 143.128 133.858 95.807  1.00 90.02  592 A 1 
ATOM 376 O O   . PRO I 9 592 ? 143.786 133.908 94.765  1.00 104.18 592 A 1 
ATOM 377 C CB  . PRO I 9 592 ? 144.620 132.928 97.634  1.00 81.09  592 A 1 
ATOM 378 C CG  . PRO I 9 592 ? 145.268 131.572 97.671  1.00 89.51  592 A 1 
ATOM 379 C CD  . PRO I 9 592 ? 144.872 130.898 96.396  1.00 80.44  592 A 1 
ATOM 380 N N   . ALA I 9 593 ? 142.203 134.756 96.122  1.00 85.90  593 A 1 
ATOM 381 C CA  . ALA I 9 593 ? 141.771 135.799 95.201  1.00 82.95  593 A 1 
ATOM 382 C C   . ALA I 9 593 ? 142.385 137.145 95.563  1.00 90.33  593 A 1 
ATOM 383 O O   . ALA I 9 593 ? 142.109 137.691 96.637  1.00 91.45  593 A 1 
ATOM 384 C CB  . ALA I 9 593 ? 140.248 135.903 95.191  1.00 85.96  593 A 1 
ATOM 385 N N   . VAL I 9 594 ? 143.206 137.677 94.663  1.00 96.37  594 A 1 
ATOM 386 C CA  . VAL I 9 594 ? 143.764 139.014 94.819  1.00 81.79  594 A 1 
ATOM 387 C C   . VAL I 9 594 ? 142.777 139.963 94.154  1.00 73.18  594 A 1 
ATOM 388 O O   . VAL I 9 594 ? 142.699 140.041 92.926  1.00 74.48  594 A 1 
ATOM 389 C CB  . VAL I 9 594 ? 145.162 139.134 94.203  1.00 89.91  594 A 1 
ATOM 390 C CG1 . VAL I 9 594 ? 145.716 140.531 94.430  1.00 82.67  594 A 1 
ATOM 391 C CG2 . VAL I 9 594 ? 146.088 138.103 94.809  1.00 109.91 594 A 1 
ATOM 392 N N   . THR I 9 595 ? 142.024 140.688 94.977  1.00 74.80  595 A 1 
ATOM 393 C CA  . THR I 9 595 ? 140.945 141.547 94.516  1.00 81.06  595 A 1 
ATOM 394 C C   . THR I 9 595 ? 141.353 143.001 94.350  1.00 95.32  595 A 1 
ATOM 395 O O   . THR I 9 595 ? 140.653 143.743 93.653  1.00 90.87  595 A 1 
ATOM 396 C CB  . THR I 9 595 ? 139.757 141.470 95.481  1.00 89.49  595 A 1 
ATOM 397 O OG1 . THR I 9 595 ? 140.195 141.776 96.811  1.00 96.15  595 A 1 
ATOM 398 C CG2 . THR I 9 595 ? 139.146 140.079 95.453  1.00 100.62 595 A 1 
ATOM 399 N N   . SER I 9 596 ? 142.462 143.415 94.943  1.00 90.25  596 A 1 
ATOM 400 C CA  . SER I 9 596 ? 142.942 144.788 94.825  1.00 84.66  596 A 1 
ATOM 401 C C   . SER I 9 596 ? 144.331 144.856 95.446  1.00 92.90  596 A 1 
ATOM 402 O O   . SER I 9 596 ? 144.910 143.835 95.836  1.00 102.82 596 A 1 
ATOM 403 C CB  . SER I 9 596 ? 141.984 145.774 95.496  1.00 104.53 596 A 1 
ATOM 404 O OG  . SER I 9 596 ? 142.176 145.791 96.900  1.00 110.78 596 A 1 
ATOM 405 N N   . PHE I 9 597 ? 144.864 146.071 95.531  1.00 87.00  597 A 1 
ATOM 406 C CA  . PHE I 9 597 ? 146.203 146.322 96.045  1.00 91.55  597 A 1 
ATOM 407 C C   . PHE I 9 597 ? 146.126 147.387 97.124  1.00 92.90  597 A 1 
ATOM 408 O O   . PHE I 9 597 ? 145.614 148.486 96.889  1.00 98.93  597 A 1 
ATOM 409 C CB  . PHE I 9 597 ? 147.160 146.739 94.928  1.00 93.58  597 A 1 
ATOM 410 C CG  . PHE I 9 597 ? 147.558 145.607 94.029  1.00 93.21  597 A 1 
ATOM 411 C CD1 . PHE I 9 597 ? 146.791 145.277 92.925  1.00 99.11  597 A 1 
ATOM 412 C CD2 . PHE I 9 597 ? 148.696 144.865 94.295  1.00 93.40  597 A 1 
ATOM 413 C CE1 . PHE I 9 597 ? 147.155 144.233 92.101  1.00 98.18  597 A 1 
ATOM 414 C CE2 . PHE I 9 597 ? 149.064 143.820 93.474  1.00 97.11  597 A 1 
ATOM 415 C CZ  . PHE I 9 597 ? 148.292 143.505 92.376  1.00 109.94 597 A 1 
ATOM 416 N N   . LYS I 9 598 ? 146.635 147.048 98.301  1.00 100.29 598 A 1 
ATOM 417 C CA  . LYS I 9 598 ? 146.757 147.964 99.425  1.00 108.09 598 A 1 
ATOM 418 C C   . LYS I 9 598 ? 148.070 148.724 99.304  1.00 107.38 598 A 1 
ATOM 419 O O   . LYS I 9 598 ? 149.142 148.116 99.210  1.00 102.57 598 A 1 
ATOM 420 C CB  . LYS I 9 598 ? 146.691 147.229 100.762 1.00 139.64 598 A 1 
ATOM 421 C CG  . LYS I 9 598 ? 146.808 148.167 101.955 1.00 142.11 598 A 1 
ATOM 422 C CD  . LYS I 9 598 ? 146.332 147.519 103.241 1.00 155.73 598 A 1 
ATOM 423 C CE  . LYS I 9 598 ? 147.506 147.170 104.138 1.00 161.39 598 A 1 
ATOM 424 N NZ  . LYS I 9 598 ? 147.156 146.115 105.126 1.00 162.11 598 A 1 
ATOM 425 N N   . PHE I 9 599 ? 147.982 150.049 99.306  1.00 124.74 599 A 1 
ATOM 426 C CA  . PHE I 9 599 ? 149.153 150.908 99.248  1.00 115.62 599 A 1 
ATOM 427 C C   . PHE I 9 599 ? 149.412 151.372 100.672 1.00 124.33 599 A 1 
ATOM 428 O O   . PHE I 9 599 ? 148.512 151.888 101.343 1.00 126.64 599 A 1 
ATOM 429 C CB  . PHE I 9 599 ? 148.910 152.105 98.324  1.00 115.91 599 A 1 
ATOM 430 C CG  . PHE I 9 599 ? 148.974 151.772 96.856  1.00 125.13 599 A 1 
ATOM 431 C CD1 . PHE I 9 599 ? 147.869 151.249 96.203  1.00 129.77 599 A 1 
ATOM 432 C CD2 . PHE I 9 599 ? 150.121 152.022 96.122  1.00 125.77 599 A 1 
ATOM 433 C CE1 . PHE I 9 599 ? 147.919 150.951 94.853  1.00 116.54 599 A 1 
ATOM 434 C CE2 . PHE I 9 599 ? 150.173 151.732 94.769  1.00 135.85 599 A 1 
ATOM 435 C CZ  . PHE I 9 599 ? 149.072 151.193 94.136  1.00 122.92 599 A 1 
ATOM 436 N N   . GLU I 9 600 ? 150.654 151.193 101.116 1.00 134.40 600 A 1 
ATOM 437 C CA  . GLU I 9 600 ? 151.014 151.263 102.522 1.00 165.25 600 A 1 
ATOM 438 C C   . GLU I 9 600 ? 152.333 152.010 102.669 1.00 168.53 600 A 1 
ATOM 439 O O   . GLU I 9 600 ? 153.017 152.315 101.689 1.00 147.58 600 A 1 
ATOM 440 C CB  . GLU I 9 600 ? 151.084 149.849 103.126 1.00 170.72 600 A 1 
ATOM 441 C CG  . GLU I 9 600 ? 151.227 149.768 104.644 1.00 164.30 600 A 1 
ATOM 442 C CD  . GLU I 9 600 ? 150.032 150.346 105.380 1.00 167.59 600 A 1 
ATOM 443 O OE1 . GLU I 9 600 ? 149.919 151.588 105.465 1.00 164.40 600 A 1 
ATOM 444 O OE2 . GLU I 9 600 ? 149.201 149.556 105.875 1.00 167.12 600 A 1 
ATOM 445 N N   . ARG I 9 601 ? 152.677 152.310 103.921 1.00 183.61 601 A 1 
ATOM 446 C CA  . ARG I 9 601 ? 153.927 152.974 104.262 1.00 186.84 601 A 1 
ATOM 447 C C   . ARG I 9 601 ? 155.217 152.248 103.900 1.00 187.18 601 A 1 
ATOM 448 O O   . ARG I 9 601 ? 155.255 151.043 103.632 1.00 193.16 601 A 1 
ATOM 449 C CB  . ARG I 9 601 ? 154.000 153.237 105.769 1.00 185.46 601 A 1 
ATOM 450 C CG  . ARG I 9 601 ? 153.493 154.575 106.261 1.00 206.01 601 A 1 
ATOM 451 C CD  . ARG I 9 601 ? 153.503 154.562 107.785 1.00 209.51 601 A 1 
ATOM 452 N NE  . ARG I 9 601 ? 152.554 155.485 108.394 1.00 212.60 601 A 1 
ATOM 453 C CZ  . ARG I 9 601 ? 151.314 155.157 108.738 1.00 215.03 601 A 1 
ATOM 454 N NH1 . ARG I 9 601 ? 150.874 153.922 108.536 1.00 221.91 601 A 1 
ATOM 455 N NH2 . ARG I 9 601 ? 150.517 156.058 109.294 1.00 210.07 601 A 1 
ATOM 456 N N   . GLY I 9 602 ? 156.261 153.065 103.862 1.00 161.27 602 A 1 
ATOM 457 C CA  . GLY I 9 602 ? 157.655 152.875 103.517 1.00 161.39 602 A 1 
ATOM 458 C C   . GLY I 9 602 ? 157.898 153.090 102.040 1.00 164.26 602 A 1 
ATOM 459 O O   . GLY I 9 602 ? 158.460 154.121 101.663 1.00 179.81 602 A 1 
ATOM 460 N N   . SER I 9 603 ? 157.487 152.143 101.193 1.00 163.44 603 A 1 
ATOM 461 C CA  . SER I 9 603 ? 157.660 152.289 99.751  1.00 157.69 603 A 1 
ATOM 462 C C   . SER I 9 603 ? 156.924 151.205 98.969  1.00 167.24 603 A 1 
ATOM 463 O O   . SER I 9 603 ? 157.039 151.146 97.740  1.00 150.11 603 A 1 
ATOM 464 C CB  . SER I 9 603 ? 159.146 152.284 99.381  1.00 166.15 603 A 1 
ATOM 465 O OG  . SER I 9 603 ? 159.686 153.594 99.473  1.00 176.58 603 A 1 
ATOM 466 N N   . THR I 9 604 ? 156.157 150.358 99.650  1.00 168.77 604 A 1 
ATOM 467 C CA  . THR I 9 604 ? 155.786 149.060 99.093  1.00 147.02 604 A 1 
ATOM 468 C C   . THR I 9 604 ? 154.283 148.837 98.996  1.00 129.90 604 A 1 
ATOM 469 O O   . THR I 9 604 ? 153.549 149.049 99.968  1.00 114.97 604 A 1 
ATOM 470 C CB  . THR I 9 604 ? 156.428 147.934 99.905  1.00 147.33 604 A 1 
ATOM 471 O OG1 . THR I 9 604 ? 157.785 148.284 100.206 1.00 164.19 604 A 1 
ATOM 472 C CG2 . THR I 9 604 ? 156.422 146.645 99.101  1.00 143.62 604 A 1 
ATOM 473 N N   . VAL I 9 605 ? 153.843 148.401 97.815  1.00 131.52 605 A 1 
ATOM 474 C CA  . VAL I 9 605 ? 152.475 147.956 97.579  1.00 133.07 605 A 1 
ATOM 475 C C   . VAL I 9 605 ? 152.308 146.534 98.106  1.00 128.43 605 A 1 
ATOM 476 O O   . VAL I 9 605 ? 153.271 145.763 98.191  1.00 114.52 605 A 1 
ATOM 477 C CB  . VAL I 9 605 ? 152.155 148.038 96.072  1.00 116.51 605 A 1 
ATOM 478 C CG1 . VAL I 9 605 ? 150.701 147.664 95.781  1.00 129.16 605 A 1 
ATOM 479 C CG2 . VAL I 9 605 ? 152.501 149.410 95.533  1.00 117.09 605 A 1 
ATOM 480 N N   . LYS I 9 606 ? 151.071 146.177 98.463  1.00 128.20 606 A 1 
ATOM 481 C CA  . LYS I 9 606 ? 150.735 144.875 99.029  1.00 115.59 606 A 1 
ATOM 482 C C   . LYS I 9 606 ? 149.453 144.378 98.370  1.00 120.14 606 A 1 
ATOM 483 O O   . LYS I 9 606 ? 148.501 145.155 98.202  1.00 124.66 606 A 1 
ATOM 484 C CB  . LYS I 9 606 ? 150.561 144.961 100.553 1.00 124.25 606 A 1 
ATOM 485 C CG  . LYS I 9 606 ? 149.566 143.985 101.154 1.00 160.71 606 A 1 
ATOM 486 C CD  . LYS I 9 606 ? 149.501 144.158 102.665 1.00 164.05 606 A 1 
ATOM 487 C CE  . LYS I 9 606 ? 148.474 143.233 103.293 1.00 143.23 606 A 1 
ATOM 488 N NZ  . LYS I 9 606 ? 148.895 141.807 103.219 1.00 108.78 606 A 1 
ATOM 489 N N   . PRO I 9 607 ? 149.394 143.100 97.992  1.00 96.47  607 A 1 
ATOM 490 C CA  . PRO I 9 607 ? 148.133 142.534 97.489  1.00 86.26  607 A 1 
ATOM 491 C C   . PRO I 9 607 ? 147.118 142.299 98.598  1.00 91.99  607 A 1 
ATOM 492 O O   . PRO I 9 607 ? 147.460 141.862 99.699  1.00 94.05  607 A 1 
ATOM 493 C CB  . PRO I 9 607 ? 148.573 141.212 96.853  1.00 90.46  607 A 1 
ATOM 494 C CG  . PRO I 9 607 ? 149.786 140.827 97.632  1.00 101.76 607 A 1 
ATOM 495 C CD  . PRO I 9 607 ? 150.490 142.115 97.970  1.00 103.05 607 A 1 
ATOM 496 N N   . VAL I 9 608 ? 145.856 142.592 98.293  1.00 89.40  608 A 1 
ATOM 497 C CA  . VAL I 9 608 ? 144.744 142.342 99.204  1.00 96.23  608 A 1 
ATOM 498 C C   . VAL I 9 608 ? 144.098 141.022 98.797  1.00 102.21 608 A 1 
ATOM 499 O O   . VAL I 9 608 ? 143.335 140.958 97.828  1.00 103.72 608 A 1 
ATOM 500 C CB  . VAL I 9 608 ? 143.730 143.488 99.191  1.00 89.38  608 A 1 
ATOM 501 C CG1 . VAL I 9 608 ? 142.614 143.215 100.188 1.00 106.62 608 A 1 
ATOM 502 C CG2 . VAL I 9 608 ? 144.416 144.801 99.498  1.00 99.05  608 A 1 
ATOM 503 N N   . LEU I 9 609 ? 144.408 139.964 99.540  1.00 100.86 609 A 1 
ATOM 504 C CA  . LEU I 9 609 ? 143.792 138.648 99.366  1.00 94.95  609 A 1 
ATOM 505 C C   . LEU I 9 609 ? 142.487 138.619 100.151 1.00 88.65  609 A 1 
ATOM 506 O O   . LEU I 9 609 ? 142.451 138.234 101.321 1.00 99.37  609 A 1 
ATOM 507 C CB  . LEU I 9 609 ? 144.738 137.540 99.813  1.00 81.26  609 A 1 
ATOM 508 C CG  . LEU I 9 609 ? 145.782 137.054 98.804  1.00 90.16  609 A 1 
ATOM 509 C CD1 . LEU I 9 609 ? 146.867 138.096 98.570  1.00 110.23 609 A 1 
ATOM 510 C CD2 . LEU I 9 609 ? 146.391 135.737 99.266  1.00 118.18 609 A 1 
ATOM 511 N N   . SER I 9 610 ? 141.396 139.030 99.510  1.00 75.50  610 A 1 
ATOM 512 C CA  . SER I 9 610 ? 140.129 139.166 100.216 1.00 96.14  610 A 1 
ATOM 513 C C   . SER I 9 610 ? 139.318 137.876 100.247 1.00 91.31  610 A 1 
ATOM 514 O O   . SER I 9 610 ? 138.204 137.879 100.782 1.00 90.57  610 A 1 
ATOM 515 C CB  . SER I 9 610 ? 139.288 140.283 99.590  1.00 107.21 610 A 1 
ATOM 516 O OG  . SER I 9 610 ? 138.501 139.788 98.523  1.00 99.57  610 A 1 
ATOM 517 N N   . GLY I 9 611 ? 139.835 136.781 99.692  1.00 88.02  611 A 1 
ATOM 518 C CA  . GLY I 9 611 ? 139.079 135.543 99.670  1.00 76.40  611 A 1 
ATOM 519 C C   . GLY I 9 611 ? 139.581 134.456 98.738  1.00 75.47  611 A 1 
ATOM 520 O O   . GLY I 9 611 ? 140.789 134.275 98.559  1.00 94.37  611 A 1 
ATOM 521 N N   . ILE I 9 612 ? 138.641 133.727 98.138  1.00 56.82  612 A 1 
ATOM 522 C CA  . ILE I 9 612 ? 138.897 132.443 97.493  1.00 65.84  612 A 1 
ATOM 523 C C   . ILE I 9 612 ? 138.083 132.371 96.209  1.00 76.38  612 A 1 
ATOM 524 O O   . ILE I 9 612 ? 136.955 132.874 96.146  1.00 72.92  612 A 1 
ATOM 525 C CB  . ILE I 9 612 ? 138.592 131.241 98.419  1.00 69.95  612 A 1 
ATOM 526 C CG1 . ILE I 9 612 ? 137.111 131.187 98.803  1.00 76.04  612 A 1 
ATOM 527 C CG2 . ILE I 9 612 ? 139.492 131.251 99.645  1.00 80.61  612 A 1 
ATOM 528 C CD1 . ILE I 9 612 ? 136.312 130.183 98.018  1.00 88.66  612 A 1 
ATOM 529 N N   . VAL I 9 613 ? 138.659 131.758 95.180  1.00 81.24  613 A 1 
ATOM 530 C CA  . VAL I 9 613 ? 137.909 131.306 94.014  1.00 84.48  613 A 1 
ATOM 531 C C   . VAL I 9 613 ? 137.905 129.783 94.026  1.00 91.70  613 A 1 
ATOM 532 O O   . VAL I 9 613 ? 138.966 129.150 93.982  1.00 91.96  613 A 1 
ATOM 533 C CB  . VAL I 9 613 ? 138.511 131.845 92.707  1.00 87.98  613 A 1 
ATOM 534 C CG1 . VAL I 9 613 ? 137.889 131.146 91.507  1.00 104.83 613 A 1 
ATOM 535 C CG2 . VAL I 9 613 ? 138.320 133.352 92.614  1.00 98.55  613 A 1 
ATOM 536 N N   . VAL I 9 614 ? 136.708 129.202 94.106  1.00 95.12  614 A 1 
ATOM 537 C CA  . VAL I 9 614 ? 136.507 127.763 94.010  1.00 89.95  614 A 1 
ATOM 538 C C   . VAL I 9 614 ? 135.545 127.487 92.866  1.00 94.09  614 A 1 
ATOM 539 O O   . VAL I 9 614 ? 134.891 128.387 92.340  1.00 105.85 614 A 1 
ATOM 540 C CB  . VAL I 9 614 ? 135.949 127.150 95.309  1.00 85.87  614 A 1 
ATOM 541 C CG1 . VAL I 9 614 ? 136.997 127.113 96.389  1.00 100.98 614 A 1 
ATOM 542 C CG2 . VAL I 9 614 ? 134.708 127.905 95.764  1.00 84.21  614 A 1 
ATOM 543 N N   . ALA I 9 615 ? 135.472 126.217 92.482  1.00 82.54  615 A 1 
ATOM 544 C CA  . ALA I 9 615 ? 134.460 125.791 91.535  1.00 101.66 615 A 1 
ATOM 545 C C   . ALA I 9 615 ? 133.062 126.022 92.107  1.00 90.13  615 A 1 
ATOM 546 O O   . ALA I 9 615 ? 132.856 126.073 93.323  1.00 93.93  615 A 1 
ATOM 547 C CB  . ALA I 9 615 ? 134.651 124.320 91.186  1.00 106.05 615 A 1 
ATOM 548 N N   . LYS I 9 616 ? 132.093 126.166 91.200  1.00 87.21  616 A 1 
ATOM 549 C CA  . LYS I 9 616 ? 130.725 126.495 91.597  1.00 85.65  616 A 1 
ATOM 550 C C   . LYS I 9 616 ? 130.104 125.417 92.479  1.00 99.47  616 A 1 
ATOM 551 O O   . LYS I 9 616 ? 129.416 125.730 93.458  1.00 93.68  616 A 1 
ATOM 552 C CB  . LYS I 9 616 ? 129.858 126.746 90.366  1.00 97.64  616 A 1 
ATOM 553 C CG  . LYS I 9 616 ? 130.022 128.137 89.784  1.00 95.72  616 A 1 
ATOM 554 C CD  . LYS I 9 616 ? 129.100 128.354 88.601  1.00 99.00  616 A 1 
ATOM 555 C CE  . LYS I 9 616 ? 129.270 129.747 88.024  1.00 111.42 616 A 1 
ATOM 556 N NZ  . LYS I 9 616 ? 128.450 129.943 86.798  1.00 121.48 616 A 1 
ATOM 557 N N   . TRP I 9 617 ? 130.342 124.144 92.162  1.00 106.66 617 A 1 
ATOM 558 C CA  . TRP I 9 617 ? 129.686 123.054 92.879  1.00 104.21 617 A 1 
ATOM 559 C C   . TRP I 9 617 ? 130.189 122.898 94.301  1.00 93.36  617 A 1 
ATOM 560 O O   . TRP I 9 617 ? 129.653 122.068 95.044  1.00 97.03  617 A 1 
ATOM 561 C CB  . TRP I 9 617 ? 129.853 121.732 92.134  1.00 98.32  617 A 1 
ATOM 562 C CG  . TRP I 9 617 ? 131.267 121.337 91.900  1.00 99.51  617 A 1 
ATOM 563 C CD1 . TRP I 9 617 ? 132.052 120.588 92.723  1.00 96.73  617 A 1 
ATOM 564 C CD2 . TRP I 9 617 ? 132.064 121.644 90.753  1.00 102.34 617 A 1 
ATOM 565 N NE1 . TRP I 9 617 ? 133.295 120.421 92.167  1.00 83.25  617 A 1 
ATOM 566 C CE2 . TRP I 9 617 ? 133.327 121.058 90.955  1.00 94.17  617 A 1 
ATOM 567 C CE3 . TRP I 9 617 ? 131.834 122.362 89.577  1.00 103.69 617 A 1 
ATOM 568 C CZ2 . TRP I 9 617 ? 134.355 121.166 90.026  1.00 95.68  617 A 1 
ATOM 569 C CZ3 . TRP I 9 617 ? 132.858 122.469 88.655  1.00 115.29 617 A 1 
ATOM 570 C CH2 . TRP I 9 617 ? 134.102 121.872 88.883  1.00 107.29 617 A 1 
ATOM 571 N N   . LEU I 9 618 ? 131.194 123.670 94.697  1.00 90.91  618 A 1 
ATOM 572 C CA  . LEU I 9 618 ? 131.733 123.604 96.040  1.00 89.07  618 A 1 
ATOM 573 C C   . LEU I 9 618 ? 131.336 124.820 96.853  1.00 89.98  618 A 1 
ATOM 574 O O   . LEU I 9 618 ? 131.798 124.967 97.992  1.00 95.30  618 A 1 
ATOM 575 C CB  . LEU I 9 618 ? 133.258 123.506 95.973  1.00 72.27  618 A 1 
ATOM 576 C CG  . LEU I 9 618 ? 133.746 122.335 95.125  1.00 79.79  618 A 1 
ATOM 577 C CD1 . LEU I 9 618 ? 135.198 122.527 94.740  1.00 89.36  618 A 1 
ATOM 578 C CD2 . LEU I 9 618 ? 133.547 121.030 95.878  1.00 112.91 618 A 1 
ATOM 579 N N   . ARG I 9 619 ? 130.559 125.731 96.258  1.00 98.40  619 A 1 
ATOM 580 C CA  . ARG I 9 619 ? 130.194 126.969 96.931  1.00 102.89 619 A 1 
ATOM 581 C C   . ARG I 9 619 ? 129.586 126.683 98.295  1.00 103.41 619 A 1 
ATOM 582 O O   . ARG I 9 619 ? 130.011 127.249 99.300  1.00 99.42  619 A 1 
ATOM 583 C CB  . ARG I 9 619 ? 129.231 127.789 96.075  1.00 111.25 619 A 1 
ATOM 584 C CG  . ARG I 9 619 ? 128.718 129.027 96.797  1.00 109.61 619 A 1 
ATOM 585 C CD  . ARG I 9 619 ? 128.082 130.020 95.843  1.00 123.10 619 A 1 
ATOM 586 N NE  . ARG I 9 619 ? 127.230 130.978 96.543  1.00 148.84 619 A 1 
ATOM 587 C CZ  . ARG I 9 619 ? 125.984 130.726 96.930  1.00 144.38 619 A 1 
ATOM 588 N NH1 . ARG I 9 619 ? 125.434 129.545 96.681  1.00 136.52 619 A 1 
ATOM 589 N NH2 . ARG I 9 619 ? 125.283 131.658 97.562  1.00 128.70 619 A 1 
ATOM 590 N N   . GLU I 9 620 ? 128.530 125.859 98.333  1.00 112.20 620 A 1 
ATOM 591 C CA  . GLU I 9 620 ? 127.829 125.649 99.596  1.00 113.85 620 A 1 
ATOM 592 C C   . GLU I 9 620 ? 128.694 124.898 100.595 1.00 101.83 620 A 1 
ATOM 593 O O   . GLU I 9 620 ? 128.570 125.119 101.802 1.00 101.76 620 A 1 
ATOM 594 C CB  . GLU I 9 620 ? 126.508 124.918 99.382  1.00 116.88 620 A 1 
ATOM 595 C CG  . GLU I 9 620 ? 125.417 125.440 100.305 1.00 137.31 620 A 1 
ATOM 596 C CD  . GLU I 9 620 ? 124.198 124.551 100.346 1.00 140.49 620 A 1 
ATOM 597 O OE1 . GLU I 9 620 ? 124.141 123.583 99.561  1.00 132.40 620 A 1 
ATOM 598 O OE2 . GLU I 9 620 ? 123.296 124.820 101.167 1.00 139.71 620 A 1 
ATOM 599 N N   . ALA I 9 621 ? 129.560 124.002 100.117 1.00 98.31  621 A 1 
ATOM 600 C CA  . ALA I 9 621 ? 130.512 123.358 101.013 1.00 94.64  621 A 1 
ATOM 601 C C   . ALA I 9 621 ? 131.361 124.421 101.686 1.00 82.27  621 A 1 
ATOM 602 O O   . ALA I 9 621 ? 131.540 124.422 102.910 1.00 72.49  621 A 1 
ATOM 603 C CB  . ALA I 9 621 ? 131.380 122.365 100.241 1.00 79.98  621 A 1 
ATOM 604 N N   . ILE I 9 622 ? 131.910 125.328 100.876 1.00 83.97  622 A 1 
ATOM 605 C CA  . ILE I 9 622 ? 132.714 126.428 101.393 1.00 72.19  622 A 1 
ATOM 606 C C   . ILE I 9 622 ? 131.881 127.269 102.352 1.00 68.11  622 A 1 
ATOM 607 O O   . ILE I 9 622 ? 132.385 127.747 103.364 1.00 77.89  622 A 1 
ATOM 608 C CB  . ILE I 9 622 ? 133.299 127.257 100.238 1.00 77.95  622 A 1 
ATOM 609 C CG1 . ILE I 9 622 ? 134.425 126.467 99.569  1.00 80.95  622 A 1 
ATOM 610 C CG2 . ILE I 9 622 ? 133.843 128.581 100.742 1.00 66.29  622 A 1 
ATOM 611 C CD1 . ILE I 9 622 ? 135.590 126.174 100.495 1.00 76.67  622 A 1 
ATOM 612 N N   . GLU I 9 623 ? 130.644 127.592 101.963 1.00 67.46  623 A 1 
ATOM 613 C CA  . GLU I 9 623 ? 129.791 128.468 102.766 1.00 80.18  623 A 1 
ATOM 614 C C   . GLU I 9 623 ? 129.486 127.828 104.111 1.00 89.50  623 A 1 
ATOM 615 O O   . GLU I 9 623 ? 129.233 128.528 105.085 1.00 83.68  623 A 1 
ATOM 616 C CB  . GLU I 9 623 ? 128.511 128.814 102.019 1.00 95.47  623 A 1 
ATOM 617 C CG  . GLU I 9 623 ? 128.727 129.903 100.996 1.00 91.34  623 A 1 
ATOM 618 C CD  . GLU I 9 623 ? 127.462 130.266 100.262 1.00 126.43 623 A 1 
ATOM 619 O OE1 . GLU I 9 623 ? 126.823 129.357 99.696  1.00 120.24 623 A 1 
ATOM 620 O OE2 . GLU I 9 623 ? 127.105 131.463 100.257 1.00 153.21 623 A 1 
ATOM 621 N N   . THR I 9 624 ? 129.403 126.503 104.139 1.00 96.84  624 A 1 
ATOM 622 C CA  . THR I 9 624 ? 129.212 125.731 105.363 1.00 90.69  624 A 1 
ATOM 623 C C   . THR I 9 624 ? 130.461 125.873 106.209 1.00 72.23  624 A 1 
ATOM 624 O O   . THR I 9 624 ? 130.409 126.222 107.395 1.00 71.37  624 A 1 
ATOM 625 C CB  . THR I 9 624 ? 128.920 124.263 105.063 1.00 81.11  624 A 1 
ATOM 626 O OG1 . THR I 9 624 ? 127.804 124.166 104.171 1.00 92.90  624 A 1 
ATOM 627 C CG2 . THR I 9 624 ? 128.605 123.514 106.356 1.00 91.55  624 A 1 
ATOM 628 N N   . ALA I 9 625 ? 131.596 125.578 105.582 1.00 60.61  625 A 1 
ATOM 629 C CA  . ALA I 9 625 ? 132.906 125.747 106.184 1.00 59.31  625 A 1 
ATOM 630 C C   . ALA I 9 625 ? 133.073 127.149 106.755 1.00 68.46  625 A 1 
ATOM 631 O O   . ALA I 9 625 ? 133.648 127.309 107.833 1.00 79.53  625 A 1 
ATOM 632 C CB  . ALA I 9 625 ? 133.991 125.456 105.146 1.00 58.67  625 A 1 
ATOM 633 N N   . ILE I 9 626 ? 132.797 128.188 105.982 1.00 75.58  626 A 1 
ATOM 634 C CA  . ILE I 9 626 ? 132.928 129.507 106.580 1.00 74.10  626 A 1 
ATOM 635 C C   . ILE I 9 626 ? 131.829 129.700 107.628 1.00 85.37  626 A 1 
ATOM 636 O O   . ILE I 9 626 ? 132.059 130.269 108.693 1.00 88.39  626 A 1 
ATOM 637 C CB  . ILE I 9 626 ? 132.796 130.563 105.468 1.00 81.37  626 A 1 
ATOM 638 C CG1 . ILE I 9 626 ? 134.051 130.620 104.613 1.00 87.65  626 A 1 
ATOM 639 C CG2 . ILE I 9 626 ? 132.460 131.921 106.049 1.00 86.69  626 A 1 
ATOM 640 C CD1 . ILE I 9 626 ? 133.823 131.448 103.382 1.00 89.11  626 A 1 
ATOM 641 N N   . ASP I 9 627 ? 130.587 129.406 107.241 1.00 85.81  627 A 1 
ATOM 642 C CA  . ASP I 9 627 ? 129.361 129.528 108.048 1.00 93.53  627 A 1 
ATOM 643 C C   . ASP I 9 627 ? 129.215 128.746 109.351 1.00 91.41  627 A 1 
ATOM 644 O O   . ASP I 9 627 ? 128.535 129.224 110.263 1.00 89.78  627 A 1 
ATOM 645 C CB  . ASP I 9 627 ? 128.119 129.208 107.237 1.00 97.69  627 A 1 
ATOM 646 C CG  . ASP I 9 627 ? 126.850 129.707 107.940 1.00 111.42 627 A 1 
ATOM 647 O OD1 . ASP I 9 627 ? 126.554 130.927 107.911 1.00 118.13 627 A 1 
ATOM 648 O OD2 . ASP I 9 627 ? 126.192 128.849 108.570 1.00 112.10 627 A 1 
ATOM 649 N N   . GLY I 9 628 ? 129.783 127.553 109.459 1.00 82.09  628 A 1 
ATOM 650 C CA  . GLY I 9 628 ? 129.633 126.803 110.693 1.00 84.01  628 A 1 
ATOM 651 C C   . GLY I 9 628 ? 130.408 126.447 111.922 1.00 76.71  628 A 1 
ATOM 652 O O   . GLY I 9 628 ? 131.363 127.056 112.317 1.00 87.72  628 A 1 
ATOM 653 N N   . SER I 9 648 ? 122.215 124.379 111.231 1.00 41.57  648 A 1 
ATOM 654 C CA  . SER I 9 648 ? 121.579 123.688 112.344 1.00 39.77  648 A 1 
ATOM 655 C C   . SER I 9 648 ? 122.349 122.433 112.726 1.00 37.84  648 A 1 
ATOM 656 O O   . SER I 9 648 ? 123.499 122.245 112.334 1.00 37.48  648 A 1 
ATOM 657 C CB  . SER I 9 648 ? 120.133 123.322 112.004 1.00 0.00   648 A 1 
ATOM 658 O OG  . SER I 9 648 ? 120.066 122.550 110.818 1.00 0.00   648 A 1 
ATOM 659 N N   . TRP I 9 649 ? 121.685 121.583 113.509 1.00 36.57  649 A 1 
ATOM 660 C CA  . TRP I 9 649 ? 122.299 120.354 113.996 1.00 35.52  649 A 1 
ATOM 661 C C   . TRP I 9 649 ? 122.748 119.462 112.847 1.00 35.23  649 A 1 
ATOM 662 O O   . TRP I 9 649 ? 123.872 118.952 112.835 1.00 33.43  649 A 1 
ATOM 663 C CB  . TRP I 9 649 ? 121.294 119.588 114.842 1.00 34.46  649 A 1 
ATOM 664 C CG  . TRP I 9 649 ? 121.093 120.060 116.229 1.00 34.36  649 A 1 
ATOM 665 C CD1 . TRP I 9 649 ? 120.005 120.721 116.719 1.00 33.25  649 A 1 
ATOM 666 C CD2 . TRP I 9 649 ? 121.986 119.886 117.325 1.00 31.39  649 A 1 
ATOM 667 N NE1 . TRP I 9 649 ? 120.170 120.975 118.057 1.00 33.28  649 A 1 
ATOM 668 C CE2 . TRP I 9 649 ? 121.381 120.474 118.453 1.00 33.79  649 A 1 
ATOM 669 C CE3 . TRP I 9 649 ? 123.242 119.296 117.463 1.00 33.63  649 A 1 
ATOM 670 C CZ2 . TRP I 9 649 ? 121.992 120.488 119.700 1.00 31.33  649 A 1 
ATOM 671 C CZ3 . TRP I 9 649 ? 123.844 119.318 118.689 1.00 32.54  649 A 1 
ATOM 672 C CH2 . TRP I 9 649 ? 123.216 119.894 119.800 1.00 31.65  649 A 1 
ATOM 673 N N   . ASN I 9 650 ? 121.851 119.238 111.889 1.00 36.74  650 A 1 
ATOM 674 C CA  . ASN I 9 650 ? 122.148 118.432 110.708 1.00 37.84  650 A 1 
ATOM 675 C C   . ASN I 9 650 ? 123.307 118.997 109.896 1.00 36.87  650 A 1 
ATOM 676 O O   . ASN I 9 650 ? 124.186 118.255 109.454 1.00 37.36  650 A 1 
ATOM 677 C CB  . ASN I 9 650 ? 120.894 118.294 109.850 1.00 0.00   650 A 1 
ATOM 678 C CG  . ASN I 9 650 ? 119.834 117.445 110.517 1.00 0.00   650 A 1 
ATOM 679 O OD1 . ASN I 9 650 ? 120.130 116.669 111.425 1.00 0.00   650 A 1 
ATOM 680 N ND2 . ASN I 9 650 ? 118.590 117.589 110.073 1.00 0.00   650 A 1 
ATOM 681 N N   . THR I 9 651 ? 123.307 120.305 109.659 1.00 35.77  651 A 1 
ATOM 682 C CA  . THR I 9 651 ? 124.420 120.943 108.959 1.00 35.55  651 A 1 
ATOM 683 C C   . THR I 9 651 ? 125.745 120.770 109.697 1.00 34.29  651 A 1 
ATOM 684 O O   . THR I 9 651 ? 126.758 120.389 109.096 1.00 32.60  651 A 1 
ATOM 685 C CB  . THR I 9 651 ? 124.120 122.429 108.768 1.00 0.00   651 A 1 
ATOM 686 O OG1 . THR I 9 651 ? 122.908 122.585 108.022 1.00 0.00   651 A 1 
ATOM 687 C CG2 . THR I 9 651 ? 125.259 123.121 108.032 1.00 0.00   651 A 1 
ATOM 688 N N   . LEU I 9 652 ? 125.756 121.029 111.003 1.00 33.62  652 A 1 
ATOM 689 C CA  . LEU I 9 652 ? 126.978 120.870 111.785 1.00 31.95  652 A 1 
ATOM 690 C C   . LEU I 9 652 ? 127.473 119.428 111.793 1.00 30.79  652 A 1 
ATOM 691 O O   . LEU I 9 652 ? 128.664 119.159 111.574 1.00 30.90  652 A 1 
ATOM 692 C CB  . LEU I 9 652 ? 126.655 121.265 113.224 1.00 32.41  652 A 1 
ATOM 693 C CG  . LEU I 9 652 ? 126.349 122.681 113.695 1.00 29.68  652 A 1 
ATOM 694 C CD1 . LEU I 9 652 ? 126.287 122.644 115.169 1.00 30.79  652 A 1 
ATOM 695 C CD2 . LEU I 9 652 ? 127.370 123.690 113.283 1.00 25.19  652 A 1 
ATOM 696 N N   . LEU I 9 653 ? 126.553 118.483 111.950 1.00 30.91  653 A 1 
ATOM 697 C CA  . LEU I 9 653 ? 126.893 117.067 111.925 1.00 32.11  653 A 1 
ATOM 698 C C   . LEU I 9 653 ? 127.414 116.613 110.568 1.00 32.41  653 A 1 
ATOM 699 O O   . LEU I 9 653 ? 128.450 115.950 110.487 1.00 33.81  653 A 1 
ATOM 700 C CB  . LEU I 9 653 ? 125.695 116.221 112.344 1.00 0.00   653 A 1 
ATOM 701 C CG  . LEU I 9 653 ? 126.002 114.738 112.193 1.00 0.00   653 A 1 
ATOM 702 C CD1 . LEU I 9 653 ? 127.157 114.337 113.100 1.00 0.00   653 A 1 
ATOM 703 C CD2 . LEU I 9 653 ? 124.791 113.984 112.562 1.00 0.00   653 A 1 
ATOM 704 N N   . LEU I 9 654 ? 126.664 116.886 109.500 1.00 34.20  654 A 1 
ATOM 705 C CA  . LEU I 9 654 ? 127.125 116.584 108.147 1.00 33.71  654 A 1 
ATOM 706 C C   . LEU I 9 654 ? 128.490 117.176 107.825 1.00 31.67  654 A 1 
ATOM 707 O O   . LEU I 9 654 ? 129.317 116.500 107.211 1.00 32.58  654 A 1 
ATOM 708 C CB  . LEU I 9 654 ? 126.101 117.056 107.113 1.00 0.00   654 A 1 
ATOM 709 C CG  . LEU I 9 654 ? 126.488 116.595 105.702 1.00 0.00   654 A 1 
ATOM 710 C CD1 . LEU I 9 654 ? 126.489 115.071 105.597 1.00 0.00   654 A 1 
ATOM 711 C CD2 . LEU I 9 654 ? 125.594 117.217 104.638 1.00 0.00   654 A 1 
ATOM 712 N N   . LYS I 9 655 ? 128.745 118.440 108.176 1.00 29.19  655 A 1 
ATOM 713 C CA  . LYS I 9 655 ? 130.102 118.949 107.981 1.00 27.59  655 A 1 
ATOM 714 C C   . LYS I 9 655 ? 131.141 118.181 108.797 1.00 28.91  655 A 1 
ATOM 715 O O   . LYS I 9 655 ? 132.274 117.992 108.349 1.00 28.49  655 A 1 
ATOM 716 C CB  . LYS I 9 655 ? 130.211 120.432 108.291 1.00 0.00   655 A 1 
ATOM 717 C CG  . LYS I 9 655 ? 131.622 120.824 107.974 1.00 0.00   655 A 1 
ATOM 718 C CD  . LYS I 9 655 ? 131.959 122.229 108.188 1.00 0.00   655 A 1 
ATOM 719 C CE  . LYS I 9 655 ? 133.420 122.372 107.860 1.00 0.00   655 A 1 
ATOM 720 N NZ  . LYS I 9 655 ? 133.926 123.744 108.027 1.00 0.00   655 A 1 
ATOM 721 N N   . LEU I 9 656 ? 130.764 117.683 109.973 1.00 28.82  656 A 1 
ATOM 722 C CA  . LEU I 9 656 ? 131.709 116.855 110.725 1.00 27.69  656 A 1 
ATOM 723 C C   . LEU I 9 656 ? 131.965 115.540 109.991 1.00 28.22  656 A 1 
ATOM 724 O O   . LEU I 9 656 ? 133.125 115.114 109.812 1.00 27.62  656 A 1 
ATOM 725 C CB  . LEU I 9 656 ? 131.193 116.612 112.143 1.00 25.53  656 A 1 
ATOM 726 C CG  . LEU I 9 656 ? 131.194 117.837 113.060 1.00 21.26  656 A 1 
ATOM 727 C CD1 . LEU I 9 656 ? 130.650 117.442 114.399 1.00 28.04  656 A 1 
ATOM 728 C CD2 . LEU I 9 656 ? 132.578 118.436 113.202 1.00 20.02  656 A 1 
ATOM 729 N N   . ARG I 9 657 ? 130.887 114.958 109.471 1.00 28.84  657 A 1 
ATOM 730 C CA  . ARG I 9 657 ? 130.961 113.710 108.728 1.00 32.09  657 A 1 
ATOM 731 C C   . ARG I 9 657 ? 131.843 113.886 107.515 1.00 35.40  657 A 1 
ATOM 732 O O   . ARG I 9 657 ? 132.672 113.016 107.196 1.00 36.84  657 A 1 
ATOM 733 C CB  . ARG I 9 657 ? 129.548 113.351 108.282 1.00 0.00   657 A 1 
ATOM 734 C CG  . ARG I 9 657 ? 128.627 112.977 109.394 1.00 0.00   657 A 1 
ATOM 735 C CD  . ARG I 9 657 ? 127.216 112.685 108.907 1.00 0.00   657 A 1 
ATOM 736 N NE  . ARG I 9 657 ? 126.329 112.318 110.009 1.00 0.00   657 A 1 
ATOM 737 C CZ  . ARG I 9 657 ? 125.104 111.821 109.851 1.00 0.00   657 A 1 
ATOM 738 N NH1 . ARG I 9 657 ? 124.618 111.623 108.634 1.00 0.00   657 A 1 
ATOM 739 N NH2 . ARG I 9 657 ? 124.388 111.449 110.906 1.00 0.00   657 A 1 
ATOM 740 N N   . ILE I 9 658 ? 131.715 115.031 106.853 1.00 36.79  658 A 1 
ATOM 741 C CA  . ILE I 9 658 ? 132.527 115.237 105.677 1.00 38.65  658 A 1 
ATOM 742 C C   . ILE I 9 658 ? 133.958 115.391 106.150 1.00 39.30  658 A 1 
ATOM 743 O O   . ILE I 9 658 ? 134.890 114.851 105.536 1.00 40.26  658 A 1 
ATOM 744 C CB  . ILE I 9 658 ? 132.018 116.464 104.898 1.00 37.42  658 A 1 
ATOM 745 C CG1 . ILE I 9 658 ? 130.612 116.208 104.345 1.00 37.91  658 A 1 
ATOM 746 C CG2 . ILE I 9 658 ? 132.918 116.780 103.745 1.00 38.78  658 A 1 
ATOM 747 C CD1 . ILE I 9 658 ? 129.942 117.451 103.774 1.00 38.92  658 A 1 
ATOM 748 N N   . ARG I 9 659 ? 134.174 116.227 107.189 1.00 39.85  659 A 1 
ATOM 749 C CA  . ARG I 9 659 ? 135.546 116.567 107.530 1.00 42.65  659 A 1 
ATOM 750 C C   . ARG I 9 659 ? 136.326 115.302 107.804 1.00 44.04  659 A 1 
ATOM 751 O O   . ARG I 9 659 ? 137.535 115.235 107.536 1.00 44.53  659 A 1 
ATOM 752 C CB  . ARG I 9 659 ? 135.571 117.444 108.786 1.00 41.71  659 A 1 
ATOM 753 C CG  . ARG I 9 659 ? 136.960 117.830 109.236 1.00 44.84  659 A 1 
ATOM 754 C CD  . ARG I 9 659 ? 136.944 118.698 110.473 1.00 46.16  659 A 1 
ATOM 755 N NE  . ARG I 9 659 ? 136.386 118.172 111.715 1.00 49.36  659 A 1 
ATOM 756 C CZ  . ARG I 9 659 ? 136.185 118.938 112.788 1.00 53.38  659 A 1 
ATOM 757 N NH1 . ARG I 9 659 ? 136.466 120.237 112.728 1.00 48.47  659 A 1 
ATOM 758 N NH2 . ARG I 9 659 ? 135.678 118.427 113.905 1.00 53.92  659 A 1 
ATOM 759 N N   . SER I 9 660 ? 135.593 114.247 108.177 1.00 47.89  660 A 1 
ATOM 760 C CA  . SER I 9 660 ? 136.266 113.043 108.624 1.00 49.94  660 A 1 
ATOM 761 C C   . SER I 9 660 ? 136.442 112.074 107.480 1.00 52.18  660 A 1 
ATOM 762 O O   . SER I 9 660 ? 137.505 111.461 107.334 1.00 51.80  660 A 1 
ATOM 763 C CB  . SER I 9 660 ? 135.504 112.388 109.769 1.00 0.00   660 A 1 
ATOM 764 O OG  . SER I 9 660 ? 135.462 113.257 110.876 1.00 0.00   660 A 1 
ATOM 765 N N   . LYS I 9 661 ? 135.401 111.925 106.657 1.00 54.59  661 A 1 
ATOM 766 C CA  . LYS I 9 661 ? 135.591 111.175 105.430 1.00 57.97  661 A 1 
ATOM 767 C C   . LYS I 9 661 ? 136.644 111.811 104.522 1.00 58.53  661 A 1 
ATOM 768 O O   . LYS I 9 661 ? 137.108 111.154 103.584 1.00 58.58  661 A 1 
ATOM 769 C CB  . LYS I 9 661 ? 134.241 111.034 104.720 1.00 0.00   661 A 1 
ATOM 770 C CG  . LYS I 9 661 ? 133.765 112.274 104.013 1.00 0.00   661 A 1 
ATOM 771 C CD  . LYS I 9 661 ? 132.420 112.025 103.370 1.00 0.00   661 A 1 
ATOM 772 C CE  . LYS I 9 661 ? 131.934 113.254 102.629 1.00 0.00   661 A 1 
ATOM 773 N NZ  . LYS I 9 661 ? 130.597 113.025 102.019 1.00 0.00   661 A 1 
ATOM 774 N N   . LEU I 9 662 ? 137.035 113.063 104.782 1.00 59.83  662 A 1 
ATOM 775 C CA  . LEU I 9 662 ? 138.035 113.729 103.957 1.00 61.34  662 A 1 
ATOM 776 C C   . LEU I 9 662 ? 139.436 113.615 104.538 1.00 63.49  662 A 1 
ATOM 777 O O   . LEU I 9 662 ? 140.386 113.344 103.799 1.00 63.20  662 A 1 
ATOM 778 C CB  . LEU I 9 662 ? 137.706 115.214 103.754 1.00 60.43  662 A 1 
ATOM 779 C CG  . LEU I 9 662 ? 137.034 115.651 102.447 1.00 57.50  662 A 1 
ATOM 780 C CD1 . LEU I 9 662 ? 136.323 114.484 101.746 1.00 58.32  662 A 1 
ATOM 781 C CD2 . LEU I 9 662 ? 136.140 116.856 102.653 1.00 52.17  662 A 1 
ATOM 782 N N   . ASN I 9 663 ? 139.583 113.842 105.850 1.00 65.78  663 A 1 
ATOM 783 C CA  . ASN I 9 663 ? 140.920 113.870 106.442 1.00 67.31  663 A 1 
ATOM 784 C C   . ASN I 9 663 ? 141.638 112.542 106.237 1.00 68.62  663 A 1 
ATOM 785 O O   . ASN I 9 663 ? 142.676 112.473 105.569 1.00 69.03  663 A 1 
ATOM 786 C CB  . ASN I 9 663 ? 140.842 114.238 107.925 1.00 0.00   663 A 1 
ATOM 787 C CG  . ASN I 9 663 ? 140.469 115.694 108.142 1.00 0.00   663 A 1 
ATOM 788 O OD1 . ASN I 9 663 ? 139.678 116.024 109.026 1.00 0.00   663 A 1 
ATOM 789 N ND2 . ASN I 9 663 ? 141.038 116.575 107.328 1.00 0.00   663 A 1 
ATOM 790 N N   . SER I 9 664 ? 141.089 111.471 106.798 1.00 70.09  664 A 1 
ATOM 791 C CA  . SER I 9 664 ? 141.525 110.128 106.444 1.00 71.29  664 A 1 
ATOM 792 C C   . SER I 9 664 ? 140.734 109.615 105.241 1.00 71.80  664 A 1 
ATOM 793 O O   . SER I 9 664 ? 141.147 109.763 104.089 1.00 71.51  664 A 1 
ATOM 794 C CB  . SER I 9 664 ? 141.374 109.176 107.632 1.00 0.00   664 A 1 
ATOM 795 O OG  . SER I 9 664 ? 140.020 109.069 108.031 1.00 0.00   664 A 1 
#
