# Supplementary material for: Visualization of stepwise derepression of TFIIH in global genome nucleotide excision repair
Source: Sci Adv. 2026 Jul 23;12(30):eaeb3506. doi: 10.1126/sciadv.aeb3506 (PMC13394385; doi:10.1126/sciadv.aeb3506)
Supplement: Supplementary file 3 — Data S1 [file sciadv.aeb3506_data_s1.zip › templates/fold_tfiih_mat1_xpcc_dna_template_hit_1_chains_i.cif]

data_7k04
#
_entry.id 7k04
#
loop_
_chem_comp.formula
_chem_comp.formula_weight
_chem_comp.id
_chem_comp.mon_nstd_flag
_chem_comp.name
_chem_comp.pdbx_synonyms
_chem_comp.type
"C3 H7 N O2"        89.093  ALA y ALANINE                              ?                                                                                                                                                                                                                                            "L-peptide linking" 
"C6 H15 N4 O2 1"    175.209 ARG y ARGININE                             ?                                                                                                                                                                                                                                            "L-peptide linking" 
"C4 H8 N2 O3"       132.118 ASN y ASPARAGINE                           ?                                                                                                                                                                                                                                            "L-peptide linking" 
"C4 H7 N O4"        133.103 ASP y "ASPARTIC ACID"                      ?                                                                                                                                                                                                                                            "L-peptide linking" 
"Ca 2"              40.078  CA  . "CALCIUM ION"                        ?                                                                                                                                                                                                                                            non-polymer         
"C3 H7 N O2 S"      121.158 CYS y CYSTEINE                             ?                                                                                                                                                                                                                                            "L-peptide linking" 
"C10 H14 N5 O6 P"   331.222 DA  y "2'-DEOXYADENOSINE-5'-MONOPHOSPHATE" ?                                                                                                                                                                                                                                            "DNA linking"       
"C9 H14 N3 O7 P"    307.197 DC  y "2'-DEOXYCYTIDINE-5'-MONOPHOSPHATE"  ?                                                                                                                                                                                                                                            "DNA linking"       
"C10 H14 N5 O7 P"   347.221 DG  y "2'-DEOXYGUANOSINE-5'-MONOPHOSPHATE" ?                                                                                                                                                                                                                                            "DNA linking"       
"C10 H15 N2 O8 P"   322.208 DT  y "THYMIDINE-5'-MONOPHOSPHATE"         ?                                                                                                                                                                                                                                            "DNA linking"       
"C5 H10 N2 O3"      146.144 GLN y GLUTAMINE                            ?                                                                                                                                                                                                                                            "L-peptide linking" 
"C5 H9 N O4"        147.129 GLU y "GLUTAMIC ACID"                      ?                                                                                                                                                                                                                                            "L-peptide linking" 
"C2 H5 N O2"        75.067  GLY y GLYCINE                              ?                                                                                                                                                                                                                                            "peptide linking"   
"C6 H10 N3 O2 1"    156.162 HIS y HISTIDINE                            ?                                                                                                                                                                                                                                            "L-peptide linking" 
"C6 H13 N O2"       131.173 ILE y ISOLEUCINE                           ?                                                                                                                                                                                                                                            "L-peptide linking" 
"C6 H13 N O2"       131.173 LEU y LEUCINE                              ?                                                                                                                                                                                                                                            "L-peptide linking" 
"C6 H15 N2 O2 1"    147.195 LYS y LYSINE                               ?                                                                                                                                                                                                                                            "L-peptide linking" 
"C5 H11 N O2 S"     149.211 MET y METHIONINE                           ?                                                                                                                                                                                                                                            "L-peptide linking" 
"C9 H11 N O2"       165.189 PHE y PHENYLALANINE                        ?                                                                                                                                                                                                                                            "L-peptide linking" 
"C5 H9 N O2"        115.130 PRO y PROLINE                              ?                                                                                                                                                                                                                                            "L-peptide linking" 
"C3 H7 N O3"        105.093 SER y SERINE                               ?                                                                                                                                                                                                                                            "L-peptide linking" 
"Fe4 S4"            351.640 SF4 . "IRON/SULFUR CLUSTER"                ?                                                                                                                                                                                                                                            non-polymer         
"C20 H28 N4 O15 P2" 626.402 T64 n (6-4)photoproduct                    "[(2R,4S,5R,10S,11R,13R,18R,19S)-4,8,18-trihydroxy-18,24-dimethyl-8-oxido-15,17,22-trioxo-7,9,12,26-tetraoxa-1,14,16,21- tetraaza-8-phosphapentacyclo[18.2.2.1~2,5~.1~10,13~.0~14,19~]hexacosa-20,23-dien-11-yl]methyl dihydrogen phosphate" "DNA linking"       
"C4 H9 N O3"        119.119 THR y THREONINE                            ?                                                                                                                                                                                                                                            "L-peptide linking" 
"C11 H12 N2 O2"     204.225 TRP y TRYPTOPHAN                           ?                                                                                                                                                                                                                                            "L-peptide linking" 
"C9 H11 N O3"       181.189 TYR y TYROSINE                             ?                                                                                                                                                                                                                                            "L-peptide linking" 
"C5 H11 N O2"       117.146 VAL y VALINE                               ?                                                                                                                                                                                                                                            "L-peptide linking" 
"Zn 2"              65.409  ZN  . "ZINC ION"                           ?                                                                                                                                                                                                                                            non-polymer         
#
loop_
_chem_comp_atom.atom_id
_chem_comp_atom.charge
_chem_comp_atom.comp_id
_chem_comp_atom.pdbx_leaving_atom_flag
_chem_comp_atom.pdbx_model_Cartn_x_ideal
_chem_comp_atom.pdbx_model_Cartn_y_ideal
_chem_comp_atom.pdbx_model_Cartn_z_ideal
_chem_comp_atom.pdbx_ordinal
_chem_comp_atom.type_symbol
N      ? ALA ? ? ? ? 1   N  
CA     ? ALA ? ? ? ? 2   C  
C      ? ALA ? ? ? ? 3   C  
O      ? ALA ? ? ? ? 4   O  
CB     ? ALA ? ? ? ? 5   C  
OXT    ? ALA ? ? ? ? 6   O  
H      ? ALA ? ? ? ? 7   H  
H2     ? ALA ? ? ? ? 8   H  
HA     ? ALA ? ? ? ? 9   H  
HB1    ? ALA ? ? ? ? 10  H  
HB2    ? ALA ? ? ? ? 11  H  
HB3    ? ALA ? ? ? ? 12  H  
HXT    ? ALA ? ? ? ? 13  H  
N      ? ARG ? ? ? ? 14  N  
CA     ? ARG ? ? ? ? 15  C  
C      ? ARG ? ? ? ? 16  C  
O      ? ARG ? ? ? ? 17  O  
CB     ? ARG ? ? ? ? 18  C  
CG     ? ARG ? ? ? ? 19  C  
CD     ? ARG ? ? ? ? 20  C  
NE     ? ARG ? ? ? ? 21  N  
CZ     ? ARG ? ? ? ? 22  C  
NH1    ? ARG ? ? ? ? 23  N  
NH2    ? ARG ? ? ? ? 24  N  
OXT    ? ARG ? ? ? ? 25  O  
H      ? ARG ? ? ? ? 26  H  
H2     ? ARG ? ? ? ? 27  H  
HA     ? ARG ? ? ? ? 28  H  
HB2    ? ARG ? ? ? ? 29  H  
HB3    ? ARG ? ? ? ? 30  H  
HG2    ? ARG ? ? ? ? 31  H  
HG3    ? ARG ? ? ? ? 32  H  
HD2    ? ARG ? ? ? ? 33  H  
HD3    ? ARG ? ? ? ? 34  H  
HE     ? ARG ? ? ? ? 35  H  
HH11   ? ARG ? ? ? ? 36  H  
HH12   ? ARG ? ? ? ? 37  H  
HH21   ? ARG ? ? ? ? 38  H  
HH22   ? ARG ? ? ? ? 39  H  
HXT    ? ARG ? ? ? ? 40  H  
N      ? ASN ? ? ? ? 41  N  
CA     ? ASN ? ? ? ? 42  C  
C      ? ASN ? ? ? ? 43  C  
O      ? ASN ? ? ? ? 44  O  
CB     ? ASN ? ? ? ? 45  C  
CG     ? ASN ? ? ? ? 46  C  
OD1    ? ASN ? ? ? ? 47  O  
ND2    ? ASN ? ? ? ? 48  N  
OXT    ? ASN ? ? ? ? 49  O  
H      ? ASN ? ? ? ? 50  H  
H2     ? ASN ? ? ? ? 51  H  
HA     ? ASN ? ? ? ? 52  H  
HB2    ? ASN ? ? ? ? 53  H  
HB3    ? ASN ? ? ? ? 54  H  
HD21   ? ASN ? ? ? ? 55  H  
HD22   ? ASN ? ? ? ? 56  H  
HXT    ? ASN ? ? ? ? 57  H  
N      ? ASP ? ? ? ? 58  N  
CA     ? ASP ? ? ? ? 59  C  
C      ? ASP ? ? ? ? 60  C  
O      ? ASP ? ? ? ? 61  O  
CB     ? ASP ? ? ? ? 62  C  
CG     ? ASP ? ? ? ? 63  C  
OD1    ? ASP ? ? ? ? 64  O  
OD2    ? ASP ? ? ? ? 65  O  
OXT    ? ASP ? ? ? ? 66  O  
H      ? ASP ? ? ? ? 67  H  
H2     ? ASP ? ? ? ? 68  H  
HA     ? ASP ? ? ? ? 69  H  
HB2    ? ASP ? ? ? ? 70  H  
HB3    ? ASP ? ? ? ? 71  H  
HD2    ? ASP ? ? ? ? 72  H  
HXT    ? ASP ? ? ? ? 73  H  
CA     ? CA  ? ? ? ? 74  CA 
N      ? CYS ? ? ? ? 75  N  
CA     ? CYS ? ? ? ? 76  C  
C      ? CYS ? ? ? ? 77  C  
O      ? CYS ? ? ? ? 78  O  
CB     ? CYS ? ? ? ? 79  C  
SG     ? CYS ? ? ? ? 80  S  
OXT    ? CYS ? ? ? ? 81  O  
H      ? CYS ? ? ? ? 82  H  
H2     ? CYS ? ? ? ? 83  H  
HA     ? CYS ? ? ? ? 84  H  
HB2    ? CYS ? ? ? ? 85  H  
HB3    ? CYS ? ? ? ? 86  H  
HG     ? CYS ? ? ? ? 87  H  
HXT    ? CYS ? ? ? ? 88  H  
OP3    ? DA  ? ? ? ? 89  O  
P      ? DA  ? ? ? ? 90  P  
OP1    ? DA  ? ? ? ? 91  O  
OP2    ? DA  ? ? ? ? 92  O  
"O5'"  ? DA  ? ? ? ? 93  O  
"C5'"  ? DA  ? ? ? ? 94  C  
"C4'"  ? DA  ? ? ? ? 95  C  
"O4'"  ? DA  ? ? ? ? 96  O  
"C3'"  ? DA  ? ? ? ? 97  C  
"O3'"  ? DA  ? ? ? ? 98  O  
"C2'"  ? DA  ? ? ? ? 99  C  
"C1'"  ? DA  ? ? ? ? 100 C  
N9     ? DA  ? ? ? ? 101 N  
C8     ? DA  ? ? ? ? 102 C  
N7     ? DA  ? ? ? ? 103 N  
C5     ? DA  ? ? ? ? 104 C  
C6     ? DA  ? ? ? ? 105 C  
N6     ? DA  ? ? ? ? 106 N  
N1     ? DA  ? ? ? ? 107 N  
C2     ? DA  ? ? ? ? 108 C  
N3     ? DA  ? ? ? ? 109 N  
C4     ? DA  ? ? ? ? 110 C  
HOP3   ? DA  ? ? ? ? 111 H  
HOP2   ? DA  ? ? ? ? 112 H  
"H5'"  ? DA  ? ? ? ? 113 H  
"H5''" ? DA  ? ? ? ? 114 H  
"H4'"  ? DA  ? ? ? ? 115 H  
"H3'"  ? DA  ? ? ? ? 116 H  
"HO3'" ? DA  ? ? ? ? 117 H  
"H2'"  ? DA  ? ? ? ? 118 H  
"H2''" ? DA  ? ? ? ? 119 H  
"H1'"  ? DA  ? ? ? ? 120 H  
H8     ? DA  ? ? ? ? 121 H  
H61    ? DA  ? ? ? ? 122 H  
H62    ? DA  ? ? ? ? 123 H  
H2     ? DA  ? ? ? ? 124 H  
OP3    ? DC  ? ? ? ? 125 O  
P      ? DC  ? ? ? ? 126 P  
OP1    ? DC  ? ? ? ? 127 O  
OP2    ? DC  ? ? ? ? 128 O  
"O5'"  ? DC  ? ? ? ? 129 O  
"C5'"  ? DC  ? ? ? ? 130 C  
"C4'"  ? DC  ? ? ? ? 131 C  
"O4'"  ? DC  ? ? ? ? 132 O  
"C3'"  ? DC  ? ? ? ? 133 C  
"O3'"  ? DC  ? ? ? ? 134 O  
"C2'"  ? DC  ? ? ? ? 135 C  
"C1'"  ? DC  ? ? ? ? 136 C  
N1     ? DC  ? ? ? ? 137 N  
C2     ? DC  ? ? ? ? 138 C  
O2     ? DC  ? ? ? ? 139 O  
N3     ? DC  ? ? ? ? 140 N  
C4     ? DC  ? ? ? ? 141 C  
N4     ? DC  ? ? ? ? 142 N  
C5     ? DC  ? ? ? ? 143 C  
C6     ? DC  ? ? ? ? 144 C  
HOP3   ? DC  ? ? ? ? 145 H  
HOP2   ? DC  ? ? ? ? 146 H  
"H5'"  ? DC  ? ? ? ? 147 H  
"H5''" ? DC  ? ? ? ? 148 H  
"H4'"  ? DC  ? ? ? ? 149 H  
"H3'"  ? DC  ? ? ? ? 150 H  
"HO3'" ? DC  ? ? ? ? 151 H  
"H2'"  ? DC  ? ? ? ? 152 H  
"H2''" ? DC  ? ? ? ? 153 H  
"H1'"  ? DC  ? ? ? ? 154 H  
H41    ? DC  ? ? ? ? 155 H  
H42    ? DC  ? ? ? ? 156 H  
H5     ? DC  ? ? ? ? 157 H  
H6     ? DC  ? ? ? ? 158 H  
OP3    ? DG  ? ? ? ? 159 O  
P      ? DG  ? ? ? ? 160 P  
OP1    ? DG  ? ? ? ? 161 O  
OP2    ? DG  ? ? ? ? 162 O  
"O5'"  ? DG  ? ? ? ? 163 O  
"C5'"  ? DG  ? ? ? ? 164 C  
"C4'"  ? DG  ? ? ? ? 165 C  
"O4'"  ? DG  ? ? ? ? 166 O  
"C3'"  ? DG  ? ? ? ? 167 C  
"O3'"  ? DG  ? ? ? ? 168 O  
"C2'"  ? DG  ? ? ? ? 169 C  
"C1'"  ? DG  ? ? ? ? 170 C  
N9     ? DG  ? ? ? ? 171 N  
C8     ? DG  ? ? ? ? 172 C  
N7     ? DG  ? ? ? ? 173 N  
C5     ? DG  ? ? ? ? 174 C  
C6     ? DG  ? ? ? ? 175 C  
O6     ? DG  ? ? ? ? 176 O  
N1     ? DG  ? ? ? ? 177 N  
C2     ? DG  ? ? ? ? 178 C  
N2     ? DG  ? ? ? ? 179 N  
N3     ? DG  ? ? ? ? 180 N  
C4     ? DG  ? ? ? ? 181 C  
HOP3   ? DG  ? ? ? ? 182 H  
HOP2   ? DG  ? ? ? ? 183 H  
"H5'"  ? DG  ? ? ? ? 184 H  
"H5''" ? DG  ? ? ? ? 185 H  
"H4'"  ? DG  ? ? ? ? 186 H  
"H3'"  ? DG  ? ? ? ? 187 H  
"HO3'" ? DG  ? ? ? ? 188 H  
"H2'"  ? DG  ? ? ? ? 189 H  
"H2''" ? DG  ? ? ? ? 190 H  
"H1'"  ? DG  ? ? ? ? 191 H  
H8     ? DG  ? ? ? ? 192 H  
H1     ? DG  ? ? ? ? 193 H  
H21    ? DG  ? ? ? ? 194 H  
H22    ? DG  ? ? ? ? 195 H  
OP3    ? DT  ? ? ? ? 196 O  
P      ? DT  ? ? ? ? 197 P  
OP1    ? DT  ? ? ? ? 198 O  
OP2    ? DT  ? ? ? ? 199 O  
"O5'"  ? DT  ? ? ? ? 200 O  
"C5'"  ? DT  ? ? ? ? 201 C  
"C4'"  ? DT  ? ? ? ? 202 C  
"O4'"  ? DT  ? ? ? ? 203 O  
"C3'"  ? DT  ? ? ? ? 204 C  
"O3'"  ? DT  ? ? ? ? 205 O  
"C2'"  ? DT  ? ? ? ? 206 C  
"C1'"  ? DT  ? ? ? ? 207 C  
N1     ? DT  ? ? ? ? 208 N  
C2     ? DT  ? ? ? ? 209 C  
O2     ? DT  ? ? ? ? 210 O  
N3     ? DT  ? ? ? ? 211 N  
C4     ? DT  ? ? ? ? 212 C  
O4     ? DT  ? ? ? ? 213 O  
C5     ? DT  ? ? ? ? 214 C  
C7     ? DT  ? ? ? ? 215 C  
C6     ? DT  ? ? ? ? 216 C  
HOP3   ? DT  ? ? ? ? 217 H  
HOP2   ? DT  ? ? ? ? 218 H  
"H5'"  ? DT  ? ? ? ? 219 H  
"H5''" ? DT  ? ? ? ? 220 H  
"H4'"  ? DT  ? ? ? ? 221 H  
"H3'"  ? DT  ? ? ? ? 222 H  
"HO3'" ? DT  ? ? ? ? 223 H  
"H2'"  ? DT  ? ? ? ? 224 H  
"H2''" ? DT  ? ? ? ? 225 H  
"H1'"  ? DT  ? ? ? ? 226 H  
H3     ? DT  ? ? ? ? 227 H  
H71    ? DT  ? ? ? ? 228 H  
H72    ? DT  ? ? ? ? 229 H  
H73    ? DT  ? ? ? ? 230 H  
H6     ? DT  ? ? ? ? 231 H  
N      ? GLN ? ? ? ? 232 N  
CA     ? GLN ? ? ? ? 233 C  
C      ? GLN ? ? ? ? 234 C  
O      ? GLN ? ? ? ? 235 O  
CB     ? GLN ? ? ? ? 236 C  
CG     ? GLN ? ? ? ? 237 C  
CD     ? GLN ? ? ? ? 238 C  
OE1    ? GLN ? ? ? ? 239 O  
NE2    ? GLN ? ? ? ? 240 N  
OXT    ? GLN ? ? ? ? 241 O  
H      ? GLN ? ? ? ? 242 H  
H2     ? GLN ? ? ? ? 243 H  
HA     ? GLN ? ? ? ? 244 H  
HB2    ? GLN ? ? ? ? 245 H  
HB3    ? GLN ? ? ? ? 246 H  
HG2    ? GLN ? ? ? ? 247 H  
HG3    ? GLN ? ? ? ? 248 H  
HE21   ? GLN ? ? ? ? 249 H  
HE22   ? GLN ? ? ? ? 250 H  
HXT    ? GLN ? ? ? ? 251 H  
N      ? GLU ? ? ? ? 252 N  
CA     ? GLU ? ? ? ? 253 C  
C      ? GLU ? ? ? ? 254 C  
O      ? GLU ? ? ? ? 255 O  
CB     ? GLU ? ? ? ? 256 C  
CG     ? GLU ? ? ? ? 257 C  
CD     ? GLU ? ? ? ? 258 C  
OE1    ? GLU ? ? ? ? 259 O  
OE2    ? GLU ? ? ? ? 260 O  
OXT    ? GLU ? ? ? ? 261 O  
H      ? GLU ? ? ? ? 262 H  
H2     ? GLU ? ? ? ? 263 H  
HA     ? GLU ? ? ? ? 264 H  
HB2    ? GLU ? ? ? ? 265 H  
HB3    ? GLU ? ? ? ? 266 H  
HG2    ? GLU ? ? ? ? 267 H  
HG3    ? GLU ? ? ? ? 268 H  
HE2    ? GLU ? ? ? ? 269 H  
HXT    ? GLU ? ? ? ? 270 H  
N      ? GLY ? ? ? ? 271 N  
CA     ? GLY ? ? ? ? 272 C  
C      ? GLY ? ? ? ? 273 C  
O      ? GLY ? ? ? ? 274 O  
OXT    ? GLY ? ? ? ? 275 O  
H      ? GLY ? ? ? ? 276 H  
H2     ? GLY ? ? ? ? 277 H  
HA2    ? GLY ? ? ? ? 278 H  
HA3    ? GLY ? ? ? ? 279 H  
HXT    ? GLY ? ? ? ? 280 H  
N      ? HIS ? ? ? ? 281 N  
CA     ? HIS ? ? ? ? 282 C  
C      ? HIS ? ? ? ? 283 C  
O      ? HIS ? ? ? ? 284 O  
CB     ? HIS ? ? ? ? 285 C  
CG     ? HIS ? ? ? ? 286 C  
ND1    ? HIS ? ? ? ? 287 N  
CD2    ? HIS ? ? ? ? 288 C  
CE1    ? HIS ? ? ? ? 289 C  
NE2    ? HIS ? ? ? ? 290 N  
OXT    ? HIS ? ? ? ? 291 O  
H      ? HIS ? ? ? ? 292 H  
H2     ? HIS ? ? ? ? 293 H  
HA     ? HIS ? ? ? ? 294 H  
HB2    ? HIS ? ? ? ? 295 H  
HB3    ? HIS ? ? ? ? 296 H  
HD1    ? HIS ? ? ? ? 297 H  
HD2    ? HIS ? ? ? ? 298 H  
HE1    ? HIS ? ? ? ? 299 H  
HE2    ? HIS ? ? ? ? 300 H  
HXT    ? HIS ? ? ? ? 301 H  
N      ? ILE ? ? ? ? 302 N  
CA     ? ILE ? ? ? ? 303 C  
C      ? ILE ? ? ? ? 304 C  
O      ? ILE ? ? ? ? 305 O  
CB     ? ILE ? ? ? ? 306 C  
CG1    ? ILE ? ? ? ? 307 C  
CG2    ? ILE ? ? ? ? 308 C  
CD1    ? ILE ? ? ? ? 309 C  
OXT    ? ILE ? ? ? ? 310 O  
H      ? ILE ? ? ? ? 311 H  
H2     ? ILE ? ? ? ? 312 H  
HA     ? ILE ? ? ? ? 313 H  
HB     ? ILE ? ? ? ? 314 H  
HG12   ? ILE ? ? ? ? 315 H  
HG13   ? ILE ? ? ? ? 316 H  
HG21   ? ILE ? ? ? ? 317 H  
HG22   ? ILE ? ? ? ? 318 H  
HG23   ? ILE ? ? ? ? 319 H  
HD11   ? ILE ? ? ? ? 320 H  
HD12   ? ILE ? ? ? ? 321 H  
HD13   ? ILE ? ? ? ? 322 H  
HXT    ? ILE ? ? ? ? 323 H  
N      ? LEU ? ? ? ? 324 N  
CA     ? LEU ? ? ? ? 325 C  
C      ? LEU ? ? ? ? 326 C  
O      ? LEU ? ? ? ? 327 O  
CB     ? LEU ? ? ? ? 328 C  
CG     ? LEU ? ? ? ? 329 C  
CD1    ? LEU ? ? ? ? 330 C  
CD2    ? LEU ? ? ? ? 331 C  
OXT    ? LEU ? ? ? ? 332 O  
H      ? LEU ? ? ? ? 333 H  
H2     ? LEU ? ? ? ? 334 H  
HA     ? LEU ? ? ? ? 335 H  
HB2    ? LEU ? ? ? ? 336 H  
HB3    ? LEU ? ? ? ? 337 H  
HG     ? LEU ? ? ? ? 338 H  
HD11   ? LEU ? ? ? ? 339 H  
HD12   ? LEU ? ? ? ? 340 H  
HD13   ? LEU ? ? ? ? 341 H  
HD21   ? LEU ? ? ? ? 342 H  
HD22   ? LEU ? ? ? ? 343 H  
HD23   ? LEU ? ? ? ? 344 H  
HXT    ? LEU ? ? ? ? 345 H  
N      ? LYS ? ? ? ? 346 N  
CA     ? LYS ? ? ? ? 347 C  
C      ? LYS ? ? ? ? 348 C  
O      ? LYS ? ? ? ? 349 O  
CB     ? LYS ? ? ? ? 350 C  
CG     ? LYS ? ? ? ? 351 C  
CD     ? LYS ? ? ? ? 352 C  
CE     ? LYS ? ? ? ? 353 C  
NZ     ? LYS ? ? ? ? 354 N  
OXT    ? LYS ? ? ? ? 355 O  
H      ? LYS ? ? ? ? 356 H  
H2     ? LYS ? ? ? ? 357 H  
HA     ? LYS ? ? ? ? 358 H  
HB2    ? LYS ? ? ? ? 359 H  
HB3    ? LYS ? ? ? ? 360 H  
HG2    ? LYS ? ? ? ? 361 H  
HG3    ? LYS ? ? ? ? 362 H  
HD2    ? LYS ? ? ? ? 363 H  
HD3    ? LYS ? ? ? ? 364 H  
HE2    ? LYS ? ? ? ? 365 H  
HE3    ? LYS ? ? ? ? 366 H  
HZ1    ? LYS ? ? ? ? 367 H  
HZ2    ? LYS ? ? ? ? 368 H  
HZ3    ? LYS ? ? ? ? 369 H  
HXT    ? LYS ? ? ? ? 370 H  
N      ? MET ? ? ? ? 371 N  
CA     ? MET ? ? ? ? 372 C  
C      ? MET ? ? ? ? 373 C  
O      ? MET ? ? ? ? 374 O  
CB     ? MET ? ? ? ? 375 C  
CG     ? MET ? ? ? ? 376 C  
SD     ? MET ? ? ? ? 377 S  
CE     ? MET ? ? ? ? 378 C  
OXT    ? MET ? ? ? ? 379 O  
H      ? MET ? ? ? ? 380 H  
H2     ? MET ? ? ? ? 381 H  
HA     ? MET ? ? ? ? 382 H  
HB2    ? MET ? ? ? ? 383 H  
HB3    ? MET ? ? ? ? 384 H  
HG2    ? MET ? ? ? ? 385 H  
HG3    ? MET ? ? ? ? 386 H  
HE1    ? MET ? ? ? ? 387 H  
HE2    ? MET ? ? ? ? 388 H  
HE3    ? MET ? ? ? ? 389 H  
HXT    ? MET ? ? ? ? 390 H  
N      ? PHE ? ? ? ? 391 N  
CA     ? PHE ? ? ? ? 392 C  
C      ? PHE ? ? ? ? 393 C  
O      ? PHE ? ? ? ? 394 O  
CB     ? PHE ? ? ? ? 395 C  
CG     ? PHE ? ? ? ? 396 C  
CD1    ? PHE ? ? ? ? 397 C  
CD2    ? PHE ? ? ? ? 398 C  
CE1    ? PHE ? ? ? ? 399 C  
CE2    ? PHE ? ? ? ? 400 C  
CZ     ? PHE ? ? ? ? 401 C  
OXT    ? PHE ? ? ? ? 402 O  
H      ? PHE ? ? ? ? 403 H  
H2     ? PHE ? ? ? ? 404 H  
HA     ? PHE ? ? ? ? 405 H  
HB2    ? PHE ? ? ? ? 406 H  
HB3    ? PHE ? ? ? ? 407 H  
HD1    ? PHE ? ? ? ? 408 H  
HD2    ? PHE ? ? ? ? 409 H  
HE1    ? PHE ? ? ? ? 410 H  
HE2    ? PHE ? ? ? ? 411 H  
HZ     ? PHE ? ? ? ? 412 H  
HXT    ? PHE ? ? ? ? 413 H  
N      ? PRO ? ? ? ? 414 N  
CA     ? PRO ? ? ? ? 415 C  
C      ? PRO ? ? ? ? 416 C  
O      ? PRO ? ? ? ? 417 O  
CB     ? PRO ? ? ? ? 418 C  
CG     ? PRO ? ? ? ? 419 C  
CD     ? PRO ? ? ? ? 420 C  
OXT    ? PRO ? ? ? ? 421 O  
H      ? PRO ? ? ? ? 422 H  
HA     ? PRO ? ? ? ? 423 H  
HB2    ? PRO ? ? ? ? 424 H  
HB3    ? PRO ? ? ? ? 425 H  
HG2    ? PRO ? ? ? ? 426 H  
HG3    ? PRO ? ? ? ? 427 H  
HD2    ? PRO ? ? ? ? 428 H  
HD3    ? PRO ? ? ? ? 429 H  
HXT    ? PRO ? ? ? ? 430 H  
N      ? SER ? ? ? ? 431 N  
CA     ? SER ? ? ? ? 432 C  
C      ? SER ? ? ? ? 433 C  
O      ? SER ? ? ? ? 434 O  
CB     ? SER ? ? ? ? 435 C  
OG     ? SER ? ? ? ? 436 O  
OXT    ? SER ? ? ? ? 437 O  
H      ? SER ? ? ? ? 438 H  
H2     ? SER ? ? ? ? 439 H  
HA     ? SER ? ? ? ? 440 H  
HB2    ? SER ? ? ? ? 441 H  
HB3    ? SER ? ? ? ? 442 H  
HG     ? SER ? ? ? ? 443 H  
HXT    ? SER ? ? ? ? 444 H  
FE1    ? SF4 ? ? ? ? 445 FE 
FE2    ? SF4 ? ? ? ? 446 FE 
FE3    ? SF4 ? ? ? ? 447 FE 
FE4    ? SF4 ? ? ? ? 448 FE 
S1     ? SF4 ? ? ? ? 449 S  
S2     ? SF4 ? ? ? ? 450 S  
S3     ? SF4 ? ? ? ? 451 S  
S4     ? SF4 ? ? ? ? 452 S  
OP3    ? T64 ? ? ? ? 453 O  
P      ? T64 ? ? ? ? 454 P  
N1     ? T64 ? ? ? ? 455 N  
C2     ? T64 ? ? ? ? 456 C  
O2     ? T64 ? ? ? ? 457 O  
N3     ? T64 ? ? ? ? 458 N  
C4     ? T64 ? ? ? ? 459 C  
O4     ? T64 ? ? ? ? 460 O  
C5     ? T64 ? ? ? ? 461 C  
C6     ? T64 ? ? ? ? 462 C  
PB     ? T64 ? ? ? ? 463 P  
"C1'"  ? T64 ? ? ? ? 464 C  
C1R    ? T64 ? ? ? ? 465 C  
N1T    ? T64 ? ? ? ? 466 N  
"C2'"  ? T64 ? ? ? ? 467 C  
C2R    ? T64 ? ? ? ? 468 C  
C2T    ? T64 ? ? ? ? 469 C  
O2T    ? T64 ? ? ? ? 470 O  
"C3'"  ? T64 ? ? ? ? 471 C  
"O3'"  ? T64 ? ? ? ? 472 O  
C3R    ? T64 ? ? ? ? 473 C  
O3R    ? T64 ? ? ? ? 474 O  
N3T    ? T64 ? ? ? ? 475 N  
"C4'"  ? T64 ? ? ? ? 476 C  
"O4'"  ? T64 ? ? ? ? 477 O  
O4P    ? T64 ? ? ? ? 478 O  
C4R    ? T64 ? ? ? ? 479 C  
O4R    ? T64 ? ? ? ? 480 O  
C4T    ? T64 ? ? ? ? 481 C  
O4T    ? T64 ? ? ? ? 482 O  
"C5'"  ? T64 ? ? ? ? 483 C  
"O5'"  ? T64 ? ? ? ? 484 O  
C5A    ? T64 ? ? ? ? 485 C  
C5M    ? T64 ? ? ? ? 486 C  
O5P    ? T64 ? ? ? ? 487 O  
C5R    ? T64 ? ? ? ? 488 C  
O5R    ? T64 ? ? ? ? 489 O  
C5T    ? T64 ? ? ? ? 490 C  
C6T    ? T64 ? ? ? ? 491 C  
OP1    ? T64 ? ? ? ? 492 O  
OP2    ? T64 ? ? ? ? 493 O  
HOP3   ? T64 ? ? ? ? 494 H  
HN3    ? T64 ? ? ? ? 495 H  
H6     ? T64 ? ? ? ? 496 H  
"H1'"  ? T64 ? ? ? ? 497 H  
H1R    ? T64 ? ? ? ? 498 H  
"H2'"  ? T64 ? ? ? ? 499 H  
"H2'A" ? T64 ? ? ? ? 500 H  
H2R    ? T64 ? ? ? ? 501 H  
H2RA   ? T64 ? ? ? ? 502 H  
"H3'"  ? T64 ? ? ? ? 503 H  
"HO3'" ? T64 ? ? ? ? 504 H  
H3R    ? T64 ? ? ? ? 505 H  
"H4'"  ? T64 ? ? ? ? 506 H  
H4R    ? T64 ? ? ? ? 507 H  
HO4T   ? T64 ? ? ? ? 508 H  
"H5'"  ? T64 ? ? ? ? 509 H  
"H5'A" ? T64 ? ? ? ? 510 H  
H5A    ? T64 ? ? ? ? 511 H  
H5AA   ? T64 ? ? ? ? 512 H  
H5AB   ? T64 ? ? ? ? 513 H  
H5M    ? T64 ? ? ? ? 514 H  
H5MA   ? T64 ? ? ? ? 515 H  
H5MB   ? T64 ? ? ? ? 516 H  
HO5P   ? T64 ? ? ? ? 517 H  
H5R    ? T64 ? ? ? ? 518 H  
H5RA   ? T64 ? ? ? ? 519 H  
H6T    ? T64 ? ? ? ? 520 H  
HOP1   ? T64 ? ? ? ? 521 H  
N      ? THR ? ? ? ? 522 N  
CA     ? THR ? ? ? ? 523 C  
C      ? THR ? ? ? ? 524 C  
O      ? THR ? ? ? ? 525 O  
CB     ? THR ? ? ? ? 526 C  
OG1    ? THR ? ? ? ? 527 O  
CG2    ? THR ? ? ? ? 528 C  
OXT    ? THR ? ? ? ? 529 O  
H      ? THR ? ? ? ? 530 H  
H2     ? THR ? ? ? ? 531 H  
HA     ? THR ? ? ? ? 532 H  
HB     ? THR ? ? ? ? 533 H  
HG1    ? THR ? ? ? ? 534 H  
HG21   ? THR ? ? ? ? 535 H  
HG22   ? THR ? ? ? ? 536 H  
HG23   ? THR ? ? ? ? 537 H  
HXT    ? THR ? ? ? ? 538 H  
N      ? TRP ? ? ? ? 539 N  
CA     ? TRP ? ? ? ? 540 C  
C      ? TRP ? ? ? ? 541 C  
O      ? TRP ? ? ? ? 542 O  
CB     ? TRP ? ? ? ? 543 C  
CG     ? TRP ? ? ? ? 544 C  
CD1    ? TRP ? ? ? ? 545 C  
CD2    ? TRP ? ? ? ? 546 C  
NE1    ? TRP ? ? ? ? 547 N  
CE2    ? TRP ? ? ? ? 548 C  
CE3    ? TRP ? ? ? ? 549 C  
CZ2    ? TRP ? ? ? ? 550 C  
CZ3    ? TRP ? ? ? ? 551 C  
CH2    ? TRP ? ? ? ? 552 C  
OXT    ? TRP ? ? ? ? 553 O  
H      ? TRP ? ? ? ? 554 H  
H2     ? TRP ? ? ? ? 555 H  
HA     ? TRP ? ? ? ? 556 H  
HB2    ? TRP ? ? ? ? 557 H  
HB3    ? TRP ? ? ? ? 558 H  
HD1    ? TRP ? ? ? ? 559 H  
HE1    ? TRP ? ? ? ? 560 H  
HE3    ? TRP ? ? ? ? 561 H  
HZ2    ? TRP ? ? ? ? 562 H  
HZ3    ? TRP ? ? ? ? 563 H  
HH2    ? TRP ? ? ? ? 564 H  
HXT    ? TRP ? ? ? ? 565 H  
N      ? TYR ? ? ? ? 566 N  
CA     ? TYR ? ? ? ? 567 C  
C      ? TYR ? ? ? ? 568 C  
O      ? TYR ? ? ? ? 569 O  
CB     ? TYR ? ? ? ? 570 C  
CG     ? TYR ? ? ? ? 571 C  
CD1    ? TYR ? ? ? ? 572 C  
CD2    ? TYR ? ? ? ? 573 C  
CE1    ? TYR ? ? ? ? 574 C  
CE2    ? TYR ? ? ? ? 575 C  
CZ     ? TYR ? ? ? ? 576 C  
OH     ? TYR ? ? ? ? 577 O  
OXT    ? TYR ? ? ? ? 578 O  
H      ? TYR ? ? ? ? 579 H  
H2     ? TYR ? ? ? ? 580 H  
HA     ? TYR ? ? ? ? 581 H  
HB2    ? TYR ? ? ? ? 582 H  
HB3    ? TYR ? ? ? ? 583 H  
HD1    ? TYR ? ? ? ? 584 H  
HD2    ? TYR ? ? ? ? 585 H  
HE1    ? TYR ? ? ? ? 586 H  
HE2    ? TYR ? ? ? ? 587 H  
HH     ? TYR ? ? ? ? 588 H  
HXT    ? TYR ? ? ? ? 589 H  
N      ? VAL ? ? ? ? 590 N  
CA     ? VAL ? ? ? ? 591 C  
C      ? VAL ? ? ? ? 592 C  
O      ? VAL ? ? ? ? 593 O  
CB     ? VAL ? ? ? ? 594 C  
CG1    ? VAL ? ? ? ? 595 C  
CG2    ? VAL ? ? ? ? 596 C  
OXT    ? VAL ? ? ? ? 597 O  
H      ? VAL ? ? ? ? 598 H  
H2     ? VAL ? ? ? ? 599 H  
HA     ? VAL ? ? ? ? 600 H  
HB     ? VAL ? ? ? ? 601 H  
HG11   ? VAL ? ? ? ? 602 H  
HG12   ? VAL ? ? ? ? 603 H  
HG13   ? VAL ? ? ? ? 604 H  
HG21   ? VAL ? ? ? ? 605 H  
HG22   ? VAL ? ? ? ? 606 H  
HG23   ? VAL ? ? ? ? 607 H  
HXT    ? VAL ? ? ? ? 608 H  
ZN     ? ZN  ? ? ? ? 609 ZN 
#
loop_
_chem_comp_bond.atom_id_1
_chem_comp_bond.atom_id_2
_chem_comp_bond.comp_id
_chem_comp_bond.pdbx_aromatic_flag
_chem_comp_bond.pdbx_stereo_config
_chem_comp_bond.value_order
N     CA     ALA N N sing 
N     H      ALA N N sing 
N     H2     ALA N N sing 
CA    C      ALA N N sing 
CA    CB     ALA N N sing 
CA    HA     ALA N N sing 
C     O      ALA N N doub 
C     OXT    ALA N N sing 
CB    HB1    ALA N N sing 
CB    HB2    ALA N N sing 
CB    HB3    ALA N N sing 
OXT   HXT    ALA N N sing 
N     CA     ARG N N sing 
N     H      ARG N N sing 
N     H2     ARG N N sing 
CA    C      ARG N N sing 
CA    CB     ARG N N sing 
CA    HA     ARG N N sing 
C     O      ARG N N doub 
C     OXT    ARG N N sing 
CB    CG     ARG N N sing 
CB    HB2    ARG N N sing 
CB    HB3    ARG N N sing 
CG    CD     ARG N N sing 
CG    HG2    ARG N N sing 
CG    HG3    ARG N N sing 
CD    NE     ARG N N sing 
CD    HD2    ARG N N sing 
CD    HD3    ARG N N sing 
NE    CZ     ARG N N sing 
NE    HE     ARG N N sing 
CZ    NH1    ARG N N sing 
CZ    NH2    ARG N N doub 
NH1   HH11   ARG N N sing 
NH1   HH12   ARG N N sing 
NH2   HH21   ARG N N sing 
NH2   HH22   ARG N N sing 
OXT   HXT    ARG N N sing 
N     CA     ASN N N sing 
N     H      ASN N N sing 
N     H2     ASN N N sing 
CA    C      ASN N N sing 
CA    CB     ASN N N sing 
CA    HA     ASN N N sing 
C     O      ASN N N doub 
C     OXT    ASN N N sing 
CB    CG     ASN N N sing 
CB    HB2    ASN N N sing 
CB    HB3    ASN N N sing 
CG    OD1    ASN N N doub 
CG    ND2    ASN N N sing 
ND2   HD21   ASN N N sing 
ND2   HD22   ASN N N sing 
OXT   HXT    ASN N N sing 
N     CA     ASP N N sing 
N     H      ASP N N sing 
N     H2     ASP N N sing 
CA    C      ASP N N sing 
CA    CB     ASP N N sing 
CA    HA     ASP N N sing 
C     O      ASP N N doub 
C     OXT    ASP N N sing 
CB    CG     ASP N N sing 
CB    HB2    ASP N N sing 
CB    HB3    ASP N N sing 
CG    OD1    ASP N N doub 
CG    OD2    ASP N N sing 
OD2   HD2    ASP N N sing 
OXT   HXT    ASP N N sing 
N     CA     CYS N N sing 
N     H      CYS N N sing 
N     H2     CYS N N sing 
CA    C      CYS N N sing 
CA    CB     CYS N N sing 
CA    HA     CYS N N sing 
C     O      CYS N N doub 
C     OXT    CYS N N sing 
CB    SG     CYS N N sing 
CB    HB2    CYS N N sing 
CB    HB3    CYS N N sing 
SG    HG     CYS N N sing 
OXT   HXT    CYS N N sing 
OP3   P      DA  N N sing 
OP3   HOP3   DA  N N sing 
P     OP1    DA  N N doub 
P     OP2    DA  N N sing 
P     "O5'"  DA  N N sing 
OP2   HOP2   DA  N N sing 
"O5'" "C5'"  DA  N N sing 
"C5'" "C4'"  DA  N N sing 
"C5'" "H5'"  DA  N N sing 
"C5'" "H5''" DA  N N sing 
"C4'" "O4'"  DA  N N sing 
"C4'" "C3'"  DA  N N sing 
"C4'" "H4'"  DA  N N sing 
"O4'" "C1'"  DA  N N sing 
"C3'" "O3'"  DA  N N sing 
"C3'" "C2'"  DA  N N sing 
"C3'" "H3'"  DA  N N sing 
"O3'" "HO3'" DA  N N sing 
"C2'" "C1'"  DA  N N sing 
"C2'" "H2'"  DA  N N sing 
"C2'" "H2''" DA  N N sing 
"C1'" N9     DA  N N sing 
"C1'" "H1'"  DA  N N sing 
N9    C8     DA  Y N sing 
N9    C4     DA  Y N sing 
C8    N7     DA  Y N doub 
C8    H8     DA  N N sing 
N7    C5     DA  Y N sing 
C5    C6     DA  Y N sing 
C5    C4     DA  Y N doub 
C6    N6     DA  N N sing 
C6    N1     DA  Y N doub 
N6    H61    DA  N N sing 
N6    H62    DA  N N sing 
N1    C2     DA  Y N sing 
C2    N3     DA  Y N doub 
C2    H2     DA  N N sing 
N3    C4     DA  Y N sing 
OP3   P      DC  N N sing 
OP3   HOP3   DC  N N sing 
P     OP1    DC  N N doub 
P     OP2    DC  N N sing 
P     "O5'"  DC  N N sing 
OP2   HOP2   DC  N N sing 
"O5'" "C5'"  DC  N N sing 
"C5'" "C4'"  DC  N N sing 
"C5'" "H5'"  DC  N N sing 
"C5'" "H5''" DC  N N sing 
"C4'" "O4'"  DC  N N sing 
"C4'" "C3'"  DC  N N sing 
"C4'" "H4'"  DC  N N sing 
"O4'" "C1'"  DC  N N sing 
"C3'" "O3'"  DC  N N sing 
"C3'" "C2'"  DC  N N sing 
"C3'" "H3'"  DC  N N sing 
"O3'" "HO3'" DC  N N sing 
"C2'" "C1'"  DC  N N sing 
"C2'" "H2'"  DC  N N sing 
"C2'" "H2''" DC  N N sing 
"C1'" N1     DC  N N sing 
"C1'" "H1'"  DC  N N sing 
N1    C2     DC  N N sing 
N1    C6     DC  N N sing 
C2    O2     DC  N N doub 
C2    N3     DC  N N sing 
N3    C4     DC  N N doub 
C4    N4     DC  N N sing 
C4    C5     DC  N N sing 
N4    H41    DC  N N sing 
N4    H42    DC  N N sing 
C5    C6     DC  N N doub 
C5    H5     DC  N N sing 
C6    H6     DC  N N sing 
OP3   P      DG  N N sing 
OP3   HOP3   DG  N N sing 
P     OP1    DG  N N doub 
P     OP2    DG  N N sing 
P     "O5'"  DG  N N sing 
OP2   HOP2   DG  N N sing 
"O5'" "C5'"  DG  N N sing 
"C5'" "C4'"  DG  N N sing 
"C5'" "H5'"  DG  N N sing 
"C5'" "H5''" DG  N N sing 
"C4'" "O4'"  DG  N N sing 
"C4'" "C3'"  DG  N N sing 
"C4'" "H4'"  DG  N N sing 
"O4'" "C1'"  DG  N N sing 
"C3'" "O3'"  DG  N N sing 
"C3'" "C2'"  DG  N N sing 
"C3'" "H3'"  DG  N N sing 
"O3'" "HO3'" DG  N N sing 
"C2'" "C1'"  DG  N N sing 
"C2'" "H2'"  DG  N N sing 
"C2'" "H2''" DG  N N sing 
"C1'" N9     DG  N N sing 
"C1'" "H1'"  DG  N N sing 
N9    C8     DG  Y N sing 
N9    C4     DG  Y N sing 
C8    N7     DG  Y N doub 
C8    H8     DG  N N sing 
N7    C5     DG  Y N sing 
C5    C6     DG  N N sing 
C5    C4     DG  Y N doub 
C6    O6     DG  N N doub 
C6    N1     DG  N N sing 
N1    C2     DG  N N sing 
N1    H1     DG  N N sing 
C2    N2     DG  N N sing 
C2    N3     DG  N N doub 
N2    H21    DG  N N sing 
N2    H22    DG  N N sing 
N3    C4     DG  N N sing 
OP3   P      DT  N N sing 
OP3   HOP3   DT  N N sing 
P     OP1    DT  N N doub 
P     OP2    DT  N N sing 
P     "O5'"  DT  N N sing 
OP2   HOP2   DT  N N sing 
"O5'" "C5'"  DT  N N sing 
"C5'" "C4'"  DT  N N sing 
"C5'" "H5'"  DT  N N sing 
"C5'" "H5''" DT  N N sing 
"C4'" "O4'"  DT  N N sing 
"C4'" "C3'"  DT  N N sing 
"C4'" "H4'"  DT  N N sing 
"O4'" "C1'"  DT  N N sing 
"C3'" "O3'"  DT  N N sing 
"C3'" "C2'"  DT  N N sing 
"C3'" "H3'"  DT  N N sing 
"O3'" "HO3'" DT  N N sing 
"C2'" "C1'"  DT  N N sing 
"C2'" "H2'"  DT  N N sing 
"C2'" "H2''" DT  N N sing 
"C1'" N1     DT  N N sing 
"C1'" "H1'"  DT  N N sing 
N1    C2     DT  N N sing 
N1    C6     DT  N N sing 
C2    O2     DT  N N doub 
C2    N3     DT  N N sing 
N3    C4     DT  N N sing 
N3    H3     DT  N N sing 
C4    O4     DT  N N doub 
C4    C5     DT  N N sing 
C5    C7     DT  N N sing 
C5    C6     DT  N N doub 
C7    H71    DT  N N sing 
C7    H72    DT  N N sing 
C7    H73    DT  N N sing 
C6    H6     DT  N N sing 
N     CA     GLN N N sing 
N     H      GLN N N sing 
N     H2     GLN N N sing 
CA    C      GLN N N sing 
CA    CB     GLN N N sing 
CA    HA     GLN N N sing 
C     O      GLN N N doub 
C     OXT    GLN N N sing 
CB    CG     GLN N N sing 
CB    HB2    GLN N N sing 
CB    HB3    GLN N N sing 
CG    CD     GLN N N sing 
CG    HG2    GLN N N sing 
CG    HG3    GLN N N sing 
CD    OE1    GLN N N doub 
CD    NE2    GLN N N sing 
NE2   HE21   GLN N N sing 
NE2   HE22   GLN N N sing 
OXT   HXT    GLN N N sing 
N     CA     GLU N N sing 
N     H      GLU N N sing 
N     H2     GLU N N sing 
CA    C      GLU N N sing 
CA    CB     GLU N N sing 
CA    HA     GLU N N sing 
C     O      GLU N N doub 
C     OXT    GLU N N sing 
CB    CG     GLU N N sing 
CB    HB2    GLU N N sing 
CB    HB3    GLU N N sing 
CG    CD     GLU N N sing 
CG    HG2    GLU N N sing 
CG    HG3    GLU N N sing 
CD    OE1    GLU N N doub 
CD    OE2    GLU N N sing 
OE2   HE2    GLU N N sing 
OXT   HXT    GLU N N sing 
N     CA     GLY N N sing 
N     H      GLY N N sing 
N     H2     GLY N N sing 
CA    C      GLY N N sing 
CA    HA2    GLY N N sing 
CA    HA3    GLY N N sing 
C     O      GLY N N doub 
C     OXT    GLY N N sing 
OXT   HXT    GLY N N sing 
N     CA     HIS N N sing 
N     H      HIS N N sing 
N     H2     HIS N N sing 
CA    C      HIS N N sing 
CA    CB     HIS N N sing 
CA    HA     HIS N N sing 
C     O      HIS N N doub 
C     OXT    HIS N N sing 
CB    CG     HIS N N sing 
CB    HB2    HIS N N sing 
CB    HB3    HIS N N sing 
CG    ND1    HIS Y N sing 
CG    CD2    HIS Y N doub 
ND1   CE1    HIS Y N doub 
ND1   HD1    HIS N N sing 
CD2   NE2    HIS Y N sing 
CD2   HD2    HIS N N sing 
CE1   NE2    HIS Y N sing 
CE1   HE1    HIS N N sing 
NE2   HE2    HIS N N sing 
OXT   HXT    HIS N N sing 
N     CA     ILE N N sing 
N     H      ILE N N sing 
N     H2     ILE N N sing 
CA    C      ILE N N sing 
CA    CB     ILE N N sing 
CA    HA     ILE N N sing 
C     O      ILE N N doub 
C     OXT    ILE N N sing 
CB    CG1    ILE N N sing 
CB    CG2    ILE N N sing 
CB    HB     ILE N N sing 
CG1   CD1    ILE N N sing 
CG1   HG12   ILE N N sing 
CG1   HG13   ILE N N sing 
CG2   HG21   ILE N N sing 
CG2   HG22   ILE N N sing 
CG2   HG23   ILE N N sing 
CD1   HD11   ILE N N sing 
CD1   HD12   ILE N N sing 
CD1   HD13   ILE N N sing 
OXT   HXT    ILE N N sing 
N     CA     LEU N N sing 
N     H      LEU N N sing 
N     H2     LEU N N sing 
CA    C      LEU N N sing 
CA    CB     LEU N N sing 
CA    HA     LEU N N sing 
C     O      LEU N N doub 
C     OXT    LEU N N sing 
CB    CG     LEU N N sing 
CB    HB2    LEU N N sing 
CB    HB3    LEU N N sing 
CG    CD1    LEU N N sing 
CG    CD2    LEU N N sing 
CG    HG     LEU N N sing 
CD1   HD11   LEU N N sing 
CD1   HD12   LEU N N sing 
CD1   HD13   LEU N N sing 
CD2   HD21   LEU N N sing 
CD2   HD22   LEU N N sing 
CD2   HD23   LEU N N sing 
OXT   HXT    LEU N N sing 
N     CA     LYS N N sing 
N     H      LYS N N sing 
N     H2     LYS N N sing 
CA    C      LYS N N sing 
CA    CB     LYS N N sing 
CA    HA     LYS N N sing 
C     O      LYS N N doub 
C     OXT    LYS N N sing 
CB    CG     LYS N N sing 
CB    HB2    LYS N N sing 
CB    HB3    LYS N N sing 
CG    CD     LYS N N sing 
CG    HG2    LYS N N sing 
CG    HG3    LYS N N sing 
CD    CE     LYS N N sing 
CD    HD2    LYS N N sing 
CD    HD3    LYS N N sing 
CE    NZ     LYS N N sing 
CE    HE2    LYS N N sing 
CE    HE3    LYS N N sing 
NZ    HZ1    LYS N N sing 
NZ    HZ2    LYS N N sing 
NZ    HZ3    LYS N N sing 
OXT   HXT    LYS N N sing 
N     CA     MET N N sing 
N     H      MET N N sing 
N     H2     MET N N sing 
CA    C      MET N N sing 
CA    CB     MET N N sing 
CA    HA     MET N N sing 
C     O      MET N N doub 
C     OXT    MET N N sing 
CB    CG     MET N N sing 
CB    HB2    MET N N sing 
CB    HB3    MET N N sing 
CG    SD     MET N N sing 
CG    HG2    MET N N sing 
CG    HG3    MET N N sing 
SD    CE     MET N N sing 
CE    HE1    MET N N sing 
CE    HE2    MET N N sing 
CE    HE3    MET N N sing 
OXT   HXT    MET N N sing 
N     CA     PHE N N sing 
N     H      PHE N N sing 
N     H2     PHE N N sing 
CA    C      PHE N N sing 
CA    CB     PHE N N sing 
CA    HA     PHE N N sing 
C     O      PHE N N doub 
C     OXT    PHE N N sing 
CB    CG     PHE N N sing 
CB    HB2    PHE N N sing 
CB    HB3    PHE N N sing 
CG    CD1    PHE Y N doub 
CG    CD2    PHE Y N sing 
CD1   CE1    PHE Y N sing 
CD1   HD1    PHE N N sing 
CD2   CE2    PHE Y N doub 
CD2   HD2    PHE N N sing 
CE1   CZ     PHE Y N doub 
CE1   HE1    PHE N N sing 
CE2   CZ     PHE Y N sing 
CE2   HE2    PHE N N sing 
CZ    HZ     PHE N N sing 
OXT   HXT    PHE N N sing 
N     CA     PRO N N sing 
N     CD     PRO N N sing 
N     H      PRO N N sing 
CA    C      PRO N N sing 
CA    CB     PRO N N sing 
CA    HA     PRO N N sing 
C     O      PRO N N doub 
C     OXT    PRO N N sing 
CB    CG     PRO N N sing 
CB    HB2    PRO N N sing 
CB    HB3    PRO N N sing 
CG    CD     PRO N N sing 
CG    HG2    PRO N N sing 
CG    HG3    PRO N N sing 
CD    HD2    PRO N N sing 
CD    HD3    PRO N N sing 
OXT   HXT    PRO N N sing 
N     CA     SER N N sing 
N     H      SER N N sing 
N     H2     SER N N sing 
CA    C      SER N N sing 
CA    CB     SER N N sing 
CA    HA     SER N N sing 
C     O      SER N N doub 
C     OXT    SER N N sing 
CB    OG     SER N N sing 
CB    HB2    SER N N sing 
CB    HB3    SER N N sing 
OG    HG     SER N N sing 
OXT   HXT    SER N N sing 
FE1   S2     SF4 N N sing 
FE1   S3     SF4 N N sing 
FE1   S4     SF4 N N sing 
FE2   S1     SF4 N N sing 
FE2   S3     SF4 N N sing 
FE2   S4     SF4 N N sing 
FE3   S1     SF4 N N sing 
FE3   S2     SF4 N N sing 
FE3   S4     SF4 N N sing 
FE4   S1     SF4 N N sing 
FE4   S2     SF4 N N sing 
FE4   S3     SF4 N N sing 
OP3   P      T64 N N sing 
P     "O5'"  T64 N N sing 
P     OP1    T64 N N sing 
P     OP2    T64 N N doub 
N1    C2     T64 N N sing 
N1    C6     T64 N N sing 
N1    "C1'"  T64 N N sing 
C2    O2     T64 N N doub 
C2    N3     T64 N N sing 
N3    C4     T64 N N sing 
C4    O4     T64 N N doub 
C4    C5     T64 N N sing 
C5    C6     T64 N N sing 
C5    O4T    T64 N N sing 
C5    C5A    T64 N N sing 
C6    C4T    T64 N N sing 
PB    O3R    T64 N N sing 
PB    O4P    T64 N N doub 
PB    O5P    T64 N N sing 
PB    O5R    T64 N N sing 
"C1'" "C2'"  T64 N N sing 
"C1'" "O4'"  T64 N N sing 
C1R   N1T    T64 N N sing 
C1R   C2R    T64 N N sing 
C1R   O4R    T64 N N sing 
N1T   C2T    T64 N N sing 
N1T   C6T    T64 N N sing 
"C2'" C3R    T64 N N sing 
C2R   "C3'"  T64 N N sing 
C2T   O2T    T64 N N doub 
C2T   N3T    T64 N N sing 
"C3'" "O3'"  T64 N N sing 
"C3'" "C4'"  T64 N N sing 
C3R   O3R    T64 N N sing 
C3R   C4R    T64 N N sing 
N3T   C4T    T64 N N doub 
"C4'" O4R    T64 N N sing 
"C4'" C5R    T64 N N sing 
"O4'" C4R    T64 N N sing 
C4R   "C5'"  T64 N N sing 
C4T   C5T    T64 N N sing 
"C5'" "O5'"  T64 N N sing 
C5M   C5T    T64 N N sing 
C5R   O5R    T64 N N sing 
C5T   C6T    T64 N N doub 
OP3   HOP3   T64 N N sing 
N3    HN3    T64 N N sing 
C6    H6     T64 N N sing 
"C1'" "H1'"  T64 N N sing 
C1R   H1R    T64 N N sing 
"C2'" "H2'"  T64 N N sing 
"C2'" "H2'A" T64 N N sing 
C2R   H2R    T64 N N sing 
C2R   H2RA   T64 N N sing 
"C3'" "H3'"  T64 N N sing 
"O3'" "HO3'" T64 N N sing 
C3R   H3R    T64 N N sing 
"C4'" "H4'"  T64 N N sing 
C4R   H4R    T64 N N sing 
O4T   HO4T   T64 N N sing 
"C5'" "H5'"  T64 N N sing 
"C5'" "H5'A" T64 N N sing 
C5A   H5A    T64 N N sing 
C5A   H5AA   T64 N N sing 
C5A   H5AB   T64 N N sing 
C5M   H5M    T64 N N sing 
C5M   H5MA   T64 N N sing 
C5M   H5MB   T64 N N sing 
O5P   HO5P   T64 N N sing 
C5R   H5R    T64 N N sing 
C5R   H5RA   T64 N N sing 
C6T   H6T    T64 N N sing 
OP1   HOP1   T64 N N sing 
N     CA     THR N N sing 
N     H      THR N N sing 
N     H2     THR N N sing 
CA    C      THR N N sing 
CA    CB     THR N N sing 
CA    HA     THR N N sing 
C     O      THR N N doub 
C     OXT    THR N N sing 
CB    OG1    THR N N sing 
CB    CG2    THR N N sing 
CB    HB     THR N N sing 
OG1   HG1    THR N N sing 
CG2   HG21   THR N N sing 
CG2   HG22   THR N N sing 
CG2   HG23   THR N N sing 
OXT   HXT    THR N N sing 
N     CA     TRP N N sing 
N     H      TRP N N sing 
N     H2     TRP N N sing 
CA    C      TRP N N sing 
CA    CB     TRP N N sing 
CA    HA     TRP N N sing 
C     O      TRP N N doub 
C     OXT    TRP N N sing 
CB    CG     TRP N N sing 
CB    HB2    TRP N N sing 
CB    HB3    TRP N N sing 
CG    CD1    TRP Y N doub 
CG    CD2    TRP Y N sing 
CD1   NE1    TRP Y N sing 
CD1   HD1    TRP N N sing 
CD2   CE2    TRP Y N doub 
CD2   CE3    TRP Y N sing 
NE1   CE2    TRP Y N sing 
NE1   HE1    TRP N N sing 
CE2   CZ2    TRP Y N sing 
CE3   CZ3    TRP Y N doub 
CE3   HE3    TRP N N sing 
CZ2   CH2    TRP Y N doub 
CZ2   HZ2    TRP N N sing 
CZ3   CH2    TRP Y N sing 
CZ3   HZ3    TRP N N sing 
CH2   HH2    TRP N N sing 
OXT   HXT    TRP N N sing 
N     CA     TYR N N sing 
N     H      TYR N N sing 
N     H2     TYR N N sing 
CA    C      TYR N N sing 
CA    CB     TYR N N sing 
CA    HA     TYR N N sing 
C     O      TYR N N doub 
C     OXT    TYR N N sing 
CB    CG     TYR N N sing 
CB    HB2    TYR N N sing 
CB    HB3    TYR N N sing 
CG    CD1    TYR Y N doub 
CG    CD2    TYR Y N sing 
CD1   CE1    TYR Y N sing 
CD1   HD1    TYR N N sing 
CD2   CE2    TYR Y N doub 
CD2   HD2    TYR N N sing 
CE1   CZ     TYR Y N doub 
CE1   HE1    TYR N N sing 
CE2   CZ     TYR Y N sing 
CE2   HE2    TYR N N sing 
CZ    OH     TYR N N sing 
OH    HH     TYR N N sing 
OXT   HXT    TYR N N sing 
N     CA     VAL N N sing 
N     H      VAL N N sing 
N     H2     VAL N N sing 
CA    C      VAL N N sing 
CA    CB     VAL N N sing 
CA    HA     VAL N N sing 
C     O      VAL N N doub 
C     OXT    VAL N N sing 
CB    CG1    VAL N N sing 
CB    CG2    VAL N N sing 
CB    HB     VAL N N sing 
CG1   HG11   VAL N N sing 
CG1   HG12   VAL N N sing 
CG1   HG13   VAL N N sing 
CG2   HG21   VAL N N sing 
CG2   HG22   VAL N N sing 
CG2   HG23   VAL N N sing 
OXT   HXT    VAL N N sing 
#
_entity.id               9
_entity.pdbx_description "DNA repair protein RAD4"
_entity.type             polymer
#
_entity_poly.entity_id      9
_entity_poly.pdbx_strand_id A
_entity_poly.type           polypeptide(L)
#
loop_
_entity_poly_seq.entity_id
_entity_poly_seq.hetero
_entity_poly_seq.mon_id
_entity_poly_seq.num
9 n MET 1   
9 n ASN 2   
9 n GLU 3   
9 n ASP 4   
9 n LEU 5   
9 n PRO 6   
9 n LYS 7   
9 n GLU 8   
9 n TYR 9   
9 n PHE 10  
9 n GLU 11  
9 n LEU 12  
9 n ILE 13  
9 n ARG 14  
9 n LYS 15  
9 n ALA 16  
9 n LEU 17  
9 n ASN 18  
9 n GLU 19  
9 n LYS 20  
9 n GLU 21  
9 n ALA 22  
9 n GLU 23  
9 n LYS 24  
9 n ALA 25  
9 n PRO 26  
9 n LEU 27  
9 n SER 28  
9 n ARG 29  
9 n ARG 30  
9 n ARG 31  
9 n ARG 32  
9 n VAL 33  
9 n ARG 34  
9 n ARG 35  
9 n LYS 36  
9 n ASN 37  
9 n GLN 38  
9 n PRO 39  
9 n LEU 40  
9 n PRO 41  
9 n ASP 42  
9 n ALA 43  
9 n LYS 44  
9 n LYS 45  
9 n LYS 46  
9 n PHE 47  
9 n LYS 48  
9 n THR 49  
9 n GLY 50  
9 n LEU 51  
9 n ASN 52  
9 n GLU 53  
9 n LEU 54  
9 n PRO 55  
9 n ARG 56  
9 n GLU 57  
9 n SER 58  
9 n VAL 59  
9 n VAL 60  
9 n THR 61  
9 n VAL 62  
9 n ASN 63  
9 n LEU 64  
9 n ASP 65  
9 n SER 66  
9 n SER 67  
9 n ASP 68  
9 n ASP 69  
9 n GLY 70  
9 n VAL 71  
9 n VAL 72  
9 n THR 73  
9 n VAL 74  
9 n PRO 75  
9 n THR 76  
9 n ASP 77  
9 n ASP 78  
9 n SER 79  
9 n VAL 80  
9 n GLU 81  
9 n GLU 82  
9 n ILE 83  
9 n GLN 84  
9 n SER 85  
9 n SER 86  
9 n GLU 87  
9 n GLU 88  
9 n ASP 89  
9 n TYR 90  
9 n ASP 91  
9 n SER 92  
9 n GLU 93  
9 n GLU 94  
9 n PHE 95  
9 n GLU 96  
9 n ASP 97  
9 n VAL 98  
9 n THR 99  
9 n ASP 100 
9 n GLY 101 
9 n ASN 102 
9 n GLU 103 
9 n VAL 104 
9 n ALA 105 
9 n GLY 106 
9 n VAL 107 
9 n GLU 108 
9 n ASP 109 
9 n ILE 110 
9 n SER 111 
9 n VAL 112 
9 n GLU 113 
9 n ILE 114 
9 n LYS 115 
9 n PRO 116 
9 n SER 117 
9 n SER 118 
9 n LYS 119 
9 n ARG 120 
9 n ASN 121 
9 n SER 122 
9 n ASP 123 
9 n ALA 124 
9 n ARG 125 
9 n ARG 126 
9 n THR 127 
9 n SER 128 
9 n ARG 129 
9 n ASN 130 
9 n VAL 131 
9 n CYS 132 
9 n SER 133 
9 n ASN 134 
9 n GLU 135 
9 n GLU 136 
9 n ARG 137 
9 n LYS 138 
9 n ARG 139 
9 n ARG 140 
9 n LYS 141 
9 n TYR 142 
9 n PHE 143 
9 n HIS 144 
9 n MET 145 
9 n LEU 146 
9 n TYR 147 
9 n LEU 148 
9 n VAL 149 
9 n CYS 150 
9 n LEU 151 
9 n MET 152 
9 n VAL 153 
9 n HIS 154 
9 n GLY 155 
9 n PHE 156 
9 n ILE 157 
9 n ARG 158 
9 n ASN 159 
9 n GLU 160 
9 n TRP 161 
9 n ILE 162 
9 n ASN 163 
9 n SER 164 
9 n LYS 165 
9 n ARG 166 
9 n LEU 167 
9 n SER 168 
9 n ARG 169 
9 n LYS 170 
9 n LEU 171 
9 n SER 172 
9 n ASN 173 
9 n LEU 174 
9 n VAL 175 
9 n PRO 176 
9 n GLU 177 
9 n LYS 178 
9 n VAL 179 
9 n PHE 180 
9 n GLU 181 
9 n LEU 182 
9 n LEU 183 
9 n HIS 184 
9 n PRO 185 
9 n GLN 186 
9 n LYS 187 
9 n ASP 188 
9 n GLU 189 
9 n GLU 190 
9 n LEU 191 
9 n PRO 192 
9 n LEU 193 
9 n ARG 194 
9 n SER 195 
9 n THR 196 
9 n ARG 197 
9 n LYS 198 
9 n LEU 199 
9 n LEU 200 
9 n ASP 201 
9 n GLY 202 
9 n LEU 203 
9 n LYS 204 
9 n LYS 205 
9 n CYS 206 
9 n MET 207 
9 n GLU 208 
9 n LEU 209 
9 n TRP 210 
9 n GLN 211 
9 n LYS 212 
9 n HIS 213 
9 n TRP 214 
9 n LYS 215 
9 n ILE 216 
9 n THR 217 
9 n LYS 218 
9 n LYS 219 
9 n TYR 220 
9 n ASP 221 
9 n ASN 222 
9 n GLU 223 
9 n GLY 224 
9 n LEU 225 
9 n TYR 226 
9 n MET 227 
9 n ARG 228 
9 n THR 229 
9 n TRP 230 
9 n LYS 231 
9 n GLU 232 
9 n ILE 233 
9 n GLU 234 
9 n MET 235 
9 n SER 236 
9 n ALA 237 
9 n ASN 238 
9 n ASN 239 
9 n LYS 240 
9 n ARG 241 
9 n LYS 242 
9 n PHE 243 
9 n LYS 244 
9 n THR 245 
9 n LEU 246 
9 n LYS 247 
9 n ARG 248 
9 n SER 249 
9 n ASP 250 
9 n PHE 251 
9 n LEU 252 
9 n ARG 253 
9 n ALA 254 
9 n VAL 255 
9 n SER 256 
9 n LYS 257 
9 n GLY 258 
9 n HIS 259 
9 n GLY 260 
9 n ASP 261 
9 n PRO 262 
9 n ASP 263 
9 n ILE 264 
9 n SER 265 
9 n VAL 266 
9 n GLN 267 
9 n GLY 268 
9 n PHE 269 
9 n VAL 270 
9 n ALA 271 
9 n MET 272 
9 n LEU 273 
9 n ARG 274 
9 n ALA 275 
9 n CYS 276 
9 n ASN 277 
9 n VAL 278 
9 n ASN 279 
9 n ALA 280 
9 n ARG 281 
9 n LEU 282 
9 n ILE 283 
9 n MET 284 
9 n SER 285 
9 n CYS 286 
9 n GLN 287 
9 n PRO 288 
9 n PRO 289 
9 n ASP 290 
9 n PHE 291 
9 n THR 292 
9 n ASN 293 
9 n MET 294 
9 n LYS 295 
9 n ILE 296 
9 n ASP 297 
9 n THR 298 
9 n SER 299 
9 n LEU 300 
9 n ASN 301 
9 n GLY 302 
9 n ASN 303 
9 n ASN 304 
9 n ALA 305 
9 n TYR 306 
9 n LYS 307 
9 n ASP 308 
9 n MET 309 
9 n VAL 310 
9 n LYS 311 
9 n TYR 312 
9 n PRO 313 
9 n ILE 314 
9 n PHE 315 
9 n TRP 316 
9 n CYS 317 
9 n GLU 318 
9 n VAL 319 
9 n TRP 320 
9 n ASP 321 
9 n LYS 322 
9 n PHE 323 
9 n SER 324 
9 n LYS 325 
9 n LYS 326 
9 n TRP 327 
9 n ILE 328 
9 n THR 329 
9 n VAL 330 
9 n ASP 331 
9 n PRO 332 
9 n VAL 333 
9 n ASN 334 
9 n LEU 335 
9 n LYS 336 
9 n THR 337 
9 n ILE 338 
9 n GLU 339 
9 n GLN 340 
9 n VAL 341 
9 n ARG 342 
9 n LEU 343 
9 n HIS 344 
9 n SER 345 
9 n LYS 346 
9 n LEU 347 
9 n ALA 348 
9 n PRO 349 
9 n LYS 350 
9 n GLY 351 
9 n VAL 352 
9 n ALA 353 
9 n CYS 354 
9 n CYS 355 
9 n GLU 356 
9 n ARG 357 
9 n ASN 358 
9 n MET 359 
9 n LEU 360 
9 n ARG 361 
9 n TYR 362 
9 n VAL 363 
9 n ILE 364 
9 n ALA 365 
9 n TYR 366 
9 n ASP 367 
9 n ARG 368 
9 n LYS 369 
9 n TYR 370 
9 n GLY 371 
9 n CYS 372 
9 n ARG 373 
9 n ASP 374 
9 n VAL 375 
9 n THR 376 
9 n ARG 377 
9 n ARG 378 
9 n TYR 379 
9 n ALA 380 
9 n GLN 381 
9 n TRP 382 
9 n MET 383 
9 n ASN 384 
9 n SER 385 
9 n LYS 386 
9 n VAL 387 
9 n ARG 388 
9 n LYS 389 
9 n ARG 390 
9 n ARG 391 
9 n ILE 392 
9 n THR 393 
9 n LYS 394 
9 n ASP 395 
9 n ASP 396 
9 n PHE 397 
9 n GLY 398 
9 n GLU 399 
9 n LYS 400 
9 n TRP 401 
9 n PHE 402 
9 n ARG 403 
9 n LYS 404 
9 n VAL 405 
9 n ILE 406 
9 n THR 407 
9 n ALA 408 
9 n LEU 409 
9 n HIS 410 
9 n HIS 411 
9 n ARG 412 
9 n LYS 413 
9 n ARG 414 
9 n THR 415 
9 n LYS 416 
9 n ILE 417 
9 n ASP 418 
9 n ASP 419 
9 n TYR 420 
9 n GLU 421 
9 n ASP 422 
9 n GLN 423 
9 n TYR 424 
9 n PHE 425 
9 n PHE 426 
9 n ARG 427 
9 n ARG 428 
9 n ASP 429 
9 n GLU 430 
9 n SER 431 
9 n GLU 432 
9 n GLY 433 
9 n ILE 434 
9 n PRO 435 
9 n ASP 436 
9 n SER 437 
9 n VAL 438 
9 n GLN 439 
9 n ASP 440 
9 n LEU 441 
9 n LYS 442 
9 n ASN 443 
9 n HIS 444 
9 n PRO 445 
9 n TYR 446 
9 n TYR 447 
9 n VAL 448 
9 n LEU 449 
9 n GLU 450 
9 n GLN 451 
9 n ASP 452 
9 n ILE 453 
9 n LYS 454 
9 n GLN 455 
9 n THR 456 
9 n GLN 457 
9 n ILE 458 
9 n VAL 459 
9 n LYS 460 
9 n PRO 461 
9 n GLY 462 
9 n CYS 463 
9 n LYS 464 
9 n GLU 465 
9 n CYS 466 
9 n GLY 467 
9 n TYR 468 
9 n LEU 469 
9 n LYS 470 
9 n VAL 471 
9 n HIS 472 
9 n GLY 473 
9 n LYS 474 
9 n VAL 475 
9 n GLY 476 
9 n LYS 477 
9 n VAL 478 
9 n LEU 479 
9 n LYS 480 
9 n VAL 481 
9 n TYR 482 
9 n ALA 483 
9 n LYS 484 
9 n ARG 485 
9 n ASP 486 
9 n ILE 487 
9 n ALA 488 
9 n ASP 489 
9 n LEU 490 
9 n LYS 491 
9 n SER 492 
9 n ALA 493 
9 n ARG 494 
9 n GLN 495 
9 n TRP 496 
9 n TYR 497 
9 n MET 498 
9 n ASN 499 
9 n GLY 500 
9 n ARG 501 
9 n ILE 502 
9 n LEU 503 
9 n LYS 504 
9 n THR 505 
9 n GLY 506 
9 n SER 507 
9 n ARG 508 
9 n CYS 509 
9 n LYS 510 
9 n LYS 511 
9 n VAL 512 
9 n ILE 513 
9 n LYS 514 
9 n ARG 515 
9 n THR 516 
9 n VAL 517 
9 n GLY 518 
9 n ARG 519 
9 n PRO 520 
9 n LYS 521 
9 n GLY 522 
9 n GLU 523 
9 n ALA 524 
9 n GLU 525 
9 n GLU 526 
9 n GLU 527 
9 n ASP 528 
9 n GLU 529 
9 n ARG 530 
9 n LEU 531 
9 n TYR 532 
9 n SER 533 
9 n PHE 534 
9 n GLU 535 
9 n ASP 536 
9 n THR 537 
9 n GLU 538 
9 n LEU 539 
9 n TYR 540 
9 n ILE 541 
9 n PRO 542 
9 n PRO 543 
9 n LEU 544 
9 n ALA 545 
9 n SER 546 
9 n ALA 547 
9 n SER 548 
9 n GLY 549 
9 n GLU 550 
9 n ILE 551 
9 n THR 552 
9 n LYS 553 
9 n ASN 554 
9 n THR 555 
9 n PHE 556 
9 n GLY 557 
9 n ASN 558 
9 n ILE 559 
9 n GLU 560 
9 n VAL 561 
9 n PHE 562 
9 n ALA 563 
9 n PRO 564 
9 n THR 565 
9 n MET 566 
9 n ILE 567 
9 n PRO 568 
9 n GLY 569 
9 n ASN 570 
9 n CYS 571 
9 n CYS 572 
9 n LEU 573 
9 n VAL 574 
9 n GLU 575 
9 n ASN 576 
9 n PRO 577 
9 n VAL 578 
9 n ALA 579 
9 n ILE 580 
9 n LYS 581 
9 n ALA 582 
9 n ALA 583 
9 n ARG 584 
9 n PHE 585 
9 n LEU 586 
9 n GLY 587 
9 n VAL 588 
9 n GLU 589 
9 n PHE 590 
9 n ALA 591 
9 n PRO 592 
9 n ALA 593 
9 n VAL 594 
9 n THR 595 
9 n SER 596 
9 n PHE 597 
9 n LYS 598 
9 n PHE 599 
9 n GLU 600 
9 n ARG 601 
9 n GLY 602 
9 n SER 603 
9 n THR 604 
9 n VAL 605 
9 n LYS 606 
9 n PRO 607 
9 n VAL 608 
9 n LEU 609 
9 n SER 610 
9 n GLY 611 
9 n ILE 612 
9 n VAL 613 
9 n VAL 614 
9 n ALA 615 
9 n LYS 616 
9 n TRP 617 
9 n LEU 618 
9 n ARG 619 
9 n GLU 620 
9 n ALA 621 
9 n ILE 622 
9 n GLU 623 
9 n THR 624 
9 n ALA 625 
9 n ILE 626 
9 n ASP 627 
9 n GLY 628 
9 n ILE 629 
9 n GLU 630 
9 n PHE 631 
9 n ILE 632 
9 n GLN 633 
9 n GLU 634 
9 n ASP 635 
9 n ASP 636 
9 n ASN 637 
9 n ARG 638 
9 n LYS 639 
9 n GLU 640 
9 n HIS 641 
9 n LEU 642 
9 n LEU 643 
9 n GLY 644 
9 n ALA 645 
9 n LEU 646 
9 n GLU 647 
9 n SER 648 
9 n TRP 649 
9 n ASN 650 
9 n THR 651 
9 n LEU 652 
9 n LEU 653 
9 n LEU 654 
9 n LYS 655 
9 n LEU 656 
9 n ARG 657 
9 n ILE 658 
9 n ARG 659 
9 n SER 660 
9 n LYS 661 
9 n LEU 662 
9 n ASN 663 
9 n SER 664 
9 n THR 665 
9 n TYR 666 
9 n GLY 667 
9 n LYS 668 
9 n ILE 669 
9 n ALA 670 
9 n GLU 671 
9 n GLU 672 
9 n GLU 673 
9 n PRO 674 
9 n ASN 675 
9 n VAL 676 
9 n THR 677 
9 n LYS 678 
9 n GLU 679 
9 n GLN 680 
9 n ASN 681 
9 n ILE 682 
9 n ALA 683 
9 n ASP 684 
9 n ASN 685 
9 n HIS 686 
9 n ASP 687 
9 n ASN 688 
9 n THR 689 
9 n GLU 690 
9 n THR 691 
9 n PHE 692 
9 n MET 693 
9 n GLY 694 
9 n GLY 695 
9 n GLY 696 
9 n PHE 697 
9 n LEU 698 
9 n PRO 699 
9 n GLY 700 
9 n ILE 701 
9 n ALA 702 
9 n ASN 703 
9 n HIS 704 
9 n GLU 705 
9 n ALA 706 
9 n ARG 707 
9 n PRO 708 
9 n TYR 709 
9 n SER 710 
9 n GLU 711 
9 n PRO 712 
9 n SER 713 
9 n GLU 714 
9 n PRO 715 
9 n GLU 716 
9 n ASP 717 
9 n SER 718 
9 n LEU 719 
9 n ASP 720 
9 n TYR 721 
9 n VAL 722 
9 n SER 723 
9 n VAL 724 
9 n ASP 725 
9 n LYS 726 
9 n ALA 727 
9 n GLU 728 
9 n GLU 729 
9 n SER 730 
9 n ALA 731 
9 n THR 732 
9 n ASP 733 
9 n ASP 734 
9 n ASP 735 
9 n VAL 736 
9 n GLY 737 
9 n GLU 738 
9 n ASP 739 
9 n TYR 740 
9 n SER 741 
9 n ASP 742 
9 n PHE 743 
9 n MET 744 
9 n LYS 745 
9 n GLU 746 
9 n LEU 747 
9 n GLU 748 
9 n MET 749 
9 n SER 750 
9 n GLU 751 
9 n GLU 752 
9 n SER 753 
9 n ASP 754 
#
_exptl.method "ELECTRON MICROSCOPY"
#
_pdbx_audit_revision_history.revision_date 2021-07-28
#
_pdbx_database_status.recvd_initial_deposition_date 2021-07-28
#
loop_
_pdbx_poly_seq_scheme.asym_id
_pdbx_poly_seq_scheme.auth_seq_num
_pdbx_poly_seq_scheme.entity_id
_pdbx_poly_seq_scheme.hetero
_pdbx_poly_seq_scheme.mon_id
_pdbx_poly_seq_scheme.pdb_ins_code
_pdbx_poly_seq_scheme.pdb_seq_num
_pdbx_poly_seq_scheme.pdb_strand_id
_pdbx_poly_seq_scheme.seq_id
I ?   9 n MET . 1   A 1   
I ?   9 n ASN . 2   A 2   
I ?   9 n GLU . 3   A 3   
I ?   9 n ASP . 4   A 4   
I ?   9 n LEU . 5   A 5   
I ?   9 n PRO . 6   A 6   
I ?   9 n LYS . 7   A 7   
I ?   9 n GLU . 8   A 8   
I ?   9 n TYR . 9   A 9   
I ?   9 n PHE . 10  A 10  
I ?   9 n GLU . 11  A 11  
I ?   9 n LEU . 12  A 12  
I ?   9 n ILE . 13  A 13  
I ?   9 n ARG . 14  A 14  
I ?   9 n LYS . 15  A 15  
I ?   9 n ALA . 16  A 16  
I ?   9 n LEU . 17  A 17  
I ?   9 n ASN . 18  A 18  
I ?   9 n GLU . 19  A 19  
I ?   9 n LYS . 20  A 20  
I ?   9 n GLU . 21  A 21  
I ?   9 n ALA . 22  A 22  
I ?   9 n GLU . 23  A 23  
I ?   9 n LYS . 24  A 24  
I ?   9 n ALA . 25  A 25  
I ?   9 n PRO . 26  A 26  
I ?   9 n LEU . 27  A 27  
I ?   9 n SER . 28  A 28  
I ?   9 n ARG . 29  A 29  
I ?   9 n ARG . 30  A 30  
I ?   9 n ARG . 31  A 31  
I ?   9 n ARG . 32  A 32  
I ?   9 n VAL . 33  A 33  
I ?   9 n ARG . 34  A 34  
I ?   9 n ARG . 35  A 35  
I ?   9 n LYS . 36  A 36  
I ?   9 n ASN . 37  A 37  
I ?   9 n GLN . 38  A 38  
I ?   9 n PRO . 39  A 39  
I ?   9 n LEU . 40  A 40  
I ?   9 n PRO . 41  A 41  
I ?   9 n ASP . 42  A 42  
I ?   9 n ALA . 43  A 43  
I ?   9 n LYS . 44  A 44  
I ?   9 n LYS . 45  A 45  
I ?   9 n LYS . 46  A 46  
I ?   9 n PHE . 47  A 47  
I ?   9 n LYS . 48  A 48  
I ?   9 n THR . 49  A 49  
I ?   9 n GLY . 50  A 50  
I ?   9 n LEU . 51  A 51  
I ?   9 n ASN . 52  A 52  
I ?   9 n GLU . 53  A 53  
I ?   9 n LEU . 54  A 54  
I ?   9 n PRO . 55  A 55  
I ?   9 n ARG . 56  A 56  
I ?   9 n GLU . 57  A 57  
I ?   9 n SER . 58  A 58  
I ?   9 n VAL . 59  A 59  
I ?   9 n VAL . 60  A 60  
I ?   9 n THR . 61  A 61  
I ?   9 n VAL . 62  A 62  
I ?   9 n ASN . 63  A 63  
I ?   9 n LEU . 64  A 64  
I ?   9 n ASP . 65  A 65  
I ?   9 n SER . 66  A 66  
I ?   9 n SER . 67  A 67  
I ?   9 n ASP . 68  A 68  
I ?   9 n ASP . 69  A 69  
I ?   9 n GLY . 70  A 70  
I ?   9 n VAL . 71  A 71  
I ?   9 n VAL . 72  A 72  
I ?   9 n THR . 73  A 73  
I ?   9 n VAL . 74  A 74  
I ?   9 n PRO . 75  A 75  
I ?   9 n THR . 76  A 76  
I ?   9 n ASP . 77  A 77  
I ?   9 n ASP . 78  A 78  
I ?   9 n SER . 79  A 79  
I ?   9 n VAL . 80  A 80  
I ?   9 n GLU . 81  A 81  
I ?   9 n GLU . 82  A 82  
I ?   9 n ILE . 83  A 83  
I ?   9 n GLN . 84  A 84  
I ?   9 n SER . 85  A 85  
I ?   9 n SER . 86  A 86  
I ?   9 n GLU . 87  A 87  
I ?   9 n GLU . 88  A 88  
I ?   9 n ASP . 89  A 89  
I 90  9 n TYR . 90  A 90  
I 91  9 n ASP . 91  A 91  
I 92  9 n SER . 92  A 92  
I 93  9 n GLU . 93  A 93  
I 94  9 n GLU . 94  A 94  
I 95  9 n PHE . 95  A 95  
I 96  9 n GLU . 96  A 96  
I 97  9 n ASP . 97  A 97  
I 98  9 n VAL . 98  A 98  
I 99  9 n THR . 99  A 99  
I 100 9 n ASP . 100 A 100 
I 101 9 n GLY . 101 A 101 
I 102 9 n ASN . 102 A 102 
I 103 9 n GLU . 103 A 103 
I 104 9 n VAL . 104 A 104 
I ?   9 n ALA . 105 A 105 
I ?   9 n GLY . 106 A 106 
I ?   9 n VAL . 107 A 107 
I ?   9 n GLU . 108 A 108 
I ?   9 n ASP . 109 A 109 
I ?   9 n ILE . 110 A 110 
I ?   9 n SER . 111 A 111 
I ?   9 n VAL . 112 A 112 
I ?   9 n GLU . 113 A 113 
I ?   9 n ILE . 114 A 114 
I ?   9 n LYS . 115 A 115 
I ?   9 n PRO . 116 A 116 
I ?   9 n SER . 117 A 117 
I ?   9 n SER . 118 A 118 
I ?   9 n LYS . 119 A 119 
I ?   9 n ARG . 120 A 120 
I ?   9 n ASN . 121 A 121 
I ?   9 n SER . 122 A 122 
I ?   9 n ASP . 123 A 123 
I ?   9 n ALA . 124 A 124 
I ?   9 n ARG . 125 A 125 
I ?   9 n ARG . 126 A 126 
I ?   9 n THR . 127 A 127 
I ?   9 n SER . 128 A 128 
I 129 9 n ARG . 129 A 129 
I 130 9 n ASN . 130 A 130 
I 131 9 n VAL . 131 A 131 
I 132 9 n CYS . 132 A 132 
I 133 9 n SER . 133 A 133 
I 134 9 n ASN . 134 A 134 
I 135 9 n GLU . 135 A 135 
I 136 9 n GLU . 136 A 136 
I 137 9 n ARG . 137 A 137 
I 138 9 n LYS . 138 A 138 
I 139 9 n ARG . 139 A 139 
I 140 9 n ARG . 140 A 140 
I 141 9 n LYS . 141 A 141 
I 142 9 n TYR . 142 A 142 
I 143 9 n PHE . 143 A 143 
I 144 9 n HIS . 144 A 144 
I 145 9 n MET . 145 A 145 
I 146 9 n LEU . 146 A 146 
I 147 9 n TYR . 147 A 147 
I 148 9 n LEU . 148 A 148 
I 149 9 n VAL . 149 A 149 
I 150 9 n CYS . 150 A 150 
I 151 9 n LEU . 151 A 151 
I 152 9 n MET . 152 A 152 
I 153 9 n VAL . 153 A 153 
I 154 9 n HIS . 154 A 154 
I 155 9 n GLY . 155 A 155 
I 156 9 n PHE . 156 A 156 
I 157 9 n ILE . 157 A 157 
I 158 9 n ARG . 158 A 158 
I 159 9 n ASN . 159 A 159 
I 160 9 n GLU . 160 A 160 
I 161 9 n TRP . 161 A 161 
I 162 9 n ILE . 162 A 162 
I 163 9 n ASN . 163 A 163 
I 164 9 n SER . 164 A 164 
I 165 9 n LYS . 165 A 165 
I 166 9 n ARG . 166 A 166 
I 167 9 n LEU . 167 A 167 
I 168 9 n SER . 168 A 168 
I 169 9 n ARG . 169 A 169 
I 170 9 n LYS . 170 A 170 
I 171 9 n LEU . 171 A 171 
I 172 9 n SER . 172 A 172 
I 173 9 n ASN . 173 A 173 
I 174 9 n LEU . 174 A 174 
I 175 9 n VAL . 175 A 175 
I 176 9 n PRO . 176 A 176 
I 177 9 n GLU . 177 A 177 
I 178 9 n LYS . 178 A 178 
I 179 9 n VAL . 179 A 179 
I 180 9 n PHE . 180 A 180 
I 181 9 n GLU . 181 A 181 
I 182 9 n LEU . 182 A 182 
I 183 9 n LEU . 183 A 183 
I 184 9 n HIS . 184 A 184 
I 185 9 n PRO . 185 A 185 
I 186 9 n GLN . 186 A 186 
I 187 9 n LYS . 187 A 187 
I 188 9 n ASP . 188 A 188 
I 189 9 n GLU . 189 A 189 
I 190 9 n GLU . 190 A 190 
I 191 9 n LEU . 191 A 191 
I 192 9 n PRO . 192 A 192 
I 193 9 n LEU . 193 A 193 
I 194 9 n ARG . 194 A 194 
I 195 9 n SER . 195 A 195 
I 196 9 n THR . 196 A 196 
I 197 9 n ARG . 197 A 197 
I 198 9 n LYS . 198 A 198 
I 199 9 n LEU . 199 A 199 
I 200 9 n LEU . 200 A 200 
I 201 9 n ASP . 201 A 201 
I 202 9 n GLY . 202 A 202 
I 203 9 n LEU . 203 A 203 
I 204 9 n LYS . 204 A 204 
I 205 9 n LYS . 205 A 205 
I 206 9 n CYS . 206 A 206 
I 207 9 n MET . 207 A 207 
I 208 9 n GLU . 208 A 208 
I 209 9 n LEU . 209 A 209 
I 210 9 n TRP . 210 A 210 
I 211 9 n GLN . 211 A 211 
I 212 9 n LYS . 212 A 212 
I 213 9 n HIS . 213 A 213 
I 214 9 n TRP . 214 A 214 
I 215 9 n LYS . 215 A 215 
I 216 9 n ILE . 216 A 216 
I 217 9 n THR . 217 A 217 
I 218 9 n LYS . 218 A 218 
I 219 9 n LYS . 219 A 219 
I 220 9 n TYR . 220 A 220 
I 221 9 n ASP . 221 A 221 
I 222 9 n ASN . 222 A 222 
I 223 9 n GLU . 223 A 223 
I 224 9 n GLY . 224 A 224 
I 225 9 n LEU . 225 A 225 
I 226 9 n TYR . 226 A 226 
I 227 9 n MET . 227 A 227 
I 228 9 n ARG . 228 A 228 
I 229 9 n THR . 229 A 229 
I 230 9 n TRP . 230 A 230 
I 231 9 n LYS . 231 A 231 
I 232 9 n GLU . 232 A 232 
I 233 9 n ILE . 233 A 233 
I 234 9 n GLU . 234 A 234 
I 235 9 n MET . 235 A 235 
I 236 9 n SER . 236 A 236 
I 237 9 n ALA . 237 A 237 
I 238 9 n ASN . 238 A 238 
I 239 9 n ASN . 239 A 239 
I 240 9 n LYS . 240 A 240 
I 241 9 n ARG . 241 A 241 
I 242 9 n LYS . 242 A 242 
I 243 9 n PHE . 243 A 243 
I 244 9 n LYS . 244 A 244 
I 245 9 n THR . 245 A 245 
I 246 9 n LEU . 246 A 246 
I 247 9 n LYS . 247 A 247 
I 248 9 n ARG . 248 A 248 
I 249 9 n SER . 249 A 249 
I 250 9 n ASP . 250 A 250 
I 251 9 n PHE . 251 A 251 
I 252 9 n LEU . 252 A 252 
I 253 9 n ARG . 253 A 253 
I 254 9 n ALA . 254 A 254 
I 255 9 n VAL . 255 A 255 
I 256 9 n SER . 256 A 256 
I 257 9 n LYS . 257 A 257 
I 258 9 n GLY . 258 A 258 
I 259 9 n HIS . 259 A 259 
I 260 9 n GLY . 260 A 260 
I 261 9 n ASP . 261 A 261 
I 262 9 n PRO . 262 A 262 
I 263 9 n ASP . 263 A 263 
I 264 9 n ILE . 264 A 264 
I 265 9 n SER . 265 A 265 
I 266 9 n VAL . 266 A 266 
I 267 9 n GLN . 267 A 267 
I 268 9 n GLY . 268 A 268 
I 269 9 n PHE . 269 A 269 
I 270 9 n VAL . 270 A 270 
I 271 9 n ALA . 271 A 271 
I 272 9 n MET . 272 A 272 
I 273 9 n LEU . 273 A 273 
I 274 9 n ARG . 274 A 274 
I 275 9 n ALA . 275 A 275 
I 276 9 n CYS . 276 A 276 
I 277 9 n ASN . 277 A 277 
I 278 9 n VAL . 278 A 278 
I 279 9 n ASN . 279 A 279 
I 280 9 n ALA . 280 A 280 
I 281 9 n ARG . 281 A 281 
I 282 9 n LEU . 282 A 282 
I 283 9 n ILE . 283 A 283 
I 284 9 n MET . 284 A 284 
I 285 9 n SER . 285 A 285 
I 286 9 n CYS . 286 A 286 
I 287 9 n GLN . 287 A 287 
I 288 9 n PRO . 288 A 288 
I 289 9 n PRO . 289 A 289 
I 290 9 n ASP . 290 A 290 
I 291 9 n PHE . 291 A 291 
I 292 9 n THR . 292 A 292 
I 293 9 n ASN . 293 A 293 
I 294 9 n MET . 294 A 294 
I 295 9 n LYS . 295 A 295 
I 296 9 n ILE . 296 A 296 
I 297 9 n ASP . 297 A 297 
I 298 9 n THR . 298 A 298 
I 299 9 n SER . 299 A 299 
I 300 9 n LEU . 300 A 300 
I 301 9 n ASN . 301 A 301 
I 302 9 n GLY . 302 A 302 
I 303 9 n ASN . 303 A 303 
I 304 9 n ASN . 304 A 304 
I 305 9 n ALA . 305 A 305 
I 306 9 n TYR . 306 A 306 
I 307 9 n LYS . 307 A 307 
I 308 9 n ASP . 308 A 308 
I 309 9 n MET . 309 A 309 
I 310 9 n VAL . 310 A 310 
I 311 9 n LYS . 311 A 311 
I 312 9 n TYR . 312 A 312 
I 313 9 n PRO . 313 A 313 
I 314 9 n ILE . 314 A 314 
I 315 9 n PHE . 315 A 315 
I 316 9 n TRP . 316 A 316 
I 317 9 n CYS . 317 A 317 
I 318 9 n GLU . 318 A 318 
I 319 9 n VAL . 319 A 319 
I 320 9 n TRP . 320 A 320 
I 321 9 n ASP . 321 A 321 
I 322 9 n LYS . 322 A 322 
I 323 9 n PHE . 323 A 323 
I 324 9 n SER . 324 A 324 
I 325 9 n LYS . 325 A 325 
I 326 9 n LYS . 326 A 326 
I 327 9 n TRP . 327 A 327 
I 328 9 n ILE . 328 A 328 
I 329 9 n THR . 329 A 329 
I 330 9 n VAL . 330 A 330 
I 331 9 n ASP . 331 A 331 
I 332 9 n PRO . 332 A 332 
I 333 9 n VAL . 333 A 333 
I 334 9 n ASN . 334 A 334 
I 335 9 n LEU . 335 A 335 
I 336 9 n LYS . 336 A 336 
I 337 9 n THR . 337 A 337 
I 338 9 n ILE . 338 A 338 
I 339 9 n GLU . 339 A 339 
I 340 9 n GLN . 340 A 340 
I 341 9 n VAL . 341 A 341 
I 342 9 n ARG . 342 A 342 
I 343 9 n LEU . 343 A 343 
I 344 9 n HIS . 344 A 344 
I 345 9 n SER . 345 A 345 
I 346 9 n LYS . 346 A 346 
I 347 9 n LEU . 347 A 347 
I 348 9 n ALA . 348 A 348 
I 349 9 n PRO . 349 A 349 
I 350 9 n LYS . 350 A 350 
I 351 9 n GLY . 351 A 351 
I 352 9 n VAL . 352 A 352 
I 353 9 n ALA . 353 A 353 
I 354 9 n CYS . 354 A 354 
I 355 9 n CYS . 355 A 355 
I 356 9 n GLU . 356 A 356 
I 357 9 n ARG . 357 A 357 
I 358 9 n ASN . 358 A 358 
I 359 9 n MET . 359 A 359 
I 360 9 n LEU . 360 A 360 
I 361 9 n ARG . 361 A 361 
I 362 9 n TYR . 362 A 362 
I 363 9 n VAL . 363 A 363 
I 364 9 n ILE . 364 A 364 
I 365 9 n ALA . 365 A 365 
I 366 9 n TYR . 366 A 366 
I 367 9 n ASP . 367 A 367 
I 368 9 n ARG . 368 A 368 
I 369 9 n LYS . 369 A 369 
I 370 9 n TYR . 370 A 370 
I 371 9 n GLY . 371 A 371 
I 372 9 n CYS . 372 A 372 
I 373 9 n ARG . 373 A 373 
I 374 9 n ASP . 374 A 374 
I 375 9 n VAL . 375 A 375 
I 376 9 n THR . 376 A 376 
I 377 9 n ARG . 377 A 377 
I 378 9 n ARG . 378 A 378 
I 379 9 n TYR . 379 A 379 
I 380 9 n ALA . 380 A 380 
I 381 9 n GLN . 381 A 381 
I 382 9 n TRP . 382 A 382 
I 383 9 n MET . 383 A 383 
I 384 9 n ASN . 384 A 384 
I 385 9 n SER . 385 A 385 
I 386 9 n LYS . 386 A 386 
I 387 9 n VAL . 387 A 387 
I 388 9 n ARG . 388 A 388 
I 389 9 n LYS . 389 A 389 
I 390 9 n ARG . 390 A 390 
I 391 9 n ARG . 391 A 391 
I 392 9 n ILE . 392 A 392 
I 393 9 n THR . 393 A 393 
I 394 9 n LYS . 394 A 394 
I 395 9 n ASP . 395 A 395 
I 396 9 n ASP . 396 A 396 
I 397 9 n PHE . 397 A 397 
I 398 9 n GLY . 398 A 398 
I 399 9 n GLU . 399 A 399 
I 400 9 n LYS . 400 A 400 
I 401 9 n TRP . 401 A 401 
I 402 9 n PHE . 402 A 402 
I 403 9 n ARG . 403 A 403 
I 404 9 n LYS . 404 A 404 
I 405 9 n VAL . 405 A 405 
I 406 9 n ILE . 406 A 406 
I 407 9 n THR . 407 A 407 
I 408 9 n ALA . 408 A 408 
I 409 9 n LEU . 409 A 409 
I 410 9 n HIS . 410 A 410 
I 411 9 n HIS . 411 A 411 
I 412 9 n ARG . 412 A 412 
I 413 9 n LYS . 413 A 413 
I 414 9 n ARG . 414 A 414 
I 415 9 n THR . 415 A 415 
I 416 9 n LYS . 416 A 416 
I 417 9 n ILE . 417 A 417 
I 418 9 n ASP . 418 A 418 
I 419 9 n ASP . 419 A 419 
I 420 9 n TYR . 420 A 420 
I 421 9 n GLU . 421 A 421 
I 422 9 n ASP . 422 A 422 
I 423 9 n GLN . 423 A 423 
I 424 9 n TYR . 424 A 424 
I 425 9 n PHE . 425 A 425 
I 426 9 n PHE . 426 A 426 
I 427 9 n ARG . 427 A 427 
I 428 9 n ARG . 428 A 428 
I 429 9 n ASP . 429 A 429 
I 430 9 n GLU . 430 A 430 
I 431 9 n SER . 431 A 431 
I 432 9 n GLU . 432 A 432 
I 433 9 n GLY . 433 A 433 
I 434 9 n ILE . 434 A 434 
I 435 9 n PRO . 435 A 435 
I 436 9 n ASP . 436 A 436 
I 437 9 n SER . 437 A 437 
I 438 9 n VAL . 438 A 438 
I 439 9 n GLN . 439 A 439 
I 440 9 n ASP . 440 A 440 
I 441 9 n LEU . 441 A 441 
I 442 9 n LYS . 442 A 442 
I 443 9 n ASN . 443 A 443 
I 444 9 n HIS . 444 A 444 
I 445 9 n PRO . 445 A 445 
I 446 9 n TYR . 446 A 446 
I 447 9 n TYR . 447 A 447 
I 448 9 n VAL . 448 A 448 
I 449 9 n LEU . 449 A 449 
I 450 9 n GLU . 450 A 450 
I 451 9 n GLN . 451 A 451 
I 452 9 n ASP . 452 A 452 
I 453 9 n ILE . 453 A 453 
I 454 9 n LYS . 454 A 454 
I 455 9 n GLN . 455 A 455 
I 456 9 n THR . 456 A 456 
I 457 9 n GLN . 457 A 457 
I 458 9 n ILE . 458 A 458 
I 459 9 n VAL . 459 A 459 
I 460 9 n LYS . 460 A 460 
I 461 9 n PRO . 461 A 461 
I 462 9 n GLY . 462 A 462 
I 463 9 n CYS . 463 A 463 
I 464 9 n LYS . 464 A 464 
I 465 9 n GLU . 465 A 465 
I 466 9 n CYS . 466 A 466 
I 467 9 n GLY . 467 A 467 
I 468 9 n TYR . 468 A 468 
I 469 9 n LEU . 469 A 469 
I 470 9 n LYS . 470 A 470 
I 471 9 n VAL . 471 A 471 
I 472 9 n HIS . 472 A 472 
I 473 9 n GLY . 473 A 473 
I 474 9 n LYS . 474 A 474 
I 475 9 n VAL . 475 A 475 
I 476 9 n GLY . 476 A 476 
I 477 9 n LYS . 477 A 477 
I 478 9 n VAL . 478 A 478 
I 479 9 n LEU . 479 A 479 
I 480 9 n LYS . 480 A 480 
I 481 9 n VAL . 481 A 481 
I 482 9 n TYR . 482 A 482 
I 483 9 n ALA . 483 A 483 
I 484 9 n LYS . 484 A 484 
I 485 9 n ARG . 485 A 485 
I 486 9 n ASP . 486 A 486 
I 487 9 n ILE . 487 A 487 
I 488 9 n ALA . 488 A 488 
I 489 9 n ASP . 489 A 489 
I 490 9 n LEU . 490 A 490 
I 491 9 n LYS . 491 A 491 
I 492 9 n SER . 492 A 492 
I 493 9 n ALA . 493 A 493 
I 494 9 n ARG . 494 A 494 
I 495 9 n GLN . 495 A 495 
I 496 9 n TRP . 496 A 496 
I 497 9 n TYR . 497 A 497 
I 498 9 n MET . 498 A 498 
I 499 9 n ASN . 499 A 499 
I 500 9 n GLY . 500 A 500 
I 501 9 n ARG . 501 A 501 
I 502 9 n ILE . 502 A 502 
I 503 9 n LEU . 503 A 503 
I 504 9 n LYS . 504 A 504 
I 505 9 n THR . 505 A 505 
I 506 9 n GLY . 506 A 506 
I 507 9 n SER . 507 A 507 
I 508 9 n ARG . 508 A 508 
I 509 9 n CYS . 509 A 509 
I 510 9 n LYS . 510 A 510 
I 511 9 n LYS . 511 A 511 
I 512 9 n VAL . 512 A 512 
I 513 9 n ILE . 513 A 513 
I 514 9 n LYS . 514 A 514 
I 515 9 n ARG . 515 A 515 
I 516 9 n THR . 516 A 516 
I 517 9 n VAL . 517 A 517 
I ?   9 n GLY . 518 A 518 
I ?   9 n ARG . 519 A 519 
I ?   9 n PRO . 520 A 520 
I ?   9 n LYS . 521 A 521 
I ?   9 n GLY . 522 A 522 
I ?   9 n GLU . 523 A 523 
I ?   9 n ALA . 524 A 524 
I ?   9 n GLU . 525 A 525 
I 526 9 n GLU . 526 A 526 
I 527 9 n GLU . 527 A 527 
I 528 9 n ASP . 528 A 528 
I 529 9 n GLU . 529 A 529 
I 530 9 n ARG . 530 A 530 
I 531 9 n LEU . 531 A 531 
I 532 9 n TYR . 532 A 532 
I 533 9 n SER . 533 A 533 
I 534 9 n PHE . 534 A 534 
I 535 9 n GLU . 535 A 535 
I 536 9 n ASP . 536 A 536 
I 537 9 n THR . 537 A 537 
I 538 9 n GLU . 538 A 538 
I 539 9 n LEU . 539 A 539 
I 540 9 n TYR . 540 A 540 
I 541 9 n ILE . 541 A 541 
I 542 9 n PRO . 542 A 542 
I 543 9 n PRO . 543 A 543 
I 544 9 n LEU . 544 A 544 
I 545 9 n ALA . 545 A 545 
I 546 9 n SER . 546 A 546 
I 547 9 n ALA . 547 A 547 
I 548 9 n SER . 548 A 548 
I 549 9 n GLY . 549 A 549 
I 550 9 n GLU . 550 A 550 
I 551 9 n ILE . 551 A 551 
I 552 9 n THR . 552 A 552 
I 553 9 n LYS . 553 A 553 
I 554 9 n ASN . 554 A 554 
I 555 9 n THR . 555 A 555 
I 556 9 n PHE . 556 A 556 
I 557 9 n GLY . 557 A 557 
I 558 9 n ASN . 558 A 558 
I 559 9 n ILE . 559 A 559 
I 560 9 n GLU . 560 A 560 
I 561 9 n VAL . 561 A 561 
I 562 9 n PHE . 562 A 562 
I 563 9 n ALA . 563 A 563 
I 564 9 n PRO . 564 A 564 
I 565 9 n THR . 565 A 565 
I 566 9 n MET . 566 A 566 
I 567 9 n ILE . 567 A 567 
I 568 9 n PRO . 568 A 568 
I 569 9 n GLY . 569 A 569 
I 570 9 n ASN . 570 A 570 
I 571 9 n CYS . 571 A 571 
I 572 9 n CYS . 572 A 572 
I 573 9 n LEU . 573 A 573 
I 574 9 n VAL . 574 A 574 
I 575 9 n GLU . 575 A 575 
I 576 9 n ASN . 576 A 576 
I 577 9 n PRO . 577 A 577 
I 578 9 n VAL . 578 A 578 
I 579 9 n ALA . 579 A 579 
I 580 9 n ILE . 580 A 580 
I 581 9 n LYS . 581 A 581 
I 582 9 n ALA . 582 A 582 
I 583 9 n ALA . 583 A 583 
I 584 9 n ARG . 584 A 584 
I 585 9 n PHE . 585 A 585 
I 586 9 n LEU . 586 A 586 
I 587 9 n GLY . 587 A 587 
I 588 9 n VAL . 588 A 588 
I 589 9 n GLU . 589 A 589 
I 590 9 n PHE . 590 A 590 
I 591 9 n ALA . 591 A 591 
I 592 9 n PRO . 592 A 592 
I 593 9 n ALA . 593 A 593 
I 594 9 n VAL . 594 A 594 
I 595 9 n THR . 595 A 595 
I 596 9 n SER . 596 A 596 
I 597 9 n PHE . 597 A 597 
I 598 9 n LYS . 598 A 598 
I 599 9 n PHE . 599 A 599 
I 600 9 n GLU . 600 A 600 
I 601 9 n ARG . 601 A 601 
I 602 9 n GLY . 602 A 602 
I 603 9 n SER . 603 A 603 
I 604 9 n THR . 604 A 604 
I 605 9 n VAL . 605 A 605 
I 606 9 n LYS . 606 A 606 
I 607 9 n PRO . 607 A 607 
I 608 9 n VAL . 608 A 608 
I 609 9 n LEU . 609 A 609 
I 610 9 n SER . 610 A 610 
I 611 9 n GLY . 611 A 611 
I 612 9 n ILE . 612 A 612 
I 613 9 n VAL . 613 A 613 
I 614 9 n VAL . 614 A 614 
I 615 9 n ALA . 615 A 615 
I 616 9 n LYS . 616 A 616 
I 617 9 n TRP . 617 A 617 
I 618 9 n LEU . 618 A 618 
I 619 9 n ARG . 619 A 619 
I 620 9 n GLU . 620 A 620 
I 621 9 n ALA . 621 A 621 
I 622 9 n ILE . 622 A 622 
I 623 9 n GLU . 623 A 623 
I 624 9 n THR . 624 A 624 
I 625 9 n ALA . 625 A 625 
I 626 9 n ILE . 626 A 626 
I 627 9 n ASP . 627 A 627 
I 628 9 n GLY . 628 A 628 
I ?   9 n ILE . 629 A 629 
I ?   9 n GLU . 630 A 630 
I ?   9 n PHE . 631 A 631 
I ?   9 n ILE . 632 A 632 
I ?   9 n GLN . 633 A 633 
I ?   9 n GLU . 634 A 634 
I ?   9 n ASP . 635 A 635 
I ?   9 n ASP . 636 A 636 
I ?   9 n ASN . 637 A 637 
I ?   9 n ARG . 638 A 638 
I ?   9 n LYS . 639 A 639 
I ?   9 n GLU . 640 A 640 
I ?   9 n HIS . 641 A 641 
I ?   9 n LEU . 642 A 642 
I ?   9 n LEU . 643 A 643 
I ?   9 n GLY . 644 A 644 
I ?   9 n ALA . 645 A 645 
I ?   9 n LEU . 646 A 646 
I ?   9 n GLU . 647 A 647 
I 648 9 n SER . 648 A 648 
I 649 9 n TRP . 649 A 649 
I 650 9 n ASN . 650 A 650 
I 651 9 n THR . 651 A 651 
I 652 9 n LEU . 652 A 652 
I 653 9 n LEU . 653 A 653 
I 654 9 n LEU . 654 A 654 
I 655 9 n LYS . 655 A 655 
I 656 9 n LEU . 656 A 656 
I 657 9 n ARG . 657 A 657 
I 658 9 n ILE . 658 A 658 
I 659 9 n ARG . 659 A 659 
I 660 9 n SER . 660 A 660 
I 661 9 n LYS . 661 A 661 
I 662 9 n LEU . 662 A 662 
I 663 9 n ASN . 663 A 663 
I 664 9 n SER . 664 A 664 
I ?   9 n THR . 665 A 665 
I ?   9 n TYR . 666 A 666 
I ?   9 n GLY . 667 A 667 
I ?   9 n LYS . 668 A 668 
I ?   9 n ILE . 669 A 669 
I ?   9 n ALA . 670 A 670 
I ?   9 n GLU . 671 A 671 
I ?   9 n GLU . 672 A 672 
I ?   9 n GLU . 673 A 673 
I ?   9 n PRO . 674 A 674 
I ?   9 n ASN . 675 A 675 
I ?   9 n VAL . 676 A 676 
I ?   9 n THR . 677 A 677 
I ?   9 n LYS . 678 A 678 
I ?   9 n GLU . 679 A 679 
I ?   9 n GLN . 680 A 680 
I ?   9 n ASN . 681 A 681 
I ?   9 n ILE . 682 A 682 
I ?   9 n ALA . 683 A 683 
I ?   9 n ASP . 684 A 684 
I ?   9 n ASN . 685 A 685 
I ?   9 n HIS . 686 A 686 
I ?   9 n ASP . 687 A 687 
I ?   9 n ASN . 688 A 688 
I ?   9 n THR . 689 A 689 
I ?   9 n GLU . 690 A 690 
I ?   9 n THR . 691 A 691 
I ?   9 n PHE . 692 A 692 
I ?   9 n MET . 693 A 693 
I ?   9 n GLY . 694 A 694 
I ?   9 n GLY . 695 A 695 
I ?   9 n GLY . 696 A 696 
I ?   9 n PHE . 697 A 697 
I ?   9 n LEU . 698 A 698 
I ?   9 n PRO . 699 A 699 
I ?   9 n GLY . 700 A 700 
I ?   9 n ILE . 701 A 701 
I ?   9 n ALA . 702 A 702 
I ?   9 n ASN . 703 A 703 
I ?   9 n HIS . 704 A 704 
I ?   9 n GLU . 705 A 705 
I ?   9 n ALA . 706 A 706 
I ?   9 n ARG . 707 A 707 
I ?   9 n PRO . 708 A 708 
I ?   9 n TYR . 709 A 709 
I ?   9 n SER . 710 A 710 
I ?   9 n GLU . 711 A 711 
I ?   9 n PRO . 712 A 712 
I ?   9 n SER . 713 A 713 
I ?   9 n GLU . 714 A 714 
I ?   9 n PRO . 715 A 715 
I ?   9 n GLU . 716 A 716 
I ?   9 n ASP . 717 A 717 
I ?   9 n SER . 718 A 718 
I ?   9 n LEU . 719 A 719 
I ?   9 n ASP . 720 A 720 
I ?   9 n TYR . 721 A 721 
I ?   9 n VAL . 722 A 722 
I ?   9 n SER . 723 A 723 
I ?   9 n VAL . 724 A 724 
I ?   9 n ASP . 725 A 725 
I ?   9 n LYS . 726 A 726 
I ?   9 n ALA . 727 A 727 
I ?   9 n GLU . 728 A 728 
I ?   9 n GLU . 729 A 729 
I ?   9 n SER . 730 A 730 
I ?   9 n ALA . 731 A 731 
I ?   9 n THR . 732 A 732 
I ?   9 n ASP . 733 A 733 
I ?   9 n ASP . 734 A 734 
I ?   9 n ASP . 735 A 735 
I ?   9 n VAL . 736 A 736 
I ?   9 n GLY . 737 A 737 
I ?   9 n GLU . 738 A 738 
I ?   9 n ASP . 739 A 739 
I ?   9 n TYR . 740 A 740 
I ?   9 n SER . 741 A 741 
I ?   9 n ASP . 742 A 742 
I ?   9 n PHE . 743 A 743 
I ?   9 n MET . 744 A 744 
I ?   9 n LYS . 745 A 745 
I ?   9 n GLU . 746 A 746 
I ?   9 n LEU . 747 A 747 
I ?   9 n GLU . 748 A 748 
I ?   9 n MET . 749 A 749 
I ?   9 n SER . 750 A 750 
I ?   9 n GLU . 751 A 751 
I ?   9 n GLU . 752 A 752 
I ?   9 n SER . 753 A 753 
I ?   9 n ASP . 754 A 754 
#
_pdbx_struct_assembly.details            author_defined_assembly
_pdbx_struct_assembly.id                 1
_pdbx_struct_assembly.method_details     ?
_pdbx_struct_assembly.oligomeric_count   11
_pdbx_struct_assembly.oligomeric_details undecameric
#
_pdbx_struct_assembly_gen.assembly_id     1
_pdbx_struct_assembly_gen.asym_id_list    A,B,C,D,E,F,G,H,I,J,K,L,M,N,O,P,Q,R,S
_pdbx_struct_assembly_gen.oper_expression 1
#
_pdbx_struct_oper_list.id                 1
_pdbx_struct_oper_list.matrix[1][1]       1.0000000000
_pdbx_struct_oper_list.matrix[1][2]       0.0000000000
_pdbx_struct_oper_list.matrix[1][3]       0.0000000000
_pdbx_struct_oper_list.matrix[2][1]       0.0000000000
_pdbx_struct_oper_list.matrix[2][2]       1.0000000000
_pdbx_struct_oper_list.matrix[2][3]       0.0000000000
_pdbx_struct_oper_list.matrix[3][1]       0.0000000000
_pdbx_struct_oper_list.matrix[3][2]       0.0000000000
_pdbx_struct_oper_list.matrix[3][3]       1.0000000000
_pdbx_struct_oper_list.name               1_555
_pdbx_struct_oper_list.symmetry_operation ?
_pdbx_struct_oper_list.type               "identity operation"
_pdbx_struct_oper_list.vector[1]          0.0000000000
_pdbx_struct_oper_list.vector[2]          0.0000000000
_pdbx_struct_oper_list.vector[3]          0.0000000000
#
_refine.ls_d_res_high 9.25
#
_software.classification other
_software.name           "DeepMind Structure Class"
_software.pdbx_ordinal   1
_software.version        2.0.0
#
_struct_asym.entity_id 9
_struct_asym.id        I
#
loop_
_atom_site.group_PDB
_atom_site.id
_atom_site.type_symbol
_atom_site.label_atom_id
_atom_site.label_alt_id
_atom_site.label_comp_id
_atom_site.label_asym_id
_atom_site.label_entity_id
_atom_site.label_seq_id
_atom_site.pdbx_PDB_ins_code
_atom_site.Cartn_x
_atom_site.Cartn_y
_atom_site.Cartn_z
_atom_site.occupancy
_atom_site.B_iso_or_equiv
_atom_site.auth_seq_id
_atom_site.auth_asym_id
_atom_site.pdbx_PDB_model_num
ATOM 1    N N    . TYR I 9 90  ? 115.091 179.422 140.123 1.00 0.00   90  A 1 
ATOM 2    C CA   . TYR I 9 90  ? 113.692 179.400 140.529 1.00 0.00   90  A 1 
ATOM 3    C C    . TYR I 9 90  ? 113.238 180.811 140.920 1.00 0.00   90  A 1 
ATOM 4    O O    . TYR I 9 90  ? 112.426 181.419 140.224 1.00 0.00   90  A 1 
ATOM 5    C CB   . TYR I 9 90  ? 113.486 178.421 141.686 1.00 0.00   90  A 1 
ATOM 6    C CG   . TYR I 9 90  ? 112.078 177.887 141.823 1.00 0.00   90  A 1 
ATOM 7    C CD1  . TYR I 9 90  ? 110.981 178.734 141.790 1.00 0.00   90  A 1 
ATOM 8    C CD2  . TYR I 9 90  ? 111.850 176.528 141.981 1.00 0.00   90  A 1 
ATOM 9    C CE1  . TYR I 9 90  ? 109.698 178.243 141.916 1.00 0.00   90  A 1 
ATOM 10   C CE2  . TYR I 9 90  ? 110.566 176.028 142.108 1.00 0.00   90  A 1 
ATOM 11   C CZ   . TYR I 9 90  ? 109.494 176.894 142.074 1.00 0.00   90  A 1 
ATOM 12   O OH   . TYR I 9 90  ? 108.212 176.414 142.196 1.00 0.00   90  A 1 
ATOM 13   H H    . TYR I 9 90  ? 115.620 179.736 140.723 1.00 0.00   90  A 1 
ATOM 14   H HA   . TYR I 9 90  ? 113.147 179.110 139.781 1.00 0.00   90  A 1 
ATOM 15   H HB2  . TYR I 9 90  ? 114.065 177.660 141.546 1.00 0.00   90  A 1 
ATOM 16   H HB3  . TYR I 9 90  ? 113.720 178.859 142.520 1.00 0.00   90  A 1 
ATOM 17   H HD1  . TYR I 9 90  ? 111.113 179.650 141.684 1.00 0.00   90  A 1 
ATOM 18   H HD2  . TYR I 9 90  ? 112.568 175.939 142.007 1.00 0.00   90  A 1 
ATOM 19   H HE1  . TYR I 9 90  ? 108.973 178.821 141.894 1.00 0.00   90  A 1 
ATOM 20   H HE2  . TYR I 9 90  ? 110.422 175.114 142.215 1.00 0.00   90  A 1 
ATOM 21   H HH   . TYR I 9 90  ? 108.223 175.583 142.320 1.00 0.00   90  A 1 
ATOM 22   N N    . ASP I 9 91  ? 113.769 181.331 142.027 1.00 0.00   91  A 1 
ATOM 23   C CA   . ASP I 9 91  ? 113.434 182.682 142.462 1.00 0.00   91  A 1 
ATOM 24   C C    . ASP I 9 91  ? 114.050 183.747 141.566 1.00 0.00   91  A 1 
ATOM 25   O O    . ASP I 9 91  ? 113.434 184.798 141.351 1.00 0.00   91  A 1 
ATOM 26   C CB   . ASP I 9 91  ? 113.889 182.897 143.905 1.00 0.00   91  A 1 
ATOM 27   C CG   . ASP I 9 91  ? 113.113 182.050 144.891 1.00 0.00   91  A 1 
ATOM 28   O OD1  . ASP I 9 91  ? 113.311 180.817 144.898 1.00 0.00   91  A 1 
ATOM 29   O OD2  . ASP I 9 91  ? 112.302 182.618 145.655 1.00 0.00   91  A 1 
ATOM 30   H H    . ASP I 9 91  ? 114.317 180.917 142.544 1.00 0.00   91  A 1 
ATOM 31   H HA   . ASP I 9 91  ? 112.470 182.792 142.433 1.00 0.00   91  A 1 
ATOM 32   H HB2  . ASP I 9 91  ? 114.827 182.666 143.981 1.00 0.00   91  A 1 
ATOM 33   H HB3  . ASP I 9 91  ? 113.762 183.827 144.141 1.00 0.00   91  A 1 
ATOM 34   N N    . SER I 9 92  ? 115.249 183.503 141.043 1.00 0.00   92  A 1 
ATOM 35   C CA   . SER I 9 92  ? 115.844 184.372 140.039 1.00 0.00   92  A 1 
ATOM 36   C C    . SER I 9 92  ? 115.229 184.174 138.664 1.00 0.00   92  A 1 
ATOM 37   O O    . SER I 9 92  ? 115.247 185.100 137.846 1.00 0.00   92  A 1 
ATOM 38   C CB   . SER I 9 92  ? 117.355 184.128 139.961 1.00 0.00   92  A 1 
ATOM 39   O OG   . SER I 9 92  ? 117.964 184.985 139.014 1.00 0.00   92  A 1 
ATOM 40   H H    . SER I 9 92  ? 115.739 182.828 141.258 1.00 0.00   92  A 1 
ATOM 41   H HA   . SER I 9 92  ? 115.701 185.297 140.300 1.00 0.00   92  A 1 
ATOM 42   H HB2  . SER I 9 92  ? 117.742 184.295 140.833 1.00 0.00   92  A 1 
ATOM 43   H HB3  . SER I 9 92  ? 117.510 183.207 139.701 1.00 0.00   92  A 1 
ATOM 44   H HG   . SER I 9 92  ? 117.658 184.836 138.246 1.00 0.00   92  A 1 
ATOM 45   N N    . GLU I 9 93  ? 114.698 182.978 138.392 1.00 0.00   93  A 1 
ATOM 46   C CA   . GLU I 9 93  ? 113.988 182.740 137.140 1.00 0.00   93  A 1 
ATOM 47   C C    . GLU I 9 93  ? 112.698 183.550 137.065 1.00 0.00   93  A 1 
ATOM 48   O O    . GLU I 9 93  ? 112.377 184.110 136.012 1.00 0.00   93  A 1 
ATOM 49   C CB   . GLU I 9 93  ? 113.686 181.244 136.994 1.00 0.00   93  A 1 
ATOM 50   C CG   . GLU I 9 93  ? 114.933 180.364 136.980 1.00 0.00   93  A 1 
ATOM 51   C CD   . GLU I 9 93  ? 114.606 178.880 136.941 1.00 0.00   93  A 1 
ATOM 52   O OE1  . GLU I 9 93  ? 113.416 178.525 137.075 1.00 0.00   93  A 1 
ATOM 53   O OE2  . GLU I 9 93  ? 115.539 178.067 136.773 1.00 0.00   93  A 1 
ATOM 54   H H    . GLU I 9 93  ? 114.732 182.296 138.915 1.00 0.00   93  A 1 
ATOM 55   H HA   . GLU I 9 93  ? 114.552 183.004 136.399 1.00 0.00   93  A 1 
ATOM 56   H HB2  . GLU I 9 93  ? 113.138 180.968 137.743 1.00 0.00   93  A 1 
ATOM 57   H HB3  . GLU I 9 93  ? 113.207 181.101 136.164 1.00 0.00   93  A 1 
ATOM 58   H HG2  . GLU I 9 93  ? 115.460 180.576 136.195 1.00 0.00   93  A 1 
ATOM 59   H HG3  . GLU I 9 93  ? 115.449 180.534 137.783 1.00 0.00   93  A 1 
ATOM 60   N N    . GLU I 9 94  ? 111.957 183.632 138.170 1.00 0.00   94  A 1 
ATOM 61   C CA   . GLU I 9 94  ? 110.714 184.397 138.236 1.00 0.00   94  A 1 
ATOM 62   C C    . GLU I 9 94  ? 110.993 185.879 138.425 1.00 0.00   94  A 1 
ATOM 63   O O    . GLU I 9 94  ? 110.564 186.720 137.626 1.00 0.00   94  A 1 
ATOM 64   C CB   . GLU I 9 94  ? 109.850 183.905 139.401 1.00 0.00   94  A 1 
ATOM 65   C CG   . GLU I 9 94  ? 109.595 182.416 139.439 1.00 0.00   94  A 1 
ATOM 66   C CD   . GLU I 9 94  ? 109.198 181.941 140.824 1.00 0.00   94  A 1 
ATOM 67   O OE1  . GLU I 9 94  ? 109.272 182.743 141.779 1.00 0.00   94  A 1 
ATOM 68   O OE2  . GLU I 9 94  ? 108.808 180.767 140.953 1.00 0.00   94  A 1 
ATOM 69   H H    . GLU I 9 94  ? 112.158 183.245 138.906 1.00 0.00   94  A 1 
ATOM 70   H HA   . GLU I 9 94  ? 110.213 184.279 137.410 1.00 0.00   94  A 1 
ATOM 71   H HB2  . GLU I 9 94  ? 110.303 184.146 140.223 1.00 0.00   94  A 1 
ATOM 72   H HB3  . GLU I 9 94  ? 108.991 184.353 139.363 1.00 0.00   94  A 1 
ATOM 73   H HG2  . GLU I 9 94  ? 108.866 182.207 138.831 1.00 0.00   94  A 1 
ATOM 74   H HG3  . GLU I 9 94  ? 110.393 181.942 139.172 1.00 0.00   94  A 1 
ATOM 75   N N    . PHE I 9 95  ? 111.697 186.204 139.497 1.00 0.00   95  A 1 
ATOM 76   C CA   . PHE I 9 95  ? 111.971 187.581 139.862 1.00 0.00   95  A 1 
ATOM 77   C C    . PHE I 9 95  ? 113.242 188.038 139.169 1.00 0.00   95  A 1 
ATOM 78   O O    . PHE I 9 95  ? 114.351 187.631 139.528 1.00 0.00   95  A 1 
ATOM 79   C CB   . PHE I 9 95  ? 112.087 187.674 141.376 1.00 0.00   95  A 1 
ATOM 80   C CG   . PHE I 9 95  ? 111.046 186.861 142.091 1.00 0.00   95  A 1 
ATOM 81   C CD1  . PHE I 9 95  ? 109.717 186.974 141.736 1.00 0.00   95  A 1 
ATOM 82   C CD2  . PHE I 9 95  ? 111.393 185.942 143.067 1.00 0.00   95  A 1 
ATOM 83   C CE1  . PHE I 9 95  ? 108.748 186.230 142.366 1.00 0.00   95  A 1 
ATOM 84   C CE2  . PHE I 9 95  ? 110.427 185.191 143.702 1.00 0.00   95  A 1 
ATOM 85   C CZ   . PHE I 9 95  ? 109.101 185.333 143.348 1.00 0.00   95  A 1 
ATOM 86   H H    . PHE I 9 95  ? 112.032 185.631 140.041 1.00 0.00   95  A 1 
ATOM 87   H HA   . PHE I 9 95  ? 111.238 188.151 139.571 1.00 0.00   95  A 1 
ATOM 88   H HB2  . PHE I 9 95  ? 112.959 187.341 141.636 1.00 0.00   95  A 1 
ATOM 89   H HB3  . PHE I 9 95  ? 111.988 188.602 141.647 1.00 0.00   95  A 1 
ATOM 90   H HD1  . PHE I 9 95  ? 109.473 187.582 141.075 1.00 0.00   95  A 1 
ATOM 91   H HD2  . PHE I 9 95  ? 112.284 185.847 143.310 1.00 0.00   95  A 1 
ATOM 92   H HE1  . PHE I 9 95  ? 107.857 186.327 142.123 1.00 0.00   95  A 1 
ATOM 93   H HE2  . PHE I 9 95  ? 110.667 184.586 144.365 1.00 0.00   95  A 1 
ATOM 94   H HZ   . PHE I 9 95  ? 108.449 184.826 143.772 1.00 0.00   95  A 1 
ATOM 95   N N    . GLU I 9 96  ? 113.066 188.864 138.149 1.00 0.00   96  A 1 
ATOM 96   C CA   . GLU I 9 96  ? 114.133 189.225 137.233 1.00 0.00   96  A 1 
ATOM 97   C C    . GLU I 9 96  ? 115.134 190.138 137.919 1.00 0.00   96  A 1 
ATOM 98   O O    . GLU I 9 96  ? 114.766 191.126 138.559 1.00 0.00   96  A 1 
ATOM 99   C CB   . GLU I 9 96  ? 113.566 189.916 135.995 1.00 0.00   96  A 1 
ATOM 100  C CG   . GLU I 9 96  ? 113.074 188.966 134.919 1.00 0.00   96  A 1 
ATOM 101  C CD   . GLU I 9 96  ? 112.198 187.857 135.466 1.00 0.00   96  A 1 
ATOM 102  O OE1  . GLU I 9 96  ? 112.693 187.046 136.277 1.00 0.00   96  A 1 
ATOM 103  O OE2  . GLU I 9 96  ? 111.010 187.795 135.084 1.00 0.00   96  A 1 
ATOM 104  H H    . GLU I 9 96  ? 112.318 189.244 137.967 1.00 0.00   96  A 1 
ATOM 105  H HA   . GLU I 9 96  ? 114.597 188.420 136.951 1.00 0.00   96  A 1 
ATOM 106  H HB2  . GLU I 9 96  ? 112.813 190.460 136.269 1.00 0.00   96  A 1 
ATOM 107  H HB3  . GLU I 9 96  ? 114.254 190.483 135.606 1.00 0.00   96  A 1 
ATOM 108  H HG2  . GLU I 9 96  ? 112.552 189.465 134.273 1.00 0.00   96  A 1 
ATOM 109  H HG3  . GLU I 9 96  ? 113.840 188.556 134.484 1.00 0.00   96  A 1 
ATOM 110  N N    . ASP I 9 97  ? 116.408 189.794 137.785 1.00 0.00   97  A 1 
ATOM 111  C CA   . ASP I 9 97  ? 117.441 190.682 138.278 1.00 0.00   97  A 1 
ATOM 112  C C    . ASP I 9 97  ? 117.377 191.992 137.509 1.00 0.00   97  A 1 
ATOM 113  O O    . ASP I 9 97  ? 117.535 192.037 136.287 1.00 0.00   97  A 1 
ATOM 114  C CB   . ASP I 9 97  ? 118.830 190.053 138.154 1.00 0.00   97  A 1 
ATOM 115  C CG   . ASP I 9 97  ? 119.078 189.448 136.789 1.00 0.00   97  A 1 
ATOM 116  O OD1  . ASP I 9 97  ? 118.104 189.008 136.146 1.00 0.00   97  A 1 
ATOM 117  O OD2  . ASP I 9 97  ? 120.252 189.407 136.366 1.00 0.00   97  A 1 
ATOM 118  H H    . ASP I 9 97  ? 116.691 189.070 137.420 1.00 0.00   97  A 1 
ATOM 119  H HA   . ASP I 9 97  ? 117.284 190.874 139.210 1.00 0.00   97  A 1 
ATOM 120  H HB2  . ASP I 9 97  ? 119.498 190.740 138.301 1.00 0.00   97  A 1 
ATOM 121  H HB3  . ASP I 9 97  ? 118.927 189.352 138.815 1.00 0.00   97  A 1 
ATOM 122  N N    . VAL I 9 98  ? 117.127 193.067 138.250 1.00 0.00   98  A 1 
ATOM 123  C CA   . VAL I 9 98  ? 117.090 194.413 137.696 1.00 0.00   98  A 1 
ATOM 124  C C    . VAL I 9 98  ? 118.339 195.099 138.225 1.00 0.00   98  A 1 
ATOM 125  O O    . VAL I 9 98  ? 118.536 195.180 139.440 1.00 0.00   98  A 1 
ATOM 126  C CB   . VAL I 9 98  ? 115.830 195.195 138.090 1.00 0.00   98  A 1 
ATOM 127  C CG1  . VAL I 9 98  ? 115.802 195.452 139.589 1.00 0.00   98  A 1 
ATOM 128  C CG2  . VAL I 9 98  ? 115.767 196.514 137.334 1.00 0.00   98  A 1 
ATOM 129  H H    . VAL I 9 98  ? 116.976 193.041 139.094 1.00 0.00   98  A 1 
ATOM 130  H HA   . VAL I 9 98  ? 117.142 194.376 136.729 1.00 0.00   98  A 1 
ATOM 131  H HB   . VAL I 9 98  ? 115.046 194.675 137.857 1.00 0.00   98  A 1 
ATOM 132  H HG11 . VAL I 9 98  ? 116.441 196.149 139.804 1.00 0.00   98  A 1 
ATOM 133  H HG12 . VAL I 9 98  ? 116.024 194.636 140.061 1.00 0.00   98  A 1 
ATOM 134  H HG13 . VAL I 9 98  ? 114.919 195.750 139.835 1.00 0.00   98  A 1 
ATOM 135  H HG21 . VAL I 9 98  ? 116.526 197.062 137.588 1.00 0.00   98  A 1 
ATOM 136  H HG22 . VAL I 9 98  ? 114.942 196.967 137.560 1.00 0.00   98  A 1 
ATOM 137  H HG23 . VAL I 9 98  ? 115.796 196.332 136.381 1.00 0.00   98  A 1 
ATOM 138  N N    . THR I 9 99  ? 119.197 195.559 137.328 1.00 0.00   99  A 1 
ATOM 139  C CA   . THR I 9 99  ? 120.464 196.130 137.742 1.00 0.00   99  A 1 
ATOM 140  C C    . THR I 9 99  ? 120.878 197.168 136.714 1.00 0.00   99  A 1 
ATOM 141  O O    . THR I 9 99  ? 120.229 197.345 135.680 1.00 0.00   99  A 1 
ATOM 142  C CB   . THR I 9 99  ? 121.531 195.045 137.890 1.00 0.00   99  A 1 
ATOM 143  O OG1  . THR I 9 99  ? 120.919 193.844 138.373 1.00 0.00   99  A 1 
ATOM 144  C CG2  . THR I 9 99  ? 122.618 195.485 138.862 1.00 0.00   99  A 1 
ATOM 145  H H    . THR I 9 99  ? 119.069 195.548 136.478 1.00 0.00   99  A 1 
ATOM 146  H HA   . THR I 9 99  ? 120.352 196.575 138.598 1.00 0.00   99  A 1 
ATOM 147  H HB   . THR I 9 99  ? 121.939 194.875 137.027 1.00 0.00   99  A 1 
ATOM 148  H HG1  . THR I 9 99  ? 120.525 193.997 139.098 1.00 0.00   99  A 1 
ATOM 149  H HG21 . THR I 9 99  ? 123.154 194.724 139.129 1.00 0.00   99  A 1 
ATOM 150  H HG22 . THR I 9 99  ? 122.217 195.881 139.652 1.00 0.00   99  A 1 
ATOM 151  H HG23 . THR I 9 99  ? 123.197 196.140 138.442 1.00 0.00   99  A 1 
ATOM 152  N N    . ASP I 9 100 ? 121.966 197.867 137.016 1.00 0.00   100 A 1 
ATOM 153  C CA   . ASP I 9 100 ? 122.567 198.810 136.106 1.00 0.00   100 A 1 
ATOM 154  C C    . ASP I 9 100 ? 124.057 198.469 136.065 1.00 0.00   100 A 1 
ATOM 155  O O    . ASP I 9 100 ? 124.897 199.067 136.743 1.00 0.00   100 A 1 
ATOM 156  C CB   . ASP I 9 100 ? 122.325 200.258 136.541 1.00 0.00   100 A 1 
ATOM 157  C CG   . ASP I 9 100 ? 120.853 200.569 136.756 1.00 0.00   100 A 1 
ATOM 158  O OD1  . ASP I 9 100 ? 119.994 199.759 136.352 1.00 0.00   100 A 1 
ATOM 159  O OD2  . ASP I 9 100 ? 120.555 201.628 137.349 1.00 0.00   100 A 1 
ATOM 160  H H    . ASP I 9 100 ? 122.386 197.800 137.766 1.00 0.00   100 A 1 
ATOM 161  H HA   . ASP I 9 100 ? 122.199 198.685 135.214 1.00 0.00   100 A 1 
ATOM 162  H HB2  . ASP I 9 100 ? 122.789 200.422 137.374 1.00 0.00   100 A 1 
ATOM 163  H HB3  . ASP I 9 100 ? 122.656 200.851 135.850 1.00 0.00   100 A 1 
ATOM 164  N N    . GLY I 9 101 ? 124.393 197.481 135.241 1.00 0.00   101 A 1 
ATOM 165  C CA   . GLY I 9 101 ? 125.786 197.120 135.054 1.00 0.00   101 A 1 
ATOM 166  C C    . GLY I 9 101 ? 126.406 197.981 133.972 1.00 0.00   101 A 1 
ATOM 167  O O    . GLY I 9 101 ? 126.221 197.729 132.775 1.00 0.00   101 A 1 
ATOM 168  H H    . GLY I 9 101 ? 123.836 197.014 134.781 1.00 0.00   101 A 1 
ATOM 169  H HA2  . GLY I 9 101 ? 126.282 197.233 135.883 1.00 0.00   101 A 1 
ATOM 170  H HA3  . GLY I 9 101 ? 125.840 196.194 134.781 1.00 0.00   101 A 1 
ATOM 171  N N    . ASN I 9 102 ? 127.150 198.998 134.386 1.00 0.00   102 A 1 
ATOM 172  C CA   . ASN I 9 102 ? 127.693 199.956 133.438 1.00 0.00   102 A 1 
ATOM 173  C C    . ASN I 9 102 ? 128.935 199.382 132.769 1.00 0.00   102 A 1 
ATOM 174  O O    . ASN I 9 102 ? 129.665 198.568 133.338 1.00 0.00   102 A 1 
ATOM 175  C CB   . ASN I 9 102 ? 128.018 201.281 134.129 1.00 0.00   102 A 1 
ATOM 176  C CG   . ASN I 9 102 ? 128.965 201.113 135.302 1.00 0.00   102 A 1 
ATOM 177  O OD1  . ASN I 9 102 ? 128.542 200.821 136.418 1.00 0.00   102 A 1 
ATOM 178  N ND2  . ASN I 9 102 ? 130.252 201.307 135.051 1.00 0.00   102 A 1 
ATOM 179  H H    . ASN I 9 102 ? 127.348 199.158 135.206 1.00 0.00   102 A 1 
ATOM 180  H HA   . ASN I 9 102 ? 127.033 200.132 132.749 1.00 0.00   102 A 1 
ATOM 181  H HB2  . ASN I 9 102 ? 128.451 201.868 133.489 1.00 0.00   102 A 1 
ATOM 182  H HB3  . ASN I 9 102 ? 127.199 201.684 134.450 1.00 0.00   102 A 1 
ATOM 183  H HD21 . ASN I 9 102 ? 130.507 201.514 134.257 1.00 0.00   102 A 1 
ATOM 184  H HD22 . ASN I 9 102 ? 130.831 201.228 135.683 1.00 0.00   102 A 1 
ATOM 185  N N    . GLU I 9 103 ? 129.159 199.802 131.526 1.00 0.00   103 A 1 
ATOM 186  C CA   . GLU I 9 103 ? 130.309 199.337 130.764 1.00 0.00   103 A 1 
ATOM 187  C C    . GLU I 9 103 ? 130.664 200.343 129.676 1.00 0.00   103 A 1 
ATOM 188  O O    . GLU I 9 103 ? 130.022 200.381 128.621 1.00 0.00   103 A 1 
ATOM 189  C CB   . GLU I 9 103 ? 130.022 197.959 130.168 1.00 0.00   103 A 1 
ATOM 190  C CG   . GLU I 9 103 ? 131.265 197.120 129.945 1.00 0.00   103 A 1 
ATOM 191  C CD   . GLU I 9 103 ? 132.126 197.639 128.811 1.00 0.00   103 A 1 
ATOM 192  O OE1  . GLU I 9 103 ? 131.580 198.294 127.898 1.00 0.00   103 A 1 
ATOM 193  O OE2  . GLU I 9 103 ? 133.351 197.394 128.833 1.00 0.00   103 A 1 
ATOM 194  H H    . GLU I 9 103 ? 128.659 200.361 131.105 1.00 0.00   103 A 1 
ATOM 195  H HA   . GLU I 9 103 ? 131.070 199.257 131.359 1.00 0.00   103 A 1 
ATOM 196  H HB2  . GLU I 9 103 ? 129.442 197.471 130.771 1.00 0.00   103 A 1 
ATOM 197  H HB3  . GLU I 9 103 ? 129.584 198.071 129.309 1.00 0.00   103 A 1 
ATOM 198  H HG2  . GLU I 9 103 ? 131.802 197.140 130.755 1.00 0.00   103 A 1 
ATOM 199  H HG3  . GLU I 9 103 ? 131.007 196.211 129.738 1.00 0.00   103 A 1 
ATOM 200  N N    . VAL I 9 104 ? 131.692 201.151 129.922 1.00 0.00   104 A 1 
ATOM 201  C CA   . VAL I 9 104 ? 132.140 202.152 128.962 1.00 0.00   104 A 1 
ATOM 202  C C    . VAL I 9 104 ? 133.344 201.614 128.199 1.00 0.00   104 A 1 
ATOM 203  O O    . VAL I 9 104 ? 133.919 200.593 128.572 1.00 0.00   104 A 1 
ATOM 204  C CB   . VAL I 9 104 ? 132.480 203.484 129.666 1.00 0.00   104 A 1 
ATOM 205  C CG1  . VAL I 9 104 ? 133.726 203.331 130.531 1.00 0.00   104 A 1 
ATOM 206  C CG2  . VAL I 9 104 ? 132.660 204.607 128.648 1.00 0.00   104 A 1 
ATOM 207  H H    . VAL I 9 104 ? 132.146 201.142 130.651 1.00 0.00   104 A 1 
ATOM 208  H HA   . VAL I 9 104 ? 131.433 202.322 128.322 1.00 0.00   104 A 1 
ATOM 209  H HB   . VAL I 9 104 ? 131.742 203.725 130.245 1.00 0.00   104 A 1 
ATOM 210  H HG11 . VAL I 9 104 ? 133.659 202.508 131.040 1.00 0.00   104 A 1 
ATOM 211  H HG12 . VAL I 9 104 ? 133.783 204.090 131.135 1.00 0.00   104 A 1 
ATOM 212  H HG13 . VAL I 9 104 ? 134.508 203.304 129.959 1.00 0.00   104 A 1 
ATOM 213  H HG21 . VAL I 9 104 ? 131.792 204.858 128.294 1.00 0.00   104 A 1 
ATOM 214  H HG22 . VAL I 9 104 ? 133.236 204.301 127.930 1.00 0.00   104 A 1 
ATOM 215  H HG23 . VAL I 9 104 ? 133.069 205.366 129.092 1.00 0.00   104 A 1 
ATOM 216  N N    . ARG I 9 129 ? 143.277 182.248 105.683 1.00 189.01 129 A 1 
ATOM 217  C CA   . ARG I 9 129 ? 142.292 182.312 104.613 1.00 159.24 129 A 1 
ATOM 218  C C    . ARG I 9 129 ? 140.874 182.371 105.206 1.00 149.15 129 A 1 
ATOM 219  O O    . ARG I 9 129 ? 140.639 183.103 106.164 1.00 148.63 129 A 1 
ATOM 220  C CB   . ARG I 9 129 ? 142.475 181.123 103.661 1.00 152.42 129 A 1 
ATOM 221  C CG   . ARG I 9 129 ? 142.594 179.760 104.338 1.00 147.13 129 A 1 
ATOM 222  C CD   . ARG I 9 129 ? 142.635 178.634 103.304 1.00 143.82 129 A 1 
ATOM 223  N NE   . ARG I 9 129 ? 143.265 177.418 103.815 1.00 144.43 129 A 1 
ATOM 224  C CZ   . ARG I 9 129 ? 142.663 176.518 104.588 1.00 153.18 129 A 1 
ATOM 225  N NH1  . ARG I 9 129 ? 141.406 176.689 104.962 1.00 161.99 129 A 1 
ATOM 226  N NH2  . ARG I 9 129 ? 143.327 175.444 104.996 1.00 156.83 129 A 1 
ATOM 227  H H    . ARG I 9 129 ? 143.028 181.779 106.360 1.00 226.81 129 A 1 
ATOM 228  H HA   . ARG I 9 129 ? 142.434 183.127 104.104 1.00 191.09 129 A 1 
ATOM 229  H HB2  . ARG I 9 129 ? 141.711 181.085 103.064 1.00 182.91 129 A 1 
ATOM 230  H HB3  . ARG I 9 129 ? 143.283 181.263 103.143 1.00 182.91 129 A 1 
ATOM 231  H HG2  . ARG I 9 129 ? 143.414 179.731 104.855 1.00 176.55 129 A 1 
ATOM 232  H HG3  . ARG I 9 129 ? 141.826 179.620 104.914 1.00 176.55 129 A 1 
ATOM 233  H HD2  . ARG I 9 129 ? 141.728 178.414 103.042 1.00 172.59 129 A 1 
ATOM 234  H HD3  . ARG I 9 129 ? 143.140 178.933 102.532 1.00 172.59 129 A 1 
ATOM 235  H HE   . ARG I 9 129 ? 144.085 177.273 103.599 1.00 173.31 129 A 1 
ATOM 236  H HH11 . ARG I 9 129 ? 140.969 177.382 104.701 1.00 194.39 129 A 1 
ATOM 237  H HH12 . ARG I 9 129 ? 141.024 176.104 105.462 1.00 194.39 129 A 1 
ATOM 238  H HH21 . ARG I 9 129 ? 144.145 175.328 104.758 1.00 188.20 129 A 1 
ATOM 239  H HH22 . ARG I 9 129 ? 142.939 174.864 105.498 1.00 188.20 129 A 1 
ATOM 240  N N    . ASN I 9 130 ? 139.945 181.597 104.641 1.00 149.70 130 A 1 
ATOM 241  C CA   . ASN I 9 130 ? 138.531 181.648 105.009 1.00 153.35 130 A 1 
ATOM 242  C C    . ASN I 9 130 ? 137.801 180.409 104.508 1.00 118.12 130 A 1 
ATOM 243  O O    . ASN I 9 130 ? 136.662 180.504 104.043 1.00 112.67 130 A 1 
ATOM 244  C CB   . ASN I 9 130 ? 137.857 182.898 104.440 1.00 158.03 130 A 1 
ATOM 245  C CG   . ASN I 9 130 ? 136.642 183.324 105.244 1.00 168.37 130 A 1 
ATOM 246  O OD1  . ASN I 9 130 ? 136.048 182.526 105.968 1.00 147.73 130 A 1 
ATOM 247  N ND2  . ASN I 9 130 ? 136.255 184.584 105.103 1.00 168.77 130 A 1 
ATOM 248  H H    . ASN I 9 130 ? 140.116 181.019 104.029 1.00 179.64 130 A 1 
ATOM 249  H HA   . ASN I 9 130 ? 138.453 181.675 105.975 1.00 184.02 130 A 1 
ATOM 250  H HB2  . ASN I 9 130 ? 138.495 183.630 104.449 1.00 189.63 130 A 1 
ATOM 251  H HB3  . ASN I 9 130 ? 137.571 182.719 103.533 1.00 189.63 130 A 1 
ATOM 252  H HD21 . ASN I 9 130 ? 135.570 184.876 105.534 1.00 202.52 130 A 1 
ATOM 253  H HD22 . ASN I 9 130 ? 136.694 185.113 104.586 1.00 202.52 130 A 1 
ATOM 254  N N    . VAL I 9 131 ? 138.450 179.251 104.585 1.00 116.48 131 A 1 
ATOM 255  C CA   . VAL I 9 131 ? 137.862 177.971 104.202 1.00 98.67  131 A 1 
ATOM 256  C C    . VAL I 9 131 ? 137.856 177.038 105.408 1.00 114.96 131 A 1 
ATOM 257  O O    . VAL I 9 131 ? 138.891 176.850 106.059 1.00 135.04 131 A 1 
ATOM 258  C CB   . VAL I 9 131 ? 138.626 177.338 103.026 1.00 86.15  131 A 1 
ATOM 259  C CG1  . VAL I 9 131 ? 137.914 176.095 102.536 1.00 91.51  131 A 1 
ATOM 260  C CG2  . VAL I 9 131 ? 138.794 178.339 101.908 1.00 103.72 131 A 1 
ATOM 261  H H    . VAL I 9 131 ? 139.259 179.180 104.865 1.00 139.77 131 A 1 
ATOM 262  H HA   . VAL I 9 131 ? 136.942 178.115 103.925 1.00 118.40 131 A 1 
ATOM 263  H HB   . VAL I 9 131 ? 139.509 177.077 103.329 1.00 103.38 131 A 1 
ATOM 264  H HG11 . VAL I 9 131 ? 138.415 175.716 101.796 1.00 109.81 131 A 1 
ATOM 265  H HG12 . VAL I 9 131 ? 137.862 175.454 103.263 1.00 109.81 131 A 1 
ATOM 266  H HG13 . VAL I 9 131 ? 137.022 176.336 102.243 1.00 109.81 131 A 1 
ATOM 267  H HG21 . VAL I 9 131 ? 139.276 177.920 101.177 1.00 124.47 131 A 1 
ATOM 268  H HG22 . VAL I 9 131 ? 137.917 178.624 101.605 1.00 124.47 131 A 1 
ATOM 269  H HG23 . VAL I 9 131 ? 139.292 179.102 102.238 1.00 124.47 131 A 1 
ATOM 270  N N    . CYS I 9 132 ? 136.689 176.474 105.708 1.00 123.95 132 A 1 
ATOM 271  C CA   . CYS I 9 132 ? 136.504 175.564 106.832 1.00 124.95 132 A 1 
ATOM 272  C C    . CYS I 9 132 ? 137.129 174.196 106.539 1.00 110.26 132 A 1 
ATOM 273  O O    . CYS I 9 132 ? 137.596 173.910 105.432 1.00 97.10  132 A 1 
ATOM 274  C CB   . CYS I 9 132 ? 135.021 175.400 107.152 1.00 130.24 132 A 1 
ATOM 275  S SG   . CYS I 9 132 ? 134.048 174.621 105.825 1.00 136.29 132 A 1 
ATOM 276  H H    . CYS I 9 132 ? 135.966 176.610 105.261 1.00 148.74 132 A 1 
ATOM 277  H HA   . CYS I 9 132 ? 136.942 175.934 107.614 1.00 149.94 132 A 1 
ATOM 278  H HB2  . CYS I 9 132 ? 134.935 174.846 107.944 1.00 156.28 132 A 1 
ATOM 279  H HB3  . CYS I 9 132 ? 134.640 176.275 107.323 1.00 156.28 132 A 1 
ATOM 280  H HG   . CYS I 9 132 ? 134.126 175.300 104.837 1.00 163.55 132 A 1 
ATOM 281  N N    . SER I 9 133 ? 137.174 173.361 107.577 1.00 101.21 133 A 1 
ATOM 282  C CA   . SER I 9 133 ? 137.702 172.009 107.463 1.00 110.28 133 A 1 
ATOM 283  C C    . SER I 9 133 ? 136.833 171.122 106.566 1.00 97.79  133 A 1 
ATOM 284  O O    . SER I 9 133 ? 135.664 171.407 106.287 1.00 100.52 133 A 1 
ATOM 285  C CB   . SER I 9 133 ? 137.810 171.372 108.845 1.00 121.58 133 A 1 
ATOM 286  O OG   . SER I 9 133 ? 136.524 171.086 109.365 1.00 91.52  133 A 1 
ATOM 287  H H    . SER I 9 133 ? 136.901 173.560 108.368 1.00 121.45 133 A 1 
ATOM 288  H HA   . SER I 9 133 ? 138.591 172.047 107.075 1.00 132.34 133 A 1 
ATOM 289  H HB2  . SER I 9 133 ? 138.314 170.549 108.775 1.00 145.90 133 A 1 
ATOM 290  H HB3  . SER I 9 133 ? 138.263 171.991 109.441 1.00 145.90 133 A 1 
ATOM 291  H HG   . SER I 9 133 ? 136.592 170.736 110.128 1.00 109.82 133 A 1 
ATOM 292  N N    . ASN I 9 134 ? 137.424 169.986 106.176 1.00 95.76  134 A 1 
ATOM 293  C CA   . ASN I 9 134 ? 136.733 168.993 105.360 1.00 96.20  134 A 1 
ATOM 294  C C    . ASN I 9 134 ? 135.572 168.354 106.115 1.00 108.08 134 A 1 
ATOM 295  O O    . ASN I 9 134 ? 134.544 168.014 105.515 1.00 117.98 134 A 1 
ATOM 296  C CB   . ASN I 9 134 ? 137.735 167.936 104.896 1.00 97.11  134 A 1 
ATOM 297  C CG   . ASN I 9 134 ? 137.336 167.282 103.584 1.00 105.67 134 A 1 
ATOM 298  O OD1  . ASN I 9 134 ? 136.885 166.140 103.554 1.00 101.89 134 A 1 
ATOM 299  N ND2  . ASN I 9 134 ? 137.514 168.008 102.485 1.00 112.14 134 A 1 
ATOM 300  H H    . ASN I 9 134 ? 138.233 169.771 106.375 1.00 114.91 134 A 1 
ATOM 301  H HA   . ASN I 9 134 ? 136.372 169.429 104.572 1.00 115.44 134 A 1 
ATOM 302  H HB2  . ASN I 9 134 ? 138.600 168.355 104.771 1.00 116.53 134 A 1 
ATOM 303  H HB3  . ASN I 9 134 ? 137.797 167.242 105.570 1.00 116.53 134 A 1 
ATOM 304  H HD21 . ASN I 9 134 ? 137.305 167.684 101.718 1.00 134.57 134 A 1 
ATOM 305  H HD22 . ASN I 9 134 ? 137.834 168.804 102.543 1.00 134.57 134 A 1 
ATOM 306  N N    . GLU I 9 135 ? 135.720 168.154 107.426 1.00 106.84 135 A 1 
ATOM 307  C CA   . GLU I 9 135 ? 134.600 167.638 108.209 1.00 105.24 135 A 1 
ATOM 308  C C    . GLU I 9 135 ? 133.391 168.543 108.040 1.00 108.00 135 A 1 
ATOM 309  O O    . GLU I 9 135 ? 132.271 168.070 107.816 1.00 119.15 135 A 1 
ATOM 310  C CB   . GLU I 9 135 ? 134.957 167.490 109.693 1.00 127.01 135 A 1 
ATOM 311  C CG   . GLU I 9 135 ? 136.414 167.185 110.047 1.00 147.44 135 A 1 
ATOM 312  C CD   . GLU I 9 135 ? 136.731 167.489 111.501 1.00 166.81 135 A 1 
ATOM 313  O OE1  . GLU I 9 135 ? 137.859 167.184 111.942 1.00 168.17 135 A 1 
ATOM 314  O OE2  . GLU I 9 135 ? 135.850 168.019 112.210 1.00 165.66 135 A 1 
ATOM 315  H H    . GLU I 9 135 ? 136.440 168.303 107.874 1.00 128.21 135 A 1 
ATOM 316  H HA   . GLU I 9 135 ? 134.363 166.761 107.873 1.00 126.29 135 A 1 
ATOM 317  H HB2  . GLU I 9 135 ? 134.722 168.318 110.143 1.00 152.42 135 A 1 
ATOM 318  H HB3  . GLU I 9 135 ? 134.420 166.770 110.058 1.00 152.42 135 A 1 
ATOM 319  H HG2  . GLU I 9 135 ? 136.588 166.246 109.889 1.00 176.93 135 A 1 
ATOM 320  H HG3  . GLU I 9 135 ? 136.994 167.730 109.492 1.00 176.93 135 A 1 
ATOM 321  N N    . GLU I 9 136 ? 133.599 169.855 108.163 1.00 112.31 136 A 1 
ATOM 322  C CA   . GLU I 9 136 ? 132.510 170.796 107.942 1.00 108.45 136 A 1 
ATOM 323  C C    . GLU I 9 136 ? 131.984 170.686 106.516 1.00 105.64 136 A 1 
ATOM 324  O O    . GLU I 9 136 ? 130.777 170.784 106.293 1.00 112.02 136 A 1 
ATOM 325  C CB   . GLU I 9 136 ? 132.974 172.219 108.247 1.00 115.66 136 A 1 
ATOM 326  C CG   . GLU I 9 136 ? 131.872 173.281 108.165 1.00 120.76 136 A 1 
ATOM 327  C CD   . GLU I 9 136 ? 130.806 173.138 109.240 1.00 111.63 136 A 1 
ATOM 328  O OE1  . GLU I 9 136 ? 130.893 172.201 110.061 1.00 114.90 136 A 1 
ATOM 329  O OE2  . GLU I 9 136 ? 129.878 173.974 109.262 1.00 100.47 136 A 1 
ATOM 330  H H    . GLU I 9 136 ? 134.351 170.217 108.367 1.00 134.77 136 A 1 
ATOM 331  H HA   . GLU I 9 136 ? 131.782 170.582 108.547 1.00 130.14 136 A 1 
ATOM 332  H HB2  . GLU I 9 136 ? 133.336 172.242 109.146 1.00 138.79 136 A 1 
ATOM 333  H HB3  . GLU I 9 136 ? 133.665 172.464 107.612 1.00 138.79 136 A 1 
ATOM 334  H HG2  . GLU I 9 136 ? 132.274 174.159 108.258 1.00 144.91 136 A 1 
ATOM 335  H HG3  . GLU I 9 136 ? 131.434 173.211 107.302 1.00 144.91 136 A 1 
ATOM 336  N N    . ARG I 9 137 ? 132.876 170.564 105.532 1.00 101.04 137 A 1 
ATOM 337  C CA   . ARG I 9 137 ? 132.447 170.350 104.151 1.00 98.09  137 A 1 
ATOM 338  C C    . ARG I 9 137 ? 131.409 169.229 104.064 1.00 100.06 137 A 1 
ATOM 339  O O    . ARG I 9 137 ? 130.306 169.416 103.529 1.00 105.59 137 A 1 
ATOM 340  C CB   . ARG I 9 137 ? 133.667 170.037 103.285 1.00 97.85  137 A 1 
ATOM 341  C CG   . ARG I 9 137 ? 133.410 170.002 101.794 1.00 105.17 137 A 1 
ATOM 342  C CD   . ARG I 9 137 ? 134.675 169.589 101.051 1.00 130.06 137 A 1 
ATOM 343  N NE   . ARG I 9 137 ? 134.636 169.954 99.636  1.00 161.22 137 A 1 
ATOM 344  C CZ   . ARG I 9 137 ? 135.705 170.031 98.845  1.00 156.62 137 A 1 
ATOM 345  N NH1  . ARG I 9 137 ? 136.914 169.767 99.323  1.00 155.59 137 A 1 
ATOM 346  N NH2  . ARG I 9 137 ? 135.565 170.375 97.572  1.00 139.75 137 A 1 
ATOM 347  H H    . ARG I 9 137 ? 133.730 170.604 105.637 1.00 121.25 137 A 1 
ATOM 348  H HA   . ARG I 9 137 ? 132.040 171.162 103.815 1.00 117.71 137 A 1 
ATOM 349  H HB2  . ARG I 9 137 ? 134.342 170.713 103.448 1.00 117.41 137 A 1 
ATOM 350  H HB3  . ARG I 9 137 ? 134.012 169.167 103.541 1.00 117.41 137 A 1 
ATOM 351  H HG2  . ARG I 9 137 ? 132.715 169.354 101.601 1.00 126.20 137 A 1 
ATOM 352  H HG3  . ARG I 9 137 ? 133.148 170.886 101.490 1.00 126.20 137 A 1 
ATOM 353  H HD2  . ARG I 9 137 ? 135.438 170.031 101.454 1.00 156.07 137 A 1 
ATOM 354  H HD3  . ARG I 9 137 ? 134.779 168.626 101.111 1.00 156.07 137 A 1 
ATOM 355  H HE   . ARG I 9 137 ? 133.869 170.130 99.289  1.00 193.46 137 A 1 
ATOM 356  H HH11 . ARG I 9 137 ? 137.012 169.545 100.148 1.00 186.71 137 A 1 
ATOM 357  H HH12 . ARG I 9 137 ? 137.601 169.818 98.807  1.00 186.71 137 A 1 
ATOM 358  H HH21 . ARG I 9 137 ? 134.783 170.546 97.255  1.00 167.70 137 A 1 
ATOM 359  H HH22 . ARG I 9 137 ? 136.255 170.423 97.061  1.00 167.70 137 A 1 
ATOM 360  N N    . LYS I 9 138 ? 131.749 168.051 104.596 1.00 100.24 138 A 1 
ATOM 361  C CA   . LYS I 9 138 ? 130.841 166.906 104.518 1.00 106.08 138 A 1 
ATOM 362  C C    . LYS I 9 138 ? 129.565 167.159 105.312 1.00 104.94 138 A 1 
ATOM 363  O O    . LYS I 9 138 ? 128.468 166.769 104.887 1.00 98.71  138 A 1 
ATOM 364  C CB   . LYS I 9 138 ? 131.529 165.638 105.017 1.00 107.65 138 A 1 
ATOM 365  C CG   . LYS I 9 138 ? 132.659 165.153 104.138 1.00 98.22  138 A 1 
ATOM 366  C CD   . LYS I 9 138 ? 133.441 164.043 104.817 1.00 101.21 138 A 1 
ATOM 367  C CE   . LYS I 9 138 ? 134.732 163.734 104.083 1.00 107.75 138 A 1 
ATOM 368  N NZ   . LYS I 9 138 ? 135.636 162.868 104.883 1.00 93.03  138 A 1 
ATOM 369  H H    . LYS I 9 138 ? 132.490 167.890 105.002 1.00 120.28 138 A 1 
ATOM 370  H HA   . LYS I 9 138 ? 130.592 166.765 103.591 1.00 127.30 138 A 1 
ATOM 371  H HB2  . LYS I 9 138 ? 131.896 165.811 105.899 1.00 129.19 138 A 1 
ATOM 372  H HB3  . LYS I 9 138 ? 130.871 164.927 105.070 1.00 129.19 138 A 1 
ATOM 373  H HG2  . LYS I 9 138 ? 132.295 164.805 103.308 1.00 117.87 138 A 1 
ATOM 374  H HG3  . LYS I 9 138 ? 133.267 165.888 103.959 1.00 117.87 138 A 1 
ATOM 375  H HD2  . LYS I 9 138 ? 133.665 164.317 105.722 1.00 121.45 138 A 1 
ATOM 376  H HD3  . LYS I 9 138 ? 132.902 163.237 104.835 1.00 121.45 138 A 1 
ATOM 377  H HE2  . LYS I 9 138 ? 134.524 163.273 103.256 1.00 129.31 138 A 1 
ATOM 378  H HE3  . LYS I 9 138 ? 135.195 164.565 103.895 1.00 129.31 138 A 1 
ATOM 379  H HZ1  . LYS I 9 138 ? 136.382 162.705 104.427 1.00 111.64 138 A 1 
ATOM 380  H HZ2  . LYS I 9 138 ? 135.846 163.271 105.648 1.00 111.64 138 A 1 
ATOM 381  H HZ3  . LYS I 9 138 ? 135.232 162.095 105.066 1.00 111.64 138 A 1 
ATOM 382  N N    . ARG I 9 139 ? 129.695 167.769 106.491 1.00 107.95 139 A 1 
ATOM 383  C CA   . ARG I 9 139 ? 128.525 168.078 107.298 1.00 107.15 139 A 1 
ATOM 384  C C    . ARG I 9 139 ? 127.584 169.011 106.551 1.00 110.20 139 A 1 
ATOM 385  O O    . ARG I 9 139 ? 126.361 168.849 106.610 1.00 123.19 139 A 1 
ATOM 386  C CB   . ARG I 9 139 ? 128.968 168.709 108.620 1.00 123.73 139 A 1 
ATOM 387  C CG   . ARG I 9 139 ? 127.895 168.790 109.693 1.00 134.96 139 A 1 
ATOM 388  C CD   . ARG I 9 139 ? 128.277 169.801 110.771 1.00 137.88 139 A 1 
ATOM 389  N NE   . ARG I 9 139 ? 127.107 170.447 111.364 1.00 157.62 139 A 1 
ATOM 390  C CZ   . ARG I 9 139 ? 126.495 171.514 110.855 1.00 148.07 139 A 1 
ATOM 391  N NH1  . ARG I 9 139 ? 126.937 172.075 109.738 1.00 122.44 139 A 1 
ATOM 392  N NH2  . ARG I 9 139 ? 125.439 172.027 111.468 1.00 146.47 139 A 1 
ATOM 393  H H    . ARG I 9 139 ? 130.443 168.012 106.838 1.00 129.54 139 A 1 
ATOM 394  H HA   . ARG I 9 139 ? 128.046 167.257 107.498 1.00 128.58 139 A 1 
ATOM 395  H HB2  . ARG I 9 139 ? 129.703 168.187 108.979 1.00 148.48 139 A 1 
ATOM 396  H HB3  . ARG I 9 139 ? 129.269 169.613 108.442 1.00 148.48 139 A 1 
ATOM 397  H HG2  . ARG I 9 139 ? 127.059 169.069 109.294 1.00 161.95 139 A 1 
ATOM 398  H HG3  . ARG I 9 139 ? 127.797 167.921 110.114 1.00 161.95 139 A 1 
ATOM 399  H HD2  . ARG I 9 139 ? 128.761 169.346 111.478 1.00 165.46 139 A 1 
ATOM 400  H HD3  . ARG I 9 139 ? 128.833 170.490 110.374 1.00 165.46 139 A 1 
ATOM 401  H HE   . ARG I 9 139 ? 126.794 170.115 112.093 1.00 189.14 139 A 1 
ATOM 402  H HH11 . ARG I 9 139 ? 127.622 171.748 109.334 1.00 146.92 139 A 1 
ATOM 403  H HH12 . ARG I 9 139 ? 126.537 172.764 109.415 1.00 146.92 139 A 1 
ATOM 404  H HH21 . ARG I 9 139 ? 125.146 171.670 112.194 1.00 175.77 139 A 1 
ATOM 405  H HH22 . ARG I 9 139 ? 125.043 172.718 111.140 1.00 175.77 139 A 1 
ATOM 406  N N    . ARG I 9 140 ? 128.140 169.977 105.821 1.00 110.71 140 A 1 
ATOM 407  C CA   . ARG I 9 140 ? 127.321 170.891 105.037 1.00 101.88 140 A 1 
ATOM 408  C C    . ARG I 9 140 ? 126.650 170.169 103.880 1.00 102.48 140 A 1 
ATOM 409  O O    . ARG I 9 140 ? 125.485 170.429 103.581 1.00 107.39 140 A 1 
ATOM 410  C CB   . ARG I 9 140 ? 128.178 172.055 104.546 1.00 76.30  140 A 1 
ATOM 411  C CG   . ARG I 9 140 ? 128.525 173.033 105.660 1.00 89.33  140 A 1 
ATOM 412  C CD   . ARG I 9 140 ? 129.282 174.258 105.169 1.00 99.16  140 A 1 
ATOM 413  N NE   . ARG I 9 140 ? 129.859 175.020 106.276 1.00 95.74  140 A 1 
ATOM 414  C CZ   . ARG I 9 140 ? 130.534 176.157 106.139 1.00 102.89 140 A 1 
ATOM 415  N NH1  . ARG I 9 140 ? 130.716 176.691 104.939 1.00 107.43 140 A 1 
ATOM 416  N NH2  . ARG I 9 140 ? 131.016 176.775 107.208 1.00 119.91 140 A 1 
ATOM 417  H H    . ARG I 9 140 ? 128.986 170.121 105.763 1.00 132.85 140 A 1 
ATOM 418  H HA   . ARG I 9 140 ? 126.623 171.254 105.605 1.00 122.26 140 A 1 
ATOM 419  H HB2  . ARG I 9 140 ? 129.007 171.705 104.182 1.00 91.56  140 A 1 
ATOM 420  H HB3  . ARG I 9 140 ? 127.692 172.539 103.860 1.00 91.56  140 A 1 
ATOM 421  H HG2  . ARG I 9 140 ? 127.705 173.338 106.077 1.00 107.20 140 A 1 
ATOM 422  H HG3  . ARG I 9 140 ? 129.080 172.582 106.315 1.00 107.20 140 A 1 
ATOM 423  H HD2  . ARG I 9 140 ? 130.006 173.974 104.587 1.00 119.00 140 A 1 
ATOM 424  H HD3  . ARG I 9 140 ? 128.674 174.839 104.688 1.00 119.00 140 A 1 
ATOM 425  H HE   . ARG I 9 140 ? 129.756 174.707 107.072 1.00 114.89 140 A 1 
ATOM 426  H HH11 . ARG I 9 140 ? 130.404 176.295 104.243 1.00 128.91 140 A 1 
ATOM 427  H HH12 . ARG I 9 140 ? 131.150 177.428 104.859 1.00 128.91 140 A 1 
ATOM 428  H HH21 . ARG I 9 140 ? 130.900 176.436 107.991 1.00 143.89 140 A 1 
ATOM 429  H HH22 . ARG I 9 140 ? 131.450 177.512 107.119 1.00 143.89 140 A 1 
ATOM 430  N N    . LYS I 9 141 ? 127.352 169.232 103.240 1.00 99.64  141 A 1 
ATOM 431  C CA   . LYS I 9 141 ? 126.731 168.485 102.149 1.00 94.94  141 A 1 
ATOM 432  C C    . LYS I 9 141 ? 125.558 167.650 102.653 1.00 93.23  141 A 1 
ATOM 433  O O    . LYS I 9 141 ? 124.462 167.664 102.069 1.00 103.35 141 A 1 
ATOM 434  C CB   . LYS I 9 141 ? 127.753 167.579 101.461 1.00 99.31  141 A 1 
ATOM 435  C CG   . LYS I 9 141 ? 127.261 167.047 100.120 1.00 91.63  141 A 1 
ATOM 436  C CD   . LYS I 9 141 ? 128.262 166.121 99.459  1.00 89.06  141 A 1 
ATOM 437  C CE   . LYS I 9 141 ? 128.151 166.180 97.937  1.00 120.71 141 A 1 
ATOM 438  N NZ   . LYS I 9 141 ? 129.259 165.465 97.238  1.00 125.29 141 A 1 
ATOM 439  H H    . LYS I 9 141 ? 128.166 169.015 103.414 1.00 119.57 141 A 1 
ATOM 440  H HA   . LYS I 9 141 ? 126.393 169.111 101.489 1.00 113.92 141 A 1 
ATOM 441  H HB2  . LYS I 9 141 ? 128.566 168.085 101.304 1.00 119.17 141 A 1 
ATOM 442  H HB3  . LYS I 9 141 ? 127.938 166.821 102.035 1.00 119.17 141 A 1 
ATOM 443  H HG2  . LYS I 9 141 ? 126.439 166.551 100.259 1.00 109.95 141 A 1 
ATOM 444  H HG3  . LYS I 9 141 ? 127.102 167.795 99.523  1.00 109.95 141 A 1 
ATOM 445  H HD2  . LYS I 9 141 ? 129.161 166.387 99.709  1.00 106.87 141 A 1 
ATOM 446  H HD3  . LYS I 9 141 ? 128.093 165.209 99.742  1.00 106.87 141 A 1 
ATOM 447  H HE2  . LYS I 9 141 ? 127.314 165.771 97.667  1.00 144.86 141 A 1 
ATOM 448  H HE3  . LYS I 9 141 ? 128.170 167.108 97.657  1.00 144.86 141 A 1 
ATOM 449  H HZ1  . LYS I 9 141 ? 129.152 165.526 96.357  1.00 150.34 141 A 1 
ATOM 450  H HZ2  . LYS I 9 141 ? 130.041 165.825 97.461  1.00 150.34 141 A 1 
ATOM 451  H HZ3  . LYS I 9 141 ? 129.261 164.606 97.472  1.00 150.34 141 A 1 
ATOM 452  N N    . TYR I 9 142 ? 125.756 166.948 103.768 1.00 88.22  142 A 1 
ATOM 453  C CA   . TYR I 9 142 ? 124.674 166.152 104.340 1.00 102.07 142 A 1 
ATOM 454  C C    . TYR I 9 142 ? 123.514 167.032 104.785 1.00 101.37 142 A 1 
ATOM 455  O O    . TYR I 9 142 ? 122.347 166.719 104.512 1.00 100.70 142 A 1 
ATOM 456  C CB   . TYR I 9 142 ? 125.201 165.330 105.517 1.00 118.50 142 A 1 
ATOM 457  C CG   . TYR I 9 142 ? 124.141 164.928 106.520 1.00 119.47 142 A 1 
ATOM 458  C CD1  . TYR I 9 142 ? 123.071 164.125 106.147 1.00 123.09 142 A 1 
ATOM 459  C CD2  . TYR I 9 142 ? 124.210 165.355 107.839 1.00 118.06 142 A 1 
ATOM 460  C CE1  . TYR I 9 142 ? 122.095 163.757 107.061 1.00 126.43 142 A 1 
ATOM 461  C CE2  . TYR I 9 142 ? 123.243 164.993 108.759 1.00 134.63 142 A 1 
ATOM 462  C CZ   . TYR I 9 142 ? 122.188 164.193 108.368 1.00 138.79 142 A 1 
ATOM 463  O OH   . TYR I 9 142 ? 121.230 163.827 109.288 1.00 135.31 142 A 1 
ATOM 464  H H    . TYR I 9 142 ? 126.496 166.917 104.207 1.00 105.87 142 A 1 
ATOM 465  H HA   . TYR I 9 142 ? 124.345 165.536 103.667 1.00 122.48 142 A 1 
ATOM 466  H HB2  . TYR I 9 142 ? 125.604 164.518 105.172 1.00 142.19 142 A 1 
ATOM 467  H HB3  . TYR I 9 142 ? 125.868 165.853 105.987 1.00 142.19 142 A 1 
ATOM 468  H HD1  . TYR I 9 142 ? 123.004 163.829 105.267 1.00 147.71 142 A 1 
ATOM 469  H HD2  . TYR I 9 142 ? 124.918 165.893 108.108 1.00 141.67 142 A 1 
ATOM 470  H HE1  . TYR I 9 142 ? 121.386 163.217 106.798 1.00 151.71 142 A 1 
ATOM 471  H HE2  . TYR I 9 142 ? 123.306 165.285 109.641 1.00 161.56 142 A 1 
ATOM 472  H HH   . TYR I 9 142 ? 121.408 164.159 110.037 1.00 162.37 142 A 1 
ATOM 473  N N    . PHE I 9 143 ? 123.805 168.104 105.528 1.00 96.79  143 A 1 
ATOM 474  C CA   . PHE I 9 143 ? 122.732 168.965 105.998 1.00 88.73  143 A 1 
ATOM 475  C C    . PHE I 9 143 ? 121.978 169.569 104.822 1.00 87.88  143 A 1 
ATOM 476  O O    . PHE I 9 143 ? 120.752 169.704 104.866 1.00 99.06  143 A 1 
ATOM 477  C CB   . PHE I 9 143 ? 123.299 170.060 106.898 1.00 94.57  143 A 1 
ATOM 478  C CG   . PHE I 9 143 ? 122.302 170.618 107.873 1.00 116.39 143 A 1 
ATOM 479  C CD1  . PHE I 9 143 ? 122.199 170.090 109.152 1.00 130.75 143 A 1 
ATOM 480  C CD2  . PHE I 9 143 ? 121.464 171.659 107.511 1.00 115.83 143 A 1 
ATOM 481  C CE1  . PHE I 9 143 ? 121.281 170.595 110.057 1.00 137.30 143 A 1 
ATOM 482  C CE2  . PHE I 9 143 ? 120.540 172.171 108.412 1.00 120.27 143 A 1 
ATOM 483  C CZ   . PHE I 9 143 ? 120.451 171.637 109.687 1.00 137.23 143 A 1 
ATOM 484  H H    . PHE I 9 143 ? 124.596 168.344 105.765 1.00 116.15 143 A 1 
ATOM 485  H HA   . PHE I 9 143 ? 122.105 168.438 106.520 1.00 106.47 143 A 1 
ATOM 486  H HB2  . PHE I 9 143 ? 124.040 169.694 107.407 1.00 113.48 143 A 1 
ATOM 487  H HB3  . PHE I 9 143 ? 123.612 170.792 106.344 1.00 113.48 143 A 1 
ATOM 488  H HD1  . PHE I 9 143 ? 122.757 169.390 109.406 1.00 156.90 143 A 1 
ATOM 489  H HD2  . PHE I 9 143 ? 121.520 172.021 106.658 1.00 138.99 143 A 1 
ATOM 490  H HE1  . PHE I 9 143 ? 121.223 170.235 110.913 1.00 164.76 143 A 1 
ATOM 491  H HE2  . PHE I 9 143 ? 119.983 172.870 108.159 1.00 144.32 143 A 1 
ATOM 492  H HZ   . PHE I 9 143 ? 119.833 171.979 110.292 1.00 164.68 143 A 1 
ATOM 493  N N    . HIS I 9 144 ? 122.700 169.923 103.758 1.00 87.25  144 A 1 
ATOM 494  C CA   . HIS I 9 144 ? 122.067 170.407 102.534 1.00 82.27  144 A 1 
ATOM 495  C C    . HIS I 9 144 ? 121.064 169.404 101.998 1.00 78.54  144 A 1 
ATOM 496  O O    . HIS I 9 144 ? 119.908 169.746 101.723 1.00 74.13  144 A 1 
ATOM 497  C CB   . HIS I 9 144 ? 123.138 170.713 101.485 1.00 83.87  144 A 1 
ATOM 498  C CG   . HIS I 9 144 ? 122.582 171.098 100.149 1.00 80.73  144 A 1 
ATOM 499  N ND1  . HIS I 9 144 ? 122.418 172.410 99.762  1.00 77.72  144 A 1 
ATOM 500  C CD2  . HIS I 9 144 ? 122.203 170.343 99.090  1.00 74.31  144 A 1 
ATOM 501  C CE1  . HIS I 9 144 ? 121.923 172.446 98.538  1.00 79.07  144 A 1 
ATOM 502  N NE2  . HIS I 9 144 ? 121.788 171.205 98.106  1.00 59.13  144 A 1 
ATOM 503  H H    . HIS I 9 144 ? 123.557 169.891 103.717 1.00 104.70 144 A 1 
ATOM 504  H HA   . HIS I 9 144 ? 121.592 171.230 102.727 1.00 98.73  144 A 1 
ATOM 505  H HB2  . HIS I 9 144 ? 123.685 171.447 101.802 1.00 100.64 144 A 1 
ATOM 506  H HB3  . HIS I 9 144 ? 123.687 169.923 101.360 1.00 100.64 144 A 1 
ATOM 507  H HD1  . HIS I 9 144 ? 122.586 173.098 100.251 1.00 93.26  144 A 1 
ATOM 508  H HD2  . HIS I 9 144 ? 122.203 169.413 99.046  1.00 89.17  144 A 1 
ATOM 509  H HE1  . HIS I 9 144 ? 121.718 173.216 98.056  1.00 94.88  144 A 1 
ATOM 510  N N    . MET I 9 145 ? 121.493 168.154 101.834 1.00 74.37  145 A 1 
ATOM 511  C CA   . MET I 9 145 ? 120.578 167.129 101.349 1.00 77.40  145 A 1 
ATOM 512  C C    . MET I 9 145 ? 119.348 167.029 102.246 1.00 76.26  145 A 1 
ATOM 513  O O    . MET I 9 145 ? 118.209 167.116 101.773 1.00 69.47  145 A 1 
ATOM 514  C CB   . MET I 9 145 ? 121.308 165.794 101.248 1.00 84.29  145 A 1 
ATOM 515  C CG   . MET I 9 145 ? 122.225 165.746 100.053 1.00 83.78  145 A 1 
ATOM 516  S SD   . MET I 9 145 ? 123.652 164.691 100.288 1.00 91.33  145 A 1 
ATOM 517  C CE   . MET I 9 145 ? 122.935 163.126 99.796  1.00 122.29 145 A 1 
ATOM 518  H H    . MET I 9 145 ? 122.293 167.880 101.993 1.00 89.24  145 A 1 
ATOM 519  H HA   . MET I 9 145 ? 120.287 167.373 100.457 1.00 92.89  145 A 1 
ATOM 520  H HB2  . MET I 9 145 ? 121.843 165.659 102.047 1.00 101.14 145 A 1 
ATOM 521  H HB3  . MET I 9 145 ? 120.657 165.079 101.160 1.00 101.14 145 A 1 
ATOM 522  H HG2  . MET I 9 145 ? 121.730 165.408 99.289  1.00 100.53 145 A 1 
ATOM 523  H HG3  . MET I 9 145 ? 122.548 166.642 99.868  1.00 100.53 145 A 1 
ATOM 524  H HE1  . MET I 9 145 ? 123.609 162.434 99.872  1.00 146.75 145 A 1 
ATOM 525  H HE2  . MET I 9 145 ? 122.185 162.925 100.377 1.00 146.75 145 A 1 
ATOM 526  H HE3  . MET I 9 145 ? 122.632 163.193 98.876  1.00 146.75 145 A 1 
ATOM 527  N N    . LEU I 9 146 ? 119.568 166.738 103.529 1.00 89.02  146 A 1 
ATOM 528  C CA   . LEU I 9 146 ? 118.473 166.593 104.486 1.00 78.00  146 A 1 
ATOM 529  C C    . LEU I 9 146 ? 117.480 167.751 104.398 1.00 84.49  146 A 1 
ATOM 530  O O    . LEU I 9 146 ? 116.260 167.549 104.302 1.00 97.98  146 A 1 
ATOM 531  C CB   . LEU I 9 146 ? 119.060 166.492 105.895 1.00 91.64  146 A 1 
ATOM 532  C CG   . LEU I 9 146 ? 118.130 166.406 107.101 1.00 101.29 146 A 1 
ATOM 533  C CD1  . LEU I 9 146 ? 117.442 165.056 107.153 1.00 115.27 146 A 1 
ATOM 534  C CD2  . LEU I 9 146 ? 118.935 166.651 108.363 1.00 116.23 146 A 1 
ATOM 535  H H    . LEU I 9 146 ? 120.348 166.621 103.870 1.00 106.82 146 A 1 
ATOM 536  H HA   . LEU I 9 146 ? 117.993 165.771 104.299 1.00 93.60  146 A 1 
ATOM 537  H HB2  . LEU I 9 146 ? 119.621 165.699 105.921 1.00 109.97 146 A 1 
ATOM 538  H HB3  . LEU I 9 146 ? 119.620 167.272 106.033 1.00 109.97 146 A 1 
ATOM 539  H HG   . LEU I 9 146 ? 117.449 167.093 107.033 1.00 121.55 146 A 1 
ATOM 540  H HD11 . LEU I 9 146 ? 116.857 165.029 107.928 1.00 138.33 146 A 1 
ATOM 541  H HD12 . LEU I 9 146 ? 116.922 164.935 106.343 1.00 138.33 146 A 1 
ATOM 542  H HD13 . LEU I 9 146 ? 118.115 164.360 107.221 1.00 138.33 146 A 1 
ATOM 543  H HD21 . LEU I 9 146 ? 118.344 166.597 109.131 1.00 139.48 146 A 1 
ATOM 544  H HD22 . LEU I 9 146 ? 119.631 165.977 108.429 1.00 139.48 146 A 1 
ATOM 545  H HD23 . LEU I 9 146 ? 119.334 167.534 108.315 1.00 139.48 146 A 1 
ATOM 546  N N    . TYR I 9 147 ? 118.003 168.980 104.389 1.00 75.72  147 A 1 
ATOM 547  C CA   . TYR I 9 147 ? 117.166 170.173 104.352 1.00 66.07  147 A 1 
ATOM 548  C C    . TYR I 9 147 ? 116.361 170.227 103.057 1.00 74.29  147 A 1 
ATOM 549  O O    . TYR I 9 147 ? 115.162 170.534 103.070 1.00 81.79  147 A 1 
ATOM 550  C CB   . TYR I 9 147 ? 118.061 171.400 104.518 1.00 65.77  147 A 1 
ATOM 551  C CG   . TYR I 9 147 ? 117.406 172.613 105.140 1.00 84.17  147 A 1 
ATOM 552  C CD1  . TYR I 9 147 ? 116.574 173.441 104.399 1.00 98.44  147 A 1 
ATOM 553  C CD2  . TYR I 9 147 ? 117.646 172.943 106.469 1.00 87.51  147 A 1 
ATOM 554  C CE1  . TYR I 9 147 ? 115.985 174.560 104.972 1.00 110.90 147 A 1 
ATOM 555  C CE2  . TYR I 9 147 ? 117.061 174.057 107.050 1.00 105.60 147 A 1 
ATOM 556  C CZ   . TYR I 9 147 ? 116.232 174.863 106.296 1.00 114.11 147 A 1 
ATOM 557  O OH   . TYR I 9 147 ? 115.645 175.973 106.863 1.00 120.40 147 A 1 
ATOM 558  H H    . TYR I 9 147 ? 118.848 169.146 104.403 1.00 90.86  147 A 1 
ATOM 559  H HA   . TYR I 9 147 ? 116.543 170.148 105.094 1.00 79.29  147 A 1 
ATOM 560  H HB2  . TYR I 9 147 ? 118.814 171.157 105.081 1.00 78.93  147 A 1 
ATOM 561  H HB3  . TYR I 9 147 ? 118.385 171.664 103.642 1.00 78.93  147 A 1 
ATOM 562  H HD1  . TYR I 9 147 ? 116.402 173.240 103.508 1.00 118.12 147 A 1 
ATOM 563  H HD2  . TYR I 9 147 ? 118.204 172.404 106.979 1.00 105.01 147 A 1 
ATOM 564  H HE1  . TYR I 9 147 ? 115.425 175.103 104.465 1.00 133.09 147 A 1 
ATOM 565  H HE2  . TYR I 9 147 ? 117.229 174.261 107.941 1.00 126.71 147 A 1 
ATOM 566  H HH   . TYR I 9 147 ? 115.876 176.043 107.666 1.00 144.48 147 A 1 
ATOM 567  N N    . LEU I 9 148 ? 117.024 170.004 101.919 1.00 69.16  148 A 1 
ATOM 568  C CA   . LEU I 9 148 ? 116.326 169.952 100.638 1.00 68.96  148 A 1 
ATOM 569  C C    . LEU I 9 148 ? 115.150 168.980 100.687 1.00 75.62  148 A 1 
ATOM 570  O O    . LEU I 9 148 ? 114.040 169.305 100.253 1.00 74.36  148 A 1 
ATOM 571  C CB   . LEU I 9 148 ? 117.309 169.548 99.539  1.00 61.00  148 A 1 
ATOM 572  C CG   . LEU I 9 148 ? 116.703 169.246 98.170  1.00 66.25  148 A 1 
ATOM 573  C CD1  . LEU I 9 148 ? 115.919 170.448 97.656  1.00 74.35  148 A 1 
ATOM 574  C CD2  . LEU I 9 148 ? 117.801 168.847 97.192  1.00 65.52  148 A 1 
ATOM 575  H H    . LEU I 9 148 ? 117.874 169.883 101.865 1.00 83.00  148 A 1 
ATOM 576  H HA   . LEU I 9 148 ? 115.981 170.833 100.426 1.00 82.75  148 A 1 
ATOM 577  H HB2  . LEU I 9 148 ? 117.945 170.272 99.419  1.00 73.20  148 A 1 
ATOM 578  H HB3  . LEU I 9 148 ? 117.780 168.752 99.828  1.00 73.20  148 A 1 
ATOM 579  H HG   . LEU I 9 148 ? 116.090 168.499 98.253  1.00 79.50  148 A 1 
ATOM 580  H HD11 . LEU I 9 148 ? 115.544 170.230 96.786  1.00 89.22  148 A 1 
ATOM 581  H HD12 . LEU I 9 148 ? 115.207 170.651 98.282  1.00 89.22  148 A 1 
ATOM 582  H HD13 . LEU I 9 148 ? 116.519 171.207 97.579  1.00 89.22  148 A 1 
ATOM 583  H HD21 . LEU I 9 148 ? 117.399 168.660 96.329  1.00 78.63  148 A 1 
ATOM 584  H HD22 . LEU I 9 148 ? 118.432 169.579 97.112  1.00 78.63  148 A 1 
ATOM 585  H HD23 . LEU I 9 148 ? 118.250 168.056 97.530  1.00 78.63  148 A 1 
ATOM 586  N N    . VAL I 9 149 ? 115.407 167.746 101.125 1.00 74.27  149 A 1 
ATOM 587  C CA   . VAL I 9 149 ? 114.349 166.735 101.183 1.00 65.71  149 A 1 
ATOM 588  C C    . VAL I 9 149 ? 113.177 167.248 102.005 1.00 69.24  149 A 1 
ATOM 589  O O    . VAL I 9 149 ? 112.011 167.117 101.614 1.00 82.01  149 A 1 
ATOM 590  C CB   . VAL I 9 149 ? 114.889 165.411 101.753 1.00 75.96  149 A 1 
ATOM 591  C CG1  . VAL I 9 149 ? 113.792 164.364 101.795 1.00 71.45  149 A 1 
ATOM 592  C CG2  . VAL I 9 149 ? 116.025 164.900 100.913 1.00 88.90  149 A 1 
ATOM 593  H H    . VAL I 9 149 ? 116.178 167.471 101.390 1.00 89.12  149 A 1 
ATOM 594  H HA   . VAL I 9 149 ? 114.031 166.565 100.283 1.00 78.85  149 A 1 
ATOM 595  H HB   . VAL I 9 149 ? 115.211 165.555 102.656 1.00 91.15  149 A 1 
ATOM 596  H HG11 . VAL I 9 149 ? 114.157 163.542 102.157 1.00 85.74  149 A 1 
ATOM 597  H HG12 . VAL I 9 149 ? 113.071 164.685 102.360 1.00 85.74  149 A 1 
ATOM 598  H HG13 . VAL I 9 149 ? 113.465 164.213 100.893 1.00 85.74  149 A 1 
ATOM 599  H HG21 . VAL I 9 149 ? 116.346 164.066 101.292 1.00 106.68 149 A 1 
ATOM 600  H HG22 . VAL I 9 149 ? 115.709 164.751 100.009 1.00 106.68 149 A 1 
ATOM 601  H HG23 . VAL I 9 149 ? 116.737 165.558 100.911 1.00 106.68 149 A 1 
ATOM 602  N N    . CYS I 9 150 ? 113.473 167.813 103.173 1.00 62.62  150 A 1 
ATOM 603  C CA   . CYS I 9 150 ? 112.408 168.327 104.028 1.00 74.16  150 A 1 
ATOM 604  C C    . CYS I 9 150 ? 111.604 169.411 103.321 1.00 74.44  150 A 1 
ATOM 605  O O    . CYS I 9 150 ? 110.369 169.427 103.387 1.00 74.40  150 A 1 
ATOM 606  C CB   . CYS I 9 150 ? 113.002 168.842 105.331 1.00 87.68  150 A 1 
ATOM 607  S SG   . CYS I 9 150 ? 113.675 167.498 106.336 1.00 96.36  150 A 1 
ATOM 608  H H    . CYS I 9 150 ? 114.267 167.909 103.489 1.00 75.14  150 A 1 
ATOM 609  H HA   . CYS I 9 150 ? 111.803 167.600 104.244 1.00 89.00  150 A 1 
ATOM 610  H HB2  . CYS I 9 150 ? 113.721 169.462 105.131 1.00 105.22 150 A 1 
ATOM 611  H HB3  . CYS I 9 150 ? 112.310 169.288 105.844 1.00 105.22 150 A 1 
ATOM 612  H HG   . CYS I 9 150 ? 114.538 166.942 105.714 1.00 115.63 150 A 1 
ATOM 613  N N    . LEU I 9 151 ? 112.288 170.326 102.635 1.00 68.78  151 A 1 
ATOM 614  C CA   . LEU I 9 151 ? 111.596 171.379 101.895 1.00 75.64  151 A 1 
ATOM 615  C C    . LEU I 9 151 ? 110.700 170.809 100.798 1.00 70.47  151 A 1 
ATOM 616  O O    . LEU I 9 151 ? 109.548 171.232 100.640 1.00 62.18  151 A 1 
ATOM 617  C CB   . LEU I 9 151 ? 112.621 172.337 101.291 1.00 64.95  151 A 1 
ATOM 618  C CG   . LEU I 9 151 ? 113.334 173.272 102.263 1.00 71.72  151 A 1 
ATOM 619  C CD1  . LEU I 9 151 ? 114.564 173.873 101.607 1.00 75.64  151 A 1 
ATOM 620  C CD2  . LEU I 9 151 ? 112.380 174.375 102.726 1.00 64.40  151 A 1 
ATOM 621  H H    . LEU I 9 151 ? 113.146 170.357 102.583 1.00 82.53  151 A 1 
ATOM 622  H HA   . LEU I 9 151 ? 111.039 171.883 102.508 1.00 90.76  151 A 1 
ATOM 623  H HB2  . LEU I 9 151 ? 113.303 171.811 100.844 1.00 77.94  151 A 1 
ATOM 624  H HB3  . LEU I 9 151 ? 112.168 172.894 100.637 1.00 77.94  151 A 1 
ATOM 625  H HG   . LEU I 9 151 ? 113.618 172.768 103.042 1.00 86.07  151 A 1 
ATOM 626  H HD11 . LEU I 9 151 ? 115.002 174.463 102.240 1.00 90.77  151 A 1 
ATOM 627  H HD12 . LEU I 9 151 ? 115.165 173.157 101.348 1.00 90.77  151 A 1 
ATOM 628  H HD13 . LEU I 9 151 ? 114.289 174.373 100.823 1.00 90.77  151 A 1 
ATOM 629  H HD21 . LEU I 9 151 ? 112.847 174.958 103.342 1.00 77.28  151 A 1 
ATOM 630  H HD22 . LEU I 9 151 ? 112.084 174.880 101.952 1.00 77.28  151 A 1 
ATOM 631  H HD23 . LEU I 9 151 ? 111.618 173.968 103.167 1.00 77.28  151 A 1 
ATOM 632  N N    . MET I 9 152 ? 111.205 169.834 100.044 1.00 58.68  152 A 1 
ATOM 633  C CA   . MET I 9 152 ? 110.414 169.243 98.972  1.00 54.31  152 A 1 
ATOM 634  C C    . MET I 9 152 ? 109.187 168.532 99.522  1.00 63.26  152 A 1 
ATOM 635  O O    . MET I 9 152 ? 108.090 168.619 98.947  1.00 61.93  152 A 1 
ATOM 636  C CB   . MET I 9 152 ? 111.287 168.272 98.185  1.00 42.53  152 A 1 
ATOM 637  C CG   . MET I 9 152 ? 112.368 168.965 97.386  1.00 55.48  152 A 1 
ATOM 638  S SD   . MET I 9 152 ? 113.466 167.851 96.491  1.00 63.83  152 A 1 
ATOM 639  C CE   . MET I 9 152 ? 112.434 167.370 95.108  1.00 69.31  152 A 1 
ATOM 640  H H    . MET I 9 152 ? 111.993 169.502 100.133 1.00 70.41  152 A 1 
ATOM 641  H HA   . MET I 9 152 ? 110.127 169.945 98.366  1.00 65.17  152 A 1 
ATOM 642  H HB2  . MET I 9 152 ? 111.716 167.661 98.804  1.00 51.03  152 A 1 
ATOM 643  H HB3  . MET I 9 152 ? 110.728 167.777 97.564  1.00 51.03  152 A 1 
ATOM 644  H HG2  . MET I 9 152 ? 111.949 169.550 96.737  1.00 66.58  152 A 1 
ATOM 645  H HG3  . MET I 9 152 ? 112.914 169.490 97.995  1.00 66.58  152 A 1 
ATOM 646  H HE1  . MET I 9 152 ? 112.927 166.756 94.544  1.00 83.17  152 A 1 
ATOM 647  H HE2  . MET I 9 152 ? 111.635 166.936 95.447  1.00 83.17  152 A 1 
ATOM 648  H HE3  . MET I 9 152 ? 112.190 168.162 94.605  1.00 83.17  152 A 1 
ATOM 649  N N    . VAL I 9 153 ? 109.338 167.866 100.660 1.00 63.90  153 A 1 
ATOM 650  C CA   . VAL I 9 153 ? 108.185 167.240 101.291 1.00 67.25  153 A 1 
ATOM 651  C C    . VAL I 9 153 ? 107.201 168.299 101.760 1.00 62.12  153 A 1 
ATOM 652  O O    . VAL I 9 153 ? 105.978 168.111 101.679 1.00 62.36  153 A 1 
ATOM 653  C CB   . VAL I 9 153 ? 108.648 166.341 102.446 1.00 72.53  153 A 1 
ATOM 654  C CG1  . VAL I 9 153 ? 107.449 165.845 103.263 1.00 68.00  153 A 1 
ATOM 655  C CG2  . VAL I 9 153 ? 109.470 165.183 101.894 1.00 73.51  153 A 1 
ATOM 656  H H    . VAL I 9 153 ? 110.083 167.763 101.081 1.00 76.68  153 A 1 
ATOM 657  H HA   . VAL I 9 153 ? 107.733 166.680 100.638 1.00 80.70  153 A 1 
ATOM 658  H HB   . VAL I 9 153 ? 109.218 166.858 103.036 1.00 87.04  153 A 1 
ATOM 659  H HG11 . VAL I 9 153 ? 107.769 165.281 103.983 1.00 81.60  153 A 1 
ATOM 660  H HG12 . VAL I 9 153 ? 106.976 166.612 103.625 1.00 81.60  153 A 1 
ATOM 661  H HG13 . VAL I 9 153 ? 106.860 165.338 102.682 1.00 81.60  153 A 1 
ATOM 662  H HG21 . VAL I 9 153 ? 109.757 164.622 102.633 1.00 88.21  153 A 1 
ATOM 663  H HG22 . VAL I 9 153 ? 108.922 164.671 101.282 1.00 88.21  153 A 1 
ATOM 664  H HG23 . VAL I 9 153 ? 110.244 165.539 101.429 1.00 88.21  153 A 1 
ATOM 665  N N    . HIS I 9 154 ? 107.707 169.429 102.251 1.00 55.95  154 A 1 
ATOM 666  C CA   . HIS I 9 154 ? 106.809 170.511 102.631 1.00 57.26  154 A 1 
ATOM 667  C C    . HIS I 9 154 ? 106.002 170.994 101.448 1.00 62.69  154 A 1 
ATOM 668  O O    . HIS I 9 154 ? 104.801 171.258 101.567 1.00 67.00  154 A 1 
ATOM 669  C CB   . HIS I 9 154 ? 107.572 171.692 103.202 1.00 49.57  154 A 1 
ATOM 670  C CG   . HIS I 9 154 ? 106.695 172.877 103.439 1.00 47.99  154 A 1 
ATOM 671  N ND1  . HIS I 9 154 ? 105.642 172.857 104.326 1.00 68.93  154 A 1 
ATOM 672  C CD2  . HIS I 9 154 ? 106.660 174.092 102.843 1.00 57.48  154 A 1 
ATOM 673  C CE1  . HIS I 9 154 ? 105.022 174.022 104.296 1.00 75.24  154 A 1 
ATOM 674  N NE2  . HIS I 9 154 ? 105.617 174.790 103.404 1.00 59.31  154 A 1 
ATOM 675  H H    . HIS I 9 154 ? 108.544 169.592 102.373 1.00 67.14  154 A 1 
ATOM 676  H HA   . HIS I 9 154 ? 106.193 170.190 103.307 1.00 68.72  154 A 1 
ATOM 677  H HB2  . HIS I 9 154 ? 107.967 171.436 104.049 1.00 59.48  154 A 1 
ATOM 678  H HB3  . HIS I 9 154 ? 108.267 171.954 102.576 1.00 59.48  154 A 1 
ATOM 679  H HD1  . HIS I 9 154 ? 105.432 172.193 104.832 1.00 82.72  154 A 1 
ATOM 680  H HD2  . HIS I 9 154 ? 107.244 174.404 102.191 1.00 68.98  154 A 1 
ATOM 681  H HE1  . HIS I 9 154 ? 104.288 174.259 104.817 1.00 90.29  154 A 1 
ATOM 682  N N    . GLY I 9 155 ? 106.651 171.129 100.296 1.00 68.55  155 A 1 
ATOM 683  C CA   . GLY I 9 155 ? 105.928 171.540 99.108  1.00 70.37  155 A 1 
ATOM 684  C C    . GLY I 9 155 ? 104.873 170.537 98.688  1.00 63.88  155 A 1 
ATOM 685  O O    . GLY I 9 155 ? 103.749 170.911 98.348  1.00 62.75  155 A 1 
ATOM 686  H H    . GLY I 9 155 ? 107.492 170.990 100.180 1.00 82.26  155 A 1 
ATOM 687  H HA2  . GLY I 9 155 ? 105.492 172.390 99.274  1.00 84.44  155 A 1 
ATOM 688  H HA3  . GLY I 9 155 ? 106.553 171.653 98.373  1.00 84.44  155 A 1 
ATOM 689  N N    . PHE I 9 156 ? 105.199 169.249 98.782  1.00 57.83  156 A 1 
ATOM 690  C CA   . PHE I 9 156 ? 104.223 168.202 98.494  1.00 61.84  156 A 1 
ATOM 691  C C    . PHE I 9 156 ? 102.994 168.330 99.393  1.00 61.81  156 A 1 
ATOM 692  O O    . PHE I 9 156 ? 101.848 168.315 98.920  1.00 57.08  156 A 1 
ATOM 693  C CB   . PHE I 9 156 ? 104.870 166.835 98.629  1.00 64.81  156 A 1 
ATOM 694  C CG   . PHE I 9 156 ? 103.957 165.708 98.274  1.00 79.87  156 A 1 
ATOM 695  C CD1  . PHE I 9 156 ? 104.024 165.128 97.018  1.00 86.74  156 A 1 
ATOM 696  C CD2  . PHE I 9 156 ? 103.043 165.219 99.186  1.00 76.47  156 A 1 
ATOM 697  C CE1  . PHE I 9 156 ? 103.191 164.099 96.677  1.00 80.86  156 A 1 
ATOM 698  C CE2  . PHE I 9 156 ? 102.209 164.182 98.849  1.00 90.07  156 A 1 
ATOM 699  C CZ   . PHE I 9 156 ? 102.283 163.620 97.593  1.00 87.33  156 A 1 
ATOM 700  H H    . PHE I 9 156 ? 105.974 168.956 99.011  1.00 69.40  156 A 1 
ATOM 701  H HA   . PHE I 9 156 ? 103.925 168.299 97.576  1.00 74.21  156 A 1 
ATOM 702  H HB2  . PHE I 9 156 ? 105.640 166.792 98.041  1.00 77.77  156 A 1 
ATOM 703  H HB3  . PHE I 9 156 ? 105.152 166.711 99.551  1.00 77.77  156 A 1 
ATOM 704  H HD1  . PHE I 9 156 ? 104.634 165.451 96.396  1.00 104.08 156 A 1 
ATOM 705  H HD2  . PHE I 9 156 ? 102.991 165.597 100.034 1.00 91.77  156 A 1 
ATOM 706  H HE1  . PHE I 9 156 ? 103.244 163.718 95.829  1.00 97.03  156 A 1 
ATOM 707  H HE2  . PHE I 9 156 ? 101.595 163.859 99.469  1.00 108.08 156 A 1 
ATOM 708  H HZ   . PHE I 9 156 ? 101.718 162.916 97.364  1.00 104.79 156 A 1 
ATOM 709  N N    . ILE I 9 157 ? 103.223 168.401 100.703 1.00 62.00  157 A 1 
ATOM 710  C CA   . ILE I 9 157 ? 102.118 168.454 101.657 1.00 57.59  157 A 1 
ATOM 711  C C    . ILE I 9 157 ? 101.288 169.708 101.431 1.00 59.12  157 A 1 
ATOM 712  O O    . ILE I 9 157 ? 100.051 169.668 101.474 1.00 59.13  157 A 1 
ATOM 713  C CB   . ILE I 9 157 ? 102.657 168.394 103.093 1.00 62.38  157 A 1 
ATOM 714  C CG1  . ILE I 9 157 ? 103.373 167.062 103.331 1.00 68.36  157 A 1 
ATOM 715  C CG2  . ILE I 9 157 ? 101.536 168.597 104.103 1.00 64.84  157 A 1 
ATOM 716  C CD1  . ILE I 9 157 ? 104.399 167.115 104.437 1.00 71.05  157 A 1 
ATOM 717  H H    . ILE I 9 157 ? 104.003 168.419 101.064 1.00 74.40  157 A 1 
ATOM 718  H HA   . ILE I 9 157 ? 101.543 167.684 101.520 1.00 69.10  157 A 1 
ATOM 719  H HB   . ILE I 9 157 ? 103.302 169.109 103.208 1.00 74.85  157 A 1 
ATOM 720  H HG12 . ILE I 9 157 ? 102.714 166.391 103.567 1.00 82.03  157 A 1 
ATOM 721  H HG13 . ILE I 9 157 ? 103.828 166.803 102.515 1.00 82.03  157 A 1 
ATOM 722  H HG21 . ILE I 9 157 ? 101.907 168.554 104.998 1.00 77.81  157 A 1 
ATOM 723  H HG22 . ILE I 9 157 ? 101.132 169.466 103.952 1.00 77.81  157 A 1 
ATOM 724  H HG23 . ILE I 9 157 ? 100.875 167.900 103.984 1.00 77.81  157 A 1 
ATOM 725  H HD11 . ILE I 9 157 ? 104.809 166.239 104.529 1.00 85.25  157 A 1 
ATOM 726  H HD12 . ILE I 9 157 ? 105.073 167.774 104.212 1.00 85.25  157 A 1 
ATOM 727  H HD13 . ILE I 9 157 ? 103.957 167.361 105.265 1.00 85.25  157 A 1 
ATOM 728  N N    . ARG I 9 158 ? 101.950 170.857 101.278 1.00 58.00  158 A 1 
ATOM 729  C CA   . ARG I 9 158 ? 101.212 172.091 101.039 1.00 55.68  158 A 1 
ATOM 730  C C    . ARG I 9 158 ? 100.364 171.973 99.780  1.00 55.02  158 A 1 
ATOM 731  O O    . ARG I 9 158 ? 99.267  172.536 99.700  1.00 60.29  158 A 1 
ATOM 732  C CB   . ARG I 9 158 ? 102.172 173.268 100.929 1.00 58.89  158 A 1 
ATOM 733  C CG   . ARG I 9 158 ? 101.489 174.630 100.863 1.00 69.13  158 A 1 
ATOM 734  C CD   . ARG I 9 158 ? 100.569 174.893 102.055 1.00 59.70  158 A 1 
ATOM 735  N NE   . ARG I 9 158 ? 101.282 174.751 103.329 1.00 79.86  158 A 1 
ATOM 736  C CZ   . ARG I 9 158 ? 101.678 175.757 104.109 1.00 86.05  158 A 1 
ATOM 737  N NH1  . ARG I 9 158 ? 101.439 177.020 103.784 1.00 91.85  158 A 1 
ATOM 738  N NH2  . ARG I 9 158 ? 102.318 175.496 105.242 1.00 82.00  158 A 1 
ATOM 739  H H    . ARG I 9 158 ? 102.805 170.945 101.306 1.00 69.60  158 A 1 
ATOM 740  H HA   . ARG I 9 158 ? 100.617 172.255 101.789 1.00 66.81  158 A 1 
ATOM 741  H HB2  . ARG I 9 158 ? 102.754 173.268 101.704 1.00 70.66  158 A 1 
ATOM 742  H HB3  . ARG I 9 158 ? 102.700 173.164 100.123 1.00 70.66  158 A 1 
ATOM 743  H HG2  . ARG I 9 158 ? 102.168 175.322 100.849 1.00 82.96  158 A 1 
ATOM 744  H HG3  . ARG I 9 158 ? 100.953 174.674 100.056 1.00 82.96  158 A 1 
ATOM 745  H HD2  . ARG I 9 158 ? 100.225 175.798 102.000 1.00 71.64  158 A 1 
ATOM 746  H HD3  . ARG I 9 158 ? 99.839  174.255 102.043 1.00 71.64  158 A 1 
ATOM 747  H HE   . ARG I 9 158 ? 101.458 173.952 103.594 1.00 95.84  158 A 1 
ATOM 748  H HH11 . ARG I 9 158 ? 101.025 177.204 103.053 1.00 110.22 158 A 1 
ATOM 749  H HH12 . ARG I 9 158 ? 101.701 177.656 104.301 1.00 110.22 158 A 1 
ATOM 750  H HH21 . ARG I 9 158 ? 102.478 174.681 105.469 1.00 98.41  158 A 1 
ATOM 751  H HH22 . ARG I 9 158 ? 102.573 176.142 105.750 1.00 98.41  158 A 1 
ATOM 752  N N    . ASN I 9 159 ? 100.884 171.290 98.760  1.00 54.78  159 A 1 
ATOM 753  C CA   . ASN I 9 159 ? 100.112 171.061 97.546  1.00 51.28  159 A 1 
ATOM 754  C C    . ASN I 9 159 ? 98.882  170.201 97.831  1.00 63.53  159 A 1 
ATOM 755  O O    . ASN I 9 159 ? 97.775  170.495 97.349  1.00 68.99  159 A 1 
ATOM 756  C CB   . ASN I 9 159 ? 101.025 170.396 96.518  1.00 59.62  159 A 1 
ATOM 757  C CG   . ASN I 9 159 ? 100.318 170.030 95.249  1.00 53.57  159 A 1 
ATOM 758  O OD1  . ASN I 9 159 ? 99.582  170.833 94.673  1.00 49.78  159 A 1 
ATOM 759  N ND2  . ASN I 9 159 ? 100.545 168.801 94.788  1.00 48.17  159 A 1 
ATOM 760  H H    . ASN I 9 159 ? 101.675 170.953 98.748  1.00 65.73  159 A 1 
ATOM 761  H HA   . ASN I 9 159 ? 99.813  171.911 97.189  1.00 61.54  159 A 1 
ATOM 762  H HB2  . ASN I 9 159 ? 101.743 171.009 96.292  1.00 71.55  159 A 1 
ATOM 763  H HB3  . ASN I 9 159 ? 101.392 169.585 96.900  1.00 71.55  159 A 1 
ATOM 764  H HD21 . ASN I 9 159 ? 100.168 168.536 94.064  1.00 57.80  159 A 1 
ATOM 765  H HD22 . ASN I 9 159 ? 101.070 168.272 95.220  1.00 57.80  159 A 1 
ATOM 766  N N    . GLU I 9 160 ? 99.029  169.216 98.727  1.00 67.30  160 A 1 
ATOM 767  C CA   . GLU I 9 160 ? 97.851  168.486 99.192  1.00 70.33  160 A 1 
ATOM 768  C C    . GLU I 9 160 ? 96.841  169.447 99.791  1.00 69.81  160 A 1 
ATOM 769  O O    . GLU I 9 160 ? 95.663  169.449 99.414  1.00 78.56  160 A 1 
ATOM 770  C CB   . GLU I 9 160 ? 98.228  167.433 100.242 1.00 85.80  160 A 1 
ATOM 771  C CG   . GLU I 9 160 ? 98.717  166.092 99.719  1.00 96.63  160 A 1 
ATOM 772  C CD   . GLU I 9 160 ? 99.051  165.103 100.836 1.00 112.63 160 A 1 
ATOM 773  O OE1  . GLU I 9 160 ? 99.150  165.523 102.013 1.00 112.92 160 A 1 
ATOM 774  O OE2  . GLU I 9 160 ? 99.202  163.897 100.540 1.00 107.32 160 A 1 
ATOM 775  H H    . GLU I 9 160 ? 99.775  168.962 99.074  1.00 80.76  160 A 1 
ATOM 776  H HA   . GLU I 9 160 ? 97.436  168.035 98.441  1.00 84.39  160 A 1 
ATOM 777  H HB2  . GLU I 9 160 ? 98.933  167.798 100.798 1.00 102.96 160 A 1 
ATOM 778  H HB3  . GLU I 9 160 ? 97.446  167.259 100.790 1.00 102.96 160 A 1 
ATOM 779  H HG2  . GLU I 9 160 ? 98.025  165.698 99.165  1.00 115.95 160 A 1 
ATOM 780  H HG3  . GLU I 9 160 ? 99.520  166.235 99.193  1.00 115.95 160 A 1 
ATOM 781  N N    . TRP I 9 161 ? 97.282  170.248 100.757 1.00 53.34  161 A 1 
ATOM 782  C CA   . TRP I 9 161 ? 96.369  171.164 101.433 1.00 62.38  161 A 1 
ATOM 783  C C    . TRP I 9 161 ? 95.628  172.012 100.407 1.00 60.12  161 A 1 
ATOM 784  O O    . TRP I 9 161 ? 94.410  172.199 100.483 1.00 64.46  161 A 1 
ATOM 785  C CB   . TRP I 9 161 ? 97.136  172.053 102.404 1.00 58.26  161 A 1 
ATOM 786  C CG   . TRP I 9 161 ? 97.713  171.320 103.562 1.00 53.66  161 A 1 
ATOM 787  C CD1  . TRP I 9 161 ? 97.813  169.972 103.711 1.00 51.49  161 A 1 
ATOM 788  C CD2  . TRP I 9 161 ? 98.301  171.899 104.729 1.00 63.26  161 A 1 
ATOM 789  N NE1  . TRP I 9 161 ? 98.416  169.674 104.903 1.00 62.64  161 A 1 
ATOM 790  C CE2  . TRP I 9 161 ? 98.729  170.840 105.547 1.00 67.76  161 A 1 
ATOM 791  C CE3  . TRP I 9 161 ? 98.507  173.212 105.159 1.00 65.05  161 A 1 
ATOM 792  C CZ2  . TRP I 9 161 ? 99.347  171.051 106.773 1.00 86.89  161 A 1 
ATOM 793  C CZ3  . TRP I 9 161 ? 99.122  173.420 106.375 1.00 72.10  161 A 1 
ATOM 794  C CH2  . TRP I 9 161 ? 99.533  172.346 107.169 1.00 85.46  161 A 1 
ATOM 795  H H    . TRP I 9 161 ? 98.094  170.279 101.039 1.00 64.01  161 A 1 
ATOM 796  H HA   . TRP I 9 161 ? 95.715  170.653 101.935 1.00 74.85  161 A 1 
ATOM 797  H HB2  . TRP I 9 161 ? 97.865  172.479 101.930 1.00 69.92  161 A 1 
ATOM 798  H HB3  . TRP I 9 161 ? 96.532  172.727 102.753 1.00 69.92  161 A 1 
ATOM 799  H HD1  . TRP I 9 161 ? 97.509  169.345 103.095 1.00 61.79  161 A 1 
ATOM 800  H HE1  . TRP I 9 161 ? 98.575  168.881 105.199 1.00 75.17  161 A 1 
ATOM 801  H HE3  . TRP I 9 161 ? 98.237  173.933 104.637 1.00 78.05  161 A 1 
ATOM 802  H HZ2  . TRP I 9 161 ? 99.622  170.339 107.303 1.00 104.27 161 A 1 
ATOM 803  H HZ3  . TRP I 9 161 ? 99.262  174.289 106.672 1.00 86.52  161 A 1 
ATOM 804  H HH2  . TRP I 9 161 ? 99.944  172.517 107.986 1.00 102.55 161 A 1 
ATOM 805  N N    . ILE I 9 162 ? 96.380  172.552 99.442  1.00 61.68  162 A 1 
ATOM 806  C CA   . ILE I 9 162 ? 95.810  173.360 98.366  1.00 66.43  162 A 1 
ATOM 807  C C    . ILE I 9 162 ? 94.683  172.622 97.664  1.00 68.59  162 A 1 
ATOM 808  O O    . ILE I 9 162 ? 93.670  173.224 97.282  1.00 52.03  162 A 1 
ATOM 809  C CB   . ILE I 9 162 ? 96.926  173.755 97.375  1.00 65.31  162 A 1 
ATOM 810  C CG1  . ILE I 9 162 ? 97.808  174.838 97.979  1.00 64.92  162 A 1 
ATOM 811  C CG2  . ILE I 9 162 ? 96.375  174.234 96.039  1.00 63.53  162 A 1 
ATOM 812  C CD1  . ILE I 9 162 ? 99.108  175.026 97.249  1.00 71.12  162 A 1 
ATOM 813  H H    . ILE I 9 162 ? 97.234  172.462 99.392  1.00 74.01  162 A 1 
ATOM 814  H HA   . ILE I 9 162 ? 95.444  174.175 98.744  1.00 79.72  162 A 1 
ATOM 815  H HB   . ILE I 9 162 ? 97.475  172.973 97.212  1.00 78.37  162 A 1 
ATOM 816  H HG12 . ILE I 9 162 ? 97.330  175.682 97.957  1.00 77.91  162 A 1 
ATOM 817  H HG13 . ILE I 9 162 ? 98.015  174.599 98.898  1.00 77.91  162 A 1 
ATOM 818  H HG21 . ILE I 9 162 ? 97.116  174.468 95.458  1.00 76.23  162 A 1 
ATOM 819  H HG22 . ILE I 9 162 ? 95.853  173.523 95.640  1.00 76.23  162 A 1 
ATOM 820  H HG23 . ILE I 9 162 ? 95.815  175.012 96.190  1.00 76.23  162 A 1 
ATOM 821  H HD11 . ILE I 9 162 ? 99.616  175.727 97.688  1.00 85.35  162 A 1 
ATOM 822  H HD12 . ILE I 9 162 ? 99.606  174.193 97.272  1.00 85.35  162 A 1 
ATOM 823  H HD13 . ILE I 9 162 ? 98.921  175.277 96.332  1.00 85.35  162 A 1 
ATOM 824  N N    . ASN I 9 163 ? 94.814  171.299 97.521  1.00 72.50  163 A 1 
ATOM 825  C CA   . ASN I 9 163 ? 93.721  170.546 96.901  1.00 67.60  163 A 1 
ATOM 826  C C    . ASN I 9 163 ? 92.481  170.387 97.779  1.00 74.78  163 A 1 
ATOM 827  O O    . ASN I 9 163 ? 91.508  169.782 97.316  1.00 74.21  163 A 1 
ATOM 828  C CB   . ASN I 9 163 ? 94.230  169.172 96.482  1.00 63.14  163 A 1 
ATOM 829  C CG   . ASN I 9 163 ? 94.629  169.131 95.035  1.00 61.65  163 A 1 
ATOM 830  O OD1  . ASN I 9 163 ? 94.515  170.125 94.322  1.00 60.81  163 A 1 
ATOM 831  N ND2  . ASN I 9 163 ? 95.101  167.982 94.589  1.00 76.19  163 A 1 
ATOM 832  H H    . ASN I 9 163 ? 95.493  170.832 97.762  1.00 87.00  163 A 1 
ATOM 833  H HA   . ASN I 9 163 ? 93.448  171.013 96.096  1.00 81.12  163 A 1 
ATOM 834  H HB2  . ASN I 9 163 ? 95.008  168.945 97.016  1.00 75.77  163 A 1 
ATOM 835  H HB3  . ASN I 9 163 ? 93.529  168.517 96.621  1.00 75.77  163 A 1 
ATOM 836  H HD21 . ASN I 9 163 ? 95.343  167.906 93.768  1.00 91.43  163 A 1 
ATOM 837  H HD22 . ASN I 9 163 ? 95.165  167.308 95.120  1.00 91.43  163 A 1 
ATOM 838  N N    . SER I 9 164 ? 92.463  170.925 98.995  1.00 67.74  164 A 1 
ATOM 839  C CA   . SER I 9 164 ? 91.347  170.684 99.902  1.00 74.11  164 A 1 
ATOM 840  C C    . SER I 9 164 ? 90.013  171.073 99.267  1.00 67.82  164 A 1 
ATOM 841  O O    . SER I 9 164 ? 89.856  172.176 98.737  1.00 65.23  164 A 1 
ATOM 842  C CB   . SER I 9 164 ? 91.536  171.460 101.202 1.00 89.62  164 A 1 
ATOM 843  O OG   . SER I 9 164 ? 90.291  171.627 101.872 1.00 88.66  164 A 1 
ATOM 844  H H    . SER I 9 164 ? 93.082  171.429 99.317  1.00 81.29  164 A 1 
ATOM 845  H HA   . SER I 9 164 ? 91.314  169.740 100.116 1.00 88.93  164 A 1 
ATOM 846  H HB2  . SER I 9 164 ? 92.142  170.968 101.780 1.00 107.55 164 A 1 
ATOM 847  H HB3  . SER I 9 164 ? 91.907  172.335 101.000 1.00 107.55 164 A 1 
ATOM 848  H HG   . SER I 9 164 ? 90.403  172.054 102.586 1.00 106.40 164 A 1 
ATOM 849  N N    . LYS I 9 165 ? 89.054  170.154 99.330  1.00 76.68  165 A 1 
ATOM 850  C CA   . LYS I 9 165 ? 87.731  170.380 98.747  1.00 80.81  165 A 1 
ATOM 851  C C    . LYS I 9 165 ? 86.970  171.451 99.526  1.00 71.83  165 A 1 
ATOM 852  O O    . LYS I 9 165 ? 86.287  172.302 98.936  1.00 72.83  165 A 1 
ATOM 853  C CB   . LYS I 9 165 ? 86.936  169.077 98.701  1.00 83.58  165 A 1 
ATOM 854  C CG   . LYS I 9 165 ? 87.636  167.932 97.967  1.00 108.16 165 A 1 
ATOM 855  C CD   . LYS I 9 165 ? 87.860  168.236 96.487  1.00 106.38 165 A 1 
ATOM 856  C CE   . LYS I 9 165 ? 88.238  166.979 95.695  1.00 87.19  165 A 1 
ATOM 857  N NZ   . LYS I 9 165 ? 89.625  166.510 95.981  1.00 95.69  165 A 1 
ATOM 858  H H    . LYS I 9 165 ? 89.142  169.388 99.707  1.00 92.02  165 A 1 
ATOM 859  H HA   . LYS I 9 165 ? 87.840  170.694 97.836  1.00 96.98  165 A 1 
ATOM 860  H HB2  . LYS I 9 165 ? 86.766  168.786 99.611  1.00 100.29 165 A 1 
ATOM 861  H HB3  . LYS I 9 165 ? 86.094  169.243 98.251  1.00 100.29 165 A 1 
ATOM 862  H HG2  . LYS I 9 165 ? 88.502  167.776 98.377  1.00 129.79 165 A 1 
ATOM 863  H HG3  . LYS I 9 165 ? 87.089  167.133 98.030  1.00 129.79 165 A 1 
ATOM 864  H HD2  . LYS I 9 165 ? 87.043  168.599 96.109  1.00 127.66 165 A 1 
ATOM 865  H HD3  . LYS I 9 165 ? 88.583  168.876 96.401  1.00 127.66 165 A 1 
ATOM 866  H HE2  . LYS I 9 165 ? 87.624  166.266 95.927  1.00 104.63 165 A 1 
ATOM 867  H HE3  . LYS I 9 165 ? 88.175  167.173 94.746  1.00 104.63 165 A 1 
ATOM 868  H HZ1  . LYS I 9 165 ? 89.802  165.782 95.502  1.00 114.83 165 A 1 
ATOM 869  H HZ2  . LYS I 9 165 ? 90.211  167.146 95.769  1.00 114.83 165 A 1 
ATOM 870  H HZ3  . LYS I 9 165 ? 89.707  166.317 96.846  1.00 114.83 165 A 1 
ATOM 871  N N    . ARG I 9 166 ? 87.036  171.382 100.859 1.00 79.83  166 A 1 
ATOM 872  C CA   . ARG I 9 166 ? 86.343  172.357 101.694 1.00 72.98  166 A 1 
ATOM 873  C C    . ARG I 9 166 ? 86.767  173.762 101.312 1.00 76.51  166 A 1 
ATOM 874  O O    . ARG I 9 166 ? 85.956  174.694 101.378 1.00 75.01  166 A 1 
ATOM 875  C CB   . ARG I 9 166 ? 86.624  172.092 103.180 1.00 75.25  166 A 1 
ATOM 876  C CG   . ARG I 9 166 ? 86.905  170.623 103.540 1.00 91.35  166 A 1 
ATOM 877  C CD   . ARG I 9 166 ? 86.119  170.133 104.742 1.00 78.74  166 A 1 
ATOM 878  N NE   . ARG I 9 166 ? 86.396  168.716 104.972 1.00 95.43  166 A 1 
ATOM 879  C CZ   . ARG I 9 166 ? 85.600  167.887 105.640 1.00 98.78  166 A 1 
ATOM 880  N NH1  . ARG I 9 166 ? 84.460  168.323 106.150 1.00 98.40  166 A 1 
ATOM 881  N NH2  . ARG I 9 166 ? 85.943  166.613 105.793 1.00 102.40 166 A 1 
ATOM 882  H H    . ARG I 9 166 ? 87.470  170.783 101.298 1.00 95.80  166 A 1 
ATOM 883  H HA   . ARG I 9 166 ? 85.387  172.279 101.547 1.00 87.58  166 A 1 
ATOM 884  H HB2  . ARG I 9 166 ? 87.401  172.610 103.443 1.00 90.30  166 A 1 
ATOM 885  H HB3  . ARG I 9 166 ? 85.853  172.377 103.696 1.00 90.30  166 A 1 
ATOM 886  H HG2  . ARG I 9 166 ? 86.669  170.064 102.781 1.00 109.62 166 A 1 
ATOM 887  H HG3  . ARG I 9 166 ? 87.850  170.525 103.740 1.00 109.62 166 A 1 
ATOM 888  H HD2  . ARG I 9 166 ? 86.383  170.632 105.530 1.00 94.49  166 A 1 
ATOM 889  H HD3  . ARG I 9 166 ? 85.169  170.239 104.575 1.00 94.49  166 A 1 
ATOM 890  H HE   . ARG I 9 166 ? 87.126  168.396 104.651 1.00 114.52 166 A 1 
ATOM 891  H HH11 . ARG I 9 166 ? 84.233  169.148 106.051 1.00 118.08 166 A 1 
ATOM 892  H HH12 . ARG I 9 166 ? 83.947  167.784 106.580 1.00 118.08 166 A 1 
ATOM 893  H HH21 . ARG I 9 166 ? 86.682  166.324 105.464 1.00 122.88 166 A 1 
ATOM 894  H HH22 . ARG I 9 166 ? 85.427  166.076 106.226 1.00 122.88 166 A 1 
ATOM 895  N N    . LEU I 9 167 ? 88.025  173.935 100.901 1.00 76.83  167 A 1 
ATOM 896  C CA   . LEU I 9 167 ? 88.522  175.263 100.569 1.00 74.02  167 A 1 
ATOM 897  C C    . LEU I 9 167 ? 88.056  175.664 99.189  1.00 67.71  167 A 1 
ATOM 898  O O    . LEU I 9 167 ? 87.623  176.805 98.978  1.00 65.65  167 A 1 
ATOM 899  C CB   . LEU I 9 167 ? 90.046  175.311 100.596 1.00 80.64  167 A 1 
ATOM 900  C CG   . LEU I 9 167 ? 90.626  176.687 100.934 1.00 82.52  167 A 1 
ATOM 901  C CD1  . LEU I 9 167 ? 90.428  177.071 102.395 1.00 106.99 167 A 1 
ATOM 902  C CD2  . LEU I 9 167 ? 92.094  176.715 100.546 1.00 74.61  167 A 1 
ATOM 903  H H    . LEU I 9 167 ? 88.601  173.304 100.808 1.00 92.20  167 A 1 
ATOM 904  H HA   . LEU I 9 167 ? 88.181  175.906 101.209 1.00 88.83  167 A 1 
ATOM 905  H HB2  . LEU I 9 167 ? 90.365  174.685 101.263 1.00 96.77  167 A 1 
ATOM 906  H HB3  . LEU I 9 167 ? 90.381  175.058 99.722  1.00 96.77  167 A 1 
ATOM 907  H HG   . LEU I 9 167 ? 90.170  177.352 100.393 1.00 99.02  167 A 1 
ATOM 908  H HD11 . LEU I 9 167 ? 90.815  177.949 102.544 1.00 128.39 167 A 1 
ATOM 909  H HD12 . LEU I 9 167 ? 89.478  177.091 102.591 1.00 128.39 167 A 1 
ATOM 910  H HD13 . LEU I 9 167 ? 90.870  176.417 102.955 1.00 128.39 167 A 1 
ATOM 911  H HD21 . LEU I 9 167 ? 92.461  177.587 100.759 1.00 89.53  167 A 1 
ATOM 912  H HD22 . LEU I 9 167 ? 92.564  176.026 101.040 1.00 89.53  167 A 1 
ATOM 913  H HD23 . LEU I 9 167 ? 92.170  176.548 99.592  1.00 89.53  167 A 1 
ATOM 914  N N    . SER I 9 168 ? 88.136  174.729 98.249  1.00 62.60  168 A 1 
ATOM 915  C CA   . SER I 9 168 ? 87.860  175.071 96.868  1.00 58.82  168 A 1 
ATOM 916  C C    . SER I 9 168 ? 86.405  175.461 96.709  1.00 58.10  168 A 1 
ATOM 917  O O    . SER I 9 168 ? 86.087  176.364 95.932  1.00 69.77  168 A 1 
ATOM 918  C CB   . SER I 9 168 ? 88.234  173.910 95.948  1.00 60.92  168 A 1 
ATOM 919  O OG   . SER I 9 168 ? 87.171  172.989 95.824  1.00 73.46  168 A 1 
ATOM 920  H H    . SER I 9 168 ? 88.344  173.905 98.383  1.00 75.12  168 A 1 
ATOM 921  H HA   . SER I 9 168 ? 88.404  175.836 96.620  1.00 70.58  168 A 1 
ATOM 922  H HB2  . SER I 9 168 ? 88.450  174.261 95.070  1.00 73.10  168 A 1 
ATOM 923  H HB3  . SER I 9 168 ? 89.005  173.450 96.319  1.00 73.10  168 A 1 
ATOM 924  H HG   . SER I 9 168 ? 87.393  172.361 95.314  1.00 88.15  168 A 1 
ATOM 925  N N    . ARG I 9 169 ? 85.489  174.784 97.412  1.00 63.70  169 A 1 
ATOM 926  C CA   . ARG I 9 169 ? 84.092  175.189 97.274  1.00 83.83  169 A 1 
ATOM 927  C C    . ARG I 9 169 ? 83.882  176.637 97.715  1.00 74.57  169 A 1 
ATOM 928  O O    . ARG I 9 169 ? 82.979  177.314 97.207  1.00 68.56  169 A 1 
ATOM 929  C CB   . ARG I 9 169 ? 83.160  174.259 98.050  1.00 89.63  169 A 1 
ATOM 930  C CG   . ARG I 9 169 ? 83.295  174.312 99.550  1.00 94.76  169 A 1 
ATOM 931  C CD   . ARG I 9 169 ? 82.517  173.166 100.180 1.00 97.76  169 A 1 
ATOM 932  N NE   . ARG I 9 169 ? 81.180  173.622 100.572 1.00 79.33  169 A 1 
ATOM 933  C CZ   . ARG I 9 169 ? 80.084  173.479 99.831  1.00 72.68  169 A 1 
ATOM 934  N NH1  . ARG I 9 169 ? 80.144  172.897 98.638  1.00 81.46  169 A 1 
ATOM 935  N NH2  . ARG I 9 169 ? 78.925  173.941 100.277 1.00 58.30  169 A 1 
ATOM 936  H H    . ARG I 9 169 ? 85.641  174.125 97.945  1.00 76.43  169 A 1 
ATOM 937  H HA   . ARG I 9 169 ? 83.847  175.130 96.338  1.00 100.59 169 A 1 
ATOM 938  H HB2  . ARG I 9 169 ? 82.244  174.489 97.833  1.00 107.56 169 A 1 
ATOM 939  H HB3  . ARG I 9 169 ? 83.339  173.346 97.773  1.00 107.56 169 A 1 
ATOM 940  H HG2  . ARG I 9 169 ? 84.231  174.222 99.794  1.00 113.71 169 A 1 
ATOM 941  H HG3  . ARG I 9 169 ? 82.935  175.149 99.878  1.00 113.71 169 A 1 
ATOM 942  H HD2  . ARG I 9 169 ? 82.420  172.446 99.539  1.00 117.31 169 A 1 
ATOM 943  H HD3  . ARG I 9 169 ? 82.981  172.855 100.974 1.00 117.31 169 A 1 
ATOM 944  H HE   . ARG I 9 169 ? 81.099  174.009 101.336 1.00 95.19  169 A 1 
ATOM 945  H HH11 . ARG I 9 169 ? 80.895  172.600 98.342  1.00 97.75  169 A 1 
ATOM 946  H HH12 . ARG I 9 169 ? 79.431  172.813 98.165  1.00 97.75  169 A 1 
ATOM 947  H HH21 . ARG I 9 169 ? 78.881  174.321 101.048 1.00 69.96  169 A 1 
ATOM 948  H HH22 . ARG I 9 169 ? 78.214  173.852 99.803  1.00 69.96  169 A 1 
ATOM 949  N N    . LYS I 9 170 ? 84.699  177.126 98.651  1.00 69.43  170 A 1 
ATOM 950  C CA   . LYS I 9 170 ? 84.611  178.520 99.082  1.00 72.98  170 A 1 
ATOM 951  C C    . LYS I 9 170 ? 85.252  179.464 98.073  1.00 85.68  170 A 1 
ATOM 952  O O    . LYS I 9 170 ? 84.667  180.496 97.724  1.00 93.79  170 A 1 
ATOM 953  C CB   . LYS I 9 170 ? 85.253  178.715 100.453 1.00 80.62  170 A 1 
ATOM 954  C CG   . LYS I 9 170 ? 84.343  179.444 101.442 1.00 121.69 170 A 1 
ATOM 955  C CD   . LYS I 9 170 ? 84.891  179.419 102.863 1.00 147.92 170 A 1 
ATOM 956  C CE   . LYS I 9 170 ? 84.517  178.144 103.592 1.00 137.84 170 A 1 
ATOM 957  N NZ   . LYS I 9 170 ? 83.097  178.200 104.038 1.00 128.01 170 A 1 
ATOM 958  H H    . LYS I 9 170 ? 85.309  176.670 99.050  1.00 83.32  170 A 1 
ATOM 959  H HA   . LYS I 9 170 ? 83.674  178.762 99.158  1.00 87.58  170 A 1 
ATOM 960  H HB2  . LYS I 9 170 ? 85.466  177.845 100.827 1.00 96.75  170 A 1 
ATOM 961  H HB3  . LYS I 9 170 ? 86.062  179.237 100.350 1.00 96.75  170 A 1 
ATOM 962  H HG2  . LYS I 9 170 ? 84.257  180.370 101.167 1.00 146.03 170 A 1 
ATOM 963  H HG3  . LYS I 9 170 ? 83.474  179.016 101.445 1.00 146.03 170 A 1 
ATOM 964  H HD2  . LYS I 9 170 ? 85.858  179.478 102.831 1.00 177.50 170 A 1 
ATOM 965  H HD3  . LYS I 9 170 ? 84.525  180.169 103.357 1.00 177.50 170 A 1 
ATOM 966  H HE2  . LYS I 9 170 ? 84.622  177.387 102.995 1.00 165.40 170 A 1 
ATOM 967  H HE3  . LYS I 9 170 ? 85.081  178.041 104.375 1.00 165.40 170 A 1 
ATOM 968  H HZ1  . LYS I 9 170 ? 82.882  177.451 104.465 1.00 153.61 170 A 1 
ATOM 969  H HZ2  . LYS I 9 170 ? 82.979  178.891 104.586 1.00 153.61 170 A 1 
ATOM 970  H HZ3  . LYS I 9 170 ? 82.561  178.296 103.334 1.00 153.61 170 A 1 
ATOM 971  N N    . LEU I 9 171 ? 86.456  179.128 97.604  1.00 82.28  171 A 1 
ATOM 972  C CA   . LEU I 9 171 ? 87.169  180.021 96.690  1.00 60.22  171 A 1 
ATOM 973  C C    . LEU I 9 171 ? 86.506  180.091 95.320  1.00 74.41  171 A 1 
ATOM 974  O O    . LEU I 9 171 ? 86.555  181.139 94.670  1.00 81.49  171 A 1 
ATOM 975  C CB   . LEU I 9 171 ? 88.616  179.551 96.527  1.00 54.67  171 A 1 
ATOM 976  C CG   . LEU I 9 171 ? 89.529  179.582 97.753  1.00 72.13  171 A 1 
ATOM 977  C CD1  . LEU I 9 171 ? 90.952  179.160 97.397  1.00 51.13  171 A 1 
ATOM 978  C CD2  . LEU I 9 171 ? 89.539  180.969 98.366  1.00 92.94  171 A 1 
ATOM 979  H H    . LEU I 9 171 ? 86.874  178.402 97.796  1.00 98.74  171 A 1 
ATOM 980  H HA   . LEU I 9 171 ? 87.184  180.913 97.066  1.00 72.27  171 A 1 
ATOM 981  H HB2  . LEU I 9 171 ? 88.596  178.633 96.213  1.00 65.60  171 A 1 
ATOM 982  H HB3  . LEU I 9 171 ? 89.032  180.105 95.849  1.00 65.60  171 A 1 
ATOM 983  H HG   . LEU I 9 171 ? 89.189  178.961 98.416  1.00 86.55  171 A 1 
ATOM 984  H HD11 . LEU I 9 171 ? 91.500  179.191 98.197  1.00 61.36  171 A 1 
ATOM 985  H HD12 . LEU I 9 171 ? 90.933  178.256 97.044  1.00 61.36  171 A 1 
ATOM 986  H HD13 . LEU I 9 171 ? 91.304  179.770 96.729  1.00 61.36  171 A 1 
ATOM 987  H HD21 . LEU I 9 171 ? 90.123  180.969 99.141  1.00 111.53 171 A 1 
ATOM 988  H HD22 . LEU I 9 171 ? 89.864  181.603 97.707  1.00 111.53 171 A 1 
ATOM 989  H HD23 . LEU I 9 171 ? 88.636  181.202 98.633  1.00 111.53 171 A 1 
ATOM 990  N N    . SER I 9 172 ? 85.861  179.010 94.877  1.00 72.83  172 A 1 
ATOM 991  C CA   . SER I 9 172 ? 85.133  179.036 93.613  1.00 73.69  172 A 1 
ATOM 992  C C    . SER I 9 172 ? 84.251  180.273 93.500  1.00 78.76  172 A 1 
ATOM 993  O O    . SER I 9 172 ? 84.182  180.898 92.436  1.00 72.64  172 A 1 
ATOM 994  C CB   . SER I 9 172 ? 84.290  177.768 93.470  1.00 96.35  172 A 1 
ATOM 995  O OG   . SER I 9 172 ? 83.746  177.671 92.165  1.00 110.31 172 A 1 
ATOM 996  H H    . SER I 9 172 ? 85.830  178.258 95.288  1.00 87.40  172 A 1 
ATOM 997  H HA   . SER I 9 172 ? 85.771  179.057 92.884  1.00 88.43  172 A 1 
ATOM 998  H HB2  . SER I 9 172 ? 84.854  176.995 93.634  1.00 115.62 172 A 1 
ATOM 999  H HB3  . SER I 9 172 ? 83.567  177.795 94.113  1.00 115.62 172 A 1 
ATOM 1000 H HG   . SER I 9 172 ? 83.285  176.971 92.096  1.00 132.37 172 A 1 
ATOM 1001 N N    . ASN I 9 173 ? 83.572  180.640 94.591  1.00 88.38  173 A 1 
ATOM 1002 C CA   . ASN I 9 173 ? 82.659  181.778 94.581  1.00 93.58  173 A 1 
ATOM 1003 C C    . ASN I 9 173 ? 83.351  183.116 94.362  1.00 84.52  173 A 1 
ATOM 1004 O O    . ASN I 9 173 ? 82.654  184.123 94.190  1.00 101.36 173 A 1 
ATOM 1005 C CB   . ASN I 9 173 ? 81.907  181.827 95.906  1.00 73.49  173 A 1 
ATOM 1006 C CG   . ASN I 9 173 ? 80.993  180.645 96.093  1.00 94.95  173 A 1 
ATOM 1007 O OD1  . ASN I 9 173 ? 81.165  179.599 95.460  1.00 92.44  173 A 1 
ATOM 1008 N ND2  . ASN I 9 173 ? 80.012  180.798 96.972  1.00 110.63 173 A 1 
ATOM 1009 H H    . ASN I 9 173 ? 83.624  180.241 95.351  1.00 106.05 173 A 1 
ATOM 1010 H HA   . ASN I 9 173 ? 82.010  181.656 93.871  1.00 112.29 173 A 1 
ATOM 1011 H HB2  . ASN I 9 173 ? 82.549  181.831 96.634  1.00 88.18  173 A 1 
ATOM 1012 H HB3  . ASN I 9 173 ? 81.367  182.633 95.934  1.00 88.18  173 A 1 
ATOM 1013 H HD21 . ASN I 9 173 ? 79.462  180.155 97.117  1.00 132.76 173 A 1 
ATOM 1014 H HD22 . ASN I 9 173 ? 79.926  181.541 97.394  1.00 132.76 173 A 1 
ATOM 1015 N N    . LEU I 9 174 ? 84.680  183.166 94.401  1.00 64.97  174 A 1 
ATOM 1016 C CA   . LEU I 9 174 ? 85.409  184.403 94.136  1.00 70.21  174 A 1 
ATOM 1017 C C    . LEU I 9 174 ? 85.537  184.725 92.653  1.00 78.89  174 A 1 
ATOM 1018 O O    . LEU I 9 174 ? 85.895  185.858 92.314  1.00 79.43  174 A 1 
ATOM 1019 C CB   . LEU I 9 174 ? 86.810  184.340 94.736  1.00 67.79  174 A 1 
ATOM 1020 C CG   . LEU I 9 174 ? 86.937  184.635 96.222  1.00 72.80  174 A 1 
ATOM 1021 C CD1  . LEU I 9 174 ? 88.344  184.314 96.696  1.00 59.94  174 A 1 
ATOM 1022 C CD2  . LEU I 9 174 ? 86.590  186.086 96.500  1.00 89.84  174 A 1 
ATOM 1023 H H    . LEU I 9 174 ? 85.184  182.493 94.581  1.00 77.96  174 A 1 
ATOM 1024 H HA   . LEU I 9 174 ? 84.938  185.139 94.560  1.00 84.25  174 A 1 
ATOM 1025 H HB2  . LEU I 9 174 ? 87.162  183.447 94.590  1.00 81.35  174 A 1 
ATOM 1026 H HB3  . LEU I 9 174 ? 87.367  184.982 94.268  1.00 81.35  174 A 1 
ATOM 1027 H HG   . LEU I 9 174 ? 86.316  184.073 96.713  1.00 87.37  174 A 1 
ATOM 1028 H HD11 . LEU I 9 174 ? 88.409  184.507 97.643  1.00 71.93  174 A 1 
ATOM 1029 H HD12 . LEU I 9 174 ? 88.525  183.376 96.534  1.00 71.93  174 A 1 
ATOM 1030 H HD13 . LEU I 9 174 ? 88.974  184.862 96.201  1.00 71.93  174 A 1 
ATOM 1031 H HD21 . LEU I 9 174 ? 86.675  186.253 97.450  1.00 107.81 174 A 1 
ATOM 1032 H HD22 . LEU I 9 174 ? 87.200  186.655 96.006  1.00 107.81 174 A 1 
ATOM 1033 H HD23 . LEU I 9 174 ? 85.678  186.252 96.215  1.00 107.81 174 A 1 
ATOM 1034 N N    . VAL I 9 175 ? 85.280  183.764 91.770  1.00 72.25  175 A 1 
ATOM 1035 C CA   . VAL I 9 175 ? 85.530  183.918 90.342  1.00 67.24  175 A 1 
ATOM 1036 C C    . VAL I 9 175 ? 84.198  184.034 89.601  1.00 75.95  175 A 1 
ATOM 1037 O O    . VAL I 9 175 ? 83.449  183.048 89.511  1.00 90.81  175 A 1 
ATOM 1038 C CB   . VAL I 9 175 ? 86.374  182.750 89.806  1.00 69.18  175 A 1 
ATOM 1039 C CG1  . VAL I 9 175 ? 86.638  182.891 88.306  1.00 69.09  175 A 1 
ATOM 1040 C CG2  . VAL I 9 175 ? 87.691  182.678 90.564  1.00 61.78  175 A 1 
ATOM 1041 H H    . VAL I 9 175 ? 84.953  182.997 91.980  1.00 86.70  175 A 1 
ATOM 1042 H HA   . VAL I 9 175 ? 86.029  184.738 90.195  1.00 80.68  175 A 1 
ATOM 1043 H HB   . VAL I 9 175 ? 85.895  181.920 89.954  1.00 83.02  175 A 1 
ATOM 1044 H HG11 . VAL I 9 175 ? 87.170  182.137 88.006  1.00 82.91  175 A 1 
ATOM 1045 H HG12 . VAL I 9 175 ? 85.789  182.904 87.835  1.00 82.91  175 A 1 
ATOM 1046 H HG13 . VAL I 9 175 ? 87.117  183.720 88.145  1.00 82.91  175 A 1 
ATOM 1047 H HG21 . VAL I 9 175 ? 88.214  181.937 90.218  1.00 74.13  175 A 1 
ATOM 1048 H HG22 . VAL I 9 175 ? 88.174  183.511 90.439  1.00 74.13  175 A 1 
ATOM 1049 H HG23 . VAL I 9 175 ? 87.506  182.541 91.507  1.00 74.13  175 A 1 
ATOM 1050 N N    . PRO I 9 176 ? 83.847  185.217 89.095  1.00 66.18  176 A 1 
ATOM 1051 C CA   . PRO I 9 176 ? 82.617  185.383 88.308  1.00 82.67  176 A 1 
ATOM 1052 C C    . PRO I 9 176 ? 82.563  184.450 87.104  1.00 78.46  176 A 1 
ATOM 1053 O O    . PRO I 9 176 ? 83.577  183.934 86.631  1.00 74.33  176 A 1 
ATOM 1054 C CB   . PRO I 9 176 ? 82.677  186.849 87.864  1.00 100.28 176 A 1 
ATOM 1055 C CG   . PRO I 9 176 ? 83.464  187.503 88.936  1.00 106.19 176 A 1 
ATOM 1056 C CD   . PRO I 9 176 ? 84.538  186.504 89.265  1.00 68.04  176 A 1 
ATOM 1057 H HA   . PRO I 9 176 ? 81.834  185.244 88.865  1.00 99.20  176 A 1 
ATOM 1058 H HB2  . PRO I 9 176 ? 83.129  186.916 87.010  1.00 120.33 176 A 1 
ATOM 1059 H HB3  . PRO I 9 176 ? 81.782  187.216 87.815  1.00 120.33 176 A 1 
ATOM 1060 H HG2  . PRO I 9 176 ? 83.849  188.330 88.602  1.00 127.42 176 A 1 
ATOM 1061 H HG3  . PRO I 9 176 ? 82.899  187.671 89.704  1.00 127.42 176 A 1 
ATOM 1062 H HD2  . PRO I 9 176 ? 85.277  186.580 88.640  1.00 81.65  176 A 1 
ATOM 1063 H HD3  . PRO I 9 176 ? 84.833  186.612 90.183  1.00 81.65  176 A 1 
ATOM 1064 N N    . GLU I 9 177 ? 81.345  184.244 86.604  1.00 80.45  177 A 1 
ATOM 1065 C CA   . GLU I 9 177 ? 81.147  183.374 85.448  1.00 102.84 177 A 1 
ATOM 1066 C C    . GLU I 9 177 ? 81.972  183.847 84.256  1.00 94.88  177 A 1 
ATOM 1067 O O    . GLU I 9 177 ? 82.629  183.042 83.582  1.00 90.40  177 A 1 
ATOM 1068 C CB   . GLU I 9 177 ? 79.666  183.341 85.075  1.00 132.96 177 A 1 
ATOM 1069 C CG   . GLU I 9 177 ? 79.223  182.089 84.333  1.00 138.11 177 A 1 
ATOM 1070 C CD   . GLU I 9 177 ? 77.713  181.924 84.333  1.00 136.61 177 A 1 
ATOM 1071 O OE1  . GLU I 9 177 ? 77.045  182.526 85.202  1.00 128.27 177 A 1 
ATOM 1072 O OE2  . GLU I 9 177 ? 77.192  181.208 83.452  1.00 136.24 177 A 1 
ATOM 1073 H H    . GLU I 9 177 ? 80.623  184.595 86.912  1.00 96.54  177 A 1 
ATOM 1074 H HA   . GLU I 9 177 ? 81.425  182.472 85.673  1.00 123.40 177 A 1 
ATOM 1075 H HB2  . GLU I 9 177 ? 79.141  183.400 85.889  1.00 159.55 177 A 1 
ATOM 1076 H HB3  . GLU I 9 177 ? 79.473  184.102 84.507  1.00 159.55 177 A 1 
ATOM 1077 H HG2  . GLU I 9 177 ? 79.520  182.145 83.412  1.00 165.73 177 A 1 
ATOM 1078 H HG3  . GLU I 9 177 ? 79.612  181.310 84.762  1.00 165.73 177 A 1 
ATOM 1079 N N    . LYS I 9 178 ? 81.863  185.133 83.919  1.00 97.69  178 A 1 
ATOM 1080 C CA   . LYS I 9 178 ? 82.651  185.713 82.834  1.00 90.90  178 A 1 
ATOM 1081 C C    . LYS I 9 178 ? 84.115  185.285 82.909  1.00 78.33  178 A 1 
ATOM 1082 O O    . LYS I 9 178 ? 84.709  184.838 81.914  1.00 74.85  178 A 1 
ATOM 1083 C CB   . LYS I 9 178 ? 82.538  187.239 82.878  1.00 88.18  178 A 1 
ATOM 1084 C CG   . LYS I 9 178 ? 81.102  187.767 82.871  1.00 119.18 178 A 1 
ATOM 1085 C CD   . LYS I 9 178 ? 81.038  189.244 83.249  1.00 142.13 178 A 1 
ATOM 1086 C CE   . LYS I 9 178 ? 80.871  190.144 82.031  1.00 125.46 178 A 1 
ATOM 1087 N NZ   . LYS I 9 178 ? 79.507  190.046 81.436  1.00 98.83  178 A 1 
ATOM 1088 H H    . LYS I 9 178 ? 81.337  185.693 84.307  1.00 117.23 178 A 1 
ATOM 1089 H HA   . LYS I 9 178 ? 82.292  185.409 81.985  1.00 109.08 178 A 1 
ATOM 1090 H HB2  . LYS I 9 178 ? 82.965  187.558 83.688  1.00 105.81 178 A 1 
ATOM 1091 H HB3  . LYS I 9 178 ? 82.990  187.606 82.103  1.00 105.81 178 A 1 
ATOM 1092 H HG2  . LYS I 9 178 ? 80.731  187.666 81.979  1.00 143.02 178 A 1 
ATOM 1093 H HG3  . LYS I 9 178 ? 80.574  187.267 83.512  1.00 143.02 178 A 1 
ATOM 1094 H HD2  . LYS I 9 178 ? 80.281  189.388 83.837  1.00 170.55 178 A 1 
ATOM 1095 H HD3  . LYS I 9 178 ? 81.861  189.492 83.697  1.00 170.55 178 A 1 
ATOM 1096 H HE2  . LYS I 9 178 ? 81.019  191.066 82.293  1.00 150.55 178 A 1 
ATOM 1097 H HE3  . LYS I 9 178 ? 81.515  189.884 81.351  1.00 150.55 178 A 1 
ATOM 1098 H HZ1  . LYS I 9 178 ? 79.445  190.584 80.728  1.00 118.59 178 A 1 
ATOM 1099 H HZ2  . LYS I 9 178 ? 79.347  189.209 81.178  1.00 118.59 178 A 1 
ATOM 1100 H HZ3  . LYS I 9 178 ? 78.897  190.287 82.035  1.00 118.59 178 A 1 
ATOM 1101 N N    . VAL I 9 179 ? 84.704  185.368 84.103  1.00 66.90  179 A 1 
ATOM 1102 C CA   . VAL I 9 179 ? 86.110  185.008 84.247  1.00 62.10  179 A 1 
ATOM 1103 C C    . VAL I 9 179 ? 86.305  183.511 84.057  1.00 66.28  179 A 1 
ATOM 1104 O O    . VAL I 9 179 ? 87.304  183.075 83.474  1.00 64.84  179 A 1 
ATOM 1105 C CB   . VAL I 9 179 ? 86.627  185.463 85.622  1.00 68.85  179 A 1 
ATOM 1106 C CG1  . VAL I 9 179 ? 88.096  185.078 85.808  1.00 73.51  179 A 1 
ATOM 1107 C CG2  . VAL I 9 179 ? 86.424  186.955 85.809  1.00 69.73  179 A 1 
ATOM 1108 H H    . VAL I 9 179 ? 84.320  185.622 84.829  1.00 80.28  179 A 1 
ATOM 1109 H HA   . VAL I 9 179 ? 86.626  185.467 83.564  1.00 74.52  179 A 1 
ATOM 1110 H HB   . VAL I 9 179 ? 86.115  185.011 86.309  1.00 82.62  179 A 1 
ATOM 1111 H HG11 . VAL I 9 179 ? 88.392  185.379 86.681  1.00 88.21  179 A 1 
ATOM 1112 H HG12 . VAL I 9 179 ? 88.178  184.114 85.743  1.00 88.21  179 A 1 
ATOM 1113 H HG13 . VAL I 9 179 ? 88.623  185.504 85.114  1.00 88.21  179 A 1 
ATOM 1114 H HG21 . VAL I 9 179 ? 86.759  187.211 86.684  1.00 83.68  179 A 1 
ATOM 1115 H HG22 . VAL I 9 179 ? 86.910  187.429 85.116  1.00 83.68  179 A 1 
ATOM 1116 H HG23 . VAL I 9 179 ? 85.477  187.153 85.746  1.00 83.68  179 A 1 
ATOM 1117 N N    . PHE I 9 180 ? 85.397  182.690 84.584  1.00 72.83  180 A 1 
ATOM 1118 C CA   . PHE I 9 180 ? 85.540  181.260 84.361  1.00 76.65  180 A 1 
ATOM 1119 C C    . PHE I 9 180 ? 85.587  180.965 82.865  1.00 71.36  180 A 1 
ATOM 1120 O O    . PHE I 9 180 ? 86.440  180.200 82.384  1.00 67.37  180 A 1 
ATOM 1121 C CB   . PHE I 9 180 ? 84.390  180.505 85.033  1.00 72.55  180 A 1 
ATOM 1122 C CG   . PHE I 9 180 ? 84.531  179.017 84.963  1.00 71.01  180 A 1 
ATOM 1123 C CD1  . PHE I 9 180 ? 85.255  178.334 85.920  1.00 69.59  180 A 1 
ATOM 1124 C CD2  . PHE I 9 180 ? 83.950  178.305 83.929  1.00 82.10  180 A 1 
ATOM 1125 C CE1  . PHE I 9 180 ? 85.395  176.965 85.849  1.00 82.71  180 A 1 
ATOM 1126 C CE2  . PHE I 9 180 ? 84.084  176.933 83.851  1.00 77.98  180 A 1 
ATOM 1127 C CZ   . PHE I 9 180 ? 84.805  176.262 84.812  1.00 85.65  180 A 1 
ATOM 1128 H H    . PHE I 9 180 ? 84.718  182.927 85.055  1.00 87.39  180 A 1 
ATOM 1129 H HA   . PHE I 9 180 ? 86.372  180.956 84.756  1.00 91.98  180 A 1 
ATOM 1130 H HB2  . PHE I 9 180 ? 84.355  180.755 85.970  1.00 87.06  180 A 1 
ATOM 1131 H HB3  . PHE I 9 180 ? 83.559  180.746 84.596  1.00 87.06  180 A 1 
ATOM 1132 H HD1  . PHE I 9 180 ? 85.653  178.801 86.618  1.00 83.51  180 A 1 
ATOM 1133 H HD2  . PHE I 9 180 ? 83.463  178.755 83.277  1.00 98.53  180 A 1 
ATOM 1134 H HE1  . PHE I 9 180 ? 85.882  176.512 86.500  1.00 99.25  180 A 1 
ATOM 1135 H HE2  . PHE I 9 180 ? 83.687  176.464 83.152  1.00 93.57  180 A 1 
ATOM 1136 H HZ   . PHE I 9 180 ? 84.897  175.337 84.765  1.00 102.78 180 A 1 
ATOM 1137 N N    . GLU I 9 181 ? 84.693  181.607 82.107  1.00 78.78  181 A 1 
ATOM 1138 C CA   . GLU I 9 181 ? 84.669  181.390 80.669  1.00 87.94  181 A 1 
ATOM 1139 C C    . GLU I 9 181 ? 85.984  181.825 80.048  1.00 84.29  181 A 1 
ATOM 1140 O O    . GLU I 9 181 ? 86.471  181.199 79.098  1.00 73.55  181 A 1 
ATOM 1141 C CB   . GLU I 9 181 ? 83.503  182.164 80.056  1.00 99.44  181 A 1 
ATOM 1142 C CG   . GLU I 9 181 ? 82.126  181.570 80.363  1.00 98.75  181 A 1 
ATOM 1143 C CD   . GLU I 9 181 ? 81.980  180.133 79.903  1.00 97.18  181 A 1 
ATOM 1144 O OE1  . GLU I 9 181 ? 82.657  179.744 78.923  1.00 91.85  181 A 1 
ATOM 1145 O OE2  . GLU I 9 181 ? 81.197  179.388 80.537  1.00 89.81  181 A 1 
ATOM 1146 H H    . GLU I 9 181 ? 84.104  182.161 82.399  1.00 94.53  181 A 1 
ATOM 1147 H HA   . GLU I 9 181 ? 84.542  180.447 80.488  1.00 105.53 181 A 1 
ATOM 1148 H HB2  . GLU I 9 181 ? 83.515  183.072 80.399  1.00 119.33 181 A 1 
ATOM 1149 H HB3  . GLU I 9 181 ? 83.611  182.178 79.093  1.00 119.33 181 A 1 
ATOM 1150 H HG2  . GLU I 9 181 ? 81.980  181.593 81.320  1.00 118.50 181 A 1 
ATOM 1151 H HG3  . GLU I 9 181 ? 81.449  182.098 79.911  1.00 118.50 181 A 1 
ATOM 1152 N N    . LEU I 9 182 ? 86.578  182.902 80.576  1.00 86.64  182 A 1 
ATOM 1153 C CA   . LEU I 9 182 ? 87.855  183.346 80.024  1.00 82.49  182 A 1 
ATOM 1154 C C    . LEU I 9 182 ? 88.957  182.344 80.332  1.00 76.11  182 A 1 
ATOM 1155 O O    . LEU I 9 182 ? 89.909  182.210 79.556  1.00 73.30  182 A 1 
ATOM 1156 C CB   . LEU I 9 182 ? 88.228  184.723 80.572  1.00 67.44  182 A 1 
ATOM 1157 C CG   . LEU I 9 182 ? 87.460  185.902 79.983  1.00 72.68  182 A 1 
ATOM 1158 C CD1  . LEU I 9 182 ? 87.723  187.160 80.800  1.00 88.06  182 A 1 
ATOM 1159 C CD2  . LEU I 9 182 ? 87.841  186.115 78.527  1.00 105.47 182 A 1 
ATOM 1160 H H    . LEU I 9 182 ? 86.275  183.373 81.227  1.00 103.97 182 A 1 
ATOM 1161 H HA   . LEU I 9 182 ? 87.775  183.420 79.060  1.00 98.99  182 A 1 
ATOM 1162 H HB2  . LEU I 9 182 ? 88.072  184.723 81.529  1.00 80.93  182 A 1 
ATOM 1163 H HB3  . LEU I 9 182 ? 89.171  184.876 80.398  1.00 80.93  182 A 1 
ATOM 1164 H HG   . LEU I 9 182 ? 86.511  185.713 80.021  1.00 87.22  182 A 1 
ATOM 1165 H HD11 . LEU I 9 182 ? 87.226  187.898 80.411  1.00 105.67 182 A 1 
ATOM 1166 H HD12 . LEU I 9 182 ? 87.431  187.010 81.713  1.00 105.67 182 A 1 
ATOM 1167 H HD13 . LEU I 9 182 ? 88.673  187.355 80.785  1.00 105.67 182 A 1 
ATOM 1168 H HD21 . LEU I 9 182 ? 87.338  186.871 78.179  1.00 126.56 182 A 1 
ATOM 1169 H HD22 . LEU I 9 182 ? 88.792  186.296 78.473  1.00 126.56 182 A 1 
ATOM 1170 H HD23 . LEU I 9 182 ? 87.626  185.315 78.026  1.00 126.56 182 A 1 
ATOM 1171 N N    . LEU I 9 183 ? 88.863  181.664 81.479  1.00 70.75  183 A 1 
ATOM 1172 C CA   . LEU I 9 183 ? 89.847  180.654 81.847  1.00 64.46  183 A 1 
ATOM 1173 C C    . LEU I 9 183 ? 89.670  179.368 81.066  1.00 74.94  183 A 1 
ATOM 1174 O O    . LEU I 9 183 ? 90.590  178.543 81.035  1.00 73.56  183 A 1 
ATOM 1175 C CB   . LEU I 9 183 ? 89.786  180.333 83.341  1.00 69.79  183 A 1 
ATOM 1176 C CG   . LEU I 9 183 ? 90.199  181.421 84.325  1.00 59.06  183 A 1 
ATOM 1177 C CD1  . LEU I 9 183 ? 90.000  180.947 85.753  1.00 64.23  183 A 1 
ATOM 1178 C CD2  . LEU I 9 183 ? 91.639  181.796 84.106  1.00 74.16  183 A 1 
ATOM 1179 H H    . LEU I 9 183 ? 88.239  181.775 82.059  1.00 84.90  183 A 1 
ATOM 1180 H HA   . LEU I 9 183 ? 90.734  180.999 81.656  1.00 77.36  183 A 1 
ATOM 1181 H HB2  . LEU I 9 183 ? 88.871  180.088 83.557  1.00 83.74  183 A 1 
ATOM 1182 H HB3  . LEU I 9 183 ? 90.364  179.570 83.506  1.00 83.74  183 A 1 
ATOM 1183 H HG   . LEU I 9 183 ? 89.650  182.209 84.184  1.00 70.87  183 A 1 
ATOM 1184 H HD11 . LEU I 9 183 ? 90.269  181.652 86.362  1.00 77.08  183 A 1 
ATOM 1185 H HD12 . LEU I 9 183 ? 89.062  180.733 85.886  1.00 77.08  183 A 1 
ATOM 1186 H HD13 . LEU I 9 183 ? 90.544  180.157 85.902  1.00 77.08  183 A 1 
ATOM 1187 H HD21 . LEU I 9 183 ? 91.883  182.489 84.739  1.00 88.99  183 A 1 
ATOM 1188 H HD22 . LEU I 9 183 ? 92.193  181.011 84.242  1.00 88.99  183 A 1 
ATOM 1189 H HD23 . LEU I 9 183 ? 91.746  182.124 83.198  1.00 88.99  183 A 1 
ATOM 1190 N N    . HIS I 9 184 ? 88.519  179.181 80.433  1.00 79.32  184 A 1 
ATOM 1191 C CA   . HIS I 9 184 ? 88.244  177.964 79.669  1.00 77.09  184 A 1 
ATOM 1192 C C    . HIS I 9 184 ? 87.664  178.341 78.314  1.00 78.25  184 A 1 
ATOM 1193 O O    . HIS I 9 184 ? 86.540  177.966 77.963  1.00 94.08  184 A 1 
ATOM 1194 C CB   . HIS I 9 184 ? 87.308  177.052 80.448  1.00 82.93  184 A 1 
ATOM 1195 C CG   . HIS I 9 184 ? 87.895  176.560 81.734  1.00 79.76  184 A 1 
ATOM 1196 N ND1  . HIS I 9 184 ? 88.921  175.641 81.778  1.00 79.80  184 A 1 
ATOM 1197 C CD2  . HIS I 9 184 ? 87.609  176.869 83.022  1.00 57.66  184 A 1 
ATOM 1198 C CE1  . HIS I 9 184 ? 89.235  175.394 83.037  1.00 78.57  184 A 1 
ATOM 1199 N NE2  . HIS I 9 184 ? 88.453  176.128 83.812  1.00 70.02  184 A 1 
ATOM 1200 H H    . HIS I 9 184 ? 87.872  179.747 80.429  1.00 95.19  184 A 1 
ATOM 1201 H HA   . HIS I 9 184 ? 89.076  177.488 79.519  1.00 92.51  184 A 1 
ATOM 1202 H HB2  . HIS I 9 184 ? 86.498  177.541 80.659  1.00 99.51  184 A 1 
ATOM 1203 H HB3  . HIS I 9 184 ? 87.094  176.278 79.904  1.00 99.51  184 A 1 
ATOM 1204 H HD2  . HIS I 9 184 ? 86.960  177.468 83.315  1.00 69.19  184 A 1 
ATOM 1205 H HE1  . HIS I 9 184 ? 89.894  174.808 83.330  1.00 94.28  184 A 1 
ATOM 1206 H HE2  . HIS I 9 184 ? 88.474  176.142 84.672  1.00 84.02  184 A 1 
ATOM 1207 N N    . PRO I 9 185 ? 88.408  179.121 77.538  1.00 72.93  185 A 1 
ATOM 1208 C CA   . PRO I 9 185 ? 87.898  179.624 76.262  1.00 80.19  185 A 1 
ATOM 1209 C C    . PRO I 9 185 ? 87.581  178.487 75.314  1.00 92.93  185 A 1 
ATOM 1210 O O    . PRO I 9 185 ? 88.171  177.407 75.373  1.00 89.77  185 A 1 
ATOM 1211 C CB   . PRO I 9 185 ? 89.049  180.478 75.727  1.00 93.11  185 A 1 
ATOM 1212 C CG   . PRO I 9 185 ? 90.251  179.977 76.448  1.00 93.30  185 A 1 
ATOM 1213 C CD   . PRO I 9 185 ? 89.782  179.570 77.793  1.00 85.89  185 A 1 
ATOM 1214 H HA   . PRO I 9 185 ? 87.111  180.175 76.396  1.00 96.22  185 A 1 
ATOM 1215 H HB2  . PRO I 9 185 ? 89.139  180.344 74.770  1.00 111.73 185 A 1 
ATOM 1216 H HB3  . PRO I 9 185 ? 88.888  181.412 75.931  1.00 111.73 185 A 1 
ATOM 1217 H HG2  . PRO I 9 185 ? 90.621  179.216 75.972  1.00 111.96 185 A 1 
ATOM 1218 H HG3  . PRO I 9 185 ? 90.908  180.688 76.517  1.00 111.96 185 A 1 
ATOM 1219 H HD2  . PRO I 9 185 ? 90.320  178.838 78.132  1.00 103.06 185 A 1 
ATOM 1220 H HD3  . PRO I 9 185 ? 89.785  180.327 78.398  1.00 103.06 185 A 1 
ATOM 1221 N N    . GLN I 9 186 ? 86.707  178.783 74.358  1.00 119.22 186 A 1 
ATOM 1222 C CA   . GLN I 9 186 ? 86.411  177.816 73.317  1.00 122.80 186 A 1 
ATOM 1223 C C    . GLN I 9 186 ? 87.673  177.588 72.500  1.00 107.34 186 A 1 
ATOM 1224 O O    . GLN I 9 186 ? 88.438  178.518 72.229  1.00 95.17  186 A 1 
ATOM 1225 C CB   . GLN I 9 186 ? 85.269  178.322 72.432  1.00 126.93 186 A 1 
ATOM 1226 C CG   . GLN I 9 186 ? 84.791  177.334 71.372  1.00 134.71 186 A 1 
ATOM 1227 C CD   . GLN I 9 186 ? 83.932  176.221 71.951  1.00 148.33 186 A 1 
ATOM 1228 O OE1  . GLN I 9 186 ? 83.717  176.151 73.161  1.00 151.84 186 A 1 
ATOM 1229 N NE2  . GLN I 9 186 ? 83.423  175.352 71.080  1.00 138.57 186 A 1 
ATOM 1230 H H    . GLN I 9 186 ? 86.282  179.528 74.292  1.00 143.06 186 A 1 
ATOM 1231 H HA   . GLN I 9 186 ? 86.145  176.977 73.720  1.00 147.36 186 A 1 
ATOM 1232 H HB2  . GLN I 9 186 ? 84.511  178.533 72.999  1.00 152.31 186 A 1 
ATOM 1233 H HB3  . GLN I 9 186 ? 85.566  179.123 71.971  1.00 152.31 186 A 1 
ATOM 1234 H HG2  . GLN I 9 186 ? 84.263  177.808 70.711  1.00 161.65 186 A 1 
ATOM 1235 H HG3  . GLN I 9 186 ? 85.563  176.925 70.950  1.00 161.65 186 A 1 
ATOM 1236 H HE21 . GLN I 9 186 ? 83.593  175.434 70.241  1.00 166.29 186 A 1 
ATOM 1237 H HE22 . GLN I 9 186 ? 82.929  174.706 71.358  1.00 166.29 186 A 1 
ATOM 1238 N N    . LYS I 9 187 ? 87.905  176.335 72.133  1.00 105.36 187 A 1 
ATOM 1239 C CA   . LYS I 9 187 ? 89.031  176.017 71.271  1.00 107.34 187 A 1 
ATOM 1240 C C    . LYS I 9 187 ? 88.853  176.730 69.941  1.00 110.84 187 A 1 
ATOM 1241 O O    . LYS I 9 187 ? 87.797  176.635 69.309  1.00 126.33 187 A 1 
ATOM 1242 C CB   . LYS I 9 187 ? 89.136  174.505 71.069  1.00 118.46 187 A 1 
ATOM 1243 C CG   . LYS I 9 187 ? 90.070  174.065 69.943  1.00 114.97 187 A 1 
ATOM 1244 C CD   . LYS I 9 187 ? 91.509  174.476 70.265  1.00 123.47 187 A 1 
ATOM 1245 C CE   . LYS I 9 187 ? 92.437  174.362 69.072  1.00 122.76 187 A 1 
ATOM 1246 N NZ   . LYS I 9 187 ? 93.850  174.633 69.471  1.00 91.78  187 A 1 
ATOM 1247 H H    . LYS I 9 187 ? 87.429  175.656 72.367  1.00 126.43 187 A 1 
ATOM 1248 H HA   . LYS I 9 187 ? 89.852  176.331 71.682  1.00 128.81 187 A 1 
ATOM 1249 H HB2  . LYS I 9 187 ? 89.462  174.105 71.893  1.00 142.15 187 A 1 
ATOM 1250 H HB3  . LYS I 9 187 ? 88.251  174.157 70.869  1.00 142.15 187 A 1 
ATOM 1251 H HG2  . LYS I 9 187 ? 90.037  173.100 69.851  1.00 137.97 187 A 1 
ATOM 1252 H HG3  . LYS I 9 187 ? 89.804  174.494 69.115  1.00 137.97 187 A 1 
ATOM 1253 H HD2  . LYS I 9 187 ? 91.515  175.401 70.560  1.00 148.17 187 A 1 
ATOM 1254 H HD3  . LYS I 9 187 ? 91.851  173.901 70.966  1.00 148.17 187 A 1 
ATOM 1255 H HE2  . LYS I 9 187 ? 92.388  173.464 68.711  1.00 147.31 187 A 1 
ATOM 1256 H HE3  . LYS I 9 187 ? 92.179  175.012 68.400  1.00 147.31 187 A 1 
ATOM 1257 H HZ1  . LYS I 9 187 ? 94.384  174.564 68.762  1.00 110.14 187 A 1 
ATOM 1258 H HZ2  . LYS I 9 187 ? 93.918  175.456 69.805  1.00 110.14 187 A 1 
ATOM 1259 H HZ3  . LYS I 9 187 ? 94.109  174.047 70.088  1.00 110.14 187 A 1 
ATOM 1260 N N    . ASP I 9 188 ? 89.887  177.448 69.518  1.00 100.99 188 A 1 
ATOM 1261 C CA   . ASP I 9 188 ? 89.826  178.249 68.300  1.00 110.59 188 A 1 
ATOM 1262 C C    . ASP I 9 188 ? 90.674  177.561 67.239  1.00 116.40 188 A 1 
ATOM 1263 O O    . ASP I 9 188 ? 91.900  177.478 67.359  1.00 114.77 188 A 1 
ATOM 1264 C CB   . ASP I 9 188 ? 90.316  179.668 68.568  1.00 109.21 188 A 1 
ATOM 1265 C CG   . ASP I 9 188 ? 90.026  180.611 67.424  1.00 121.04 188 A 1 
ATOM 1266 O OD1  . ASP I 9 188 ? 90.240  180.214 66.256  1.00 120.10 188 A 1 
ATOM 1267 O OD2  . ASP I 9 188 ? 89.595  181.754 67.697  1.00 112.94 188 A 1 
ATOM 1268 H H    . ASP I 9 188 ? 90.645  177.490 69.921  1.00 121.19 188 A 1 
ATOM 1269 H HA   . ASP I 9 188 ? 88.910  178.291 67.985  1.00 132.71 188 A 1 
ATOM 1270 H HB2  . ASP I 9 188 ? 89.874  180.011 69.359  1.00 131.05 188 A 1 
ATOM 1271 H HB3  . ASP I 9 188 ? 91.277  179.651 68.706  1.00 131.05 188 A 1 
ATOM 1272 N N    . GLU I 9 189 ? 89.999  177.071 66.201  1.00 136.85 189 A 1 
ATOM 1273 C CA   . GLU I 9 189 ? 90.633  176.264 65.163  1.00 144.56 189 A 1 
ATOM 1274 C C    . GLU I 9 189 ? 91.572  177.099 64.300  1.00 141.11 189 A 1 
ATOM 1275 O O    . GLU I 9 189 ? 92.779  176.836 64.229  1.00 114.12 189 A 1 
ATOM 1276 C CB   . GLU I 9 189 ? 89.558  175.595 64.302  1.00 163.34 189 A 1 
ATOM 1277 C CG   . GLU I 9 189 ? 88.613  174.668 65.069  1.00 169.31 189 A 1 
ATOM 1278 C CD   . GLU I 9 189 ? 89.282  173.378 65.520  1.00 182.51 189 A 1 
ATOM 1279 O OE1  . GLU I 9 189 ? 90.173  173.437 66.392  1.00 185.54 189 A 1 
ATOM 1280 O OE2  . GLU I 9 189 ? 88.908  172.304 65.005  1.00 174.90 189 A 1 
ATOM 1281 H H    . GLU I 9 189 ? 89.158  177.194 66.077  1.00 164.22 189 A 1 
ATOM 1282 H HA   . GLU I 9 189 ? 91.157  175.566 65.584  1.00 173.47 189 A 1 
ATOM 1283 H HB2  . GLU I 9 189 ? 89.018  176.285 63.886  1.00 196.01 189 A 1 
ATOM 1284 H HB3  . GLU I 9 189 ? 89.996  175.066 63.617  1.00 196.01 189 A 1 
ATOM 1285 H HG2  . GLU I 9 189 ? 88.293  175.131 65.860  1.00 203.17 189 A 1 
ATOM 1286 H HG3  . GLU I 9 189 ? 87.866  174.435 64.496  1.00 203.17 189 A 1 
ATOM 1287 N N    . GLU I 9 190 ? 91.014  178.105 63.620  1.00 149.14 190 A 1 
ATOM 1288 C CA   . GLU I 9 190 ? 91.782  178.990 62.750  1.00 136.57 190 A 1 
ATOM 1289 C C    . GLU I 9 190 ? 93.054  179.521 63.413  1.00 141.18 190 A 1 
ATOM 1290 O O    . GLU I 9 190 ? 94.132  179.486 62.809  1.00 135.21 190 A 1 
ATOM 1291 C CB   . GLU I 9 190 ? 90.881  180.142 62.305  1.00 119.27 190 A 1 
ATOM 1292 C CG   . GLU I 9 190 ? 91.544  181.159 61.397  1.00 151.49 190 A 1 
ATOM 1293 C CD   . GLU I 9 190 ? 90.616  182.298 61.025  1.00 156.38 190 A 1 
ATOM 1294 O OE1  . GLU I 9 190 ? 89.532  182.408 61.637  1.00 144.24 190 A 1 
ATOM 1295 O OE2  . GLU I 9 190 ? 90.966  183.076 60.113  1.00 164.58 190 A 1 
ATOM 1296 H H    . GLU I 9 190 ? 90.174  178.294 63.651  1.00 178.96 190 A 1 
ATOM 1297 H HA   . GLU I 9 190 ? 92.047  178.495 61.957  1.00 163.89 190 A 1 
ATOM 1298 H HB2  . GLU I 9 190 ? 90.121  179.775 61.827  1.00 143.12 190 A 1 
ATOM 1299 H HB3  . GLU I 9 190 ? 90.571  180.615 63.093  1.00 143.12 190 A 1 
ATOM 1300 H HG2  . GLU I 9 190 ? 92.315  181.534 61.851  1.00 181.78 190 A 1 
ATOM 1301 H HG3  . GLU I 9 190 ? 91.822  180.718 60.580  1.00 181.78 190 A 1 
ATOM 1302 N N    . LEU I 9 191 ? 92.965  179.996 64.655  1.00 140.52 191 A 1 
ATOM 1303 C CA   . LEU I 9 191 ? 94.099  180.666 65.291  1.00 112.30 191 A 1 
ATOM 1304 C C    . LEU I 9 191 ? 94.076  180.427 66.787  1.00 104.69 191 A 1 
ATOM 1305 O O    . LEU I 9 191 ? 93.532  181.235 67.554  1.00 98.14  191 A 1 
ATOM 1306 C CB   . LEU I 9 191 ? 94.085  182.166 64.999  1.00 109.88 191 A 1 
ATOM 1307 C CG   . LEU I 9 191 ? 95.343  182.930 65.401  1.00 111.57 191 A 1 
ATOM 1308 C CD1  . LEU I 9 191 ? 96.570  182.407 64.667  1.00 119.89 191 A 1 
ATOM 1309 C CD2  . LEU I 9 191 ? 95.148  184.420 65.154  1.00 110.72 191 A 1 
ATOM 1310 H H    . LEU I 9 191 ? 92.261  179.945 65.147  1.00 168.63 191 A 1 
ATOM 1311 H HA   . LEU I 9 191 ? 94.924  180.299 64.937  1.00 134.76 191 A 1 
ATOM 1312 H HB2  . LEU I 9 191 ? 93.962  182.292 64.045  1.00 131.86 191 A 1 
ATOM 1313 H HB3  . LEU I 9 191 ? 93.339  182.563 65.475  1.00 131.86 191 A 1 
ATOM 1314 H HG   . LEU I 9 191 ? 95.493  182.807 66.351  1.00 133.88 191 A 1 
ATOM 1315 H HD11 . LEU I 9 191 ? 97.347  182.915 64.948  1.00 143.87 191 A 1 
ATOM 1316 H HD12 . LEU I 9 191 ? 96.691  181.469 64.885  1.00 143.87 191 A 1 
ATOM 1317 H HD13 . LEU I 9 191 ? 96.433  182.511 63.712  1.00 143.87 191 A 1 
ATOM 1318 H HD21 . LEU I 9 191 ? 95.956  184.890 65.415  1.00 132.86 191 A 1 
ATOM 1319 H HD22 . LEU I 9 191 ? 94.974  184.561 64.211  1.00 132.86 191 A 1 
ATOM 1320 H HD23 . LEU I 9 191 ? 94.397  184.731 65.682  1.00 132.86 191 A 1 
ATOM 1321 N N    . PRO I 9 192 ? 94.718  179.354 67.252  1.00 101.70 192 A 1 
ATOM 1322 C CA   . PRO I 9 192 ? 94.662  179.031 68.686  1.00 96.86  192 A 1 
ATOM 1323 C C    . PRO I 9 192 ? 95.172  180.146 69.568  1.00 78.78  192 A 1 
ATOM 1324 O O    . PRO I 9 192 ? 94.780  180.231 70.736  1.00 84.64  192 A 1 
ATOM 1325 C CB   . PRO I 9 192 ? 95.543  177.778 68.798  1.00 95.96  192 A 1 
ATOM 1326 C CG   . PRO I 9 192 ? 95.506  177.171 67.444  1.00 102.57 192 A 1 
ATOM 1327 C CD   . PRO I 9 192 ? 95.483  178.342 66.501  1.00 111.46 192 A 1 
ATOM 1328 H HA   . PRO I 9 192 ? 93.754  178.808 68.943  1.00 116.23 192 A 1 
ATOM 1329 H HB2  . PRO I 9 192 ? 96.448  178.033 69.037  1.00 115.15 192 A 1 
ATOM 1330 H HB3  . PRO I 9 192 ? 95.169  177.173 69.458  1.00 115.15 192 A 1 
ATOM 1331 H HG2  . PRO I 9 192 ? 96.300  176.632 67.304  1.00 123.08 192 A 1 
ATOM 1332 H HG3  . PRO I 9 192 ? 94.703  176.635 67.346  1.00 123.08 192 A 1 
ATOM 1333 H HD2  . PRO I 9 192 ? 96.383  178.657 66.328  1.00 133.76 192 A 1 
ATOM 1334 H HD3  . PRO I 9 192 ? 95.022  178.108 65.680  1.00 133.76 192 A 1 
ATOM 1335 N N    . LEU I 9 193 ? 96.037  181.005 69.043  1.00 67.35  193 A 1 
ATOM 1336 C CA   . LEU I 9 193 ? 96.579  182.107 69.825  1.00 82.85  193 A 1 
ATOM 1337 C C    . LEU I 9 193 ? 95.494  182.970 70.463  1.00 70.52  193 A 1 
ATOM 1338 O O    . LEU I 9 193 ? 95.591  183.327 71.643  1.00 64.63  193 A 1 
ATOM 1339 C CB   . LEU I 9 193 ? 97.466  182.967 68.924  1.00 93.88  193 A 1 
ATOM 1340 C CG   . LEU I 9 193 ? 98.406  183.954 69.610  1.00 58.15  193 A 1 
ATOM 1341 C CD1  . LEU I 9 193 ? 99.616  183.228 70.161  1.00 78.26  193 A 1 
ATOM 1342 C CD2  . LEU I 9 193 ? 98.818  185.021 68.644  1.00 78.00  193 A 1 
ATOM 1343 H H    . LEU I 9 193 ? 96.327  180.970 68.235  1.00 80.81  193 A 1 
ATOM 1344 H HA   . LEU I 9 193 ? 97.134  181.747 70.536  1.00 99.42  193 A 1 
ATOM 1345 H HB2  . LEU I 9 193 ? 98.016  182.374 68.391  1.00 112.66 193 A 1 
ATOM 1346 H HB3  . LEU I 9 193 ? 96.888  183.482 68.339  1.00 112.66 193 A 1 
ATOM 1347 H HG   . LEU I 9 193 ? 97.941  184.375 70.349  1.00 69.79  193 A 1 
ATOM 1348 H HD11 . LEU I 9 193 ? 100.200 183.872 70.593  1.00 93.91  193 A 1 
ATOM 1349 H HD12 . LEU I 9 193 ? 99.321  182.567 70.806  1.00 93.91  193 A 1 
ATOM 1350 H HD13 . LEU I 9 193 ? 100.084 182.794 69.432  1.00 93.91  193 A 1 
ATOM 1351 H HD21 . LEU I 9 193 ? 99.417  185.640 69.094  1.00 93.60  193 A 1 
ATOM 1352 H HD22 . LEU I 9 193 ? 99.274  184.608 67.894  1.00 93.60  193 A 1 
ATOM 1353 H HD23 . LEU I 9 193 ? 98.027  185.490 68.334  1.00 93.60  193 A 1 
ATOM 1354 N N    . ARG I 9 194 ? 94.418  183.260 69.726  1.00 75.02  194 A 1 
ATOM 1355 C CA   . ARG I 9 194 ? 93.338  184.061 70.297  1.00 75.81  194 A 1 
ATOM 1356 C C    . ARG I 9 194 ? 92.797  183.454 71.577  1.00 76.79  194 A 1 
ATOM 1357 O O    . ARG I 9 194 ? 92.589  184.173 72.564  1.00 72.40  194 A 1 
ATOM 1358 C CB   . ARG I 9 194 ? 92.198  184.167 69.289  1.00 103.64 194 A 1 
ATOM 1359 C CG   . ARG I 9 194 ? 92.424  185.114 68.135  1.00 113.40 194 A 1 
ATOM 1360 C CD   . ARG I 9 194 ? 91.107  185.443 67.457  1.00 115.52 194 A 1 
ATOM 1361 N NE   . ARG I 9 194 ? 90.744  184.398 66.501  1.00 100.29 194 A 1 
ATOM 1362 C CZ   . ARG I 9 194 ? 90.781  184.522 65.177  1.00 116.38 194 A 1 
ATOM 1363 N NH1  . ARG I 9 194 ? 91.160  185.658 64.609  1.00 133.56 194 A 1 
ATOM 1364 N NH2  . ARG I 9 194 ? 90.427  183.500 64.416  1.00 131.87 194 A 1 
ATOM 1365 H H    . ARG I 9 194 ? 94.294  183.010 68.913  1.00 90.02  194 A 1 
ATOM 1366 H HA   . ARG I 9 194 ? 93.663  184.953 70.490  1.00 90.97  194 A 1 
ATOM 1367 H HB2  . ARG I 9 194 ? 92.037  183.288 68.913  1.00 124.37 194 A 1 
ATOM 1368 H HB3  . ARG I 9 194 ? 91.403  184.468 69.756  1.00 124.37 194 A 1 
ATOM 1369 H HG2  . ARG I 9 194 ? 92.817  185.939 68.464  1.00 136.08 194 A 1 
ATOM 1370 H HG3  . ARG I 9 194 ? 93.010  184.697 67.482  1.00 136.08 194 A 1 
ATOM 1371 H HD2  . ARG I 9 194 ? 90.409  185.504 68.126  1.00 138.62 194 A 1 
ATOM 1372 H HD3  . ARG I 9 194 ? 91.193  186.282 66.979  1.00 138.62 194 A 1 
ATOM 1373 H HE   . ARG I 9 194 ? 90.485  183.643 66.820  1.00 120.34 194 A 1 
ATOM 1374 H HH11 . ARG I 9 194 ? 91.391  186.327 65.096  1.00 160.27 194 A 1 
ATOM 1375 H HH12 . ARG I 9 194 ? 91.176  185.724 63.751  1.00 160.27 194 A 1 
ATOM 1376 H HH21 . ARG I 9 194 ? 90.177  182.760 64.776  1.00 158.25 194 A 1 
ATOM 1377 H HH22 . ARG I 9 194 ? 90.446  183.574 63.558  1.00 158.25 194 A 1 
ATOM 1378 N N    . SER I 9 195 ? 92.837  182.131 71.672  1.00 79.04  195 A 1 
ATOM 1379 C CA   . SER I 9 195 ? 92.354  181.463 72.870  1.00 74.80  195 A 1 
ATOM 1380 C C    . SER I 9 195 ? 93.349  181.650 73.996  1.00 73.30  195 A 1 
ATOM 1381 O O    . SER I 9 195 ? 92.974  182.036 75.112  1.00 65.67  195 A 1 
ATOM 1382 C CB   . SER I 9 195 ? 92.130  179.977 72.583  1.00 87.68  195 A 1 
ATOM 1383 O OG   . SER I 9 195 ? 91.015  179.785 71.728  1.00 118.57 195 A 1 
ATOM 1384 H H    . SER I 9 195 ? 93.134  181.602 71.064  1.00 94.84  195 A 1 
ATOM 1385 H HA   . SER I 9 195 ? 91.507  181.852 73.140  1.00 89.77  195 A 1 
ATOM 1386 H HB2  . SER I 9 195 ? 92.922  179.618 72.154  1.00 105.22 195 A 1 
ATOM 1387 H HB3  . SER I 9 195 ? 91.968  179.515 73.420  1.00 105.22 195 A 1 
ATOM 1388 H HG   . SER I 9 195 ? 90.321  180.094 72.089  1.00 142.28 195 A 1 
ATOM 1389 N N    . THR I 9 196 ? 94.628  181.422 73.706  1.00 72.13  196 A 1 
ATOM 1390 C CA   . THR I 9 196 ? 95.659  181.782 74.663  1.00 51.61  196 A 1 
ATOM 1391 C C    . THR I 9 196 ? 95.395  183.187 75.189  1.00 50.48  196 A 1 
ATOM 1392 O O    . THR I 9 196 ? 95.347  183.410 76.404  1.00 55.74  196 A 1 
ATOM 1393 C CB   . THR I 9 196 ? 97.030  181.715 73.989  1.00 51.24  196 A 1 
ATOM 1394 O OG1  . THR I 9 196 ? 97.359  180.356 73.662  1.00 59.06  196 A 1 
ATOM 1395 C CG2  . THR I 9 196 ? 98.106  182.264 74.925  1.00 71.14  196 A 1 
ATOM 1396 H H    . THR I 9 196 ? 94.916  181.066 72.978  1.00 86.56  196 A 1 
ATOM 1397 H HA   . THR I 9 196 ? 95.645  181.161 75.408  1.00 61.93  196 A 1 
ATOM 1398 H HB   . THR I 9 196 ? 97.022  182.251 73.180  1.00 61.48  196 A 1 
ATOM 1399 H HG1  . THR I 9 196 ? 97.377  179.890 74.359  1.00 70.87  196 A 1 
ATOM 1400 H HG21 . THR I 9 196 ? 98.976  182.220 74.495  1.00 85.37  196 A 1 
ATOM 1401 H HG22 . THR I 9 196 ? 97.911  183.187 75.147  1.00 85.37  196 A 1 
ATOM 1402 H HG23 . THR I 9 196 ? 98.132  181.742 75.742  1.00 85.37  196 A 1 
ATOM 1403 N N    . ARG I 9 197 ? 95.175  184.140 74.282  1.00 60.10  197 A 1 
ATOM 1404 C CA   . ARG I 9 197 ? 94.879  185.509 74.700  1.00 59.69  197 A 1 
ATOM 1405 C C    . ARG I 9 197 ? 93.784  185.562 75.761  1.00 62.65  197 A 1 
ATOM 1406 O O    . ARG I 9 197 ? 94.004  186.062 76.873  1.00 57.15  197 A 1 
ATOM 1407 C CB   . ARG I 9 197 ? 94.509  186.350 73.475  1.00 66.88  197 A 1 
ATOM 1408 C CG   . ARG I 9 197 ? 94.933  187.819 73.531  1.00 47.76  197 A 1 
ATOM 1409 C CD   . ARG I 9 197 ? 94.727  188.391 74.925  1.00 75.74  197 A 1 
ATOM 1410 N NE   . ARG I 9 197 ? 94.958  189.830 74.987  1.00 80.89  197 A 1 
ATOM 1411 C CZ   . ARG I 9 197 ? 94.864  190.550 76.102  1.00 85.94  197 A 1 
ATOM 1412 N NH1  . ARG I 9 197 ? 94.554  189.967 77.254  1.00 75.60  197 A 1 
ATOM 1413 N NH2  . ARG I 9 197 ? 95.083  191.857 76.071  1.00 114.77 197 A 1 
ATOM 1414 H H    . ARG I 9 197 ? 95.190  184.025 73.428  1.00 72.11  197 A 1 
ATOM 1415 H HA   . ARG I 9 197 ? 95.680  185.893 75.089  1.00 71.62  197 A 1 
ATOM 1416 H HB2  . ARG I 9 197 ? 94.927  185.956 72.694  1.00 80.26  197 A 1 
ATOM 1417 H HB3  . ARG I 9 197 ? 93.545  186.330 73.368  1.00 80.26  197 A 1 
ATOM 1418 H HG2  . ARG I 9 197 ? 95.873  187.892 73.306  1.00 57.31  197 A 1 
ATOM 1419 H HG3  . ARG I 9 197 ? 94.396  188.333 72.908  1.00 57.31  197 A 1 
ATOM 1420 H HD2  . ARG I 9 197 ? 93.813  188.223 75.204  1.00 90.88  197 A 1 
ATOM 1421 H HD3  . ARG I 9 197 ? 95.345  187.961 75.536  1.00 90.88  197 A 1 
ATOM 1422 H HE   . ARG I 9 197 ? 95.099  190.247 74.250  1.00 97.07  197 A 1 
ATOM 1423 H HH11 . ARG I 9 197 ? 94.410  189.120 77.282  1.00 90.72  197 A 1 
ATOM 1424 H HH12 . ARG I 9 197 ? 94.496  190.437 77.972  1.00 90.72  197 A 1 
ATOM 1425 H HH21 . ARG I 9 197 ? 95.286  192.240 75.329  1.00 137.72 197 A 1 
ATOM 1426 H HH22 . ARG I 9 197 ? 95.026  192.320 76.792  1.00 137.72 197 A 1 
ATOM 1427 N N    . LYS I 9 198 ? 92.636  184.935 75.481  1.00 70.62  198 A 1 
ATOM 1428 C CA   . LYS I 9 198 ? 91.535  184.975 76.436  1.00 76.83  198 A 1 
ATOM 1429 C C    . LYS I 9 198 ? 91.920  184.314 77.748  1.00 67.37  198 A 1 
ATOM 1430 O O    . LYS I 9 198 ? 91.697  184.884 78.828  1.00 61.42  198 A 1 
ATOM 1431 C CB   . LYS I 9 198 ? 90.315  184.272 75.840  1.00 82.17  198 A 1 
ATOM 1432 C CG   . LYS I 9 198 ? 89.692  184.983 74.643  1.00 103.94 198 A 1 
ATOM 1433 C CD   . LYS I 9 198 ? 88.981  184.000 73.712  1.00 109.69 198 A 1 
ATOM 1434 C CE   . LYS I 9 198 ? 89.193  184.343 72.243  1.00 112.50 198 A 1 
ATOM 1435 N NZ   . LYS I 9 198 ? 88.713  183.251 71.337  1.00 93.58  198 A 1 
ATOM 1436 H H    . LYS I 9 198 ? 92.476  184.493 74.762  1.00 84.74  198 A 1 
ATOM 1437 H HA   . LYS I 9 198 ? 91.299  185.898 76.618  1.00 92.20  198 A 1 
ATOM 1438 H HB2  . LYS I 9 198 ? 90.577  183.385 75.552  1.00 98.61  198 A 1 
ATOM 1439 H HB3  . LYS I 9 198 ? 89.632  184.202 76.526  1.00 98.61  198 A 1 
ATOM 1440 H HG2  . LYS I 9 198 ? 89.042  185.629 74.955  1.00 124.73 198 A 1 
ATOM 1441 H HG3  . LYS I 9 198 ? 90.390  185.429 74.137  1.00 124.73 198 A 1 
ATOM 1442 H HD2  . LYS I 9 198 ? 89.326  183.108 73.867  1.00 131.63 198 A 1 
ATOM 1443 H HD3  . LYS I 9 198 ? 88.028  184.027 73.894  1.00 131.63 198 A 1 
ATOM 1444 H HE2  . LYS I 9 198 ? 88.699  185.151 72.030  1.00 135.00 198 A 1 
ATOM 1445 H HE3  . LYS I 9 198 ? 90.142  184.475 72.080  1.00 135.00 198 A 1 
ATOM 1446 H HZ1  . LYS I 9 198 ? 88.850  183.479 70.487  1.00 112.29 198 A 1 
ATOM 1447 H HZ2  . LYS I 9 198 ? 89.154  182.497 71.509  1.00 112.29 198 A 1 
ATOM 1448 H HZ3  . LYS I 9 198 ? 87.842  183.112 71.462  1.00 112.29 198 A 1 
ATOM 1449 N N    . LEU I 9 199 ? 92.669  183.218 77.670  1.00 63.69  199 A 1 
ATOM 1450 C CA   . LEU I 9 199 ? 93.156  182.588 78.888  1.00 57.23  199 A 1 
ATOM 1451 C C    . LEU I 9 199 ? 93.981  183.576 79.696  1.00 58.45  199 A 1 
ATOM 1452 O O    . LEU I 9 199 ? 93.721  183.797 80.886  1.00 50.15  199 A 1 
ATOM 1453 C CB   . LEU I 9 199 ? 93.967  181.340 78.541  1.00 48.28  199 A 1 
ATOM 1454 C CG   . LEU I 9 199 ? 94.890  180.800 79.633  1.00 43.18  199 A 1 
ATOM 1455 C CD1  . LEU I 9 199 ? 94.139  180.573 80.938  1.00 45.52  199 A 1 
ATOM 1456 C CD2  . LEU I 9 199 ? 95.567  179.516 79.161  1.00 55.44  199 A 1 
ATOM 1457 H H    . LEU I 9 199 ? 92.905  182.827 76.942  1.00 76.42  199 A 1 
ATOM 1458 H HA   . LEU I 9 199 ? 92.397  182.315 79.430  1.00 68.67  199 A 1 
ATOM 1459 H HB2  . LEU I 9 199 ? 93.347  180.630 78.311  1.00 57.94  199 A 1 
ATOM 1460 H HB3  . LEU I 9 199 ? 94.522  181.543 77.770  1.00 57.94  199 A 1 
ATOM 1461 H HG   . LEU I 9 199 ? 95.585  181.455 79.804  1.00 51.82  199 A 1 
ATOM 1462 H HD11 . LEU I 9 199 ? 94.757  180.232 81.603  1.00 54.63  199 A 1 
ATOM 1463 H HD12 . LEU I 9 199 ? 93.763  181.417 81.236  1.00 54.63  199 A 1 
ATOM 1464 H HD13 . LEU I 9 199 ? 93.428  179.930 80.785  1.00 54.63  199 A 1 
ATOM 1465 H HD21 . LEU I 9 199 ? 96.146  179.188 79.866  1.00 66.53  199 A 1 
ATOM 1466 H HD22 . LEU I 9 199 ? 94.885  178.857 78.960  1.00 66.53  199 A 1 
ATOM 1467 H HD23 . LEU I 9 199 ? 96.087  179.710 78.365  1.00 66.53  199 A 1 
ATOM 1468 N N    . LEU I 9 200 ? 94.964  184.211 79.056  1.00 71.76  200 A 1 
ATOM 1469 C CA   . LEU I 9 200 ? 95.816  185.123 79.801  1.00 59.24  200 A 1 
ATOM 1470 C C    . LEU I 9 200 ? 95.002  186.235 80.443  1.00 61.35  200 A 1 
ATOM 1471 O O    . LEU I 9 200 ? 95.179  186.523 81.635  1.00 70.09  200 A 1 
ATOM 1472 C CB   . LEU I 9 200 ? 96.879  185.710 78.877  1.00 58.22  200 A 1 
ATOM 1473 C CG   . LEU I 9 200 ? 97.804  184.702 78.203  1.00 63.26  200 A 1 
ATOM 1474 C CD1  . LEU I 9 200 ? 98.376  185.273 76.921  1.00 82.47  200 A 1 
ATOM 1475 C CD2  . LEU I 9 200 ? 98.926  184.332 79.148  1.00 61.66  200 A 1 
ATOM 1476 H H    . LEU I 9 200 ? 95.151  184.130 78.221  1.00 86.11  200 A 1 
ATOM 1477 H HA   . LEU I 9 200 ? 96.264  184.635 80.507  1.00 71.09  200 A 1 
ATOM 1478 H HB2  . LEU I 9 200 ? 96.434  186.210 78.176  1.00 69.86  200 A 1 
ATOM 1479 H HB3  . LEU I 9 200 ? 97.436  186.311 79.398  1.00 69.86  200 A 1 
ATOM 1480 H HG   . LEU I 9 200 ? 97.306  183.898 77.987  1.00 75.92  200 A 1 
ATOM 1481 H HD11 . LEU I 9 200 ? 98.959  184.615 76.512  1.00 98.96  200 A 1 
ATOM 1482 H HD12 . LEU I 9 200 ? 97.645  185.487 76.318  1.00 98.96  200 A 1 
ATOM 1483 H HD13 . LEU I 9 200 ? 98.878  186.075 77.130  1.00 98.96  200 A 1 
ATOM 1484 H HD21 . LEU I 9 200 ? 99.509  183.692 78.711  1.00 73.99  200 A 1 
ATOM 1485 H HD22 . LEU I 9 200 ? 99.424  185.132 79.374  1.00 73.99  200 A 1 
ATOM 1486 H HD23 . LEU I 9 200 ? 98.546  183.941 79.949  1.00 73.99  200 A 1 
ATOM 1487 N N    . ASP I 9 201 ? 93.961  186.717 79.752  1.00 58.11  201 A 1 
ATOM 1488 C CA   . ASP I 9 201 ? 93.185  187.796 80.344  1.00 58.88  201 A 1 
ATOM 1489 C C    . ASP I 9 201 ? 92.474  187.313 81.593  1.00 69.44  201 A 1 
ATOM 1490 O O    . ASP I 9 201 ? 92.505  187.985 82.631  1.00 73.12  201 A 1 
ATOM 1491 C CB   . ASP I 9 201 ? 92.187  188.353 79.331  1.00 90.61  201 A 1 
ATOM 1492 C CG   . ASP I 9 201 ? 91.712  189.753 79.691  1.00 117.64 201 A 1 
ATOM 1493 O OD1  . ASP I 9 201 ? 92.567  190.610 80.015  1.00 108.48 201 A 1 
ATOM 1494 O OD2  . ASP I 9 201 ? 90.485  189.998 79.639  1.00 117.63 201 A 1 
ATOM 1495 H H    . ASP I 9 201 ? 93.699  186.449 78.978  1.00 69.73  201 A 1 
ATOM 1496 H HA   . ASP I 9 201 ? 93.786  188.514 80.600  1.00 70.66  201 A 1 
ATOM 1497 H HB2  . ASP I 9 201 ? 92.611  188.394 78.459  1.00 108.73 201 A 1 
ATOM 1498 H HB3  . ASP I 9 201 ? 91.412  187.771 79.297  1.00 108.73 201 A 1 
ATOM 1499 N N    . GLY I 9 202 ? 91.982  186.079 81.562  1.00 74.49  202 A 1 
ATOM 1500 C CA   . GLY I 9 202 ? 91.367  185.538 82.755  1.00 67.89  202 A 1 
ATOM 1501 C C    . GLY I 9 202 ? 92.361  185.445 83.892  1.00 61.48  202 A 1 
ATOM 1502 O O    . GLY I 9 202 ? 92.116  185.954 84.990  1.00 70.86  202 A 1 
ATOM 1503 H H    . GLY I 9 202 ? 91.993  185.552 80.883  1.00 89.38  202 A 1 
ATOM 1504 H HA2  . GLY I 9 202 ? 90.631  186.107 83.030  1.00 81.47  202 A 1 
ATOM 1505 H HA3  . GLY I 9 202 ? 91.022  184.651 82.569  1.00 81.47  202 A 1 
ATOM 1506 N N    . LEU I 9 203 ? 93.535  184.871 83.624  1.00 50.22  203 A 1 
ATOM 1507 C CA   . LEU I 9 203 ? 94.540  184.814 84.674  1.00 49.68  203 A 1 
ATOM 1508 C C    . LEU I 9 203 ? 94.846  186.201 85.211  1.00 64.17  203 A 1 
ATOM 1509 O O    . LEU I 9 203 ? 94.857  186.402 86.434  1.00 75.71  203 A 1 
ATOM 1510 C CB   . LEU I 9 203 ? 95.813  184.163 84.142  1.00 48.85  203 A 1 
ATOM 1511 C CG   . LEU I 9 203 ? 95.693  182.705 83.711  1.00 50.27  203 A 1 
ATOM 1512 C CD1  . LEU I 9 203 ? 97.022  182.211 83.167  1.00 48.80  203 A 1 
ATOM 1513 C CD2  . LEU I 9 203 ? 95.245  181.829 84.869  1.00 63.95  203 A 1 
ATOM 1514 H H    . LEU I 9 203 ? 93.763  184.519 82.872  1.00 60.27  203 A 1 
ATOM 1515 H HA   . LEU I 9 203 ? 94.206  184.273 85.404  1.00 59.62  203 A 1 
ATOM 1516 H HB2  . LEU I 9 203 ? 96.114  184.667 83.372  1.00 58.62  203 A 1 
ATOM 1517 H HB3  . LEU I 9 203 ? 96.486  184.204 84.838  1.00 58.62  203 A 1 
ATOM 1518 H HG   . LEU I 9 203 ? 95.031  182.633 83.006  1.00 60.32  203 A 1 
ATOM 1519 H HD11 . LEU I 9 203 ? 96.929  181.284 82.898  1.00 58.56  203 A 1 
ATOM 1520 H HD12 . LEU I 9 203 ? 97.271  182.754 82.402  1.00 58.56  203 A 1 
ATOM 1521 H HD13 . LEU I 9 203 ? 97.696  182.289 83.861  1.00 58.56  203 A 1 
ATOM 1522 H HD21 . LEU I 9 203 ? 95.177  180.912 84.566  1.00 76.74  203 A 1 
ATOM 1523 H HD22 . LEU I 9 203 ? 95.896  181.896 85.586  1.00 76.74  203 A 1 
ATOM 1524 H HD23 . LEU I 9 203 ? 94.380  182.138 85.181  1.00 76.74  203 A 1 
ATOM 1525 N N    . LYS I 9 204 ? 94.897  187.207 84.335  1.00 68.37  204 A 1 
ATOM 1526 C CA   . LYS I 9 204 ? 95.176  188.549 84.828  1.00 65.52  204 A 1 
ATOM 1527 C C    . LYS I 9 204 ? 94.054  189.004 85.741  1.00 67.76  204 A 1 
ATOM 1528 O O    . LYS I 9 204 ? 94.301  189.460 86.862  1.00 77.23  204 A 1 
ATOM 1529 C CB   . LYS I 9 204 ? 95.374  189.534 83.674  1.00 85.31  204 A 1 
ATOM 1530 C CG   . LYS I 9 204 ? 95.709  190.963 84.137  1.00 85.11  204 A 1 
ATOM 1531 C CD   . LYS I 9 204 ? 95.754  191.963 82.982  1.00 100.22 204 A 1 
ATOM 1532 C CE   . LYS I 9 204 ? 94.372  192.545 82.686  1.00 121.93 204 A 1 
ATOM 1533 N NZ   . LYS I 9 204 ? 94.431  193.687 81.736  1.00 122.04 204 A 1 
ATOM 1534 H H    . LYS I 9 204 ? 94.778  187.141 83.485  1.00 82.05  204 A 1 
ATOM 1535 H HA   . LYS I 9 204 ? 95.995  188.529 85.347  1.00 78.63  204 A 1 
ATOM 1536 H HB2  . LYS I 9 204 ? 96.107  189.223 83.118  1.00 102.38 204 A 1 
ATOM 1537 H HB3  . LYS I 9 204 ? 94.559  189.575 83.151  1.00 102.38 204 A 1 
ATOM 1538 H HG2  . LYS I 9 204 ? 95.028  191.258 84.762  1.00 102.14 204 A 1 
ATOM 1539 H HG3  . LYS I 9 204 ? 96.577  190.961 84.567  1.00 102.14 204 A 1 
ATOM 1540 H HD2  . LYS I 9 204 ? 96.346  192.696 83.217  1.00 120.26 204 A 1 
ATOM 1541 H HD3  . LYS I 9 204 ? 96.074  191.516 82.183  1.00 120.26 204 A 1 
ATOM 1542 H HE2  . LYS I 9 204 ? 93.816  191.856 82.291  1.00 146.32 204 A 1 
ATOM 1543 H HE3  . LYS I 9 204 ? 93.976  192.860 83.512  1.00 146.32 204 A 1 
ATOM 1544 H HZ1  . LYS I 9 204 ? 93.611  194.001 81.587  1.00 146.45 204 A 1 
ATOM 1545 H HZ2  . LYS I 9 204 ? 94.933  194.341 82.077  1.00 146.45 204 A 1 
ATOM 1546 H HZ3  . LYS I 9 204 ? 94.785  193.423 80.964  1.00 146.45 204 A 1 
ATOM 1547 N N    . LYS I 9 205 ? 92.807  188.824 85.306  1.00 66.09  205 A 1 
ATOM 1548 C CA   . LYS I 9 205 ? 91.706  189.256 86.150  1.00 82.95  205 A 1 
ATOM 1549 C C    . LYS I 9 205 ? 91.694  188.481 87.459  1.00 75.41  205 A 1 
ATOM 1550 O O    . LYS I 9 205 ? 91.463  189.070 88.523  1.00 80.93  205 A 1 
ATOM 1551 C CB   . LYS I 9 205 ? 90.377  189.085 85.410  1.00 80.91  205 A 1 
ATOM 1552 C CG   . LYS I 9 205 ? 90.272  189.938 84.153  1.00 104.45 205 A 1 
ATOM 1553 C CD   . LYS I 9 205 ? 88.861  190.467 83.922  1.00 108.60 205 A 1 
ATOM 1554 C CE   . LYS I 9 205 ? 88.564  190.615 82.439  1.00 112.45 205 A 1 
ATOM 1555 N NZ   . LYS I 9 205 ? 89.411  191.665 81.800  1.00 127.84 205 A 1 
ATOM 1556 H H    . LYS I 9 205 ? 92.582  188.468 84.555  1.00 79.31  205 A 1 
ATOM 1557 H HA   . LYS I 9 205 ? 91.817  190.198 86.361  1.00 99.54  205 A 1 
ATOM 1558 H HB2  . LYS I 9 205 ? 90.280  188.156 85.152  1.00 97.09  205 A 1 
ATOM 1559 H HB3  . LYS I 9 205 ? 89.653  189.340 86.004  1.00 97.09  205 A 1 
ATOM 1560 H HG2  . LYS I 9 205 ? 90.868  190.699 84.233  1.00 125.34 205 A 1 
ATOM 1561 H HG3  . LYS I 9 205 ? 90.519  189.400 83.383  1.00 125.34 205 A 1 
ATOM 1562 H HD2  . LYS I 9 205 ? 88.221  189.844 84.302  1.00 130.31 205 A 1 
ATOM 1563 H HD3  . LYS I 9 205 ? 88.772  191.338 84.339  1.00 130.31 205 A 1 
ATOM 1564 H HE2  . LYS I 9 205 ? 88.738  189.771 81.992  1.00 134.94 205 A 1 
ATOM 1565 H HE3  . LYS I 9 205 ? 87.632  190.866 82.325  1.00 134.94 205 A 1 
ATOM 1566 H HZ1  . LYS I 9 205 ? 89.263  192.452 82.188  1.00 153.41 205 A 1 
ATOM 1567 H HZ2  . LYS I 9 205 ? 90.272  191.456 81.886  1.00 153.41 205 A 1 
ATOM 1568 H HZ3  . LYS I 9 205 ? 89.214  191.730 80.933  1.00 153.41 205 A 1 
ATOM 1569 N N    . CYS I 9 206 ? 92.087  187.204 87.429  1.00 60.28  206 A 1 
ATOM 1570 C CA   . CYS I 9 206 ? 92.158  186.460 88.677  1.00 54.76  206 A 1 
ATOM 1571 C C    . CYS I 9 206 ? 93.173  187.085 89.614  1.00 67.64  206 A 1 
ATOM 1572 O O    . CYS I 9 206 ? 92.846  187.430 90.760  1.00 68.34  206 A 1 
ATOM 1573 C CB   . CYS I 9 206 ? 92.543  185.010 88.403  1.00 58.58  206 A 1 
ATOM 1574 S SG   . CYS I 9 206 ? 91.192  183.939 87.906  1.00 77.63  206 A 1 
ATOM 1575 H H    . CYS I 9 206 ? 92.308  186.763 86.723  1.00 72.33  206 A 1 
ATOM 1576 H HA   . CYS I 9 206 ? 91.290  186.473 89.112  1.00 65.71  206 A 1 
ATOM 1577 H HB2  . CYS I 9 206 ? 93.201  184.995 87.691  1.00 70.30  206 A 1 
ATOM 1578 H HB3  . CYS I 9 206 ? 92.928  184.635 89.209  1.00 70.30  206 A 1 
ATOM 1579 H HG   . CYS I 9 206 ? 90.707  184.365 86.895  1.00 93.16  206 A 1 
ATOM 1580 N N    . MET I 9 207 ? 94.324  187.463 89.058  1.00 76.22  207 A 1 
ATOM 1581 C CA   . MET I 9 207 ? 95.362  188.113 89.840  1.00 75.04  207 A 1 
ATOM 1582 C C    . MET I 9 207 ? 94.830  189.398 90.458  1.00 71.39  207 A 1 
ATOM 1583 O O    . MET I 9 207 ? 94.981  189.620 91.668  1.00 77.88  207 A 1 
ATOM 1584 C CB   . MET I 9 207 ? 96.571  188.355 88.933  1.00 66.35  207 A 1 
ATOM 1585 C CG   . MET I 9 207 ? 97.791  188.928 89.594  1.00 92.37  207 A 1 
ATOM 1586 S SD   . MET I 9 207 ? 99.183  188.882 88.438  1.00 85.23  207 A 1 
ATOM 1587 C CE   . MET I 9 207 ? 98.774  190.262 87.363  1.00 106.40 207 A 1 
ATOM 1588 H H    . MET I 9 207 ? 94.525  187.351 88.228  1.00 91.47  207 A 1 
ATOM 1589 H HA   . MET I 9 207 ? 95.639  187.517 90.553  1.00 90.05  207 A 1 
ATOM 1590 H HB2  . MET I 9 207 ? 96.829  187.506 88.540  1.00 79.62  207 A 1 
ATOM 1591 H HB3  . MET I 9 207 ? 96.307  188.968 88.231  1.00 79.62  207 A 1 
ATOM 1592 H HG2  . MET I 9 207 ? 97.624  189.852 89.841  1.00 110.84 207 A 1 
ATOM 1593 H HG3  . MET I 9 207 ? 98.018  188.401 90.375  1.00 110.84 207 A 1 
ATOM 1594 H HE1  . MET I 9 207 ? 99.460  190.347 86.684  1.00 127.68 207 A 1 
ATOM 1595 H HE2  . MET I 9 207 ? 97.914  190.094 86.947  1.00 127.68 207 A 1 
ATOM 1596 H HE3  . MET I 9 207 ? 98.731  191.074 87.895  1.00 127.68 207 A 1 
ATOM 1597 N N    . GLU I 9 208 ? 94.026  190.142 89.700  1.00 68.47  208 A 1 
ATOM 1598 C CA   . GLU I 9 208 ? 93.538  191.413 90.213  1.00 81.63  208 A 1 
ATOM 1599 C C    . GLU I 9 208 ? 92.622  191.162 91.400  1.00 75.25  208 A 1 
ATOM 1600 O O    . GLU I 9 208 ? 92.837  191.711 92.492  1.00 80.63  208 A 1 
ATOM 1601 C CB   . GLU I 9 208 ? 92.802  192.174 89.105  1.00 100.51 208 A 1 
ATOM 1602 C CG   . GLU I 9 208 ? 93.674  192.523 87.891  1.00 103.93 208 A 1 
ATOM 1603 C CD   . GLU I 9 208 ? 92.902  193.217 86.781  1.00 107.03 208 A 1 
ATOM 1604 O OE1  . GLU I 9 208 ? 91.667  193.032 86.698  1.00 112.45 208 A 1 
ATOM 1605 O OE2  . GLU I 9 208 ? 93.530  193.939 85.977  1.00 116.09 208 A 1 
ATOM 1606 H H    . GLU I 9 208 ? 93.757  189.939 88.909  1.00 82.17  208 A 1 
ATOM 1607 H HA   . GLU I 9 208 ? 94.288  191.950 90.511  1.00 97.96  208 A 1 
ATOM 1608 H HB2  . GLU I 9 208 ? 92.064  191.630 88.791  1.00 120.61 208 A 1 
ATOM 1609 H HB3  . GLU I 9 208 ? 92.462  193.005 89.473  1.00 120.61 208 A 1 
ATOM 1610 H HG2  . GLU I 9 208 ? 94.386  193.118 88.177  1.00 124.72 208 A 1 
ATOM 1611 H HG3  . GLU I 9 208 ? 94.049  191.705 87.528  1.00 124.72 208 A 1 
ATOM 1612 N N    . LEU I 9 209 ? 91.671  190.246 91.247  1.00 72.25  209 A 1 
ATOM 1613 C CA   . LEU I 9 209 ? 90.720  190.022 92.324  1.00 73.82  209 A 1 
ATOM 1614 C C    . LEU I 9 209 ? 91.357  189.300 93.499  1.00 67.81  209 A 1 
ATOM 1615 O O    . LEU I 9 209 ? 90.890  189.464 94.634  1.00 69.07  209 A 1 
ATOM 1616 C CB   . LEU I 9 209 ? 89.503  189.263 91.797  1.00 59.90  209 A 1 
ATOM 1617 C CG   . LEU I 9 209 ? 89.756  187.975 91.019  1.00 79.41  209 A 1 
ATOM 1618 C CD1  . LEU I 9 209 ? 90.030  186.793 91.942  1.00 102.72 209 A 1 
ATOM 1619 C CD2  . LEU I 9 209 ? 88.566  187.697 90.114  1.00 82.74  209 A 1 
ATOM 1620 H H    . LEU I 9 209 ? 91.556  189.756 90.549  1.00 86.70  209 A 1 
ATOM 1621 H HA   . LEU I 9 209 ? 90.411  190.884 92.645  1.00 88.58  209 A 1 
ATOM 1622 H HB2  . LEU I 9 209 ? 88.944  189.031 92.555  1.00 71.88  209 A 1 
ATOM 1623 H HB3  . LEU I 9 209 ? 89.011  189.856 91.208  1.00 71.88  209 A 1 
ATOM 1624 H HG   . LEU I 9 209 ? 90.535  188.096 90.457  1.00 95.30  209 A 1 
ATOM 1625 H HD11 . LEU I 9 209 ? 90.184  186.001 91.404  1.00 123.26 209 A 1 
ATOM 1626 H HD12 . LEU I 9 209 ? 90.815  186.987 92.477  1.00 123.26 209 A 1 
ATOM 1627 H HD13 . LEU I 9 209 ? 89.261  186.658 92.519  1.00 123.26 209 A 1 
ATOM 1628 H HD21 . LEU I 9 209 ? 88.729  186.877 89.621  1.00 99.28  209 A 1 
ATOM 1629 H HD22 . LEU I 9 209 ? 87.769  187.602 90.659  1.00 99.28  209 A 1 
ATOM 1630 H HD23 . LEU I 9 209 ? 88.460  188.438 89.498  1.00 99.28  209 A 1 
ATOM 1631 N N    . TRP I 9 210 ? 92.514  188.666 93.298  1.00 71.60  210 A 1 
ATOM 1632 C CA   . TRP I 9 210 ? 93.204  188.107 94.452  1.00 65.12  210 A 1 
ATOM 1633 C C    . TRP I 9 210 ? 93.728  189.214 95.355  1.00 70.76  210 A 1 
ATOM 1634 O O    . TRP I 9 210 ? 93.622  189.111 96.581  1.00 77.97  210 A 1 
ATOM 1635 C CB   . TRP I 9 210 ? 94.328  187.179 93.993  1.00 76.05  210 A 1 
ATOM 1636 C CG   . TRP I 9 210 ? 94.921  186.383 95.104  1.00 68.89  210 A 1 
ATOM 1637 C CD1  . TRP I 9 210 ? 96.137  186.573 95.688  1.00 76.70  210 A 1 
ATOM 1638 C CD2  . TRP I 9 210 ? 94.316  185.283 95.785  1.00 66.19  210 A 1 
ATOM 1639 N NE1  . TRP I 9 210 ? 96.334  185.646 96.683  1.00 65.19  210 A 1 
ATOM 1640 C CE2  . TRP I 9 210 ? 95.229  184.844 96.765  1.00 62.99  210 A 1 
ATOM 1641 C CE3  . TRP I 9 210 ? 93.095  184.621 95.660  1.00 66.41  210 A 1 
ATOM 1642 C CZ2  . TRP I 9 210 ? 94.955  183.780 97.617  1.00 53.88  210 A 1 
ATOM 1643 C CZ3  . TRP I 9 210 ? 92.826  183.562 96.506  1.00 60.41  210 A 1 
ATOM 1644 C CH2  . TRP I 9 210 ? 93.750  183.154 97.472  1.00 55.13  210 A 1 
ATOM 1645 H H    . TRP I 9 210 ? 92.900  188.549 92.540  1.00 85.92  210 A 1 
ATOM 1646 H HA   . TRP I 9 210 ? 92.575  187.579 94.966  1.00 78.15  210 A 1 
ATOM 1647 H HB2  . TRP I 9 210 ? 93.975  186.558 93.335  1.00 91.26  210 A 1 
ATOM 1648 H HB3  . TRP I 9 210 ? 95.035  187.714 93.599  1.00 91.26  210 A 1 
ATOM 1649 H HD1  . TRP I 9 210 ? 96.749  187.227 95.439  1.00 92.04  210 A 1 
ATOM 1650 H HE1  . TRP I 9 210 ? 97.034  185.585 97.177  1.00 78.23  210 A 1 
ATOM 1651 H HE3  . TRP I 9 210 ? 92.473  184.888 95.024  1.00 79.70  210 A 1 
ATOM 1652 H HZ2  . TRP I 9 210 ? 95.569  183.503 98.257  1.00 64.65  210 A 1 
ATOM 1653 H HZ3  . TRP I 9 210 ? 92.014  183.114 96.432  1.00 72.49  210 A 1 
ATOM 1654 H HH2  . TRP I 9 210 ? 93.543  182.435 98.022  1.00 66.15  210 A 1 
ATOM 1655 N N    . GLN I 9 211 ? 94.226  190.311 94.776  1.00 77.67  211 A 1 
ATOM 1656 C CA   . GLN I 9 211 ? 94.583  191.462 95.604  1.00 85.80  211 A 1 
ATOM 1657 C C    . GLN I 9 211 ? 93.392  191.918 96.440  1.00 85.97  211 A 1 
ATOM 1658 O O    . GLN I 9 211 ? 93.544  192.278 97.615  1.00 84.98  211 A 1 
ATOM 1659 C CB   . GLN I 9 211 ? 95.110  192.607 94.740  1.00 99.30  211 A 1 
ATOM 1660 C CG   . GLN I 9 211 ? 96.205  192.184 93.771  1.00 108.89 211 A 1 
ATOM 1661 C CD   . GLN I 9 211 ? 97.361  191.479 94.464  1.00 112.43 211 A 1 
ATOM 1662 O OE1  . GLN I 9 211 ? 97.893  190.492 93.950  1.00 107.73 211 A 1 
ATOM 1663 N NE2  . GLN I 9 211 ? 97.751  191.974 95.640  1.00 92.67  211 A 1 
ATOM 1664 H H    . GLN I 9 211 ? 94.364  190.412 93.933  1.00 93.20  211 A 1 
ATOM 1665 H HA   . GLN I 9 211 ? 95.289  191.201 96.216  1.00 102.97 211 A 1 
ATOM 1666 H HB2  . GLN I 9 211 ? 94.378  192.971 94.220  1.00 119.16 211 A 1 
ATOM 1667 H HB3  . GLN I 9 211 ? 95.476  193.293 95.320  1.00 119.16 211 A 1 
ATOM 1668 H HG2  . GLN I 9 211 ? 95.830  191.573 93.117  1.00 130.67 211 A 1 
ATOM 1669 H HG3  . GLN I 9 211 ? 96.556  192.971 93.326  1.00 130.67 211 A 1 
ATOM 1670 H HE21 . GLN I 9 211 ? 97.355  192.663 95.968  1.00 111.21 211 A 1 
ATOM 1671 H HE22 . GLN I 9 211 ? 98.399  191.604 96.067  1.00 111.21 211 A 1 
ATOM 1672 N N    . LYS I 9 212 ? 92.198  191.919 95.847  1.00 80.43  212 A 1 
ATOM 1673 C CA   . LYS I 9 212 ? 91.007  192.302 96.595  1.00 77.19  212 A 1 
ATOM 1674 C C    . LYS I 9 212 ? 90.726  191.305 97.711  1.00 79.31  212 A 1 
ATOM 1675 O O    . LYS I 9 212 ? 90.363  191.694 98.828  1.00 99.34  212 A 1 
ATOM 1676 C CB   . LYS I 9 212 ? 89.812  192.427 95.651  1.00 90.27  212 A 1 
ATOM 1677 C CG   . LYS I 9 212 ? 90.028  193.318 94.397  1.00 108.52 212 A 1 
ATOM 1678 C CD   . LYS I 9 212 ? 90.441  194.779 94.689  1.00 131.24 212 A 1 
ATOM 1679 C CE   . LYS I 9 212 ? 91.929  194.949 95.052  1.00 132.13 212 A 1 
ATOM 1680 N NZ   . LYS I 9 212 ? 92.334  196.383 95.162  1.00 104.57 212 A 1 
ATOM 1681 H H    . LYS I 9 212 ? 92.054  191.708 95.026  1.00 96.51  212 A 1 
ATOM 1682 H HA   . LYS I 9 212 ? 91.156  193.170 97.002  1.00 92.62  212 A 1 
ATOM 1683 H HB2  . LYS I 9 212 ? 89.576  191.540 95.336  1.00 108.32 212 A 1 
ATOM 1684 H HB3  . LYS I 9 212 ? 89.068  192.801 96.148  1.00 108.32 212 A 1 
ATOM 1685 H HG2  . LYS I 9 212 ? 90.726  192.924 93.854  1.00 130.22 212 A 1 
ATOM 1686 H HG3  . LYS I 9 212 ? 89.199  193.347 93.893  1.00 130.22 212 A 1 
ATOM 1687 H HD2  . LYS I 9 212 ? 90.265  195.316 93.903  1.00 157.49 212 A 1 
ATOM 1688 H HD3  . LYS I 9 212 ? 89.914  195.107 95.436  1.00 157.49 212 A 1 
ATOM 1689 H HE2  . LYS I 9 212 ? 92.095  194.524 95.908  1.00 158.56 212 A 1 
ATOM 1690 H HE3  . LYS I 9 212 ? 92.469  194.535 94.363  1.00 158.56 212 A 1 
ATOM 1691 H HZ1  . LYS I 9 212 ? 93.197  196.438 95.371  1.00 125.48 212 A 1 
ATOM 1692 H HZ2  . LYS I 9 212 ? 92.197  196.798 94.387  1.00 125.48 212 A 1 
ATOM 1693 H HZ3  . LYS I 9 212 ? 91.856  196.786 95.795  1.00 125.48 212 A 1 
ATOM 1694 N N    . HIS I 9 213 ? 90.918  190.018 97.431  1.00 86.80  213 A 1 
ATOM 1695 C CA   . HIS I 9 213 ? 90.626  188.963 98.400  1.00 87.16  213 A 1 
ATOM 1696 C C    . HIS I 9 213 ? 91.546  188.987 99.615  1.00 84.01  213 A 1 
ATOM 1697 O O    . HIS I 9 213 ? 91.072  188.874 100.752 1.00 90.13  213 A 1 
ATOM 1698 C CB   . HIS I 9 213 ? 90.690  187.590 97.744  1.00 92.97  213 A 1 
ATOM 1699 C CG   . HIS I 9 213 ? 90.653  186.474 98.739  1.00 80.92  213 A 1 
ATOM 1700 N ND1  . HIS I 9 213 ? 89.626  186.323 99.644  1.00 70.74  213 A 1 
ATOM 1701 C CD2  . HIS I 9 213 ? 91.527  185.473 98.992  1.00 78.18  213 A 1 
ATOM 1702 C CE1  . HIS I 9 213 ? 89.865  185.273 100.408 1.00 81.89  213 A 1 
ATOM 1703 N NE2  . HIS I 9 213 ? 91.012  184.736 100.030 1.00 77.88  213 A 1 
ATOM 1704 H H    . HIS I 9 213 ? 91.220  189.727 96.680  1.00 104.16 213 A 1 
ATOM 1705 H HA   . HIS I 9 213 ? 89.719  189.089 98.721  1.00 104.59 213 A 1 
ATOM 1706 H HB2  . HIS I 9 213 ? 89.931  187.486 97.148  1.00 111.56 213 A 1 
ATOM 1707 H HB3  . HIS I 9 213 ? 91.518  187.518 97.243  1.00 111.56 213 A 1 
ATOM 1708 H HD2  . HIS I 9 213 ? 92.327  185.311 98.543  1.00 93.81  213 A 1 
ATOM 1709 H HE1  . HIS I 9 213 ? 89.317  184.958 101.090 1.00 98.27  213 A 1 
ATOM 1710 H HE2  . HIS I 9 213 ? 91.376  184.039 100.378 1.00 93.46  213 A 1 
ATOM 1711 N N    . TRP I 9 214 ? 92.857  189.128 99.415  1.00 68.79  214 A 1 
ATOM 1712 C CA   . TRP I 9 214 ? 93.768  188.992 100.548 1.00 83.69  214 A 1 
ATOM 1713 C C    . TRP I 9 214 ? 93.680  190.189 101.486 1.00 100.14 214 A 1 
ATOM 1714 O O    . TRP I 9 214 ? 93.344  190.034 102.662 1.00 113.13 214 A 1 
ATOM 1715 C CB   . TRP I 9 214 ? 95.192  188.785 100.023 1.00 71.94  214 A 1 
ATOM 1716 C CG   . TRP I 9 214 ? 96.029  187.979 100.953 1.00 77.02  214 A 1 
ATOM 1717 C CD1  . TRP I 9 214 ? 96.959  188.439 101.833 1.00 83.64  214 A 1 
ATOM 1718 C CD2  . TRP I 9 214 ? 95.937  186.568 101.166 1.00 80.12  214 A 1 
ATOM 1719 N NE1  . TRP I 9 214 ? 97.490  187.394 102.549 1.00 79.34  214 A 1 
ATOM 1720 C CE2  . TRP I 9 214 ? 96.873  186.235 102.160 1.00 79.26  214 A 1 
ATOM 1721 C CE3  . TRP I 9 214 ? 95.163  185.552 100.596 1.00 80.21  214 A 1 
ATOM 1722 C CZ2  . TRP I 9 214 ? 97.059  184.927 102.602 1.00 82.65  214 A 1 
ATOM 1723 C CZ3  . TRP I 9 214 ? 95.350  184.258 101.029 1.00 72.58  214 A 1 
ATOM 1724 C CH2  . TRP I 9 214 ? 96.288  183.954 102.023 1.00 81.82  214 A 1 
ATOM 1725 H H    . TRP I 9 214 ? 93.232  189.295 98.661  1.00 82.55  214 A 1 
ATOM 1726 H HA   . TRP I 9 214 ? 93.522  188.203 101.053 1.00 100.43 214 A 1 
ATOM 1727 H HB2  . TRP I 9 214 ? 95.152  188.320 99.174  1.00 86.33  214 A 1 
ATOM 1728 H HB3  . TRP I 9 214 ? 95.617  189.651 99.911  1.00 86.33  214 A 1 
ATOM 1729 H HD1  . TRP I 9 214 ? 97.217  189.327 101.919 1.00 100.37 214 A 1 
ATOM 1730 H HE1  . TRP I 9 214 ? 98.102  187.460 103.149 1.00 95.21  214 A 1 
ATOM 1731 H HE3  . TRP I 9 214 ? 94.538  185.745 99.936  1.00 96.25  214 A 1 
ATOM 1732 H HZ2  . TRP I 9 214 ? 97.686  184.722 103.258 1.00 99.18  214 A 1 
ATOM 1733 H HZ3  . TRP I 9 214 ? 94.843  183.573 100.655 1.00 87.09  214 A 1 
ATOM 1734 H HH2  . TRP I 9 214 ? 96.395  183.071 102.293 1.00 98.18  214 A 1 
ATOM 1735 N N    . LYS I 9 215 ? 93.984  191.382 101.007 1.00 95.02  215 A 1 
ATOM 1736 C CA   . LYS I 9 215 ? 94.120  192.545 101.879 1.00 116.31 215 A 1 
ATOM 1737 C C    . LYS I 9 215 ? 95.294  192.550 102.858 1.00 126.27 215 A 1 
ATOM 1738 O O    . LYS I 9 215 ? 96.267  193.277 102.625 1.00 124.60 215 A 1 
ATOM 1739 C CB   . LYS I 9 215 ? 92.848  192.736 102.725 1.00 109.58 215 A 1 
ATOM 1740 C CG   . LYS I 9 215 ? 91.621  193.199 101.962 1.00 125.69 215 A 1 
ATOM 1741 C CD   . LYS I 9 215 ? 90.325  193.003 102.760 1.00 127.37 215 A 1 
ATOM 1742 C CE   . LYS I 9 215 ? 90.041  191.547 103.161 1.00 108.28 215 A 1 
ATOM 1743 N NZ   . LYS I 9 215 ? 89.732  190.681 101.996 1.00 104.02 215 A 1 
ATOM 1744 H H    . LYS I 9 215 ? 94.119  191.551 100.174 1.00 114.03 215 A 1 
ATOM 1745 H HA   . LYS I 9 215 ? 94.212  193.332 101.320 1.00 139.57 215 A 1 
ATOM 1746 H HB2  . LYS I 9 215 ? 92.629  191.888 103.143 1.00 131.50 215 A 1 
ATOM 1747 H HB3  . LYS I 9 215 ? 93.032  193.398 103.411 1.00 131.50 215 A 1 
ATOM 1748 H HG2  . LYS I 9 215 ? 91.710  194.143 101.759 1.00 150.83 215 A 1 
ATOM 1749 H HG3  . LYS I 9 215 ? 91.548  192.689 101.140 1.00 150.83 215 A 1 
ATOM 1750 H HD2  . LYS I 9 215 ? 90.379  193.527 103.574 1.00 152.85 215 A 1 
ATOM 1751 H HD3  . LYS I 9 215 ? 89.577  193.311 102.222 1.00 152.85 215 A 1 
ATOM 1752 H HE2  . LYS I 9 215 ? 90.822  191.184 103.604 1.00 129.94 215 A 1 
ATOM 1753 H HE3  . LYS I 9 215 ? 89.278  191.527 103.759 1.00 129.94 215 A 1 
ATOM 1754 H HZ1  . LYS I 9 215 ? 89.573  189.849 102.270 1.00 124.83 215 A 1 
ATOM 1755 H HZ2  . LYS I 9 215 ? 89.011  190.988 101.572 1.00 124.83 215 A 1 
ATOM 1756 H HZ3  . LYS I 9 215 ? 90.418  190.676 101.431 1.00 124.83 215 A 1 
ATOM 1757 N N    . ILE I 9 216 ? 95.264  191.742 103.928 1.00 108.58 216 A 1 
ATOM 1758 C CA   . ILE I 9 216 ? 96.396  191.716 104.855 1.00 104.58 216 A 1 
ATOM 1759 C C    . ILE I 9 216 ? 97.474  190.717 104.457 1.00 90.76  216 A 1 
ATOM 1760 O O    . ILE I 9 216 ? 97.294  189.487 104.546 1.00 90.05  216 A 1 
ATOM 1761 C CB   . ILE I 9 216 ? 95.915  191.413 106.284 1.00 102.15 216 A 1 
ATOM 1762 C CG1  . ILE I 9 216 ? 94.635  192.199 106.618 1.00 107.01 216 A 1 
ATOM 1763 C CG2  . ILE I 9 216 ? 97.037  191.668 107.283 1.00 101.56 216 A 1 
ATOM 1764 C CD1  . ILE I 9 216 ? 94.864  193.657 106.987 1.00 127.23 216 A 1 
ATOM 1765 H H    . ILE I 9 216 ? 94.616  191.214 104.133 1.00 130.30 216 A 1 
ATOM 1766 H HA   . ILE I 9 216 ? 96.804  192.598 104.866 1.00 125.50 216 A 1 
ATOM 1767 H HB   . ILE I 9 216 ? 95.697  190.469 106.324 1.00 122.58 216 A 1 
ATOM 1768 H HG12 . ILE I 9 216 ? 94.048  192.179 105.848 1.00 128.41 216 A 1 
ATOM 1769 H HG13 . ILE I 9 216 ? 94.198  191.771 107.372 1.00 128.41 216 A 1 
ATOM 1770 H HG21 . ILE I 9 216 ? 96.714  191.471 108.177 1.00 121.88 216 A 1 
ATOM 1771 H HG22 . ILE I 9 216 ? 97.787  191.091 107.068 1.00 121.88 216 A 1 
ATOM 1772 H HG23 . ILE I 9 216 ? 97.306  192.597 107.226 1.00 121.88 216 A 1 
ATOM 1773 H HD11 . ILE I 9 216 ? 94.008  194.071 107.181 1.00 152.68 216 A 1 
ATOM 1774 H HD12 . ILE I 9 216 ? 95.438  193.701 107.767 1.00 152.68 216 A 1 
ATOM 1775 H HD13 . ILE I 9 216 ? 95.287  194.108 106.240 1.00 152.68 216 A 1 
ATOM 1776 N N    . THR I 9 217 ? 98.663  191.266 104.234 1.00 75.12  217 A 1 
ATOM 1777 C CA   . THR I 9 217 ? 99.879  190.522 103.980 1.00 88.78  217 A 1 
ATOM 1778 C C    . THR I 9 217 ? 100.795 190.702 105.180 1.00 81.66  217 A 1 
ATOM 1779 O O    . THR I 9 217 ? 101.002 191.830 105.639 1.00 78.26  217 A 1 
ATOM 1780 C CB   . THR I 9 217 ? 100.540 191.003 102.692 1.00 82.84  217 A 1 
ATOM 1781 O OG1  . THR I 9 217 ? 99.514  191.421 101.782 1.00 75.50  217 A 1 
ATOM 1782 C CG2  . THR I 9 217 ? 101.351 189.870 102.058 1.00 79.31  217 A 1 
ATOM 1783 H H    . THR I 9 217 ? 98.787  192.117 104.227 1.00 90.15  217 A 1 
ATOM 1784 H HA   . THR I 9 217 ? 99.670  189.580 103.886 1.00 106.54 217 A 1 
ATOM 1785 H HB   . THR I 9 217 ? 101.133 191.745 102.883 1.00 99.40  217 A 1 
ATOM 1786 H HG1  . THR I 9 217 ? 99.857  191.690 101.065 1.00 90.60  217 A 1 
ATOM 1787 H HG21 . THR I 9 217 ? 101.769 190.181 101.240 1.00 95.17  217 A 1 
ATOM 1788 H HG22 . THR I 9 217 ? 102.041 189.573 102.673 1.00 95.17  217 A 1 
ATOM 1789 H HG23 . THR I 9 217 ? 100.770 189.121 101.851 1.00 95.17  217 A 1 
ATOM 1790 N N    . LYS I 9 218 ? 101.347 189.609 105.677 1.00 86.92  218 A 1 
ATOM 1791 C CA   . LYS I 9 218 ? 102.266 189.668 106.801 1.00 83.32  218 A 1 
ATOM 1792 C C    . LYS I 9 218 ? 103.698 189.598 106.292 1.00 89.92  218 A 1 
ATOM 1793 O O    . LYS I 9 218 ? 103.969 189.042 105.225 1.00 99.40  218 A 1 
ATOM 1794 C CB   . LYS I 9 218 ? 101.987 188.532 107.783 1.00 89.86  218 A 1 
ATOM 1795 C CG   . LYS I 9 218 ? 100.501 188.349 108.053 1.00 102.99 218 A 1 
ATOM 1796 C CD   . LYS I 9 218 ? 100.225 187.478 109.271 1.00 119.44 218 A 1 
ATOM 1797 C CE   . LYS I 9 218 ? 98.720  187.316 109.493 1.00 110.72 218 A 1 
ATOM 1798 N NZ   . LYS I 9 218 ? 98.399  186.620 110.770 1.00 112.82 218 A 1 
ATOM 1799 H H    . LYS I 9 218 ? 101.205 188.815 105.380 1.00 104.30 218 A 1 
ATOM 1800 H HA   . LYS I 9 218 ? 102.150 190.511 107.268 1.00 99.98  218 A 1 
ATOM 1801 H HB2  . LYS I 9 218 ? 102.330 187.702 107.414 1.00 107.83 218 A 1 
ATOM 1802 H HB3  . LYS I 9 218 ? 102.425 188.727 108.626 1.00 107.83 218 A 1 
ATOM 1803 H HG2  . LYS I 9 218 ? 100.100 189.218 108.210 1.00 123.58 218 A 1 
ATOM 1804 H HG3  . LYS I 9 218 ? 100.090 187.926 107.283 1.00 123.58 218 A 1 
ATOM 1805 H HD2  . LYS I 9 218 ? 100.611 186.600 109.131 1.00 143.33 218 A 1 
ATOM 1806 H HD3  . LYS I 9 218 ? 100.607 187.895 110.058 1.00 143.33 218 A 1 
ATOM 1807 H HE2  . LYS I 9 218 ? 98.307  188.192 109.516 1.00 132.86 218 A 1 
ATOM 1808 H HE3  . LYS I 9 218 ? 98.348  186.791 108.766 1.00 132.86 218 A 1 
ATOM 1809 H HZ1  . LYS I 9 218 ? 97.517  186.546 110.862 1.00 135.38 218 A 1 
ATOM 1810 H HZ2  . LYS I 9 218 ? 98.760  185.807 110.774 1.00 135.38 218 A 1 
ATOM 1811 H HZ3  . LYS I 9 218 ? 98.723  187.083 111.458 1.00 135.38 218 A 1 
ATOM 1812 N N    . LYS I 9 219 ? 104.609 190.204 107.042 1.00 92.25  219 A 1 
ATOM 1813 C CA   . LYS I 9 219 ? 106.027 189.989 106.800 1.00 91.90  219 A 1 
ATOM 1814 C C    . LYS I 9 219 ? 106.447 188.579 107.204 1.00 84.51  219 A 1 
ATOM 1815 O O    . LYS I 9 219 ? 105.836 187.935 108.061 1.00 79.23  219 A 1 
ATOM 1816 C CB   . LYS I 9 219 ? 106.863 191.028 107.541 1.00 97.35  219 A 1 
ATOM 1817 C CG   . LYS I 9 219 ? 106.376 192.467 107.364 1.00 121.84 219 A 1 
ATOM 1818 C CD   . LYS I 9 219 ? 106.921 193.090 106.072 1.00 136.21 219 A 1 
ATOM 1819 C CE   . LYS I 9 219 ? 107.589 194.440 106.317 1.00 124.18 219 A 1 
ATOM 1820 N NZ   . LYS I 9 219 ? 106.705 195.392 107.045 1.00 133.40 219 A 1 
ATOM 1821 H H    . LYS I 9 219 ? 104.436 190.739 107.694 1.00 110.70 219 A 1 
ATOM 1822 H HA   . LYS I 9 219 ? 106.199 190.090 105.850 1.00 110.28 219 A 1 
ATOM 1823 H HB2  . LYS I 9 219 ? 106.843 190.826 108.488 1.00 116.82 219 A 1 
ATOM 1824 H HB3  . LYS I 9 219 ? 107.776 190.983 107.214 1.00 116.82 219 A 1 
ATOM 1825 H HG2  . LYS I 9 219 ? 105.406 192.473 107.318 1.00 146.21 219 A 1 
ATOM 1826 H HG3  . LYS I 9 219 ? 106.680 193.001 108.112 1.00 146.21 219 A 1 
ATOM 1827 H HD2  . LYS I 9 219 ? 107.580 192.495 105.686 1.00 163.45 219 A 1 
ATOM 1828 H HD3  . LYS I 9 219 ? 106.188 193.226 105.451 1.00 163.45 219 A 1 
ATOM 1829 H HE2  . LYS I 9 219 ? 108.389 194.306 106.849 1.00 149.02 219 A 1 
ATOM 1830 H HE3  . LYS I 9 219 ? 107.821 194.838 105.462 1.00 149.02 219 A 1 
ATOM 1831 H HZ1  . LYS I 9 219 ? 107.127 196.164 107.169 1.00 160.08 219 A 1 
ATOM 1832 H HZ2  . LYS I 9 219 ? 105.964 195.537 106.574 1.00 160.08 219 A 1 
ATOM 1833 H HZ3  . LYS I 9 219 ? 106.481 195.054 107.837 1.00 160.08 219 A 1 
ATOM 1834 N N    . TYR I 9 220 ? 107.525 188.109 106.577 1.00 76.62  220 A 1 
ATOM 1835 C CA   . TYR I 9 220 ? 108.172 186.882 107.019 1.00 102.68 220 A 1 
ATOM 1836 C C    . TYR I 9 220 ? 108.839 187.101 108.369 1.00 115.72 220 A 1 
ATOM 1837 O O    . TYR I 9 220 ? 109.604 188.053 108.549 1.00 118.14 220 A 1 
ATOM 1838 C CB   . TYR I 9 220 ? 109.207 186.418 106.001 1.00 96.20  220 A 1 
ATOM 1839 C CG   . TYR I 9 220 ? 108.654 186.110 104.633 1.00 81.07  220 A 1 
ATOM 1840 C CD1  . TYR I 9 220 ? 107.563 185.269 104.480 1.00 87.19  220 A 1 
ATOM 1841 C CD2  . TYR I 9 220 ? 109.231 186.641 103.492 1.00 98.80  220 A 1 
ATOM 1842 C CE1  . TYR I 9 220 ? 107.064 184.973 103.231 1.00 85.90  220 A 1 
ATOM 1843 C CE2  . TYR I 9 220 ? 108.734 186.350 102.239 1.00 75.21  220 A 1 
ATOM 1844 C CZ   . TYR I 9 220 ? 107.660 185.516 102.115 1.00 67.50  220 A 1 
ATOM 1845 O OH   . TYR I 9 220 ? 107.184 185.244 100.860 1.00 88.39  220 A 1 
ATOM 1846 H H    . TYR I 9 220 ? 107.896 188.481 105.896 1.00 91.94  220 A 1 
ATOM 1847 H HA   . TYR I 9 220 ? 107.506 186.184 107.118 1.00 123.22 220 A 1 
ATOM 1848 H HB2  . TYR I 9 220 ? 109.873 187.115 105.896 1.00 115.44 220 A 1 
ATOM 1849 H HB3  . TYR I 9 220 ? 109.628 185.611 106.335 1.00 115.44 220 A 1 
ATOM 1850 H HD1  . TYR I 9 220 ? 107.164 184.897 105.235 1.00 104.63 220 A 1 
ATOM 1851 H HD2  . TYR I 9 220 ? 109.967 187.204 103.573 1.00 118.56 220 A 1 
ATOM 1852 H HE1  . TYR I 9 220 ? 106.330 184.407 103.143 1.00 103.08 220 A 1 
ATOM 1853 H HE2  . TYR I 9 220 ? 109.132 186.717 101.482 1.00 90.25  220 A 1 
ATOM 1854 H HH   . TYR I 9 220 ? 106.521 184.729 100.909 1.00 106.07 220 A 1 
ATOM 1855 N N    . ASP I 9 221 ? 108.580 186.193 109.309 1.00 119.40 221 A 1 
ATOM 1856 C CA   . ASP I 9 221 ? 109.094 186.365 110.663 1.00 124.48 221 A 1 
ATOM 1857 C C    . ASP I 9 221 ? 110.619 186.320 110.691 1.00 137.39 221 A 1 
ATOM 1858 O O    . ASP I 9 221 ? 111.267 187.206 111.261 1.00 143.11 221 A 1 
ATOM 1859 C CB   . ASP I 9 221 ? 108.492 185.296 111.569 1.00 119.78 221 A 1 
ATOM 1860 C CG   . ASP I 9 221 ? 106.978 185.301 111.535 1.00 123.14 221 A 1 
ATOM 1861 O OD1  . ASP I 9 221 ? 106.420 186.064 110.716 1.00 103.93 221 A 1 
ATOM 1862 O OD2  . ASP I 9 221 ? 106.353 184.555 112.317 1.00 137.32 221 A 1 
ATOM 1863 H H    . ASP I 9 221 ? 108.116 185.479 109.189 1.00 143.29 221 A 1 
ATOM 1864 H HA   . ASP I 9 221 ? 108.814 187.231 110.998 1.00 149.37 221 A 1 
ATOM 1865 H HB2  . ASP I 9 221 ? 108.796 184.421 111.278 1.00 143.74 221 A 1 
ATOM 1866 H HB3  . ASP I 9 221 ? 108.773 185.459 112.485 1.00 143.74 221 A 1 
ATOM 1867 N N    . ASN I 9 222 ? 111.210 185.311 110.051 1.00 124.72 222 A 1 
ATOM 1868 C CA   . ASN I 9 222 ? 112.667 185.167 110.001 1.00 124.38 222 A 1 
ATOM 1869 C C    . ASN I 9 222 ? 113.024 184.560 108.650 1.00 120.72 222 A 1 
ATOM 1870 O O    . ASN I 9 222 ? 113.015 183.336 108.496 1.00 137.35 222 A 1 
ATOM 1871 C CB   . ASN I 9 222 ? 113.198 184.307 111.142 1.00 133.34 222 A 1 
ATOM 1872 C CG   . ASN I 9 222 ? 113.088 184.981 112.495 1.00 131.52 222 A 1 
ATOM 1873 O OD1  . ASN I 9 222 ? 113.677 186.036 112.724 1.00 118.17 222 A 1 
ATOM 1874 N ND2  . ASN I 9 222 ? 112.331 184.371 113.400 1.00 142.46 222 A 1 
ATOM 1875 H H    . ASN I 9 222 ? 110.786 184.691 109.631 1.00 149.66 222 A 1 
ATOM 1876 H HA   . ASN I 9 222 ? 113.080 186.044 110.063 1.00 149.25 222 A 1 
ATOM 1877 H HB2  . ASN I 9 222 ? 112.691 183.480 111.177 1.00 160.01 222 A 1 
ATOM 1878 H HB3  . ASN I 9 222 ? 114.136 184.114 110.982 1.00 160.01 222 A 1 
ATOM 1879 H HD21 . ASN I 9 222 ? 112.237 184.714 114.183 1.00 170.95 222 A 1 
ATOM 1880 H HD22 . ASN I 9 222 ? 111.935 183.634 113.204 1.00 170.95 222 A 1 
ATOM 1881 N N    . GLU I 9 223 ? 113.365 185.420 107.690 1.00 107.49 223 A 1 
ATOM 1882 C CA   . GLU I 9 223 ? 113.851 184.973 106.388 1.00 109.52 223 A 1 
ATOM 1883 C C    . GLU I 9 223 ? 112.921 183.988 105.681 1.00 104.55 223 A 1 
ATOM 1884 O O    . GLU I 9 223 ? 113.291 183.438 104.638 1.00 83.10  223 A 1 
ATOM 1885 C CB   . GLU I 9 223 ? 115.232 184.330 106.556 1.00 111.56 223 A 1 
ATOM 1886 C CG   . GLU I 9 223 ? 116.231 185.178 107.345 1.00 128.67 223 A 1 
ATOM 1887 C CD   . GLU I 9 223 ? 116.394 184.716 108.787 1.00 127.47 223 A 1 
ATOM 1888 O OE1  . GLU I 9 223 ? 116.653 185.574 109.659 1.00 137.16 223 A 1 
ATOM 1889 O OE2  . GLU I 9 223 ? 116.261 183.502 109.050 1.00 121.35 223 A 1 
ATOM 1890 H H    . GLU I 9 223 ? 113.320 186.275 107.769 1.00 128.98 223 A 1 
ATOM 1891 H HA   . GLU I 9 223 ? 113.952 185.746 105.814 1.00 131.42 223 A 1 
ATOM 1892 H HB2  . GLU I 9 223 ? 115.127 183.486 107.025 1.00 133.88 223 A 1 
ATOM 1893 H HB3  . GLU I 9 223 ? 115.610 184.170 105.676 1.00 133.88 223 A 1 
ATOM 1894 H HG2  . GLU I 9 223 ? 117.098 185.125 106.914 1.00 154.41 223 A 1 
ATOM 1895 H HG3  . GLU I 9 223 ? 115.922 186.098 107.358 1.00 154.41 223 A 1 
ATOM 1896 N N    . GLY I 9 224 ? 111.710 183.782 106.211 1.00 109.07 224 A 1 
ATOM 1897 C CA   . GLY I 9 224 ? 110.756 182.865 105.614 1.00 72.94  224 A 1 
ATOM 1898 C C    . GLY I 9 224 ? 111.446 181.601 105.157 1.00 72.43  224 A 1 
ATOM 1899 O O    . GLY I 9 224 ? 112.188 180.993 105.938 1.00 75.69  224 A 1 
ATOM 1900 H H    . GLY I 9 224 ? 111.424 184.168 106.923 1.00 130.89 224 A 1 
ATOM 1901 H HA2  . GLY I 9 224 ? 110.072 182.635 106.263 1.00 87.53  224 A 1 
ATOM 1902 H HA3  . GLY I 9 224 ? 110.330 183.285 104.849 1.00 87.53  224 A 1 
ATOM 1903 N N    . LEU I 9 225 ? 111.238 181.190 103.907 1.00 65.81  225 A 1 
ATOM 1904 C CA   . LEU I 9 225 ? 111.941 180.039 103.358 1.00 60.46  225 A 1 
ATOM 1905 C C    . LEU I 9 225 ? 113.068 180.436 102.418 1.00 58.65  225 A 1 
ATOM 1906 O O    . LEU I 9 225 ? 113.474 179.630 101.575 1.00 71.31  225 A 1 
ATOM 1907 C CB   . LEU I 9 225 ? 110.962 179.121 102.629 1.00 64.43  225 A 1 
ATOM 1908 C CG   . LEU I 9 225 ? 109.918 178.393 103.477 1.00 61.86  225 A 1 
ATOM 1909 C CD1  . LEU I 9 225 ? 109.163 177.404 102.621 1.00 61.48  225 A 1 
ATOM 1910 C CD2  . LEU I 9 225 ? 110.556 177.665 104.656 1.00 69.57  225 A 1 
ATOM 1911 H H    . LEU I 9 225 ? 110.692 181.566 103.357 1.00 78.97  225 A 1 
ATOM 1912 H HA   . LEU I 9 225 ? 112.331 179.536 104.090 1.00 72.55  225 A 1 
ATOM 1913 H HB2  . LEU I 9 225 ? 110.479 179.652 101.978 1.00 77.31  225 A 1 
ATOM 1914 H HB3  . LEU I 9 225 ? 111.477 178.440 102.169 1.00 77.31  225 A 1 
ATOM 1915 H HG   . LEU I 9 225 ? 109.283 179.039 103.825 1.00 74.23  225 A 1 
ATOM 1916 H HD11 . LEU I 9 225 ? 108.505 176.950 103.170 1.00 73.77  225 A 1 
ATOM 1917 H HD12 . LEU I 9 225 ? 108.723 177.883 101.902 1.00 73.77  225 A 1 
ATOM 1918 H HD13 . LEU I 9 225 ? 109.792 176.761 102.256 1.00 73.77  225 A 1 
ATOM 1919 H HD21 . LEU I 9 225 ? 109.860 177.219 105.164 1.00 83.48  225 A 1 
ATOM 1920 H HD22 . LEU I 9 225 ? 111.190 177.013 104.317 1.00 83.48  225 A 1 
ATOM 1921 H HD23 . LEU I 9 225 ? 111.013 178.312 105.215 1.00 83.48  225 A 1 
ATOM 1922 N N    . TYR I 9 226 ? 113.554 181.669 102.514 1.00 57.61  226 A 1 
ATOM 1923 C CA   . TYR I 9 226 ? 114.731 182.050 101.756 1.00 54.02  226 A 1 
ATOM 1924 C C    . TYR I 9 226 ? 115.964 181.378 102.348 1.00 53.56  226 A 1 
ATOM 1925 O O    . TYR I 9 226 ? 115.946 180.886 103.478 1.00 75.35  226 A 1 
ATOM 1926 C CB   . TYR I 9 226 ? 114.873 183.562 101.739 1.00 59.45  226 A 1 
ATOM 1927 C CG   . TYR I 9 226 ? 113.767 184.232 100.959 1.00 49.40  226 A 1 
ATOM 1928 C CD1  . TYR I 9 226 ? 113.883 184.457 99.592  1.00 44.87  226 A 1 
ATOM 1929 C CD2  . TYR I 9 226 ? 112.601 184.627 101.589 1.00 56.24  226 A 1 
ATOM 1930 C CE1  . TYR I 9 226 ? 112.864 185.069 98.884  1.00 48.45  226 A 1 
ATOM 1931 C CE2  . TYR I 9 226 ? 111.583 185.237 100.892 1.00 57.94  226 A 1 
ATOM 1932 C CZ   . TYR I 9 226 ? 111.711 185.456 99.546  1.00 54.59  226 A 1 
ATOM 1933 O OH   . TYR I 9 226 ? 110.667 186.070 98.884  1.00 54.23  226 A 1 
ATOM 1934 H H    . TYR I 9 226 ? 113.226 182.294 103.006 1.00 69.13  226 A 1 
ATOM 1935 H HA   . TYR I 9 226 ? 114.631 181.746 100.840 1.00 64.82  226 A 1 
ATOM 1936 H HB2  . TYR I 9 226 ? 114.843 183.895 102.649 1.00 71.34  226 A 1 
ATOM 1937 H HB3  . TYR I 9 226 ? 115.718 183.798 101.327 1.00 71.34  226 A 1 
ATOM 1938 H HD1  . TYR I 9 226 ? 114.657 184.197 99.150  1.00 53.85  226 A 1 
ATOM 1939 H HD2  . TYR I 9 226 ? 112.505 184.483 102.503 1.00 67.49  226 A 1 
ATOM 1940 H HE1  . TYR I 9 226 ? 112.952 185.218 97.969  1.00 58.14  226 A 1 
ATOM 1941 H HE2  . TYR I 9 226 ? 110.807 185.498 101.334 1.00 69.53  226 A 1 
ATOM 1942 H HH   . TYR I 9 226 ? 110.855 186.155 98.070  1.00 65.08  226 A 1 
ATOM 1943 N N    . MET I 9 227 ? 117.053 181.372 101.582 1.00 49.98  227 A 1 
ATOM 1944 C CA   . MET I 9 227 ? 118.251 180.664 102.020 1.00 70.44  227 A 1 
ATOM 1945 C C    . MET I 9 227 ? 118.815 181.277 103.298 1.00 74.36  227 A 1 
ATOM 1946 O O    . MET I 9 227 ? 118.975 182.497 103.403 1.00 77.15  227 A 1 
ATOM 1947 C CB   . MET I 9 227 ? 119.303 180.675 100.917 1.00 71.57  227 A 1 
ATOM 1948 C CG   . MET I 9 227 ? 120.441 179.708 101.165 1.00 71.65  227 A 1 
ATOM 1949 S SD   . MET I 9 227 ? 121.410 179.424 99.678  1.00 79.94  227 A 1 
ATOM 1950 C CE   . MET I 9 227 ? 121.928 181.094 99.278  1.00 99.74  227 A 1 
ATOM 1951 H H    . MET I 9 227 ? 117.124 181.763 100.819 1.00 59.98  227 A 1 
ATOM 1952 H HA   . MET I 9 227 ? 118.016 179.737 102.195 1.00 84.53  227 A 1 
ATOM 1953 H HB2  . MET I 9 227 ? 118.883 180.433 100.077 1.00 85.88  227 A 1 
ATOM 1954 H HB3  . MET I 9 227 ? 119.679 181.568 100.852 1.00 85.88  227 A 1 
ATOM 1955 H HG2  . MET I 9 227 ? 121.029 180.073 101.844 1.00 85.98  227 A 1 
ATOM 1956 H HG3  . MET I 9 227 ? 120.078 178.857 101.458 1.00 85.98  227 A 1 
ATOM 1957 H HE1  . MET I 9 227 ? 122.472 181.072 98.474  1.00 119.69 227 A 1 
ATOM 1958 H HE2  . MET I 9 227 ? 121.141 181.642 99.132  1.00 119.69 227 A 1 
ATOM 1959 H HE3  . MET I 9 227 ? 122.447 181.447 100.018 1.00 119.69 227 A 1 
ATOM 1960 N N    . ARG I 9 228 ? 119.149 180.415 104.252 1.00 74.29  228 A 1 
ATOM 1961 C CA   . ARG I 9 228 ? 119.851 180.788 105.468 1.00 70.07  228 A 1 
ATOM 1962 C C    . ARG I 9 228 ? 121.341 180.508 105.317 1.00 79.24  228 A 1 
ATOM 1963 O O    . ARG I 9 228 ? 121.750 179.627 104.552 1.00 77.09  228 A 1 
ATOM 1964 C CB   . ARG I 9 228 ? 119.268 180.055 106.680 1.00 76.25  228 A 1 
ATOM 1965 C CG   . ARG I 9 228 ? 118.080 180.797 107.299 1.00 81.30  228 A 1 
ATOM 1966 C CD   . ARG I 9 228 ? 117.330 179.980 108.342 1.00 99.36  228 A 1 
ATOM 1967 N NE   . ARG I 9 228 ? 117.613 180.470 109.691 1.00 135.73 228 A 1 
ATOM 1968 C CZ   . ARG I 9 228 ? 116.860 180.230 110.762 1.00 139.09 228 A 1 
ATOM 1969 N NH1  . ARG I 9 228 ? 115.755 179.503 110.657 1.00 136.15 228 A 1 
ATOM 1970 N NH2  . ARG I 9 228 ? 117.212 180.726 111.941 1.00 115.97 228 A 1 
ATOM 1971 H H    . ARG I 9 228 ? 118.971 179.573 104.211 1.00 89.15  228 A 1 
ATOM 1972 H HA   . ARG I 9 228 ? 119.741 181.741 105.615 1.00 84.08  228 A 1 
ATOM 1973 H HB2  . ARG I 9 228 ? 118.963 179.177 106.404 1.00 91.50  228 A 1 
ATOM 1974 H HB3  . ARG I 9 228 ? 119.955 179.969 107.361 1.00 91.50  228 A 1 
ATOM 1975 H HG2  . ARG I 9 228 ? 118.404 181.603 107.729 1.00 97.56  228 A 1 
ATOM 1976 H HG3  . ARG I 9 228 ? 117.453 181.027 106.595 1.00 97.56  228 A 1 
ATOM 1977 H HD2  . ARG I 9 228 ? 116.377 180.055 108.183 1.00 119.23 228 A 1 
ATOM 1978 H HD3  . ARG I 9 228 ? 117.611 179.053 108.287 1.00 119.23 228 A 1 
ATOM 1979 H HE   . ARG I 9 228 ? 118.320 180.948 109.800 1.00 162.88 228 A 1 
ATOM 1980 H HH11 . ARG I 9 228 ? 115.523 179.180 109.895 1.00 163.38 228 A 1 
ATOM 1981 H HH12 . ARG I 9 228 ? 115.270 179.353 111.353 1.00 163.38 228 A 1 
ATOM 1982 H HH21 . ARG I 9 228 ? 117.927 181.199 112.015 1.00 139.16 228 A 1 
ATOM 1983 H HH22 . ARG I 9 228 ? 116.726 180.573 112.634 1.00 139.16 228 A 1 
ATOM 1984 N N    . THR I 9 229 ? 122.153 181.254 106.068 1.00 84.77  229 A 1 
ATOM 1985 C CA   . THR I 9 229 ? 123.589 181.026 106.097 1.00 73.49  229 A 1 
ATOM 1986 C C    . THR I 9 229 ? 123.934 179.914 107.078 1.00 83.61  229 A 1 
ATOM 1987 O O    . THR I 9 229 ? 123.196 179.622 108.022 1.00 97.41  229 A 1 
ATOM 1988 C CB   . THR I 9 229 ? 124.338 182.293 106.497 1.00 75.20  229 A 1 
ATOM 1989 O OG1  . THR I 9 229 ? 124.165 182.525 107.901 1.00 105.60 229 A 1 
ATOM 1990 C CG2  . THR I 9 229 ? 123.824 183.491 105.731 1.00 85.90  229 A 1 
ATOM 1991 H H    . THR I 9 229 ? 121.890 181.901 106.569 1.00 101.73 229 A 1 
ATOM 1992 H HA   . THR I 9 229 ? 123.890 180.759 105.215 1.00 88.19  229 A 1 
ATOM 1993 H HB   . THR I 9 229 ? 125.282 182.185 106.302 1.00 90.24  229 A 1 
ATOM 1994 H HG1  . THR I 9 229 ? 124.574 183.220 108.131 1.00 126.72 229 A 1 
ATOM 1995 H HG21 . THR I 9 229 ? 124.308 184.288 105.998 1.00 103.08 229 A 1 
ATOM 1996 H HG22 . THR I 9 229 ? 123.943 183.352 104.779 1.00 103.08 229 A 1 
ATOM 1997 H HG23 . THR I 9 229 ? 122.880 183.621 105.915 1.00 103.08 229 A 1 
ATOM 1998 N N    . TRP I 9 230 ? 125.106 179.319 106.868 1.00 79.33  230 A 1 
ATOM 1999 C CA   . TRP I 9 230 ? 125.563 178.284 107.785 1.00 89.88  230 A 1 
ATOM 2000 C C    . TRP I 9 230 ? 125.705 178.816 109.204 1.00 87.37  230 A 1 
ATOM 2001 O O    . TRP I 9 230 ? 125.304 178.147 110.161 1.00 84.26  230 A 1 
ATOM 2002 C CB   . TRP I 9 230 ? 126.886 177.701 107.294 1.00 84.56  230 A 1 
ATOM 2003 C CG   . TRP I 9 230 ? 126.757 176.994 106.000 1.00 67.62  230 A 1 
ATOM 2004 C CD1  . TRP I 9 230 ? 127.238 177.406 104.795 1.00 87.99  230 A 1 
ATOM 2005 C CD2  . TRP I 9 230 ? 126.074 175.760 105.760 1.00 70.15  230 A 1 
ATOM 2006 N NE1  . TRP I 9 230 ? 126.915 176.493 103.821 1.00 98.27  230 A 1 
ATOM 2007 C CE2  . TRP I 9 230 ? 126.196 175.475 104.388 1.00 83.33  230 A 1 
ATOM 2008 C CE3  . TRP I 9 230 ? 125.376 174.864 106.575 1.00 79.87  230 A 1 
ATOM 2009 C CZ2  . TRP I 9 230 ? 125.655 174.329 103.813 1.00 84.15  230 A 1 
ATOM 2010 C CZ3  . TRP I 9 230 ? 124.837 173.731 106.002 1.00 86.53  230 A 1 
ATOM 2011 C CH2  . TRP I 9 230 ? 124.979 173.472 104.634 1.00 86.45  230 A 1 
ATOM 2012 H H    . TRP I 9 230 ? 125.641 179.487 106.217 1.00 95.19  230 A 1 
ATOM 2013 H HA   . TRP I 9 230 ? 124.912 177.568 107.802 1.00 107.85 230 A 1 
ATOM 2014 H HB2  . TRP I 9 230 ? 127.524 178.423 107.181 1.00 101.47 230 A 1 
ATOM 2015 H HB3  . TRP I 9 230 ? 127.214 177.068 107.951 1.00 101.47 230 A 1 
ATOM 2016 H HD1  . TRP I 9 230 ? 127.725 178.185 104.655 1.00 105.58 230 A 1 
ATOM 2017 H HE1  . TRP I 9 230 ? 127.126 176.553 102.990 1.00 117.92 230 A 1 
ATOM 2018 H HE3  . TRP I 9 230 ? 125.282 175.027 107.485 1.00 95.85  230 A 1 
ATOM 2019 H HZ2  . TRP I 9 230 ? 125.743 174.158 102.904 1.00 100.98 230 A 1 
ATOM 2020 H HZ3  . TRP I 9 230 ? 124.372 173.125 106.535 1.00 103.84 230 A 1 
ATOM 2021 H HH2  . TRP I 9 230 ? 124.603 172.702 104.276 1.00 103.73 230 A 1 
ATOM 2022 N N    . LYS I 9 231 ? 126.241 180.025 109.367 1.00 87.04  231 A 1 
ATOM 2023 C CA   . LYS I 9 231 ? 126.354 180.597 110.704 1.00 95.02  231 A 1 
ATOM 2024 C C    . LYS I 9 231 ? 124.983 180.706 111.360 1.00 101.88 231 A 1 
ATOM 2025 O O    . LYS I 9 231 ? 124.825 180.411 112.554 1.00 126.47 231 A 1 
ATOM 2026 C CB   . LYS I 9 231 ? 127.041 181.960 110.630 1.00 105.23 231 A 1 
ATOM 2027 C CG   . LYS I 9 231 ? 127.256 182.620 111.978 1.00 118.46 231 A 1 
ATOM 2028 C CD   . LYS I 9 231 ? 128.311 183.712 111.885 1.00 128.48 231 A 1 
ATOM 2029 C CE   . LYS I 9 231 ? 129.708 183.171 112.188 1.00 139.46 231 A 1 
ATOM 2030 N NZ   . LYS I 9 231 ? 129.842 182.608 113.564 1.00 135.05 231 A 1 
ATOM 2031 H H    . LYS I 9 231 ? 126.541 180.522 108.733 1.00 104.45 231 A 1 
ATOM 2032 H HA   . LYS I 9 231 ? 126.902 180.014 111.252 1.00 114.02 231 A 1 
ATOM 2033 H HB2  . LYS I 9 231 ? 127.912 181.847 110.215 1.00 126.28 231 A 1 
ATOM 2034 H HB3  . LYS I 9 231 ? 126.495 182.554 110.092 1.00 126.28 231 A 1 
ATOM 2035 H HG2  . LYS I 9 231 ? 126.424 183.022 112.274 1.00 142.15 231 A 1 
ATOM 2036 H HG3  . LYS I 9 231 ? 127.559 181.957 112.618 1.00 142.15 231 A 1 
ATOM 2037 H HD2  . LYS I 9 231 ? 128.313 184.080 110.987 1.00 154.18 231 A 1 
ATOM 2038 H HD3  . LYS I 9 231 ? 128.108 184.408 112.531 1.00 154.18 231 A 1 
ATOM 2039 H HE2  . LYS I 9 231 ? 129.915 182.466 111.554 1.00 167.36 231 A 1 
ATOM 2040 H HE3  . LYS I 9 231 ? 130.350 183.893 112.099 1.00 167.36 231 A 1 
ATOM 2041 H HZ1  . LYS I 9 231 ? 130.670 182.308 113.690 1.00 162.06 231 A 1 
ATOM 2042 H HZ2  . LYS I 9 231 ? 129.666 183.237 114.170 1.00 162.06 231 A 1 
ATOM 2043 H HZ3  . LYS I 9 231 ? 129.270 181.935 113.674 1.00 162.06 231 A 1 
ATOM 2044 N N    . GLU I 9 232 ? 123.974 181.110 110.587 1.00 81.03  232 A 1 
ATOM 2045 C CA   . GLU I 9 232 ? 122.624 181.236 111.119 1.00 77.31  232 A 1 
ATOM 2046 C C    . GLU I 9 232 ? 122.089 179.886 111.566 1.00 100.21 232 A 1 
ATOM 2047 O O    . GLU I 9 232 ? 121.439 179.782 112.612 1.00 115.63 232 A 1 
ATOM 2048 C CB   . GLU I 9 232 ? 121.707 181.849 110.067 1.00 79.42  232 A 1 
ATOM 2049 C CG   . GLU I 9 232 ? 121.844 183.343 109.945 1.00 102.90 232 A 1 
ATOM 2050 C CD   . GLU I 9 232 ? 121.123 183.892 108.738 1.00 102.16 232 A 1 
ATOM 2051 O OE1  . GLU I 9 232 ? 120.570 183.090 107.958 1.00 89.43  232 A 1 
ATOM 2052 O OE2  . GLU I 9 232 ? 121.102 185.130 108.576 1.00 126.67 232 A 1 
ATOM 2053 H H    . GLU I 9 232 ? 124.049 181.314 109.755 1.00 97.24  232 A 1 
ATOM 2054 H HA   . GLU I 9 232 ? 122.638 181.824 111.889 1.00 92.77  232 A 1 
ATOM 2055 H HB2  . GLU I 9 232 ? 121.916 181.459 109.205 1.00 95.31  232 A 1 
ATOM 2056 H HB3  . GLU I 9 232 ? 120.787 181.653 110.302 1.00 95.31  232 A 1 
ATOM 2057 H HG2  . GLU I 9 232 ? 121.470 183.760 110.734 1.00 123.48 232 A 1 
ATOM 2058 H HG3  . GLU I 9 232 ? 122.784 183.569 109.861 1.00 123.48 232 A 1 
ATOM 2059 N N    . ILE I 9 233 ? 122.331 178.843 110.774 1.00 94.71  233 A 1 
ATOM 2060 C CA   . ILE I 9 233 ? 121.870 177.512 111.144 1.00 97.78  233 A 1 
ATOM 2061 C C    . ILE I 9 233 ? 122.592 177.035 112.395 1.00 121.60 233 A 1 
ATOM 2062 O O    . ILE I 9 233 ? 121.988 176.433 113.293 1.00 129.14 233 A 1 
ATOM 2063 C CB   . ILE I 9 233 ? 122.082 176.548 109.967 1.00 91.51  233 A 1 
ATOM 2064 C CG1  . ILE I 9 233 ? 120.999 176.757 108.916 1.00 96.24  233 A 1 
ATOM 2065 C CG2  . ILE I 9 233 ? 122.066 175.097 110.423 1.00 121.50 233 A 1 
ATOM 2066 C CD1  . ILE I 9 233 ? 121.407 176.310 107.533 1.00 102.01 233 A 1 
ATOM 2067 H H    . ILE I 9 233 ? 122.756 178.878 110.028 1.00 113.66 233 A 1 
ATOM 2068 H HA   . ILE I 9 233 ? 120.920 177.547 111.340 1.00 117.33 233 A 1 
ATOM 2069 H HB   . ILE I 9 233 ? 122.945 176.736 109.565 1.00 109.81 233 A 1 
ATOM 2070 H HG12 . ILE I 9 233 ? 120.212 176.253 109.171 1.00 115.49 233 A 1 
ATOM 2071 H HG13 . ILE I 9 233 ? 120.784 177.703 108.870 1.00 115.49 233 A 1 
ATOM 2072 H HG21 . ILE I 9 233 ? 122.205 174.522 109.653 1.00 145.80 233 A 1 
ATOM 2073 H HG22 . ILE I 9 233 ? 122.777 174.961 111.068 1.00 145.80 233 A 1 
ATOM 2074 H HG23 . ILE I 9 233 ? 121.208 174.905 110.830 1.00 145.80 233 A 1 
ATOM 2075 H HD11 . ILE I 9 233 ? 120.672 176.471 106.920 1.00 122.42 233 A 1 
ATOM 2076 H HD12 . ILE I 9 233 ? 122.187 176.812 107.254 1.00 122.42 233 A 1 
ATOM 2077 H HD13 . ILE I 9 233 ? 121.614 175.362 107.557 1.00 122.42 233 A 1 
ATOM 2078 N N    . GLU I 9 234 ? 123.891 177.319 112.487 1.00 121.10 234 A 1 
ATOM 2079 C CA   . GLU I 9 234 ? 124.660 176.933 113.661 1.00 119.90 234 A 1 
ATOM 2080 C C    . GLU I 9 234 ? 124.089 177.576 114.909 1.00 118.98 234 A 1 
ATOM 2081 O O    . GLU I 9 234 ? 123.912 176.908 115.933 1.00 140.98 234 A 1 
ATOM 2082 C CB   . GLU I 9 234 ? 126.127 177.333 113.490 1.00 124.68 234 A 1 
ATOM 2083 C CG   . GLU I 9 234 ? 127.029 176.921 114.658 1.00 131.98 234 A 1 
ATOM 2084 C CD   . GLU I 9 234 ? 128.365 177.646 114.658 1.00 155.27 234 A 1 
ATOM 2085 O OE1  . GLU I 9 234 ? 128.423 178.799 114.176 1.00 141.33 234 A 1 
ATOM 2086 O OE2  . GLU I 9 234 ? 129.358 177.064 115.146 1.00 171.28 234 A 1 
ATOM 2087 H H    . GLU I 9 234 ? 124.344 177.733 111.884 1.00 145.31 234 A 1 
ATOM 2088 H HA   . GLU I 9 234 ? 124.616 175.969 113.766 1.00 143.88 234 A 1 
ATOM 2089 H HB2  . GLU I 9 234 ? 126.472 176.914 112.688 1.00 149.62 234 A 1 
ATOM 2090 H HB3  . GLU I 9 234 ? 126.178 178.297 113.405 1.00 149.62 234 A 1 
ATOM 2091 H HG2  . GLU I 9 234 ? 126.577 177.125 115.492 1.00 158.37 234 A 1 
ATOM 2092 H HG3  . GLU I 9 234 ? 127.205 175.970 114.599 1.00 158.37 234 A 1 
ATOM 2093 N N    . MET I 9 235 ? 123.758 178.865 114.833 1.00 109.41 235 A 1 
ATOM 2094 C CA   . MET I 9 235 ? 123.296 179.555 116.028 1.00 125.85 235 A 1 
ATOM 2095 C C    . MET I 9 235 ? 121.807 179.372 116.284 1.00 131.33 235 A 1 
ATOM 2096 O O    . MET I 9 235 ? 121.336 179.734 117.368 1.00 135.91 235 A 1 
ATOM 2097 C CB   . MET I 9 235 ? 123.620 181.048 115.920 1.00 103.19 235 A 1 
ATOM 2098 C CG   . MET I 9 235 ? 125.100 181.344 115.692 1.00 119.48 235 A 1 
ATOM 2099 S SD   . MET I 9 235 ? 126.088 181.301 117.200 1.00 159.04 235 A 1 
ATOM 2100 C CE   . MET I 9 235 ? 127.752 181.334 116.530 1.00 132.09 235 A 1 
ATOM 2101 H H    . MET I 9 235 ? 123.788 179.347 114.122 1.00 131.29 235 A 1 
ATOM 2102 H HA   . MET I 9 235 ? 123.785 179.206 116.791 1.00 151.01 235 A 1 
ATOM 2103 H HB2  . MET I 9 235 ? 123.125 181.421 115.174 1.00 123.83 235 A 1 
ATOM 2104 H HB3  . MET I 9 235 ? 123.353 181.486 116.744 1.00 123.83 235 A 1 
ATOM 2105 H HG2  . MET I 9 235 ? 125.461 180.684 115.080 1.00 143.37 235 A 1 
ATOM 2106 H HG3  . MET I 9 235 ? 125.185 182.230 115.305 1.00 143.37 235 A 1 
ATOM 2107 H HE1  . MET I 9 235 ? 128.388 181.314 117.263 1.00 158.50 235 A 1 
ATOM 2108 H HE2  . MET I 9 235 ? 127.879 180.558 115.962 1.00 158.50 235 A 1 
ATOM 2109 H HE3  . MET I 9 235 ? 127.869 182.147 116.013 1.00 158.50 235 A 1 
ATOM 2110 N N    . SER I 9 236 ? 121.054 178.841 115.320 1.00 124.29 236 A 1 
ATOM 2111 C CA   . SER I 9 236 ? 119.631 178.627 115.549 1.00 130.22 236 A 1 
ATOM 2112 C C    . SER I 9 236 ? 119.406 177.564 116.615 1.00 141.56 236 A 1 
ATOM 2113 O O    . SER I 9 236 ? 118.539 177.713 117.485 1.00 148.24 236 A 1 
ATOM 2114 C CB   . SER I 9 236 ? 118.950 178.225 114.245 1.00 130.05 236 A 1 
ATOM 2115 O OG   . SER I 9 236 ? 117.571 177.989 114.442 1.00 129.02 236 A 1 
ATOM 2116 H H    . SER I 9 236 ? 121.335 178.602 114.543 1.00 149.15 236 A 1 
ATOM 2117 H HA   . SER I 9 236 ? 119.230 179.454 115.858 1.00 156.26 236 A 1 
ATOM 2118 H HB2  . SER I 9 236 ? 119.059 178.941 113.600 1.00 156.07 236 A 1 
ATOM 2119 H HB3  . SER I 9 236 ? 119.365 177.414 113.912 1.00 156.07 236 A 1 
ATOM 2120 H HG   . SER I 9 236 ? 117.210 177.769 113.717 1.00 154.82 236 A 1 
ATOM 2121 N N    . ALA I 9 237 ? 120.188 176.483 116.562 1.00 147.30 237 A 1 
ATOM 2122 C CA   . ALA I 9 237 ? 120.159 175.471 117.612 1.00 159.87 237 A 1 
ATOM 2123 C C    . ALA I 9 237 ? 120.544 176.051 118.963 1.00 164.10 237 A 1 
ATOM 2124 O O    . ALA I 9 237 ? 120.096 175.553 120.003 1.00 156.80 237 A 1 
ATOM 2125 C CB   . ALA I 9 237 ? 121.094 174.319 117.250 1.00 155.87 237 A 1 
ATOM 2126 H H    . ALA I 9 237 ? 120.743 176.315 115.927 1.00 176.76 237 A 1 
ATOM 2127 H HA   . ALA I 9 237 ? 119.260 175.118 117.683 1.00 191.84 237 A 1 
ATOM 2128 H HB1  . ALA I 9 237 ? 121.065 173.656 117.959 1.00 187.05 237 A 1 
ATOM 2129 H HB2  . ALA I 9 237 ? 120.800 173.925 116.415 1.00 187.05 237 A 1 
ATOM 2130 H HB3  . ALA I 9 237 ? 121.996 174.664 117.157 1.00 187.05 237 A 1 
ATOM 2131 N N    . ASN I 9 238 ? 121.359 177.110 118.971 1.00 168.61 238 A 1 
ATOM 2132 C CA   . ASN I 9 238 ? 121.829 177.668 120.233 1.00 177.40 238 A 1 
ATOM 2133 C C    . ASN I 9 238 ? 120.674 178.203 121.065 1.00 190.64 238 A 1 
ATOM 2134 O O    . ASN I 9 238 ? 120.618 177.968 122.277 1.00 207.48 238 A 1 
ATOM 2135 C CB   . ASN I 9 238 ? 122.847 178.779 119.970 1.00 176.27 238 A 1 
ATOM 2136 C CG   . ASN I 9 238 ? 123.605 179.183 121.220 1.00 189.33 238 A 1 
ATOM 2137 O OD1  . ASN I 9 238 ? 123.701 178.417 122.178 1.00 190.31 238 A 1 
ATOM 2138 N ND2  . ASN I 9 238 ? 124.149 180.398 121.216 1.00 185.45 238 A 1 
ATOM 2139 H H    . ASN I 9 238 ? 121.650 177.512 118.269 1.00 202.33 238 A 1 
ATOM 2140 H HA   . ASN I 9 238 ? 122.269 176.971 120.745 1.00 212.88 238 A 1 
ATOM 2141 H HB2  . ASN I 9 238 ? 123.491 178.467 119.315 1.00 211.52 238 A 1 
ATOM 2142 H HB3  . ASN I 9 238 ? 122.381 179.560 119.633 1.00 211.52 238 A 1 
ATOM 2143 H HD21 . ASN I 9 238 ? 124.588 180.673 121.902 1.00 222.54 238 A 1 
ATOM 2144 H HD22 . ASN I 9 238 ? 124.060 180.906 120.528 1.00 222.54 238 A 1 
ATOM 2145 N N    . ASN I 9 239 ? 119.745 178.921 120.441 1.00 182.01 239 A 1 
ATOM 2146 C CA   . ASN I 9 239 ? 118.655 179.554 121.169 1.00 187.02 239 A 1 
ATOM 2147 C C    . ASN I 9 239 ? 117.330 178.967 120.707 1.00 180.03 239 A 1 
ATOM 2148 O O    . ASN I 9 239 ? 116.998 179.037 119.518 1.00 164.38 239 A 1 
ATOM 2149 C CB   . ASN I 9 239 ? 118.676 181.067 120.951 1.00 181.04 239 A 1 
ATOM 2150 C CG   . ASN I 9 239 ? 119.603 181.780 121.915 1.00 181.73 239 A 1 
ATOM 2151 O OD1  . ASN I 9 239 ? 120.503 181.171 122.490 1.00 175.52 239 A 1 
ATOM 2152 N ND2  . ASN I 9 239 ? 119.392 183.076 122.094 1.00 185.24 239 A 1 
ATOM 2153 H H    . ASN I 9 239 ? 119.725 179.058 119.591 1.00 218.41 239 A 1 
ATOM 2154 H HA   . ASN I 9 239 ? 118.754 179.377 122.118 1.00 224.43 239 A 1 
ATOM 2155 H HB2  . ASN I 9 239 ? 118.979 181.255 120.048 1.00 217.24 239 A 1 
ATOM 2156 H HB3  . ASN I 9 239 ? 117.779 181.419 121.080 1.00 217.24 239 A 1 
ATOM 2157 H HD21 . ASN I 9 239 ? 119.892 183.525 122.631 1.00 222.28 239 A 1 
ATOM 2158 H HD22 . ASN I 9 239 ? 118.752 183.470 121.673 1.00 222.28 239 A 1 
ATOM 2159 N N    . LYS I 9 240 ? 116.581 178.385 121.638 1.00 186.31 240 A 1 
ATOM 2160 C CA   . LYS I 9 240 ? 115.287 177.823 121.300 1.00 191.63 240 A 1 
ATOM 2161 C C    . LYS I 9 240 ? 114.283 178.964 121.167 1.00 212.85 240 A 1 
ATOM 2162 O O    . LYS I 9 240 ? 114.500 180.070 121.664 1.00 213.30 240 A 1 
ATOM 2163 C CB   . LYS I 9 240 ? 114.830 176.801 122.343 1.00 193.45 240 A 1 
ATOM 2164 C CG   . LYS I 9 240 ? 114.600 177.360 123.734 1.00 207.21 240 A 1 
ATOM 2165 C CD   . LYS I 9 240 ? 114.334 176.248 124.743 1.00 214.78 240 A 1 
ATOM 2166 C CE   . LYS I 9 240 ? 113.068 175.469 124.416 1.00 213.16 240 A 1 
ATOM 2167 N NZ   . LYS I 9 240 ? 112.806 174.391 125.405 1.00 207.39 240 A 1 
ATOM 2168 H H    . LYS I 9 240 ? 116.801 178.304 122.466 1.00 223.57 240 A 1 
ATOM 2169 H HA   . LYS I 9 240 ? 115.349 177.373 120.443 1.00 229.96 240 A 1 
ATOM 2170 H HB2  . LYS I 9 240 ? 113.995 176.407 122.045 1.00 232.14 240 A 1 
ATOM 2171 H HB3  . LYS I 9 240 ? 115.508 176.111 122.413 1.00 232.14 240 A 1 
ATOM 2172 H HG2  . LYS I 9 240 ? 115.389 177.847 124.018 1.00 248.65 240 A 1 
ATOM 2173 H HG3  . LYS I 9 240 ? 113.829 177.949 123.718 1.00 248.65 240 A 1 
ATOM 2174 H HD2  . LYS I 9 240 ? 115.079 175.628 124.737 1.00 257.74 240 A 1 
ATOM 2175 H HD3  . LYS I 9 240 ? 114.230 176.637 125.625 1.00 257.74 240 A 1 
ATOM 2176 H HE2  . LYS I 9 240 ? 112.310 176.076 124.423 1.00 255.79 240 A 1 
ATOM 2177 H HE3  . LYS I 9 240 ? 113.161 175.061 123.542 1.00 255.79 240 A 1 
ATOM 2178 H HZ1  . LYS I 9 240 ? 112.061 173.955 125.188 1.00 248.87 240 A 1 
ATOM 2179 H HZ2  . LYS I 9 240 ? 113.485 173.817 125.415 1.00 248.87 240 A 1 
ATOM 2180 H HZ3  . LYS I 9 240 ? 112.710 174.741 126.217 1.00 248.87 240 A 1 
ATOM 2181 N N    . ARG I 9 241 ? 113.171 178.686 120.493 1.00 214.96 241 A 1 
ATOM 2182 C CA   . ARG I 9 241 ? 112.145 179.704 120.314 1.00 217.73 241 A 1 
ATOM 2183 C C    . ARG I 9 241 ? 110.768 179.069 120.228 1.00 216.36 241 A 1 
ATOM 2184 O O    . ARG I 9 241 ? 110.605 177.962 119.706 1.00 217.87 241 A 1 
ATOM 2185 C CB   . ARG I 9 241 ? 112.382 180.545 119.052 1.00 211.55 241 A 1 
ATOM 2186 C CG   . ARG I 9 241 ? 113.578 181.479 119.117 1.00 221.63 241 A 1 
ATOM 2187 C CD   . ARG I 9 241 ? 113.281 182.660 120.026 1.00 231.15 241 A 1 
ATOM 2188 N NE   . ARG I 9 241 ? 114.436 183.534 120.200 1.00 236.84 241 A 1 
ATOM 2189 C CZ   . ARG I 9 241 ? 115.405 183.334 121.087 1.00 234.81 241 A 1 
ATOM 2190 N NH1  . ARG I 9 241 ? 115.373 182.281 121.895 1.00 232.12 241 A 1 
ATOM 2191 N NH2  . ARG I 9 241 ? 116.412 184.190 121.169 1.00 233.15 241 A 1 
ATOM 2192 H H    . ARG I 9 241 ? 112.989 177.928 120.133 1.00 257.95 241 A 1 
ATOM 2193 H HA   . ARG I 9 241 ? 112.154 180.299 121.081 1.00 261.28 241 A 1 
ATOM 2194 H HB2  . ARG I 9 241 ? 112.521 179.947 118.304 1.00 253.86 241 A 1 
ATOM 2195 H HB3  . ARG I 9 241 ? 111.596 181.089 118.892 1.00 253.86 241 A 1 
ATOM 2196 H HG2  . ARG I 9 241 ? 114.342 181.000 119.473 1.00 265.95 241 A 1 
ATOM 2197 H HG3  . ARG I 9 241 ? 113.773 181.817 118.228 1.00 265.95 241 A 1 
ATOM 2198 H HD2  . ARG I 9 241 ? 112.563 183.184 119.639 1.00 277.37 241 A 1 
ATOM 2199 H HD3  . ARG I 9 241 ? 113.021 182.329 120.898 1.00 277.37 241 A 1 
ATOM 2200 H HE   . ARG I 9 241 ? 114.492 184.228 119.695 1.00 284.21 241 A 1 
ATOM 2201 H HH11 . ARG I 9 241 ? 114.722 181.722 121.847 1.00 278.55 241 A 1 
ATOM 2202 H HH12 . ARG I 9 241 ? 116.004 182.159 122.466 1.00 278.55 241 A 1 
ATOM 2203 H HH21 . ARG I 9 241 ? 116.438 184.874 120.647 1.00 279.78 241 A 1 
ATOM 2204 H HH22 . ARG I 9 241 ? 117.040 184.062 121.742 1.00 279.78 241 A 1 
ATOM 2205 N N    . LYS I 9 242 ? 109.783 179.780 120.770 1.00 223.39 242 A 1 
ATOM 2206 C CA   . LYS I 9 242 ? 108.400 179.350 120.652 1.00 223.75 242 A 1 
ATOM 2207 C C    . LYS I 9 242 ? 107.993 179.450 119.188 1.00 210.25 242 A 1 
ATOM 2208 O O    . LYS I 9 242 ? 108.332 180.417 118.497 1.00 211.20 242 A 1 
ATOM 2209 C CB   . LYS I 9 242 ? 107.487 180.196 121.540 1.00 234.34 242 A 1 
ATOM 2210 C CG   . LYS I 9 242 ? 107.640 179.918 123.034 1.00 241.19 242 A 1 
ATOM 2211 C CD   . LYS I 9 242 ? 107.192 178.507 123.400 1.00 242.52 242 A 1 
ATOM 2212 C CE   . LYS I 9 242 ? 107.335 178.237 124.888 1.00 254.44 242 A 1 
ATOM 2213 N NZ   . LYS I 9 242 ? 106.455 179.112 125.707 1.00 262.03 242 A 1 
ATOM 2214 H H    . LYS I 9 242 ? 109.892 180.512 121.208 1.00 268.07 242 A 1 
ATOM 2215 H HA   . LYS I 9 242 ? 108.324 178.424 120.929 1.00 268.50 242 A 1 
ATOM 2216 H HB2  . LYS I 9 242 ? 107.690 181.134 121.392 1.00 281.21 242 A 1 
ATOM 2217 H HB3  . LYS I 9 242 ? 106.565 180.018 121.299 1.00 281.21 242 A 1 
ATOM 2218 H HG2  . LYS I 9 242 ? 108.573 180.014 123.284 1.00 289.42 242 A 1 
ATOM 2219 H HG3  . LYS I 9 242 ? 107.095 180.547 123.533 1.00 289.42 242 A 1 
ATOM 2220 H HD2  . LYS I 9 242 ? 106.260 178.395 123.160 1.00 291.03 242 A 1 
ATOM 2221 H HD3  . LYS I 9 242 ? 107.739 177.864 122.922 1.00 291.03 242 A 1 
ATOM 2222 H HE2  . LYS I 9 242 ? 107.094 177.316 125.068 1.00 305.33 242 A 1 
ATOM 2223 H HE3  . LYS I 9 242 ? 108.253 178.401 125.153 1.00 305.33 242 A 1 
ATOM 2224 H HZ1  . LYS I 9 242 ? 106.563 178.928 126.571 1.00 314.44 242 A 1 
ATOM 2225 H HZ2  . LYS I 9 242 ? 106.659 179.967 125.564 1.00 314.44 242 A 1 
ATOM 2226 H HZ3  . LYS I 9 242 ? 105.603 178.978 125.488 1.00 314.44 242 A 1 
ATOM 2227 N N    . PHE I 9 243 ? 107.259 178.450 118.717 1.00 190.65 243 A 1 
ATOM 2228 C CA   . PHE I 9 243 ? 106.764 178.415 117.347 1.00 176.55 243 A 1 
ATOM 2229 C C    . PHE I 9 243 ? 105.269 178.150 117.369 1.00 174.73 243 A 1 
ATOM 2230 O O    . PHE I 9 243 ? 104.825 177.106 117.857 1.00 184.04 243 A 1 
ATOM 2231 C CB   . PHE I 9 243 ? 107.500 177.354 116.526 1.00 178.36 243 A 1 
ATOM 2232 C CG   . PHE I 9 243 ? 108.861 177.799 116.070 1.00 195.84 243 A 1 
ATOM 2233 C CD1  . PHE I 9 243 ? 108.993 178.799 115.121 1.00 187.44 243 A 1 
ATOM 2234 C CD2  . PHE I 9 243 ? 110.006 177.232 116.606 1.00 199.99 243 A 1 
ATOM 2235 C CE1  . PHE I 9 243 ? 110.245 179.220 114.706 1.00 174.97 243 A 1 
ATOM 2236 C CE2  . PHE I 9 243 ? 111.261 177.647 116.194 1.00 188.14 243 A 1 
ATOM 2237 C CZ   . PHE I 9 243 ? 111.380 178.643 115.243 1.00 174.92 243 A 1 
ATOM 2238 H H    . PHE I 9 243 ? 107.029 177.765 119.181 1.00 228.78 243 A 1 
ATOM 2239 H HA   . PHE I 9 243 ? 106.912 179.277 116.930 1.00 211.86 243 A 1 
ATOM 2240 H HB2  . PHE I 9 243 ? 107.612 176.558 117.069 1.00 214.03 243 A 1 
ATOM 2241 H HB3  . PHE I 9 243 ? 106.974 177.146 115.738 1.00 214.03 243 A 1 
ATOM 2242 H HD1  . PHE I 9 243 ? 108.235 179.191 114.757 1.00 224.93 243 A 1 
ATOM 2243 H HD2  . PHE I 9 243 ? 109.932 176.562 117.246 1.00 239.99 243 A 1 
ATOM 2244 H HE1  . PHE I 9 243 ? 110.322 179.889 114.066 1.00 209.96 243 A 1 
ATOM 2245 H HE2  . PHE I 9 243 ? 112.022 177.258 116.557 1.00 225.76 243 A 1 
ATOM 2246 H HZ   . PHE I 9 243 ? 112.221 178.922 114.964 1.00 209.91 243 A 1 
ATOM 2247 N N    . LYS I 9 244 ? 104.503 179.089 116.823 1.00 165.16 244 A 1 
ATOM 2248 C CA   . LYS I 9 244 ? 103.072 178.890 116.655 1.00 172.37 244 A 1 
ATOM 2249 C C    . LYS I 9 244 ? 102.828 177.928 115.504 1.00 174.94 244 A 1 
ATOM 2250 O O    . LYS I 9 244 ? 103.157 178.212 114.348 1.00 176.73 244 A 1 
ATOM 2251 C CB   . LYS I 9 244 ? 102.390 180.235 116.405 1.00 172.10 244 A 1 
ATOM 2252 C CG   . LYS I 9 244 ? 101.032 180.189 115.693 1.00 180.09 244 A 1 
ATOM 2253 C CD   . LYS I 9 244 ? 99.911  179.720 116.609 1.00 186.22 244 A 1 
ATOM 2254 C CE   . LYS I 9 244 ? 98.629  179.480 115.827 1.00 170.32 244 A 1 
ATOM 2255 N NZ   . LYS I 9 244 ? 97.541  178.935 116.681 1.00 158.58 244 A 1 
ATOM 2256 H H    . LYS I 9 244 ? 104.791 179.850 116.540 1.00 198.19 244 A 1 
ATOM 2257 H HA   . LYS I 9 244 ? 102.704 178.502 117.465 1.00 206.85 244 A 1 
ATOM 2258 H HB2  . LYS I 9 244 ? 102.250 180.671 117.262 1.00 206.53 244 A 1 
ATOM 2259 H HB3  . LYS I 9 244 ? 102.980 180.780 115.861 1.00 206.53 244 A 1 
ATOM 2260 H HG2  . LYS I 9 244 ? 100.810 181.079 115.378 1.00 216.11 244 A 1 
ATOM 2261 H HG3  . LYS I 9 244 ? 101.088 179.573 114.945 1.00 216.11 244 A 1 
ATOM 2262 H HD2  . LYS I 9 244 ? 100.171 178.886 117.033 1.00 223.47 244 A 1 
ATOM 2263 H HD3  . LYS I 9 244 ? 99.739  180.399 117.280 1.00 223.47 244 A 1 
ATOM 2264 H HE2  . LYS I 9 244 ? 98.325  180.322 115.452 1.00 204.39 244 A 1 
ATOM 2265 H HE3  . LYS I 9 244 ? 98.804  178.842 115.118 1.00 204.39 244 A 1 
ATOM 2266 H HZ1  . LYS I 9 244 ? 96.807  178.807 116.194 1.00 190.30 244 A 1 
ATOM 2267 H HZ2  . LYS I 9 244 ? 97.792  178.158 117.034 1.00 190.30 244 A 1 
ATOM 2268 H HZ3  . LYS I 9 244 ? 97.356  179.504 117.339 1.00 190.30 244 A 1 
ATOM 2269 N N    . THR I 9 245 ? 102.254 176.779 115.848 1.00 167.25 245 A 1 
ATOM 2270 C CA   . THR I 9 245 ? 101.985 175.710 114.903 1.00 152.54 245 A 1 
ATOM 2271 C C    . THR I 9 245 ? 100.913 176.116 113.903 1.00 139.87 245 A 1 
ATOM 2272 O O    . THR I 9 245 ? 99.974  176.853 114.217 1.00 130.56 245 A 1 
ATOM 2273 C CB   . THR I 9 245 ? 101.553 174.444 115.637 1.00 148.25 245 A 1 
ATOM 2274 O OG1  . THR I 9 245 ? 102.291 174.323 116.860 1.00 129.65 245 A 1 
ATOM 2275 C CG2  . THR I 9 245 ? 101.799 173.228 114.759 1.00 148.71 245 A 1 
ATOM 2276 H H    . THR I 9 245 ? 102.007 176.594 116.650 1.00 200.70 245 A 1 
ATOM 2277 H HA   . THR I 9 245 ? 102.796 175.511 114.411 1.00 183.04 245 A 1 
ATOM 2278 H HB   . THR I 9 245 ? 100.605 174.493 115.835 1.00 177.90 245 A 1 
ATOM 2279 H HG1  . THR I 9 245 ? 102.059 173.626 117.267 1.00 155.58 245 A 1 
ATOM 2280 H HG21 . THR I 9 245 ? 101.525 172.423 115.227 1.00 178.45 245 A 1 
ATOM 2281 H HG22 . THR I 9 245 ? 101.291 173.305 113.938 1.00 178.45 245 A 1 
ATOM 2282 H HG23 . THR I 9 245 ? 102.742 173.161 114.544 1.00 178.45 245 A 1 
ATOM 2283 N N    . LEU I 9 246 ? 101.068 175.623 112.677 1.00 124.49 246 A 1 
ATOM 2284 C CA   . LEU I 9 246 ? 100.102 175.832 111.609 1.00 119.92 246 A 1 
ATOM 2285 C C    . LEU I 9 246 ? 99.627  174.460 111.157 1.00 104.48 246 A 1 
ATOM 2286 O O    . LEU I 9 246 ? 100.374 173.719 110.510 1.00 95.64  246 A 1 
ATOM 2287 C CB   . LEU I 9 246 ? 100.728 176.601 110.448 1.00 103.66 246 A 1 
ATOM 2288 C CG   . LEU I 9 246 ? 99.773  177.080 109.352 1.00 100.38 246 A 1 
ATOM 2289 C CD1  . LEU I 9 246 ? 99.070  178.367 109.755 1.00 115.68 246 A 1 
ATOM 2290 C CD2  . LEU I 9 246 ? 100.526 177.267 108.049 1.00 114.60 246 A 1 
ATOM 2291 H H    . LEU I 9 246 ? 101.747 175.150 112.437 1.00 149.39 246 A 1 
ATOM 2292 H HA   . LEU I 9 246 ? 99.342  176.333 111.944 1.00 143.90 246 A 1 
ATOM 2293 H HB2  . LEU I 9 246 ? 101.171 177.385 110.807 1.00 124.39 246 A 1 
ATOM 2294 H HB3  . LEU I 9 246 ? 101.385 176.027 110.024 1.00 124.39 246 A 1 
ATOM 2295 H HG   . LEU I 9 246 ? 99.096  176.402 109.209 1.00 120.45 246 A 1 
ATOM 2296 H HD11 . LEU I 9 246 ? 98.475  178.639 109.038 1.00 138.81 246 A 1 
ATOM 2297 H HD12 . LEU I 9 246 ? 98.562  178.207 110.566 1.00 138.81 246 A 1 
ATOM 2298 H HD13 . LEU I 9 246 ? 99.737  179.054 109.912 1.00 138.81 246 A 1 
ATOM 2299 H HD21 . LEU I 9 246 ? 99.906  177.572 107.368 1.00 137.52 246 A 1 
ATOM 2300 H HD22 . LEU I 9 246 ? 101.226 177.930 108.180 1.00 137.52 246 A 1 
ATOM 2301 H HD23 . LEU I 9 246 ? 100.919 176.421 107.785 1.00 137.52 246 A 1 
ATOM 2302 N N    . LYS I 9 247 ? 98.406  174.115 111.552 1.00 102.98 247 A 1 
ATOM 2303 C CA   . LYS I 9 247 ? 97.746  172.884 111.157 1.00 91.16  247 A 1 
ATOM 2304 C C    . LYS I 9 247 ? 96.991  173.106 109.849 1.00 68.06  247 A 1 
ATOM 2305 O O    . LYS I 9 247 ? 96.769  174.239 109.421 1.00 66.07  247 A 1 
ATOM 2306 C CB   . LYS I 9 247 ? 96.767  172.450 112.250 1.00 109.97 247 A 1 
ATOM 2307 C CG   . LYS I 9 247 ? 97.352  172.378 113.665 1.00 99.31  247 A 1 
ATOM 2308 C CD   . LYS I 9 247 ? 98.669  171.620 113.737 1.00 125.49 247 A 1 
ATOM 2309 C CE   . LYS I 9 247 ? 98.766  170.749 114.987 1.00 123.36 247 A 1 
ATOM 2310 N NZ   . LYS I 9 247 ? 99.588  169.529 114.770 1.00 122.30 247 A 1 
ATOM 2311 H H    . LYS I 9 247 ? 97.924  174.603 112.070 1.00 123.57 247 A 1 
ATOM 2312 H HA   . LYS I 9 247 ? 98.404  172.185 111.028 1.00 109.40 247 A 1 
ATOM 2313 H HB2  . LYS I 9 247 ? 96.030  173.080 112.272 1.00 131.97 247 A 1 
ATOM 2314 H HB3  . LYS I 9 247 ? 96.432  171.567 112.028 1.00 131.97 247 A 1 
ATOM 2315 H HG2  . LYS I 9 247 ? 97.510  173.280 113.984 1.00 119.18 247 A 1 
ATOM 2316 H HG3  . LYS I 9 247 ? 96.719  171.926 114.245 1.00 119.18 247 A 1 
ATOM 2317 H HD2  . LYS I 9 247 ? 98.747  171.045 112.959 1.00 150.59 247 A 1 
ATOM 2318 H HD3  . LYS I 9 247 ? 99.399  172.258 113.753 1.00 150.59 247 A 1 
ATOM 2319 H HE2  . LYS I 9 247 ? 99.175  171.263 115.702 1.00 148.03 247 A 1 
ATOM 2320 H HE3  . LYS I 9 247 ? 97.876  170.468 115.248 1.00 148.03 247 A 1 
ATOM 2321 H HZ1  . LYS I 9 247 ? 99.622  169.047 115.519 1.00 146.76 247 A 1 
ATOM 2322 H HZ2  . LYS I 9 247 ? 99.232  169.033 114.125 1.00 146.76 247 A 1 
ATOM 2323 H HZ3  . LYS I 9 247 ? 100.416 169.756 114.537 1.00 146.76 247 A 1 
ATOM 2324 N N    . ARG I 9 248 ? 96.553  172.006 109.231 1.00 57.35  248 A 1 
ATOM 2325 C CA   . ARG I 9 248 ? 95.827  172.122 107.970 1.00 62.00  248 A 1 
ATOM 2326 C C    . ARG I 9 248 ? 94.658  173.084 108.109 1.00 73.24  248 A 1 
ATOM 2327 O O    . ARG I 9 248 ? 94.440  173.948 107.251 1.00 80.78  248 A 1 
ATOM 2328 C CB   . ARG I 9 248 ? 95.300  170.748 107.549 1.00 79.68  248 A 1 
ATOM 2329 C CG   . ARG I 9 248 ? 95.010  170.545 106.066 1.00 60.30  248 A 1 
ATOM 2330 C CD   . ARG I 9 248 ? 94.368  169.163 105.861 1.00 61.09  248 A 1 
ATOM 2331 N NE   . ARG I 9 248 ? 94.549  168.628 104.511 1.00 70.32  248 A 1 
ATOM 2332 C CZ   . ARG I 9 248 ? 93.634  168.667 103.545 1.00 75.58  248 A 1 
ATOM 2333 N NH1  . ARG I 9 248 ? 92.460  169.258 103.753 1.00 67.49  248 A 1 
ATOM 2334 N NH2  . ARG I 9 248 ? 93.917  168.140 102.355 1.00 59.49  248 A 1 
ATOM 2335 H H    . ARG I 9 248 ? 96.662  171.202 109.514 1.00 68.82  248 A 1 
ATOM 2336 H HA   . ARG I 9 248 ? 96.422  172.452 107.278 1.00 74.40  248 A 1 
ATOM 2337 H HB2  . ARG I 9 248 ? 95.956  170.081 107.806 1.00 95.61  248 A 1 
ATOM 2338 H HB3  . ARG I 9 248 ? 94.473  170.583 108.026 1.00 95.61  248 A 1 
ATOM 2339 H HG2  . ARG I 9 248 ? 94.393  171.226 105.757 1.00 72.36  248 A 1 
ATOM 2340 H HG3  . ARG I 9 248 ? 95.840  170.579 105.563 1.00 72.36  248 A 1 
ATOM 2341 H HD2  . ARG I 9 248 ? 94.764  168.537 106.484 1.00 73.31  248 A 1 
ATOM 2342 H HD3  . ARG I 9 248 ? 93.414  169.236 106.026 1.00 73.31  248 A 1 
ATOM 2343 H HE   . ARG I 9 248 ? 95.304  168.259 104.329 1.00 84.38  248 A 1 
ATOM 2344 H HH11 . ARG I 9 248 ? 92.280  169.599 104.521 1.00 80.99  248 A 1 
ATOM 2345 H HH12 . ARG I 9 248 ? 91.875  169.285 103.123 1.00 80.99  248 A 1 
ATOM 2346 H HH21 . ARG I 9 248 ? 94.679  167.765 102.220 1.00 71.39  248 A 1 
ATOM 2347 H HH22 . ARG I 9 248 ? 93.336  168.169 101.722 1.00 71.39  248 A 1 
ATOM 2348 N N    . SER I 9 249 ? 93.949  173.008 109.238 1.00 77.69  249 A 1 
ATOM 2349 C CA   . SER I 9 249 ? 92.770  173.843 109.411 1.00 76.38  249 A 1 
ATOM 2350 C C    . SER I 9 249 ? 93.179  175.300 109.503 1.00 81.87  249 A 1 
ATOM 2351 O O    . SER I 9 249 ? 92.484  176.183 108.990 1.00 90.67  249 A 1 
ATOM 2352 C CB   . SER I 9 249 ? 91.987  173.413 110.655 1.00 105.57 249 A 1 
ATOM 2353 O OG   . SER I 9 249 ? 92.802  173.434 111.814 1.00 106.01 249 A 1 
ATOM 2354 H H    . SER I 9 249 ? 94.128  172.492 109.903 1.00 93.22  249 A 1 
ATOM 2355 H HA   . SER I 9 249 ? 92.190  173.738 108.640 1.00 91.66  249 A 1 
ATOM 2356 H HB2  . SER I 9 249 ? 91.243  174.022 110.782 1.00 126.68 249 A 1 
ATOM 2357 H HB3  . SER I 9 249 ? 91.656  172.512 110.521 1.00 126.68 249 A 1 
ATOM 2358 H HG   . SER I 9 249 ? 92.354  173.196 112.484 1.00 127.22 249 A 1 
ATOM 2359 N N    . ASP I 9 250 ? 94.285  175.571 110.192 1.00 86.68  250 A 1 
ATOM 2360 C CA   . ASP I 9 250 ? 94.759  176.941 110.292 1.00 99.75  250 A 1 
ATOM 2361 C C    . ASP I 9 250 ? 95.036  177.495 108.900 1.00 88.58  250 A 1 
ATOM 2362 O O    . ASP I 9 250 ? 94.652  178.624 108.578 1.00 72.13  250 A 1 
ATOM 2363 C CB   . ASP I 9 250 ? 96.004  177.001 111.178 1.00 98.90  250 A 1 
ATOM 2364 C CG   . ASP I 9 250 ? 95.713  176.632 112.632 1.00 119.24 250 A 1 
ATOM 2365 O OD1  . ASP I 9 250 ? 94.697  177.111 113.183 1.00 120.61 250 A 1 
ATOM 2366 O OD2  . ASP I 9 250 ? 96.499  175.863 113.227 1.00 124.16 250 A 1 
ATOM 2367 H H    . ASP I 9 250 ? 94.770  174.991 110.602 1.00 104.01 250 A 1 
ATOM 2368 H HA   . ASP I 9 250 ? 94.070  177.486 110.703 1.00 119.69 250 A 1 
ATOM 2369 H HB2  . ASP I 9 250 ? 96.665  176.381 110.836 1.00 118.67 250 A 1 
ATOM 2370 H HB3  . ASP I 9 250 ? 96.360  177.906 111.163 1.00 118.67 250 A 1 
ATOM 2371 N N    . PHE I 9 251 ? 95.750  176.720 108.074 1.00 86.97  251 A 1 
ATOM 2372 C CA   . PHE I 9 251 ? 96.024  177.119 106.695 1.00 79.45  251 A 1 
ATOM 2373 C C    . PHE I 9 251 ? 94.741  177.455 105.949 1.00 69.33  251 A 1 
ATOM 2374 O O    . PHE I 9 251 ? 94.643  178.493 105.285 1.00 78.79  251 A 1 
ATOM 2375 C CB   . PHE I 9 251 ? 96.766  176.004 105.959 1.00 69.89  251 A 1 
ATOM 2376 C CG   . PHE I 9 251 ? 96.927  176.264 104.490 1.00 75.83  251 A 1 
ATOM 2377 C CD1  . PHE I 9 251 ? 97.879  177.161 104.035 1.00 81.94  251 A 1 
ATOM 2378 C CD2  . PHE I 9 251 ? 96.103  175.650 103.568 1.00 83.92  251 A 1 
ATOM 2379 C CE1  . PHE I 9 251 ? 98.027  177.412 102.682 1.00 70.04  251 A 1 
ATOM 2380 C CE2  . PHE I 9 251 ? 96.244  175.902 102.214 1.00 80.71  251 A 1 
ATOM 2381 C CZ   . PHE I 9 251 ? 97.206  176.787 101.772 1.00 64.70  251 A 1 
ATOM 2382 H H    . PHE I 9 251 ? 96.087  175.959 108.293 1.00 104.37 251 A 1 
ATOM 2383 H HA   . PHE I 9 251 ? 96.588  177.906 106.697 1.00 95.34  251 A 1 
ATOM 2384 H HB2  . PHE I 9 251 ? 97.651  175.908 106.345 1.00 83.86  251 A 1 
ATOM 2385 H HB3  . PHE I 9 251 ? 96.271  175.177 106.062 1.00 83.86  251 A 1 
ATOM 2386 H HD1  . PHE I 9 251 ? 98.440  177.586 104.643 1.00 98.33  251 A 1 
ATOM 2387 H HD2  . PHE I 9 251 ? 95.453  175.051 103.859 1.00 100.70 251 A 1 
ATOM 2388 H HE1  . PHE I 9 251 ? 98.674  178.011 102.389 1.00 84.05  251 A 1 
ATOM 2389 H HE2  . PHE I 9 251 ? 95.688  175.476 101.599 1.00 96.86  251 A 1 
ATOM 2390 H HZ   . PHE I 9 251 ? 97.301  176.957 100.864 1.00 77.65  251 A 1 
ATOM 2391 N N    . LEU I 9 252 ? 93.742  176.579 106.044 1.00 66.88  252 A 1 
ATOM 2392 C CA   . LEU I 9 252 ? 92.501  176.814 105.317 1.00 66.14  252 A 1 
ATOM 2393 C C    . LEU I 9 252 ? 91.821  178.083 105.805 1.00 75.87  252 A 1 
ATOM 2394 O O    . LEU I 9 252 ? 91.334  178.890 105.002 1.00 75.02  252 A 1 
ATOM 2395 C CB   . LEU I 9 252 ? 91.564  175.615 105.468 1.00 73.39  252 A 1 
ATOM 2396 C CG   . LEU I 9 252 ? 92.118  174.239 105.092 1.00 71.94  252 A 1 
ATOM 2397 C CD1  . LEU I 9 252 ? 91.067  173.163 105.287 1.00 102.32 252 A 1 
ATOM 2398 C CD2  . LEU I 9 252 ? 92.628  174.211 103.671 1.00 73.24  252 A 1 
ATOM 2399 H H    . LEU I 9 252 ? 93.756  175.859 106.516 1.00 80.26  252 A 1 
ATOM 2400 H HA   . LEU I 9 252 ? 92.703  176.926 104.375 1.00 79.37  252 A 1 
ATOM 2401 H HB2  . LEU I 9 252 ? 91.284  175.566 106.395 1.00 88.06  252 A 1 
ATOM 2402 H HB3  . LEU I 9 252 ? 90.788  175.770 104.908 1.00 88.06  252 A 1 
ATOM 2403 H HG   . LEU I 9 252 ? 92.864  174.032 105.678 1.00 86.32  252 A 1 
ATOM 2404 H HD11 . LEU I 9 252 ? 91.445  172.304 105.044 1.00 122.78 252 A 1 
ATOM 2405 H HD12 . LEU I 9 252 ? 90.795  173.153 106.219 1.00 122.78 252 A 1 
ATOM 2406 H HD13 . LEU I 9 252 ? 90.303  173.362 104.724 1.00 122.78 252 A 1 
ATOM 2407 H HD21 . LEU I 9 252 ? 92.970  173.324 103.476 1.00 87.89  252 A 1 
ATOM 2408 H HD22 . LEU I 9 252 ? 91.899  174.426 103.070 1.00 87.89  252 A 1 
ATOM 2409 H HD23 . LEU I 9 252 ? 93.338  174.866 103.579 1.00 87.89  252 A 1 
ATOM 2410 N N    . ARG I 9 253 ? 91.789  178.283 107.123 1.00 78.68  253 A 1 
ATOM 2411 C CA   . ARG I 9 253 ? 91.149  179.465 107.688 1.00 88.07  253 A 1 
ATOM 2412 C C    . ARG I 9 253 ? 91.874  180.737 107.253 1.00 83.55  253 A 1 
ATOM 2413 O O    . ARG I 9 253 ? 91.238  181.727 106.876 1.00 75.12  253 A 1 
ATOM 2414 C CB   . ARG I 9 253 ? 91.118  179.334 109.214 1.00 98.05  253 A 1 
ATOM 2415 C CG   . ARG I 9 253 ? 90.367  180.421 109.957 1.00 102.28 253 A 1 
ATOM 2416 C CD   . ARG I 9 253 ? 90.104  179.995 111.401 1.00 118.35 253 A 1 
ATOM 2417 N NE   . ARG I 9 253 ? 89.519  181.069 112.207 1.00 165.69 253 A 1 
ATOM 2418 C CZ   . ARG I 9 253 ? 88.219  181.223 112.453 1.00 162.68 253 A 1 
ATOM 2419 N NH1  . ARG I 9 253 ? 87.324  180.390 111.938 1.00 162.44 253 A 1 
ATOM 2420 N NH2  . ARG I 9 253 ? 87.804  182.240 113.202 1.00 136.09 253 A 1 
ATOM 2421 H H    . ARG I 9 253 ? 92.129  177.749 107.706 1.00 94.42  253 A 1 
ATOM 2422 H HA   . ARG I 9 253 ? 90.235  179.514 107.370 1.00 105.69 253 A 1 
ATOM 2423 H HB2  . ARG I 9 253 ? 90.700  178.488 109.440 1.00 117.66 253 A 1 
ATOM 2424 H HB3  . ARG I 9 253 ? 92.031  179.338 109.540 1.00 117.66 253 A 1 
ATOM 2425 H HG2  . ARG I 9 253 ? 90.899  181.232 109.968 1.00 122.74 253 A 1 
ATOM 2426 H HG3  . ARG I 9 253 ? 89.514  180.579 109.522 1.00 122.74 253 A 1 
ATOM 2427 H HD2  . ARG I 9 253 ? 89.486  179.248 111.402 1.00 142.02 253 A 1 
ATOM 2428 H HD3  . ARG I 9 253 ? 90.943  179.734 111.812 1.00 142.02 253 A 1 
ATOM 2429 H HE   . ARG I 9 253 ? 90.058  181.645 112.547 1.00 198.82 253 A 1 
ATOM 2430 H HH11 . ARG I 9 253 ? 87.584  179.731 111.451 1.00 194.92 253 A 1 
ATOM 2431 H HH12 . ARG I 9 253 ? 86.487  180.504 112.101 1.00 194.92 253 A 1 
ATOM 2432 H HH21 . ARG I 9 253 ? 88.374  182.789 113.537 1.00 163.30 253 A 1 
ATOM 2433 H HH22 . ARG I 9 253 ? 86.964  182.345 113.357 1.00 163.30 253 A 1 
ATOM 2434 N N    . ALA I 9 254 ? 93.206  180.715 107.277 1.00 80.43  254 A 1 
ATOM 2435 C CA   . ALA I 9 254 ? 93.983  181.870 106.847 1.00 79.26  254 A 1 
ATOM 2436 C C    . ALA I 9 254 ? 93.746  182.195 105.382 1.00 63.95  254 A 1 
ATOM 2437 O O    . ALA I 9 254 ? 93.542  183.359 105.022 1.00 78.52  254 A 1 
ATOM 2438 C CB   . ALA I 9 254 ? 95.469  181.619 107.092 1.00 86.10  254 A 1 
ATOM 2439 H H    . ALA I 9 254 ? 93.681  180.045 107.537 1.00 96.52  254 A 1 
ATOM 2440 H HA   . ALA I 9 254 ? 93.719  182.643 107.372 1.00 95.12  254 A 1 
ATOM 2441 H HB1  . ALA I 9 254 ? 95.973  182.396 106.803 1.00 103.32 254 A 1 
ATOM 2442 H HB2  . ALA I 9 254 ? 95.613  181.467 108.040 1.00 103.32 254 A 1 
ATOM 2443 H HB3  . ALA I 9 254 ? 95.744  180.839 106.585 1.00 103.32 254 A 1 
ATOM 2444 N N    . VAL I 9 255 ? 93.710  181.176 104.526 1.00 69.60  255 A 1 
ATOM 2445 C CA   . VAL I 9 255 ? 93.483  181.415 103.104 1.00 68.39  255 A 1 
ATOM 2446 C C    . VAL I 9 255 ? 92.084  181.972 102.872 1.00 66.59  255 A 1 
ATOM 2447 O O    . VAL I 9 255 ? 91.887  182.851 102.025 1.00 61.76  255 A 1 
ATOM 2448 C CB   . VAL I 9 255 ? 93.726  180.134 102.287 1.00 67.98  255 A 1 
ATOM 2449 C CG1  . VAL I 9 255 ? 93.391  180.370 100.832 1.00 61.39  255 A 1 
ATOM 2450 C CG2  . VAL I 9 255 ? 95.179  179.671 102.404 1.00 52.50  255 A 1 
ATOM 2451 H H    . VAL I 9 255 ? 93.814  180.348 104.739 1.00 83.52  255 A 1 
ATOM 2452 H HA   . VAL I 9 255 ? 94.116  182.081 102.799 1.00 82.07  255 A 1 
ATOM 2453 H HB   . VAL I 9 255 ? 93.153  179.426 102.621 1.00 81.58  255 A 1 
ATOM 2454 H HG11 . VAL I 9 255 ? 93.549  179.553 100.334 1.00 73.67  255 A 1 
ATOM 2455 H HG12 . VAL I 9 255 ? 92.456  180.623 100.761 1.00 73.67  255 A 1 
ATOM 2456 H HG13 . VAL I 9 255 ? 93.955  181.080 100.489 1.00 73.67  255 A 1 
ATOM 2457 H HG21 . VAL I 9 255 ? 95.296  178.864 101.880 1.00 63.00  255 A 1 
ATOM 2458 H HG22 . VAL I 9 255 ? 95.760  180.371 102.071 1.00 63.00  255 A 1 
ATOM 2459 H HG23 . VAL I 9 255 ? 95.378  179.492 103.337 1.00 63.00  255 A 1 
ATOM 2460 N N    . SER I 9 256 ? 91.089  181.469 103.598 1.00 76.76  256 A 1 
ATOM 2461 C CA   . SER I 9 256 ? 89.729  181.950 103.390 1.00 67.98  256 A 1 
ATOM 2462 C C    . SER I 9 256 ? 89.563  183.374 103.903 1.00 69.31  256 A 1 
ATOM 2463 O O    . SER I 9 256 ? 88.848  184.176 103.293 1.00 60.78  256 A 1 
ATOM 2464 C CB   . SER I 9 256 ? 88.728  181.016 104.070 1.00 70.90  256 A 1 
ATOM 2465 O OG   . SER I 9 256 ? 89.192  180.603 105.341 1.00 90.32  256 A 1 
ATOM 2466 H H    . SER I 9 256 ? 91.172  180.863 104.203 1.00 92.11  256 A 1 
ATOM 2467 H HA   . SER I 9 256 ? 89.539  181.951 102.439 1.00 81.57  256 A 1 
ATOM 2468 H HB2  . SER I 9 256 ? 87.884  181.484 104.178 1.00 85.08  256 A 1 
ATOM 2469 H HB3  . SER I 9 256 ? 88.600  180.233 103.511 1.00 85.08  256 A 1 
ATOM 2470 H HG   . SER I 9 256 ? 89.922  180.195 105.262 1.00 108.38 256 A 1 
ATOM 2471 N N    . LYS I 9 257 ? 90.206  183.712 105.022 1.00 73.02  257 A 1 
ATOM 2472 C CA   . LYS I 9 257 ? 90.101  185.067 105.551 1.00 87.68  257 A 1 
ATOM 2473 C C    . LYS I 9 257 ? 90.992  186.060 104.810 1.00 92.04  257 A 1 
ATOM 2474 O O    . LYS I 9 257 ? 90.758  187.272 104.900 1.00 86.41  257 A 1 
ATOM 2475 C CB   . LYS I 9 257 ? 90.477  185.074 107.036 1.00 103.03 257 A 1 
ATOM 2476 C CG   . LYS I 9 257 ? 89.495  184.343 107.953 1.00 117.79 257 A 1 
ATOM 2477 C CD   . LYS I 9 257 ? 89.585  184.855 109.389 1.00 123.81 257 A 1 
ATOM 2478 C CE   . LYS I 9 257 ? 90.840  184.336 110.084 1.00 127.09 257 A 1 
ATOM 2479 N NZ   . LYS I 9 257 ? 90.781  184.478 111.565 1.00 126.77 257 A 1 
ATOM 2480 H H    . LYS I 9 257 ? 90.700  183.182 105.485 1.00 87.62  257 A 1 
ATOM 2481 H HA   . LYS I 9 257 ? 89.184  185.369 105.471 1.00 105.22 257 A 1 
ATOM 2482 H HB2  . LYS I 9 257 ? 91.344  184.650 107.139 1.00 123.64 257 A 1 
ATOM 2483 H HB3  . LYS I 9 257 ? 90.529  185.995 107.337 1.00 123.64 257 A 1 
ATOM 2484 H HG2  . LYS I 9 257 ? 88.591  184.488 107.634 1.00 141.34 257 A 1 
ATOM 2485 H HG3  . LYS I 9 257 ? 89.704  183.396 107.956 1.00 141.34 257 A 1 
ATOM 2486 H HD2  . LYS I 9 257 ? 89.619  185.825 109.382 1.00 148.57 257 A 1 
ATOM 2487 H HD3  . LYS I 9 257 ? 88.811  184.550 109.887 1.00 148.57 257 A 1 
ATOM 2488 H HE2  . LYS I 9 257 ? 90.949  183.393 109.879 1.00 152.50 257 A 1 
ATOM 2489 H HE3  . LYS I 9 257 ? 91.608  184.836 109.767 1.00 152.50 257 A 1 
ATOM 2490 H HZ1  . LYS I 9 257 ? 91.530  184.163 111.930 1.00 152.13 257 A 1 
ATOM 2491 H HZ2  . LYS I 9 257 ? 90.690  185.334 111.785 1.00 152.13 257 A 1 
ATOM 2492 H HZ3  . LYS I 9 257 ? 90.088  184.020 111.885 1.00 152.13 257 A 1 
ATOM 2493 N N    . GLY I 9 258 ? 91.992  185.580 104.079 1.00 92.87  258 A 1 
ATOM 2494 C CA   . GLY I 9 258 ? 92.886  186.456 103.346 1.00 80.17  258 A 1 
ATOM 2495 C C    . GLY I 9 258 ? 93.928  187.110 104.228 1.00 75.58  258 A 1 
ATOM 2496 O O    . GLY I 9 258 ? 94.182  188.312 104.103 1.00 92.11  258 A 1 
ATOM 2497 H H    . GLY I 9 258 ? 92.171  184.745 103.995 1.00 111.45 258 A 1 
ATOM 2498 H HA2  . GLY I 9 258 ? 93.344  185.945 102.659 1.00 96.21  258 A 1 
ATOM 2499 H HA3  . GLY I 9 258 ? 92.369  187.155 102.915 1.00 96.21  258 A 1 
ATOM 2500 N N    . HIS I 9 259 ? 94.539  186.346 105.123 1.00 69.90  259 A 1 
ATOM 2501 C CA   . HIS I 9 259 ? 95.497  186.871 106.086 1.00 81.60  259 A 1 
ATOM 2502 C C    . HIS I 9 259 ? 96.756  186.030 106.005 1.00 83.76  259 A 1 
ATOM 2503 O O    . HIS I 9 259 ? 96.687  184.809 106.180 1.00 73.01  259 A 1 
ATOM 2504 C CB   . HIS I 9 259 ? 94.921  186.825 107.505 1.00 95.70  259 A 1 
ATOM 2505 C CG   . HIS I 9 259 ? 93.730  187.712 107.706 1.00 112.12 259 A 1 
ATOM 2506 N ND1  . HIS I 9 259 ? 93.460  188.796 106.896 1.00 135.11 259 A 1 
ATOM 2507 C CD2  . HIS I 9 259 ? 92.725  187.659 108.613 1.00 115.66 259 A 1 
ATOM 2508 C CE1  . HIS I 9 259 ? 92.346  189.380 107.304 1.00 137.32 259 A 1 
ATOM 2509 N NE2  . HIS I 9 259 ? 91.881  188.708 108.343 1.00 133.63 259 A 1 
ATOM 2510 H H    . HIS I 9 259 ? 94.414  185.498 105.195 1.00 83.88  259 A 1 
ATOM 2511 H HA   . HIS I 9 259 ? 95.715  187.789 105.865 1.00 97.92  259 A 1 
ATOM 2512 H HB2  . HIS I 9 259 ? 94.647  185.914 107.704 1.00 114.84 259 A 1 
ATOM 2513 H HB3  . HIS I 9 259 ? 95.608  187.106 108.129 1.00 114.84 259 A 1 
ATOM 2514 H HD1  . HIS I 9 259 ? 93.944  189.054 106.234 1.00 162.13 259 A 1 
ATOM 2515 H HD2  . HIS I 9 259 ? 92.628  187.036 109.293 1.00 138.79 259 A 1 
ATOM 2516 H HE1  . HIS I 9 259 ? 91.957  190.134 106.923 1.00 164.78 259 A 1 
ATOM 2517 N N    . GLY I 9 260 ? 97.895  186.651 105.730 1.00 94.00  260 A 1 
ATOM 2518 C CA   . GLY I 9 260 ? 99.111  185.855 105.806 1.00 80.24  260 A 1 
ATOM 2519 C C    . GLY I 9 260 ? 100.237 186.392 104.961 1.00 70.97  260 A 1 
ATOM 2520 O O    . GLY I 9 260 ? 100.111 187.394 104.268 1.00 84.56  260 A 1 
ATOM 2521 H H    . GLY I 9 260 ? 97.991  187.475 105.508 1.00 112.80 260 A 1 
ATOM 2522 H HA2  . GLY I 9 260 ? 99.413  185.822 106.727 1.00 96.29  260 A 1 
ATOM 2523 H HA3  . GLY I 9 260 ? 98.919  184.950 105.517 1.00 96.29  260 A 1 
ATOM 2524 N N    . ASP I 9 261 ? 101.396 185.751 105.114 1.00 64.40  261 A 1 
ATOM 2525 C CA   . ASP I 9 261 ? 102.571 186.144 104.357 1.00 72.63  261 A 1 
ATOM 2526 C C    . ASP I 9 261 ? 102.363 185.852 102.873 1.00 75.15  261 A 1 
ATOM 2527 O O    . ASP I 9 261 ? 101.430 185.145 102.491 1.00 76.80  261 A 1 
ATOM 2528 C CB   . ASP I 9 261 ? 103.818 185.453 104.907 1.00 58.13  261 A 1 
ATOM 2529 C CG   . ASP I 9 261 ? 103.800 183.959 104.704 1.00 71.61  261 A 1 
ATOM 2530 O OD1  . ASP I 9 261 ? 103.656 183.514 103.549 1.00 84.32  261 A 1 
ATOM 2531 O OD2  . ASP I 9 261 ? 103.954 183.225 105.704 1.00 80.13  261 A 1 
ATOM 2532 H H    . ASP I 9 261 ? 101.523 185.089 105.648 1.00 77.28  261 A 1 
ATOM 2533 H HA   . ASP I 9 261 ? 102.698 187.102 104.455 1.00 87.16  261 A 1 
ATOM 2534 H HB2  . ASP I 9 261 ? 104.600 185.807 104.458 1.00 69.75  261 A 1 
ATOM 2535 H HB3  . ASP I 9 261 ? 103.877 185.623 105.862 1.00 69.75  261 A 1 
ATOM 2536 N N    . PRO I 9 262 ? 103.234 186.387 102.012 1.00 65.84  262 A 1 
ATOM 2537 C CA   . PRO I 9 262 ? 103.074 186.166 100.564 1.00 73.94  262 A 1 
ATOM 2538 C C    . PRO I 9 262 ? 103.034 184.709 100.135 1.00 73.14  262 A 1 
ATOM 2539 O O    . PRO I 9 262 ? 102.381 184.393 99.128  1.00 77.72  262 A 1 
ATOM 2540 C CB   . PRO I 9 262 ? 104.292 186.884 99.973  1.00 91.11  262 A 1 
ATOM 2541 C CG   . PRO I 9 262 ? 104.606 187.944 100.975 1.00 87.96  262 A 1 
ATOM 2542 C CD   . PRO I 9 262 ? 104.357 187.294 102.298 1.00 64.66  262 A 1 
ATOM 2543 H HA   . PRO I 9 262 ? 102.268 186.606 100.249 1.00 88.73  262 A 1 
ATOM 2544 H HB2  . PRO I 9 262 ? 105.030 186.263 99.883  1.00 109.34 262 A 1 
ATOM 2545 H HB3  . PRO I 9 262 ? 104.062 187.276 99.115  1.00 109.34 262 A 1 
ATOM 2546 H HG2  . PRO I 9 262 ? 105.535 188.212 100.891 1.00 105.55 262 A 1 
ATOM 2547 H HG3  . PRO I 9 262 ? 104.016 188.703 100.847 1.00 105.55 262 A 1 
ATOM 2548 H HD2  . PRO I 9 262 ? 105.137 186.790 102.581 1.00 77.59  262 A 1 
ATOM 2549 H HD3  . PRO I 9 262 ? 104.100 187.955 102.960 1.00 77.59  262 A 1 
ATOM 2550 N N    . ASP I 9 263 ? 103.691 183.805 100.869 1.00 62.07  263 A 1 
ATOM 2551 C CA   . ASP I 9 263 ? 103.673 182.397 100.477 1.00 59.56  263 A 1 
ATOM 2552 C C    . ASP I 9 263 ? 102.276 181.817 100.630 1.00 62.25  263 A 1 
ATOM 2553 O O    . ASP I 9 263 ? 101.756 181.153 99.721  1.00 56.32  263 A 1 
ATOM 2554 C CB   . ASP I 9 263 ? 104.673 181.612 101.322 1.00 54.44  263 A 1 
ATOM 2555 C CG   . ASP I 9 263 ? 106.094 182.067 101.103 1.00 80.32  263 A 1 
ATOM 2556 O OD1  . ASP I 9 263 ? 106.283 183.066 100.379 1.00 85.98  263 A 1 
ATOM 2557 O OD2  . ASP I 9 263 ? 107.019 181.438 101.662 1.00 103.08 263 A 1 
ATOM 2558 H H    . ASP I 9 263 ? 104.142 183.977 101.580 1.00 74.49  263 A 1 
ATOM 2559 H HA   . ASP I 9 263 ? 103.935 182.320 99.547  1.00 71.47  263 A 1 
ATOM 2560 H HB2  . ASP I 9 263 ? 104.460 181.734 102.260 1.00 65.33  263 A 1 
ATOM 2561 H HB3  . ASP I 9 263 ? 104.619 180.673 101.088 1.00 65.33  263 A 1 
ATOM 2562 N N    . ILE I 9 264 ? 101.643 182.072 101.767 1.00 60.95  264 A 1 
ATOM 2563 C CA   . ILE I 9 264 ? 100.303 181.549 101.973 1.00 56.18  264 A 1 
ATOM 2564 C C    . ILE I 9 264 ? 99.371  182.167 100.948 1.00 56.26  264 A 1 
ATOM 2565 O O    . ILE I 9 264 ? 98.461  181.513 100.430 1.00 61.45  264 A 1 
ATOM 2566 C CB   . ILE I 9 264 ? 99.854  181.827 103.419 1.00 59.13  264 A 1 
ATOM 2567 C CG1  . ILE I 9 264 ? 100.707 181.012 104.396 1.00 74.91  264 A 1 
ATOM 2568 C CG2  . ILE I 9 264 ? 98.397  181.479 103.621 1.00 52.08  264 A 1 
ATOM 2569 C CD1  . ILE I 9 264 ? 100.716 181.555 105.820 1.00 101.91 264 A 1 
ATOM 2570 H H    . ILE I 9 264 ? 101.958 182.532 102.421 1.00 73.14  264 A 1 
ATOM 2571 H HA   . ILE I 9 264 ? 100.310 180.588 101.837 1.00 67.41  264 A 1 
ATOM 2572 H HB   . ILE I 9 264 ? 99.976  182.770 103.609 1.00 70.96  264 A 1 
ATOM 2573 H HG12 . ILE I 9 264 ? 100.365 180.106 104.429 1.00 89.90  264 A 1 
ATOM 2574 H HG13 . ILE I 9 264 ? 101.624 181.004 104.077 1.00 89.90  264 A 1 
ATOM 2575 H HG21 . ILE I 9 264 ? 98.152  181.667 104.539 1.00 62.50  264 A 1 
ATOM 2576 H HG22 . ILE I 9 264 ? 97.858  182.015 103.016 1.00 62.50  264 A 1 
ATOM 2577 H HG23 . ILE I 9 264 ? 98.270  180.536 103.430 1.00 62.50  264 A 1 
ATOM 2578 H HD11 . ILE I 9 264 ? 101.276 180.988 106.371 1.00 122.29 264 A 1 
ATOM 2579 H HD12 . ILE I 9 264 ? 101.069 182.459 105.811 1.00 122.29 264 A 1 
ATOM 2580 H HD13 . ILE I 9 264 ? 99.807  181.558 106.162 1.00 122.29 264 A 1 
ATOM 2581 N N    . SER I 9 265 ? 99.605  183.436 100.623 1.00 58.12  265 A 1 
ATOM 2582 C CA   . SER I 9 265 ? 98.833  184.132 99.602  1.00 58.01  265 A 1 
ATOM 2583 C C    . SER I 9 265 ? 98.870  183.407 98.259  1.00 43.70  265 A 1 
ATOM 2584 O O    . SER I 9 265 ? 97.825  183.033 97.711  1.00 49.54  265 A 1 
ATOM 2585 C CB   . SER I 9 265 ? 99.333  185.569 99.466  1.00 67.74  265 A 1 
ATOM 2586 O OG   . SER I 9 265 ? 98.316  186.406 98.953  1.00 58.50  265 A 1 
ATOM 2587 H H    . SER I 9 265 ? 100.216 183.923 100.985 1.00 69.75  265 A 1 
ATOM 2588 H HA   . SER I 9 265 ? 97.907  184.170 99.887  1.00 69.61  265 A 1 
ATOM 2589 H HB2  . SER I 9 265 ? 99.602  185.895 100.340 1.00 81.29  265 A 1 
ATOM 2590 H HB3  . SER I 9 265 ? 100.091 185.585 98.860  1.00 81.29  265 A 1 
ATOM 2591 H HG   . SER I 9 265 ? 97.652  186.400 99.471  1.00 70.20  265 A 1 
ATOM 2592 N N    . VAL I 9 266 ? 100.057 183.283 97.661  1.00 44.35  266 A 1 
ATOM 2593 C CA   . VAL I 9 266 ? 100.152 182.555 96.396  1.00 50.11  266 A 1 
ATOM 2594 C C    . VAL I 9 266 ? 99.576  181.152 96.500  1.00 59.93  266 A 1 
ATOM 2595 O O    . VAL I 9 266 ? 98.976  180.643 95.543  1.00 69.29  266 A 1 
ATOM 2596 C CB   . VAL I 9 266 ? 101.606 182.515 95.892  1.00 52.66  266 A 1 
ATOM 2597 C CG1  . VAL I 9 266 ? 102.409 181.445 96.583  1.00 45.36  266 A 1 
ATOM 2598 C CG2  . VAL I 9 266 ? 101.617 182.258 94.415  1.00 58.42  266 A 1 
ATOM 2599 H H    . VAL I 9 266 ? 100.798 183.602 97.958  1.00 53.22  266 A 1 
ATOM 2600 H HA   . VAL I 9 266 ? 99.629  183.032 95.731  1.00 60.13  266 A 1 
ATOM 2601 H HB   . VAL I 9 266 ? 102.029 183.370 96.057  1.00 63.19  266 A 1 
ATOM 2602 H HG11 . VAL I 9 266 ? 103.315 181.455 96.235  1.00 54.43  266 A 1 
ATOM 2603 H HG12 . VAL I 9 266 ? 102.420 181.624 97.537  1.00 54.43  266 A 1 
ATOM 2604 H HG13 . VAL I 9 266 ? 102.000 180.583 96.412  1.00 54.43  266 A 1 
ATOM 2605 H HG21 . VAL I 9 266 ? 102.536 182.234 94.108  1.00 70.11  266 A 1 
ATOM 2606 H HG22 . VAL I 9 266 ? 101.186 181.407 94.240  1.00 70.11  266 A 1 
ATOM 2607 H HG23 . VAL I 9 266 ? 101.136 182.972 93.969  1.00 70.11  266 A 1 
ATOM 2608 N N    . GLN I 9 267 ? 99.769  180.484 97.639  1.00 61.90  267 A 1 
ATOM 2609 C CA   . GLN I 9 267 ? 99.232  179.132 97.762  1.00 52.08  267 A 1 
ATOM 2610 C C    . GLN I 9 267 ? 97.713  179.155 97.634  1.00 51.09  267 A 1 
ATOM 2611 O O    . GLN I 9 267 ? 97.125  178.402 96.846  1.00 46.66  267 A 1 
ATOM 2612 C CB   . GLN I 9 267 ? 99.689  178.536 99.088  1.00 54.56  267 A 1 
ATOM 2613 C CG   . GLN I 9 267 ? 101.111 178.005 99.020  1.00 54.11  267 A 1 
ATOM 2614 C CD   . GLN I 9 267 ? 101.854 178.128 100.335 1.00 59.12  267 A 1 
ATOM 2615 O OE1  . GLN I 9 267 ? 101.267 178.453 101.368 1.00 66.10  267 A 1 
ATOM 2616 N NE2  . GLN I 9 267 ? 103.157 177.881 100.301 1.00 51.44  267 A 1 
ATOM 2617 H H    . GLN I 9 267 ? 100.190 180.777 98.329  1.00 74.28  267 A 1 
ATOM 2618 H HA   . GLN I 9 267 ? 99.587  178.583 97.044  1.00 62.49  267 A 1 
ATOM 2619 H HB2  . GLN I 9 267 ? 99.656  179.220 99.774  1.00 65.47  267 A 1 
ATOM 2620 H HB3  . GLN I 9 267 ? 99.104  177.798 99.323  1.00 65.47  267 A 1 
ATOM 2621 H HG2  . GLN I 9 267 ? 101.086 177.067 98.776  1.00 64.94  267 A 1 
ATOM 2622 H HG3  . GLN I 9 267 ? 101.603 178.508 98.351  1.00 64.94  267 A 1 
ATOM 2623 H HE21 . GLN I 9 267 ? 103.534 177.660 99.561  1.00 61.73  267 A 1 
ATOM 2624 H HE22 . GLN I 9 267 ? 103.623 177.937 101.020 1.00 61.73  267 A 1 
ATOM 2625 N N    . GLY I 9 268 ? 97.076  180.072 98.360  1.00 58.46  268 A 1 
ATOM 2626 C CA   . GLY I 9 268 ? 95.646  180.272 98.220  1.00 51.14  268 A 1 
ATOM 2627 C C    . GLY I 9 268 ? 95.261  180.530 96.784  1.00 49.59  268 A 1 
ATOM 2628 O O    . GLY I 9 268 ? 94.220  180.068 96.313  1.00 58.21  268 A 1 
ATOM 2629 H H    . GLY I 9 268 ? 97.451  180.586 98.938  1.00 70.15  268 A 1 
ATOM 2630 H HA2  . GLY I 9 268 ? 95.173  179.486 98.534  1.00 61.37  268 A 1 
ATOM 2631 H HA3  . GLY I 9 268 ? 95.369  181.032 98.756  1.00 61.37  268 A 1 
ATOM 2632 N N    . PHE I 9 269 ? 96.080  181.297 96.075  1.00 53.40  269 A 1 
ATOM 2633 C CA   . PHE I 9 269 ? 95.757  181.625 94.695  1.00 54.82  269 A 1 
ATOM 2634 C C    . PHE I 9 269 ? 95.728  180.358 93.850  1.00 52.12  269 A 1 
ATOM 2635 O O    . PHE I 9 269 ? 94.799  180.141 93.058  1.00 55.80  269 A 1 
ATOM 2636 C CB   . PHE I 9 269 ? 96.774  182.638 94.169  1.00 53.79  269 A 1 
ATOM 2637 C CG   . PHE I 9 269 ? 96.562  183.042 92.746  1.00 51.90  269 A 1 
ATOM 2638 C CD1  . PHE I 9 269 ? 95.783  184.149 92.436  1.00 46.66  269 A 1 
ATOM 2639 C CD2  . PHE I 9 269 ? 97.180  182.348 91.718  1.00 42.94  269 A 1 
ATOM 2640 C CE1  . PHE I 9 269 ? 95.594  184.533 91.127  1.00 43.79  269 A 1 
ATOM 2641 C CE2  . PHE I 9 269 ? 97.002  182.728 90.407  1.00 49.51  269 A 1 
ATOM 2642 C CZ   . PHE I 9 269 ? 96.208  183.825 90.107  1.00 55.08  269 A 1 
ATOM 2643 H H    . PHE I 9 269 ? 96.816  181.634 96.364  1.00 64.08  269 A 1 
ATOM 2644 H HA   . PHE I 9 269 ? 94.877  182.032 94.660  1.00 65.78  269 A 1 
ATOM 2645 H HB2  . PHE I 9 269 ? 96.725  183.439 94.713  1.00 64.54  269 A 1 
ATOM 2646 H HB3  . PHE I 9 269 ? 97.661  182.252 94.236  1.00 64.54  269 A 1 
ATOM 2647 H HD1  . PHE I 9 269 ? 95.369  184.624 93.117  1.00 56.00  269 A 1 
ATOM 2648 H HD2  . PHE I 9 269 ? 97.712  181.609 91.917  1.00 51.53  269 A 1 
ATOM 2649 H HE1  . PHE I 9 269 ? 95.063  185.270 90.929  1.00 52.55  269 A 1 
ATOM 2650 H HE2  . PHE I 9 269 ? 97.413  182.249 89.721  1.00 59.41  269 A 1 
ATOM 2651 H HZ   . PHE I 9 269 ? 96.084  184.082 89.222  1.00 66.10  269 A 1 
ATOM 2652 N N    . VAL I 9 270 ? 96.771  179.540 93.964  1.00 50.02  270 A 1 
ATOM 2653 C CA   . VAL I 9 270 ? 96.789  178.265 93.252  1.00 52.40  270 A 1 
ATOM 2654 C C    . VAL I 9 270 ? 95.536  177.466 93.598  1.00 58.08  270 A 1 
ATOM 2655 O O    . VAL I 9 270 ? 94.923  176.828 92.733  1.00 55.23  270 A 1 
ATOM 2656 C CB   . VAL I 9 270 ? 98.075  177.478 93.578  1.00 48.36  270 A 1 
ATOM 2657 C CG1  . VAL I 9 270 ? 98.076  176.140 92.880  1.00 44.58  270 A 1 
ATOM 2658 C CG2  . VAL I 9 270 ? 99.306  178.255 93.160  1.00 60.46  270 A 1 
ATOM 2659 H H    . VAL I 9 270 ? 97.472  179.694 94.440  1.00 60.03  270 A 1 
ATOM 2660 H HA   . VAL I 9 270 ? 96.778  178.437 92.298  1.00 62.88  270 A 1 
ATOM 2661 H HB   . VAL I 9 270 ? 98.123  177.322 94.533  1.00 58.03  270 A 1 
ATOM 2662 H HG11 . VAL I 9 270 ? 98.894  175.670 93.100  1.00 53.50  270 A 1 
ATOM 2663 H HG12 . VAL I 9 270 ? 97.307  175.631 93.179  1.00 53.50  270 A 1 
ATOM 2664 H HG13 . VAL I 9 270 ? 98.025  176.285 91.922  1.00 53.50  270 A 1 
ATOM 2665 H HG21 . VAL I 9 270 ? 100.095 177.735 93.377  1.00 72.55  270 A 1 
ATOM 2666 H HG22 . VAL I 9 270 ? 99.267  178.416 92.205  1.00 72.55  270 A 1 
ATOM 2667 H HG23 . VAL I 9 270 ? 99.322  179.099 93.640  1.00 72.55  270 A 1 
ATOM 2668 N N    . ALA I 9 271 ? 95.154  177.471 94.881  1.00 58.22  271 A 1 
ATOM 2669 C CA   . ALA I 9 271 ? 93.936  176.784 95.308  1.00 56.51  271 A 1 
ATOM 2670 C C    . ALA I 9 271 ? 92.695  177.328 94.610  1.00 51.48  271 A 1 
ATOM 2671 O O    . ALA I 9 271 ? 91.784  176.569 94.264  1.00 54.62  271 A 1 
ATOM 2672 C CB   . ALA I 9 271 ? 93.778  176.893 96.823  1.00 70.37  271 A 1 
ATOM 2673 H H    . ALA I 9 271 ? 95.581  177.863 95.516  1.00 69.87  271 A 1 
ATOM 2674 H HA   . ALA I 9 271 ? 94.012  175.842 95.085  1.00 67.82  271 A 1 
ATOM 2675 H HB1  . ALA I 9 271 ? 92.967  176.433 97.090  1.00 84.44  271 A 1 
ATOM 2676 H HB2  . ALA I 9 271 ? 94.546  176.484 97.250  1.00 84.44  271 A 1 
ATOM 2677 H HB3  . ALA I 9 271 ? 93.723  177.829 97.068  1.00 84.44  271 A 1 
ATOM 2678 N N    . MET I 9 272 ? 92.642  178.640 94.395  1.00 45.87  272 A 1 
ATOM 2679 C CA   . MET I 9 272 ? 91.503  179.243 93.710  1.00 49.18  272 A 1 
ATOM 2680 C C    . MET I 9 272 ? 91.453  178.791 92.257  1.00 54.13  272 A 1 
ATOM 2681 O O    . MET I 9 272 ? 90.393  178.421 91.730  1.00 49.19  272 A 1 
ATOM 2682 C CB   . MET I 9 272 ? 91.608  180.763 93.763  1.00 55.63  272 A 1 
ATOM 2683 C CG   . MET I 9 272 ? 90.480  181.465 93.044  1.00 59.04  272 A 1 
ATOM 2684 S SD   . MET I 9 272 ? 90.926  183.157 92.648  1.00 82.78  272 A 1 
ATOM 2685 C CE   . MET I 9 272 ? 90.236  184.001 94.061  1.00 96.32  272 A 1 
ATOM 2686 H H    . MET I 9 272 ? 93.249  179.199 94.636  1.00 55.04  272 A 1 
ATOM 2687 H HA   . MET I 9 272 ? 90.683  178.979 94.154  1.00 59.02  272 A 1 
ATOM 2688 H HB2  . MET I 9 272 ? 91.592  181.045 94.690  1.00 66.76  272 A 1 
ATOM 2689 H HB3  . MET I 9 272 ? 92.442  181.034 93.348  1.00 66.76  272 A 1 
ATOM 2690 H HG2  . MET I 9 272 ? 90.285  180.999 92.215  1.00 70.85  272 A 1 
ATOM 2691 H HG3  . MET I 9 272 ? 89.696  181.482 93.614  1.00 70.85  272 A 1 
ATOM 2692 H HE1  . MET I 9 272 ? 90.410  184.952 93.976  1.00 115.58 272 A 1 
ATOM 2693 H HE2  . MET I 9 272 ? 89.280  183.839 94.089  1.00 115.58 272 A 1 
ATOM 2694 H HE3  . MET I 9 272 ? 90.652  183.659 94.867  1.00 115.58 272 A 1 
ATOM 2695 N N    . LEU I 9 273 ? 92.595  178.874 91.579  1.00 54.25  273 A 1 
ATOM 2696 C CA   . LEU I 9 273 ? 92.644  178.435 90.196  1.00 49.87  273 A 1 
ATOM 2697 C C    . LEU I 9 273 ? 92.231  176.973 90.094  1.00 66.80  273 A 1 
ATOM 2698 O O    . LEU I 9 273 ? 91.516  176.580 89.162  1.00 73.25  273 A 1 
ATOM 2699 C CB   . LEU I 9 273 ? 94.049  178.649 89.641  1.00 62.37  273 A 1 
ATOM 2700 C CG   . LEU I 9 273 ? 94.512  180.079 89.368  1.00 59.78  273 A 1 
ATOM 2701 C CD1  . LEU I 9 273 ? 95.736  180.038 88.467  1.00 71.14  273 A 1 
ATOM 2702 C CD2  . LEU I 9 273 ? 93.436  180.945 88.750  1.00 60.52  273 A 1 
ATOM 2703 H H    . LEU I 9 273 ? 93.338  179.173 91.891  1.00 65.10  273 A 1 
ATOM 2704 H HA   . LEU I 9 273 ? 92.025  178.964 89.668  1.00 59.85  273 A 1 
ATOM 2705 H HB2  . LEU I 9 273 ? 94.679  178.268 90.272  1.00 74.85  273 A 1 
ATOM 2706 H HB3  . LEU I 9 273 ? 94.114  178.167 88.801  1.00 74.85  273 A 1 
ATOM 2707 H HG   . LEU I 9 273 ? 94.776  180.489 90.206  1.00 71.74  273 A 1 
ATOM 2708 H HD11 . LEU I 9 273 ? 96.030  180.946 88.292  1.00 85.37  273 A 1 
ATOM 2709 H HD12 . LEU I 9 273 ? 96.440  179.542 88.913  1.00 85.37  273 A 1 
ATOM 2710 H HD13 . LEU I 9 273 ? 95.501  179.601 87.633  1.00 85.37  273 A 1 
ATOM 2711 H HD21 . LEU I 9 273 ? 93.793  181.836 88.603  1.00 72.63  273 A 1 
ATOM 2712 H HD22 . LEU I 9 273 ? 93.163  180.554 87.907  1.00 72.63  273 A 1 
ATOM 2713 H HD23 . LEU I 9 273 ? 92.679  180.988 89.356  1.00 72.63  273 A 1 
ATOM 2714 N N    . ARG I 9 274 ? 92.626  176.161 91.077  1.00 57.13  274 A 1 
ATOM 2715 C CA   . ARG I 9 274 ? 92.271  174.752 91.034  1.00 45.97  274 A 1 
ATOM 2716 C C    . ARG I 9 274 ? 90.781  174.582 91.299  1.00 52.90  274 A 1 
ATOM 2717 O O    . ARG I 9 274 ? 90.121  173.743 90.679  1.00 63.86  274 A 1 
ATOM 2718 C CB   . ARG I 9 274 ? 93.111  173.978 92.042  1.00 53.52  274 A 1 
ATOM 2719 C CG   . ARG I 9 274 ? 94.471  173.594 91.517  1.00 51.02  274 A 1 
ATOM 2720 C CD   . ARG I 9 274 ? 95.289  172.840 92.556  1.00 56.14  274 A 1 
ATOM 2721 N NE   . ARG I 9 274 ? 96.690  172.697 92.173  1.00 46.80  274 A 1 
ATOM 2722 C CZ   . ARG I 9 274 ? 97.603  172.062 92.900  1.00 52.83  274 A 1 
ATOM 2723 N NH1  . ARG I 9 274 ? 97.279  171.500 94.052  1.00 62.60  274 A 1 
ATOM 2724 N NH2  . ARG I 9 274 ? 98.848  171.973 92.464  1.00 58.68  274 A 1 
ATOM 2725 H H    . ARG I 9 274 ? 93.088  176.399 91.763  1.00 68.56  274 A 1 
ATOM 2726 H HA   . ARG I 9 274 ? 92.461  174.403 90.150  1.00 55.17  274 A 1 
ATOM 2727 H HB2  . ARG I 9 274 ? 93.242  174.530 92.831  1.00 64.23  274 A 1 
ATOM 2728 H HB3  . ARG I 9 274 ? 92.644  173.164 92.283  1.00 64.23  274 A 1 
ATOM 2729 H HG2  . ARG I 9 274 ? 94.362  173.022 90.741  1.00 61.22  274 A 1 
ATOM 2730 H HG3  . ARG I 9 274 ? 94.958  174.398 91.272  1.00 61.22  274 A 1 
ATOM 2731 H HD2  . ARG I 9 274 ? 95.258  173.324 93.397  1.00 67.36  274 A 1 
ATOM 2732 H HD3  . ARG I 9 274 ? 94.917  171.951 92.669  1.00 67.36  274 A 1 
ATOM 2733 H HE   . ARG I 9 274 ? 96.940  173.041 91.425  1.00 56.16  274 A 1 
ATOM 2734 H HH11 . ARG I 9 274 ? 96.469  171.548 94.342  1.00 75.12  274 A 1 
ATOM 2735 H HH12 . ARG I 9 274 ? 97.875  171.089 94.515  1.00 75.12  274 A 1 
ATOM 2736 H HH21 . ARG I 9 274 ? 99.069  172.335 91.713  1.00 70.42  274 A 1 
ATOM 2737 H HH22 . ARG I 9 274 ? 99.441  171.564 92.933  1.00 70.42  274 A 1 
ATOM 2738 N N    . ALA I 9 275 ? 90.234  175.416 92.186  1.00 50.76  275 A 1 
ATOM 2739 C CA   . ALA I 9 275 ? 88.799  175.435 92.433  1.00 53.42  275 A 1 
ATOM 2740 C C    . ALA I 9 275 ? 88.043  175.706 91.147  1.00 47.77  275 A 1 
ATOM 2741 O O    . ALA I 9 275 ? 86.903  175.262 90.990  1.00 54.64  275 A 1 
ATOM 2742 C CB   . ALA I 9 275 ? 88.450  176.490 93.478  1.00 58.43  275 A 1 
ATOM 2743 H H    . ALA I 9 275 ? 90.678  175.983 92.659  1.00 60.92  275 A 1 
ATOM 2744 H HA   . ALA I 9 275 ? 88.522  174.570 92.771  1.00 64.11  275 A 1 
ATOM 2745 H HB1  . ALA I 9 275 ? 87.491  176.483 93.624  1.00 70.11  275 A 1 
ATOM 2746 H HB2  . ALA I 9 275 ? 88.911  176.281 94.304  1.00 70.11  275 A 1 
ATOM 2747 H HB3  . ALA I 9 275 ? 88.729  177.360 93.152  1.00 70.11  275 A 1 
ATOM 2748 N N    . CYS I 9 276 ? 88.633  176.484 90.245  1.00 61.82  276 A 1 
ATOM 2749 C CA   . CYS I 9 276 ? 88.003  176.779 88.970  1.00 58.27  276 A 1 
ATOM 2750 C C    . CYS I 9 276 ? 88.413  175.779 87.897  1.00 51.34  276 A 1 
ATOM 2751 O O    . CYS I 9 276 ? 88.243  176.047 86.703  1.00 62.12  276 A 1 
ATOM 2752 C CB   . CYS I 9 276 ? 88.353  178.195 88.534  1.00 68.64  276 A 1 
ATOM 2753 S SG   . CYS I 9 276 ? 87.616  179.434 89.613  1.00 79.18  276 A 1 
ATOM 2754 H H    . CYS I 9 276 ? 89.400  176.857 90.353  1.00 74.19  276 A 1 
ATOM 2755 H HA   . CYS I 9 276 ? 87.041  176.726 89.074  1.00 69.92  276 A 1 
ATOM 2756 H HB2  . CYS I 9 276 ? 89.316  178.308 88.558  1.00 82.37  276 A 1 
ATOM 2757 H HB3  . CYS I 9 276 ? 88.022  178.343 87.635  1.00 82.37  276 A 1 
ATOM 2758 H HG   . CYS I 9 276 ? 88.021  179.270 90.730  1.00 95.02  276 A 1 
ATOM 2759 N N    . ASN I 9 277 ? 88.947  174.638 88.308  1.00 55.61  277 A 1 
ATOM 2760 C CA   . ASN I 9 277 ? 89.272  173.530 87.417  1.00 84.07  277 A 1 
ATOM 2761 C C    . ASN I 9 277 ? 90.266  173.914 86.327  1.00 84.61  277 A 1 
ATOM 2762 O O    . ASN I 9 277 ? 90.187  173.411 85.203  1.00 73.44  277 A 1 
ATOM 2763 C CB   . ASN I 9 277 ? 88.002  172.957 86.778  1.00 75.17  277 A 1 
ATOM 2764 C CG   . ASN I 9 277 ? 88.109  171.467 86.507  1.00 116.94 277 A 1 
ATOM 2765 O OD1  . ASN I 9 277 ? 88.783  170.740 87.240  1.00 136.18 277 A 1 
ATOM 2766 N ND2  . ASN I 9 277 ? 87.454  171.007 85.446  1.00 120.24 277 A 1 
ATOM 2767 H H    . ASN I 9 277 ? 89.139  174.474 89.132  1.00 66.74  277 A 1 
ATOM 2768 H HA   . ASN I 9 277 ? 89.676  172.822 87.942  1.00 100.88 277 A 1 
ATOM 2769 H HB2  . ASN I 9 277 ? 87.253  173.101 87.377  1.00 90.20  277 A 1 
ATOM 2770 H HB3  . ASN I 9 277 ? 87.844  173.405 85.932  1.00 90.20  277 A 1 
ATOM 2771 H HD21 . ASN I 9 277 ? 87.484  170.169 85.252  1.00 144.28 277 A 1 
ATOM 2772 H HD22 . ASN I 9 277 ? 86.995  171.546 84.958  1.00 144.28 277 A 1 
ATOM 2773 N N    . VAL I 9 278 ? 91.208  174.804 86.631  1.00 75.19  278 A 1 
ATOM 2774 C CA   . VAL I 9 278 ? 92.316  175.062 85.721  1.00 75.02  278 A 1 
ATOM 2775 C C    . VAL I 9 278 ? 93.509  174.278 86.246  1.00 62.59  278 A 1 
ATOM 2776 O O    . VAL I 9 278 ? 93.688  174.112 87.459  1.00 55.10  278 A 1 
ATOM 2777 C CB   . VAL I 9 278 ? 92.634  176.560 85.545  1.00 64.42  278 A 1 
ATOM 2778 C CG1  . VAL I 9 278 ? 93.454  177.083 86.676  1.00 55.86  278 A 1 
ATOM 2779 C CG2  . VAL I 9 278 ? 93.358  176.773 84.225  1.00 76.33  278 A 1 
ATOM 2780 H H    . VAL I 9 278 ? 91.227  175.269 87.355  1.00 90.23  278 A 1 
ATOM 2781 H HA   . VAL I 9 278 ? 92.089  174.704 84.848  1.00 90.03  278 A 1 
ATOM 2782 H HB   . VAL I 9 278 ? 91.806  177.062 85.518  1.00 77.30  278 A 1 
ATOM 2783 H HG11 . VAL I 9 278 ? 93.632  178.023 86.526  1.00 67.03  278 A 1 
ATOM 2784 H HG12 . VAL I 9 278 ? 92.961  176.966 87.502  1.00 67.03  278 A 1 
ATOM 2785 H HG13 . VAL I 9 278 ? 94.288  176.589 86.714  1.00 67.03  278 A 1 
ATOM 2786 H HG21 . VAL I 9 278 ? 93.557  177.717 84.121  1.00 91.60  278 A 1 
ATOM 2787 H HG22 . VAL I 9 278 ? 94.182  176.262 84.230  1.00 91.60  278 A 1 
ATOM 2788 H HG23 . VAL I 9 278 ? 92.787  176.473 83.501  1.00 91.60  278 A 1 
ATOM 2789 N N    . ASN I 9 279 ? 94.345  173.810 85.321  1.00 55.42  279 A 1 
ATOM 2790 C CA   . ASN I 9 279 ? 95.520  172.996 85.645  1.00 51.74  279 A 1 
ATOM 2791 C C    . ASN I 9 279 ? 96.644  173.896 86.144  1.00 49.66  279 A 1 
ATOM 2792 O O    . ASN I 9 279 ? 97.564  174.264 85.412  1.00 62.62  279 A 1 
ATOM 2793 C CB   . ASN I 9 279 ? 95.948  172.200 84.425  1.00 51.77  279 A 1 
ATOM 2794 C CG   . ASN I 9 279 ? 97.023  171.210 84.744  1.00 60.88  279 A 1 
ATOM 2795 O OD1  . ASN I 9 279 ? 97.601  171.225 85.843  1.00 56.02  279 A 1 
ATOM 2796 N ND2  . ASN I 9 279 ? 97.320  170.342 83.782  1.00 58.41  279 A 1 
ATOM 2797 H H    . ASN I 9 279 ? 94.253  173.953 84.477  1.00 66.51  279 A 1 
ATOM 2798 H HA   . ASN I 9 279 ? 95.291  172.371 86.350  1.00 62.09  279 A 1 
ATOM 2799 H HB2  . ASN I 9 279 ? 95.184  171.714 84.077  1.00 62.12  279 A 1 
ATOM 2800 H HB3  . ASN I 9 279 ? 96.290  172.809 83.751  1.00 62.12  279 A 1 
ATOM 2801 H HD21 . ASN I 9 279 ? 97.931  169.752 83.909  1.00 70.09  279 A 1 
ATOM 2802 H HD22 . ASN I 9 279 ? 96.897  170.369 83.034  1.00 70.09  279 A 1 
ATOM 2803 N N    . ALA I 9 280 ? 96.576  174.241 87.423  1.00 48.41  280 A 1 
ATOM 2804 C CA   . ALA I 9 280 ? 97.529  175.158 88.039  1.00 55.19  280 A 1 
ATOM 2805 C C    . ALA I 9 280 ? 98.512  174.439 88.962  1.00 54.78  280 A 1 
ATOM 2806 O O    . ALA I 9 280 ? 98.101  173.670 89.840  1.00 62.72  280 A 1 
ATOM 2807 C CB   . ALA I 9 280 ? 96.788  176.256 88.806  1.00 42.70  280 A 1 
ATOM 2808 H H    . ALA I 9 280 ? 95.973  173.954 87.967  1.00 58.09  280 A 1 
ATOM 2809 H HA   . ALA I 9 280 ? 98.045  175.586 87.337  1.00 66.22  280 A 1 
ATOM 2810 H HB1  . ALA I 9 280 ? 97.436  176.854 89.206  1.00 51.24  280 A 1 
ATOM 2811 H HB2  . ALA I 9 280 ? 96.223  176.747 88.187  1.00 51.24  280 A 1 
ATOM 2812 H HB3  . ALA I 9 280 ? 96.242  175.846 89.496  1.00 51.24  280 A 1 
ATOM 2813 N N    . ARG I 9 281 ? 99.804  174.620 88.691  1.00 39.57  281 A 1 
ATOM 2814 C CA   . ARG I 9 281 ? 100.883 174.074 89.498  1.00 44.02  281 A 1 
ATOM 2815 C C    . ARG I 9 281 ? 101.284 175.085 90.564  1.00 48.46  281 A 1 
ATOM 2816 O O    . ARG I 9 281 ? 101.290 176.298 90.309  1.00 53.09  281 A 1 
ATOM 2817 C CB   . ARG I 9 281 ? 102.142 173.792 88.669  1.00 42.71  281 A 1 
ATOM 2818 C CG   . ARG I 9 281 ? 102.206 172.499 87.943  1.00 54.25  281 A 1 
ATOM 2819 C CD   . ARG I 9 281 ? 103.137 172.618 86.762  1.00 34.10  281 A 1 
ATOM 2820 N NE   . ARG I 9 281 ? 103.768 171.344 86.446  1.00 47.01  281 A 1 
ATOM 2821 C CZ   . ARG I 9 281 ? 104.698 171.180 85.514  1.00 61.52  281 A 1 
ATOM 2822 N NH1  . ARG I 9 281 ? 105.089 172.213 84.782  1.00 50.72  281 A 1 
ATOM 2823 N NH2  . ARG I 9 281 ? 105.208 169.973 85.287  1.00 85.42  281 A 1 
ATOM 2824 H H    . ARG I 9 281 ? 100.085 175.073 88.017  1.00 47.48  281 A 1 
ATOM 2825 H HA   . ARG I 9 281 ? 100.597 173.254 89.930  1.00 52.83  281 A 1 
ATOM 2826 H HB2  . ARG I 9 281 ? 102.229 174.495 88.007  1.00 51.25  281 A 1 
ATOM 2827 H HB3  . ARG I 9 281 ? 102.907 173.820 89.266  1.00 51.25  281 A 1 
ATOM 2828 H HG2  . ARG I 9 281 ? 102.545 171.810 88.535  1.00 65.10  281 A 1 
ATOM 2829 H HG3  . ARG I 9 281 ? 101.323 172.265 87.617  1.00 65.10  281 A 1 
ATOM 2830 H HD2  . ARG I 9 281 ? 102.632 172.909 85.985  1.00 40.91  281 A 1 
ATOM 2831 H HD3  . ARG I 9 281 ? 103.834 173.259 86.968  1.00 40.91  281 A 1 
ATOM 2832 H HE   . ARG I 9 281 ? 103.521 170.652 86.895  1.00 56.41  281 A 1 
ATOM 2833 H HH11 . ARG I 9 281 ? 104.754 172.992 84.925  1.00 60.86  281 A 1 
ATOM 2834 H HH12 . ARG I 9 281 ? 105.688 172.107 84.173  1.00 60.86  281 A 1 
ATOM 2835 H HH21 . ARG I 9 281 ? 104.949 169.301 85.759  1.00 102.51 281 A 1 
ATOM 2836 H HH22 . ARG I 9 281 ? 105.808 169.866 84.680  1.00 102.51 281 A 1 
ATOM 2837 N N    . LEU I 9 282 ? 101.654 174.578 91.741  1.00 47.99  282 A 1 
ATOM 2838 C CA   . LEU I 9 282 ? 102.419 175.338 92.724  1.00 45.80  282 A 1 
ATOM 2839 C C    . LEU I 9 282 ? 103.899 175.168 92.395  1.00 48.17  282 A 1 
ATOM 2840 O O    . LEU I 9 282 ? 104.367 174.039 92.220  1.00 48.07  282 A 1 
ATOM 2841 C CB   . LEU I 9 282 ? 102.137 174.843 94.142  1.00 46.14  282 A 1 
ATOM 2842 C CG   . LEU I 9 282 ? 102.964 175.488 95.255  1.00 37.26  282 A 1 
ATOM 2843 C CD1  . LEU I 9 282 ? 102.585 176.939 95.408  1.00 50.71  282 A 1 
ATOM 2844 C CD2  . LEU I 9 282 ? 102.770 174.756 96.556  1.00 49.61  282 A 1 
ATOM 2845 H H    . LEU I 9 282 ? 101.470 173.778 91.996  1.00 57.58  282 A 1 
ATOM 2846 H HA   . LEU I 9 282 ? 102.189 176.277 92.667  1.00 54.96  282 A 1 
ATOM 2847 H HB2  . LEU I 9 282 ? 101.202 175.011 94.342  1.00 55.37  282 A 1 
ATOM 2848 H HB3  . LEU I 9 282 ? 102.308 173.890 94.171  1.00 55.37  282 A 1 
ATOM 2849 H HG   . LEU I 9 282 ? 103.903 175.445 95.019  1.00 44.71  282 A 1 
ATOM 2850 H HD11 . LEU I 9 282 ? 103.118 177.329 96.118  1.00 60.85  282 A 1 
ATOM 2851 H HD12 . LEU I 9 282 ? 102.757 177.399 94.573  1.00 60.85  282 A 1 
ATOM 2852 H HD13 . LEU I 9 282 ? 101.643 176.997 95.632  1.00 60.85  282 A 1 
ATOM 2853 H HD21 . LEU I 9 282 ? 103.304 175.185 97.241  1.00 59.53  282 A 1 
ATOM 2854 H HD22 . LEU I 9 282 ? 101.832 174.787 96.799  1.00 59.53  282 A 1 
ATOM 2855 H HD23 . LEU I 9 282 ? 103.053 173.834 96.444  1.00 59.53  282 A 1 
ATOM 2856 N N    . ILE I 9 283 ? 104.642 176.270 92.351  1.00 55.98  283 A 1 
ATOM 2857 C CA   . ILE I 9 283 ? 106.071 176.251 92.053  1.00 50.71  283 A 1 
ATOM 2858 C C    . ILE I 9 283 ? 106.798 176.696 93.311  1.00 41.92  283 A 1 
ATOM 2859 O O    . ILE I 9 283 ? 106.470 177.743 93.882  1.00 42.86  283 A 1 
ATOM 2860 C CB   . ILE I 9 283 ? 106.405 177.184 90.876  1.00 45.10  283 A 1 
ATOM 2861 C CG1  . ILE I 9 283 ? 105.594 176.829 89.625  1.00 37.43  283 A 1 
ATOM 2862 C CG2  . ILE I 9 283 ? 107.887 177.063 90.540  1.00 47.55  283 A 1 
ATOM 2863 C CD1  . ILE I 9 283 ? 105.878 175.446 89.059  1.00 62.03  283 A 1 
ATOM 2864 H H    . ILE I 9 283 ? 104.335 177.060 92.495  1.00 67.18  283 A 1 
ATOM 2865 H HA   . ILE I 9 283 ? 106.348 175.350 91.828  1.00 60.86  283 A 1 
ATOM 2866 H HB   . ILE I 9 283 ? 106.211 178.100 91.131  1.00 54.11  283 A 1 
ATOM 2867 H HG12 . ILE I 9 283 ? 104.650 176.867 89.846  1.00 44.92  283 A 1 
ATOM 2868 H HG13 . ILE I 9 283 ? 105.794 177.477 88.932  1.00 44.92  283 A 1 
ATOM 2869 H HG21 . ILE I 9 283 ? 108.092 177.654 89.797  1.00 57.06  283 A 1 
ATOM 2870 H HG22 . ILE I 9 283 ? 108.410 177.314 91.316  1.00 57.06  283 A 1 
ATOM 2871 H HG23 . ILE I 9 283 ? 108.079 176.144 90.294  1.00 57.06  283 A 1 
ATOM 2872 H HD11 . ILE I 9 283 ? 105.327 175.307 88.275  1.00 74.43  283 A 1 
ATOM 2873 H HD12 . ILE I 9 283 ? 106.817 175.390 88.816  1.00 74.43  283 A 1 
ATOM 2874 H HD13 . ILE I 9 283 ? 105.673 174.780 89.732  1.00 74.43  283 A 1 
ATOM 2875 N N    . MET I 9 284 ? 107.791 175.920 93.729  1.00 34.15  284 A 1 
ATOM 2876 C CA   . MET I 9 284 ? 108.595 176.239 94.901  1.00 43.59  284 A 1 
ATOM 2877 C C    . MET I 9 284 ? 110.070 176.292 94.531  1.00 54.57  284 A 1 
ATOM 2878 O O    . MET I 9 284 ? 110.612 175.307 94.024  1.00 52.59  284 A 1 
ATOM 2879 C CB   . MET I 9 284 ? 108.353 175.201 95.999  1.00 61.06  284 A 1 
ATOM 2880 C CG   . MET I 9 284 ? 109.217 175.360 97.224  1.00 61.36  284 A 1 
ATOM 2881 S SD   . MET I 9 284 ? 108.806 174.129 98.457  1.00 50.23  284 A 1 
ATOM 2882 C CE   . MET I 9 284 ? 109.948 174.560 99.768  1.00 85.88  284 A 1 
ATOM 2883 H H    . MET I 9 284 ? 108.023 175.189 93.341  1.00 40.98  284 A 1 
ATOM 2884 H HA   . MET I 9 284 ? 108.324 177.105 95.245  1.00 52.30  284 A 1 
ATOM 2885 H HB2  . MET I 9 284 ? 107.427 175.263 96.283  1.00 73.27  284 A 1 
ATOM 2886 H HB3  . MET I 9 284 ? 108.522 174.319 95.632  1.00 73.27  284 A 1 
ATOM 2887 H HG2  . MET I 9 284 ? 110.149 175.249 96.976  1.00 73.63  284 A 1 
ATOM 2888 H HG3  . MET I 9 284 ? 109.072 176.240 97.609  1.00 73.63  284 A 1 
ATOM 2889 H HE1  . MET I 9 284 ? 109.820 173.949 100.511 1.00 103.06 284 A 1 
ATOM 2890 H HE2  . MET I 9 284 ? 110.855 174.488 99.432  1.00 103.06 284 A 1 
ATOM 2891 H HE3  . MET I 9 284 ? 109.772 175.470 100.053 1.00 103.06 284 A 1 
ATOM 2892 N N    . SER I 9 285 ? 110.719 177.428 94.788  1.00 66.08  285 A 1 
ATOM 2893 C CA   . SER I 9 285 ? 112.169 177.526 94.611  1.00 65.83  285 A 1 
ATOM 2894 C C    . SER I 9 285 ? 112.821 177.167 95.943  1.00 72.93  285 A 1 
ATOM 2895 O O    . SER I 9 285 ? 112.952 178.004 96.839  1.00 74.11  285 A 1 
ATOM 2896 C CB   . SER I 9 285 ? 112.585 178.913 94.148  1.00 69.34  285 A 1 
ATOM 2897 O OG   . SER I 9 285 ? 113.968 178.928 93.832  1.00 68.60  285 A 1 
ATOM 2898 H H    . SER I 9 285 ? 110.347 178.151 95.064  1.00 79.30  285 A 1 
ATOM 2899 H HA   . SER I 9 285 ? 112.458 176.881 93.945  1.00 78.99  285 A 1 
ATOM 2900 H HB2  . SER I 9 285 ? 112.074 179.152 93.361  1.00 83.21  285 A 1 
ATOM 2901 H HB3  . SER I 9 285 ? 112.415 179.551 94.861  1.00 83.21  285 A 1 
ATOM 2902 H HG   . SER I 9 285 ? 114.198 179.694 93.577  1.00 82.33  285 A 1 
ATOM 2903 N N    . CYS I 9 286 ? 113.231 175.910 96.060  1.00 68.60  286 A 1 
ATOM 2904 C CA   . CYS I 9 286 ? 113.743 175.380 97.312  1.00 60.22  286 A 1 
ATOM 2905 C C    . CYS I 9 286 ? 115.097 175.997 97.614  1.00 65.64  286 A 1 
ATOM 2906 O O    . CYS I 9 286 ? 115.975 176.032 96.745  1.00 67.85  286 A 1 
ATOM 2907 C CB   . CYS I 9 286 ? 113.839 173.860 97.234  1.00 80.86  286 A 1 
ATOM 2908 S SG   . CYS I 9 286 ? 112.218 173.035 97.166  1.00 71.37  286 A 1 
ATOM 2909 H H    . CYS I 9 286 ? 113.221 175.339 95.419  1.00 82.32  286 A 1 
ATOM 2910 H HA   . CYS I 9 286 ? 113.136 175.611 98.032  1.00 72.26  286 A 1 
ATOM 2911 H HB2  . CYS I 9 286 ? 114.330 173.616 96.434  1.00 97.03  286 A 1 
ATOM 2912 H HB3  . CYS I 9 286 ? 114.306 173.534 98.020  1.00 97.03  286 A 1 
ATOM 2913 H HG   . CYS I 9 286 ? 112.386 171.848 97.108  1.00 85.64  286 A 1 
ATOM 2914 N N    . GLN I 9 287 ? 115.250 176.534 98.828  1.00 71.70  287 A 1 
ATOM 2915 C CA   . GLN I 9 287 ? 116.452 177.259 99.238  1.00 68.47  287 A 1 
ATOM 2916 C C    . GLN I 9 287 ? 117.137 176.589 100.427 1.00 68.19  287 A 1 
ATOM 2917 O O    . GLN I 9 287 ? 117.142 177.124 101.545 1.00 79.13  287 A 1 
ATOM 2918 C CB   . GLN I 9 287 ? 116.128 178.715 99.568  1.00 71.58  287 A 1 
ATOM 2919 C CG   . GLN I 9 287 ? 115.613 179.506 98.390  1.00 72.51  287 A 1 
ATOM 2920 C CD   . GLN I 9 287 ? 116.621 179.569 97.252  1.00 71.82  287 A 1 
ATOM 2921 O OE1  . GLN I 9 287 ? 117.779 179.170 97.403  1.00 59.84  287 A 1 
ATOM 2922 N NE2  . GLN I 9 287 ? 116.182 180.071 96.104  1.00 88.59  287 A 1 
ATOM 2923 H H    . GLN I 9 287 ? 114.654 176.486 99.446  1.00 86.04  287 A 1 
ATOM 2924 H HA   . GLN I 9 287 ? 117.079 177.259 98.500  1.00 82.17  287 A 1 
ATOM 2925 H HB2  . GLN I 9 287 ? 115.449 178.736 100.259 1.00 85.90  287 A 1 
ATOM 2926 H HB3  . GLN I 9 287 ? 116.936 179.150 99.887  1.00 85.90  287 A 1 
ATOM 2927 H HG2  . GLN I 9 287 ? 114.806 179.085 98.054  1.00 87.01  287 A 1 
ATOM 2928 H HG3  . GLN I 9 287 ? 115.423 180.413 98.677  1.00 87.01  287 A 1 
ATOM 2929 H HE21 . GLN I 9 287 ? 115.367 180.340 96.036  1.00 106.31 287 A 1 
ATOM 2930 H HE22 . GLN I 9 287 ? 116.711 180.129 95.429  1.00 106.31 287 A 1 
ATOM 2931 N N    . PRO I 9 288 ? 117.673 175.388 100.232 1.00 66.98  288 A 1 
ATOM 2932 C CA   . PRO I 9 288 ? 118.535 174.780 101.249 1.00 75.76  288 A 1 
ATOM 2933 C C    . PRO I 9 288 ? 119.823 175.567 101.384 1.00 76.11  288 A 1 
ATOM 2934 O O    . PRO I 9 288 ? 120.169 176.352 100.491 1.00 79.02  288 A 1 
ATOM 2935 C CB   . PRO I 9 288 ? 118.812 173.376 100.693 1.00 80.10  288 A 1 
ATOM 2936 C CG   . PRO I 9 288 ? 118.614 173.503 99.234  1.00 70.11  288 A 1 
ATOM 2937 C CD   . PRO I 9 288 ? 117.514 174.510 99.061  1.00 74.91  288 A 1 
ATOM 2938 H HA   . PRO I 9 288 ? 118.081 174.720 102.104 1.00 90.91  288 A 1 
ATOM 2939 H HB2  . PRO I 9 288 ? 119.724 173.116 100.894 1.00 96.12  288 A 1 
ATOM 2940 H HB3  . PRO I 9 288 ? 118.182 172.743 101.073 1.00 96.12  288 A 1 
ATOM 2941 H HG2  . PRO I 9 288 ? 119.433 173.818 98.820  1.00 84.13  288 A 1 
ATOM 2942 H HG3  . PRO I 9 288 ? 118.350 172.645 98.864  1.00 84.13  288 A 1 
ATOM 2943 H HD2  . PRO I 9 288 ? 117.642 175.012 98.240  1.00 89.89  288 A 1 
ATOM 2944 H HD3  . PRO I 9 288 ? 116.649 174.073 99.080  1.00 89.89  288 A 1 
ATOM 2945 N N    . PRO I 9 289 ? 120.577 175.377 102.463 1.00 84.06  289 A 1 
ATOM 2946 C CA   . PRO I 9 289 ? 121.847 176.095 102.584 1.00 97.37  289 A 1 
ATOM 2947 C C    . PRO I 9 289 ? 122.822 175.603 101.528 1.00 80.93  289 A 1 
ATOM 2948 O O    . PRO I 9 289 ? 122.773 174.450 101.092 1.00 69.74  289 A 1 
ATOM 2949 C CB   . PRO I 9 289 ? 122.324 175.753 104.001 1.00 103.47 289 A 1 
ATOM 2950 C CG   . PRO I 9 289 ? 121.630 174.479 104.339 1.00 95.60  289 A 1 
ATOM 2951 C CD   . PRO I 9 289 ? 120.304 174.529 103.638 1.00 88.52  289 A 1 
ATOM 2952 H HA   . PRO I 9 289 ? 121.717 177.052 102.499 1.00 116.85 289 A 1 
ATOM 2953 H HB2  . PRO I 9 289 ? 123.286 175.634 104.003 1.00 124.17 289 A 1 
ATOM 2954 H HB3  . PRO I 9 289 ? 122.062 176.459 104.613 1.00 124.17 289 A 1 
ATOM 2955 H HG2  . PRO I 9 289 ? 122.156 173.728 104.022 1.00 114.72 289 A 1 
ATOM 2956 H HG3  . PRO I 9 289 ? 121.504 174.422 105.299 1.00 114.72 289 A 1 
ATOM 2957 H HD2  . PRO I 9 289 ? 120.034 173.641 103.359 1.00 106.23 289 A 1 
ATOM 2958 H HD3  . PRO I 9 289 ? 119.636 174.943 104.206 1.00 106.23 289 A 1 
ATOM 2959 N N    . ASP I 9 290 ? 123.703 176.505 101.106 1.00 71.00  290 A 1 
ATOM 2960 C CA   . ASP I 9 290 ? 124.540 176.264 99.937  1.00 72.11  290 A 1 
ATOM 2961 C C    . ASP I 9 290 ? 125.754 175.433 100.346 1.00 71.87  290 A 1 
ATOM 2962 O O    . ASP I 9 290 ? 126.640 175.921 101.052 1.00 73.03  290 A 1 
ATOM 2963 C CB   . ASP I 9 290 ? 124.942 177.593 99.302  1.00 72.20  290 A 1 
ATOM 2964 C CG   . ASP I 9 290 ? 126.009 177.435 98.243  1.00 83.33  290 A 1 
ATOM 2965 O OD1  . ASP I 9 290 ? 126.056 176.353 97.617  1.00 95.49  290 A 1 
ATOM 2966 O OD2  . ASP I 9 290 ? 126.764 178.403 98.004  1.00 80.80  290 A 1 
ATOM 2967 H H    . ASP I 9 290 ? 123.834 177.267 101.481 1.00 85.21  290 A 1 
ATOM 2968 H HA   . ASP I 9 290 ? 124.036 175.756 99.283  1.00 86.54  290 A 1 
ATOM 2969 H HB2  . ASP I 9 290 ? 124.163 177.993 98.888  1.00 86.64  290 A 1 
ATOM 2970 H HB3  . ASP I 9 290 ? 125.290 178.180 99.992  1.00 86.64  290 A 1 
ATOM 2971 N N    . PHE I 9 291 ? 125.768 174.160 99.950  1.00 87.29  291 A 1 
ATOM 2972 C CA   . PHE I 9 291 ? 126.877 173.286 100.317 1.00 96.53  291 A 1 
ATOM 2973 C C    . PHE I 9 291 ? 128.151 173.609 99.548  1.00 90.50  291 A 1 
ATOM 2974 O O    . PHE I 9 291 ? 129.199 173.020 99.843  1.00 100.56 291 A 1 
ATOM 2975 C CB   . PHE I 9 291 ? 126.496 171.818 100.107 1.00 92.12  291 A 1 
ATOM 2976 C CG   . PHE I 9 291 ? 126.515 171.385 98.681  1.00 75.85  291 A 1 
ATOM 2977 C CD1  . PHE I 9 291 ? 125.386 171.507 97.897  1.00 80.02  291 A 1 
ATOM 2978 C CD2  . PHE I 9 291 ? 127.657 170.843 98.125  1.00 95.42  291 A 1 
ATOM 2979 C CE1  . PHE I 9 291 ? 125.398 171.107 96.580  1.00 96.19  291 A 1 
ATOM 2980 C CE2  . PHE I 9 291 ? 127.677 170.440 96.808  1.00 98.79  291 A 1 
ATOM 2981 C CZ   . PHE I 9 291 ? 126.546 170.571 96.035  1.00 89.60  291 A 1 
ATOM 2982 H H    . PHE I 9 291 ? 125.159 173.784 99.476  1.00 104.75 291 A 1 
ATOM 2983 H HA   . PHE I 9 291 ? 127.067 173.409 101.260 1.00 115.83 291 A 1 
ATOM 2984 H HB2  . PHE I 9 291 ? 127.121 171.261 100.595 1.00 110.54 291 A 1 
ATOM 2985 H HB3  . PHE I 9 291 ? 125.599 171.679 100.447 1.00 110.54 291 A 1 
ATOM 2986 H HD1  . PHE I 9 291 ? 124.611 171.869 98.261  1.00 96.03  291 A 1 
ATOM 2987 H HD2  . PHE I 9 291 ? 128.423 170.754 98.644  1.00 114.51 291 A 1 
ATOM 2988 H HE1  . PHE I 9 291 ? 124.633 171.195 96.061  1.00 115.42 291 A 1 
ATOM 2989 H HE2  . PHE I 9 291 ? 128.453 170.079 96.442  1.00 118.54 291 A 1 
ATOM 2990 H HZ   . PHE I 9 291 ? 126.556 170.300 95.147  1.00 107.52 291 A 1 
ATOM 2991 N N    . THR I 9 292 ? 128.084 174.487 98.551  1.00 80.88  292 A 1 
ATOM 2992 C CA   . THR I 9 292 ? 129.294 174.950 97.882  1.00 81.73  292 A 1 
ATOM 2993 C C    . THR I 9 292 ? 129.996 176.049 98.666  1.00 85.75  292 A 1 
ATOM 2994 O O    . THR I 9 292 ? 131.210 176.231 98.509  1.00 88.45  292 A 1 
ATOM 2995 C CB   . THR I 9 292 ? 128.951 175.448 96.481  1.00 87.84  292 A 1 
ATOM 2996 O OG1  . THR I 9 292 ? 128.512 174.343 95.681  1.00 82.64  292 A 1 
ATOM 2997 C CG2  . THR I 9 292 ? 130.160 176.090 95.821  1.00 111.04 292 A 1 
ATOM 2998 H H    . THR I 9 292 ? 127.356 174.829 98.246  1.00 97.06  292 A 1 
ATOM 2999 H HA   . THR I 9 292 ? 129.909 174.205 97.795  1.00 98.08  292 A 1 
ATOM 3000 H HB   . THR I 9 292 ? 128.244 176.110 96.535  1.00 105.41 292 A 1 
ATOM 3001 H HG1  . THR I 9 292 ? 128.322 174.607 94.905  1.00 99.17  292 A 1 
ATOM 3002 H HG21 . THR I 9 292 ? 129.928 176.400 94.933  1.00 133.24 292 A 1 
ATOM 3003 H HG22 . THR I 9 292 ? 130.465 176.844 96.349  1.00 133.24 292 A 1 
ATOM 3004 H HG23 . THR I 9 292 ? 130.882 175.444 95.751  1.00 133.24 292 A 1 
ATOM 3005 N N    . ASN I 9 293 ? 129.264 176.800 99.483  1.00 103.14 293 A 1 
ATOM 3006 C CA   . ASN I 9 293 ? 129.857 177.864 100.292 1.00 101.80 293 A 1 
ATOM 3007 C C    . ASN I 9 293 ? 130.671 177.252 101.420 1.00 97.60  293 A 1 
ATOM 3008 O O    . ASN I 9 293 ? 130.120 176.788 102.421 1.00 87.62  293 A 1 
ATOM 3009 C CB   . ASN I 9 293 ? 128.769 178.770 100.853 1.00 98.08  293 A 1 
ATOM 3010 C CG   . ASN I 9 293 ? 129.329 179.962 101.587 1.00 104.56 293 A 1 
ATOM 3011 O OD1  . ASN I 9 293 ? 130.543 180.107 101.728 1.00 129.47 293 A 1 
ATOM 3012 N ND2  . ASN I 9 293 ? 128.445 180.823 102.070 1.00 119.27 293 A 1 
ATOM 3013 H H    . ASN I 9 293 ? 128.415 176.713 99.590  1.00 123.76 293 A 1 
ATOM 3014 H HA   . ASN I 9 293 ? 130.449 178.400 99.740  1.00 122.16 293 A 1 
ATOM 3015 H HB2  . ASN I 9 293 ? 128.220 179.095 100.123 1.00 117.70 293 A 1 
ATOM 3016 H HB3  . ASN I 9 293 ? 128.225 178.262 101.477 1.00 117.70 293 A 1 
ATOM 3017 H HD21 . ASN I 9 293 ? 128.712 181.520 102.496 1.00 143.13 293 A 1 
ATOM 3018 H HD22 . ASN I 9 293 ? 127.604 180.687 101.952 1.00 143.13 293 A 1 
ATOM 3019 N N    . MET I 9 294 ? 131.995 177.273 101.269 1.00 124.07 294 A 1 
ATOM 3020 C CA   . MET I 9 294 ? 132.907 176.645 102.214 1.00 119.47 294 A 1 
ATOM 3021 C C    . MET I 9 294 ? 133.465 177.638 103.221 1.00 104.68 294 A 1 
ATOM 3022 O O    . MET I 9 294 ? 134.398 177.304 103.954 1.00 100.90 294 A 1 
ATOM 3023 C CB   . MET I 9 294 ? 134.045 175.959 101.468 1.00 108.44 294 A 1 
ATOM 3024 C CG   . MET I 9 294 ? 133.579 175.192 100.251 1.00 117.74 294 A 1 
ATOM 3025 S SD   . MET I 9 294 ? 134.080 173.463 100.220 1.00 151.18 294 A 1 
ATOM 3026 C CE   . MET I 9 294 ? 132.607 172.730 99.519  1.00 132.40 294 A 1 
ATOM 3027 H H    . MET I 9 294 ? 132.395 177.653 100.609 1.00 148.88 294 A 1 
ATOM 3028 H HA   . MET I 9 294 ? 132.422 175.959 102.698 1.00 143.36 294 A 1 
ATOM 3029 H HB2  . MET I 9 294 ? 134.678 176.631 101.172 1.00 130.13 294 A 1 
ATOM 3030 H HB3  . MET I 9 294 ? 134.483 175.333 102.066 1.00 130.13 294 A 1 
ATOM 3031 H HG2  . MET I 9 294 ? 132.610 175.217 100.221 1.00 141.28 294 A 1 
ATOM 3032 H HG3  . MET I 9 294 ? 133.940 175.617 99.458  1.00 141.28 294 A 1 
ATOM 3033 H HE1  . MET I 9 294 ? 132.736 171.772 99.441  1.00 158.88 294 A 1 
ATOM 3034 H HE2  . MET I 9 294 ? 131.853 172.916 100.104 1.00 158.88 294 A 1 
ATOM 3035 H HE3  . MET I 9 294 ? 132.447 173.115 98.644  1.00 158.88 294 A 1 
ATOM 3036 N N    . LYS I 9 295 ? 132.920 178.844 103.274 1.00 103.78 295 A 1 
ATOM 3037 C CA   . LYS I 9 295 ? 133.469 179.853 104.158 1.00 113.20 295 A 1 
ATOM 3038 C C    . LYS I 9 295 ? 133.128 179.505 105.598 1.00 114.18 295 A 1 
ATOM 3039 O O    . LYS I 9 295 ? 132.114 178.864 105.883 1.00 95.59  295 A 1 
ATOM 3040 C CB   . LYS I 9 295 ? 132.916 181.232 103.805 1.00 120.65 295 A 1 
ATOM 3041 C CG   . LYS I 9 295 ? 133.283 181.715 102.414 1.00 109.32 295 A 1 
ATOM 3042 C CD   . LYS I 9 295 ? 132.581 183.025 102.096 1.00 125.47 295 A 1 
ATOM 3043 C CE   . LYS I 9 295 ? 132.487 183.268 100.594 1.00 134.08 295 A 1 
ATOM 3044 N NZ   . LYS I 9 295 ? 132.197 184.698 100.263 1.00 130.56 295 A 1 
ATOM 3045 H H    . LYS I 9 295 ? 132.241 179.100 102.813 1.00 124.53 295 A 1 
ATOM 3046 H HA   . LYS I 9 295 ? 134.436 179.875 104.065 1.00 135.84 295 A 1 
ATOM 3047 H HB2  . LYS I 9 295 ? 131.947 181.201 103.861 1.00 144.78 295 A 1 
ATOM 3048 H HB3  . LYS I 9 295 ? 133.259 181.878 104.442 1.00 144.78 295 A 1 
ATOM 3049 H HG2  . LYS I 9 295 ? 134.241 181.862 102.367 1.00 131.18 295 A 1 
ATOM 3050 H HG3  . LYS I 9 295 ? 133.009 181.053 101.759 1.00 131.18 295 A 1 
ATOM 3051 H HD2  . LYS I 9 295 ? 131.681 183.001 102.455 1.00 150.56 295 A 1 
ATOM 3052 H HD3  . LYS I 9 295 ? 133.078 183.759 102.490 1.00 150.56 295 A 1 
ATOM 3053 H HE2  . LYS I 9 295 ? 133.332 183.027 100.180 1.00 160.89 295 A 1 
ATOM 3054 H HE3  . LYS I 9 295 ? 131.771 182.724 100.228 1.00 160.89 295 A 1 
ATOM 3055 H HZ1  . LYS I 9 295 ? 132.149 184.802 99.379  1.00 156.67 295 A 1 
ATOM 3056 H HZ2  . LYS I 9 295 ? 131.423 184.942 100.626 1.00 156.67 295 A 1 
ATOM 3057 H HZ3  . LYS I 9 295 ? 132.844 185.219 100.581 1.00 156.67 295 A 1 
ATOM 3058 N N    . ILE I 9 296 ? 133.997 179.921 106.514 1.00 122.49 296 A 1 
ATOM 3059 C CA   . ILE I 9 296 ? 133.671 179.819 107.929 1.00 118.15 296 A 1 
ATOM 3060 C C    . ILE I 9 296 ? 132.737 180.952 108.321 1.00 128.83 296 A 1 
ATOM 3061 O O    . ILE I 9 296 ? 131.594 180.727 108.732 1.00 133.09 296 A 1 
ATOM 3062 C CB   . ILE I 9 296 ? 134.955 179.825 108.774 1.00 123.36 296 A 1 
ATOM 3063 C CG1  . ILE I 9 296 ? 135.855 178.654 108.376 1.00 117.17 296 A 1 
ATOM 3064 C CG2  . ILE I 9 296 ? 134.614 179.740 110.256 1.00 131.39 296 A 1 
ATOM 3065 C CD1  . ILE I 9 296 ? 137.320 178.928 108.564 1.00 112.69 296 A 1 
ATOM 3066 H H    . ILE I 9 296 ? 134.770 180.260 106.344 1.00 146.98 296 A 1 
ATOM 3067 H HA   . ILE I 9 296 ? 133.210 178.981 108.088 1.00 141.78 296 A 1 
ATOM 3068 H HB   . ILE I 9 296 ? 135.431 180.655 108.611 1.00 148.03 296 A 1 
ATOM 3069 H HG12 . ILE I 9 296 ? 135.624 177.884 108.919 1.00 140.61 296 A 1 
ATOM 3070 H HG13 . ILE I 9 296 ? 135.708 178.451 107.439 1.00 140.61 296 A 1 
ATOM 3071 H HG21 . ILE I 9 296 ? 135.437 179.746 110.769 1.00 157.66 296 A 1 
ATOM 3072 H HG22 . ILE I 9 296 ? 134.066 180.504 110.498 1.00 157.66 296 A 1 
ATOM 3073 H HG23 . ILE I 9 296 ? 134.125 178.918 110.421 1.00 157.66 296 A 1 
ATOM 3074 H HD11 . ILE I 9 296 ? 137.826 178.146 108.292 1.00 135.22 296 A 1 
ATOM 3075 H HD12 . ILE I 9 296 ? 137.572 179.690 108.018 1.00 135.22 296 A 1 
ATOM 3076 H HD13 . ILE I 9 296 ? 137.489 179.122 109.499 1.00 135.22 296 A 1 
ATOM 3077 N N    . ASP I 9 297 ? 133.229 182.184 108.239 1.00 130.76 297 A 1 
ATOM 3078 C CA   . ASP I 9 297 ? 132.392 183.350 108.468 1.00 129.18 297 A 1 
ATOM 3079 C C    . ASP I 9 297 ? 131.566 183.578 107.205 1.00 124.97 297 A 1 
ATOM 3080 O O    . ASP I 9 297 ? 132.125 183.790 106.124 1.00 108.86 297 A 1 
ATOM 3081 C CB   . ASP I 9 297 ? 133.226 184.574 108.826 1.00 142.92 297 A 1 
ATOM 3082 C CG   . ASP I 9 297 ? 132.371 185.726 109.321 1.00 139.12 297 A 1 
ATOM 3083 O OD1  . ASP I 9 297 ? 131.184 185.795 108.943 1.00 145.69 297 A 1 
ATOM 3084 O OD2  . ASP I 9 297 ? 132.876 186.544 110.118 1.00 136.27 297 A 1 
ATOM 3085 H H    . ASP I 9 297 ? 134.047 182.370 108.049 1.00 156.91 297 A 1 
ATOM 3086 H HA   . ASP I 9 297 ? 131.783 183.170 109.205 1.00 155.01 297 A 1 
ATOM 3087 H HB2  . ASP I 9 297 ? 133.850 184.339 109.531 1.00 171.50 297 A 1 
ATOM 3088 H HB3  . ASP I 9 297 ? 133.707 184.871 108.040 1.00 171.50 297 A 1 
ATOM 3089 N N    . THR I 9 298 ? 130.244 183.517 107.336 1.00 129.94 298 A 1 
ATOM 3090 C CA   . THR I 9 298 ? 129.330 183.651 106.206 1.00 101.65 298 A 1 
ATOM 3091 C C    . THR I 9 298 ? 128.387 184.818 106.454 1.00 100.50 298 A 1 
ATOM 3092 O O    . THR I 9 298 ? 127.173 184.695 106.278 1.00 101.24 298 A 1 
ATOM 3093 C CB   . THR I 9 298 ? 128.536 182.361 105.988 1.00 118.72 298 A 1 
ATOM 3094 O OG1  . THR I 9 298 ? 128.119 181.831 107.253 1.00 126.88 298 A 1 
ATOM 3095 C CG2  . THR I 9 298 ? 129.386 181.333 105.264 1.00 114.66 298 A 1 
ATOM 3096 H H    . THR I 9 298 ? 129.842 183.396 108.088 1.00 155.92 298 A 1 
ATOM 3097 H HA   . THR I 9 298 ? 129.840 183.835 105.402 1.00 121.98 298 A 1 
ATOM 3098 H HB   . THR I 9 298 ? 127.757 182.551 105.444 1.00 142.46 298 A 1 
ATOM 3099 H HG1  . THR I 9 298 ? 127.633 182.388 107.652 1.00 152.26 298 A 1 
ATOM 3100 H HG21 . THR I 9 298 ? 128.877 180.516 105.131 1.00 137.60 298 A 1 
ATOM 3101 H HG22 . THR I 9 298 ? 129.661 181.679 104.401 1.00 137.60 298 A 1 
ATOM 3102 H HG23 . THR I 9 298 ? 130.176 181.127 105.789 1.00 137.60 298 A 1 
ATOM 3103 N N    . SER I 9 299 ? 128.947 185.949 106.875 1.00 118.60 299 A 1 
ATOM 3104 C CA   . SER I 9 299 ? 128.146 187.117 107.201 1.00 99.72  299 A 1 
ATOM 3105 C C    . SER I 9 299 ? 127.551 187.743 105.945 1.00 78.13  299 A 1 
ATOM 3106 O O    . SER I 9 299 ? 128.118 187.668 104.852 1.00 63.82  299 A 1 
ATOM 3107 C CB   . SER I 9 299 ? 128.992 188.139 107.956 1.00 119.15 299 A 1 
ATOM 3108 O OG   . SER I 9 299 ? 129.386 187.638 109.226 1.00 134.10 299 A 1 
ATOM 3109 H H    . SER I 9 299 ? 129.793 186.064 106.975 1.00 142.31 299 A 1 
ATOM 3110 H HA   . SER I 9 299 ? 127.413 186.847 107.780 1.00 119.66 299 A 1 
ATOM 3111 H HB2  . SER I 9 299 ? 129.786 188.337 107.435 1.00 142.99 299 A 1 
ATOM 3112 H HB3  . SER I 9 299 ? 128.470 188.947 108.085 1.00 142.99 299 A 1 
ATOM 3113 H HG   . SER I 9 299 ? 129.840 186.938 109.130 1.00 160.92 299 A 1 
ATOM 3114 N N    . LEU I 9 300 ? 126.411 188.407 106.133 1.00 80.74  300 A 1 
ATOM 3115 C CA   . LEU I 9 300 ? 125.664 189.066 105.072 1.00 74.60  300 A 1 
ATOM 3116 C C    . LEU I 9 300 ? 125.538 190.560 105.336 1.00 75.97  300 A 1 
ATOM 3117 O O    . LEU I 9 300 ? 125.536 191.006 106.488 1.00 88.90  300 A 1 
ATOM 3118 C CB   . LEU I 9 300 ? 124.249 188.466 104.964 1.00 85.24  300 A 1 
ATOM 3119 C CG   . LEU I 9 300 ? 124.093 187.018 104.492 1.00 86.45  300 A 1 
ATOM 3120 C CD1  . LEU I 9 300 ? 122.665 186.747 104.027 1.00 74.60  300 A 1 
ATOM 3121 C CD2  . LEU I 9 300 ? 125.094 186.682 103.401 1.00 100.19 300 A 1 
ATOM 3122 H H    . LEU I 9 300 ? 126.039 188.492 106.904 1.00 96.89  300 A 1 
ATOM 3123 H HA   . LEU I 9 300 ? 126.120 188.938 104.226 1.00 89.52  300 A 1 
ATOM 3124 H HB2  . LEU I 9 300 ? 123.840 188.518 105.842 1.00 102.29 300 A 1 
ATOM 3125 H HB3  . LEU I 9 300 ? 123.742 189.016 104.348 1.00 102.29 300 A 1 
ATOM 3126 H HG   . LEU I 9 300 ? 124.273 186.429 105.240 1.00 103.75 300 A 1 
ATOM 3127 H HD11 . LEU I 9 300 ? 122.597 185.826 103.736 1.00 89.52  300 A 1 
ATOM 3128 H HD12 . LEU I 9 300 ? 122.058 186.905 104.769 1.00 89.52  300 A 1 
ATOM 3129 H HD13 . LEU I 9 300 ? 122.452 187.345 103.294 1.00 89.52  300 A 1 
ATOM 3130 H HD21 . LEU I 9 300 ? 124.964 185.760 103.126 1.00 120.22 300 A 1 
ATOM 3131 H HD22 . LEU I 9 300 ? 124.949 187.275 102.646 1.00 120.22 300 A 1 
ATOM 3132 H HD23 . LEU I 9 300 ? 125.992 186.804 103.747 1.00 120.22 300 A 1 
ATOM 3133 N N    . ASN I 9 301 ? 125.381 191.320 104.250 1.00 67.12  301 A 1 
ATOM 3134 C CA   . ASN I 9 301 ? 125.159 192.761 104.332 1.00 67.35  301 A 1 
ATOM 3135 C C    . ASN I 9 301 ? 123.767 193.087 104.866 1.00 72.26  301 A 1 
ATOM 3136 O O    . ASN I 9 301 ? 122.757 192.681 104.283 1.00 90.52  301 A 1 
ATOM 3137 C CB   . ASN I 9 301 ? 125.333 193.385 102.952 1.00 75.76  301 A 1 
ATOM 3138 C CG   . ASN I 9 301 ? 125.623 194.861 103.019 1.00 78.50  301 A 1 
ATOM 3139 O OD1  . ASN I 9 301 ? 124.961 195.600 103.752 1.00 71.43  301 A 1 
ATOM 3140 N ND2  . ASN I 9 301 ? 126.603 195.307 102.248 1.00 86.14  301 A 1 
ATOM 3141 H H    . ASN I 9 301 ? 125.400 191.018 103.446 1.00 80.55  301 A 1 
ATOM 3142 H HA   . ASN I 9 301 ? 125.813 193.155 104.930 1.00 80.82  301 A 1 
ATOM 3143 H HB2  . ASN I 9 301 ? 126.075 192.953 102.500 1.00 90.91  301 A 1 
ATOM 3144 H HB3  . ASN I 9 301 ? 124.516 193.260 102.443 1.00 90.91  301 A 1 
ATOM 3145 H HD21 . ASN I 9 301 ? 126.806 196.142 102.252 1.00 103.36 301 A 1 
ATOM 3146 H HD22 . ASN I 9 301 ? 127.040 194.759 101.750 1.00 103.36 301 A 1 
ATOM 3147 N N    . GLY I 9 302 ? 123.723 193.874 105.943 1.00 64.94  302 A 1 
ATOM 3148 C CA   . GLY I 9 302 ? 122.454 194.224 106.559 1.00 76.81  302 A 1 
ATOM 3149 C C    . GLY I 9 302 ? 121.676 195.262 105.788 1.00 84.73  302 A 1 
ATOM 3150 O O    . GLY I 9 302 ? 120.451 195.341 105.922 1.00 95.41  302 A 1 
ATOM 3151 H H    . GLY I 9 302 ? 124.411 194.211 106.333 1.00 77.93  302 A 1 
ATOM 3152 H HA2  . GLY I 9 302 ? 121.906 193.426 106.632 1.00 92.17  302 A 1 
ATOM 3153 H HA3  . GLY I 9 302 ? 122.615 194.567 107.451 1.00 92.17  302 A 1 
ATOM 3154 N N    . ASN I 9 303 ? 122.371 196.114 105.042 1.00 78.77  303 A 1 
ATOM 3155 C CA   . ASN I 9 303 ? 121.709 197.116 104.218 1.00 93.57  303 A 1 
ATOM 3156 C C    . ASN I 9 303 ? 120.642 196.501 103.321 1.00 109.83 303 A 1 
ATOM 3157 O O    . ASN I 9 303 ? 120.919 195.579 102.545 1.00 102.54 303 A 1 
ATOM 3158 C CB   . ASN I 9 303 ? 122.743 197.846 103.366 1.00 88.53  303 A 1 
ATOM 3159 C CG   . ASN I 9 303 ? 122.293 199.234 102.986 1.00 89.63  303 A 1 
ATOM 3160 O OD1  . ASN I 9 303 ? 121.430 199.824 103.638 1.00 76.70  303 A 1 
ATOM 3161 N ND2  . ASN I 9 303 ? 122.862 199.760 101.912 1.00 100.03 303 A 1 
ATOM 3162 H H    . ASN I 9 303 ? 123.228 196.131 104.996 1.00 94.52  303 A 1 
ATOM 3163 H HA   . ASN I 9 303 ? 121.281 197.767 104.795 1.00 112.29 303 A 1 
ATOM 3164 H HB2  . ASN I 9 303 ? 123.570 197.923 103.868 1.00 106.23 303 A 1 
ATOM 3165 H HB3  . ASN I 9 303 ? 122.892 197.344 102.551 1.00 106.23 303 A 1 
ATOM 3166 H HD21 . ASN I 9 303 ? 122.640 200.548 101.651 1.00 120.04 303 A 1 
ATOM 3167 H HD22 . ASN I 9 303 ? 123.458 199.316 101.480 1.00 120.04 303 A 1 
ATOM 3168 N N    . ASN I 9 304 ? 119.427 197.051 103.398 1.00 103.84 304 A 1 
ATOM 3169 C CA   . ASN I 9 304 ? 118.280 196.556 102.639 1.00 107.88 304 A 1 
ATOM 3170 C C    . ASN I 9 304 ? 118.190 195.035 102.599 1.00 108.50 304 A 1 
ATOM 3171 O O    . ASN I 9 304 ? 117.869 194.456 101.558 1.00 110.55 304 A 1 
ATOM 3172 C CB   . ASN I 9 304 ? 118.322 197.096 101.206 1.00 108.15 304 A 1 
ATOM 3173 C CG   . ASN I 9 304 ? 118.132 198.593 101.144 1.00 95.77  304 A 1 
ATOM 3174 O OD1  . ASN I 9 304 ? 117.524 199.193 102.032 1.00 101.09 304 A 1 
ATOM 3175 N ND2  . ASN I 9 304 ? 118.643 199.208 100.085 1.00 90.24  304 A 1 
ATOM 3176 H H    . ASN I 9 304 ? 119.243 197.728 103.893 1.00 124.61 304 A 1 
ATOM 3177 H HA   . ASN I 9 304 ? 117.468 196.886 103.057 1.00 129.45 304 A 1 
ATOM 3178 H HB2  . ASN I 9 304 ? 119.182 196.885 100.814 1.00 129.78 304 A 1 
ATOM 3179 H HB3  . ASN I 9 304 ? 117.610 196.682 100.692 1.00 129.78 304 A 1 
ATOM 3180 H HD21 . ASN I 9 304 ? 118.562 200.059 100.001 1.00 108.28 304 A 1 
ATOM 3181 H HD22 . ASN I 9 304 ? 119.059 198.753 99.484  1.00 108.28 304 A 1 
ATOM 3182 N N    . ALA I 9 305 ? 118.468 194.380 103.725 1.00 107.16 305 A 1 
ATOM 3183 C CA   . ALA I 9 305 ? 118.467 192.923 103.748 1.00 97.95  305 A 1 
ATOM 3184 C C    . ALA I 9 305 ? 117.097 192.372 103.379 1.00 104.56 305 A 1 
ATOM 3185 O O    . ALA I 9 305 ? 116.975 191.538 102.472 1.00 96.44  305 A 1 
ATOM 3186 C CB   . ALA I 9 305 ? 118.887 192.420 105.128 1.00 108.67 305 A 1 
ATOM 3187 H H    . ALA I 9 305 ? 118.657 194.751 104.478 1.00 128.59 305 A 1 
ATOM 3188 H HA   . ALA I 9 305 ? 119.109 192.594 103.100 1.00 117.55 305 A 1 
ATOM 3189 H HB1  . ALA I 9 305 ? 118.880 191.450 105.124 1.00 130.40 305 A 1 
ATOM 3190 H HB2  . ALA I 9 305 ? 119.780 192.744 105.322 1.00 130.40 305 A 1 
ATOM 3191 H HB3  . ALA I 9 305 ? 118.261 192.753 105.789 1.00 130.40 305 A 1 
ATOM 3192 N N    . TYR I 9 306 ? 116.053 192.810 104.085 1.00 103.04 306 A 1 
ATOM 3193 C CA   . TYR I 9 306 ? 114.707 192.319 103.805 1.00 98.85  306 A 1 
ATOM 3194 C C    . TYR I 9 306 ? 114.265 192.624 102.377 1.00 99.21  306 A 1 
ATOM 3195 O O    . TYR I 9 306 ? 113.786 191.735 101.667 1.00 108.52 306 A 1 
ATOM 3196 C CB   . TYR I 9 306 ? 113.710 192.909 104.802 1.00 100.24 306 A 1 
ATOM 3197 C CG   . TYR I 9 306 ? 112.330 192.281 104.712 1.00 84.46  306 A 1 
ATOM 3198 C CD1  . TYR I 9 306 ? 112.037 191.105 105.389 1.00 82.38  306 A 1 
ATOM 3199 C CD2  . TYR I 9 306 ? 111.326 192.870 103.956 1.00 72.80  306 A 1 
ATOM 3200 C CE1  . TYR I 9 306 ? 110.784 190.526 105.313 1.00 79.88  306 A 1 
ATOM 3201 C CE2  . TYR I 9 306 ? 110.065 192.300 103.877 1.00 93.36  306 A 1 
ATOM 3202 C CZ   . TYR I 9 306 ? 109.801 191.128 104.558 1.00 96.51  306 A 1 
ATOM 3203 O OH   . TYR I 9 306 ? 108.552 190.549 104.482 1.00 99.09  306 A 1 
ATOM 3204 H H    . TYR I 9 306 ? 116.098 193.386 104.724 1.00 123.65 306 A 1 
ATOM 3205 H HA   . TYR I 9 306 ? 114.699 191.354 103.916 1.00 118.62 306 A 1 
ATOM 3206 H HB2  . TYR I 9 306 ? 114.045 192.767 105.702 1.00 120.29 306 A 1 
ATOM 3207 H HB3  . TYR I 9 306 ? 113.618 193.858 104.631 1.00 120.29 306 A 1 
ATOM 3208 H HD1  . TYR I 9 306 ? 112.697 190.695 105.899 1.00 98.85  306 A 1 
ATOM 3209 H HD2  . TYR I 9 306 ? 111.500 193.659 103.497 1.00 87.36  306 A 1 
ATOM 3210 H HE1  . TYR I 9 306 ? 110.603 189.737 105.770 1.00 95.86  306 A 1 
ATOM 3211 H HE2  . TYR I 9 306 ? 109.402 192.704 103.366 1.00 112.03 306 A 1 
ATOM 3212 H HH   . TYR I 9 306 ? 108.050 191.013 103.993 1.00 118.91 306 A 1 
ATOM 3213 N N    . LYS I 9 307 ? 114.352 193.890 101.964 1.00 94.29  307 A 1 
ATOM 3214 C CA   . LYS I 9 307 ? 113.877 194.264 100.630 1.00 92.51  307 A 1 
ATOM 3215 C C    . LYS I 9 307 ? 114.581 193.468 99.537  1.00 75.48  307 A 1 
ATOM 3216 O O    . LYS I 9 307 ? 113.940 192.992 98.586  1.00 76.31  307 A 1 
ATOM 3217 C CB   . LYS I 9 307 ? 114.061 195.766 100.428 1.00 107.59 307 A 1 
ATOM 3218 C CG   . LYS I 9 307 ? 113.075 196.588 101.253 1.00 132.54 307 A 1 
ATOM 3219 C CD   . LYS I 9 307 ? 113.651 197.917 101.723 1.00 136.82 307 A 1 
ATOM 3220 C CE   . LYS I 9 307 ? 114.754 197.731 102.762 1.00 141.63 307 A 1 
ATOM 3221 N NZ   . LYS I 9 307 ? 114.338 196.890 103.925 1.00 134.22 307 A 1 
ATOM 3222 H H    . LYS I 9 307 ? 114.676 194.539 102.424 1.00 113.15 307 A 1 
ATOM 3223 H HA   . LYS I 9 307 ? 112.930 194.072 100.574 1.00 111.02 307 A 1 
ATOM 3224 H HB2  . LYS I 9 307 ? 114.959 196.015 100.695 1.00 129.11 307 A 1 
ATOM 3225 H HB3  . LYS I 9 307 ? 113.920 195.977 99.490  1.00 129.11 307 A 1 
ATOM 3226 H HG2  . LYS I 9 307 ? 112.291 196.774 100.712 1.00 159.05 307 A 1 
ATOM 3227 H HG3  . LYS I 9 307 ? 112.819 196.076 102.037 1.00 159.05 307 A 1 
ATOM 3228 H HD2  . LYS I 9 307 ? 114.030 198.384 100.963 1.00 164.18 307 A 1 
ATOM 3229 H HD3  . LYS I 9 307 ? 112.945 198.445 102.124 1.00 164.18 307 A 1 
ATOM 3230 H HE2  . LYS I 9 307 ? 115.514 197.301 102.340 1.00 169.96 307 A 1 
ATOM 3231 H HE3  . LYS I 9 307 ? 115.015 198.601 103.102 1.00 169.96 307 A 1 
ATOM 3232 H HZ1  . LYS I 9 307 ? 115.013 196.813 104.501 1.00 161.06 307 A 1 
ATOM 3233 H HZ2  . LYS I 9 307 ? 113.646 197.267 104.341 1.00 161.06 307 A 1 
ATOM 3234 H HZ3  . LYS I 9 307 ? 114.102 196.080 103.645 1.00 161.06 307 A 1 
ATOM 3235 N N    . ASP I 9 308 ? 115.882 193.233 99.701  1.00 75.05  308 A 1 
ATOM 3236 C CA   . ASP I 9 308 ? 116.596 192.427 98.721  1.00 93.62  308 A 1 
ATOM 3237 C C    . ASP I 9 308 ? 116.178 190.974 98.811  1.00 100.70 308 A 1 
ATOM 3238 O O    . ASP I 9 308 ? 116.184 190.264 97.798  1.00 113.00 308 A 1 
ATOM 3239 C CB   . ASP I 9 308 ? 118.107 192.541 98.926  1.00 109.82 308 A 1 
ATOM 3240 C CG   . ASP I 9 308 ? 118.660 193.873 98.476  1.00 113.31 308 A 1 
ATOM 3241 O OD1  . ASP I 9 308 ? 118.229 194.912 99.019  1.00 121.76 308 A 1 
ATOM 3242 O OD2  . ASP I 9 308 ? 119.535 193.872 97.582  1.00 113.55 308 A 1 
ATOM 3243 H H    . ASP I 9 308 ? 116.362 193.523 100.353 1.00 90.06  308 A 1 
ATOM 3244 H HA   . ASP I 9 308 ? 116.389 192.748 97.830  1.00 112.34 308 A 1 
ATOM 3245 H HB2  . ASP I 9 308 ? 118.305 192.439 99.870  1.00 131.78 308 A 1 
ATOM 3246 H HB3  . ASP I 9 308 ? 118.548 191.845 98.417  1.00 131.78 308 A 1 
ATOM 3247 N N    . MET I 9 309 ? 115.851 190.502 100.010 1.00 79.36  309 A 1 
ATOM 3248 C CA   . MET I 9 309 ? 115.456 189.112 100.152 1.00 77.81  309 A 1 
ATOM 3249 C C    . MET I 9 309 ? 114.121 188.863 99.464  1.00 74.50  309 A 1 
ATOM 3250 O O    . MET I 9 309 ? 113.950 187.852 98.774  1.00 75.03  309 A 1 
ATOM 3251 C CB   . MET I 9 309 ? 115.362 188.766 101.630 1.00 73.49  309 A 1 
ATOM 3252 C CG   . MET I 9 309 ? 115.114 187.317 101.912 1.00 63.95  309 A 1 
ATOM 3253 S SD   . MET I 9 309 ? 114.713 187.056 103.644 1.00 81.33  309 A 1 
ATOM 3254 C CE   . MET I 9 309 ? 113.146 187.916 103.797 1.00 63.20  309 A 1 
ATOM 3255 H H    . MET I 9 309 ? 115.852 190.957 100.741 1.00 95.24  309 A 1 
ATOM 3256 H HA   . MET I 9 309 ? 116.133 188.545 99.751  1.00 93.37  309 A 1 
ATOM 3257 H HB2  . MET I 9 309 ? 116.196 189.010 102.060 1.00 88.18  309 A 1 
ATOM 3258 H HB3  . MET I 9 309 ? 114.633 189.270 102.021 1.00 88.18  309 A 1 
ATOM 3259 H HG2  . MET I 9 309 ? 114.365 187.007 101.376 1.00 76.74  309 A 1 
ATOM 3260 H HG3  . MET I 9 309 ? 115.910 186.807 101.702 1.00 76.74  309 A 1 
ATOM 3261 H HE1  . MET I 9 309 ? 112.831 187.838 104.712 1.00 75.84  309 A 1 
ATOM 3262 H HE2  . MET I 9 309 ? 113.277 188.850 103.571 1.00 75.84  309 A 1 
ATOM 3263 H HE3  . MET I 9 309 ? 112.506 187.514 103.191 1.00 75.84  309 A 1 
ATOM 3264 N N    . VAL I 9 310 ? 113.208 189.827 99.564  1.00 79.75  310 A 1 
ATOM 3265 C CA   . VAL I 9 310 ? 111.842 189.670 99.074  1.00 65.10  310 A 1 
ATOM 3266 C C    . VAL I 9 310 ? 111.739 190.228 97.662  1.00 65.69  310 A 1 
ATOM 3267 O O    . VAL I 9 310 ? 110.637 190.401 97.131  1.00 60.24  310 A 1 
ATOM 3268 C CB   . VAL I 9 310 ? 110.820 190.352 100.004 1.00 66.67  310 A 1 
ATOM 3269 C CG1  . VAL I 9 310 ? 110.893 189.751 101.392 1.00 64.48  310 A 1 
ATOM 3270 C CG2  . VAL I 9 310 ? 111.017 191.868 100.038 1.00 96.69  310 A 1 
ATOM 3271 H H    . VAL I 9 310 ? 113.358 190.596 99.920  1.00 95.71  310 A 1 
ATOM 3272 H HA   . VAL I 9 310 ? 111.627 188.725 99.037  1.00 78.12  310 A 1 
ATOM 3273 H HB   . VAL I 9 310 ? 109.929 190.183 99.659  1.00 80.01  310 A 1 
ATOM 3274 H HG11 . VAL I 9 310 ? 110.243 190.193 101.962 1.00 77.38  310 A 1 
ATOM 3275 H HG12 . VAL I 9 310 ? 110.694 188.803 101.336 1.00 77.38  310 A 1 
ATOM 3276 H HG13 . VAL I 9 310 ? 111.786 189.880 101.746 1.00 77.38  310 A 1 
ATOM 3277 H HG21 . VAL I 9 310 ? 110.358 192.257 100.632 1.00 116.03 310 A 1 
ATOM 3278 H HG22 . VAL I 9 310 ? 111.910 192.061 100.362 1.00 116.03 310 A 1 
ATOM 3279 H HG23 . VAL I 9 310 ? 110.905 192.219 99.141  1.00 116.03 310 A 1 
ATOM 3280 N N    . LYS I 9 311 ? 112.880 190.546 97.051  1.00 81.67  311 A 1 
ATOM 3281 C CA   . LYS I 9 311 ? 112.819 191.106 95.709  1.00 92.23  311 A 1 
ATOM 3282 C C    . LYS I 9 311 ? 112.265 190.082 94.723  1.00 84.63  311 A 1 
ATOM 3283 O O    . LYS I 9 311 ? 111.535 190.448 93.792  1.00 79.70  311 A 1 
ATOM 3284 C CB   . LYS I 9 311 ? 114.216 191.563 95.273  1.00 101.44 311 A 1 
ATOM 3285 C CG   . LYS I 9 311 ? 114.260 192.472 94.041  1.00 95.90  311 A 1 
ATOM 3286 C CD   . LYS I 9 311 ? 115.525 193.340 94.017  1.00 119.70 311 A 1 
ATOM 3287 C CE   . LYS I 9 311 ? 116.309 193.171 92.709  1.00 113.08 311 A 1 
ATOM 3288 N NZ   . LYS I 9 311 ? 117.124 194.374 92.375  1.00 107.33 311 A 1 
ATOM 3289 H H    . LYS I 9 311 ? 113.670 190.448 97.377  1.00 98.01  311 A 1 
ATOM 3290 H HA   . LYS I 9 311 ? 112.231 191.879 95.710  1.00 110.67 311 A 1 
ATOM 3291 H HB2  . LYS I 9 311 ? 114.621 192.051 96.006  1.00 121.73 311 A 1 
ATOM 3292 H HB3  . LYS I 9 311 ? 114.747 190.777 95.073  1.00 121.73 311 A 1 
ATOM 3293 H HG2  . LYS I 9 311 ? 114.254 191.925 93.240  1.00 115.08 311 A 1 
ATOM 3294 H HG3  . LYS I 9 311 ? 113.490 193.060 94.048  1.00 115.08 311 A 1 
ATOM 3295 H HD2  . LYS I 9 311 ? 115.273 194.272 94.101  1.00 143.64 311 A 1 
ATOM 3296 H HD3  . LYS I 9 311 ? 116.102 193.082 94.752  1.00 143.64 311 A 1 
ATOM 3297 H HE2  . LYS I 9 311 ? 116.911 192.415 92.796  1.00 135.69 311 A 1 
ATOM 3298 H HE3  . LYS I 9 311 ? 115.685 193.020 91.983  1.00 135.69 311 A 1 
ATOM 3299 H HZ1  . LYS I 9 311 ? 117.564 194.239 91.612  1.00 128.80 311 A 1 
ATOM 3300 H HZ2  . LYS I 9 311 ? 116.596 195.082 92.283  1.00 128.80 311 A 1 
ATOM 3301 H HZ3  . LYS I 9 311 ? 117.712 194.532 93.024  1.00 128.80 311 A 1 
ATOM 3302 N N    . TYR I 9 312 ? 112.517 188.798 94.962  1.00 73.75  312 A 1 
ATOM 3303 C CA   . TYR I 9 312 ? 111.977 187.730 94.138  1.00 78.97  312 A 1 
ATOM 3304 C C    . TYR I 9 312 ? 111.309 186.694 95.026  1.00 77.56  312 A 1 
ATOM 3305 O O    . TYR I 9 312 ? 111.739 186.481 96.164  1.00 76.09  312 A 1 
ATOM 3306 C CB   . TYR I 9 312 ? 113.071 187.055 93.292  1.00 74.12  312 A 1 
ATOM 3307 C CG   . TYR I 9 312 ? 113.816 188.000 92.373  1.00 76.65  312 A 1 
ATOM 3308 C CD1  . TYR I 9 312 ? 114.890 188.747 92.834  1.00 85.36  312 A 1 
ATOM 3309 C CD2  . TYR I 9 312 ? 113.431 188.155 91.050  1.00 78.42  312 A 1 
ATOM 3310 C CE1  . TYR I 9 312 ? 115.569 189.616 91.999  1.00 81.43  312 A 1 
ATOM 3311 C CE2  . TYR I 9 312 ? 114.103 189.022 90.206  1.00 86.98  312 A 1 
ATOM 3312 C CZ   . TYR I 9 312 ? 115.172 189.751 90.690  1.00 103.72 312 A 1 
ATOM 3313 O OH   . TYR I 9 312 ? 115.855 190.614 89.865  1.00 124.06 312 A 1 
ATOM 3314 H H    . TYR I 9 312 ? 113.007 188.518 95.610  1.00 88.50  312 A 1 
ATOM 3315 H HA   . TYR I 9 312 ? 111.307 188.095 93.537  1.00 94.77  312 A 1 
ATOM 3316 H HB2  . TYR I 9 312 ? 113.720 186.653 93.890  1.00 88.95  312 A 1 
ATOM 3317 H HB3  . TYR I 9 312 ? 112.661 186.370 92.743  1.00 88.95  312 A 1 
ATOM 3318 H HD1  . TYR I 9 312 ? 115.161 188.658 93.719  1.00 102.43 312 A 1 
ATOM 3319 H HD2  . TYR I 9 312 ? 112.711 187.666 90.724  1.00 94.10  312 A 1 
ATOM 3320 H HE1  . TYR I 9 312 ? 116.290 190.107 92.323  1.00 97.72  312 A 1 
ATOM 3321 H HE2  . TYR I 9 312 ? 113.837 189.113 89.321  1.00 104.38 312 A 1 
ATOM 3322 H HH   . TYR I 9 312 ? 115.514 190.604 89.097  1.00 148.87 312 A 1 
ATOM 3323 N N    . PRO I 9 313 ? 110.267 186.027 94.532  1.00 71.86  313 A 1 
ATOM 3324 C CA   . PRO I 9 313 ? 109.507 185.099 95.370  1.00 59.28  313 A 1 
ATOM 3325 C C    . PRO I 9 313 ? 110.087 183.690 95.413  1.00 61.60  313 A 1 
ATOM 3326 O O    . PRO I 9 313 ? 110.835 183.259 94.531  1.00 57.60  313 A 1 
ATOM 3327 C CB   . PRO I 9 313 ? 108.139 185.083 94.683  1.00 70.19  313 A 1 
ATOM 3328 C CG   . PRO I 9 313 ? 108.478 185.246 93.246  1.00 65.27  313 A 1 
ATOM 3329 C CD   . PRO I 9 313 ? 109.715 186.098 93.169  1.00 77.46  313 A 1 
ATOM 3330 H HA   . PRO I 9 313 ? 109.419 185.443 96.271  1.00 71.13  313 A 1 
ATOM 3331 H HB2  . PRO I 9 313 ? 107.695 184.236 94.845  1.00 84.23  313 A 1 
ATOM 3332 H HB3  . PRO I 9 313 ? 107.601 185.825 95.000  1.00 84.23  313 A 1 
ATOM 3333 H HG2  . PRO I 9 313 ? 108.644 184.373 92.856  1.00 78.33  313 A 1 
ATOM 3334 H HG3  . PRO I 9 313 ? 107.740 185.682 92.791  1.00 78.33  313 A 1 
ATOM 3335 H HD2  . PRO I 9 313 ? 110.343 185.724 92.530  1.00 92.95  313 A 1 
ATOM 3336 H HD3  . PRO I 9 313 ? 109.483 187.013 92.946  1.00 92.95  313 A 1 
ATOM 3337 N N    . ILE I 9 314 ? 109.684 182.967 96.456  1.00 68.51  314 A 1 
ATOM 3338 C CA   . ILE I 9 314 ? 110.008 181.552 96.616  1.00 60.53  314 A 1 
ATOM 3339 C C    . ILE I 9 314 ? 108.926 180.659 96.025  1.00 61.92  314 A 1 
ATOM 3340 O O    . ILE I 9 314 ? 109.224 179.625 95.424  1.00 48.77  314 A 1 
ATOM 3341 C CB   . ILE I 9 314 ? 110.217 181.255 98.114  1.00 63.01  314 A 1 
ATOM 3342 C CG1  . ILE I 9 314 ? 111.510 181.886 98.623  1.00 60.94  314 A 1 
ATOM 3343 C CG2  . ILE I 9 314 ? 110.258 179.756 98.371  1.00 77.84  314 A 1 
ATOM 3344 C CD1  . ILE I 9 314 ? 112.765 181.466 97.888  1.00 70.36  314 A 1 
ATOM 3345 H H    . ILE I 9 314 ? 109.208 183.283 97.098  1.00 82.21  314 A 1 
ATOM 3346 H HA   . ILE I 9 314 ? 110.839 181.362 96.153  1.00 72.64  314 A 1 
ATOM 3347 H HB   . ILE I 9 314 ? 109.473 181.631 98.608  1.00 75.61  314 A 1 
ATOM 3348 H HG12 . ILE I 9 314 ? 111.433 182.849 98.542  1.00 73.12  314 A 1 
ATOM 3349 H HG13 . ILE I 9 314 ? 111.622 181.648 99.557  1.00 73.12  314 A 1 
ATOM 3350 H HG21 . ILE I 9 314 ? 110.390 179.600 99.319  1.00 93.40  314 A 1 
ATOM 3351 H HG22 . ILE I 9 314 ? 109.417 179.362 98.087  1.00 93.40  314 A 1 
ATOM 3352 H HG23 . ILE I 9 314 ? 110.992 179.368 97.867  1.00 93.40  314 A 1 
ATOM 3353 H HD11 . ILE I 9 314 ? 113.527 181.917 98.282  1.00 84.44  314 A 1 
ATOM 3354 H HD12 . ILE I 9 314 ? 112.870 180.505 97.969  1.00 84.44  314 A 1 
ATOM 3355 H HD13 . ILE I 9 314 ? 112.679 181.711 96.953  1.00 84.44  314 A 1 
ATOM 3356 N N    . PHE I 9 315 ? 107.661 181.027 96.217  1.00 61.11  315 A 1 
ATOM 3357 C CA   . PHE I 9 315 ? 106.536 180.313 95.635  1.00 52.93  315 A 1 
ATOM 3358 C C    . PHE I 9 315 ? 105.897 181.142 94.530  1.00 59.20  315 A 1 
ATOM 3359 O O    . PHE I 9 315 ? 105.733 182.360 94.666  1.00 49.33  315 A 1 
ATOM 3360 C CB   . PHE I 9 315 ? 105.478 179.978 96.694  1.00 56.89  315 A 1 
ATOM 3361 C CG   . PHE I 9 315 ? 105.951 179.029 97.765  1.00 60.12  315 A 1 
ATOM 3362 C CD1  . PHE I 9 315 ? 106.104 177.676 97.499  1.00 60.34  315 A 1 
ATOM 3363 C CD2  . PHE I 9 315 ? 106.216 179.486 99.046  1.00 57.33  315 A 1 
ATOM 3364 C CE1  . PHE I 9 315 ? 106.536 176.801 98.491  1.00 52.75  315 A 1 
ATOM 3365 C CE2  . PHE I 9 315 ? 106.644 178.618 100.037 1.00 61.24  315 A 1 
ATOM 3366 C CZ   . PHE I 9 315 ? 106.805 177.272 99.758  1.00 55.16  315 A 1 
ATOM 3367 H H    . PHE I 9 315 ? 107.428 181.705 96.692  1.00 73.33  315 A 1 
ATOM 3368 H HA   . PHE I 9 315 ? 106.853 179.480 95.247  1.00 63.52  315 A 1 
ATOM 3369 H HB2  . PHE I 9 315 ? 105.202 180.799 97.129  1.00 68.27  315 A 1 
ATOM 3370 H HB3  . PHE I 9 315 ? 104.715 179.568 96.253  1.00 68.27  315 A 1 
ATOM 3371 H HD1  . PHE I 9 315 ? 105.928 177.354 96.645  1.00 72.41  315 A 1 
ATOM 3372 H HD2  . PHE I 9 315 ? 106.113 180.390 99.240  1.00 68.80  315 A 1 
ATOM 3373 H HE1  . PHE I 9 315 ? 106.640 175.897 98.298  1.00 63.31  315 A 1 
ATOM 3374 H HE2  . PHE I 9 315 ? 106.825 178.940 100.891 1.00 73.49  315 A 1 
ATOM 3375 H HZ   . PHE I 9 315 ? 107.091 176.688 100.421 1.00 66.19  315 A 1 
ATOM 3376 N N    . TRP I 9 316 ? 105.484 180.462 93.466  1.00 53.01  316 A 1 
ATOM 3377 C CA   . TRP I 9 316 ? 104.627 181.084 92.461  1.00 48.71  316 A 1 
ATOM 3378 C C    . TRP I 9 316 ? 103.804 179.983 91.801  1.00 47.16  316 A 1 
ATOM 3379 O O    . TRP I 9 316 ? 103.666 178.888 92.350  1.00 53.51  316 A 1 
ATOM 3380 C CB   . TRP I 9 316 ? 105.442 181.944 91.477  1.00 48.30  316 A 1 
ATOM 3381 C CG   . TRP I 9 316 ? 106.422 181.251 90.612  1.00 40.02  316 A 1 
ATOM 3382 C CD1  . TRP I 9 316 ? 106.208 180.796 89.347  1.00 47.83  316 A 1 
ATOM 3383 C CD2  . TRP I 9 316 ? 107.782 180.963 90.922  1.00 30.04  316 A 1 
ATOM 3384 N NE1  . TRP I 9 316 ? 107.356 180.238 88.846  1.00 41.69  316 A 1 
ATOM 3385 C CE2  . TRP I 9 316 ? 108.340 180.328 89.794  1.00 33.40  316 A 1 
ATOM 3386 C CE3  . TRP I 9 316 ? 108.585 181.180 92.038  1.00 31.80  316 A 1 
ATOM 3387 C CZ2  . TRP I 9 316 ? 109.656 179.892 89.759  1.00 33.29  316 A 1 
ATOM 3388 C CZ3  . TRP I 9 316 ? 109.892 180.751 92.001  1.00 48.71  316 A 1 
ATOM 3389 C CH2  . TRP I 9 316 ? 110.417 180.109 90.868  1.00 39.00  316 A 1 
ATOM 3390 H H    . TRP I 9 316 ? 105.685 179.643 93.302  1.00 63.61  316 A 1 
ATOM 3391 H HA   . TRP I 9 316 ? 104.005 181.677 92.913  1.00 58.45  316 A 1 
ATOM 3392 H HB2  . TRP I 9 316 ? 104.819 182.401 90.890  1.00 57.96  316 A 1 
ATOM 3393 H HB3  . TRP I 9 316 ? 105.934 182.603 91.990  1.00 57.96  316 A 1 
ATOM 3394 H HD1  . TRP I 9 316 ? 105.404 180.866 88.884  1.00 57.39  316 A 1 
ATOM 3395 H HE1  . TRP I 9 316 ? 107.443 179.883 88.067  1.00 50.02  316 A 1 
ATOM 3396 H HE3  . TRP I 9 316 ? 108.244 181.600 92.793  1.00 38.16  316 A 1 
ATOM 3397 H HZ2  . TRP I 9 316 ? 110.005 179.469 89.008  1.00 39.95  316 A 1 
ATOM 3398 H HZ3  . TRP I 9 316 ? 110.438 180.888 92.741  1.00 58.45  316 A 1 
ATOM 3399 H HH2  . TRP I 9 316 ? 111.305 179.835 90.872  1.00 46.79  316 A 1 
ATOM 3400 N N    . CYS I 9 317 ? 103.213 180.281 90.652  1.00 58.65  317 A 1 
ATOM 3401 C CA   . CYS I 9 317 ? 102.231 179.430 89.997  1.00 52.42  317 A 1 
ATOM 3402 C C    . CYS I 9 317 ? 102.569 179.214 88.530  1.00 50.78  317 A 1 
ATOM 3403 O O    . CYS I 9 317 ? 103.209 180.050 87.895  1.00 58.13  317 A 1 
ATOM 3404 C CB   . CYS I 9 317 ? 100.825 180.039 90.120  1.00 45.29  317 A 1 
ATOM 3405 S SG   . CYS I 9 317 ? 99.588  179.227 89.118  1.00 68.51  317 A 1 
ATOM 3406 H H    . CYS I 9 317 ? 103.374 181.004 90.215  1.00 70.38  317 A 1 
ATOM 3407 H HA   . CYS I 9 317 ? 102.222 178.565 90.434  1.00 62.90  317 A 1 
ATOM 3408 H HB2  . CYS I 9 317 ? 100.541 179.982 91.045  1.00 54.35  317 A 1 
ATOM 3409 H HB3  . CYS I 9 317 ? 100.865 180.968 89.846  1.00 54.35  317 A 1 
ATOM 3410 H HG   . CYS I 9 317 ? 99.510  178.076 89.449  1.00 82.21  317 A 1 
ATOM 3411 N N    . GLU I 9 318 ? 102.204 178.047 88.016  1.00 47.11  318 A 1 
ATOM 3412 C CA   . GLU I 9 318 ? 102.287 177.789 86.580  1.00 44.19  318 A 1 
ATOM 3413 C C    . GLU I 9 318 ? 100.927 177.295 86.113  1.00 49.21  318 A 1 
ATOM 3414 O O    . GLU I 9 318 ? 100.220 176.621 86.856  1.00 54.32  318 A 1 
ATOM 3415 C CB   . GLU I 9 318 ? 103.360 176.753 86.186  1.00 41.39  318 A 1 
ATOM 3416 C CG   . GLU I 9 318 ? 104.740 177.330 85.886  1.00 47.27  318 A 1 
ATOM 3417 C CD   . GLU I 9 318 ? 105.761 176.270 85.447  1.00 50.71  318 A 1 
ATOM 3418 O OE1  . GLU I 9 318 ? 105.354 175.128 85.150  1.00 58.88  318 A 1 
ATOM 3419 O OE2  . GLU I 9 318 ? 106.972 176.579 85.382  1.00 36.76  318 A 1 
ATOM 3420 H H    . GLU I 9 318 ? 101.903 177.386 88.477  1.00 56.54  318 A 1 
ATOM 3421 H HA   . GLU I 9 318 ? 102.484 178.618 86.117  1.00 53.03  318 A 1 
ATOM 3422 H HB2  . GLU I 9 318 ? 103.462 176.122 86.917  1.00 49.67  318 A 1 
ATOM 3423 H HB3  . GLU I 9 318 ? 103.060 176.285 85.391  1.00 49.67  318 A 1 
ATOM 3424 H HG2  . GLU I 9 318 ? 104.660 177.980 85.171  1.00 56.72  318 A 1 
ATOM 3425 H HG3  . GLU I 9 318 ? 105.081 177.760 86.686  1.00 56.72  318 A 1 
ATOM 3426 N N    . VAL I 9 319 ? 100.505 177.716 84.928  1.00 41.13  319 A 1 
ATOM 3427 C CA   . VAL I 9 319 ? 99.204  177.334 84.396  1.00 43.85  319 A 1 
ATOM 3428 C C    . VAL I 9 319 ? 99.405  176.730 83.019  1.00 49.03  319 A 1 
ATOM 3429 O O    . VAL I 9 319 ? 100.137 177.285 82.200  1.00 57.94  319 A 1 
ATOM 3430 C CB   . VAL I 9 319 ? 98.247  178.538 84.323  1.00 40.92  319 A 1 
ATOM 3431 C CG1  . VAL I 9 319 ? 96.995  178.194 83.504  1.00 46.31  319 A 1 
ATOM 3432 C CG2  . VAL I 9 319 ? 97.881  178.998 85.725  1.00 33.03  319 A 1 
ATOM 3433 H H    . VAL I 9 319 ? 100.960 178.230 84.408  1.00 49.35  319 A 1 
ATOM 3434 H HA   . VAL I 9 319 ? 98.804  176.663 84.972  1.00 52.62  319 A 1 
ATOM 3435 H HB   . VAL I 9 319 ? 98.699  179.272 83.879  1.00 49.10  319 A 1 
ATOM 3436 H HG11 . VAL I 9 319 ? 96.415  178.970 83.475  1.00 55.57  319 A 1 
ATOM 3437 H HG12 . VAL I 9 319 ? 97.266  177.949 82.604  1.00 55.57  319 A 1 
ATOM 3438 H HG13 . VAL I 9 319 ? 96.537  177.450 83.925  1.00 55.57  319 A 1 
ATOM 3439 H HG21 . VAL I 9 319 ? 97.280  179.756 85.661  1.00 39.63  319 A 1 
ATOM 3440 H HG22 . VAL I 9 319 ? 97.446  178.269 86.193  1.00 39.63  319 A 1 
ATOM 3441 H HG23 . VAL I 9 319 ? 98.692  179.257 86.192  1.00 39.63  319 A 1 
ATOM 3442 N N    . TRP I 9 320 ? 98.795  175.580 82.768  1.00 45.58  320 A 1 
ATOM 3443 C CA   . TRP I 9 320 ? 98.966  174.940 81.474  1.00 51.08  320 A 1 
ATOM 3444 C C    . TRP I 9 320 ? 98.078  175.596 80.431  1.00 57.99  320 A 1 
ATOM 3445 O O    . TRP I 9 320 ? 96.877  175.776 80.653  1.00 62.41  320 A 1 
ATOM 3446 C CB   . TRP I 9 320 ? 98.662  173.452 81.544  1.00 46.06  320 A 1 
ATOM 3447 C CG   . TRP I 9 320 ? 98.807  172.770 80.219  1.00 50.37  320 A 1 
ATOM 3448 C CD1  . TRP I 9 320 ? 97.806  172.324 79.414  1.00 62.32  320 A 1 
ATOM 3449 C CD2  . TRP I 9 320 ? 100.030 172.484 79.530  1.00 51.60  320 A 1 
ATOM 3450 N NE1  . TRP I 9 320 ? 98.326  171.756 78.278  1.00 54.76  320 A 1 
ATOM 3451 C CE2  . TRP I 9 320 ? 99.692  171.846 78.325  1.00 49.78  320 A 1 
ATOM 3452 C CE3  . TRP I 9 320 ? 101.380 172.698 79.821  1.00 53.95  320 A 1 
ATOM 3453 C CZ2  . TRP I 9 320 ? 100.650 171.414 77.411  1.00 53.15  320 A 1 
ATOM 3454 C CZ3  . TRP I 9 320 ? 102.329 172.274 78.911  1.00 63.01  320 A 1 
ATOM 3455 C CH2  . TRP I 9 320 ? 101.959 171.634 77.721  1.00 55.76  320 A 1 
ATOM 3456 H H    . TRP I 9 320 ? 98.288  175.159 83.319  1.00 54.70  320 A 1 
ATOM 3457 H HA   . TRP I 9 320 ? 99.889  175.042 81.190  1.00 61.29  320 A 1 
ATOM 3458 H HB2  . TRP I 9 320 ? 99.276  173.031 82.166  1.00 55.27  320 A 1 
ATOM 3459 H HB3  . TRP I 9 320 ? 97.748  173.329 81.846  1.00 55.27  320 A 1 
ATOM 3460 H HD1  . TRP I 9 320 ? 96.899  172.379 79.613  1.00 74.79  320 A 1 
ATOM 3461 H HE1  . TRP I 9 320 ? 97.869  171.408 77.638  1.00 65.71  320 A 1 
ATOM 3462 H HE3  . TRP I 9 320 ? 101.634 173.114 80.614  1.00 64.74  320 A 1 
ATOM 3463 H HZ2  . TRP I 9 320 ? 100.406 170.997 76.618  1.00 63.77  320 A 1 
ATOM 3464 H HZ3  . TRP I 9 320 ? 103.230 172.408 79.095  1.00 75.62  320 A 1 
ATOM 3465 H HH2  . TRP I 9 320 ? 102.620 171.364 77.126  1.00 66.91  320 A 1 
ATOM 3466 N N    . ASP I 9 321 ? 98.664  175.939 79.292  1.00 63.73  321 A 1 
ATOM 3467 C CA   . ASP I 9 321 ? 97.930  176.515 78.180  1.00 67.75  321 A 1 
ATOM 3468 C C    . ASP I 9 321 ? 97.874  175.417 77.126  1.00 79.16  321 A 1 
ATOM 3469 O O    . ASP I 9 321 ? 98.891  175.093 76.491  1.00 70.60  321 A 1 
ATOM 3470 C CB   . ASP I 9 321 ? 98.609  177.781 77.672  1.00 69.89  321 A 1 
ATOM 3471 C CG   . ASP I 9 321 ? 98.022  178.280 76.368  1.00 79.73  321 A 1 
ATOM 3472 O OD1  . ASP I 9 321 ? 96.993  177.728 75.917  1.00 86.92  321 A 1 
ATOM 3473 O OD2  . ASP I 9 321 ? 98.595  179.229 75.794  1.00 82.91  321 A 1 
ATOM 3474 H H    . ASP I 9 321 ? 99.505  175.845 79.137  1.00 76.47  321 A 1 
ATOM 3475 H HA   . ASP I 9 321 ? 97.026  176.732 78.457  1.00 81.30  321 A 1 
ATOM 3476 H HB2  . ASP I 9 321 ? 98.504  178.483 78.336  1.00 83.87  321 A 1 
ATOM 3477 H HB3  . ASP I 9 321 ? 99.550  177.599 77.526  1.00 83.87  321 A 1 
ATOM 3478 N N    . LYS I 9 322 ? 96.688  174.794 77.029  1.00 88.56  322 A 1 
ATOM 3479 C CA   . LYS I 9 322 ? 96.420  173.695 76.109  1.00 83.57  322 A 1 
ATOM 3480 C C    . LYS I 9 322 ? 96.409  174.138 74.654  1.00 88.29  322 A 1 
ATOM 3481 O O    . LYS I 9 322 ? 96.529  173.293 73.760  1.00 88.24  322 A 1 
ATOM 3482 C CB   . LYS I 9 322 ? 95.075  173.073 76.469  1.00 93.22  322 A 1 
ATOM 3483 C CG   . LYS I 9 322 ? 93.890  173.994 76.160  1.00 106.03 322 A 1 
ATOM 3484 C CD   . LYS I 9 322 ? 92.588  173.543 76.820  1.00 115.60 322 A 1 
ATOM 3485 C CE   . LYS I 9 322 ? 92.684  173.603 78.343  1.00 137.77 322 A 1 
ATOM 3486 N NZ   . LYS I 9 322 ? 91.348  173.576 79.005  1.00 142.54 322 A 1 
ATOM 3487 H H    . LYS I 9 322 ? 96.004  175.008 77.505  1.00 106.28 322 A 1 
ATOM 3488 H HA   . LYS I 9 322 ? 97.107  173.017 76.214  1.00 100.29 322 A 1 
ATOM 3489 H HB2  . LYS I 9 322 ? 94.959  172.254 75.960  1.00 111.87 322 A 1 
ATOM 3490 H HB3  . LYS I 9 322 ? 95.061  172.877 77.418  1.00 111.87 322 A 1 
ATOM 3491 H HG2  . LYS I 9 322 ? 94.094  174.886 76.480  1.00 127.24 322 A 1 
ATOM 3492 H HG3  . LYS I 9 322 ? 93.748  174.011 75.201  1.00 127.24 322 A 1 
ATOM 3493 H HD2  . LYS I 9 322 ? 91.867  174.127 76.536  1.00 138.71 322 A 1 
ATOM 3494 H HD3  . LYS I 9 322 ? 92.400  172.626 76.563  1.00 138.71 322 A 1 
ATOM 3495 H HE2  . LYS I 9 322 ? 93.191  172.837 78.658  1.00 165.32 322 A 1 
ATOM 3496 H HE3  . LYS I 9 322 ? 93.130  174.426 78.601  1.00 165.32 322 A 1 
ATOM 3497 H HZ1  . LYS I 9 322 ? 91.444  173.613 79.889  1.00 171.04 322 A 1 
ATOM 3498 H HZ2  . LYS I 9 322 ? 90.862  174.274 78.739  1.00 171.04 322 A 1 
ATOM 3499 H HZ3  . LYS I 9 322 ? 90.918  172.826 78.792  1.00 171.04 322 A 1 
ATOM 3500 N N    . PHE I 9 323 ? 96.274  175.441 74.395  1.00 79.95  323 A 1 
ATOM 3501 C CA   . PHE I 9 323 ? 96.150  175.921 73.027  1.00 85.19  323 A 1 
ATOM 3502 C C    . PHE I 9 323 ? 97.522  176.104 72.401  1.00 97.12  323 A 1 
ATOM 3503 O O    . PHE I 9 323 ? 97.751  175.703 71.252  1.00 108.64 323 A 1 
ATOM 3504 C CB   . PHE I 9 323 ? 95.355  177.225 72.999  1.00 81.27  323 A 1 
ATOM 3505 C CG   . PHE I 9 323 ? 94.051  177.147 73.727  1.00 77.09  323 A 1 
ATOM 3506 C CD1  . PHE I 9 323 ? 92.922  176.676 73.088  1.00 81.12  323 A 1 
ATOM 3507 C CD2  . PHE I 9 323 ? 93.958  177.535 75.052  1.00 89.84  323 A 1 
ATOM 3508 C CE1  . PHE I 9 323 ? 91.714  176.597 73.756  1.00 99.19  323 A 1 
ATOM 3509 C CE2  . PHE I 9 323 ? 92.753  177.460 75.725  1.00 99.91  323 A 1 
ATOM 3510 C CZ   . PHE I 9 323 ? 91.629  176.989 75.074  1.00 97.01  323 A 1 
ATOM 3511 H H    . PHE I 9 323 ? 96.252  176.060 74.994  1.00 95.94  323 A 1 
ATOM 3512 H HA   . PHE I 9 323 ? 95.664  175.264 72.502  1.00 102.23 323 A 1 
ATOM 3513 H HB2  . PHE I 9 323 ? 95.885  177.923 73.414  1.00 97.53  323 A 1 
ATOM 3514 H HB3  . PHE I 9 323 ? 95.165  177.457 72.077  1.00 97.53  323 A 1 
ATOM 3515 H HD1  . PHE I 9 323 ? 92.972  176.409 72.197  1.00 97.34  323 A 1 
ATOM 3516 H HD2  . PHE I 9 323 ? 94.710  177.853 75.492  1.00 107.81 323 A 1 
ATOM 3517 H HE1  . PHE I 9 323 ? 90.958  176.278 73.315  1.00 119.03 323 A 1 
ATOM 3518 H HE2  . PHE I 9 323 ? 92.699  177.726 76.615  1.00 119.90 323 A 1 
ATOM 3519 H HZ   . PHE I 9 323 ? 90.816  176.937 75.525  1.00 116.42 323 A 1 
ATOM 3520 N N    . SER I 9 324 ? 98.451  176.677 73.158  1.00 88.24  324 A 1 
ATOM 3521 C CA   . SER I 9 324 ? 99.829  176.829 72.725  1.00 87.64  324 A 1 
ATOM 3522 C C    . SER I 9 324 ? 100.703 175.710 73.261  1.00 78.50  324 A 1 
ATOM 3523 O O    . SER I 9 324 ? 101.859 175.585 72.841  1.00 77.99  324 A 1 
ATOM 3524 C CB   . SER I 9 324 ? 100.378 178.180 73.183  1.00 76.23  324 A 1 
ATOM 3525 O OG   . SER I 9 324 ? 100.772 178.118 74.540  1.00 87.52  324 A 1 
ATOM 3526 H H    . SER I 9 324 ? 98.301  176.991 73.945  1.00 105.89 324 A 1 
ATOM 3527 H HA   . SER I 9 324 ? 99.862  176.803 71.756  1.00 105.16 324 A 1 
ATOM 3528 H HB2  . SER I 9 324 ? 101.147 178.412 72.639  1.00 91.48  324 A 1 
ATOM 3529 H HB3  . SER I 9 324 ? 99.687  178.855 73.083  1.00 91.48  324 A 1 
ATOM 3530 H HG   . SER I 9 324 ? 101.071 178.863 74.786  1.00 105.03 324 A 1 
ATOM 3531 N N    . LYS I 9 325 ? 100.172 174.909 74.182  1.00 74.14  325 A 1 
ATOM 3532 C CA   . LYS I 9 325 ? 100.873 173.765 74.759  1.00 73.15  325 A 1 
ATOM 3533 C C    . LYS I 9 325 ? 102.126 174.186 75.520  1.00 72.60  325 A 1 
ATOM 3534 O O    . LYS I 9 325 ? 103.229 173.699 75.262  1.00 70.65  325 A 1 
ATOM 3535 C CB   . LYS I 9 325 ? 101.198 172.731 73.674  1.00 79.20  325 A 1 
ATOM 3536 C CG   . LYS I 9 325 ? 100.134 171.655 73.542  1.00 84.12  325 A 1 
ATOM 3537 C CD   . LYS I 9 325 ? 99.199  171.910 72.376  1.00 90.20  325 A 1 
ATOM 3538 C CE   . LYS I 9 325 ? 98.286  170.721 72.161  1.00 113.76 325 A 1 
ATOM 3539 N NZ   . LYS I 9 325 ? 97.336  170.540 73.304  1.00 100.99 325 A 1 
ATOM 3540 H H    . LYS I 9 325 ? 99.381  175.012 74.498  1.00 88.97  325 A 1 
ATOM 3541 H HA   . LYS I 9 325 ? 100.280 173.336 75.395  1.00 87.77  325 A 1 
ATOM 3542 H HB2  . LYS I 9 325 ? 101.275 173.185 72.820  1.00 95.04  325 A 1 
ATOM 3543 H HB3  . LYS I 9 325 ? 102.036 172.298 73.895  1.00 95.04  325 A 1 
ATOM 3544 H HG2  . LYS I 9 325 ? 100.567 170.799 73.399  1.00 100.94 325 A 1 
ATOM 3545 H HG3  . LYS I 9 325 ? 99.603  171.631 74.353  1.00 100.94 325 A 1 
ATOM 3546 H HD2  . LYS I 9 325 ? 98.652  172.688 72.565  1.00 108.25 325 A 1 
ATOM 3547 H HD3  . LYS I 9 325 ? 99.720  172.049 71.570  1.00 108.25 325 A 1 
ATOM 3548 H HE2  . LYS I 9 325 ? 97.767  170.860 71.353  1.00 136.51 325 A 1 
ATOM 3549 H HE3  . LYS I 9 325 ? 98.822  169.917 72.082  1.00 136.51 325 A 1 
ATOM 3550 H HZ1  . LYS I 9 325 ? 96.811  169.837 73.154  1.00 121.19 325 A 1 
ATOM 3551 H HZ2  . LYS I 9 325 ? 97.789  170.407 74.058  1.00 121.19 325 A 1 
ATOM 3552 H HZ3  . LYS I 9 325 ? 96.829  171.265 73.396  1.00 121.19 325 A 1 
ATOM 3553 N N    . LYS I 9 326 ? 101.965 175.141 76.439  1.00 68.99  326 A 1 
ATOM 3554 C CA   . LYS I 9 326 ? 103.100 175.591 77.244  1.00 66.87  326 A 1 
ATOM 3555 C C    . LYS I 9 326 ? 102.630 175.959 78.641  1.00 58.66  326 A 1 
ATOM 3556 O O    . LYS I 9 326 ? 101.489 176.380 78.834  1.00 52.70  326 A 1 
ATOM 3557 C CB   . LYS I 9 326 ? 103.834 176.798 76.638  1.00 84.30  326 A 1 
ATOM 3558 C CG   . LYS I 9 326 ? 104.341 176.617 75.216  1.00 88.27  326 A 1 
ATOM 3559 C CD   . LYS I 9 326 ? 105.654 175.830 75.216  1.00 105.08 326 A 1 
ATOM 3560 C CE   . LYS I 9 326 ? 106.473 176.054 73.952  1.00 98.10  326 A 1 
ATOM 3561 N NZ   . LYS I 9 326 ? 105.669 175.829 72.712  1.00 141.23 326 A 1 
ATOM 3562 H H    . LYS I 9 326 ? 101.221 175.539 76.612  1.00 82.79  326 A 1 
ATOM 3563 H HA   . LYS I 9 326 ? 103.735 174.863 77.324  1.00 80.24  326 A 1 
ATOM 3564 H HB2  . LYS I 9 326 ? 103.230 177.556 76.635  1.00 101.16 326 A 1 
ATOM 3565 H HB3  . LYS I 9 326 ? 104.602 177.001 77.194  1.00 101.16 326 A 1 
ATOM 3566 H HG2  . LYS I 9 326 ? 103.687 176.122 74.700  1.00 105.93 326 A 1 
ATOM 3567 H HG3  . LYS I 9 326 ? 104.504 177.484 74.817  1.00 105.93 326 A 1 
ATOM 3568 H HD2  . LYS I 9 326 ? 106.191 176.108 75.975  1.00 126.09 326 A 1 
ATOM 3569 H HD3  . LYS I 9 326 ? 105.457 174.882 75.282  1.00 126.09 326 A 1 
ATOM 3570 H HE2  . LYS I 9 326 ? 106.794 176.970 73.941  1.00 117.72 326 A 1 
ATOM 3571 H HE3  . LYS I 9 326 ? 107.221 175.438 73.945  1.00 117.72 326 A 1 
ATOM 3572 H HZ1  . LYS I 9 326 ? 106.174 175.969 71.993  1.00 169.47 326 A 1 
ATOM 3573 H HZ2  . LYS I 9 326 ? 105.366 174.991 72.696  1.00 169.47 326 A 1 
ATOM 3574 H HZ3  . LYS I 9 326 ? 104.976 176.387 72.692  1.00 169.47 326 A 1 
ATOM 3575 N N    . TRP I 9 327 ? 103.517 175.781 79.618  1.00 57.10  327 A 1 
ATOM 3576 C CA   . TRP I 9 327 ? 103.261 176.315 80.947  1.00 51.44  327 A 1 
ATOM 3577 C C    . TRP I 9 327 ? 103.498 177.823 80.994  1.00 64.37  327 A 1 
ATOM 3578 O O    . TRP I 9 327 ? 104.564 178.311 80.600  1.00 82.30  327 A 1 
ATOM 3579 C CB   . TRP I 9 327 ? 104.123 175.604 81.980  1.00 59.02  327 A 1 
ATOM 3580 C CG   . TRP I 9 327 ? 103.681 174.199 82.213  1.00 64.11  327 A 1 
ATOM 3581 C CD1  . TRP I 9 327 ? 104.197 173.068 81.647  1.00 62.84  327 A 1 
ATOM 3582 C CD2  . TRP I 9 327 ? 102.580 173.775 83.021  1.00 59.52  327 A 1 
ATOM 3583 N NE1  . TRP I 9 327 ? 103.513 171.961 82.089  1.00 52.54  327 A 1 
ATOM 3584 C CE2  . TRP I 9 327 ? 102.508 172.371 82.925  1.00 51.65  327 A 1 
ATOM 3585 C CE3  . TRP I 9 327 ? 101.655 174.447 83.827  1.00 52.67  327 A 1 
ATOM 3586 C CZ2  . TRP I 9 327 ? 101.550 171.627 83.604  1.00 44.15  327 A 1 
ATOM 3587 C CZ3  . TRP I 9 327 ? 100.707 173.710 84.498  1.00 46.60  327 A 1 
ATOM 3588 C CH2  . TRP I 9 327 ? 100.662 172.312 84.384  1.00 51.82  327 A 1 
ATOM 3589 H H    . TRP I 9 327 ? 104.263 175.361 79.538  1.00 68.52  327 A 1 
ATOM 3590 H HA   . TRP I 9 327 ? 102.333 176.154 81.174  1.00 61.72  327 A 1 
ATOM 3591 H HB2  . TRP I 9 327 ? 105.041 175.583 81.669  1.00 70.82  327 A 1 
ATOM 3592 H HB3  . TRP I 9 327 ? 104.067 176.081 82.823  1.00 70.82  327 A 1 
ATOM 3593 H HD1  . TRP I 9 327 ? 104.926 173.050 81.070  1.00 75.41  327 A 1 
ATOM 3594 H HE1  . TRP I 9 327 ? 103.676 171.148 81.863  1.00 63.04  327 A 1 
ATOM 3595 H HE3  . TRP I 9 327 ? 101.682 175.372 83.907  1.00 63.20  327 A 1 
ATOM 3596 H HZ2  . TRP I 9 327 ? 101.516 170.700 83.533  1.00 52.98  327 A 1 
ATOM 3597 H HZ3  . TRP I 9 327 ? 100.089 174.146 85.039  1.00 55.92  327 A 1 
ATOM 3598 H HH2  . TRP I 9 327 ? 100.010 171.842 84.852  1.00 62.19  327 A 1 
ATOM 3599 N N    . ILE I 9 328 ? 102.517 178.547 81.517  1.00 48.14  328 A 1 
ATOM 3600 C CA   . ILE I 9 328 ? 102.562 179.992 81.702  1.00 51.93  328 A 1 
ATOM 3601 C C    . ILE I 9 328 ? 102.959 180.269 83.140  1.00 55.99  328 A 1 
ATOM 3602 O O    . ILE I 9 328 ? 102.406 179.672 84.067  1.00 64.22  328 A 1 
ATOM 3603 C CB   . ILE I 9 328 ? 101.198 180.620 81.383  1.00 32.51  328 A 1 
ATOM 3604 C CG1  . ILE I 9 328 ? 100.873 180.358 79.925  1.00 39.08  328 A 1 
ATOM 3605 C CG2  . ILE I 9 328 ? 101.182 182.102 81.717  1.00 43.57  328 A 1 
ATOM 3606 C CD1  . ILE I 9 328 ? 99.529  180.893 79.507  1.00 77.22  328 A 1 
ATOM 3607 H H    . ILE I 9 328 ? 101.775 178.204 81.785  1.00 57.76  328 A 1 
ATOM 3608 H HA   . ILE I 9 328 ? 103.229 180.377 81.114  1.00 62.31  328 A 1 
ATOM 3609 H HB   . ILE I 9 328 ? 100.528 180.179 81.927  1.00 39.01  328 A 1 
ATOM 3610 H HG12 . ILE I 9 328 ? 101.547 180.783 79.371  1.00 46.90  328 A 1 
ATOM 3611 H HG13 . ILE I 9 328 ? 100.873 179.402 79.769  1.00 46.90  328 A 1 
ATOM 3612 H HG21 . ILE I 9 328 ? 100.309 182.463 81.502  1.00 52.29  328 A 1 
ATOM 3613 H HG22 . ILE I 9 328 ? 101.366 182.213 82.663  1.00 52.29  328 A 1 
ATOM 3614 H HG23 . ILE I 9 328 ? 101.865 182.550 81.193  1.00 52.29  328 A 1 
ATOM 3615 H HD11 . ILE I 9 328 ? 99.389  180.693 78.569  1.00 92.66  328 A 1 
ATOM 3616 H HD12 . ILE I 9 328 ? 98.842  180.471 80.044  1.00 92.66  328 A 1 
ATOM 3617 H HD13 . ILE I 9 328 ? 99.516  181.853 79.646  1.00 92.66  328 A 1 
ATOM 3618 N N    . THR I 9 329 ? 103.880 181.195 83.335  1.00 40.87  329 A 1 
ATOM 3619 C CA   . THR I 9 329 ? 104.376 181.525 84.656  1.00 42.47  329 A 1 
ATOM 3620 C C    . THR I 9 329 ? 103.535 182.659 85.237  1.00 44.93  329 A 1 
ATOM 3621 O O    . THR I 9 329 ? 103.197 183.613 84.528  1.00 63.63  329 A 1 
ATOM 3622 C CB   . THR I 9 329 ? 105.850 181.893 84.559  1.00 50.80  329 A 1 
ATOM 3623 O OG1  . THR I 9 329 ? 106.611 180.691 84.393  1.00 48.62  329 A 1 
ATOM 3624 C CG2  . THR I 9 329 ? 106.317 182.618 85.827  1.00 54.23  329 A 1 
ATOM 3625 H H    . THR I 9 329 ? 104.239 181.658 82.706  1.00 49.04  329 A 1 
ATOM 3626 H HA   . THR I 9 329 ? 104.290 180.750 85.236  1.00 50.96  329 A 1 
ATOM 3627 H HB   . THR I 9 329 ? 105.991 182.478 83.796  1.00 60.96  329 A 1 
ATOM 3628 H HG1  . THR I 9 329 ? 106.490 180.181 85.051  1.00 58.35  329 A 1 
ATOM 3629 H HG21 . THR I 9 329 ? 107.257 182.848 85.751  1.00 65.07  329 A 1 
ATOM 3630 H HG22 . THR I 9 329 ? 105.805 183.431 85.953  1.00 65.07  329 A 1 
ATOM 3631 H HG23 . THR I 9 329 ? 106.195 182.046 86.602  1.00 65.07  329 A 1 
ATOM 3632 N N    . VAL I 9 330 ? 103.129 182.513 86.500  1.00 35.03  330 A 1 
ATOM 3633 C CA   . VAL I 9 330 ? 102.221 183.444 87.166  1.00 47.87  330 A 1 
ATOM 3634 C C    . VAL I 9 330 ? 102.735 183.727 88.571  1.00 50.11  330 A 1 
ATOM 3635 O O    . VAL I 9 330 ? 102.785 182.821 89.411  1.00 44.23  330 A 1 
ATOM 3636 C CB   . VAL I 9 330 ? 100.789 182.887 87.237  1.00 45.61  330 A 1 
ATOM 3637 C CG1  . VAL I 9 330 ? 99.837  183.932 87.794  1.00 42.76  330 A 1 
ATOM 3638 C CG2  . VAL I 9 330 ? 100.349 182.426 85.860  1.00 49.31  330 A 1 
ATOM 3639 H H    . VAL I 9 330 ? 103.375 181.861 87.004  1.00 42.04  330 A 1 
ATOM 3640 H HA   . VAL I 9 330 ? 102.201 184.279 86.675  1.00 57.44  330 A 1 
ATOM 3641 H HB   . VAL I 9 330 ? 100.776 182.121 87.829  1.00 54.73  330 A 1 
ATOM 3642 H HG11 . VAL I 9 330 ? 98.943  183.557 87.827  1.00 51.31  330 A 1 
ATOM 3643 H HG12 . VAL I 9 330 ? 100.127 184.177 88.685  1.00 51.31  330 A 1 
ATOM 3644 H HG13 . VAL I 9 330 ? 99.848  184.710 87.214  1.00 51.31  330 A 1 
ATOM 3645 H HG21 . VAL I 9 330 ? 99.444  182.078 85.917  1.00 59.17  330 A 1 
ATOM 3646 H HG22 . VAL I 9 330 ? 100.375 183.180 85.251  1.00 59.17  330 A 1 
ATOM 3647 H HG23 . VAL I 9 330 ? 100.951 181.730 85.553  1.00 59.17  330 A 1 
ATOM 3648 N N    . ASP I 9 331 ? 103.099 184.973 88.847  1.00 57.96  331 A 1 
ATOM 3649 C CA   . ASP I 9 331 ? 103.374 185.383 90.222  1.00 61.62  331 A 1 
ATOM 3650 C C    . ASP I 9 331 ? 102.408 186.506 90.545  1.00 59.69  331 A 1 
ATOM 3651 O O    . ASP I 9 331 ? 102.640 187.663 90.156  1.00 69.11  331 A 1 
ATOM 3652 C CB   . ASP I 9 331 ? 104.816 185.846 90.412  1.00 60.44  331 A 1 
ATOM 3653 C CG   . ASP I 9 331 ? 105.063 186.418 91.806  1.00 70.32  331 A 1 
ATOM 3654 O OD1  . ASP I 9 331 ? 104.233 186.194 92.718  1.00 52.84  331 A 1 
ATOM 3655 O OD2  . ASP I 9 331 ? 106.092 187.101 91.980  1.00 83.91  331 A 1 
ATOM 3656 H H    . ASP I 9 331 ? 103.192 185.597 88.263  1.00 69.55  331 A 1 
ATOM 3657 H HA   . ASP I 9 331 ? 103.204 184.643 90.824  1.00 73.94  331 A 1 
ATOM 3658 H HB2  . ASP I 9 331 ? 105.410 185.090 90.288  1.00 72.52  331 A 1 
ATOM 3659 H HB3  . ASP I 9 331 ? 105.016 186.539 89.764  1.00 72.52  331 A 1 
ATOM 3660 N N    . PRO I 9 332 ? 101.301 186.221 91.221  1.00 61.97  332 A 1 
ATOM 3661 C CA   . PRO I 9 332 ? 100.272 187.237 91.423  1.00 60.60  332 A 1 
ATOM 3662 C C    . PRO I 9 332 ? 100.475 188.088 92.661  1.00 69.90  332 A 1 
ATOM 3663 O O    . PRO I 9 332 ? 99.632  188.948 92.935  1.00 90.71  332 A 1 
ATOM 3664 C CB   . PRO I 9 332 ? 99.011  186.390 91.574  1.00 81.49  332 A 1 
ATOM 3665 C CG   . PRO I 9 332 ? 99.505  185.152 92.263  1.00 70.00  332 A 1 
ATOM 3666 C CD   . PRO I 9 332 ? 100.920 184.928 91.811  1.00 61.67  332 A 1 
ATOM 3667 H HA   . PRO I 9 332 ? 100.192 187.807 90.642  1.00 72.72  332 A 1 
ATOM 3668 H HB2  . PRO I 9 332 ? 98.361  186.857 92.123  1.00 97.79  332 A 1 
ATOM 3669 H HB3  . PRO I 9 332 ? 98.646  186.181 90.700  1.00 97.79  332 A 1 
ATOM 3670 H HG2  . PRO I 9 332 ? 99.473  185.283 93.222  1.00 84.00  332 A 1 
ATOM 3671 H HG3  . PRO I 9 332 ? 98.947  184.399 92.006  1.00 84.00  332 A 1 
ATOM 3672 H HD2  . PRO I 9 332 ? 101.487 184.722 92.570  1.00 74.00  332 A 1 
ATOM 3673 H HD3  . PRO I 9 332 ? 100.954 184.227 91.140  1.00 74.00  332 A 1 
ATOM 3674 N N    . VAL I 9 333 ? 101.511 187.818 93.447  1.00 59.23  333 A 1 
ATOM 3675 C CA   . VAL I 9 333 ? 101.627 188.440 94.756  1.00 81.29  333 A 1 
ATOM 3676 C C    . VAL I 9 333 ? 102.856 189.339 94.776  1.00 82.01  333 A 1 
ATOM 3677 O O    . VAL I 9 333 ? 102.757 190.549 95.003  1.00 81.83  333 A 1 
ATOM 3678 C CB   . VAL I 9 333 ? 101.665 187.388 95.880  1.00 83.14  333 A 1 
ATOM 3679 C CG1  . VAL I 9 333 ? 101.962 188.039 97.242  1.00 89.52  333 A 1 
ATOM 3680 C CG2  . VAL I 9 333 ? 100.354 186.653 95.926  1.00 66.35  333 A 1 
ATOM 3681 H H    . VAL I 9 333 ? 102.154 187.281 93.246  1.00 71.08  333 A 1 
ATOM 3682 H HA   . VAL I 9 333 ? 100.849 189.000 94.906  1.00 97.55  333 A 1 
ATOM 3683 H HB   . VAL I 9 333 ? 102.367 186.744 95.691  1.00 99.76  333 A 1 
ATOM 3684 H HG11 . VAL I 9 333 ? 101.979 187.350 97.924  1.00 107.43 333 A 1 
ATOM 3685 H HG12 . VAL I 9 333 ? 102.823 188.483 97.198  1.00 107.43 333 A 1 
ATOM 3686 H HG13 . VAL I 9 333 ? 101.266 188.685 97.439  1.00 107.43 333 A 1 
ATOM 3687 H HG21 . VAL I 9 333 ? 100.388 185.994 96.636  1.00 79.61  333 A 1 
ATOM 3688 H HG22 . VAL I 9 333 ? 99.642  187.290 96.099  1.00 79.61  333 A 1 
ATOM 3689 H HG23 . VAL I 9 333 ? 100.206 186.216 95.073  1.00 79.61  333 A 1 
ATOM 3690 N N    . ASN I 9 334 ? 104.021 188.758 94.488  1.00 77.36  334 A 1 
ATOM 3691 C CA   . ASN I 9 334 ? 105.278 189.498 94.596  1.00 76.77  334 A 1 
ATOM 3692 C C    . ASN I 9 334 ? 105.514 190.358 93.360  1.00 65.27  334 A 1 
ATOM 3693 O O    . ASN I 9 334 ? 105.317 191.576 93.398  1.00 64.37  334 A 1 
ATOM 3694 C CB   . ASN I 9 334 ? 106.431 188.516 94.816  1.00 74.84  334 A 1 
ATOM 3695 C CG   . ASN I 9 334 ? 107.739 189.206 95.093  1.00 83.94  334 A 1 
ATOM 3696 O OD1  . ASN I 9 334 ? 108.373 189.765 94.194  1.00 84.65  334 A 1 
ATOM 3697 N ND2  . ASN I 9 334 ? 108.168 189.157 96.346  1.00 98.39  334 A 1 
ATOM 3698 H H    . ASN I 9 334 ? 104.111 187.941 94.228  1.00 92.83  334 A 1 
ATOM 3699 H HA   . ASN I 9 334 ? 105.232 190.085 95.363  1.00 92.13  334 A 1 
ATOM 3700 H HB2  . ASN I 9 334 ? 106.225 187.951 95.578  1.00 89.81  334 A 1 
ATOM 3701 H HB3  . ASN I 9 334 ? 106.542 187.972 94.021  1.00 89.81  334 A 1 
ATOM 3702 H HD21 . ASN I 9 334 ? 108.911 189.534 96.564  1.00 118.07 334 A 1 
ATOM 3703 H HD22 . ASN I 9 334 ? 107.700 188.756 96.947  1.00 118.07 334 A 1 
ATOM 3704 N N    . LEU I 9 335 ? 105.891 189.743 92.237  1.00 63.48  335 A 1 
ATOM 3705 C CA   . LEU I 9 335 ? 106.128 190.549 91.048  1.00 55.42  335 A 1 
ATOM 3706 C C    . LEU I 9 335 ? 104.834 190.922 90.346  1.00 55.72  335 A 1 
ATOM 3707 O O    . LEU I 9 335 ? 104.848 191.779 89.458  1.00 64.56  335 A 1 
ATOM 3708 C CB   . LEU I 9 335 ? 107.047 189.809 90.080  1.00 48.14  335 A 1 
ATOM 3709 C CG   . LEU I 9 335 ? 108.519 189.867 90.489  1.00 77.15  335 A 1 
ATOM 3710 C CD1  . LEU I 9 335 ? 109.314 188.819 89.734  1.00 63.72  335 A 1 
ATOM 3711 C CD2  . LEU I 9 335 ? 109.112 191.266 90.290  1.00 106.26 335 A 1 
ATOM 3712 H H    . LEU I 9 335 ? 106.009 188.897 92.142  1.00 76.17  335 A 1 
ATOM 3713 H HA   . LEU I 9 335 ? 106.572 191.370 91.311  1.00 66.50  335 A 1 
ATOM 3714 H HB2  . LEU I 9 335 ? 106.783 188.876 90.043  1.00 57.77  335 A 1 
ATOM 3715 H HB3  . LEU I 9 335 ? 106.967 190.211 89.200  1.00 57.77  335 A 1 
ATOM 3716 H HG   . LEU I 9 335 ? 108.584 189.656 91.435  1.00 92.58  335 A 1 
ATOM 3717 H HD11 . LEU I 9 335 ? 110.244 188.872 90.006  1.00 76.46  335 A 1 
ATOM 3718 H HD12 . LEU I 9 335 ? 108.957 187.942 89.942  1.00 76.46  335 A 1 
ATOM 3719 H HD13 . LEU I 9 335 ? 109.238 188.992 88.782  1.00 76.46  335 A 1 
ATOM 3720 H HD21 . LEU I 9 335 ? 110.043 191.256 90.561  1.00 127.51 335 A 1 
ATOM 3721 H HD22 . LEU I 9 335 ? 109.044 191.508 89.353  1.00 127.51 335 A 1 
ATOM 3722 H HD23 . LEU I 9 335 ? 108.617 191.900 90.832  1.00 127.51 335 A 1 
ATOM 3723 N N    . LYS I 9 336 ? 103.727 190.291 90.714  1.00 60.76  336 A 1 
ATOM 3724 C CA   . LYS I 9 336 ? 102.430 190.568 90.122  1.00 51.66  336 A 1 
ATOM 3725 C C    . LYS I 9 336 ? 102.520 190.595 88.599  1.00 45.91  336 A 1 
ATOM 3726 O O    . LYS I 9 336 ? 102.055 191.534 87.953  1.00 61.52  336 A 1 
ATOM 3727 C CB   . LYS I 9 336 ? 101.932 191.901 90.661  1.00 50.57  336 A 1 
ATOM 3728 C CG   . LYS I 9 336 ? 102.141 192.008 92.181  1.00 59.88  336 A 1 
ATOM 3729 C CD   . LYS I 9 336 ? 101.030 192.690 92.942  1.00 69.71  336 A 1 
ATOM 3730 C CE   . LYS I 9 336 ? 101.629 193.407 94.149  1.00 77.92  336 A 1 
ATOM 3731 N NZ   . LYS I 9 336 ? 100.646 193.778 95.197  1.00 103.21 336 A 1 
ATOM 3732 H H    . LYS I 9 336 ? 103.702 189.682 91.321  1.00 72.92  336 A 1 
ATOM 3733 H HA   . LYS I 9 336 ? 101.799 189.877 90.380  1.00 61.99  336 A 1 
ATOM 3734 H HB2  . LYS I 9 336 ? 102.424 192.621 90.236  1.00 60.69  336 A 1 
ATOM 3735 H HB3  . LYS I 9 336 ? 100.984 191.988 90.475  1.00 60.69  336 A 1 
ATOM 3736 H HG2  . LYS I 9 336 ? 102.232 191.112 92.541  1.00 71.86  336 A 1 
ATOM 3737 H HG3  . LYS I 9 336 ? 102.955 192.508 92.345  1.00 71.86  336 A 1 
ATOM 3738 H HD2  . LYS I 9 336 ? 100.595 193.345 92.372  1.00 83.65  336 A 1 
ATOM 3739 H HD3  . LYS I 9 336 ? 100.391 192.029 93.255  1.00 83.65  336 A 1 
ATOM 3740 H HE2  . LYS I 9 336 ? 102.290 192.826 94.558  1.00 93.51  336 A 1 
ATOM 3741 H HE3  . LYS I 9 336 ? 102.055 194.223 93.844  1.00 93.51  336 A 1 
ATOM 3742 H HZ1  . LYS I 9 336 ? 101.058 194.190 95.870  1.00 123.85 336 A 1 
ATOM 3743 H HZ2  . LYS I 9 336 ? 100.029 194.324 94.857  1.00 123.85 336 A 1 
ATOM 3744 H HZ3  . LYS I 9 336 ? 100.242 193.046 95.508  1.00 123.85 336 A 1 
ATOM 3745 N N    . THR I 9 337 ? 103.096 189.546 88.012  1.00 49.84  337 A 1 
ATOM 3746 C CA   . THR I 9 337 ? 103.108 189.430 86.561  1.00 59.64  337 A 1 
ATOM 3747 C C    . THR I 9 337 ? 102.767 188.031 86.077  1.00 61.27  337 A 1 
ATOM 3748 O O    . THR I 9 337 ? 102.754 187.054 86.829  1.00 64.09  337 A 1 
ATOM 3749 C CB   . THR I 9 337 ? 104.483 189.784 85.991  1.00 94.97  337 A 1 
ATOM 3750 O OG1  . THR I 9 337 ? 105.488 189.085 86.738  1.00 92.68  337 A 1 
ATOM 3751 C CG2  . THR I 9 337 ? 104.733 191.301 86.058  1.00 109.23 337 A 1 
ATOM 3752 H H    . THR I 9 337 ? 103.481 188.897 88.428  1.00 59.81  337 A 1 
ATOM 3753 H HA   . THR I 9 337 ? 102.458 190.048 86.189  1.00 71.57  337 A 1 
ATOM 3754 H HB   . THR I 9 337 ? 104.523 189.509 85.062  1.00 113.97 337 A 1 
ATOM 3755 H HG1  . THR I 9 337 ? 106.249 189.270 86.436  1.00 111.22 337 A 1 
ATOM 3756 H HG21 . THR I 9 337 ? 105.608 191.508 85.693  1.00 131.08 337 A 1 
ATOM 3757 H HG22 . THR I 9 337 ? 104.058 191.771 85.545  1.00 131.08 337 A 1 
ATOM 3758 H HG23 . THR I 9 337 ? 104.696 191.601 86.978  1.00 131.08 337 A 1 
ATOM 3759 N N    . ILE I 9 338 ? 102.458 187.984 84.785  1.00 65.96  338 A 1 
ATOM 3760 C CA   . ILE I 9 338 ? 102.245 186.760 84.027  1.00 56.86  338 A 1 
ATOM 3761 C C    . ILE I 9 338 ? 103.200 186.799 82.845  1.00 64.15  338 A 1 
ATOM 3762 O O    . ILE I 9 338 ? 103.273 187.814 82.143  1.00 85.71  338 A 1 
ATOM 3763 C CB   . ILE I 9 338 ? 100.789 186.618 83.551  1.00 51.93  338 A 1 
ATOM 3764 C CG1  . ILE I 9 338 ? 99.865  186.328 84.733  1.00 50.13  338 A 1 
ATOM 3765 C CG2  . ILE I 9 338 ? 100.668 185.499 82.537  1.00 50.72  338 A 1 
ATOM 3766 C CD1  . ILE I 9 338 ? 98.495  186.976 84.629  1.00 46.27  338 A 1 
ATOM 3767 H H    . ILE I 9 338 ? 102.363 188.688 84.304  1.00 79.16  338 A 1 
ATOM 3768 H HA   . ILE I 9 338 ? 102.466 185.992 84.579  1.00 68.23  338 A 1 
ATOM 3769 H HB   . ILE I 9 338 ? 100.513 187.449 83.135  1.00 62.32  338 A 1 
ATOM 3770 H HG12 . ILE I 9 338 ? 99.733  185.368 84.797  1.00 60.15  338 A 1 
ATOM 3771 H HG13 . ILE I 9 338 ? 100.287 186.655 85.543  1.00 60.15  338 A 1 
ATOM 3772 H HG21 . ILE I 9 338 ? 99.744  185.429 82.251  1.00 60.87  338 A 1 
ATOM 3773 H HG22 . ILE I 9 338 ? 101.236 185.700 81.776  1.00 60.87  338 A 1 
ATOM 3774 H HG23 . ILE I 9 338 ? 100.951 184.667 82.950  1.00 60.87  338 A 1 
ATOM 3775 H HD11 . ILE I 9 338 ? 97.976  186.743 85.416  1.00 55.52  338 A 1 
ATOM 3776 H HD12 . ILE I 9 338 ? 98.603  187.939 84.579  1.00 55.52  338 A 1 
ATOM 3777 H HD13 . ILE I 9 338 ? 98.051  186.649 83.831  1.00 55.52  338 A 1 
ATOM 3778 N N    . GLU I 9 339 ? 103.969 185.732 82.655  1.00 61.20  339 A 1 
ATOM 3779 C CA   . GLU I 9 339 ? 104.907 185.681 81.540  1.00 71.12  339 A 1 
ATOM 3780 C C    . GLU I 9 339 ? 104.871 184.306 80.891  1.00 58.30  339 A 1 
ATOM 3781 O O    . GLU I 9 339 ? 104.488 183.311 81.504  1.00 66.31  339 A 1 
ATOM 3782 C CB   . GLU I 9 339 ? 106.348 186.009 81.949  1.00 89.43  339 A 1 
ATOM 3783 C CG   . GLU I 9 339 ? 106.971 185.030 82.930  1.00 95.18  339 A 1 
ATOM 3784 C CD   . GLU I 9 339 ? 108.427 185.360 83.236  1.00 111.39 339 A 1 
ATOM 3785 O OE1  . GLU I 9 339 ? 108.968 186.312 82.627  1.00 114.38 339 A 1 
ATOM 3786 O OE2  . GLU I 9 339 ? 109.024 184.676 84.101  1.00 94.57  339 A 1 
ATOM 3787 H H    . GLU I 9 339 ? 103.968 185.032 83.154  1.00 73.44  339 A 1 
ATOM 3788 H HA   . GLU I 9 339 ? 104.633 186.331 80.875  1.00 85.35  339 A 1 
ATOM 3789 H HB2  . GLU I 9 339 ? 106.902 186.015 81.153  1.00 107.32 339 A 1 
ATOM 3790 H HB3  . GLU I 9 339 ? 106.361 186.887 82.362  1.00 107.32 339 A 1 
ATOM 3791 H HG2  . GLU I 9 339 ? 106.474 185.058 83.763  1.00 114.22 339 A 1 
ATOM 3792 H HG3  . GLU I 9 339 ? 106.935 184.138 82.552  1.00 114.22 339 A 1 
ATOM 3793 N N    . GLN I 9 340 ? 105.262 184.264 79.628  1.00 62.26  340 A 1 
ATOM 3794 C CA   . GLN I 9 340 ? 105.347 183.011 78.889  1.00 66.01  340 A 1 
ATOM 3795 C C    . GLN I 9 340 ? 106.830 182.806 78.602  1.00 59.61  340 A 1 
ATOM 3796 O O    . GLN I 9 340 ? 107.333 183.172 77.541  1.00 65.32  340 A 1 
ATOM 3797 C CB   . GLN I 9 340 ? 104.510 183.066 77.615  1.00 67.32  340 A 1 
ATOM 3798 C CG   . GLN I 9 340 ? 103.090 183.570 77.853  1.00 54.70  340 A 1 
ATOM 3799 C CD   . GLN I 9 340 ? 102.368 183.920 76.573  1.00 67.06  340 A 1 
ATOM 3800 O OE1  . GLN I 9 340 ? 102.074 183.044 75.761  1.00 69.30  340 A 1 
ATOM 3801 N NE2  . GLN I 9 340 ? 102.095 185.206 76.372  1.00 86.92  340 A 1 
ATOM 3802 H H    . GLN I 9 340 ? 105.484 184.957 79.167  1.00 74.71  340 A 1 
ATOM 3803 H HA   . GLN I 9 340 ? 105.030 182.281 79.442  1.00 79.21  340 A 1 
ATOM 3804 H HB2  . GLN I 9 340 ? 104.939 183.662 76.982  1.00 80.79  340 A 1 
ATOM 3805 H HB3  . GLN I 9 340 ? 104.450 182.174 77.240  1.00 80.79  340 A 1 
ATOM 3806 H HG2  . GLN I 9 340 ? 102.581 182.881 78.306  1.00 65.64  340 A 1 
ATOM 3807 H HG3  . GLN I 9 340 ? 103.127 184.370 78.403  1.00 65.64  340 A 1 
ATOM 3808 H HE21 . GLN I 9 340 ? 102.317 185.789 76.963  1.00 104.30 340 A 1 
ATOM 3809 H HE22 . GLN I 9 340 ? 101.685 185.452 75.658  1.00 104.30 340 A 1 
ATOM 3810 N N    . VAL I 9 341 ? 107.503 182.143 79.541  1.00 59.20  341 A 1 
ATOM 3811 C CA   . VAL I 9 341 ? 108.962 182.089 79.553  1.00 53.43  341 A 1 
ATOM 3812 C C    . VAL I 9 341 ? 109.482 181.392 78.308  1.00 62.32  341 A 1 
ATOM 3813 O O    . VAL I 9 341 ? 109.120 180.248 78.009  1.00 56.70  341 A 1 
ATOM 3814 C CB   . VAL I 9 341 ? 109.457 181.400 80.822  1.00 45.05  341 A 1 
ATOM 3815 C CG1  . VAL I 9 341 ? 110.958 181.278 80.815  1.00 47.72  341 A 1 
ATOM 3816 C CG2  . VAL I 9 341 ? 109.005 182.181 82.025  1.00 62.61  341 A 1 
ATOM 3817 H H    . VAL I 9 341 ? 107.134 181.711 80.186  1.00 71.04  341 A 1 
ATOM 3818 H HA   . VAL I 9 341 ? 109.308 182.996 79.554  1.00 64.11  341 A 1 
ATOM 3819 H HB   . VAL I 9 341 ? 109.077 180.509 80.875  1.00 54.06  341 A 1 
ATOM 3820 H HG11 . VAL I 9 341 ? 111.242 180.836 81.631  1.00 57.26  341 A 1 
ATOM 3821 H HG12 . VAL I 9 341 ? 111.228 180.755 80.044  1.00 57.26  341 A 1 
ATOM 3822 H HG13 . VAL I 9 341 ? 111.345 182.166 80.765  1.00 57.26  341 A 1 
ATOM 3823 H HG21 . VAL I 9 341 ? 109.323 181.739 82.827  1.00 75.14  341 A 1 
ATOM 3824 H HG22 . VAL I 9 341 ? 109.374 183.078 81.974  1.00 75.14  341 A 1 
ATOM 3825 H HG23 . VAL I 9 341 ? 108.036 182.222 82.031  1.00 75.14  341 A 1 
ATOM 3826 N N    . ARG I 9 342 ? 110.330 182.099 77.566  1.00 78.99  342 A 1 
ATOM 3827 C CA   . ARG I 9 342 ? 111.071 181.510 76.463  1.00 77.01  342 A 1 
ATOM 3828 C C    . ARG I 9 342 ? 112.495 181.256 76.930  1.00 68.01  342 A 1 
ATOM 3829 O O    . ARG I 9 342 ? 112.836 180.138 77.330  1.00 64.13  342 A 1 
ATOM 3830 C CB   . ARG I 9 342 ? 111.031 182.427 75.242  1.00 75.81  342 A 1 
ATOM 3831 C CG   . ARG I 9 342 ? 109.621 182.627 74.702  1.00 91.38  342 A 1 
ATOM 3832 C CD   . ARG I 9 342 ? 109.452 182.071 73.301  1.00 108.31 342 A 1 
ATOM 3833 N NE   . ARG I 9 342 ? 108.263 182.616 72.652  1.00 99.52  342 A 1 
ATOM 3834 C CZ   . ARG I 9 342 ? 107.862 182.302 71.423  1.00 113.92 342 A 1 
ATOM 3835 N NH1  . ARG I 9 342 ? 108.555 181.444 70.684  1.00 125.98 342 A 1 
ATOM 3836 N NH2  . ARG I 9 342 ? 106.760 182.853 70.934  1.00 111.46 342 A 1 
ATOM 3837 H H    . ARG I 9 342 ? 110.492 182.935 77.684  1.00 94.79  342 A 1 
ATOM 3838 H HA   . ARG I 9 342 ? 110.671 180.660 76.222  1.00 92.41  342 A 1 
ATOM 3839 H HB2  . ARG I 9 342 ? 111.385 183.297 75.487  1.00 90.97  342 A 1 
ATOM 3840 H HB3  . ARG I 9 342 ? 111.570 182.036 74.535  1.00 90.97  342 A 1 
ATOM 3841 H HG2  . ARG I 9 342 ? 108.994 182.172 75.286  1.00 109.65 342 A 1 
ATOM 3842 H HG3  . ARG I 9 342 ? 109.423 183.576 74.677  1.00 109.65 342 A 1 
ATOM 3843 H HD2  . ARG I 9 342 ? 110.226 182.308 72.765  1.00 129.97 342 A 1 
ATOM 3844 H HD3  . ARG I 9 342 ? 109.358 181.107 73.346  1.00 129.97 342 A 1 
ATOM 3845 H HE   . ARG I 9 342 ? 107.788 183.179 73.096  1.00 119.42 342 A 1 
ATOM 3846 H HH11 . ARG I 9 342 ? 109.269 181.083 70.999  1.00 151.18 342 A 1 
ATOM 3847 H HH12 . ARG I 9 342 ? 108.288 181.247 69.891  1.00 151.18 342 A 1 
ATOM 3848 H HH21 . ARG I 9 342 ? 106.310 183.411 71.409  1.00 133.76 342 A 1 
ATOM 3849 H HH22 . ARG I 9 342 ? 106.498 182.656 70.139  1.00 133.76 342 A 1 
ATOM 3850 N N    . LEU I 9 343 ? 113.322 182.298 76.922  1.00 72.83  343 A 1 
ATOM 3851 C CA   . LEU I 9 343 ? 114.702 182.206 77.381  1.00 73.24  343 A 1 
ATOM 3852 C C    . LEU I 9 343 ? 114.934 182.915 78.702  1.00 70.12  343 A 1 
ATOM 3853 O O    . LEU I 9 343 ? 115.765 182.465 79.490  1.00 81.29  343 A 1 
ATOM 3854 C CB   . LEU I 9 343 ? 115.665 182.757 76.324  1.00 63.20  343 A 1 
ATOM 3855 C CG   . LEU I 9 343 ? 115.910 181.817 75.133  1.00 86.95  343 A 1 
ATOM 3856 C CD1  . LEU I 9 343 ? 114.715 181.729 74.187  1.00 99.76  343 A 1 
ATOM 3857 C CD2  . LEU I 9 343 ? 117.157 182.233 74.361  1.00 117.92 343 A 1 
ATOM 3858 H H    . LEU I 9 343 ? 113.102 183.084 76.649  1.00 87.39  343 A 1 
ATOM 3859 H HA   . LEU I 9 343 ? 114.919 181.271 77.513  1.00 87.88  343 A 1 
ATOM 3860 H HB2  . LEU I 9 343 ? 115.303 183.587 75.974  1.00 75.84  343 A 1 
ATOM 3861 H HB3  . LEU I 9 343 ? 116.523 182.929 76.744  1.00 75.84  343 A 1 
ATOM 3862 H HG   . LEU I 9 343 ? 116.069 180.923 75.476  1.00 104.33 343 A 1 
ATOM 3863 H HD11 . LEU I 9 343 ? 114.930 181.126 73.459  1.00 119.71 343 A 1 
ATOM 3864 H HD12 . LEU I 9 343 ? 113.946 181.398 74.677  1.00 119.71 343 A 1 
ATOM 3865 H HD13 . LEU I 9 343 ? 114.527 182.614 73.835  1.00 119.71 343 A 1 
ATOM 3866 H HD21 . LEU I 9 343 ? 117.287 181.623 73.618  1.00 141.51 343 A 1 
ATOM 3867 H HD22 . LEU I 9 343 ? 117.037 183.138 74.033  1.00 141.51 343 A 1 
ATOM 3868 H HD23 . LEU I 9 343 ? 117.922 182.196 74.957  1.00 141.51 343 A 1 
ATOM 3869 N N    . HIS I 9 344 ? 114.211 183.997 78.966  1.00 77.44  344 A 1 
ATOM 3870 C CA   . HIS I 9 344 ? 114.432 184.830 80.137  1.00 75.51  344 A 1 
ATOM 3871 C C    . HIS I 9 344 ? 113.177 184.794 80.994  1.00 76.33  344 A 1 
ATOM 3872 O O    . HIS I 9 344 ? 112.060 184.838 80.471  1.00 80.27  344 A 1 
ATOM 3873 C CB   . HIS I 9 344 ? 114.749 186.268 79.713  1.00 93.95  344 A 1 
ATOM 3874 C CG   . HIS I 9 344 ? 114.766 187.249 80.844  1.00 109.31 344 A 1 
ATOM 3875 N ND1  . HIS I 9 344 ? 115.798 187.321 81.757  1.00 116.81 344 A 1 
ATOM 3876 C CD2  . HIS I 9 344 ? 113.878 188.206 81.204  1.00 77.63  344 A 1 
ATOM 3877 C CE1  . HIS I 9 344 ? 115.544 188.279 82.632  1.00 90.57  344 A 1 
ATOM 3878 N NE2  . HIS I 9 344 ? 114.385 188.831 82.319  1.00 76.52  344 A 1 
ATOM 3879 H H    . HIS I 9 344 ? 113.570 184.277 78.467  1.00 92.93  344 A 1 
ATOM 3880 H HA   . HIS I 9 344 ? 115.177 184.481 80.653  1.00 90.61  344 A 1 
ATOM 3881 H HB2  . HIS I 9 344 ? 115.624 186.284 79.295  1.00 112.74 344 A 1 
ATOM 3882 H HB3  . HIS I 9 344 ? 114.078 186.562 79.078  1.00 112.74 344 A 1 
ATOM 3883 H HD2  . HIS I 9 344 ? 113.076 188.404 80.780  1.00 93.16  344 A 1 
ATOM 3884 H HE1  . HIS I 9 344 ? 116.088 188.519 83.348  1.00 108.69 344 A 1 
ATOM 3885 H HE2  . HIS I 9 344 ? 114.008 189.476 82.745  1.00 91.82  344 A 1 
ATOM 3886 N N    . SER I 9 345 ? 113.370 184.770 82.314  1.00 84.09  345 A 1 
ATOM 3887 C CA   . SER I 9 345 ? 112.268 184.788 83.269  1.00 89.19  345 A 1 
ATOM 3888 C C    . SER I 9 345 ? 112.435 185.925 84.263  1.00 76.53  345 A 1 
ATOM 3889 O O    . SER I 9 345 ? 113.501 186.078 84.867  1.00 77.67  345 A 1 
ATOM 3890 C CB   . SER I 9 345 ? 112.184 183.462 84.029  1.00 84.07  345 A 1 
ATOM 3891 O OG   . SER I 9 345 ? 111.221 183.531 85.067  1.00 82.88  345 A 1 
ATOM 3892 H H    . SER I 9 345 ? 114.146 184.745 82.684  1.00 100.91 345 A 1 
ATOM 3893 H HA   . SER I 9 345 ? 111.434 184.919 82.793  1.00 107.03 345 A 1 
ATOM 3894 H HB2  . SER I 9 345 ? 111.931 182.760 83.410  1.00 100.88 345 A 1 
ATOM 3895 H HB3  . SER I 9 345 ? 113.053 183.264 84.417  1.00 100.88 345 A 1 
ATOM 3896 H HG   . SER I 9 345 ? 110.464 183.700 84.745  1.00 99.46  345 A 1 
ATOM 3897 N N    . LYS I 9 346 ? 111.343 186.651 84.508  1.00 75.35  346 A 1 
ATOM 3898 C CA   . LYS I 9 346 ? 111.370 187.779 85.431  1.00 78.12  346 A 1 
ATOM 3899 C C    . LYS I 9 346 ? 111.552 187.341 86.876  1.00 70.30  346 A 1 
ATOM 3900 O O    . LYS I 9 346 ? 111.826 188.184 87.733  1.00 84.24  346 A 1 
ATOM 3901 C CB   . LYS I 9 346 ? 110.045 188.547 85.315  1.00 78.51  346 A 1 
ATOM 3902 C CG   . LYS I 9 346 ? 109.775 189.177 83.955  1.00 89.52  346 A 1 
ATOM 3903 C CD   . LYS I 9 346 ? 108.733 190.288 84.027  1.00 87.90  346 A 1 
ATOM 3904 C CE   . LYS I 9 346 ? 107.755 190.184 82.854  1.00 106.59 346 A 1 
ATOM 3905 N NZ   . LYS I 9 346 ? 106.624 191.149 82.943  1.00 105.55 346 A 1 
ATOM 3906 H H    . LYS I 9 346 ? 110.574 186.510 84.149  1.00 90.42  346 A 1 
ATOM 3907 H HA   . LYS I 9 346 ? 112.097 188.376 85.194  1.00 93.75  346 A 1 
ATOM 3908 H HB2  . LYS I 9 346 ? 109.317 187.933 85.500  1.00 94.22  346 A 1 
ATOM 3909 H HB3  . LYS I 9 346 ? 110.043 189.261 85.971  1.00 94.22  346 A 1 
ATOM 3910 H HG2  . LYS I 9 346 ? 110.598 189.557 83.613  1.00 107.42 346 A 1 
ATOM 3911 H HG3  . LYS I 9 346 ? 109.447 188.495 83.350  1.00 107.42 346 A 1 
ATOM 3912 H HD2  . LYS I 9 346 ? 108.232 190.208 84.854  1.00 105.49 346 A 1 
ATOM 3913 H HD3  . LYS I 9 346 ? 109.178 191.149 83.982  1.00 105.49 346 A 1 
ATOM 3914 H HE2  . LYS I 9 346 ? 108.234 190.360 82.029  1.00 127.91 346 A 1 
ATOM 3915 H HE3  . LYS I 9 346 ? 107.380 189.288 82.834  1.00 127.91 346 A 1 
ATOM 3916 H HZ1  . LYS I 9 346 ? 106.085 191.052 82.239  1.00 126.66 346 A 1 
ATOM 3917 H HZ2  . LYS I 9 346 ? 106.160 191.006 83.686  1.00 126.66 346 A 1 
ATOM 3918 H HZ3  . LYS I 9 346 ? 106.937 191.982 82.951  1.00 126.66 346 A 1 
ATOM 3919 N N    . LEU I 9 347 ? 111.463 186.039 87.144  1.00 73.97  347 A 1 
ATOM 3920 C CA   . LEU I 9 347 ? 111.415 185.503 88.496  1.00 69.35  347 A 1 
ATOM 3921 C C    . LEU I 9 347 ? 112.741 184.935 88.981  1.00 73.69  347 A 1 
ATOM 3922 O O    . LEU I 9 347 ? 112.904 184.743 90.191  1.00 69.24  347 A 1 
ATOM 3923 C CB   . LEU I 9 347 ? 110.340 184.412 88.590  1.00 60.80  347 A 1 
ATOM 3924 C CG   . LEU I 9 347 ? 108.910 184.897 88.850  1.00 59.86  347 A 1 
ATOM 3925 C CD1  . LEU I 9 347 ? 108.433 185.846 87.776  1.00 90.71  347 A 1 
ATOM 3926 C CD2  . LEU I 9 347 ? 107.975 183.729 88.953  1.00 59.05  347 A 1 
ATOM 3927 H H    . LEU I 9 347 ? 111.427 185.430 86.538  1.00 88.77  347 A 1 
ATOM 3928 H HA   . LEU I 9 347 ? 111.164 186.217 89.103  1.00 83.22  347 A 1 
ATOM 3929 H HB2  . LEU I 9 347 ? 110.330 183.921 87.754  1.00 72.96  347 A 1 
ATOM 3930 H HB3  . LEU I 9 347 ? 110.576 183.811 89.314  1.00 72.96  347 A 1 
ATOM 3931 H HG   . LEU I 9 347 ? 108.888 185.371 89.696  1.00 71.83  347 A 1 
ATOM 3932 H HD11 . LEU I 9 347 ? 107.526 186.126 87.982  1.00 108.85 347 A 1 
ATOM 3933 H HD12 . LEU I 9 347 ? 109.020 186.616 87.753  1.00 108.85 347 A 1 
ATOM 3934 H HD13 . LEU I 9 347 ? 108.452 185.388 86.921  1.00 108.85 347 A 1 
ATOM 3935 H HD21 . LEU I 9 347 ? 107.076 184.057 89.117  1.00 70.87  347 A 1 
ATOM 3936 H HD22 . LEU I 9 347 ? 107.997 183.233 88.120  1.00 70.87  347 A 1 
ATOM 3937 H HD23 . LEU I 9 347 ? 108.258 183.160 89.685  1.00 70.87  347 A 1 
ATOM 3938 N N    . ALA I 9 348 ? 113.681 184.680 88.081  1.00 76.51  348 A 1 
ATOM 3939 C CA   . ALA I 9 348 ? 115.032 184.294 88.477  1.00 77.38  348 A 1 
ATOM 3940 C C    . ALA I 9 348 ? 115.743 185.461 89.154  1.00 77.39  348 A 1 
ATOM 3941 O O    . ALA I 9 348 ? 115.852 186.539 88.558  1.00 83.79  348 A 1 
ATOM 3942 C CB   . ALA I 9 348 ? 115.816 183.834 87.256  1.00 91.83  348 A 1 
ATOM 3943 H H    . ALA I 9 348 ? 113.565 184.724 87.229  1.00 91.81  348 A 1 
ATOM 3944 H HA   . ALA I 9 348 ? 114.985 183.557 89.106  1.00 92.85  348 A 1 
ATOM 3945 H HB1  . ALA I 9 348 ? 116.710 183.580 87.532  1.00 110.20 348 A 1 
ATOM 3946 H HB2  . ALA I 9 348 ? 115.362 183.073 86.860  1.00 110.20 348 A 1 
ATOM 3947 H HB3  . ALA I 9 348 ? 115.858 184.563 86.617  1.00 110.20 348 A 1 
ATOM 3948 N N    . PRO I 9 349 ? 116.239 185.296 90.382  1.00 74.43  349 A 1 
ATOM 3949 C CA   . PRO I 9 349 ? 116.918 186.407 91.052  1.00 77.81  349 A 1 
ATOM 3950 C C    . PRO I 9 349 ? 118.161 186.838 90.299  1.00 89.98  349 A 1 
ATOM 3951 O O    . PRO I 9 349 ? 118.898 186.016 89.751  1.00 76.38  349 A 1 
ATOM 3952 C CB   . PRO I 9 349 ? 117.276 185.837 92.429  1.00 81.24  349 A 1 
ATOM 3953 C CG   . PRO I 9 349 ? 117.178 184.373 92.300  1.00 77.42  349 A 1 
ATOM 3954 C CD   . PRO I 9 349 ? 116.213 184.078 91.209  1.00 97.21  349 A 1 
ATOM 3955 H HA   . PRO I 9 349 ? 116.320 187.162 91.156  1.00 93.38  349 A 1 
ATOM 3956 H HB2  . PRO I 9 349 ? 118.180 186.100 92.664  1.00 97.49  349 A 1 
ATOM 3957 H HB3  . PRO I 9 349 ? 116.643 186.165 93.090  1.00 97.49  349 A 1 
ATOM 3958 H HG2  . PRO I 9 349 ? 118.052 184.013 92.081  1.00 92.90  349 A 1 
ATOM 3959 H HG3  . PRO I 9 349 ? 116.861 183.999 93.138  1.00 92.90  349 A 1 
ATOM 3960 H HD2  . PRO I 9 349 ? 116.511 183.313 90.693  1.00 116.65 349 A 1 
ATOM 3961 H HD3  . PRO I 9 349 ? 115.325 183.936 91.574  1.00 116.65 349 A 1 
ATOM 3962 N N    . LYS I 9 350 ? 118.378 188.151 90.280  1.00 100.59 350 A 1 
ATOM 3963 C CA   . LYS I 9 350 ? 119.547 188.759 89.670  1.00 101.05 350 A 1 
ATOM 3964 C C    . LYS I 9 350 ? 120.162 189.765 90.631  1.00 109.32 350 A 1 
ATOM 3965 O O    . LYS I 9 350 ? 119.451 190.520 91.299  1.00 115.70 350 A 1 
ATOM 3966 C CB   . LYS I 9 350 ? 119.184 189.443 88.347  1.00 111.32 350 A 1 
ATOM 3967 C CG   . LYS I 9 350 ? 118.526 188.516 87.332  1.00 124.83 350 A 1 
ATOM 3968 C CD   . LYS I 9 350 ? 119.509 187.486 86.773  1.00 119.93 350 A 1 
ATOM 3969 C CE   . LYS I 9 350 ? 118.783 186.289 86.160  1.00 110.00 350 A 1 
ATOM 3970 N NZ   . LYS I 9 350 ? 117.790 186.680 85.110  1.00 105.65 350 A 1 
ATOM 3971 H H    . LYS I 9 350 ? 117.841 188.726 90.630  1.00 120.70 350 A 1 
ATOM 3972 H HA   . LYS I 9 350 ? 120.208 188.070 89.487  1.00 121.26 350 A 1 
ATOM 3973 H HB2  . LYS I 9 350 ? 118.569 190.169 88.530  1.00 133.59 350 A 1 
ATOM 3974 H HB3  . LYS I 9 350 ? 119.995 189.795 87.947  1.00 133.59 350 A 1 
ATOM 3975 H HG2  . LYS I 9 350 ? 117.798 188.040 87.760  1.00 149.79 350 A 1 
ATOM 3976 H HG3  . LYS I 9 350 ? 118.189 189.046 86.591  1.00 149.79 350 A 1 
ATOM 3977 H HD2  . LYS I 9 350 ? 120.049 187.900 86.082  1.00 143.92 350 A 1 
ATOM 3978 H HD3  . LYS I 9 350 ? 120.074 187.161 87.492  1.00 143.92 350 A 1 
ATOM 3979 H HE2  . LYS I 9 350 ? 119.435 185.701 85.752  1.00 132.00 350 A 1 
ATOM 3980 H HE3  . LYS I 9 350 ? 118.305 185.816 86.862  1.00 132.00 350 A 1 
ATOM 3981 H HZ1  . LYS I 9 350 ? 117.393 185.955 84.783  1.00 126.78 350 A 1 
ATOM 3982 H HZ2  . LYS I 9 350 ? 117.172 187.215 85.461  1.00 126.78 350 A 1 
ATOM 3983 H HZ3  . LYS I 9 350 ? 118.202 187.110 84.449  1.00 126.78 350 A 1 
ATOM 3984 N N    . GLY I 9 351 ? 121.488 189.769 90.682  1.00 113.66 351 A 1 
ATOM 3985 C CA   . GLY I 9 351 ? 122.256 190.652 91.534  1.00 131.83 351 A 1 
ATOM 3986 C C    . GLY I 9 351 ? 122.840 189.911 92.714  1.00 120.81 351 A 1 
ATOM 3987 O O    . GLY I 9 351 ? 122.132 189.178 93.409  1.00 112.52 351 A 1 
ATOM 3988 H H    . GLY I 9 351 ? 121.981 189.244 90.210  1.00 136.39 351 A 1 
ATOM 3989 H HA2  . GLY I 9 351 ? 122.984 191.048 91.026  1.00 158.19 351 A 1 
ATOM 3990 H HA3  . GLY I 9 351 ? 121.688 191.364 91.865  1.00 158.19 351 A 1 
ATOM 3991 N N    . VAL I 9 352 ? 124.122 190.162 92.990  1.00 123.47 352 A 1 
ATOM 3992 C CA   . VAL I 9 352 ? 124.838 189.458 94.053  1.00 112.28 352 A 1 
ATOM 3993 C C    . VAL I 9 352 ? 124.100 189.557 95.379  1.00 113.30 352 A 1 
ATOM 3994 O O    . VAL I 9 352 ? 124.015 188.583 96.136  1.00 112.98 352 A 1 
ATOM 3995 C CB   . VAL I 9 352 ? 126.283 189.981 94.175  1.00 125.74 352 A 1 
ATOM 3996 C CG1  . VAL I 9 352 ? 127.097 189.037 95.055  1.00 123.81 352 A 1 
ATOM 3997 C CG2  . VAL I 9 352 ? 126.950 190.111 92.804  1.00 126.87 352 A 1 
ATOM 3998 H H    . VAL I 9 352 ? 124.602 190.741 92.571  1.00 148.16 352 A 1 
ATOM 3999 H HA   . VAL I 9 352 ? 124.888 188.517 93.817  1.00 134.74 352 A 1 
ATOM 4000 H HB   . VAL I 9 352 ? 126.273 190.855 94.595  1.00 150.88 352 A 1 
ATOM 4001 H HG11 . VAL I 9 352 ? 128.004 189.376 95.126  1.00 148.57 352 A 1 
ATOM 4002 H HG12 . VAL I 9 352 ? 126.690 188.995 95.935  1.00 148.57 352 A 1 
ATOM 4003 H HG13 . VAL I 9 352 ? 127.104 188.155 94.652  1.00 148.57 352 A 1 
ATOM 4004 H HG21 . VAL I 9 352 ? 127.855 190.441 92.925  1.00 152.24 352 A 1 
ATOM 4005 H HG22 . VAL I 9 352 ? 126.970 189.241 92.378  1.00 152.24 352 A 1 
ATOM 4006 H HG23 . VAL I 9 352 ? 126.439 190.734 92.263  1.00 152.24 352 A 1 
ATOM 4007 N N    . ALA I 9 353 ? 123.610 190.752 95.712  1.00 98.63  353 A 1 
ATOM 4008 C CA   . ALA I 9 353 ? 122.813 190.921 96.919  1.00 107.13 353 A 1 
ATOM 4009 C C    . ALA I 9 353 ? 121.658 189.922 96.990  1.00 130.69 353 A 1 
ATOM 4010 O O    . ALA I 9 353 ? 121.536 189.154 97.952  1.00 119.16 353 A 1 
ATOM 4011 C CB   . ALA I 9 353 ? 122.281 192.355 96.977  1.00 104.58 353 A 1 
ATOM 4012 H H    . ALA I 9 353 ? 123.725 191.473 95.258  1.00 118.35 353 A 1 
ATOM 4013 H HA   . ALA I 9 353 ? 123.379 190.779 97.696  1.00 128.56 353 A 1 
ATOM 4014 H HB1  . ALA I 9 353 ? 121.751 192.462 97.783  1.00 125.50 353 A 1 
ATOM 4015 H HB2  . ALA I 9 353 ? 123.031 192.968 96.991  1.00 125.50 353 A 1 
ATOM 4016 H HB3  . ALA I 9 353 ? 121.732 192.518 96.196  1.00 125.50 353 A 1 
ATOM 4017 N N    . CYS I 9 354 ? 120.810 189.914 95.962  1.00 134.86 354 A 1 
ATOM 4018 C CA   . CYS I 9 354 ? 119.618 189.072 95.971  1.00 103.72 354 A 1 
ATOM 4019 C C    . CYS I 9 354 ? 119.930 187.578 95.980  1.00 92.32  354 A 1 
ATOM 4020 O O    . CYS I 9 354 ? 119.164 186.798 96.552  1.00 96.25  354 A 1 
ATOM 4021 C CB   . CYS I 9 354 ? 118.750 189.447 94.784  1.00 96.10  354 A 1 
ATOM 4022 S SG   . CYS I 9 354 ? 118.092 191.099 95.034  1.00 99.60  354 A 1 
ATOM 4023 H H    . CYS I 9 354 ? 120.903 190.386 95.250  1.00 161.83 354 A 1 
ATOM 4024 H HA   . CYS I 9 354 ? 119.112 189.265 96.775  1.00 124.47 354 A 1 
ATOM 4025 H HB2  . CYS I 9 354 ? 119.285 189.445 93.974  1.00 115.32 354 A 1 
ATOM 4026 H HB3  . CYS I 9 354 ? 118.011 188.827 94.710  1.00 115.32 354 A 1 
ATOM 4027 H HG   . CYS I 9 354 ? 117.435 191.110 96.037  1.00 119.52 354 A 1 
ATOM 4028 N N    . CYS I 9 355 ? 121.057 187.156 95.413  1.00 91.67  355 A 1 
ATOM 4029 C CA   . CYS I 9 355 ? 121.339 185.733 95.304  1.00 79.99  355 A 1 
ATOM 4030 C C    . CYS I 9 355 ? 122.030 185.188 96.543  1.00 87.33  355 A 1 
ATOM 4031 O O    . CYS I 9 355 ? 122.453 184.028 96.551  1.00 81.43  355 A 1 
ATOM 4032 C CB   . CYS I 9 355 ? 122.185 185.451 94.061  1.00 88.59  355 A 1 
ATOM 4033 S SG   . CYS I 9 355 ? 121.524 186.158 92.521  1.00 99.73  355 A 1 
ATOM 4034 H H    . CYS I 9 355 ? 121.666 187.669 95.089  1.00 110.00 355 A 1 
ATOM 4035 H HA   . CYS I 9 355 ? 120.500 185.258 95.202  1.00 95.98  355 A 1 
ATOM 4036 H HB2  . CYS I 9 355 ? 123.071 185.821 94.198  1.00 106.31 355 A 1 
ATOM 4037 H HB3  . CYS I 9 355 ? 122.247 184.489 93.939  1.00 106.31 355 A 1 
ATOM 4038 H HG   . CYS I 9 355 ? 121.452 187.350 92.637  1.00 119.68 355 A 1 
ATOM 4039 N N    . GLU I 9 356 ? 122.174 186.008 97.579  1.00 94.52  356 A 1 
ATOM 4040 C CA   . GLU I 9 356 ? 122.756 185.563 98.836  1.00 106.83 356 A 1 
ATOM 4041 C C    . GLU I 9 356 ? 121.708 184.884 99.707  1.00 104.07 356 A 1 
ATOM 4042 O O    . GLU I 9 356 ? 122.059 184.086 100.586 1.00 82.04  356 A 1 
ATOM 4043 C CB   . GLU I 9 356 ? 123.416 186.729 99.569  1.00 120.10 356 A 1 
ATOM 4044 C CG   . GLU I 9 356 ? 124.796 186.381 100.120 1.00 108.32 356 A 1 
ATOM 4045 C CD   . GLU I 9 356 ? 125.802 186.055 99.030  1.00 126.63 356 A 1 
ATOM 4046 O OE1  . GLU I 9 356 ? 125.781 186.734 97.981  1.00 143.04 356 A 1 
ATOM 4047 O OE2  . GLU I 9 356 ? 126.604 185.114 99.218  1.00 122.01 356 A 1 
ATOM 4048 H H    . GLU I 9 356 ? 121.940 186.836 97.577  1.00 113.43 356 A 1 
ATOM 4049 H HA   . GLU I 9 356 ? 123.447 184.908 98.643  1.00 128.19 356 A 1 
ATOM 4050 H HB2  . GLU I 9 356 ? 123.520 187.471 98.952  1.00 144.12 356 A 1 
ATOM 4051 H HB3  . GLU I 9 356 ? 122.855 186.992 100.313 1.00 144.12 356 A 1 
ATOM 4052 H HG2  . GLU I 9 356 ? 125.135 187.137 100.624 1.00 129.98 356 A 1 
ATOM 4053 H HG3  . GLU I 9 356 ? 124.719 185.606 100.699 1.00 129.98 356 A 1 
ATOM 4054 N N    . ARG I 9 357 ? 120.430 185.210 99.483  1.00 98.23  357 A 1 
ATOM 4055 C CA   . ARG I 9 357 ? 119.308 184.558 100.137 1.00 83.99  357 A 1 
ATOM 4056 C C    . ARG I 9 357 ? 118.379 183.860 99.147  1.00 77.51  357 A 1 
ATOM 4057 O O    . ARG I 9 357 ? 117.370 183.282 99.569  1.00 69.99  357 A 1 
ATOM 4058 C CB   . ARG I 9 357 ? 118.497 185.574 100.952 1.00 60.86  357 A 1 
ATOM 4059 C CG   . ARG I 9 357 ? 119.189 186.097 102.192 1.00 80.80  357 A 1 
ATOM 4060 C CD   . ARG I 9 357 ? 118.231 186.053 103.370 1.00 84.28  357 A 1 
ATOM 4061 N NE   . ARG I 9 357 ? 118.810 186.554 104.612 1.00 92.64  357 A 1 
ATOM 4062 C CZ   . ARG I 9 357 ? 119.391 185.795 105.532 1.00 96.59  357 A 1 
ATOM 4063 N NH1  . ARG I 9 357 ? 119.501 184.483 105.367 1.00 90.52  357 A 1 
ATOM 4064 N NH2  . ARG I 9 357 ? 119.872 186.357 106.631 1.00 118.18 357 A 1 
ATOM 4065 H H    . ARG I 9 357 ? 120.189 185.830 98.938  1.00 117.88 357 A 1 
ATOM 4066 H HA   . ARG I 9 357 ? 119.649 183.887 100.749 1.00 100.78 357 A 1 
ATOM 4067 H HB2  . ARG I 9 357 ? 118.297 186.336 100.386 1.00 73.03  357 A 1 
ATOM 4068 H HB3  . ARG I 9 357 ? 117.669 185.153 101.234 1.00 73.03  357 A 1 
ATOM 4069 H HG2  . ARG I 9 357 ? 119.956 185.538 102.396 1.00 96.96  357 A 1 
ATOM 4070 H HG3  . ARG I 9 357 ? 119.462 187.015 102.050 1.00 96.96  357 A 1 
ATOM 4071 H HD2  . ARG I 9 357 ? 117.456 186.597 103.163 1.00 101.14 357 A 1 
ATOM 4072 H HD3  . ARG I 9 357 ? 117.959 185.133 103.517 1.00 101.14 357 A 1 
ATOM 4073 H HE   . ARG I 9 357 ? 118.771 187.400 104.755 1.00 111.16 357 A 1 
ATOM 4074 H HH11 . ARG I 9 357 ? 119.188 184.113 104.657 1.00 108.62 357 A 1 
ATOM 4075 H HH12 . ARG I 9 357 ? 119.883 184.003 105.970 1.00 108.62 357 A 1 
ATOM 4076 H HH21 . ARG I 9 357 ? 119.807 187.207 106.742 1.00 141.82 357 A 1 
ATOM 4077 H HH22 . ARG I 9 357 ? 120.257 185.873 107.228 1.00 141.82 357 A 1 
ATOM 4078 N N    . ASN I 9 358 ? 118.692 183.888 97.848  1.00 70.69  358 A 1 
ATOM 4079 C CA   . ASN I 9 358 ? 117.820 183.304 96.827  1.00 54.26  358 A 1 
ATOM 4080 C C    . ASN I 9 358 ? 118.703 182.755 95.706  1.00 63.95  358 A 1 
ATOM 4081 O O    . ASN I 9 358 ? 118.905 183.406 94.679  1.00 70.99  358 A 1 
ATOM 4082 C CB   . ASN I 9 358 ? 116.845 184.351 96.313  1.00 70.97  358 A 1 
ATOM 4083 C CG   . ASN I 9 358 ? 115.613 183.751 95.689  1.00 72.03  358 A 1 
ATOM 4084 O OD1  . ASN I 9 358 ? 115.622 182.606 95.239  1.00 67.96  358 A 1 
ATOM 4085 N ND2  . ASN I 9 358 ? 114.531 184.521 95.671  1.00 75.92  358 A 1 
ATOM 4086 H H    . ASN I 9 358 ? 119.409 184.243 97.531  1.00 84.83  358 A 1 
ATOM 4087 H HA   . ASN I 9 358 ? 117.314 182.570 97.210  1.00 65.11  358 A 1 
ATOM 4088 H HB2  . ASN I 9 358 ? 116.564 184.910 97.054  1.00 85.17  358 A 1 
ATOM 4089 H HB3  . ASN I 9 358 ? 117.288 184.891 95.639  1.00 85.17  358 A 1 
ATOM 4090 H HD21 . ASN I 9 358 ? 113.799 184.226 95.327  1.00 91.11  358 A 1 
ATOM 4091 H HD22 . ASN I 9 358 ? 114.562 185.315 95.997  1.00 91.11  358 A 1 
ATOM 4092 N N    . MET I 9 359 ? 119.170 181.524 95.890  1.00 68.32  359 A 1 
ATOM 4093 C CA   . MET I 9 359 ? 120.059 180.874 94.936  1.00 64.56  359 A 1 
ATOM 4094 C C    . MET I 9 359 ? 119.223 179.860 94.172  1.00 65.27  359 A 1 
ATOM 4095 O O    . MET I 9 359 ? 118.853 178.813 94.715  1.00 75.95  359 A 1 
ATOM 4096 C CB   . MET I 9 359 ? 121.238 180.217 95.651  1.00 74.22  359 A 1 
ATOM 4097 C CG   . MET I 9 359 ? 122.373 179.789 94.724  1.00 88.35  359 A 1 
ATOM 4098 S SD   . MET I 9 359 ? 123.745 178.973 95.583  1.00 85.04  359 A 1 
ATOM 4099 C CE   . MET I 9 359 ? 124.696 180.379 96.145  1.00 103.12 359 A 1 
ATOM 4100 H H    . MET I 9 359 ? 118.982 181.036 96.572  1.00 81.99  359 A 1 
ATOM 4101 H HA   . MET I 9 359 ? 120.408 181.534 94.317  1.00 77.47  359 A 1 
ATOM 4102 H HB2  . MET I 9 359 ? 121.602 180.844 96.295  1.00 89.07  359 A 1 
ATOM 4103 H HB3  . MET I 9 359 ? 120.919 179.423 96.111  1.00 89.07  359 A 1 
ATOM 4104 H HG2  . MET I 9 359 ? 122.023 179.168 94.066  1.00 106.02 359 A 1 
ATOM 4105 H HG3  . MET I 9 359 ? 122.726 180.575 94.279  1.00 106.02 359 A 1 
ATOM 4106 H HE1  . MET I 9 359 ? 125.475 180.060 96.630  1.00 123.75 359 A 1 
ATOM 4107 H HE2  . MET I 9 359 ? 124.975 180.899 95.376  1.00 123.75 359 A 1 
ATOM 4108 H HE3  . MET I 9 359 ? 124.143 180.922 96.728  1.00 123.75 359 A 1 
ATOM 4109 N N    . LEU I 9 360 ? 118.891 180.179 92.932  1.00 63.50  360 A 1 
ATOM 4110 C CA   . LEU I 9 360 ? 117.961 179.359 92.169  1.00 66.82  360 A 1 
ATOM 4111 C C    . LEU I 9 360 ? 118.641 178.072 91.714  1.00 68.24  360 A 1 
ATOM 4112 O O    . LEU I 9 360 ? 119.533 178.108 90.859  1.00 63.06  360 A 1 
ATOM 4113 C CB   . LEU I 9 360 ? 117.445 180.158 90.979  1.00 70.22  360 A 1 
ATOM 4114 C CG   . LEU I 9 360 ? 116.297 179.538 90.193  1.00 53.72  360 A 1 
ATOM 4115 C CD1  . LEU I 9 360 ? 115.209 180.585 89.990  1.00 70.31  360 A 1 
ATOM 4116 C CD2  . LEU I 9 360 ? 116.780 178.985 88.871  1.00 47.31  360 A 1 
ATOM 4117 H H    . LEU I 9 360 ? 119.190 180.866 92.508  1.00 76.20  360 A 1 
ATOM 4118 H HA   . LEU I 9 360 ? 117.204 179.124 92.730  1.00 80.19  360 A 1 
ATOM 4119 H HB2  . LEU I 9 360 ? 117.139 181.020 91.301  1.00 84.26  360 A 1 
ATOM 4120 H HB3  . LEU I 9 360 ? 118.180 180.290 90.362  1.00 84.26  360 A 1 
ATOM 4121 H HG   . LEU I 9 360 ? 115.920 178.808 90.705  1.00 64.47  360 A 1 
ATOM 4122 H HD11 . LEU I 9 360 ? 114.479 180.188 89.487  1.00 84.37  360 A 1 
ATOM 4123 H HD12 . LEU I 9 360 ? 114.890 180.883 90.855  1.00 84.37  360 A 1 
ATOM 4124 H HD13 . LEU I 9 360 ? 115.580 181.334 89.496  1.00 84.37  360 A 1 
ATOM 4125 H HD21 . LEU I 9 360 ? 116.026 178.600 88.398  1.00 56.77  360 A 1 
ATOM 4126 H HD22 . LEU I 9 360 ? 117.165 179.706 88.349  1.00 56.77  360 A 1 
ATOM 4127 H HD23 . LEU I 9 360 ? 117.447 178.304 89.039  1.00 56.77  360 A 1 
ATOM 4128 N N    . ARG I 9 361 ? 118.236 176.932 92.275  1.00 67.59  361 A 1 
ATOM 4129 C CA   . ARG I 9 361 ? 118.811 175.657 91.848  1.00 73.95  361 A 1 
ATOM 4130 C C    . ARG I 9 361 ? 117.821 174.491 91.887  1.00 69.61  361 A 1 
ATOM 4131 O O    . ARG I 9 361 ? 118.023 173.491 91.187  1.00 55.22  361 A 1 
ATOM 4132 C CB   . ARG I 9 361 ? 120.068 175.284 92.647  1.00 73.45  361 A 1 
ATOM 4133 C CG   . ARG I 9 361 ? 120.006 175.387 94.156  1.00 68.59  361 A 1 
ATOM 4134 C CD   . ARG I 9 361 ? 120.891 176.494 94.692  1.00 53.16  361 A 1 
ATOM 4135 N NE   . ARG I 9 361 ? 121.429 176.135 96.001  1.00 58.26  361 A 1 
ATOM 4136 C CZ   . ARG I 9 361 ? 120.861 176.434 97.170  1.00 65.23  361 A 1 
ATOM 4137 N NH1  . ARG I 9 361 ? 119.727 177.125 97.230  1.00 53.02  361 A 1 
ATOM 4138 N NH2  . ARG I 9 361 ? 121.440 176.043 98.293  1.00 79.50  361 A 1 
ATOM 4139 H H    . ARG I 9 361 ? 117.641 176.870 92.893  1.00 81.11  361 A 1 
ATOM 4140 H HA   . ARG I 9 361 ? 119.088 175.756 90.924  1.00 88.74  361 A 1 
ATOM 4141 H HB2  . ARG I 9 361 ? 120.294 174.365 92.436  1.00 88.14  361 A 1 
ATOM 4142 H HB3  . ARG I 9 361 ? 120.790 175.863 92.355  1.00 88.14  361 A 1 
ATOM 4143 H HG2  . ARG I 9 361 ? 119.093 175.574 94.423  1.00 82.31  361 A 1
[truncated: 289,851 more chars]
