# Supplementary material for: Visualization of stepwise derepression of TFIIH in global genome nucleotide excision repair
Source: Sci Adv. 2026 Jul 23;12(30):eaeb3506. doi: 10.1126/sciadv.aeb3506 (PMC13394385; doi:10.1126/sciadv.aeb3506)
Supplement: Supplementary file 3 — Data S1 [file sciadv.aeb3506_data_s1.zip › templates/fold_tfiih_mat1_xpcc_dna_template_hit_3_chains_i.cif]

data_6uin
#
_entry.id 6uin
#
loop_
_chem_comp.formula
_chem_comp.formula_weight
_chem_comp.id
_chem_comp.mon_nstd_flag
_chem_comp.name
_chem_comp.pdbx_synonyms
_chem_comp.type
"C3 H7 N O2"        89.093  ALA y ALANINE                                              ?                                   "L-peptide linking" 
"C6 H15 N4 O2 1"    175.209 ARG y ARGININE                                             ?                                   "L-peptide linking" 
"C4 H8 N2 O3"       132.118 ASN y ASPARAGINE                                           ?                                   "L-peptide linking" 
"C4 H7 N O4"        133.103 ASP y "ASPARTIC ACID"                                      ?                                   "L-peptide linking" 
"C3 H7 N O2 S"      121.158 CYS y CYSTEINE                                             ?                                   "L-peptide linking" 
"C10 H14 N5 O6 P"   331.222 DA  y "2'-DEOXYADENOSINE-5'-MONOPHOSPHATE"                 ?                                   "DNA linking"       
"C9 H14 N3 O7 P"    307.197 DC  y "2'-DEOXYCYTIDINE-5'-MONOPHOSPHATE"                  ?                                   "DNA linking"       
"C10 H14 N5 O7 P"   347.221 DG  y "2'-DEOXYGUANOSINE-5'-MONOPHOSPHATE"                 ?                                   "DNA linking"       
"C10 H15 N2 O8 P"   322.208 DT  y "THYMIDINE-5'-MONOPHOSPHATE"                         ?                                   "DNA linking"       
"C12 H18 N5 O7 P S" 407.339 G47 n "N2-ETHANETHIOL-2'-DEOXY-GUANOSINE-5'-MONOPHOSPHATE" ?                                   "DNA linking"       
"C5 H10 N2 O3"      146.144 GLN y GLUTAMINE                                            ?                                   "L-peptide linking" 
"C5 H9 N O4"        147.129 GLU y "GLUTAMIC ACID"                                      ?                                   "L-peptide linking" 
"C2 H5 N O2"        75.067  GLY y GLYCINE                                              ?                                   "peptide linking"   
"C6 H10 N3 O2 1"    156.162 HIS y HISTIDINE                                            ?                                   "L-peptide linking" 
"C6 H13 N O2"       131.173 ILE y ISOLEUCINE                                           ?                                   "L-peptide linking" 
"C6 H13 N O2"       131.173 LEU y LEUCINE                                              ?                                   "L-peptide linking" 
"C6 H15 N2 O2 1"    147.195 LYS y LYSINE                                               ?                                   "L-peptide linking" 
"C5 H11 N O2 S"     149.211 MET y METHIONINE                                           ?                                   "L-peptide linking" 
"C5 H11 O7 P"       214.110 N   . "ANY 5'-MONOPHOSPHATE NUCLEOTIDE"                    "1-DEOXY-RIBOFURANOSE-5'-PHOSPHATE" "RNA linking"       
"C9 H11 N O2"       165.189 PHE y PHENYLALANINE                                        ?                                   "L-peptide linking" 
"C5 H9 N O2"        115.130 PRO y PROLINE                                              ?                                   "L-peptide linking" 
"C3 H7 N O3"        105.093 SER y SERINE                                               ?                                   "L-peptide linking" 
"C4 H9 N O3"        119.119 THR y THREONINE                                            ?                                   "L-peptide linking" 
"C11 H12 N2 O2"     204.225 TRP y TRYPTOPHAN                                           ?                                   "L-peptide linking" 
"C9 H11 N O3"       181.189 TYR y TYROSINE                                             ?                                   "L-peptide linking" 
"C5 H11 N O2"       117.146 VAL y VALINE                                               ?                                   "L-peptide linking" 
#
loop_
_chem_comp_atom.atom_id
_chem_comp_atom.charge
_chem_comp_atom.comp_id
_chem_comp_atom.pdbx_leaving_atom_flag
_chem_comp_atom.pdbx_model_Cartn_x_ideal
_chem_comp_atom.pdbx_model_Cartn_y_ideal
_chem_comp_atom.pdbx_model_Cartn_z_ideal
_chem_comp_atom.pdbx_ordinal
_chem_comp_atom.type_symbol
N      ? ALA ? ? ? ? 1   N 
CA     ? ALA ? ? ? ? 2   C 
C      ? ALA ? ? ? ? 3   C 
O      ? ALA ? ? ? ? 4   O 
CB     ? ALA ? ? ? ? 5   C 
OXT    ? ALA ? ? ? ? 6   O 
H      ? ALA ? ? ? ? 7   H 
H2     ? ALA ? ? ? ? 8   H 
HA     ? ALA ? ? ? ? 9   H 
HB1    ? ALA ? ? ? ? 10  H 
HB2    ? ALA ? ? ? ? 11  H 
HB3    ? ALA ? ? ? ? 12  H 
HXT    ? ALA ? ? ? ? 13  H 
N      ? ARG ? ? ? ? 14  N 
CA     ? ARG ? ? ? ? 15  C 
C      ? ARG ? ? ? ? 16  C 
O      ? ARG ? ? ? ? 17  O 
CB     ? ARG ? ? ? ? 18  C 
CG     ? ARG ? ? ? ? 19  C 
CD     ? ARG ? ? ? ? 20  C 
NE     ? ARG ? ? ? ? 21  N 
CZ     ? ARG ? ? ? ? 22  C 
NH1    ? ARG ? ? ? ? 23  N 
NH2    ? ARG ? ? ? ? 24  N 
OXT    ? ARG ? ? ? ? 25  O 
H      ? ARG ? ? ? ? 26  H 
H2     ? ARG ? ? ? ? 27  H 
HA     ? ARG ? ? ? ? 28  H 
HB2    ? ARG ? ? ? ? 29  H 
HB3    ? ARG ? ? ? ? 30  H 
HG2    ? ARG ? ? ? ? 31  H 
HG3    ? ARG ? ? ? ? 32  H 
HD2    ? ARG ? ? ? ? 33  H 
HD3    ? ARG ? ? ? ? 34  H 
HE     ? ARG ? ? ? ? 35  H 
HH11   ? ARG ? ? ? ? 36  H 
HH12   ? ARG ? ? ? ? 37  H 
HH21   ? ARG ? ? ? ? 38  H 
HH22   ? ARG ? ? ? ? 39  H 
HXT    ? ARG ? ? ? ? 40  H 
N      ? ASN ? ? ? ? 41  N 
CA     ? ASN ? ? ? ? 42  C 
C      ? ASN ? ? ? ? 43  C 
O      ? ASN ? ? ? ? 44  O 
CB     ? ASN ? ? ? ? 45  C 
CG     ? ASN ? ? ? ? 46  C 
OD1    ? ASN ? ? ? ? 47  O 
ND2    ? ASN ? ? ? ? 48  N 
OXT    ? ASN ? ? ? ? 49  O 
H      ? ASN ? ? ? ? 50  H 
H2     ? ASN ? ? ? ? 51  H 
HA     ? ASN ? ? ? ? 52  H 
HB2    ? ASN ? ? ? ? 53  H 
HB3    ? ASN ? ? ? ? 54  H 
HD21   ? ASN ? ? ? ? 55  H 
HD22   ? ASN ? ? ? ? 56  H 
HXT    ? ASN ? ? ? ? 57  H 
N      ? ASP ? ? ? ? 58  N 
CA     ? ASP ? ? ? ? 59  C 
C      ? ASP ? ? ? ? 60  C 
O      ? ASP ? ? ? ? 61  O 
CB     ? ASP ? ? ? ? 62  C 
CG     ? ASP ? ? ? ? 63  C 
OD1    ? ASP ? ? ? ? 64  O 
OD2    ? ASP ? ? ? ? 65  O 
OXT    ? ASP ? ? ? ? 66  O 
H      ? ASP ? ? ? ? 67  H 
H2     ? ASP ? ? ? ? 68  H 
HA     ? ASP ? ? ? ? 69  H 
HB2    ? ASP ? ? ? ? 70  H 
HB3    ? ASP ? ? ? ? 71  H 
HD2    ? ASP ? ? ? ? 72  H 
HXT    ? ASP ? ? ? ? 73  H 
N      ? CYS ? ? ? ? 74  N 
CA     ? CYS ? ? ? ? 75  C 
C      ? CYS ? ? ? ? 76  C 
O      ? CYS ? ? ? ? 77  O 
CB     ? CYS ? ? ? ? 78  C 
SG     ? CYS ? ? ? ? 79  S 
OXT    ? CYS ? ? ? ? 80  O 
H      ? CYS ? ? ? ? 81  H 
H2     ? CYS ? ? ? ? 82  H 
HA     ? CYS ? ? ? ? 83  H 
HB2    ? CYS ? ? ? ? 84  H 
HB3    ? CYS ? ? ? ? 85  H 
HG     ? CYS ? ? ? ? 86  H 
HXT    ? CYS ? ? ? ? 87  H 
OP3    ? DA  ? ? ? ? 88  O 
P      ? DA  ? ? ? ? 89  P 
OP1    ? DA  ? ? ? ? 90  O 
OP2    ? DA  ? ? ? ? 91  O 
"O5'"  ? DA  ? ? ? ? 92  O 
"C5'"  ? DA  ? ? ? ? 93  C 
"C4'"  ? DA  ? ? ? ? 94  C 
"O4'"  ? DA  ? ? ? ? 95  O 
"C3'"  ? DA  ? ? ? ? 96  C 
"O3'"  ? DA  ? ? ? ? 97  O 
"C2'"  ? DA  ? ? ? ? 98  C 
"C1'"  ? DA  ? ? ? ? 99  C 
N9     ? DA  ? ? ? ? 100 N 
C8     ? DA  ? ? ? ? 101 C 
N7     ? DA  ? ? ? ? 102 N 
C5     ? DA  ? ? ? ? 103 C 
C6     ? DA  ? ? ? ? 104 C 
N6     ? DA  ? ? ? ? 105 N 
N1     ? DA  ? ? ? ? 106 N 
C2     ? DA  ? ? ? ? 107 C 
N3     ? DA  ? ? ? ? 108 N 
C4     ? DA  ? ? ? ? 109 C 
HOP3   ? DA  ? ? ? ? 110 H 
HOP2   ? DA  ? ? ? ? 111 H 
"H5'"  ? DA  ? ? ? ? 112 H 
"H5''" ? DA  ? ? ? ? 113 H 
"H4'"  ? DA  ? ? ? ? 114 H 
"H3'"  ? DA  ? ? ? ? 115 H 
"HO3'" ? DA  ? ? ? ? 116 H 
"H2'"  ? DA  ? ? ? ? 117 H 
"H2''" ? DA  ? ? ? ? 118 H 
"H1'"  ? DA  ? ? ? ? 119 H 
H8     ? DA  ? ? ? ? 120 H 
H61    ? DA  ? ? ? ? 121 H 
H62    ? DA  ? ? ? ? 122 H 
H2     ? DA  ? ? ? ? 123 H 
OP3    ? DC  ? ? ? ? 124 O 
P      ? DC  ? ? ? ? 125 P 
OP1    ? DC  ? ? ? ? 126 O 
OP2    ? DC  ? ? ? ? 127 O 
"O5'"  ? DC  ? ? ? ? 128 O 
"C5'"  ? DC  ? ? ? ? 129 C 
"C4'"  ? DC  ? ? ? ? 130 C 
"O4'"  ? DC  ? ? ? ? 131 O 
"C3'"  ? DC  ? ? ? ? 132 C 
"O3'"  ? DC  ? ? ? ? 133 O 
"C2'"  ? DC  ? ? ? ? 134 C 
"C1'"  ? DC  ? ? ? ? 135 C 
N1     ? DC  ? ? ? ? 136 N 
C2     ? DC  ? ? ? ? 137 C 
O2     ? DC  ? ? ? ? 138 O 
N3     ? DC  ? ? ? ? 139 N 
C4     ? DC  ? ? ? ? 140 C 
N4     ? DC  ? ? ? ? 141 N 
C5     ? DC  ? ? ? ? 142 C 
C6     ? DC  ? ? ? ? 143 C 
HOP3   ? DC  ? ? ? ? 144 H 
HOP2   ? DC  ? ? ? ? 145 H 
"H5'"  ? DC  ? ? ? ? 146 H 
"H5''" ? DC  ? ? ? ? 147 H 
"H4'"  ? DC  ? ? ? ? 148 H 
"H3'"  ? DC  ? ? ? ? 149 H 
"HO3'" ? DC  ? ? ? ? 150 H 
"H2'"  ? DC  ? ? ? ? 151 H 
"H2''" ? DC  ? ? ? ? 152 H 
"H1'"  ? DC  ? ? ? ? 153 H 
H41    ? DC  ? ? ? ? 154 H 
H42    ? DC  ? ? ? ? 155 H 
H5     ? DC  ? ? ? ? 156 H 
H6     ? DC  ? ? ? ? 157 H 
OP3    ? DG  ? ? ? ? 158 O 
P      ? DG  ? ? ? ? 159 P 
OP1    ? DG  ? ? ? ? 160 O 
OP2    ? DG  ? ? ? ? 161 O 
"O5'"  ? DG  ? ? ? ? 162 O 
"C5'"  ? DG  ? ? ? ? 163 C 
"C4'"  ? DG  ? ? ? ? 164 C 
"O4'"  ? DG  ? ? ? ? 165 O 
"C3'"  ? DG  ? ? ? ? 166 C 
"O3'"  ? DG  ? ? ? ? 167 O 
"C2'"  ? DG  ? ? ? ? 168 C 
"C1'"  ? DG  ? ? ? ? 169 C 
N9     ? DG  ? ? ? ? 170 N 
C8     ? DG  ? ? ? ? 171 C 
N7     ? DG  ? ? ? ? 172 N 
C5     ? DG  ? ? ? ? 173 C 
C6     ? DG  ? ? ? ? 174 C 
O6     ? DG  ? ? ? ? 175 O 
N1     ? DG  ? ? ? ? 176 N 
C2     ? DG  ? ? ? ? 177 C 
N2     ? DG  ? ? ? ? 178 N 
N3     ? DG  ? ? ? ? 179 N 
C4     ? DG  ? ? ? ? 180 C 
HOP3   ? DG  ? ? ? ? 181 H 
HOP2   ? DG  ? ? ? ? 182 H 
"H5'"  ? DG  ? ? ? ? 183 H 
"H5''" ? DG  ? ? ? ? 184 H 
"H4'"  ? DG  ? ? ? ? 185 H 
"H3'"  ? DG  ? ? ? ? 186 H 
"HO3'" ? DG  ? ? ? ? 187 H 
"H2'"  ? DG  ? ? ? ? 188 H 
"H2''" ? DG  ? ? ? ? 189 H 
"H1'"  ? DG  ? ? ? ? 190 H 
H8     ? DG  ? ? ? ? 191 H 
H1     ? DG  ? ? ? ? 192 H 
H21    ? DG  ? ? ? ? 193 H 
H22    ? DG  ? ? ? ? 194 H 
OP3    ? DT  ? ? ? ? 195 O 
P      ? DT  ? ? ? ? 196 P 
OP1    ? DT  ? ? ? ? 197 O 
OP2    ? DT  ? ? ? ? 198 O 
"O5'"  ? DT  ? ? ? ? 199 O 
"C5'"  ? DT  ? ? ? ? 200 C 
"C4'"  ? DT  ? ? ? ? 201 C 
"O4'"  ? DT  ? ? ? ? 202 O 
"C3'"  ? DT  ? ? ? ? 203 C 
"O3'"  ? DT  ? ? ? ? 204 O 
"C2'"  ? DT  ? ? ? ? 205 C 
"C1'"  ? DT  ? ? ? ? 206 C 
N1     ? DT  ? ? ? ? 207 N 
C2     ? DT  ? ? ? ? 208 C 
O2     ? DT  ? ? ? ? 209 O 
N3     ? DT  ? ? ? ? 210 N 
C4     ? DT  ? ? ? ? 211 C 
O4     ? DT  ? ? ? ? 212 O 
C5     ? DT  ? ? ? ? 213 C 
C7     ? DT  ? ? ? ? 214 C 
C6     ? DT  ? ? ? ? 215 C 
HOP3   ? DT  ? ? ? ? 216 H 
HOP2   ? DT  ? ? ? ? 217 H 
"H5'"  ? DT  ? ? ? ? 218 H 
"H5''" ? DT  ? ? ? ? 219 H 
"H4'"  ? DT  ? ? ? ? 220 H 
"H3'"  ? DT  ? ? ? ? 221 H 
"HO3'" ? DT  ? ? ? ? 222 H 
"H2'"  ? DT  ? ? ? ? 223 H 
"H2''" ? DT  ? ? ? ? 224 H 
"H1'"  ? DT  ? ? ? ? 225 H 
H3     ? DT  ? ? ? ? 226 H 
H71    ? DT  ? ? ? ? 227 H 
H72    ? DT  ? ? ? ? 228 H 
H73    ? DT  ? ? ? ? 229 H 
H6     ? DT  ? ? ? ? 230 H 
P      ? G47 ? ? ? ? 231 P 
O1P    ? G47 ? ? ? ? 232 O 
O2P    ? G47 ? ? ? ? 233 O 
O3P    ? G47 ? ? ? ? 234 O 
"O5'"  ? G47 ? ? ? ? 235 O 
"C5'"  ? G47 ? ? ? ? 236 C 
"C4'"  ? G47 ? ? ? ? 237 C 
"O4'"  ? G47 ? ? ? ? 238 O 
"C3'"  ? G47 ? ? ? ? 239 C 
"O3'"  ? G47 ? ? ? ? 240 O 
"C2'"  ? G47 ? ? ? ? 241 C 
"C1'"  ? G47 ? ? ? ? 242 C 
N9     ? G47 ? ? ? ? 243 N 
C8     ? G47 ? ? ? ? 244 C 
N7     ? G47 ? ? ? ? 245 N 
C5     ? G47 ? ? ? ? 246 C 
C6     ? G47 ? ? ? ? 247 C 
O6     ? G47 ? ? ? ? 248 O 
N1     ? G47 ? ? ? ? 249 N 
C2     ? G47 ? ? ? ? 250 C 
N2     ? G47 ? ? ? ? 251 N 
N3     ? G47 ? ? ? ? 252 N 
C4     ? G47 ? ? ? ? 253 C 
C6A    ? G47 ? ? ? ? 254 C 
C7A    ? G47 ? ? ? ? 255 C 
SG     ? G47 ? ? ? ? 256 S 
H1P    ? G47 ? ? ? ? 257 H 
H3P    ? G47 ? ? ? ? 258 H 
"H5'1" ? G47 ? ? ? ? 259 H 
"H5'2" ? G47 ? ? ? ? 260 H 
"H4'"  ? G47 ? ? ? ? 261 H 
"H3'"  ? G47 ? ? ? ? 262 H 
HA     ? G47 ? ? ? ? 263 H 
"H2'1" ? G47 ? ? ? ? 264 H 
"H2'2" ? G47 ? ? ? ? 265 H 
"H1'"  ? G47 ? ? ? ? 266 H 
H8     ? G47 ? ? ? ? 267 H 
H1     ? G47 ? ? ? ? 268 H 
H2     ? G47 ? ? ? ? 269 H 
H6A1   ? G47 ? ? ? ? 270 H 
H6A2   ? G47 ? ? ? ? 271 H 
H7A1   ? G47 ? ? ? ? 272 H 
H7A2   ? G47 ? ? ? ? 273 H 
HS1    ? G47 ? ? ? ? 274 H 
N      ? GLN ? ? ? ? 275 N 
CA     ? GLN ? ? ? ? 276 C 
C      ? GLN ? ? ? ? 277 C 
O      ? GLN ? ? ? ? 278 O 
CB     ? GLN ? ? ? ? 279 C 
CG     ? GLN ? ? ? ? 280 C 
CD     ? GLN ? ? ? ? 281 C 
OE1    ? GLN ? ? ? ? 282 O 
NE2    ? GLN ? ? ? ? 283 N 
OXT    ? GLN ? ? ? ? 284 O 
H      ? GLN ? ? ? ? 285 H 
H2     ? GLN ? ? ? ? 286 H 
HA     ? GLN ? ? ? ? 287 H 
HB2    ? GLN ? ? ? ? 288 H 
HB3    ? GLN ? ? ? ? 289 H 
HG2    ? GLN ? ? ? ? 290 H 
HG3    ? GLN ? ? ? ? 291 H 
HE21   ? GLN ? ? ? ? 292 H 
HE22   ? GLN ? ? ? ? 293 H 
HXT    ? GLN ? ? ? ? 294 H 
N      ? GLU ? ? ? ? 295 N 
CA     ? GLU ? ? ? ? 296 C 
C      ? GLU ? ? ? ? 297 C 
O      ? GLU ? ? ? ? 298 O 
CB     ? GLU ? ? ? ? 299 C 
CG     ? GLU ? ? ? ? 300 C 
CD     ? GLU ? ? ? ? 301 C 
OE1    ? GLU ? ? ? ? 302 O 
OE2    ? GLU ? ? ? ? 303 O 
OXT    ? GLU ? ? ? ? 304 O 
H      ? GLU ? ? ? ? 305 H 
H2     ? GLU ? ? ? ? 306 H 
HA     ? GLU ? ? ? ? 307 H 
HB2    ? GLU ? ? ? ? 308 H 
HB3    ? GLU ? ? ? ? 309 H 
HG2    ? GLU ? ? ? ? 310 H 
HG3    ? GLU ? ? ? ? 311 H 
HE2    ? GLU ? ? ? ? 312 H 
HXT    ? GLU ? ? ? ? 313 H 
N      ? GLY ? ? ? ? 314 N 
CA     ? GLY ? ? ? ? 315 C 
C      ? GLY ? ? ? ? 316 C 
O      ? GLY ? ? ? ? 317 O 
OXT    ? GLY ? ? ? ? 318 O 
H      ? GLY ? ? ? ? 319 H 
H2     ? GLY ? ? ? ? 320 H 
HA2    ? GLY ? ? ? ? 321 H 
HA3    ? GLY ? ? ? ? 322 H 
HXT    ? GLY ? ? ? ? 323 H 
N      ? HIS ? ? ? ? 324 N 
CA     ? HIS ? ? ? ? 325 C 
C      ? HIS ? ? ? ? 326 C 
O      ? HIS ? ? ? ? 327 O 
CB     ? HIS ? ? ? ? 328 C 
CG     ? HIS ? ? ? ? 329 C 
ND1    ? HIS ? ? ? ? 330 N 
CD2    ? HIS ? ? ? ? 331 C 
CE1    ? HIS ? ? ? ? 332 C 
NE2    ? HIS ? ? ? ? 333 N 
OXT    ? HIS ? ? ? ? 334 O 
H      ? HIS ? ? ? ? 335 H 
H2     ? HIS ? ? ? ? 336 H 
HA     ? HIS ? ? ? ? 337 H 
HB2    ? HIS ? ? ? ? 338 H 
HB3    ? HIS ? ? ? ? 339 H 
HD1    ? HIS ? ? ? ? 340 H 
HD2    ? HIS ? ? ? ? 341 H 
HE1    ? HIS ? ? ? ? 342 H 
HE2    ? HIS ? ? ? ? 343 H 
HXT    ? HIS ? ? ? ? 344 H 
N      ? ILE ? ? ? ? 345 N 
CA     ? ILE ? ? ? ? 346 C 
C      ? ILE ? ? ? ? 347 C 
O      ? ILE ? ? ? ? 348 O 
CB     ? ILE ? ? ? ? 349 C 
CG1    ? ILE ? ? ? ? 350 C 
CG2    ? ILE ? ? ? ? 351 C 
CD1    ? ILE ? ? ? ? 352 C 
OXT    ? ILE ? ? ? ? 353 O 
H      ? ILE ? ? ? ? 354 H 
H2     ? ILE ? ? ? ? 355 H 
HA     ? ILE ? ? ? ? 356 H 
HB     ? ILE ? ? ? ? 357 H 
HG12   ? ILE ? ? ? ? 358 H 
HG13   ? ILE ? ? ? ? 359 H 
HG21   ? ILE ? ? ? ? 360 H 
HG22   ? ILE ? ? ? ? 361 H 
HG23   ? ILE ? ? ? ? 362 H 
HD11   ? ILE ? ? ? ? 363 H 
HD12   ? ILE ? ? ? ? 364 H 
HD13   ? ILE ? ? ? ? 365 H 
HXT    ? ILE ? ? ? ? 366 H 
N      ? LEU ? ? ? ? 367 N 
CA     ? LEU ? ? ? ? 368 C 
C      ? LEU ? ? ? ? 369 C 
O      ? LEU ? ? ? ? 370 O 
CB     ? LEU ? ? ? ? 371 C 
CG     ? LEU ? ? ? ? 372 C 
CD1    ? LEU ? ? ? ? 373 C 
CD2    ? LEU ? ? ? ? 374 C 
OXT    ? LEU ? ? ? ? 375 O 
H      ? LEU ? ? ? ? 376 H 
H2     ? LEU ? ? ? ? 377 H 
HA     ? LEU ? ? ? ? 378 H 
HB2    ? LEU ? ? ? ? 379 H 
HB3    ? LEU ? ? ? ? 380 H 
HG     ? LEU ? ? ? ? 381 H 
HD11   ? LEU ? ? ? ? 382 H 
HD12   ? LEU ? ? ? ? 383 H 
HD13   ? LEU ? ? ? ? 384 H 
HD21   ? LEU ? ? ? ? 385 H 
HD22   ? LEU ? ? ? ? 386 H 
HD23   ? LEU ? ? ? ? 387 H 
HXT    ? LEU ? ? ? ? 388 H 
N      ? LYS ? ? ? ? 389 N 
CA     ? LYS ? ? ? ? 390 C 
C      ? LYS ? ? ? ? 391 C 
O      ? LYS ? ? ? ? 392 O 
CB     ? LYS ? ? ? ? 393 C 
CG     ? LYS ? ? ? ? 394 C 
CD     ? LYS ? ? ? ? 395 C 
CE     ? LYS ? ? ? ? 396 C 
NZ     ? LYS ? ? ? ? 397 N 
OXT    ? LYS ? ? ? ? 398 O 
H      ? LYS ? ? ? ? 399 H 
H2     ? LYS ? ? ? ? 400 H 
HA     ? LYS ? ? ? ? 401 H 
HB2    ? LYS ? ? ? ? 402 H 
HB3    ? LYS ? ? ? ? 403 H 
HG2    ? LYS ? ? ? ? 404 H 
HG3    ? LYS ? ? ? ? 405 H 
HD2    ? LYS ? ? ? ? 406 H 
HD3    ? LYS ? ? ? ? 407 H 
HE2    ? LYS ? ? ? ? 408 H 
HE3    ? LYS ? ? ? ? 409 H 
HZ1    ? LYS ? ? ? ? 410 H 
HZ2    ? LYS ? ? ? ? 411 H 
HZ3    ? LYS ? ? ? ? 412 H 
HXT    ? LYS ? ? ? ? 413 H 
N      ? MET ? ? ? ? 414 N 
CA     ? MET ? ? ? ? 415 C 
C      ? MET ? ? ? ? 416 C 
O      ? MET ? ? ? ? 417 O 
CB     ? MET ? ? ? ? 418 C 
CG     ? MET ? ? ? ? 419 C 
SD     ? MET ? ? ? ? 420 S 
CE     ? MET ? ? ? ? 421 C 
OXT    ? MET ? ? ? ? 422 O 
H      ? MET ? ? ? ? 423 H 
H2     ? MET ? ? ? ? 424 H 
HA     ? MET ? ? ? ? 425 H 
HB2    ? MET ? ? ? ? 426 H 
HB3    ? MET ? ? ? ? 427 H 
HG2    ? MET ? ? ? ? 428 H 
HG3    ? MET ? ? ? ? 429 H 
HE1    ? MET ? ? ? ? 430 H 
HE2    ? MET ? ? ? ? 431 H 
HE3    ? MET ? ? ? ? 432 H 
HXT    ? MET ? ? ? ? 433 H 
N      ? PHE ? ? ? ? 434 N 
CA     ? PHE ? ? ? ? 435 C 
C      ? PHE ? ? ? ? 436 C 
O      ? PHE ? ? ? ? 437 O 
CB     ? PHE ? ? ? ? 438 C 
CG     ? PHE ? ? ? ? 439 C 
CD1    ? PHE ? ? ? ? 440 C 
CD2    ? PHE ? ? ? ? 441 C 
CE1    ? PHE ? ? ? ? 442 C 
CE2    ? PHE ? ? ? ? 443 C 
CZ     ? PHE ? ? ? ? 444 C 
OXT    ? PHE ? ? ? ? 445 O 
H      ? PHE ? ? ? ? 446 H 
H2     ? PHE ? ? ? ? 447 H 
HA     ? PHE ? ? ? ? 448 H 
HB2    ? PHE ? ? ? ? 449 H 
HB3    ? PHE ? ? ? ? 450 H 
HD1    ? PHE ? ? ? ? 451 H 
HD2    ? PHE ? ? ? ? 452 H 
HE1    ? PHE ? ? ? ? 453 H 
HE2    ? PHE ? ? ? ? 454 H 
HZ     ? PHE ? ? ? ? 455 H 
HXT    ? PHE ? ? ? ? 456 H 
N      ? PRO ? ? ? ? 457 N 
CA     ? PRO ? ? ? ? 458 C 
C      ? PRO ? ? ? ? 459 C 
O      ? PRO ? ? ? ? 460 O 
CB     ? PRO ? ? ? ? 461 C 
CG     ? PRO ? ? ? ? 462 C 
CD     ? PRO ? ? ? ? 463 C 
OXT    ? PRO ? ? ? ? 464 O 
H      ? PRO ? ? ? ? 465 H 
HA     ? PRO ? ? ? ? 466 H 
HB2    ? PRO ? ? ? ? 467 H 
HB3    ? PRO ? ? ? ? 468 H 
HG2    ? PRO ? ? ? ? 469 H 
HG3    ? PRO ? ? ? ? 470 H 
HD2    ? PRO ? ? ? ? 471 H 
HD3    ? PRO ? ? ? ? 472 H 
HXT    ? PRO ? ? ? ? 473 H 
N      ? SER ? ? ? ? 474 N 
CA     ? SER ? ? ? ? 475 C 
C      ? SER ? ? ? ? 476 C 
O      ? SER ? ? ? ? 477 O 
CB     ? SER ? ? ? ? 478 C 
OG     ? SER ? ? ? ? 479 O 
OXT    ? SER ? ? ? ? 480 O 
H      ? SER ? ? ? ? 481 H 
H2     ? SER ? ? ? ? 482 H 
HA     ? SER ? ? ? ? 483 H 
HB2    ? SER ? ? ? ? 484 H 
HB3    ? SER ? ? ? ? 485 H 
HG     ? SER ? ? ? ? 486 H 
HXT    ? SER ? ? ? ? 487 H 
N      ? THR ? ? ? ? 488 N 
CA     ? THR ? ? ? ? 489 C 
C      ? THR ? ? ? ? 490 C 
O      ? THR ? ? ? ? 491 O 
CB     ? THR ? ? ? ? 492 C 
OG1    ? THR ? ? ? ? 493 O 
CG2    ? THR ? ? ? ? 494 C 
OXT    ? THR ? ? ? ? 495 O 
H      ? THR ? ? ? ? 496 H 
H2     ? THR ? ? ? ? 497 H 
HA     ? THR ? ? ? ? 498 H 
HB     ? THR ? ? ? ? 499 H 
HG1    ? THR ? ? ? ? 500 H 
HG21   ? THR ? ? ? ? 501 H 
HG22   ? THR ? ? ? ? 502 H 
HG23   ? THR ? ? ? ? 503 H 
HXT    ? THR ? ? ? ? 504 H 
N      ? TRP ? ? ? ? 505 N 
CA     ? TRP ? ? ? ? 506 C 
C      ? TRP ? ? ? ? 507 C 
O      ? TRP ? ? ? ? 508 O 
CB     ? TRP ? ? ? ? 509 C 
CG     ? TRP ? ? ? ? 510 C 
CD1    ? TRP ? ? ? ? 511 C 
CD2    ? TRP ? ? ? ? 512 C 
NE1    ? TRP ? ? ? ? 513 N 
CE2    ? TRP ? ? ? ? 514 C 
CE3    ? TRP ? ? ? ? 515 C 
CZ2    ? TRP ? ? ? ? 516 C 
CZ3    ? TRP ? ? ? ? 517 C 
CH2    ? TRP ? ? ? ? 518 C 
OXT    ? TRP ? ? ? ? 519 O 
H      ? TRP ? ? ? ? 520 H 
H2     ? TRP ? ? ? ? 521 H 
HA     ? TRP ? ? ? ? 522 H 
HB2    ? TRP ? ? ? ? 523 H 
HB3    ? TRP ? ? ? ? 524 H 
HD1    ? TRP ? ? ? ? 525 H 
HE1    ? TRP ? ? ? ? 526 H 
HE3    ? TRP ? ? ? ? 527 H 
HZ2    ? TRP ? ? ? ? 528 H 
HZ3    ? TRP ? ? ? ? 529 H 
HH2    ? TRP ? ? ? ? 530 H 
HXT    ? TRP ? ? ? ? 531 H 
N      ? TYR ? ? ? ? 532 N 
CA     ? TYR ? ? ? ? 533 C 
C      ? TYR ? ? ? ? 534 C 
O      ? TYR ? ? ? ? 535 O 
CB     ? TYR ? ? ? ? 536 C 
CG     ? TYR ? ? ? ? 537 C 
CD1    ? TYR ? ? ? ? 538 C 
CD2    ? TYR ? ? ? ? 539 C 
CE1    ? TYR ? ? ? ? 540 C 
CE2    ? TYR ? ? ? ? 541 C 
CZ     ? TYR ? ? ? ? 542 C 
OH     ? TYR ? ? ? ? 543 O 
OXT    ? TYR ? ? ? ? 544 O 
H      ? TYR ? ? ? ? 545 H 
H2     ? TYR ? ? ? ? 546 H 
HA     ? TYR ? ? ? ? 547 H 
HB2    ? TYR ? ? ? ? 548 H 
HB3    ? TYR ? ? ? ? 549 H 
HD1    ? TYR ? ? ? ? 550 H 
HD2    ? TYR ? ? ? ? 551 H 
HE1    ? TYR ? ? ? ? 552 H 
HE2    ? TYR ? ? ? ? 553 H 
HH     ? TYR ? ? ? ? 554 H 
HXT    ? TYR ? ? ? ? 555 H 
N      ? VAL ? ? ? ? 556 N 
CA     ? VAL ? ? ? ? 557 C 
C      ? VAL ? ? ? ? 558 C 
O      ? VAL ? ? ? ? 559 O 
CB     ? VAL ? ? ? ? 560 C 
CG1    ? VAL ? ? ? ? 561 C 
CG2    ? VAL ? ? ? ? 562 C 
OXT    ? VAL ? ? ? ? 563 O 
H      ? VAL ? ? ? ? 564 H 
H2     ? VAL ? ? ? ? 565 H 
HA     ? VAL ? ? ? ? 566 H 
HB     ? VAL ? ? ? ? 567 H 
HG11   ? VAL ? ? ? ? 568 H 
HG12   ? VAL ? ? ? ? 569 H 
HG13   ? VAL ? ? ? ? 570 H 
HG21   ? VAL ? ? ? ? 571 H 
HG22   ? VAL ? ? ? ? 572 H 
HG23   ? VAL ? ? ? ? 573 H 
HXT    ? VAL ? ? ? ? 574 H 
#
loop_
_chem_comp_bond.atom_id_1
_chem_comp_bond.atom_id_2
_chem_comp_bond.comp_id
_chem_comp_bond.pdbx_aromatic_flag
_chem_comp_bond.pdbx_stereo_config
_chem_comp_bond.value_order
N     CA     ALA N N sing 
N     H      ALA N N sing 
N     H2     ALA N N sing 
CA    C      ALA N N sing 
CA    CB     ALA N N sing 
CA    HA     ALA N N sing 
C     O      ALA N N doub 
C     OXT    ALA N N sing 
CB    HB1    ALA N N sing 
CB    HB2    ALA N N sing 
CB    HB3    ALA N N sing 
OXT   HXT    ALA N N sing 
N     CA     ARG N N sing 
N     H      ARG N N sing 
N     H2     ARG N N sing 
CA    C      ARG N N sing 
CA    CB     ARG N N sing 
CA    HA     ARG N N sing 
C     O      ARG N N doub 
C     OXT    ARG N N sing 
CB    CG     ARG N N sing 
CB    HB2    ARG N N sing 
CB    HB3    ARG N N sing 
CG    CD     ARG N N sing 
CG    HG2    ARG N N sing 
CG    HG3    ARG N N sing 
CD    NE     ARG N N sing 
CD    HD2    ARG N N sing 
CD    HD3    ARG N N sing 
NE    CZ     ARG N N sing 
NE    HE     ARG N N sing 
CZ    NH1    ARG N N sing 
CZ    NH2    ARG N N doub 
NH1   HH11   ARG N N sing 
NH1   HH12   ARG N N sing 
NH2   HH21   ARG N N sing 
NH2   HH22   ARG N N sing 
OXT   HXT    ARG N N sing 
N     CA     ASN N N sing 
N     H      ASN N N sing 
N     H2     ASN N N sing 
CA    C      ASN N N sing 
CA    CB     ASN N N sing 
CA    HA     ASN N N sing 
C     O      ASN N N doub 
C     OXT    ASN N N sing 
CB    CG     ASN N N sing 
CB    HB2    ASN N N sing 
CB    HB3    ASN N N sing 
CG    OD1    ASN N N doub 
CG    ND2    ASN N N sing 
ND2   HD21   ASN N N sing 
ND2   HD22   ASN N N sing 
OXT   HXT    ASN N N sing 
N     CA     ASP N N sing 
N     H      ASP N N sing 
N     H2     ASP N N sing 
CA    C      ASP N N sing 
CA    CB     ASP N N sing 
CA    HA     ASP N N sing 
C     O      ASP N N doub 
C     OXT    ASP N N sing 
CB    CG     ASP N N sing 
CB    HB2    ASP N N sing 
CB    HB3    ASP N N sing 
CG    OD1    ASP N N doub 
CG    OD2    ASP N N sing 
OD2   HD2    ASP N N sing 
OXT   HXT    ASP N N sing 
N     CA     CYS N N sing 
N     H      CYS N N sing 
N     H2     CYS N N sing 
CA    C      CYS N N sing 
CA    CB     CYS N N sing 
CA    HA     CYS N N sing 
C     O      CYS N N doub 
C     OXT    CYS N N sing 
CB    SG     CYS N N sing 
CB    HB2    CYS N N sing 
CB    HB3    CYS N N sing 
SG    HG     CYS N N sing 
OXT   HXT    CYS N N sing 
OP3   P      DA  N N sing 
OP3   HOP3   DA  N N sing 
P     OP1    DA  N N doub 
P     OP2    DA  N N sing 
P     "O5'"  DA  N N sing 
OP2   HOP2   DA  N N sing 
"O5'" "C5'"  DA  N N sing 
"C5'" "C4'"  DA  N N sing 
"C5'" "H5'"  DA  N N sing 
"C5'" "H5''" DA  N N sing 
"C4'" "O4'"  DA  N N sing 
"C4'" "C3'"  DA  N N sing 
"C4'" "H4'"  DA  N N sing 
"O4'" "C1'"  DA  N N sing 
"C3'" "O3'"  DA  N N sing 
"C3'" "C2'"  DA  N N sing 
"C3'" "H3'"  DA  N N sing 
"O3'" "HO3'" DA  N N sing 
"C2'" "C1'"  DA  N N sing 
"C2'" "H2'"  DA  N N sing 
"C2'" "H2''" DA  N N sing 
"C1'" N9     DA  N N sing 
"C1'" "H1'"  DA  N N sing 
N9    C8     DA  Y N sing 
N9    C4     DA  Y N sing 
C8    N7     DA  Y N doub 
C8    H8     DA  N N sing 
N7    C5     DA  Y N sing 
C5    C6     DA  Y N sing 
C5    C4     DA  Y N doub 
C6    N6     DA  N N sing 
C6    N1     DA  Y N doub 
N6    H61    DA  N N sing 
N6    H62    DA  N N sing 
N1    C2     DA  Y N sing 
C2    N3     DA  Y N doub 
C2    H2     DA  N N sing 
N3    C4     DA  Y N sing 
OP3   P      DC  N N sing 
OP3   HOP3   DC  N N sing 
P     OP1    DC  N N doub 
P     OP2    DC  N N sing 
P     "O5'"  DC  N N sing 
OP2   HOP2   DC  N N sing 
"O5'" "C5'"  DC  N N sing 
"C5'" "C4'"  DC  N N sing 
"C5'" "H5'"  DC  N N sing 
"C5'" "H5''" DC  N N sing 
"C4'" "O4'"  DC  N N sing 
"C4'" "C3'"  DC  N N sing 
"C4'" "H4'"  DC  N N sing 
"O4'" "C1'"  DC  N N sing 
"C3'" "O3'"  DC  N N sing 
"C3'" "C2'"  DC  N N sing 
"C3'" "H3'"  DC  N N sing 
"O3'" "HO3'" DC  N N sing 
"C2'" "C1'"  DC  N N sing 
"C2'" "H2'"  DC  N N sing 
"C2'" "H2''" DC  N N sing 
"C1'" N1     DC  N N sing 
"C1'" "H1'"  DC  N N sing 
N1    C2     DC  N N sing 
N1    C6     DC  N N sing 
C2    O2     DC  N N doub 
C2    N3     DC  N N sing 
N3    C4     DC  N N doub 
C4    N4     DC  N N sing 
C4    C5     DC  N N sing 
N4    H41    DC  N N sing 
N4    H42    DC  N N sing 
C5    C6     DC  N N doub 
C5    H5     DC  N N sing 
C6    H6     DC  N N sing 
OP3   P      DG  N N sing 
OP3   HOP3   DG  N N sing 
P     OP1    DG  N N doub 
P     OP2    DG  N N sing 
P     "O5'"  DG  N N sing 
OP2   HOP2   DG  N N sing 
"O5'" "C5'"  DG  N N sing 
"C5'" "C4'"  DG  N N sing 
"C5'" "H5'"  DG  N N sing 
"C5'" "H5''" DG  N N sing 
"C4'" "O4'"  DG  N N sing 
"C4'" "C3'"  DG  N N sing 
"C4'" "H4'"  DG  N N sing 
"O4'" "C1'"  DG  N N sing 
"C3'" "O3'"  DG  N N sing 
"C3'" "C2'"  DG  N N sing 
"C3'" "H3'"  DG  N N sing 
"O3'" "HO3'" DG  N N sing 
"C2'" "C1'"  DG  N N sing 
"C2'" "H2'"  DG  N N sing 
"C2'" "H2''" DG  N N sing 
"C1'" N9     DG  N N sing 
"C1'" "H1'"  DG  N N sing 
N9    C8     DG  Y N sing 
N9    C4     DG  Y N sing 
C8    N7     DG  Y N doub 
C8    H8     DG  N N sing 
N7    C5     DG  Y N sing 
C5    C6     DG  N N sing 
C5    C4     DG  Y N doub 
C6    O6     DG  N N doub 
C6    N1     DG  N N sing 
N1    C2     DG  N N sing 
N1    H1     DG  N N sing 
C2    N2     DG  N N sing 
C2    N3     DG  N N doub 
N2    H21    DG  N N sing 
N2    H22    DG  N N sing 
N3    C4     DG  N N sing 
OP3   P      DT  N N sing 
OP3   HOP3   DT  N N sing 
P     OP1    DT  N N doub 
P     OP2    DT  N N sing 
P     "O5'"  DT  N N sing 
OP2   HOP2   DT  N N sing 
"O5'" "C5'"  DT  N N sing 
"C5'" "C4'"  DT  N N sing 
"C5'" "H5'"  DT  N N sing 
"C5'" "H5''" DT  N N sing 
"C4'" "O4'"  DT  N N sing 
"C4'" "C3'"  DT  N N sing 
"C4'" "H4'"  DT  N N sing 
"O4'" "C1'"  DT  N N sing 
"C3'" "O3'"  DT  N N sing 
"C3'" "C2'"  DT  N N sing 
"C3'" "H3'"  DT  N N sing 
"O3'" "HO3'" DT  N N sing 
"C2'" "C1'"  DT  N N sing 
"C2'" "H2'"  DT  N N sing 
"C2'" "H2''" DT  N N sing 
"C1'" N1     DT  N N sing 
"C1'" "H1'"  DT  N N sing 
N1    C2     DT  N N sing 
N1    C6     DT  N N sing 
C2    O2     DT  N N doub 
C2    N3     DT  N N sing 
N3    C4     DT  N N sing 
N3    H3     DT  N N sing 
C4    O4     DT  N N doub 
C4    C5     DT  N N sing 
C5    C7     DT  N N sing 
C5    C6     DT  N N doub 
C7    H71    DT  N N sing 
C7    H72    DT  N N sing 
C7    H73    DT  N N sing 
C6    H6     DT  N N sing 
P     O1P    G47 N N sing 
P     O2P    G47 N N doub 
P     O3P    G47 N N sing 
P     "O5'"  G47 N N sing 
O1P   H1P    G47 N N sing 
O3P   H3P    G47 N N sing 
"O5'" "C5'"  G47 N N sing 
"C5'" "C4'"  G47 N N sing 
"C5'" "H5'1" G47 N N sing 
"C5'" "H5'2" G47 N N sing 
"C4'" "O4'"  G47 N N sing 
"C4'" "C3'"  G47 N N sing 
"C4'" "H4'"  G47 N N sing 
"O4'" "C1'"  G47 N N sing 
"C3'" "O3'"  G47 N N sing 
"C3'" "C2'"  G47 N N sing 
"C3'" "H3'"  G47 N N sing 
"O3'" HA     G47 N N sing 
"C2'" "C1'"  G47 N N sing 
"C2'" "H2'1" G47 N N sing 
"C2'" "H2'2" G47 N N sing 
"C1'" N9     G47 N N sing 
"C1'" "H1'"  G47 N N sing 
N9    C8     G47 Y N sing 
N9    C4     G47 Y N sing 
C8    N7     G47 Y N doub 
C8    H8     G47 N N sing 
N7    C5     G47 Y N sing 
C5    C6     G47 N N sing 
C5    C4     G47 Y N doub 
C6    O6     G47 N N doub 
C6    N1     G47 N N sing 
N1    C2     G47 N N sing 
N1    H1     G47 N N sing 
C2    N2     G47 N N sing 
C2    N3     G47 N N doub 
N2    C6A    G47 N N sing 
N2    H2     G47 N N sing 
N3    C4     G47 N N sing 
C6A   C7A    G47 N N sing 
C6A   H6A1   G47 N N sing 
C6A   H6A2   G47 N N sing 
C7A   SG     G47 N N sing 
C7A   H7A1   G47 N N sing 
C7A   H7A2   G47 N N sing 
HS1   SG     G47 N N sing 
N     CA     GLN N N sing 
N     H      GLN N N sing 
N     H2     GLN N N sing 
CA    C      GLN N N sing 
CA    CB     GLN N N sing 
CA    HA     GLN N N sing 
C     O      GLN N N doub 
C     OXT    GLN N N sing 
CB    CG     GLN N N sing 
CB    HB2    GLN N N sing 
CB    HB3    GLN N N sing 
CG    CD     GLN N N sing 
CG    HG2    GLN N N sing 
CG    HG3    GLN N N sing 
CD    OE1    GLN N N doub 
CD    NE2    GLN N N sing 
NE2   HE21   GLN N N sing 
NE2   HE22   GLN N N sing 
OXT   HXT    GLN N N sing 
N     CA     GLU N N sing 
N     H      GLU N N sing 
N     H2     GLU N N sing 
CA    C      GLU N N sing 
CA    CB     GLU N N sing 
CA    HA     GLU N N sing 
C     O      GLU N N doub 
C     OXT    GLU N N sing 
CB    CG     GLU N N sing 
CB    HB2    GLU N N sing 
CB    HB3    GLU N N sing 
CG    CD     GLU N N sing 
CG    HG2    GLU N N sing 
CG    HG3    GLU N N sing 
CD    OE1    GLU N N doub 
CD    OE2    GLU N N sing 
OE2   HE2    GLU N N sing 
OXT   HXT    GLU N N sing 
N     CA     GLY N N sing 
N     H      GLY N N sing 
N     H2     GLY N N sing 
CA    C      GLY N N sing 
CA    HA2    GLY N N sing 
CA    HA3    GLY N N sing 
C     O      GLY N N doub 
C     OXT    GLY N N sing 
OXT   HXT    GLY N N sing 
N     CA     HIS N N sing 
N     H      HIS N N sing 
N     H2     HIS N N sing 
CA    C      HIS N N sing 
CA    CB     HIS N N sing 
CA    HA     HIS N N sing 
C     O      HIS N N doub 
C     OXT    HIS N N sing 
CB    CG     HIS N N sing 
CB    HB2    HIS N N sing 
CB    HB3    HIS N N sing 
CG    ND1    HIS Y N sing 
CG    CD2    HIS Y N doub 
ND1   CE1    HIS Y N doub 
ND1   HD1    HIS N N sing 
CD2   NE2    HIS Y N sing 
CD2   HD2    HIS N N sing 
CE1   NE2    HIS Y N sing 
CE1   HE1    HIS N N sing 
NE2   HE2    HIS N N sing 
OXT   HXT    HIS N N sing 
N     CA     ILE N N sing 
N     H      ILE N N sing 
N     H2     ILE N N sing 
CA    C      ILE N N sing 
CA    CB     ILE N N sing 
CA    HA     ILE N N sing 
C     O      ILE N N doub 
C     OXT    ILE N N sing 
CB    CG1    ILE N N sing 
CB    CG2    ILE N N sing 
CB    HB     ILE N N sing 
CG1   CD1    ILE N N sing 
CG1   HG12   ILE N N sing 
CG1   HG13   ILE N N sing 
CG2   HG21   ILE N N sing 
CG2   HG22   ILE N N sing 
CG2   HG23   ILE N N sing 
CD1   HD11   ILE N N sing 
CD1   HD12   ILE N N sing 
CD1   HD13   ILE N N sing 
OXT   HXT    ILE N N sing 
N     CA     LEU N N sing 
N     H      LEU N N sing 
N     H2     LEU N N sing 
CA    C      LEU N N sing 
CA    CB     LEU N N sing 
CA    HA     LEU N N sing 
C     O      LEU N N doub 
C     OXT    LEU N N sing 
CB    CG     LEU N N sing 
CB    HB2    LEU N N sing 
CB    HB3    LEU N N sing 
CG    CD1    LEU N N sing 
CG    CD2    LEU N N sing 
CG    HG     LEU N N sing 
CD1   HD11   LEU N N sing 
CD1   HD12   LEU N N sing 
CD1   HD13   LEU N N sing 
CD2   HD21   LEU N N sing 
CD2   HD22   LEU N N sing 
CD2   HD23   LEU N N sing 
OXT   HXT    LEU N N sing 
N     CA     LYS N N sing 
N     H      LYS N N sing 
N     H2     LYS N N sing 
CA    C      LYS N N sing 
CA    CB     LYS N N sing 
CA    HA     LYS N N sing 
C     O      LYS N N doub 
C     OXT    LYS N N sing 
CB    CG     LYS N N sing 
CB    HB2    LYS N N sing 
CB    HB3    LYS N N sing 
CG    CD     LYS N N sing 
CG    HG2    LYS N N sing 
CG    HG3    LYS N N sing 
CD    CE     LYS N N sing 
CD    HD2    LYS N N sing 
CD    HD3    LYS N N sing 
CE    NZ     LYS N N sing 
CE    HE2    LYS N N sing 
CE    HE3    LYS N N sing 
NZ    HZ1    LYS N N sing 
NZ    HZ2    LYS N N sing 
NZ    HZ3    LYS N N sing 
OXT   HXT    LYS N N sing 
N     CA     MET N N sing 
N     H      MET N N sing 
N     H2     MET N N sing 
CA    C      MET N N sing 
CA    CB     MET N N sing 
CA    HA     MET N N sing 
C     O      MET N N doub 
C     OXT    MET N N sing 
CB    CG     MET N N sing 
CB    HB2    MET N N sing 
CB    HB3    MET N N sing 
CG    SD     MET N N sing 
CG    HG2    MET N N sing 
CG    HG3    MET N N sing 
SD    CE     MET N N sing 
CE    HE1    MET N N sing 
CE    HE2    MET N N sing 
CE    HE3    MET N N sing 
OXT   HXT    MET N N sing 
N     CA     PHE N N sing 
N     H      PHE N N sing 
N     H2     PHE N N sing 
CA    C      PHE N N sing 
CA    CB     PHE N N sing 
CA    HA     PHE N N sing 
C     O      PHE N N doub 
C     OXT    PHE N N sing 
CB    CG     PHE N N sing 
CB    HB2    PHE N N sing 
CB    HB3    PHE N N sing 
CG    CD1    PHE Y N doub 
CG    CD2    PHE Y N sing 
CD1   CE1    PHE Y N sing 
CD1   HD1    PHE N N sing 
CD2   CE2    PHE Y N doub 
CD2   HD2    PHE N N sing 
CE1   CZ     PHE Y N doub 
CE1   HE1    PHE N N sing 
CE2   CZ     PHE Y N sing 
CE2   HE2    PHE N N sing 
CZ    HZ     PHE N N sing 
OXT   HXT    PHE N N sing 
N     CA     PRO N N sing 
N     CD     PRO N N sing 
N     H      PRO N N sing 
CA    C      PRO N N sing 
CA    CB     PRO N N sing 
CA    HA     PRO N N sing 
C     O      PRO N N doub 
C     OXT    PRO N N sing 
CB    CG     PRO N N sing 
CB    HB2    PRO N N sing 
CB    HB3    PRO N N sing 
CG    CD     PRO N N sing 
CG    HG2    PRO N N sing 
CG    HG3    PRO N N sing 
CD    HD2    PRO N N sing 
CD    HD3    PRO N N sing 
OXT   HXT    PRO N N sing 
N     CA     SER N N sing 
N     H      SER N N sing 
N     H2     SER N N sing 
CA    C      SER N N sing 
CA    CB     SER N N sing 
CA    HA     SER N N sing 
C     O      SER N N doub 
C     OXT    SER N N sing 
CB    OG     SER N N sing 
CB    HB2    SER N N sing 
CB    HB3    SER N N sing 
OG    HG     SER N N sing 
OXT   HXT    SER N N sing 
N     CA     THR N N sing 
N     H      THR N N sing 
N     H2     THR N N sing 
CA    C      THR N N sing 
CA    CB     THR N N sing 
CA    HA     THR N N sing 
C     O      THR N N doub 
C     OXT    THR N N sing 
CB    OG1    THR N N sing 
CB    CG2    THR N N sing 
CB    HB     THR N N sing 
OG1   HG1    THR N N sing 
CG2   HG21   THR N N sing 
CG2   HG22   THR N N sing 
CG2   HG23   THR N N sing 
OXT   HXT    THR N N sing 
N     CA     TRP N N sing 
N     H      TRP N N sing 
N     H2     TRP N N sing 
CA    C      TRP N N sing 
CA    CB     TRP N N sing 
CA    HA     TRP N N sing 
C     O      TRP N N doub 
C     OXT    TRP N N sing 
CB    CG     TRP N N sing 
CB    HB2    TRP N N sing 
CB    HB3    TRP N N sing 
CG    CD1    TRP Y N doub 
CG    CD2    TRP Y N sing 
CD1   NE1    TRP Y N sing 
CD1   HD1    TRP N N sing 
CD2   CE2    TRP Y N doub 
CD2   CE3    TRP Y N sing 
NE1   CE2    TRP Y N sing 
NE1   HE1    TRP N N sing 
CE2   CZ2    TRP Y N sing 
CE3   CZ3    TRP Y N doub 
CE3   HE3    TRP N N sing 
CZ2   CH2    TRP Y N doub 
CZ2   HZ2    TRP N N sing 
CZ3   CH2    TRP Y N sing 
CZ3   HZ3    TRP N N sing 
CH2   HH2    TRP N N sing 
OXT   HXT    TRP N N sing 
N     CA     TYR N N sing 
N     H      TYR N N sing 
N     H2     TYR N N sing 
CA    C      TYR N N sing 
CA    CB     TYR N N sing 
CA    HA     TYR N N sing 
C     O      TYR N N doub 
C     OXT    TYR N N sing 
CB    CG     TYR N N sing 
CB    HB2    TYR N N sing 
CB    HB3    TYR N N sing 
CG    CD1    TYR Y N doub 
CG    CD2    TYR Y N sing 
CD1   CE1    TYR Y N sing 
CD1   HD1    TYR N N sing 
CD2   CE2    TYR Y N doub 
CD2   HD2    TYR N N sing 
CE1   CZ     TYR Y N doub 
CE1   HE1    TYR N N sing 
CE2   CZ     TYR Y N sing 
CE2   HE2    TYR N N sing 
CZ    OH     TYR N N sing 
OH    HH     TYR N N sing 
OXT   HXT    TYR N N sing 
N     CA     VAL N N sing 
N     H      VAL N N sing 
N     H2     VAL N N sing 
CA    C      VAL N N sing 
CA    CB     VAL N N sing 
CA    HA     VAL N N sing 
C     O      VAL N N doub 
C     OXT    VAL N N sing 
CB    CG1    VAL N N sing 
CB    CG2    VAL N N sing 
CB    HB     VAL N N sing 
CG1   HG11   VAL N N sing 
CG1   HG12   VAL N N sing 
CG1   HG13   VAL N N sing 
CG2   HG21   VAL N N sing 
CG2   HG22   VAL N N sing 
CG2   HG23   VAL N N sing 
OXT   HXT    VAL N N sing 
#
_entity.id               1
_entity.pdbx_description "DNA repair protein RAD4"
_entity.type             polymer
#
_entity_poly.entity_id      1
_entity_poly.pdbx_strand_id A
_entity_poly.type           polypeptide(L)
#
loop_
_entity_poly_seq.entity_id
_entity_poly_seq.hetero
_entity_poly_seq.mon_id
_entity_poly_seq.num
1 n GLY 1   
1 n SER 2   
1 n SER 3   
1 n ARG 4   
1 n ALA 5   
1 n MET 6   
1 n GLY 7   
1 n ASN 8   
1 n GLU 9   
1 n VAL 10  
1 n ALA 11  
1 n GLY 12  
1 n VAL 13  
1 n GLU 14  
1 n ASP 15  
1 n ILE 16  
1 n SER 17  
1 n VAL 18  
1 n GLU 19  
1 n ILE 20  
1 n THR 21  
1 n PRO 22  
1 n SER 23  
1 n SER 24  
1 n LYS 25  
1 n ARG 26  
1 n ASN 27  
1 n SER 28  
1 n ASP 29  
1 n ALA 30  
1 n ARG 31  
1 n ARG 32  
1 n THR 33  
1 n SER 34  
1 n ARG 35  
1 n ASN 36  
1 n CYS 37  
1 n SER 38  
1 n SER 39  
1 n ASN 40  
1 n GLU 41  
1 n GLU 42  
1 n ARG 43  
1 n LYS 44  
1 n ARG 45  
1 n ARG 46  
1 n LYS 47  
1 n TYR 48  
1 n PHE 49  
1 n HIS 50  
1 n MET 51  
1 n LEU 52  
1 n TYR 53  
1 n LEU 54  
1 n VAL 55  
1 n CYS 56  
1 n LEU 57  
1 n MET 58  
1 n VAL 59  
1 n HIS 60  
1 n GLY 61  
1 n PHE 62  
1 n ILE 63  
1 n ARG 64  
1 n ASN 65  
1 n GLU 66  
1 n TRP 67  
1 n ILE 68  
1 n ASN 69  
1 n SER 70  
1 n LYS 71  
1 n ARG 72  
1 n LEU 73  
1 n SER 74  
1 n ARG 75  
1 n LYS 76  
1 n LEU 77  
1 n SER 78  
1 n ASN 79  
1 n LEU 80  
1 n VAL 81  
1 n PRO 82  
1 n GLU 83  
1 n LYS 84  
1 n VAL 85  
1 n PHE 86  
1 n GLU 87  
1 n LEU 88  
1 n LEU 89  
1 n HIS 90  
1 n PRO 91  
1 n GLN 92  
1 n LYS 93  
1 n ASP 94  
1 n GLU 95  
1 n GLU 96  
1 n LEU 97  
1 n PRO 98  
1 n LEU 99  
1 n ARG 100 
1 n SER 101 
1 n THR 102 
1 n ARG 103 
1 n LYS 104 
1 n LEU 105 
1 n LEU 106 
1 n ASP 107 
1 n GLY 108 
1 n LEU 109 
1 n LYS 110 
1 n LYS 111 
1 n CYS 112 
1 n MET 113 
1 n GLU 114 
1 n LEU 115 
1 n TRP 116 
1 n GLN 117 
1 n LYS 118 
1 n HIS 119 
1 n TRP 120 
1 n LYS 121 
1 n ILE 122 
1 n THR 123 
1 n LYS 124 
1 n LYS 125 
1 n TYR 126 
1 n ASP 127 
1 n ASN 128 
1 n GLU 129 
1 n GLY 130 
1 n LEU 131 
1 n TYR 132 
1 n MET 133 
1 n ARG 134 
1 n THR 135 
1 n TRP 136 
1 n LYS 137 
1 n GLU 138 
1 n ILE 139 
1 n GLU 140 
1 n MET 141 
1 n SER 142 
1 n ALA 143 
1 n ASN 144 
1 n ASN 145 
1 n LYS 146 
1 n ARG 147 
1 n LYS 148 
1 n PHE 149 
1 n LYS 150 
1 n THR 151 
1 n LEU 152 
1 n LYS 153 
1 n ARG 154 
1 n SER 155 
1 n ASP 156 
1 n PHE 157 
1 n LEU 158 
1 n ARG 159 
1 n ALA 160 
1 n VAL 161 
1 n SER 162 
1 n LYS 163 
1 n GLY 164 
1 n HIS 165 
1 n GLY 166 
1 n ASP 167 
1 n PRO 168 
1 n ASP 169 
1 n ILE 170 
1 n SER 171 
1 n VAL 172 
1 n GLN 173 
1 n GLY 174 
1 n PHE 175 
1 n VAL 176 
1 n ALA 177 
1 n MET 178 
1 n LEU 179 
1 n ARG 180 
1 n ALA 181 
1 n CYS 182 
1 n ASN 183 
1 n VAL 184 
1 n ASN 185 
1 n ALA 186 
1 n ARG 187 
1 n LEU 188 
1 n ILE 189 
1 n MET 190 
1 n SER 191 
1 n CYS 192 
1 n GLN 193 
1 n PRO 194 
1 n PRO 195 
1 n ASP 196 
1 n PHE 197 
1 n THR 198 
1 n ASN 199 
1 n MET 200 
1 n LYS 201 
1 n ILE 202 
1 n ASP 203 
1 n THR 204 
1 n SER 205 
1 n LEU 206 
1 n ASN 207 
1 n GLY 208 
1 n ASN 209 
1 n ASN 210 
1 n ALA 211 
1 n TYR 212 
1 n LYS 213 
1 n ASP 214 
1 n MET 215 
1 n VAL 216 
1 n LYS 217 
1 n TYR 218 
1 n PRO 219 
1 n ILE 220 
1 n PHE 221 
1 n TRP 222 
1 n CYS 223 
1 n GLU 224 
1 n VAL 225 
1 n TRP 226 
1 n ASP 227 
1 n LYS 228 
1 n PHE 229 
1 n SER 230 
1 n LYS 231 
1 n LYS 232 
1 n TRP 233 
1 n ILE 234 
1 n THR 235 
1 n VAL 236 
1 n ASP 237 
1 n PRO 238 
1 n VAL 239 
1 n ASN 240 
1 n LEU 241 
1 n LYS 242 
1 n THR 243 
1 n ILE 244 
1 n GLU 245 
1 n GLN 246 
1 n VAL 247 
1 n ARG 248 
1 n LEU 249 
1 n HIS 250 
1 n SER 251 
1 n LYS 252 
1 n LEU 253 
1 n ALA 254 
1 n PRO 255 
1 n LYS 256 
1 n GLY 257 
1 n VAL 258 
1 n ALA 259 
1 n CYS 260 
1 n CYS 261 
1 n GLU 262 
1 n ARG 263 
1 n ASN 264 
1 n MET 265 
1 n LEU 266 
1 n ARG 267 
1 n TYR 268 
1 n VAL 269 
1 n ILE 270 
1 n ALA 271 
1 n TYR 272 
1 n ASP 273 
1 n ARG 274 
1 n LYS 275 
1 n TYR 276 
1 n GLY 277 
1 n CYS 278 
1 n ARG 279 
1 n ASP 280 
1 n VAL 281 
1 n THR 282 
1 n ARG 283 
1 n ARG 284 
1 n TYR 285 
1 n ALA 286 
1 n GLN 287 
1 n TRP 288 
1 n MET 289 
1 n ASN 290 
1 n SER 291 
1 n LYS 292 
1 n VAL 293 
1 n ARG 294 
1 n LYS 295 
1 n ARG 296 
1 n ARG 297 
1 n ILE 298 
1 n THR 299 
1 n LYS 300 
1 n ASP 301 
1 n ASP 302 
1 n PHE 303 
1 n GLY 304 
1 n GLU 305 
1 n LYS 306 
1 n TRP 307 
1 n PHE 308 
1 n ARG 309 
1 n LYS 310 
1 n VAL 311 
1 n ILE 312 
1 n THR 313 
1 n ALA 314 
1 n LEU 315 
1 n HIS 316 
1 n HIS 317 
1 n ARG 318 
1 n LYS 319 
1 n ARG 320 
1 n THR 321 
1 n LYS 322 
1 n ILE 323 
1 n ASP 324 
1 n ASP 325 
1 n TYR 326 
1 n GLU 327 
1 n ASP 328 
1 n GLN 329 
1 n TYR 330 
1 n PHE 331 
1 n PHE 332 
1 n GLN 333 
1 n ARG 334 
1 n ASP 335 
1 n GLU 336 
1 n SER 337 
1 n GLU 338 
1 n GLY 339 
1 n ILE 340 
1 n PRO 341 
1 n ASP 342 
1 n SER 343 
1 n VAL 344 
1 n GLN 345 
1 n ASP 346 
1 n LEU 347 
1 n LYS 348 
1 n ASN 349 
1 n HIS 350 
1 n PRO 351 
1 n TYR 352 
1 n TYR 353 
1 n VAL 354 
1 n LEU 355 
1 n GLU 356 
1 n GLN 357 
1 n ASP 358 
1 n ILE 359 
1 n LYS 360 
1 n GLN 361 
1 n THR 362 
1 n GLN 363 
1 n ILE 364 
1 n VAL 365 
1 n LYS 366 
1 n PRO 367 
1 n GLY 368 
1 n CYS 369 
1 n LYS 370 
1 n GLU 371 
1 n CYS 372 
1 n GLY 373 
1 n TYR 374 
1 n LEU 375 
1 n LYS 376 
1 n VAL 377 
1 n HIS 378 
1 n GLY 379 
1 n LYS 380 
1 n VAL 381 
1 n GLY 382 
1 n LYS 383 
1 n VAL 384 
1 n LEU 385 
1 n LYS 386 
1 n VAL 387 
1 n TYR 388 
1 n ALA 389 
1 n LYS 390 
1 n ARG 391 
1 n ASP 392 
1 n ILE 393 
1 n ALA 394 
1 n ASP 395 
1 n LEU 396 
1 n LYS 397 
1 n SER 398 
1 n ALA 399 
1 n ARG 400 
1 n GLN 401 
1 n TRP 402 
1 n TYR 403 
1 n MET 404 
1 n ASN 405 
1 n GLY 406 
1 n ARG 407 
1 n ILE 408 
1 n LEU 409 
1 n LYS 410 
1 n THR 411 
1 n GLY 412 
1 n SER 413 
1 n ARG 414 
1 n CYS 415 
1 n LYS 416 
1 n LYS 417 
1 n VAL 418 
1 n ILE 419 
1 n LYS 420 
1 n ARG 421 
1 n THR 422 
1 n VAL 423 
1 n GLY 424 
1 n ARG 425 
1 n PRO 426 
1 n LYS 427 
1 n GLY 428 
1 n GLU 429 
1 n ALA 430 
1 n GLU 431 
1 n GLU 432 
1 n GLU 433 
1 n ASP 434 
1 n GLU 435 
1 n ARG 436 
1 n LEU 437 
1 n TYR 438 
1 n SER 439 
1 n PHE 440 
1 n GLU 441 
1 n ASP 442 
1 n THR 443 
1 n GLU 444 
1 n LEU 445 
1 n TYR 446 
1 n ILE 447 
1 n PRO 448 
1 n PRO 449 
1 n LEU 450 
1 n ALA 451 
1 n SER 452 
1 n ALA 453 
1 n SER 454 
1 n GLY 455 
1 n GLU 456 
1 n ILE 457 
1 n THR 458 
1 n LYS 459 
1 n ASN 460 
1 n THR 461 
1 n PHE 462 
1 n GLY 463 
1 n ASN 464 
1 n ILE 465 
1 n GLU 466 
1 n VAL 467 
1 n PHE 468 
1 n ALA 469 
1 n PRO 470 
1 n THR 471 
1 n MET 472 
1 n ILE 473 
1 n PRO 474 
1 n GLY 475 
1 n ASN 476 
1 n CYS 477 
1 n CYS 478 
1 n LEU 479 
1 n VAL 480 
1 n GLU 481 
1 n ASN 482 
1 n PRO 483 
1 n VAL 484 
1 n ALA 485 
1 n ILE 486 
1 n LYS 487 
1 n ALA 488 
1 n ALA 489 
1 n ARG 490 
1 n PHE 491 
1 n LEU 492 
1 n GLY 493 
1 n VAL 494 
1 n GLU 495 
1 n PHE 496 
1 n ALA 497 
1 n PRO 498 
1 n ALA 499 
1 n VAL 500 
1 n THR 501 
1 n SER 502 
1 n PHE 503 
1 n LYS 504 
1 n PHE 505 
1 n GLU 506 
1 n ARG 507 
1 n GLY 508 
1 n SER 509 
1 n THR 510 
1 n VAL 511 
1 n LYS 512 
1 n PRO 513 
1 n VAL 514 
1 n LEU 515 
1 n SER 516 
1 n GLY 517 
1 n ILE 518 
1 n VAL 519 
1 n VAL 520 
1 n ALA 521 
1 n LYS 522 
1 n TRP 523 
1 n LEU 524 
1 n ARG 525 
1 n GLU 526 
1 n ALA 527 
1 n ILE 528 
1 n GLU 529 
1 n THR 530 
1 n ALA 531 
1 n ILE 532 
1 n ASP 533 
1 n GLY 534 
1 n ILE 535 
1 n GLU 536 
1 n PHE 537 
1 n ILE 538 
#
_exptl.method "X-RAY DIFFRACTION"
#
_pdbx_audit_revision_history.revision_date 2020-10-14
#
_pdbx_database_status.recvd_initial_deposition_date 2020-10-14
#
loop_
_pdbx_poly_seq_scheme.asym_id
_pdbx_poly_seq_scheme.auth_seq_num
_pdbx_poly_seq_scheme.entity_id
_pdbx_poly_seq_scheme.hetero
_pdbx_poly_seq_scheme.mon_id
_pdbx_poly_seq_scheme.pdb_ins_code
_pdbx_poly_seq_scheme.pdb_seq_num
_pdbx_poly_seq_scheme.pdb_strand_id
_pdbx_poly_seq_scheme.seq_id
A ?   1 n GLY . 95  A 1   
A ?   1 n SER . 96  A 2   
A ?   1 n SER . 97  A 3   
A ?   1 n ARG . 98  A 4   
A ?   1 n ALA . 99  A 5   
A ?   1 n MET . 100 A 6   
A ?   1 n GLY . 101 A 7   
A ?   1 n ASN . 102 A 8   
A ?   1 n GLU . 103 A 9   
A ?   1 n VAL . 104 A 10  
A ?   1 n ALA . 105 A 11  
A ?   1 n GLY . 106 A 12  
A ?   1 n VAL . 107 A 13  
A ?   1 n GLU . 108 A 14  
A ?   1 n ASP . 109 A 15  
A ?   1 n ILE . 110 A 16  
A ?   1 n SER . 111 A 17  
A ?   1 n VAL . 112 A 18  
A ?   1 n GLU . 113 A 19  
A ?   1 n ILE . 114 A 20  
A ?   1 n THR . 115 A 21  
A ?   1 n PRO . 116 A 22  
A ?   1 n SER . 117 A 23  
A ?   1 n SER . 118 A 24  
A ?   1 n LYS . 119 A 25  
A ?   1 n ARG . 120 A 26  
A ?   1 n ASN . 121 A 27  
A ?   1 n SER . 122 A 28  
A ?   1 n ASP . 123 A 29  
A ?   1 n ALA . 124 A 30  
A ?   1 n ARG . 125 A 31  
A ?   1 n ARG . 126 A 32  
A ?   1 n THR . 127 A 33  
A ?   1 n SER . 128 A 34  
A ?   1 n ARG . 129 A 35  
A 130 1 n ASN . 130 A 36  
A 131 1 n CYS . 131 A 37  
A 132 1 n SER . 132 A 38  
A 133 1 n SER . 133 A 39  
A 134 1 n ASN . 134 A 40  
A 135 1 n GLU . 135 A 41  
A 136 1 n GLU . 136 A 42  
A 137 1 n ARG . 137 A 43  
A 138 1 n LYS . 138 A 44  
A 139 1 n ARG . 139 A 45  
A 140 1 n ARG . 140 A 46  
A 141 1 n LYS . 141 A 47  
A 142 1 n TYR . 142 A 48  
A 143 1 n PHE . 143 A 49  
A 144 1 n HIS . 144 A 50  
A 145 1 n MET . 145 A 51  
A 146 1 n LEU . 146 A 52  
A 147 1 n TYR . 147 A 53  
A 148 1 n LEU . 148 A 54  
A 149 1 n VAL . 149 A 55  
A 150 1 n CYS . 150 A 56  
A 151 1 n LEU . 151 A 57  
A 152 1 n MET . 152 A 58  
A 153 1 n VAL . 153 A 59  
A 154 1 n HIS . 154 A 60  
A 155 1 n GLY . 155 A 61  
A 156 1 n PHE . 156 A 62  
A 157 1 n ILE . 157 A 63  
A 158 1 n ARG . 158 A 64  
A 159 1 n ASN . 159 A 65  
A 160 1 n GLU . 160 A 66  
A 161 1 n TRP . 161 A 67  
A 162 1 n ILE . 162 A 68  
A 163 1 n ASN . 163 A 69  
A 164 1 n SER . 164 A 70  
A 165 1 n LYS . 165 A 71  
A 166 1 n ARG . 166 A 72  
A 167 1 n LEU . 167 A 73  
A 168 1 n SER . 168 A 74  
A 169 1 n ARG . 169 A 75  
A 170 1 n LYS . 170 A 76  
A 171 1 n LEU . 171 A 77  
A 172 1 n SER . 172 A 78  
A 173 1 n ASN . 173 A 79  
A 174 1 n LEU . 174 A 80  
A 175 1 n VAL . 175 A 81  
A 176 1 n PRO . 176 A 82  
A 177 1 n GLU . 177 A 83  
A 178 1 n LYS . 178 A 84  
A 179 1 n VAL . 179 A 85  
A 180 1 n PHE . 180 A 86  
A 181 1 n GLU . 181 A 87  
A 182 1 n LEU . 182 A 88  
A 183 1 n LEU . 183 A 89  
A 184 1 n HIS . 184 A 90  
A 185 1 n PRO . 185 A 91  
A 186 1 n GLN . 186 A 92  
A 187 1 n LYS . 187 A 93  
A 188 1 n ASP . 188 A 94  
A 189 1 n GLU . 189 A 95  
A 190 1 n GLU . 190 A 96  
A 191 1 n LEU . 191 A 97  
A 192 1 n PRO . 192 A 98  
A 193 1 n LEU . 193 A 99  
A 194 1 n ARG . 194 A 100 
A 195 1 n SER . 195 A 101 
A 196 1 n THR . 196 A 102 
A 197 1 n ARG . 197 A 103 
A 198 1 n LYS . 198 A 104 
A 199 1 n LEU . 199 A 105 
A 200 1 n LEU . 200 A 106 
A 201 1 n ASP . 201 A 107 
A 202 1 n GLY . 202 A 108 
A 203 1 n LEU . 203 A 109 
A 204 1 n LYS . 204 A 110 
A 205 1 n LYS . 205 A 111 
A 206 1 n CYS . 206 A 112 
A 207 1 n MET . 207 A 113 
A 208 1 n GLU . 208 A 114 
A 209 1 n LEU . 209 A 115 
A 210 1 n TRP . 210 A 116 
A 211 1 n GLN . 211 A 117 
A 212 1 n LYS . 212 A 118 
A 213 1 n HIS . 213 A 119 
A 214 1 n TRP . 214 A 120 
A 215 1 n LYS . 215 A 121 
A 216 1 n ILE . 216 A 122 
A 217 1 n THR . 217 A 123 
A 218 1 n LYS . 218 A 124 
A 219 1 n LYS . 219 A 125 
A 220 1 n TYR . 220 A 126 
A 221 1 n ASP . 221 A 127 
A 222 1 n ASN . 222 A 128 
A 223 1 n GLU . 223 A 129 
A 224 1 n GLY . 224 A 130 
A 225 1 n LEU . 225 A 131 
A 226 1 n TYR . 226 A 132 
A 227 1 n MET . 227 A 133 
A 228 1 n ARG . 228 A 134 
A 229 1 n THR . 229 A 135 
A 230 1 n TRP . 230 A 136 
A 231 1 n LYS . 231 A 137 
A 232 1 n GLU . 232 A 138 
A 233 1 n ILE . 233 A 139 
A 234 1 n GLU . 234 A 140 
A 235 1 n MET . 235 A 141 
A 236 1 n SER . 236 A 142 
A 237 1 n ALA . 237 A 143 
A 238 1 n ASN . 238 A 144 
A 239 1 n ASN . 239 A 145 
A 240 1 n LYS . 240 A 146 
A 241 1 n ARG . 241 A 147 
A 242 1 n LYS . 242 A 148 
A 243 1 n PHE . 243 A 149 
A 244 1 n LYS . 244 A 150 
A 245 1 n THR . 245 A 151 
A 246 1 n LEU . 246 A 152 
A 247 1 n LYS . 247 A 153 
A 248 1 n ARG . 248 A 154 
A 249 1 n SER . 249 A 155 
A 250 1 n ASP . 250 A 156 
A 251 1 n PHE . 251 A 157 
A 252 1 n LEU . 252 A 158 
A 253 1 n ARG . 253 A 159 
A 254 1 n ALA . 254 A 160 
A 255 1 n VAL . 255 A 161 
A 256 1 n SER . 256 A 162 
A 257 1 n LYS . 257 A 163 
A 258 1 n GLY . 258 A 164 
A 259 1 n HIS . 259 A 165 
A 260 1 n GLY . 260 A 166 
A 261 1 n ASP . 261 A 167 
A 262 1 n PRO . 262 A 168 
A 263 1 n ASP . 263 A 169 
A 264 1 n ILE . 264 A 170 
A 265 1 n SER . 265 A 171 
A 266 1 n VAL . 266 A 172 
A 267 1 n GLN . 267 A 173 
A 268 1 n GLY . 268 A 174 
A 269 1 n PHE . 269 A 175 
A 270 1 n VAL . 270 A 176 
A 271 1 n ALA . 271 A 177 
A 272 1 n MET . 272 A 178 
A 273 1 n LEU . 273 A 179 
A 274 1 n ARG . 274 A 180 
A 275 1 n ALA . 275 A 181 
A 276 1 n CYS . 276 A 182 
A 277 1 n ASN . 277 A 183 
A 278 1 n VAL . 278 A 184 
A 279 1 n ASN . 279 A 185 
A 280 1 n ALA . 280 A 186 
A 281 1 n ARG . 281 A 187 
A 282 1 n LEU . 282 A 188 
A 283 1 n ILE . 283 A 189 
A 284 1 n MET . 284 A 190 
A 285 1 n SER . 285 A 191 
A 286 1 n CYS . 286 A 192 
A 287 1 n GLN . 287 A 193 
A 288 1 n PRO . 288 A 194 
A 289 1 n PRO . 289 A 195 
A 290 1 n ASP . 290 A 196 
A 291 1 n PHE . 291 A 197 
A 292 1 n THR . 292 A 198 
A 293 1 n ASN . 293 A 199 
A 294 1 n MET . 294 A 200 
A 295 1 n LYS . 295 A 201 
A 296 1 n ILE . 296 A 202 
A 297 1 n ASP . 297 A 203 
A 298 1 n THR . 298 A 204 
A 299 1 n SER . 299 A 205 
A ?   1 n LEU . 300 A 206 
A ?   1 n ASN . 301 A 207 
A ?   1 n GLY . 302 A 208 
A ?   1 n ASN . 303 A 209 
A ?   1 n ASN . 304 A 210 
A 305 1 n ALA . 305 A 211 
A 306 1 n TYR . 306 A 212 
A 307 1 n LYS . 307 A 213 
A 308 1 n ASP . 308 A 214 
A 309 1 n MET . 309 A 215 
A 310 1 n VAL . 310 A 216 
A 311 1 n LYS . 311 A 217 
A 312 1 n TYR . 312 A 218 
A 313 1 n PRO . 313 A 219 
A 314 1 n ILE . 314 A 220 
A 315 1 n PHE . 315 A 221 
A 316 1 n TRP . 316 A 222 
A 317 1 n CYS . 317 A 223 
A 318 1 n GLU . 318 A 224 
A 319 1 n VAL . 319 A 225 
A 320 1 n TRP . 320 A 226 
A 321 1 n ASP . 321 A 227 
A 322 1 n LYS . 322 A 228 
A 323 1 n PHE . 323 A 229 
A 324 1 n SER . 324 A 230 
A 325 1 n LYS . 325 A 231 
A 326 1 n LYS . 326 A 232 
A 327 1 n TRP . 327 A 233 
A 328 1 n ILE . 328 A 234 
A 329 1 n THR . 329 A 235 
A 330 1 n VAL . 330 A 236 
A 331 1 n ASP . 331 A 237 
A 332 1 n PRO . 332 A 238 
A 333 1 n VAL . 333 A 239 
A 334 1 n ASN . 334 A 240 
A 335 1 n LEU . 335 A 241 
A 336 1 n LYS . 336 A 242 
A 337 1 n THR . 337 A 243 
A 338 1 n ILE . 338 A 244 
A 339 1 n GLU . 339 A 245 
A 340 1 n GLN . 340 A 246 
A 341 1 n VAL . 341 A 247 
A 342 1 n ARG . 342 A 248 
A 343 1 n LEU . 343 A 249 
A 344 1 n HIS . 344 A 250 
A 345 1 n SER . 345 A 251 
A 346 1 n LYS . 346 A 252 
A 347 1 n LEU . 347 A 253 
A 348 1 n ALA . 348 A 254 
A 349 1 n PRO . 349 A 255 
A 350 1 n LYS . 350 A 256 
A 351 1 n GLY . 351 A 257 
A 352 1 n VAL . 352 A 258 
A 353 1 n ALA . 353 A 259 
A 354 1 n CYS . 354 A 260 
A 355 1 n CYS . 355 A 261 
A 356 1 n GLU . 356 A 262 
A 357 1 n ARG . 357 A 263 
A 358 1 n ASN . 358 A 264 
A 359 1 n MET . 359 A 265 
A 360 1 n LEU . 360 A 266 
A 361 1 n ARG . 361 A 267 
A 362 1 n TYR . 362 A 268 
A 363 1 n VAL . 363 A 269 
A 364 1 n ILE . 364 A 270 
A 365 1 n ALA . 365 A 271 
A 366 1 n TYR . 366 A 272 
A 367 1 n ASP . 367 A 273 
A 368 1 n ARG . 368 A 274 
A 369 1 n LYS . 369 A 275 
A 370 1 n TYR . 370 A 276 
A 371 1 n GLY . 371 A 277 
A 372 1 n CYS . 372 A 278 
A 373 1 n ARG . 373 A 279 
A 374 1 n ASP . 374 A 280 
A 375 1 n VAL . 375 A 281 
A 376 1 n THR . 376 A 282 
A 377 1 n ARG . 377 A 283 
A 378 1 n ARG . 378 A 284 
A 379 1 n TYR . 379 A 285 
A 380 1 n ALA . 380 A 286 
A 381 1 n GLN . 381 A 287 
A 382 1 n TRP . 382 A 288 
A 383 1 n MET . 383 A 289 
A 384 1 n ASN . 384 A 290 
A 385 1 n SER . 385 A 291 
A 386 1 n LYS . 386 A 292 
A 387 1 n VAL . 387 A 293 
A 388 1 n ARG . 388 A 294 
A 389 1 n LYS . 389 A 295 
A 390 1 n ARG . 390 A 296 
A 391 1 n ARG . 391 A 297 
A 392 1 n ILE . 392 A 298 
A 393 1 n THR . 393 A 299 
A 394 1 n LYS . 394 A 300 
A 395 1 n ASP . 395 A 301 
A 396 1 n ASP . 396 A 302 
A 397 1 n PHE . 397 A 303 
A 398 1 n GLY . 398 A 304 
A 399 1 n GLU . 399 A 305 
A 400 1 n LYS . 400 A 306 
A 401 1 n TRP . 401 A 307 
A 402 1 n PHE . 402 A 308 
A 403 1 n ARG . 403 A 309 
A 404 1 n LYS . 404 A 310 
A 405 1 n VAL . 405 A 311 
A 406 1 n ILE . 406 A 312 
A 407 1 n THR . 407 A 313 
A 408 1 n ALA . 408 A 314 
A 409 1 n LEU . 409 A 315 
A 410 1 n HIS . 410 A 316 
A 411 1 n HIS . 411 A 317 
A 412 1 n ARG . 412 A 318 
A 413 1 n LYS . 413 A 319 
A 414 1 n ARG . 414 A 320 
A 415 1 n THR . 415 A 321 
A 416 1 n LYS . 416 A 322 
A 417 1 n ILE . 417 A 323 
A 418 1 n ASP . 418 A 324 
A 419 1 n ASP . 419 A 325 
A 420 1 n TYR . 420 A 326 
A 421 1 n GLU . 421 A 327 
A 422 1 n ASP . 422 A 328 
A 423 1 n GLN . 423 A 329 
A 424 1 n TYR . 424 A 330 
A 425 1 n PHE . 425 A 331 
A 426 1 n PHE . 426 A 332 
A 427 1 n GLN . 427 A 333 
A 428 1 n ARG . 428 A 334 
A 429 1 n ASP . 429 A 335 
A 430 1 n GLU . 430 A 336 
A 431 1 n SER . 431 A 337 
A 432 1 n GLU . 432 A 338 
A 433 1 n GLY . 433 A 339 
A 434 1 n ILE . 434 A 340 
A 435 1 n PRO . 435 A 341 
A 436 1 n ASP . 436 A 342 
A 437 1 n SER . 437 A 343 
A 438 1 n VAL . 438 A 344 
A 439 1 n GLN . 439 A 345 
A 440 1 n ASP . 440 A 346 
A 441 1 n LEU . 441 A 347 
A 442 1 n LYS . 442 A 348 
A 443 1 n ASN . 443 A 349 
A 444 1 n HIS . 444 A 350 
A 445 1 n PRO . 445 A 351 
A 446 1 n TYR . 446 A 352 
A 447 1 n TYR . 447 A 353 
A 448 1 n VAL . 448 A 354 
A 449 1 n LEU . 449 A 355 
A 450 1 n GLU . 450 A 356 
A 451 1 n GLN . 451 A 357 
A 452 1 n ASP . 452 A 358 
A 453 1 n ILE . 453 A 359 
A 454 1 n LYS . 454 A 360 
A 455 1 n GLN . 455 A 361 
A 456 1 n THR . 456 A 362 
A 457 1 n GLN . 457 A 363 
A 458 1 n ILE . 458 A 364 
A 459 1 n VAL . 459 A 365 
A 460 1 n LYS . 460 A 366 
A 461 1 n PRO . 461 A 367 
A 462 1 n GLY . 462 A 368 
A 463 1 n CYS . 463 A 369 
A 464 1 n LYS . 464 A 370 
A 465 1 n GLU . 465 A 371 
A 466 1 n CYS . 466 A 372 
A 467 1 n GLY . 467 A 373 
A 468 1 n TYR . 468 A 374 
A 469 1 n LEU . 469 A 375 
A 470 1 n LYS . 470 A 376 
A 471 1 n VAL . 471 A 377 
A 472 1 n HIS . 472 A 378 
A 473 1 n GLY . 473 A 379 
A 474 1 n LYS . 474 A 380 
A 475 1 n VAL . 475 A 381 
A 476 1 n GLY . 476 A 382 
A 477 1 n LYS . 477 A 383 
A 478 1 n VAL . 478 A 384 
A 479 1 n LEU . 479 A 385 
A 480 1 n LYS . 480 A 386 
A 481 1 n VAL . 481 A 387 
A 482 1 n TYR . 482 A 388 
A 483 1 n ALA . 483 A 389 
A 484 1 n LYS . 484 A 390 
A 485 1 n ARG . 485 A 391 
A 486 1 n ASP . 486 A 392 
A 487 1 n ILE . 487 A 393 
A 488 1 n ALA . 488 A 394 
A 489 1 n ASP . 489 A 395 
A 490 1 n LEU . 490 A 396 
A 491 1 n LYS . 491 A 397 
A 492 1 n SER . 492 A 398 
A 493 1 n ALA . 493 A 399 
A 494 1 n ARG . 494 A 400 
A 495 1 n GLN . 495 A 401 
A 496 1 n TRP . 496 A 402 
A 497 1 n TYR . 497 A 403 
A 498 1 n MET . 498 A 404 
A 499 1 n ASN . 499 A 405 
A 500 1 n GLY . 500 A 406 
A 501 1 n ARG . 501 A 407 
A 502 1 n ILE . 502 A 408 
A 503 1 n LEU . 503 A 409 
A 504 1 n LYS . 504 A 410 
A 505 1 n THR . 505 A 411 
A 506 1 n GLY . 506 A 412 
A 507 1 n SER . 507 A 413 
A 508 1 n ARG . 508 A 414 
A 509 1 n CYS . 509 A 415 
A 510 1 n LYS . 510 A 416 
A 511 1 n LYS . 511 A 417 
A 512 1 n VAL . 512 A 418 
A 513 1 n ILE . 513 A 419 
A ?   1 n LYS . 514 A 420 
A ?   1 n ARG . 515 A 421 
A ?   1 n THR . 516 A 422 
A ?   1 n VAL . 517 A 423 
A ?   1 n GLY . 518 A 424 
A ?   1 n ARG . 519 A 425 
A ?   1 n PRO . 520 A 426 
A ?   1 n LYS . 521 A 427 
A ?   1 n GLY . 522 A 428 
A ?   1 n GLU . 523 A 429 
A ?   1 n ALA . 524 A 430 
A ?   1 n GLU . 525 A 431 
A ?   1 n GLU . 526 A 432 
A ?   1 n GLU . 527 A 433 
A 528 1 n ASP . 528 A 434 
A 529 1 n GLU . 529 A 435 
A 530 1 n ARG . 530 A 436 
A 531 1 n LEU . 531 A 437 
A 532 1 n TYR . 532 A 438 
A 533 1 n SER . 533 A 439 
A 534 1 n PHE . 534 A 440 
A 535 1 n GLU . 535 A 441 
A 536 1 n ASP . 536 A 442 
A 537 1 n THR . 537 A 443 
A 538 1 n GLU . 538 A 444 
A 539 1 n LEU . 539 A 445 
A 540 1 n TYR . 540 A 446 
A 541 1 n ILE . 541 A 447 
A 542 1 n PRO . 542 A 448 
A 543 1 n PRO . 543 A 449 
A 544 1 n LEU . 544 A 450 
A 545 1 n ALA . 545 A 451 
A 546 1 n SER . 546 A 452 
A 547 1 n ALA . 547 A 453 
A 548 1 n SER . 548 A 454 
A 549 1 n GLY . 549 A 455 
A 550 1 n GLU . 550 A 456 
A 551 1 n ILE . 551 A 457 
A 552 1 n THR . 552 A 458 
A 553 1 n LYS . 553 A 459 
A 554 1 n ASN . 554 A 460 
A 555 1 n THR . 555 A 461 
A 556 1 n PHE . 556 A 462 
A 557 1 n GLY . 557 A 463 
A 558 1 n ASN . 558 A 464 
A 559 1 n ILE . 559 A 465 
A 560 1 n GLU . 560 A 466 
A 561 1 n VAL . 561 A 467 
A 562 1 n PHE . 562 A 468 
A 563 1 n ALA . 563 A 469 
A 564 1 n PRO . 564 A 470 
A 565 1 n THR . 565 A 471 
A 566 1 n MET . 566 A 472 
A 567 1 n ILE . 567 A 473 
A 568 1 n PRO . 568 A 474 
A 569 1 n GLY . 569 A 475 
A 570 1 n ASN . 570 A 476 
A 571 1 n CYS . 571 A 477 
A 572 1 n CYS . 572 A 478 
A 573 1 n LEU . 573 A 479 
A 574 1 n VAL . 574 A 480 
A 575 1 n GLU . 575 A 481 
A 576 1 n ASN . 576 A 482 
A 577 1 n PRO . 577 A 483 
A 578 1 n VAL . 578 A 484 
A 579 1 n ALA . 579 A 485 
A 580 1 n ILE . 580 A 486 
A 581 1 n LYS . 581 A 487 
A 582 1 n ALA . 582 A 488 
A 583 1 n ALA . 583 A 489 
A 584 1 n ARG . 584 A 490 
A 585 1 n PHE . 585 A 491 
A 586 1 n LEU . 586 A 492 
A 587 1 n GLY . 587 A 493 
A 588 1 n VAL . 588 A 494 
A 589 1 n GLU . 589 A 495 
A 590 1 n PHE . 590 A 496 
A 591 1 n ALA . 591 A 497 
A 592 1 n PRO . 592 A 498 
A 593 1 n ALA . 593 A 499 
A 594 1 n VAL . 594 A 500 
A 595 1 n THR . 595 A 501 
A 596 1 n SER . 596 A 502 
A 597 1 n PHE . 597 A 503 
A 598 1 n LYS . 598 A 504 
A 599 1 n PHE . 599 A 505 
A ?   1 n GLU . 600 A 506 
A ?   1 n ARG . 601 A 507 
A ?   1 n GLY . 602 A 508 
A ?   1 n SER . 603 A 509 
A ?   1 n THR . 604 A 510 
A ?   1 n VAL . 605 A 511 
A 606 1 n LYS . 606 A 512 
A 607 1 n PRO . 607 A 513 
A 608 1 n VAL . 608 A 514 
A 609 1 n LEU . 609 A 515 
A 610 1 n SER . 610 A 516 
A 611 1 n GLY . 611 A 517 
A 612 1 n ILE . 612 A 518 
A 613 1 n VAL . 613 A 519 
A 614 1 n VAL . 614 A 520 
A 615 1 n ALA . 615 A 521 
A 616 1 n LYS . 616 A 522 
A 617 1 n TRP . 617 A 523 
A 618 1 n LEU . 618 A 524 
A 619 1 n ARG . 619 A 525 
A 620 1 n GLU . 620 A 526 
A 621 1 n ALA . 621 A 527 
A 622 1 n ILE . 622 A 528 
A 623 1 n GLU . 623 A 529 
A 624 1 n THR . 624 A 530 
A 625 1 n ALA . 625 A 531 
A 626 1 n ILE . 626 A 532 
A 627 1 n ASP . 627 A 533 
A 628 1 n GLY . 628 A 534 
A 629 1 n ILE . 629 A 535 
A 630 1 n GLU . 630 A 536 
A 631 1 n PHE . 631 A 537 
A 632 1 n ILE . 632 A 538 
#
_pdbx_struct_assembly.details            author_and_software_defined_assembly
_pdbx_struct_assembly.id                 1
_pdbx_struct_assembly.method_details     PISA
_pdbx_struct_assembly.oligomeric_count   4
_pdbx_struct_assembly.oligomeric_details tetrameric
#
_pdbx_struct_assembly_gen.assembly_id     1
_pdbx_struct_assembly_gen.asym_id_list    A,B,C,D
_pdbx_struct_assembly_gen.oper_expression 1
#
_pdbx_struct_oper_list.id                 1
_pdbx_struct_oper_list.matrix[1][1]       1.0000000000
_pdbx_struct_oper_list.matrix[1][2]       0.0000000000
_pdbx_struct_oper_list.matrix[1][3]       0.0000000000
_pdbx_struct_oper_list.matrix[2][1]       0.0000000000
_pdbx_struct_oper_list.matrix[2][2]       1.0000000000
_pdbx_struct_oper_list.matrix[2][3]       0.0000000000
_pdbx_struct_oper_list.matrix[3][1]       0.0000000000
_pdbx_struct_oper_list.matrix[3][2]       0.0000000000
_pdbx_struct_oper_list.matrix[3][3]       1.0000000000
_pdbx_struct_oper_list.name               1_555
_pdbx_struct_oper_list.symmetry_operation x,y,z
_pdbx_struct_oper_list.type               "identity operation"
_pdbx_struct_oper_list.vector[1]          0.0000000000
_pdbx_struct_oper_list.vector[2]          0.0000000000
_pdbx_struct_oper_list.vector[3]          0.0000000000
#
_refine.ls_d_res_high 3.35
#
_software.classification other
_software.name           "DeepMind Structure Class"
_software.pdbx_ordinal   1
_software.version        2.0.0
#
_struct_asym.entity_id 1
_struct_asym.id        A
#
loop_
_atom_site.group_PDB
_atom_site.id
_atom_site.type_symbol
_atom_site.label_atom_id
_atom_site.label_alt_id
_atom_site.label_comp_id
_atom_site.label_asym_id
_atom_site.label_entity_id
_atom_site.label_seq_id
_atom_site.pdbx_PDB_ins_code
_atom_site.Cartn_x
_atom_site.Cartn_y
_atom_site.Cartn_z
_atom_site.occupancy
_atom_site.B_iso_or_equiv
_atom_site.auth_seq_id
_atom_site.auth_asym_id
_atom_site.pdbx_PDB_model_num
ATOM 1    N N    . ASN A 1 36  ? -4.059  -10.982 -6.100  1.00 138.46 130 A 1 
ATOM 2    C CA   . ASN A 1 36  ? -5.421  -11.430 -5.828  1.00 150.06 130 A 1 
ATOM 3    C C    . ASN A 1 36  ? -6.035  -10.655 -4.659  1.00 131.32 130 A 1 
ATOM 4    O O    . ASN A 1 36  ? -7.209  -10.810 -4.326  1.00 150.63 130 A 1 
ATOM 5    C CB   . ASN A 1 36  ? -5.422  -12.916 -5.523  1.00 146.09 130 A 1 
ATOM 6    H HA   . ASN A 1 36  ? -5.970  -11.281 -6.614  1.00 179.83 130 A 1 
ATOM 7    H HB2  . ASN A 1 36  ? -6.332  -13.201 -5.345  1.00 175.06 130 A 1 
ATOM 8    H HB3  . ASN A 1 36  ? -5.069  -13.396 -6.289  1.00 175.06 130 A 1 
ATOM 9    N N    . CYS A 1 37  ? -5.217  -9.773  -4.106  1.00 133.95 131 A 1 
ATOM 10   C CA   . CYS A 1 37  ? -5.287  -9.275  -2.742  1.00 136.31 131 A 1 
ATOM 11   C C    . CYS A 1 37  ? -5.360  -7.760  -2.823  1.00 140.81 131 A 1 
ATOM 12   O O    . CYS A 1 37  ? -4.783  -7.165  -3.735  1.00 146.21 131 A 1 
ATOM 13   C CB   . CYS A 1 37  ? -4.100  -9.733  -1.925  1.00 140.34 131 A 1 
ATOM 14   S SG   . CYS A 1 37  ? -4.058  -11.535 -1.704  1.00 153.83 131 A 1 
ATOM 15   H H    . CYS A 1 37  ? -4.562  -9.424  -4.540  1.00 160.49 131 A 1 
ATOM 16   H HA   . CYS A 1 37  ? -6.097  -9.600  -2.319  1.00 163.33 131 A 1 
ATOM 17   H HB2  . CYS A 1 37  ? -3.283  -9.467  -2.376  1.00 168.16 131 A 1 
ATOM 18   H HB3  . CYS A 1 37  ? -4.143  -9.324  -1.046  1.00 168.16 131 A 1 
ATOM 19   N N    . SER A 1 38  ? -6.035  -7.113  -1.879  1.00 143.15 132 A 1 
ATOM 20   C CA   . SER A 1 38  ? -6.184  -5.675  -2.019  1.00 150.33 132 A 1 
ATOM 21   C C    . SER A 1 38  ? -5.334  -4.899  -1.024  1.00 139.61 132 A 1 
ATOM 22   O O    . SER A 1 38  ? -4.709  -5.443  -0.109  1.00 129.14 132 A 1 
ATOM 23   C CB   . SER A 1 38  ? -7.651  -5.291  -1.796  1.00 146.35 132 A 1 
ATOM 24   O OG   . SER A 1 38  ? -8.517  -6.075  -2.594  1.00 140.93 132 A 1 
ATOM 25   H H    . SER A 1 38  ? -6.399  -7.464  -1.183  1.00 171.53 132 A 1 
ATOM 26   H HA   . SER A 1 38  ? -5.928  -5.409  -2.916  1.00 180.15 132 A 1 
ATOM 27   H HB2  . SER A 1 38  ? -7.873  -5.429  -0.862  1.00 175.38 132 A 1 
ATOM 28   H HB3  . SER A 1 38  ? -7.770  -4.356  -2.029  1.00 175.38 132 A 1 
ATOM 29   H HG   . SER A 1 38  ? -8.427  -6.888  -2.403  1.00 168.88 132 A 1 
ATOM 30   N N    . SER A 1 39  ? -5.348  -3.587  -1.244  1.00 130.44 133 A 1 
ATOM 31   C CA   . SER A 1 39  ? -4.594  -2.622  -0.461  1.00 130.77 133 A 1 
ATOM 32   C C    . SER A 1 39  ? -5.130  -2.482  0.954   1.00 132.07 133 A 1 
ATOM 33   O O    . SER A 1 39  ? -6.329  -2.626  1.213   1.00 156.56 133 A 1 
ATOM 34   C CB   . SER A 1 39  ? -4.613  -1.264  -1.166  1.00 161.18 133 A 1 
ATOM 35   O OG   . SER A 1 39  ? -5.899  -0.670  -1.124  1.00 151.62 133 A 1 
ATOM 36   H H    . SER A 1 39  ? -5.808  -3.220  -1.871  1.00 156.28 133 A 1 
ATOM 37   H HA   . SER A 1 39  ? -3.672  -2.916  -0.403  1.00 156.68 133 A 1 
ATOM 38   H HB2  . SER A 1 39  ? -3.982  -0.674  -0.725  1.00 193.17 133 A 1 
ATOM 39   H HB3  . SER A 1 39  ? -4.355  -1.388  -2.092  1.00 193.17 133 A 1 
ATOM 40   H HG   . SER A 1 39  ? -5.885  0.073   -1.516  1.00 181.70 133 A 1 
ATOM 41   N N    . ASN A 1 40  ? -4.213  -2.191  1.879   1.00 136.95 134 A 1 
ATOM 42   C CA   . ASN A 1 40  ? -4.615  -1.869  3.239   1.00 140.37 134 A 1 
ATOM 43   C C    . ASN A 1 40  ? -5.642  -0.755  3.269   1.00 143.75 134 A 1 
ATOM 44   O O    . ASN A 1 40  ? -6.413  -0.657  4.226   1.00 141.03 134 A 1 
ATOM 45   C CB   . ASN A 1 40  ? -3.409  -1.445  4.046   1.00 146.45 134 A 1 
ATOM 46   C CG   . ASN A 1 40  ? -3.562  -1.757  5.518   1.00 145.90 134 A 1 
ATOM 47   O OD1  . ASN A 1 40  ? -3.806  -0.865  6.332   1.00 146.35 134 A 1 
ATOM 48   N ND2  . ASN A 1 40  ? -3.439  -3.030  5.866   1.00 144.81 134 A 1 
ATOM 49   H H    . ASN A 1 40  ? -3.364  -2.173  1.742   1.00 164.09 134 A 1 
ATOM 50   H HA   . ASN A 1 40  ? -5.003  -2.655  3.655   1.00 168.20 134 A 1 
ATOM 51   H HB2  . ASN A 1 40  ? -2.627  -1.915  3.718   1.00 175.49 134 A 1 
ATOM 52   H HB3  . ASN A 1 40  ? -3.286  -0.487  3.953   1.00 175.49 134 A 1 
ATOM 53   H HD21 . ASN A 1 40  ? -3.519  -3.260  6.691   1.00 173.53 134 A 1 
ATOM 54   H HD22 . ASN A 1 40  ? -3.272  -3.625  5.268   1.00 173.53 134 A 1 
ATOM 55   N N    . GLU A 1 41  ? -5.694  0.067   2.224   1.00 151.60 135 A 1 
ATOM 56   C CA   . GLU A 1 41  ? -6.726  1.090   2.156   1.00 156.18 135 A 1 
ATOM 57   C C    . GLU A 1 41  ? -8.070  0.411   1.969   1.00 147.56 135 A 1 
ATOM 58   O O    . GLU A 1 41  ? -9.033  0.701   2.683   1.00 152.51 135 A 1 
ATOM 59   C CB   . GLU A 1 41  ? -6.449  2.081   1.026   1.00 162.73 135 A 1 
ATOM 60   C CG   . GLU A 1 41  ? -4.986  2.487   0.874   1.00 169.19 135 A 1 
ATOM 61   C CD   . GLU A 1 41  ? -4.405  3.144   2.111   1.00 173.04 135 A 1 
ATOM 62   O OE1  . GLU A 1 41  ? -5.154  3.393   3.079   1.00 170.96 135 A 1 
ATOM 63   O OE2  . GLU A 1 41  ? -3.183  3.400   2.117   1.00 175.40 135 A 1 
ATOM 64   H H    . GLU A 1 41  ? -5.154  0.053   1.555   1.00 181.68 135 A 1 
ATOM 65   H HA   . GLU A 1 41  ? -6.746  1.581   2.992   1.00 187.17 135 A 1 
ATOM 66   H HB2  . GLU A 1 41  ? -6.731  1.681   0.189   1.00 195.04 135 A 1 
ATOM 67   H HB3  . GLU A 1 41  ? -6.962  2.888   1.191   1.00 195.04 135 A 1 
ATOM 68   H HG2  . GLU A 1 41  ? -4.459  1.694   0.684   1.00 202.78 135 A 1 
ATOM 69   H HG3  . GLU A 1 41  ? -4.910  3.116   0.140   1.00 202.78 135 A 1 
ATOM 70   N N    . GLU A 1 42  ? -8.158  -0.463  0.964   1.00 135.56 136 A 1 
ATOM 71   C CA   . GLU A 1 42  ? -9.386  -1.206  0.717   1.00 130.59 136 A 1 
ATOM 72   C C    . GLU A 1 42  ? -9.740  -2.078  1.914   1.00 128.39 136 A 1 
ATOM 73   O O    . GLU A 1 42  ? -10.914 -2.211  2.266   1.00 138.46 136 A 1 
ATOM 74   C CB   . GLU A 1 42  ? -9.220  -2.066  -0.534  1.00 131.71 136 A 1 
ATOM 75   C CG   . GLU A 1 42  ? -10.445 -2.875  -0.919  1.00 126.75 136 A 1 
ATOM 76   C CD   . GLU A 1 42  ? -11.672 -2.016  -1.164  1.00 120.08 136 A 1 
ATOM 77   O OE1  . GLU A 1 42  ? -11.560 -0.773  -1.098  1.00 114.90 136 A 1 
ATOM 78   O OE2  . GLU A 1 42  ? -12.753 -2.588  -1.424  1.00 116.70 136 A 1 
ATOM 79   H H    . GLU A 1 42  ? -7.520  -0.641  0.415   1.00 162.43 136 A 1 
ATOM 80   H HA   . GLU A 1 42  ? -10.114 -0.584  0.566   1.00 156.46 136 A 1 
ATOM 81   H HB2  . GLU A 1 42  ? -9.005  -1.486  -1.281  1.00 157.80 136 A 1 
ATOM 82   H HB3  . GLU A 1 42  ? -8.492  -2.689  -0.386  1.00 157.80 136 A 1 
ATOM 83   H HG2  . GLU A 1 42  ? -10.256 -3.365  -1.734  1.00 151.86 136 A 1 
ATOM 84   H HG3  . GLU A 1 42  ? -10.652 -3.494  -0.201  1.00 151.86 136 A 1 
ATOM 85   N N    . ARG A 1 43  ? -8.745  -2.743  2.503   1.00 131.72 137 A 1 
ATOM 86   C CA   . ARG A 1 43  ? -8.956  -3.496  3.738   1.00 128.36 137 A 1 
ATOM 87   C C    . ARG A 1 43  ? -9.660  -2.613  4.759   1.00 124.95 137 A 1 
ATOM 88   O O    . ARG A 1 43  ? -10.666 -3.000  5.371   1.00 127.92 137 A 1 
ATOM 89   C CB   . ARG A 1 43  ? -7.609  -4.028  4.225   1.00 128.88 137 A 1 
ATOM 90   C CG   . ARG A 1 43  ? -7.325  -5.337  3.524   1.00 132.41 137 A 1 
ATOM 91   C CD   . ARG A 1 43  ? -6.165  -6.169  4.016   1.00 137.24 137 A 1 
ATOM 92   N NE   . ARG A 1 43  ? -5.859  -7.109  2.940   1.00 161.61 137 A 1 
ATOM 93   C CZ   . ARG A 1 43  ? -4.819  -7.932  2.892   1.00 159.55 137 A 1 
ATOM 94   N NH1  . ARG A 1 43  ? -3.904  -7.943  3.850   1.00 175.32 137 A 1 
ATOM 95   N NH2  . ARG A 1 43  ? -4.692  -8.741  1.847   1.00 144.39 137 A 1 
ATOM 96   H H    . ARG A 1 43  ? -7.938  -2.774  2.206   1.00 157.81 137 A 1 
ATOM 97   H HA   . ARG A 1 43  ? -9.530  -4.256  3.552   1.00 153.79 137 A 1 
ATOM 98   H HB2  . ARG A 1 43  ? -6.906  -3.396  4.005   1.00 154.41 137 A 1 
ATOM 99   H HB3  . ARG A 1 43  ? -7.643  -4.186  5.181   1.00 154.41 137 A 1 
ATOM 100  H HG2  . ARG A 1 43  ? -8.118  -5.890  3.594   1.00 158.65 137 A 1 
ATOM 101  H HG3  . ARG A 1 43  ? -7.156  -5.143  2.589   1.00 158.65 137 A 1 
ATOM 102  H HD2  . ARG A 1 43  ? -5.392  -5.607  4.180   1.00 164.44 137 A 1 
ATOM 103  H HD3  . ARG A 1 43  ? -6.418  -6.664  4.811   1.00 164.44 137 A 1 
ATOM 104  H HE   . ARG A 1 43  ? -6.404  -7.130  2.275   1.00 193.68 137 A 1 
ATOM 105  H HH11 . ARG A 1 43  ? -3.986  -7.422  4.529   1.00 210.14 137 A 1 
ATOM 106  H HH12 . ARG A 1 43  ? -3.234  -8.479  3.798   1.00 210.14 137 A 1 
ATOM 107  H HH21 . ARG A 1 43  ? -5.281  -8.730  1.221   1.00 173.02 137 A 1 
ATOM 108  H HH22 . ARG A 1 43  ? -4.018  -9.272  1.794   1.00 173.02 137 A 1 
ATOM 109  N N    . LYS A 1 44  ? -9.115  -1.415  4.956   1.00 130.26 138 A 1 
ATOM 110  C CA   . LYS A 1 44  ? -9.542  -0.529  6.023   1.00 135.67 138 A 1 
ATOM 111  C C    . LYS A 1 44  ? -10.922 0.022   5.712   1.00 127.81 138 A 1 
ATOM 112  O O    . LYS A 1 44  ? -11.771 0.171   6.609   1.00 124.02 138 A 1 
ATOM 113  C CB   . LYS A 1 44  ? -8.559  0.636   6.012   1.00 128.04 138 A 1 
ATOM 114  C CG   . LYS A 1 44  ? -7.271  0.581   6.790   1.00 123.36 138 A 1 
ATOM 115  C CD   . LYS A 1 44  ? -6.696  1.984   6.632   1.00 155.05 138 A 1 
ATOM 116  C CE   . LYS A 1 44  ? -5.186  1.978   6.480   1.00 158.52 138 A 1 
ATOM 117  N NZ   . LYS A 1 44  ? -4.645  3.363   6.533   1.00 146.87 138 A 1 
ATOM 118  H H    . LYS A 1 44  ? -8.483  -1.090  4.471   1.00 156.06 138 A 1 
ATOM 119  H HA   . LYS A 1 44  ? -9.535  -0.975  6.885   1.00 162.56 138 A 1 
ATOM 120  H HB2  . LYS A 1 44  ? -8.310  0.790   5.087   1.00 153.41 138 A 1 
ATOM 121  H HB3  . LYS A 1 44  ? -9.037  1.416   6.335   1.00 153.41 138 A 1 
ATOM 122  H HG2  . LYS A 1 44  ? -7.443  0.402   7.728   1.00 147.79 138 A 1 
ATOM 123  H HG3  . LYS A 1 44  ? -6.663  -0.067  6.404   1.00 147.79 138 A 1 
ATOM 124  H HD2  . LYS A 1 44  ? -7.077  2.395   5.840   1.00 185.81 138 A 1 
ATOM 125  H HD3  . LYS A 1 44  ? -6.917  2.508   7.418   1.00 185.81 138 A 1 
ATOM 126  H HE2  . LYS A 1 44  ? -4.791  1.467   7.204   1.00 189.98 138 A 1 
ATOM 127  H HE3  . LYS A 1 44  ? -4.950  1.589   5.623   1.00 189.98 138 A 1 
ATOM 128  H HZ1  . LYS A 1 44  ? -3.760  3.348   6.443   1.00 176.00 138 A 1 
ATOM 129  H HZ2  . LYS A 1 44  ? -4.994  3.851   5.875   1.00 176.00 138 A 1 
ATOM 130  H HZ3  . LYS A 1 44  ? -4.850  3.740   7.313   1.00 176.00 138 A 1 
ATOM 131  N N    . ARG A 1 45  ? -11.206 0.158   4.413   1.00 131.57 139 A 1 
ATOM 132  C CA   . ARG A 1 45  ? -12.502 0.634   3.964   1.00 122.95 139 A 1 
ATOM 133  C C    . ARG A 1 45  ? -13.528 -0.449  4.195   1.00 119.69 139 A 1 
ATOM 134  O O    . ARG A 1 45  ? -14.668 -0.169  4.563   1.00 120.77 139 A 1 
ATOM 135  C CB   . ARG A 1 45  ? -12.434 0.983   2.474   1.00 134.57 139 A 1 
ATOM 136  C CG   . ARG A 1 45  ? -13.631 1.758   1.892   1.00 130.13 139 A 1 
ATOM 137  C CD   . ARG A 1 45  ? -13.711 1.723   0.349   1.00 136.36 139 A 1 
ATOM 138  N NE   . ARG A 1 45  ? -13.895 0.390   -0.226  1.00 138.31 139 A 1 
ATOM 139  C CZ   . ARG A 1 45  ? -15.102 -0.145  -0.421  1.00 129.69 139 A 1 
ATOM 140  N NH1  . ARG A 1 45  ? -16.192 0.543   -0.095  1.00 123.28 139 A 1 
ATOM 141  N NH2  . ARG A 1 45  ? -15.245 -1.357  -0.943  1.00 120.45 139 A 1 
ATOM 142  H H    . ARG A 1 45  ? -10.658 -0.022  3.775   1.00 157.64 139 A 1 
ATOM 143  H HA   . ARG A 1 45  ? -12.758 1.426   4.464   1.00 147.30 139 A 1 
ATOM 144  H HB2  . ARG A 1 45  ? -11.643 1.524   2.325   1.00 161.24 139 A 1 
ATOM 145  H HB3  . ARG A 1 45  ? -12.357 0.156   1.972   1.00 161.24 139 A 1 
ATOM 146  H HG2  . ARG A 1 45  ? -14.451 1.373   2.240   1.00 155.91 139 A 1 
ATOM 147  H HG3  . ARG A 1 45  ? -13.563 2.687   2.164   1.00 155.91 139 A 1 
ATOM 148  H HD2  . ARG A 1 45  ? -14.459 2.271   0.066   1.00 163.38 139 A 1 
ATOM 149  H HD3  . ARG A 1 45  ? -12.887 2.086   -0.011  1.00 163.38 139 A 1 
ATOM 150  H HE   . ARG A 1 45  ? -13.213 -0.133  -0.256  1.00 165.73 139 A 1 
ATOM 151  H HH11 . ARG A 1 45  ? -16.118 1.330   0.245   1.00 147.70 139 A 1 
ATOM 152  H HH12 . ARG A 1 45  ? -16.970 0.200   -0.221  1.00 147.70 139 A 1 
ATOM 153  H HH21 . ARG A 1 45  ? -14.551 -1.816  -1.162  1.00 144.30 139 A 1 
ATOM 154  H HH22 . ARG A 1 45  ? -16.031 -1.684  -1.063  1.00 144.30 139 A 1 
ATOM 155  N N    . ARG A 1 46  ? -13.147 -1.693  3.901   1.00 122.39 140 A 1 
ATOM 156  C CA   . ARG A 1 46  ? -14.065 -2.807  4.028   1.00 109.14 140 A 1 
ATOM 157  C C    . ARG A 1 46  ? -14.444 -3.006  5.485   1.00 113.53 140 A 1 
ATOM 158  O O    . ARG A 1 46  ? -15.620 -3.196  5.805   1.00 122.77 140 A 1 
ATOM 159  C CB   . ARG A 1 46  ? -13.403 -4.058  3.455   1.00 101.76 140 A 1 
ATOM 160  C CG   . ARG A 1 46  ? -13.451 -4.117  1.940   1.00 102.45 140 A 1 
ATOM 161  C CD   . ARG A 1 46  ? -12.832 -5.388  1.399   1.00 106.52 140 A 1 
ATOM 162  N NE   . ARG A 1 46  ? -12.618 -5.306  -0.042  1.00 110.07 140 A 1 
ATOM 163  C CZ   . ARG A 1 46  ? -12.237 -6.326  -0.804  1.00 116.37 140 A 1 
ATOM 164  N NH1  . ARG A 1 46  ? -12.047 -7.524  -0.271  1.00 120.64 140 A 1 
ATOM 165  N NH2  . ARG A 1 46  ? -12.061 -6.149  -2.106  1.00 120.75 140 A 1 
ATOM 166  H H    . ARG A 1 46  ? -12.361 -1.911  3.627   1.00 146.63 140 A 1 
ATOM 167  H HA   . ARG A 1 46  ? -14.871 -2.624  3.521   1.00 130.72 140 A 1 
ATOM 168  H HB2  . ARG A 1 46  ? -12.471 -4.073  3.725   1.00 121.86 140 A 1 
ATOM 169  H HB3  . ARG A 1 46  ? -13.860 -4.842  3.799   1.00 121.86 140 A 1 
ATOM 170  H HG2  . ARG A 1 46  ? -14.376 -4.084  1.649   1.00 122.69 140 A 1 
ATOM 171  H HG3  . ARG A 1 46  ? -12.961 -3.363  1.576   1.00 122.69 140 A 1 
ATOM 172  H HD2  . ARG A 1 46  ? -11.973 -5.533  1.827   1.00 127.58 140 A 1 
ATOM 173  H HD3  . ARG A 1 46  ? -13.426 -6.134  1.577   1.00 127.58 140 A 1 
ATOM 174  H HE   . ARG A 1 46  ? -12.748 -4.547  -0.424  1.00 131.84 140 A 1 
ATOM 175  H HH11 . ARG A 1 46  ? -12.159 -7.642  0.573   1.00 144.53 140 A 1 
ATOM 176  H HH12 . ARG A 1 46  ? -11.804 -8.182  -0.768  1.00 144.53 140 A 1 
ATOM 177  H HH21 . ARG A 1 46  ? -12.188 -5.374  -2.456  1.00 144.65 140 A 1 
ATOM 178  H HH22 . ARG A 1 46  ? -11.821 -6.811  -2.601  1.00 144.65 140 A 1 
ATOM 179  N N    . LYS A 1 47  ? -13.459 -2.912  6.387   1.00 108.03 141 A 1 
ATOM 180  C CA   . LYS A 1 47  ? -13.756 -3.057  7.809   1.00 106.09 141 A 1 
ATOM 181  C C    . LYS A 1 47  ? -14.707 -1.944  8.250   1.00 103.72 141 A 1 
ATOM 182  O O    . LYS A 1 47  ? -15.729 -2.192  8.915   1.00 107.10 141 A 1 
ATOM 183  C CB   . LYS A 1 47  ? -12.440 -3.080  8.599   1.00 103.76 141 A 1 
ATOM 184  C CG   . LYS A 1 47  ? -12.547 -3.731  9.972   1.00 114.48 141 A 1 
ATOM 185  C CD   . LYS A 1 47  ? -11.198 -3.891  10.679  1.00 108.58 141 A 1 
ATOM 186  C CE   . LYS A 1 47  ? -11.372 -4.738  11.940  1.00 145.57 141 A 1 
ATOM 187  N NZ   . LYS A 1 47  ? -10.135 -4.944  12.748  1.00 141.70 141 A 1 
ATOM 188  H H    . LYS A 1 47  ? -12.631 -2.769  6.203   1.00 129.39 141 A 1 
ATOM 189  H HA   . LYS A 1 47  ? -14.204 -3.905  7.952   1.00 127.07 141 A 1 
ATOM 190  H HB2  . LYS A 1 47  ? -11.780 -3.575  8.089   1.00 124.26 141 A 1 
ATOM 191  H HB3  . LYS A 1 47  ? -12.138 -2.167  8.728   1.00 124.26 141 A 1 
ATOM 192  H HG2  . LYS A 1 47  ? -13.115 -3.183  10.536  1.00 137.13 141 A 1 
ATOM 193  H HG3  . LYS A 1 47  ? -12.937 -4.614  9.871   1.00 137.13 141 A 1 
ATOM 194  H HD2  . LYS A 1 47  ? -10.572 -4.340  10.089  1.00 130.05 141 A 1 
ATOM 195  H HD3  . LYS A 1 47  ? -10.859 -3.019  10.936  1.00 130.05 141 A 1 
ATOM 196  H HE2  . LYS A 1 47  ? -12.025 -4.306  12.512  1.00 174.44 141 A 1 
ATOM 197  H HE3  . LYS A 1 47  ? -11.698 -5.614  11.679  1.00 174.44 141 A 1 
ATOM 198  H HZ1  . LYS A 1 47  ? -10.317 -5.444  13.461  1.00 169.79 141 A 1 
ATOM 199  H HZ2  . LYS A 1 47  ? -9.516  -5.355  12.257  1.00 169.79 141 A 1 
ATOM 200  H HZ3  . LYS A 1 47  ? -9.815  -4.159  13.019  1.00 169.79 141 A 1 
ATOM 201  N N    . TYR A 1 48  ? -14.427 -0.714  7.808   1.00 110.13 142 A 1 
ATOM 202  C CA   . TYR A 1 48  ? -15.276 0.416   8.167   1.00 109.71 142 A 1 
ATOM 203  C C    . TYR A 1 48  ? -16.689 0.232   7.630   1.00 106.50 142 A 1 
ATOM 204  O O    . TYR A 1 48  ? -17.679 0.370   8.364   1.00 104.81 142 A 1 
ATOM 205  C CB   . TYR A 1 48  ? -14.685 1.710   7.620   1.00 111.33 142 A 1 
ATOM 206  C CG   . TYR A 1 48  ? -15.728 2.793   7.515   1.00 104.68 142 A 1 
ATOM 207  C CD1  . TYR A 1 48  ? -16.530 3.131   8.595   1.00 103.69 142 A 1 
ATOM 208  C CD2  . TYR A 1 48  ? -15.961 3.426   6.302   1.00 110.87 142 A 1 
ATOM 209  C CE1  . TYR A 1 48  ? -17.505 4.100   8.480   1.00 109.31 142 A 1 
ATOM 210  C CE2  . TYR A 1 48  ? -16.930 4.395   6.179   1.00 113.62 142 A 1 
ATOM 211  C CZ   . TYR A 1 48  ? -17.700 4.728   7.268   1.00 120.81 142 A 1 
ATOM 212  O OH   . TYR A 1 48  ? -18.666 5.695   7.137   1.00 127.93 142 A 1 
ATOM 213  H H    . TYR A 1 48  ? -13.759 -0.513  7.306   1.00 131.91 142 A 1 
ATOM 214  H HA   . TYR A 1 48  ? -15.324 0.488   9.133   1.00 131.40 142 A 1 
ATOM 215  H HB2  . TYR A 1 48  ? -13.985 2.020   8.215   1.00 133.35 142 A 1 
ATOM 216  H HB3  . TYR A 1 48  ? -14.325 1.548   6.734   1.00 133.35 142 A 1 
ATOM 217  H HD1  . TYR A 1 48  ? -16.398 2.708   9.413   1.00 124.19 142 A 1 
ATOM 218  H HD2  . TYR A 1 48  ? -15.441 3.204   5.564   1.00 132.80 142 A 1 
ATOM 219  H HE1  . TYR A 1 48  ? -18.027 4.329   9.215   1.00 130.93 142 A 1 
ATOM 220  H HE2  . TYR A 1 48  ? -17.065 4.821   5.363   1.00 136.10 142 A 1 
ATOM 221  H HH   . TYR A 1 48  ? -18.674 5.990   6.351   1.00 153.27 142 A 1 
ATOM 222  N N    . PHE A 1 49  ? -16.794 -0.083  6.340   1.00 115.77 143 A 1 
ATOM 223  C CA   . PHE A 1 49  ? -18.086 -0.181  5.689   1.00 119.00 143 A 1 
ATOM 224  C C    . PHE A 1 49  ? -18.872 -1.291  6.355   1.00 112.64 143 A 1 
ATOM 225  O O    . PHE A 1 49  ? -20.095 -1.210  6.479   1.00 109.63 143 A 1 
ATOM 226  C CB   . PHE A 1 49  ? -17.898 -0.537  4.215   1.00 127.28 143 A 1 
ATOM 227  C CG   . PHE A 1 49  ? -19.024 -0.110  3.333   1.00 149.32 143 A 1 
ATOM 228  C CD1  . PHE A 1 49  ? -20.106 -0.925  3.060   1.00 156.68 143 A 1 
ATOM 229  C CD2  . PHE A 1 49  ? -18.891 1.073   2.625   1.00 127.65 143 A 1 
ATOM 230  C CE1  . PHE A 1 49  ? -21.105 -0.490  2.203   1.00 142.76 143 A 1 
ATOM 231  C CE2  . PHE A 1 49  ? -19.864 1.493   1.757   1.00 136.00 143 A 1 
ATOM 232  C CZ   . PHE A 1 49  ? -20.968 0.714   1.540   1.00 149.99 143 A 1 
ATOM 233  H H    . PHE A 1 49  ? -16.126 -0.243  5.823   1.00 138.67 143 A 1 
ATOM 234  H HA   . PHE A 1 49  ? -18.572 0.655   5.764   1.00 142.56 143 A 1 
ATOM 235  H HB2  . PHE A 1 49  ? -17.091 -0.107  3.892   1.00 152.49 143 A 1 
ATOM 236  H HB3  . PHE A 1 49  ? -17.809 -1.499  4.136   1.00 152.49 143 A 1 
ATOM 237  H HD1  . PHE A 1 49  ? -20.206 -1.730  3.516   1.00 187.77 143 A 1 
ATOM 238  H HD2  . PHE A 1 49  ? -18.150 1.614   2.774   1.00 152.94 143 A 1 
ATOM 239  H HE1  . PHE A 1 49  ? -21.849 -1.025  2.046   1.00 171.07 143 A 1 
ATOM 240  H HE2  . PHE A 1 49  ? -19.777 2.309   1.318   1.00 162.95 143 A 1 
ATOM 241  H HZ   . PHE A 1 49  ? -21.631 0.999   0.954   1.00 179.74 143 A 1 
ATOM 242  N N    . HIS A 1 50  ? -18.164 -2.339  6.781   1.00 108.89 144 A 1 
ATOM 243  C CA   . HIS A 1 50  ? -18.766 -3.443  7.511   1.00 97.06  144 A 1 
ATOM 244  C C    . HIS A 1 50  ? -19.433 -2.945  8.784   1.00 97.16  144 A 1 
ATOM 245  O O    . HIS A 1 50  ? -20.590 -3.280  9.068   1.00 99.87  144 A 1 
ATOM 246  C CB   . HIS A 1 50  ? -17.674 -4.463  7.819   1.00 98.88  144 A 1 
ATOM 247  C CG   . HIS A 1 50  ? -18.130 -5.622  8.639   1.00 99.16  144 A 1 
ATOM 248  N ND1  . HIS A 1 50  ? -18.505 -6.826  8.089   1.00 102.49 144 A 1 
ATOM 249  C CD2  . HIS A 1 50  ? -18.239 -5.767  9.980   1.00 95.15  144 A 1 
ATOM 250  C CE1  . HIS A 1 50  ? -18.844 -7.660  9.056   1.00 102.84 144 A 1 
ATOM 251  N NE2  . HIS A 1 50  ? -18.689 -7.043  10.212  1.00 93.24  144 A 1 
ATOM 252  H H    . HIS A 1 50  ? -17.318 -2.431  6.654   1.00 130.43 144 A 1 
ATOM 253  H HA   . HIS A 1 50  ? -19.439 -3.869  6.958   1.00 116.23 144 A 1 
ATOM 254  H HB2  . HIS A 1 50  ? -17.329 -4.811  6.981   1.00 118.41 144 A 1 
ATOM 255  H HB3  . HIS A 1 50  ? -16.962 -4.019  8.306   1.00 118.41 144 A 1 
ATOM 256  H HD1  . HIS A 1 50  ? -18.525 -7.005  7.248   1.00 122.75 144 A 1 
ATOM 257  H HD2  . HIS A 1 50  ? -18.051 -5.122  10.623  1.00 113.93 144 A 1 
ATOM 258  H HE1  . HIS A 1 50  ? -19.139 -8.535  8.941   1.00 123.17 144 A 1 
ATOM 259  N N    . MET A 1 51  ? -18.729 -2.107  9.551   1.00 101.98 145 A 1 
ATOM 260  C CA   . MET A 1 51  ? -19.334 -1.603  10.786  1.00 104.58 145 A 1 
ATOM 261  C C    . MET A 1 51  ? -20.550 -0.758  10.450  1.00 93.65  145 A 1 
ATOM 262  O O    . MET A 1 51  ? -21.574 -0.819  11.139  1.00 104.31 145 A 1 
ATOM 263  C CB   . MET A 1 51  ? -18.327 -0.802  11.597  1.00 111.31 145 A 1 
ATOM 264  C CG   . MET A 1 51  ? -17.081 -1.557  11.887  1.00 104.17 145 A 1 
ATOM 265  S SD   . MET A 1 51  ? -15.800 -0.412  12.375  1.00 140.11 145 A 1 
ATOM 266  C CE   . MET A 1 51  ? -14.409 -1.280  11.712  1.00 105.60 145 A 1 
ATOM 267  H H    . MET A 1 51  ? -17.933 -1.825  9.388   1.00 122.13 145 A 1 
ATOM 268  H HA   . MET A 1 51  ? -19.616 -2.357  11.327  1.00 125.25 145 A 1 
ATOM 269  H HB2  . MET A 1 51  ? -18.085 -0.005  11.099  1.00 133.33 145 A 1 
ATOM 270  H HB3  . MET A 1 51  ? -18.730 -0.553  12.443  1.00 133.33 145 A 1 
ATOM 271  H HG2  . MET A 1 51  ? -17.236 -2.178  12.615  1.00 124.76 145 A 1 
ATOM 272  H HG3  . MET A 1 51  ? -16.790 -2.028  11.090  1.00 124.76 145 A 1 
ATOM 273  H HE1  . MET A 1 51  ? -13.603 -0.774  11.898  1.00 126.47 145 A 1 
ATOM 274  H HE2  . MET A 1 51  ? -14.354 -2.154  12.130  1.00 126.47 145 A 1 
ATOM 275  H HE3  . MET A 1 51  ? -14.525 -1.378  10.754  1.00 126.47 145 A 1 
ATOM 276  N N    . LEU A 1 52  ? -20.453 0.038   9.386   1.00 107.36 146 A 1 
ATOM 277  C CA   . LEU A 1 52  ? -21.484 1.029   9.102   1.00 114.66 146 A 1 
ATOM 278  C C    . LEU A 1 52  ? -22.749 0.301   8.680   1.00 103.72 146 A 1 
ATOM 279  O O    . LEU A 1 52  ? -23.858 0.557   9.182   1.00 90.06  146 A 1 
ATOM 280  C CB   . LEU A 1 52  ? -21.013 1.946   7.971   1.00 102.78 146 A 1 
ATOM 281  C CG   . LEU A 1 52  ? -21.952 3.027   7.411   1.00 92.63  146 A 1 
ATOM 282  C CD1  . LEU A 1 52  ? -22.397 4.060   8.442   1.00 96.74  146 A 1 
ATOM 283  C CD2  . LEU A 1 52  ? -21.341 3.691   6.170   1.00 100.17 146 A 1 
ATOM 284  H H    . LEU A 1 52  ? -19.807 0.023   8.819   1.00 128.59 146 A 1 
ATOM 285  H HA   . LEU A 1 52  ? -21.668 1.561   9.892   1.00 137.35 146 A 1 
ATOM 286  H HB2  . LEU A 1 52  ? -20.219 2.407   8.284   1.00 123.09 146 A 1 
ATOM 287  H HB3  . LEU A 1 52  ? -20.769 1.380   7.222   1.00 123.09 146 A 1 
ATOM 288  H HG   . LEU A 1 52  ? -22.758 2.579   7.110   1.00 110.91 146 A 1 
ATOM 289  H HD11 . LEU A 1 52  ? -22.983 4.702   8.012   1.00 115.85 146 A 1 
ATOM 290  H HD12 . LEU A 1 52  ? -22.871 3.607   9.157   1.00 115.85 146 A 1 
ATOM 291  H HD13 . LEU A 1 52  ? -21.615 4.510   8.796   1.00 115.85 146 A 1 
ATOM 292  H HD21 . LEU A 1 52  ? -21.954 4.366   5.840   1.00 119.96 146 A 1 
ATOM 293  H HD22 . LEU A 1 52  ? -20.497 4.101   6.415   1.00 119.96 146 A 1 
ATOM 294  H HD23 . LEU A 1 52  ? -21.196 3.014   5.490   1.00 119.96 146 A 1 
ATOM 295  N N    . TYR A 1 53  ? -22.553 -0.665  7.786   1.00 97.50  147 A 1 
ATOM 296  C CA   . TYR A 1 53  ? -23.616 -1.468  7.221   1.00 94.80  147 A 1 
ATOM 297  C C    . TYR A 1 53  ? -24.281 -2.258  8.343   1.00 100.20 147 A 1 
ATOM 298  O O    . TYR A 1 53  ? -25.510 -2.410  8.372   1.00 98.87  147 A 1 
ATOM 299  C CB   . TYR A 1 53  ? -22.966 -2.346  6.153   1.00 100.74 147 A 1 
ATOM 300  C CG   . TYR A 1 53  ? -23.844 -2.881  5.062   1.00 110.24 147 A 1 
ATOM 301  C CD1  . TYR A 1 53  ? -24.836 -3.818  5.279   1.00 108.76 147 A 1 
ATOM 302  C CD2  . TYR A 1 53  ? -23.642 -2.417  3.767   1.00 109.28 147 A 1 
ATOM 303  C CE1  . TYR A 1 53  ? -25.618 -4.267  4.219   1.00 123.16 147 A 1 
ATOM 304  C CE2  . TYR A 1 53  ? -24.393 -2.853  2.723   1.00 116.74 147 A 1 
ATOM 305  C CZ   . TYR A 1 53  ? -25.383 -3.776  2.944   1.00 127.09 147 A 1 
ATOM 306  O OH   . TYR A 1 53  ? -26.120 -4.201  1.867   1.00 137.35 147 A 1 
ATOM 307  H H    . TYR A 1 53  ? -21.776 -0.878  7.484   1.00 116.76 147 A 1 
ATOM 308  H HA   . TYR A 1 53  ? -24.277 -0.896  6.802   1.00 113.52 147 A 1 
ATOM 309  H HB2  . TYR A 1 53  ? -22.267 -1.827  5.725   1.00 120.65 147 A 1 
ATOM 310  H HB3  . TYR A 1 53  ? -22.567 -3.111  6.596   1.00 120.65 147 A 1 
ATOM 311  H HD1  . TYR A 1 53  ? -24.990 -4.140  6.138   1.00 130.27 147 A 1 
ATOM 312  H HD2  . TYR A 1 53  ? -22.974 -1.789  3.612   1.00 130.89 147 A 1 
ATOM 313  H HE1  . TYR A 1 53  ? -26.286 -4.898  4.363   1.00 147.55 147 A 1 
ATOM 314  H HE2  . TYR A 1 53  ? -24.240 -2.527  1.866   1.00 139.84 147 A 1 
ATOM 315  H HH   . TYR A 1 53  ? -25.859 -3.813  1.169   1.00 164.57 147 A 1 
ATOM 316  N N    . LEU A 1 54  ? -23.471 -2.782  9.277   1.00 104.27 148 A 1 
ATOM 317  C CA   . LEU A 1 54  ? -24.012 -3.539  10.401  1.00 92.75  148 A 1 
ATOM 318  C C    . LEU A 1 54  ? -24.895 -2.648  11.259  1.00 95.82  148 A 1 
ATOM 319  O O    . LEU A 1 54  ? -25.985 -3.054  11.671  1.00 106.67 148 A 1 
ATOM 320  C CB   . LEU A 1 54  ? -22.878 -4.140  11.237  1.00 89.06  148 A 1 
ATOM 321  C CG   . LEU A 1 54  ? -23.272 -4.870  12.533  1.00 101.81 148 A 1 
ATOM 322  C CD1  . LEU A 1 54  ? -24.137 -6.100  12.332  1.00 99.75  148 A 1 
ATOM 323  C CD2  . LEU A 1 54  ? -22.005 -5.259  13.283  1.00 109.39 148 A 1 
ATOM 324  H H    . LEU A 1 54  ? -22.614 -2.710  9.277   1.00 124.88 148 A 1 
ATOM 325  H HA   . LEU A 1 54  ? -24.556 -4.267  10.062  1.00 111.05 148 A 1 
ATOM 326  H HB2  . LEU A 1 54  ? -22.402 -4.779  10.683  1.00 106.63 148 A 1 
ATOM 327  H HB3  . LEU A 1 54  ? -22.275 -3.423  11.486  1.00 106.63 148 A 1 
ATOM 328  H HG   . LEU A 1 54  ? -23.767 -4.254  13.095  1.00 121.93 148 A 1 
ATOM 329  H HD11 . LEU A 1 54  ? -24.334 -6.492  13.197  1.00 119.46 148 A 1 
ATOM 330  H HD12 . LEU A 1 54  ? -24.960 -5.837  11.892  1.00 119.46 148 A 1 
ATOM 331  H HD13 . LEU A 1 54  ? -23.656 -6.737  11.782  1.00 119.46 148 A 1 
ATOM 332  H HD21 . LEU A 1 54  ? -22.251 -5.719  14.100  1.00 131.03 148 A 1 
ATOM 333  H HD22 . LEU A 1 54  ? -21.473 -5.843  12.721  1.00 131.03 148 A 1 
ATOM 334  H HD23 . LEU A 1 54  ? -21.504 -4.455  13.493  1.00 131.03 148 A 1 
ATOM 335  N N    . VAL A 1 55  ? -24.386 -1.474  11.637  1.00 93.20  149 A 1 
ATOM 336  C CA   . VAL A 1 55  ? -25.143 -0.604  12.530  1.00 89.19  149 A 1 
ATOM 337  C C    . VAL A 1 55  ? -26.492 -0.289  11.901  1.00 107.83 149 A 1 
ATOM 338  O O    . VAL A 1 55  ? -27.536 -0.321  12.564  1.00 110.14 149 A 1 
ATOM 339  C CB   . VAL A 1 55  ? -24.356 0.682   12.840  1.00 95.44  149 A 1 
ATOM 340  C CG1  . VAL A 1 55  ? -25.219 1.668   13.621  1.00 97.08  149 A 1 
ATOM 341  C CG2  . VAL A 1 55  ? -23.107 0.358   13.628  1.00 113.33 149 A 1 
ATOM 342  H H    . VAL A 1 55  ? -23.621 -1.165  11.396  1.00 111.60 149 A 1 
ATOM 343  H HA   . VAL A 1 55  ? -25.302 -1.068  13.366  1.00 106.78 149 A 1 
ATOM 344  H HB   . VAL A 1 55  ? -24.090 1.103   12.008  1.00 114.29 149 A 1 
ATOM 345  H HG11 . VAL A 1 55  ? -24.700 2.467   13.803  1.00 116.25 149 A 1 
ATOM 346  H HG12 . VAL A 1 55  ? -25.999 1.894   13.090  1.00 116.25 149 A 1 
ATOM 347  H HG13 . VAL A 1 55  ? -25.494 1.255   14.455  1.00 116.25 149 A 1 
ATOM 348  H HG21 . VAL A 1 55  ? -22.627 1.181   13.811  1.00 135.75 149 A 1 
ATOM 349  H HG22 . VAL A 1 55  ? -23.361 -0.070  14.460  1.00 135.75 149 A 1 
ATOM 350  H HG23 . VAL A 1 55  ? -22.550 -0.240  13.104  1.00 135.75 149 A 1 
ATOM 351  N N    . CYS A 1 56  ? -26.479 0.053   10.607  1.00 108.56 150 A 1 
ATOM 352  C CA   . CYS A 1 56  ? -27.725 0.263   9.874   1.00 107.45 150 A 1 
ATOM 353  C C    . CYS A 1 56  ? -28.657 -0.944  9.962   1.00 97.39  150 A 1 
ATOM 354  O O    . CYS A 1 56  ? -29.835 -0.802  10.300  1.00 91.97  150 A 1 
ATOM 355  C CB   . CYS A 1 56  ? -27.410 0.600   8.417   1.00 104.93 150 A 1 
ATOM 356  S SG   . CYS A 1 56  ? -26.606 2.206   8.201   1.00 110.45 150 A 1 
ATOM 357  H H    . CYS A 1 56  ? -25.767 0.169   10.139  1.00 130.03 150 A 1 
ATOM 358  H HA   . CYS A 1 56  ? -28.189 1.022   10.260  1.00 128.69 150 A 1 
ATOM 359  H HB2  . CYS A 1 56  ? -26.817 -0.079  8.060   1.00 125.67 150 A 1 
ATOM 360  H HB3  . CYS A 1 56  ? -28.239 0.613   7.913   1.00 125.67 150 A 1 
ATOM 361  H HG   . CYS A 1 56  ? -25.569 2.208   8.805   1.00 132.29 150 A 1 
ATOM 362  N N    . LEU A 1 57  ? -28.156 -2.137  9.628   1.00 94.96  151 A 1 
ATOM 363  C CA   . LEU A 1 57  ? -28.965 -3.354  9.741   1.00 87.75  151 A 1 
ATOM 364  C C    . LEU A 1 57  ? -29.604 -3.461  11.130  1.00 87.29  151 A 1 
ATOM 365  O O    . LEU A 1 57  ? -30.813 -3.684  11.258  1.00 89.52  151 A 1 
ATOM 366  C CB   . LEU A 1 57  ? -28.114 -4.573  9.376   1.00 90.45  151 A 1 
ATOM 367  C CG   . LEU A 1 57  ? -28.001 -4.693  7.838   1.00 90.14  151 A 1 
ATOM 368  C CD1  . LEU A 1 57  ? -27.037 -5.796  7.418   1.00 90.59  151 A 1 
ATOM 369  C CD2  . LEU A 1 57  ? -29.345 -4.866  7.094   1.00 88.54  151 A 1 
ATOM 370  H H    . LEU A 1 57  ? -27.358 -2.268  9.335   1.00 113.71 151 A 1 
ATOM 371  H HA   . LEU A 1 57  ? -29.687 -3.302  9.095   1.00 105.06 151 A 1 
ATOM 372  H HB2  . LEU A 1 57  ? -27.223 -4.469  9.744   1.00 108.30 151 A 1 
ATOM 373  H HB3  . LEU A 1 57  ? -28.534 -5.377  9.719   1.00 108.30 151 A 1 
ATOM 374  H HG   . LEU A 1 57  ? -27.619 -3.862  7.515   1.00 107.93 151 A 1 
ATOM 375  H HD11 . LEU A 1 57  ? -27.001 -5.832  6.449   1.00 108.47 151 A 1 
ATOM 376  H HD12 . LEU A 1 57  ? -26.157 -5.599  7.775   1.00 108.47 151 A 1 
ATOM 377  H HD13 . LEU A 1 57  ? -27.354 -6.643  7.769   1.00 108.47 151 A 1 
ATOM 378  H HD21 . LEU A 1 57  ? -29.172 -4.932  6.142   1.00 106.01 151 A 1 
ATOM 379  H HD22 . LEU A 1 57  ? -29.778 -5.675  7.409   1.00 106.01 151 A 1 
ATOM 380  H HD23 . LEU A 1 57  ? -29.908 -4.097  7.276   1.00 106.01 151 A 1 
ATOM 381  N N    . MET A 1 58  ? -28.786 -3.399  12.180  1.00 92.81  152 A 1 
ATOM 382  C CA   . MET A 1 58  ? -29.285 -3.593  13.542  1.00 97.86  152 A 1 
ATOM 383  C C    . MET A 1 58  ? -30.323 -2.533  13.903  1.00 99.80  152 A 1 
ATOM 384  O O    . MET A 1 58  ? -31.329 -2.831  14.567  1.00 101.30 152 A 1 
ATOM 385  C CB   . MET A 1 58  ? -28.120 -3.574  14.535  1.00 101.59 152 A 1 
ATOM 386  C CG   . MET A 1 58  ? -27.014 -4.573  14.232  1.00 109.10 152 A 1 
ATOM 387  S SD   . MET A 1 58  ? -25.671 -4.591  15.440  1.00 101.07 152 A 1 
ATOM 388  C CE   . MET A 1 58  ? -26.477 -5.179  16.934  1.00 96.36  152 A 1 
ATOM 389  H H    . MET A 1 58  ? -27.941 -3.246  12.132  1.00 111.12 152 A 1 
ATOM 390  H HA   . MET A 1 58  ? -29.703 -4.467  13.596  1.00 117.19 152 A 1 
ATOM 391  H HB2  . MET A 1 58  ? -27.725 -2.688  14.532  1.00 121.67 152 A 1 
ATOM 392  H HB3  . MET A 1 58  ? -28.464 -3.775  15.419  1.00 121.67 152 A 1 
ATOM 393  H HG2  . MET A 1 58  ? -27.398 -5.464  14.206  1.00 130.68 152 A 1 
ATOM 394  H HG3  . MET A 1 58  ? -26.629 -4.358  13.368  1.00 130.68 152 A 1 
ATOM 395  H HE1  . MET A 1 58  ? -25.823 -5.221  17.649  1.00 115.39 152 A 1 
ATOM 396  H HE2  . MET A 1 58  ? -27.188 -4.563  17.171  1.00 115.39 152 A 1 
ATOM 397  H HE3  . MET A 1 58  ? -26.844 -6.061  16.767  1.00 115.39 152 A 1 
ATOM 398  N N    . VAL A 1 59  ? -30.131 -1.298  13.429  1.00 93.80  153 A 1 
ATOM 399  C CA   . VAL A 1 59  ? -31.170 -0.289  13.609  1.00 94.56  153 A 1 
ATOM 400  C C    . VAL A 1 59  ? -32.431 -0.746  12.890  1.00 100.92 153 A 1 
ATOM 401  O O    . VAL A 1 59  ? -33.552 -0.526  13.371  1.00 99.95  153 A 1 
ATOM 402  C CB   . VAL A 1 59  ? -30.670 1.081   13.107  1.00 110.12 153 A 1 
ATOM 403  C CG1  . VAL A 1 59  ? -31.813 2.090   12.986  1.00 116.62 153 A 1 
ATOM 404  C CG2  . VAL A 1 59  ? -29.566 1.610   14.026  1.00 103.71 153 A 1 
ATOM 405  H H    . VAL A 1 59  ? -29.429 -1.028  13.011  1.00 112.32 153 A 1 
ATOM 406  H HA   . VAL A 1 59  ? -31.374 -0.208  14.554  1.00 113.23 153 A 1 
ATOM 407  H HB   . VAL A 1 59  ? -30.286 0.965   12.224  1.00 131.90 153 A 1 
ATOM 408  H HG11 . VAL A 1 59  ? -31.455 2.935   12.669  1.00 139.70 153 A 1 
ATOM 409  H HG12 . VAL A 1 59  ? -32.468 1.751   12.357  1.00 139.70 153 A 1 
ATOM 410  H HG13 . VAL A 1 59  ? -32.221 2.210   13.858  1.00 139.70 153 A 1 
ATOM 411  H HG21 . VAL A 1 59  ? -29.265 2.470   13.695  1.00 124.21 153 A 1 
ATOM 412  H HG22 . VAL A 1 59  ? -29.922 1.707   14.923  1.00 124.21 153 A 1 
ATOM 413  H HG23 . VAL A 1 59  ? -28.829 0.980   14.029  1.00 124.21 153 A 1 
ATOM 414  N N    . HIS A 1 60  ? -32.274 -1.311  11.690  1.00 96.61  154 A 1 
ATOM 415  C CA   . HIS A 1 60  ? -33.437 -1.783  10.952  1.00 90.54  154 A 1 
ATOM 416  C C    . HIS A 1 60  ? -34.201 -2.791  11.787  1.00 100.03 154 A 1 
ATOM 417  O O    . HIS A 1 60  ? -35.434 -2.778  11.821  1.00 113.91 154 A 1 
ATOM 418  C CB   . HIS A 1 60  ? -33.021 -2.419  9.626   1.00 100.38 154 A 1 
ATOM 419  C CG   . HIS A 1 60  ? -34.135 -3.133  8.927   1.00 101.87 154 A 1 
ATOM 420  N ND1  . HIS A 1 60  ? -35.238 -2.493  8.408   1.00 116.68 154 A 1 
ATOM 421  C CD2  . HIS A 1 60  ? -34.326 -4.454  8.699   1.00 100.23 154 A 1 
ATOM 422  C CE1  . HIS A 1 60  ? -36.052 -3.387  7.873   1.00 120.78 154 A 1 
ATOM 423  N NE2  . HIS A 1 60  ? -35.521 -4.584  8.036   1.00 96.46  154 A 1 
ATOM 424  H H    . HIS A 1 60  ? -31.520 -1.429  11.292  1.00 115.69 154 A 1 
ATOM 425  H HA   . HIS A 1 60  ? -34.024 -1.035  10.762  1.00 108.41 154 A 1 
ATOM 426  H HB2  . HIS A 1 60  ? -32.696 -1.723  9.034   1.00 120.21 154 A 1 
ATOM 427  H HB3  . HIS A 1 60  ? -32.315 -3.063  9.796   1.00 120.21 154 A 1 
ATOM 428  H HD1  . HIS A 1 60  ? -35.373 -1.644  8.423   1.00 139.78 154 A 1 
ATOM 429  H HD2  . HIS A 1 60  ? -33.750 -5.144  8.937   1.00 120.03 154 A 1 
ATOM 430  H HE1  . HIS A 1 60  ? -36.861 -3.203  7.453   1.00 144.69 154 A 1 
ATOM 431  N N    . GLY A 1 61  ? -33.473 -3.687  12.455  1.00 93.37  155 A 1 
ATOM 432  C CA   . GLY A 1 61  ? -34.128 -4.629  13.347  1.00 87.32  155 A 1 
ATOM 433  C C    . GLY A 1 61  ? -34.933 -3.902  14.405  1.00 93.19  155 A 1 
ATOM 434  O O    . GLY A 1 61  ? -36.111 -4.191  14.617  1.00 100.45 155 A 1 
ATOM 435  H H    . GLY A 1 61  ? -32.618 -3.767  12.408  1.00 111.80 155 A 1 
ATOM 436  H HA2  . GLY A 1 61  ? -34.725 -5.201  12.839  1.00 104.54 155 A 1 
ATOM 437  H HA3  . GLY A 1 61  ? -33.464 -5.182  13.785  1.00 104.54 155 A 1 
ATOM 438  N N    . PHE A 1 62  ? -34.281 -2.974  15.109  1.00 104.69 156 A 1 
ATOM 439  C CA   . PHE A 1 62  ? -34.936 -2.194  16.160  1.00 100.57 156 A 1 
ATOM 440  C C    . PHE A 1 62  ? -36.247 -1.567  15.694  1.00 101.15 156 A 1 
ATOM 441  O O    . PHE A 1 62  ? -37.312 -1.760  16.304  1.00 103.79 156 A 1 
ATOM 442  C CB   . PHE A 1 62  ? -33.977 -1.121  16.674  1.00 104.55 156 A 1 
ATOM 443  C CG   . PHE A 1 62  ? -34.497 -0.376  17.865  1.00 105.69 156 A 1 
ATOM 444  C CD1  . PHE A 1 62  ? -35.250 0.769   17.676  1.00 96.41  156 A 1 
ATOM 445  C CD2  . PHE A 1 62  ? -34.311 -0.844  19.153  1.00 113.00 156 A 1 
ATOM 446  C CE1  . PHE A 1 62  ? -35.755 1.475   18.745  1.00 89.84  156 A 1 
ATOM 447  C CE2  . PHE A 1 62  ? -34.826 -0.148  20.235  1.00 110.29 156 A 1 
ATOM 448  C CZ   . PHE A 1 62  ? -35.553 1.015   20.026  1.00 92.19  156 A 1 
ATOM 449  H H    . PHE A 1 62  ? -33.452 -2.776  14.995  1.00 125.38 156 A 1 
ATOM 450  H HA   . PHE A 1 62  ? -35.141 -2.785  16.902  1.00 120.44 156 A 1 
ATOM 451  H HB2  . PHE A 1 62  ? -33.142 -1.542  16.928  1.00 125.21 156 A 1 
ATOM 452  H HB3  . PHE A 1 62  ? -33.820 -0.477  15.966  1.00 125.21 156 A 1 
ATOM 453  H HD1  . PHE A 1 62  ? -35.386 1.089   16.813  1.00 115.44 156 A 1 
ATOM 454  H HD2  . PHE A 1 62  ? -33.819 -1.621  19.296  1.00 135.36 156 A 1 
ATOM 455  H HE1  . PHE A 1 62  ? -36.247 2.251   18.600  1.00 107.56 156 A 1 
ATOM 456  H HE2  . PHE A 1 62  ? -34.683 -0.459  21.099  1.00 132.10 156 A 1 
ATOM 457  H HZ   . PHE A 1 62  ? -35.898 1.485   20.750  1.00 110.38 156 A 1 
ATOM 458  N N    . ILE A 1 63  ? -36.182 -0.843  14.579  1.00 104.81 157 A 1 
ATOM 459  C CA   . ILE A 1 63  ? -37.363 -0.194  14.017  1.00 109.60 157 A 1 
ATOM 460  C C    . ILE A 1 63  ? -38.410 -1.229  13.634  1.00 109.04 157 A 1 
ATOM 461  O O    . ILE A 1 63  ? -39.617 -1.015  13.831  1.00 122.41 157 A 1 
ATOM 462  C CB   . ILE A 1 63  ? -36.949 0.681   12.822  1.00 120.72 157 A 1 
ATOM 463  C CG1  . ILE A 1 63  ? -35.997 1.780   13.304  1.00 106.75 157 A 1 
ATOM 464  C CG2  . ILE A 1 63  ? -38.168 1.314   12.171  1.00 129.45 157 A 1 
ATOM 465  C CD1  . ILE A 1 63  ? -35.223 2.462   12.203  1.00 118.00 157 A 1 
ATOM 466  H H    . ILE A 1 63  ? -35.462 -0.711  14.127  1.00 125.53 157 A 1 
ATOM 467  H HA   . ILE A 1 63  ? -37.752 0.386   14.690  1.00 131.27 157 A 1 
ATOM 468  H HB   . ILE A 1 63  ? -36.491 0.129   12.169  1.00 144.62 157 A 1 
ATOM 469  H HG12 . ILE A 1 63  ? -36.514 2.460   13.764  1.00 127.85 157 A 1 
ATOM 470  H HG13 . ILE A 1 63  ? -35.354 1.388   13.916  1.00 127.85 157 A 1 
ATOM 471  H HG21 . ILE A 1 63  ? -37.878 1.858   11.422  1.00 155.09 157 A 1 
ATOM 472  H HG22 . ILE A 1 63  ? -38.759 0.611   11.859  1.00 155.09 157 A 1 
ATOM 473  H HG23 . ILE A 1 63  ? -38.625 1.865   12.825  1.00 155.09 157 A 1 
ATOM 474  H HD11 . ILE A 1 63  ? -34.649 3.138   12.594  1.00 141.35 157 A 1 
ATOM 475  H HD12 . ILE A 1 63  ? -34.687 1.800   11.739  1.00 141.35 157 A 1 
ATOM 476  H HD13 . ILE A 1 63  ? -35.848 2.873   11.587  1.00 141.35 157 A 1 
ATOM 477  N N    . ARG A 1 64  ? -37.990 -2.336  13.025  1.00 105.76 158 A 1 
ATOM 478  C CA   . ARG A 1 64  ? -38.984 -3.284  12.551  1.00 98.05  158 A 1 
ATOM 479  C C    . ARG A 1 64  ? -39.715 -3.876  13.757  1.00 97.32  158 A 1 
ATOM 480  O O    . ARG A 1 64  ? -40.929 -4.090  13.715  1.00 101.56 158 A 1 
ATOM 481  C CB   . ARG A 1 64  ? -38.291 -4.357  11.708  1.00 95.04  158 A 1 
ATOM 482  C CG   . ARG A 1 64  ? -39.195 -5.436  11.128  1.00 94.78  158 A 1 
ATOM 483  C CD   . ARG A 1 64  ? -40.270 -4.881  10.174  1.00 107.20 158 A 1 
ATOM 484  N NE   . ARG A 1 64  ? -39.773 -3.900  9.197   1.00 109.24 158 A 1 
ATOM 485  C CZ   . ARG A 1 64  ? -39.648 -4.127  7.885   1.00 108.38 158 A 1 
ATOM 486  N NH1  . ARG A 1 64  ? -39.940 -5.312  7.360   1.00 101.57 158 A 1 
ATOM 487  N NH2  . ARG A 1 64  ? -39.204 -3.166  7.082   1.00 110.86 158 A 1 
ATOM 488  H H    . ARG A 1 64  ? -37.170 -2.552  12.880  1.00 126.67 158 A 1 
ATOM 489  H HA   . ARG A 1 64  ? -39.631 -2.825  11.993  1.00 117.41 158 A 1 
ATOM 490  H HB2  . ARG A 1 64  ? -37.848 -3.921  10.963  1.00 113.80 158 A 1 
ATOM 491  H HB3  . ARG A 1 64  ? -37.630 -4.801  12.262  1.00 113.80 158 A 1 
ATOM 492  H HG2  . ARG A 1 64  ? -38.652 -6.068  10.630  1.00 113.49 158 A 1 
ATOM 493  H HG3  . ARG A 1 64  ? -39.647 -5.892  11.855  1.00 113.49 158 A 1 
ATOM 494  H HD2  . ARG A 1 64  ? -40.656 -5.620  9.679   1.00 128.39 158 A 1 
ATOM 495  H HD3  . ARG A 1 64  ? -40.958 -4.447  10.702  1.00 128.39 158 A 1 
ATOM 496  H HE   . ARG A 1 64  ? -39.546 -3.125  9.491   1.00 130.84 158 A 1 
ATOM 497  H HH11 . ARG A 1 64  ? -40.231 -5.945  7.864   1.00 121.64 158 A 1 
ATOM 498  H HH12 . ARG A 1 64  ? -39.848 -5.443  6.515   1.00 121.64 158 A 1 
ATOM 499  H HH21 . ARG A 1 64  ? -39.002 -2.395  7.404   1.00 132.79 158 A 1 
ATOM 500  H HH22 . ARG A 1 64  ? -39.112 -3.317  6.240   1.00 132.79 158 A 1 
ATOM 501  N N    . ASN A 1 65  ? -38.974 -4.150  14.839  1.00 96.50  159 A 1 
ATOM 502  C CA   . ASN A 1 65  ? -39.534 -4.764  16.042  1.00 97.12  159 A 1 
ATOM 503  C C    . ASN A 1 65  ? -40.530 -3.801  16.683  1.00 102.28 159 A 1 
ATOM 504  O O    . ASN A 1 65  ? -41.595 -4.215  17.177  1.00 113.65 159 A 1 
ATOM 505  C CB   . ASN A 1 65  ? -38.370 -5.186  16.968  1.00 91.44  159 A 1 
ATOM 506  C CG   . ASN A 1 65  ? -38.788 -5.512  18.405  1.00 97.24  159 A 1 
ATOM 507  O OD1  . ASN A 1 65  ? -39.170 -6.641  18.716  1.00 102.27 159 A 1 
ATOM 508  N ND2  . ASN A 1 65  ? -38.574 -4.554  19.308  1.00 94.37  159 A 1 
ATOM 509  H H    . ASN A 1 65  ? -38.132 -3.986  14.898  1.00 115.55 159 A 1 
ATOM 510  H HA   . ASN A 1 65  ? -40.018 -5.566  15.788  1.00 116.30 159 A 1 
ATOM 511  H HB2  . ASN A 1 65  ? -37.950 -5.978  16.597  1.00 109.48 159 A 1 
ATOM 512  H HB3  . ASN A 1 65  ? -37.725 -4.462  17.006  1.00 109.48 159 A 1 
ATOM 513  H HD21 . ASN A 1 65  ? -38.779 -4.687  20.132  1.00 113.00 159 A 1 
ATOM 514  H HD22 . ASN A 1 65  ? -38.282 -3.785  19.057  1.00 113.00 159 A 1 
ATOM 515  N N    . GLU A 1 66  ? -40.225 -2.497  16.615  1.00 105.26 160 A 1 
ATOM 516  C CA   . GLU A 1 66  ? -41.230 -1.486  16.930  1.00 107.53 160 A 1 
ATOM 517  C C    . GLU A 1 66  ? -42.479 -1.746  16.096  1.00 102.72 160 A 1 
ATOM 518  O O    . GLU A 1 66  ? -43.549 -2.037  16.640  1.00 113.87 160 A 1 
ATOM 519  C CB   . GLU A 1 66  ? -40.654 -0.085  16.701  1.00 125.33 160 A 1 
ATOM 520  C CG   . GLU A 1 66  ? -39.829 0.358   17.894  1.00 120.56 160 A 1 
ATOM 521  C CD   . GLU A 1 66  ? -39.389 1.809   17.839  1.00 103.54 160 A 1 
ATOM 522  O OE1  . GLU A 1 66  ? -39.517 2.432   16.762  1.00 119.75 160 A 1 
ATOM 523  O OE2  . GLU A 1 66  ? -38.899 2.321   18.873  1.00 103.81 160 A 1 
ATOM 524  H H    . GLU A 1 66  ? -39.457 -2.182  16.391  1.00 126.07 160 A 1 
ATOM 525  H HA   . GLU A 1 66  ? -41.472 -1.562  17.866  1.00 128.79 160 A 1 
ATOM 526  H HB2  . GLU A 1 66  ? -40.081 -0.095  15.919  1.00 150.15 160 A 1 
ATOM 527  H HB3  . GLU A 1 66  ? -41.381 0.546   16.579  1.00 150.15 160 A 1 
ATOM 528  H HG2  . GLU A 1 66  ? -40.358 0.241   18.699  1.00 144.43 160 A 1 
ATOM 529  H HG3  . GLU A 1 66  ? -39.031 -0.191  17.943  1.00 144.43 160 A 1 
ATOM 530  N N    . TRP A 1 67  ? -42.364 -1.643  14.766  1.00 99.73  161 A 1 
ATOM 531  C CA   . TRP A 1 67  ? -43.545 -1.812  13.917  1.00 105.60 161 A 1 
ATOM 532  C C    . TRP A 1 67  ? -44.305 -3.083  14.268  1.00 105.62 161 A 1 
ATOM 533  O O    . TRP A 1 67  ? -45.524 -3.158  14.084  1.00 113.17 161 A 1 
ATOM 534  C CB   . TRP A 1 67  ? -43.133 -1.937  12.449  1.00 117.52 161 A 1 
ATOM 535  C CG   . TRP A 1 67  ? -42.557 -0.747  11.789  1.00 106.44 161 A 1 
ATOM 536  C CD1  . TRP A 1 67  ? -42.188 0.428   12.363  1.00 101.21 161 A 1 
ATOM 537  C CD2  . TRP A 1 67  ? -42.210 -0.650  10.405  1.00 112.24 161 A 1 
ATOM 538  N NE1  . TRP A 1 67  ? -41.672 1.273   11.409  1.00 109.20 161 A 1 
ATOM 539  C CE2  . TRP A 1 67  ? -41.668 0.629   10.199  1.00 104.88 161 A 1 
ATOM 540  C CE3  . TRP A 1 67  ? -42.318 -1.522  9.317   1.00 117.31 161 A 1 
ATOM 541  C CZ2  . TRP A 1 67  ? -41.235 1.062   8.948   1.00 121.29 161 A 1 
ATOM 542  C CZ3  . TRP A 1 67  ? -41.892 -1.093  8.076   1.00 113.94 161 A 1 
ATOM 543  C CH2  . TRP A 1 67  ? -41.356 0.187   7.901   1.00 126.00 161 A 1 
ATOM 544  H H    . TRP A 1 67  ? -41.633 -1.481  14.342  1.00 119.43 161 A 1 
ATOM 545  H HA   . TRP A 1 67  ? -44.138 -1.051  14.016  1.00 126.48 161 A 1 
ATOM 546  H HB2  . TRP A 1 67  ? -42.473 -2.645  12.383  1.00 140.78 161 A 1 
ATOM 547  H HB3  . TRP A 1 67  ? -43.919 -2.190  11.939  1.00 140.78 161 A 1 
ATOM 548  H HD1  . TRP A 1 67  ? -42.299 0.640   13.261  1.00 121.21 161 A 1 
ATOM 549  H HE1  . TRP A 1 67  ? -41.385 2.071   11.550  1.00 130.79 161 A 1 
ATOM 550  H HE3  . TRP A 1 67  ? -42.677 -2.373  9.426   1.00 140.52 161 A 1 
ATOM 551  H HZ2  . TRP A 1 67  ? -40.878 1.912   8.828   1.00 145.30 161 A 1 
ATOM 552  H HZ3  . TRP A 1 67  ? -41.963 -1.663  7.345   1.00 136.48 161 A 1 
ATOM 553  H HH2  . TRP A 1 67  ? -41.077 0.451   7.054   1.00 150.96 161 A 1 
ATOM 554  N N    . ILE A 1 68  ? -43.591 -4.092  14.769  1.00 112.65 162 A 1 
ATOM 555  C CA   . ILE A 1 68  ? -44.221 -5.338  15.198  1.00 104.28 162 A 1 
ATOM 556  C C    . ILE A 1 68  ? -45.126 -5.104  16.408  1.00 105.06 162 A 1 
ATOM 557  O O    . ILE A 1 68  ? -46.259 -5.596  16.450  1.00 126.67 162 A 1 
ATOM 558  C CB   . ILE A 1 68  ? -43.138 -6.405  15.464  1.00 113.60 162 A 1 
ATOM 559  C CG1  . ILE A 1 68  ? -42.718 -7.057  14.139  1.00 114.78 162 A 1 
ATOM 560  C CG2  . ILE A 1 68  ? -43.654 -7.516  16.374  1.00 123.02 162 A 1 
ATOM 561  C CD1  . ILE A 1 68  ? -41.478 -7.942  14.232  1.00 122.29 162 A 1 
ATOM 562  H H    . ILE A 1 68  ? -42.737 -4.078  14.872  1.00 134.93 162 A 1 
ATOM 563  H HA   . ILE A 1 68  ? -44.780 -5.664  14.475  1.00 124.89 162 A 1 
ATOM 564  H HB   . ILE A 1 68  ? -42.366 -5.984  15.875  1.00 136.08 162 A 1 
ATOM 565  H HG12 . ILE A 1 68  ? -43.449 -7.609  13.820  1.00 137.49 162 A 1 
ATOM 566  H HG13 . ILE A 1 68  ? -42.531 -6.357  13.494  1.00 137.49 162 A 1 
ATOM 567  H HG21 . ILE A 1 68  ? -42.945 -8.163  16.515  1.00 147.37 162 A 1 
ATOM 568  H HG22 . ILE A 1 68  ? -43.923 -7.130  17.222  1.00 147.37 162 A 1 
ATOM 569  H HG23 . ILE A 1 68  ? -44.413 -7.944  15.949  1.00 147.37 162 A 1 
ATOM 570  H HD11 . ILE A 1 68  ? -41.287 -8.310  13.355  1.00 146.50 162 A 1 
ATOM 571  H HD12 . ILE A 1 68  ? -40.730 -7.405  14.536  1.00 146.50 162 A 1 
ATOM 572  H HD13 . ILE A 1 68  ? -41.649 -8.659  14.862  1.00 146.50 162 A 1 
ATOM 573  N N    . ASN A 1 69  ? -44.650 -4.349  17.409  1.00 104.23 163 A 1 
ATOM 574  C CA   . ASN A 1 69  ? -45.465 -4.088  18.608  1.00 105.24 163 A 1 
ATOM 575  C C    . ASN A 1 69  ? -46.760 -3.291  18.395  1.00 118.24 163 A 1 
ATOM 576  O O    . ASN A 1 69  ? -47.533 -3.095  19.339  1.00 122.96 163 A 1 
ATOM 577  C CB   . ASN A 1 69  ? -44.639 -3.348  19.661  1.00 107.27 163 A 1 
ATOM 578  C CG   . ASN A 1 69  ? -43.879 -4.280  20.578  1.00 108.38 163 A 1 
ATOM 579  O OD1  . ASN A 1 69  ? -44.147 -5.481  20.633  1.00 108.39 163 A 1 
ATOM 580  N ND2  . ASN A 1 69  ? -42.955 -3.716  21.348  1.00 111.71 163 A 1 
ATOM 581  H H    . ASN A 1 69  ? -43.872 -3.982  17.420  1.00 124.83 163 A 1 
ATOM 582  H HA   . ASN A 1 69  ? -45.717 -4.943  18.991  1.00 126.04 163 A 1 
ATOM 583  H HB2  . ASN A 1 69  ? -43.994 -2.778  19.212  1.00 128.48 163 A 1 
ATOM 584  H HB3  . ASN A 1 69  ? -45.233 -2.809  20.207  1.00 128.48 163 A 1 
ATOM 585  H HD21 . ASN A 1 69  ? -42.495 -4.199  21.892  1.00 133.81 163 A 1 
ATOM 586  H HD22 . ASN A 1 69  ? -42.802 -2.872  21.289  1.00 133.81 163 A 1 
ATOM 587  N N    . SER A 1 70  ? -46.995 -2.828  17.173  1.00 119.80 164 A 1 
ATOM 588  C CA   . SER A 1 70  ? -48.173 -2.039  16.801  1.00 122.53 164 A 1 
ATOM 589  C C    . SER A 1 70  ? -49.511 -2.581  17.311  1.00 125.82 164 A 1 
ATOM 590  O O    . SER A 1 70  ? -49.813 -3.768  17.157  1.00 128.73 164 A 1 
ATOM 591  C CB   . SER A 1 70  ? -48.232 -1.911  15.280  1.00 122.56 164 A 1 
ATOM 592  O OG   . SER A 1 70  ? -49.550 -1.621  14.850  1.00 130.73 164 A 1 
ATOM 593  H H    . SER A 1 70  ? -46.464 -2.964  16.511  1.00 143.52 164 A 1 
ATOM 594  H HA   . SER A 1 70  ? -48.067 -1.145  17.164  1.00 146.79 164 A 1 
ATOM 595  H HB2  . SER A 1 70  ? -47.643 -1.193  15.000  1.00 146.83 164 A 1 
ATOM 596  H HB3  . SER A 1 70  ? -47.947 -2.748  14.881  1.00 146.83 164 A 1 
ATOM 597  H HG   . SER A 1 70  ? -49.570 -1.553  14.013  1.00 156.63 164 A 1 
ATOM 598  N N    . LYS A 1 71  ? -50.318 -1.693  17.921  1.00 124.23 165 A 1 
ATOM 599  C CA   . LYS A 1 71  ? -51.516 -2.078  18.673  1.00 125.45 165 A 1 
ATOM 600  C C    . LYS A 1 71  ? -52.647 -2.306  17.690  1.00 125.47 165 A 1 
ATOM 601  O O    . LYS A 1 71  ? -53.472 -3.220  17.852  1.00 133.35 165 A 1 
ATOM 602  C CB   . LYS A 1 71  ? -52.017 -0.965  19.604  1.00 115.59 165 A 1 
ATOM 603  C CG   . LYS A 1 71  ? -51.136 -0.411  20.693  1.00 126.45 165 A 1 
ATOM 604  C CD   . LYS A 1 71  ? -51.197 -1.252  21.951  1.00 143.95 165 A 1 
ATOM 605  C CE   . LYS A 1 71  ? -51.128 -0.380  23.196  1.00 155.77 165 A 1 
ATOM 606  N NZ   . LYS A 1 71  ? -49.893 0.447   23.236  1.00 154.77 165 A 1 
ATOM 607  H H    . LYS A 1 71  ? -50.184 -0.843  17.908  1.00 148.83 165 A 1 
ATOM 608  H HA   . LYS A 1 71  ? -51.357 -2.887  19.184  1.00 150.30 165 A 1 
ATOM 609  H HB2  . LYS A 1 71  ? -52.264 -0.212  19.044  1.00 138.46 165 A 1 
ATOM 610  H HB3  . LYS A 1 71  ? -52.816 -1.296  20.043  1.00 138.46 165 A 1 
ATOM 611  H HG2  . LYS A 1 71  ? -50.217 -0.396  20.383  1.00 151.49 165 A 1 
ATOM 612  H HG3  . LYS A 1 71  ? -51.430 0.487   20.915  1.00 151.49 165 A 1 
ATOM 613  H HD2  . LYS A 1 71  ? -52.033 -1.744  21.969  1.00 172.50 165 A 1 
ATOM 614  H HD3  . LYS A 1 71  ? -50.445 -1.865  21.965  1.00 172.50 165 A 1 
ATOM 615  H HE2  . LYS A 1 71  ? -51.892 0.218   23.208  1.00 186.68 165 A 1 
ATOM 616  H HE3  . LYS A 1 71  ? -51.137 -0.948  23.982  1.00 186.68 165 A 1 
ATOM 617  H HZ1  . LYS A 1 71  ? -49.883 0.943   23.974  1.00 185.47 165 A 1 
ATOM 618  H HZ2  . LYS A 1 71  ? -49.175 -0.079  23.232  1.00 185.47 165 A 1 
ATOM 619  H HZ3  . LYS A 1 71  ? -49.863 0.983   22.526  1.00 185.47 165 A 1 
ATOM 620  N N    . ARG A 1 72  ? -52.647 -1.480  16.645  1.00 120.58 166 A 1 
ATOM 621  C CA   . ARG A 1 72  ? -53.586 -1.631  15.550  1.00 126.14 166 A 1 
ATOM 622  C C    . ARG A 1 72  ? -53.440 -3.028  14.975  1.00 129.20 166 A 1 
ATOM 623  O O    . ARG A 1 72  ? -54.435 -3.690  14.661  1.00 142.39 166 A 1 
ATOM 624  C CB   . ARG A 1 72  ? -53.290 -0.541  14.508  1.00 130.41 166 A 1 
ATOM 625  C CG   . ARG A 1 72  ? -52.910 0.805   15.183  1.00 161.87 166 A 1 
ATOM 626  C CD   . ARG A 1 72  ? -53.198 2.097   14.431  1.00 149.19 166 A 1 
ATOM 627  N NE   . ARG A 1 72  ? -52.482 3.197   15.092  1.00 158.84 166 A 1 
ATOM 628  C CZ   . ARG A 1 72  ? -52.969 4.417   15.313  1.00 176.44 166 A 1 
ATOM 629  N NH1  . ARG A 1 72  ? -54.199 4.742   14.944  1.00 170.19 166 A 1 
ATOM 630  N NH2  . ARG A 1 72  ? -52.213 5.324   15.923  1.00 154.00 166 A 1 
ATOM 631  H H    . ARG A 1 72  ? -52.105 -0.820  16.551  1.00 144.45 166 A 1 
ATOM 632  H HA   . ARG A 1 72  ? -54.493 -1.517  15.874  1.00 151.13 166 A 1 
ATOM 633  H HB2  . ARG A 1 72  ? -52.547 -0.823  13.953  1.00 156.25 166 A 1 
ATOM 634  H HB3  . ARG A 1 72  ? -54.080 -0.396  13.965  1.00 156.25 166 A 1 
ATOM 635  H HG2  . ARG A 1 72  ? -53.386 0.859   16.027  1.00 194.00 166 A 1 
ATOM 636  H HG3  . ARG A 1 72  ? -51.956 0.790   15.359  1.00 194.00 166 A 1 
ATOM 637  H HD2  . ARG A 1 72  ? -52.883 2.023   13.517  1.00 178.79 166 A 1 
ATOM 638  H HD3  . ARG A 1 72  ? -54.150 2.285   14.453  1.00 178.79 166 A 1 
ATOM 639  H HE   . ARG A 1 72  ? -51.680 3.040   15.358  1.00 190.36 166 A 1 
ATOM 640  H HH11 . ARG A 1 72  ? -54.696 4.162   14.549  1.00 203.99 166 A 1 
ATOM 641  H HH12 . ARG A 1 72  ? -54.498 5.534   15.096  1.00 203.99 166 A 1 
ATOM 642  H HH21 . ARG A 1 72  ? -51.414 5.123   16.169  1.00 184.56 166 A 1 
ATOM 643  H HH22 . ARG A 1 72  ? -52.523 6.113   16.071  1.00 184.56 166 A 1 
ATOM 644  N N    . LEU A 1 73  ? -52.200 -3.485  14.806  1.00 133.76 167 A 1 
ATOM 645  C CA   . LEU A 1 73  ? -51.973 -4.823  14.279  1.00 126.53 167 A 1 
ATOM 646  C C    . LEU A 1 73  ? -52.457 -5.866  15.280  1.00 129.38 167 A 1 
ATOM 647  O O    . LEU A 1 73  ? -53.211 -6.778  14.922  1.00 135.35 167 A 1 
ATOM 648  C CB   . LEU A 1 73  ? -50.493 -5.003  13.960  1.00 115.21 167 A 1 
ATOM 649  C CG   . LEU A 1 73  ? -50.177 -5.979  12.834  1.00 117.71 167 A 1 
ATOM 650  C CD1  . LEU A 1 73  ? -50.561 -5.385  11.492  1.00 120.93 167 A 1 
ATOM 651  C CD2  . LEU A 1 73  ? -48.698 -6.264  12.862  1.00 143.02 167 A 1 
ATOM 652  H H    . LEU A 1 73  ? -51.484 -3.044  14.987  1.00 160.27 167 A 1 
ATOM 653  H HA   . LEU A 1 73  ? -52.476 -4.933  13.458  1.00 151.59 167 A 1 
ATOM 654  H HB2  . LEU A 1 73  ? -50.127 -4.141  13.708  1.00 138.01 167 A 1 
ATOM 655  H HB3  . LEU A 1 73  ? -50.044 -5.325  14.757  1.00 138.01 167 A 1 
ATOM 656  H HG   . LEU A 1 73  ? -50.663 -6.808  12.965  1.00 141.00 167 A 1 
ATOM 657  H HD11 . LEU A 1 73  ? -50.351 -6.023  10.793  1.00 144.87 167 A 1 
ATOM 658  H HD12 . LEU A 1 73  ? -51.512 -5.195  11.491  1.00 144.87 167 A 1 
ATOM 659  H HD13 . LEU A 1 73  ? -50.060 -4.566  11.354  1.00 144.87 167 A 1 
ATOM 660  H HD21 . LEU A 1 73  ? -48.483 -6.885  12.149  1.00 171.38 167 A 1 
ATOM 661  H HD22 . LEU A 1 73  ? -48.214 -5.433  12.735  1.00 171.38 167 A 1 
ATOM 662  H HD23 . LEU A 1 73  ? -48.468 -6.653  13.721  1.00 171.38 167 A 1 
ATOM 663  N N    . SER A 1 74  ? -52.031 -5.731  16.544  1.00 132.55 168 A 1 
ATOM 664  C CA   . SER A 1 74  ? -52.382 -6.684  17.597  1.00 136.45 168 A 1 
ATOM 665  C C    . SER A 1 74  ? -53.870 -6.990  17.586  1.00 135.96 168 A 1 
ATOM 666  O O    . SER A 1 74  ? -54.288 -8.151  17.669  1.00 129.82 168 A 1 
ATOM 667  C CB   . SER A 1 74  ? -51.962 -6.148  18.971  1.00 136.13 168 A 1 
ATOM 668  O OG   . SER A 1 74  ? -52.999 -5.391  19.575  1.00 138.72 168 A 1 
ATOM 669  H H    . SER A 1 74  ? -51.531 -5.086  16.815  1.00 158.81 168 A 1 
ATOM 670  H HA   . SER A 1 74  ? -51.905 -7.514  17.442  1.00 163.49 168 A 1 
ATOM 671  H HB2  . SER A 1 74  ? -51.746 -6.898  19.547  1.00 163.12 168 A 1 
ATOM 672  H HB3  . SER A 1 74  ? -51.183 -5.581  18.861  1.00 163.12 168 A 1 
ATOM 673  H HG   . SER A 1 74  ? -53.197 -4.735  19.088  1.00 166.22 168 A 1 
ATOM 674  N N    . ARG A 1 75  ? -54.689 -5.941  17.540  1.00 147.38 169 A 1 
ATOM 675  C CA   . ARG A 1 75  ? -56.128 -6.121  17.686  1.00 150.03 169 A 1 
ATOM 676  C C    . ARG A 1 75  ? -56.680 -7.005  16.575  1.00 147.79 169 A 1 
ATOM 677  O O    . ARG A 1 75  ? -57.557 -7.844  16.811  1.00 153.37 169 A 1 
ATOM 678  C CB   . ARG A 1 75  ? -56.791 -4.740  17.670  1.00 154.14 169 A 1 
ATOM 679  C CG   . ARG A 1 75  ? -57.083 -4.216  16.257  1.00 159.64 169 A 1 
ATOM 680  C CD   . ARG A 1 75  ? -57.373 -2.725  16.217  1.00 166.94 169 A 1 
ATOM 681  N NE   . ARG A 1 75  ? -58.650 -2.410  15.582  1.00 189.10 169 A 1 
ATOM 682  C CZ   . ARG A 1 75  ? -59.756 -2.054  16.230  1.00 195.91 169 A 1 
ATOM 683  N NH1  . ARG A 1 75  ? -59.765 -1.974  17.554  1.00 190.02 169 A 1 
ATOM 684  N NH2  . ARG A 1 75  ? -60.861 -1.786  15.551  1.00 189.55 169 A 1 
ATOM 685  H H    . ARG A 1 75  ? -54.439 -5.126  17.428  1.00 176.61 169 A 1 
ATOM 686  H HA   . ARG A 1 75  ? -56.317 -6.544  18.538  1.00 179.79 169 A 1 
ATOM 687  H HB2  . ARG A 1 75  ? -57.633 -4.791  18.148  1.00 184.73 169 A 1 
ATOM 688  H HB3  . ARG A 1 75  ? -56.202 -4.105  18.106  1.00 184.73 169 A 1 
ATOM 689  H HG2  . ARG A 1 75  ? -56.312 -4.385  15.693  1.00 191.32 169 A 1 
ATOM 690  H HG3  . ARG A 1 75  ? -57.858 -4.680  15.904  1.00 191.32 169 A 1 
ATOM 691  H HD2  . ARG A 1 75  ? -57.399 -2.384  17.125  1.00 200.08 169 A 1 
ATOM 692  H HD3  . ARG A 1 75  ? -56.672 -2.280  15.716  1.00 200.08 169 A 1 
ATOM 693  H HE   . ARG A 1 75  ? -58.690 -2.458  14.725  1.00 226.67 169 A 1 
ATOM 694  H HH11 . ARG A 1 75  ? -59.050 -2.147  18.000  1.00 227.78 169 A 1 
ATOM 695  H HH12 . ARG A 1 75  ? -60.484 -1.746  17.966  1.00 227.78 169 A 1 
ATOM 696  H HH21 . ARG A 1 75  ? -60.862 -1.838  14.692  1.00 227.21 169 A 1 
ATOM 697  H HH22 . ARG A 1 75  ? -61.578 -1.559  15.969  1.00 227.21 169 A 1 
ATOM 698  N N    . LYS A 1 76  ? -56.178 -6.822  15.355  1.00 133.50 170 A 1 
ATOM 699  C CA   . LYS A 1 76  ? -56.537 -7.684  14.234  1.00 131.66 170 A 1 
ATOM 700  C C    . LYS A 1 76  ? -55.994 -9.104  14.354  1.00 139.52 170 A 1 
ATOM 701  O O    . LYS A 1 76  ? -56.722 -10.082 14.150  1.00 138.36 170 A 1 
ATOM 702  C CB   . LYS A 1 76  ? -55.910 -7.070  12.984  1.00 150.33 170 A 1 
ATOM 703  C CG   . LYS A 1 76  ? -56.761 -6.719  11.808  1.00 180.83 170 A 1 
ATOM 704  C CD   . LYS A 1 76  ? -55.859 -5.965  10.827  1.00 172.80 170 A 1 
ATOM 705  C CE   . LYS A 1 76  ? -55.598 -4.527  11.273  1.00 159.32 170 A 1 
ATOM 706  N NZ   . LYS A 1 76  ? -56.712 -3.644  10.865  1.00 192.98 170 A 1 
ATOM 707  H H    . LYS A 1 76  ? -55.622 -6.198  15.150  1.00 159.96 170 A 1 
ATOM 708  H HA   . LYS A 1 76  ? -57.500 -7.716  14.127  1.00 157.75 170 A 1 
ATOM 709  H HB2  . LYS A 1 76  ? -55.467 -6.251  13.256  1.00 180.15 170 A 1 
ATOM 710  H HB3  . LYS A 1 76  ? -55.240 -7.692  12.661  1.00 180.15 170 A 1 
ATOM 711  H HG2  . LYS A 1 76  ? -57.093 -7.524  11.382  1.00 216.75 170 A 1 
ATOM 712  H HG3  . LYS A 1 76  ? -57.489 -6.139  12.082  1.00 216.75 170 A 1 
ATOM 713  H HD2  . LYS A 1 76  ? -55.006 -6.422  10.765  1.00 207.11 170 A 1 
ATOM 714  H HD3  . LYS A 1 76  ? -56.288 -5.939  9.958   1.00 207.11 170 A 1 
ATOM 715  H HE2  . LYS A 1 76  ? -55.522 -4.497  12.239  1.00 190.93 170 A 1 
ATOM 716  H HE3  . LYS A 1 76  ? -54.783 -4.203  10.858  1.00 190.93 170 A 1 
ATOM 717  H HZ1  . LYS A 1 76  ? -56.551 -2.810  11.129  1.00 231.34 170 A 1 
ATOM 718  H HZ2  . LYS A 1 76  ? -56.800 -3.656  9.980   1.00 231.34 170 A 1 
ATOM 719  H HZ3  . LYS A 1 76  ? -57.472 -3.923  11.236  1.00 231.34 170 A 1 
ATOM 720  N N    . LEU A 1 77  ? -54.711 -9.228  14.694  1.00 150.52 171 A 1 
ATOM 721  C CA   . LEU A 1 77  ? -54.057 -10.534 14.766  1.00 130.88 171 A 1 
ATOM 722  C C    . LEU A 1 77  ? -54.546 -11.429 15.898  1.00 125.47 171 A 1 
ATOM 723  O O    . LEU A 1 77  ? -54.463 -12.657 15.783  1.00 122.01 171 A 1 
ATOM 724  C CB   . LEU A 1 77  ? -52.543 -10.338 14.843  1.00 121.08 171 A 1 
ATOM 725  C CG   . LEU A 1 77  ? -51.939 -9.841  13.516  1.00 115.21 171 A 1 
ATOM 726  C CD1  . LEU A 1 77  ? -50.437 -9.618  13.643  1.00 126.55 171 A 1 
ATOM 727  C CD2  . LEU A 1 77  ? -52.245 -10.745 12.311  1.00 117.83 171 A 1 
ATOM 728  H H    . LEU A 1 77  ? -54.195 -8.568  14.888  1.00 180.38 171 A 1 
ATOM 729  H HA   . LEU A 1 77  ? -54.240 -11.004 13.938  1.00 156.81 171 A 1 
ATOM 730  H HB2  . LEU A 1 77  ? -52.344 -9.681  15.528  1.00 145.05 171 A 1 
ATOM 731  H HB3  . LEU A 1 77  ? -52.126 -11.185 15.064  1.00 145.05 171 A 1 
ATOM 732  H HG   . LEU A 1 77  ? -52.333 -8.977  13.321  1.00 138.01 171 A 1 
ATOM 733  H HD11 . LEU A 1 77  ? -50.092 -9.307  12.791  1.00 151.62 171 A 1 
ATOM 734  H HD12 . LEU A 1 77  ? -50.274 -8.953  14.330  1.00 151.62 171 A 1 
ATOM 735  H HD13 . LEU A 1 77  ? -50.013 -10.456 13.886  1.00 151.62 171 A 1 
ATOM 736  H HD21 . LEU A 1 77  ? -51.832 -10.366 11.520  1.00 141.16 171 A 1 
ATOM 737  H HD22 . LEU A 1 77  ? -51.885 -11.630 12.481  1.00 141.16 171 A 1 
ATOM 738  H HD23 . LEU A 1 77  ? -53.206 -10.796 12.192  1.00 141.16 171 A 1 
ATOM 739  N N    . SER A 1 78  ? -55.038 -10.859 16.996  1.00 120.99 172 A 1 
ATOM 740  C CA   . SER A 1 78  ? -55.468 -11.706 18.104  1.00 108.44 172 A 1 
ATOM 741  C C    . SER A 1 78  ? -56.539 -12.702 17.672  1.00 110.33 172 A 1 
ATOM 742  O O    . SER A 1 78  ? -56.467 -13.891 18.001  1.00 100.51 172 A 1 
ATOM 743  C CB   . SER A 1 78  ? -55.972 -10.822 19.249  1.00 111.88 172 A 1 
ATOM 744  O OG   . SER A 1 78  ? -56.282 -11.580 20.406  1.00 146.60 172 A 1 
ATOM 745  H H    . SER A 1 78  ? -55.131 -10.013 17.122  1.00 144.94 172 A 1 
ATOM 746  H HA   . SER A 1 78  ? -54.705 -12.210 18.429  1.00 129.89 172 A 1 
ATOM 747  H HB2  . SER A 1 78  ? -55.283 -10.178 19.474  1.00 134.01 172 A 1 
ATOM 748  H HB3  . SER A 1 78  ? -56.772 -10.358 18.957  1.00 134.01 172 A 1 
ATOM 749  H HG   . SER A 1 78  ? -56.556 -11.073 21.017  1.00 175.68 172 A 1 
ATOM 750  N N    . ASN A 1 79  ? -57.540 -12.234 16.927  1.00 133.97 173 A 1 
ATOM 751  C CA   . ASN A 1 79  ? -58.649 -13.092 16.522  1.00 137.72 173 A 1 
ATOM 752  C C    . ASN A 1 79  ? -58.257 -14.235 15.585  1.00 126.41 173 A 1 
ATOM 753  O O    . ASN A 1 79  ? -59.110 -15.078 15.287  1.00 134.08 173 A 1 
ATOM 754  C CB   . ASN A 1 79  ? -59.745 -12.206 15.952  1.00 131.59 173 A 1 
ATOM 755  C CG   . ASN A 1 79  ? -60.224 -11.189 16.972  1.00 125.50 173 A 1 
ATOM 756  O OD1  . ASN A 1 79  ? -59.427 -10.624 17.724  1.00 121.55 173 A 1 
ATOM 757  N ND2  . ASN A 1 79  ? -61.528 -10.984 17.036  1.00 142.42 173 A 1 
ATOM 758  H H    . ASN A 1 79  ? -57.599 -11.425 16.643  1.00 160.52 173 A 1 
ATOM 759  H HA   . ASN A 1 79  ? -59.010 -13.503 17.323  1.00 165.01 173 A 1 
ATOM 760  H HB2  . ASN A 1 79  ? -59.401 -11.726 15.183  1.00 157.67 173 A 1 
ATOM 761  H HB3  . ASN A 1 79  ? -60.500 -12.757 15.694  1.00 157.67 173 A 1 
ATOM 762  H HD21 . ASN A 1 79  ? -61.848 -10.420 17.601  1.00 170.66 173 A 1 
ATOM 763  H HD22 . ASN A 1 79  ? -62.056 -11.402 16.500  1.00 170.66 173 A 1 
ATOM 764  N N    . LEU A 1 80  ? -57.010 -14.297 15.113  1.00 126.84 174 A 1 
ATOM 765  C CA   . LEU A 1 80  ? -56.548 -15.454 14.348  1.00 116.66 174 A 1 
ATOM 766  C C    . LEU A 1 80  ? -56.314 -16.671 15.229  1.00 117.42 174 A 1 
ATOM 767  O O    . LEU A 1 80  ? -56.140 -17.773 14.699  1.00 116.02 174 A 1 
ATOM 768  C CB   . LEU A 1 80  ? -55.310 -15.111 13.507  1.00 114.26 174 A 1 
ATOM 769  C CG   . LEU A 1 80  ? -55.489 -14.127 12.345  1.00 133.43 174 A 1 
ATOM 770  C CD1  . LEU A 1 80  ? -54.222 -13.884 11.546  1.00 105.94 174 A 1 
ATOM 771  C CD2  . LEU A 1 80  ? -56.461 -14.799 11.379  1.00 136.25 174 A 1 
ATOM 772  H H    . LEU A 1 80  ? -56.416 -13.685 15.223  1.00 151.97 174 A 1 
ATOM 773  H HA   . LEU A 1 80  ? -57.251 -15.693 13.724  1.00 139.75 174 A 1 
ATOM 774  H HB2  . LEU A 1 80  ? -54.642 -14.732 14.099  1.00 136.87 174 A 1 
ATOM 775  H HB3  . LEU A 1 80  ? -54.968 -15.936 13.129  1.00 136.87 174 A 1 
ATOM 776  H HG   . LEU A 1 80  ? -55.858 -13.285 12.652  1.00 159.87 174 A 1 
ATOM 777  H HD11 . LEU A 1 80  ? -54.415 -13.255 10.833  1.00 126.88 174 A 1 
ATOM 778  H HD12 . LEU A 1 80  ? -53.543 -13.519 12.135  1.00 126.88 174 A 1 
ATOM 779  H HD13 . LEU A 1 80  ? -53.918 -14.726 11.172  1.00 126.88 174 A 1 
ATOM 780  H HD21 . LEU A 1 80  ? -56.607 -14.212 10.620  1.00 163.26 174 A 1 
ATOM 781  H HD22 . LEU A 1 80  ? -56.077 -15.638 11.079  1.00 163.26 174 A 1 
ATOM 782  H HD23 . LEU A 1 80  ? -57.299 -14.963 11.838  1.00 163.26 174 A 1 
ATOM 783  N N    . VAL A 1 81  ? -56.298 -16.502 16.546  1.00 110.51 175 A 1 
ATOM 784  C CA   . VAL A 1 81  ? -55.766 -17.509 17.454  1.00 111.99 175 A 1 
ATOM 785  C C    . VAL A 1 81  ? -56.945 -17.941 18.320  1.00 112.26 175 A 1 
ATOM 786  O O    . VAL A 1 81  ? -57.406 -17.169 19.172  1.00 110.84 175 A 1 
ATOM 787  C CB   . VAL A 1 81  ? -54.613 -16.951 18.304  1.00 113.16 175 A 1 
ATOM 788  C CG1  . VAL A 1 81  ? -54.056 -18.023 19.227  1.00 115.13 175 A 1 
ATOM 789  C CG2  . VAL A 1 81  ? -53.506 -16.403 17.409  1.00 113.99 175 A 1 
ATOM 790  H H    . VAL A 1 81  ? -56.595 -15.800 16.944  1.00 132.37 175 A 1 
ATOM 791  H HA   . VAL A 1 81  ? -55.446 -18.275 16.951  1.00 134.14 175 A 1 
ATOM 792  H HB   . VAL A 1 81  ? -54.945 -16.223 18.852  1.00 135.55 175 A 1 
ATOM 793  H HG11 . VAL A 1 81  ? -53.332 -17.644 19.750  1.00 137.91 175 A 1 
ATOM 794  H HG12 . VAL A 1 81  ? -54.763 -18.330 19.816  1.00 137.91 175 A 1 
ATOM 795  H HG13 . VAL A 1 81  ? -53.726 -18.761 18.691  1.00 137.91 175 A 1 
ATOM 796  H HG21 . VAL A 1 81  ? -52.792 -16.057 17.966  1.00 136.54 175 A 1 
ATOM 797  H HG22 . VAL A 1 81  ? -53.171 -17.119 16.847  1.00 136.54 175 A 1 
ATOM 798  H HG23 . VAL A 1 81  ? -53.869 -15.692 16.857  1.00 136.54 175 A 1 
ATOM 799  N N    . PRO A 1 82  ? -57.471 -19.151 18.121  1.00 110.33 176 A 1 
ATOM 800  C CA   . PRO A 1 82  ? -58.575 -19.634 18.957  1.00 112.65 176 A 1 
ATOM 801  C C    . PRO A 1 82  ? -58.250 -19.544 20.440  1.00 117.44 176 A 1 
ATOM 802  O O    . PRO A 1 82  ? -57.087 -19.588 20.843  1.00 118.82 176 A 1 
ATOM 803  C CB   . PRO A 1 82  ? -58.725 -21.084 18.500  1.00 122.83 176 A 1 
ATOM 804  C CG   . PRO A 1 82  ? -58.467 -20.979 17.029  1.00 114.03 176 A 1 
ATOM 805  C CD   . PRO A 1 82  ? -57.302 -20.001 16.928  1.00 111.13 176 A 1 
ATOM 806  H HA   . PRO A 1 82  ? -59.390 -19.144 18.767  1.00 134.94 176 A 1 
ATOM 807  H HB2  . PRO A 1 82  ? -58.062 -21.643 18.935  1.00 147.15 176 A 1 
ATOM 808  H HB3  . PRO A 1 82  ? -59.625 -21.400 18.678  1.00 147.15 176 A 1 
ATOM 809  H HG2  . PRO A 1 82  ? -58.221 -21.848 16.675  1.00 136.59 176 A 1 
ATOM 810  H HG3  . PRO A 1 82  ? -59.253 -20.630 16.580  1.00 136.59 176 A 1 
ATOM 811  H HD2  . PRO A 1 82  ? -56.457 -20.475 16.966  1.00 133.11 176 A 1 
ATOM 812  H HD3  . PRO A 1 82  ? -57.376 -19.469 16.120  1.00 133.11 176 A 1 
ATOM 813  N N    . GLU A 1 83  ? -59.297 -19.408 21.261  1.00 113.67 177 A 1 
ATOM 814  C CA   . GLU A 1 83  ? -59.084 -19.424 22.706  1.00 118.07 177 A 1 
ATOM 815  C C    . GLU A 1 83  ? -58.404 -20.707 23.162  1.00 121.50 177 A 1 
ATOM 816  O O    . GLU A 1 83  ? -57.617 -20.682 24.108  1.00 124.68 177 A 1 
ATOM 817  C CB   . GLU A 1 83  ? -60.370 -19.196 23.488  1.00 120.74 177 A 1 
ATOM 818  C CG   . GLU A 1 83  ? -60.013 -18.793 24.919  1.00 143.20 177 A 1 
ATOM 819  C CD   . GLU A 1 83  ? -61.160 -18.207 25.712  1.00 151.97 177 A 1 
ATOM 820  O OE1  . GLU A 1 83  ? -62.190 -17.842 25.106  1.00 157.49 177 A 1 
ATOM 821  O OE2  . GLU A 1 83  ? -61.017 -18.101 26.949  1.00 163.87 177 A 1 
ATOM 822  H H    . GLU A 1 83  ? -60.115 -19.308 21.014  1.00 136.16 177 A 1 
ATOM 823  H HA   . GLU A 1 83  ? -58.486 -18.693 22.927  1.00 141.44 177 A 1 
ATOM 824  H HB2  . GLU A 1 83  ? -60.879 -18.479 23.079  1.00 144.64 177 A 1 
ATOM 825  H HB3  . GLU A 1 83  ? -60.888 -20.015 23.514  1.00 144.64 177 A 1 
ATOM 826  H HG2  . GLU A 1 83  ? -59.700 -19.579 25.393  1.00 171.60 177 A 1 
ATOM 827  H HG3  . GLU A 1 83  ? -59.308 -18.128 24.887  1.00 171.60 177 A 1 
ATOM 828  N N    . LYS A 1 84  ? -58.736 -21.850 22.556  1.00 121.75 178 A 1 
ATOM 829  C CA   . LYS A 1 84  ? -58.121 -23.101 22.991  1.00 130.22 178 A 1 
ATOM 830  C C    . LYS A 1 84  ? -56.613 -23.010 22.785  1.00 128.28 178 A 1 
ATOM 831  O O    . LYS A 1 84  ? -55.825 -23.268 23.703  1.00 116.01 178 A 1 
ATOM 832  C CB   . LYS A 1 84  ? -58.689 -24.304 22.216  1.00 145.31 178 A 1 
ATOM 833  C CG   . LYS A 1 84  ? -60.237 -24.407 22.060  1.00 130.02 178 A 1 
ATOM 834  C CD   . LYS A 1 84  ? -60.635 -25.660 21.181  1.00 162.42 178 A 1 
ATOM 835  C CE   . LYS A 1 84  ? -60.493 -27.034 21.843  1.00 140.31 178 A 1 
ATOM 836  N NZ   . LYS A 1 84  ? -61.516 -27.210 22.935  1.00 149.93 178 A 1 
ATOM 837  H H    . LYS A 1 84  ? -59.298 -21.926 21.910  1.00 145.85 178 A 1 
ATOM 838  H HA   . LYS A 1 84  ? -58.295 -23.234 23.936  1.00 156.01 178 A 1 
ATOM 839  H HB2  . LYS A 1 84  ? -58.316 -24.286 21.321  1.00 174.12 178 A 1 
ATOM 840  H HB3  . LYS A 1 84  ? -58.396 -25.113 22.664  1.00 174.12 178 A 1 
ATOM 841  H HG2  . LYS A 1 84  ? -60.642 -24.506 22.935  1.00 155.78 178 A 1 
ATOM 842  H HG3  . LYS A 1 84  ? -60.570 -23.608 21.622  1.00 155.78 178 A 1 
ATOM 843  H HD2  . LYS A 1 84  ? -61.564 -25.563 20.919  1.00 194.66 178 A 1 
ATOM 844  H HD3  . LYS A 1 84  ? -60.077 -25.664 20.388  1.00 194.66 178 A 1 
ATOM 845  H HE2  . LYS A 1 84  ? -60.631 -27.727 21.179  1.00 168.12 178 A 1 
ATOM 846  H HE3  . LYS A 1 84  ? -59.609 -27.113 22.235  1.00 168.12 178 A 1 
ATOM 847  H HZ1  . LYS A 1 84  ? -61.424 -28.011 23.312  1.00 179.67 178 A 1 
ATOM 848  H HZ2  . LYS A 1 84  ? -61.407 -26.583 23.558  1.00 179.67 178 A 1 
ATOM 849  H HZ3  . LYS A 1 84  ? -62.336 -27.142 22.597  1.00 179.67 178 A 1 
ATOM 850  N N    . VAL A 1 85  ? -56.200 -22.636 21.570  1.00 127.68 179 A 1 
ATOM 851  C CA   . VAL A 1 85  ? -54.789 -22.389 21.283  1.00 113.43 179 A 1 
ATOM 852  C C    . VAL A 1 85  ? -54.222 -21.357 22.254  1.00 112.19 179 A 1 
ATOM 853  O O    . VAL A 1 85  ? -53.085 -21.488 22.727  1.00 116.43 179 A 1 
ATOM 854  C CB   . VAL A 1 85  ? -54.635 -21.921 19.823  1.00 110.73 179 A 1 
ATOM 855  C CG1  . VAL A 1 85  ? -53.252 -21.292 19.571  1.00 125.18 179 A 1 
ATOM 856  C CG2  . VAL A 1 85  ? -54.976 -23.039 18.845  1.00 107.60 179 A 1 
ATOM 857  H H    . VAL A 1 85  ? -56.720 -22.519 20.896  1.00 152.97 179 A 1 
ATOM 858  H HA   . VAL A 1 85  ? -54.291 -23.214 21.392  1.00 135.88 179 A 1 
ATOM 859  H HB   . VAL A 1 85  ? -55.287 -21.218 19.674  1.00 132.64 179 A 1 
ATOM 860  H HG11 . VAL A 1 85  ? -53.197 -21.012 18.644  1.00 149.97 179 A 1 
ATOM 861  H HG12 . VAL A 1 85  ? -53.142 -20.526 20.155  1.00 149.97 179 A 1 
ATOM 862  H HG13 . VAL A 1 85  ? -52.566 -21.952 19.758  1.00 149.97 179 A 1 
ATOM 863  H HG21 . VAL A 1 85  ? -54.868 -22.710 17.939  1.00 128.87 179 A 1 
ATOM 864  H HG22 . VAL A 1 85  ? -54.376 -23.786 18.999  1.00 128.87 179 A 1 
ATOM 865  H HG23 . VAL A 1 85  ? -55.894 -23.316 18.990  1.00 128.87 179 A 1 
ATOM 866  N N    . PHE A 1 86  ? -54.990 -20.306 22.556  1.00 119.48 180 A 1 
ATOM 867  C CA   . PHE A 1 86  ? -54.498 -19.293 23.489  1.00 116.42 180 A 1 
ATOM 868  C C    . PHE A 1 86  ? -54.228 -19.935 24.835  1.00 118.37 180 A 1 
ATOM 869  O O    . PHE A 1 86  ? -53.255 -19.600 25.521  1.00 117.62 180 A 1 
ATOM 870  C CB   . PHE A 1 86  ? -55.495 -18.148 23.663  1.00 116.23 180 A 1 
ATOM 871  C CG   . PHE A 1 86  ? -55.018 -17.072 24.620  1.00 110.28 180 A 1 
ATOM 872  C CD1  . PHE A 1 86  ? -55.201 -17.203 25.990  1.00 103.83 180 A 1 
ATOM 873  C CD2  . PHE A 1 86  ? -54.397 -15.928 24.145  1.00 111.57 180 A 1 
ATOM 874  C CE1  . PHE A 1 86  ? -54.762 -16.221 26.867  1.00 103.71 180 A 1 
ATOM 875  C CE2  . PHE A 1 86  ? -53.960 -14.940 25.015  1.00 114.09 180 A 1 
ATOM 876  C CZ   . PHE A 1 86  ? -54.143 -15.087 26.376  1.00 114.79 180 A 1 
ATOM 877  H H    . PHE A 1 86  ? -55.777 -20.159 22.242  1.00 143.13 180 A 1 
ATOM 878  H HA   . PHE A 1 86  ? -53.666 -18.925 23.154  1.00 139.45 180 A 1 
ATOM 879  H HB2  . PHE A 1 86  ? -55.648 -17.732 22.800  1.00 139.23 180 A 1 
ATOM 880  H HB3  . PHE A 1 86  ? -56.327 -18.506 24.009  1.00 139.23 180 A 1 
ATOM 881  H HD1  . PHE A 1 86  ? -55.615 -17.965 26.326  1.00 124.35 180 A 1 
ATOM 882  H HD2  . PHE A 1 86  ? -54.268 -15.822 23.230  1.00 133.64 180 A 1 
ATOM 883  H HE1  . PHE A 1 86  ? -54.890 -16.323 27.782  1.00 124.20 180 A 1 
ATOM 884  H HE2  . PHE A 1 86  ? -53.543 -14.178 24.681  1.00 136.66 180 A 1 
ATOM 885  H HZ   . PHE A 1 86  ? -53.851 -14.426 26.960  1.00 137.50 180 A 1 
ATOM 886  N N    . GLU A 1 87  ? -55.099 -20.861 25.228  1.00 125.41 181 A 1 
ATOM 887  C CA   . GLU A 1 87  ? -55.002 -21.477 26.533  1.00 121.72 181 A 1 
ATOM 888  C C    . GLU A 1 87  ? -53.766 -22.347 26.526  1.00 118.59 181 A 1 
ATOM 889  O O    . GLU A 1 87  ? -53.094 -22.514 27.551  1.00 113.28 181 A 1 
ATOM 890  C CB   . GLU A 1 87  ? -56.243 -22.348 26.753  1.00 139.81 181 A 1 
ATOM 891  C CG   . GLU A 1 87  ? -57.481 -21.675 27.346  1.00 159.74 181 A 1 
ATOM 892  C CD   . GLU A 1 87  ? -57.301 -21.098 28.728  1.00 187.29 181 A 1 
ATOM 893  O OE1  . GLU A 1 87  ? -56.426 -21.574 29.478  1.00 165.92 181 A 1 
ATOM 894  O OE2  . GLU A 1 87  ? -58.058 -20.161 29.059  1.00 174.55 181 A 1 
ATOM 895  H H    . GLU A 1 87  ? -55.755 -21.147 24.751  1.00 150.25 181 A 1 
ATOM 896  H HA   . GLU A 1 87  ? -54.936 -20.807 27.232  1.00 145.82 181 A 1 
ATOM 897  H HB2  . GLU A 1 87  ? -56.505 -22.719 25.895  1.00 167.53 181 A 1 
ATOM 898  H HB3  . GLU A 1 87  ? -56.000 -23.072 27.351  1.00 167.53 181 A 1 
ATOM 899  H HG2  . GLU A 1 87  ? -57.747 -20.949 26.760  1.00 191.44 181 A 1 
ATOM 900  H HG3  . GLU A 1 87  ? -58.194 -22.330 27.395  1.00 191.44 181 A 1 
ATOM 901  N N    . LEU A 1 88  ? -53.468 -22.896 25.345  1.00 124.29 182 A 1 
ATOM 902  C CA   . LEU A 1 88  ? -52.309 -23.749 25.159  1.00 123.10 182 A 1 
ATOM 903  C C    . LEU A 1 88  ? -51.039 -22.926 25.287  1.00 112.18 182 A 1 
ATOM 904  O O    . LEU A 1 88  ? -50.011 -23.426 25.756  1.00 115.75 182 A 1 
ATOM 905  C CB   . LEU A 1 88  ? -52.360 -24.382 23.766  1.00 119.01 182 A 1 
ATOM 906  C CG   . LEU A 1 88  ? -53.039 -25.728 23.508  1.00 114.52 182 A 1 
ATOM 907  C CD1  . LEU A 1 88  ? -53.084 -25.966 22.000  1.00 114.86 182 A 1 
ATOM 908  C CD2  . LEU A 1 88  ? -52.371 -26.888 24.218  1.00 115.15 182 A 1 
ATOM 909  H H    . LEU A 1 88  ? -53.933 -22.784 24.630  1.00 148.91 182 A 1 
ATOM 910  H HA   . LEU A 1 88  ? -52.301 -24.452 25.827  1.00 147.47 182 A 1 
ATOM 911  H HB2  . LEU A 1 88  ? -52.800 -23.745 23.182  1.00 142.56 182 A 1 
ATOM 912  H HB3  . LEU A 1 88  ? -51.442 -24.484 23.469  1.00 142.56 182 A 1 
ATOM 913  H HG   . LEU A 1 88  ? -53.954 -25.679 23.825  1.00 137.17 182 A 1 
ATOM 914  H HD11 . LEU A 1 88  ? -53.514 -26.818 21.828  1.00 137.59 182 A 1 
ATOM 915  H HD12 . LEU A 1 88  ? -53.589 -25.250 21.583  1.00 137.59 182 A 1 
ATOM 916  H HD13 . LEU A 1 88  ? -52.178 -25.976 21.655  1.00 137.59 182 A 1 
ATOM 917  H HD21 . LEU A 1 88  ? -52.852 -27.704 24.010  1.00 137.93 182 A 1 
ATOM 918  H HD22 . LEU A 1 88  ? -51.453 -26.957 23.913  1.00 137.93 182 A 1 
ATOM 919  H HD23 . LEU A 1 88  ? -52.391 -26.726 25.174  1.00 137.93 182 A 1 
ATOM 920  N N    . LEU A 1 89  ? -51.107 -21.657 24.862  1.00 124.30 183 A 1 
ATOM 921  C CA   . LEU A 1 89  ? -49.985 -20.731 24.916  1.00 110.19 183 A 1 
ATOM 922  C C    . LEU A 1 89  ? -49.730 -20.180 26.309  1.00 123.00 183 A 1 
ATOM 923  O O    . LEU A 1 89  ? -48.675 -19.576 26.530  1.00 129.73 183 A 1 
ATOM 924  C CB   . LEU A 1 89  ? -50.214 -19.547 23.975  1.00 109.09 183 A 1 
ATOM 925  C CG   . LEU A 1 89  ? -50.185 -19.809 22.467  1.00 110.60 183 A 1 
ATOM 926  C CD1  . LEU A 1 89  ? -50.645 -18.556 21.722  1.00 116.70 183 A 1 
ATOM 927  C CD2  . LEU A 1 89  ? -48.827 -20.288 21.973  1.00 110.63 183 A 1 
ATOM 928  H H    . LEU A 1 89  ? -51.819 -21.306 24.530  1.00 148.91 183 A 1 
ATOM 929  H HA   . LEU A 1 89  ? -49.183 -21.192 24.626  1.00 131.98 183 A 1 
ATOM 930  H HB2  . LEU A 1 89  ? -51.084 -19.169 24.178  1.00 130.66 183 A 1 
ATOM 931  H HB3  . LEU A 1 89  ? -49.531 -18.884 24.159  1.00 130.66 183 A 1 
ATOM 932  H HG   . LEU A 1 89  ? -50.825 -20.511 22.269  1.00 132.48 183 A 1 
ATOM 933  H HD11 . LEU A 1 89  ? -50.623 -18.730 20.768  1.00 139.79 183 A 1 
ATOM 934  H HD12 . LEU A 1 89  ? -51.549 -18.339 21.999  1.00 139.79 183 A 1 
ATOM 935  H HD13 . LEU A 1 89  ? -50.047 -17.823 21.939  1.00 139.79 183 A 1 
ATOM 936  H HD21 . LEU A 1 89  ? -48.873 -20.435 21.015  1.00 132.51 183 A 1 
ATOM 937  H HD22 . LEU A 1 89  ? -48.162 -19.610 22.172  1.00 132.51 183 A 1 
ATOM 938  H HD23 . LEU A 1 89  ? -48.601 -21.116 22.425  1.00 132.51 183 A 1 
ATOM 939  N N    . HIS A 1 90  ? -50.657 -20.364 27.247  1.00 117.58 184 A 1 
ATOM 940  C CA   . HIS A 1 90  ? -50.500 -19.860 28.611  1.00 117.32 184 A 1 
ATOM 941  C C    . HIS A 1 90  ? -50.883 -20.924 29.625  1.00 125.90 184 A 1 
ATOM 942  O O    . HIS A 1 90  ? -51.773 -20.732 30.458  1.00 136.01 184 A 1 
ATOM 943  C CB   . HIS A 1 90  ? -51.317 -18.588 28.827  1.00 120.73 184 A 1 
ATOM 944  C CG   . HIS A 1 90  ? -50.831 -17.411 28.044  1.00 112.44 184 A 1 
ATOM 945  N ND1  . HIS A 1 90  ? -49.773 -16.636 28.463  1.00 102.39 184 A 1 
ATOM 946  C CD2  . HIS A 1 90  ? -51.263 -16.864 26.883  1.00 109.02 184 A 1 
ATOM 947  C CE1  . HIS A 1 90  ? -49.568 -15.667 27.591  1.00 101.12 184 A 1 
ATOM 948  N NE2  . HIS A 1 90  ? -50.458 -15.782 26.622  1.00 101.35 184 A 1 
ATOM 949  H H    . HIS A 1 90  ? -51.396 -20.784 27.117  1.00 140.85 184 A 1 
ATOM 950  H HA   . HIS A 1 90  ? -49.566 -19.638 28.754  1.00 140.54 184 A 1 
ATOM 951  H HB2  . HIS A 1 90  ? -52.235 -18.760 28.564  1.00 144.63 184 A 1 
ATOM 952  H HB3  . HIS A 1 90  ? -51.284 -18.352 29.767  1.00 144.63 184 A 1 
ATOM 953  H HD2  . HIS A 1 90  ? -51.969 -17.166 26.359  1.00 130.58 184 A 1 
ATOM 954  H HE1  . HIS A 1 90  ? -48.908 -15.014 27.649  1.00 121.10 184 A 1 
ATOM 955  H HE2  . HIS A 1 90  ? -50.522 -15.264 25.939  1.00 121.38 184 A 1 
ATOM 956  N N    . PRO A 1 91  ? -50.225 -22.075 29.566  1.00 138.01 185 A 1 
ATOM 957  C CA   . PRO A 1 91  ? -50.623 -23.212 30.393  1.00 137.00 185 A 1 
ATOM 958  C C    . PRO A 1 91  ? -50.502 -22.833 31.862  1.00 136.35 185 A 1 
ATOM 959  O O    . PRO A 1 91  ? -49.809 -21.881 32.230  1.00 127.15 185 A 1 
ATOM 960  C CB   . PRO A 1 91  ? -49.657 -24.325 29.977  1.00 143.84 185 A 1 
ATOM 961  C CG   . PRO A 1 91  ? -48.509 -23.643 29.383  1.00 123.72 185 A 1 
ATOM 962  C CD   . PRO A 1 91  ? -49.023 -22.373 28.770  1.00 122.47 185 A 1 
ATOM 963  H HA   . PRO A 1 91  ? -51.535 -23.478 30.196  1.00 164.15 185 A 1 
ATOM 964  H HB2  . PRO A 1 91  ? -49.387 -24.831 30.760  1.00 172.36 185 A 1 
ATOM 965  H HB3  . PRO A 1 91  ? -50.086 -24.903 29.327  1.00 172.36 185 A 1 
ATOM 966  H HG2  . PRO A 1 91  ? -47.859 -23.444 30.075  1.00 148.22 185 A 1 
ATOM 967  H HG3  . PRO A 1 91  ? -48.115 -24.210 28.702  1.00 148.22 185 A 1 
ATOM 968  H HD2  . PRO A 1 91  ? -48.369 -21.662 28.865  1.00 146.72 185 A 1 
ATOM 969  H HD3  . PRO A 1 91  ? -49.259 -22.517 27.840  1.00 146.72 185 A 1 
ATOM 970  N N    . GLN A 1 92  ? -51.189 -23.584 32.707  1.00 139.71 186 A 1 
ATOM 971  C CA   . GLN A 1 92  ? -51.140 -23.325 34.134  1.00 143.95 186 A 1 
ATOM 972  C C    . GLN A 1 92  ? -49.833 -23.842 34.710  1.00 145.88 186 A 1 
ATOM 973  O O    . GLN A 1 92  ? -49.284 -24.846 34.247  1.00 150.04 186 A 1 
ATOM 974  C CB   . GLN A 1 92  ? -52.289 -24.086 34.807  1.00 144.06 186 A 1 
ATOM 975  C CG   . GLN A 1 92  ? -52.576 -23.813 36.275  1.00 159.08 186 A 1 
ATOM 976  C CD   . GLN A 1 92  ? -52.874 -22.372 36.602  1.00 167.28 186 A 1 
ATOM 977  O OE1  . GLN A 1 92  ? -53.007 -21.525 35.717  1.00 149.47 186 A 1 
ATOM 978  N NE2  . GLN A 1 92  ? -53.003 -22.090 37.894  1.00 165.90 186 A 1 
ATOM 979  H H    . GLN A 1 92  ? -51.689 -24.246 32.481  1.00 167.41 186 A 1 
ATOM 980  H HA   . GLN A 1 92  ? -51.226 -22.376 34.315  1.00 172.49 186 A 1 
ATOM 981  H HB2  . GLN A 1 92  ? -53.103 -23.884 34.319  1.00 172.62 186 A 1 
ATOM 982  H HB3  . GLN A 1 92  ? -52.101 -25.034 34.729  1.00 172.62 186 A 1 
ATOM 983  H HG2  . GLN A 1 92  ? -53.345 -24.339 36.543  1.00 190.65 186 A 1 
ATOM 984  H HG3  . GLN A 1 92  ? -51.802 -24.078 36.797  1.00 190.65 186 A 1 
ATOM 985  H HE21 . GLN A 1 92  ? -52.906 -22.710 38.482  1.00 198.84 186 A 1 
ATOM 986  H HE22 . GLN A 1 92  ? -53.175 -21.285 38.144  1.00 198.84 186 A 1 
ATOM 987  N N    . LYS A 1 93  ? -49.316 -23.133 35.719  1.00 147.09 187 A 1 
ATOM 988  C CA   . LYS A 1 93  ? -48.120 -23.626 36.382  1.00 144.02 187 A 1 
ATOM 989  C C    . LYS A 1 93  ? -48.435 -25.035 36.856  1.00 154.26 187 A 1 
ATOM 990  O O    . LYS A 1 93  ? -49.463 -25.276 37.495  1.00 178.58 187 A 1 
ATOM 991  C CB   . LYS A 1 93  ? -47.712 -22.703 37.532  1.00 151.91 187 A 1 
ATOM 992  C CG   . LYS A 1 93  ? -46.394 -23.055 38.230  1.00 169.99 187 A 1 
ATOM 993  C CD   . LYS A 1 93  ? -45.215 -23.366 37.301  1.00 194.88 187 A 1 
ATOM 994  C CE   . LYS A 1 93  ? -43.967 -23.613 38.154  1.00 181.17 187 A 1 
ATOM 995  N NZ   . LYS A 1 93  ? -42.693 -23.800 37.404  1.00 142.78 187 A 1 
ATOM 996  H H    . LYS A 1 93  ? -49.629 -22.393 36.025  1.00 176.26 187 A 1 
ATOM 997  H HA   . LYS A 1 93  ? -47.389 -23.669 35.746  1.00 172.58 187 A 1 
ATOM 998  H HB2  . LYS A 1 93  ? -47.625 -21.801 37.185  1.00 182.04 187 A 1 
ATOM 999  H HB3  . LYS A 1 93  ? -48.411 -22.724 38.204  1.00 182.04 187 A 1 
ATOM 1000 H HG2  . LYS A 1 93  ? -46.133 -22.306 38.789  1.00 203.75 187 A 1 
ATOM 1001 H HG3  . LYS A 1 93  ? -46.540 -23.837 38.785  1.00 203.75 187 A 1 
ATOM 1002 H HD2  . LYS A 1 93  ? -45.404 -24.165 36.786  1.00 233.61 187 A 1 
ATOM 1003 H HD3  . LYS A 1 93  ? -45.048 -22.610 36.717  1.00 233.61 187 A 1 
ATOM 1004 H HE2  . LYS A 1 93  ? -43.847 -22.855 38.746  1.00 217.16 187 A 1 
ATOM 1005 H HE3  . LYS A 1 93  ? -44.112 -24.414 38.682  1.00 217.16 187 A 1 
ATOM 1006 H HZ1  . LYS A 1 93  ? -42.023 -23.937 37.974  1.00 171.09 187 A 1 
ATOM 1007 H HZ2  . LYS A 1 93  ? -42.760 -24.501 36.861  1.00 171.09 187 A 1 
ATOM 1008 H HZ3  . LYS A 1 93  ? -42.517 -23.074 36.920  1.00 171.09 187 A 1 
ATOM 1009 N N    . ASP A 1 94  ? -47.548 -25.961 36.535  1.00 168.76 188 A 1 
ATOM 1010 C CA   . ASP A 1 94  ? -47.625 -27.351 36.969  1.00 166.41 188 A 1 
ATOM 1011 C C    . ASP A 1 94  ? -46.491 -27.672 37.932  1.00 167.51 188 A 1 
ATOM 1012 O O    . ASP A 1 94  ? -45.330 -27.736 37.518  1.00 160.03 188 A 1 
ATOM 1013 C CB   . ASP A 1 94  ? -47.598 -28.267 35.747  1.00 148.34 188 A 1 
ATOM 1014 C CG   . ASP A 1 94  ? -47.516 -29.744 36.110  1.00 153.93 188 A 1 
ATOM 1015 O OD1  . ASP A 1 94  ? -47.118 -30.087 37.242  1.00 149.78 188 A 1 
ATOM 1016 O OD2  . ASP A 1 94  ? -47.863 -30.577 35.249  1.00 159.20 188 A 1 
ATOM 1017 H H    . ASP A 1 94  ? -46.861 -25.803 36.043  1.00 202.27 188 A 1 
ATOM 1018 H HA   . ASP A 1 94  ? -48.464 -27.493 37.434  1.00 199.45 188 A 1 
ATOM 1019 H HB2  . ASP A 1 94  ? -48.410 -28.130 35.233  1.00 177.76 188 A 1 
ATOM 1020 H HB3  . ASP A 1 94  ? -46.823 -28.048 35.206  1.00 177.76 188 A 1 
ATOM 1021 N N    . GLU A 1 95  ? -46.807 -27.873 39.212  1.00 175.60 189 A 1 
ATOM 1022 C CA   . GLU A 1 95  ? -45.708 -27.923 40.160  1.00 172.59 189 A 1 
ATOM 1023 C C    . GLU A 1 95  ? -45.015 -29.279 40.109  1.00 169.05 189 A 1 
ATOM 1024 O O    . GLU A 1 95  ? -43.782 -29.341 40.169  1.00 171.82 189 A 1 
ATOM 1025 C CB   . GLU A 1 95  ? -46.235 -27.699 41.582  1.00 173.31 189 A 1 
ATOM 1026 C CG   . GLU A 1 95  ? -47.058 -26.440 41.819  1.00 172.52 189 A 1 
ATOM 1027 C CD   . GLU A 1 95  ? -46.207 -25.249 42.215  1.00 194.63 189 A 1 
ATOM 1028 O OE1  . GLU A 1 95  ? -45.784 -24.478 41.327  1.00 202.29 189 A 1 
ATOM 1029 O OE2  . GLU A 1 95  ? -45.937 -25.103 43.425  1.00 192.18 189 A 1 
ATOM 1030 H H    . GLU A 1 95  ? -47.597 -27.977 39.536  1.00 210.48 189 A 1 
ATOM 1031 H HA   . GLU A 1 95  ? -45.061 -27.231 39.952  1.00 206.86 189 A 1 
ATOM 1032 H HB2  . GLU A 1 95  ? -46.793 -28.455 41.819  1.00 207.73 189 A 1 
ATOM 1033 H HB3  . GLU A 1 95  ? -45.475 -27.662 42.183  1.00 207.73 189 A 1 
ATOM 1034 H HG2  . GLU A 1 95  ? -47.530 -26.213 41.003  1.00 206.78 189 A 1 
ATOM 1035 H HG3  . GLU A 1 95  ? -47.692 -26.607 42.534  1.00 206.78 189 A 1 
ATOM 1036 N N    . GLU A 1 96  ? -45.771 -30.382 40.022  1.00 164.19 190 A 1 
ATOM 1037 C CA   . GLU A 1 96  ? -45.105 -31.678 40.052  1.00 158.24 190 A 1 
ATOM 1038 C C    . GLU A 1 96  ? -44.230 -31.930 38.828  1.00 151.37 190 A 1 
ATOM 1039 O O    . GLU A 1 96  ? -43.187 -32.582 38.942  1.00 140.23 190 A 1 
ATOM 1040 C CB   . GLU A 1 96  ? -46.134 -32.810 40.104  1.00 163.72 190 A 1 
ATOM 1041 C CG   . GLU A 1 96  ? -46.923 -32.982 41.386  1.00 175.77 190 A 1 
ATOM 1042 C CD   . GLU A 1 96  ? -48.123 -33.904 41.191  1.00 168.21 190 A 1 
ATOM 1043 O OE1  . GLU A 1 96  ? -48.592 -34.051 40.038  1.00 163.55 190 A 1 
ATOM 1044 O OE2  . GLU A 1 96  ? -48.541 -34.543 42.176  1.00 160.62 190 A 1 
ATOM 1045 H H    . GLU A 1 96  ? -46.627 -30.404 39.949  1.00 196.78 190 A 1 
ATOM 1046 H HA   . GLU A 1 96  ? -44.547 -31.735 40.843  1.00 189.65 190 A 1 
ATOM 1047 H HB2  . GLU A 1 96  ? -46.778 -32.663 39.393  1.00 196.22 190 A 1 
ATOM 1048 H HB3  . GLU A 1 96  ? -45.669 -33.646 39.944  1.00 196.22 190 A 1 
ATOM 1049 H HG2  . GLU A 1 96  ? -46.350 -33.371 42.065  1.00 210.68 190 A 1 
ATOM 1050 H HG3  . GLU A 1 96  ? -47.250 -32.117 41.679  1.00 210.68 190 A 1 
ATOM 1051 N N    . LEU A 1 97  ? -44.626 -31.426 37.657  1.00 160.57 191 A 1 
ATOM 1052 C CA   . LEU A 1 97  ? -43.814 -31.564 36.446  1.00 143.92 191 A 1 
ATOM 1053 C C    . LEU A 1 97  ? -43.905 -30.366 35.506  1.00 135.77 191 A 1 
ATOM 1054 O O    . LEU A 1 97  ? -44.736 -30.359 34.589  1.00 131.89 191 A 1 
ATOM 1055 C CB   . LEU A 1 97  ? -44.210 -32.835 35.695  1.00 138.12 191 A 1 
ATOM 1056 C CG   . LEU A 1 97  ? -43.267 -33.338 34.599  1.00 125.33 191 A 1 
ATOM 1057 C CD1  . LEU A 1 97  ? -41.836 -33.487 35.117  1.00 122.50 191 A 1 
ATOM 1058 C CD2  . LEU A 1 97  ? -43.772 -34.649 34.007  1.00 120.49 191 A 1 
ATOM 1059 H H    . LEU A 1 97  ? -45.362 -30.999 37.538  1.00 192.43 191 A 1 
ATOM 1060 H HA   . LEU A 1 97  ? -42.885 -31.658 36.708  1.00 172.46 191 A 1 
ATOM 1061 H HB2  . LEU A 1 97  ? -44.297 -33.551 36.344  1.00 165.49 191 A 1 
ATOM 1062 H HB3  . LEU A 1 97  ? -45.072 -32.680 35.278  1.00 165.49 191 A 1 
ATOM 1063 H HG   . LEU A 1 97  ? -43.251 -32.683 33.883  1.00 150.15 191 A 1 
ATOM 1064 H HD11 . LEU A 1 97  ? -41.271 -33.807 34.397  1.00 146.75 191 A 1 
ATOM 1065 H HD12 . LEU A 1 97  ? -41.522 -32.624 35.427  1.00 146.75 191 A 1 
ATOM 1066 H HD13 . LEU A 1 97  ? -41.831 -34.124 35.849  1.00 146.75 191 A 1 
ATOM 1067 H HD21 . LEU A 1 97  ? -43.155 -34.941 33.317  1.00 144.34 191 A 1 
ATOM 1068 H HD22 . LEU A 1 97  ? -43.821 -35.314 34.711  1.00 144.34 191 A 1 
ATOM 1069 H HD23 . LEU A 1 97  ? -44.652 -34.504 33.625  1.00 144.34 191 A 1 
ATOM 1070 N N    . PRO A 1 98  ? -43.087 -29.329 35.696  1.00 130.43 192 A 1 
ATOM 1071 C CA   . PRO A 1 98  ? -43.228 -28.167 34.797  1.00 127.66 192 A 1 
ATOM 1072 C C    . PRO A 1 98  ? -43.191 -28.580 33.323  1.00 118.14 192 A 1 
ATOM 1073 O O    . PRO A 1 98  ? -43.804 -27.924 32.457  1.00 119.38 192 A 1 
ATOM 1074 C CB   . PRO A 1 98  ? -42.032 -27.287 35.179  1.00 126.55 192 A 1 
ATOM 1075 C CG   . PRO A 1 98  ? -41.798 -27.599 36.621  1.00 131.55 192 A 1 
ATOM 1076 C CD   . PRO A 1 98  ? -42.125 -29.070 36.782  1.00 133.00 192 A 1 
ATOM 1077 H HA   . PRO A 1 98  ? -44.053 -27.691 34.981  1.00 152.94 192 A 1 
ATOM 1078 H HB2  . PRO A 1 98  ? -41.260 -27.529 34.644  1.00 151.62 192 A 1 
ATOM 1079 H HB3  . PRO A 1 98  ? -42.258 -26.352 35.059  1.00 151.62 192 A 1 
ATOM 1080 H HG2  . PRO A 1 98  ? -40.870 -27.429 36.845  1.00 157.62 192 A 1 
ATOM 1081 H HG3  . PRO A 1 98  ? -42.386 -27.057 37.170  1.00 157.62 192 A 1 
ATOM 1082 H HD2  . PRO A 1 98  ? -41.327 -29.608 36.663  1.00 159.36 192 A 1 
ATOM 1083 H HD3  . PRO A 1 98  ? -42.537 -29.232 37.645  1.00 159.36 192 A 1 
ATOM 1084 N N    . LEU A 1 99  ? -42.428 -29.629 33.018  1.00 110.52 193 A 1 
ATOM 1085 C CA   . LEU A 1 99  ? -42.291 -30.155 31.667  1.00 118.26 193 A 1 
ATOM 1086 C C    . LEU A 1 99  ? -43.652 -30.220 30.979  1.00 119.89 193 A 1 
ATOM 1087 O O    . LEU A 1 99  ? -43.737 -29.933 29.784  1.00 130.14 193 A 1 
ATOM 1088 C CB   . LEU A 1 99  ? -41.546 -31.493 31.672  1.00 129.17 193 A 1 
ATOM 1089 C CG   . LEU A 1 99  ? -40.983 -31.855 30.292  1.00 130.50 193 A 1 
ATOM 1090 C CD1  . LEU A 1 99  ? -39.627 -31.217 30.048  1.00 143.02 193 A 1 
ATOM 1091 C CD2  . LEU A 1 99  ? -40.811 -33.354 30.222  1.00 114.12 193 A 1 
ATOM 1092 H H    . LEU A 1 99  ? -41.968 -30.065 33.599  1.00 132.37 193 A 1 
ATOM 1093 H HA   . LEU A 1 99  ? -41.747 -29.533 31.158  1.00 141.67 193 A 1 
ATOM 1094 H HB2  . LEU A 1 99  ? -40.805 -31.442 32.295  1.00 154.76 193 A 1 
ATOM 1095 H HB3  . LEU A 1 99  ? -42.159 -32.196 31.940  1.00 154.76 193 A 1 
ATOM 1096 H HG   . LEU A 1 99  ? -41.596 -31.573 29.596  1.00 156.36 193 A 1 
ATOM 1097 H HD11 . LEU A 1 99  ? -39.312 -31.473 29.167  1.00 171.38 193 A 1 
ATOM 1098 H HD12 . LEU A 1 99  ? -39.718 -30.253 30.100  1.00 171.38 193 A 1 
ATOM 1099 H HD13 . LEU A 1 99  ? -39.005 -31.528 30.726  1.00 171.38 193 A 1 
ATOM 1100 H HD21 . LEU A 1 99  ? -40.455 -33.590 29.351  1.00 136.70 193 A 1 
ATOM 1101 H HD22 . LEU A 1 99  ? -40.197 -33.635 30.918  1.00 136.70 193 A 1 
ATOM 1102 H HD23 . LEU A 1 99  ? -41.674 -33.777 30.352  1.00 136.70 193 A 1 
ATOM 1103 N N    . ARG A 1 100 ? -44.714 -30.643 31.680  1.00 117.76 194 A 1 
ATOM 1104 C CA   . ARG A 1 100 ? -45.995 -30.808 30.996  1.00 120.01 194 A 1 
ATOM 1105 C C    . ARG A 1 100 ? -46.549 -29.456 30.561  1.00 127.54 194 A 1 
ATOM 1106 O O    . ARG A 1 100 ? -47.170 -29.342 29.490  1.00 115.74 194 A 1 
ATOM 1107 C CB   . ARG A 1 100 ? -46.988 -31.482 31.959  1.00 146.63 194 A 1 
ATOM 1108 C CG   . ARG A 1 100 ? -46.621 -32.902 32.386  1.00 158.50 194 A 1 
ATOM 1109 C CD   . ARG A 1 100 ? -47.704 -33.601 33.232  1.00 156.91 194 A 1 
ATOM 1110 N NE   . ARG A 1 100 ? -47.784 -33.071 34.599  1.00 156.91 194 A 1 
ATOM 1111 C CZ   . ARG A 1 100 ? -47.897 -33.819 35.700  1.00 148.72 194 A 1 
ATOM 1112 N NH1  . ARG A 1 100 ? -47.946 -35.144 35.621  1.00 163.19 194 A 1 
ATOM 1113 N NH2  . ARG A 1 100 ? -47.950 -33.250 36.899  1.00 139.09 194 A 1 
ATOM 1114 H H    . ARG A 1 100 ? -44.717 -30.834 32.519  1.00 141.07 194 A 1 
ATOM 1115 H HA   . ARG A 1 100 ? -45.883 -31.369 30.214  1.00 143.76 194 A 1 
ATOM 1116 H HB2  . ARG A 1 100 ? -47.051 -30.943 32.763  1.00 175.71 194 A 1 
ATOM 1117 H HB3  . ARG A 1 100 ? -47.855 -31.523 31.526  1.00 175.71 194 A 1 
ATOM 1118 H HG2  . ARG A 1 100 ? -46.474 -33.439 31.592  1.00 189.95 194 A 1 
ATOM 1119 H HG3  . ARG A 1 100 ? -45.809 -32.869 32.915  1.00 189.95 194 A 1 
ATOM 1120 H HD2  . ARG A 1 100 ? -48.567 -33.473 32.809  1.00 188.05 194 A 1 
ATOM 1121 H HD3  . ARG A 1 100 ? -47.499 -34.548 33.289  1.00 188.05 194 A 1 
ATOM 1122 H HE   . ARG A 1 100 ? -47.756 -32.217 34.698  1.00 188.05 194 A 1 
ATOM 1123 H HH11 . ARG A 1 100 ? -47.909 -35.531 34.853  1.00 195.58 194 A 1 
ATOM 1124 H HH12 . ARG A 1 100 ? -48.019 -35.615 36.337  1.00 195.58 194 A 1 
ATOM 1125 H HH21 . ARG A 1 100 ? -47.920 -32.394 36.970  1.00 166.66 194 A 1 
ATOM 1126 H HH22 . ARG A 1 100 ? -48.025 -33.738 37.603  1.00 166.66 194 A 1 
ATOM 1127 N N    . SER A 1 101 ? -46.192 -28.398 31.290  1.00 124.86 195 A 1 
ATOM 1128 C CA   . SER A 1 101 ? -46.567 -27.049 30.887  1.00 114.95 195 A 1 
ATOM 1129 C C    . SER A 1 101 ? -45.783 -26.620 29.657  1.00 110.24 195 A 1 
ATOM 1130 O O    . SER A 1 101 ? -46.351 -26.081 28.695  1.00 116.75 195 A 1 
ATOM 1131 C CB   . SER A 1 101 ? -46.354 -26.075 32.045  1.00 123.19 195 A 1 
ATOM 1132 O OG   . SER A 1 101 ? -47.375 -26.226 33.018  1.00 132.19 195 A 1 
ATOM 1133 H H    . SER A 1 101 ? -45.735 -28.437 32.017  1.00 149.59 195 A 1 
ATOM 1134 H HA   . SER A 1 101 ? -47.510 -27.040 30.659  1.00 137.70 195 A 1 
ATOM 1135 H HB2  . SER A 1 101 ? -45.495 -26.257 32.457  1.00 147.58 195 A 1 
ATOM 1136 H HB3  . SER A 1 101 ? -46.374 -25.168 31.703  1.00 147.58 195 A 1 
ATOM 1137 H HG   . SER A 1 101 ? -47.250 -25.688 33.651  1.00 158.38 195 A 1 
ATOM 1138 N N    . THR A 1 102 ? -44.459 -26.793 29.700  1.00 112.39 196 A 1 
ATOM 1139 C CA   . THR A 1 102 ? -43.659 -26.560 28.499  1.00 115.78 196 A 1 
ATOM 1140 C C    . THR A 1 102 ? -44.233 -27.288 27.293  1.00 106.27 196 A 1 
ATOM 1141 O O    . THR A 1 102 ? -44.283 -26.747 26.181  1.00 108.27 196 A 1 
ATOM 1142 C CB   . THR A 1 102 ? -42.227 -27.054 28.721  1.00 100.03 196 A 1 
ATOM 1143 O OG1  . THR A 1 102 ? -41.600 -26.305 29.769  1.00 104.31 196 A 1 
ATOM 1144 C CG2  . THR A 1 102 ? -41.400 -26.955 27.425  1.00 100.66 196 A 1 
ATOM 1145 H H    . THR A 1 102 ? -44.011 -27.037 30.392  1.00 134.62 196 A 1 
ATOM 1146 H HA   . THR A 1 102 ? -43.633 -25.611 28.304  1.00 138.69 196 A 1 
ATOM 1147 H HB   . THR A 1 102 ? -42.257 -27.988 28.981  1.00 119.79 196 A 1 
ATOM 1148 H HG1  . THR A 1 102 ? -41.577 -25.490 29.566  1.00 124.93 196 A 1 
ATOM 1149 H HG21 . THR A 1 102 ? -40.497 -27.272 27.584  1.00 120.55 196 A 1 
ATOM 1150 H HG22 . THR A 1 102 ? -41.806 -27.497 26.731  1.00 120.55 196 A 1 
ATOM 1151 H HG23 . THR A 1 102 ? -41.363 -26.034 27.125  1.00 120.55 196 A 1 
ATOM 1152 N N    . ARG A 1 103 ? -44.628 -28.540 27.500  1.00 106.94 197 A 1 
ATOM 1153 C CA   . ARG A 1 103 ? -45.114 -29.374 26.414  1.00 105.16 197 A 1 
ATOM 1154 C C    . ARG A 1 103 ? -46.365 -28.720 25.826  1.00 113.33 197 A 1 
ATOM 1155 O O    . ARG A 1 103 ? -46.539 -28.650 24.597  1.00 127.10 197 A 1 
ATOM 1156 C CB   . ARG A 1 103 ? -45.312 -30.802 26.946  1.00 102.10 197 A 1 
ATOM 1157 C CG   . ARG A 1 103 ? -45.826 -31.893 26.008  1.00 101.93 197 A 1 
ATOM 1158 C CD   . ARG A 1 103 ? -46.101 -31.428 24.609  1.00 107.06 197 A 1 
ATOM 1159 N NE   . ARG A 1 103 ? -46.334 -32.560 23.725  1.00 110.29 197 A 1 
ATOM 1160 C CZ   . ARG A 1 103 ? -46.639 -32.444 22.439  1.00 119.15 197 A 1 
ATOM 1161 N NH1  . ARG A 1 103 ? -46.800 -31.245 21.890  1.00 130.71 197 A 1 
ATOM 1162 N NH2  . ARG A 1 103 ? -46.787 -33.536 21.707  1.00 113.85 197 A 1 
ATOM 1163 H H    . ARG A 1 103 ? -44.624 -28.930 28.266  1.00 128.08 197 A 1 
ATOM 1164 H HA   . ARG A 1 103 ? -44.440 -29.406 25.717  1.00 125.95 197 A 1 
ATOM 1165 H HB2  . ARG A 1 103 ? -44.455 -31.109 27.283  1.00 122.27 197 A 1 
ATOM 1166 H HB3  . ARG A 1 103 ? -45.938 -30.754 27.684  1.00 122.27 197 A 1 
ATOM 1167 H HG2  . ARG A 1 103 ? -45.163 -32.598 25.958  1.00 122.07 197 A 1 
ATOM 1168 H HG3  . ARG A 1 103 ? -46.654 -32.247 26.368  1.00 122.07 197 A 1 
ATOM 1169 H HD2  . ARG A 1 103 ? -46.894 -30.869 24.605  1.00 128.23 197 A 1 
ATOM 1170 H HD3  . ARG A 1 103 ? -45.336 -30.933 24.277  1.00 128.23 197 A 1 
ATOM 1171 H HE   . ARG A 1 103 ? -46.351 -33.346 24.074  1.00 132.10 197 A 1 
ATOM 1172 H HH11 . ARG A 1 103 ? -46.692 -30.537 22.364  1.00 156.61 197 A 1 
ATOM 1173 H HH12 . ARG A 1 103 ? -47.005 -31.178 21.057  1.00 156.61 197 A 1 
ATOM 1174 H HH21 . ARG A 1 103 ? -46.694 -34.312 22.068  1.00 136.38 197 A 1 
ATOM 1175 H HH22 . ARG A 1 103 ? -47.006 -33.472 20.878  1.00 136.38 197 A 1 
ATOM 1176 N N    . LYS A 1 104 ? -47.216 -28.162 26.703  1.00 119.60 198 A 1 
ATOM 1177 C CA   . LYS A 1 104 ? -48.435 -27.514 26.222  1.00 121.46 198 A 1 
ATOM 1178 C C    . LYS A 1 104 ? -48.085 -26.270 25.402  1.00 112.78 198 A 1 
ATOM 1179 O O    . LYS A 1 104 ? -48.686 -26.016 24.349  1.00 111.19 198 A 1 
ATOM 1180 C CB   . LYS A 1 104 ? -49.318 -27.081 27.401  1.00 118.53 198 A 1 
ATOM 1181 C CG   . LYS A 1 104 ? -50.361 -28.074 27.940  1.00 130.32 198 A 1 
ATOM 1182 C CD   . LYS A 1 104 ? -50.746 -27.730 29.399  1.00 144.02 198 A 1 
ATOM 1183 C CE   . LYS A 1 104 ? -50.442 -28.804 30.429  1.00 148.52 198 A 1 
ATOM 1184 N NZ   . LYS A 1 104 ? -50.602 -28.243 31.812  1.00 134.83 198 A 1 
ATOM 1185 H H    . LYS A 1 104 ? -47.110 -28.148 27.557  1.00 143.27 198 A 1 
ATOM 1186 H HA   . LYS A 1 104 ? -48.937 -28.128 25.663  1.00 145.50 198 A 1 
ATOM 1187 H HB2  . LYS A 1 104 ? -48.734 -26.858 28.143  1.00 142.00 198 A 1 
ATOM 1188 H HB3  . LYS A 1 104 ? -49.803 -26.285 27.132  1.00 142.00 198 A 1 
ATOM 1189 H HG2  . LYS A 1 104 ? -51.161 -28.030 27.393  1.00 156.14 198 A 1 
ATOM 1190 H HG3  . LYS A 1 104 ? -49.990 -28.971 27.925  1.00 156.14 198 A 1 
ATOM 1191 H HD2  . LYS A 1 104 ? -50.265 -26.930 29.662  1.00 172.57 198 A 1 
ATOM 1192 H HD3  . LYS A 1 104 ? -51.701 -27.559 29.431  1.00 172.57 198 A 1 
ATOM 1193 H HE2  . LYS A 1 104 ? -51.062 -29.543 30.322  1.00 177.98 198 A 1 
ATOM 1194 H HE3  . LYS A 1 104 ? -49.527 -29.108 30.322  1.00 177.98 198 A 1 
ATOM 1195 H HZ1  . LYS A 1 104 ? -50.424 -28.870 32.418  1.00 161.55 198 A 1 
ATOM 1196 H HZ2  . LYS A 1 104 ? -50.042 -27.561 31.930  1.00 161.55 198 A 1 
ATOM 1197 H HZ3  . LYS A 1 104 ? -51.436 -27.956 31.930  1.00 161.55 198 A 1 
ATOM 1198 N N    . LEU A 1 105 ? -47.124 -25.476 25.888  1.00 109.85 199 A 1 
ATOM 1199 C CA   . LEU A 1 105 ? -46.656 -24.298 25.150  1.00 107.28 199 A 1 
ATOM 1200 C C    . LEU A 1 105 ? -46.142 -24.663 23.762  1.00 107.07 199 A 1 
ATOM 1201 O O    . LEU A 1 105 ? -46.367 -23.933 22.786  1.00 110.42 199 A 1 
ATOM 1202 C CB   . LEU A 1 105 ? -45.563 -23.582 25.940  1.00 101.68 199 A 1 
ATOM 1203 C CG   . LEU A 1 105 ? -44.821 -22.450 25.215  1.00 94.81  199 A 1 
ATOM 1204 C CD1  . LEU A 1 105 ? -45.743 -21.400 24.614  1.00 95.74  199 A 1 
ATOM 1205 C CD2  . LEU A 1 105 ? -43.830 -21.797 26.170  1.00 93.00  199 A 1 
ATOM 1206 H H    . LEU A 1 105 ? -46.728 -25.598 26.642  1.00 131.58 199 A 1 
ATOM 1207 H HA   . LEU A 1 105 ? -47.397 -23.681 25.041  1.00 128.49 199 A 1 
ATOM 1208 H HB2  . LEU A 1 105 ? -45.965 -23.199 26.735  1.00 121.77 199 A 1 
ATOM 1209 H HB3  . LEU A 1 105 ? -44.898 -24.239 26.201  1.00 121.77 199 A 1 
ATOM 1210 H HG   . LEU A 1 105 ? -44.310 -22.836 24.487  1.00 113.52 199 A 1 
ATOM 1211 H HD11 . LEU A 1 105 ? -45.205 -20.722 24.175  1.00 114.65 199 A 1 
ATOM 1212 H HD12 . LEU A 1 105 ? -46.328 -21.826 23.968  1.00 114.65 199 A 1 
ATOM 1213 H HD13 . LEU A 1 105 ? -46.269 -20.998 25.323  1.00 114.65 199 A 1 
ATOM 1214 H HD21 . LEU A 1 105 ? -43.366 -21.084 25.705  1.00 111.35 199 A 1 
ATOM 1215 H HD22 . LEU A 1 105 ? -44.314 -21.438 26.930  1.00 111.35 199 A 1 
ATOM 1216 H HD23 . LEU A 1 105 ? -43.194 -22.466 26.469  1.00 111.35 199 A 1 
ATOM 1217 N N    . LEU A 1 106 ? -45.398 -25.761 23.668  1.00 112.19 200 A 1 
ATOM 1218 C CA   . LEU A 1 106 ? -44.906 -26.220 22.373  1.00 103.18 200 A 1 
ATOM 1219 C C    . LEU A 1 106 ? -46.067 -26.573 21.451  1.00 108.12 200 A 1 
ATOM 1220 O O    . LEU A 1 106 ? -46.060 -26.232 20.257  1.00 110.61 200 A 1 
ATOM 1221 C CB   . LEU A 1 106 ? -43.983 -27.412 22.617  1.00 109.28 200 A 1 
ATOM 1222 C CG   . LEU A 1 106 ? -42.654 -27.016 23.267  1.00 106.74 200 A 1 
ATOM 1223 C CD1  . LEU A 1 106 ? -41.807 -28.215 23.537  1.00 99.70  200 A 1 
ATOM 1224 C CD2  . LEU A 1 106 ? -41.854 -26.086 22.350  1.00 101.07 200 A 1 
ATOM 1225 H H    . LEU A 1 106 ? -45.165 -26.255 24.333  1.00 134.38 200 A 1 
ATOM 1226 H HA   . LEU A 1 106 ? -44.389 -25.514 21.956  1.00 123.57 200 A 1 
ATOM 1227 H HB2  . LEU A 1 106 ? -44.429 -28.041 23.206  1.00 130.90 200 A 1 
ATOM 1228 H HB3  . LEU A 1 106 ? -43.786 -27.837 21.767  1.00 130.90 200 A 1 
ATOM 1229 H HG   . LEU A 1 106 ? -42.822 -26.558 24.106  1.00 127.85 200 A 1 
ATOM 1230 H HD11 . LEU A 1 106 ? -40.976 -27.929 23.947  1.00 119.39 200 A 1 
ATOM 1231 H HD12 . LEU A 1 106 ? -42.285 -28.811 24.135  1.00 119.39 200 A 1 
ATOM 1232 H HD13 . LEU A 1 106 ? -41.624 -28.667 22.698  1.00 119.39 200 A 1 
ATOM 1233 H HD21 . LEU A 1 106 ? -41.020 -25.853 22.788  1.00 121.04 200 A 1 
ATOM 1234 H HD22 . LEU A 1 106 ? -41.672 -26.546 21.516  1.00 121.04 200 A 1 
ATOM 1235 H HD23 . LEU A 1 106 ? -42.374 -25.286 22.181  1.00 121.04 200 A 1 
ATOM 1236 N N    . ASP A 1 107 ? -47.090 -27.235 21.997  1.00 125.23 201 A 1 
ATOM 1237 C CA   . ASP A 1 107 ? -48.232 -27.616 21.170  1.00 124.84 201 A 1 
ATOM 1238 C C    . ASP A 1 107 ? -48.926 -26.369 20.633  1.00 127.72 201 A 1 
ATOM 1239 O O    . ASP A 1 107 ? -49.297 -26.294 19.450  1.00 120.35 201 A 1 
ATOM 1240 C CB   . ASP A 1 107 ? -49.203 -28.458 21.998  1.00 109.83 201 A 1 
ATOM 1241 C CG   . ASP A 1 107 ? -50.128 -29.309 21.144  1.00 127.56 201 A 1 
ATOM 1242 O OD1  . ASP A 1 107 ? -49.687 -29.798 20.081  1.00 125.19 201 A 1 
ATOM 1243 O OD2  . ASP A 1 107 ? -51.299 -29.493 21.544  1.00 142.22 201 A 1 
ATOM 1244 H H    . ASP A 1 107 ? -47.146 -27.470 22.822  1.00 150.03 201 A 1 
ATOM 1245 H HA   . ASP A 1 107 ? -47.927 -28.147 20.418  1.00 149.57 201 A 1 
ATOM 1246 H HB2  . ASP A 1 107 ? -48.694 -29.052 22.572  1.00 131.55 201 A 1 
ATOM 1247 H HB3  . ASP A 1 107 ? -49.753 -27.868 22.537  1.00 131.55 201 A 1 
ATOM 1248 N N    . GLY A 1 108 ? -49.052 -25.357 21.492  1.00 120.05 202 A 1 
ATOM 1249 C CA   . GLY A 1 108 ? -49.578 -24.071 21.066  1.00 122.68 202 A 1 
ATOM 1250 C C    . GLY A 1 108 ? -48.791 -23.468 19.918  1.00 116.25 202 A 1 
ATOM 1251 O O    . GLY A 1 108 ? -49.358 -23.088 18.891  1.00 110.14 202 A 1 
ATOM 1252 H H    . GLY A 1 108 ? -48.839 -25.394 22.325  1.00 143.81 202 A 1 
ATOM 1253 H HA2  . GLY A 1 108 ? -50.500 -24.178 20.783  1.00 146.97 202 A 1 
ATOM 1254 H HA3  . GLY A 1 108 ? -49.556 -23.451 21.811  1.00 146.97 202 A 1 
ATOM 1255 N N    . LEU A 1 109 ? -47.480 -23.321 20.109  1.00 106.21 203 A 1 
ATOM 1256 C CA   . LEU A 1 109 ? -46.607 -22.783 19.066  1.00 94.66  203 A 1 
ATOM 1257 C C    . LEU A 1 109 ? -46.745 -23.518 17.735  1.00 102.99 203 A 1 
ATOM 1258 O O    . LEU A 1 109 ? -46.735 -22.887 16.667  1.00 104.23 203 A 1 
ATOM 1259 C CB   . LEU A 1 109 ? -45.155 -22.838 19.535  1.00 94.01  203 A 1 
ATOM 1260 C CG   . LEU A 1 109 ? -44.835 -21.957 20.744  1.00 90.37  203 A 1 
ATOM 1261 C CD1  . LEU A 1 109 ? -43.413 -22.222 21.220  1.00 92.17  203 A 1 
ATOM 1262 C CD2  . LEU A 1 109 ? -45.056 -20.479 20.445  1.00 100.54 203 A 1 
ATOM 1263 H H    . LEU A 1 109 ? -47.070 -23.526 20.836  1.00 127.21 203 A 1 
ATOM 1264 H HA   . LEU A 1 109 ? -46.837 -21.853 18.916  1.00 113.34 203 A 1 
ATOM 1265 H HB2  . LEU A 1 109 ? -44.942 -23.753 19.774  1.00 112.56 203 A 1 
ATOM 1266 H HB3  . LEU A 1 109 ? -44.584 -22.551 18.805  1.00 112.56 203 A 1 
ATOM 1267 H HG   . LEU A 1 109 ? -45.434 -22.200 21.467  1.00 108.20 203 A 1 
ATOM 1268 H HD11 . LEU A 1 109 ? -43.227 -21.656 21.986  1.00 110.36 203 A 1 
ATOM 1269 H HD12 . LEU A 1 109 ? -43.333 -23.155 21.470  1.00 110.36 203 A 1 
ATOM 1270 H HD13 . LEU A 1 109 ? -42.796 -22.017 20.500  1.00 110.36 203 A 1 
ATOM 1271 H HD21 . LEU A 1 109 ? -44.841 -19.962 21.237  1.00 120.41 203 A 1 
ATOM 1272 H HD22 . LEU A 1 109 ? -44.478 -20.215 19.712  1.00 120.41 203 A 1 
ATOM 1273 H HD23 . LEU A 1 109 ? -45.985 -20.341 20.202  1.00 120.41 203 A 1 
ATOM 1274 N N    . LYS A 1 110 ? -46.956 -24.835 17.764  1.00 103.22 204 A 1 
ATOM 1275 C CA   . LYS A 1 110 ? -47.151 -25.521 16.488  1.00 103.32 204 A 1 
ATOM 1276 C C    . LYS A 1 110 ? -48.507 -25.193 15.887  1.00 117.79 204 A 1 
ATOM 1277 O O    . LYS A 1 110 ? -48.636 -25.059 14.659  1.00 117.00 204 A 1 
ATOM 1278 C CB   . LYS A 1 110 ? -47.031 -27.029 16.667  1.00 106.73 204 A 1 
ATOM 1279 C CG   . LYS A 1 110 ? -46.934 -27.778 15.352  1.00 122.11 204 A 1 
ATOM 1280 C CD   . LYS A 1 110 ? -47.355 -29.221 15.501  1.00 118.73 204 A 1 
ATOM 1281 C CE   . LYS A 1 110 ? -46.314 -30.114 14.877  1.00 123.84 204 A 1 
ATOM 1282 N NZ   . LYS A 1 110 ? -46.658 -31.557 14.937  1.00 140.36 204 A 1 
ATOM 1283 H H    . LYS A 1 110 ? -46.989 -25.329 18.467  1.00 123.62 204 A 1 
ATOM 1284 H HA   . LYS A 1 110 ? -46.466 -25.234 15.864  1.00 123.73 204 A 1 
ATOM 1285 H HB2  . LYS A 1 110 ? -46.231 -27.223 17.180  1.00 127.84 204 A 1 
ATOM 1286 H HB3  . LYS A 1 110 ? -47.813 -27.354 17.139  1.00 127.84 204 A 1 
ATOM 1287 H HG2  . LYS A 1 110 ? -47.518 -27.357 14.701  1.00 146.29 204 A 1 
ATOM 1288 H HG3  . LYS A 1 110 ? -46.016 -27.760 15.040  1.00 146.29 204 A 1 
ATOM 1289 H HD2  . LYS A 1 110 ? -47.431 -29.443 16.442  1.00 142.23 204 A 1 
ATOM 1290 H HD3  . LYS A 1 110 ? -48.200 -29.364 15.046  1.00 142.23 204 A 1 
ATOM 1291 H HE2  . LYS A 1 110 ? -46.212 -29.871 13.943  1.00 148.36 204 A 1 
ATOM 1292 H HE3  . LYS A 1 110 ? -45.473 -29.989 15.344  1.00 148.36 204 A 1 
ATOM 1293 H HZ1  . LYS A 1 110 ? -46.014 -32.039 14.557  1.00 168.18 204 A 1 
ATOM 1294 H HZ2  . LYS A 1 110 ? -46.749 -31.812 15.785  1.00 168.18 204 A 1 
ATOM 1295 H HZ3  . LYS A 1 110 ? -47.423 -31.705 14.507  1.00 168.18 204 A 1 
ATOM 1296 N N    . LYS A 1 111 ? -49.528 -25.029 16.725  1.00 121.33 205 A 1 
ATOM 1297 C CA   . LYS A 1 111 ? -50.833 -24.734 16.151  1.00 116.73 205 A 1 
ATOM 1298 C C    . LYS A 1 111 ? -50.821 -23.336 15.547  1.00 117.79 205 A 1 
ATOM 1299 O O    . LYS A 1 111 ? -51.450 -23.094 14.506  1.00 107.71 205 A 1 
ATOM 1300 C CB   . LYS A 1 111 ? -51.913 -24.892 17.213  1.00 117.97 205 A 1 
ATOM 1301 C CG   . LYS A 1 111 ? -52.097 -26.353 17.584  1.00 122.49 205 A 1 
ATOM 1302 C CD   . LYS A 1 111 ? -53.511 -26.714 17.967  1.00 133.53 205 A 1 
ATOM 1303 C CE   . LYS A 1 111 ? -53.499 -27.849 18.977  1.00 118.95 205 A 1 
ATOM 1304 N NZ   . LYS A 1 111 ? -52.791 -29.057 18.463  1.00 117.47 205 A 1 
ATOM 1305 H H    . LYS A 1 111 ? -49.496 -25.080 17.583  1.00 145.35 205 A 1 
ATOM 1306 H HA   . LYS A 1 111 ? -51.017 -25.367 15.440  1.00 139.83 205 A 1 
ATOM 1307 H HB2  . LYS A 1 111 ? -51.655 -24.404 18.011  1.00 141.32 205 A 1 
ATOM 1308 H HB3  . LYS A 1 111 ? -52.755 -24.555 16.869  1.00 141.32 205 A 1 
ATOM 1309 H HG2  . LYS A 1 111 ? -51.847 -26.901 16.824  1.00 146.74 205 A 1 
ATOM 1310 H HG3  . LYS A 1 111 ? -51.524 -26.558 18.339  1.00 146.74 205 A 1 
ATOM 1311 H HD2  . LYS A 1 111 ? -53.945 -25.946 18.370  1.00 159.99 205 A 1 
ATOM 1312 H HD3  . LYS A 1 111 ? -53.997 -27.007 17.180  1.00 159.99 205 A 1 
ATOM 1313 H HE2  . LYS A 1 111 ? -53.045 -27.553 19.782  1.00 142.49 205 A 1 
ATOM 1314 H HE3  . LYS A 1 111 ? -54.413 -28.101 19.183  1.00 142.49 205 A 1 
ATOM 1315 H HZ1  . LYS A 1 111 ? -52.802 -29.700 19.078  1.00 140.72 205 A 1 
ATOM 1316 H HZ2  . LYS A 1 111 ? -53.191 -29.353 17.726  1.00 140.72 205 A 1 
ATOM 1317 H HZ3  . LYS A 1 111 ? -51.945 -28.854 18.271  1.00 140.72 205 A 1 
ATOM 1318 N N    . CYS A 1 112 ? -50.059 -22.427 16.164  1.00 111.92 206 A 1 
ATOM 1319 C CA   . CYS A 1 112 ? -49.905 -21.085 15.619  1.00 101.27 206 A 1 
ATOM 1320 C C    . CYS A 1 112 ? -49.173 -21.135 14.286  1.00 99.88  206 A 1 
ATOM 1321 O O    . CYS A 1 112 ? -49.581 -20.478 13.320  1.00 102.09 206 A 1 
ATOM 1322 C CB   . CYS A 1 112 ? -49.139 -20.205 16.606  1.00 99.33  206 A 1 
ATOM 1323 S SG   . CYS A 1 112 ? -50.123 -19.560 17.969  1.00 195.58 206 A 1 
ATOM 1324 H H    . CYS A 1 112 ? -49.626 -22.566 16.894  1.00 134.06 206 A 1 
ATOM 1325 H HA   . CYS A 1 112 ? -50.780 -20.693 15.473  1.00 121.28 206 A 1 
ATOM 1326 H HB2  . CYS A 1 112 ? -48.416 -20.727 16.987  1.00 118.95 206 A 1 
ATOM 1327 H HB3  . CYS A 1 112 ? -48.773 -19.447 16.124  1.00 118.95 206 A 1 
ATOM 1328 H HG   . CYS A 1 112 ? -49.422 -18.888 18.674  1.00 234.45 206 A 1 
ATOM 1329 N N    . MET A 1 113 ? -48.099 -21.927 14.209  1.00 101.63 207 A 1 
ATOM 1330 C CA   . MET A 1 113 ? -47.344 -22.011 12.965  1.00 107.52 207 A 1 
ATOM 1331 C C    . MET A 1 113 ? -48.242 -22.515 11.837  1.00 112.36 207 A 1 
ATOM 1332 O O    . MET A 1 113 ? -48.232 -21.962 10.731  1.00 107.97 207 A 1 
ATOM 1333 C CB   . MET A 1 113 ? -46.091 -22.872 13.176  1.00 102.98 207 A 1 
ATOM 1334 C CG   . MET A 1 113 ? -45.238 -23.109 11.934  1.00 107.10 207 A 1 
ATOM 1335 S SD   . MET A 1 113 ? -43.885 -24.287 12.164  1.00 117.83 207 A 1 
ATOM 1336 C CE   . MET A 1 113 ? -44.721 -25.831 12.500  1.00 114.81 207 A 1 
ATOM 1337 H H    . MET A 1 113 ? -47.796 -22.414 14.850  1.00 121.71 207 A 1 
ATOM 1338 H HA   . MET A 1 113 ? -47.042 -21.118 12.733  1.00 128.78 207 A 1 
ATOM 1339 H HB2  . MET A 1 113 ? -45.529 -22.437 13.836  1.00 123.33 207 A 1 
ATOM 1340 H HB3  . MET A 1 113 ? -46.369 -23.740 13.508  1.00 123.33 207 A 1 
ATOM 1341 H HG2  . MET A 1 113 ? -45.808 -23.451 11.228  1.00 128.28 207 A 1 
ATOM 1342 H HG3  . MET A 1 113 ? -44.849 -22.265 11.659  1.00 128.28 207 A 1 
ATOM 1343 H HE1  . MET A 1 113 ? -44.057 -26.525 12.638  1.00 137.53 207 A 1 
ATOM 1344 H HE2  . MET A 1 113 ? -45.264 -25.729 13.298  1.00 137.53 207 A 1 
ATOM 1345 H HE3  . MET A 1 113 ? -45.284 -26.057 11.743  1.00 137.53 207 A 1 
ATOM 1346 N N    . GLU A 1 114 ? -49.091 -23.507 12.129  1.00 121.94 208 A 1 
ATOM 1347 C CA   . GLU A 1 114 ? -50.003 -24.041 11.113  1.00 116.15 208 A 1 
ATOM 1348 C C    . GLU A 1 114 ? -51.022 -22.984 10.669  1.00 113.33 208 A 1 
ATOM 1349 O O    . GLU A 1 114 ? -51.163 -22.692 9.465   1.00 120.25 208 A 1 
ATOM 1350 C CB   . GLU A 1 114 ? -50.717 -25.285 11.656  1.00 112.47 208 A 1 
ATOM 1351 C CG   . GLU A 1 114 ? -49.821 -26.525 11.815  1.00 125.41 208 A 1 
ATOM 1352 C CD   . GLU A 1 114 ? -50.317 -27.492 12.887  1.00 125.30 208 A 1 
ATOM 1353 O OE1  . GLU A 1 114 ? -51.286 -27.154 13.599  1.00 135.15 208 A 1 
ATOM 1354 O OE2  . GLU A 1 114 ? -49.720 -28.580 13.035  1.00 116.66 208 A 1 
ATOM 1355 H H    . GLU A 1 114 ? -49.157 -23.883 12.899  1.00 146.08 208 A 1 
ATOM 1356 H HA   . GLU A 1 114 ? -49.488 -24.306 10.335  1.00 139.14 208 A 1 
ATOM 1357 H HB2  . GLU A 1 114 ? -51.084 -25.074 12.529  1.00 134.72 208 A 1 
ATOM 1358 H HB3  . GLU A 1 114 ? -51.436 -25.519 11.049  1.00 134.72 208 A 1 
ATOM 1359 H HG2  . GLU A 1 114 ? -49.793 -27.003 10.972  1.00 150.24 208 A 1 
ATOM 1360 H HG3  . GLU A 1 114 ? -48.928 -26.238 12.062  1.00 150.24 208 A 1 
ATOM 1361 N N    . LEU A 1 115 ? -51.716 -22.356 11.627  1.00 111.65 209 A 1 
ATOM 1362 C CA   . LEU A 1 115 ? -52.747 -21.411 11.208  1.00 123.06 209 A 1 
ATOM 1363 C C    . LEU A 1 115 ? -52.125 -20.223 10.502  1.00 120.67 209 A 1 
ATOM 1364 O O    . LEU A 1 115 ? -52.793 -19.566 9.696   1.00 127.98 209 A 1 
ATOM 1365 C CB   . LEU A 1 115 ? -53.539 -20.883 12.405  1.00 138.76 209 A 1 
ATOM 1366 C CG   . LEU A 1 115 ? -52.730 -20.458 13.637  1.00 115.83 209 A 1 
ATOM 1367 C CD1  . LEU A 1 115 ? -52.276 -19.004 13.496  1.00 113.31 209 A 1 
ATOM 1368 C CD2  . LEU A 1 115 ? -53.512 -20.640 14.922  1.00 117.17 209 A 1 
ATOM 1369 H H    . LEU A 1 115 ? -51.617 -22.453 12.476  1.00 133.74 209 A 1 
ATOM 1370 H HA   . LEU A 1 115 ? -53.361 -21.848 10.597  1.00 147.43 209 A 1 
ATOM 1371 H HB2  . LEU A 1 115 ? -54.046 -20.109 12.114  1.00 166.27 209 A 1 
ATOM 1372 H HB3  . LEU A 1 115 ? -54.153 -21.578 12.691  1.00 166.27 209 A 1 
ATOM 1373 H HG   . LEU A 1 115 ? -51.935 -21.011 13.694  1.00 138.75 209 A 1 
ATOM 1374 H HD11 . LEU A 1 115 ? -51.767 -18.754 14.283  1.00 135.73 209 A 1 
ATOM 1375 H HD12 . LEU A 1 115 ? -51.722 -18.922 12.704  1.00 135.73 209 A 1 
ATOM 1376 H HD13 . LEU A 1 115 ? -53.058 -18.436 13.413  1.00 135.73 209 A 1 
ATOM 1377 H HD21 . LEU A 1 115 ? -52.961 -20.359 15.669  1.00 140.36 209 A 1 
ATOM 1378 H HD22 . LEU A 1 115 ? -54.316 -20.099 14.881  1.00 140.36 209 A 1 
ATOM 1379 H HD23 . LEU A 1 115 ? -53.748 -21.577 15.018  1.00 140.36 209 A 1 
ATOM 1380 N N    . TRP A 1 116 ? -50.844 -19.973 10.750  1.00 117.64 210 A 1 
ATOM 1381 C CA   . TRP A 1 116 ? -50.142 -18.932 10.021  1.00 114.34 210 A 1 
ATOM 1382 C C    . TRP A 1 116 ? -49.862 -19.387 8.608   1.00 118.07 210 A 1 
ATOM 1383 O O    . TRP A 1 116 ? -49.906 -18.587 7.665   1.00 116.99 210 A 1 
ATOM 1384 C CB   . TRP A 1 116 ? -48.825 -18.578 10.710  1.00 116.53 210 A 1 
ATOM 1385 C CG   . TRP A 1 116 ? -48.178 -17.351 10.138  1.00 111.89 210 A 1 
ATOM 1386 C CD1  . TRP A 1 116 ? -47.127 -17.303 9.264   1.00 98.69  210 A 1 
ATOM 1387 C CD2  . TRP A 1 116 ? -48.564 -15.996 10.374  1.00 107.38 210 A 1 
ATOM 1388 N NE1  . TRP A 1 116 ? -46.826 -15.997 8.958   1.00 98.28  210 A 1 
ATOM 1389 C CE2  . TRP A 1 116 ? -47.695 -15.175 9.626   1.00 103.26 210 A 1 
ATOM 1390 C CE3  . TRP A 1 116 ? -49.555 -15.395 11.152  1.00 96.61  210 A 1 
ATOM 1391 C CZ2  . TRP A 1 116 ? -47.791 -13.786 9.637   1.00 108.06 210 A 1 
ATOM 1392 C CZ3  . TRP A 1 116 ? -49.647 -14.018 11.161  1.00 104.44 210 A 1 
ATOM 1393 C CH2  . TRP A 1 116 ? -48.772 -13.229 10.408  1.00 112.64 210 A 1 
ATOM 1394 H H    . TRP A 1 116 ? -50.364 -20.389 11.330  1.00 140.92 210 A 1 
ATOM 1395 H HA   . TRP A 1 116 ? -50.693 -18.135 9.984   1.00 136.97 210 A 1 
ATOM 1396 H HB2  . TRP A 1 116 ? -48.994 -18.416 11.651  1.00 139.59 210 A 1 
ATOM 1397 H HB3  . TRP A 1 116 ? -48.206 -19.318 10.607  1.00 139.59 210 A 1 
ATOM 1398 H HD1  . TRP A 1 116 ? -46.675 -18.045 8.933   1.00 118.18 210 A 1 
ATOM 1399 H HE1  . TRP A 1 116 ? -46.197 -15.738 8.431   1.00 117.69 210 A 1 
ATOM 1400 H HE3  . TRP A 1 116 ? -50.140 -15.913 11.656  1.00 115.68 210 A 1 
ATOM 1401 H HZ2  . TRP A 1 116 ? -47.211 -13.258 9.137   1.00 129.43 210 A 1 
ATOM 1402 H HZ3  . TRP A 1 116 ? -50.303 -13.608 11.676  1.00 125.08 210 A 1 
ATOM 1403 H HH2  . TRP A 1 116 ? -48.859 -12.303 10.435  1.00 134.93 210 A 1 
ATOM 1404 N N    . GLN A 1 117 ? -49.547 -20.673 8.450   1.00 120.89 211 A 1 
ATOM 1405 C CA   . GLN A 1 117 ? -49.368 -21.203 7.112   1.00 123.67 211 A 1 
ATOM 1406 C C    . GLN A 1 117 ? -50.599 -20.854 6.299   1.00 128.93 211 A 1 
ATOM 1407 O O    . GLN A 1 117 ? -50.515 -20.563 5.100   1.00 127.25 211 A 1 
ATOM 1408 C CB   . GLN A 1 117 ? -49.210 -22.715 7.154   1.00 136.78 211 A 1 
ATOM 1409 C CG   . GLN A 1 117 ? -47.934 -23.049 7.861   1.00 123.32 211 A 1 
ATOM 1410 C CD   . GLN A 1 117 ? -46.677 -22.502 7.275   1.00 139.20 211 A 1 
ATOM 1411 O OE1  . GLN A 1 117 ? -46.463 -22.454 6.063   1.00 145.61 211 A 1 
ATOM 1412 N NE2  . GLN A 1 117 ? -45.875 -21.932 8.178   1.00 137.96 211 A 1 
ATOM 1413 H H    . GLN A 1 117 ? -49.436 -21.241 9.086   1.00 144.83 211 A 1 
ATOM 1414 H HA   . GLN A 1 117 ? -48.585 -20.810 6.695   1.00 148.16 211 A 1 
ATOM 1415 H HB2  . GLN A 1 117 ? -49.950 -23.109 7.643   1.00 163.90 211 A 1 
ATOM 1416 H HB3  . GLN A 1 117 ? -49.168 -23.067 6.251   1.00 163.90 211 A 1 
ATOM 1417 H HG2  . GLN A 1 117 ? -47.995 -22.714 8.769   1.00 147.74 211 A 1 
ATOM 1418 H HG3  . GLN A 1 117 ? -47.843 -24.014 7.881   1.00 147.74 211 A 1 
ATOM 1419 H HE21 . GLN A 1 117 ? -46.075 -21.967 9.013   1.00 165.30 211 A 1 
ATOM 1420 H HE22 . GLN A 1 117 ? -45.130 -21.580 7.929   1.00 165.30 211 A 1 
ATOM 1421 N N    . LYS A 1 118 ? -51.764 -20.879 6.956   1.00 137.88 212 A 1 
ATOM 1422 C CA   . LYS A 1 118 ? -53.008 -20.651 6.222   1.00 140.72 212 A 1 
ATOM 1423 C C    . LYS A 1 118 ? -53.256 -19.160 6.029   1.00 135.66 212 A 1 
ATOM 1424 O O    . LYS A 1 118 ? -53.734 -18.735 4.970   1.00 138.48 212 A 1 
ATOM 1425 C CB   . LYS A 1 118 ? -54.216 -21.267 6.926   1.00 142.14 212 A 1 
ATOM 1426 C CG   . LYS A 1 118 ? -54.153 -22.760 7.133   1.00 150.41 212 A 1 
ATOM 1427 C CD   . LYS A 1 118 ? -54.200 -23.530 5.826   1.00 150.50 212 A 1 
ATOM 1428 C CE   . LYS A 1 118 ? -52.820 -24.039 5.468   1.00 145.58 212 A 1 
ATOM 1429 N NZ   . LYS A 1 118 ? -52.795 -24.831 4.210   1.00 145.07 212 A 1 
ATOM 1430 H H    . LYS A 1 118 ? -51.858 -21.021 7.799   1.00 165.21 212 A 1 
ATOM 1431 H HA   . LYS A 1 118 ? -52.935 -21.057 5.344   1.00 168.61 212 A 1 
ATOM 1432 H HB2  . LYS A 1 118 ? -54.303 -20.855 7.801   1.00 170.33 212 A 1 
ATOM 1433 H HB3  . LYS A 1 118 ? -55.008 -21.079 6.399   1.00 170.33 212 A 1 
ATOM 1434 H HG2  . LYS A 1 118 ? -53.323 -22.983 7.584   1.00 180.25 212 A 1 
ATOM 1435 H HG3  . LYS A 1 118 ? -54.909 -23.038 7.673   1.00 180.25 212 A 1 
ATOM 1436 H HD2  . LYS A 1 118 ? -54.794 -24.291 5.920   1.00 180.36 212 A 1 
ATOM 1437 H HD3  . LYS A 1 118 ? -54.506 -22.945 5.116   1.00 180.36 212 A 1 
ATOM 1438 H HE2  . LYS A 1 118 ? -52.225 -23.281 5.356   1.00 174.45 212 A 1 
ATOM 1439 H HE3  . LYS A 1 118 ? -52.499 -24.608 6.185   1.00 174.45 212 A 1 
ATOM 1440 H HZ1  . LYS A 1 118 ? -51.965 -25.107 4.042   1.00 173.84 212 A 1 
ATOM 1441 H HZ2  . LYS A 1 118 ? -53.326 -25.540 4.287   1.00 173.84 212 A 1 
ATOM 1442 H HZ3  . LYS A 1 118 ? -53.076 -24.330 3.530   1.00 173.84 212 A 1 
ATOM 1443 N N    . HIS A 1 119 ? -52.933 -18.353 7.046   1.00 137.18 213 A 1 
ATOM 1444 C CA   . HIS A 1 119 ? -53.144 -16.911 6.947   1.00 118.89 213 A 1 
ATOM 1445 C C    . HIS A 1 119 ? -52.290 -16.274 5.867   1.00 123.00 213 A 1 
ATOM 1446 O O    . HIS A 1 119 ? -52.727 -15.302 5.242   1.00 122.52 213 A 1 
ATOM 1447 C CB   . HIS A 1 119 ? -52.889 -16.235 8.287   1.00 120.64 213 A 1 
ATOM 1448 C CG   . HIS A 1 119 ? -52.850 -14.742 8.202   1.00 113.47 213 A 1 
ATOM 1449 N ND1  . HIS A 1 119 ? -53.948 -13.981 7.864   1.00 140.38 213 A 1 
ATOM 1450 C CD2  . HIS A 1 119 ? -51.835 -13.869 8.404   1.00 121.57 213 A 1 
ATOM 1451 C CE1  . HIS A 1 119 ? -53.612 -12.703 7.866   1.00 129.96 213 A 1 
ATOM 1452 N NE2  . HIS A 1 119 ? -52.336 -12.608 8.192   1.00 118.15 213 A 1 
ATOM 1453 H H    . HIS A 1 119 ? -52.594 -18.614 7.792   1.00 164.37 213 A 1 
ATOM 1454 H HA   . HIS A 1 119 ? -54.072 -16.754 6.714   1.00 142.42 213 A 1 
ATOM 1455 H HB2  . HIS A 1 119 ? -53.597 -16.480 8.902   1.00 144.53 213 A 1 
ATOM 1456 H HB3  . HIS A 1 119 ? -52.033 -16.536 8.632   1.00 144.53 213 A 1 
ATOM 1457 H HD2  . HIS A 1 119 ? -50.963 -14.084 8.646   1.00 145.64 213 A 1 
ATOM 1458 H HE1  . HIS A 1 119 ? -54.178 -11.991 7.672   1.00 155.71 213 A 1 
ATOM 1459 H HE2  . HIS A 1 119 ? -51.890 -11.876 8.259   1.00 141.53 213 A 1 
ATOM 1460 N N    . TRP A 1 120 ? -51.080 -16.769 5.622   1.00 139.96 214 A 1 
ATOM 1461 C CA   . TRP A 1 120 ? -50.185 -16.034 4.742   1.00 147.49 214 A 1 
ATOM 1462 C C    . TRP A 1 120 ? -50.468 -16.681 3.403   1.00 127.53 214 A 1 
ATOM 1463 O O    . TRP A 1 120 ? -50.081 -17.826 3.145   1.00 122.84 214 A 1 
ATOM 1464 C CB   . TRP A 1 120 ? -48.729 -16.120 5.183   1.00 147.70 214 A 1 
ATOM 1465 C CG   . TRP A 1 120 ? -47.924 -14.960 4.695   1.00 120.66 214 A 1 
ATOM 1466 C CD1  . TRP A 1 120 ? -47.208 -14.872 3.538   1.00 127.46 214 A 1 
ATOM 1467 C CD2  . TRP A 1 120 ? -47.846 -13.672 5.313   1.00 111.13 214 A 1 
ATOM 1468 N NE1  . TRP A 1 120 ? -46.636 -13.625 3.430   1.00 120.16 214 A 1 
ATOM 1469 C CE2  . TRP A 1 120 ? -47.022 -12.867 4.505   1.00 115.65 214 A 1 
ATOM 1470 C CE3  . TRP A 1 120 ? -48.380 -13.129 6.485   1.00 110.74 214 A 1 
ATOM 1471 C CZ2  . TRP A 1 120 ? -46.716 -11.549 4.834   1.00 116.60 214 A 1 
ATOM 1472 C CZ3  . TRP A 1 120 ? -48.073 -11.825 6.812   1.00 113.96 214 A 1 
ATOM 1473 C CH2  . TRP A 1 120 ? -47.251 -11.048 5.989   1.00 116.99 214 A 1 
ATOM 1474 H H    . TRP A 1 120 ? -50.763 -17.502 5.942   1.00 167.70 214 A 1 
ATOM 1475 H HA   . TRP A 1 120 ? -50.449 -15.101 4.704   1.00 176.74 214 A 1 
ATOM 1476 H HB2  . TRP A 1 120 ? -48.691 -16.129 6.152   1.00 176.99 214 A 1 
ATOM 1477 H HB3  . TRP A 1 120 ? -48.337 -16.932 4.826   1.00 176.99 214 A 1 
ATOM 1478 H HD1  . TRP A 1 120 ? -47.091 -15.567 2.931   1.00 152.70 214 A 1 
ATOM 1479 H HE1  . TRP A 1 120 ? -46.133 -13.360 2.785   1.00 143.94 214 A 1 
ATOM 1480 H HE3  . TRP A 1 120 ? -48.922 -13.642 7.041   1.00 132.65 214 A 1 
ATOM 1481 H HZ2  . TRP A 1 120 ? -46.171 -11.029 4.289   1.00 139.68 214 A 1 
ATOM 1482 H HZ3  . TRP A 1 120 ? -48.419 -11.456 7.592   1.00 136.50 214 A 1 
ATOM 1483 H HH2  . TRP A 1 120 ? -47.062 -10.171 6.234   1.00 140.14 214 A 1 
ATOM 1484 N N    . LYS A 1 121 ? -51.163 -15.929 2.561   1.00 129.90 215 A 1 
ATOM 1485 C CA   . LYS A 1 121 ? -51.683 -16.451 1.311   1.00 138.79 215 A 1 
ATOM 1486 C C    . LYS A 1 121 ? -50.685 -16.299 0.169   1.00 144.48 215 A 1 
ATOM 1487 O O    . LYS A 1 121 ? -50.276 -17.288 -0.445  1.00 140.50 215 A 1 
ATOM 1488 C CB   . LYS A 1 121 ? -53.003 -15.720 1.033   1.00 142.67 215 A 1 
ATOM 1489 C CG   . LYS A 1 121 ? -54.214 -16.419 1.679   1.00 144.52 215 A 1 
ATOM 1490 C CD   . LYS A 1 121 ? -55.398 -15.462 1.868   1.00 159.14 215 A 1 
ATOM 1491 C CE   . LYS A 1 121 ? -56.598 -16.149 2.517   1.00 151.15 215 A 1 
ATOM 1492 N NZ   . LYS A 1 121 ? -56.337 -16.509 3.948   1.00 150.68 215 A 1 
ATOM 1493 H H    . LYS A 1 121 ? -51.348 -15.100 2.695   1.00 155.64 215 A 1 
ATOM 1494 H HA   . LYS A 1 121 ? -51.878 -17.395 1.417   1.00 166.31 215 A 1 
ATOM 1495 H HB2  . LYS A 1 121 ? -52.949 -14.821 1.392   1.00 170.96 215 A 1 
ATOM 1496 H HB3  . LYS A 1 121 ? -53.152 -15.687 0.075   1.00 170.96 215 A 1 
ATOM 1497 H HG2  . LYS A 1 121 ? -54.503 -17.148 1.108   1.00 173.18 215 A 1 
ATOM 1498 H HG3  . LYS A 1 121 ? -53.958 -16.759 2.551   1.00 173.18 215 A 1 
ATOM 1499 H HD2  . LYS A 1 121 ? -55.125 -14.728 2.440   1.00 190.72 215 A 1 
ATOM 1500 H HD3  . LYS A 1 121 ? -55.676 -15.125 1.002   1.00 190.72 215 A 1 
ATOM 1501 H HE2  . LYS A 1 121 ? -57.360 -15.550 2.491   1.00 181.14 215 A 1 
ATOM 1502 H HE3  . LYS A 1 121 ? -56.798 -16.965 2.032   1.00 181.14 215 A 1 
ATOM 1503 H HZ1  . LYS A 1 121 ? -57.052 -16.906 4.297   1.00 180.57 215 A 1 
ATOM 1504 H HZ2  . LYS A 1 121 ? -55.643 -17.064 4.000   1.00 180.57 215 A 1 
ATOM 1505 H HZ3  . LYS A 1 121 ? -56.155 -15.775 4.418   1.00 180.57 215 A 1 
ATOM 1506 N N    . ILE A 1 122 ? -50.290 -15.064 -0.122  1.00 161.37 216 A 1 
ATOM 1507 C CA   . ILE A 1 122 ? -49.439 -14.753 -1.262  1.00 171.19 216 A 1 
ATOM 1508 C C    . ILE A 1 122 ? -48.046 -14.478 -0.693  1.00 163.48 216 A 1 
ATOM 1509 O O    . ILE A 1 122 ? -47.824 -13.448 -0.030  1.00 165.16 216 A 1 
ATOM 1510 C CB   . ILE A 1 122 ? -49.959 -13.565 -2.076  1.00 172.82 216 A 1 
ATOM 1511 C CG1  . ILE A 1 122 ? -51.364 -13.832 -2.642  1.00 173.03 216 A 1 
ATOM 1512 C CG2  . ILE A 1 122 ? -49.056 -13.400 -3.293  1.00 173.91 216 A 1 
ATOM 1513 C CD1  . ILE A 1 122 ? -51.520 -14.918 -3.694  1.00 173.57 216 A 1 
ATOM 1514 H H    . ILE A 1 122 ? -50.508 -14.372 0.340   1.00 193.40 216 A 1 
ATOM 1515 H HA   . ILE A 1 122 ? -49.386 -15.526 -1.846  1.00 205.18 216 A 1 
ATOM 1516 H HB   . ILE A 1 122 ? -49.957 -12.756 -1.539  1.00 207.13 216 A 1 
ATOM 1517 H HG12 . ILE A 1 122 ? -51.943 -14.072 -1.902  1.00 207.39 216 A 1 
ATOM 1518 H HG13 . ILE A 1 122 ? -51.686 -13.008 -3.040  1.00 207.39 216 A 1 
ATOM 1519 H HG21 . ILE A 1 122 ? -49.372 -12.650 -3.821  1.00 208.45 216 A 1 
ATOM 1520 H HG22 . ILE A 1 122 ? -48.149 -13.234 -2.993  1.00 208.45 216 A 1 
ATOM 1521 H HG23 . ILE A 1 122 ? -49.087 -14.213 -3.822  1.00 208.45 216 A 1 
ATOM 1522 H HD11 . ILE A 1 122 ? -52.453 -14.973 -3.955  1.00 208.04 216 A 1 
ATOM 1523 H HD12 . ILE A 1 122 ? -50.974 -14.694 -4.463  1.00 208.04 216 A 1 
ATOM 1524 H HD13 . ILE A 1 122 ? -51.231 -15.765 -3.318  1.00 208.04 216 A 1 
ATOM 1525 N N    . THR A 1 123 ? -47.103 -15.381 -0.956  1.00 163.95 217 A 1 
ATOM 1526 C CA   . THR A 1 123 ? -45.735 -15.253 -0.465  1.00 155.10 217 A 1 
ATOM 1527 C C    . THR A 1 123 ? -44.810 -14.878 -1.614  1.00 158.42 217 A 1 
ATOM 1528 O O    . THR A 1 123 ? -44.645 -15.642 -2.572  1.00 168.29 217 A 1 
ATOM 1529 C CB   . THR A 1 123 ? -45.257 -16.558 0.185   1.00 130.57 217 A 1 
ATOM 1530 O OG1  . THR A 1 123 ? -43.890 -16.417 0.588   1.00 139.62 217 A 1 
ATOM 1531 C CG2  . THR A 1 123 ? -45.369 -17.738 -0.787  1.00 132.44 217 A 1 
ATOM 1532 H H    . THR A 1 123 ? -47.235 -16.089 -1.426  1.00 196.50 217 A 1 
ATOM 1533 H HA   . THR A 1 123 ? -45.697 -14.549 0.201   1.00 185.88 217 A 1 
ATOM 1534 H HB   . THR A 1 123 ? -45.804 -16.749 0.963   1.00 156.44 217 A 1 
ATOM 1535 H HG1  . THR A 1 123 ? -43.621 -17.128 0.945   1.00 167.30 217 A 1 
ATOM 1536 H HG21 . THR A 1 123 ? -45.062 -18.552 -0.357  1.00 158.68 217 A 1 
ATOM 1537 H HG22 . THR A 1 123 ? -46.292 -17.855 -1.062  1.00 158.68 217 A 1 
ATOM 1538 H HG23 . THR A 1 123 ? -44.825 -17.573 -1.573  1.00 158.68 217 A 1 
ATOM 1539 N N    . LYS A 1 124 ? -44.215 -13.695 -1.508  1.00 155.08 218 A 1 
ATOM 1540 C CA   . LYS A 1 124 ? -43.457 -13.101 -2.597  1.00 148.96 218 A 1 
ATOM 1541 C C    . LYS A 1 124 ? -42.044 -13.666 -2.647  1.00 152.44 218 A 1 
ATOM 1542 O O    . LYS A 1 124 ? -41.621 -14.464 -1.808  1.00 143.96 218 A 1 
ATOM 1543 C CB   . LYS A 1 124 ? -43.380 -11.575 -2.494  1.00 139.96 218 A 1 
ATOM 1544 C CG   . LYS A 1 124 ? -44.572 -10.879 -1.906  1.00 146.41 218 A 1 
ATOM 1545 C CD   . LYS A 1 124 ? -45.853 -11.221 -2.612  1.00 163.37 218 A 1 
ATOM 1546 C CE   . LYS A 1 124 ? -46.945 -10.296 -2.124  1.00 178.89 218 A 1 
ATOM 1547 N NZ   . LYS A 1 124 ? -48.275 -10.886 -2.294  1.00 163.36 218 A 1 
ATOM 1548 H H    . LYS A 1 124 ? -44.239 -13.209 -0.799  1.00 185.85 218 A 1 
ATOM 1549 H HA   . LYS A 1 124 ? -43.893 -13.319 -3.436  1.00 178.51 218 A 1 
ATOM 1550 H HB2  . LYS A 1 124 ? -42.614 -11.347 -1.944  1.00 167.71 218 A 1 
ATOM 1551 H HB3  . LYS A 1 124 ? -43.251 -11.218 -3.387  1.00 167.71 218 A 1 
ATOM 1552 H HG2  . LYS A 1 124 ? -44.663 -11.140 -0.976  1.00 175.45 218 A 1 
ATOM 1553 H HG3  . LYS A 1 124 ? -44.441 -9.920  -1.970  1.00 175.45 218 A 1 
ATOM 1554 H HD2  . LYS A 1 124 ? -45.744 -11.098 -3.568  1.00 195.80 218 A 1 
ATOM 1555 H HD3  . LYS A 1 124 ? -46.106 -12.135 -2.409  1.00 195.80 218 A 1 
ATOM 1556 H HE2  . LYS A 1 124 ? -46.812 -10.115 -1.181  1.00 214.42 218 A 1 
ATOM 1557 H HE3  . LYS A 1 124 ? -46.912 -9.470  -2.632  1.00 214.42 218 A 1 
ATOM 1558 H HZ1  . LYS A 1 124 ? -48.897 -10.321 -2.000  1.00 195.79 218 A 1 
ATOM 1559 H HZ2  . LYS A 1 124 ? -48.423 -11.057 -3.155  1.00 195.79 218 A 1 
ATOM 1560 H HZ3  . LYS A 1 124 ? -48.332 -11.645 -1.833  1.00 195.79 218 A 1 
ATOM 1561 N N    . LYS A 1 125 ? -41.320 -13.227 -3.663  1.00 152.50 219 A 1 
ATOM 1562 C CA   . LYS A 1 125 ? -39.914 -13.522 -3.828  1.00 158.60 219 A 1 
ATOM 1563 C C    . LYS A 1 125 ? -39.183 -12.260 -3.385  1.00 146.65 219 A 1 
ATOM 1564 O O    . LYS A 1 125 ? -39.728 -11.159 -3.492  1.00 139.20 219 A 1 
ATOM 1565 C CB   . LYS A 1 125 ? -39.620 -13.756 -5.311  1.00 175.27 219 A 1 
ATOM 1566 C CG   . LYS A 1 125 ? -39.893 -15.129 -5.907  1.00 173.60 219 A 1 
ATOM 1567 C CD   . LYS A 1 125 ? -39.062 -16.298 -5.444  1.00 156.30 219 A 1 
ATOM 1568 C CE   . LYS A 1 125 ? -38.692 -17.165 -6.658  1.00 155.63 219 A 1 
ATOM 1569 N NZ   . LYS A 1 125 ? -39.833 -17.406 -7.611  1.00 185.37 219 A 1 
ATOM 1570 H H    . LYS A 1 125 ? -41.638 -12.736 -4.294  1.00 182.75 219 A 1 
ATOM 1571 H HA   . LYS A 1 125 ? -39.640 -14.285 -3.295  1.00 190.08 219 A 1 
ATOM 1572 H HB2  . LYS A 1 125 ? -40.149 -13.122 -5.820  1.00 210.08 219 A 1 
ATOM 1573 H HB3  . LYS A 1 125 ? -38.680 -13.570 -5.458  1.00 210.08 219 A 1 
ATOM 1574 H HG2  . LYS A 1 125 ? -40.818 -15.353 -5.722  1.00 208.08 219 A 1 
ATOM 1575 H HG3  . LYS A 1 125 ? -39.772 -15.063 -6.867  1.00 208.08 219 A 1 
ATOM 1576 H HD2  . LYS A 1 125 ? -38.246 -15.977 -5.030  1.00 187.32 219 A 1 
ATOM 1577 H HD3  . LYS A 1 125 ? -39.574 -16.837 -4.821  1.00 187.32 219 A 1 
ATOM 1578 H HE2  . LYS A 1 125 ? -37.983 -16.724 -7.151  1.00 186.51 219 A 1 
ATOM 1579 H HE3  . LYS A 1 125 ? -38.383 -18.028 -6.342  1.00 186.51 219 A 1 
ATOM 1580 H HZ1  . LYS A 1 125 ? -39.559 -17.912 -8.290  1.00 222.20 219 A 1 
ATOM 1581 H HZ2  . LYS A 1 125 ? -40.497 -17.822 -7.190  1.00 222.20 219 A 1 
ATOM 1582 H HZ3  . LYS A 1 125 ? -40.132 -16.631 -7.929  1.00 222.20 219 A 1 
ATOM 1583 N N    . TYR A 1 126 ? -37.951 -12.390 -2.903  1.00 161.74 220 A 1 
ATOM 1584 C CA   . TYR A 1 126 ? -37.212 -11.172 -2.610  1.00 170.66 220 A 1 
ATOM 1585 C C    . TYR A 1 126 ? -36.960 -10.474 -3.942  1.00 165.74 220 A 1 
ATOM 1586 O O    . TYR A 1 126 ? -36.497 -11.101 -4.898  1.00 158.08 220 A 1 
ATOM 1587 C CB   . TYR A 1 126 ? -35.903 -11.421 -1.857  1.00 154.94 220 A 1 
ATOM 1588 C CG   . TYR A 1 126 ? -36.037 -12.178 -0.542  1.00 138.86 220 A 1 
ATOM 1589 C CD1  . TYR A 1 126 ? -36.503 -11.555 0.616   1.00 124.34 220 A 1 
ATOM 1590 C CD2  . TYR A 1 126 ? -35.588 -13.488 -0.435  1.00 130.84 220 A 1 
ATOM 1591 C CE1  . TYR A 1 126 ? -36.595 -12.251 1.820   1.00 113.42 220 A 1 
ATOM 1592 C CE2  . TYR A 1 126 ? -35.666 -14.185 0.762   1.00 122.97 220 A 1 
ATOM 1593 C CZ   . TYR A 1 126 ? -36.165 -13.560 1.886   1.00 130.80 220 A 1 
ATOM 1594 O OH   . TYR A 1 126 ? -36.247 -14.262 3.066   1.00 106.31 220 A 1 
ATOM 1595 H H    . TYR A 1 126 ? -37.541 -13.129 -2.745  1.00 193.85 220 A 1 
ATOM 1596 H HA   . TYR A 1 126 ? -37.765 -10.590 -2.066  1.00 204.55 220 A 1 
ATOM 1597 H HB2  . TYR A 1 126 ? -35.312 -11.935 -2.429  1.00 185.68 220 A 1 
ATOM 1598 H HB3  . TYR A 1 126 ? -35.495 -10.564 -1.658  1.00 185.68 220 A 1 
ATOM 1599 H HD1  . TYR A 1 126 ? -36.799 -10.674 0.574   1.00 148.96 220 A 1 
ATOM 1600 H HD2  . TYR A 1 126 ? -35.255 -13.917 -1.190  1.00 156.76 220 A 1 
ATOM 1601 H HE1  . TYR A 1 126 ? -36.929 -11.830 2.579   1.00 135.86 220 A 1 
ATOM 1602 H HE2  . TYR A 1 126 ? -35.383 -15.069 0.806   1.00 147.31 220 A 1 
ATOM 1603 H HH   . TYR A 1 126 ? -36.577 -13.777 3.667   1.00 127.33 220 A 1 
ATOM 1604 N N    . ASP A 1 127 ? -37.272 -9.179  -4.013  1.00 154.18 221 A 1 
ATOM 1605 C CA   . ASP A 1 127 ? -36.659 -8.350  -5.046  1.00 159.28 221 A 1 
ATOM 1606 C C    . ASP A 1 127 ? -35.151 -8.375  -4.828  1.00 168.73 221 A 1 
ATOM 1607 O O    . ASP A 1 127 ? -34.620 -7.615  -4.010  1.00 166.66 221 A 1 
ATOM 1608 C CB   . ASP A 1 127 ? -37.221 -6.916  -5.020  1.00 167.39 221 A 1 
ATOM 1609 C CG   . ASP A 1 127 ? -38.638 -6.838  -4.454  1.00 170.81 221 A 1 
ATOM 1610 O OD1  . ASP A 1 127 ? -39.399 -7.818  -4.627  1.00 165.07 221 A 1 
ATOM 1611 O OD2  . ASP A 1 127 ? -38.973 -5.808  -3.820  1.00 161.25 221 A 1 
ATOM 1612 H H    . ASP A 1 127 ? -37.819 -8.768  -3.492  1.00 184.78 221 A 1 
ATOM 1613 H HA   . ASP A 1 127 ? -36.846 -8.734  -5.917  1.00 190.89 221 A 1 
ATOM 1614 H HB2  . ASP A 1 127 ? -36.647 -6.363  -4.467  1.00 200.62 221 A 1 
ATOM 1615 H HB3  . ASP A 1 127 ? -37.242 -6.570  -5.926  1.00 200.62 221 A 1 
ATOM 1616 N N    . ASN A 1 128 ? -34.458 -9.229  -5.601  1.00 175.47 222 A 1 
ATOM 1617 C CA   . ASN A 1 128 ? -32.999 -9.336  -5.564  1.00 177.76 222 A 1 
ATOM 1618 C C    . ASN A 1 128 ? -32.577 -10.186 -4.373  1.00 166.49 222 A 1 
ATOM 1619 O O    . ASN A 1 128 ? -33.207 -11.217 -4.109  1.00 147.14 222 A 1 
ATOM 1620 C CB   . ASN A 1 128 ? -32.311 -7.974  -5.583  1.00 181.15 222 A 1 
ATOM 1621 C CG   . ASN A 1 128 ? -32.739 -7.140  -6.767  1.00 180.07 222 A 1 
ATOM 1622 O OD1  . ASN A 1 128 ? -33.668 -6.334  -6.688  1.00 179.29 222 A 1 
ATOM 1623 N ND2  . ASN A 1 128 ? -32.057 -7.345  -7.890  1.00 172.61 222 A 1 
ATOM 1624 H H    . ASN A 1 128 ? -34.824 -9.765  -6.166  1.00 210.32 222 A 1 
ATOM 1625 H HA   . ASN A 1 128 ? -32.713 -9.807  -6.362  1.00 213.07 222 A 1 
ATOM 1626 H HB2  . ASN A 1 128 ? -32.540 -7.490  -4.774  1.00 217.13 222 A 1 
ATOM 1627 H HB3  . ASN A 1 128 ? -31.351 -8.102  -5.634  1.00 217.13 222 A 1 
ATOM 1628 H HD21 . ASN A 1 128 ? -32.254 -6.901  -8.600  1.00 206.89 222 A 1 
ATOM 1629 H HD22 . ASN A 1 128 ? -31.416 -7.918  -7.905  1.00 206.89 222 A 1 
ATOM 1630 N N    . GLU A 1 129 ? -31.530 -9.805  -3.643  1.00 163.82 223 A 1 
ATOM 1631 C CA   . GLU A 1 129 ? -30.907 -10.731 -2.712  1.00 155.98 223 A 1 
ATOM 1632 C C    . GLU A 1 129 ? -31.450 -10.532 -1.311  1.00 149.38 223 A 1 
ATOM 1633 O O    . GLU A 1 129 ? -30.955 -11.155 -0.367  1.00 151.97 223 A 1 
ATOM 1634 C CB   . GLU A 1 129 ? -29.388 -10.515 -2.637  1.00 161.88 223 A 1 
ATOM 1635 C CG   . GLU A 1 129 ? -28.539 -10.746 -3.883  1.00 163.81 223 A 1 
ATOM 1636 C CD   . GLU A 1 129 ? -28.549 -9.553  -4.817  1.00 176.85 223 A 1 
ATOM 1637 O OE1  . GLU A 1 129 ? -28.687 -9.751  -6.043  1.00 176.70 223 A 1 
ATOM 1638 O OE2  . GLU A 1 129 ? -28.403 -8.414  -4.319  1.00 179.37 223 A 1 
ATOM 1639 H H    . GLU A 1 129 ? -31.168 -9.025  -3.671  1.00 196.34 223 A 1 
ATOM 1640 H HA   . GLU A 1 129 ? -31.081 -11.644 -2.989  1.00 186.93 223 A 1 
ATOM 1641 H HB2  . GLU A 1 129 ? -29.235 -9.597  -2.363  1.00 194.02 223 A 1 
ATOM 1642 H HB3  . GLU A 1 129 ? -29.041 -11.107 -1.951  1.00 194.02 223 A 1 
ATOM 1643 H HG2  . GLU A 1 129 ? -27.622 -10.912 -3.616  1.00 196.33 223 A 1 
ATOM 1644 H HG3  . GLU A 1 129 ? -28.889 -11.510 -4.368  1.00 196.33 223 A 1 
ATOM 1645 N N    . GLY A 1 130 ? -32.466 -9.685  -1.161  1.00 136.19 224 A 1 
ATOM 1646 C CA   . GLY A 1 130 ? -33.027 -9.445  0.149   1.00 123.36 224 A 1 
ATOM 1647 C C    . GLY A 1 130 ? -31.958 -8.938  1.088   1.00 138.92 224 A 1 
ATOM 1648 O O    . GLY A 1 130 ? -31.135 -8.089  0.731   1.00 150.91 224 A 1 
ATOM 1649 H H    . GLY A 1 130 ? -32.840 -9.246  -1.798  1.00 163.18 224 A 1 
ATOM 1650 H HA2  . GLY A 1 130 ? -33.734 -8.783  0.090   1.00 147.79 224 A 1 
ATOM 1651 H HA3  . GLY A 1 130 ? -33.396 -10.268 0.507   1.00 147.79 224 A 1 
ATOM 1652 N N    . LEU A 1 131 ? -31.962 -9.466  2.309   1.00 125.96 225 A 1 
ATOM 1653 C CA   . LEU A 1 131 ? -30.989 -9.074  3.316   1.00 115.65 225 A 1 
ATOM 1654 C C    . LEU A 1 131 ? -29.852 -10.072 3.445   1.00 115.39 225 A 1 
ATOM 1655 O O    . LEU A 1 131 ? -29.086 -10.008 4.411   1.00 108.11 225 A 1 
ATOM 1656 C CB   . LEU A 1 131 ? -31.693 -8.939  4.664   1.00 107.31 225 A 1 
ATOM 1657 C CG   . LEU A 1 131 ? -32.661 -7.784  4.882   1.00 102.18 225 A 1 
ATOM 1658 C CD1  . LEU A 1 131 ? -32.911 -7.652  6.364   1.00 114.97 225 A 1 
ATOM 1659 C CD2  . LEU A 1 131 ? -32.072 -6.504  4.338   1.00 116.25 225 A 1 
ATOM 1660 H H    . LEU A 1 131 ? -32.525 -10.058 2.580   1.00 150.91 225 A 1 
ATOM 1661 H HA   . LEU A 1 131 ? -30.613 -8.211  3.080   1.00 138.54 225 A 1 
ATOM 1662 H HB2  . LEU A 1 131 ? -32.196 -9.755  4.816   1.00 128.52 225 A 1 
ATOM 1663 H HB3  . LEU A 1 131 ? -31.009 -8.861  5.347   1.00 128.52 225 A 1 
ATOM 1664 H HG   . LEU A 1 131 ? -33.502 -7.963  4.432   1.00 122.37 225 A 1 
ATOM 1665 H HD11 . LEU A 1 131 ? -33.527 -6.918  6.516   1.00 137.72 225 A 1 
ATOM 1666 H HD12 . LEU A 1 131 ? -33.294 -8.480  6.694   1.00 137.72 225 A 1 
ATOM 1667 H HD13 . LEU A 1 131 ? -32.068 -7.475  6.811   1.00 137.72 225 A 1 
ATOM 1668 H HD21 . LEU A 1 131 ? -32.700 -5.780  4.485   1.00 139.26 225 A 1 
ATOM 1669 H HD22 . LEU A 1 131 ? -31.239 -6.319  4.800   1.00 139.26 225 A 1 
ATOM 1670 H HD23 . LEU A 1 131 ? -31.907 -6.611  3.388   1.00 139.26 225 A 1 
ATOM 1671 N N    . TYR A 1 132 ? -29.725 -10.985 2.494   1.00 120.47 226 A 1 
ATOM 1672 C CA   . TYR A 1 132 ? -28.584 -11.875 2.433   1.00 121.64 226 A 1 
ATOM 1673 C C    . TYR A 1 132 ? -27.310 -11.089 2.133   1.00 119.26 226 A 1 
ATOM 1674 O O    . TYR A 1 132 ? -27.342 -9.960  1.635   1.00 121.40 226 A 1 
ATOM 1675 C CB   . TYR A 1 132 ? -28.850 -12.989 1.426   1.00 132.06 226 A 1 
ATOM 1676 C CG   . TYR A 1 132 ? -29.886 -13.946 1.975   1.00 126.56 226 A 1 
ATOM 1677 C CD1  . TYR A 1 132 ? -29.525 -14.946 2.869   1.00 123.53 226 A 1 
ATOM 1678 C CD2  . TYR A 1 132 ? -31.231 -13.815 1.647   1.00 126.71 226 A 1 
ATOM 1679 C CE1  . TYR A 1 132 ? -30.467 -15.812 3.393   1.00 119.55 226 A 1 
ATOM 1680 C CE2  . TYR A 1 132 ? -32.181 -14.676 2.169   1.00 124.23 226 A 1 
ATOM 1681 C CZ   . TYR A 1 132 ? -31.794 -15.672 3.041   1.00 116.38 226 A 1 
ATOM 1682 O OH   . TYR A 1 132 ? -32.735 -16.528 3.568   1.00 106.55 226 A 1 
ATOM 1683 H H    . TYR A 1 132 ? -30.297 -11.109 1.863   1.00 144.32 226 A 1 
ATOM 1684 H HA   . TYR A 1 132 ? -28.471 -12.290 3.303   1.00 145.72 226 A 1 
ATOM 1685 H HB2  . TYR A 1 132 ? -29.189 -12.607 0.601   1.00 158.23 226 A 1 
ATOM 1686 H HB3  . TYR A 1 132 ? -28.031 -13.482 1.262   1.00 158.23 226 A 1 
ATOM 1687 H HD1  . TYR A 1 132 ? -28.632 -15.045 3.107   1.00 147.99 226 A 1 
ATOM 1688 H HD2  . TYR A 1 132 ? -31.495 -13.146 1.058   1.00 151.81 226 A 1 
ATOM 1689 H HE1  . TYR A 1 132 ? -30.208 -16.482 3.983   1.00 143.22 226 A 1 
ATOM 1690 H HE2  . TYR A 1 132 ? -33.076 -14.583 1.933   1.00 148.84 226 A 1 
ATOM 1691 H HH   . TYR A 1 132 ? -32.366 -17.079 4.083   1.00 127.61 226 A 1 
ATOM 1692 N N    . MET A 1 133 ? -26.176 -11.707 2.444   1.00 116.78 227 A 1 
ATOM 1693 C CA   . MET A 1 133 ? -24.894 -11.025 2.353   1.00 126.79 227 A 1 
ATOM 1694 C C    . MET A 1 133 ? -24.597 -10.673 0.905   1.00 136.33 227 A 1 
ATOM 1695 O O    . MET A 1 133 ? -24.906 -11.442 -0.010  1.00 126.99 227 A 1 
ATOM 1696 C CB   . MET A 1 133 ? -23.768 -11.925 2.852   1.00 121.28 227 A 1 
ATOM 1697 C CG   . MET A 1 133 ? -22.396 -11.264 2.799   1.00 136.23 227 A 1 
ATOM 1698 S SD   . MET A 1 133 ? -21.200 -12.038 3.901   1.00 124.35 227 A 1 
ATOM 1699 C CE   . MET A 1 133 ? -21.295 -13.728 3.319   1.00 108.69 227 A 1 
ATOM 1700 H H    . MET A 1 133 ? -26.123 -12.523 2.711   1.00 139.89 227 A 1 
ATOM 1701 H HA   . MET A 1 133 ? -24.912 -10.218 2.891   1.00 151.90 227 A 1 
ATOM 1702 H HB2  . MET A 1 133 ? -23.946 -12.167 3.775   1.00 145.29 227 A 1 
ATOM 1703 H HB3  . MET A 1 133 ? -23.736 -12.723 2.302   1.00 145.29 227 A 1 
ATOM 1704 H HG2  . MET A 1 133 ? -22.052 -11.324 1.894   1.00 163.24 227 A 1 
ATOM 1705 H HG3  . MET A 1 133 ? -22.484 -10.333 3.058   1.00 163.24 227 A 1 
ATOM 1706 H HE1  . MET A 1 133 ? -20.685 -14.275 3.838   1.00 130.18 227 A 1 
ATOM 1707 H HE2  . MET A 1 133 ? -22.204 -14.049 3.430   1.00 130.18 227 A 1 
ATOM 1708 H HE3  . MET A 1 133 ? -21.047 -13.754 2.382   1.00 130.18 227 A 1 
ATOM 1709 N N    . ARG A 1 134 ? -24.008 -9.502  0.689   1.00 136.89 228 A 1 
ATOM 1710 C CA   . ARG A 1 134 ? -23.581 -9.126  -0.646  1.00 131.95 228 A 1 
ATOM 1711 C C    . ARG A 1 134 ? -22.060 -9.174  -0.704  1.00 140.39 228 A 1 
ATOM 1712 O O    . ARG A 1 134 ? -21.371 -9.003  0.306   1.00 139.53 228 A 1 
ATOM 1713 C CB   . ARG A 1 134 ? -24.103 -7.736  -1.034  1.00 129.86 228 A 1 
ATOM 1714 C CG   . ARG A 1 134 ? -25.461 -7.782  -1.737  1.00 131.10 228 A 1 
ATOM 1715 C CD   . ARG A 1 134 ? -26.124 -6.414  -1.854  1.00 131.00 228 A 1 
ATOM 1716 N NE   . ARG A 1 134 ? -26.694 -5.960  -0.589  1.00 160.51 228 A 1 
ATOM 1717 C CZ   . ARG A 1 134 ? -27.770 -6.492  -0.018  1.00 171.73 228 A 1 
ATOM 1718 N NH1  . ARG A 1 134 ? -28.406 -7.506  -0.591  1.00 144.84 228 A 1 
ATOM 1719 N NH2  . ARG A 1 134 ? -28.216 -6.007  1.132   1.00 153.87 228 A 1 
ATOM 1720 H H    . ARG A 1 134 ? -23.847 -8.914  1.295   1.00 164.02 228 A 1 
ATOM 1721 H HA   . ARG A 1 134 ? -23.929 -9.768  -1.285  1.00 158.10 228 A 1 
ATOM 1722 H HB2  . ARG A 1 134 ? -24.199 -7.200  -0.231  1.00 155.58 228 A 1 
ATOM 1723 H HB3  . ARG A 1 134 ? -23.468 -7.318  -1.637  1.00 155.58 228 A 1 
ATOM 1724 H HG2  . ARG A 1 134 ? -25.339 -8.133  -2.633  1.00 157.07 228 A 1 
ATOM 1725 H HG3  . ARG A 1 134 ? -26.056 -8.360  -1.234  1.00 157.07 228 A 1 
ATOM 1726 H HD2  . ARG A 1 134 ? -25.461 -5.764  -2.136  1.00 156.95 228 A 1 
ATOM 1727 H HD3  . ARG A 1 134 ? -26.840 -6.464  -2.506  1.00 156.95 228 A 1 
ATOM 1728 H HE   . ARG A 1 134 ? -26.306 -5.307  -0.186  1.00 192.36 228 A 1 
ATOM 1729 H HH11 . ARG A 1 134 ? -28.122 -7.824  -1.338  1.00 173.57 228 A 1 
ATOM 1730 H HH12 . ARG A 1 134 ? -29.101 -7.846  -0.216  1.00 173.57 228 A 1 
ATOM 1731 H HH21 . ARG A 1 134 ? -27.808 -5.350  1.508   1.00 184.40 228 A 1 
ATOM 1732 H HH22 . ARG A 1 134 ? -28.911 -6.351  1.503   1.00 184.40 228 A 1 
ATOM 1733 N N    . THR A 1 135 ? -21.554 -9.403  -1.907  1.00 147.73 229 A 1 
ATOM 1734 C CA   . THR A 1 135 ? -20.127 -9.443  -2.175  1.00 134.92 229 A 1 
ATOM 1735 C C    . THR A 1 135 ? -19.575 -8.047  -2.401  1.00 135.84 229 A 1 
ATOM 1736 O O    . THR A 1 135 ? -20.255 -7.167  -2.935  1.00 140.20 229 A 1 
ATOM 1737 C CB   . THR A 1 135 ? -19.830 -10.313 -3.398  1.00 132.25 229 A 1 
ATOM 1738 O OG1  . THR A 1 135 ? -20.425 -9.727  -4.563  1.00 159.43 229 A 1 
ATOM 1739 C CG2  . THR A 1 135 ? -20.396 -11.709 -3.208  1.00 131.19 229 A 1 
ATOM 1740 H H    . THR A 1 135 ? -22.035 -9.542  -2.606  1.00 177.03 229 A 1 
ATOM 1741 H HA   . THR A 1 135 ? -19.670 -9.829  -1.412  1.00 161.66 229 A 1 
ATOM 1742 H HB   . THR A 1 135 ? -18.871 -10.382 -3.523  1.00 158.46 229 A 1 
ATOM 1743 H HG1  . THR A 1 135 ? -20.264 -10.202 -5.237  1.00 191.07 229 A 1 
ATOM 1744 H HG21 . THR A 1 135 ? -20.203 -12.253 -3.987  1.00 157.18 229 A 1 
ATOM 1745 H HG22 . THR A 1 135 ? -19.997 -12.124 -2.427  1.00 157.18 229 A 1 
ATOM 1746 H HG23 . THR A 1 135 ? -21.357 -11.663 -3.085  1.00 157.18 229 A 1 
ATOM 1747 N N    . TRP A 1 136 ? -18.321 -7.848  -1.987  1.00 140.54 230 A 1 
ATOM 1748 C CA   . TRP A 1 136 ? -17.691 -6.550  -2.184  1.00 140.74 230 A 1 
ATOM 1749 C C    . TRP A 1 136 ? -17.880 -6.105  -3.622  1.00 149.74 230 A 1 
ATOM 1750 O O    . TRP A 1 136 ? -18.133 -4.923  -3.884  1.00 144.91 230 A 1 
ATOM 1751 C CB   . TRP A 1 136 ? -16.216 -6.598  -1.785  1.00 127.90 230 A 1 
ATOM 1752 C CG   . TRP A 1 136 ? -16.074 -6.784  -0.319  1.00 112.05 230 A 1 
ATOM 1753 C CD1  . TRP A 1 136 ? -15.626 -7.887  0.342   1.00 110.62 230 A 1 
ATOM 1754 C CD2  . TRP A 1 136 ? -16.439 -5.833  0.683   1.00 101.62 230 A 1 
ATOM 1755 N NE1  . TRP A 1 136 ? -15.670 -7.670  1.699   1.00 105.80 230 A 1 
ATOM 1756 C CE2  . TRP A 1 136 ? -16.168 -6.415  1.932   1.00 98.64  230 A 1 
ATOM 1757 C CE3  . TRP A 1 136 ? -16.963 -4.539  0.641   1.00 107.67 230 A 1 
ATOM 1758 C CZ2  . TRP A 1 136 ? -16.401 -5.746  3.131   1.00 112.61 230 A 1 
ATOM 1759 C CZ3  . TRP A 1 136 ? -17.193 -3.876  1.826   1.00 113.12 230 A 1 
ATOM 1760 C CH2  . TRP A 1 136 ? -16.914 -4.479  3.056   1.00 109.05 230 A 1 
ATOM 1761 H H    . TRP A 1 136 ? -17.828 -8.436  -1.599  1.00 168.40 230 A 1 
ATOM 1762 H HA   . TRP A 1 136 ? -18.130 -5.901  -1.613  1.00 168.65 230 A 1 
ATOM 1763 H HB2  . TRP A 1 136 ? -15.785 -7.343  -2.232  1.00 153.23 230 A 1 
ATOM 1764 H HB3  . TRP A 1 136 ? -15.788 -5.763  -2.031  1.00 153.23 230 A 1 
ATOM 1765 H HD1  . TRP A 1 136 ? -15.325 -8.667  -0.065  1.00 132.50 230 A 1 
ATOM 1766 H HE1  . TRP A 1 136 ? -15.426 -8.232  2.303   1.00 126.72 230 A 1 
ATOM 1767 H HE3  . TRP A 1 136 ? -17.151 -4.130  -0.174  1.00 128.96 230 A 1 
ATOM 1768 H HZ2  . TRP A 1 136 ? -16.216 -6.144  3.951   1.00 134.89 230 A 1 
ATOM 1769 H HZ3  . TRP A 1 136 ? -17.540 -3.014  1.807   1.00 135.50 230 A 1 
ATOM 1770 H HH2  . TRP A 1 136 ? -17.078 -4.008  3.841   1.00 130.61 230 A 1 
ATOM 1771 N N    . LYS A 1 137 ? -17.742 -7.028  -4.573  1.00 143.25 231 A 1 
ATOM 1772 C CA   . LYS A 1 137 ? -17.914 -6.640  -5.964  1.00 139.55 231 A 1 
ATOM 1773 C C    . LYS A 1 137 ? -19.320 -6.086  -6.171  1.00 141.10 231 A 1 
ATOM 1774 O O    . LYS A 1 137 ? -19.497 -5.036  -6.799  1.00 159.26 231 A 1 
ATOM 1775 C CB   . LYS A 1 137 ? -17.669 -7.868  -6.851  1.00 141.56 231 A 1 
ATOM 1776 C CG   . LYS A 1 137 ? -17.429 -7.620  -8.338  1.00 166.21 231 A 1 
ATOM 1777 C CD   . LYS A 1 137 ? -16.827 -8.876  -8.985  1.00 174.04 231 A 1 
ATOM 1778 C CE   . LYS A 1 137 ? -15.369 -8.705  -9.402  1.00 177.01 231 A 1 
ATOM 1779 N NZ   . LYS A 1 137 ? -15.082 -7.441  -10.139 1.00 162.45 231 A 1 
ATOM 1780 H H    . LYS A 1 137 ? -17.555 -7.857  -4.443  1.00 171.66 231 A 1 
ATOM 1781 H HA   . LYS A 1 137 ? -17.270 -5.953  -6.196  1.00 167.22 231 A 1 
ATOM 1782 H HB2  . LYS A 1 137 ? -16.889 -8.335  -6.511  1.00 169.62 231 A 1 
ATOM 1783 H HB3  . LYS A 1 137 ? -18.443 -8.449  -6.781  1.00 169.62 231 A 1 
ATOM 1784 H HG2  . LYS A 1 137 ? -18.272 -7.421  -8.775  1.00 199.21 231 A 1 
ATOM 1785 H HG3  . LYS A 1 137 ? -16.805 -6.885  -8.449  1.00 199.21 231 A 1 
ATOM 1786 H HD2  . LYS A 1 137 ? -16.871 -9.608  -8.350  1.00 208.61 231 A 1 
ATOM 1787 H HD3  . LYS A 1 137 ? -17.339 -9.096  -9.779  1.00 208.61 231 A 1 
ATOM 1788 H HE2  . LYS A 1 137 ? -14.816 -8.714  -8.606  1.00 212.17 231 A 1 
ATOM 1789 H HE3  . LYS A 1 137 ? -15.123 -9.445  -9.979  1.00 212.17 231 A 1 
ATOM 1790 H HZ1  . LYS A 1 137 ? -14.219 -7.403  -10.353 1.00 194.70 231 A 1 
ATOM 1791 H HZ2  . LYS A 1 137 ? -15.566 -7.408  -10.885 1.00 194.70 231 A 1 
ATOM 1792 H HZ3  . LYS A 1 137 ? -15.286 -6.740  -9.631  1.00 194.70 231 A 1 
ATOM 1793 N N    . GLU A 1 138 ? -20.338 -6.798  -5.670  1.00 146.64 232 A 1 
ATOM 1794 C CA   . GLU A 1 138 ? -21.722 -6.365  -5.859  1.00 150.51 232 A 1 
ATOM 1795 C C    . GLU A 1 138 ? -21.949 -4.964  -5.299  1.00 151.05 232 A 1 
ATOM 1796 O O    . GLU A 1 138 ? -22.558 -4.117  -5.955  1.00 155.01 232 A 1 
ATOM 1797 C CB   . GLU A 1 138 ? -22.682 -7.378  -5.241  1.00 131.95 232 A 1 
ATOM 1798 C CG   . GLU A 1 138 ? -22.868 -8.581  -6.149  1.00 132.44 232 A 1 
ATOM 1799 C CD   . GLU A 1 138 ? -23.621 -9.718  -5.496  1.00 148.30 232 A 1 
ATOM 1800 O OE1  . GLU A 1 138 ? -24.041 -9.570  -4.332  1.00 156.14 232 A 1 
ATOM 1801 O OE2  . GLU A 1 138 ? -23.799 -10.762 -6.158  1.00 168.41 232 A 1 
ATOM 1802 H H    . GLU A 1 138 ? -20.252 -7.527  -5.223  1.00 175.73 232 A 1 
ATOM 1803 H HA   . GLU A 1 138 ? -21.906 -6.331  -6.810  1.00 180.37 232 A 1 
ATOM 1804 H HB2  . GLU A 1 138 ? -22.323 -7.687  -4.395  1.00 158.09 232 A 1 
ATOM 1805 H HB3  . GLU A 1 138 ? -23.547 -6.961  -5.108  1.00 158.09 232 A 1 
ATOM 1806 H HG2  . GLU A 1 138 ? -23.366 -8.307  -6.935  1.00 158.68 232 A 1 
ATOM 1807 H HG3  . GLU A 1 138 ? -21.996 -8.914  -6.411  1.00 158.68 232 A 1 
ATOM 1808 N N    . ILE A 1 139 ? -21.503 -4.721  -4.060  1.00 146.91 233 A 1 
ATOM 1809 C CA   . ILE A 1 139 ? -21.521 -3.372  -3.485  1.00 153.10 233 A 1 
ATOM 1810 C C    . ILE A 1 139 ? -20.869 -2.380  -4.433  1.00 161.34 233 A 1 
ATOM 1811 O O    . ILE A 1 139 ? -21.522 -1.450  -4.919  1.00 164.56 233 A 1 
ATOM 1812 C CB   . ILE A 1 139 ? -20.916 -3.368  -2.070  1.00 163.79 233 A 1 
ATOM 1813 C CG1  . ILE A 1 139 ? -21.612 -4.477  -1.252  1.00 136.37 233 A 1 
ATOM 1814 C CG2  . ILE A 1 139 ? -20.947 -1.960  -1.447  1.00 176.70 233 A 1 
ATOM 1815 C CD1  . ILE A 1 139 ? -21.106 -4.720  0.130   1.00 131.03 233 A 1 
ATOM 1816 H H    . ILE A 1 139 ? -21.186 -5.322  -3.533  1.00 176.04 233 A 1 
ATOM 1817 H HA   . ILE A 1 139 ? -22.448 -3.102  -3.393  1.00 183.47 233 A 1 
ATOM 1818 H HB   . ILE A 1 139 ? -19.983 -3.620  -2.156  1.00 196.31 233 A 1 
ATOM 1819 H HG12 . ILE A 1 139 ? -22.552 -4.251  -1.177  1.00 163.40 233 A 1 
ATOM 1820 H HG13 . ILE A 1 139 ? -21.523 -5.311  -1.739  1.00 163.40 233 A 1 
ATOM 1821 H HG21 . ILE A 1 139 ? -20.558 -1.999  -0.559  1.00 211.79 233 A 1 
ATOM 1822 H HG22 . ILE A 1 139 ? -20.433 -1.357  -2.007  1.00 211.79 233 A 1 
ATOM 1823 H HG23 . ILE A 1 139 ? -21.867 -1.659  -1.393  1.00 211.79 233 A 1 
ATOM 1824 H HD11 . ILE A 1 139 ? -21.623 -5.435  0.534   1.00 156.99 233 A 1 
ATOM 1825 H HD12 . ILE A 1 139 ? -20.171 -4.973  0.084   1.00 156.99 233 A 1 
ATOM 1826 H HD13 . ILE A 1 139 ? -21.204 -3.906  0.649   1.00 156.99 233 A 1 
ATOM 1827 N N    . GLU A 1 140 ? -19.572 -2.546  -4.698  1.00 167.29 234 A 1 
ATOM 1828 C CA   . GLU A 1 140 ? -18.877 -1.576  -5.533  1.00 169.87 234 A 1 
ATOM 1829 C C    . GLU A 1 140 ? -19.733 -1.257  -6.748  1.00 175.16 234 A 1 
ATOM 1830 O O    . GLU A 1 140 ? -19.933 -0.090  -7.105  1.00 172.60 234 A 1 
ATOM 1831 C CB   . GLU A 1 140 ? -17.523 -2.138  -5.978  1.00 164.51 234 A 1 
ATOM 1832 C CG   . GLU A 1 140 ? -16.774 -1.273  -6.996  1.00 156.12 234 A 1 
ATOM 1833 C CD   . GLU A 1 140 ? -15.532 -1.954  -7.544  1.00 156.31 234 A 1 
ATOM 1834 O OE1  . GLU A 1 140 ? -15.541 -3.198  -7.680  1.00 154.96 234 A 1 
ATOM 1835 O OE2  . GLU A 1 140 ? -14.550 -1.245  -7.851  1.00 157.06 234 A 1 
ATOM 1836 H H    . GLU A 1 140 ? -19.085 -3.196  -4.413  1.00 200.50 234 A 1 
ATOM 1837 H HA   . GLU A 1 140 ? -18.727 -0.758  -5.033  1.00 203.60 234 A 1 
ATOM 1838 H HB2  . GLU A 1 140 ? -16.955 -2.231  -5.197  1.00 197.16 234 A 1 
ATOM 1839 H HB3  . GLU A 1 140 ? -17.667 -3.008  -6.381  1.00 197.16 234 A 1 
ATOM 1840 H HG2  . GLU A 1 140 ? -17.364 -1.080  -7.741  1.00 187.10 234 A 1 
ATOM 1841 H HG3  . GLU A 1 140 ? -16.499 -0.447  -6.568  1.00 187.10 234 A 1 
ATOM 1842 N N    . MET A 1 141 ? -20.255 -2.305  -7.389  1.00 163.60 235 A 1 
ATOM 1843 C CA   . MET A 1 141 ? -21.095 -2.198  -8.573  1.00 167.73 235 A 1 
ATOM 1844 C C    . MET A 1 141 ? -22.497 -1.652  -8.299  1.00 167.22 235 A 1 
ATOM 1845 O O    . MET A 1 141 ? -23.192 -1.308  -9.260  1.00 174.85 235 A 1 
ATOM 1846 C CB   . MET A 1 141 ? -21.216 -3.579  -9.222  1.00 155.68 235 A 1 
ATOM 1847 C CG   . MET A 1 141 ? -19.899 -4.153  -9.748  1.00 170.25 235 A 1 
ATOM 1848 S SD   . MET A 1 141 ? -18.924 -3.058  -10.792 1.00 185.61 235 A 1 
ATOM 1849 C CE   . MET A 1 141 ? -17.351 -3.921  -10.782 1.00 161.51 235 A 1 
ATOM 1850 H H    . MET A 1 141 ? -20.128 -3.119  -7.141  1.00 196.07 235 A 1 
ATOM 1851 H HA   . MET A 1 141 ? -20.656 -1.613  -9.210  1.00 201.03 235 A 1 
ATOM 1852 H HB2  . MET A 1 141 ? -21.566 -4.201  -8.565  1.00 186.58 235 A 1 
ATOM 1853 H HB3  . MET A 1 141 ? -21.829 -3.517  -9.971  1.00 186.58 235 A 1 
ATOM 1854 H HG2  . MET A 1 141 ? -19.347 -4.395  -8.988  1.00 204.05 235 A 1 
ATOM 1855 H HG3  . MET A 1 141 ? -20.098 -4.947  -10.268 1.00 204.05 235 A 1 
ATOM 1856 H HE1  . MET A 1 141 ? -16.716 -3.425  -11.322 1.00 193.57 235 A 1 
ATOM 1857 H HE2  . MET A 1 141 ? -17.032 -3.983  -9.868  1.00 193.57 235 A 1 
ATOM 1858 H HE3  . MET A 1 141 ? -17.477 -4.809  -11.150 1.00 193.57 235 A 1 
ATOM 1859 N N    . SER A 1 142 ? -22.945 -1.553  -7.040  1.00 173.64 236 A 1 
ATOM 1860 C CA   . SER A 1 142 ? -24.331 -1.150  -6.815  1.00 166.33 236 A 1 
ATOM 1861 C C    . SER A 1 142 ? -24.493 0.345   -6.986  1.00 159.31 236 A 1 
ATOM 1862 O O    . SER A 1 142 ? -25.595 0.823   -7.280  1.00 163.74 236 A 1 
ATOM 1863 C CB   . SER A 1 142 ? -24.786 -1.554  -5.413  1.00 157.08 236 A 1 
ATOM 1864 O OG   . SER A 1 142 ? -26.083 -1.052  -5.148  1.00 147.61 236 A 1 
ATOM 1865 H H    . SER A 1 142 ? -22.486 -1.708  -6.329  1.00 208.12 236 A 1 
ATOM 1866 H HA   . SER A 1 142 ? -24.903 -1.594  -7.461  1.00 199.35 236 A 1 
ATOM 1867 H HB2  . SER A 1 142 ? -24.802 -2.522  -5.352  1.00 188.26 236 A 1 
ATOM 1868 H HB3  . SER A 1 142 ? -24.166 -1.189  -4.762  1.00 188.26 236 A 1 
ATOM 1869 H HG   . SER A 1 142 ? -26.629 -1.360  -5.707  1.00 176.89 236 A 1 
ATOM 1870 N N    . ALA A 1 143 ? -23.398 1.076   -6.809  1.00 165.62 237 A 1 
ATOM 1871 C CA   . ALA A 1 143 ? -23.337 2.489   -7.142  1.00 174.46 237 A 1 
ATOM 1872 C C    . ALA A 1 143 ? -23.820 2.700   -8.568  1.00 186.06 237 A 1 
ATOM 1873 O O    . ALA A 1 143 ? -24.727 3.498   -8.828  1.00 191.96 237 A 1 
ATOM 1874 C CB   . ALA A 1 143 ? -21.923 3.032   -6.945  1.00 172.84 237 A 1 
ATOM 1875 H H    . ALA A 1 143 ? -22.662 0.766   -6.489  1.00 198.50 237 A 1 
ATOM 1876 H HA   . ALA A 1 143 ? -23.930 2.978   -6.551  1.00 209.11 237 A 1 
ATOM 1877 H HB1  . ALA A 1 143 ? -21.912 3.974   -7.174  1.00 207.16 237 A 1 
ATOM 1878 H HB2  . ALA A 1 143 ? -21.666 2.914   -6.017  1.00 207.16 237 A 1 
ATOM 1879 H HB3  . ALA A 1 143 ? -21.314 2.543   -7.521  1.00 207.16 237 A 1 
ATOM 1880 N N    . ASN A 1 144 ? -23.212 1.974   -9.508  1.00 182.74 238 A 1 
ATOM 1881 C CA   . ASN A 1 144 ? -23.466 2.174   -10.923 1.00 189.96 238 A 1 
ATOM 1882 C C    . ASN A 1 144 ? -24.950 2.129   -11.273 1.00 192.06 238 A 1 
ATOM 1883 O O    . ASN A 1 144 ? -25.542 3.179   -11.538 1.00 195.63 238 A 1 
ATOM 1884 C CB   . ASN A 1 144 ? -22.762 1.049   -11.706 1.00 191.67 238 A 1 
ATOM 1885 C CG   . ASN A 1 144 ? -21.244 1.079   -11.569 1.00 191.68 238 A 1 
ATOM 1886 O OD1  . ASN A 1 144 ? -20.697 1.771   -10.711 1.00 190.30 238 A 1 
ATOM 1887 N ND2  . ASN A 1 144 ? -20.556 0.325   -12.427 1.00 192.25 238 A 1 
ATOM 1888 H H    . ASN A 1 144 ? -22.642 1.352   -9.342  1.00 219.05 238 A 1 
ATOM 1889 H HA   . ASN A 1 144 ? -23.102 3.028   -11.206 1.00 227.71 238 A 1 
ATOM 1890 H HB2  . ASN A 1 144 ? -23.074 0.193   -11.375 1.00 229.75 238 A 1 
ATOM 1891 H HB3  . ASN A 1 144 ? -22.978 1.138   -12.647 1.00 229.75 238 A 1 
ATOM 1892 H HD21 . ASN A 1 144 ? -19.697 0.307   -12.391 1.00 230.46 238 A 1 
ATOM 1893 H HD22 . ASN A 1 144 ? -20.971 -0.146  -13.014 1.00 230.46 238 A 1 
ATOM 1894 N N    . ASN A 1 145 ? -25.565 0.950   -11.312 1.00 189.86 239 A 1 
ATOM 1895 C CA   . ASN A 1 145 ? -26.996 0.839   -11.604 1.00 204.03 239 A 1 
ATOM 1896 C C    . ASN A 1 145 ? -27.876 1.141   -10.389 1.00 186.59 239 A 1 
ATOM 1897 O O    . ASN A 1 145 ? -27.894 0.364   -9.428  1.00 187.29 239 A 1 
ATOM 1898 C CB   . ASN A 1 145 ? -27.302 -0.535  -12.188 1.00 197.12 239 A 1 
ATOM 1899 C CG   . ASN A 1 145 ? -26.973 -0.604  -13.668 1.00 196.38 239 A 1 
ATOM 1900 O OD1  . ASN A 1 145 ? -26.083 0.098   -14.146 1.00 198.80 239 A 1 
ATOM 1901 N ND2  . ASN A 1 145 ? -27.704 -1.429  -14.405 1.00 197.02 239 A 1 
ATOM 1902 H H    . ASN A 1 145 ? -25.176 0.196   -11.172 1.00 227.59 239 A 1 
ATOM 1903 H HA   . ASN A 1 145 ? -27.216 1.495   -12.285 1.00 244.59 239 A 1 
ATOM 1904 H HB2  . ASN A 1 145 ? -26.770 -1.203  -11.728 1.00 236.30 239 A 1 
ATOM 1905 H HB3  . ASN A 1 145 ? -28.246 -0.725  -12.079 1.00 236.30 239 A 1 
ATOM 1906 H HD21 . ASN A 1 145 ? -27.554 -1.499  -15.249 1.00 236.18 239 A 1 
ATOM 1907 H HD22 . ASN A 1 145 ? -28.321 -1.902  -14.038 1.00 236.18 239 A 1 
ATOM 1908 N N    . LYS A 1 146 ? -28.618 2.254   -10.421 1.00 179.65 240 A 1 
ATOM 1909 C CA   . LYS A 1 146 ? -29.532 2.592   -9.322  1.00 182.92 240 A 1 
ATOM 1910 C C    . LYS A 1 146 ? -30.815 1.808   -9.587  1.00 191.96 240 A 1 
ATOM 1911 O O    . LYS A 1 146 ? -31.816 2.322   -10.093 1.00 178.17 240 A 1 
ATOM 1912 C CB   . LYS A 1 146 ? -29.794 4.089   -9.224  1.00 173.44 240 A 1 
ATOM 1913 C CG   . LYS A 1 146 ? -29.649 4.652   -7.803  1.00 178.53 240 A 1 
ATOM 1914 C CD   . LYS A 1 146 ? -30.539 3.973   -6.759  1.00 174.30 240 A 1 
ATOM 1915 C CE   . LYS A 1 146 ? -30.313 4.599   -5.380  1.00 164.90 240 A 1 
ATOM 1916 N NZ   . LYS A 1 146 ? -31.198 4.042   -4.315  1.00 151.79 240 A 1 
ATOM 1917 H H    . LYS A 1 146 ? -28.611 2.827   -11.063 1.00 215.34 240 A 1 
ATOM 1918 H HA   . LYS A 1 146 ? -29.154 2.290   -8.482  1.00 219.26 240 A 1 
ATOM 1919 H HB2  . LYS A 1 146 ? -29.162 4.555   -9.793  1.00 207.89 240 A 1 
ATOM 1920 H HB3  . LYS A 1 146 ? -30.699 4.268   -9.523  1.00 207.89 240 A 1 
ATOM 1921 H HG2  . LYS A 1 146 ? -28.728 4.545   -7.519  1.00 213.99 240 A 1 
ATOM 1922 H HG3  . LYS A 1 146 ? -29.879 5.594   -7.818  1.00 213.99 240 A 1 
ATOM 1923 H HD2  . LYS A 1 146 ? -31.471 4.092   -7.002  1.00 208.91 240 A 1 
ATOM 1924 H HD3  . LYS A 1 146 ? -30.319 3.030   -6.710  1.00 208.91 240 A 1 
ATOM 1925 H HE2  . LYS A 1 146 ? -29.394 4.444   -5.114  1.00 197.63 240 A 1 
ATOM 1926 H HE3  . LYS A 1 146 ? -30.483 5.552   -5.438  1.00 197.63 240 A 1 
ATOM 1927 H HZ1  . LYS A 1 146 ? -31.024 4.439   -3.538  1.00 181.91 240 A 1 
ATOM 1928 H HZ2  . LYS A 1 146 ? -32.051 4.179   -4.526  1.00 181.91 240 A 1 
ATOM 1929 H HZ3  . LYS A 1 146 ? -31.057 3.167   -4.231  1.00 181.91 240 A 1 
ATOM 1930 N N    . ARG A 1 147 ? -30.750 0.522   -9.269  1.00 199.76 241 A 1 
ATOM 1931 C CA   . ARG A 1 147 ? -31.917 -0.344  -9.217  1.00 185.04 241 A 1 
ATOM 1932 C C    . ARG A 1 147 ? -33.120 0.337   -8.579  1.00 181.44 241 A 1 
ATOM 1933 O O    . ARG A 1 147 ? -33.013 1.027   -7.562  1.00 185.01 241 A 1 
ATOM 1934 C CB   . ARG A 1 147 ? -31.518 -1.615  -8.475  1.00 181.95 241 A 1 
ATOM 1935 C CG   . ARG A 1 147 ? -30.605 -2.449  -9.358  1.00 184.27 241 A 1 
ATOM 1936 C CD   . ARG A 1 147 ? -29.556 -3.197  -8.588  1.00 186.00 241 A 1 
ATOM 1937 N NE   . ARG A 1 147 ? -30.055 -3.823  -7.370  1.00 189.93 241 A 1 
ATOM 1938 C CZ   . ARG A 1 147 ? -29.968 -5.120  -7.092  1.00 178.84 241 A 1 
ATOM 1939 N NH1  . ARG A 1 147 ? -29.401 -5.967  -7.942  1.00 166.78 241 A 1 
ATOM 1940 N NH2  . ARG A 1 147 ? -30.442 -5.568  -5.942  1.00 177.09 241 A 1 
ATOM 1941 H H    . ARG A 1 147 ? -30.017 0.117   -9.073  1.00 239.46 241 A 1 
ATOM 1942 H HA   . ARG A 1 147 ? -32.162 -0.593  -10.122 1.00 221.80 241 A 1 
ATOM 1943 H HB2  . ARG A 1 147 ? -31.039 -1.383  -7.664  1.00 218.10 241 A 1 
ATOM 1944 H HB3  . ARG A 1 147 ? -32.310 -2.135  -8.268  1.00 218.10 241 A 1 
ATOM 1945 H HG2  . ARG A 1 147 ? -31.141 -3.098  -9.840  1.00 220.88 241 A 1 
ATOM 1946 H HG3  . ARG A 1 147 ? -30.153 -1.863  -9.984  1.00 220.88 241 A 1 
ATOM 1947 H HD2  . ARG A 1 147 ? -29.193 -3.896  -9.153  1.00 222.95 241 A 1 
ATOM 1948 H HD3  . ARG A 1 147 ? -28.852 -2.579  -8.336  1.00 222.95 241 A 1 
ATOM 1949 H HE   . ARG A 1 147 ? -30.433 -3.316  -6.788  1.00 227.67 241 A 1 
ATOM 1950 H HH11 . ARG A 1 147 ? -29.086 -5.680  -8.689  1.00 199.89 241 A 1 
ATOM 1951 H HH12 . ARG A 1 147 ? -29.353 -6.803  -7.748  1.00 199.89 241 A 1 
ATOM 1952 H HH21 . ARG A 1 147 ? -30.811 -5.024  -5.387  1.00 212.26 241 A 1 
ATOM 1953 H HH22 . ARG A 1 147 ? -30.395 -6.406  -5.755  1.00 212.26 241 A 1 
ATOM 1954 N N    . LYS A 1 148 ? -34.269 0.117   -9.211  1.00 183.56 242 A 1 
ATOM 1955 C CA   . LYS A 1 148 ? -35.523 0.776   -8.876  1.00 180.96 242 A 1 
ATOM 1956 C C    . LYS A 1 148 ? -36.122 0.045   -7.679  1.00 174.21 242 A 1 
ATOM 1957 O O    . LYS A 1 148 ? -36.294 -1.178  -7.705  1.00 170.31 242 A 1 
ATOM 1958 C CB   . LYS A 1 148 ? -36.462 0.807   -10.081 1.00 181.93 242 A 1 
ATOM 1959 C CG   . LYS A 1 148 ? -36.346 2.136   -10.874 1.00 180.51 242 A 1 
ATOM 1960 C CD   . LYS A 1 148 ? -36.366 3.432   -10.048 1.00 168.72 242 A 1 
ATOM 1961 C CE   . LYS A 1 148 ? -36.507 4.666   -10.945 1.00 168.89 242 A 1 
ATOM 1962 N NZ   . LYS A 1 148 ? -37.588 4.615   -11.961 1.00 179.52 242 A 1 
ATOM 1963 H H    . LYS A 1 148 ? -34.347 -0.435  -9.866  1.00 220.03 242 A 1 
ATOM 1964 H HA   . LYS A 1 148 ? -35.341 1.691   -8.611  1.00 216.90 242 A 1 
ATOM 1965 H HB2  . LYS A 1 148 ? -36.236 0.077   -10.680 1.00 218.08 242 A 1 
ATOM 1966 H HB3  . LYS A 1 148 ? -37.377 0.716   -9.774  1.00 218.08 242 A 1 
ATOM 1967 H HG2  . LYS A 1 148 ? -35.512 2.123   -11.368 1.00 216.37 242 A 1 
ATOM 1968 H HG3  . LYS A 1 148 ? -37.088 2.181   -11.498 1.00 216.37 242 A 1 
ATOM 1969 H HD2  . LYS A 1 148 ? -37.120 3.411   -9.438  1.00 202.22 242 A 1 
ATOM 1970 H HD3  . LYS A 1 148 ? -35.536 3.508   -9.553  1.00 202.22 242 A 1 
ATOM 1971 H HE2  . LYS A 1 148 ? -36.678 5.435   -10.380 1.00 202.43 242 A 1 
ATOM 1972 H HE3  . LYS A 1 148 ? -35.671 4.795   -11.420 1.00 202.43 242 A 1 
ATOM 1973 H HZ1  . LYS A 1 148 ? -37.597 5.369   -12.434 1.00 215.17 242 A 1 
ATOM 1974 H HZ2  . LYS A 1 148 ? -37.455 3.929   -12.512 1.00 215.17 242 A 1 
ATOM 1975 H HZ3  . LYS A 1 148 ? -38.377 4.515   -11.561 1.00 215.17 242 A 1 
ATOM 1976 N N    . PHE A 1 149 ? -36.441 0.800   -6.635  1.00 169.19 243 A 1 
ATOM 1977 C CA   . PHE A 1 149 ? -36.817 0.268   -5.334  1.00 177.09 243 A 1 
ATOM 1978 C C    . PHE A 1 149 ? -38.096 0.952   -4.871  1.00 171.21 243 A 1 
ATOM 1979 O O    . PHE A 1 149 ? -38.115 2.166   -4.646  1.00 170.82 243 A 1 
ATOM 1980 C CB   . PHE A 1 149 ? -35.684 0.553   -4.332  1.00 179.16 243 A 1 
ATOM 1981 C CG   . PHE A 1 149 ? -34.572 -0.473  -4.305  1.00 183.75 243 A 1 
ATOM 1982 C CD1  . PHE A 1 149 ? -34.828 -1.834  -4.257  1.00 181.21 243 A 1 
ATOM 1983 C CD2  . PHE A 1 149 ? -33.251 -0.054  -4.414  1.00 178.78 243 A 1 
ATOM 1984 C CE1  . PHE A 1 149 ? -33.781 -2.749  -4.232  1.00 177.33 243 A 1 
ATOM 1985 C CE2  . PHE A 1 149 ? -32.209 -0.962  -4.403  1.00 179.03 243 A 1 
ATOM 1986 C CZ   . PHE A 1 149 ? -32.474 -2.309  -4.318  1.00 177.66 243 A 1 
ATOM 1987 H H    . PHE A 1 149 ? -36.446 1.659   -6.659  1.00 202.79 243 A 1 
ATOM 1988 H HA   . PHE A 1 149 ? -36.965 -0.689  -5.389  1.00 212.27 243 A 1 
ATOM 1989 H HB2  . PHE A 1 149 ? -35.285 1.409   -4.554  1.00 214.74 243 A 1 
ATOM 1990 H HB3  . PHE A 1 149 ? -36.064 0.594   -3.441  1.00 214.74 243 A 1 
ATOM 1991 H HD1  . PHE A 1 149 ? -35.705 -2.136  -4.187  1.00 217.20 243 A 1 
ATOM 1992 H HD2  . PHE A 1 149 ? -33.063 0.856   -4.460  1.00 214.29 243 A 1 
ATOM 1993 H HE1  . PHE A 1 149 ? -33.962 -3.660  -4.184  1.00 212.55 243 A 1 
ATOM 1994 H HE2  . PHE A 1 149 ? -31.330 -0.662  -4.458  1.00 214.59 243 A 1 
ATOM 1995 H HZ   . PHE A 1 149 ? -31.774 -2.922  -4.316  1.00 212.95 243 A 1 
ATOM 1996 N N    . LYS A 1 150 ? -39.159 0.154   -4.720  1.00 178.42 244 A 1 
ATOM 1997 C CA   . LYS A 1 150 ? -40.410 0.625   -4.139  1.00 175.12 244 A 1 
ATOM 1998 C C    . LYS A 1 150 ? -40.161 0.849   -2.664  1.00 175.76 244 A 1 
ATOM 1999 O O    . LYS A 1 150 ? -39.763 -0.074  -1.948  1.00 188.13 244 A 1 
ATOM 2000 C CB   . LYS A 1 150 ? -41.509 -0.417  -4.352  1.00 176.75 244 A 1 
ATOM 2001 C CG   . LYS A 1 150 ? -42.953 -0.036  -3.988  1.00 176.97 244 A 1 
ATOM 2002 C CD   . LYS A 1 150 ? -43.470 1.327   -4.406  1.00 183.55 244 A 1 
ATOM 2003 C CE   . LYS A 1 150 ? -44.623 1.699   -3.467  1.00 177.28 244 A 1 
ATOM 2004 N NZ   . LYS A 1 150 ? -45.165 3.074   -3.626  1.00 178.09 244 A 1 
ATOM 2005 H H    . LYS A 1 150 ? -39.175 -0.674  -4.951  1.00 213.86 244 A 1 
ATOM 2006 H HA   . LYS A 1 150 ? -40.678 1.462   -4.550  1.00 209.90 244 A 1 
ATOM 2007 H HB2  . LYS A 1 150 ? -41.510 -0.660  -5.291  1.00 211.85 244 A 1 
ATOM 2008 H HB3  . LYS A 1 150 ? -41.283 -1.199  -3.825  1.00 211.85 244 A 1 
ATOM 2009 H HG2  . LYS A 1 150 ? -43.543 -0.694  -4.389  1.00 212.11 244 A 1 
ATOM 2010 H HG3  . LYS A 1 150 ? -43.038 -0.084  -3.023  1.00 212.11 244 A 1 
ATOM 2011 H HD2  . LYS A 1 150 ? -42.767 1.989   -4.319  1.00 220.01 244 A 1 
ATOM 2012 H HD3  . LYS A 1 150 ? -43.804 1.291   -5.316  1.00 220.01 244 A 1 
ATOM 2013 H HE2  . LYS A 1 150 ? -45.354 1.080   -3.620  1.00 212.49 244 A 1 
ATOM 2014 H HE3  . LYS A 1 150 ? -44.312 1.613   -2.552  1.00 212.49 244 A 1 
ATOM 2015 H HZ1  . LYS A 1 150 ? -45.827 3.208   -3.047  1.00 213.47 244 A 1 
ATOM 2016 H HZ2  . LYS A 1 150 ? -44.524 3.672   -3.476  1.00 213.47 244 A 1 
ATOM 2017 H HZ3  . LYS A 1 150 ? -45.476 3.184   -4.452  1.00 213.47 244 A 1 
ATOM 2018 N N    . THR A 1 151 ? -40.405 2.073   -2.208  1.00 153.65 245 A 1 
ATOM 2019 C CA   . THR A 1 151 ? -40.299 2.341   -0.787  1.00 161.13 245 A 1 
ATOM 2020 C C    . THR A 1 151 ? -41.405 1.667   0.016   1.00 160.35 245 A 1 
ATOM 2021 O O    . THR A 1 151 ? -42.546 1.542   -0.438  1.00 172.16 245 A 1 
ATOM 2022 C CB   . THR A 1 151 ? -40.361 3.853   -0.595  1.00 160.19 245 A 1 
ATOM 2023 O OG1  . THR A 1 151 ? -41.621 4.332   -1.082  1.00 175.44 245 A 1 
ATOM 2024 C CG2  . THR A 1 151 ? -39.273 4.530   -1.430  1.00 145.24 245 A 1 
ATOM 2025 H H    . THR A 1 151 ? -40.629 2.749   -2.690  1.00 184.13 245 A 1 
ATOM 2026 H HA   . THR A 1 151 ? -39.443 2.023   -0.460  1.00 193.11 245 A 1 
ATOM 2027 H HB   . THR A 1 151 ? -40.246 4.084   0.339   1.00 191.98 245 A 1 
ATOM 2028 H HG1  . THR A 1 151 ? -41.670 5.164   -0.983  1.00 210.28 245 A 1 
ATOM 2029 H HG21 . THR A 1 151 ? -39.312 5.492   -1.308  1.00 174.04 245 A 1 
ATOM 2030 H HG22 . THR A 1 151 ? -38.398 4.213   -1.154  1.00 174.04 245 A 1 
ATOM 2031 H HG23 . THR A 1 151 ? -39.400 4.326   -2.370  1.00 174.04 245 A 1 
ATOM 2032 N N    . LEU A 1 152 ? -41.043 1.235   1.224   1.00 143.67 246 A 1 
ATOM 2033 C CA   . LEU A 1 152 ? -41.896 0.457   2.127   1.00 151.22 246 A 1 
ATOM 2034 C C    . LEU A 1 152 ? -42.307 1.194   3.396   1.00 131.95 246 A 1 
ATOM 2035 O O    . LEU A 1 152 ? -41.602 1.105   4.401   1.00 138.29 246 A 1 
ATOM 2036 C CB   . LEU A 1 152 ? -41.233 -0.839  2.543   1.00 157.76 246 A 1 
ATOM 2037 C CG   . LEU A 1 152 ? -42.233 -1.863  3.113   1.00 150.67 246 A 1 
ATOM 2038 C CD1  . LEU A 1 152 ? -43.335 -2.336  2.144   1.00 147.16 246 A 1 
ATOM 2039 C CD2  . LEU A 1 152 ? -41.514 -3.026  3.791   1.00 138.34 246 A 1 
ATOM 2040 H H    . LEU A 1 152 ? -40.266 1.388   1.558   1.00 172.16 246 A 1 
ATOM 2041 H HA   . LEU A 1 152 ? -42.710 0.227   1.652   1.00 181.22 246 A 1 
ATOM 2042 H HB2  . LEU A 1 152 ? -40.804 -1.238  1.769   1.00 189.07 246 A 1 
ATOM 2043 H HB3  . LEU A 1 152 ? -40.572 -0.651  3.228   1.00 189.07 246 A 1 
ATOM 2044 H HG   . LEU A 1 152 ? -42.705 -1.407  3.827   1.00 180.56 246 A 1 
ATOM 2045 H HD11 . LEU A 1 152 ? -43.905 -2.974  2.601   1.00 176.34 246 A 1 
ATOM 2046 H HD12 . LEU A 1 152 ? -43.857 -1.569  1.861   1.00 176.34 246 A 1 
ATOM 2047 H HD13 . LEU A 1 152 ? -42.920 -2.756  1.374   1.00 176.34 246 A 1 
ATOM 2048 H HD21 . LEU A 1 152 ? -42.174 -3.647  4.136   1.00 165.77 246 A 1 
ATOM 2049 H HD22 . LEU A 1 152 ? -40.950 -3.471  3.139   1.00 165.77 246 A 1 
ATOM 2050 H HD23 . LEU A 1 152 ? -40.972 -2.681  4.518   1.00 165.77 246 A 1 
ATOM 2051 N N    . LYS A 1 153 ? -43.400 1.927   3.390   1.00 136.20 247 A 1 
ATOM 2052 C CA   . LYS A 1 153 ? -43.610 2.722   4.586   1.00 145.21 247 A 1 
ATOM 2053 C C    . LYS A 1 153 ? -44.267 1.805   5.606   1.00 137.56 247 A 1 
ATOM 2054 O O    . LYS A 1 153 ? -44.373 0.590   5.414   1.00 137.69 247 A 1 
ATOM 2055 C CB   . LYS A 1 153 ? -44.559 3.907   4.403   1.00 159.35 247 A 1 
ATOM 2056 C CG   . LYS A 1 153 ? -44.584 4.618   3.086   1.00 152.48 247 A 1 
ATOM 2057 C CD   . LYS A 1 153 ? -43.438 5.595   2.960   1.00 177.56 247 A 1 
ATOM 2058 C CE   . LYS A 1 153 ? -43.941 7.008   2.697   1.00 171.92 247 A 1 
ATOM 2059 N NZ   . LYS A 1 153 ? -42.929 8.020   3.095   1.00 170.82 247 A 1 
ATOM 2060 H H    . LYS A 1 153 ? -43.991 1.985   2.768   1.00 163.20 247 A 1 
ATOM 2061 H HA   . LYS A 1 153 ? -42.763 3.038   4.936   1.00 174.01 247 A 1 
ATOM 2062 H HB2  . LYS A 1 153 ? -45.461 3.591   4.566   1.00 190.97 247 A 1 
ATOM 2063 H HB3  . LYS A 1 153 ? -44.334 4.571   5.073   1.00 190.97 247 A 1 
ATOM 2064 H HG2  . LYS A 1 153 ? -44.509 3.967   2.370   1.00 182.74 247 A 1 
ATOM 2065 H HG3  . LYS A 1 153 ? -45.415 5.112   3.005   1.00 182.74 247 A 1 
ATOM 2066 H HD2  . LYS A 1 153 ? -42.931 5.602   3.787   1.00 212.82 247 A 1 
ATOM 2067 H HD3  . LYS A 1 153 ? -42.871 5.330   2.219   1.00 212.82 247 A 1 
ATOM 2068 H HE2  . LYS A 1 153 ? -44.121 7.114   1.749   1.00 206.06 247 A 1 
ATOM 2069 H HE3  . LYS A 1 153 ? -44.747 7.164   3.212   1.00 206.06 247 A 1 
ATOM 2070 H HZ1  . LYS A 1 153 ? -43.238 8.839   2.935   1.00 204.74 247 A 1 
ATOM 2071 H HZ2  . LYS A 1 153 ? -42.749 7.944   3.964   1.00 204.74 247 A 1 
ATOM 2072 H HZ3  . LYS A 1 153 ? -42.179 7.899   2.633   1.00 204.74 247 A 1 
ATOM 2073 N N    . ARG A 1 154 ? -44.664 2.382   6.730   1.00 143.61 248 A 1 
ATOM 2074 C CA   . ARG A 1 154 ? -44.813 1.698   8.003   1.00 127.16 248 A 1 
ATOM 2075 C C    . ARG A 1 154 ? -46.213 1.120   7.938   1.00 134.89 248 A 1 
ATOM 2076 O O    . ARG A 1 154 ? -46.474 -0.042  8.301   1.00 131.86 248 A 1 
ATOM 2077 C CB   . ARG A 1 154 ? -44.642 2.668   9.176   1.00 132.76 248 A 1 
ATOM 2078 C CG   . ARG A 1 154 ? -45.302 4.007   8.865   1.00 160.05 248 A 1 
ATOM 2079 C CD   . ARG A 1 154 ? -45.247 5.109   9.867   1.00 175.33 248 A 1 
ATOM 2080 N NE   . ARG A 1 154 ? -46.295 6.036   9.443   1.00 152.38 248 A 1 
ATOM 2081 C CZ   . ARG A 1 154 ? -46.139 6.985   8.523   1.00 136.33 248 A 1 
ATOM 2082 N NH1  . ARG A 1 154 ? -44.994 7.116   7.864   1.00 139.42 248 A 1 
ATOM 2083 N NH2  . ARG A 1 154 ? -47.170 7.752   8.193   1.00 155.11 248 A 1 
ATOM 2084 H H    . ARG A 1 154 ? -44.863 3.217   6.780   1.00 172.09 248 A 1 
ATOM 2085 H HA   . ARG A 1 154 ? -44.168 0.978   8.081   1.00 152.34 248 A 1 
ATOM 2086 H HB2  . ARG A 1 154 ? -45.062 2.295   9.967   1.00 159.07 248 A 1 
ATOM 2087 H HB3  . ARG A 1 154 ? -43.697 2.820   9.334   1.00 159.07 248 A 1 
ATOM 2088 H HG2  . ARG A 1 154 ? -44.896 4.350   8.054   1.00 191.82 248 A 1 
ATOM 2089 H HG3  . ARG A 1 154 ? -46.242 3.836   8.694   1.00 191.82 248 A 1 
ATOM 2090 H HD2  . ARG A 1 154 ? -45.447 4.775   10.755  1.00 210.15 248 A 1 
ATOM 2091 H HD3  . ARG A 1 154 ? -44.386 5.556   9.837   1.00 210.15 248 A 1 
ATOM 2092 H HE   . ARG A 1 154 ? -47.068 5.962   9.814   1.00 182.61 248 A 1 
ATOM 2093 H HH11 . ARG A 1 154 ? -44.325 6.613   8.061   1.00 167.06 248 A 1 
ATOM 2094 H HH12 . ARG A 1 154 ? -44.911 7.727   7.264   1.00 167.06 248 A 1 
ATOM 2095 H HH21 . ARG A 1 154 ? -47.918 7.668   8.608   1.00 185.88 248 A 1 
ATOM 2096 H HH22 . ARG A 1 154 ? -47.077 8.362   7.594   1.00 185.88 248 A 1 
ATOM 2097 N N    . SER A 1 155 ? -47.093 1.973   7.402   1.00 144.78 249 A 1 
ATOM 2098 C CA   . SER A 1 155 ? -48.465 1.603   7.124   1.00 140.63 249 A 1 
ATOM 2099 C C    . SER A 1 155 ? -48.453 0.389   6.218   1.00 128.84 249 A 1 
ATOM 2100 O O    . SER A 1 155 ? -49.254 -0.531  6.389   1.00 134.92 249 A 1 
ATOM 2101 C CB   . SER A 1 155 ? -49.199 2.776   6.479   1.00 155.23 249 A 1 
ATOM 2102 O OG   . SER A 1 155 ? -48.264 3.648   5.868   1.00 177.59 249 A 1 
ATOM 2103 H H    . SER A 1 155 ? -46.905 2.786   7.191   1.00 173.49 249 A 1 
ATOM 2104 H HA   . SER A 1 155 ? -48.915 1.371   7.951   1.00 168.51 249 A 1 
ATOM 2105 H HB2  . SER A 1 155 ? -49.809 2.438   5.804   1.00 186.03 249 A 1 
ATOM 2106 H HB3  . SER A 1 155 ? -49.689 3.260   7.162   1.00 186.03 249 A 1 
ATOM 2107 H HG   . SER A 1 155 ? -47.728 3.943   6.443   1.00 212.87 249 A 1 
ATOM 2108 N N    . ASP A 1 156 ? -47.592 0.407   5.195   1.00 127.66 250 A 1 
ATOM 2109 C CA   . ASP A 1 156 ? -47.650 -0.614  4.162   1.00 133.54 250 A 1 
ATOM 2110 C C    . ASP A 1 156 ? -47.281 -1.955  4.775   1.00 136.32 250 A 1 
ATOM 2111 O O    . ASP A 1 156 ? -47.853 -2.987  4.418   1.00 133.36 250 A 1 
ATOM 2112 C CB   . ASP A 1 156 ? -46.708 -0.267  3.008   1.00 145.33 250 A 1 
ATOM 2113 C CG   . ASP A 1 156 ? -47.140 0.971   2.256   1.00 144.53 250 A 1 
ATOM 2114 O OD1  . ASP A 1 156 ? -47.037 2.074   2.829   1.00 140.69 250 A 1 
ATOM 2115 O OD2  . ASP A 1 156 ? -47.582 0.843   1.094   1.00 133.57 250 A 1 
ATOM 2116 H H    . ASP A 1 156 ? -46.974 0.994   5.083   1.00 152.95 250 A 1 
ATOM 2117 H HA   . ASP A 1 156 ? -48.554 -0.672  3.815   1.00 160.00 250 A 1 
ATOM 2118 H HB2  . ASP A 1 156 ? -45.819 -0.109  3.362   1.00 174.15 250 A 1 
ATOM 2119 H HB3  . ASP A 1 156 ? -46.689 -1.008  2.382   1.00 174.15 250 A 1 
ATOM 2120 N N    . PHE A 1 157 ? -46.317 -1.949  5.699   1.00 135.10 251 A 1 
ATOM 2121 C CA   . PHE A 1 157 ? -45.985 -3.135  6.485   1.00 132.92 251 A 1 
ATOM 2122 C C    . PHE A 1 157 ? -47.183 -3.672  7.260   1.00 129.34 251 A 1 
ATOM 2123 O O    . PHE A 1 157 ? -47.521 -4.859  7.159   1.00 133.05 251 A 1 
ATOM 2124 C CB   . PHE A 1 157 ? -44.845 -2.832  7.457   1.00 131.58 251 A 1 
ATOM 2125 C CG   . PHE A 1 157 ? -44.582 -3.949  8.435   1.00 119.15 251 A 1 
ATOM 2126 C CD1  . PHE A 1 157 ? -43.915 -5.098  8.053   1.00 110.39 251 A 1 
ATOM 2127 C CD2  . PHE A 1 157 ? -45.016 -3.838  9.748   1.00 113.18 251 A 1 
ATOM 2128 C CE1  . PHE A 1 157 ? -43.689 -6.121  8.963   1.00 101.97 251 A 1 
ATOM 2129 C CE2  . PHE A 1 157 ? -44.792 -4.851  10.663  1.00 102.65 251 A 1 
ATOM 2130 C CZ   . PHE A 1 157 ? -44.127 -5.993  10.269  1.00 101.76 251 A 1 
ATOM 2131 H H    . PHE A 1 157 ? -45.836 -1.262  5.890   1.00 161.88 251 A 1 
ATOM 2132 H HA   . PHE A 1 157 ? -45.684 -3.834  5.884   1.00 159.26 251 A 1 
ATOM 2133 H HB2  . PHE A 1 157 ? -44.031 -2.682  6.950   1.00 157.65 251 A 1 
ATOM 2134 H HB3  . PHE A 1 157 ? -45.068 -2.036  7.965   1.00 157.65 251 A 1 
ATOM 2135 H HD1  . PHE A 1 157 ? -43.620 -5.189  7.176   1.00 132.22 251 A 1 
ATOM 2136 H HD2  . PHE A 1 157 ? -45.466 -3.070  10.018  1.00 135.57 251 A 1 
ATOM 2137 H HE1  . PHE A 1 157 ? -43.239 -6.890  8.696   1.00 122.12 251 A 1 
ATOM 2138 H HE2  . PHE A 1 157 ? -45.089 -4.762  11.539  1.00 122.93 251 A 1 
ATOM 2139 H HZ   . PHE A 1 157 ? -43.973 -6.676  10.881  1.00 121.87 251 A 1 
ATOM 2140 N N    . LEU A 1 158 ? -47.766 -2.844  8.134   1.00 124.88 252 A 1 
ATOM 2141 C CA   . LEU A 1 158 ? -48.982 -3.274  8.830   1.00 121.01 252 A 1 
ATOM 2142 C C    . LEU A 1 158 ? -50.028 -3.840  7.869   1.00 125.10 252 A 1 
ATOM 2143 O O    . LEU A 1 158 ? -50.528 -4.955  8.063   1.00 128.53 252 A 1 
ATOM 2144 C CB   . LEU A 1 158 ? -49.574 -2.125  9.647   1.00 124.57 252 A 1 
ATOM 2145 C CG   . LEU A 1 158 ? -48.645 -1.530  10.714  1.00 129.53 252 A 1 
ATOM 2146 C CD1  . LEU A 1 158 ? -49.307 -0.327  11.390  1.00 133.24 252 A 1 
ATOM 2147 C CD2  . LEU A 1 158 ? -48.138 -2.553  11.733  1.00 133.96 252 A 1 
ATOM 2148 H H    . LEU A 1 158 ? -47.488 -2.056  8.337   1.00 149.62 252 A 1 
ATOM 2149 H HA   . LEU A 1 158 ? -48.746 -3.980  9.451   1.00 144.97 252 A 1 
ATOM 2150 H HB2  . LEU A 1 158 ? -49.816 -1.408  9.039   1.00 149.23 252 A 1 
ATOM 2151 H HB3  . LEU A 1 158 ? -50.369 -2.447  10.099  1.00 149.23 252 A 1 
ATOM 2152 H HG   . LEU A 1 158 ? -47.861 -1.189  10.257  1.00 155.19 252 A 1 
ATOM 2153 H HD11 . LEU A 1 158 ? -48.703 0.031   12.059  1.00 159.64 252 A 1 
ATOM 2154 H HD12 . LEU A 1 158 ? -49.496 0.347   10.719  1.00 159.64 252 A 1 
ATOM 2155 H HD13 . LEU A 1 158 ? -50.132 -0.616  11.810  1.00 159.64 252 A 1 
ATOM 2156 H HD21 . LEU A 1 158 ? -47.561 -2.104  12.370  1.00 160.51 252 A 1 
ATOM 2157 H HD22 . LEU A 1 158 ? -48.898 -2.944  12.192  1.00 160.51 252 A 1 
ATOM 2158 H HD23 . LEU A 1 158 ? -47.642 -3.243  11.266  1.00 160.51 252 A 1 
ATOM 2159 N N    . ARG A 1 159 ? -50.390 -3.067  6.843   1.00 142.34 253 A 1 
ATOM 2160 C CA   . ARG A 1 159 ? -51.363 -3.515  5.853   1.00 136.38 253 A 1 
ATOM 2161 C C    . ARG A 1 159 ? -50.971 -4.861  5.254   1.00 133.98 253 A 1 
ATOM 2162 O O    . ARG A 1 159 ? -51.820 -5.740  5.079   1.00 142.15 253 A 1 
ATOM 2163 C CB   . ARG A 1 159 ? -51.516 -2.429  4.780   1.00 146.03 253 A 1 
ATOM 2164 C CG   . ARG A 1 159 ? -52.315 -2.817  3.554   1.00 159.85 253 A 1 
ATOM 2165 C CD   . ARG A 1 159 ? -52.790 -1.588  2.774   1.00 184.37 253 A 1 
ATOM 2166 N NE   . ARG A 1 159 ? -51.909 -0.427  2.920   1.00 177.49 253 A 1 
ATOM 2167 C CZ   . ARG A 1 159 ? -52.186 0.660   3.640   1.00 160.36 253 A 1 
ATOM 2168 N NH1  . ARG A 1 159 ? -53.334 0.776   4.296   1.00 151.08 253 A 1 
ATOM 2169 N NH2  . ARG A 1 159 ? -51.308 1.654   3.698   1.00 150.18 253 A 1 
ATOM 2170 H H    . ARG A 1 159 ? -50.084 -2.276  6.701   1.00 170.56 253 A 1 
ATOM 2171 H HA   . ARG A 1 159 ? -52.224 -3.624  6.287   1.00 163.41 253 A 1 
ATOM 2172 H HB2  . ARG A 1 159 ? -51.956 -1.663  5.181   1.00 174.99 253 A 1 
ATOM 2173 H HB3  . ARG A 1 159 ? -50.631 -2.171  4.479   1.00 174.99 253 A 1 
ATOM 2174 H HG2  . ARG A 1 159 ? -51.758 -3.352  2.966   1.00 191.57 253 A 1 
ATOM 2175 H HG3  . ARG A 1 159 ? -53.095 -3.323  3.828   1.00 191.57 253 A 1 
ATOM 2176 H HD2  . ARG A 1 159 ? -52.833 -1.812  1.831   1.00 221.00 253 A 1 
ATOM 2177 H HD3  . ARG A 1 159 ? -53.671 -1.336  3.093   1.00 221.00 253 A 1 
ATOM 2178 H HE   . ARG A 1 159 ? -51.153 -0.449  2.510   1.00 212.74 253 A 1 
ATOM 2179 H HH11 . ARG A 1 159 ? -53.912 0.140   4.266   1.00 181.05 253 A 1 
ATOM 2180 H HH12 . ARG A 1 159 ? -53.498 1.484   4.755   1.00 181.05 253 A 1 
ATOM 2181 H HH21 . ARG A 1 159 ? -50.561 1.593   3.277   1.00 179.98 253 A 1 
ATOM 2182 H HH22 . ARG A 1 159 ? -51.485 2.357   4.160   1.00 179.98 253 A 1 
ATOM 2183 N N    . ALA A 1 160 ? -49.697 -5.028  4.899   1.00 132.71 254 A 1 
ATOM 2184 C CA   . ALA A 1 160 ? -49.214 -6.292  4.357   1.00 142.20 254 A 1 
ATOM 2185 C C    . ALA A 1 160 ? -49.502 -7.441  5.317   1.00 138.27 254 A 1 
ATOM 2186 O O    . ALA A 1 160 ? -50.195 -8.405  4.972   1.00 137.44 254 A 1 
ATOM 2187 C CB   . ALA A 1 160 ? -47.716 -6.190  4.057   1.00 130.78 254 A 1 
ATOM 2188 H H    . ALA A 1 160 ? -49.092 -4.420  4.964   1.00 159.00 254 A 1 
ATOM 2189 H HA   . ALA A 1 160 ? -49.676 -6.475  3.523   1.00 170.39 254 A 1 
ATOM 2190 H HB1  . ALA A 1 160 ? -47.408 -7.037  3.697   1.00 156.70 254 A 1 
ATOM 2191 H HB2  . ALA A 1 160 ? -47.571 -5.483  3.409   1.00 156.70 254 A 1 
ATOM 2192 H HB3  . ALA A 1 160 ? -47.243 -5.988  4.879   1.00 156.70 254 A 1 
ATOM 2193 N N    . VAL A 1 161 ? -48.968 -7.347  6.539   1.00 141.50 255 A 1 
ATOM 2194 C CA   . VAL A 1 161 ? -49.214 -8.370  7.557   1.00 122.86 255 A 1 
ATOM 2195 C C    . VAL A 1 161 ? -50.695 -8.661  7.740   1.00 139.07 255 A 1 
ATOM 2196 O O    . VAL A 1 161 ? -51.077 -9.800  8.039   1.00 150.56 255 A 1 
ATOM 2197 C CB   . VAL A 1 161 ? -48.582 -7.943  8.900   1.00 122.97 255 A 1 
ATOM 2198 C CG1  . VAL A 1 161 ? -48.809 -9.013  9.961   1.00 132.72 255 A 1 
ATOM 2199 C CG2  . VAL A 1 161 ? -47.092 -7.688  8.742   1.00 129.39 255 A 1 
ATOM 2200 H H    . VAL A 1 161 ? -48.463 -6.702  6.801   1.00 169.55 255 A 1 
ATOM 2201 H HA   . VAL A 1 161 ? -48.784 -9.194  7.278   1.00 147.18 255 A 1 
ATOM 2202 H HB   . VAL A 1 161 ? -49.000 -7.122  9.203   1.00 147.32 255 A 1 
ATOM 2203 H HG11 . VAL A 1 161 ? -48.404 -8.723  10.793  1.00 159.02 255 A 1 
ATOM 2204 H HG12 . VAL A 1 161 ? -49.763 -9.139  10.083  1.00 159.02 255 A 1 
ATOM 2205 H HG13 . VAL A 1 161 ? -48.400 -9.842  9.665   1.00 159.02 255 A 1 
ATOM 2206 H HG21 . VAL A 1 161 ? -46.725 -7.423  9.599   1.00 155.03 255 A 1 
ATOM 2207 H HG22 . VAL A 1 161 ? -46.664 -8.503  8.436   1.00 155.03 255 A 1 
ATOM 2208 H HG23 . VAL A 1 161 ? -46.961 -6.981  8.092   1.00 155.03 255 A 1 
ATOM 2209 N N    . SER A 1 162 ? -51.551 -7.657  7.571   1.00 145.90 256 A 1 
ATOM 2210 C CA   . SER A 1 162 ? -52.979 -7.884  7.776   1.00 133.63 256 A 1 
ATOM 2211 C C    . SER A 1 162 ? -53.624 -8.573  6.587   1.00 134.46 256 A 1 
ATOM 2212 O O    . SER A 1 162 ? -54.524 -9.403  6.754   1.00 129.65 256 A 1 
ATOM 2213 C CB   . SER A 1 162 ? -53.702 -6.568  8.047   1.00 131.38 256 A 1 
ATOM 2214 O OG   . SER A 1 162 ? -53.090 -5.855  9.103   1.00 157.80 256 A 1 
ATOM 2215 H H    . SER A 1 162 ? -51.339 -6.855  7.344   1.00 174.84 256 A 1 
ATOM 2216 H HA   . SER A 1 162 ? -53.097 -8.455  8.551   1.00 160.11 256 A 1 
ATOM 2217 H HB2  . SER A 1 162 ? -53.676 -6.024  7.244   1.00 157.42 256 A 1 
ATOM 2218 H HB3  . SER A 1 162 ? -54.622 -6.758  8.288   1.00 157.42 256 A 1 
ATOM 2219 H HG   . SER A 1 162 ? -52.291 -5.682  8.909   1.00 189.12 256 A 1 
ATOM 2220 N N    . LYS A 1 163 ? -53.172 -8.241  5.381   1.00 142.34 257 A 1 
ATOM 2221 C CA   . LYS A 1 163 ? -53.689 -8.904  4.197   1.00 134.87 257 A 1 
ATOM 2222 C C    . LYS A 1 163 ? -53.168 -10.336 4.099   1.00 133.91 257 A 1 
ATOM 2223 O O    . LYS A 1 163 ? -53.854 -11.212 3.559   1.00 144.97 257 A 1 
ATOM 2224 C CB   . LYS A 1 163 ? -53.304 -8.063  2.977   1.00 136.67 257 A 1 
ATOM 2225 C CG   . LYS A 1 163 ? -54.377 -7.021  2.645   1.00 152.48 257 A 1 
ATOM 2226 C CD   . LYS A 1 163 ? -54.161 -6.253  1.338   1.00 173.94 257 A 1 
ATOM 2227 C CE   . LYS A 1 163 ? -54.164 -4.736  1.551   1.00 147.24 257 A 1 
ATOM 2228 N NZ   . LYS A 1 163 ? -54.638 -3.964  0.361   1.00 125.20 257 A 1 
ATOM 2229 H H    . LYS A 1 163 ? -52.574 -7.643  5.226   1.00 170.56 257 A 1 
ATOM 2230 H HA   . LYS A 1 163 ? -54.657 -8.937  4.248   1.00 161.60 257 A 1 
ATOM 2231 H HB2  . LYS A 1 163 ? -52.474 -7.595  3.161   1.00 163.76 257 A 1 
ATOM 2232 H HB3  . LYS A 1 163 ? -53.198 -8.645  2.209   1.00 163.76 257 A 1 
ATOM 2233 H HG2  . LYS A 1 163 ? -55.233 -7.472  2.580   1.00 182.73 257 A 1 
ATOM 2234 H HG3  . LYS A 1 163 ? -54.406 -6.370  3.364   1.00 182.73 257 A 1 
ATOM 2235 H HD2  . LYS A 1 163 ? -53.303 -6.503  0.961   1.00 208.48 257 A 1 
ATOM 2236 H HD3  . LYS A 1 163 ? -54.874 -6.473  0.719   1.00 208.48 257 A 1 
ATOM 2237 H HE2  . LYS A 1 163 ? -54.751 -4.526  2.294   1.00 176.44 257 A 1 
ATOM 2238 H HE3  . LYS A 1 163 ? -53.261 -4.446  1.752   1.00 176.44 257 A 1 
ATOM 2239 H HZ1  . LYS A 1 163 ? -54.620 -3.092  0.538   1.00 149.99 257 A 1 
ATOM 2240 H HZ2  . LYS A 1 163 ? -54.112 -4.128  -0.337  1.00 149.99 257 A 1 
ATOM 2241 H HZ3  . LYS A 1 163 ? -55.471 -4.201  0.157   1.00 149.99 257 A 1 
ATOM 2242 N N    . GLY A 1 164 ? -51.962 -10.578 4.601   1.00 130.93 258 A 1 
ATOM 2243 C CA   . GLY A 1 164 ? -51.240 -11.818 4.386   1.00 129.11 258 A 1 
ATOM 2244 C C    . GLY A 1 164 ? -50.534 -11.869 3.053   1.00 132.33 258 A 1 
ATOM 2245 O O    . GLY A 1 164 ? -50.543 -12.914 2.388   1.00 136.02 258 A 1 
ATOM 2246 H H    . GLY A 1 164 ? -51.529 -10.016 5.087   1.00 156.87 258 A 1 
ATOM 2247 H HA2  . GLY A 1 164 ? -50.577 -11.929 5.086   1.00 154.68 258 A 1 
ATOM 2248 H HA3  . GLY A 1 164 ? -51.860 -12.563 4.432   1.00 154.68 258 A 1 
ATOM 2249 N N    . HIS A 1 165 ? -49.918 -10.767 2.644   1.00 131.02 259 A 1 
ATOM 2250 C CA   . HIS A 1 165 ? -49.164 -10.684 1.399   1.00 143.67 259 A 1 
ATOM 2251 C C    . HIS A 1 165 ? -47.755 -10.191 1.688   1.00 143.10 259 A 1 
ATOM 2252 O O    . HIS A 1 165 ? -47.578 -9.038  2.096   1.00 130.25 259 A 1 
ATOM 2253 C CB   . HIS A 1 165 ? -49.886 -9.788  0.395   1.00 158.73 259 A 1 
ATOM 2254 C CG   . HIS A 1 165 ? -51.297 -10.211 0.118   1.00 178.61 259 A 1 
ATOM 2255 N ND1  . HIS A 1 165 ? -51.651 -11.529 -0.086  1.00 181.97 259 A 1 
ATOM 2256 C CD2  . HIS A 1 165 ? -52.428 -9.488  -0.062  1.00 160.20 259 A 1 
ATOM 2257 C CE1  . HIS A 1 165 ? -52.947 -11.604 -0.329  1.00 157.98 259 A 1 
ATOM 2258 N NE2  . HIS A 1 165 ? -53.441 -10.379 -0.322  1.00 158.47 259 A 1 
ATOM 2259 H H    . HIS A 1 165 ? -49.922 -10.029 3.086   1.00 156.98 259 A 1 
ATOM 2260 H HA   . HIS A 1 165 ? -49.097 -11.571 1.013   1.00 172.16 259 A 1 
ATOM 2261 H HB2  . HIS A 1 165 ? -49.909 -8.883  0.744   1.00 190.23 259 A 1 
ATOM 2262 H HB3  . HIS A 1 165 ? -49.400 -9.805  -0.445  1.00 190.23 259 A 1 
ATOM 2263 H HD1  . HIS A 1 165 ? -51.116 -12.200 -0.034  1.00 218.11 259 A 1 
ATOM 2264 H HD2  . HIS A 1 165 ? -52.510 -8.564  0.008   1.00 191.99 259 A 1 
ATOM 2265 H HE1  . HIS A 1 165 ? -53.427 -12.384 -0.489  1.00 189.33 259 A 1 
ATOM 2266 N N    . GLY A 1 166 ? -46.749 -11.033 1.481   1.00 135.54 260 A 1 
ATOM 2267 C CA   . GLY A 1 166 ? -45.403 -10.498 1.565   1.00 130.61 260 A 1 
ATOM 2268 C C    . GLY A 1 166 ? -44.334 -11.561 1.464   1.00 135.39 260 A 1 
ATOM 2269 O O    . GLY A 1 166 ? -44.610 -12.737 1.223   1.00 145.47 260 A 1 
ATOM 2270 H H    . GLY A 1 166 ? -46.813 -11.871 1.301   1.00 162.40 260 A 1 
ATOM 2271 H HA2  . GLY A 1 166 ? -45.267 -9.859  0.848   1.00 156.49 260 A 1 
ATOM 2272 H HA3  . GLY A 1 166 ? -45.294 -10.036 2.411   1.00 156.49 260 A 1 
ATOM 2273 N N    . ASP A 1 167 ? -43.083 -11.087 1.509   1.00 122.93 261 A 1 
ATOM 2274 C CA   . ASP A 1 167 ? -41.967 -12.015 1.406   1.00 115.71 261 A 1 
ATOM 2275 C C    . ASP A 1 167 ? -41.827 -12.779 2.719   1.00 118.29 261 A 1 
ATOM 2276 O O    . ASP A 1 167 ? -42.608 -12.549 3.650   1.00 118.04 261 A 1 
ATOM 2277 C CB   . ASP A 1 167 ? -40.692 -11.249 1.030   1.00 131.77 261 A 1 
ATOM 2278 C CG   . ASP A 1 167 ? -40.244 -10.281 2.108   1.00 131.46 261 A 1 
ATOM 2279 O OD1  . ASP A 1 167 ? -40.196 -10.669 3.294   1.00 130.17 261 A 1 
ATOM 2280 O OD2  . ASP A 1 167 ? -39.953 -9.115  1.758   1.00 110.57 261 A 1 
ATOM 2281 H H    . ASP A 1 167 ? -42.865 -10.260 1.595   1.00 147.27 261 A 1 
ATOM 2282 H HA   . ASP A 1 167 ? -42.151 -12.656 0.702   1.00 138.60 261 A 1 
ATOM 2283 H HB2  . ASP A 1 167 ? -39.975 -11.884 0.881   1.00 157.88 261 A 1 
ATOM 2284 H HB3  . ASP A 1 167 ? -40.857 -10.740 0.221   1.00 157.88 261 A 1 
ATOM 2285 N N    . PRO A 1 168 ? -40.863 -13.696 2.839   1.00 112.09 262 A 1 
ATOM 2286 C CA   . PRO A 1 168 ? -40.751 -14.458 4.094   1.00 112.31 262 A 1 
ATOM 2287 C C    . PRO A 1 168 ? -40.339 -13.622 5.297   1.00 111.33 262 A 1 
ATOM 2288 O O    . PRO A 1 168 ? -40.793 -13.904 6.416   1.00 107.55 262 A 1 
ATOM 2289 C CB   . PRO A 1 168 ? -39.703 -15.524 3.747   1.00 101.62 262 A 1 
ATOM 2290 C CG   . PRO A 1 168 ? -39.863 -15.703 2.270   1.00 103.08 262 A 1 
ATOM 2291 C CD   . PRO A 1 168 ? -40.058 -14.306 1.769   1.00 108.47 262 A 1 
ATOM 2292 H HA   . PRO A 1 168 ? -41.594 -14.897 4.290   1.00 134.52 262 A 1 
ATOM 2293 H HB2  . PRO A 1 168 ? -38.815 -15.198 3.963   1.00 121.70 262 A 1 
ATOM 2294 H HB3  . PRO A 1 168 ? -39.898 -16.347 4.221   1.00 121.70 262 A 1 
ATOM 2295 H HG2  . PRO A 1 168 ? -39.061 -16.099 1.895   1.00 123.45 262 A 1 
ATOM 2296 H HG3  . PRO A 1 168 ? -40.642 -16.251 2.085   1.00 123.45 262 A 1 
ATOM 2297 H HD2  . PRO A 1 168 ? -39.204 -13.852 1.683   1.00 129.92 262 A 1 
ATOM 2298 H HD3  . PRO A 1 168 ? -40.549 -14.309 0.932   1.00 129.92 262 A 1 
ATOM 2299 N N    . ASP A 1 169 ? -39.553 -12.558 5.094   1.00 112.61 263 A 1 
ATOM 2300 C CA   . ASP A 1 169 ? -39.135 -11.720 6.215   1.00 101.86 263 A 1 
ATOM 2301 C C    . ASP A 1 169 ? -40.347 -11.064 6.851   1.00 101.07 263 A 1 
ATOM 2302 O O    . ASP A 1 169 ? -40.572 -11.159 8.065   1.00 102.05 263 A 1 
ATOM 2303 C CB   . ASP A 1 169 ? -38.150 -10.662 5.714   1.00 97.43  263 A 1 
ATOM 2304 C CG   . ASP A 1 169 ? -36.794 -11.246 5.383   1.00 98.81  263 A 1 
ATOM 2305 O OD1  . ASP A 1 169 ? -36.664 -12.488 5.393   1.00 96.08  263 A 1 
ATOM 2306 O OD2  . ASP A 1 169 ? -35.864 -10.471 5.085   1.00 114.79 263 A 1 
ATOM 2307 H H    . ASP A 1 169 ? -39.253 -12.307 4.328   1.00 134.89 263 A 1 
ATOM 2308 H HA   . ASP A 1 169 ? -38.692 -12.265 6.883   1.00 121.99 263 A 1 
ATOM 2309 H HB2  . ASP A 1 169 ? -38.506 -10.253 4.910   1.00 116.67 263 A 1 
ATOM 2310 H HB3  . ASP A 1 169 ? -38.028 -9.991  6.403   1.00 116.67 263 A 1 
ATOM 2311 N N    . ILE A 1 170 ? -41.148 -10.400 6.025   1.00 101.98 264 A 1 
ATOM 2312 C CA   . ILE A 1 170 ? -42.383 -9.797  6.498   1.00 105.64 264 A 1 
ATOM 2313 C C    . ILE A 1 170 ? -43.255 -10.862 7.141   1.00 112.09 264 A 1 
ATOM 2314 O O    . ILE A 1 170 ? -43.864 -10.629 8.189   1.00 107.23 264 A 1 
ATOM 2315 C CB   . ILE A 1 170 ? -43.063 -9.024  5.352   1.00 115.92 264 A 1 
ATOM 2316 C CG1  . ILE A 1 170 ? -42.027 -8.052  4.742   1.00 121.24 264 A 1 
ATOM 2317 C CG2  . ILE A 1 170 ? -44.333 -8.327  5.827   1.00 127.72 264 A 1 
ATOM 2318 C CD1  . ILE A 1 170 ? -42.367 -7.446  3.410   1.00 131.38 264 A 1 
ATOM 2319 H H    . ILE A 1 170 ? -40.998 -10.285 5.186   1.00 122.13 264 A 1 
ATOM 2320 H HA   . ILE A 1 170 ? -42.162 -9.151  7.188   1.00 126.53 264 A 1 
ATOM 2321 H HB   . ILE A 1 170 ? -43.313 -9.663  4.667   1.00 138.86 264 A 1 
ATOM 2322 H HG12 . ILE A 1 170 ? -41.897 -7.320  5.365   1.00 145.24 264 A 1 
ATOM 2323 H HG13 . ILE A 1 170 ? -41.191 -8.531  4.633   1.00 145.24 264 A 1 
ATOM 2324 H HG21 . ILE A 1 170 ? -44.731 -7.853  5.080   1.00 153.02 264 A 1 
ATOM 2325 H HG22 . ILE A 1 170 ? -44.952 -8.994  6.164   1.00 153.02 264 A 1 
ATOM 2326 H HG23 . ILE A 1 170 ? -44.105 -7.702  6.533   1.00 153.02 264 A 1 
ATOM 2327 H HD11 . ILE A 1 170 ? -41.644 -6.859  3.137   1.00 157.41 264 A 1 
ATOM 2328 H HD12 . ILE A 1 170 ? -42.481 -8.156  2.760   1.00 157.41 264 A 1 
ATOM 2329 H HD13 . ILE A 1 170 ? -43.190 -6.939  3.495   1.00 157.41 264 A 1 
ATOM 2330 N N    . SER A 1 171 ? -43.386 -12.023 6.492   1.00 108.89 265 A 1 
ATOM 2331 C CA   . SER A 1 171 ? -44.259 -13.069 7.009   1.00 106.93 265 A 1 
ATOM 2332 C C    . SER A 1 171 ? -43.918 -13.382 8.461   1.00 106.69 265 A 1 
ATOM 2333 O O    . SER A 1 171 ? -44.772 -13.299 9.353   1.00 106.49 265 A 1 
ATOM 2334 C CB   . SER A 1 171 ? -44.116 -14.327 6.145   1.00 107.61 265 A 1 
ATOM 2335 O OG   . SER A 1 171 ? -45.122 -15.284 6.434   1.00 124.21 265 A 1 
ATOM 2336 H H    . SER A 1 171 ? -42.982 -12.224 5.759   1.00 130.42 265 A 1 
ATOM 2337 H HA   . SER A 1 171 ? -45.181 -12.771 6.967   1.00 128.07 265 A 1 
ATOM 2338 H HB2  . SER A 1 171 ? -44.185 -14.074 5.211   1.00 128.88 265 A 1 
ATOM 2339 H HB3  . SER A 1 171 ? -43.248 -14.725 6.314   1.00 128.88 265 A 1 
ATOM 2340 H HG   . SER A 1 171 ? -45.881 -14.955 6.290   1.00 148.81 265 A 1 
ATOM 2341 N N    . VAL A 1 172 ? -42.662 -13.763 8.713   1.00 114.44 266 A 1 
ATOM 2342 C CA   . VAL A 1 172 ? -42.242 -14.050 10.084  1.00 108.37 266 A 1 
ATOM 2343 C C    . VAL A 1 172 ? -42.520 -12.850 10.989  1.00 108.86 266 A 1 
ATOM 2344 O O    . VAL A 1 172 ? -43.007 -13.008 12.116  1.00 113.55 266 A 1 
ATOM 2345 C CB   . VAL A 1 172 ? -40.773 -14.510 10.126  1.00 108.14 266 A 1 
ATOM 2346 C CG1  . VAL A 1 172 ? -39.786 -13.377 9.974   1.00 109.21 266 A 1 
ATOM 2347 C CG2  . VAL A 1 172 ? -40.522 -15.291 11.391  1.00 106.65 266 A 1 
ATOM 2348 H H    . VAL A 1 172 ? -42.047 -13.862 8.119   1.00 137.09 266 A 1 
ATOM 2349 H HA   . VAL A 1 172 ? -42.780 -14.786 10.415  1.00 129.80 266 A 1 
ATOM 2350 H HB   . VAL A 1 172 ? -40.627 -15.117 9.383   1.00 129.53 266 A 1 
ATOM 2351 H HG11 . VAL A 1 172 ? -38.885 -13.736 10.009  1.00 130.80 266 A 1 
ATOM 2352 H HG12 . VAL A 1 172 ? -39.935 -12.941 9.120   1.00 130.80 266 A 1 
ATOM 2353 H HG13 . VAL A 1 172 ? -39.918 -12.744 10.697  1.00 130.80 266 A 1 
ATOM 2354 H HG21 . VAL A 1 172 ? -39.595 -15.576 11.407  1.00 127.74 266 A 1 
ATOM 2355 H HG22 . VAL A 1 172 ? -40.706 -14.722 12.155  1.00 127.74 266 A 1 
ATOM 2356 H HG23 . VAL A 1 172 ? -41.106 -16.065 11.406  1.00 127.74 266 A 1 
ATOM 2357 N N    . GLN A 1 173 ? -42.132 -11.645 10.552  1.00 101.40 267 A 1 
ATOM 2358 C CA   . GLN A 1 173 ? -42.305 -10.464 11.395  1.00 93.82  267 A 1 
ATOM 2359 C C    . GLN A 1 173 ? -43.756 -10.366 11.858  1.00 105.46 267 A 1 
ATOM 2360 O O    . GLN A 1 173 ? -44.044 -10.155 13.046  1.00 115.19 267 A 1 
ATOM 2361 C CB   . GLN A 1 173 ? -41.861 -9.223  10.616  1.00 102.68 267 A 1 
ATOM 2362 C CG   . GLN A 1 173 ? -40.348 -9.157  10.406  1.00 104.97 267 A 1 
ATOM 2363 C CD   . GLN A 1 173 ? -39.939 -8.244  9.269   1.00 97.79  267 A 1 
ATOM 2364 O OE1  . GLN A 1 173 ? -40.764 -7.528  8.703   1.00 103.75 267 A 1 
ATOM 2365 N NE2  . GLN A 1 173 ? -38.649 -8.244  8.949   1.00 95.89  267 A 1 
ATOM 2366 H H    . GLN A 1 173 ? -41.774 -11.491 9.785   1.00 121.43 267 A 1 
ATOM 2367 H HA   . GLN A 1 173 ? -41.742 -10.547 12.180  1.00 112.34 267 A 1 
ATOM 2368 H HB2  . GLN A 1 173 ? -42.284 -9.230  9.743   1.00 122.97 267 A 1 
ATOM 2369 H HB3  . GLN A 1 173 ? -42.130 -8.430  11.107  1.00 122.97 267 A 1 
ATOM 2370 H HG2  . GLN A 1 173 ? -39.932 -8.826  11.217  1.00 125.72 267 A 1 
ATOM 2371 H HG3  . GLN A 1 173 ? -40.019 -10.047 10.205  1.00 125.72 267 A 1 
ATOM 2372 H HE21 . GLN A 1 173 ? -38.101 -8.755  9.372   1.00 114.83 267 A 1 
ATOM 2373 H HE22 . GLN A 1 173 ? -38.364 -7.742  8.312   1.00 114.83 267 A 1 
ATOM 2374 N N    . GLY A 1 174 ? -44.682 -10.550 10.916  1.00 112.53 268 A 1 
ATOM 2375 C CA   . GLY A 1 174 ? -46.093 -10.646 11.251  1.00 107.49 268 A 1 
ATOM 2376 C C    . GLY A 1 174 ? -46.357 -11.713 12.292  1.00 103.29 268 A 1 
ATOM 2377 O O    . GLY A 1 174 ? -47.163 -11.523 13.203  1.00 96.59  268 A 1 
ATOM 2378 H H    . GLY A 1 174 ? -44.514 -10.623 10.076  1.00 134.80 268 A 1 
ATOM 2379 H HA2  . GLY A 1 174 ? -46.403 -9.794  11.597  1.00 128.74 268 A 1 
ATOM 2380 H HA3  . GLY A 1 174 ? -46.602 -10.860 10.454  1.00 128.74 268 A 1 
ATOM 2381 N N    . PHE A 1 175 ? -45.745 -12.887 12.118  1.00 101.37 269 A 1 
ATOM 2382 C CA   . PHE A 1 175 ? -45.934 -13.971 13.083  1.00 90.23  269 A 1 
ATOM 2383 C C    . PHE A 1 175 ? -45.556 -13.538 14.494  1.00 91.16  269 A 1 
ATOM 2384 O O    . PHE A 1 175 ? -46.234 -13.891 15.473  1.00 100.40 269 A 1 
ATOM 2385 C CB   . PHE A 1 175 ? -45.082 -15.168 12.666  1.00 101.38 269 A 1 
ATOM 2386 C CG   . PHE A 1 175 ? -45.220 -16.357 13.564  1.00 112.01 269 A 1 
ATOM 2387 C CD1  . PHE A 1 175 ? -46.102 -17.385 13.284  1.00 115.30 269 A 1 
ATOM 2388 C CD2  . PHE A 1 175 ? -44.427 -16.447 14.697  1.00 103.68 269 A 1 
ATOM 2389 C CE1  . PHE A 1 175 ? -46.198 -18.474 14.134  1.00 115.98 269 A 1 
ATOM 2390 C CE2  . PHE A 1 175 ? -44.517 -17.524 15.542  1.00 91.23  269 A 1 
ATOM 2391 C CZ   . PHE A 1 175 ? -45.404 -18.544 15.263  1.00 90.44  269 A 1 
ATOM 2392 H H    . PHE A 1 175 ? -45.225 -13.079 11.460  1.00 121.40 269 A 1 
ATOM 2393 H HA   . PHE A 1 175 ? -46.865 -14.242 13.084  1.00 108.03 269 A 1 
ATOM 2394 H HB2  . PHE A 1 175 ? -45.344 -15.440 11.773  1.00 121.41 269 A 1 
ATOM 2395 H HB3  . PHE A 1 175 ? -44.149 -14.902 12.668  1.00 121.41 269 A 1 
ATOM 2396 H HD1  . PHE A 1 175 ? -46.639 -17.341 12.526  1.00 138.11 269 A 1 
ATOM 2397 H HD2  . PHE A 1 175 ? -43.828 -15.763 14.892  1.00 124.17 269 A 1 
ATOM 2398 H HE1  . PHE A 1 175 ? -46.796 -19.160 13.944  1.00 138.93 269 A 1 
ATOM 2399 H HE2  . PHE A 1 175 ? -43.981 -17.567 16.301  1.00 109.23 269 A 1 
ATOM 2400 H HZ   . PHE A 1 175 ? -45.468 -19.275 15.833  1.00 108.28 269 A 1 
ATOM 2401 N N    . VAL A 1 176 ? -44.480 -12.763 14.619  1.00 106.17 270 A 1 
ATOM 2402 C CA   . VAL A 1 176 ? -44.079 -12.302 15.943  1.00 103.39 270 A 1 
ATOM 2403 C C    . VAL A 1 176 ? -45.121 -11.328 16.459  1.00 102.29 270 A 1 
ATOM 2404 O O    . VAL A 1 176 ? -45.513 -11.373 17.633  1.00 92.72  270 A 1 
ATOM 2405 C CB   . VAL A 1 176 ? -42.668 -11.690 15.917  1.00 98.03  270 A 1 
ATOM 2406 C CG1  . VAL A 1 176 ? -42.268 -11.222 17.310  1.00 103.31 270 A 1 
ATOM 2407 C CG2  . VAL A 1 176 ? -41.676 -12.724 15.412  1.00 86.75  270 A 1 
ATOM 2408 H H    . VAL A 1 176 ? -43.979 -12.498 13.973  1.00 127.16 270 A 1 
ATOM 2409 H HA   . VAL A 1 176 ? -44.061 -13.061 16.546  1.00 123.82 270 A 1 
ATOM 2410 H HB   . VAL A 1 176 ? -42.654 -10.928 15.317  1.00 117.39 270 A 1 
ATOM 2411 H HG11 . VAL A 1 176 ? -41.377 -10.840 17.270  1.00 123.73 270 A 1 
ATOM 2412 H HG12 . VAL A 1 176 ? -42.901 -10.552 17.611  1.00 123.73 270 A 1 
ATOM 2413 H HG13 . VAL A 1 176 ? -42.277 -11.982 17.912  1.00 123.73 270 A 1 
ATOM 2414 H HG21 . VAL A 1 176 ? -40.789 -12.330 15.398  1.00 103.85 270 A 1 
ATOM 2415 H HG22 . VAL A 1 176 ? -41.689 -13.490 16.006  1.00 103.85 270 A 1 
ATOM 2416 H HG23 . VAL A 1 176 ? -41.931 -12.994 14.516  1.00 103.85 270 A 1 
ATOM 2417 N N    . ALA A 1 177 ? -45.591 -10.438 15.581  1.00 111.37 271 A 1 
ATOM 2418 C CA   . ALA A 1 177 ? -46.678 -9.544  15.955  1.00 103.59 271 A 1 
ATOM 2419 C C    . ALA A 1 177 ? -47.813 -10.372 16.544  1.00 109.04 271 A 1 
ATOM 2420 O O    . ALA A 1 177 ? -48.347 -10.052 17.609  1.00 104.19 271 A 1 
ATOM 2421 C CB   . ALA A 1 177 ? -47.144 -8.727  14.752  1.00 98.44  271 A 1 
ATOM 2422 H H    . ALA A 1 177 ? -45.302 -10.336 14.777  1.00 133.40 271 A 1 
ATOM 2423 H HA   . ALA A 1 177 ? -46.365 -8.929  16.637  1.00 124.06 271 A 1 
ATOM 2424 H HB1  . ALA A 1 177 ? -47.866 -8.142  15.029  1.00 117.88 271 A 1 
ATOM 2425 H HB2  . ALA A 1 177 ? -46.399 -8.200  14.421  1.00 117.88 271 A 1 
ATOM 2426 H HB3  . ALA A 1 177 ? -47.455 -9.332  14.061  1.00 117.88 271 A 1 
ATOM 2427 N N    . MET A 1 178 ? -48.192 -11.447 15.847  1.00 108.64 272 A 1 
ATOM 2428 C CA   . MET A 1 178 ? -49.328 -12.262 16.268  1.00 96.89  272 A 1 
ATOM 2429 C C    . MET A 1 178 ? -49.120 -12.812 17.662  1.00 96.78  272 A 1 
ATOM 2430 O O    . MET A 1 178 ? -49.986 -12.670 18.533  1.00 104.19 272 A 1 
ATOM 2431 C CB   . MET A 1 178 ? -49.470 -13.467 15.347  1.00 93.74  272 A 1 
ATOM 2432 C CG   . MET A 1 178 ? -50.683 -14.334 15.641  1.00 86.64  272 A 1 
ATOM 2433 S SD   . MET A 1 178 ? -50.739 -15.762 14.546  1.00 118.40 272 A 1 
ATOM 2434 C CE   . MET A 1 178 ? -51.912 -15.240 13.333  1.00 133.87 272 A 1 
ATOM 2435 H H    . MET A 1 178 ? -47.807 -11.723 15.129  1.00 130.12 272 A 1 
ATOM 2436 H HA   . MET A 1 178 ? -50.144 -11.739 16.234  1.00 116.02 272 A 1 
ATOM 2437 H HB2  . MET A 1 178 ? -49.547 -13.153 14.432  1.00 112.24 272 A 1 
ATOM 2438 H HB3  . MET A 1 178 ? -48.681 -14.023 15.437  1.00 112.24 272 A 1 
ATOM 2439 H HG2  . MET A 1 178 ? -50.636 -14.653 16.556  1.00 103.72 272 A 1 
ATOM 2440 H HG3  . MET A 1 178 ? -51.490 -13.814 15.506  1.00 103.72 272 A 1 
ATOM 2441 H HE1  . MET A 1 178 ? -52.023 -15.946 12.678  1.00 160.40 272 A 1 
ATOM 2442 H HE2  . MET A 1 178 ? -52.758 -15.057 13.771  1.00 160.40 272 A 1 
ATOM 2443 H HE3  . MET A 1 178 ? -51.582 -14.436 12.901  1.00 160.40 272 A 1 
ATOM 2444 N N    . LEU A 1 179 ? -47.960 -13.433 17.900  1.00 99.64  273 A 1 
ATOM 2445 C CA   . LEU A 1 179 ? -47.742 -14.023 19.214  1.00 94.36  273 A 1 
ATOM 2446 C C    . LEU A 1 179 ? -47.798 -12.941 20.267  1.00 102.44 273 A 1 
ATOM 2447 O O    . LEU A 1 179 ? -48.249 -13.174 21.395  1.00 107.87 273 A 1 
ATOM 2448 C CB   . LEU A 1 179 ? -46.413 -14.764 19.293  1.00 91.87  273 A 1 
ATOM 2449 C CG   . LEU A 1 179 ? -46.242 -16.077 18.538  1.00 85.16  273 A 1 
ATOM 2450 C CD1  . LEU A 1 179 ? -44.891 -16.653 18.929  1.00 109.46 273 A 1 
ATOM 2451 C CD2  . LEU A 1 179 ? -47.368 -17.063 18.811  1.00 89.64  273 A 1 
ATOM 2452 H H    . LEU A 1 179 ? -47.312 -13.522 17.342  1.00 119.32 273 A 1 
ATOM 2453 H HA   . LEU A 1 179 ? -48.452 -14.659 19.398  1.00 112.99 273 A 1 
ATOM 2454 H HB2  . LEU A 1 179 ? -45.724 -14.164 18.965  1.00 110.00 273 A 1 
ATOM 2455 H HB3  . LEU A 1 179 ? -46.240 -14.957 20.228  1.00 110.00 273 A 1 
ATOM 2456 H HG   . LEU A 1 179 ? -46.227 -15.895 17.585  1.00 101.95 273 A 1 
ATOM 2457 H HD11 . LEU A 1 179 ? -44.758 -17.492 18.461  1.00 131.11 273 A 1 
ATOM 2458 H HD12 . LEU A 1 179 ? -44.196 -16.022 18.684  1.00 131.11 273 A 1 
ATOM 2459 H HD13 . LEU A 1 179 ? -44.879 -16.803 19.888  1.00 131.11 273 A 1 
ATOM 2460 H HD21 . LEU A 1 179 ? -47.206 -17.875 18.306  1.00 107.32 273 A 1 
ATOM 2461 H HD22 . LEU A 1 179 ? -47.390 -17.261 19.760  1.00 107.32 273 A 1 
ATOM 2462 H HD23 . LEU A 1 179 ? -48.209 -16.665 18.537  1.00 107.32 273 A 1 
ATOM 2463 N N    . ARG A 1 180 ? -47.369 -11.741 19.896  1.00 95.14  274 A 1 
ATOM 2464 C CA   . ARG A 1 180 ? -47.197 -10.678 20.869  1.00 95.18  274 A 1 
ATOM 2465 C C    . ARG A 1 180 ? -48.568 -10.156 21.247  1.00 106.08 274 A 1 
ATOM 2466 O O    . ARG A 1 180 ? -48.849 -9.891  22.422  1.00 99.89  274 A 1 
ATOM 2467 C CB   . ARG A 1 180 ? -46.297 -9.613  20.249  1.00 103.96 274 A 1 
ATOM 2468 C CG   . ARG A 1 180 ? -44.852 -9.757  20.683  1.00 93.37  274 A 1 
ATOM 2469 C CD   . ARG A 1 180 ? -44.002 -8.570  20.304  1.00 106.37 274 A 1 
ATOM 2470 N NE   . ARG A 1 180 ? -42.622 -9.019  20.133  1.00 117.97 274 A 1 
ATOM 2471 C CZ   . ARG A 1 180 ? -41.626 -8.259  19.698  1.00 101.96 274 A 1 
ATOM 2472 N NH1  . ARG A 1 180 ? -41.833 -6.985  19.397  1.00 102.95 274 A 1 
ATOM 2473 N NH2  . ARG A 1 180 ? -40.413 -8.779  19.570  1.00 100.44 274 A 1 
ATOM 2474 H H    . ARG A 1 180 ? -47.173 -11.519 19.088  1.00 113.92 274 A 1 
ATOM 2475 H HA   . ARG A 1 180 ? -46.765 -11.028 21.664  1.00 113.97 274 A 1 
ATOM 2476 H HB2  . ARG A 1 180 ? -46.331 -9.692  19.283  1.00 124.51 274 A 1 
ATOM 2477 H HB3  . ARG A 1 180 ? -46.608 -8.736  20.523  1.00 124.51 274 A 1 
ATOM 2478 H HG2  . ARG A 1 180 ? -44.820 -9.853  21.647  1.00 111.80 274 A 1 
ATOM 2479 H HG3  . ARG A 1 180 ? -44.473 -10.544 20.259  1.00 111.80 274 A 1 
ATOM 2480 H HD2  . ARG A 1 180 ? -44.316 -8.195  19.466  1.00 127.40 274 A 1 
ATOM 2481 H HD3  . ARG A 1 180 ? -44.030 -7.907  21.011  1.00 127.40 274 A 1 
ATOM 2482 H HE   . ARG A 1 180 ? -42.443 -9.837  20.330  1.00 141.31 274 A 1 
ATOM 2483 H HH11 . ARG A 1 180 ? -42.620 -6.647  19.477  1.00 123.29 274 A 1 
ATOM 2484 H HH12 . ARG A 1 180 ? -41.182 -6.498  19.118  1.00 123.29 274 A 1 
ATOM 2485 H HH21 . ARG A 1 180 ? -40.276 -9.605  19.769  1.00 120.28 274 A 1 
ATOM 2486 H HH22 . ARG A 1 180 ? -39.761 -8.290  19.295  1.00 120.28 274 A 1 
ATOM 2487 N N    . ALA A 1 181 ? -49.430 -10.009 20.237  1.00 111.78 275 A 1 
ATOM 2488 C CA   . ALA A 1 181 ? -50.832 -9.685  20.426  1.00 106.22 275 A 1 
ATOM 2489 C C    . ALA A 1 181 ? -51.562 -10.721 21.268  1.00 105.51 275 A 1 
ATOM 2490 O O    . ALA A 1 181 ? -52.673 -10.447 21.733  1.00 111.63 275 A 1 
ATOM 2491 C CB   . ALA A 1 181 ? -51.500 -9.591  19.062  1.00 108.07 275 A 1 
ATOM 2492 H H    . ALA A 1 181 ? -49.211 -10.097 19.410  1.00 133.89 275 A 1 
ATOM 2493 H HA   . ALA A 1 181 ? -50.909 -8.824  20.865  1.00 127.22 275 A 1 
ATOM 2494 H HB1  . ALA A 1 181 ? -52.437 -9.375  19.184  1.00 129.44 275 A 1 
ATOM 2495 H HB2  . ALA A 1 181 ? -51.064 -8.896  18.544  1.00 129.44 275 A 1 
ATOM 2496 H HB3  . ALA A 1 181 ? -51.413 -10.445 18.609  1.00 129.44 275 A 1 
ATOM 2497 N N    . CYS A 1 182 ? -50.975 -11.904 21.471  1.00 109.19 276 A 1 
ATOM 2498 C CA   . CYS A 1 182 ? -51.538 -12.885 22.389  1.00 114.88 276 A 1 
ATOM 2499 C C    . CYS A 1 182 ? -50.868 -12.841 23.755  1.00 106.11 276 A 1 
ATOM 2500 O O    . CYS A 1 182 ? -51.122 -13.711 24.595  1.00 111.90 276 A 1 
ATOM 2501 C CB   . CYS A 1 182 ? -51.417 -14.290 21.791  1.00 101.16 276 A 1 
ATOM 2502 S SG   . CYS A 1 182 ? -52.498 -14.605 20.363  1.00 104.36 276 A 1 
ATOM 2503 H H    . CYS A 1 182 ? -50.249 -12.159 21.087  1.00 130.79 276 A 1 
ATOM 2504 H HA   . CYS A 1 182 ? -52.481 -12.694 22.513  1.00 137.61 276 A 1 
ATOM 2505 H HB2  . CYS A 1 182 ? -50.501 -14.425 21.501  1.00 121.14 276 A 1 
ATOM 2506 H HB3  . CYS A 1 182 ? -51.640 -14.939 22.477  1.00 121.14 276 A 1 
ATOM 2507 H HG   . CYS A 1 182 ? -52.228 -13.827 19.490  1.00 124.99 276 A 1 
ATOM 2508 N N    . ASN A 1 183 ? -50.014 -11.845 23.988  1.00 99.80  277 A 1 
ATOM 2509 C CA   . ASN A 1 183 ? -49.356 -11.644 25.274  1.00 92.96  277 A 1 
ATOM 2510 C C    . ASN A 1 183 ? -48.451 -12.817 25.640  1.00 107.17 277 A 1 
ATOM 2511 O O    . ASN A 1 183 ? -48.413 -13.247 26.791  1.00 110.69 277 A 1 
ATOM 2512 C CB   . ASN A 1 183 ? -50.401 -11.401 26.365  1.00 95.35  277 A 1 
ATOM 2513 C CG   . ASN A 1 183 ? -49.889 -10.531 27.496  1.00 135.02 277 A 1 
ATOM 2514 O OD1  . ASN A 1 183 ? -49.463 -9.394  27.291  1.00 158.94 277 A 1 
ATOM 2515 N ND2  . ASN A 1 183 ? -49.935 -11.069 28.706  1.00 147.78 277 A 1 
ATOM 2516 H H    . ASN A 1 183 ? -49.796 -11.257 23.399  1.00 119.52 277 A 1 
ATOM 2517 H HA   . ASN A 1 183 ? -48.801 -10.851 25.218  1.00 111.30 277 A 1 
ATOM 2518 H HB2  . ASN A 1 183 ? -51.169 -10.958 25.971  1.00 114.17 277 A 1 
ATOM 2519 H HB3  . ASN A 1 183 ? -50.669 -12.254 26.741  1.00 114.17 277 A 1 
ATOM 2520 H HD21 . ASN A 1 183 ? -49.658 -10.622 29.386  1.00 177.10 277 A 1 
ATOM 2521 H HD22 . ASN A 1 183 ? -50.240 -11.866 28.811  1.00 177.10 277 A 1 
ATOM 2522 N N    . VAL A 1 184 ? -47.724 -13.351 24.662  1.00 101.89 278 A 1 
ATOM 2523 C CA   . VAL A 1 184 ? -46.607 -14.249 24.929  1.00 100.78 278 A 1 
ATOM 2524 C C    . VAL A 1 184 ? -45.327 -13.472 24.664  1.00 93.82  278 A 1 
ATOM 2525 O O    . VAL A 1 184 ? -45.293 -12.570 23.820  1.00 95.48  278 A 1 
ATOM 2526 C CB   . VAL A 1 184 ? -46.691 -15.543 24.093  1.00 107.53 278 A 1 
ATOM 2527 C CG1  . VAL A 1 184 ? -46.194 -15.322 22.688  1.00 112.45 278 A 1 
ATOM 2528 C CG2  . VAL A 1 184 ? -45.943 -16.677 24.770  1.00 121.71 278 A 1 
ATOM 2529 H H    . VAL A 1 184 ? -47.860 -13.206 23.826  1.00 122.02 278 A 1 
ATOM 2530 H HA   . VAL A 1 184 ? -46.618 -14.498 25.867  1.00 120.69 278 A 1 
ATOM 2531 H HB   . VAL A 1 184 ? -47.622 -15.808 24.032  1.00 128.79 278 A 1 
ATOM 2532 H HG11 . VAL A 1 184 ? -46.263 -16.155 22.195  1.00 134.70 278 A 1 
ATOM 2533 H HG12 . VAL A 1 184 ? -46.740 -14.641 22.264  1.00 134.70 278 A 1 
ATOM 2534 H HG13 . VAL A 1 184 ? -45.269 -15.033 22.722  1.00 134.70 278 A 1 
ATOM 2535 H HG21 . VAL A 1 184 ? -46.014 -17.474 24.221  1.00 145.80 278 A 1 
ATOM 2536 H HG22 . VAL A 1 184 ? -45.011 -16.425 24.869  1.00 145.80 278 A 1 
ATOM 2537 H HG23 . VAL A 1 184 ? -46.337 -16.838 25.641  1.00 145.80 278 A 1 
ATOM 2538 N N    . ASN A 1 185 ? -44.267 -13.822 25.383  1.00 107.81 279 A 1 
ATOM 2539 C CA   . ASN A 1 185 ? -43.015 -13.080 25.266  1.00 94.06  279 A 1 
ATOM 2540 C C    . ASN A 1 185 ? -42.227 -13.629 24.086  1.00 97.27  279 A 1 
ATOM 2541 O O    . ASN A 1 185 ? -41.571 -14.669 24.183  1.00 94.82  279 A 1 
ATOM 2542 C CB   . ASN A 1 185 ? -42.225 -13.168 26.564  1.00 88.81  279 A 1 
ATOM 2543 C CG   . ASN A 1 185 ? -40.960 -12.336 26.534  1.00 93.19  279 A 1 
ATOM 2544 O OD1  . ASN A 1 185 ? -40.695 -11.615 25.573  1.00 94.35  279 A 1 
ATOM 2545 N ND2  . ASN A 1 185 ? -40.174 -12.424 27.600  1.00 101.73 279 A 1 
ATOM 2546 H H    . ASN A 1 185 ? -44.244 -14.477 25.940  1.00 129.13 279 A 1 
ATOM 2547 H HA   . ASN A 1 185 ? -43.211 -12.146 25.092  1.00 112.63 279 A 1 
ATOM 2548 H HB2  . ASN A 1 185 ? -42.778 -12.847 27.293  1.00 106.33 279 A 1 
ATOM 2549 H HB3  . ASN A 1 185 ? -41.974 -14.092 26.720  1.00 106.33 279 A 1 
ATOM 2550 H HD21 . ASN A 1 185 ? -39.444 -11.972 27.634  1.00 121.83 279 A 1 
ATOM 2551 H HD22 . ASN A 1 185 ? -40.394 -12.937 28.254  1.00 121.83 279 A 1 
ATOM 2552 N N    . ALA A 1 186 ? -42.313 -12.926 22.958  1.00 106.18 280 A 1 
ATOM 2553 C CA   . ALA A 1 186 ? -41.885 -13.443 21.664  1.00 91.35  280 A 1 
ATOM 2554 C C    . ALA A 1 186 ? -40.922 -12.451 21.025  1.00 95.98  280 A 1 
ATOM 2555 O O    . ALA A 1 186 ? -41.330 -11.359 20.612  1.00 94.16  280 A 1 
ATOM 2556 C CB   . ALA A 1 186 ? -43.081 -13.706 20.750  1.00 97.20  280 A 1 
ATOM 2557 H H    . ALA A 1 186 ? -42.624 -12.125 22.919  1.00 127.17 280 A 1 
ATOM 2558 H HA   . ALA A 1 186 ? -41.414 -14.281 21.795  1.00 109.37 280 A 1 
ATOM 2559 H HB1  . ALA A 1 186 ? -42.760 -14.048 19.901  1.00 116.40 280 A 1 
ATOM 2560 H HB2  . ALA A 1 186 ? -43.662 -14.358 21.172  1.00 116.40 280 A 1 
ATOM 2561 H HB3  . ALA A 1 186 ? -43.561 -12.874 20.612  1.00 116.40 280 A 1 
ATOM 2562 N N    . ARG A 1 187 ? -39.658 -12.841 20.935  1.00 93.37  281 A 1 
ATOM 2563 C CA   . ARG A 1 187 ? -38.627 -12.041 20.299  1.00 88.49  281 A 1 
ATOM 2564 C C    . ARG A 1 187 ? -38.671 -12.202 18.786  1.00 88.92  281 A 1 
ATOM 2565 O O    . ARG A 1 187 ? -38.993 -13.279 18.265  1.00 88.69  281 A 1 
ATOM 2566 C CB   . ARG A 1 187 ? -37.248 -12.493 20.758  1.00 94.46  281 A 1 
ATOM 2567 C CG   . ARG A 1 187 ? -36.810 -12.157 22.151  1.00 93.41  281 A 1 
ATOM 2568 C CD   . ARG A 1 187 ? -35.652 -13.092 22.431  1.00 87.25  281 A 1 
ATOM 2569 N NE   . ARG A 1 187 ? -34.605 -12.560 23.289  1.00 84.52  281 A 1 
ATOM 2570 C CZ   . ARG A 1 187 ? -33.626 -13.309 23.786  1.00 86.37  281 A 1 
ATOM 2571 N NH1  . ARG A 1 187 ? -33.585 -14.609 23.508  1.00 82.01  281 A 1 
ATOM 2572 N NH2  . ARG A 1 187 ? -32.694 -12.768 24.552  1.00 109.67 281 A 1 
ATOM 2573 H H    . ARG A 1 187 ? -39.367 -13.589 21.244  1.00 111.80 281 A 1 
ATOM 2574 H HA   . ARG A 1 187 ? -38.745 -11.105 20.523  1.00 105.94 281 A 1 
ATOM 2575 H HB2  . ARG A 1 187 ? -37.212 -13.460 20.679  1.00 113.10 281 A 1 
ATOM 2576 H HB3  . ARG A 1 187 ? -36.594 -12.104 20.157  1.00 113.10 281 A 1 
ATOM 2577 H HG2  . ARG A 1 187 ? -36.503 -11.238 22.198  1.00 111.85 281 A 1 
ATOM 2578 H HG3  . ARG A 1 187 ? -37.525 -12.328 22.783  1.00 111.85 281 A 1 
ATOM 2579 H HD2  . ARG A 1 187 ? -36.000 -13.890 22.860  1.00 104.46 281 A 1 
ATOM 2580 H HD3  . ARG A 1 187 ? -35.241 -13.332 21.586  1.00 104.46 281 A 1 
ATOM 2581 H HE   . ARG A 1 187 ? -34.712 -11.771 23.614  1.00 101.18 281 A 1 
ATOM 2582 H HH11 . ARG A 1 187 ? -34.189 -14.961 23.007  1.00 98.17  281 A 1 
ATOM 2583 H HH12 . ARG A 1 187 ? -32.954 -15.097 23.829  1.00 98.17  281 A 1 
ATOM 2584 H HH21 . ARG A 1 187 ? -32.720 -11.928 24.734  1.00 131.35 281 A 1 
ATOM 2585 H HH22 . ARG A 1 187 ? -32.065 -13.259 24.875  1.00 131.35 281 A 1 
ATOM 2586 N N    . LEU A 1 188 ? -38.226 -11.153 18.098  1.00 97.93  282 A 1 
ATOM 2587 C CA   . LEU A 1 188 ? -37.853 -11.208 16.691  1.00 92.43  282 A 1 
ATOM 2588 C C    . LEU A 1 188 ? -36.343 -11.361 16.579  1.00 95.33  282 A 1 
ATOM 2589 O O    . LEU A 1 188 ? -35.587 -10.577 17.162  1.00 85.92  282 A 1 
ATOM 2590 C CB   . LEU A 1 188 ? -38.306 -9.954  15.941  1.00 81.87  282 A 1 
ATOM 2591 C CG   . LEU A 1 188 ? -37.775 -9.818  14.505  1.00 88.09  282 A 1 
ATOM 2592 C CD1  . LEU A 1 188 ? -38.590 -10.668 13.552  1.00 82.43  282 A 1 
ATOM 2593 C CD2  . LEU A 1 188 ? -37.773 -8.365  14.047  1.00 82.11  282 A 1 
ATOM 2594 H H    . LEU A 1 188 ? -38.129 -10.370 18.440  1.00 117.27 282 A 1 
ATOM 2595 H HA   . LEU A 1 188 ? -38.270 -11.980 16.277  1.00 110.67 282 A 1 
ATOM 2596 H HB2  . LEU A 1 188 ? -39.275 -9.957  15.894  1.00 98.00  282 A 1 
ATOM 2597 H HB3  . LEU A 1 188 ? -38.009 -9.175  16.437  1.00 98.00  282 A 1 
ATOM 2598 H HG   . LEU A 1 188 ? -36.859 -10.138 14.479  1.00 105.47 282 A 1 
ATOM 2599 H HD11 . LEU A 1 188 ? -38.235 -10.565 12.655  1.00 98.67  282 A 1 
ATOM 2600 H HD12 . LEU A 1 188 ? -38.530 -11.596 13.827  1.00 98.67  282 A 1 
ATOM 2601 H HD13 . LEU A 1 188 ? -39.514 -10.373 13.578  1.00 98.67  282 A 1 
ATOM 2602 H HD21 . LEU A 1 188 ? -37.433 -8.320  13.140  1.00 98.29  282 A 1 
ATOM 2603 H HD22 . LEU A 1 188 ? -38.681 -8.024  14.077  1.00 98.29  282 A 1 
ATOM 2604 H HD23 . LEU A 1 188 ? -37.206 -7.848  14.640  1.00 98.29  282 A 1 
ATOM 2605 N N    . ILE A 1 189 ? -35.915 -12.360 15.818  1.00 89.26  283 A 1 
ATOM 2606 C CA   . ILE A 1 189 ? -34.512 -12.676 15.609  1.00 82.69  283 A 1 
ATOM 2607 C C    . ILE A 1 189 ? -34.140 -12.243 14.202  1.00 90.61  283 A 1 
ATOM 2608 O O    . ILE A 1 189 ? -34.865 -12.535 13.242  1.00 108.83 283 A 1 
ATOM 2609 C CB   . ILE A 1 189 ? -34.234 -14.177 15.805  1.00 85.34  283 A 1 
ATOM 2610 C CG1  . ILE A 1 189 ? -34.778 -14.657 17.155  1.00 93.76  283 A 1 
ATOM 2611 C CG2  . ILE A 1 189 ? -32.744 -14.452 15.699  1.00 81.51  283 A 1 
ATOM 2612 C CD1  . ILE A 1 189 ? -34.183 -13.946 18.359  1.00 84.43  283 A 1 
ATOM 2613 H H    . ILE A 1 189 ? -36.444 -12.890 15.394  1.00 106.86 283 A 1 
ATOM 2614 H HA   . ILE A 1 189 ? -33.970 -12.176 16.240  1.00 98.99  283 A 1 
ATOM 2615 H HB   . ILE A 1 189 ? -34.686 -14.667 15.101  1.00 102.17 283 A 1 
ATOM 2616 H HG12 . ILE A 1 189 ? -35.737 -14.513 17.173  1.00 112.26 283 A 1 
ATOM 2617 H HG13 . ILE A 1 189 ? -34.587 -15.603 17.248  1.00 112.26 283 A 1 
ATOM 2618 H HG21 . ILE A 1 189 ? -32.588 -15.401 15.825  1.00 97.57  283 A 1 
ATOM 2619 H HG22 . ILE A 1 189 ? -32.434 -14.179 14.821  1.00 97.57  283 A 1 
ATOM 2620 H HG23 . ILE A 1 189 ? -32.280 -13.946 16.385  1.00 97.57  283 A 1 
ATOM 2621 H HD11 . ILE A 1 189 ? -34.579 -14.308 19.167  1.00 101.07 283 A 1 
ATOM 2622 H HD12 . ILE A 1 189 ? -33.224 -14.090 18.367  1.00 101.07 283 A 1 
ATOM 2623 H HD13 . ILE A 1 189 ? -34.375 -12.998 18.292  1.00 101.07 283 A 1 
ATOM 2624 N N    . MET A 1 190 ? -32.955 -11.648 14.082  1.00 111.44 284 A 1 
ATOM 2625 C CA   . MET A 1 190 ? -32.395 -11.184 12.819  1.00 95.36  284 A 1 
ATOM 2626 C C    . MET A 1 190 ? -30.947 -11.632 12.735  1.00 87.00  284 A 1 
ATOM 2627 O O    . MET A 1 190 ? -30.141 -11.305 13.611  1.00 86.03  284 A 1 
ATOM 2628 C CB   . MET A 1 190 ? -32.475 -9.658  12.727  1.00 89.08  284 A 1 
ATOM 2629 C CG   . MET A 1 190 ? -31.791 -9.050  11.507  1.00 93.49  284 A 1 
ATOM 2630 S SD   . MET A 1 190 ? -31.846 -7.249  11.541  1.00 96.44  284 A 1 
ATOM 2631 C CE   . MET A 1 190 ? -31.157 -6.849  9.938   1.00 104.40 284 A 1 
ATOM 2632 H H    . MET A 1 190 ? -32.437 -11.497 14.751  1.00 133.48 284 A 1 
ATOM 2633 H HA   . MET A 1 190 ? -32.896 -11.565 12.081  1.00 114.18 284 A 1 
ATOM 2634 H HB2  . MET A 1 190 ? -33.410 -9.399  12.698  1.00 106.65 284 A 1 
ATOM 2635 H HB3  . MET A 1 190 ? -32.057 -9.278  13.516  1.00 106.65 284 A 1 
ATOM 2636 H HG2  . MET A 1 190 ? -30.861 -9.326  11.492  1.00 111.95 284 A 1 
ATOM 2637 H HG3  . MET A 1 190 ? -32.243 -9.353  10.704  1.00 111.95 284 A 1 
ATOM 2638 H HE1  . MET A 1 190 ? -31.135 -5.885  9.836   1.00 125.04 284 A 1 
ATOM 2639 H HE2  . MET A 1 190 ? -30.259 -7.210  9.882   1.00 125.04 284 A 1 
ATOM 2640 H HE3  . MET A 1 190 ? -31.715 -7.242  9.249   1.00 125.04 284 A 1 
ATOM 2641 N N    . SER A 1 191 ? -30.613 -12.356 11.671  1.00 88.52  285 A 1 
ATOM 2642 C CA   . SER A 1 191 ? -29.229 -12.731 11.399  1.00 88.84  285 A 1 
ATOM 2643 C C    . SER A 1 191 ? -28.642 -11.676 10.474  1.00 95.44  285 A 1 
ATOM 2644 O O    . SER A 1 191 ? -28.903 -11.670 9.269   1.00 93.21  285 A 1 
ATOM 2645 C CB   . SER A 1 191 ? -29.166 -14.119 10.778  1.00 85.59  285 A 1 
ATOM 2646 O OG   . SER A 1 191 ? -27.828 -14.570 10.680  1.00 81.33  285 A 1 
ATOM 2647 H H    . SER A 1 191 ? -31.174 -12.644 11.086  1.00 105.98 285 A 1 
ATOM 2648 H HA   . SER A 1 191 ? -28.723 -12.736 12.226  1.00 106.37 285 A 1 
ATOM 2649 H HB2  . SER A 1 191 ? -29.667 -14.736 11.334  1.00 102.47 285 A 1 
ATOM 2650 H HB3  . SER A 1 191 ? -29.553 -14.085 9.889   1.00 102.47 285 A 1 
ATOM 2651 H HG   . SER A 1 191 ? -27.808 -15.337 10.336  1.00 97.35  285 A 1 
ATOM 2652 N N    . CYS A 1 192 ? -27.856 -10.770 11.046  1.00 97.07  286 A 1 
ATOM 2653 C CA   . CYS A 1 192 ? -27.333 -9.654  10.274  1.00 101.31 286 A 1 
ATOM 2654 C C    . CYS A 1 192 ? -26.206 -10.099 9.358   1.00 103.00 286 A 1 
ATOM 2655 O O    . CYS A 1 192 ? -25.223 -10.702 9.801   1.00 99.67  286 A 1 
ATOM 2656 C CB   . CYS A 1 192 ? -26.857 -8.552  11.208  1.00 88.38  286 A 1 
ATOM 2657 S SG   . CYS A 1 192 ? -28.174 -7.902  12.230  1.00 97.54  286 A 1 
ATOM 2658 H H    . CYS A 1 192 ? -27.613 -10.779 11.871  1.00 116.23 286 A 1 
ATOM 2659 H HA   . CYS A 1 192 ? -28.044 -9.293  9.721   1.00 121.32 286 A 1 
ATOM 2660 H HB2  . CYS A 1 192 ? -26.170 -8.908  11.793  1.00 105.81 286 A 1 
ATOM 2661 H HB3  . CYS A 1 192 ? -26.498 -7.822  10.679  1.00 105.81 286 A 1 
ATOM 2662 H HG   . CYS A 1 192 ? -27.730 -7.041  12.938  1.00 116.80 286 A 1 
ATOM 2663 N N    . GLN A 1 193 ? -26.351 -9.780  8.073   1.00 102.55 287 A 1 
ATOM 2664 C CA   . GLN A 1 193 ? -25.382 -10.126 7.039   1.00 101.30 287 A 1 
ATOM 2665 C C    . GLN A 1 193 ? -24.800 -8.847  6.450   1.00 94.53  287 A 1 
ATOM 2666 O O    . GLN A 1 193 ? -25.153 -8.457  5.329   1.00 107.69 287 A 1 
ATOM 2667 C CB   . GLN A 1 193 ? -26.039 -10.973 5.951   1.00 96.89  287 A 1 
ATOM 2668 C CG   . GLN A 1 193 ? -26.608 -12.287 6.456   1.00 95.68  287 A 1 
ATOM 2669 C CD   . GLN A 1 193 ? -25.536 -13.199 7.016   1.00 108.31 287 A 1 
ATOM 2670 O OE1  . GLN A 1 193 ? -24.342 -12.941 6.860   1.00 110.26 287 A 1 
ATOM 2671 N NE2  . GLN A 1 193 ? -25.957 -14.273 7.675   1.00 140.64 287 A 1 
ATOM 2672 H H    . GLN A 1 193 ? -27.028 -9.347  7.768   1.00 122.81 287 A 1 
ATOM 2673 H HA   . GLN A 1 193 ? -24.660 -10.639 7.432   1.00 121.31 287 A 1 
ATOM 2674 H HB2  . GLN A 1 193 ? -26.767 -10.466 5.557   1.00 116.03 287 A 1 
ATOM 2675 H HB3  . GLN A 1 193 ? -25.377 -11.178 5.272   1.00 116.03 287 A 1 
ATOM 2676 H HG2  . GLN A 1 193 ? -27.249 -12.105 7.162   1.00 114.57 287 A 1 
ATOM 2677 H HG3  . GLN A 1 193 ? -27.043 -12.748 5.722   1.00 114.57 287 A 1 
ATOM 2678 H HE21 . GLN A 1 193 ? -26.799 -14.420 7.764   1.00 168.52 287 A 1 
ATOM 2679 H HE22 . GLN A 1 193 ? -25.386 -14.821 8.012   1.00 168.52 287 A 1 
ATOM 2680 N N    . PRO A 1 194 ? -23.916 -8.165  7.171   1.00 103.59 288 A 1 
ATOM 2681 C CA   . PRO A 1 194 ? -23.110 -7.139  6.526   1.00 118.65 288 A 1 
ATOM 2682 C C    . PRO A 1 194 ? -22.078 -7.771  5.613   1.00 112.34 288 A 1 
ATOM 2683 O O    . PRO A 1 194 ? -21.779 -8.968  5.745   1.00 109.26 288 A 1 
ATOM 2684 C CB   . PRO A 1 194 ? -22.457 -6.421  7.713   1.00 99.78  288 A 1 
ATOM 2685 C CG   . PRO A 1 194 ? -22.236 -7.521  8.695   1.00 98.20  288 A 1 
ATOM 2686 C CD   . PRO A 1 194 ? -23.451 -8.430  8.549   1.00 97.91  288 A 1 
ATOM 2687 H HA   . PRO A 1 194 ? -23.665 -6.520  6.027   1.00 142.14 288 A 1 
ATOM 2688 H HB2  . PRO A 1 194 ? -21.616 -6.023  7.439   1.00 119.49 288 A 1 
ATOM 2689 H HB3  . PRO A 1 194 ? -23.062 -5.751  8.069   1.00 119.49 288 A 1 
ATOM 2690 H HG2  . PRO A 1 194 ? -21.421 -7.998  8.474   1.00 117.59 288 A 1 
ATOM 2691 H HG3  . PRO A 1 194 ? -22.188 -7.154  9.592   1.00 117.59 288 A 1 
ATOM 2692 H HD2  . PRO A 1 194 ? -23.191 -9.360  8.644   1.00 117.24 288 A 1 
ATOM 2693 H HD3  . PRO A 1 194 ? -24.136 -8.185  9.190   1.00 117.24 288 A 1 
ATOM 2694 N N    . PRO A 1 195 ? -21.507 -7.013  4.677   1.00 104.63 289 A 1 
ATOM 2695 C CA   . PRO A 1 195 ? -20.494 -7.604  3.799   1.00 112.00 289 A 1 
ATOM 2696 C C    . PRO A 1 195 ? -19.319 -8.080  4.636   1.00 110.32 289 A 1 
ATOM 2697 O O    . PRO A 1 195 ? -19.000 -7.508  5.682   1.00 113.65 289 A 1 
ATOM 2698 C CB   . PRO A 1 195 ? -20.114 -6.455  2.858   1.00 107.49 289 A 1 
ATOM 2699 C CG   . PRO A 1 195 ? -20.527 -5.218  3.574   1.00 122.45 289 A 1 
ATOM 2700 C CD   . PRO A 1 195 ? -21.744 -5.595  4.366   1.00 102.48 289 A 1 
ATOM 2701 H HA   . PRO A 1 195 ? -20.862 -8.343  3.290   1.00 134.15 289 A 1 
ATOM 2702 H HB2  . PRO A 1 195 ? -19.156 -6.460  2.705   1.00 128.74 289 A 1 
ATOM 2703 H HB3  . PRO A 1 195 ? -20.596 -6.545  2.021   1.00 128.74 289 A 1 
ATOM 2704 H HG2  . PRO A 1 195 ? -19.813 -4.929  4.163   1.00 146.69 289 A 1 
ATOM 2705 H HG3  . PRO A 1 195 ? -20.740 -4.525  2.930   1.00 146.69 289 A 1 
ATOM 2706 H HD2  . PRO A 1 195 ? -21.794 -5.073  5.182   1.00 122.73 289 A 1 
ATOM 2707 H HD3  . PRO A 1 195 ? -22.545 -5.495  3.828   1.00 122.73 289 A 1 
ATOM 2708 N N    . ASP A 1 196 ? -18.661 -9.130  4.163   1.00 101.42 290 A 1 
ATOM 2709 C CA   . ASP A 1 196 ? -17.613 -9.758  4.957   1.00 123.00 290 A 1 
ATOM 2710 C C    . ASP A 1 196 ? -16.321 -8.957  4.911   1.00 113.00 290 A 1 
ATOM 2711 O O    . ASP A 1 196 ? -15.715 -8.800  3.846   1.00 114.94 290 A 1 
ATOM 2712 C CB   . ASP A 1 196 ? -17.357 -11.178 4.463   1.00 121.42 290 A 1 
ATOM 2713 C CG   . ASP A 1 196 ? -16.296 -11.904 5.285   1.00 104.39 290 A 1 
ATOM 2714 O OD1  . ASP A 1 196 ? -16.116 -11.554 6.472   1.00 110.19 290 A 1 
ATOM 2715 O OD2  . ASP A 1 196 ? -15.638 -12.821 4.744   1.00 108.71 290 A 1 
ATOM 2716 H H    . ASP A 1 196 ? -18.799 -9.495  3.396   1.00 121.46 290 A 1 
ATOM 2717 H HA   . ASP A 1 196 ? -17.903 -9.808  5.881   1.00 147.35 290 A 1 
ATOM 2718 H HB2  . ASP A 1 196 ? -18.181 -11.687 4.520   1.00 145.46 290 A 1 
ATOM 2719 H HB3  . ASP A 1 196 ? -17.051 -11.143 3.543   1.00 145.46 290 A 1 
ATOM 2720 N N    . PHE A 1 197 ? -15.909 -8.443  6.063   1.00 116.71 291 A 1 
ATOM 2721 C CA   . PHE A 1 197 ? -14.739 -7.586  6.143   1.00 107.72 291 A 1 
ATOM 2722 C C    . PHE A 1 197 ? -13.476 -8.404  6.298   1.00 109.14 291 A 1 
ATOM 2723 O O    . PHE A 1 197 ? -12.389 -7.826  6.381   1.00 110.59 291 A 1 
ATOM 2724 C CB   . PHE A 1 197 ? -14.810 -6.612  7.315   1.00 100.94 291 A 1 
ATOM 2725 C CG   . PHE A 1 197 ? -14.492 -7.245  8.636   1.00 102.37 291 A 1 
ATOM 2726 C CD1  . PHE A 1 197 ? -15.466 -7.913  9.349   1.00 128.65 291 A 1 
ATOM 2727 C CD2  . PHE A 1 197 ? -13.205 -7.202  9.147   1.00 104.27 291 A 1 
ATOM 2728 C CE1  . PHE A 1 197 ? -15.176 -8.504  10.559  1.00 118.37 291 A 1 
ATOM 2729 C CE2  . PHE A 1 197 ? -12.902 -7.795  10.355  1.00 103.82 291 A 1 
ATOM 2730 C CZ   . PHE A 1 197 ? -13.889 -8.449  11.066  1.00 100.66 291 A 1 
ATOM 2731 H H    . PHE A 1 197 ? -16.296 -8.578  6.820   1.00 139.81 291 A 1 
ATOM 2732 H HA   . PHE A 1 197 ? -14.666 -7.070  5.325   1.00 129.02 291 A 1 
ATOM 2733 H HB2  . PHE A 1 197 ? -14.172 -5.896  7.167   1.00 120.89 291 A 1 
ATOM 2734 H HB3  . PHE A 1 197 ? -15.707 -6.249  7.367   1.00 120.89 291 A 1 
ATOM 2735 H HD1  . PHE A 1 197 ? -16.333 -7.952  9.015   1.00 154.13 291 A 1 
ATOM 2736 H HD2  . PHE A 1 197 ? -12.538 -6.761  8.672   1.00 124.88 291 A 1 
ATOM 2737 H HE1  . PHE A 1 197 ? -15.844 -8.945  11.032  1.00 141.79 291 A 1 
ATOM 2738 H HE2  . PHE A 1 197 ? -12.036 -7.752  10.690  1.00 124.34 291 A 1 
ATOM 2739 H HZ   . PHE A 1 197 ? -13.691 -8.849  11.882  1.00 120.55 291 A 1 
ATOM 2740 N N    . THR A 1 198 ? -13.589 -9.728  6.346   1.00 102.26 292 A 1 
ATOM 2741 C CA   . THR A 1 198 ? -12.401 -10.553 6.336   1.00 107.39 292 A 1 
ATOM 2742 C C    . THR A 1 198 ? -12.077 -11.030 4.935   1.00 111.05 292 A 1 
ATOM 2743 O O    . THR A 1 198 ? -11.128 -11.802 4.759   1.00 111.86 292 A 1 
ATOM 2744 C CB   . THR A 1 198 ? -12.617 -11.781 7.225   1.00 109.13 292 A 1 
ATOM 2745 O OG1  . THR A 1 198 ? -13.622 -12.611 6.634   1.00 111.73 292 A 1 
ATOM 2746 C CG2  . THR A 1 198 ? -13.114 -11.376 8.600   1.00 109.98 292 A 1 
ATOM 2747 H H    . THR A 1 198 ? -14.331 -10.162 6.384   1.00 122.47 292 A 1 
ATOM 2748 H HA   . THR A 1 198 ? -11.647 -10.048 6.677   1.00 128.62 292 A 1 
ATOM 2749 H HB   . THR A 1 198 ? -11.788 -12.276 7.320   1.00 130.71 292 A 1 
ATOM 2750 H HG1  . THR A 1 198 ? -14.342 -12.185 6.565   1.00 133.83 292 A 1 
ATOM 2751 H HG21 . THR A 1 198 ? -13.245 -12.164 9.150   1.00 131.73 292 A 1 
ATOM 2752 H HG22 . THR A 1 198 ? -12.466 -10.796 9.029   1.00 131.73 292 A 1 
ATOM 2753 H HG23 . THR A 1 198 ? -13.957 -10.902 8.521   1.00 131.73 292 A 1 
ATOM 2754 N N    . ASN A 1 199 ? -12.859 -10.610 3.942   1.00 112.49 293 A 1 
ATOM 2755 C CA   . ASN A 1 199 ? -12.592 -10.961 2.556   1.00 122.94 293 A 1 
ATOM 2756 C C    . ASN A 1 199 ? -11.709 -9.885  1.943   1.00 127.21 293 A 1 
ATOM 2757 O O    . ASN A 1 199 ? -12.172 -8.773  1.667   1.00 123.39 293 A 1 
ATOM 2758 C CB   . ASN A 1 199 ? -13.882 -11.134 1.759   1.00 126.92 293 A 1 
ATOM 2759 C CG   . ASN A 1 199 ? -13.657 -11.888 0.457   1.00 122.44 293 A 1 
ATOM 2760 O OD1  . ASN A 1 199 ? -12.531 -12.283 0.150   1.00 125.15 293 A 1 
ATOM 2761 N ND2  . ASN A 1 199 ? -14.720 -12.093 -0.309  1.00 148.98 293 A 1 
ATOM 2762 H H    . ASN A 1 199 ? -13.555 -10.117 4.049   1.00 134.75 293 A 1 
ATOM 2763 H HA   . ASN A 1 199 ? -12.107 -11.801 2.529   1.00 147.29 293 A 1 
ATOM 2764 H HB2  . ASN A 1 199 ? -14.519 -11.635 2.291   1.00 152.05 293 A 1 
ATOM 2765 H HB3  . ASN A 1 199 ? -14.242 -10.260 1.543   1.00 152.05 293 A 1 
ATOM 2766 H HD21 . ASN A 1 199 ? -14.639 -12.515 -1.054  1.00 178.54 293 A 1 
ATOM 2767 H HD22 . ASN A 1 199 ? -15.491 -11.802 -0.062  1.00 178.54 293 A 1 
ATOM 2768 N N    . MET A 1 200 ? -10.450 -10.214 1.728   1.00 134.22 294 A 1 
ATOM 2769 C CA   . MET A 1 200 ? -9.420  -9.251  1.368   1.00 144.78 294 A 1 
ATOM 2770 C C    . MET A 1 200 ? -9.316  -9.131  -0.143  1.00 137.43 294 A 1 
ATOM 2771 O O    . MET A 1 200 ? -8.611  -8.251  -0.650  1.00 134.04 294 A 1 
ATOM 2772 C CB   . MET A 1 200 ? -8.082  -9.638  2.002   1.00 143.57 294 A 1 
ATOM 2773 C CG   . MET A 1 200 ? -8.180  -9.795  3.517   1.00 136.87 294 A 1 
ATOM 2774 S SD   . MET A 1 200 ? -8.691  -8.286  4.360   1.00 161.52 294 A 1 
ATOM 2775 C CE   . MET A 1 200 ? -9.251  -8.937  5.923   1.00 133.59 294 A 1 
ATOM 2776 H H    . MET A 1 200 ? -10.154 -11.019 1.786   1.00 160.82 294 A 1 
ATOM 2777 H HA   . MET A 1 200 ? -9.672  -8.386  1.728   1.00 173.49 294 A 1 
ATOM 2778 H HB2  . MET A 1 200 ? -7.788  -10.484 1.630   1.00 172.04 294 A 1 
ATOM 2779 H HB3  . MET A 1 200 ? -7.430  -8.946  1.813   1.00 172.04 294 A 1 
ATOM 2780 H HG2  . MET A 1 200 ? -8.831  -10.485 3.720   1.00 164.00 294 A 1 
ATOM 2781 H HG3  . MET A 1 200 ? -7.310  -10.050 3.863   1.00 164.00 294 A 1 
ATOM 2782 H HE1  . MET A 1 200 ? -9.559  -8.203  6.478   1.00 160.07 294 A 1 
ATOM 2783 H HE2  . MET A 1 200 ? -9.978  -9.559  5.763   1.00 160.07 294 A 1 
ATOM 2784 H HE3  . MET A 1 200 ? -8.514  -9.394  6.357   1.00 160.07 294 A 1 
ATOM 2785 N N    . LYS A 1 201 ? -10.027 -10.007 -0.845  1.00 136.96 295 A 1 
ATOM 2786 C CA   . LYS A 1 201 ? -9.851  -10.283 -2.259  1.00 137.61 295 A 1 
ATOM 2787 C C    . LYS A 1 201 ? -10.321 -9.130  -3.144  1.00 138.80 295 A 1 
ATOM 2788 O O    . LYS A 1 201 ? -11.244 -8.384  -2.812  1.00 142.85 295 A 1 
ATOM 2789 C CB   . LYS A 1 201 ? -10.664 -11.529 -2.617  1.00 141.03 295 A 1 
ATOM 2790 C CG   . LYS A 1 201 ? -10.019 -12.863 -2.273  1.00 125.97 295 A 1 
ATOM 2791 C CD   . LYS A 1 201 ? -11.008 -14.005 -2.516  1.00 129.77 295 A 1 
ATOM 2792 C CE   . LYS A 1 201 ? -10.952 -15.068 -1.421  1.00 134.59 295 A 1 
ATOM 2793 N NZ   . LYS A 1 201 ? -11.421 -14.563 -0.096  1.00 127.24 295 A 1 
ATOM 2794 H H    . LYS A 1 201 ? -10.655 -10.480 -0.496  1.00 164.11 295 A 1 
ATOM 2795 H HA   . LYS A 1 201 ? -8.915  -10.456 -2.445  1.00 164.89 295 A 1 
ATOM 2796 H HB2  . LYS A 1 201 ? -11.511 -11.487 -2.147  1.00 168.99 295 A 1 
ATOM 2797 H HB3  . LYS A 1 201 ? -10.825 -11.524 -3.574  1.00 168.99 295 A 1 
ATOM 2798 H HG2  . LYS A 1 201 ? -9.242  -13.003 -2.838  1.00 150.92 295 A 1 
ATOM 2799 H HG3  . LYS A 1 201 ? -9.765  -12.869 -1.337  1.00 150.92 295 A 1 
ATOM 2800 H HD2  . LYS A 1 201 ? -11.908 -13.645 -2.540  1.00 155.48 295 A 1 
ATOM 2801 H HD3  . LYS A 1 201 ? -10.798 -14.432 -3.361  1.00 155.48 295 A 1 
ATOM 2802 H HE2  . LYS A 1 201 ? -11.519 -15.813 -1.675  1.00 161.26 295 A 1 
ATOM 2803 H HE3  . LYS A 1 201 ? -10.035 -15.369 -1.319  1.00 161.26 295 A 1 
ATOM 2804 H HZ1  . LYS A 1 201 ? -11.372 -15.212 0.511   1.00 152.45 295 A 1 
ATOM 2805 H HZ2  . LYS A 1 201 ? -10.912 -13.882 0.168   1.00 152.45 295 A 1 
ATOM 2806 H HZ3  . LYS A 1 201 ? -12.265 -14.287 -0.157  1.00 152.45 295 A 1 
ATOM 2807 N N    . ILE A 1 202 ? -9.654  -9.009  -4.290  1.00 138.12 296 A 1 
ATOM 2808 C CA   . ILE A 1 202 ? -9.986  -8.018  -5.313  1.00 141.49 296 A 1 
ATOM 2809 C C    . ILE A 1 202 ? -11.178 -8.501  -6.124  1.00 143.11 296 A 1 
ATOM 2810 O O    . ILE A 1 202 ? -12.243 -7.873  -6.156  1.00 142.79 296 A 1 
ATOM 2811 C CB   . ILE A 1 202 ? -8.781  -7.730  -6.226  1.00 148.72 296 A 1 
ATOM 2812 C CG1  . ILE A 1 202 ? -7.624  -7.138  -5.427  1.00 147.60 296 A 1 
ATOM 2813 C CG2  . ILE A 1 202 ? -9.189  -6.727  -7.307  1.00 160.75 296 A 1 
ATOM 2814 C CD1  . ILE A 1 202 ? -6.343  -7.016  -6.236  1.00 145.10 296 A 1 
ATOM 2815 H H    . ILE A 1 202 ? -8.984  -9.505  -4.503  1.00 165.50 296 A 1 
ATOM 2816 H HA   . ILE A 1 202 ? -10.237 -7.188  -4.878  1.00 169.55 296 A 1 
ATOM 2817 H HB   . ILE A 1 202 ? -8.492  -8.555  -6.646  1.00 178.22 296 A 1 
ATOM 2818 H HG12 . ILE A 1 202 ? -7.871  -6.251  -5.124  1.00 176.87 296 A 1 
ATOM 2819 H HG13 . ILE A 1 202 ? -7.442  -7.710  -4.665  1.00 176.87 296 A 1 
ATOM 2820 H HG21 . ILE A 1 202 ? -8.426  -6.551  -7.879  1.00 192.65 296 A 1 
ATOM 2821 H HG22 . ILE A 1 202 ? -9.914  -7.105  -7.830  1.00 192.65 296 A 1 
ATOM 2822 H HG23 . ILE A 1 202 ? -9.481  -5.906  -6.882  1.00 192.65 296 A 1 
ATOM 2823 H HD11 . ILE A 1 202 ? -5.650  -6.636  -5.674  1.00 173.88 296 A 1 
ATOM 2824 H HD12 . ILE A 1 202 ? -6.076  -7.898  -6.540  1.00 173.88 296 A 1 
ATOM 2825 H HD13 . ILE A 1 202 ? -6.506  -6.439  -6.999  1.00 173.88 296 A 1 
ATOM 2826 N N    . ASP A 1 203 ? -10.998 -9.634  -6.790  1.00 151.88 297 A 1 
ATOM 2827 C CA   . ASP A 1 203 ? -12.050 -10.307 -7.532  1.00 153.00 297 A 1 
ATOM 2828 C C    . ASP A 1 203 ? -12.680 -11.293 -6.575  1.00 165.98 297 A 1 
ATOM 2829 O O    . ASP A 1 203 ? -11.988 -12.108 -5.960  1.00 167.21 297 A 1 
ATOM 2830 C CB   . ASP A 1 203 ? -11.472 -10.967 -8.790  1.00 152.35 297 A 1 
ATOM 2831 C CG   . ASP A 1 203 ? -12.481 -11.830 -9.540  1.00 156.45 297 A 1 
ATOM 2832 O OD1  . ASP A 1 203 ? -13.660 -11.888 -9.129  1.00 174.58 297 A 1 
ATOM 2833 O OD2  . ASP A 1 203 ? -12.156 -12.249 -10.677 1.00 175.49 297 A 1 
ATOM 2834 H H    . ASP A 1 203 ? -10.244 -10.046 -6.827  1.00 182.01 297 A 1 
ATOM 2835 H HA   . ASP A 1 203 ? -12.723 -9.663  -7.801  1.00 183.35 297 A 1 
ATOM 2836 H HB2  . ASP A 1 203 ? -11.165 -10.274 -9.395  1.00 182.57 297 A 1 
ATOM 2837 H HB3  . ASP A 1 203 ? -10.728 -11.534 -8.533  1.00 182.57 297 A 1 
ATOM 2838 N N    . THR A 1 204 ? -14.004 -11.193 -6.445  1.00 173.48 298 A 1 
ATOM 2839 C CA   . THR A 1 204 ? -14.783 -12.029 -5.541  1.00 156.57 298 A 1 
ATOM 2840 C C    . THR A 1 204 ? -15.965 -12.676 -6.244  1.00 150.15 298 A 1 
ATOM 2841 O O    . THR A 1 204 ? -16.931 -11.997 -6.607  1.00 135.02 298 A 1 
ATOM 2842 C CB   . THR A 1 204 ? -15.293 -11.161 -4.390  1.00 160.55 298 A 1 
ATOM 2843 O OG1  . THR A 1 204 ? -15.842 -9.949  -4.932  1.00 148.38 298 A 1 
ATOM 2844 C CG2  . THR A 1 204 ? -14.172 -10.807 -3.425  1.00 140.39 298 A 1 
ATOM 2845 H H    . THR A 1 204 ? -14.483 -10.630 -6.885  1.00 207.93 298 A 1 
ATOM 2846 H HA   . THR A 1 204 ? -14.219 -12.728 -5.176  1.00 187.64 298 A 1 
ATOM 2847 H HB   . THR A 1 204 ? -15.982 -11.639 -3.902  1.00 192.42 298 A 1 
ATOM 2848 H HG1  . THR A 1 204 ? -16.127 -9.460  -4.311  1.00 177.81 298 A 1 
ATOM 2849 H HG21 . THR A 1 204 ? -14.517 -10.257 -2.704  1.00 168.22 298 A 1 
ATOM 2850 H HG22 . THR A 1 204 ? -13.791 -11.616 -3.050  1.00 168.22 298 A 1 
ATOM 2851 H HG23 . THR A 1 204 ? -13.477 -10.317 -3.891  1.00 168.22 298 A 1 
ATOM 2852 N N    . SER A 1 205 ? -15.884 -13.992 -6.411  1.00 146.73 299 A 1 
ATOM 2853 C CA   . SER A 1 205 ? -16.723 -14.731 -7.341  1.00 151.41 299 A 1 
ATOM 2854 C C    . SER A 1 205 ? -17.514 -15.789 -6.580  1.00 134.59 299 A 1 
ATOM 2855 O O    . SER A 1 205 ? -18.637 -15.544 -6.139  1.00 129.84 299 A 1 
ATOM 2856 C CB   . SER A 1 205 ? -15.878 -15.373 -8.441  1.00 147.50 299 A 1 
ATOM 2857 O OG   . SER A 1 205 ? -15.433 -14.400 -9.370  1.00 142.90 299 A 1 
ATOM 2858 H H    . SER A 1 205 ? -15.331 -14.493 -5.981  1.00 175.83 299 A 1 
ATOM 2859 H HA   . SER A 1 205 ? -17.352 -14.122 -7.757  1.00 181.44 299 A 1 
ATOM 2860 H HB2  . SER A 1 205 ? -15.106 -15.800 -8.038  1.00 176.76 299 A 1 
ATOM 2861 H HB3  . SER A 1 205 ? -16.415 -16.032 -8.908  1.00 176.76 299 A 1 
ATOM 2862 H HG   . SER A 1 205 ? -14.966 -13.822 -8.978  1.00 171.24 299 A 1 
ATOM 2863 N N    . ALA A 1 211 ? -29.176 -21.066 -7.982  1.00 154.87 305 A 1 
ATOM 2864 C CA   . ALA A 1 211 ? -28.538 -19.932 -7.321  1.00 174.16 305 A 1 
ATOM 2865 C C    . ALA A 1 211 ? -29.417 -19.393 -6.188  1.00 188.40 305 A 1 
ATOM 2866 O O    . ALA A 1 211 ? -28.974 -19.248 -5.050  1.00 201.46 305 A 1 
ATOM 2867 C CB   . ALA A 1 211 ? -28.238 -18.833 -8.336  1.00 166.90 305 A 1 
ATOM 2868 H H    . ALA A 1 211 ? -29.481 -20.887 -8.766  1.00 185.60 305 A 1 
ATOM 2869 H HA   . ALA A 1 211 ? -27.697 -20.223 -6.936  1.00 208.75 305 A 1 
ATOM 2870 H HB1  . ALA A 1 211 ? -29.070 -18.543 -8.742  1.00 200.03 305 A 1 
ATOM 2871 H HB2  . ALA A 1 211 ? -27.815 -18.089 -7.880  1.00 200.03 305 A 1 
ATOM 2872 H HB3  . ALA A 1 211 ? -27.643 -19.186 -9.017  1.00 200.03 305 A 1 
ATOM 2873 N N    . TYR A 1 212 ? -30.672 -19.101 -6.533  1.00 183.30 306 A 1 
ATOM 2874 C CA   . TYR A 1 212 ? -31.642 -18.566 -5.579  1.00 170.90 306 A 1 
ATOM 2875 C C    . TYR A 1 212 ? -31.993 -19.584 -4.498  1.00 161.06 306 A 1 
ATOM 2876 O O    . TYR A 1 212 ? -32.029 -19.260 -3.305  1.00 159.21 306 A 1 
ATOM 2877 C CB   . TYR A 1 212 ? -32.897 -18.114 -6.320  1.00 171.58 306 A 1 
ATOM 2878 C CG   . TYR A 1 212 ? -33.884 -17.405 -5.430  1.00 154.87 306 A 1 
ATOM 2879 C CD1  . TYR A 1 212 ? -33.868 -16.025 -5.310  1.00 143.70 306 A 1 
ATOM 2880 C CD2  . TYR A 1 212 ? -34.839 -18.117 -4.718  1.00 148.19 306 A 1 
ATOM 2881 C CE1  . TYR A 1 212 ? -34.777 -15.372 -4.507  1.00 154.47 306 A 1 
ATOM 2882 C CE2  . TYR A 1 212 ? -35.747 -17.474 -3.906  1.00 142.93 306 A 1 
ATOM 2883 C CZ   . TYR A 1 212 ? -35.714 -16.100 -3.807  1.00 149.72 306 A 1 
ATOM 2884 O OH   . TYR A 1 212 ? -36.607 -15.452 -2.989  1.00 141.60 306 A 1 
ATOM 2885 H H    . TYR A 1 212 ? -30.990 -19.207 -7.325  1.00 219.71 306 A 1 
ATOM 2886 H HA   . TYR A 1 212 ? -31.257 -17.790 -5.142  1.00 204.84 306 A 1 
ATOM 2887 H HB2  . TYR A 1 212 ? -32.642 -17.504 -7.029  1.00 205.65 306 A 1 
ATOM 2888 H HB3  . TYR A 1 212 ? -33.338 -18.892 -6.695  1.00 205.65 306 A 1 
ATOM 2889 H HD1  . TYR A 1 212 ? -33.238 -15.531 -5.784  1.00 172.20 306 A 1 
ATOM 2890 H HD2  . TYR A 1 212 ? -34.864 -19.044 -4.787  1.00 177.59 306 A 1 
ATOM 2891 H HE1  . TYR A 1 212 ? -34.752 -14.445 -4.430  1.00 185.12 306 A 1 
ATOM 2892 H HE2  . TYR A 1 212 ? -36.380 -17.963 -3.432  1.00 171.27 306 A 1 
ATOM 2893 H HH   . TYR A 1 212 ? -36.468 -14.624 -3.011  1.00 169.67 306 A 1 
ATOM 2894 N N    . LYS A 1 213 ? -32.252 -20.821 -4.912  1.00 166.77 307 A 1 
ATOM 2895 C CA   . LYS A 1 213 ? -32.614 -21.910 -4.009  1.00 172.04 307 A 1 
ATOM 2896 C C    . LYS A 1 213 ? -31.595 -22.106 -2.894  1.00 173.03 307 A 1 
ATOM 2897 O O    . LYS A 1 213 ? -31.970 -22.464 -1.771  1.00 174.47 307 A 1 
ATOM 2898 C CB   . LYS A 1 213 ? -32.794 -23.158 -4.856  1.00 176.76 307 A 1 
ATOM 2899 C CG   . LYS A 1 213 ? -34.027 -23.021 -5.727  1.00 182.96 307 A 1 
ATOM 2900 C CD   . LYS A 1 213 ? -34.005 -23.964 -6.897  1.00 183.81 307 A 1 
ATOM 2901 C CE   . LYS A 1 213 ? -33.028 -23.438 -7.954  1.00 188.55 307 A 1 
ATOM 2902 N NZ   . LYS A 1 213 ? -33.200 -21.971 -8.256  1.00 179.21 307 A 1 
ATOM 2903 H H    . LYS A 1 213 ? -32.224 -21.061 -5.737  1.00 199.87 307 A 1 
ATOM 2904 H HA   . LYS A 1 213 ? -33.468 -21.705 -3.597  1.00 206.20 307 A 1 
ATOM 2905 H HB2  . LYS A 1 213 ? -32.022 -23.275 -5.431  1.00 211.86 307 A 1 
ATOM 2906 H HB3  . LYS A 1 213 ? -32.908 -23.929 -4.278  1.00 211.86 307 A 1 
ATOM 2907 H HG2  . LYS A 1 213 ? -34.815 -23.218 -5.196  1.00 219.31 307 A 1 
ATOM 2908 H HG3  . LYS A 1 213 ? -34.074 -22.115 -6.070  1.00 219.31 307 A 1 
ATOM 2909 H HD2  . LYS A 1 213 ? -33.706 -24.839 -6.606  1.00 220.33 307 A 1 
ATOM 2910 H HD3  . LYS A 1 213 ? -34.890 -24.017 -7.290  1.00 220.33 307 A 1 
ATOM 2911 H HE2  . LYS A 1 213 ? -32.122 -23.572 -7.638  1.00 226.01 307 A 1 
ATOM 2912 H HE3  . LYS A 1 213 ? -33.166 -23.929 -8.779  1.00 226.01 307 A 1 
ATOM 2913 H HZ1  . LYS A 1 213 ? -32.612 -21.717 -8.874  1.00 214.81 307 A 1 
ATOM 2914 H HZ2  . LYS A 1 213 ? -34.022 -21.818 -8.560  1.00 214.81 307 A 1 
ATOM 2915 H HZ3  . LYS A 1 213 ? -33.070 -21.492 -7.518  1.00 214.81 307 A 1 
ATOM 2916 N N    . ASP A 1 214 ? -30.314 -21.873 -3.166  1.00 167.29 308 A 1 
ATOM 2917 C CA   . ASP A 1 214 ? -29.300 -22.108 -2.146  1.00 161.58 308 A 1 
ATOM 2918 C C    . ASP A 1 214 ? -29.248 -20.952 -1.154  1.00 157.79 308 A 1 
ATOM 2919 O O    . ASP A 1 214 ? -28.836 -21.145 -0.005  1.00 169.57 308 A 1 
ATOM 2920 C CB   . ASP A 1 214 ? -27.923 -22.281 -2.793  1.00 167.42 308 A 1 
ATOM 2921 C CG   . ASP A 1 214 ? -27.616 -23.719 -3.175  1.00 179.34 308 A 1 
ATOM 2922 O OD1  . ASP A 1 214 ? -27.976 -24.638 -2.410  1.00 184.63 308 A 1 
ATOM 2923 O OD2  . ASP A 1 214 ? -27.039 -23.933 -4.262  1.00 170.72 308 A 1 
ATOM 2924 H H    . ASP A 1 214 ? -30.011 -21.584 -3.918  1.00 200.50 308 A 1 
ATOM 2925 H HA   . ASP A 1 214 ? -29.514 -22.919 -1.660  1.00 193.65 308 A 1 
ATOM 2926 H HB2  . ASP A 1 214 ? -27.885 -21.744 -3.600  1.00 200.66 308 A 1 
ATOM 2927 H HB3  . ASP A 1 214 ? -27.242 -21.986 -2.168  1.00 200.66 308 A 1 
ATOM 2928 N N    . MET A 1 215 ? -29.662 -19.750 -1.573  1.00 167.01 309 A 1 
ATOM 2929 C CA   . MET A 1 215 ? -29.645 -18.588 -0.685  1.00 147.59 309 A 1 
ATOM 2930 C C    . MET A 1 215 ? -30.738 -18.635 0.379   1.00 143.81 309 A 1 
ATOM 2931 O O    . MET A 1 215 ? -30.522 -18.167 1.502   1.00 144.03 309 A 1 
ATOM 2932 C CB   . MET A 1 215 ? -29.818 -17.326 -1.523  1.00 137.46 309 A 1 
ATOM 2933 C CG   . MET A 1 215 ? -29.773 -16.024 -0.754  1.00 135.92 309 A 1 
ATOM 2934 S SD   . MET A 1 215 ? -30.232 -14.664 -1.840  1.00 153.75 309 A 1 
ATOM 2935 C CE   . MET A 1 215 ? -32.013 -14.879 -1.863  1.00 139.35 309 A 1 
ATOM 2936 H H    . MET A 1 215 ? -29.956 -19.584 -2.364  1.00 200.17 309 A 1 
ATOM 2937 H HA   . MET A 1 215 ? -28.781 -18.540 -0.246  1.00 176.87 309 A 1 
ATOM 2938 H HB2  . MET A 1 215 ? -29.109 -17.297 -2.185  1.00 164.70 309 A 1 
ATOM 2939 H HB3  . MET A 1 215 ? -30.677 -17.370 -1.970  1.00 164.70 309 A 1 
ATOM 2940 H HG2  . MET A 1 215 ? -30.403 -16.058 -0.017  1.00 162.86 309 A 1 
ATOM 2941 H HG3  . MET A 1 215 ? -28.873 -15.869 -0.427  1.00 162.86 309 A 1 
ATOM 2942 H HE1  . MET A 1 215 ? -32.406 -14.194 -2.427  1.00 166.97 309 A 1 
ATOM 2943 H HE2  . MET A 1 215 ? -32.220 -15.758 -2.216  1.00 166.97 309 A 1 
ATOM 2944 H HE3  . MET A 1 215 ? -32.352 -14.797 -0.958  1.00 166.97 309 A 1 
ATOM 2945 N N    . VAL A 1 216 ? -31.908 -19.187 0.056   1.00 143.72 310 A 1 
ATOM 2946 C CA   . VAL A 1 216 ? -33.076 -19.134 0.936   1.00 131.87 310 A 1 
ATOM 2947 C C    . VAL A 1 216 ? -33.181 -20.397 1.779   1.00 128.69 310 A 1 
ATOM 2948 O O    . VAL A 1 216 ? -34.181 -20.610 2.470   1.00 123.65 310 A 1 
ATOM 2949 C CB   . VAL A 1 216 ? -34.372 -18.876 0.153   1.00 138.96 310 A 1 
ATOM 2950 C CG1  . VAL A 1 216 ? -34.251 -17.590 -0.655  1.00 150.71 310 A 1 
ATOM 2951 C CG2  . VAL A 1 216 ? -34.703 -20.050 -0.751  1.00 147.85 310 A 1 
ATOM 2952 H H    . VAL A 1 216 ? -32.053 -19.606 -0.681  1.00 172.22 310 A 1 
ATOM 2953 H HA   . VAL A 1 216 ? -32.959 -18.391 1.548   1.00 158.00 310 A 1 
ATOM 2954 H HB   . VAL A 1 216 ? -35.103 -18.767 0.781   1.00 166.51 310 A 1 
ATOM 2955 H HG11 . VAL A 1 216 ? -35.078 -17.444 -1.142  1.00 180.61 310 A 1 
ATOM 2956 H HG12 . VAL A 1 216 ? -34.089 -16.850 -0.049  1.00 180.61 310 A 1 
ATOM 2957 H HG13 . VAL A 1 216 ? -33.512 -17.677 -1.277  1.00 180.61 310 A 1 
ATOM 2958 H HG21 . VAL A 1 216 ? -35.524 -19.857 -1.231  1.00 177.18 310 A 1 
ATOM 2959 H HG22 . VAL A 1 216 ? -33.975 -20.179 -1.379  1.00 177.18 310 A 1 
ATOM 2960 H HG23 . VAL A 1 216 ? -34.816 -20.845 -0.207  1.00 177.18 310 A 1 
ATOM 2961 N N    . LYS A 1 217 ? -32.147 -21.232 1.737   1.00 134.23 311 A 1 
ATOM 2962 C CA   . LYS A 1 217 ? -32.150 -22.538 2.375   1.00 149.60 311 A 1 
ATOM 2963 C C    . LYS A 1 217 ? -32.250 -22.365 3.897   1.00 134.16 311 A 1 
ATOM 2964 O O    . LYS A 1 217 ? -32.869 -23.196 4.571   1.00 135.05 311 A 1 
ATOM 2965 C CB   . LYS A 1 217 ? -30.946 -23.290 1.776   1.00 148.82 311 A 1 
ATOM 2966 C CG   . LYS A 1 217 ? -30.657 -24.747 2.111   1.00 148.11 311 A 1 
ATOM 2967 C CD   . LYS A 1 217 ? -29.896 -25.315 0.865   1.00 160.03 311 A 1 
ATOM 2968 C CE   . LYS A 1 217 ? -28.880 -26.427 1.105   1.00 185.78 311 A 1 
ATOM 2969 N NZ   . LYS A 1 217 ? -28.171 -26.799 -0.175  1.00 175.13 311 A 1 
ATOM 2970 H H    . LYS A 1 217 ? -31.410 -21.055 1.331   1.00 160.84 311 A 1 
ATOM 2971 H HA   . LYS A 1 217 ? -32.948 -23.011 2.092   1.00 179.27 311 A 1 
ATOM 2972 H HB2  . LYS A 1 217 ? -31.039 -23.251 0.811   1.00 178.33 311 A 1 
ATOM 2973 H HB3  . LYS A 1 217 ? -30.150 -22.795 2.025   1.00 178.33 311 A 1 
ATOM 2974 H HG2  . LYS A 1 217 ? -30.086 -24.809 2.893   1.00 177.49 311 A 1 
ATOM 2975 H HG3  . LYS A 1 217 ? -31.484 -25.238 2.235   1.00 177.49 311 A 1 
ATOM 2976 H HD2  . LYS A 1 217 ? -30.555 -25.663 0.244   1.00 191.79 311 A 1 
ATOM 2977 H HD3  . LYS A 1 217 ? -29.419 -24.582 0.445   1.00 191.79 311 A 1 
ATOM 2978 H HE2  . LYS A 1 217 ? -28.217 -26.124 1.745   1.00 222.69 311 A 1 
ATOM 2979 H HE3  . LYS A 1 217 ? -29.338 -27.213 1.440   1.00 222.69 311 A 1 
ATOM 2980 H HZ1  . LYS A 1 217 ? -27.583 -27.448 -0.018  1.00 209.91 311 A 1 
ATOM 2981 H HZ2  . LYS A 1 217 ? -28.761 -27.083 -0.778  1.00 209.91 311 A 1 
ATOM 2982 H HZ3  . LYS A 1 217 ? -27.741 -26.091 -0.501  1.00 209.91 311 A 1 
ATOM 2983 N N    . TYR A 1 218 ? -31.661 -21.298 4.445   1.00 127.11 312 A 1 
ATOM 2984 C CA   . TYR A 1 218 ? -31.783 -20.898 5.847   1.00 108.59 312 A 1 
ATOM 2985 C C    . TYR A 1 218 ? -32.252 -19.450 5.983   1.00 109.13 312 A 1 
ATOM 2986 O O    . TYR A 1 218 ? -31.903 -18.586 5.172   1.00 109.50 312 A 1 
ATOM 2987 C CB   . TYR A 1 218 ? -30.510 -21.117 6.684   1.00 108.56 312 A 1 
ATOM 2988 C CG   . TYR A 1 218 ? -29.997 -22.545 6.731   1.00 119.48 312 A 1 
ATOM 2989 C CD1  . TYR A 1 218 ? -29.219 -23.116 5.726   1.00 132.28 312 A 1 
ATOM 2990 C CD2  . TYR A 1 218 ? -30.298 -23.322 7.847   1.00 126.99 312 A 1 
ATOM 2991 C CE1  . TYR A 1 218 ? -28.767 -24.431 5.837   1.00 138.69 312 A 1 
ATOM 2992 C CE2  . TYR A 1 218 ? -29.857 -24.616 7.959   1.00 124.81 312 A 1 
ATOM 2993 C CZ   . TYR A 1 218 ? -29.091 -25.162 6.954   1.00 136.98 312 A 1 
ATOM 2994 O OH   . TYR A 1 218 ? -28.653 -26.459 7.049   1.00 130.97 312 A 1 
ATOM 2995 H H    . TYR A 1 218 ? -31.159 -20.763 3.996   1.00 152.28 312 A 1 
ATOM 2996 H HA   . TYR A 1 218 ? -32.473 -21.451 6.247   1.00 130.06 312 A 1 
ATOM 2997 H HB2  . TYR A 1 218 ? -29.803 -20.565 6.317   1.00 130.02 312 A 1 
ATOM 2998 H HB3  . TYR A 1 218 ? -30.693 -20.844 7.597   1.00 130.02 312 A 1 
ATOM 2999 H HD1  . TYR A 1 218 ? -29.000 -22.616 4.973   1.00 158.49 312 A 1 
ATOM 3000 H HD2  . TYR A 1 218 ? -30.813 -22.956 8.530   1.00 152.15 312 A 1 
ATOM 3001 H HE1  . TYR A 1 218 ? -28.253 -24.809 5.161   1.00 166.18 312 A 1 
ATOM 3002 H HE2  . TYR A 1 218 ? -30.073 -25.121 8.710   1.00 149.52 312 A 1 
ATOM 3003 H HH   . TYR A 1 218 ? -28.914 -26.797 7.772   1.00 156.92 312 A 1 
ATOM 3004 N N    . PRO A 1 219 ? -33.045 -19.173 7.025   1.00 109.86 313 A 1 
ATOM 3005 C CA   . PRO A 1 219 ? -33.648 -17.847 7.248   1.00 99.59  313 A 1 
ATOM 3006 C C    . PRO A 1 219 ? -32.747 -16.741 7.784   1.00 93.46  313 A 1 
ATOM 3007 O O    . PRO A 1 219 ? -31.803 -16.970 8.544   1.00 83.29  313 A 1 
ATOM 3008 C CB   . PRO A 1 219 ? -34.745 -18.143 8.280   1.00 99.60  313 A 1 
ATOM 3009 C CG   . PRO A 1 219 ? -34.240 -19.299 9.028   1.00 98.97  313 A 1 
ATOM 3010 C CD   . PRO A 1 219 ? -33.474 -20.138 8.052   1.00 123.15 313 A 1 
ATOM 3011 H HA   . PRO A 1 219 ? -34.067 -17.536 6.430   1.00 119.26 313 A 1 
ATOM 3012 H HB2  . PRO A 1 219 ? -34.862 -17.378 8.864   1.00 119.27 313 A 1 
ATOM 3013 H HB3  . PRO A 1 219 ? -35.573 -18.361 7.826   1.00 119.27 313 A 1 
ATOM 3014 H HG2  . PRO A 1 219 ? -33.658 -18.993 9.741   1.00 118.52 313 A 1 
ATOM 3015 H HG3  . PRO A 1 219 ? -34.987 -19.800 9.392   1.00 118.52 313 A 1 
ATOM 3016 H HD2  . PRO A 1 219 ? -32.702 -20.537 8.483   1.00 147.53 313 A 1 
ATOM 3017 H HD3  . PRO A 1 219 ? -34.051 -20.813 7.662   1.00 147.53 313 A 1 
ATOM 3018 N N    . ILE A 1 220 ? -33.077 -15.513 7.371   1.00 95.32  314 A 1 
ATOM 3019 C CA   . ILE A 1 220 ? -32.489 -14.329 7.996   1.00 96.73  314 A 1 
ATOM 3020 C C    . ILE A 1 220 ? -33.268 -13.947 9.257   1.00 101.29 314 A 1 
ATOM 3021 O O    . ILE A 1 220 ? -32.672 -13.594 10.280  1.00 91.61  314 A 1 
ATOM 3022 C CB   . ILE A 1 220 ? -32.466 -13.152 6.991   1.00 95.77  314 A 1 
ATOM 3023 C CG1  . ILE A 1 220 ? -31.392 -13.322 5.907   1.00 86.84  314 A 1 
ATOM 3024 C CG2  . ILE A 1 220 ? -32.214 -11.817 7.712   1.00 98.61  314 A 1 
ATOM 3025 C CD1  . ILE A 1 220 ? -30.012 -13.732 6.398   1.00 94.45  314 A 1 
ATOM 3026 H H    . ILE A 1 220 ? -33.633 -15.341 6.738   1.00 114.14 314 A 1 
ATOM 3027 H HA   . ILE A 1 220 ? -31.575 -14.525 8.253   1.00 115.84 314 A 1 
ATOM 3028 H HB   . ILE A 1 220 ? -33.332 -13.105 6.557   1.00 114.68 314 A 1 
ATOM 3029 H HG12 . ILE A 1 220 ? -31.692 -14.002 5.285   1.00 103.96 314 A 1 
ATOM 3030 H HG13 . ILE A 1 220 ? -31.294 -12.478 5.440   1.00 103.96 314 A 1 
ATOM 3031 H HG21 . ILE A 1 220 ? -32.206 -11.102 7.056   1.00 118.09 314 A 1 
ATOM 3032 H HG22 . ILE A 1 220 ? -32.924 -11.668 8.356   1.00 118.09 314 A 1 
ATOM 3033 H HG23 . ILE A 1 220 ? -31.358 -11.861 8.166   1.00 118.09 314 A 1 
ATOM 3034 H HD11 . ILE A 1 220 ? -29.417 -13.810 5.636   1.00 113.10 314 A 1 
ATOM 3035 H HD12 . ILE A 1 220 ? -29.681 -13.056 7.009   1.00 113.10 314 A 1 
ATOM 3036 H HD13 . ILE A 1 220 ? -30.080 -14.586 6.853   1.00 113.10 314 A 1 
ATOM 3037 N N    . PHE A 1 221 ? -34.599 -14.013 9.217   1.00 90.10  315 A 1 
ATOM 3038 C CA   . PHE A 1 221 ? -35.445 -13.689 10.360  1.00 92.47  315 A 1 
ATOM 3039 C C    . PHE A 1 221 ? -36.140 -14.925 10.924  1.00 93.23  315 A 1 
ATOM 3040 O O    . PHE A 1 221 ? -36.453 -15.869 10.193  1.00 103.68 315 A 1 
ATOM 3041 C CB   . PHE A 1 221 ? -36.522 -12.661 9.999   1.00 82.06  315 A 1 
ATOM 3042 C CG   . PHE A 1 221 ? -35.992 -11.299 9.680   1.00 87.86  315 A 1 
ATOM 3043 C CD1  . PHE A 1 221 ? -35.794 -10.365 10.682  1.00 98.66  315 A 1 
ATOM 3044 C CD2  . PHE A 1 221 ? -35.751 -10.933 8.372   1.00 102.81 315 A 1 
ATOM 3045 C CE1  . PHE A 1 221 ? -35.325 -9.105  10.387  1.00 77.16  315 A 1 
ATOM 3046 C CE2  . PHE A 1 221 ? -35.286 -9.677  8.066   1.00 106.46 315 A 1 
ATOM 3047 C CZ   . PHE A 1 221 ? -35.071 -8.756  9.073   1.00 86.78  315 A 1 
ATOM 3048 H H    . PHE A 1 221 ? -35.043 -14.249 8.519   1.00 107.88 315 A 1 
ATOM 3049 H HA   . PHE A 1 221 ? -34.893 -13.310 11.062  1.00 110.72 315 A 1 
ATOM 3050 H HB2  . PHE A 1 221 ? -37.007 -12.979 9.222   1.00 98.23  315 A 1 
ATOM 3051 H HB3  . PHE A 1 221 ? -37.130 -12.572 10.750  1.00 98.23  315 A 1 
ATOM 3052 H HD1  . PHE A 1 221 ? -35.961 -10.597 11.566  1.00 118.14 315 A 1 
ATOM 3053 H HD2  . PHE A 1 221 ? -35.891 -11.549 7.689   1.00 123.12 315 A 1 
ATOM 3054 H HE1  . PHE A 1 221 ? -35.184 -8.488  11.068  1.00 92.34  315 A 1 
ATOM 3055 H HE2  . PHE A 1 221 ? -35.115 -9.447  7.182   1.00 127.50 315 A 1 
ATOM 3056 H HZ   . PHE A 1 221 ? -34.755 -7.906  8.868   1.00 103.89 315 A 1 
ATOM 3057 N N    . TRP A 1 222 ? -36.376 -14.911 12.234  1.00 95.19  316 A 1 
ATOM 3058 C CA   . TRP A 1 222 ? -37.177 -15.958 12.882  1.00 88.87  316 A 1 
ATOM 3059 C C    . TRP A 1 222 ? -37.629 -15.462 14.256  1.00 91.86  316 A 1 
ATOM 3060 O O    . TRP A 1 222 ? -37.568 -14.263 14.543  1.00 100.61 316 A 1 
ATOM 3061 C CB   . TRP A 1 222 ? -36.433 -17.300 12.872  1.00 99.61  316 A 1 
ATOM 3062 C CG   . TRP A 1 222 ? -35.184 -17.381 13.656  1.00 96.59  316 A 1 
ATOM 3063 C CD1  . TRP A 1 222 ? -35.042 -17.724 14.962  1.00 86.87  316 A 1 
ATOM 3064 C CD2  . TRP A 1 222 ? -33.864 -17.175 13.145  1.00 87.85  316 A 1 
ATOM 3065 N NE1  . TRP A 1 222 ? -33.713 -17.719 15.306  1.00 81.04  316 A 1 
ATOM 3066 C CE2  . TRP A 1 222 ? -32.967 -17.390 14.204  1.00 80.60  316 A 1 
ATOM 3067 C CE3  . TRP A 1 222 ? -33.357 -16.827 11.889  1.00 98.48  316 A 1 
ATOM 3068 C CZ2  . TRP A 1 222 ? -31.587 -17.254 14.052  1.00 93.68  316 A 1 
ATOM 3069 C CZ3  . TRP A 1 222 ? -31.990 -16.692 11.738  1.00 95.08  316 A 1 
ATOM 3070 C CH2  . TRP A 1 222 ? -31.121 -16.906 12.813  1.00 94.98  316 A 1 
ATOM 3071 H H    . TRP A 1 222 ? -36.085 -14.307 12.773  1.00 113.99 316 A 1 
ATOM 3072 H HA   . TRP A 1 222 ? -37.982 -16.083 12.355  1.00 106.40 316 A 1 
ATOM 3073 H HB2  . TRP A 1 222 ? -37.033 -17.979 13.219  1.00 119.28 316 A 1 
ATOM 3074 H HB3  . TRP A 1 222 ? -36.208 -17.513 11.953  1.00 119.28 316 A 1 
ATOM 3075 H HD1  . TRP A 1 222 ? -35.742 -17.922 15.541  1.00 104.00 316 A 1 
ATOM 3076 H HE1  . TRP A 1 222 ? -33.398 -17.897 16.087  1.00 97.00  316 A 1 
ATOM 3077 H HE3  . TRP A 1 222 ? -33.929 -16.682 11.171  1.00 117.93 316 A 1 
ATOM 3078 H HZ2  . TRP A 1 222 ? -31.007 -17.394 14.765  1.00 112.17 316 A 1 
ATOM 3079 H HZ3  . TRP A 1 222 ? -31.642 -16.457 10.908  1.00 113.85 316 A 1 
ATOM 3080 H HH2  . TRP A 1 222 ? -30.205 -16.809 12.683  1.00 113.73 316 A 1 
ATOM 3081 N N    . CYS A 1 223 ? -38.139 -16.372 15.093  1.00 87.59  317 A 1 
ATOM 3082 C CA   . CYS A 1 223 ? -38.829 -16.016 16.326  1.00 105.19 317 A 1 
ATOM 3083 C C    . CYS A 1 223 ? -38.282 -16.805 17.504  1.00 95.40  317 A 1 
ATOM 3084 O O    . CYS A 1 223 ? -37.893 -17.964 17.359  1.00 88.84  317 A 1 
ATOM 3085 C CB   . CYS A 1 223 ? -40.332 -16.283 16.192  1.00 109.97 317 A 1 
ATOM 3086 S SG   . CYS A 1 223 ? -41.266 -16.108 17.734  1.00 103.72 317 A 1 
ATOM 3087 H H    . CYS A 1 223 ? -38.094 -17.221 14.960  1.00 104.86 317 A 1 
ATOM 3088 H HA   . CYS A 1 223 ? -38.701 -15.071 16.505  1.00 125.98 317 A 1 
ATOM 3089 H HB2  . CYS A 1 223 ? -40.703 -15.657 15.551  1.00 131.72 317 A 1 
ATOM 3090 H HB3  . CYS A 1 223 ? -40.459 -17.191 15.873  1.00 131.72 317 A 1 
ATOM 3091 H HG   . CYS A 1 223 ? -41.140 -14.986 18.142  1.00 124.22 317 A 1 
ATOM 3092 N N    . GLU A 1 224 ? -38.191 -16.154 18.657  1.00 97.93  318 A 1 
ATOM 3093 C CA   . GLU A 1 224 ? -37.996 -16.859 19.918  1.00 82.46  318 A 1 
ATOM 3094 C C    . GLU A 1 224 ? -39.168 -16.606 20.861  1.00 87.66  318 A 1 
ATOM 3095 O O    . GLU A 1 224 ? -39.895 -15.628 20.718  1.00 93.49  318 A 1 
ATOM 3096 C CB   . GLU A 1 224 ? -36.670 -16.475 20.579  1.00 83.74  318 A 1 
ATOM 3097 C CG   . GLU A 1 224 ? -35.497 -17.278 20.038  1.00 87.51  318 A 1 
ATOM 3098 C CD   . GLU A 1 224 ? -34.173 -16.894 20.666  1.00 84.62  318 A 1 
ATOM 3099 O OE1  . GLU A 1 224 ? -34.160 -16.006 21.542  1.00 94.14  318 A 1 
ATOM 3100 O OE2  . GLU A 1 224 ? -33.144 -17.493 20.294  1.00 85.85  318 A 1 
ATOM 3101 H H    . GLU A 1 224 ? -38.240 -15.300 18.738  1.00 117.27 318 A 1 
ATOM 3102 H HA   . GLU A 1 224 ? -37.967 -17.812 19.737  1.00 98.71  318 A 1 
ATOM 3103 H HB2  . GLU A 1 224 ? -36.493 -15.536 20.414  1.00 100.25 318 A 1 
ATOM 3104 H HB3  . GLU A 1 224 ? -36.732 -16.639 21.533  1.00 100.25 318 A 1 
ATOM 3105 H HG2  . GLU A 1 224 ? -35.650 -18.219 20.217  1.00 104.77 318 A 1 
ATOM 3106 H HG3  . GLU A 1 224 ? -35.428 -17.130 19.082  1.00 104.77 318 A 1 
ATOM 3107 N N    . VAL A 1 225 ? -39.379 -17.527 21.799  1.00 89.67  319 A 1 
ATOM 3108 C CA   . VAL A 1 225 ? -40.532 -17.489 22.701  1.00 85.26  319 A 1 
ATOM 3109 C C    . VAL A 1 225 ? -40.047 -17.949 24.065  1.00 82.18  319 A 1 
ATOM 3110 O O    . VAL A 1 225 ? -39.390 -18.984 24.165  1.00 100.17 319 A 1 
ATOM 3111 C CB   . VAL A 1 225 ? -41.688 -18.398 22.233  1.00 88.25  319 A 1 
ATOM 3112 C CG1  . VAL A 1 225 ? -42.736 -18.563 23.352  1.00 88.36  319 A 1 
ATOM 3113 C CG2  . VAL A 1 225 ? -42.327 -17.863 20.966  1.00 98.55  319 A 1 
ATOM 3114 H H    . VAL A 1 225 ? -38.859 -18.197 21.936  1.00 107.36 319 A 1 
ATOM 3115 H HA   . VAL A 1 225 ? -40.861 -16.580 22.776  1.00 102.07 319 A 1 
ATOM 3116 H HB   . VAL A 1 225 ? -41.330 -19.277 22.033  1.00 105.65 319 A 1 
ATOM 3117 H HG11 . VAL A 1 225 ? -43.450 -19.137 23.033  1.00 105.79 319 A 1 
ATOM 3118 H HG12 . VAL A 1 225 ? -42.311 -18.962 24.126  1.00 105.79 319 A 1 
ATOM 3119 H HG13 . VAL A 1 225 ? -43.091 -17.690 23.582  1.00 105.79 319 A 1 
ATOM 3120 H HG21 . VAL A 1 225 ? -43.047 -18.457 20.701  1.00 118.01 319 A 1 
ATOM 3121 H HG22 . VAL A 1 225 ? -42.677 -16.976 21.140  1.00 118.01 319 A 1 
ATOM 3122 H HG23 . VAL A 1 225 ? -41.656 -17.824 20.266  1.00 118.01 319 A 1 
ATOM 3123 N N    . TRP A 1 226 ? -40.407 -17.241 25.128  1.00 84.21  320 A 1 
ATOM 3124 C CA   . TRP A 1 226 ? -39.811 -17.554 26.419  1.00 90.58  320 A 1 
ATOM 3125 C C    . TRP A 1 226 ? -40.671 -18.539 27.193  1.00 101.33 320 A 1 
ATOM 3126 O O    . TRP A 1 226 ? -41.855 -18.284 27.442  1.00 92.12  320 A 1 
ATOM 3127 C CB   . TRP A 1 226 ? -39.621 -16.282 27.239  1.00 88.86  320 A 1 
ATOM 3128 C CG   . TRP A 1 226 ? -39.189 -16.588 28.629  1.00 101.99 320 A 1 
ATOM 3129 C CD1  . TRP A 1 226 ? -39.984 -16.626 29.739  1.00 95.41  320 A 1 
ATOM 3130 C CD2  . TRP A 1 226 ? -37.886 -16.988 29.056  1.00 110.15 320 A 1 
ATOM 3131 N NE1  . TRP A 1 226 ? -39.246 -16.983 30.838  1.00 97.84  320 A 1 
ATOM 3132 C CE2  . TRP A 1 226 ? -37.954 -17.216 30.445  1.00 110.22 320 A 1 
ATOM 3133 C CE3  . TRP A 1 226 ? -36.664 -17.160 28.402  1.00 103.81 320 A 1 
ATOM 3134 C CZ2  . TRP A 1 226 ? -36.845 -17.601 31.191  1.00 107.87 320 A 1 
ATOM 3135 C CZ3  . TRP A 1 226 ? -35.565 -17.543 29.144  1.00 105.04 320 A 1 
ATOM 3136 C CH2  . TRP A 1 226 ? -35.662 -17.758 30.525  1.00 107.65 320 A 1 
ATOM 3137 H H    . TRP A 1 226 ? -40.976 -16.595 25.131  1.00 100.80 320 A 1 
ATOM 3138 H HA   . TRP A 1 226 ? -38.940 -17.957 26.278  1.00 108.45 320 A 1 
ATOM 3139 H HB2  . TRP A 1 226 ? -38.939 -15.732 26.823  1.00 106.39 320 A 1 
ATOM 3140 H HB3  . TRP A 1 226 ? -40.462 -15.800 27.281  1.00 106.39 320 A 1 
ATOM 3141 H HD1  . TRP A 1 226 ? -40.891 -16.419 29.751  1.00 114.25 320 A 1 
ATOM 3142 H HE1  . TRP A 1 226 ? -39.546 -17.056 31.640  1.00 117.17 320 A 1 
ATOM 3143 H HE3  . TRP A 1 226 ? -36.591 -17.014 27.487  1.00 124.32 320 A 1 
ATOM 3144 H HZ2  . TRP A 1 226 ? -36.907 -17.746 32.108  1.00 129.20 320 A 1 
ATOM 3145 H HZ3  . TRP A 1 226 ? -34.745 -17.657 28.720  1.00 125.81 320 A 1 
ATOM 3146 H HH2  . TRP A 1 226 ? -34.905 -18.016 30.999  1.00 128.94 320 A 1 
ATOM 3147 N N    . ASP A 1 227 ? -40.070 -19.673 27.567  1.00 98.22  321 A 1 
ATOM 3148 C CA   . ASP A 1 227 ? -40.725 -20.667 28.397  1.00 106.39 321 A 1 
ATOM 3149 C C    . ASP A 1 227 ? -40.366 -20.399 29.854  1.00 109.84 321 A 1 
ATOM 3150 O O    . ASP A 1 227 ? -39.221 -20.641 30.273  1.00 115.20 321 A 1 
ATOM 3151 C CB   . ASP A 1 227 ? -40.284 -22.055 27.953  1.00 103.56 321 A 1 
ATOM 3152 C CG   . ASP A 1 227 ? -40.975 -23.153 28.708  1.00 111.75 321 A 1 
ATOM 3153 O OD1  . ASP A 1 227 ? -41.825 -22.854 29.571  1.00 119.57 321 A 1 
ATOM 3154 O OD2  . ASP A 1 227 ? -40.659 -24.329 28.439  1.00 109.06 321 A 1 
ATOM 3155 H H    . ASP A 1 227 ? -39.267 -19.885 27.343  1.00 117.62 321 A 1 
ATOM 3156 H HA   . ASP A 1 227 ? -41.687 -20.597 28.294  1.00 127.42 321 A 1 
ATOM 3157 H HB2  . ASP A 1 227 ? -40.487 -22.166 27.011  1.00 124.02 321 A 1 
ATOM 3158 H HB3  . ASP A 1 227 ? -39.329 -22.146 28.100  1.00 124.02 321 A 1 
ATOM 3159 N N    . LYS A 1 228 ? -41.336 -19.858 30.602  1.00 130.63 322 A 1 
ATOM 3160 C CA   . LYS A 1 228 ? -41.213 -19.622 32.038  1.00 123.50 322 A 1 
ATOM 3161 C C    . LYS A 1 228 ? -41.167 -20.921 32.843  1.00 122.51 322 A 1 
ATOM 3162 O O    . LYS A 1 228 ? -40.723 -20.905 33.996  1.00 127.75 322 A 1 
ATOM 3163 C CB   . LYS A 1 228 ? -42.325 -18.692 32.510  1.00 120.46 322 A 1 
ATOM 3164 C CG   . LYS A 1 228 ? -43.732 -19.250 32.406  1.00 119.51 322 A 1 
ATOM 3165 C CD   . LYS A 1 228 ? -44.758 -18.142 32.622  1.00 157.98 322 A 1 
ATOM 3166 C CE   . LYS A 1 228 ? -44.655 -17.067 31.542  1.00 168.20 322 A 1 
ATOM 3167 N NZ   . LYS A 1 228 ? -45.866 -16.213 31.448  1.00 123.97 322 A 1 
ATOM 3168 H H    . LYS A 1 228 ? -42.097 -19.614 30.285  1.00 156.51 322 A 1 
ATOM 3169 H HA   . LYS A 1 228 ? -40.373 -19.162 32.195  1.00 147.95 322 A 1 
ATOM 3170 H HB2  . LYS A 1 228 ? -42.167 -18.473 33.441  1.00 144.30 322 A 1 
ATOM 3171 H HB3  . LYS A 1 228 ? -42.294 -17.882 31.977  1.00 144.30 322 A 1 
ATOM 3172 H HG2  . LYS A 1 228 ? -43.867 -19.627 31.523  1.00 143.16 322 A 1 
ATOM 3173 H HG3  . LYS A 1 228 ? -43.863 -19.927 33.088  1.00 143.16 322 A 1 
ATOM 3174 H HD2  . LYS A 1 228 ? -45.650 -18.521 32.590  1.00 189.33 322 A 1 
ATOM 3175 H HD3  . LYS A 1 228 ? -44.601 -17.723 33.483  1.00 189.33 322 A 1 
ATOM 3176 H HE2  . LYS A 1 228 ? -43.899 -16.493 31.740  1.00 201.60 322 A 1 
ATOM 3177 H HE3  . LYS A 1 228 ? -44.526 -17.497 30.682  1.00 201.60 322 A 1 
ATOM 3178 H HZ1  . LYS A 1 228 ? -45.760 -15.604 30.808  1.00 148.52 322 A 1 
ATOM 3179 H HZ2  . LYS A 1 228 ? -46.577 -16.713 31.257  1.00 148.52 322 A 1 
ATOM 3180 H HZ3  . LYS A 1 228 ? -46.005 -15.797 32.223  1.00 148.52 322 A 1 
ATOM 3181 N N    . PHE A 1 229 ? -41.647 -22.032 32.273  1.00 112.47 323 A 1 
ATOM 3182 C CA   . PHE A 1 229 ? -41.721 -23.283 33.016  1.00 112.70 323 A 1 
ATOM 3183 C C    . PHE A 1 229 ? -40.383 -23.996 32.997  1.00 115.74 323 A 1 
ATOM 3184 O O    . PHE A 1 229 ? -39.929 -24.489 34.038  1.00 116.12 323 A 1 
ATOM 3185 C CB   . PHE A 1 229 ? -42.823 -24.168 32.406  1.00 121.37 323 A 1 
ATOM 3186 C CG   . PHE A 1 229 ? -44.109 -23.442 32.166  1.00 120.06 323 A 1 
ATOM 3187 C CD1  . PHE A 1 229 ? -44.916 -23.033 33.222  1.00 120.10 323 A 1 
ATOM 3188 C CD2  . PHE A 1 229 ? -44.461 -23.077 30.885  1.00 111.89 323 A 1 
ATOM 3189 C CE1  . PHE A 1 229 ? -46.089 -22.340 32.976  1.00 143.62 323 A 1 
ATOM 3190 C CE2  . PHE A 1 229 ? -45.613 -22.375 30.637  1.00 115.39 323 A 1 
ATOM 3191 C CZ   . PHE A 1 229 ? -46.431 -22.003 31.687  1.00 126.18 323 A 1 
ATOM 3192 H H    . PHE A 1 229 ? -41.932 -22.083 31.464  1.00 134.72 323 A 1 
ATOM 3193 H HA   . PHE A 1 229 ? -41.954 -23.096 33.939  1.00 134.99 323 A 1 
ATOM 3194 H HB2  . PHE A 1 229 ? -42.512 -24.512 31.554  1.00 145.39 323 A 1 
ATOM 3195 H HB3  . PHE A 1 229 ? -43.005 -24.903 33.012  1.00 145.39 323 A 1 
ATOM 3196 H HD1  . PHE A 1 229 ? -44.688 -23.263 34.094  1.00 143.87 323 A 1 
ATOM 3197 H HD2  . PHE A 1 229 ? -43.916 -23.327 30.173  1.00 134.02 323 A 1 
ATOM 3198 H HE1  . PHE A 1 229 ? -46.635 -22.084 33.684  1.00 172.10 323 A 1 
ATOM 3199 H HE2  . PHE A 1 229 ? -45.847 -22.156 29.764  1.00 138.22 323 A 1 
ATOM 3200 H HZ   . PHE A 1 229 ? -47.216 -21.533 31.521  1.00 151.17 323 A 1 
ATOM 3201 N N    . SER A 1 230 ? -39.747 -24.064 31.823  1.00 124.71 324 A 1 
ATOM 3202 C CA   . SER A 1 230 ? -38.433 -24.680 31.708  1.00 110.92 324 A 1 
ATOM 3203 C C    . SER A 1 230 ? -37.361 -23.591 31.691  1.00 110.14 324 A 1 
ATOM 3204 O O    . SER A 1 230 ? -36.160 -23.888 31.661  1.00 120.60 324 A 1 
ATOM 3205 C CB   . SER A 1 230 ? -38.322 -25.607 30.485  1.00 127.38 324 A 1 
ATOM 3206 O OG   . SER A 1 230 ? -38.795 -24.991 29.325  1.00 133.16 324 A 1 
ATOM 3207 H H    . SER A 1 230 ? -40.059 -23.759 31.082  1.00 149.41 324 A 1 
ATOM 3208 H HA   . SER A 1 230 ? -38.281 -25.224 32.497  1.00 132.86 324 A 1 
ATOM 3209 H HB2  . SER A 1 230 ? -37.390 -25.844 30.356  1.00 152.62 324 A 1 
ATOM 3210 H HB3  . SER A 1 230 ? -38.845 -26.407 30.650  1.00 152.62 324 A 1 
ATOM 3211 H HG   . SER A 1 230 ? -39.603 -24.782 29.420  1.00 159.54 324 A 1 
ATOM 3212 N N    . LYS A 1 231 ? -37.778 -22.332 31.778  1.00 110.11 325 A 1 
ATOM 3213 C CA   . LYS A 1 231 ? -36.846 -21.223 31.909  1.00 104.82 325 A 1 
ATOM 3214 C C    . LYS A 1 231 ? -35.901 -21.092 30.715  1.00 103.96 325 A 1 
ATOM 3215 O O    . LYS A 1 231 ? -34.776 -20.620 30.876  1.00 105.56 325 A 1 
ATOM 3216 C CB   . LYS A 1 231 ? -36.042 -21.399 33.206  1.00 109.36 325 A 1 
ATOM 3217 C CG   . LYS A 1 231 ? -36.454 -20.498 34.345  1.00 125.41 325 A 1 
ATOM 3218 C CD   . LYS A 1 231 ? -37.721 -20.932 35.027  1.00 135.44 325 A 1 
ATOM 3219 C CE   . LYS A 1 231 ? -38.107 -19.980 36.126  1.00 144.03 325 A 1 
ATOM 3220 N NZ   . LYS A 1 231 ? -39.341 -19.206 35.825  1.00 138.86 325 A 1 
ATOM 3221 H H    . LYS A 1 231 ? -38.605 -22.094 31.762  1.00 131.88 325 A 1 
ATOM 3222 H HA   . LYS A 1 231 ? -37.350 -20.398 31.981  1.00 125.54 325 A 1 
ATOM 3223 H HB2  . LYS A 1 231 ? -36.142 -22.315 33.509  1.00 130.99 325 A 1 
ATOM 3224 H HB3  . LYS A 1 231 ? -35.108 -21.220 33.016  1.00 130.99 325 A 1 
ATOM 3225 H HG2  . LYS A 1 231 ? -35.747 -20.489 35.009  1.00 150.25 325 A 1 
ATOM 3226 H HG3  . LYS A 1 231 ? -36.594 -19.602 34.001  1.00 150.25 325 A 1 
ATOM 3227 H HD2  . LYS A 1 231 ? -38.442 -20.957 34.379  1.00 162.28 325 A 1 
ATOM 3228 H HD3  . LYS A 1 231 ? -37.590 -21.810 35.418  1.00 162.28 325 A 1 
ATOM 3229 H HE2  . LYS A 1 231 ? -38.263 -20.485 36.939  1.00 172.59 325 A 1 
ATOM 3230 H HE3  . LYS A 1 231 ? -37.384 -19.348 36.262  1.00 172.59 325 A 1 
ATOM 3231 H HZ1  . LYS A 1 231 ? -39.529 -18.658 36.501  1.00 166.39 325 A 1 
ATOM 3232 H HZ2  . LYS A 1 231 ? -39.225 -18.723 35.086  1.00 166.39 325 A 1 
ATOM 3233 H HZ3  . LYS A 1 231 ? -40.026 -19.760 35.703  1.00 166.39 325 A 1 
ATOM 3234 N N    . LYS A 1 232 ? -36.347 -21.453 29.505  1.00 113.04 326 A 1 
ATOM 3235 C CA   . LYS A 1 232 ? -35.491 -21.301 28.325  1.00 107.05 326 A 1 
ATOM 3236 C C    . LYS A 1 232 ? -36.204 -20.609 27.160  1.00 104.97 326 A 1 
ATOM 3237 O O    . LYS A 1 232 ? -37.429 -20.635 27.063  1.00 104.88 326 A 1 
ATOM 3238 C CB   . LYS A 1 232 ? -35.007 -22.711 27.893  1.00 107.96 326 A 1 
ATOM 3239 C CG   . LYS A 1 232 ? -33.676 -22.836 27.144  1.00 128.31 326 A 1 
ATOM 3240 C CD   . LYS A 1 232 ? -33.852 -22.616 25.656  1.00 156.42 326 A 1 
ATOM 3241 C CE   . LYS A 1 232 ? -32.553 -22.628 24.884  1.00 131.56 326 A 1 
ATOM 3242 N NZ   . LYS A 1 232 ? -32.823 -22.332 23.445  1.00 117.32 326 A 1 
ATOM 3243 H H    . LYS A 1 232 ? -37.125 -21.783 29.345  1.00 135.41 326 A 1 
ATOM 3244 H HA   . LYS A 1 232 ? -34.713 -20.772 28.561  1.00 128.21 326 A 1 
ATOM 3245 H HB2  . LYS A 1 232 ? -34.930 -23.254 28.693  1.00 129.31 326 A 1 
ATOM 3246 H HB3  . LYS A 1 232 ? -35.688 -23.094 27.318  1.00 129.31 326 A 1 
ATOM 3247 H HG2  . LYS A 1 232 ? -33.057 -22.169 27.479  1.00 153.72 326 A 1 
ATOM 3248 H HG3  . LYS A 1 232 ? -33.316 -23.726 27.279  1.00 153.72 326 A 1 
ATOM 3249 H HD2  . LYS A 1 232 ? -34.416 -23.321 25.300  1.00 187.46 326 A 1 
ATOM 3250 H HD3  . LYS A 1 232 ? -34.274 -21.754 25.515  1.00 187.46 326 A 1 
ATOM 3251 H HE2  . LYS A 1 232 ? -31.959 -21.945 25.234  1.00 157.63 326 A 1 
ATOM 3252 H HE3  . LYS A 1 232 ? -32.143 -23.504 24.949  1.00 157.63 326 A 1 
ATOM 3253 H HZ1  . LYS A 1 232 ? -32.060 -22.338 22.985  1.00 140.54 326 A 1 
ATOM 3254 H HZ2  . LYS A 1 232 ? -33.369 -22.947 23.106  1.00 140.54 326 A 1 
ATOM 3255 H HZ3  . LYS A 1 232 ? -33.203 -21.532 23.365  1.00 140.54 326 A 1 
ATOM 3256 N N    . TRP A 1 233 ? -35.424 -20.001 26.246  1.00 98.68  327 A 1 
ATOM 3257 C CA   . TRP A 1 233 ? -36.002 -19.422 25.030  1.00 97.48  327 A 1 
ATOM 3258 C C    . TRP A 1 233 ? -36.154 -20.525 23.974  1.00 91.13  327 A 1 
ATOM 3259 O O    . TRP A 1 233 ? -35.177 -21.191 23.618  1.00 95.81  327 A 1 
ATOM 3260 C CB   . TRP A 1 233 ? -35.118 -18.300 24.472  1.00 92.02  327 A 1 
ATOM 3261 C CG   . TRP A 1 233 ? -35.211 -16.957 25.184  1.00 94.34  327 A 1 
ATOM 3262 C CD1  . TRP A 1 233 ? -34.352 -16.491 26.138  1.00 101.25 327 A 1 
ATOM 3263 C CD2  . TRP A 1 233 ? -36.222 -15.942 25.032  1.00 95.52  327 A 1 
ATOM 3264 N NE1  . TRP A 1 233 ? -34.742 -15.248 26.567  1.00 93.03  327 A 1 
ATOM 3265 C CE2  . TRP A 1 233 ? -35.889 -14.889 25.912  1.00 91.61  327 A 1 
ATOM 3266 C CE3  . TRP A 1 233 ? -37.367 -15.818 24.238  1.00 91.26  327 A 1 
ATOM 3267 C CZ2  . TRP A 1 233 ? -36.657 -13.728 26.019  1.00 90.84  327 A 1 
ATOM 3268 C CZ3  . TRP A 1 233 ? -38.131 -14.659 24.349  1.00 95.30  327 A 1 
ATOM 3269 C CH2  . TRP A 1 233 ? -37.769 -13.633 25.232  1.00 97.50  327 A 1 
ATOM 3270 H H    . TRP A 1 233 ? -34.571 -19.915 26.311  1.00 118.17 327 A 1 
ATOM 3271 H HA   . TRP A 1 233 ? -36.879 -19.058 25.227  1.00 116.73 327 A 1 
ATOM 3272 H HB2  . TRP A 1 233 ? -34.193 -18.588 24.519  1.00 110.17 327 A 1 
ATOM 3273 H HB3  . TRP A 1 233 ? -35.362 -18.153 23.545  1.00 110.17 327 A 1 
ATOM 3274 H HD1  . TRP A 1 233 ? -33.596 -16.943 26.437  1.00 121.25 327 A 1 
ATOM 3275 H HE1  . TRP A 1 233 ? -34.337 -14.775 27.161  1.00 111.39 327 A 1 
ATOM 3276 H HE3  . TRP A 1 233 ? -37.612 -16.494 23.648  1.00 109.27 327 A 1 
ATOM 3277 H HZ2  . TRP A 1 233 ? -36.421 -13.046 26.605  1.00 108.76 327 A 1 
ATOM 3278 H HZ3  . TRP A 1 233 ? -38.893 -14.562 23.824  1.00 114.12 327 A 1 
ATOM 3279 H HH2  . TRP A 1 233 ? -38.298 -12.870 25.283  1.00 116.75 327 A 1 
ATOM 3280 N N    . ILE A 1 234 ? -37.362 -20.697 23.449  1.00 89.27  328 A 1 
ATOM 3281 C CA   . ILE A 1 234 ? -37.663 -21.643 22.373  1.00 90.26  328 A 1 
ATOM 3282 C C    . ILE A 1 234 ? -37.497 -20.984 21.001  1.00 89.12  328 A 1 
ATOM 3283 O O    . ILE A 1 234 ? -37.985 -19.869 20.782  1.00 95.72  328 A 1 
ATOM 3284 C CB   . ILE A 1 234 ? -39.087 -22.194 22.545  1.00 90.69  328 A 1 
ATOM 3285 C CG1  . ILE A 1 234 ? -39.133 -23.115 23.763  1.00 97.73  328 A 1 
ATOM 3286 C CG2  . ILE A 1 234 ? -39.475 -23.055 21.344  1.00 98.42  328 A 1 
ATOM 3287 C CD1  . ILE A 1 234 ? -40.536 -23.348 24.295  1.00 100.46 328 A 1 
ATOM 3288 H H    . ILE A 1 234 ? -38.054 -20.258 23.710  1.00 106.88 328 A 1 
ATOM 3289 H HA   . ILE A 1 234 ? -37.044 -22.388 22.425  1.00 108.06 328 A 1 
ATOM 3290 H HB   . ILE A 1 234 ? -39.718 -21.465 22.652  1.00 108.58 328 A 1 
ATOM 3291 H HG12 . ILE A 1 234 ? -38.761 -23.977 23.518  1.00 117.03 328 A 1 
ATOM 3292 H HG13 . ILE A 1 234 ? -38.608 -22.719 24.475  1.00 117.03 328 A 1 
ATOM 3293 H HG21 . ILE A 1 234 ? -40.376 -23.391 21.475  1.00 117.86 328 A 1 
ATOM 3294 H HG22 . ILE A 1 234 ? -39.438 -22.512 20.541  1.00 117.86 328 A 1 
ATOM 3295 H HG23 . ILE A 1 234 ? -38.853 -23.796 21.273  1.00 117.86 328 A 1 
ATOM 3296 H HD11 . ILE A 1 234 ? -40.488 -23.939 25.063  1.00 120.31 328 A 1 
ATOM 3297 H HD12 . ILE A 1 234 ? -40.920 -22.497 24.555  1.00 120.31 328 A 1 
ATOM 3298 H HD13 . ILE A 1 234 ? -41.074 -23.755 23.597  1.00 120.31 328 A 1 
ATOM 3299 N N    . THR A 1 235 ? -36.810 -21.668 20.079  1.00 95.16  329 A 1 
ATOM 3300 C CA   . THR A 1 235 ? -36.582 -21.204 18.710  1.00 96.21  329 A 1 
ATOM 3301 C C    . THR A 1 235 ? -37.724 -21.655 17.805  1.00 84.40  329 A 1 
ATOM 3302 O O    . THR A 1 235 ? -38.156 -22.808 17.866  1.00 93.84  329 A 1 
ATOM 3303 C CB   . THR A 1 235 ? -35.256 -21.725 18.155  1.00 95.26  329 A 1 
ATOM 3304 O OG1  . THR A 1 235 ? -34.179 -21.300 18.998  1.00 91.46  329 A 1 
ATOM 3305 C CG2  . THR A 1 235 ? -35.028 -21.252 16.705  1.00 81.03  329 A 1 
ATOM 3306 H H    . THR A 1 235 ? -36.453 -22.435 20.234  1.00 113.95 329 A 1 
ATOM 3307 H HA   . THR A 1 235 ? -36.554 -20.234 18.702  1.00 115.20 329 A 1 
ATOM 3308 H HB   . THR A 1 235 ? -35.282 -22.694 18.148  1.00 114.07 329 A 1 
ATOM 3309 H HG1  . THR A 1 235 ? -34.152 -20.461 19.030  1.00 109.50 329 A 1 
ATOM 3310 H HG21 . THR A 1 235 ? -34.183 -21.593 16.375  1.00 96.99  329 A 1 
ATOM 3311 H HG22 . THR A 1 235 ? -35.744 -21.575 16.135  1.00 96.99  329 A 1 
ATOM 3312 H HG23 . THR A 1 235 ? -35.012 -20.283 16.672  1.00 96.99  329 A 1 
ATOM 3313 N N    . VAL A 1 236 ? -38.209 -20.741 16.963  1.00 94.46  330 A 1 
ATOM 3314 C CA   . VAL A 1 236 ? -39.376 -20.965 16.116  1.00 93.69  330 A 1 
ATOM 3315 C C    . VAL A 1 236 ? -39.083 -20.363 14.746  1.00 91.86  330 A 1 
ATOM 3316 O O    . VAL A 1 236 ? -38.779 -19.168 14.641  1.00 84.60  330 A 1 
ATOM 3317 C CB   . VAL A 1 236 ? -40.644 -20.315 16.705  1.00 82.19  330 A 1 
ATOM 3318 C CG1  . VAL A 1 236 ? -41.867 -20.583 15.825  1.00 107.19 330 A 1 
ATOM 3319 C CG2  . VAL A 1 236 ? -40.873 -20.755 18.145  1.00 87.61  330 A 1 
ATOM 3320 H H    . VAL A 1 236 ? -37.866 -19.959 16.864  1.00 113.11 330 A 1 
ATOM 3321 H HA   . VAL A 1 236 ? -39.531 -21.917 16.013  1.00 112.19 330 A 1 
ATOM 3322 H HB   . VAL A 1 236 ? -40.510 -19.355 16.720  1.00 98.38  330 A 1 
ATOM 3323 H HG11 . VAL A 1 236 ? -42.643 -20.161 16.227  1.00 128.38 330 A 1 
ATOM 3324 H HG12 . VAL A 1 236 ? -41.708 -20.213 14.943  1.00 128.38 330 A 1 
ATOM 3325 H HG13 . VAL A 1 236 ? -42.007 -21.541 15.763  1.00 128.38 330 A 1 
ATOM 3326 H HG21 . VAL A 1 236 ? -41.676 -20.328 18.481  1.00 104.89 330 A 1 
ATOM 3327 H HG22 . VAL A 1 236 ? -40.976 -21.720 18.167  1.00 104.89 330 A 1 
ATOM 3328 H HG23 . VAL A 1 236 ? -40.108 -20.491 18.680  1.00 104.89 330 A 1 
ATOM 3329 N N    . ASP A 1 237 ? -39.156 -21.184 13.696  1.00 94.49  331 A 1 
ATOM 3330 C CA   . ASP A 1 237 ? -39.034 -20.705 12.320  1.00 100.67 331 A 1 
ATOM 3331 C C    . ASP A 1 237 ? -40.319 -21.176 11.658  1.00 102.93 331 A 1 
ATOM 3332 O O    . ASP A 1 237 ? -40.401 -22.316 11.158  1.00 104.29 331 A 1 
ATOM 3333 C CB   . ASP A 1 237 ? -37.790 -21.239 11.613  1.00 94.78  331 A 1 
ATOM 3334 C CG   . ASP A 1 237 ? -37.834 -21.025 10.103  1.00 110.70 331 A 1 
ATOM 3335 O OD1  . ASP A 1 237 ? -38.816 -20.441 9.589   1.00 101.26 331 A 1 
ATOM 3336 O OD2  . ASP A 1 237 ? -36.855 -21.403 9.429   1.00 106.75 331 A 1 
ATOM 3337 H H    . ASP A 1 237 ? -39.276 -22.033 13.757  1.00 113.15 331 A 1 
ATOM 3338 H HA   . ASP A 1 237 ? -39.011 -19.735 12.309  1.00 120.56 331 A 1 
ATOM 3339 H HB2  . ASP A 1 237 ? -37.009 -20.780 11.958  1.00 113.49 331 A 1 
ATOM 3340 H HB3  . ASP A 1 237 ? -37.717 -22.192 11.779  1.00 113.49 331 A 1 
ATOM 3341 N N    . PRO A 1 238 ? -41.371 -20.350 11.700  1.00 84.29  332 A 1 
ATOM 3342 C CA   . PRO A 1 238 ? -42.661 -20.767 11.154  1.00 110.86 332 A 1 
ATOM 3343 C C    . PRO A 1 238 ? -42.767 -20.741 9.640   1.00 111.22 332 A 1 
ATOM 3344 O O    . PRO A 1 238 ? -43.684 -21.384 9.112   1.00 114.13 332 A 1 
ATOM 3345 C CB   . PRO A 1 238 ? -43.632 -19.782 11.815  1.00 99.70  332 A 1 
ATOM 3346 C CG   . PRO A 1 238 ? -42.860 -18.527 11.844  1.00 105.72 332 A 1 
ATOM 3347 C CD   . PRO A 1 238 ? -41.439 -18.963 12.202  1.00 95.57  332 A 1 
ATOM 3348 H HA   . PRO A 1 238 ? -42.870 -21.662 11.463  1.00 132.79 332 A 1 
ATOM 3349 H HB2  . PRO A 1 238 ? -44.431 -19.688 11.274  1.00 119.39 332 A 1 
ATOM 3350 H HB3  . PRO A 1 238 ? -43.849 -20.080 12.713  1.00 119.39 332 A 1 
ATOM 3351 H HG2  . PRO A 1 238 ? -42.882 -18.107 10.970  1.00 126.62 332 A 1 
ATOM 3352 H HG3  . PRO A 1 238 ? -43.220 -17.935 12.522  1.00 126.62 332 A 1 
ATOM 3353 H HD2  . PRO A 1 238 ? -40.790 -18.406 11.746  1.00 114.43 332 A 1 
ATOM 3354 H HD3  . PRO A 1 238 ? -41.312 -18.945 13.163  1.00 114.43 332 A 1 
ATOM 3355 N N    . VAL A 1 239 ? -41.886 -20.055 8.909   1.00 105.42 333 A 1 
ATOM 3356 C CA   . VAL A 1 239 ? -42.057 -19.887 7.470   1.00 109.80 333 A 1 
ATOM 3357 C C    . VAL A 1 239 ? -41.049 -20.716 6.670   1.00 102.09 333 A 1 
ATOM 3358 O O    . VAL A 1 239 ? -41.441 -21.460 5.770   1.00 97.90  333 A 1 
ATOM 3359 C CB   . VAL A 1 239 ? -41.997 -18.390 7.074   1.00 96.79  333 A 1 
ATOM 3360 C CG1  . VAL A 1 239 ? -42.707 -17.521 8.114   1.00 97.25  333 A 1 
ATOM 3361 C CG2  . VAL A 1 239 ? -40.562 -17.885 6.864   1.00 128.52 333 A 1 
ATOM 3362 H H    . VAL A 1 239 ? -41.181 -19.678 9.226   1.00 126.26 333 A 1 
ATOM 3363 H HA   . VAL A 1 239 ? -42.941 -20.209 7.234   1.00 131.51 333 A 1 
ATOM 3364 H HB   . VAL A 1 239 ? -42.468 -18.278 6.234   1.00 115.90 333 A 1 
ATOM 3365 H HG11 . VAL A 1 239 ? -42.653 -16.592 7.840   1.00 116.46 333 A 1 
ATOM 3366 H HG12 . VAL A 1 239 ? -43.636 -17.795 8.174   1.00 116.46 333 A 1 
ATOM 3367 H HG13 . VAL A 1 239 ? -42.272 -17.638 8.973   1.00 116.46 333 A 1 
ATOM 3368 H HG21 . VAL A 1 239 ? -40.591 -16.947 6.620   1.00 153.98 333 A 1 
ATOM 3369 H HG22 . VAL A 1 239 ? -40.065 -17.997 7.689   1.00 153.98 333 A 1 
ATOM 3370 H HG23 . VAL A 1 239 ? -40.147 -18.400 6.154   1.00 153.98 333 A 1 
ATOM 3371 N N    . ASN A 1 240 ? -39.752 -20.624 6.982   1.00 102.89 334 A 1 
ATOM 3372 C CA   . ASN A 1 240 ? -38.807 -21.333 6.121   1.00 107.03 334 A 1 
ATOM 3373 C C    . ASN A 1 240 ? -38.803 -22.805 6.529   1.00 109.21 334 A 1 
ATOM 3374 O O    . ASN A 1 240 ? -39.440 -23.635 5.870   1.00 115.99 334 A 1 
ATOM 3375 C CB   . ASN A 1 240 ? -37.406 -20.714 6.173   1.00 102.15 334 A 1 
ATOM 3376 C CG   . ASN A 1 240 ? -36.397 -21.484 5.329   1.00 108.85 334 A 1 
ATOM 3377 O OD1  . ASN A 1 240 ? -36.535 -22.686 5.106   1.00 118.03 334 A 1 
ATOM 3378 N ND2  . ASN A 1 240 ? -35.409 -20.771 4.800   1.00 114.81 334 A 1 
ATOM 3379 H H    . ASN A 1 240 ? -39.413 -20.189 7.642   1.00 123.22 334 A 1 
ATOM 3380 H HA   . ASN A 1 240 ? -39.119 -21.280 5.204   1.00 128.19 334 A 1 
ATOM 3381 H HB2  . ASN A 1 240 ? -37.448 -19.805 5.836   1.00 122.34 334 A 1 
ATOM 3382 H HB3  . ASN A 1 240 ? -37.093 -20.715 7.091   1.00 122.34 334 A 1 
ATOM 3383 H HD21 . ASN A 1 240 ? -34.816 -21.156 4.310   1.00 137.52 334 A 1 
ATOM 3384 H HD22 . ASN A 1 240 ? -35.349 -19.930 4.967   1.00 137.52 334 A 1 
ATOM 3385 N N    . LEU A 1 241 ? -38.100 -23.149 7.618   1.00 105.73 335 A 1 
ATOM 3386 C CA   . LEU A 1 241 ? -37.995 -24.556 8.004   1.00 116.74 335 A 1 
ATOM 3387 C C    . LEU A 1 241 ? -39.263 -25.067 8.662   1.00 122.84 335 A 1 
ATOM 3388 O O    . LEU A 1 241 ? -39.439 -26.286 8.767   1.00 131.92 335 A 1 
ATOM 3389 C CB   . LEU A 1 241 ? -36.819 -24.832 8.951   1.00 104.59 335 A 1 
ATOM 3390 C CG   . LEU A 1 241 ? -35.365 -24.783 8.469   1.00 100.43 335 A 1 
ATOM 3391 C CD1  . LEU A 1 241 ? -35.027 -23.555 7.676   1.00 111.89 335 A 1 
ATOM 3392 C CD2  . LEU A 1 241 ? -34.420 -24.950 9.653   1.00 104.78 335 A 1 
ATOM 3393 H H    . LEU A 1 241 ? -37.687 -22.599 8.135   1.00 126.63 335 A 1 
ATOM 3394 H HA   . LEU A 1 241 ? -37.851 -25.082 7.202   1.00 139.84 335 A 1 
ATOM 3395 H HB2  . LEU A 1 241 ? -36.882 -24.192 9.677   1.00 125.26 335 A 1 
ATOM 3396 H HB3  . LEU A 1 241 ? -36.951 -25.722 9.316   1.00 125.26 335 A 1 
ATOM 3397 H HG   . LEU A 1 241 ? -35.220 -25.543 7.884   1.00 120.27 335 A 1 
ATOM 3398 H HD11 . LEU A 1 241 ? -34.096 -23.599 7.408   1.00 134.03 335 A 1 
ATOM 3399 H HD12 . LEU A 1 241 ? -35.596 -23.520 6.891   1.00 134.03 335 A 1 
ATOM 3400 H HD13 . LEU A 1 241 ? -35.177 -22.772 8.228   1.00 134.03 335 A 1 
ATOM 3401 H HD21 . LEU A 1 241 ? -33.504 -24.917 9.334   1.00 125.50 335 A 1 
ATOM 3402 H HD22 . LEU A 1 241 ? -34.576 -24.231 10.285  1.00 125.50 335 A 1 
ATOM 3403 H HD23 . LEU A 1 241 ? -34.592 -25.806 10.076  1.00 125.50 335 A 1 
ATOM 3404 N N    . LYS A 1 242 ? -40.149 -24.175 9.097   1.00 113.62 336 A 1 
ATOM 3405 C CA   . LYS A 1 242 ? -41.389 -24.591 9.730   1.00 115.38 336 A 1 
ATOM 3406 C C    . LYS A 1 242 ? -41.114 -25.589 10.853  1.00 104.82 336 A 1 
ATOM 3407 O O    . LYS A 1 242 ? -41.789 -26.613 10.983  1.00 100.13 336 A 1 
ATOM 3408 C CB   . LYS A 1 242 ? -42.287 -25.195 8.650   1.00 117.45 336 A 1 
ATOM 3409 C CG   . LYS A 1 242 ? -42.448 -24.239 7.462   1.00 103.74 336 A 1 
ATOM 3410 C CD   . LYS A 1 242 ? -43.725 -24.437 6.665   1.00 110.87 336 A 1 
ATOM 3411 C CE   . LYS A 1 242 ? -43.442 -24.421 5.155   1.00 129.16 336 A 1 
ATOM 3412 N NZ   . LYS A 1 242 ? -42.459 -25.437 4.669   1.00 113.32 336 A 1 
ATOM 3413 H H    . LYS A 1 242 ? -40.053 -23.323 9.036   1.00 136.09 336 A 1 
ATOM 3414 H HA   . LYS A 1 242 ? -41.837 -23.817 10.106  1.00 138.22 336 A 1 
ATOM 3415 H HB2  . LYS A 1 242 ? -41.889 -26.019 8.326   1.00 140.69 336 A 1 
ATOM 3416 H HB3  . LYS A 1 242 ? -43.165 -25.369 9.023   1.00 140.69 336 A 1 
ATOM 3417 H HG2  . LYS A 1 242 ? -42.447 -23.328 7.794   1.00 124.24 336 A 1 
ATOM 3418 H HG3  . LYS A 1 242 ? -41.701 -24.366 6.856   1.00 124.24 336 A 1 
ATOM 3419 H HD2  . LYS A 1 242 ? -44.117 -25.294 6.894   1.00 132.80 336 A 1 
ATOM 3420 H HD3  . LYS A 1 242 ? -44.345 -23.718 6.867   1.00 132.80 336 A 1 
ATOM 3421 H HE2  . LYS A 1 242 ? -44.276 -24.577 4.686   1.00 154.74 336 A 1 
ATOM 3422 H HE3  . LYS A 1 242 ? -43.096 -23.546 4.918   1.00 154.74 336 A 1 
ATOM 3423 H HZ1  . LYS A 1 242 ? -42.353 -25.360 3.788   1.00 135.74 336 A 1 
ATOM 3424 H HZ2  . LYS A 1 242 ? -41.672 -25.314 5.067   1.00 135.74 336 A 1 
ATOM 3425 H HZ3  . LYS A 1 242 ? -42.752 -26.257 4.854   1.00 135.74 336 A 1 
ATOM 3426 N N    . THR A 1 243 ? -40.108 -25.289 11.682  1.00 102.43 337 A 1 
ATOM 3427 C CA   . THR A 1 243 ? -39.907 -26.073 12.900  1.00 104.75 337 A 1 
ATOM 3428 C C    . THR A 1 243 ? -39.820 -25.236 14.169  1.00 101.64 337 A 1 
ATOM 3429 O O    . THR A 1 243 ? -39.731 -24.004 14.152  1.00 90.18  337 A 1 
ATOM 3430 C CB   . THR A 1 243 ? -38.610 -26.895 12.824  1.00 95.08  337 A 1 
ATOM 3431 O OG1  . THR A 1 243 ? -37.494 -26.008 12.662  1.00 99.26  337 A 1 
ATOM 3432 C CG2  . THR A 1 243 ? -38.648 -27.894 11.687  1.00 125.08 337 A 1 
ATOM 3433 H H    . THR A 1 243 ? -39.541 -24.653 11.564  1.00 122.67 337 A 1 
ATOM 3434 H HA   . THR A 1 243 ? -40.648 -26.691 13.000  1.00 125.45 337 A 1 
ATOM 3435 H HB   . THR A 1 243 ? -38.502 -27.389 13.652  1.00 113.85 337 A 1 
ATOM 3436 H HG1  . THR A 1 243 ? -36.780 -26.449 12.620  1.00 118.87 337 A 1 
ATOM 3437 H HG21 . THR A 1 243 ? -37.820 -28.399 11.662  1.00 149.85 337 A 1 
ATOM 3438 H HG22 . THR A 1 243 ? -39.388 -28.509 11.811  1.00 149.85 337 A 1 
ATOM 3439 H HG23 . THR A 1 243 ? -38.761 -27.431 10.842  1.00 149.85 337 A 1 
ATOM 3440 N N    . ILE A 1 244 ? -39.896 -25.963 15.287  1.00 101.11 338 A 1 
ATOM 3441 C CA   . ILE A 1 244 ? -39.765 -25.414 16.631  1.00 100.75 338 A 1 
ATOM 3442 C C    . ILE A 1 244 ? -38.723 -26.270 17.343  1.00 92.22  338 A 1 
ATOM 3443 O O    . ILE A 1 244 ? -38.871 -27.496 17.411  1.00 101.26 338 A 1 
ATOM 3444 C CB   . ILE A 1 244 ? -41.112 -25.436 17.379  1.00 122.26 338 A 1 
ATOM 3445 C CG1  . ILE A 1 244 ? -42.025 -24.340 16.831  1.00 101.61 338 A 1 
ATOM 3446 C CG2  . ILE A 1 244 ? -40.923 -25.259 18.888  1.00 101.16 338 A 1 
ATOM 3447 C CD1  . ILE A 1 244 ? -43.500 -24.657 16.942  1.00 96.20  338 A 1 
ATOM 3448 H H    . ILE A 1 244 ? -40.029 -26.812 15.287  1.00 121.08 338 A 1 
ATOM 3449 H HA   . ILE A 1 244 ? -39.444 -24.499 16.586  1.00 120.65 338 A 1 
ATOM 3450 H HB   . ILE A 1 244 ? -41.535 -26.295 17.222  1.00 146.47 338 A 1 
ATOM 3451 H HG12 . ILE A 1 244 ? -41.860 -23.521 17.325  1.00 121.69 338 A 1 
ATOM 3452 H HG13 . ILE A 1 244 ? -41.821 -24.204 15.892  1.00 121.69 338 A 1 
ATOM 3453 H HG21 . ILE A 1 244 ? -41.792 -25.279 19.319  1.00 121.15 338 A 1 
ATOM 3454 H HG22 . ILE A 1 244 ? -40.370 -25.982 19.224  1.00 121.15 338 A 1 
ATOM 3455 H HG23 . ILE A 1 244 ? -40.491 -24.407 19.054  1.00 121.15 338 A 1 
ATOM 3456 H HD11 . ILE A 1 244 ? -44.009 -23.918 16.575  1.00 115.20 338 A 1 
ATOM 3457 H HD12 . ILE A 1 244 ? -43.686 -25.468 16.442  1.00 115.20 338 A 1 
ATOM 3458 H HD13 . ILE A 1 244 ? -43.726 -24.784 17.876  1.00 115.20 338 A 1 
ATOM 3459 N N    . GLU A 1 245 ? -37.684 -25.637 17.882  1.00 91.94  339 A 1 
ATOM 3460 C CA   . GLU A 1 245 ? -36.602 -26.369 18.533  1.00 93.72  339 A 1 
ATOM 3461 C C    . GLU A 1 245 ? -36.222 -25.729 19.861  1.00 93.10  339 A 1 
ATOM 3462 O O    . GLU A 1 245 ? -36.281 -24.507 20.024  1.00 101.49 339 A 1 
ATOM 3463 C CB   . GLU A 1 245 ? -35.359 -26.488 17.651  1.00 93.29  339 A 1 
ATOM 3464 C CG   . GLU A 1 245 ? -34.715 -25.180 17.286  1.00 97.89  339 A 1 
ATOM 3465 C CD   . GLU A 1 245 ? -33.556 -25.370 16.335  1.00 96.79  339 A 1 
ATOM 3466 O OE1  . GLU A 1 245 ? -32.794 -24.409 16.107  1.00 99.27  339 A 1 
ATOM 3467 O OE2  . GLU A 1 245 ? -33.392 -26.498 15.834  1.00 104.08 339 A 1 
ATOM 3468 H H    . GLU A 1 245 ? -37.583 -24.783 17.885  1.00 110.08 339 A 1 
ATOM 3469 H HA   . GLU A 1 245 ? -36.912 -27.269 18.721  1.00 112.21 339 A 1 
ATOM 3470 H HB2  . GLU A 1 245 ? -34.697 -27.020 18.121  1.00 111.70 339 A 1 
ATOM 3471 H HB3  . GLU A 1 245 ? -35.608 -26.933 16.826  1.00 111.70 339 A 1 
ATOM 3472 H HG2  . GLU A 1 245 ? -35.371 -24.611 16.854  1.00 117.23 339 A 1 
ATOM 3473 H HG3  . GLU A 1 245 ? -34.380 -24.754 18.090  1.00 117.23 339 A 1 
ATOM 3474 N N    . GLN A 1 246 ? -35.842 -26.568 20.817  1.00 101.20 340 A 1 
ATOM 3475 C CA   . GLN A 1 246 ? -35.213 -26.111 22.053  1.00 102.84 340 A 1 
ATOM 3476 C C    . GLN A 1 246 ? -33.724 -26.402 21.880  1.00 109.34 340 A 1 
ATOM 3477 O O    . GLN A 1 246 ? -33.258 -27.513 22.152  1.00 114.66 340 A 1 
ATOM 3478 C CB   . GLN A 1 246 ? -35.834 -26.815 23.251  1.00 107.98 340 A 1 
ATOM 3479 C CG   . GLN A 1 246 ? -37.236 -27.305 22.935  1.00 107.83 340 A 1 
ATOM 3480 C CD   . GLN A 1 246 ? -37.998 -27.776 24.142  1.00 114.59 340 A 1 
ATOM 3481 O OE1  . GLN A 1 246 ? -37.821 -27.275 25.253  1.00 99.87  340 A 1 
ATOM 3482 N NE2  . GLN A 1 246 ? -38.845 -28.771 23.931  1.00 125.71 340 A 1 
ATOM 3483 H H    . GLN A 1 246 ? -35.938 -27.421 20.774  1.00 121.19 340 A 1 
ATOM 3484 H HA   . GLN A 1 246 ? -35.337 -25.154 22.152  1.00 123.16 340 A 1 
ATOM 3485 H HB2  . GLN A 1 246 ? -35.290 -27.581 23.490  1.00 129.33 340 A 1 
ATOM 3486 H HB3  . GLN A 1 246 ? -35.887 -26.195 23.995  1.00 129.33 340 A 1 
ATOM 3487 H HG2  . GLN A 1 246 ? -37.738 -26.579 22.533  1.00 129.15 340 A 1 
ATOM 3488 H HG3  . GLN A 1 246 ? -37.176 -28.047 22.314  1.00 129.15 340 A 1 
ATOM 3489 H HE21 . GLN A 1 246 ? -38.938 -29.097 23.140  1.00 150.60 340 A 1 
ATOM 3490 H HE22 . GLN A 1 246 ? -39.309 -29.086 24.583  1.00 150.60 340 A 1 
ATOM 3491 N N    . VAL A 1 247 ? -32.981 -25.387 21.438  1.00 101.01 341 A 1 
ATOM 3492 C CA   . VAL A 1 247 ? -31.579 -25.553 21.061  1.00 103.57 341 A 1 
ATOM 3493 C C    . VAL A 1 247 ? -30.741 -25.940 22.274  1.00 101.48 341 A 1 
ATOM 3494 O O    . VAL A 1 247 ? -30.799 -25.287 23.323  1.00 101.59 341 A 1 
ATOM 3495 C CB   . VAL A 1 247 ? -31.055 -24.269 20.400  1.00 101.13 341 A 1 
ATOM 3496 C CG1  . VAL A 1 247 ? -29.541 -24.337 20.179  1.00 99.26  341 A 1 
ATOM 3497 C CG2  . VAL A 1 247 ? -31.790 -24.008 19.086  1.00 101.09 341 A 1 
ATOM 3498 H H    . VAL A 1 247 ? -33.270 -24.583 21.348  1.00 120.96 341 A 1 
ATOM 3499 H HA   . VAL A 1 247 ? -31.512 -26.270 20.412  1.00 124.04 341 A 1 
ATOM 3500 H HB   . VAL A 1 247 ? -31.233 -23.520 20.990  1.00 121.11 341 A 1 
ATOM 3501 H HG11 . VAL A 1 247 ? -29.246 -23.513 19.761  1.00 118.87 341 A 1 
ATOM 3502 H HG12 . VAL A 1 247 ? -29.103 -24.449 21.037  1.00 118.87 341 A 1 
ATOM 3503 H HG13 . VAL A 1 247 ? -29.340 -25.091 19.603  1.00 118.87 341 A 1 
ATOM 3504 H HG21 . VAL A 1 247 ? -31.444 -23.195 18.687  1.00 121.06 341 A 1 
ATOM 3505 H HG22 . VAL A 1 247 ? -31.644 -24.758 18.489  1.00 121.06 341 A 1 
ATOM 3506 H HG23 . VAL A 1 247 ? -32.738 -23.910 19.270  1.00 121.06 341 A 1 
ATOM 3507 N N    . ARG A 1 248 ? -29.956 -27.011 22.134  1.00 110.17 342 A 1 
ATOM 3508 C CA   . ARG A 1 248 ? -28.944 -27.350 23.130  1.00 100.44 342 A 1 
ATOM 3509 C C    . ARG A 1 248 ? -27.573 -27.077 22.507  1.00 101.05 342 A 1 
ATOM 3510 O O    . ARG A 1 248 ? -27.005 -26.004 22.728  1.00 100.51 342 A 1 
ATOM 3511 C CB   . ARG A 1 248 ? -29.075 -28.808 23.596  1.00 128.50 342 A 1 
ATOM 3512 C CG   . ARG A 1 248 ? -30.385 -29.170 24.333  1.00 120.75 342 A 1 
ATOM 3513 C CD   . ARG A 1 248 ? -30.173 -29.501 25.823  1.00 121.48 342 A 1 
ATOM 3514 N NE   . ARG A 1 248 ? -31.438 -29.664 26.546  1.00 122.84 342 A 1 
ATOM 3515 C CZ   . ARG A 1 248 ? -31.537 -29.939 27.846  1.00 150.91 342 A 1 
ATOM 3516 N NH1  . ARG A 1 248 ? -30.450 -30.061 28.598  1.00 129.10 342 A 1 
ATOM 3517 N NH2  . ARG A 1 248 ? -32.732 -30.076 28.408  1.00 132.60 342 A 1 
ATOM 3518 H H    . ARG A 1 248 ? -29.992 -27.557 21.471  1.00 131.96 342 A 1 
ATOM 3519 H HA   . ARG A 1 248 ? -29.048 -26.774 23.903  1.00 120.29 342 A 1 
ATOM 3520 H HB2  . ARG A 1 248 ? -29.013 -29.383 22.817  1.00 153.95 342 A 1 
ATOM 3521 H HB3  . ARG A 1 248 ? -28.341 -29.002 24.199  1.00 153.95 342 A 1 
ATOM 3522 H HG2  . ARG A 1 248 ? -30.995 -28.417 24.279  1.00 144.65 342 A 1 
ATOM 3523 H HG3  . ARG A 1 248 ? -30.781 -29.946 23.908  1.00 144.65 342 A 1 
ATOM 3524 H HD2  . ARG A 1 248 ? -29.676 -30.331 25.895  1.00 145.53 342 A 1 
ATOM 3525 H HD3  . ARG A 1 248 ? -29.678 -28.780 26.241  1.00 145.53 342 A 1 
ATOM 3526 H HE   . ARG A 1 248 ? -32.167 -29.576 26.100  1.00 147.17 342 A 1 
ATOM 3527 H HH11 . ARG A 1 248 ? -29.671 -29.976 28.244  1.00 154.67 342 A 1 
ATOM 3528 H HH12 . ARG A 1 248 ? -30.524 -30.235 29.437  1.00 154.67 342 A 1 
ATOM 3529 H HH21 . ARG A 1 248 ? -33.444 -29.993 27.932  1.00 158.88 342 A 1 
ATOM 3530 H HH22 . ARG A 1 248 ? -32.795 -30.246 29.249  1.00 158.88 342 A 1 
ATOM 3531 N N    . LEU A 1 249 ? -27.038 -28.009 21.707  1.00 107.13 343 A 1 
ATOM 3532 C CA   . LEU A 1 249 ? -25.777 -27.793 20.995  1.00 100.73 343 A 1 
ATOM 3533 C C    . LEU A 1 249 ? -25.908 -27.610 19.490  1.00 98.52  343 A 1 
ATOM 3534 O O    . LEU A 1 249 ? -24.909 -27.279 18.843  1.00 101.96 343 A 1 
ATOM 3535 C CB   . LEU A 1 249 ? -24.780 -28.932 21.242  1.00 127.02 343 A 1 
ATOM 3536 C CG   . LEU A 1 249 ? -24.072 -28.952 22.592  1.00 121.11 343 A 1 
ATOM 3537 C CD1  . LEU A 1 249 ? -24.942 -29.505 23.698  1.00 127.33 343 A 1 
ATOM 3538 C CD2  . LEU A 1 249 ? -22.776 -29.736 22.440  1.00 115.53 343 A 1 
ATOM 3539 H H    . LEU A 1 249 ? -27.392 -28.779 21.560  1.00 128.31 343 A 1 
ATOM 3540 H HA   . LEU A 1 249 ? -25.374 -26.983 21.344  1.00 120.63 343 A 1 
ATOM 3541 H HB2  . LEU A 1 249 ? -25.257 -29.773 21.157  1.00 152.18 343 A 1 
ATOM 3542 H HB3  . LEU A 1 249 ? -24.093 -28.885 20.560  1.00 152.18 343 A 1 
ATOM 3543 H HG   . LEU A 1 249 ? -23.838 -28.041 22.832  1.00 145.08 343 A 1 
ATOM 3544 H HD11 . LEU A 1 249 ? -24.442 -29.493 24.529  1.00 152.55 343 A 1 
ATOM 3545 H HD12 . LEU A 1 249 ? -25.735 -28.953 23.781  1.00 152.55 343 A 1 
ATOM 3546 H HD13 . LEU A 1 249 ? -25.193 -30.415 23.476  1.00 152.55 343 A 1 
ATOM 3547 H HD21 . LEU A 1 249 ? -22.317 -29.755 23.294  1.00 138.40 343 A 1 
ATOM 3548 H HD22 . LEU A 1 249 ? -22.986 -30.640 22.157  1.00 138.40 343 A 1 
ATOM 3549 H HD23 . LEU A 1 249 ? -22.220 -29.301 21.775  1.00 138.40 343 A 1 
ATOM 3550 N N    . HIS A 1 250 ? -27.083 -27.818 18.912  1.00 109.36 344 A 1 
ATOM 3551 C CA   . HIS A 1 250 ? -27.232 -27.810 17.465  1.00 101.87 344 A 1 
ATOM 3552 C C    . HIS A 1 250 ? -28.542 -27.118 17.150  1.00 102.65 344 A 1 
ATOM 3553 O O    . HIS A 1 250 ? -29.519 -27.261 17.890  1.00 92.97  344 A 1 
ATOM 3554 C CB   . HIS A 1 250 ? -27.227 -29.244 16.905  1.00 98.89  344 A 1 
ATOM 3555 C CG   . HIS A 1 250 ? -27.623 -29.348 15.464  1.00 122.33 344 A 1 
ATOM 3556 N ND1  . HIS A 1 250 ? -28.937 -29.401 15.050  1.00 120.71 344 A 1 
ATOM 3557 C CD2  . HIS A 1 250 ? -26.873 -29.473 14.343  1.00 148.67 344 A 1 
ATOM 3558 C CE1  . HIS A 1 250 ? -28.980 -29.517 13.734  1.00 114.62 344 A 1 
ATOM 3559 N NE2  . HIS A 1 250 ? -27.740 -29.566 13.281  1.00 125.94 344 A 1 
ATOM 3560 H H    . HIS A 1 250 ? -27.815 -27.967 19.339  1.00 130.99 344 A 1 
ATOM 3561 H HA   . HIS A 1 250 ? -26.505 -27.311 17.060  1.00 122.00 344 A 1 
ATOM 3562 H HB2  . HIS A 1 250 ? -26.333 -29.608 16.992  1.00 118.42 344 A 1 
ATOM 3563 H HB3  . HIS A 1 250 ? -27.850 -29.780 17.421  1.00 118.42 344 A 1 
ATOM 3564 H HD2  . HIS A 1 250 ? -25.944 -29.478 14.298  1.00 178.16 344 A 1 
ATOM 3565 H HE1  . HIS A 1 250 ? -29.751 -29.563 13.217  1.00 137.30 344 A 1 
ATOM 3566 H HE2  . HIS A 1 250 ? -27.513 -29.642 12.455  1.00 150.89 344 A 1 
ATOM 3567 N N    . SER A 1 251 ? -28.561 -26.376 16.050  1.00 97.97  345 A 1 
ATOM 3568 C CA   . SER A 1 251 ? -29.755 -25.652 15.656  1.00 102.88 345 A 1 
ATOM 3569 C C    . SER A 1 251 ? -30.005 -25.861 14.174  1.00 105.35 345 A 1 
ATOM 3570 O O    . SER A 1 251 ? -29.079 -25.809 13.358  1.00 113.67 345 A 1 
ATOM 3571 C CB   . SER A 1 251 ? -29.614 -24.155 15.970  1.00 98.67  345 A 1 
ATOM 3572 O OG   . SER A 1 251 ? -30.288 -23.364 15.010  1.00 94.18  345 A 1 
ATOM 3573 H H    . SER A 1 251 ? -27.894 -26.276 15.517  1.00 117.31 345 A 1 
ATOM 3574 H HA   . SER A 1 251 ? -30.517 -25.997 16.147  1.00 123.21 345 A 1 
ATOM 3575 H HB2  . SER A 1 251 ? -29.993 -23.980 16.845  1.00 118.16 345 A 1 
ATOM 3576 H HB3  . SER A 1 251 ? -28.672 -23.921 15.965  1.00 118.16 345 A 1 
ATOM 3577 H HG   . SER A 1 251 ? -31.106 -23.555 15.003  1.00 112.78 345 A 1 
ATOM 3578 N N    . LYS A 1 252 ? -31.268 -26.107 13.844  1.00 104.95 346 A 1 
ATOM 3579 C CA   . LYS A 1 252 ? -31.662 -26.375 12.476  1.00 104.03 346 A 1 
ATOM 3580 C C    . LYS A 1 252 ? -31.486 -25.140 11.608  1.00 104.28 346 A 1 
ATOM 3581 O O    . LYS A 1 252 ? -31.361 -25.251 10.385  1.00 105.41 346 A 1 
ATOM 3582 C CB   . LYS A 1 252 ? -33.129 -26.774 12.516  1.00 112.16 346 A 1 
ATOM 3583 C CG   . LYS A 1 252 ? -33.374 -28.060 13.283  1.00 95.55  346 A 1 
ATOM 3584 C CD   . LYS A 1 252 ? -34.775 -28.592 13.073  1.00 92.47  346 A 1 
ATOM 3585 C CE   . LYS A 1 252 ? -35.123 -29.588 14.172  1.00 116.34 346 A 1 
ATOM 3586 N NZ   . LYS A 1 252 ? -36.562 -29.937 14.175  1.00 161.93 346 A 1 
ATOM 3587 H H    . LYS A 1 252 ? -31.920 -26.124 14.405  1.00 125.70 346 A 1 
ATOM 3588 H HA   . LYS A 1 252 ? -31.139 -27.105 12.109  1.00 124.59 346 A 1 
ATOM 3589 H HB2  . LYS A 1 252 ? -33.635 -26.068 12.947  1.00 134.35 346 A 1 
ATOM 3590 H HB3  . LYS A 1 252 ? -33.445 -26.902 11.608  1.00 134.35 346 A 1 
ATOM 3591 H HG2  . LYS A 1 252 ? -32.746 -28.735 12.980  1.00 114.41 346 A 1 
ATOM 3592 H HG3  . LYS A 1 252 ? -33.253 -27.893 14.231  1.00 114.41 346 A 1 
ATOM 3593 H HD2  . LYS A 1 252 ? -35.409 -27.859 13.108  1.00 110.72 346 A 1 
ATOM 3594 H HD3  . LYS A 1 252 ? -34.825 -29.045 12.217  1.00 110.72 346 A 1 
ATOM 3595 H HE2  . LYS A 1 252 ? -34.616 -30.403 14.035  1.00 139.36 346 A 1 
ATOM 3596 H HE3  . LYS A 1 252 ? -34.905 -29.200 15.034  1.00 139.36 346 A 1 
ATOM 3597 H HZ1  . LYS A 1 252 ? -36.732 -30.519 14.827  1.00 194.07 346 A 1 
ATOM 3598 H HZ2  . LYS A 1 252 ? -37.051 -29.206 14.305  1.00 194.07 346 A 1 
ATOM 3599 H HZ3  . LYS A 1 252 ? -36.788 -30.302 13.395  1.00 194.07 346 A 1 
ATOM 3600 N N    . LEU A 1 253 ? -31.473 -23.969 12.246  1.00 101.49 347 A 1 
ATOM 3601 C CA   . LEU A 1 253 ? -31.463 -22.656 11.615  1.00 106.74 347 A 1 
ATOM 3602 C C    . LEU A 1 253 ? -30.077 -22.148 11.254  1.00 114.77 347 A 1 
ATOM 3603 O O    . LEU A 1 253 ? -29.959 -21.258 10.402  1.00 99.35  347 A 1 
ATOM 3604 C CB   . LEU A 1 253 ? -32.151 -21.661 12.546  1.00 100.85 347 A 1 
ATOM 3605 C CG   . LEU A 1 253 ? -33.672 -21.698 12.428  1.00 90.91  347 A 1 
ATOM 3606 C CD1  . LEU A 1 253 ? -34.253 -22.986 12.988  1.00 101.13 347 A 1 
ATOM 3607 C CD2  . LEU A 1 253 ? -34.221 -20.520 13.174  1.00 84.68  347 A 1 
ATOM 3608 H H    . LEU A 1 253 ? -31.470 -23.914 13.104  1.00 121.54 347 A 1 
ATOM 3609 H HA   . LEU A 1 253 ? -31.982 -22.701 10.797  1.00 127.85 347 A 1 
ATOM 3610 H HB2  . LEU A 1 253 ? -31.916 -21.872 13.463  1.00 120.77 347 A 1 
ATOM 3611 H HB3  . LEU A 1 253 ? -31.855 -20.765 12.325  1.00 120.77 347 A 1 
ATOM 3612 H HG   . LEU A 1 253 ? -33.929 -21.621 11.496  1.00 108.85 347 A 1 
ATOM 3613 H HD11 . LEU A 1 253 ? -35.218 -22.964 12.893  1.00 121.12 347 A 1 
ATOM 3614 H HD12 . LEU A 1 253 ? -33.888 -23.737 12.495  1.00 121.12 347 A 1 
ATOM 3615 H HD13 . LEU A 1 253 ? -34.015 -23.059 13.926  1.00 121.12 347 A 1 
ATOM 3616 H HD21 . LEU A 1 253 ? -35.189 -20.529 13.109  1.00 101.37 347 A 1 
ATOM 3617 H HD22 . LEU A 1 253 ? -33.952 -20.581 14.104  1.00 101.37 347 A 1 
ATOM 3618 H HD23 . LEU A 1 253 ? -33.870 -19.706 12.781  1.00 101.37 347 A 1 
ATOM 3619 N N    . ALA A 1 254 ? -29.036 -22.687 11.866  1.00 121.89 348 A 1 
ATOM 3620 C CA   . ALA A 1 254 ? -27.694 -22.217 11.582  1.00 118.55 348 A 1 
ATOM 3621 C C    . ALA A 1 254 ? -27.228 -22.821 10.269  1.00 122.05 348 A 1 
ATOM 3622 O O    . ALA A 1 254 ? -27.201 -24.051 10.143  1.00 123.15 348 A 1 
ATOM 3623 C CB   . ALA A 1 254 ? -26.741 -22.611 12.702  1.00 123.75 348 A 1 
ATOM 3624 H H    . ALA A 1 254 ? -29.079 -23.322 12.445  1.00 146.03 348 A 1 
ATOM 3625 H HA   . ALA A 1 254 ? -27.695 -21.251 11.499  1.00 142.02 348 A 1 
ATOM 3626 H HB1  . ALA A 1 254 ? -25.853 -22.287 12.490  1.00 148.25 348 A 1 
ATOM 3627 H HB2  . ALA A 1 254 ? -27.049 -22.215 13.532  1.00 148.25 348 A 1 
ATOM 3628 H HB3  . ALA A 1 254 ? -26.731 -23.578 12.782  1.00 148.25 348 A 1 
ATOM 3629 N N    . PRO A 1 255 ? -26.866 -22.014 9.274   1.00 113.47 349 A 1 
ATOM 3630 C CA   . PRO A 1 255 ? -26.681 -22.577 7.942   1.00 126.41 349 A 1 
ATOM 3631 C C    . PRO A 1 255 ? -25.527 -23.562 7.938   1.00 136.08 349 A 1 
ATOM 3632 O O    . PRO A 1 255 ? -24.515 -23.368 8.611   1.00 124.99 349 A 1 
ATOM 3633 C CB   . PRO A 1 255 ? -26.425 -21.345 7.072   1.00 126.36 349 A 1 
ATOM 3634 C CG   . PRO A 1 255 ? -25.670 -20.433 7.970   1.00 114.89 349 A 1 
ATOM 3635 C CD   . PRO A 1 255 ? -26.240 -20.680 9.375   1.00 115.62 349 A 1 
ATOM 3636 H HA   . PRO A 1 255 ? -27.490 -23.022 7.645   1.00 151.44 349 A 1 
ATOM 3637 H HB2  . PRO A 1 255 ? -25.892 -21.591 6.300   1.00 151.39 349 A 1 
ATOM 3638 H HB3  . PRO A 1 255 ? -27.268 -20.949 6.803   1.00 151.39 349 A 1 
ATOM 3639 H HG2  . PRO A 1 255 ? -24.726 -20.653 7.941   1.00 137.62 349 A 1 
ATOM 3640 H HG3  . PRO A 1 255 ? -25.817 -19.513 7.699   1.00 137.62 349 A 1 
ATOM 3641 H HD2  . PRO A 1 255 ? -25.526 -20.692 10.031  1.00 138.50 349 A 1 
ATOM 3642 H HD3  . PRO A 1 255 ? -26.908 -20.011 9.590   1.00 138.50 349 A 1 
ATOM 3643 N N    . LYS A 1 256 ? -25.691 -24.621 7.158   1.00 142.79 350 A 1 
ATOM 3644 C CA   . LYS A 1 256 ? -24.680 -25.651 7.026   1.00 156.33 350 A 1 
ATOM 3645 C C    . LYS A 1 256 ? -24.467 -25.891 5.543   1.00 178.18 350 A 1 
ATOM 3646 O O    . LYS A 1 256 ? -25.413 -25.827 4.753   1.00 161.27 350 A 1 
ATOM 3647 C CB   . LYS A 1 256 ? -25.113 -26.969 7.701   1.00 146.59 350 A 1 
ATOM 3648 C CG   . LYS A 1 256 ? -25.591 -26.877 9.159   1.00 161.74 350 A 1 
ATOM 3649 C CD   . LYS A 1 256 ? -24.467 -26.833 10.182  1.00 146.86 350 A 1 
ATOM 3650 C CE   . LYS A 1 256 ? -24.951 -26.250 11.511  1.00 139.79 350 A 1 
ATOM 3651 N NZ   . LYS A 1 256 ? -26.352 -26.661 11.854  1.00 131.81 350 A 1 
ATOM 3652 H H    . LYS A 1 256 ? -26.395 -24.767 6.686   1.00 171.11 350 A 1 
ATOM 3653 H HA   . LYS A 1 256 ? -23.846 -25.351 7.421   1.00 187.35 350 A 1 
ATOM 3654 H HB2  . LYS A 1 256 ? -25.841 -27.348 7.184   1.00 175.67 350 A 1 
ATOM 3655 H HB3  . LYS A 1 256 ? -24.358 -27.578 7.685   1.00 175.67 350 A 1 
ATOM 3656 H HG2  . LYS A 1 256 ? -26.117 -26.069 9.264   1.00 193.84 350 A 1 
ATOM 3657 H HG3  . LYS A 1 256 ? -26.140 -27.652 9.356   1.00 193.84 350 A 1 
ATOM 3658 H HD2  . LYS A 1 256 ? -24.145 -27.734 10.343  1.00 175.98 350 A 1 
ATOM 3659 H HD3  . LYS A 1 256 ? -23.749 -26.274 9.846   1.00 175.98 350 A 1 
ATOM 3660 H HE2  . LYS A 1 256 ? -24.367 -26.557 12.222  1.00 167.50 350 A 1 
ATOM 3661 H HE3  . LYS A 1 256 ? -24.928 -25.282 11.457  1.00 167.50 350 A 1 
ATOM 3662 H HZ1  . LYS A 1 256 ? -26.592 -26.301 12.631  1.00 157.93 350 A 1 
ATOM 3663 H HZ2  . LYS A 1 256 ? -26.913 -26.384 11.221  1.00 157.93 350 A 1 
ATOM 3664 H HZ3  . LYS A 1 256 ? -26.401 -27.547 11.917  1.00 157.93 350 A 1 
ATOM 3665 N N    . GLY A 1 257 ? -23.222 -26.161 5.171   1.00 181.66 351 A 1 
ATOM 3666 C CA   . GLY A 1 257 ? -22.917 -26.519 3.803   1.00 175.91 351 A 1 
ATOM 3667 C C    . GLY A 1 257 ? -22.398 -25.326 3.032   1.00 192.13 351 A 1 
ATOM 3668 O O    . GLY A 1 257 ? -22.857 -24.197 3.228   1.00 190.24 351 A 1 
ATOM 3669 H H    . GLY A 1 257 ? -22.540 -26.144 5.694   1.00 217.74 351 A 1 
ATOM 3670 H HA2  . GLY A 1 257 ? -22.243 -27.216 3.789   1.00 210.84 351 A 1 
ATOM 3671 H HA3  . GLY A 1 257 ? -23.717 -26.850 3.364   1.00 210.84 351 A 1 
ATOM 3672 N N    . VAL A 1 258 ? -21.437 -25.579 2.145   1.00 211.77 352 A 1 
ATOM 3673 C CA   . VAL A 1 258 ? -20.674 -24.504 1.517   1.00 219.18 352 A 1 
ATOM 3674 C C    . VAL A 1 258 ? -21.614 -23.528 0.825   1.00 214.30 352 A 1 
ATOM 3675 O O    . VAL A 1 258 ? -21.381 -22.314 0.813   1.00 216.70 352 A 1 
ATOM 3676 C CB   . VAL A 1 258 ? -19.635 -25.084 0.542   1.00 223.41 352 A 1 
ATOM 3677 C CG1  . VAL A 1 258 ? -18.892 -23.957 -0.179  1.00 224.21 352 A 1 
ATOM 3678 C CG2  . VAL A 1 258 ? -18.681 -26.021 1.276   1.00 224.40 352 A 1 
ATOM 3679 H H    . VAL A 1 258 ? -21.208 -26.367 1.890   1.00 253.88 352 A 1 
ATOM 3680 H HA   . VAL A 1 258 ? -20.195 -24.017 2.206   1.00 262.77 352 A 1 
ATOM 3681 H HB   . VAL A 1 258 ? -20.100 -25.607 -0.131  1.00 267.84 352 A 1 
ATOM 3682 H HG11 . VAL A 1 258 ? -18.244 -24.345 -0.788  1.00 268.81 352 A 1 
ATOM 3683 H HG12 . VAL A 1 258 ? -19.532 -23.423 -0.675  1.00 268.81 352 A 1 
ATOM 3684 H HG13 . VAL A 1 258 ? -18.440 -23.406 0.479   1.00 268.81 352 A 1 
ATOM 3685 H HG21 . VAL A 1 258 ? -18.037 -26.374 0.643   1.00 269.03 352 A 1 
ATOM 3686 H HG22 . VAL A 1 258 ? -18.224 -25.523 1.972   1.00 269.03 352 A 1 
ATOM 3687 H HG23 . VAL A 1 258 ? -19.192 -26.746 1.669   1.00 269.03 352 A 1 
ATOM 3688 N N    . ALA A 1 259 ? -22.696 -24.046 0.242   1.00 203.37 353 A 1 
ATOM 3689 C CA   . ALA A 1 259 ? -23.560 -23.238 -0.610  1.00 198.61 353 A 1 
ATOM 3690 C C    . ALA A 1 259 ? -24.348 -22.238 0.221   1.00 208.44 353 A 1 
ATOM 3691 O O    . ALA A 1 259 ? -24.532 -21.085 -0.188  1.00 197.96 353 A 1 
ATOM 3692 C CB   . ALA A 1 259 ? -24.508 -24.143 -1.396  1.00 191.11 353 A 1 
ATOM 3693 H H    . ALA A 1 259 ? -22.949 -24.863 0.326   1.00 243.80 353 A 1 
ATOM 3694 H HA   . ALA A 1 259 ? -23.015 -22.746 -1.243  1.00 238.08 353 A 1 
ATOM 3695 H HB1  . ALA A 1 259 ? -25.076 -23.593 -1.958  1.00 229.09 353 A 1 
ATOM 3696 H HB2  . ALA A 1 259 ? -23.984 -24.747 -1.945  1.00 229.09 353 A 1 
ATOM 3697 H HB3  . ALA A 1 259 ? -25.051 -24.650 -0.772  1.00 229.09 353 A 1 
ATOM 3698 N N    . CYS A 1 260 ? -24.839 -22.666 1.380   1.00 206.26 354 A 1 
ATOM 3699 C CA   . CYS A 1 260 ? -25.649 -21.790 2.213   1.00 212.44 354 A 1 
ATOM 3700 C C    . CYS A 1 260 ? -24.807 -20.693 2.837   1.00 202.59 354 A 1 
ATOM 3701 O O    . CYS A 1 260 ? -25.310 -19.592 3.088   1.00 218.12 354 A 1 
ATOM 3702 C CB   . CYS A 1 260 ? -26.343 -22.608 3.284   1.00 222.73 354 A 1 
ATOM 3703 S SG   . CYS A 1 260 ? -27.525 -23.690 2.511   1.00 234.34 354 A 1 
ATOM 3704 H H    . CYS A 1 260 ? -24.718 -23.453 1.703   1.00 247.27 354 A 1 
ATOM 3705 H HA   . CYS A 1 260 ? -26.331 -21.371 1.664   1.00 254.68 354 A 1 
ATOM 3706 H HB2  . CYS A 1 260 ? -25.691 -23.147 3.759   1.00 267.04 354 A 1 
ATOM 3707 H HB3  . CYS A 1 260 ? -26.812 -22.019 3.895   1.00 267.04 354 A 1 
ATOM 3708 H HG   . CYS A 1 260 ? -26.950 -24.417 1.749   1.00 280.97 354 A 1 
ATOM 3709 N N    . CYS A 1 261 ? -23.534 -20.969 3.097   1.00 181.39 355 A 1 
ATOM 3710 C CA   . CYS A 1 261 ? -22.698 -19.967 3.729   1.00 164.81 355 A 1 
ATOM 3711 C C    . CYS A 1 261 ? -22.148 -18.951 2.741   1.00 156.82 355 A 1 
ATOM 3712 O O    . CYS A 1 261 ? -21.437 -18.032 3.163   1.00 147.27 355 A 1 
ATOM 3713 C CB   . CYS A 1 261 ? -21.543 -20.645 4.473   1.00 172.18 355 A 1 
ATOM 3714 S SG   . CYS A 1 261 ? -22.069 -21.847 5.721   1.00 187.18 355 A 1 
ATOM 3715 H H    . CYS A 1 261 ? -23.141 -21.713 2.921   1.00 217.42 355 A 1 
ATOM 3716 H HA   . CYS A 1 261 ? -23.229 -19.486 4.383   1.00 197.52 355 A 1 
ATOM 3717 H HB2  . CYS A 1 261 ? -20.989 -21.113 3.828   1.00 206.37 355 A 1 
ATOM 3718 H HB3  . CYS A 1 261 ? -21.019 -19.964 4.922   1.00 206.37 355 A 1 
ATOM 3719 H HG   . CYS A 1 261 ? -22.706 -22.712 5.186   1.00 224.37 355 A 1 
ATOM 3720 N N    . GLU A 1 262 ? -22.460 -19.067 1.445   1.00 164.16 356 A 1 
ATOM 3721 C CA   . GLU A 1 262 ? -21.950 -18.065 0.520   1.00 154.48 356 A 1 
ATOM 3722 C C    . GLU A 1 262 ? -22.667 -16.740 0.734   1.00 137.26 356 A 1 
ATOM 3723 O O    . GLU A 1 262 ? -22.038 -15.676 0.772   1.00 127.17 356 A 1 
ATOM 3724 C CB   . GLU A 1 262 ? -22.173 -18.547 -0.916  1.00 178.94 356 A 1 
ATOM 3725 C CG   . GLU A 1 262 ? -21.018 -18.350 -1.873  1.00 182.95 356 A 1 
ATOM 3726 C CD   . GLU A 1 262 ? -19.823 -19.213 -1.526  1.00 184.24 356 A 1 
ATOM 3727 O OE1  . GLU A 1 262 ? -20.032 -20.325 -0.998  1.00 182.67 356 A 1 
ATOM 3728 O OE2  . GLU A 1 262 ? -18.678 -18.780 -1.778  1.00 184.79 356 A 1 
ATOM 3729 H H    . GLU A 1 262 ? -22.941 -19.687 1.094   1.00 196.74 356 A 1 
ATOM 3730 H HA   . GLU A 1 262 ? -20.999 -17.935 0.665   1.00 185.13 356 A 1 
ATOM 3731 H HB2  . GLU A 1 262 ? -22.368 -19.497 -0.891  1.00 214.48 356 A 1 
ATOM 3732 H HB3  . GLU A 1 262 ? -22.935 -18.072 -1.281  1.00 214.48 356 A 1 
ATOM 3733 H HG2  . GLU A 1 262 ? -21.307 -18.582 -2.769  1.00 219.29 356 A 1 
ATOM 3734 H HG3  . GLU A 1 262 ? -20.738 -17.422 -1.844  1.00 219.29 356 A 1 
ATOM 3735 N N    . ARG A 1 263 ? -23.991 -16.802 0.883   1.00 134.10 357 A 1 
ATOM 3736 C CA   . ARG A 1 263 ? -24.857 -15.645 1.059   1.00 127.23 357 A 1 
ATOM 3737 C C    . ARG A 1 263 ? -25.314 -15.459 2.500   1.00 128.59 357 A 1 
ATOM 3738 O O    . ARG A 1 263 ? -25.889 -14.417 2.827   1.00 123.58 357 A 1 
ATOM 3739 C CB   . ARG A 1 263 ? -26.078 -15.788 0.143   1.00 140.23 357 A 1 
ATOM 3740 C CG   . ARG A 1 263 ? -25.745 -15.472 -1.303  1.00 139.94 357 A 1 
ATOM 3741 C CD   . ARG A 1 263 ? -26.547 -14.340 -1.905  1.00 138.67 357 A 1 
ATOM 3742 N NE   . ARG A 1 263 ? -26.277 -14.272 -3.341  1.00 142.23 357 A 1 
ATOM 3743 C CZ   . ARG A 1 263 ? -25.455 -13.402 -3.924  1.00 145.76 357 A 1 
ATOM 3744 N NH1  . ARG A 1 263 ? -24.817 -12.482 -3.212  1.00 163.57 357 A 1 
ATOM 3745 N NH2  . ARG A 1 263 ? -25.275 -13.447 -5.238  1.00 152.26 357 A 1 
ATOM 3746 H H    . ARG A 1 263 ? -24.427 -17.543 0.884   1.00 160.67 357 A 1 
ATOM 3747 H HA   . ARG A 1 263 ? -24.375 -14.846 0.793   1.00 152.43 357 A 1 
ATOM 3748 H HB2  . ARG A 1 263 ? -26.403 -16.702 0.185   1.00 168.03 357 A 1 
ATOM 3749 H HB3  . ARG A 1 263 ? -26.770 -15.174 0.435   1.00 168.03 357 A 1 
ATOM 3750 H HG2  . ARG A 1 263 ? -24.808 -15.229 -1.358  1.00 167.68 357 A 1 
ATOM 3751 H HG3  . ARG A 1 263 ? -25.908 -16.264 -1.838  1.00 167.68 357 A 1 
ATOM 3752 H HD2  . ARG A 1 263 ? -27.494 -14.504 -1.774  1.00 166.16 357 A 1 
ATOM 3753 H HD3  . ARG A 1 263 ? -26.284 -13.500 -1.498  1.00 166.16 357 A 1 
ATOM 3754 H HE   . ARG A 1 263 ? -26.680 -14.837 -3.848  1.00 170.43 357 A 1 
ATOM 3755 H HH11 . ARG A 1 263 ? -24.925 -12.449 -2.359  1.00 196.03 357 A 1 
ATOM 3756 H HH12 . ARG A 1 263 ? -24.292 -11.924 -3.601  1.00 196.03 357 A 1 
ATOM 3757 H HH21 . ARG A 1 263 ? -25.689 -14.036 -5.709  1.00 182.46 357 A 1 
ATOM 3758 H HH22 . ARG A 1 263 ? -24.753 -12.881 -5.621  1.00 182.46 357 A 1 
ATOM 3759 N N    . ASN A 1 264 ? -25.050 -16.441 3.361   1.00 134.86 358 A 1 
ATOM 3760 C CA   . ASN A 1 264 ? -25.406 -16.397 4.778   1.00 126.94 358 A 1 
ATOM 3761 C C    . ASN A 1 264 ? -24.233 -16.911 5.603   1.00 125.13 358 A 1 
ATOM 3762 O O    . ASN A 1 264 ? -24.009 -18.120 5.666   1.00 134.62 358 A 1 
ATOM 3763 C CB   . ASN A 1 264 ? -26.657 -17.262 4.967   1.00 131.36 358 A 1 
ATOM 3764 C CG   . ASN A 1 264 ? -27.197 -17.269 6.377   1.00 117.17 358 A 1 
ATOM 3765 O OD1  . ASN A 1 264 ? -26.576 -16.773 7.314   1.00 126.70 358 A 1 
ATOM 3766 N ND2  . ASN A 1 264 ? -28.374 -17.871 6.532   1.00 135.54 358 A 1 
ATOM 3767 H H    . ASN A 1 264 ? -24.651 -17.169 3.139   1.00 161.59 358 A 1 
ATOM 3768 H HA   . ASN A 1 264 ? -25.607 -15.486 5.043   1.00 152.08 358 A 1 
ATOM 3769 H HB2  . ASN A 1 264 ? -27.358 -16.928 4.385   1.00 157.39 358 A 1 
ATOM 3770 H HB3  . ASN A 1 264 ? -26.442 -18.177 4.728   1.00 157.39 358 A 1 
ATOM 3771 H HD21 . ASN A 1 264 ? -28.737 -17.912 7.311   1.00 162.40 358 A 1 
ATOM 3772 H HD22 . ASN A 1 264 ? -28.776 -18.210 5.852   1.00 162.40 358 A 1 
ATOM 3773 N N    . MET A 1 265 ? -23.520 -16.019 6.287   1.00 119.40 359 A 1 
ATOM 3774 C CA   . MET A 1 265 ? -22.309 -16.395 7.016   1.00 125.83 359 A 1 
ATOM 3775 C C    . MET A 1 265 ? -22.662 -15.971 8.442   1.00 113.43 359 A 1 
ATOM 3776 O O    . MET A 1 265 ? -22.589 -14.781 8.769   1.00 120.87 359 A 1 
ATOM 3777 C CB   . MET A 1 265 ? -21.102 -15.618 6.488   1.00 130.59 359 A 1 
ATOM 3778 C CG   . MET A 1 265 ? -19.813 -15.767 7.290   1.00 124.05 359 A 1 
ATOM 3779 S SD   . MET A 1 265 ? -18.336 -15.071 6.494   1.00 114.99 359 A 1 
ATOM 3780 C CE   . MET A 1 265 ? -18.051 -16.032 5.005   1.00 176.57 359 A 1 
ATOM 3781 H H    . MET A 1 265 ? -23.718 -15.184 6.345   1.00 143.03 359 A 1 
ATOM 3782 H HA   . MET A 1 265 ? -22.147 -17.350 6.961   1.00 150.76 359 A 1 
ATOM 3783 H HB2  . MET A 1 265 ? -20.917 -15.917 5.585   1.00 156.47 359 A 1 
ATOM 3784 H HB3  . MET A 1 265 ? -21.328 -14.675 6.476   1.00 156.47 359 A 1 
ATOM 3785 H HG2  . MET A 1 265 ? -19.926 -15.317 8.143   1.00 148.62 359 A 1 
ATOM 3786 H HG3  . MET A 1 265 ? -19.649 -16.711 7.439   1.00 148.62 359 A 1 
ATOM 3787 H HE1  . MET A 1 265 ? -17.266 -15.686 4.552   1.00 211.64 359 A 1 
ATOM 3788 H HE2  . MET A 1 265 ? -17.910 -16.960 5.250   1.00 211.64 359 A 1 
ATOM 3789 H HE3  . MET A 1 265 ? -18.827 -15.956 4.427   1.00 211.64 359 A 1 
ATOM 3790 N N    . LEU A 1 266 ? -23.023 -16.924 9.303   1.00 104.74 360 A 1 
ATOM 3791 C CA   . LEU A 1 266 ? -23.681 -16.585 10.564  1.00 103.97 360 A 1 
ATOM 3792 C C    . LEU A 1 266 ? -22.720 -16.069 11.632  1.00 96.41  360 A 1 
ATOM 3793 O O    . LEU A 1 266 ? -21.855 -16.810 12.113  1.00 102.19 360 A 1 
ATOM 3794 C CB   . LEU A 1 266 ? -24.435 -17.808 11.089  1.00 106.80 360 A 1 
ATOM 3795 C CG   . LEU A 1 266 ? -25.031 -17.738 12.502  1.00 105.31 360 A 1 
ATOM 3796 C CD1  . LEU A 1 266 ? -26.247 -18.640 12.551  1.00 104.00 360 A 1 
ATOM 3797 C CD2  . LEU A 1 266 ? -24.065 -18.140 13.621  1.00 109.90 360 A 1 
ATOM 3798 H H    . LEU A 1 266 ? -22.899 -17.766 9.181   1.00 125.44 360 A 1 
ATOM 3799 H HA   . LEU A 1 266 ? -24.333 -15.887 10.395  1.00 124.52 360 A 1 
ATOM 3800 H HB2  . LEU A 1 266 ? -25.170 -17.987 10.482  1.00 127.92 360 A 1 
ATOM 3801 H HB3  . LEU A 1 266 ? -23.825 -18.561 11.077  1.00 127.92 360 A 1 
ATOM 3802 H HG   . LEU A 1 266 ? -25.326 -16.830 12.675  1.00 126.13 360 A 1 
ATOM 3803 H HD11 . LEU A 1 266 ? -26.631 -18.604 13.441  1.00 124.55 360 A 1 
ATOM 3804 H HD12 . LEU A 1 266 ? -26.894 -18.333 11.897  1.00 124.55 360 A 1 
ATOM 3805 H HD13 . LEU A 1 266 ? -25.974 -19.548 12.345  1.00 124.55 360 A 1 
ATOM 3806 H HD21 . LEU A 1 266 ? -24.522 -18.067 14.473  1.00 131.64 360 A 1 
ATOM 3807 H HD22 . LEU A 1 266 ? -23.779 -19.055 13.476  1.00 131.64 360 A 1 
ATOM 3808 H HD23 . LEU A 1 266 ? -23.298 -17.546 13.604  1.00 131.64 360 A 1 
ATOM 3809 N N    . ARG A 1 267 ? -22.896 -14.799 12.014  1.00 108.08 361 A 1 
ATOM 3810 C CA   . ARG A 1 267 ? -21.980 -14.074 12.899  1.00 100.29 361 A 1 
ATOM 3811 C C    . ARG A 1 267 ? -22.700 -13.219 13.933  1.00 100.06 361 A 1 
ATOM 3812 O O    . ARG A 1 267 ? -22.389 -13.325 15.122  1.00 93.79  361 A 1 
ATOM 3813 C CB   . ARG A 1 267 ? -20.937 -13.281 12.136  1.00 103.16 361 A 1 
ATOM 3814 C CG   . ARG A 1 267 ? -19.969 -14.291 11.682  1.00 121.59 361 A 1 
ATOM 3815 C CD   . ARG A 1 267 ? -19.159 -13.932 10.569  1.00 146.81 361 A 1 
ATOM 3816 N NE   . ARG A 1 267 ? -19.851 -13.586 9.352   1.00 150.49 361 A 1 
ATOM 3817 C CZ   . ARG A 1 267 ? -19.336 -12.788 8.428   1.00 172.89 361 A 1 
ATOM 3818 N NH1  . ARG A 1 267 ? -18.117 -12.277 8.576   1.00 170.38 361 A 1 
ATOM 3819 N NH2  . ARG A 1 267 ? -20.019 -12.538 7.330   1.00 164.55 361 A 1 
ATOM 3820 H H    . ARG A 1 267 ? -23.565 -14.321 11.762  1.00 129.45 361 A 1 
ATOM 3821 H HA   . ARG A 1 267 ? -21.490 -14.742 13.403  1.00 120.10 361 A 1 
ATOM 3822 H HB2  . ARG A 1 267 ? -21.336 -12.844 11.367  1.00 123.55 361 A 1 
ATOM 3823 H HB3  . ARG A 1 267 ? -20.495 -12.647 12.721  1.00 123.55 361 A 1 
ATOM 3824 H HG2  . ARG A 1 267 ? -19.372 -14.494 12.419  1.00 145.66 361 A 1 
ATOM 3825 H HG3  . ARG A 1 267 ? -20.458 -15.092 11.435  1.00 145.66 361 A 1 
ATOM 3826 H HD2  . ARG A 1 267 ? -18.621 -13.165 10.821  1.00 175.92 361 A 1 
ATOM 3827 H HD3  . ARG A 1 267 ? -18.575 -14.680 10.365  1.00 175.92 361 A 1 
ATOM 3828 H HE   . ARG A 1 267 ? -20.555 -14.036 9.148   1.00 180.35 361 A 1 
ATOM 3829 H HH11 . ARG A 1 267 ? -17.663 -12.446 9.286   1.00 204.21 361 A 1 
ATOM 3830 H HH12 . ARG A 1 267 ? -17.790 -11.764 7.968   1.00 204.21 361 A 1 
ATOM 3831 H HH21 . ARG A 1 267 ? -20.807 -12.869 7.229   1.00 197.21 361 A 1 
ATOM 3832 H HH22 . ARG A 1 267 ? -19.690 -12.021 6.727   1.00 197.21 361 A 1 
ATOM 3833 N N    . TYR A 1 268 ? -23.662 -12.391 13.525  1.00 101.24 362 A 1 
ATOM 3834 C CA   . TYR A 1 268 ? -24.371 -11.552 14.489  1.00 92.96  362 A 1 
ATOM 3835 C C    . TYR A 1 268 ? -25.865 -11.829 14.404  1.00 94.00  362 A 1 
ATOM 3836 O O    . TYR A 1 268 ? -26.549 -11.347 13.496  1.00 98.64  362 A 1 
ATOM 3837 C CB   . TYR A 1 268 ? -24.143 -10.055 14.213  1.00 85.15  362 A 1 
ATOM 3838 C CG   . TYR A 1 268 ? -22.751 -9.590  13.827  1.00 102.43 362 A 1 
ATOM 3839 C CD1  . TYR A 1 268 ? -22.394 -9.401  12.490  1.00 104.81 362 A 1 
ATOM 3840 C CD2  . TYR A 1 268 ? -21.812 -9.273  14.799  1.00 100.34 362 A 1 
ATOM 3841 C CE1  . TYR A 1 268 ? -21.130 -8.938  12.150  1.00 113.60 362 A 1 
ATOM 3842 C CE2  . TYR A 1 268 ? -20.561 -8.822  14.462  1.00 104.35 362 A 1 
ATOM 3843 C CZ   . TYR A 1 268 ? -20.224 -8.652  13.149  1.00 115.46 362 A 1 
ATOM 3844 O OH   . TYR A 1 268 ? -18.961 -8.207  12.865  1.00 111.27 362 A 1 
ATOM 3845 H H    . TYR A 1 268 ? -23.919 -12.297 12.710  1.00 121.24 362 A 1 
ATOM 3846 H HA   . TYR A 1 268 ? -24.065 -11.755 15.387  1.00 111.31 362 A 1 
ATOM 3847 H HB2  . TYR A 1 268 ? -24.736 -9.794  13.491  1.00 101.93 362 A 1 
ATOM 3848 H HB3  . TYR A 1 268 ? -24.389 -9.566  15.014  1.00 101.93 362 A 1 
ATOM 3849 H HD1  . TYR A 1 268 ? -23.009 -9.592  11.819  1.00 125.53 362 A 1 
ATOM 3850 H HD2  . TYR A 1 268 ? -22.032 -9.381  15.696  1.00 120.16 362 A 1 
ATOM 3851 H HE1  . TYR A 1 268 ? -20.894 -8.828  11.257  1.00 136.08 362 A 1 
ATOM 3852 H HE2  . TYR A 1 268 ? -19.942 -8.627  15.129  1.00 124.98 362 A 1 
ATOM 3853 H HH   . TYR A 1 268 ? -18.858 -8.149  12.033  1.00 133.28 362 A 1 
ATOM 3854 N N    . VAL A 1 269 ? -26.350 -12.632 15.350  1.00 91.10  363 A 1 
ATOM 3855 C CA   . VAL A 1 269 ? -27.761 -12.987 15.465  1.00 91.15  363 A 1 
ATOM 3856 C C    . VAL A 1 269 ? -28.329 -12.144 16.607  1.00 88.00  363 A 1 
ATOM 3857 O O    . VAL A 1 269 ? -27.993 -12.367 17.775  1.00 106.96 363 A 1 
ATOM 3858 C CB   . VAL A 1 269 ? -27.940 -14.493 15.704  1.00 89.55  363 A 1 
ATOM 3859 C CG1  . VAL A 1 269 ? -29.405 -14.846 15.904  1.00 81.74  363 A 1 
ATOM 3860 C CG2  . VAL A 1 269 ? -27.331 -15.291 14.542  1.00 94.01  363 A 1 
ATOM 3861 H H    . VAL A 1 269 ? -25.862 -12.996 15.958  1.00 109.08 363 A 1 
ATOM 3862 H HA   . VAL A 1 269 ? -28.223 -12.748 14.646  1.00 109.14 363 A 1 
ATOM 3863 H HB   . VAL A 1 269 ? -27.464 -14.738 16.513  1.00 107.21 363 A 1 
ATOM 3864 H HG11 . VAL A 1 269 ? -29.481 -15.801 16.052  1.00 97.84  363 A 1 
ATOM 3865 H HG12 . VAL A 1 269 ? -29.743 -14.363 16.675  1.00 97.84  363 A 1 
ATOM 3866 H HG13 . VAL A 1 269 ? -29.902 -14.593 15.111  1.00 97.84  363 A 1 
ATOM 3867 H HG21 . VAL A 1 269 ? -27.454 -16.238 14.711  1.00 112.57 363 A 1 
ATOM 3868 H HG22 . VAL A 1 269 ? -27.779 -15.041 13.719  1.00 112.57 363 A 1 
ATOM 3869 H HG23 . VAL A 1 269 ? -26.385 -15.086 14.480  1.00 112.57 363 A 1 
ATOM 3870 N N    . ILE A 1 270 ? -29.181 -11.172 16.296  1.00 91.41  364 A 1 
ATOM 3871 C CA   . ILE A 1 270 ? -29.706 -10.232 17.285  1.00 77.67  364 A 1 
ATOM 3872 C C    . ILE A 1 270 ? -31.173 -10.520 17.600  1.00 89.96  364 A 1 
ATOM 3873 O O    . ILE A 1 270 ? -31.984 -10.741 16.689  1.00 80.36  364 A 1 
ATOM 3874 C CB   . ILE A 1 270 ? -29.526 -8.780  16.811  1.00 81.31  364 A 1 
ATOM 3875 C CG1  . ILE A 1 270 ? -28.172 -8.614  16.108  1.00 83.45  364 A 1 
ATOM 3876 C CG2  . ILE A 1 270 ? -29.631 -7.830  17.996  1.00 92.82  364 A 1 
ATOM 3877 C CD1  . ILE A 1 270 ? -26.964 -9.041  16.949  1.00 91.72  364 A 1 
ATOM 3878 H H    . ILE A 1 270 ? -29.477 -11.033 15.500  1.00 109.45 364 A 1 
ATOM 3879 H HA   . ILE A 1 270 ? -29.204 -10.336 18.108  1.00 92.96  364 A 1 
ATOM 3880 H HB   . ILE A 1 270 ? -30.232 -8.569  16.181  1.00 97.32  364 A 1 
ATOM 3881 H HG12 . ILE A 1 270 ? -28.174 -9.152  15.300  1.00 99.89  364 A 1 
ATOM 3882 H HG13 . ILE A 1 270 ? -28.055 -7.679  15.877  1.00 99.89  364 A 1 
ATOM 3883 H HG21 . ILE A 1 270 ? -29.515 -6.920  17.681  1.00 111.14 364 A 1 
ATOM 3884 H HG22 . ILE A 1 270 ? -30.505 -7.931  18.404  1.00 111.14 364 A 1 
ATOM 3885 H HG23 . ILE A 1 270 ? -28.938 -8.049  18.638  1.00 111.14 364 A 1 
ATOM 3886 H HD11 . ILE A 1 270 ? -26.155 -8.903  16.431  1.00 109.81 364 A 1 
ATOM 3887 H HD12 . ILE A 1 270 ? -26.936 -8.503  17.756  1.00 109.81 364 A 1 
ATOM 3888 H HD13 . ILE A 1 270 ? -27.055 -9.979  17.179  1.00 109.81 364 A 1 
ATOM 3889 N N    . ALA A 1 271 ? -31.504 -10.538 18.896  1.00 82.17  365 A 1 
ATOM 3890 C CA   . ALA A 1 271 ? -32.861 -10.754 19.393  1.00 76.80  365 A 1 
ATOM 3891 C C    . ALA A 1 271 ? -33.421 -9.424  19.894  1.00 89.00  365 A 1 
ATOM 3892 O O    . ALA A 1 271 ? -32.813 -8.787  20.765  1.00 89.15  365 A 1 
ATOM 3893 C CB   . ALA A 1 271 ? -32.878 -11.796 20.510  1.00 86.83  365 A 1 
ATOM 3894 H H    . ALA A 1 271 ? -30.932 -10.422 19.528  1.00 98.36  365 A 1 
ATOM 3895 H HA   . ALA A 1 271 ? -33.423 -11.071 18.669  1.00 91.92  365 A 1 
ATOM 3896 H HB1  . ALA A 1 271 ? -33.791 -11.915 20.816  1.00 103.95 365 A 1 
ATOM 3897 H HB2  . ALA A 1 271 ? -32.532 -12.634 20.165  1.00 103.95 365 A 1 
ATOM 3898 H HB3  . ALA A 1 271 ? -32.322 -11.484 21.241  1.00 103.95 365 A 1 
ATOM 3899 N N    . TYR A 1 272 ? -34.562 -8.998  19.338  1.00 99.10  366 A 1 
ATOM 3900 C CA   . TYR A 1 272 ? -35.300 -7.836  19.831  1.00 96.18  366 A 1 
ATOM 3901 C C    . TYR A 1 272 ? -36.585 -8.326  20.495  1.00 93.39  366 A 1 
ATOM 3902 O O    . TYR A 1 272 ? -37.322 -9.115  19.897  1.00 91.16  366 A 1 
ATOM 3903 C CB   . TYR A 1 272 ? -35.667 -6.860  18.710  1.00 93.97  366 A 1 
ATOM 3904 C CG   . TYR A 1 272 ? -34.527 -6.489  17.784  1.00 87.42  366 A 1 
ATOM 3905 C CD1  . TYR A 1 272 ? -34.096 -7.388  16.819  1.00 87.69  366 A 1 
ATOM 3906 C CD2  . TYR A 1 272 ? -33.812 -5.309  17.939  1.00 94.57  366 A 1 
ATOM 3907 C CE1  . TYR A 1 272 ? -33.047 -7.094  15.975  1.00 93.68  366 A 1 
ATOM 3908 C CE2  . TYR A 1 272 ? -32.746 -5.007  17.101  1.00 87.37  366 A 1 
ATOM 3909 C CZ   . TYR A 1 272 ? -32.367 -5.910  16.128  1.00 91.50  366 A 1 
ATOM 3910 O OH   . TYR A 1 272 ? -31.328 -5.625  15.275  1.00 90.88  366 A 1 
ATOM 3911 H H    . TYR A 1 272 ? -34.933 -9.376  18.661  1.00 118.67 366 A 1 
ATOM 3912 H HA   . TYR A 1 272 ? -34.767 -7.366  20.492  1.00 115.18 366 A 1 
ATOM 3913 H HB2  . TYR A 1 272 ? -36.365 -7.260  18.168  1.00 112.52 366 A 1 
ATOM 3914 H HB3  . TYR A 1 272 ? -35.996 -6.040  19.110  1.00 112.52 366 A 1 
ATOM 3915 H HD1  . TYR A 1 272 ? -34.556 -8.190  16.709  1.00 104.98 366 A 1 
ATOM 3916 H HD2  . TYR A 1 272 ? -34.070 -4.699  18.592  1.00 113.23 366 A 1 
ATOM 3917 H HE1  . TYR A 1 272 ? -32.790 -7.700  15.319  1.00 112.17 366 A 1 
ATOM 3918 H HE2  . TYR A 1 272 ? -32.290 -4.202  17.195  1.00 104.60 366 A 1 
ATOM 3919 H HH   . TYR A 1 272 ? -30.994 -4.879  15.468  1.00 108.81 366 A 1 
ATOM 3920 N N    . ASP A 1 273 ? -36.876 -7.845  21.706  1.00 95.64  367 A 1 
ATOM 3921 C CA   . ASP A 1 273 ? -38.034 -8.302  22.474  1.00 98.54  367 A 1 
ATOM 3922 C C    . ASP A 1 273 ? -39.131 -7.233  22.564  1.00 101.89 367 A 1 
ATOM 3923 O O    . ASP A 1 273 ? -38.971 -6.098  22.102  1.00 82.06  367 A 1 
ATOM 3924 C CB   . ASP A 1 273 ? -37.585 -8.745  23.871  1.00 95.69  367 A 1 
ATOM 3925 C CG   . ASP A 1 273 ? -37.001 -7.605  24.701  1.00 94.94  367 A 1 
ATOM 3926 O OD1  . ASP A 1 273 ? -37.490 -6.460  24.592  1.00 102.73 367 A 1 
ATOM 3927 O OD2  . ASP A 1 273 ? -36.068 -7.866  25.493  1.00 96.44  367 A 1 
ATOM 3928 H H    . ASP A 1 273 ? -36.410 -7.244  22.108  1.00 114.53 367 A 1 
ATOM 3929 H HA   . ASP A 1 273 ? -38.415 -9.075  22.029  1.00 118.00 367 A 1 
ATOM 3930 H HB2  . ASP A 1 273 ? -38.350 -9.102  24.349  1.00 114.58 367 A 1 
ATOM 3931 H HB3  . ASP A 1 273 ? -36.903 -9.428  23.780  1.00 114.58 367 A 1 
ATOM 3932 N N    . ARG A 1 274 ? -40.266 -7.626  23.174  1.00 116.21 368 A 1 
ATOM 3933 C CA   . ARG A 1 274 ? -41.427 -6.740  23.306  1.00 100.31 368 A 1 
ATOM 3934 C C    . ARG A 1 274 ? -41.058 -5.391  23.897  1.00 101.90 368 A 1 
ATOM 3935 O O    . ARG A 1 274 ? -41.568 -4.354  23.458  1.00 111.92 368 A 1 
ATOM 3936 C CB   . ARG A 1 274 ? -42.533 -7.316  24.193  1.00 94.10  368 A 1 
ATOM 3937 C CG   . ARG A 1 274 ? -43.256 -8.564  23.752  1.00 121.31 368 A 1 
ATOM 3938 C CD   . ARG A 1 274 ? -44.317 -8.861  24.798  1.00 117.82 368 A 1 
ATOM 3939 N NE   . ARG A 1 274 ? -43.801 -9.190  26.124  1.00 98.52  368 A 1 
ATOM 3940 C CZ   . ARG A 1 274 ? -44.416 -9.993  26.988  1.00 101.78 368 A 1 
ATOM 3941 N NH1  . ARG A 1 274 ? -45.586 -10.538 26.680  1.00 102.02 368 A 1 
ATOM 3942 N NH2  . ARG A 1 274 ? -43.878 -10.233 28.178  1.00 127.63 368 A 1 
ATOM 3943 H H    . ARG A 1 274 ? -40.382 -8.405  23.519  1.00 139.21 368 A 1 
ATOM 3944 H HA   . ARG A 1 274 ? -41.803 -6.586  22.425  1.00 120.13 368 A 1 
ATOM 3945 H HB2  . ARG A 1 274 ? -42.142 -7.513  25.059  1.00 112.68 368 A 1 
ATOM 3946 H HB3  . ARG A 1 274 ? -43.209 -6.629  24.304  1.00 112.68 368 A 1 
ATOM 3947 H HG2  . ARG A 1 274 ? -43.688 -8.415  22.896  1.00 145.32 368 A 1 
ATOM 3948 H HG3  . ARG A 1 274 ? -42.637 -9.310  23.706  1.00 145.32 368 A 1 
ATOM 3949 H HD2  . ARG A 1 274 ? -44.885 -8.080  24.891  1.00 141.14 368 A 1 
ATOM 3950 H HD3  . ARG A 1 274 ? -44.847 -9.614  24.495  1.00 141.14 368 A 1 
ATOM 3951 H HE   . ARG A 1 274 ? -43.045 -8.852  26.358  1.00 117.98 368 A 1 
ATOM 3952 H HH11 . ARG A 1 274 ? -45.943 -10.385 25.913  1.00 122.18 368 A 1 
ATOM 3953 H HH12 . ARG A 1 274 ? -45.982 -11.054 27.243  1.00 122.18 368 A 1 
ATOM 3954 H HH21 . ARG A 1 274 ? -43.122 -9.880  28.387  1.00 152.91 368 A 1 
ATOM 3955 H HH22 . ARG A 1 274 ? -44.281 -10.750 28.735  1.00 152.91 368 A 1 
ATOM 3956 N N    . LYS A 1 275 ? -40.169 -5.382  24.888  1.00 95.68  369 A 1 
ATOM 3957 C CA   . LYS A 1 275 ? -39.906 -4.213  25.706  1.00 97.94  369 A 1 
ATOM 3958 C C    . LYS A 1 275 ? -38.757 -3.396  25.146  1.00 114.78 369 A 1 
ATOM 3959 O O    . LYS A 1 275 ? -38.188 -2.557  25.855  1.00 111.90 369 A 1 
ATOM 3960 C CB   . LYS A 1 275 ? -39.507 -4.643  27.119  1.00 103.21 369 A 1 
ATOM 3961 C CG   . LYS A 1 275 ? -40.497 -5.341  28.073  1.00 124.90 369 A 1 
ATOM 3962 C CD   . LYS A 1 275 ? -41.616 -4.464  28.624  1.00 131.47 369 A 1 
ATOM 3963 C CE   . LYS A 1 275 ? -42.749 -5.296  29.254  1.00 128.78 369 A 1 
ATOM 3964 N NZ   . LYS A 1 275 ? -43.285 -6.454  28.491  1.00 129.91 369 A 1 
ATOM 3965 H H    . LYS A 1 275 ? -39.695 -6.065  25.108  1.00 114.58 369 A 1 
ATOM 3966 H HA   . LYS A 1 275 ? -40.698 -3.655  25.756  1.00 117.29 369 A 1 
ATOM 3967 H HB2  . LYS A 1 275 ? -38.752 -5.246  27.028  1.00 123.61 369 A 1 
ATOM 3968 H HB3  . LYS A 1 275 ? -39.206 -3.845  27.583  1.00 123.61 369 A 1 
ATOM 3969 H HG2  . LYS A 1 275 ? -40.913 -6.077  27.596  1.00 149.64 369 A 1 
ATOM 3970 H HG3  . LYS A 1 275 ? -40.000 -5.687  28.830  1.00 149.64 369 A 1 
ATOM 3971 H HD2  . LYS A 1 275 ? -41.254 -3.880  29.308  1.00 157.51 369 A 1 
ATOM 3972 H HD3  . LYS A 1 275 ? -41.993 -3.939  27.901  1.00 157.51 369 A 1 
ATOM 3973 H HE2  . LYS A 1 275 ? -42.427 -5.643  30.101  1.00 154.29 369 A 1 
ATOM 3974 H HE3  . LYS A 1 275 ? -43.496 -4.700  29.421  1.00 154.29 369 A 1 
ATOM 3975 H HZ1  . LYS A 1 275 ? -43.931 -6.852  28.956  1.00 155.65 369 A 1 
ATOM 3976 H HZ2  . LYS A 1 275 ? -43.617 -6.178  27.712  1.00 155.65 369 A 1 
ATOM 3977 H HZ3  . LYS A 1 275 ? -42.636 -7.043  28.336  1.00 155.65 369 A 1 
ATOM 3978 N N    . TYR A 1 276 ? -38.415 -3.623  23.881  1.00 107.98 370 A 1 
ATOM 3979 C CA   . TYR A 1 276 ? -37.390 -2.868  23.179  1.00 114.76 370 A 1 
ATOM 3980 C C    . TYR A 1 276 ? -36.027 -3.164  23.802  1.00 96.76  370 A 1 
ATOM 3981 O O    . TYR A 1 276 ? -35.144 -2.305  23.857  1.00 96.27  370 A 1 
ATOM 3982 C CB   . TYR A 1 276 ? -37.718 -1.370  23.240  1.00 103.11 370 A 1 
ATOM 3983 C CG   . TYR A 1 276 ? -39.169 -1.059  22.879  1.00 93.54  370 A 1 
ATOM 3984 C CD1  . TYR A 1 276 ? -39.584 -0.938  21.559  1.00 105.84 370 A 1 
ATOM 3985 C CD2  . TYR A 1 276 ? -40.133 -0.937  23.875  1.00 97.73  370 A 1 
ATOM 3986 C CE1  . TYR A 1 276 ? -40.912 -0.673  21.249  1.00 117.22 370 A 1 
ATOM 3987 C CE2  . TYR A 1 276 ? -41.455 -0.679  23.573  1.00 119.78 370 A 1 
ATOM 3988 C CZ   . TYR A 1 276 ? -41.841 -0.550  22.260  1.00 109.24 370 A 1 
ATOM 3989 O OH   . TYR A 1 276 ? -43.160 -0.288  21.963  1.00 108.23 370 A 1 
ATOM 3990 H H    . TYR A 1 276 ? -38.777 -4.233  23.395  1.00 129.33 370 A 1 
ATOM 3991 H HA   . TYR A 1 276 ? -37.368 -3.140  22.248  1.00 137.46 370 A 1 
ATOM 3992 H HB2  . TYR A 1 276 ? -37.560 -1.049  24.141  1.00 123.48 370 A 1 
ATOM 3993 H HB3  . TYR A 1 276 ? -37.147 -0.897  22.615  1.00 123.48 370 A 1 
ATOM 3994 H HD1  . TYR A 1 276 ? -38.961 -1.021  20.874  1.00 126.77 370 A 1 
ATOM 3995 H HD2  . TYR A 1 276 ? -39.879 -1.025  24.766  1.00 117.03 370 A 1 
ATOM 3996 H HE1  . TYR A 1 276 ? -41.175 -0.586  20.361  1.00 140.42 370 A 1 
ATOM 3997 H HE2  . TYR A 1 276 ? -42.081 -0.592  24.255  1.00 143.49 370 A 1 
ATOM 3998 H HH   . TYR A 1 276 ? -43.609 -0.238  22.671  1.00 129.63 370 A 1 
ATOM 3999 N N    . GLY A 1 277 ? -35.892 -4.405  24.279  1.00 92.92  371 A 1 
ATOM 4000 C CA   . GLY A 1 277 ? -34.593 -5.036  24.437  1.00 95.11  371 A 1 
ATOM 4001 C C    . GLY A 1 277 ? -33.865 -5.254  23.124  1.00 101.46 371 A 1 
ATOM 4002 O O    . GLY A 1 277 ? -34.470 -5.371  22.057  1.00 94.70  371 A 1 
ATOM 4003 H H    . GLY A 1 277 ? -36.551 -4.902  24.519  1.00 111.26 371 A 1 
ATOM 4004 H HA2  . GLY A 1 277 ? -34.036 -4.482  25.006  1.00 113.89 371 A 1 
ATOM 4005 H HA3  . GLY A 1 277 ? -34.707 -5.897  24.868  1.00 113.89 371 A 1 
ATOM 4006 N N    . CYS A 1 278 ? -32.535 -5.306  23.213  1.00 96.47  372 A 1 
ATOM 4007 C CA   . CYS A 1 278 ? -31.690 -5.781  22.120  1.00 86.00  372 A 1 
ATOM 4008 C C    . CYS A 1 278 ? -30.517 -6.591  22.658  1.00 97.02  372 A 1 
ATOM 4009 O O    . CYS A 1 278 ? -29.670 -6.042  23.369  1.00 104.33 372 A 1 
ATOM 4010 C CB   . CYS A 1 278 ? -31.164 -4.609  21.292  1.00 85.41  372 A 1 
ATOM 4011 S SG   . CYS A 1 278 ? -29.967 -5.088  20.035  1.00 102.39 372 A 1 
ATOM 4012 H H    . CYS A 1 278 ? -32.092 -5.067  23.911  1.00 115.52 372 A 1 
ATOM 4013 H HA   . CYS A 1 278 ? -32.214 -6.354  21.538  1.00 102.95 372 A 1 
ATOM 4014 H HB2  . CYS A 1 278 ? -31.911 -4.182  20.843  1.00 102.25 372 A 1 
ATOM 4015 H HB3  . CYS A 1 278 ? -30.732 -3.975  21.886  1.00 102.25 372 A 1 
ATOM 4016 H HG   . CYS A 1 278 ? -29.612 -4.109  19.440  1.00 122.62 372 A 1 
ATOM 4017 N N    . ARG A 1 279 ? -30.452 -7.889  22.326  1.00 98.19  373 A 1 
ATOM 4018 C CA   . ARG A 1 279 ? -29.451 -8.770  22.922  1.00 90.81  373 A 1 
ATOM 4019 C C    . ARG A 1 279 ? -28.792 -9.601  21.832  1.00 93.78  373 A 1 
ATOM 4020 O O    . ARG A 1 279 ? -29.473 -10.117 20.940  1.00 95.57  373 A 1 
ATOM 4021 C CB   . ARG A 1 279 ? -30.005 -9.764  23.967  1.00 93.33  373 A 1 
ATOM 4022 C CG   . ARG A 1 279 ? -30.586 -9.160  25.230  1.00 96.20  373 A 1 
ATOM 4023 C CD   . ARG A 1 279 ? -30.723 -10.213 26.328  1.00 93.84  373 A 1 
ATOM 4024 N NE   . ARG A 1 279 ? -29.643 -10.002 27.295  1.00 100.54 373 A 1 
ATOM 4025 C CZ   . ARG A 1 279 ? -28.944 -10.948 27.916  1.00 103.71 373 A 1 
ATOM 4026 N NH1  . ARG A 1 279 ? -29.184 -12.237 27.720  1.00 93.99  373 A 1 
ATOM 4027 N NH2  . ARG A 1 279 ? -27.991 -10.581 28.765  1.00 103.45 373 A 1 
ATOM 4028 H H    . ARG A 1 279 ? -30.974 -8.275  21.763  1.00 117.59 373 A 1 
ATOM 4029 H HA   . ARG A 1 279 ? -28.767 -8.231  23.350  1.00 108.73 373 A 1 
ATOM 4030 H HB2  . ARG A 1 279 ? -30.708 -10.285 23.547  1.00 111.75 373 A 1 
ATOM 4031 H HB3  . ARG A 1 279 ? -29.284 -10.355 24.235  1.00 111.75 373 A 1 
ATOM 4032 H HG2  . ARG A 1 279 ? -29.998 -8.458  25.551  1.00 115.19 373 A 1 
ATOM 4033 H HG3  . ARG A 1 279 ? -31.467 -8.801  25.039  1.00 115.19 373 A 1 
ATOM 4034 H HD2  . ARG A 1 279 ? -31.575 -10.110 26.781  1.00 112.36 373 A 1 
ATOM 4035 H HD3  . ARG A 1 279 ? -30.637 -11.101 25.948  1.00 112.36 373 A 1 
ATOM 4036 H HE   . ARG A 1 279 ? -29.440 -9.186  27.478  1.00 120.41 373 A 1 
ATOM 4037 H HH11 . ARG A 1 279 ? -29.800 -12.481 27.172  1.00 112.54 373 A 1 
ATOM 4038 H HH12 . ARG A 1 279 ? -28.720 -12.829 28.137  1.00 112.54 373 A 1 
ATOM 4039 H HH21 . ARG A 1 279 ? -27.832 -9.746  28.899  1.00 123.90 373 A 1 
ATOM 4040 H HH22 . ARG A 1 279 ? -27.531 -11.178 29.179  1.00 123.90 373 A 1 
ATOM 4041 N N    . ASP A 1 280 ? -27.465 -9.739  21.902  1.00 107.12 374 A 1 
ATOM 4042 C CA   . ASP A 1 280 ? -26.747 -10.526 20.904  1.00 92.87  374 A 1 
ATOM 4043 C C    . ASP A 1 280 ? -26.891 -11.975 21.352  1.00 88.03  374 A 1 
ATOM 4044 O O    . ASP A 1 280 ? -26.335 -12.380 22.379  1.00 79.88  374 A 1 
ATOM 4045 C CB   . ASP A 1 280 ? -25.292 -10.071 20.810  1.00 86.30  374 A 1 
ATOM 4046 C CG   . ASP A 1 280 ? -24.424 -11.023 20.007  1.00 89.31  374 A 1 
ATOM 4047 O OD1  . ASP A 1 280 ? -24.973 -11.879 19.281  1.00 87.76  374 A 1 
ATOM 4048 O OD2  . ASP A 1 280 ? -23.182 -10.913 20.105  1.00 95.74  374 A 1 
ATOM 4049 H H    . ASP A 1 280 ? -26.966 -9.391  22.510  1.00 128.30 374 A 1 
ATOM 4050 H HA   . ASP A 1 280 ? -27.166 -10.421 20.036  1.00 111.20 374 A 1 
ATOM 4051 H HB2  . ASP A 1 280 ? -25.260 -9.202  20.379  1.00 103.32 374 A 1 
ATOM 4052 H HB3  . ASP A 1 280 ? -24.922 -10.010 21.704  1.00 103.32 374 A 1 
ATOM 4053 N N    . VAL A 1 281 ? -27.656 -12.749 20.587  1.00 89.20  375 A 1 
ATOM 4054 C CA   . VAL A 1 281 ? -27.969 -14.136 20.903  1.00 94.58  375 A 1 
ATOM 4055 C C    . VAL A 1 281 ? -27.231 -15.130 20.009  1.00 92.19  375 A 1 
ATOM 4056 O O    . VAL A 1 281 ? -27.579 -16.315 19.995  1.00 83.62  375 A 1 
ATOM 4057 C CB   . VAL A 1 281 ? -29.495 -14.333 20.820  1.00 88.60  375 A 1 
ATOM 4058 C CG1  . VAL A 1 281 ? -29.954 -14.671 19.393  1.00 97.12  375 A 1 
ATOM 4059 C CG2  . VAL A 1 281 ? -29.994 -15.331 21.825  1.00 111.14 375 A 1 
ATOM 4060 H H    . VAL A 1 281 ? -28.017 -12.481 19.854  1.00 106.80 375 A 1 
ATOM 4061 H HA   . VAL A 1 281 ? -27.701 -14.312 21.819  1.00 113.25 375 A 1 
ATOM 4062 H HB   . VAL A 1 281 ? -29.909 -13.485 21.046  1.00 106.07 375 A 1 
ATOM 4063 H HG11 . VAL A 1 281 ? -30.917 -14.785 19.390  1.00 116.30 375 A 1 
ATOM 4064 H HG12 . VAL A 1 281 ? -29.704 -13.945 18.801  1.00 116.30 375 A 1 
ATOM 4065 H HG13 . VAL A 1 281 ? -29.522 -15.493 19.110  1.00 116.30 375 A 1 
ATOM 4066 H HG21 . VAL A 1 281 ? -30.956 -15.418 21.733  1.00 133.13 375 A 1 
ATOM 4067 H HG22 . VAL A 1 281 ? -29.566 -16.186 21.661  1.00 133.13 375 A 1 
ATOM 4068 H HG23 . VAL A 1 281 ? -29.774 -15.017 22.717  1.00 133.13 375 A 1 
ATOM 4069 N N    . THR A 1 282 ? -26.209 -14.689 19.276  1.00 105.19 376 A 1 
ATOM 4070 C CA   . THR A 1 282 ? -25.420 -15.588 18.435  1.00 90.98  376 A 1 
ATOM 4071 C C    . THR A 1 282 ? -25.049 -16.915 19.092  1.00 86.75  376 A 1 
ATOM 4072 O O    . THR A 1 282 ? -25.168 -17.979 18.475  1.00 96.36  376 A 1 
ATOM 4073 C CB   . THR A 1 282 ? -24.143 -14.878 17.984  1.00 85.85  376 A 1 
ATOM 4074 O OG1  . THR A 1 282 ? -24.484 -13.651 17.334  1.00 83.77  376 A 1 
ATOM 4075 C CG2  . THR A 1 282 ? -23.375 -15.757 16.994  1.00 90.50  376 A 1 
ATOM 4076 H H    . THR A 1 282 ? -25.951 -13.869 19.248  1.00 125.99 376 A 1 
ATOM 4077 H HA   . THR A 1 282 ? -25.935 -15.793 17.640  1.00 108.93 376 A 1 
ATOM 4078 H HB   . THR A 1 282 ? -23.576 -14.699 18.750  1.00 102.78 376 A 1 
ATOM 4079 H HG1  . THR A 1 282 ? -24.904 -13.152 17.863  1.00 100.28 376 A 1 
ATOM 4080 H HG21 . THR A 1 282 ? -22.565 -15.305 16.709  1.00 108.36 376 A 1 
ATOM 4081 H HG22 . THR A 1 282 ? -23.135 -16.598 17.415  1.00 108.36 376 A 1 
ATOM 4082 H HG23 . THR A 1 282 ? -23.925 -15.940 16.216  1.00 108.36 376 A 1 
ATOM 4083 N N    . ARG A 1 283 ? -24.595 -16.869 20.347  1.00 93.69  377 A 1 
ATOM 4084 C CA   . ARG A 1 283 ? -24.145 -18.085 21.018  1.00 89.06  377 A 1 
ATOM 4085 C C    . ARG A 1 283 ? -25.166 -19.222 20.987  1.00 88.57  377 A 1 
ATOM 4086 O O    . ARG A 1 283 ? -24.777 -20.392 20.914  1.00 92.50  377 A 1 
ATOM 4087 C CB   . ARG A 1 283 ? -23.734 -17.746 22.464  1.00 91.40  377 A 1 
ATOM 4088 C CG   . ARG A 1 283 ? -23.363 -18.935 23.376  1.00 91.80  377 A 1 
ATOM 4089 C CD   . ARG A 1 283 ? -22.706 -20.108 22.638  1.00 88.03  377 A 1 
ATOM 4090 N NE   . ARG A 1 283 ? -21.282 -20.315 22.865  1.00 90.23  377 A 1 
ATOM 4091 C CZ   . ARG A 1 283 ? -20.541 -21.077 22.066  1.00 96.64  377 A 1 
ATOM 4092 N NH1  . ARG A 1 283 ? -21.102 -21.696 21.029  1.00 91.80  377 A 1 
ATOM 4093 N NH2  . ARG A 1 283 ? -19.247 -21.235 22.293  1.00 116.03 377 A 1 
ATOM 4094 H H    . ARG A 1 283 ? -24.539 -16.155 20.824  1.00 112.18 377 A 1 
ATOM 4095 H HA   . ARG A 1 283 ? -23.350 -18.404 20.562  1.00 106.63 377 A 1 
ATOM 4096 H HB2  . ARG A 1 283 ? -22.962 -17.159 22.430  1.00 109.43 377 A 1 
ATOM 4097 H HB3  . ARG A 1 283 ? -24.472 -17.280 22.887  1.00 109.43 377 A 1 
ATOM 4098 H HG2  . ARG A 1 283 ? -22.741 -18.626 24.053  1.00 109.92 377 A 1 
ATOM 4099 H HG3  . ARG A 1 283 ? -24.170 -19.267 23.799  1.00 109.92 377 A 1 
ATOM 4100 H HD2  . ARG A 1 283 ? -23.160 -20.923 22.903  1.00 105.39 377 A 1 
ATOM 4101 H HD3  . ARG A 1 283 ? -22.827 -19.970 21.685  1.00 105.39 377 A 1 
ATOM 4102 H HE   . ARG A 1 283 ? -20.965 -20.113 23.638  1.00 108.03 377 A 1 
ATOM 4103 H HH11 . ARG A 1 283 ? -21.942 -21.597 20.872  1.00 109.91 377 A 1 
ATOM 4104 H HH12 . ARG A 1 283 ? -20.624 -22.191 20.514  1.00 109.91 377 A 1 
ATOM 4105 H HH21 . ARG A 1 283 ? -18.876 -20.843 22.963  1.00 138.99 377 A 1 
ATOM 4106 H HH22 . ARG A 1 283 ? -18.777 -21.736 21.775  1.00 138.99 377 A 1 
ATOM 4107 N N    . ARG A 1 284 ? -26.463 -18.926 20.991  1.00 88.79  378 A 1 
ATOM 4108 C CA   . ARG A 1 284 ? -27.426 -20.014 20.841  1.00 90.90  378 A 1 
ATOM 4109 C C    . ARG A 1 284 ? -27.240 -20.781 19.539  1.00 95.91  378 A 1 
ATOM 4110 O O    . ARG A 1 284 ? -27.260 -22.018 19.531  1.00 99.67  378 A 1 
ATOM 4111 C CB   . ARG A 1 284 ? -28.848 -19.474 20.907  1.00 86.26  378 A 1 
ATOM 4112 C CG   . ARG A 1 284 ? -29.880 -20.568 21.138  1.00 85.34  378 A 1 
ATOM 4113 C CD   . ARG A 1 284 ? -31.270 -20.004 21.305  1.00 85.66  378 A 1 
ATOM 4114 N NE   . ARG A 1 284 ? -31.218 -18.717 21.990  1.00 83.92  378 A 1 
ATOM 4115 C CZ   . ARG A 1 284 ? -31.360 -18.555 23.301  1.00 93.55  378 A 1 
ATOM 4116 N NH1  . ARG A 1 284 ? -31.625 -19.594 24.079  1.00 100.15 378 A 1 
ATOM 4117 N NH2  . ARG A 1 284 ? -31.285 -17.347 23.837  1.00 98.05  378 A 1 
ATOM 4118 H H    . ARG A 1 284 ? -26.801 -18.140 21.075  1.00 106.31 378 A 1 
ATOM 4119 H HA   . ARG A 1 284 ? -27.310 -20.638 21.574  1.00 108.83 378 A 1 
ATOM 4120 H HB2  . ARG A 1 284 ? -28.913 -18.841 21.639  1.00 103.27 378 A 1 
ATOM 4121 H HB3  . ARG A 1 284 ? -29.059 -19.035 20.069  1.00 103.27 378 A 1 
ATOM 4122 H HG2  . ARG A 1 284 ? -29.886 -21.167 20.376  1.00 102.16 378 A 1 
ATOM 4123 H HG3  . ARG A 1 284 ? -29.653 -21.055 21.945  1.00 102.16 378 A 1 
ATOM 4124 H HD2  . ARG A 1 284 ? -31.673 -19.872 20.432  1.00 102.55 378 A 1 
ATOM 4125 H HD3  . ARG A 1 284 ? -31.806 -20.614 21.836  1.00 102.55 378 A 1 
ATOM 4126 H HE   . ARG A 1 284 ? -31.088 -18.014 21.512  1.00 100.46 378 A 1 
ATOM 4127 H HH11 . ARG A 1 284 ? -31.676 -20.383 23.741  1.00 119.94 378 A 1 
ATOM 4128 H HH12 . ARG A 1 284 ? -31.725 -19.482 24.926  1.00 119.94 378 A 1 
ATOM 4129 H HH21 . ARG A 1 284 ? -31.125 -16.665 23.338  1.00 117.41 378 A 1 
ATOM 4130 H HH22 . ARG A 1 284 ? -31.394 -17.244 24.684  1.00 117.41 378 A 1 
ATOM 4131 N N    . TYR A 1 285 ? -27.042 -20.071 18.433  1.00 102.27 379 A 1 
ATOM 4132 C CA   . TYR A 1 285 ? -27.150 -20.696 17.124  1.00 95.59  379 A 1 
ATOM 4133 C C    . TYR A 1 285 ? -25.822 -21.104 16.514  1.00 100.99 379 A 1 
ATOM 4134 O O    . TYR A 1 285 ? -25.815 -21.920 15.586  1.00 114.06 379 A 1 
ATOM 4135 C CB   . TYR A 1 285 ? -27.876 -19.744 16.175  1.00 100.91 379 A 1 
ATOM 4136 C CG   . TYR A 1 285 ? -29.279 -19.457 16.646  1.00 96.27  379 A 1 
ATOM 4137 C CD1  . TYR A 1 285 ? -30.290 -20.393 16.495  1.00 91.66  379 A 1 
ATOM 4138 C CD2  . TYR A 1 285 ? -29.575 -18.273 17.304  1.00 92.66  379 A 1 
ATOM 4139 C CE1  . TYR A 1 285 ? -31.571 -20.137 16.946  1.00 96.44  379 A 1 
ATOM 4140 C CE2  . TYR A 1 285 ? -30.849 -18.009 17.763  1.00 82.26  379 A 1 
ATOM 4141 C CZ   . TYR A 1 285 ? -31.841 -18.948 17.586  1.00 84.53  379 A 1 
ATOM 4142 O OH   . TYR A 1 285 ? -33.114 -18.692 18.039  1.00 93.49  379 A 1 
ATOM 4143 H H    . TYR A 1 285 ? -26.845 -19.234 18.415  1.00 122.47 379 A 1 
ATOM 4144 H HA   . TYR A 1 285 ? -27.692 -21.497 17.209  1.00 114.47 379 A 1 
ATOM 4145 H HB2  . TYR A 1 285 ? -27.392 -18.905 16.132  1.00 120.85 379 A 1 
ATOM 4146 H HB3  . TYR A 1 285 ? -27.928 -20.148 15.294  1.00 120.85 379 A 1 
ATOM 4147 H HD1  . TYR A 1 285 ? -30.109 -21.197 16.064  1.00 109.74 379 A 1 
ATOM 4148 H HD2  . TYR A 1 285 ? -28.906 -17.638 17.425  1.00 110.95 379 A 1 
ATOM 4149 H HE1  . TYR A 1 285 ? -32.243 -20.769 16.830  1.00 115.49 379 A 1 
ATOM 4150 H HE2  . TYR A 1 285 ? -31.036 -17.205 18.192  1.00 98.47  379 A 1 
ATOM 4151 H HH   . TYR A 1 285 ? -33.142 -17.938 18.407  1.00 111.95 379 A 1 
ATOM 4152 N N    . ALA A 1 286 ? -24.706 -20.585 17.008  1.00 95.05  380 A 1 
ATOM 4153 C CA   . ALA A 1 286 ? -23.402 -20.953 16.477  1.00 95.10  380 A 1 
ATOM 4154 C C    . ALA A 1 286 ? -22.850 -22.090 17.321  1.00 105.78 380 A 1 
ATOM 4155 O O    . ALA A 1 286 ? -22.597 -21.922 18.520  1.00 107.93 380 A 1 
ATOM 4156 C CB   . ALA A 1 286 ? -22.458 -19.755 16.466  1.00 100.61 380 A 1 
ATOM 4157 H H    . ALA A 1 286 ? -24.676 -20.017 17.653  1.00 113.82 380 A 1 
ATOM 4158 H HA   . ALA A 1 286 ? -23.504 -21.270 15.565  1.00 113.88 380 A 1 
ATOM 4159 H HB1  . ALA A 1 286 ? -21.600 -20.032 16.107  1.00 120.49 380 A 1 
ATOM 4160 H HB2  . ALA A 1 286 ? -22.839 -19.057 15.910  1.00 120.49 380 A 1 
ATOM 4161 H HB3  . ALA A 1 286 ? -22.348 -19.432 17.374  1.00 120.49 380 A 1 
ATOM 4162 N N    . GLN A 1 287 ? -22.682 -23.252 16.696  1.00 117.04 381 A 1 
ATOM 4163 C CA   . GLN A 1 287 ? -22.107 -24.393 17.389  1.00 111.59 381 A 1 
ATOM 4164 C C    . GLN A 1 287 ? -20.657 -24.103 17.751  1.00 106.92 381 A 1 
ATOM 4165 O O    . GLN A 1 287 ? -20.248 -24.295 18.903  1.00 97.79  381 A 1 
ATOM 4166 C CB   . GLN A 1 287 ? -22.292 -25.648 16.529  1.00 108.46 381 A 1 
ATOM 4167 C CG   . GLN A 1 287 ? -22.208 -26.994 17.255  1.00 126.42 381 A 1 
ATOM 4168 C CD   . GLN A 1 287 ? -21.123 -27.912 16.701  1.00 138.50 381 A 1 
ATOM 4169 O OE1  . GLN A 1 287 ? -20.813 -27.866 15.509  1.00 127.02 381 A 1 
ATOM 4170 N NE2  . GLN A 1 287 ? -20.593 -28.793 17.544  1.00 139.12 381 A 1 
ATOM 4171 H H    . GLN A 1 287 ? -22.892 -23.402 15.875  1.00 140.20 381 A 1 
ATOM 4172 H HA   . GLN A 1 287 ? -22.593 -24.530 18.216  1.00 133.66 381 A 1 
ATOM 4173 H HB2  . GLN A 1 287 ? -23.166 -25.602 16.111  1.00 129.91 381 A 1 
ATOM 4174 H HB3  . GLN A 1 287 ? -21.607 -25.649 15.843  1.00 129.91 381 A 1 
ATOM 4175 H HG2  . GLN A 1 287 ? -22.013 -26.834 18.192  1.00 151.46 381 A 1 
ATOM 4176 H HG3  . GLN A 1 287 ? -23.059 -27.452 17.168  1.00 151.46 381 A 1 
ATOM 4177 H HE21 . GLN A 1 287 ? -20.841 -28.805 18.367  1.00 166.70 381 A 1 
ATOM 4178 H HE22 . GLN A 1 287 ? -19.982 -29.334 17.271  1.00 166.70 381 A 1 
ATOM 4179 N N    . TRP A 1 288 ? -19.865 -23.617 16.797  1.00 110.44 382 A 1 
ATOM 4180 C CA   . TRP A 1 288 ? -18.518 -23.168 17.126  1.00 97.05  382 A 1 
ATOM 4181 C C    . TRP A 1 288 ? -18.388 -21.643 17.112  1.00 105.08 382 A 1 
ATOM 4182 O O    . TRP A 1 288 ? -17.996 -21.031 16.117  1.00 105.20 382 A 1 
ATOM 4183 C CB   . TRP A 1 288 ? -17.598 -23.805 16.118  1.00 102.61 382 A 1 
ATOM 4184 C CG   . TRP A 1 288 ? -17.696 -25.268 16.173  1.00 115.44 382 A 1 
ATOM 4185 C CD1  . TRP A 1 288 ? -18.392 -26.078 15.328  1.00 108.49 382 A 1 
ATOM 4186 C CD2  . TRP A 1 288 ? -17.071 -26.117 17.130  1.00 113.57 382 A 1 
ATOM 4187 N NE1  . TRP A 1 288 ? -18.242 -27.390 15.707  1.00 106.02 382 A 1 
ATOM 4188 C CE2  . TRP A 1 288 ? -17.430 -27.439 16.812  1.00 112.12 382 A 1 
ATOM 4189 C CE3  . TRP A 1 288 ? -16.238 -25.887 18.227  1.00 114.86 382 A 1 
ATOM 4190 C CZ2  . TRP A 1 288 ? -16.984 -28.529 17.553  1.00 146.12 382 A 1 
ATOM 4191 C CZ3  . TRP A 1 288 ? -15.797 -26.966 18.961  1.00 129.96 382 A 1 
ATOM 4192 C CH2  . TRP A 1 288 ? -16.170 -28.272 18.622  1.00 146.96 382 A 1 
ATOM 4193 H H    . TRP A 1 288 ? -20.080 -23.537 15.968  1.00 132.29 382 A 1 
ATOM 4194 H HA   . TRP A 1 288 ? -18.277 -23.489 18.009  1.00 116.21 382 A 1 
ATOM 4195 H HB2  . TRP A 1 288 ? -17.846 -23.515 15.226  1.00 122.88 382 A 1 
ATOM 4196 H HB3  . TRP A 1 288 ? -16.682 -23.552 16.313  1.00 122.88 382 A 1 
ATOM 4197 H HD1  . TRP A 1 288 ? -18.900 -25.786 14.606  1.00 129.94 382 A 1 
ATOM 4198 H HE1  . TRP A 1 288 ? -18.594 -28.069 15.313  1.00 126.97 382 A 1 
ATOM 4199 H HE3  . TRP A 1 288 ? -15.986 -25.022 18.458  1.00 137.59 382 A 1 
ATOM 4200 H HZ2  . TRP A 1 288 ? -17.231 -29.398 17.330  1.00 175.10 382 A 1 
ATOM 4201 H HZ3  . TRP A 1 288 ? -15.243 -26.824 19.695  1.00 155.71 382 A 1 
ATOM 4202 H HH2  . TRP A 1 288 ? -15.859 -28.982 19.137  1.00 176.11 382 A 1 
ATOM 4203 N N    . MET A 1 289 ? -18.731 -21.032 18.251  1.00 110.15 383 A 1 
ATOM 4204 C CA   . MET A 1 289 ? -18.754 -19.577 18.372  1.00 100.40 383 A 1 
ATOM 4205 C C    . MET A 1 289 ? -17.369 -19.023 18.663  1.00 100.85 383 A 1 
ATOM 4206 O O    . MET A 1 289 ? -16.964 -17.995 18.107  1.00 105.11 383 A 1 
ATOM 4207 C CB   . MET A 1 289 ? -19.727 -19.137 19.461  1.00 109.95 383 A 1 
ATOM 4208 C CG   . MET A 1 289 ? -19.545 -17.686 19.954  1.00 97.74  383 A 1 
ATOM 4209 S SD   . MET A 1 289 ? -20.569 -16.412 19.216  1.00 102.09 383 A 1 
ATOM 4210 C CE   . MET A 1 289 ? -19.658 -14.987 19.823  1.00 119.37 383 A 1 
ATOM 4211 H H    . MET A 1 289 ? -18.955 -21.445 18.971  1.00 131.93 383 A 1 
ATOM 4212 H HA   . MET A 1 289 ? -19.066 -19.203 17.533  1.00 120.24 383 A 1 
ATOM 4213 H HB2  . MET A 1 289 ? -20.631 -19.218 19.118  1.00 131.70 383 A 1 
ATOM 4214 H HB3  . MET A 1 289 ? -19.617 -19.722 20.228  1.00 131.70 383 A 1 
ATOM 4215 H HG2  . MET A 1 289 ? -19.721 -17.671 20.908  1.00 117.05 383 A 1 
ATOM 4216 H HG3  . MET A 1 289 ? -18.622 -17.432 19.798  1.00 117.05 383 A 1 
ATOM 4217 H HE1  . MET A 1 289 ? -20.090 -14.178 19.506  1.00 143.00 383 A 1 
ATOM 4218 H HE2  . MET A 1 289 ? -19.657 -15.004 20.793  1.00 143.00 383 A 1 
ATOM 4219 H HE3  . MET A 1 289 ? -18.748 -15.029 19.490  1.00 143.00 383 A 1 
ATOM 4220 N N    . ASN A 1 290 ? -16.644 -19.718 19.539  1.00 101.58 384 A 1 
ATOM 4221 C CA   . ASN A 1 290 ? -15.381 -19.258 20.092  1.00 102.41 384 A 1 
ATOM 4222 C C    . ASN A 1 290 ? -14.210 -19.512 19.166  1.00 100.27 384 A 1 
ATOM 4223 O O    . ASN A 1 290 ? -13.189 -18.826 19.277  1.00 97.84  384 A 1 
ATOM 4224 C CB   . ASN A 1 290 ? -15.129 -19.943 21.440  1.00 105.39 384 A 1 
ATOM 4225 C CG   . ASN A 1 290 ? -16.195 -19.617 22.475  1.00 102.78 384 A 1 
ATOM 4226 O OD1  . ASN A 1 290 ? -16.639 -20.494 23.212  1.00 109.37 384 A 1 
ATOM 4227 N ND2  . ASN A 1 290 ? -16.616 -18.358 22.529  1.00 104.31 384 A 1 
ATOM 4228 H H    . ASN A 1 290 ? -16.878 -20.491 19.836  1.00 121.66 384 A 1 
ATOM 4229 H HA   . ASN A 1 290 ? -15.436 -18.302 20.248  1.00 122.65 384 A 1 
ATOM 4230 H HB2  . ASN A 1 290 ? -15.122 -20.904 21.309  1.00 126.22 384 A 1 
ATOM 4231 H HB3  . ASN A 1 290 ? -14.273 -19.649 21.788  1.00 126.22 384 A 1 
ATOM 4232 H HD21 . ASN A 1 290 ? -17.218 -18.130 23.099  1.00 124.93 384 A 1 
ATOM 4233 H HD22 . ASN A 1 290 ? -16.284 -17.771 21.996  1.00 124.93 384 A 1 
ATOM 4234 N N    . SER A 1 291 ? -14.327 -20.486 18.269  1.00 92.39  385 A 1 
ATOM 4235 C CA   . SER A 1 291 ? -13.306 -20.684 17.253  1.00 101.86 385 A 1 
ATOM 4236 C C    . SER A 1 291 ? -13.674 -20.077 15.900  1.00 106.80 385 A 1 
ATOM 4237 O O    . SER A 1 291 ? -13.196 -18.993 15.549  1.00 122.97 385 A 1 
ATOM 4238 C CB   . SER A 1 291 ? -13.062 -22.192 17.109  1.00 103.90 385 A 1 
ATOM 4239 O OG   . SER A 1 291 ? -14.283 -22.917 17.189  1.00 107.83 385 A 1 
ATOM 4240 H H    . SER A 1 291 ? -14.983 -21.041 18.229  1.00 110.62 385 A 1 
ATOM 4241 H HA   . SER A 1 291 ? -12.480 -20.273 17.552  1.00 121.99 385 A 1 
ATOM 4242 H HB2  . SER A 1 291 ? -12.649 -22.363 16.248  1.00 124.43 385 A 1 
ATOM 4243 H HB3  . SER A 1 291 ? -12.474 -22.485 17.822  1.00 124.43 385 A 1 
ATOM 4244 H HG   . SER A 1 291 ? -14.134 -23.740 17.108  1.00 129.16 385 A 1 
ATOM 4245 N N    . LYS A 1 292 ? -14.540 -20.754 15.149  1.00 102.37 386 A 1 
ATOM 4246 C CA   . LYS A 1 292 ? -14.903 -20.321 13.798  1.00 95.08  386 A 1 
ATOM 4247 C C    . LYS A 1 292 ? -15.472 -18.899 13.743  1.00 99.38  386 A 1 
ATOM 4248 O O    . LYS A 1 292 ? -14.893 -18.009 13.108  1.00 113.47 386 A 1 
ATOM 4249 C CB   . LYS A 1 292 ? -15.853 -21.331 13.155  1.00 96.78  386 A 1 
ATOM 4250 C CG   . LYS A 1 292 ? -15.063 -22.484 12.539  1.00 122.01 386 A 1 
ATOM 4251 C CD   . LYS A 1 292 ? -15.926 -23.675 12.184  1.00 124.79 386 A 1 
ATOM 4252 C CE   . LYS A 1 292 ? -15.246 -24.556 11.139  1.00 145.01 386 A 1 
ATOM 4253 N NZ   . LYS A 1 292 ? -13.851 -24.942 11.517  1.00 135.78 386 A 1 
ATOM 4254 H H    . LYS A 1 292 ? -14.936 -21.475 15.401  1.00 122.60 386 A 1 
ATOM 4255 H HA   . LYS A 1 292 ? -14.095 -20.318 13.263  1.00 113.85 386 A 1 
ATOM 4256 H HB2  . LYS A 1 292 ? -16.448 -21.692 13.831  1.00 115.89 386 A 1 
ATOM 4257 H HB3  . LYS A 1 292 ? -16.361 -20.896 12.453  1.00 115.89 386 A 1 
ATOM 4258 H HG2  . LYS A 1 292 ? -14.635 -22.173 11.726  1.00 146.17 386 A 1 
ATOM 4259 H HG3  . LYS A 1 292 ? -14.392 -22.780 13.173  1.00 146.17 386 A 1 
ATOM 4260 H HD2  . LYS A 1 292 ? -16.079 -24.208 12.980  1.00 149.50 386 A 1 
ATOM 4261 H HD3  . LYS A 1 292 ? -16.769 -23.364 11.820  1.00 149.50 386 A 1 
ATOM 4262 H HE2  . LYS A 1 292 ? -15.762 -25.370 11.029  1.00 173.77 386 A 1 
ATOM 4263 H HE3  . LYS A 1 292 ? -15.206 -24.074 10.298  1.00 173.77 386 A 1 
ATOM 4264 H HZ1  . LYS A 1 292 ? -13.495 -25.453 10.881  1.00 162.70 386 A 1 
ATOM 4265 H HZ2  . LYS A 1 292 ? -13.351 -24.213 11.616  1.00 162.70 386 A 1 
ATOM 4266 H HZ3  . LYS A 1 292 ? -13.858 -25.395 12.283  1.00 162.70 386 A 1 
ATOM 4267 N N    . VAL A 1 293 ? -16.605 -18.665 14.414  1.00 87.96  387 A 1 
ATOM 4268 C CA   . VAL A 1 293 ? -17.329 -17.392 14.310  1.00 94.54  387 A 1 
ATOM 4269 C C    . VAL A 1 293 ? -16.538 -16.194 14.828  1.00 99.15  387 A 1 
ATOM 4270 O O    . VAL A 1 293 ? -16.638 -15.097 14.260  1.00 97.54  387 A 1 
ATOM 4271 C CB   . VAL A 1 293 ? -18.691 -17.498 15.031  1.00 105.12 387 A 1 
ATOM 4272 C CG1  . VAL A 1 293 ? -19.488 -16.204 14.890  1.00 118.53 387 A 1 
ATOM 4273 C CG2  . VAL A 1 293 ? -19.513 -18.633 14.449  1.00 89.74  387 A 1 
ATOM 4274 H H    . VAL A 1 293 ? -16.978 -19.234 14.940  1.00 105.31 387 A 1 
ATOM 4275 H HA   . VAL A 1 293 ? -17.514 -17.227 13.372  1.00 113.20 387 A 1 
ATOM 4276 H HB   . VAL A 1 293 ? -18.547 -17.672 15.975  1.00 125.90 387 A 1 
ATOM 4277 H HG11 . VAL A 1 293 ? -20.335 -16.303 15.352  1.00 141.99 387 A 1 
ATOM 4278 H HG12 . VAL A 1 293 ? -18.980 -15.476 15.281  1.00 141.99 387 A 1 
ATOM 4279 H HG13 . VAL A 1 293 ? -19.643 -16.030 13.948  1.00 141.99 387 A 1 
ATOM 4280 H HG21 . VAL A 1 293 ? -20.362 -18.679 14.917  1.00 107.44 387 A 1 
ATOM 4281 H HG22 . VAL A 1 293 ? -19.664 -18.462 13.506  1.00 107.44 387 A 1 
ATOM 4282 H HG23 . VAL A 1 293 ? -19.027 -19.465 14.562  1.00 107.44 387 A 1 
ATOM 4283 N N    . ARG A 1 294 ? -15.705 -16.363 15.855  1.00 101.21 388 A 1 
ATOM 4284 C CA   . ARG A 1 294 ? -14.990 -15.192 16.351  1.00 104.10 388 A 1 
ATOM 4285 C C    . ARG A 1 294 ? -14.068 -14.556 15.325  1.00 105.42 388 A 1 
ATOM 4286 O O    . ARG A 1 294 ? -13.893 -13.333 15.339  1.00 95.33  388 A 1 
ATOM 4287 C CB   . ARG A 1 294 ? -14.062 -15.606 17.479  1.00 145.93 388 A 1 
ATOM 4288 C CG   . ARG A 1 294 ? -13.458 -14.456 18.228  1.00 155.35 388 A 1 
ATOM 4289 C CD   . ARG A 1 294 ? -12.708 -14.981 19.403  1.00 138.66 388 A 1 
ATOM 4290 N NE   . ARG A 1 294 ? -11.605 -14.089 19.740  1.00 128.52 388 A 1 
ATOM 4291 C CZ   . ARG A 1 294 ? -11.560 -13.270 20.784  1.00 145.11 388 A 1 
ATOM 4292 N NH1  . ARG A 1 294 ? -12.579 -13.203 21.630  1.00 158.57 388 A 1 
ATOM 4293 N NH2  . ARG A 1 294 ? -10.493 -12.507 20.977  1.00 125.00 388 A 1 
ATOM 4294 H H    . ARG A 1 294 ? -15.543 -17.103 16.261  1.00 121.21 388 A 1 
ATOM 4295 H HA   . ARG A 1 294 ? -15.616 -14.527 16.677  1.00 124.67 388 A 1 
ATOM 4296 H HB2  . ARG A 1 294 ? -14.563 -16.142 18.114  1.00 174.87 388 A 1 
ATOM 4297 H HB3  . ARG A 1 294 ? -13.335 -16.132 17.108  1.00 174.87 388 A 1 
ATOM 4298 H HG2  . ARG A 1 294 ? -12.840 -13.978 17.652  1.00 186.17 388 A 1 
ATOM 4299 H HG3  . ARG A 1 294 ? -14.160 -13.865 18.544  1.00 186.17 388 A 1 
ATOM 4300 H HD2  . ARG A 1 294 ? -13.303 -15.039 20.167  1.00 166.15 388 A 1 
ATOM 4301 H HD3  . ARG A 1 294 ? -12.344 -15.855 19.190  1.00 166.15 388 A 1 
ATOM 4302 H HE   . ARG A 1 294 ? -10.923 -14.093 19.216  1.00 153.98 388 A 1 
ATOM 4303 H HH11 . ARG A 1 294 ? -13.273 -13.696 21.507  1.00 190.04 388 A 1 
ATOM 4304 H HH12 . ARG A 1 294 ? -12.545 -12.670 22.304  1.00 190.04 388 A 1 
ATOM 4305 H HH21 . ARG A 1 294 ? -9.831  -12.547 20.430  1.00 149.76 388 A 1 
ATOM 4306 H HH22 . ARG A 1 294 ? -10.462 -11.974 21.652  1.00 149.76 388 A 1 
ATOM 4307 N N    . LYS A 1 295 ? -13.483 -15.340 14.423  1.00 106.75 389 A 1 
ATOM 4308 C CA   . LYS A 1 295 ? -12.632 -14.744 13.402  1.00 116.79 389 A 1 
ATOM 4309 C C    . LYS A 1 295 ? -13.380 -13.868 12.420  1.00 106.62 389 A 1 
ATOM 4310 O O    . LYS A 1 295 ? -12.761 -13.031 11.757  1.00 113.55 389 A 1 
ATOM 4311 C CB   . LYS A 1 295 ? -11.883 -15.832 12.645  1.00 110.24 389 A 1 
ATOM 4312 C CG   . LYS A 1 295 ? -10.962 -16.604 13.532  1.00 115.08 389 A 1 
ATOM 4313 C CD   . LYS A 1 295 ? -10.816 -18.055 13.170  1.00 132.83 389 A 1 
ATOM 4314 C CE   . LYS A 1 295 ? -9.716  -18.633 14.035  1.00 150.47 389 A 1 
ATOM 4315 N NZ   . LYS A 1 295 ? -10.193 -19.027 15.384  1.00 136.15 389 A 1 
ATOM 4316 H H    . LYS A 1 295 ? -13.561 -16.195 14.381  1.00 127.86 389 A 1 
ATOM 4317 H HA   . LYS A 1 295 ? -11.970 -14.187 13.842  1.00 139.90 389 A 1 
ATOM 4318 H HB2  . LYS A 1 295 ? -12.524 -16.452 12.262  1.00 132.04 389 A 1 
ATOM 4319 H HB3  . LYS A 1 295 ? -11.354 -15.423 11.942  1.00 132.04 389 A 1 
ATOM 4320 H HG2  . LYS A 1 295 ? -10.081 -16.200 13.490  1.00 137.86 389 A 1 
ATOM 4321 H HG3  . LYS A 1 295 ? -11.298 -16.560 14.441  1.00 137.86 389 A 1 
ATOM 4322 H HD2  . LYS A 1 295 ? -11.643 -18.528 13.352  1.00 159.15 389 A 1 
ATOM 4323 H HD3  . LYS A 1 295 ? -10.563 -18.141 12.237  1.00 159.15 389 A 1 
ATOM 4324 H HE2  . LYS A 1 295 ? -9.355  -19.422 13.602  1.00 180.32 389 A 1 
ATOM 4325 H HE3  . LYS A 1 295 ? -9.020  -17.967 14.147  1.00 180.32 389 A 1 
ATOM 4326 H HZ1  . LYS A 1 295 ? -10.524 -18.319 15.809  1.00 163.13 389 A 1 
ATOM 4327 H HZ2  . LYS A 1 295 ? -10.830 -19.645 15.312  1.00 163.13 389 A 1 
ATOM 4328 H HZ3  . LYS A 1 295 ? -9.519  -19.361 15.859  1.00 163.13 389 A 1 
ATOM 4329 N N    . ARG A 1 296 ? -14.675 -14.067 12.290  1.00 110.76 390 A 1 
ATOM 4330 C CA   . ARG A 1 296 ? -15.452 -13.354 11.309  1.00 102.30 390 A 1 
ATOM 4331 C C    . ARG A 1 296 ? -16.292 -12.201 11.856  1.00 94.91  390 A 1 
ATOM 4332 O O    . ARG A 1 296 ? -16.969 -11.529 11.070  1.00 107.40 390 A 1 
ATOM 4333 C CB   . ARG A 1 296 ? -16.291 -14.397 10.582  1.00 107.54 390 A 1 
ATOM 4334 C CG   . ARG A 1 296 ? -15.479 -15.557 10.038  1.00 123.02 390 A 1 
ATOM 4335 C CD   . ARG A 1 296 ? -14.618 -15.032 8.916   1.00 142.08 390 A 1 
ATOM 4336 N NE   . ARG A 1 296 ? -14.122 -16.062 8.009   1.00 132.77 390 A 1 
ATOM 4337 C CZ   . ARG A 1 296 ? -12.842 -16.275 7.726   1.00 141.93 390 A 1 
ATOM 4338 N NH1  . ARG A 1 296 ? -11.887 -15.535 8.276   1.00 136.06 390 A 1 
ATOM 4339 N NH2  . ARG A 1 296 ? -12.511 -17.232 6.872   1.00 168.85 390 A 1 
ATOM 4340 H H    . ARG A 1 296 ? -15.131 -14.619 12.766  1.00 132.67 390 A 1 
ATOM 4341 H HA   . ARG A 1 296 ? -14.840 -12.975 10.658  1.00 122.51 390 A 1 
ATOM 4342 H HB2  . ARG A 1 296 ? -16.947 -14.758 11.199  1.00 128.81 390 A 1 
ATOM 4343 H HB3  . ARG A 1 296 ? -16.741 -13.973 9.835   1.00 128.81 390 A 1 
ATOM 4344 H HG2  . ARG A 1 296 ? -14.906 -15.915 10.733  1.00 147.38 390 A 1 
ATOM 4345 H HG3  . ARG A 1 296 ? -16.070 -16.241 9.688   1.00 147.38 390 A 1 
ATOM 4346 H HD2  . ARG A 1 296 ? -15.139 -14.404 8.392   1.00 170.25 390 A 1 
ATOM 4347 H HD3  . ARG A 1 296 ? -13.849 -14.581 9.298   1.00 170.25 390 A 1 
ATOM 4348 H HE   . ARG A 1 296 ? -14.703 -16.569 7.628   1.00 159.08 390 A 1 
ATOM 4349 H HH11 . ARG A 1 296 ? -12.093 -14.908 8.828   1.00 163.03 390 A 1 
ATOM 4350 H HH12 . ARG A 1 296 ? -11.062 -15.685 8.084   1.00 163.03 390 A 1 
ATOM 4351 H HH21 . ARG A 1 296 ? -13.123 -17.717 6.512   1.00 202.38 390 A 1 
ATOM 4352 H HH22 . ARG A 1 296 ? -11.684 -17.377 6.688   1.00 202.38 390 A 1 
ATOM 4353 N N    . ARG A 1 297 ? -16.271 -11.953 13.160  1.00 85.98  391 A 1 
ATOM 4354 C CA   . ARG A 1 297 ? -16.937 -10.814 13.784  1.00 91.04  391 A 1 
ATOM 4355 C C    . ARG A 1 297 ? -15.991 -9.674  14.123  1.00 105.92 391 A 1 
ATOM 4356 O O    . ARG A 1 297 ? -14.804 -9.878  14.394  1.00 108.49 391 A 1 
ATOM 4357 C CB   . ARG A 1 297 ? -17.689 -11.176 15.067  1.00 90.29  391 A 1 
ATOM 4358 C CG   . ARG A 1 297 ? -18.745 -12.225 14.930  1.00 101.44 391 A 1
[truncated: 278,619 more chars]
