# Supplementary material for: Visualization of stepwise derepression of TFIIH in global genome nucleotide excision repair
Source: Sci Adv. 2026 Jul 23;12(30):eaeb3506. doi: 10.1126/sciadv.aeb3506 (PMC13394385; doi:10.1126/sciadv.aeb3506)
Supplement: Supplementary file 3 — Data S1 [file sciadv.aeb3506_data_s1.zip › templates/fold_tfiih_mat1_xpcc_dna_template_hits_chains_i_query_to_hit.json]

[{
 "name": "fold_tfiih_mat1_xpcc_dna_template_hit_0_chains_i.cif",
 "queryIndices": [
  666,
  563,
  552,
  641,
  478,
  488,
  695,
  542,
  499,
  517,
  684,
  617,
  704,
  731,
  626,
  800,
  580,
  749,
  790,
  781,
  758,
  607,
  565,
  668,
  472,
  647,
  558,
  536,
  689,
  494,
  682,
  515,
  501,
  710,
  623,
  806,
  628,
  733,
  784,
  747,
  578,
  601,
  752,
  779,
  519,
  686,
  497,
  693,
  540,
  490,
  476,
  554,
  643,
  561,
  783,
  756,
  605,
  582,
  751,
  788,
  729,
  624,
  802,
  825,
  619,
  706,
  503,
  680,
  513,
  492,
  538,
  691,
  645,
  556,
  474,
  567,
  670,
  754,
  777,
  786,
  745,
  576,
  804,
  630,
  735,
  708,
  621,
  810,
  721,
  632,
  611,
  714,
  817,
  764,
  597,
  775,
  796,
  590,
  743,
  546,
  651,
  468,
  656,
  569,
  463,
  505,
  527,
  678,
  482,
  701,
  532,
  638,
  727,
  812,
  823,
  716,
  613,
  769,
  595,
  762,
  737,
  584,
  794,
  466,
  653,
  548,
  457,
  575,
  672,
  521,
  511,
  530,
  699,
  484,
  798,
  588,
  741,
  766,
  599,
  773,
  609,
  712,
  819,
  808,
  723,
  634,
  703,
  534,
  480,
  525,
  676,
  507,
  461,
  571,
  470,
  544,
  649,
  739,
  586,
  792,
  771,
  593,
  760,
  718,
  615,
  636,
  725,
  814,
  486,
  528,
  697,
  509,
  674,
  523,
  573,
  459,
  655,
  550,
  464,
  559,
  646,
  473,
  669,
  564,
  500,
  514,
  683,
  495,
  688,
  537,
  732,
  629,
  807,
  622,
  711,
  778,
  753,
  600,
  579,
  746,
  785,
  479,
  640,
  553,
  562,
  667,
  685,
  516,
  498,
  543,
  694,
  489,
  801,
  627,
  730,
  705,
  616,
  606,
  759,
  780,
  791,
  748,
  581,
  690,
  539,
  493,
  512,
  681,
  502,
  671,
  566,
  475,
  557,
  644,
  577,
  744,
  787,
  776,
  755,
  602,
  620,
  709,
  734,
  631,
  805,
  491,
  541,
  692,
  496,
  687,
  518,
  560,
  665,
  642,
  555,
  477,
  789,
  750,
  583,
  604,
  757,
  782,
  707,
  618,
  824,
  803,
  625,
  728,
  612,
  717,
  822,
  813,
  726,
  639,
  795,
  585,
  736,
  763,
  594,
  768,
  574,
  456,
  549,
  652,
  467,
  485,
  698,
  531,
  510,
  520,
  673,
  816,
  715,
  610,
  633,
  720,
  811,
  742,
  591,
  797,
  774,
  596,
  765,
  462,
  568,
  657,
  469,
  650,
  547,
  533,
  700,
  483,
  679,
  526,
  504,
  761,
  592,
  770,
  793,
  587,
  738,
  815,
  724,
  637,
  614,
  719,
  820,
  522,
  675,
  508,
  696,
  529,
  487,
  465,
  551,
  654,
  458,
  572,
  772,
  598,
  767,
  740,
  589,
  799,
  635,
  722,
  809,
  818,
  713,
  608,
  506,
  677,
  524,
  481,
  535,
  702,
  648,
  545,
  471,
  570,
  460
 ],
 "templateIndices": [
  524,
  422,
  410,
  506,
  322,
  332,
  554,
  400,
  344,
  370,
  542,
  482,
  563,
  590,
  491,
  660,
  439,
  609,
  650,
  641,
  618,
  465,
  424,
  526,
  316,
  512,
  417,
  389,
  548,
  339,
  540,
  368,
  346,
  569,
  488,
  666,
  493,
  592,
  644,
  607,
  437,
  460,
  612,
  639,
  372,
  544,
  342,
  552,
  393,
  335,
  320,
  413,
  508,
  420,
  643,
  616,
  463,
  441,
  611,
  648,
  588,
  489,
  662,
  684,
  484,
  565,
  348,
  538,
  366,
  337,
  391,
  550,
  510,
  415,
  318,
  426,
  528,
  614,
  637,
  646,
  605,
  435,
  664,
  495,
  594,
  567,
  486,
  670,
  580,
  497,
  469,
  573,
  677,
  624,
  456,
  635,
  656,
  449,
  602,
  404,
  516,
  312,
  521,
  428,
  307,
  358,
  380,
  536,
  326,
  560,
  385,
  503,
  586,
  672,
  682,
  575,
  471,
  629,
  454,
  622,
  596,
  443,
  654,
  310,
  518,
  406,
  301,
  434,
  530,
  374,
  364,
  383,
  558,
  328,
  658,
  447,
  600,
  626,
  458,
  633,
  467,
  571,
  679,
  668,
  582,
  499,
  562,
  387,
  324,
  378,
  534,
  360,
  305,
  430,
  314,
  402,
  514,
  598,
  445,
  652,
  631,
  452,
  620,
  577,
  480,
  501,
  584,
  674,
  330,
  381,
  556,
  362,
  532,
  376,
  432,
  303,
  520,
  408,
  308,
  418,
  511,
  317,
  527,
  423,
  345,
  367,
  541,
  340,
  547,
  390,
  591,
  494,
  667,
  487,
  570,
  638,
  613,
  459,
  438,
  606,
  645,
  323,
  505,
  412,
  421,
  525,
  543,
  369,
  343,
  401,
  553,
  333,
  661,
  492,
  589,
  564,
  481,
  464,
  619,
  640,
  651,
  608,
  440,
  549,
  392,
  338,
  365,
  539,
  347,
  529,
  425,
  319,
  416,
  509,
  436,
  603,
  647,
  636,
  615,
  461,
  485,
  568,
  593,
  496,
  665,
  336,
  399,
  551,
  341,
  545,
  371,
  419,
  523,
  507,
  414,
  321,
  649,
  610,
  442,
  462,
  617,
  642,
  566,
  483,
  683,
  663,
  490,
  587,
  470,
  576,
  681,
  673,
  585,
  504,
  655,
  444,
  595,
  623,
  453,
  628,
  433,
  300,
  407,
  517,
  311,
  329,
  557,
  384,
  363,
  373,
  531,
  676,
  574,
  468,
  498,
  579,
  671,
  601,
  450,
  657,
  634,
  455,
  625,
  306,
  427,
  522,
  313,
  515,
  405,
  386,
  559,
  327,
  537,
  379,
  357,
  621,
  451,
  630,
  653,
  446,
  597,
  675,
  583,
  502,
  479,
  578,
  680,
  375,
  533,
  361,
  555,
  382,
  331,
  309,
  409,
  519,
  302,
  431,
  632,
  457,
  627,
  599,
  448,
  659,
  500,
  581,
  669,
  678,
  572,
  466,
  359,
  535,
  377,
  325,
  388,
  561,
  513,
  403,
  315,
  429,
  304
 ]
}
,{
 "name": "fold_tfiih_mat1_xpcc_dna_template_hit_1_chains_i.cif",
 "queryIndices": [
  62,
  151,
  140,
  186,
  161,
  100,
  205,
  214,
  127,
  224,
  73,
  256,
  82,
  251,
  56,
  145,
  138,
  188,
  167,
  98,
  203,
  208,
  230,
  79,
  84,
  253,
  262,
  163,
  184,
  142,
  149,
  60,
  249,
  80,
  258,
  75,
  226,
  125,
  212,
  207,
  102,
  165,
  190,
  136,
  147,
  58,
  260,
  255,
  86,
  77,
  228,
  123,
  210,
  201,
  96,
  220,
  199,
  110,
  241,
  88,
  266,
  67,
  234,
  47,
  134,
  157,
  52,
  171,
  176,
  218,
  193,
  104,
  247,
  94,
  69,
  236,
  41,
  128,
  155,
  173,
  182,
  232,
  65,
  264,
  90,
  243,
  108,
  197,
  222,
  178,
  169,
  54,
  159,
  132,
  45,
  238,
  71,
  92,
  245,
  106,
  195,
  216,
  180,
  175,
  48,
  153,
  130,
  43,
  139,
  57,
  144,
  166,
  189,
  209,
  99,
  202,
  85,
  252,
  263,
  231,
  78,
  141,
  63,
  150,
  160,
  187,
  215,
  126,
  101,
  204,
  257,
  83,
  250,
  225,
  72,
  191,
  164,
  146,
  59,
  137,
  76,
  229,
  261,
  254,
  87,
  200,
  97,
  122,
  211,
  185,
  162,
  148,
  61,
  143,
  74,
  227,
  248,
  81,
  259,
  206,
  103,
  124,
  213,
  192,
  105,
  219,
  68,
  237,
  246,
  95,
  154,
  51,
  40,
  129,
  183,
  172,
  198,
  111,
  221,
  66,
  235,
  240,
  89,
  156,
  53,
  46,
  135,
  177,
  170,
  93,
  244,
  239,
  70,
  217,
  112,
  107,
  194,
  174,
  181,
  131,
  42,
  49,
  152,
  265,
  91,
  242,
  233,
  64,
  223,
  109,
  196,
  168,
  179,
  133,
  44,
  55,
  158
 ],
 "templateIndices": [
  65,
  148,
  137,
  183,
  158,
  106,
  213,
  237,
  124,
  247,
  79,
  282,
  88,
  277,
  59,
  142,
  135,
  185,
  164,
  104,
  211,
  216,
  256,
  85,
  90,
  279,
  288,
  160,
  181,
  139,
  146,
  63,
  275,
  86,
  284,
  81,
  249,
  122,
  235,
  215,
  108,
  162,
  187,
  133,
  144,
  61,
  286,
  281,
  92,
  83,
  254,
  120,
  218,
  209,
  102,
  243,
  207,
  116,
  267,
  94,
  292,
  73,
  260,
  51,
  131,
  154,
  55,
  168,
  173,
  241,
  190,
  110,
  273,
  100,
  75,
  262,
  45,
  125,
  152,
  170,
  179,
  258,
  68,
  290,
  96,
  269,
  114,
  205,
  245,
  175,
  166,
  57,
  156,
  129,
  49,
  264,
  77,
  98,
  271,
  112,
  203,
  239,
  177,
  172,
  52,
  150,
  127,
  47,
  136,
  60,
  141,
  163,
  186,
  217,
  105,
  210,
  91,
  278,
  289,
  257,
  84,
  138,
  66,
  147,
  157,
  184,
  238,
  123,
  107,
  212,
  283,
  89,
  276,
  248,
  78,
  188,
  161,
  143,
  62,
  134,
  82,
  255,
  287,
  280,
  93,
  208,
  103,
  119,
  219,
  182,
  159,
  145,
  64,
  140,
  80,
  250,
  274,
  87,
  285,
  214,
  109,
  121,
  236,
  189,
  111,
  242,
  74,
  263,
  272,
  101,
  151,
  54,
  44,
  126,
  180,
  169,
  206,
  117,
  244,
  69,
  261,
  266,
  95,
  153,
  56,
  50,
  132,
  174,
  167,
  99,
  270,
  265,
  76,
  240,
  118,
  113,
  202,
  171,
  178,
  128,
  46,
  53,
  149,
  291,
  97,
  268,
  259,
  67,
  246,
  115,
  204,
  165,
  176,
  130,
  48,
  58,
  155
 ]
}
,{
 "name": "fold_tfiih_mat1_xpcc_dna_template_hit_2_chains_i.cif",
 "queryIndices": [
  563,
  666,
  478,
  641,
  552,
  542,
  695,
  488,
  684,
  517,
  499,
  704,
  617,
  626,
  731,
  800,
  749,
  580,
  790,
  781,
  607,
  758,
  668,
  565,
  558,
  647,
  472,
  494,
  689,
  536,
  501,
  515,
  682,
  623,
  710,
  806,
  733,
  628,
  784,
  578,
  747,
  752,
  601,
  779,
  497,
  686,
  519,
  490,
  540,
  693,
  643,
  554,
  476,
  561,
  783,
  605,
  756,
  751,
  582,
  788,
  624,
  729,
  802,
  825,
  706,
  619,
  513,
  680,
  503,
  691,
  538,
  492,
  474,
  556,
  645,
  670,
  567,
  754,
  777,
  786,
  576,
  745,
  804,
  735,
  630,
  621,
  708,
  810,
  632,
  721,
  714,
  611,
  817,
  597,
  764,
  775,
  796,
  743,
  590,
  468,
  651,
  546,
  463,
  569,
  656,
  678,
  527,
  505,
  532,
  701,
  482,
  727,
  638,
  812,
  823,
  613,
  716,
  769,
  762,
  595,
  584,
  737,
  794,
  548,
  653,
  466,
  575,
  457,
  511,
  521,
  672,
  484,
  699,
  530,
  798,
  741,
  588,
  599,
  766,
  773,
  712,
  609,
  819,
  808,
  634,
  723,
  480,
  534,
  703,
  507,
  676,
  525,
  571,
  461,
  649,
  544,
  470,
  586,
  739,
  792,
  771,
  760,
  593,
  615,
  718,
  725,
  636,
  814,
  697,
  528,
  486,
  523,
  674,
  509,
  459,
  573,
  464,
  550,
  655,
  473,
  646,
  559,
  564,
  669,
  683,
  514,
  500,
  537,
  688,
  495,
  629,
  732,
  807,
  711,
  622,
  778,
  600,
  753,
  746,
  579,
  785,
  553,
  640,
  479,
  667,
  562,
  498,
  516,
  685,
  489,
  694,
  543,
  801,
  730,
  627,
  616,
  705,
  759,
  606,
  780,
  791,
  581,
  748,
  493,
  539,
  690,
  502,
  681,
  512,
  566,
  671,
  644,
  557,
  475,
  744,
  577,
  787,
  776,
  602,
  755,
  709,
  620,
  631,
  734,
  805,
  692,
  541,
  491,
  518,
  687,
  496,
  665,
  560,
  477,
  555,
  642,
  789,
  583,
  750,
  757,
  604,
  782,
  618,
  707,
  824,
  803,
  728,
  625,
  717,
  612,
  822,
  813,
  639,
  726,
  795,
  736,
  585,
  594,
  763,
  768,
  456,
  574,
  467,
  652,
  549,
  531,
  698,
  485,
  673,
  520,
  510,
  816,
  610,
  715,
  720,
  633,
  811,
  591,
  742,
  797,
  774,
  765,
  596,
  657,
  568,
  462,
  547,
  650,
  469,
  483,
  700,
  533,
  504,
  526,
  679,
  592,
  761,
  770,
  793,
  738,
  587,
  815,
  637,
  724,
  719,
  614,
  820,
  508,
  675,
  522,
  487,
  529,
  696,
  654,
  551,
  465,
  572,
  458,
  772,
  767,
  598,
  589,
  740,
  799,
  722,
  635,
  809,
  818,
  608,
  713,
  524,
  677,
  506,
  702,
  535,
  481,
  471,
  545,
  648,
  460,
  570
 ],
 "templateIndices": [
  422,
  524,
  322,
  506,
  410,
  400,
  554,
  332,
  542,
  370,
  344,
  563,
  482,
  491,
  590,
  660,
  609,
  439,
  650,
  641,
  465,
  618,
  526,
  424,
  417,
  512,
  316,
  339,
  548,
  389,
  346,
  368,
  540,
  488,
  569,
  666,
  592,
  493,
  644,
  437,
  607,
  612,
  460,
  639,
  342,
  544,
  372,
  335,
  393,
  552,
  508,
  413,
  320,
  420,
  643,
  463,
  616,
  611,
  441,
  648,
  489,
  588,
  662,
  684,
  565,
  484,
  366,
  538,
  348,
  550,
  391,
  337,
  318,
  415,
  510,
  528,
  426,
  614,
  637,
  646,
  435,
  605,
  664,
  594,
  495,
  486,
  567,
  670,
  497,
  580,
  573,
  469,
  677,
  456,
  624,
  635,
  656,
  602,
  449,
  312,
  516,
  404,
  307,
  428,
  521,
  536,
  380,
  358,
  385,
  560,
  326,
  586,
  503,
  672,
  682,
  471,
  575,
  629,
  622,
  454,
  443,
  596,
  654,
  406,
  518,
  310,
  434,
  301,
  364,
  374,
  530,
  328,
  558,
  383,
  658,
  600,
  447,
  458,
  626,
  633,
  571,
  467,
  679,
  668,
  499,
  582,
  324,
  387,
  562,
  360,
  534,
  378,
  430,
  305,
  514,
  402,
  314,
  445,
  598,
  652,
  631,
  620,
  452,
  480,
  577,
  584,
  501,
  674,
  556,
  381,
  330,
  376,
  532,
  362,
  303,
  432,
  308,
  408,
  520,
  317,
  511,
  418,
  423,
  527,
  541,
  367,
  345,
  390,
  547,
  340,
  494,
  591,
  667,
  570,
  487,
  638,
  459,
  613,
  606,
  438,
  645,
  412,
  505,
  323,
  525,
  421,
  343,
  369,
  543,
  333,
  553,
  401,
  661,
  589,
  492,
  481,
  564,
  619,
  464,
  640,
  651,
  440,
  608,
  338,
  392,
  549,
  347,
  539,
  365,
  425,
  529,
  509,
  416,
  319,
  603,
  436,
  647,
  636,
  461,
  615,
  568,
  485,
  496,
  593,
  665,
  551,
  399,
  336,
  371,
  545,
  341,
  523,
  419,
  321,
  414,
  507,
  649,
  442,
  610,
  617,
  462,
  642,
  483,
  566,
  683,
  663,
  587,
  490,
  576,
  470,
  681,
  673,
  504,
  585,
  655,
  595,
  444,
  453,
  623,
  628,
  300,
  433,
  311,
  517,
  407,
  384,
  557,
  329,
  531,
  373,
  363,
  676,
  468,
  574,
  579,
  498,
  671,
  450,
  601,
  657,
  634,
  625,
  455,
  522,
  427,
  306,
  405,
  515,
  313,
  327,
  559,
  386,
  357,
  379,
  537,
  451,
  621,
  630,
  653,
  597,
  446,
  675,
  502,
  583,
  578,
  479,
  680,
  361,
  533,
  375,
  331,
  382,
  555,
  519,
  409,
  309,
  431,
  302,
  632,
  627,
  457,
  448,
  599,
  659,
  581,
  500,
  669,
  678,
  466,
  572,
  377,
  535,
  359,
  561,
  388,
  325,
  315,
  403,
  513,
  304,
  429
 ]
}
,{
 "name": "fold_tfiih_mat1_xpcc_dna_template_hit_3_chains_i.cif",
 "queryIndices": [
  152,
  132,
  159,
  131,
  181,
  169,
  178,
  174,
  119,
  222,
  107,
  194,
  217,
  108,
  197,
  243,
  264,
  239,
  244,
  232,
  130,
  158,
  133,
  153,
  175,
  179,
  168,
  180,
  196,
  216,
  195,
  106,
  223,
  233,
  245,
  238,
  265,
  242,
  172,
  176,
  171,
  183,
  129,
  157,
  134,
  154,
  234,
  246,
  237,
  241,
  199,
  110,
  219,
  192,
  105,
  220,
  182,
  170,
  177,
  173,
  155,
  135,
  156,
  128,
  240,
  236,
  247,
  235,
  221,
  193,
  104,
  218,
  198,
  122,
  211,
  102,
  207,
  125,
  212,
  200,
  261,
  254,
  226,
  249,
  258,
  229,
  149,
  137,
  146,
  142,
  184,
  164,
  191,
  163,
  201,
  213,
  124,
  206,
  103,
  210,
  123,
  228,
  259,
  248,
  227,
  260,
  255,
  143,
  147,
  136,
  148,
  162,
  190,
  165,
  185,
  231,
  251,
  256,
  224,
  252,
  263,
  202,
  127,
  214,
  205,
  120,
  209,
  161,
  189,
  166,
  186,
  140,
  144,
  139,
  151,
  253,
  262,
  225,
  250,
  257,
  230,
  121,
  208,
  204,
  126,
  215,
  203,
  187,
  167,
  188,
  160,
  150,
  138,
  145,
  141
 ],
 "templateIndices": [
  55,
  35,
  62,
  34,
  84,
  72,
  81,
  77,
  22,
  151,
  19,
  108,
  146,
  20,
  111,
  175,
  196,
  171,
  176,
  164,
  33,
  61,
  36,
  56,
  78,
  82,
  71,
  83,
  110,
  145,
  109,
  18,
  152,
  165,
  177,
  170,
  197,
  174,
  75,
  79,
  74,
  86,
  32,
  60,
  37,
  57,
  166,
  178,
  169,
  173,
  113,
  21,
  148,
  95,
  17,
  149,
  85,
  73,
  80,
  76,
  58,
  38,
  59,
  31,
  172,
  168,
  179,
  167,
  150,
  96,
  16,
  147,
  112,
  25,
  125,
  14,
  121,
  28,
  141,
  114,
  193,
  186,
  155,
  181,
  190,
  161,
  52,
  40,
  49,
  45,
  87,
  67,
  94,
  66,
  115,
  142,
  27,
  120,
  15,
  124,
  26,
  160,
  191,
  180,
  156,
  192,
  187,
  46,
  50,
  39,
  51,
  65,
  93,
  68,
  88,
  163,
  183,
  188,
  153,
  184,
  195,
  116,
  30,
  143,
  119,
  23,
  123,
  64,
  92,
  69,
  89,
  43,
  47,
  42,
  54,
  185,
  194,
  154,
  182,
  189,
  162,
  24,
  122,
  118,
  29,
  144,
  117,
  90,
  70,
  91,
  63,
  53,
  41,
  48,
  44
 ]
}
]
