# Supplementary material for: Visualization of stepwise derepression of TFIIH in global genome nucleotide excision repair
Source: Sci Adv. 2026 Jul 23;12(30):eaeb3506. doi: 10.1126/sciadv.aeb3506 (PMC13394385; doi:10.1126/sciadv.aeb3506)
Supplement: Supplementary file 3 — Data S1 [file sciadv.aeb3506_data_s1.zip › templates/fold_tfiih_mat1_xpcc_dna_template_hits_chains_j_query_to_hit.json]

[{
 "name": "fold_tfiih_mat1_xpcc_dna_template_hit_0_chains_j.cif",
 "queryIndices": [
  364,
  151,
  62,
  375,
  140,
  37,
  321,
  186,
  19,
  346,
  161,
  8,
  310,
  205,
  388,
  301,
  214,
  127,
  283,
  224,
  73,
  256,
  251,
  362,
  145,
  56,
  369,
  138,
  35,
  327,
  188,
  21,
  348,
  167,
  14,
  304,
  203,
  386,
  299,
  208,
  285,
  230,
  79,
  253,
  344,
  163,
  10,
  323,
  184,
  17,
  373,
  142,
  39,
  366,
  149,
  60,
  258,
  249,
  80,
  281,
  226,
  75,
  390,
  303,
  212,
  125,
  308,
  207,
  350,
  165,
  12,
  325,
  190,
  23,
  371,
  136,
  33,
  360,
  147,
  58,
  255,
  86,
  287,
  228,
  77,
  384,
  297,
  210,
  123,
  306,
  201,
  398,
  295,
  220,
  117,
  405,
  316,
  199,
  110,
  273,
  234,
  67,
  381,
  134,
  47,
  358,
  52,
  336,
  171,
  2,
  331,
  176,
  25,
  392,
  289,
  218,
  403,
  314,
  193,
  268,
  247,
  94,
  279,
  69,
  379,
  128,
  41,
  50,
  342,
  173,
  4,
  333,
  182,
  31,
  275,
  232,
  65,
  90,
  407,
  318,
  197,
  396,
  293,
  222,
  119,
  329,
  178,
  27,
  338,
  169,
  356,
  159,
  54,
  383,
  132,
  45,
  277,
  71,
  92,
  270,
  195,
  312,
  401,
  216,
  291,
  394,
  335,
  180,
  29,
  175,
  6,
  354,
  153,
  48,
  377,
  130,
  43,
  34,
  139,
  368,
  57,
  144,
  363,
  15,
  166,
  349,
  20,
  189,
  326,
  120,
  209,
  298,
  387,
  202,
  305,
  408,
  252,
  78,
  231,
  284,
  36,
  374,
  63,
  150,
  365,
  9,
  160,
  347,
  18,
  187,
  320,
  126,
  215,
  300,
  389,
  204,
  311,
  250,
  257,
  72,
  225,
  282,
  22,
  191,
  324,
  13,
  164,
  351,
  59,
  146,
  361,
  32,
  137,
  370,
  76,
  229,
  286,
  254,
  200,
  307,
  122,
  211,
  296,
  385,
  16,
  185,
  322,
  11,
  162,
  345,
  61,
  148,
  367,
  372,
  143,
  38,
  74,
  227,
  280,
  81,
  248,
  259,
  206,
  309,
  124,
  213,
  302,
  391,
  402,
  315,
  192,
  393,
  288,
  219,
  278,
  68,
  269,
  246,
  95,
  353,
  154,
  51,
  378,
  129,
  40,
  332,
  183,
  30,
  343,
  172,
  5,
  404,
  317,
  198,
  111,
  399,
  294,
  221,
  272,
  235,
  66,
  267,
  359,
  53,
  380,
  135,
  46,
  330,
  177,
  24,
  337,
  170,
  3,
  93,
  271,
  70,
  276,
  112,
  217,
  290,
  395,
  194,
  313,
  400,
  7,
  174,
  341,
  28,
  181,
  334,
  42,
  131,
  376,
  49,
  152,
  355,
  91,
  64,
  233,
  274,
  397,
  292,
  223,
  118,
  109,
  196,
  406,
  319,
  339,
  168,
  1,
  328,
  179,
  26,
  382,
  133,
  44,
  357,
  158,
  55
 ],
 "templateIndices": [
  323,
  132,
  69,
  334,
  122,
  44,
  282,
  164,
  26,
  306,
  139,
  15,
  271,
  183,
  347,
  262,
  192,
  109,
  244,
  202,
  80,
  224,
  219,
  321,
  126,
  63,
  328,
  120,
  42,
  288,
  166,
  28,
  308,
  145,
  21,
  265,
  181,
  345,
  260,
  186,
  246,
  208,
  86,
  221,
  304,
  141,
  17,
  284,
  162,
  24,
  332,
  123,
  46,
  325,
  130,
  67,
  226,
  217,
  87,
  242,
  204,
  82,
  349,
  264,
  190,
  107,
  269,
  185,
  310,
  143,
  19,
  286,
  168,
  30,
  330,
  118,
  40,
  319,
  128,
  65,
  223,
  89,
  248,
  206,
  84,
  343,
  258,
  188,
  105,
  267,
  179,
  357,
  256,
  198,
  100,
  364,
  277,
  177,
  97,
  234,
  212,
  74,
  340,
  116,
  54,
  317,
  59,
  297,
  149,
  9,
  292,
  154,
  32,
  351,
  250,
  196,
  362,
  275,
  171,
  229,
  215,
  94,
  240,
  76,
  338,
  110,
  48,
  57,
  302,
  151,
  11,
  294,
  160,
  38,
  236,
  210,
  72,
  90,
  366,
  279,
  175,
  355,
  254,
  200,
  102,
  290,
  156,
  34,
  299,
  147,
  315,
  137,
  61,
  342,
  114,
  52,
  238,
  78,
  92,
  231,
  173,
  273,
  360,
  194,
  252,
  353,
  296,
  158,
  36,
  153,
  13,
  313,
  134,
  55,
  336,
  112,
  50,
  41,
  121,
  327,
  64,
  125,
  322,
  22,
  144,
  309,
  27,
  167,
  287,
  103,
  187,
  259,
  346,
  180,
  266,
  367,
  220,
  85,
  209,
  245,
  43,
  333,
  70,
  131,
  324,
  16,
  138,
  307,
  25,
  165,
  281,
  108,
  193,
  261,
  348,
  182,
  272,
  218,
  225,
  79,
  203,
  243,
  29,
  169,
  285,
  20,
  142,
  311,
  66,
  127,
  320,
  39,
  119,
  329,
  83,
  207,
  247,
  222,
  178,
  268,
  104,
  189,
  257,
  344,
  23,
  163,
  283,
  18,
  140,
  305,
  68,
  129,
  326,
  331,
  124,
  45,
  81,
  205,
  241,
  88,
  216,
  227,
  184,
  270,
  106,
  191,
  263,
  350,
  361,
  276,
  170,
  352,
  249,
  197,
  239,
  75,
  230,
  214,
  95,
  312,
  135,
  58,
  337,
  111,
  47,
  293,
  161,
  37,
  303,
  150,
  12,
  363,
  278,
  176,
  98,
  358,
  255,
  199,
  233,
  213,
  73,
  228,
  318,
  60,
  339,
  117,
  53,
  291,
  155,
  31,
  298,
  148,
  10,
  93,
  232,
  77,
  237,
  99,
  195,
  251,
  354,
  172,
  274,
  359,
  14,
  152,
  301,
  35,
  159,
  295,
  49,
  113,
  335,
  56,
  133,
  314,
  91,
  71,
  211,
  235,
  356,
  253,
  201,
  101,
  96,
  174,
  365,
  280,
  300,
  146,
  8,
  289,
  157,
  33,
  341,
  115,
  51,
  316,
  136,
  62
 ]
}
,{
 "name": "fold_tfiih_mat1_xpcc_dna_template_hit_1_chains_j.cif",
 "queryIndices": [
  21,
  66,
  9,
  18,
  69,
  14,
  56,
  36,
  63,
  24,
  4,
  31,
  3,
  53,
  41,
  50,
  46,
  15,
  68,
  19,
  8,
  67,
  20,
  62,
  37,
  57,
  2,
  30,
  5,
  25,
  47,
  51,
  40,
  52,
  61,
  38,
  58,
  71,
  12,
  16,
  64,
  11,
  23,
  44,
  48,
  43,
  55,
  1,
  29,
  6,
  26,
  59,
  39,
  60,
  32,
  22,
  10,
  65,
  17,
  13,
  70,
  54,
  42,
  49,
  45,
  27,
  7,
  28,
  0
 ],
 "templateIndices": [
  21,
  63,
  9,
  18,
  66,
  14,
  53,
  33,
  60,
  24,
  4,
  31,
  3,
  50,
  38,
  47,
  43,
  15,
  65,
  19,
  8,
  64,
  20,
  59,
  34,
  54,
  2,
  30,
  5,
  25,
  44,
  48,
  37,
  49,
  58,
  35,
  55,
  68,
  12,
  16,
  61,
  11,
  23,
  41,
  45,
  40,
  52,
  1,
  29,
  6,
  26,
  56,
  36,
  57,
  32,
  22,
  10,
  62,
  17,
  13,
  67,
  51,
  39,
  46,
  42,
  27,
  7,
  28,
  0
 ]
}
,{
 "name": "fold_tfiih_mat1_xpcc_dna_template_hit_2_chains_j.cif",
 "queryIndices": [
  21,
  66,
  9,
  18,
  69,
  14,
  56,
  36,
  63,
  24,
  4,
  31,
  72,
  3,
  53,
  41,
  50,
  46,
  15,
  68,
  19,
  8,
  67,
  20,
  62,
  37,
  57,
  2,
  30,
  5,
  25,
  47,
  51,
  40,
  52,
  61,
  38,
  58,
  71,
  12,
  16,
  64,
  11,
  23,
  44,
  48,
  43,
  55,
  1,
  29,
  6,
  26,
  59,
  39,
  60,
  32,
  22,
  10,
  65,
  17,
  13,
  70,
  54,
  42,
  49,
  45,
  27,
  7,
  28,
  0
 ],
 "templateIndices": [
  21,
  63,
  9,
  18,
  66,
  14,
  53,
  33,
  60,
  24,
  4,
  31,
  69,
  3,
  50,
  38,
  47,
  43,
  15,
  65,
  19,
  8,
  64,
  20,
  59,
  34,
  54,
  2,
  30,
  5,
  25,
  44,
  48,
  37,
  49,
  58,
  35,
  55,
  68,
  12,
  16,
  61,
  11,
  23,
  41,
  45,
  40,
  52,
  1,
  29,
  6,
  26,
  56,
  36,
  57,
  32,
  22,
  10,
  62,
  17,
  13,
  67,
  51,
  39,
  46,
  42,
  27,
  7,
  28,
  0
 ]
}
,{
 "name": "fold_tfiih_mat1_xpcc_dna_template_hit_3_chains_j.cif",
 "queryIndices": [
  21,
  66,
  9,
  18,
  69,
  14,
  56,
  36,
  63,
  24,
  4,
  31,
  3,
  53,
  41,
  50,
  46,
  15,
  68,
  19,
  8,
  67,
  20,
  62,
  37,
  57,
  2,
  30,
  5,
  25,
  47,
  51,
  40,
  52,
  61,
  38,
  58,
  12,
  16,
  64,
  11,
  23,
  44,
  48,
  43,
  55,
  1,
  29,
  6,
  26,
  59,
  39,
  60,
  32,
  22,
  10,
  65,
  17,
  13,
  54,
  42,
  49,
  45,
  27,
  7,
  28,
  0
 ],
 "templateIndices": [
  97,
  139,
  85,
  94,
  142,
  90,
  129,
  109,
  136,
  100,
  80,
  107,
  79,
  126,
  114,
  123,
  119,
  91,
  141,
  95,
  84,
  140,
  96,
  135,
  110,
  130,
  78,
  106,
  81,
  101,
  120,
  124,
  113,
  125,
  134,
  111,
  131,
  88,
  92,
  137,
  87,
  99,
  117,
  121,
  116,
  128,
  77,
  105,
  82,
  102,
  132,
  112,
  133,
  108,
  98,
  86,
  138,
  93,
  89,
  127,
  115,
  122,
  118,
  103,
  83,
  104,
  76
 ]
}
]
