# Supplementary material for: Visualization of stepwise derepression of TFIIH in global genome nucleotide excision repair
Source: Sci Adv. 2026 Jul 23;12(30):eaeb3506. doi: 10.1126/sciadv.aeb3506 (PMC13394385; doi:10.1126/sciadv.aeb3506)
Supplement: Supplementary file 3 — Data S1 [file sciadv.aeb3506_data_s1.zip › templates/fold_tfiih_mat1_xpcc_dna_template_hits_chains_h_query_to_hit.json]

[{
 "name": "fold_tfiih_mat1_xpcc_dna_template_hit_0_chains_h.cif",
 "queryIndices": [
  66,
  9,
  21,
  69,
  14,
  18,
  36,
  56,
  35,
  63,
  4,
  24,
  72,
  3,
  31,
  41,
  53,
  46,
  50,
  19,
  15,
  68,
  20,
  8,
  67,
  62,
  34,
  57,
  37,
  30,
  2,
  73,
  25,
  5,
  51,
  47,
  52,
  40,
  61,
  33,
  58,
  38,
  16,
  71,
  12,
  23,
  64,
  11,
  48,
  44,
  55,
  43,
  29,
  74,
  26,
  6,
  39,
  59,
  32,
  60,
  10,
  65,
  22,
  13,
  70,
  17,
  42,
  54,
  45,
  49,
  7,
  76,
  27,
  75,
  28
 ],
 "templateIndices": [
  65,
  8,
  20,
  68,
  13,
  17,
  35,
  55,
  34,
  62,
  3,
  23,
  71,
  2,
  30,
  40,
  52,
  45,
  49,
  18,
  14,
  67,
  19,
  7,
  66,
  61,
  33,
  56,
  36,
  29,
  1,
  72,
  24,
  4,
  50,
  46,
  51,
  39,
  60,
  32,
  57,
  37,
  15,
  70,
  11,
  22,
  63,
  10,
  47,
  43,
  54,
  42,
  28,
  73,
  25,
  5,
  38,
  58,
  31,
  59,
  9,
  64,
  21,
  12,
  69,
  16,
  41,
  53,
  44,
  48,
  6,
  75,
  26,
  74,
  27
 ]
}
,{
 "name": "fold_tfiih_mat1_xpcc_dna_template_hit_1_chains_h.cif",
 "queryIndices": [
  66,
  9,
  21,
  69,
  14,
  18,
  36,
  56,
  35,
  63,
  79,
  4,
  24,
  83,
  72,
  3,
  31,
  84,
  41,
  53,
  46,
  50,
  19,
  15,
  68,
  20,
  8,
  67,
  62,
  34,
  57,
  37,
  85,
  30,
  2,
  73,
  82,
  25,
  5,
  78,
  51,
  47,
  52,
  40,
  61,
  33,
  58,
  38,
  16,
  71,
  12,
  23,
  64,
  11,
  48,
  44,
  55,
  43,
  29,
  74,
  1,
  26,
  81,
  77,
  6,
  39,
  59,
  32,
  60,
  10,
  65,
  22,
  13,
  70,
  17,
  42,
  54,
  45,
  49,
  7,
  76,
  80,
  27,
  0,
  75,
  28
 ],
 "templateIndices": [
  140,
  82,
  94,
  143,
  87,
  91,
  110,
  130,
  109,
  137,
  153,
  77,
  97,
  157,
  146,
  76,
  105,
  158,
  115,
  127,
  120,
  124,
  92,
  88,
  142,
  93,
  81,
  141,
  136,
  108,
  131,
  111,
  159,
  104,
  75,
  147,
  156,
  98,
  78,
  152,
  125,
  121,
  126,
  114,
  135,
  107,
  132,
  112,
  89,
  145,
  85,
  96,
  138,
  84,
  122,
  118,
  129,
  117,
  103,
  148,
  74,
  99,
  155,
  151,
  79,
  113,
  133,
  106,
  134,
  83,
  139,
  95,
  86,
  144,
  90,
  116,
  128,
  119,
  123,
  80,
  150,
  154,
  101,
  73,
  149,
  102
 ]
}
,{
 "name": "fold_tfiih_mat1_xpcc_dna_template_hit_2_chains_h.cif",
 "queryIndices": [
  29,
  6,
  26,
  24,
  4,
  31,
  3,
  12,
  16,
  11,
  35,
  23,
  21,
  33,
  9,
  18,
  14,
  27,
  7,
  28,
  30,
  5,
  25,
  34,
  22,
  10,
  17,
  13,
  15,
  19,
  8,
  20,
  32
 ],
 "templateIndices": [
  29,
  6,
  26,
  24,
  4,
  31,
  3,
  12,
  16,
  11,
  35,
  23,
  21,
  33,
  9,
  18,
  14,
  27,
  7,
  28,
  30,
  5,
  25,
  34,
  22,
  10,
  17,
  13,
  15,
  19,
  8,
  20,
  32
 ]
}
,{
 "name": "fold_tfiih_mat1_xpcc_dna_template_hit_3_chains_h.cif",
 "queryIndices": [
  29,
  6,
  26,
  24,
  4,
  31,
  3,
  12,
  36,
  16,
  11,
  35,
  23,
  33,
  21,
  9,
  18,
  14,
  27,
  7,
  28,
  30,
  5,
  25,
  22,
  34,
  10,
  17,
  13,
  15,
  19,
  8,
  20,
  32
 ],
 "templateIndices": [
  39,
  16,
  36,
  34,
  14,
  41,
  13,
  22,
  46,
  26,
  21,
  45,
  33,
  43,
  31,
  19,
  28,
  24,
  37,
  17,
  38,
  40,
  15,
  35,
  32,
  44,
  20,
  27,
  23,
  25,
  29,
  18,
  30,
  42
 ]
}
]
