# Supplementary material for: Visualization of stepwise derepression of TFIIH in global genome nucleotide excision repair
Source: Sci Adv. 2026 Jul 23;12(30):eaeb3506. doi: 10.1126/sciadv.aeb3506 (PMC13394385; doi:10.1126/sciadv.aeb3506)
Supplement: Supplementary file 3 — Data S1 [file sciadv.aeb3506_data_s1.zip › templates/fold_tfiih_mat1_xpcc_dna_template_hits_chains_k_query_to_hit.json]

[{
 "name": "fold_tfiih_mat1_xpcc_dna_template_hit_0_chains_k.cif",
 "queryIndices": [
  152,
  49,
  45,
  132,
  159,
  54,
  42,
  131,
  28,
  27,
  119,
  107,
  112,
  108,
  90,
  70,
  93,
  130,
  43,
  158,
  133,
  44,
  48,
  153,
  26,
  29,
  109,
  113,
  106,
  118,
  92,
  71,
  91,
  25,
  30,
  129,
  40,
  52,
  157,
  134,
  47,
  51,
  154,
  67,
  95,
  68,
  88,
  110,
  114,
  105,
  117,
  31,
  24,
  155,
  50,
  46,
  135,
  156,
  53,
  41,
  128,
  89,
  69,
  94,
  116,
  104,
  115,
  111,
  122,
  102,
  125,
  97,
  87,
  75,
  80,
  76,
  149,
  60,
  32,
  137,
  146,
  59,
  39,
  142,
  164,
  163,
  96,
  124,
  103,
  123,
  77,
  81,
  74,
  86,
  143,
  38,
  58,
  147,
  136,
  33,
  61,
  148,
  162,
  23,
  165,
  78,
  82,
  73,
  85,
  99,
  127,
  100,
  120,
  161,
  140,
  37,
  57,
  144,
  139,
  34,
  62,
  151,
  84,
  72,
  83,
  79,
  121,
  101,
  126,
  98,
  160,
  150,
  63,
  35,
  138,
  145,
  56,
  36,
  141
 ],
 "templateIndices": [
  300,
  196,
  192,
  275,
  307,
  201,
  189,
  274,
  175,
  174,
  262,
  250,
  255,
  251,
  233,
  213,
  236,
  273,
  190,
  306,
  277,
  191,
  195,
  301,
  173,
  176,
  252,
  256,
  249,
  261,
  235,
  214,
  234,
  172,
  177,
  272,
  187,
  199,
  305,
  278,
  194,
  198,
  302,
  210,
  238,
  211,
  231,
  253,
  257,
  248,
  260,
  178,
  171,
  303,
  197,
  193,
  279,
  304,
  200,
  188,
  271,
  232,
  212,
  237,
  259,
  247,
  258,
  254,
  265,
  245,
  268,
  240,
  230,
  218,
  223,
  219,
  297,
  206,
  179,
  281,
  290,
  205,
  186,
  286,
  312,
  311,
  239,
  267,
  246,
  266,
  220,
  224,
  217,
  229,
  287,
  185,
  204,
  295,
  280,
  180,
  207,
  296,
  310,
  170,
  313,
  221,
  225,
  216,
  228,
  242,
  270,
  243,
  263,
  309,
  284,
  184,
  203,
  288,
  283,
  181,
  208,
  299,
  227,
  215,
  226,
  222,
  264,
  244,
  269,
  241,
  308,
  298,
  209,
  182,
  282,
  289,
  202,
  183,
  285
 ]
}
,{
 "name": "fold_tfiih_mat1_xpcc_dna_template_hit_1_chains_k.cif",
 "queryIndices": [
  49,
  152,
  45,
  132,
  159,
  54,
  131,
  42,
  28,
  27,
  119,
  107,
  112,
  108,
  90,
  70,
  93,
  65,
  130,
  43,
  158,
  55,
  44,
  133,
  48,
  153,
  26,
  29,
  109,
  113,
  106,
  118,
  64,
  92,
  71,
  91,
  25,
  30,
  40,
  129,
  52,
  157,
  134,
  47,
  154,
  51,
  67,
  95,
  68,
  88,
  110,
  114,
  105,
  117,
  31,
  24,
  155,
  50,
  135,
  46,
  53,
  156,
  41,
  128,
  89,
  69,
  94,
  66,
  116,
  104,
  115,
  111,
  122,
  102,
  125,
  97,
  87,
  75,
  80,
  76,
  149,
  60,
  137,
  32,
  59,
  146,
  39,
  142,
  17,
  164,
  22,
  163,
  96,
  124,
  103,
  123,
  77,
  81,
  74,
  86,
  38,
  143,
  58,
  147,
  136,
  33,
  148,
  61,
  162,
  23,
  165,
  16,
  78,
  82,
  73,
  85,
  99,
  127,
  100,
  120,
  161,
  20,
  15,
  166,
  19,
  140,
  37,
  144,
  57,
  34,
  139,
  62,
  151,
  84,
  72,
  83,
  79,
  121,
  101,
  126,
  98,
  18,
  167,
  21,
  160,
  63,
  150,
  35,
  138,
  145,
  56,
  141,
  36
 ],
 "templateIndices": [
  49,
  152,
  45,
  132,
  159,
  54,
  131,
  42,
  28,
  27,
  119,
  107,
  112,
  108,
  90,
  70,
  93,
  65,
  130,
  43,
  158,
  55,
  44,
  133,
  48,
  153,
  26,
  29,
  109,
  113,
  106,
  118,
  64,
  92,
  71,
  91,
  25,
  30,
  40,
  129,
  52,
  157,
  134,
  47,
  154,
  51,
  67,
  95,
  68,
  88,
  110,
  114,
  105,
  117,
  31,
  24,
  155,
  50,
  135,
  46,
  53,
  156,
  41,
  128,
  89,
  69,
  94,
  66,
  116,
  104,
  115,
  111,
  122,
  102,
  125,
  97,
  87,
  75,
  80,
  76,
  149,
  60,
  137,
  32,
  59,
  146,
  39,
  142,
  17,
  164,
  22,
  163,
  96,
  124,
  103,
  123,
  77,
  81,
  74,
  86,
  38,
  143,
  58,
  147,
  136,
  33,
  148,
  61,
  162,
  23,
  165,
  16,
  78,
  82,
  73,
  85,
  99,
  127,
  100,
  120,
  161,
  20,
  15,
  166,
  19,
  140,
  37,
  144,
  57,
  34,
  139,
  62,
  151,
  84,
  72,
  83,
  79,
  121,
  101,
  126,
  98,
  18,
  167,
  21,
  160,
  63,
  150,
  35,
  138,
  145,
  56,
  141,
  36
 ]
}
,{
 "name": "fold_tfiih_mat1_xpcc_dna_template_hit_2_chains_k.cif",
 "queryIndices": [
  49,
  152,
  45,
  132,
  159,
  54,
  131,
  42,
  28,
  27,
  119,
  107,
  112,
  108,
  90,
  70,
  93,
  65,
  43,
  130,
  55,
  158,
  133,
  44,
  153,
  48,
  26,
  29,
  109,
  113,
  106,
  118,
  64,
  92,
  71,
  91,
  25,
  30,
  40,
  129,
  52,
  157,
  134,
  47,
  154,
  51,
  67,
  95,
  68,
  88,
  110,
  114,
  105,
  117,
  31,
  24,
  50,
  155,
  46,
  135,
  156,
  53,
  128,
  41,
  89,
  69,
  94,
  66,
  116,
  104,
  115,
  111,
  122,
  102,
  125,
  97,
  87,
  75,
  80,
  76,
  149,
  60,
  137,
  32,
  59,
  146,
  39,
  142,
  17,
  164,
  13,
  22,
  163,
  96,
  124,
  103,
  123,
  77,
  81,
  74,
  86,
  143,
  38,
  147,
  58,
  33,
  136,
  61,
  148,
  162,
  23,
  165,
  16,
  78,
  82,
  73,
  85,
  99,
  127,
  100,
  120,
  161,
  20,
  15,
  166,
  19,
  140,
  37,
  144,
  57,
  34,
  139,
  62,
  151,
  84,
  72,
  83,
  79,
  121,
  101,
  126,
  98,
  18,
  167,
  14,
  21,
  160,
  150,
  63,
  138,
  35,
  56,
  145,
  36,
  141
 ],
 "templateIndices": [
  41,
  144,
  37,
  124,
  151,
  46,
  123,
  34,
  20,
  19,
  111,
  99,
  104,
  100,
  82,
  62,
  85,
  57,
  35,
  122,
  47,
  150,
  125,
  36,
  145,
  40,
  18,
  21,
  101,
  105,
  98,
  110,
  56,
  84,
  63,
  83,
  17,
  22,
  32,
  121,
  44,
  149,
  126,
  39,
  146,
  43,
  59,
  87,
  60,
  80,
  102,
  106,
  97,
  109,
  23,
  16,
  42,
  147,
  38,
  127,
  148,
  45,
  120,
  33,
  81,
  61,
  86,
  58,
  108,
  96,
  107,
  103,
  114,
  94,
  117,
  89,
  79,
  67,
  72,
  68,
  141,
  52,
  129,
  24,
  51,
  138,
  31,
  134,
  9,
  156,
  5,
  14,
  155,
  88,
  116,
  95,
  115,
  69,
  73,
  66,
  78,
  135,
  30,
  139,
  50,
  25,
  128,
  53,
  140,
  154,
  15,
  157,
  8,
  70,
  74,
  65,
  77,
  91,
  119,
  92,
  112,
  153,
  12,
  7,
  158,
  11,
  132,
  29,
  136,
  49,
  26,
  131,
  54,
  143,
  76,
  64,
  75,
  71,
  113,
  93,
  118,
  90,
  10,
  159,
  6,
  13,
  152,
  142,
  55,
  130,
  27,
  48,
  137,
  28,
  133
 ]
}
,{
 "name": "fold_tfiih_mat1_xpcc_dna_template_hit_3_chains_k.cif",
 "queryIndices": [
  49,
  152,
  132,
  45,
  54,
  159,
  131,
  42,
  28,
  27,
  119,
  107,
  112,
  108,
  90,
  70,
  93,
  65,
  43,
  130,
  158,
  55,
  44,
  133,
  153,
  48,
  26,
  29,
  109,
  113,
  106,
  118,
  64,
  92,
  71,
  91,
  25,
  30,
  129,
  40,
  52,
  157,
  134,
  47,
  51,
  154,
  67,
  95,
  68,
  88,
  110,
  114,
  105,
  117,
  31,
  24,
  155,
  50,
  46,
  135,
  156,
  53,
  41,
  128,
  89,
  69,
  94,
  66,
  116,
  104,
  115,
  111,
  122,
  102,
  125,
  97,
  87,
  75,
  80,
  76,
  60,
  149,
  137,
  32,
  59,
  146,
  142,
  39,
  164,
  22,
  163,
  96,
  124,
  103,
  123,
  77,
  81,
  74,
  86,
  38,
  143,
  147,
  58,
  33,
  136,
  148,
  61,
  162,
  23,
  165,
  78,
  82,
  73,
  85,
  99,
  127,
  100,
  120,
  161,
  20,
  166,
  19,
  140,
  37,
  57,
  144,
  139,
  34,
  62,
  151,
  84,
  72,
  83,
  79,
  121,
  101,
  126,
  98,
  18,
  167,
  21,
  160,
  150,
  63,
  35,
  138,
  145,
  56,
  36,
  141
 ],
 "templateIndices": [
  34,
  137,
  117,
  30,
  39,
  144,
  116,
  27,
  13,
  12,
  104,
  92,
  97,
  93,
  75,
  55,
  78,
  50,
  28,
  115,
  143,
  40,
  29,
  118,
  138,
  33,
  11,
  14,
  94,
  98,
  91,
  103,
  49,
  77,
  56,
  76,
  10,
  15,
  114,
  25,
  37,
  142,
  119,
  32,
  36,
  139,
  52,
  80,
  53,
  73,
  95,
  99,
  90,
  102,
  16,
  9,
  140,
  35,
  31,
  120,
  141,
  38,
  26,
  113,
  74,
  54,
  79,
  51,
  101,
  89,
  100,
  96,
  107,
  87,
  110,
  82,
  72,
  60,
  65,
  61,
  45,
  134,
  122,
  17,
  44,
  131,
  127,
  24,
  149,
  7,
  148,
  81,
  109,
  88,
  108,
  62,
  66,
  59,
  71,
  23,
  128,
  132,
  43,
  18,
  121,
  133,
  46,
  147,
  8,
  150,
  63,
  67,
  58,
  70,
  84,
  112,
  85,
  105,
  146,
  5,
  151,
  4,
  125,
  22,
  42,
  129,
  124,
  19,
  47,
  136,
  69,
  57,
  68,
  64,
  106,
  86,
  111,
  83,
  3,
  152,
  6,
  145,
  135,
  48,
  20,
  123,
  130,
  41,
  21,
  126
 ]
}
]
