# Supplementary material for: Visualization of stepwise derepression of TFIIH in global genome nucleotide excision repair
Source: Sci Adv. 2026 Jul 23;12(30):eaeb3506. doi: 10.1126/sciadv.aeb3506 (PMC13394385; doi:10.1126/sciadv.aeb3506)
Supplement: Supplementary file 3 — Data S1 [file sciadv.aeb3506_data_s1.zip › fold_tfiih_mat1_xpcc_dna_summary_confidences_0.json]

{
 "chain_iptm": [
  0.47,
  0.43,
  0.42,
  0.49,
  0.45,
  0.43,
  0.39,
  0.23,
  0.49,
  0.15,
  0.26,
  0.16,
  0.16
 ],
 "chain_pair_iptm": [
  [
   0.73,
   0.4,
   0.36,
   0.76,
   0.59,
   0.59,
   0.91,
   0.18,
   0.65,
   0.17,
   0.55,
   0.27,
   0.27
  ],
  [
   0.4,
   0.85,
   0.81,
   0.43,
   0.8,
   0.64,
   0.29,
   0.84,
   0.41,
   0.14,
   0.17,
   0.14,
   0.14
  ],
  [
   0.36,
   0.81,
   0.51,
   0.61,
   0.72,
   0.73,
   0.32,
   0.49,
   0.41,
   0.14,
   0.17,
   0.12,
   0.12
  ],
  [
   0.76,
   0.43,
   0.61,
   0.75,
   0.69,
   0.8,
   0.85,
   0.19,
   0.65,
   0.12,
   0.4,
   0.21,
   0.21
  ],
  [
   0.59,
   0.8,
   0.72,
   0.69,
   0.79,
   0.81,
   0.37,
   0.41,
   0.49,
   0.12,
   0.21,
   0.12,
   0.12
  ],
  [
   0.59,
   0.64,
   0.73,
   0.8,
   0.81,
   0.79,
   0.38,
   0.21,
   0.5,
   0.09,
   0.18,
   0.1,
   0.1
  ],
  [
   0.91,
   0.29,
   0.32,
   0.85,
   0.37,
   0.38,
   0.67,
   0.04,
   0.83,
   0.08,
   0.43,
   0.11,
   0.1
  ],
  [
   0.18,
   0.84,
   0.49,
   0.19,
   0.41,
   0.21,
   0.04,
   0.58,
   0.23,
   0.07,
   0.04,
   0.03,
   0.03
  ],
  [
   0.65,
   0.41,
   0.41,
   0.65,
   0.49,
   0.5,
   0.83,
   0.23,
   0.45,
   0.43,
   0.61,
   0.32,
   0.32
  ],
  [
   0.17,
   0.14,
   0.14,
   0.12,
   0.12,
   0.09,
   0.08,
   0.07,
   0.43,
   0.27,
   0.12,
   0.18,
   0.19
  ],
  [
   0.55,
   0.17,
   0.17,
   0.4,
   0.21,
   0.18,
   0.43,
   0.04,
   0.61,
   0.12,
   0.41,
   0.13,
   0.13
  ],
  [
   0.27,
   0.14,
   0.12,
   0.21,
   0.12,
   0.1,
   0.11,
   0.03,
   0.32,
   0.18,
   0.13,
   0.14,
   0.19
  ],
  [
   0.27,
   0.14,
   0.12,
   0.21,
   0.12,
   0.1,
   0.1,
   0.03,
   0.32,
   0.19,
   0.13,
   0.19,
   0.14
  ]
 ],
 "chain_pair_pae_min": [
  [
   0.76,
   9.04,
   9.83,
   1.42,
   1.85,
   4.03,
   1.47,
   24.8,
   1.85,
   15.59,
   2.87,
   13.2,
   13.35
  ],
  [
   8.71,
   0.76,
   1.35,
   9.2,
   1.29,
   5.12,
   15.66,
   2.06,
   4.92,
   25.88,
   21.49,
   21.87,
   23.19
  ],
  [
   10.18,
   1.47,
   0.76,
   2.11,
   1.61,
   1.76,
   14.09,
   7.42,
   2.6,
   24.08,
   19.39,
   19.79,
   21.05
  ],
  [
   1.42,
   8.45,
   1.83,
   0.76,
   3.9,
   1.49,
   1.65,
   19.69,
   2.0,
   25.96,
   6.34,
   15.25,
   15.19
  ],
  [
   2.22,
   1.45,
   1.63,
   4.57,
   0.76,
   1.4,
   9.43,
   8.07,
   4.54,
   26.32,
   16.6,
   21.09,
   21.05
  ],
  [
   5.19,
   4.88,
   1.6,
   1.46,
   1.35,
   0.76,
   8.37,
   15.57,
   5.54,
   27.96,
   16.4,
   21.18,
   21.47
  ],
  [
   1.57,
   13.58,
   12.48,
   1.61,
   6.6,
   6.33,
   0.76,
   26.3,
   1.93,
   25.44,
   4.6,
   14.45,
   14.33
  ],
  [
   19.84,
   1.94,
   5.6,
   21.04,
   13.53,
   18.06,
   24.37,
   0.76,
   17.21,
   28.65,
   27.54,
   26.12,
   26.3
  ],
  [
   2.02,
   9.19,
   3.13,
   2.36,
   7.7,
   5.72,
   2.07,
   19.4,
   0.76,
   2.79,
   2.2,
   10.03,
   8.86
  ],
  [
   18.68,
   24.57,
   19.9,
   28.61,
   25.1,
   29.18,
   27.83,
   30.28,
   2.81,
   0.76,
   22.63,
   15.24,
   15.14
  ],
  [
   3.56,
   19.33,
   20.01,
   8.61,
   15.1,
   15.36,
   6.33,
   29.35,
   2.28,
   21.78,
   0.76,
   14.72,
   14.76
  ],
  [
   18.0,
   26.89,
   21.41,
   22.83,
   26.59,
   27.88,
   21.06,
   30.52,
   10.91,
   20.29,
   21.32,
   0.84,
   3.03
  ],
  [
   17.72,
   26.5,
   21.93,
   22.01,
   26.11,
   27.65,
   20.87,
   30.58,
   9.75,
   18.92,
   19.56,
   2.92,
   0.83
  ]
 ],
 "chain_ptm": [
  0.73,
  0.85,
  0.51,
  0.75,
  0.79,
  0.79,
  0.67,
  0.58,
  0.45,
  0.27,
  0.41,
  0.14,
  0.14
 ],
 "fraction_disordered": 0.12,
 "has_clash": 0.0,
 "iptm": 0.63,
 "num_recycles": 10.0,
 "ptm": 0.65,
 "ranking_score": 0.69
}
