# Supplementary material for: Visualization of stepwise derepression of TFIIH in global genome nucleotide excision repair
Source: Sci Adv. 2026 Jul 23;12(30):eaeb3506. doi: 10.1126/sciadv.aeb3506 (PMC13394385; doi:10.1126/sciadv.aeb3506)
Supplement: Supplementary file 3 — Data S1 [file sciadv.aeb3506_data_s1.zip › fold_tfiih_mat1_xpcc_dna_model_1.cif]

# By using this file you agree to the legally binding terms of use found at alphafoldserver.com/output-terms
data_76027fa4d59f9971
#
_entry.id 76027fa4d59f9971
#
loop_
_atom_type.symbol
C 
N 
O 
P 
S 
#
loop_
_audit_author.name
_audit_author.pdbx_ordinal
"Google DeepMind" 1 
"Isomorphic Labs" 2 
#
_audit_conform.dict_location https://raw.githubusercontent.com/ihmwg/ModelCIF/master/dist/mmcif_ma.dic
_audit_conform.dict_name     mmcif_ma.dic
_audit_conform.dict_version  1.4.5
#
loop_
_chem_comp.formula
_chem_comp.formula_weight
_chem_comp.id
_chem_comp.mon_nstd_flag
_chem_comp.name
_chem_comp.pdbx_smiles
_chem_comp.pdbx_synonyms
_chem_comp.type
"C3 H7 N O2"      89.093  ALA y ALANINE                              C[C@H](N)C(O)=O                                             ? "L-PEPTIDE LINKING" 
"C6 H15 N4 O2"    175.209 ARG y ARGININE                             N[C@@H](CCCNC(N)=[NH2+])C(O)=O                              ? "L-PEPTIDE LINKING" 
"C4 H8 N2 O3"     132.118 ASN y ASPARAGINE                           N[C@@H](CC(N)=O)C(O)=O                                      ? "L-PEPTIDE LINKING" 
"C4 H7 N O4"      133.103 ASP y "ASPARTIC ACID"                      N[C@@H](CC(O)=O)C(O)=O                                      ? "L-PEPTIDE LINKING" 
"C3 H7 N O2 S"    121.158 CYS y CYSTEINE                             N[C@@H](CS)C(O)=O                                           ? "L-PEPTIDE LINKING" 
"C10 H14 N5 O6 P" 331.222 DA  y "2'-DEOXYADENOSINE-5'-MONOPHOSPHATE" Nc1ncnc2n(cnc12)[C@H]3C[C@H](O)[C@@H](CO[P](O)(O)=O)O3      ? "DNA LINKING"       
"C9 H14 N3 O7 P"  307.197 DC  y "2'-DEOXYCYTIDINE-5'-MONOPHOSPHATE"  NC1=NC(=O)N(C=C1)[C@H]2C[C@H](O)[C@@H](CO[P](O)(O)=O)O2     ? "DNA LINKING"       
"C10 H14 N5 O7 P" 347.221 DG  y "2'-DEOXYGUANOSINE-5'-MONOPHOSPHATE" NC1=Nc2n(cnc2C(=O)N1)[C@H]3C[C@H](O)[C@@H](CO[P](O)(O)=O)O3 ? "DNA LINKING"       
"C10 H15 N2 O8 P" 322.208 DT  y "THYMIDINE-5'-MONOPHOSPHATE"         CC1=CN([C@H]2C[C@H](O)[C@@H](CO[P](O)(O)=O)O2)C(=O)NC1=O    ? "DNA LINKING"       
"C5 H10 N2 O3"    146.144 GLN y GLUTAMINE                            N[C@@H](CCC(N)=O)C(O)=O                                     ? "L-PEPTIDE LINKING" 
"C5 H9 N O4"      147.129 GLU y "GLUTAMIC ACID"                      N[C@@H](CCC(O)=O)C(O)=O                                     ? "L-PEPTIDE LINKING" 
"C2 H5 N O2"      75.067  GLY y GLYCINE                              NCC(O)=O                                                    ? "PEPTIDE LINKING"   
"C6 H10 N3 O2"    156.162 HIS y HISTIDINE                            N[C@@H](Cc1c[nH]c[nH+]1)C(O)=O                              ? "L-PEPTIDE LINKING" 
"C6 H13 N O2"     131.173 ILE y ISOLEUCINE                           CC[C@H](C)[C@H](N)C(O)=O                                    ? "L-PEPTIDE LINKING" 
"C6 H13 N O2"     131.173 LEU y LEUCINE                              CC(C)C[C@H](N)C(O)=O                                        ? "L-PEPTIDE LINKING" 
"C6 H15 N2 O2"    147.195 LYS y LYSINE                               N[C@@H](CCCC[NH3+])C(O)=O                                   ? "L-PEPTIDE LINKING" 
"C5 H11 N O2 S"   149.211 MET y METHIONINE                           CSCC[C@H](N)C(O)=O                                          ? "L-PEPTIDE LINKING" 
"C9 H11 N O2"     165.189 PHE y PHENYLALANINE                        N[C@@H](Cc1ccccc1)C(O)=O                                    ? "L-PEPTIDE LINKING" 
"C5 H9 N O2"      115.130 PRO y PROLINE                              OC(=O)[C@@H]1CCCN1                                          ? "L-PEPTIDE LINKING" 
"C3 H7 N O3"      105.093 SER y SERINE                               N[C@@H](CO)C(O)=O                                           ? "L-PEPTIDE LINKING" 
"C4 H9 N O3"      119.119 THR y THREONINE                            C[C@@H](O)[C@H](N)C(O)=O                                    ? "L-PEPTIDE LINKING" 
"C11 H12 N2 O2"   204.225 TRP y TRYPTOPHAN                           N[C@@H](Cc1c[nH]c2ccccc12)C(O)=O                            ? "L-PEPTIDE LINKING" 
"C9 H11 N O3"     181.189 TYR y TYROSINE                             N[C@@H](Cc1ccc(O)cc1)C(O)=O                                 ? "L-PEPTIDE LINKING" 
"C5 H11 N O2"     117.146 VAL y VALINE                               CC(C)[C@H](N)C(O)=O                                         ? "L-PEPTIDE LINKING" 
#
_citation.book_publisher          ?
_citation.country                 UK
_citation.id                      primary
_citation.journal_full            Nature
_citation.journal_id_ASTM         NATUAS
_citation.journal_id_CSD          0006
_citation.journal_id_ISSN         0028-0836
_citation.journal_volume          630
_citation.page_first              493
_citation.page_last               500
_citation.pdbx_database_id_DOI    10.1038/s41586-024-07487-w
_citation.pdbx_database_id_PubMed 38718835
_citation.title                   "Accurate structure prediction of biomolecular interactions with AlphaFold 3"
_citation.year                    2024
#
loop_
_citation_author.citation_id
_citation_author.name
_citation_author.ordinal
primary "Google DeepMind" 1 
primary "Isomorphic Labs" 2 
#
loop_
_entity.id
_entity.pdbx_description
_entity.type
1  . polymer 
2  . polymer 
3  . polymer 
4  . polymer 
5  . polymer 
6  . polymer 
7  . polymer 
8  . polymer 
9  . polymer 
10 . polymer 
11 . polymer 
12 . polymer 
13 . polymer 
#
loop_
_entity_poly.entity_id
_entity_poly.pdbx_strand_id
_entity_poly.type
1  A polypeptide(L)          
2  B polypeptide(L)          
3  C polypeptide(L)          
4  D polypeptide(L)          
5  E polypeptide(L)          
6  F polypeptide(L)          
7  G polypeptide(L)          
8  H polypeptide(L)          
9  I polypeptide(L)          
10 J polypeptide(L)          
11 K polypeptide(L)          
12 L polydeoxyribonucleotide 
13 M polydeoxyribonucleotide 
#
loop_
_entity_poly_seq.entity_id
_entity_poly_seq.hetero
_entity_poly_seq.mon_id
_entity_poly_seq.num
1  n MET 1   
1  n GLY 2   
1  n LYS 3   
1  n ARG 4   
1  n ASP 5   
1  n ARG 6   
1  n ALA 7   
1  n ASP 8   
1  n ARG 9   
1  n ASP 10  
1  n LYS 11  
1  n LYS 12  
1  n LYS 13  
1  n SER 14  
1  n ARG 15  
1  n LYS 16  
1  n ARG 17  
1  n HIS 18  
1  n TYR 19  
1  n GLU 20  
1  n ASP 21  
1  n GLU 22  
1  n GLU 23  
1  n ASP 24  
1  n ASP 25  
1  n GLU 26  
1  n GLU 27  
1  n ASP 28  
1  n ALA 29  
1  n PRO 30  
1  n GLY 31  
1  n ASN 32  
1  n ASP 33  
1  n PRO 34  
1  n GLN 35  
1  n GLU 36  
1  n ALA 37  
1  n VAL 38  
1  n PRO 39  
1  n SER 40  
1  n ALA 41  
1  n ALA 42  
1  n GLY 43  
1  n LYS 44  
1  n GLN 45  
1  n VAL 46  
1  n ASP 47  
1  n GLU 48  
1  n SER 49  
1  n GLY 50  
1  n THR 51  
1  n LYS 52  
1  n VAL 53  
1  n ASP 54  
1  n GLU 55  
1  n TYR 56  
1  n GLY 57  
1  n ALA 58  
1  n LYS 59  
1  n ASP 60  
1  n TYR 61  
1  n ARG 62  
1  n LEU 63  
1  n GLN 64  
1  n MET 65  
1  n PRO 66  
1  n LEU 67  
1  n LYS 68  
1  n ASP 69  
1  n ASP 70  
1  n HIS 71  
1  n THR 72  
1  n SER 73  
1  n ARG 74  
1  n PRO 75  
1  n LEU 76  
1  n TRP 77  
1  n VAL 78  
1  n ALA 79  
1  n PRO 80  
1  n ASP 81  
1  n GLY 82  
1  n HIS 83  
1  n ILE 84  
1  n PHE 85  
1  n LEU 86  
1  n GLU 87  
1  n ALA 88  
1  n PHE 89  
1  n SER 90  
1  n PRO 91  
1  n VAL 92  
1  n TYR 93  
1  n LYS 94  
1  n TYR 95  
1  n ALA 96  
1  n GLN 97  
1  n ASP 98  
1  n PHE 99  
1  n LEU 100 
1  n VAL 101 
1  n ALA 102 
1  n ILE 103 
1  n ALA 104 
1  n GLU 105 
1  n PRO 106 
1  n VAL 107 
1  n CYS 108 
1  n ARG 109 
1  n PRO 110 
1  n THR 111 
1  n HIS 112 
1  n VAL 113 
1  n HIS 114 
1  n GLU 115 
1  n TYR 116 
1  n LYS 117 
1  n LEU 118 
1  n THR 119 
1  n ALA 120 
1  n TYR 121 
1  n SER 122 
1  n LEU 123 
1  n TYR 124 
1  n ALA 125 
1  n ALA 126 
1  n VAL 127 
1  n SER 128 
1  n VAL 129 
1  n GLY 130 
1  n LEU 131 
1  n GLN 132 
1  n THR 133 
1  n SER 134 
1  n ASP 135 
1  n ILE 136 
1  n THR 137 
1  n GLU 138 
1  n TYR 139 
1  n LEU 140 
1  n ARG 141 
1  n LYS 142 
1  n LEU 143 
1  n SER 144 
1  n LYS 145 
1  n THR 146 
1  n GLY 147 
1  n VAL 148 
1  n PRO 149 
1  n ASP 150 
1  n GLY 151 
1  n ILE 152 
1  n MET 153 
1  n GLN 154 
1  n PHE 155 
1  n ILE 156 
1  n LYS 157 
1  n LEU 158 
1  n CYS 159 
1  n THR 160 
1  n VAL 161 
1  n SER 162 
1  n TYR 163 
1  n GLY 164 
1  n LYS 165 
1  n VAL 166 
1  n LYS 167 
1  n LEU 168 
1  n VAL 169 
1  n LEU 170 
1  n LYS 171 
1  n HIS 172 
1  n ASN 173 
1  n ARG 174 
1  n TYR 175 
1  n PHE 176 
1  n VAL 177 
1  n GLU 178 
1  n SER 179 
1  n CYS 180 
1  n HIS 181 
1  n PRO 182 
1  n ASP 183 
1  n VAL 184 
1  n ILE 185 
1  n GLN 186 
1  n HIS 187 
1  n LEU 188 
1  n LEU 189 
1  n GLN 190 
1  n ASP 191 
1  n PRO 192 
1  n VAL 193 
1  n ILE 194 
1  n ARG 195 
1  n GLU 196 
1  n CYS 197 
1  n ARG 198 
1  n LEU 199 
1  n ARG 200 
1  n ASN 201 
1  n SER 202 
1  n GLU 203 
1  n GLY 204 
1  n GLU 205 
1  n ALA 206 
1  n THR 207 
1  n GLU 208 
1  n LEU 209 
1  n ILE 210 
1  n THR 211 
1  n GLU 212 
1  n THR 213 
1  n PHE 214 
1  n THR 215 
1  n SER 216 
1  n LYS 217 
1  n SER 218 
1  n ALA 219 
1  n ILE 220 
1  n SER 221 
1  n LYS 222 
1  n THR 223 
1  n ALA 224 
1  n GLU 225 
1  n SER 226 
1  n SER 227 
1  n GLY 228 
1  n GLY 229 
1  n PRO 230 
1  n SER 231 
1  n THR 232 
1  n SER 233 
1  n ARG 234 
1  n VAL 235 
1  n THR 236 
1  n ASP 237 
1  n PRO 238 
1  n GLN 239 
1  n GLY 240 
1  n LYS 241 
1  n SER 242 
1  n ASP 243 
1  n ILE 244 
1  n PRO 245 
1  n MET 246 
1  n ASP 247 
1  n LEU 248 
1  n PHE 249 
1  n ASP 250 
1  n PHE 251 
1  n TYR 252 
1  n GLU 253 
1  n GLN 254 
1  n MET 255 
1  n ASP 256 
1  n LYS 257 
1  n ASP 258 
1  n GLU 259 
1  n GLU 260 
1  n GLU 261 
1  n GLU 262 
1  n GLU 263 
1  n GLU 264 
1  n THR 265 
1  n GLN 266 
1  n THR 267 
1  n VAL 268 
1  n SER 269 
1  n PHE 270 
1  n GLU 271 
1  n VAL 272 
1  n LYS 273 
1  n GLN 274 
1  n GLU 275 
1  n MET 276 
1  n ILE 277 
1  n GLU 278 
1  n GLU 279 
1  n LEU 280 
1  n GLN 281 
1  n LYS 282 
1  n ARG 283 
1  n CYS 284 
1  n ILE 285 
1  n HIS 286 
1  n LEU 287 
1  n GLU 288 
1  n TYR 289 
1  n PRO 290 
1  n LEU 291 
1  n LEU 292 
1  n ALA 293 
1  n GLU 294 
1  n TYR 295 
1  n ASP 296 
1  n PHE 297 
1  n ARG 298 
1  n ASN 299 
1  n ASP 300 
1  n SER 301 
1  n VAL 302 
1  n ASN 303 
1  n PRO 304 
1  n ASP 305 
1  n ILE 306 
1  n ASN 307 
1  n ILE 308 
1  n ASP 309 
1  n LEU 310 
1  n LYS 311 
1  n PRO 312 
1  n THR 313 
1  n ALA 314 
1  n VAL 315 
1  n LEU 316 
1  n ARG 317 
1  n PRO 318 
1  n TYR 319 
1  n GLN 320 
1  n GLU 321 
1  n LYS 322 
1  n SER 323 
1  n LEU 324 
1  n ARG 325 
1  n LYS 326 
1  n MET 327 
1  n PHE 328 
1  n GLY 329 
1  n ASN 330 
1  n GLY 331 
1  n ARG 332 
1  n ALA 333 
1  n ARG 334 
1  n SER 335 
1  n GLY 336 
1  n VAL 337 
1  n ILE 338 
1  n VAL 339 
1  n LEU 340 
1  n PRO 341 
1  n CYS 342 
1  n GLY 343 
1  n ALA 344 
1  n GLY 345 
1  n LYS 346 
1  n SER 347 
1  n LEU 348 
1  n VAL 349 
1  n GLY 350 
1  n VAL 351 
1  n THR 352 
1  n ALA 353 
1  n ALA 354 
1  n CYS 355 
1  n THR 356 
1  n VAL 357 
1  n ARG 358 
1  n LYS 359 
1  n ARG 360 
1  n CYS 361 
1  n LEU 362 
1  n VAL 363 
1  n LEU 364 
1  n GLY 365 
1  n ASN 366 
1  n SER 367 
1  n ALA 368 
1  n VAL 369 
1  n SER 370 
1  n VAL 371 
1  n GLU 372 
1  n GLN 373 
1  n TRP 374 
1  n LYS 375 
1  n ALA 376 
1  n GLN 377 
1  n PHE 378 
1  n LYS 379 
1  n MET 380 
1  n TRP 381 
1  n SER 382 
1  n THR 383 
1  n ILE 384 
1  n ASP 385 
1  n ASP 386 
1  n SER 387 
1  n GLN 388 
1  n ILE 389 
1  n CYS 390 
1  n ARG 391 
1  n PHE 392 
1  n THR 393 
1  n SER 394 
1  n ASP 395 
1  n ALA 396 
1  n LYS 397 
1  n ASP 398 
1  n LYS 399 
1  n PRO 400 
1  n ILE 401 
1  n GLY 402 
1  n CYS 403 
1  n SER 404 
1  n VAL 405 
1  n ALA 406 
1  n ILE 407 
1  n SER 408 
1  n THR 409 
1  n TYR 410 
1  n SER 411 
1  n MET 412 
1  n LEU 413 
1  n GLY 414 
1  n HIS 415 
1  n THR 416 
1  n THR 417 
1  n LYS 418 
1  n ARG 419 
1  n SER 420 
1  n TRP 421 
1  n GLU 422 
1  n ALA 423 
1  n GLU 424 
1  n ARG 425 
1  n VAL 426 
1  n MET 427 
1  n GLU 428 
1  n TRP 429 
1  n LEU 430 
1  n LYS 431 
1  n THR 432 
1  n GLN 433 
1  n GLU 434 
1  n TRP 435 
1  n GLY 436 
1  n LEU 437 
1  n MET 438 
1  n ILE 439 
1  n LEU 440 
1  n ASP 441 
1  n GLU 442 
1  n VAL 443 
1  n HIS 444 
1  n THR 445 
1  n ILE 446 
1  n PRO 447 
1  n ALA 448 
1  n LYS 449 
1  n MET 450 
1  n PHE 451 
1  n ARG 452 
1  n ARG 453 
1  n VAL 454 
1  n LEU 455 
1  n THR 456 
1  n ILE 457 
1  n VAL 458 
1  n GLN 459 
1  n ALA 460 
1  n HIS 461 
1  n CYS 462 
1  n LYS 463 
1  n LEU 464 
1  n GLY 465 
1  n LEU 466 
1  n THR 467 
1  n ALA 468 
1  n THR 469 
1  n LEU 470 
1  n VAL 471 
1  n ARG 472 
1  n GLU 473 
1  n ASP 474 
1  n ASP 475 
1  n LYS 476 
1  n ILE 477 
1  n VAL 478 
1  n ASP 479 
1  n LEU 480 
1  n ASN 481 
1  n PHE 482 
1  n LEU 483 
1  n ILE 484 
1  n GLY 485 
1  n PRO 486 
1  n LYS 487 
1  n LEU 488 
1  n TYR 489 
1  n GLU 490 
1  n ALA 491 
1  n ASN 492 
1  n TRP 493 
1  n MET 494 
1  n GLU 495 
1  n LEU 496 
1  n GLN 497 
1  n ASN 498 
1  n ASN 499 
1  n GLY 500 
1  n TYR 501 
1  n ILE 502 
1  n ALA 503 
1  n LYS 504 
1  n VAL 505 
1  n GLN 506 
1  n CYS 507 
1  n ALA 508 
1  n GLU 509 
1  n VAL 510 
1  n TRP 511 
1  n CYS 512 
1  n PRO 513 
1  n MET 514 
1  n SER 515 
1  n PRO 516 
1  n GLU 517 
1  n PHE 518 
1  n TYR 519 
1  n ARG 520 
1  n GLU 521 
1  n TYR 522 
1  n VAL 523 
1  n ALA 524 
1  n ILE 525 
1  n LYS 526 
1  n THR 527 
1  n LYS 528 
1  n LYS 529 
1  n ARG 530 
1  n ILE 531 
1  n LEU 532 
1  n LEU 533 
1  n TYR 534 
1  n THR 535 
1  n MET 536 
1  n ASN 537 
1  n PRO 538 
1  n ASN 539 
1  n LYS 540 
1  n PHE 541 
1  n ARG 542 
1  n ALA 543 
1  n CYS 544 
1  n GLN 545 
1  n PHE 546 
1  n LEU 547 
1  n ILE 548 
1  n LYS 549 
1  n PHE 550 
1  n HIS 551 
1  n GLU 552 
1  n ARG 553 
1  n ARG 554 
1  n ASN 555 
1  n ASP 556 
1  n LYS 557 
1  n ILE 558 
1  n ILE 559 
1  n VAL 560 
1  n PHE 561 
1  n ALA 562 
1  n ASP 563 
1  n ASN 564 
1  n VAL 565 
1  n PHE 566 
1  n ALA 567 
1  n LEU 568 
1  n LYS 569 
1  n GLU 570 
1  n TYR 571 
1  n ALA 572 
1  n ILE 573 
1  n ARG 574 
1  n LEU 575 
1  n ASN 576 
1  n LYS 577 
1  n PRO 578 
1  n TYR 579 
1  n ILE 580 
1  n TYR 581 
1  n GLY 582 
1  n PRO 583 
1  n THR 584 
1  n SER 585 
1  n GLN 586 
1  n GLY 587 
1  n GLU 588 
1  n ARG 589 
1  n MET 590 
1  n GLN 591 
1  n ILE 592 
1  n LEU 593 
1  n GLN 594 
1  n ASN 595 
1  n PHE 596 
1  n LYS 597 
1  n HIS 598 
1  n ASN 599 
1  n PRO 600 
1  n LYS 601 
1  n ILE 602 
1  n ASN 603 
1  n THR 604 
1  n ILE 605 
1  n PHE 606 
1  n ILE 607 
1  n SER 608 
1  n LYS 609 
1  n VAL 610 
1  n GLY 611 
1  n ASP 612 
1  n THR 613 
1  n SER 614 
1  n PHE 615 
1  n ASP 616 
1  n LEU 617 
1  n PRO 618 
1  n GLU 619 
1  n ALA 620 
1  n ASN 621 
1  n VAL 622 
1  n LEU 623 
1  n ILE 624 
1  n GLN 625 
1  n ILE 626 
1  n SER 627 
1  n SER 628 
1  n HIS 629 
1  n GLY 630 
1  n GLY 631 
1  n SER 632 
1  n ARG 633 
1  n ARG 634 
1  n GLN 635 
1  n GLU 636 
1  n ALA 637 
1  n GLN 638 
1  n ARG 639 
1  n LEU 640 
1  n GLY 641 
1  n ARG 642 
1  n VAL 643 
1  n LEU 644 
1  n ARG 645 
1  n ALA 646 
1  n LYS 647 
1  n LYS 648 
1  n GLY 649 
1  n MET 650 
1  n VAL 651 
1  n ALA 652 
1  n GLU 653 
1  n GLU 654 
1  n TYR 655 
1  n ASN 656 
1  n ALA 657 
1  n PHE 658 
1  n PHE 659 
1  n TYR 660 
1  n SER 661 
1  n LEU 662 
1  n VAL 663 
1  n SER 664 
1  n GLN 665 
1  n ASP 666 
1  n THR 667 
1  n GLN 668 
1  n GLU 669 
1  n MET 670 
1  n ALA 671 
1  n TYR 672 
1  n SER 673 
1  n THR 674 
1  n LYS 675 
1  n ARG 676 
1  n GLN 677 
1  n ARG 678 
1  n PHE 679 
1  n LEU 680 
1  n VAL 681 
1  n ASP 682 
1  n GLN 683 
1  n GLY 684 
1  n TYR 685 
1  n SER 686 
1  n PHE 687 
1  n LYS 688 
1  n VAL 689 
1  n ILE 690 
1  n THR 691 
1  n LYS 692 
1  n LEU 693 
1  n ALA 694 
1  n GLY 695 
1  n MET 696 
1  n GLU 697 
1  n GLU 698 
1  n GLU 699 
1  n ASP 700 
1  n LEU 701 
1  n ALA 702 
1  n PHE 703 
1  n SER 704 
1  n THR 705 
1  n LYS 706 
1  n GLU 707 
1  n GLU 708 
1  n GLN 709 
1  n GLN 710 
1  n GLN 711 
1  n LEU 712 
1  n LEU 713 
1  n GLN 714 
1  n LYS 715 
1  n VAL 716 
1  n LEU 717 
1  n ALA 718 
1  n ALA 719 
1  n THR 720 
1  n ASP 721 
1  n LEU 722 
1  n ASP 723 
1  n ALA 724 
1  n GLU 725 
1  n GLU 726 
1  n GLU 727 
1  n VAL 728 
1  n VAL 729 
1  n ALA 730 
1  n GLY 731 
1  n GLU 732 
1  n PHE 733 
1  n GLY 734 
1  n SER 735 
1  n ARG 736 
1  n SER 737 
1  n SER 738 
1  n GLN 739 
1  n ALA 740 
1  n SER 741 
1  n ARG 742 
1  n ARG 743 
1  n PHE 744 
1  n GLY 745 
1  n THR 746 
1  n MET 747 
1  n SER 748 
1  n SER 749 
1  n MET 750 
1  n SER 751 
1  n GLY 752 
1  n ALA 753 
1  n ASP 754 
1  n ASP 755 
1  n THR 756 
1  n VAL 757 
1  n TYR 758 
1  n MET 759 
1  n GLU 760 
1  n TYR 761 
1  n HIS 762 
1  n SER 763 
1  n SER 764 
1  n ARG 765 
1  n SER 766 
1  n LYS 767 
1  n ALA 768 
1  n PRO 769 
1  n SER 770 
1  n LYS 771 
1  n HIS 772 
1  n VAL 773 
1  n HIS 774 
1  n PRO 775 
1  n LEU 776 
1  n PHE 777 
1  n LYS 778 
1  n ARG 779 
1  n PHE 780 
1  n ARG 781 
1  n LYS 782 
2  n MET 1   
2  n LYS 2   
2  n LEU 3   
2  n ASN 4   
2  n VAL 5   
2  n ASP 6   
2  n GLY 7   
2  n LEU 8   
2  n LEU 9   
2  n VAL 10  
2  n TYR 11  
2  n PHE 12  
2  n PRO 13  
2  n TYR 14  
2  n ASP 15  
2  n TYR 16  
2  n ILE 17  
2  n TYR 18  
2  n PRO 19  
2  n GLU 20  
2  n GLN 21  
2  n PHE 22  
2  n SER 23  
2  n TYR 24  
2  n MET 25  
2  n ARG 26  
2  n GLU 27  
2  n LEU 28  
2  n LYS 29  
2  n ARG 30  
2  n THR 31  
2  n LEU 32  
2  n ASP 33  
2  n ALA 34  
2  n LYS 35  
2  n GLY 36  
2  n HIS 37  
2  n GLY 38  
2  n VAL 39  
2  n LEU 40  
2  n GLU 41  
2  n MET 42  
2  n PRO 43  
2  n SER 44  
2  n GLY 45  
2  n THR 46  
2  n GLY 47  
2  n LYS 48  
2  n THR 49  
2  n VAL 50  
2  n SER 51  
2  n LEU 52  
2  n LEU 53  
2  n ALA 54  
2  n LEU 55  
2  n ILE 56  
2  n MET 57  
2  n ALA 58  
2  n TYR 59  
2  n GLN 60  
2  n ARG 61  
2  n ALA 62  
2  n TYR 63  
2  n PRO 64  
2  n LEU 65  
2  n GLU 66  
2  n VAL 67  
2  n THR 68  
2  n LYS 69  
2  n LEU 70  
2  n ILE 71  
2  n TYR 72  
2  n CYS 73  
2  n SER 74  
2  n ARG 75  
2  n THR 76  
2  n VAL 77  
2  n PRO 78  
2  n GLU 79  
2  n ILE 80  
2  n GLU 81  
2  n LYS 82  
2  n VAL 83  
2  n ILE 84  
2  n GLU 85  
2  n GLU 86  
2  n LEU 87  
2  n ARG 88  
2  n LYS 89  
2  n LEU 90  
2  n LEU 91  
2  n ASN 92  
2  n PHE 93  
2  n TYR 94  
2  n GLU 95  
2  n LYS 96  
2  n GLN 97  
2  n GLU 98  
2  n GLY 99  
2  n GLU 100 
2  n LYS 101 
2  n LEU 102 
2  n PRO 103 
2  n PHE 104 
2  n LEU 105 
2  n GLY 106 
2  n LEU 107 
2  n ALA 108 
2  n LEU 109 
2  n SER 110 
2  n SER 111 
2  n ARG 112 
2  n LYS 113 
2  n ASN 114 
2  n LEU 115 
2  n CYS 116 
2  n ILE 117 
2  n HIS 118 
2  n PRO 119 
2  n GLU 120 
2  n VAL 121 
2  n THR 122 
2  n PRO 123 
2  n LEU 124 
2  n ARG 125 
2  n PHE 126 
2  n GLY 127 
2  n LYS 128 
2  n ASP 129 
2  n VAL 130 
2  n ASP 131 
2  n GLY 132 
2  n LYS 133 
2  n CYS 134 
2  n HIS 135 
2  n SER 136 
2  n LEU 137 
2  n THR 138 
2  n ALA 139 
2  n SER 140 
2  n TYR 141 
2  n VAL 142 
2  n ARG 143 
2  n ALA 144 
2  n GLN 145 
2  n TYR 146 
2  n GLN 147 
2  n HIS 148 
2  n ASP 149 
2  n THR 150 
2  n SER 151 
2  n LEU 152 
2  n PRO 153 
2  n HIS 154 
2  n CYS 155 
2  n ARG 156 
2  n PHE 157 
2  n TYR 158 
2  n GLU 159 
2  n GLU 160 
2  n PHE 161 
2  n ASP 162 
2  n ALA 163 
2  n HIS 164 
2  n GLY 165 
2  n ARG 166 
2  n GLU 167 
2  n VAL 168 
2  n PRO 169 
2  n LEU 170 
2  n PRO 171 
2  n ALA 172 
2  n GLY 173 
2  n ILE 174 
2  n TYR 175 
2  n ASN 176 
2  n LEU 177 
2  n ASP 178 
2  n ASP 179 
2  n LEU 180 
2  n LYS 181 
2  n ALA 182 
2  n LEU 183 
2  n GLY 184 
2  n ARG 185 
2  n ARG 186 
2  n GLN 187 
2  n GLY 188 
2  n TRP 189 
2  n CYS 190 
2  n PRO 191 
2  n TYR 192 
2  n PHE 193 
2  n LEU 194 
2  n ALA 195 
2  n ARG 196 
2  n TYR 197 
2  n SER 198 
2  n ILE 199 
2  n LEU 200 
2  n HIS 201 
2  n ALA 202 
2  n ASN 203 
2  n VAL 204 
2  n VAL 205 
2  n VAL 206 
2  n TYR 207 
2  n SER 208 
2  n TYR 209 
2  n HIS 210 
2  n TYR 211 
2  n LEU 212 
2  n LEU 213 
2  n ASP 214 
2  n PRO 215 
2  n LYS 216 
2  n ILE 217 
2  n ALA 218 
2  n ASP 219 
2  n LEU 220 
2  n VAL 221 
2  n SER 222 
2  n LYS 223 
2  n GLU 224 
2  n LEU 225 
2  n ALA 226 
2  n ARG 227 
2  n LYS 228 
2  n ALA 229 
2  n VAL 230 
2  n VAL 231 
2  n VAL 232 
2  n PHE 233 
2  n ASP 234 
2  n GLU 235 
2  n ALA 236 
2  n HIS 237 
2  n ASN 238 
2  n ILE 239 
2  n ASP 240 
2  n ASN 241 
2  n VAL 242 
2  n CYS 243 
2  n ILE 244 
2  n ASP 245 
2  n SER 246 
2  n MET 247 
2  n SER 248 
2  n VAL 249 
2  n ASN 250 
2  n LEU 251 
2  n THR 252 
2  n ARG 253 
2  n ARG 254 
2  n THR 255 
2  n LEU 256 
2  n ASP 257 
2  n ARG 258 
2  n CYS 259 
2  n GLN 260 
2  n GLY 261 
2  n ASN 262 
2  n LEU 263 
2  n GLU 264 
2  n THR 265 
2  n LEU 266 
2  n GLN 267 
2  n LYS 268 
2  n THR 269 
2  n VAL 270 
2  n LEU 271 
2  n ARG 272 
2  n ILE 273 
2  n LYS 274 
2  n GLU 275 
2  n THR 276 
2  n ASP 277 
2  n GLU 278 
2  n GLN 279 
2  n ARG 280 
2  n LEU 281 
2  n ARG 282 
2  n ASP 283 
2  n GLU 284 
2  n TYR 285 
2  n ARG 286 
2  n ARG 287 
2  n LEU 288 
2  n VAL 289 
2  n GLU 290 
2  n GLY 291 
2  n LEU 292 
2  n ARG 293 
2  n GLU 294 
2  n ALA 295 
2  n SER 296 
2  n ALA 297 
2  n ALA 298 
2  n ARG 299 
2  n GLU 300 
2  n THR 301 
2  n ASP 302 
2  n ALA 303 
2  n HIS 304 
2  n LEU 305 
2  n ALA 306 
2  n ASN 307 
2  n PRO 308 
2  n VAL 309 
2  n LEU 310 
2  n PRO 311 
2  n ASP 312 
2  n GLU 313 
2  n VAL 314 
2  n LEU 315 
2  n GLN 316 
2  n GLU 317 
2  n ALA 318 
2  n VAL 319 
2  n PRO 320 
2  n GLY 321 
2  n SER 322 
2  n ILE 323 
2  n ARG 324 
2  n THR 325 
2  n ALA 326 
2  n GLU 327 
2  n HIS 328 
2  n PHE 329 
2  n LEU 330 
2  n GLY 331 
2  n PHE 332 
2  n LEU 333 
2  n ARG 334 
2  n ARG 335 
2  n LEU 336 
2  n LEU 337 
2  n GLU 338 
2  n TYR 339 
2  n VAL 340 
2  n LYS 341 
2  n TRP 342 
2  n ARG 343 
2  n LEU 344 
2  n ARG 345 
2  n VAL 346 
2  n GLN 347 
2  n HIS 348 
2  n VAL 349 
2  n VAL 350 
2  n GLN 351 
2  n GLU 352 
2  n SER 353 
2  n PRO 354 
2  n PRO 355 
2  n ALA 356 
2  n PHE 357 
2  n LEU 358 
2  n SER 359 
2  n GLY 360 
2  n LEU 361 
2  n ALA 362 
2  n GLN 363 
2  n ARG 364 
2  n VAL 365 
2  n CYS 366 
2  n ILE 367 
2  n GLN 368 
2  n ARG 369 
2  n LYS 370 
2  n PRO 371 
2  n LEU 372 
2  n ARG 373 
2  n PHE 374 
2  n CYS 375 
2  n ALA 376 
2  n GLU 377 
2  n ARG 378 
2  n LEU 379 
2  n ARG 380 
2  n SER 381 
2  n LEU 382 
2  n LEU 383 
2  n HIS 384 
2  n THR 385 
2  n LEU 386 
2  n GLU 387 
2  n ILE 388 
2  n THR 389 
2  n ASP 390 
2  n LEU 391 
2  n ALA 392 
2  n ASP 393 
2  n PHE 394 
2  n SER 395 
2  n PRO 396 
2  n LEU 397 
2  n THR 398 
2  n LEU 399 
2  n LEU 400 
2  n ALA 401 
2  n ASN 402 
2  n PHE 403 
2  n ALA 404 
2  n THR 405 
2  n LEU 406 
2  n VAL 407 
2  n SER 408 
2  n THR 409 
2  n TYR 410 
2  n ALA 411 
2  n LYS 412 
2  n GLY 413 
2  n PHE 414 
2  n THR 415 
2  n ILE 416 
2  n ILE 417 
2  n ILE 418 
2  n GLU 419 
2  n PRO 420 
2  n PHE 421 
2  n ASP 422 
2  n ASP 423 
2  n ARG 424 
2  n THR 425 
2  n PRO 426 
2  n THR 427 
2  n ILE 428 
2  n ALA 429 
2  n ASN 430 
2  n PRO 431 
2  n ILE 432 
2  n LEU 433 
2  n HIS 434 
2  n PHE 435 
2  n SER 436 
2  n CYS 437 
2  n MET 438 
2  n ASP 439 
2  n ALA 440 
2  n SER 441 
2  n LEU 442 
2  n ALA 443 
2  n ILE 444 
2  n LYS 445 
2  n PRO 446 
2  n VAL 447 
2  n PHE 448 
2  n GLU 449 
2  n ARG 450 
2  n PHE 451 
2  n GLN 452 
2  n SER 453 
2  n VAL 454 
2  n ILE 455 
2  n ILE 456 
2  n THR 457 
2  n SER 458 
2  n GLY 459 
2  n THR 460 
2  n LEU 461 
2  n SER 462 
2  n PRO 463 
2  n LEU 464 
2  n ASP 465 
2  n ILE 466 
2  n TYR 467 
2  n PRO 468 
2  n LYS 469 
2  n ILE 470 
2  n LEU 471 
2  n ASP 472 
2  n PHE 473 
2  n HIS 474 
2  n PRO 475 
2  n VAL 476 
2  n THR 477 
2  n MET 478 
2  n ALA 479 
2  n THR 480 
2  n PHE 481 
2  n THR 482 
2  n MET 483 
2  n THR 484 
2  n LEU 485 
2  n ALA 486 
2  n ARG 487 
2  n VAL 488 
2  n CYS 489 
2  n LEU 490 
2  n CYS 491 
2  n PRO 492 
2  n MET 493 
2  n ILE 494 
2  n ILE 495 
2  n GLY 496 
2  n ARG 497 
2  n GLY 498 
2  n ASN 499 
2  n ASP 500 
2  n GLN 501 
2  n VAL 502 
2  n ALA 503 
2  n ILE 504 
2  n SER 505 
2  n SER 506 
2  n LYS 507 
2  n PHE 508 
2  n GLU 509 
2  n THR 510 
2  n ARG 511 
2  n GLU 512 
2  n ASP 513 
2  n ILE 514 
2  n ALA 515 
2  n VAL 516 
2  n ILE 517 
2  n ARG 518 
2  n ASN 519 
2  n TYR 520 
2  n GLY 521 
2  n ASN 522 
2  n LEU 523 
2  n LEU 524 
2  n LEU 525 
2  n GLU 526 
2  n MET 527 
2  n SER 528 
2  n ALA 529 
2  n VAL 530 
2  n VAL 531 
2  n PRO 532 
2  n ASP 533 
2  n GLY 534 
2  n ILE 535 
2  n VAL 536 
2  n ALA 537 
2  n PHE 538 
2  n PHE 539 
2  n THR 540 
2  n SER 541 
2  n TYR 542 
2  n GLN 543 
2  n TYR 544 
2  n MET 545 
2  n GLU 546 
2  n SER 547 
2  n THR 548 
2  n VAL 549 
2  n ALA 550 
2  n SER 551 
2  n TRP 552 
2  n TYR 553 
2  n GLU 554 
2  n GLN 555 
2  n GLY 556 
2  n ILE 557 
2  n LEU 558 
2  n GLU 559 
2  n ASN 560 
2  n ILE 561 
2  n GLN 562 
2  n ARG 563 
2  n ASN 564 
2  n LYS 565 
2  n LEU 566 
2  n LEU 567 
2  n PHE 568 
2  n ILE 569 
2  n GLU 570 
2  n THR 571 
2  n GLN 572 
2  n ASP 573 
2  n GLY 574 
2  n ALA 575 
2  n GLU 576 
2  n THR 577 
2  n SER 578 
2  n VAL 579 
2  n ALA 580 
2  n LEU 581 
2  n GLU 582 
2  n LYS 583 
2  n TYR 584 
2  n GLN 585 
2  n GLU 586 
2  n ALA 587 
2  n CYS 588 
2  n GLU 589 
2  n ASN 590 
2  n GLY 591 
2  n ARG 592 
2  n GLY 593 
2  n ALA 594 
2  n ILE 595 
2  n LEU 596 
2  n LEU 597 
2  n SER 598 
2  n VAL 599 
2  n ALA 600 
2  n ARG 601 
2  n GLY 602 
2  n LYS 603 
2  n VAL 604 
2  n SER 605 
2  n GLU 606 
2  n GLY 607 
2  n ILE 608 
2  n ASP 609 
2  n PHE 610 
2  n VAL 611 
2  n HIS 612 
2  n HIS 613 
2  n TYR 614 
2  n GLY 615 
2  n ARG 616 
2  n ALA 617 
2  n VAL 618 
2  n ILE 619 
2  n MET 620 
2  n PHE 621 
2  n GLY 622 
2  n VAL 623 
2  n PRO 624 
2  n TYR 625 
2  n VAL 626 
2  n TYR 627 
2  n THR 628 
2  n GLN 629 
2  n SER 630 
2  n ARG 631 
2  n ILE 632 
2  n LEU 633 
2  n LYS 634 
2  n ALA 635 
2  n ARG 636 
2  n LEU 637 
2  n GLU 638 
2  n TYR 639 
2  n LEU 640 
2  n ARG 641 
2  n ASP 642 
2  n GLN 643 
2  n PHE 644 
2  n GLN 645 
2  n ILE 646 
2  n ARG 647 
2  n GLU 648 
2  n ASN 649 
2  n ASP 650 
2  n PHE 651 
2  n LEU 652 
2  n THR 653 
2  n PHE 654 
2  n ASP 655 
2  n ALA 656 
2  n MET 657 
2  n ARG 658 
2  n HIS 659 
2  n ALA 660 
2  n ALA 661 
2  n GLN 662 
2  n CYS 663 
2  n VAL 664 
2  n GLY 665 
2  n ARG 666 
2  n ALA 667 
2  n ILE 668 
2  n ARG 669 
2  n GLY 670 
2  n LYS 671 
2  n THR 672 
2  n ASP 673 
2  n TYR 674 
2  n GLY 675 
2  n LEU 676 
2  n MET 677 
2  n VAL 678 
2  n PHE 679 
2  n ALA 680 
2  n ASP 681 
2  n LYS 682 
2  n ARG 683 
2  n PHE 684 
2  n ALA 685 
2  n ARG 686 
2  n GLY 687 
2  n ASP 688 
2  n LYS 689 
2  n ARG 690 
2  n GLY 691 
2  n LYS 692 
2  n LEU 693 
2  n PRO 694 
2  n ARG 695 
2  n TRP 696 
2  n ILE 697 
2  n GLN 698 
2  n GLU 699 
2  n HIS 700 
2  n LEU 701 
2  n THR 702 
2  n ASP 703 
2  n ALA 704 
2  n ASN 705 
2  n LEU 706 
2  n ASN 707 
2  n LEU 708 
2  n THR 709 
2  n VAL 710 
2  n ASP 711 
2  n GLU 712 
2  n GLY 713 
2  n VAL 714 
2  n GLN 715 
2  n VAL 716 
2  n ALA 717 
2  n LYS 718 
2  n TYR 719 
2  n PHE 720 
2  n LEU 721 
2  n ARG 722 
2  n GLN 723 
2  n MET 724 
2  n ALA 725 
2  n GLN 726 
2  n PRO 727 
2  n PHE 728 
2  n HIS 729 
2  n ARG 730 
2  n GLU 731 
2  n ASP 732 
2  n GLN 733 
2  n LEU 734 
2  n GLY 735 
2  n LEU 736 
2  n SER 737 
2  n LEU 738 
2  n LEU 739 
2  n SER 740 
2  n LEU 741 
2  n GLU 742 
2  n GLN 743 
2  n LEU 744 
2  n GLU 745 
2  n SER 746 
2  n GLU 747 
2  n GLU 748 
2  n THR 749 
2  n LEU 750 
2  n LYS 751 
2  n ARG 752 
2  n ILE 753 
2  n GLU 754 
2  n GLN 755 
2  n ILE 756 
2  n ALA 757 
2  n GLN 758 
2  n GLN 759 
2  n LEU 760 
3  n MET 1   
3  n ALA 2   
3  n THR 3   
3  n SER 4   
3  n SER 5   
3  n GLU 6   
3  n GLU 7   
3  n VAL 8   
3  n LEU 9   
3  n LEU 10  
3  n ILE 11  
3  n VAL 12  
3  n LYS 13  
3  n LYS 14  
3  n VAL 15  
3  n ARG 16  
3  n GLN 17  
3  n LYS 18  
3  n LYS 19  
3  n GLN 20  
3  n ASP 21  
3  n GLY 22  
3  n ALA 23  
3  n LEU 24  
3  n TYR 25  
3  n LEU 26  
3  n MET 27  
3  n ALA 28  
3  n GLU 29  
3  n ARG 30  
3  n ILE 31  
3  n ALA 32  
3  n TRP 33  
3  n ALA 34  
3  n PRO 35  
3  n GLU 36  
3  n GLY 37  
3  n LYS 38  
3  n ASP 39  
3  n ARG 40  
3  n PHE 41  
3  n THR 42  
3  n ILE 43  
3  n SER 44  
3  n HIS 45  
3  n MET 46  
3  n TYR 47  
3  n ALA 48  
3  n ASP 49  
3  n ILE 50  
3  n LYS 51  
3  n CYS 52  
3  n GLN 53  
3  n LYS 54  
3  n ILE 55  
3  n SER 56  
3  n PRO 57  
3  n GLU 58  
3  n GLY 59  
3  n LYS 60  
3  n ALA 61  
3  n LYS 62  
3  n ILE 63  
3  n GLN 64  
3  n LEU 65  
3  n GLN 66  
3  n LEU 67  
3  n VAL 68  
3  n LEU 69  
3  n HIS 70  
3  n ALA 71  
3  n GLY 72  
3  n ASP 73  
3  n THR 74  
3  n THR 75  
3  n ASN 76  
3  n PHE 77  
3  n HIS 78  
3  n PHE 79  
3  n SER 80  
3  n ASN 81  
3  n GLU 82  
3  n SER 83  
3  n THR 84  
3  n ALA 85  
3  n VAL 86  
3  n LYS 87  
3  n GLU 88  
3  n ARG 89  
3  n ASP 90  
3  n ALA 91  
3  n VAL 92  
3  n LYS 93  
3  n ASP 94  
3  n LEU 95  
3  n LEU 96  
3  n GLN 97  
3  n GLN 98  
3  n LEU 99  
3  n LEU 100 
3  n PRO 101 
3  n LYS 102 
3  n PHE 103 
3  n LYS 104 
3  n ARG 105 
3  n LYS 106 
3  n ALA 107 
3  n ASN 108 
3  n LYS 109 
3  n GLU 110 
3  n LEU 111 
3  n GLU 112 
3  n GLU 113 
3  n LYS 114 
3  n ASN 115 
3  n ARG 116 
3  n MET 117 
3  n LEU 118 
3  n GLN 119 
3  n GLU 120 
3  n ASP 121 
3  n PRO 122 
3  n VAL 123 
3  n LEU 124 
3  n PHE 125 
3  n GLN 126 
3  n LEU 127 
3  n TYR 128 
3  n LYS 129 
3  n ASP 130 
3  n LEU 131 
3  n VAL 132 
3  n VAL 133 
3  n SER 134 
3  n GLN 135 
3  n VAL 136 
3  n ILE 137 
3  n SER 138 
3  n ALA 139 
3  n GLU 140 
3  n GLU 141 
3  n PHE 142 
3  n TRP 143 
3  n ALA 144 
3  n ASN 145 
3  n ARG 146 
3  n LEU 147 
3  n ASN 148 
3  n VAL 149 
3  n ASN 150 
3  n ALA 151 
3  n THR 152 
3  n ASP 153 
3  n SER 154 
3  n SER 155 
3  n SER 156 
3  n THR 157 
3  n SER 158 
3  n ASN 159 
3  n HIS 160 
3  n LYS 161 
3  n GLN 162 
3  n ASP 163 
3  n VAL 164 
3  n GLY 165 
3  n ILE 166 
3  n SER 167 
3  n ALA 168 
3  n ALA 169 
3  n PHE 170 
3  n LEU 171 
3  n ALA 172 
3  n ASP 173 
3  n VAL 174 
3  n ARG 175 
3  n PRO 176 
3  n GLN 177 
3  n THR 178 
3  n ASP 179 
3  n GLY 180 
3  n CYS 181 
3  n ASN 182 
3  n GLY 183 
3  n LEU 184 
3  n ARG 185 
3  n TYR 186 
3  n ASN 187 
3  n LEU 188 
3  n THR 189 
3  n SER 190 
3  n ASP 191 
3  n ILE 192 
3  n ILE 193 
3  n GLU 194 
3  n SER 195 
3  n ILE 196 
3  n PHE 197 
3  n ARG 198 
3  n THR 199 
3  n TYR 200 
3  n PRO 201 
3  n ALA 202 
3  n VAL 203 
3  n LYS 204 
3  n MET 205 
3  n LYS 206 
3  n TYR 207 
3  n ALA 208 
3  n GLU 209 
3  n ASN 210 
3  n VAL 211 
3  n PRO 212 
3  n HIS 213 
3  n ASN 214 
3  n MET 215 
3  n THR 216 
3  n GLU 217 
3  n LYS 218 
3  n GLU 219 
3  n PHE 220 
3  n TRP 221 
3  n THR 222 
3  n ARG 223 
3  n PHE 224 
3  n PHE 225 
3  n GLN 226 
3  n SER 227 
3  n HIS 228 
3  n TYR 229 
3  n PHE 230 
3  n HIS 231 
3  n ARG 232 
3  n ASP 233 
3  n ARG 234 
3  n LEU 235 
3  n ASN 236 
3  n THR 237 
3  n GLY 238 
3  n SER 239 
3  n LYS 240 
3  n ASP 241 
3  n LEU 242 
3  n PHE 243 
3  n ALA 244 
3  n GLU 245 
3  n CYS 246 
3  n ALA 247 
3  n LYS 248 
3  n ILE 249 
3  n ASP 250 
3  n GLU 251 
3  n LYS 252 
3  n GLY 253 
3  n LEU 254 
3  n LYS 255 
3  n THR 256 
3  n MET 257 
3  n VAL 258 
3  n SER 259 
3  n LEU 260 
3  n GLY 261 
3  n VAL 262 
3  n LYS 263 
3  n ASN 264 
3  n PRO 265 
3  n LEU 266 
3  n LEU 267 
3  n ASP 268 
3  n LEU 269 
3  n THR 270 
3  n ALA 271 
3  n LEU 272 
3  n GLU 273 
3  n ASP 274 
3  n LYS 275 
3  n PRO 276 
3  n LEU 277 
3  n ASP 278 
3  n GLU 279 
3  n GLY 280 
3  n TYR 281 
3  n GLY 282 
3  n ILE 283 
3  n SER 284 
3  n SER 285 
3  n VAL 286 
3  n PRO 287 
3  n SER 288 
3  n ALA 289 
3  n SER 290 
3  n ASN 291 
3  n SER 292 
3  n LYS 293 
3  n SER 294 
3  n ILE 295 
3  n LYS 296 
3  n GLU 297 
3  n ASN 298 
3  n SER 299 
3  n ASN 300 
3  n ALA 301 
3  n ALA 302 
3  n ILE 303 
3  n ILE 304 
3  n LYS 305 
3  n ARG 306 
3  n PHE 307 
3  n ASN 308 
3  n HIS 309 
3  n HIS 310 
3  n SER 311 
3  n ALA 312 
3  n MET 313 
3  n VAL 314 
3  n LEU 315 
3  n ALA 316 
3  n ALA 317 
3  n GLY 318 
3  n LEU 319 
3  n ARG 320 
3  n LYS 321 
3  n GLN 322 
3  n GLU 323 
3  n ALA 324 
3  n GLN 325 
3  n ASN 326 
3  n GLU 327 
3  n GLN 328 
3  n THR 329 
3  n SER 330 
3  n GLU 331 
3  n PRO 332 
3  n SER 333 
3  n ASN 334 
3  n MET 335 
3  n ASP 336 
3  n GLY 337 
3  n ASN 338 
3  n SER 339 
3  n GLY 340 
3  n ASP 341 
3  n ALA 342 
3  n ASP 343 
3  n CYS 344 
3  n PHE 345 
3  n GLN 346 
3  n PRO 347 
3  n ALA 348 
3  n VAL 349 
3  n LYS 350 
3  n ARG 351 
3  n ALA 352 
3  n LYS 353 
3  n LEU 354 
3  n GLN 355 
3  n GLU 356 
3  n SER 357 
3  n ILE 358 
3  n GLU 359 
3  n TYR 360 
3  n GLU 361 
3  n ASP 362 
3  n LEU 363 
3  n GLY 364 
3  n LYS 365 
3  n ASN 366 
3  n ASN 367 
3  n SER 368 
3  n VAL 369 
3  n LYS 370 
3  n THR 371 
3  n ILE 372 
3  n ALA 373 
3  n LEU 374 
3  n ASN 375 
3  n LEU 376 
3  n LYS 377 
3  n LYS 378 
3  n SER 379 
3  n ASP 380 
3  n ARG 381 
3  n TYR 382 
3  n TYR 383 
3  n HIS 384 
3  n GLY 385 
3  n PRO 386 
3  n THR 387 
3  n PRO 388 
3  n ILE 389 
3  n GLN 390 
3  n SER 391 
3  n LEU 392 
3  n GLN 393 
3  n TYR 394 
3  n ALA 395 
3  n THR 396 
3  n SER 397 
3  n GLN 398 
3  n ASP 399 
3  n ILE 400 
3  n ILE 401 
3  n ASN 402 
3  n SER 403 
3  n PHE 404 
3  n GLN 405 
3  n SER 406 
3  n ILE 407 
3  n ARG 408 
3  n GLN 409 
3  n GLU 410 
3  n MET 411 
3  n GLU 412 
3  n ALA 413 
3  n TYR 414 
3  n THR 415 
3  n PRO 416 
3  n LYS 417 
3  n LEU 418 
3  n THR 419 
3  n GLN 420 
3  n VAL 421 
3  n LEU 422 
3  n SER 423 
3  n SER 424 
3  n SER 425 
3  n ALA 426 
3  n ALA 427 
3  n SER 428 
3  n SER 429 
3  n THR 430 
3  n ILE 431 
3  n THR 432 
3  n ALA 433 
3  n LEU 434 
3  n SER 435 
3  n PRO 436 
3  n GLY 437 
3  n GLY 438 
3  n ALA 439 
3  n LEU 440 
3  n MET 441 
3  n GLN 442 
3  n GLY 443 
3  n GLY 444 
3  n THR 445 
3  n GLN 446 
3  n GLN 447 
3  n ALA 448 
3  n ILE 449 
3  n ASN 450 
3  n GLN 451 
3  n MET 452 
3  n VAL 453 
3  n PRO 454 
3  n ASN 455 
3  n ASP 456 
3  n ILE 457 
3  n GLN 458 
3  n SER 459 
3  n GLU 460 
3  n LEU 461 
3  n LYS 462 
3  n HIS 463 
3  n LEU 464 
3  n TYR 465 
3  n VAL 466 
3  n ALA 467 
3  n VAL 468 
3  n GLY 469 
3  n GLU 470 
3  n LEU 471 
3  n LEU 472 
3  n ARG 473 
3  n HIS 474 
3  n PHE 475 
3  n TRP 476 
3  n SER 477 
3  n CYS 478 
3  n PHE 479 
3  n PRO 480 
3  n VAL 481 
3  n ASN 482 
3  n THR 483 
3  n PRO 484 
3  n PHE 485 
3  n LEU 486 
3  n GLU 487 
3  n GLU 488 
3  n LYS 489 
3  n VAL 490 
3  n VAL 491 
3  n LYS 492 
3  n MET 493 
3  n LYS 494 
3  n SER 495 
3  n ASN 496 
3  n LEU 497 
3  n GLU 498 
3  n ARG 499 
3  n PHE 500 
3  n GLN 501 
3  n VAL 502 
3  n THR 503 
3  n LYS 504 
3  n LEU 505 
3  n CYS 506 
3  n PRO 507 
3  n PHE 508 
3  n GLN 509 
3  n GLU 510 
3  n LYS 511 
3  n ILE 512 
3  n ARG 513 
3  n ARG 514 
3  n GLN 515 
3  n TYR 516 
3  n LEU 517 
3  n SER 518 
3  n THR 519 
3  n ASN 520 
3  n LEU 521 
3  n VAL 522 
3  n SER 523 
3  n HIS 524 
3  n ILE 525 
3  n GLU 526 
3  n GLU 527 
3  n MET 528 
3  n LEU 529 
3  n GLN 530 
3  n THR 531 
3  n ALA 532 
3  n TYR 533 
3  n ASN 534 
3  n LYS 535 
3  n LEU 536 
3  n HIS 537 
3  n THR 538 
3  n TRP 539 
3  n GLN 540 
3  n SER 541 
3  n ARG 542 
3  n ARG 543 
3  n LEU 544 
3  n MET 545 
3  n LYS 546 
3  n LYS 547 
3  n THR 548 
4  n MET 1   
4  n GLU 2   
4  n SER 3   
4  n THR 4   
4  n PRO 5   
4  n SER 6   
4  n ARG 7   
4  n GLY 8   
4  n LEU 9   
4  n ASN 10  
4  n ARG 11  
4  n VAL 12  
4  n HIS 13  
4  n LEU 14  
4  n GLN 15  
4  n CYS 16  
4  n ARG 17  
4  n ASN 18  
4  n LEU 19  
4  n GLN 20  
4  n GLU 21  
4  n PHE 22  
4  n LEU 23  
4  n GLY 24  
4  n GLY 25  
4  n LEU 26  
4  n SER 27  
4  n PRO 28  
4  n GLY 29  
4  n VAL 30  
4  n LEU 31  
4  n ASP 32  
4  n ARG 33  
4  n LEU 34  
4  n TYR 35  
4  n GLY 36  
4  n HIS 37  
4  n PRO 38  
4  n ALA 39  
4  n THR 40  
4  n CYS 41  
4  n LEU 42  
4  n ALA 43  
4  n VAL 44  
4  n PHE 45  
4  n ARG 46  
4  n GLU 47  
4  n LEU 48  
4  n PRO 49  
4  n SER 50  
4  n LEU 51  
4  n ALA 52  
4  n LYS 53  
4  n ASN 54  
4  n TRP 55  
4  n VAL 56  
4  n MET 57  
4  n ARG 58  
4  n MET 59  
4  n LEU 60  
4  n PHE 61  
4  n LEU 62  
4  n GLU 63  
4  n GLN 64  
4  n PRO 65  
4  n LEU 66  
4  n PRO 67  
4  n GLN 68  
4  n ALA 69  
4  n ALA 70  
4  n VAL 71  
4  n ALA 72  
4  n LEU 73  
4  n TRP 74  
4  n VAL 75  
4  n LYS 76  
4  n LYS 77  
4  n GLU 78  
4  n PHE 79  
4  n SER 80  
4  n LYS 81  
4  n ALA 82  
4  n GLN 83  
4  n GLU 84  
4  n GLU 85  
4  n SER 86  
4  n THR 87  
4  n GLY 88  
4  n LEU 89  
4  n LEU 90  
4  n SER 91  
4  n GLY 92  
4  n LEU 93  
4  n ARG 94  
4  n ILE 95  
4  n TRP 96  
4  n HIS 97  
4  n THR 98  
4  n GLN 99  
4  n LEU 100 
4  n LEU 101 
4  n PRO 102 
4  n GLY 103 
4  n GLY 104 
4  n LEU 105 
4  n GLN 106 
4  n GLY 107 
4  n LEU 108 
4  n ILE 109 
4  n LEU 110 
4  n ASN 111 
4  n PRO 112 
4  n ILE 113 
4  n PHE 114 
4  n ARG 115 
4  n GLN 116 
4  n ASN 117 
4  n LEU 118 
4  n ARG 119 
4  n ILE 120 
4  n ALA 121 
4  n LEU 122 
4  n LEU 123 
4  n GLY 124 
4  n GLY 125 
4  n GLY 126 
4  n LYS 127 
4  n ALA 128 
4  n TRP 129 
4  n SER 130 
4  n ASP 131 
4  n ASP 132 
4  n THR 133 
4  n SER 134 
4  n GLN 135 
4  n LEU 136 
4  n GLY 137 
4  n PRO 138 
4  n ASP 139 
4  n LYS 140 
4  n HIS 141 
4  n ALA 142 
4  n ARG 143 
4  n ASP 144 
4  n VAL 145 
4  n PRO 146 
4  n SER 147 
4  n LEU 148 
4  n ASP 149 
4  n LYS 150 
4  n TYR 151 
4  n ALA 152 
4  n GLU 153 
4  n GLU 154 
4  n ARG 155 
4  n TRP 156 
4  n GLU 157 
4  n VAL 158 
4  n VAL 159 
4  n LEU 160 
4  n HIS 161 
4  n PHE 162 
4  n MET 163 
4  n VAL 164 
4  n GLY 165 
4  n SER 166 
4  n PRO 167 
4  n SER 168 
4  n ALA 169 
4  n ALA 170 
4  n VAL 171 
4  n SER 172 
4  n GLN 173 
4  n ASP 174 
4  n LEU 175 
4  n ALA 176 
4  n GLN 177 
4  n LEU 178 
4  n LEU 179 
4  n SER 180 
4  n GLN 181 
4  n ALA 182 
4  n GLY 183 
4  n LEU 184 
4  n MET 185 
4  n LYS 186 
4  n SER 187 
4  n THR 188 
4  n GLU 189 
4  n PRO 190 
4  n GLY 191 
4  n GLU 192 
4  n PRO 193 
4  n PRO 194 
4  n CYS 195 
4  n ILE 196 
4  n THR 197 
4  n SER 198 
4  n ALA 199 
4  n GLY 200 
4  n PHE 201 
4  n GLN 202 
4  n PHE 203 
4  n LEU 204 
4  n LEU 205 
4  n LEU 206 
4  n ASP 207 
4  n THR 208 
4  n PRO 209 
4  n ALA 210 
4  n GLN 211 
4  n LEU 212 
4  n TRP 213 
4  n TYR 214 
4  n PHE 215 
4  n MET 216 
4  n LEU 217 
4  n GLN 218 
4  n TYR 219 
4  n LEU 220 
4  n GLN 221 
4  n THR 222 
4  n ALA 223 
4  n GLN 224 
4  n SER 225 
4  n ARG 226 
4  n GLY 227 
4  n MET 228 
4  n ASP 229 
4  n LEU 230 
4  n VAL 231 
4  n GLU 232 
4  n ILE 233 
4  n LEU 234 
4  n SER 235 
4  n PHE 236 
4  n LEU 237 
4  n PHE 238 
4  n GLN 239 
4  n LEU 240 
4  n SER 241 
4  n PHE 242 
4  n SER 243 
4  n THR 244 
4  n LEU 245 
4  n GLY 246 
4  n LYS 247 
4  n ASP 248 
4  n TYR 249 
4  n SER 250 
4  n VAL 251 
4  n GLU 252 
4  n GLY 253 
4  n MET 254 
4  n SER 255 
4  n ASP 256 
4  n SER 257 
4  n LEU 258 
4  n LEU 259 
4  n ASN 260 
4  n PHE 261 
4  n LEU 262 
4  n GLN 263 
4  n HIS 264 
4  n LEU 265 
4  n ARG 266 
4  n GLU 267 
4  n PHE 268 
4  n GLY 269 
4  n LEU 270 
4  n VAL 271 
4  n PHE 272 
4  n GLN 273 
4  n ARG 274 
4  n LYS 275 
4  n ARG 276 
4  n LYS 277 
4  n SER 278 
4  n ARG 279 
4  n ARG 280 
4  n TYR 281 
4  n TYR 282 
4  n PRO 283 
4  n THR 284 
4  n ARG 285 
4  n LEU 286 
4  n ALA 287 
4  n ILE 288 
4  n ASN 289 
4  n LEU 290 
4  n SER 291 
4  n SER 292 
4  n GLY 293 
4  n VAL 294 
4  n SER 295 
4  n GLY 296 
4  n ALA 297 
4  n GLY 298 
4  n GLY 299 
4  n THR 300 
4  n VAL 301 
4  n HIS 302 
4  n GLN 303 
4  n PRO 304 
4  n GLY 305 
4  n PHE 306 
4  n ILE 307 
4  n VAL 308 
4  n VAL 309 
4  n GLU 310 
4  n THR 311 
4  n ASN 312 
4  n TYR 313 
4  n ARG 314 
4  n LEU 315 
4  n TYR 316 
4  n ALA 317 
4  n TYR 318 
4  n THR 319 
4  n GLU 320 
4  n SER 321 
4  n GLU 322 
4  n LEU 323 
4  n GLN 324 
4  n ILE 325 
4  n ALA 326 
4  n LEU 327 
4  n ILE 328 
4  n ALA 329 
4  n LEU 330 
4  n PHE 331 
4  n SER 332 
4  n GLU 333 
4  n MET 334 
4  n LEU 335 
4  n TYR 336 
4  n ARG 337 
4  n PHE 338 
4  n PRO 339 
4  n ASN 340 
4  n MET 341 
4  n VAL 342 
4  n VAL 343 
4  n ALA 344 
4  n GLN 345 
4  n VAL 346 
4  n THR 347 
4  n ARG 348 
4  n GLU 349 
4  n SER 350 
4  n VAL 351 
4  n GLN 352 
4  n GLN 353 
4  n ALA 354 
4  n ILE 355 
4  n ALA 356 
4  n SER 357 
4  n GLY 358 
4  n ILE 359 
4  n THR 360 
4  n ALA 361 
4  n GLN 362 
4  n GLN 363 
4  n ILE 364 
4  n ILE 365 
4  n HIS 366 
4  n PHE 367 
4  n LEU 368 
4  n ARG 369 
4  n THR 370 
4  n ARG 371 
4  n ALA 372 
4  n HIS 373 
4  n PRO 374 
4  n VAL 375 
4  n MET 376 
4  n LEU 377 
4  n LYS 378 
4  n GLN 379 
4  n THR 380 
4  n PRO 381 
4  n VAL 382 
4  n LEU 383 
4  n PRO 384 
4  n PRO 385 
4  n THR 386 
4  n ILE 387 
4  n THR 388 
4  n ASP 389 
4  n GLN 390 
4  n ILE 391 
4  n ARG 392 
4  n LEU 393 
4  n TRP 394 
4  n GLU 395 
4  n LEU 396 
4  n GLU 397 
4  n ARG 398 
4  n ASP 399 
4  n ARG 400 
4  n LEU 401 
4  n ARG 402 
4  n PHE 403 
4  n THR 404 
4  n GLU 405 
4  n GLY 406 
4  n VAL 407 
4  n LEU 408 
4  n TYR 409 
4  n ASN 410 
4  n GLN 411 
4  n PHE 412 
4  n LEU 413 
4  n SER 414 
4  n GLN 415 
4  n VAL 416 
4  n ASP 417 
4  n PHE 418 
4  n GLU 419 
4  n LEU 420 
4  n LEU 421 
4  n LEU 422 
4  n ALA 423 
4  n HIS 424 
4  n ALA 425 
4  n ARG 426 
4  n GLU 427 
4  n LEU 428 
4  n GLY 429 
4  n VAL 430 
4  n LEU 431 
4  n VAL 432 
4  n PHE 433 
4  n GLU 434 
4  n ASN 435 
4  n SER 436 
4  n ALA 437 
4  n LYS 438 
4  n ARG 439 
4  n LEU 440 
4  n MET 441 
4  n VAL 442 
4  n VAL 443 
4  n THR 444 
4  n PRO 445 
4  n ALA 446 
4  n GLY 447 
4  n HIS 448 
4  n SER 449 
4  n ASP 450 
4  n VAL 451 
4  n LYS 452 
4  n ARG 453 
4  n PHE 454 
4  n TRP 455 
4  n LYS 456 
4  n ARG 457 
4  n GLN 458 
4  n LYS 459 
4  n HIS 460 
4  n SER 461 
4  n SER 462 
5  n MET 1   
5  n ASP 2   
5  n GLU 3   
5  n GLU 4   
5  n PRO 5   
5  n GLU 6   
5  n ARG 7   
5  n THR 8   
5  n LYS 9   
5  n ARG 10  
5  n TRP 11  
5  n GLU 12  
5  n GLY 13  
5  n GLY 14  
5  n TYR 15  
5  n GLU 16  
5  n ARG 17  
5  n THR 18  
5  n TRP 19  
5  n GLU 20  
5  n ILE 21  
5  n LEU 22  
5  n LYS 23  
5  n GLU 24  
5  n ASP 25  
5  n GLU 26  
5  n SER 27  
5  n GLY 28  
5  n SER 29  
5  n LEU 30  
5  n LYS 31  
5  n ALA 32  
5  n THR 33  
5  n ILE 34  
5  n GLU 35  
5  n ASP 36  
5  n ILE 37  
5  n LEU 38  
5  n PHE 39  
5  n LYS 40  
5  n ALA 41  
5  n LYS 42  
5  n ARG 43  
5  n LYS 44  
5  n ARG 45  
5  n VAL 46  
5  n PHE 47  
5  n GLU 48  
5  n HIS 49  
5  n HIS 50  
5  n GLY 51  
5  n GLN 52  
5  n VAL 53  
5  n ARG 54  
5  n LEU 55  
5  n GLY 56  
5  n MET 57  
5  n MET 58  
5  n ARG 59  
5  n HIS 60  
5  n LEU 61  
5  n TYR 62  
5  n VAL 63  
5  n VAL 64  
5  n VAL 65  
5  n ASP 66  
5  n GLY 67  
5  n SER 68  
5  n ARG 69  
5  n THR 70  
5  n MET 71  
5  n GLU 72  
5  n ASP 73  
5  n GLN 74  
5  n ASP 75  
5  n LEU 76  
5  n LYS 77  
5  n PRO 78  
5  n ASN 79  
5  n ARG 80  
5  n LEU 81  
5  n THR 82  
5  n CYS 83  
5  n THR 84  
5  n LEU 85  
5  n LYS 86  
5  n LEU 87  
5  n LEU 88  
5  n GLU 89  
5  n TYR 90  
5  n PHE 91  
5  n VAL 92  
5  n GLU 93  
5  n GLU 94  
5  n TYR 95  
5  n PHE 96  
5  n ASP 97  
5  n GLN 98  
5  n ASN 99  
5  n PRO 100 
5  n ILE 101 
5  n SER 102 
5  n GLN 103 
5  n ILE 104 
5  n GLY 105 
5  n ILE 106 
5  n ILE 107 
5  n VAL 108 
5  n THR 109 
5  n LYS 110 
5  n SER 111 
5  n LYS 112 
5  n ARG 113 
5  n ALA 114 
5  n GLU 115 
5  n LYS 116 
5  n LEU 117 
5  n THR 118 
5  n GLU 119 
5  n LEU 120 
5  n SER 121 
5  n GLY 122 
5  n ASN 123 
5  n PRO 124 
5  n ARG 125 
5  n LYS 126 
5  n HIS 127 
5  n ILE 128 
5  n THR 129 
5  n SER 130 
5  n LEU 131 
5  n LYS 132 
5  n LYS 133 
5  n ALA 134 
5  n VAL 135 
5  n ASP 136 
5  n MET 137 
5  n THR 138 
5  n CYS 139 
5  n HIS 140 
5  n GLY 141 
5  n GLU 142 
5  n PRO 143 
5  n SER 144 
5  n LEU 145 
5  n TYR 146 
5  n ASN 147 
5  n SER 148 
5  n LEU 149 
5  n SER 150 
5  n ILE 151 
5  n ALA 152 
5  n MET 153 
5  n GLN 154 
5  n THR 155 
5  n LEU 156 
5  n LYS 157 
5  n HIS 158 
5  n MET 159 
5  n PRO 160 
5  n GLY 161 
5  n HIS 162 
5  n THR 163 
5  n SER 164 
5  n ARG 165 
5  n GLU 166 
5  n VAL 167 
5  n LEU 168 
5  n ILE 169 
5  n ILE 170 
5  n PHE 171 
5  n SER 172 
5  n SER 173 
5  n LEU 174 
5  n THR 175 
5  n THR 176 
5  n CYS 177 
5  n ASP 178 
5  n PRO 179 
5  n SER 180 
5  n ASN 181 
5  n ILE 182 
5  n TYR 183 
5  n ASP 184 
5  n LEU 185 
5  n ILE 186 
5  n LYS 187 
5  n THR 188 
5  n LEU 189 
5  n LYS 190 
5  n ALA 191 
5  n ALA 192 
5  n LYS 193 
5  n ILE 194 
5  n ARG 195 
5  n VAL 196 
5  n SER 197 
5  n VAL 198 
5  n ILE 199 
5  n GLY 200 
5  n LEU 201 
5  n SER 202 
5  n ALA 203 
5  n GLU 204 
5  n VAL 205 
5  n ARG 206 
5  n VAL 207 
5  n CYS 208 
5  n THR 209 
5  n VAL 210 
5  n LEU 211 
5  n ALA 212 
5  n ARG 213 
5  n GLU 214 
5  n THR 215 
5  n GLY 216 
5  n GLY 217 
5  n THR 218 
5  n TYR 219 
5  n HIS 220 
5  n VAL 221 
5  n ILE 222 
5  n LEU 223 
5  n ASP 224 
5  n GLU 225 
5  n SER 226 
5  n HIS 227 
5  n TYR 228 
5  n LYS 229 
5  n GLU 230 
5  n LEU 231 
5  n LEU 232 
5  n THR 233 
5  n HIS 234 
5  n HIS 235 
5  n VAL 236 
5  n SER 237 
5  n PRO 238 
5  n PRO 239 
5  n PRO 240 
5  n ALA 241 
5  n SER 242 
5  n SER 243 
5  n SER 244 
5  n SER 245 
5  n GLU 246 
5  n CYS 247 
5  n SER 248 
5  n LEU 249 
5  n ILE 250 
5  n ARG 251 
5  n MET 252 
5  n GLY 253 
5  n PHE 254 
5  n PRO 255 
5  n GLN 256 
5  n HIS 257 
5  n THR 258 
5  n ILE 259 
5  n ALA 260 
5  n SER 261 
5  n LEU 262 
5  n SER 263 
5  n ASP 264 
5  n GLN 265 
5  n ASP 266 
5  n ALA 267 
5  n LYS 268 
5  n PRO 269 
5  n SER 270 
5  n PHE 271 
5  n SER 272 
5  n MET 273 
5  n ALA 274 
5  n HIS 275 
5  n LEU 276 
5  n ASP 277 
5  n GLY 278 
5  n ASN 279 
5  n THR 280 
5  n GLU 281 
5  n PRO 282 
5  n GLY 283 
5  n LEU 284 
5  n THR 285 
5  n LEU 286 
5  n GLY 287 
5  n GLY 288 
5  n TYR 289 
5  n PHE 290 
5  n CYS 291 
5  n PRO 292 
5  n GLN 293 
5  n CYS 294 
5  n ARG 295 
5  n ALA 296 
5  n LYS 297 
5  n TYR 298 
5  n CYS 299 
5  n GLU 300 
5  n LEU 301 
5  n PRO 302 
5  n VAL 303 
5  n GLU 304 
5  n CYS 305 
5  n LYS 306 
5  n ILE 307 
5  n CYS 308 
5  n GLY 309 
5  n LEU 310 
5  n THR 311 
5  n LEU 312 
5  n VAL 313 
5  n SER 314 
5  n ALA 315 
5  n PRO 316 
5  n HIS 317 
5  n LEU 318 
5  n ALA 319 
5  n ARG 320 
5  n SER 321 
5  n TYR 322 
5  n HIS 323 
5  n HIS 324 
5  n LEU 325 
5  n PHE 326 
5  n PRO 327 
5  n LEU 328 
5  n ASP 329 
5  n ALA 330 
5  n PHE 331 
5  n GLN 332 
5  n GLU 333 
5  n ILE 334 
5  n PRO 335 
5  n LEU 336 
5  n GLU 337 
5  n GLU 338 
5  n TYR 339 
5  n ASN 340 
5  n GLY 341 
5  n GLU 342 
5  n ARG 343 
5  n PHE 344 
5  n CYS 345 
5  n TYR 346 
5  n GLY 347 
5  n CYS 348 
5  n GLN 349 
5  n GLY 350 
5  n GLU 351 
5  n LEU 352 
5  n LYS 353 
5  n ASP 354 
5  n GLN 355 
5  n HIS 356 
5  n VAL 357 
5  n TYR 358 
5  n VAL 359 
5  n CYS 360 
5  n ALA 361 
5  n VAL 362 
5  n CYS 363 
5  n GLN 364 
5  n ASN 365 
5  n VAL 366 
5  n PHE 367 
5  n CYS 368 
5  n VAL 369 
5  n ASP 370 
5  n CYS 371 
5  n ASP 372 
5  n VAL 373 
5  n PHE 374 
5  n VAL 375 
5  n HIS 376 
5  n ASP 377 
5  n SER 378 
5  n LEU 379 
5  n HIS 380 
5  n CYS 381 
5  n CYS 382 
5  n PRO 383 
5  n GLY 384 
5  n CYS 385 
5  n ILE 386 
5  n HIS 387 
5  n LYS 388 
5  n ILE 389 
5  n PRO 390 
5  n ALA 391 
5  n PRO 392 
5  n SER 393 
5  n GLY 394 
5  n VAL 395 
6  n MET 1   
6  n VAL 2   
6  n SER 3   
6  n ASP 4   
6  n GLU 5   
6  n ASP 6   
6  n GLU 7   
6  n LEU 8   
6  n ASN 9   
6  n LEU 10  
6  n LEU 11  
6  n VAL 12  
6  n ILE 13  
6  n VAL 14  
6  n VAL 15  
6  n ASP 16  
6  n ALA 17  
6  n ASN 18  
6  n PRO 19  
6  n ILE 20  
6  n TRP 21  
6  n TRP 22  
6  n GLY 23  
6  n LYS 24  
6  n GLN 25  
6  n ALA 26  
6  n LEU 27  
6  n LYS 28  
6  n GLU 29  
6  n SER 30  
6  n GLN 31  
6  n PHE 32  
6  n THR 33  
6  n LEU 34  
6  n SER 35  
6  n LYS 36  
6  n CYS 37  
6  n ILE 38  
6  n ASP 39  
6  n ALA 40  
6  n VAL 41  
6  n MET 42  
6  n VAL 43  
6  n LEU 44  
6  n GLY 45  
6  n ASN 46  
6  n SER 47  
6  n HIS 48  
6  n LEU 49  
6  n PHE 50  
6  n MET 51  
6  n ASN 52  
6  n ARG 53  
6  n SER 54  
6  n ASN 55  
6  n LYS 56  
6  n LEU 57  
6  n ALA 58  
6  n VAL 59  
6  n ILE 60  
6  n ALA 61  
6  n SER 62  
6  n HIS 63  
6  n ILE 64  
6  n GLN 65  
6  n GLU 66  
6  n SER 67  
6  n ARG 68  
6  n PHE 69  
6  n LEU 70  
6  n TYR 71  
6  n PRO 72  
6  n GLY 73  
6  n LYS 74  
6  n ASN 75  
6  n GLY 76  
6  n ARG 77  
6  n LEU 78  
6  n GLY 79  
6  n ASP 80  
6  n PHE 81  
6  n PHE 82  
6  n GLY 83  
6  n ASP 84  
6  n PRO 85  
6  n GLY 86  
6  n ASN 87  
6  n PRO 88  
6  n PRO 89  
6  n GLU 90  
6  n PHE 91  
6  n ASN 92  
6  n PRO 93  
6  n SER 94  
6  n GLY 95  
6  n SER 96  
6  n LYS 97  
6  n ASP 98  
6  n GLY 99  
6  n LYS 100 
6  n TYR 101 
6  n GLU 102 
6  n LEU 103 
6  n LEU 104 
6  n THR 105 
6  n SER 106 
6  n ALA 107 
6  n ASN 108 
6  n GLU 109 
6  n VAL 110 
6  n ILE 111 
6  n VAL 112 
6  n GLU 113 
6  n GLU 114 
6  n ILE 115 
6  n LYS 116 
6  n ASP 117 
6  n LEU 118 
6  n MET 119 
6  n THR 120 
6  n LYS 121 
6  n SER 122 
6  n ASP 123 
6  n ILE 124 
6  n LYS 125 
6  n GLY 126 
6  n GLN 127 
6  n HIS 128 
6  n THR 129 
6  n GLU 130 
6  n THR 131 
6  n LEU 132 
6  n LEU 133 
6  n ALA 134 
6  n GLY 135 
6  n SER 136 
6  n LEU 137 
6  n ALA 138 
6  n LYS 139 
6  n ALA 140 
6  n LEU 141 
6  n CYS 142 
6  n TYR 143 
6  n ILE 144 
6  n HIS 145 
6  n ARG 146 
6  n MET 147 
6  n ASN 148 
6  n LYS 149 
6  n GLU 150 
6  n VAL 151 
6  n LYS 152 
6  n ASP 153 
6  n ASN 154 
6  n GLN 155 
6  n GLU 156 
6  n MET 157 
6  n LYS 158 
6  n SER 159 
6  n ARG 160 
6  n ILE 161 
6  n LEU 162 
6  n VAL 163 
6  n ILE 164 
6  n LYS 165 
6  n ALA 166 
6  n ALA 167 
6  n GLU 168 
6  n ASP 169 
6  n SER 170 
6  n ALA 171 
6  n LEU 172 
6  n GLN 173 
6  n TYR 174 
6  n MET 175 
6  n ASN 176 
6  n PHE 177 
6  n MET 178 
6  n ASN 179 
6  n VAL 180 
6  n ILE 181 
6  n PHE 182 
6  n ALA 183 
6  n ALA 184 
6  n GLN 185 
6  n LYS 186 
6  n GLN 187 
6  n ASN 188 
6  n ILE 189 
6  n LEU 190 
6  n ILE 191 
6  n ASP 192 
6  n ALA 193 
6  n CYS 194 
6  n VAL 195 
6  n LEU 196 
6  n ASP 197 
6  n SER 198 
6  n ASP 199 
6  n SER 200 
6  n GLY 201 
6  n LEU 202 
6  n LEU 203 
6  n GLN 204 
6  n GLN 205 
6  n ALA 206 
6  n CYS 207 
6  n ASP 208 
6  n ILE 209 
6  n THR 210 
6  n GLY 211 
6  n GLY 212 
6  n LEU 213 
6  n TYR 214 
6  n LEU 215 
6  n LYS 216 
6  n VAL 217 
6  n PRO 218 
6  n GLN 219 
6  n MET 220 
6  n PRO 221 
6  n SER 222 
6  n LEU 223 
6  n LEU 224 
6  n GLN 225 
6  n TYR 226 
6  n LEU 227 
6  n LEU 228 
6  n TRP 229 
6  n VAL 230 
6  n PHE 231 
6  n LEU 232 
6  n PRO 233 
6  n ASP 234 
6  n GLN 235 
6  n ASP 236 
6  n GLN 237 
6  n ARG 238 
6  n SER 239 
6  n GLN 240 
6  n LEU 241 
6  n ILE 242 
6  n LEU 243 
6  n PRO 244 
6  n PRO 245 
6  n PRO 246 
6  n VAL 247 
6  n HIS 248 
6  n VAL 249 
6  n ASP 250 
6  n TYR 251 
6  n ARG 252 
6  n ALA 253 
6  n ALA 254 
6  n CYS 255 
6  n PHE 256 
6  n CYS 257 
6  n HIS 258 
6  n ARG 259 
6  n ASN 260 
6  n LEU 261 
6  n ILE 262 
6  n GLU 263 
6  n ILE 264 
6  n GLY 265 
6  n TYR 266 
6  n VAL 267 
6  n CYS 268 
6  n SER 269 
6  n VAL 270 
6  n CYS 271 
6  n LEU 272 
6  n SER 273 
6  n ILE 274 
6  n PHE 275 
6  n CYS 276 
6  n ASN 277 
6  n PHE 278 
6  n SER 279 
6  n PRO 280 
6  n ILE 281 
6  n CYS 282 
6  n THR 283 
6  n THR 284 
6  n CYS 285 
6  n GLU 286 
6  n THR 287 
6  n ALA 288 
6  n PHE 289 
6  n LYS 290 
6  n ILE 291 
6  n SER 292 
6  n LEU 293 
6  n PRO 294 
6  n PRO 295 
6  n VAL 296 
6  n LEU 297 
6  n LYS 298 
6  n ALA 299 
6  n LYS 300 
6  n LYS 301 
6  n LYS 302 
6  n LYS 303 
6  n LEU 304 
6  n LYS 305 
6  n VAL 306 
6  n SER 307 
6  n ALA 308 
7  n MET 1   
7  n VAL 2   
7  n ASN 3   
7  n VAL 4   
7  n LEU 5   
7  n LYS 6   
7  n GLY 7   
7  n VAL 8   
7  n LEU 9   
7  n ILE 10  
7  n GLU 11  
7  n CYS 12  
7  n ASP 13  
7  n PRO 14  
7  n ALA 15  
7  n MET 16  
7  n LYS 17  
7  n GLN 18  
7  n PHE 19  
7  n LEU 20  
7  n LEU 21  
7  n TYR 22  
7  n LEU 23  
7  n ASP 24  
7  n GLU 25  
7  n SER 26  
7  n ASN 27  
7  n ALA 28  
7  n LEU 29  
7  n GLY 30  
7  n LYS 31  
7  n LYS 32  
7  n PHE 33  
7  n ILE 34  
7  n ILE 35  
7  n GLN 36  
7  n ASP 37  
7  n ILE 38  
7  n ASP 39  
7  n ASP 40  
7  n THR 41  
7  n HIS 42  
7  n VAL 43  
7  n PHE 44  
7  n VAL 45  
7  n ILE 46  
7  n ALA 47  
7  n GLU 48  
7  n LEU 49  
7  n VAL 50  
7  n ASN 51  
7  n VAL 52  
7  n LEU 53  
7  n GLN 54  
7  n GLU 55  
7  n ARG 56  
7  n VAL 57  
7  n GLY 58  
7  n GLU 59  
7  n LEU 60  
7  n MET 61  
7  n ASP 62  
7  n GLN 63  
7  n ASN 64  
7  n ALA 65  
7  n PHE 66  
7  n SER 67  
7  n LEU 68  
7  n THR 69  
7  n GLN 70  
7  n LYS 71  
8  n GLU 1   
8  n ASP 2   
8  n PRO 3   
8  n THR 4   
8  n VAL 5   
8  n ASP 6   
8  n LYS 7   
8  n GLU 8   
8  n VAL 9   
8  n GLU 10  
8  n ILE 11  
8  n ARG 12  
8  n LYS 13  
8  n LYS 14  
8  n VAL 15  
8  n LEU 16  
8  n LYS 17  
8  n ILE 18  
8  n TYR 19  
8  n ASN 20  
8  n LYS 21  
8  n ARG 22  
8  n GLU 23  
8  n GLU 24  
8  n ASP 25  
8  n PHE 26  
8  n PRO 27  
8  n SER 28  
8  n LEU 29  
8  n ARG 30  
8  n GLU 31  
8  n TYR 32  
8  n ASN 33  
8  n ASP 34  
8  n PHE 35  
8  n LEU 36  
8  n GLU 37  
8  n GLU 38  
8  n VAL 39  
8  n GLU 40  
8  n GLU 41  
8  n ILE 42  
8  n VAL 43  
8  n PHE 44  
8  n ASN 45  
8  n LEU 46  
8  n THR 47  
8  n ASN 48  
8  n ASN 49  
8  n VAL 50  
8  n ASP 51  
8  n LEU 52  
8  n ASP 53  
8  n ASN 54  
8  n THR 55  
8  n LYS 56  
8  n LYS 57  
8  n LYS 58  
8  n MET 59  
8  n GLU 60  
8  n ILE 61  
8  n TYR 62  
8  n GLN 63  
8  n LYS 64  
8  n GLU 65  
8  n ASN 66  
8  n LYS 67  
8  n ASP 68  
8  n VAL 69  
8  n ILE 70  
8  n GLN 71  
8  n LYS 72  
8  n ASN 73  
8  n LYS 74  
8  n LEU 75  
8  n LYS 76  
8  n LEU 77  
8  n THR 78  
8  n ARG 79  
8  n GLU 80  
8  n GLN 81  
8  n GLU 82  
8  n GLU 83  
8  n LEU 84  
8  n GLU 85  
8  n GLU 86  
8  n ALA 87  
8  n LEU 88  
9  n CYS 1   
9  n SER 2   
9  n HIS 3   
9  n PRO 4   
9  n GLY 5   
9  n GLY 6   
9  n SER 7   
9  n ALA 8   
9  n ASP 9   
9  n GLY 10  
9  n PRO 11  
9  n ALA 12  
9  n LYS 13  
9  n LYS 14  
9  n LYS 15  
9  n VAL 16  
9  n ALA 17  
9  n LYS 18  
9  n VAL 19  
9  n THR 20  
9  n VAL 21  
9  n LYS 22  
9  n SER 23  
9  n GLU 24  
9  n ASN 25  
9  n LEU 26  
9  n LYS 27  
9  n VAL 28  
9  n ILE 29  
9  n LYS 30  
9  n ASP 31  
9  n GLU 32  
9  n ALA 33  
9  n LEU 34  
9  n SER 35  
9  n ASP 36  
9  n GLY 37  
9  n ASP 38  
9  n ASP 39  
9  n LEU 40  
9  n ARG 41  
9  n ASP 42  
9  n PHE 43  
9  n PRO 44  
9  n SER 45  
9  n ASP 46  
9  n LEU 47  
9  n LYS 48  
9  n LYS 49  
9  n ALA 50  
9  n HIS 51  
9  n HIS 52  
9  n LEU 53  
9  n LYS 54  
9  n ARG 55  
9  n GLY 56  
9  n ALA 57  
9  n THR 58  
9  n MET 59  
9  n ASN 60  
9  n GLU 61  
9  n ASP 62  
9  n SER 63  
9  n ASN 64  
9  n GLU 65  
9  n GLU 66  
9  n GLU 67  
9  n GLU 68  
9  n GLU 69  
9  n SER 70  
9  n GLU 71  
9  n ASN 72  
9  n ASP 73  
9  n TRP 74  
9  n GLU 75  
9  n GLU 76  
9  n VAL 77  
9  n GLU 78  
9  n GLU 79  
9  n LEU 80  
9  n SER 81  
9  n GLU 82  
9  n PRO 83  
9  n VAL 84  
9  n LEU 85  
9  n GLY 86  
9  n ASP 87  
9  n VAL 88  
9  n ARG 89  
9  n GLU 90  
9  n SER 91  
9  n THR 92  
9  n ALA 93  
9  n PHE 94  
9  n SER 95  
9  n ARG 96  
9  n SER 97  
9  n LEU 98  
9  n LEU 99  
9  n PRO 100 
9  n VAL 101 
9  n LYS 102 
9  n PRO 103 
9  n VAL 104 
9  n GLU 105 
9  n ILE 106 
9  n GLU 107 
9  n ILE 108 
9  n GLU 109 
9  n THR 110 
9  n PRO 111 
9  n GLU 112 
9  n GLN 113 
9  n ALA 114 
9  n LYS 115 
9  n THR 116 
9  n ARG 117 
9  n GLU 118 
9  n ARG 119 
9  n SER 120 
9  n GLU 121 
9  n LYS 122 
9  n ILE 123 
9  n LYS 124 
9  n LEU 125 
9  n GLU 126 
9  n PHE 127 
9  n GLU 128 
9  n THR 129 
9  n TYR 130 
9  n LEU 131 
9  n ARG 132 
9  n ARG 133 
9  n ALA 134 
9  n MET 135 
9  n LYS 136 
9  n ARG 137 
9  n PHE 138 
9  n ASN 139 
9  n LYS 140 
9  n GLY 141 
9  n VAL 142 
9  n HIS 143 
9  n GLU 144 
9  n ASP 145 
9  n THR 146 
9  n HIS 147 
9  n LYS 148 
9  n VAL 149 
9  n HIS 150 
9  n LEU 151 
9  n LEU 152 
9  n CYS 153 
9  n LEU 154 
9  n LEU 155 
9  n ALA 156 
9  n ASN 157 
9  n GLY 158 
9  n PHE 159 
9  n TYR 160 
9  n ARG 161 
9  n ASN 162 
9  n ASN 163 
9  n ILE 164 
9  n CYS 165 
9  n SER 166 
9  n GLN 167 
9  n PRO 168 
9  n ASP 169 
9  n LEU 170 
9  n HIS 171 
9  n ALA 172 
9  n ILE 173 
9  n GLY 174 
9  n LEU 175 
9  n SER 176 
9  n ILE 177 
9  n ILE 178 
9  n PRO 179 
9  n ALA 180 
9  n ARG 181 
9  n PHE 182 
9  n THR 183 
9  n ARG 184 
9  n VAL 185 
9  n LEU 186 
9  n PRO 187 
9  n ARG 188 
9  n ASP 189 
9  n VAL 190 
9  n ASP 191 
9  n THR 192 
9  n TYR 193 
9  n TYR 194 
9  n LEU 195 
9  n SER 196 
9  n ASN 197 
9  n LEU 198 
9  n VAL 199 
9  n LYS 200 
9  n TRP 201 
9  n PHE 202 
9  n ILE 203 
9  n GLY 204 
9  n THR 205 
9  n PHE 206 
9  n THR 207 
9  n VAL 208 
9  n ASN 209 
9  n ALA 210 
9  n GLU 211 
9  n LEU 212 
9  n SER 213 
9  n ALA 214 
9  n SER 215 
9  n GLU 216 
9  n GLN 217 
9  n ASP 218 
9  n ASN 219 
9  n LEU 220 
9  n GLN 221 
9  n THR 222 
9  n THR 223 
9  n LEU 224 
9  n GLU 225 
9  n ARG 226 
9  n ARG 227 
9  n PHE 228 
9  n ALA 229 
9  n ILE 230 
9  n TYR 231 
9  n SER 232 
9  n ALA 233 
9  n ARG 234 
9  n ASP 235 
9  n ASP 236 
9  n GLU 237 
9  n GLU 238 
9  n LEU 239 
9  n VAL 240 
9  n HIS 241 
9  n ILE 242 
9  n PHE 243 
9  n LEU 244 
9  n LEU 245 
9  n ILE 246 
9  n LEU 247 
9  n ARG 248 
9  n ALA 249 
9  n LEU 250 
9  n GLN 251 
9  n LEU 252 
9  n LEU 253 
9  n THR 254 
9  n ARG 255 
9  n LEU 256 
9  n VAL 257 
9  n LEU 258 
9  n SER 259 
9  n LEU 260 
9  n GLN 261 
9  n PRO 262 
9  n ILE 263 
9  n PRO 264 
9  n LEU 265 
9  n LYS 266 
9  n SER 267 
9  n ALA 268 
9  n THR 269 
9  n ALA 270 
9  n LYS 271 
9  n GLY 272 
9  n LYS 273 
9  n LYS 274 
9  n PRO 275 
9  n SER 276 
9  n LYS 277 
9  n GLU 278 
9  n ARG 279 
9  n LEU 280 
9  n THR 281 
9  n ALA 282 
9  n ASP 283 
9  n PRO 284 
9  n GLY 285 
9  n GLY 286 
9  n SER 287 
9  n SER 288 
9  n GLU 289 
9  n THR 290 
9  n SER 291 
9  n SER 292 
9  n GLN 293 
9  n VAL 294 
9  n LEU 295 
9  n GLU 296 
9  n ASN 297 
9  n HIS 298 
9  n THR 299 
9  n LYS 300 
9  n PRO 301 
9  n LYS 302 
9  n THR 303 
9  n SER 304 
9  n LYS 305 
9  n GLY 306 
9  n THR 307 
9  n LYS 308 
9  n GLN 309 
9  n GLU 310 
9  n GLU 311 
9  n THR 312 
9  n PHE 313 
9  n ALA 314 
9  n LYS 315 
9  n GLY 316 
9  n THR 317 
9  n CYS 318 
9  n ARG 319 
9  n PRO 320 
9  n SER 321 
9  n ALA 322 
9  n LYS 323 
9  n GLY 324 
9  n LYS 325 
9  n ARG 326 
9  n ASN 327 
9  n LYS 328 
9  n GLY 329 
9  n GLY 330 
9  n ARG 331 
9  n LYS 332 
9  n LYS 333 
9  n ARG 334 
9  n SER 335 
9  n LYS 336 
9  n PRO 337 
9  n SER 338 
9  n SER 339 
9  n SER 340 
9  n GLU 341 
9  n GLU 342 
9  n ASP 343 
9  n GLU 344 
9  n GLY 345 
9  n PRO 346 
9  n GLY 347 
9  n ASP 348 
9  n LYS 349 
9  n GLN 350 
9  n GLU 351 
9  n LYS 352 
9  n ALA 353 
9  n THR 354 
9  n GLN 355 
9  n ARG 356 
9  n ARG 357 
9  n PRO 358 
9  n HIS 359 
9  n GLY 360 
9  n ARG 361 
9  n GLU 362 
9  n ARG 363 
9  n ARG 364 
9  n VAL 365 
9  n ALA 366 
9  n SER 367 
9  n ARG 368 
9  n VAL 369 
9  n SER 370 
9  n TYR 371 
9  n LYS 372 
9  n GLU 373 
9  n GLU 374 
9  n SER 375 
9  n GLY 376 
9  n SER 377 
9  n ASP 378 
9  n GLU 379 
9  n ALA 380 
9  n GLY 381 
9  n SER 382 
9  n GLY 383 
9  n SER 384 
9  n ASP 385 
9  n PHE 386 
9  n GLU 387 
9  n LEU 388 
9  n SER 389 
9  n SER 390 
9  n GLY 391 
9  n GLU 392 
9  n ALA 393 
9  n SER 394 
9  n ASP 395 
9  n PRO 396 
9  n SER 397 
9  n ASP 398 
9  n GLU 399 
9  n ASP 400 
9  n SER 401 
9  n GLU 402 
9  n PRO 403 
9  n GLY 404 
9  n PRO 405 
9  n PRO 406 
9  n LYS 407 
9  n GLN 408 
9  n ARG 409 
9  n LYS 410 
9  n ALA 411 
9  n PRO 412 
9  n ALA 413 
9  n PRO 414 
9  n GLN 415 
9  n ARG 416 
9  n THR 417 
9  n LYS 418 
9  n ALA 419 
9  n GLY 420 
9  n SER 421 
9  n LYS 422 
9  n SER 423 
9  n ALA 424 
9  n SER 425 
9  n ARG 426 
9  n THR 427 
9  n HIS 428 
9  n ARG 429 
9  n GLY 430 
9  n SER 431 
9  n HIS 432 
9  n ARG 433 
9  n LYS 434 
9  n ASP 435 
9  n PRO 436 
9  n SER 437 
9  n LEU 438 
9  n PRO 439 
9  n ALA 440 
9  n ALA 441 
9  n SER 442 
9  n SER 443 
9  n SER 444 
9  n SER 445 
9  n SER 446 
9  n SER 447 
9  n SER 448 
9  n LYS 449 
9  n ARG 450 
9  n GLY 451 
9  n LYS 452 
9  n LYS 453 
9  n MET 454 
9  n CYS 455 
9  n SER 456 
9  n ASP 457 
9  n GLY 458 
9  n GLU 459 
9  n LYS 460 
9  n ALA 461 
9  n GLU 462 
9  n LYS 463 
9  n ARG 464 
9  n SER 465 
9  n ILE 466 
9  n ALA 467 
9  n GLY 468 
9  n ILE 469 
9  n ASP 470 
9  n GLN 471 
9  n TRP 472 
9  n LEU 473 
9  n GLU 474 
9  n VAL 475 
9  n PHE 476 
9  n CYS 477 
9  n GLU 478 
9  n GLN 479 
9  n GLU 480 
9  n GLU 481 
9  n LYS 482 
9  n TRP 483 
9  n VAL 484 
9  n CYS 485 
9  n VAL 486 
9  n ASP 487 
9  n CYS 488 
9  n VAL 489 
9  n HIS 490 
9  n GLY 491 
9  n VAL 492 
9  n VAL 493 
9  n GLY 494 
9  n GLN 495 
9  n PRO 496 
9  n LEU 497 
9  n THR 498 
9  n CYS 499 
9  n TYR 500 
9  n LYS 501 
9  n TYR 502 
9  n ALA 503 
9  n THR 504 
9  n LYS 505 
9  n PRO 506 
9  n MET 507 
9  n THR 508 
9  n TYR 509 
9  n VAL 510 
9  n VAL 511 
9  n GLY 512 
9  n ILE 513 
9  n ASP 514 
9  n SER 515 
9  n ASP 516 
9  n GLY 517 
9  n TRP 518 
9  n VAL 519 
9  n ARG 520 
9  n ASP 521 
9  n VAL 522 
9  n THR 523 
9  n GLN 524 
9  n ARG 525 
9  n TYR 526 
9  n ASP 527 
9  n PRO 528 
9  n VAL 529 
9  n TRP 530 
9  n MET 531 
9  n THR 532 
9  n VAL 533 
9  n THR 534 
9  n ARG 535 
9  n LYS 536 
9  n CYS 537 
9  n ARG 538 
9  n VAL 539 
9  n ASP 540 
9  n ALA 541 
9  n GLU 542 
9  n TRP 543 
9  n TRP 544 
9  n ALA 545 
9  n GLU 546 
9  n THR 547 
9  n LEU 548 
9  n ARG 549 
9  n PRO 550 
9  n TYR 551 
9  n GLN 552 
9  n SER 553 
9  n PRO 554 
9  n PHE 555 
9  n MET 556 
9  n ASP 557 
9  n ARG 558 
9  n GLU 559 
9  n LYS 560 
9  n LYS 561 
9  n GLU 562 
9  n ASP 563 
9  n LEU 564 
9  n GLU 565 
9  n PHE 566 
9  n GLN 567 
9  n ALA 568 
9  n LYS 569 
9  n HIS 570 
9  n MET 571 
9  n ASP 572 
9  n GLN 573 
9  n PRO 574 
9  n LEU 575 
9  n PRO 576 
9  n THR 577 
9  n ALA 578 
9  n ILE 579 
9  n GLY 580 
9  n LEU 581 
9  n TYR 582 
9  n LYS 583 
9  n ASN 584 
9  n HIS 585 
9  n PRO 586 
9  n LEU 587 
9  n TYR 588 
9  n ALA 589 
9  n LEU 590 
9  n LYS 591 
9  n ARG 592 
9  n HIS 593 
9  n LEU 594 
9  n LEU 595 
9  n LYS 596 
9  n TYR 597 
9  n GLU 598 
9  n ALA 599 
9  n ILE 600 
9  n TYR 601 
9  n PRO 602 
9  n GLU 603 
9  n THR 604 
9  n ALA 605 
9  n ALA 606 
9  n ILE 607 
9  n LEU 608 
9  n GLY 609 
9  n TYR 610 
9  n CYS 611 
9  n ARG 612 
9  n GLY 613 
9  n GLU 614 
9  n ALA 615 
9  n VAL 616 
9  n TYR 617 
9  n SER 618 
9  n ARG 619 
9  n ASP 620 
9  n CYS 621 
9  n VAL 622 
9  n HIS 623 
9  n THR 624 
9  n LEU 625 
9  n HIS 626 
9  n SER 627 
9  n ARG 628 
9  n ASP 629 
9  n THR 630 
9  n TRP 631 
9  n LEU 632 
9  n LYS 633 
9  n LYS 634 
9  n ALA 635 
9  n ARG 636 
9  n VAL 637 
9  n VAL 638 
9  n ARG 639 
9  n LEU 640 
9  n GLY 641 
9  n GLU 642 
9  n VAL 643 
9  n PRO 644 
9  n TYR 645 
9  n LYS 646 
9  n MET 647 
9  n VAL 648 
9  n LYS 649 
9  n GLY 650 
9  n PHE 651 
9  n SER 652 
9  n ASN 653 
9  n ARG 654 
9  n ALA 655 
9  n ARG 656 
9  n LYS 657 
9  n ALA 658 
9  n ARG 659 
9  n LEU 660 
9  n ALA 661 
9  n GLU 662 
9  n PRO 663 
9  n GLN 664 
9  n LEU 665 
9  n ARG 666 
9  n GLU 667 
9  n GLU 668 
9  n ASN 669 
9  n ASP 670 
9  n LEU 671 
9  n GLY 672 
9  n LEU 673 
9  n PHE 674 
9  n GLY 675 
9  n TYR 676 
9  n TRP 677 
9  n GLN 678 
9  n THR 679 
9  n GLU 680 
9  n GLU 681 
9  n TYR 682 
9  n GLN 683 
9  n PRO 684 
9  n PRO 685 
9  n VAL 686 
9  n ALA 687 
9  n VAL 688 
9  n ASP 689 
9  n GLY 690 
9  n LYS 691 
9  n VAL 692 
9  n PRO 693 
9  n ARG 694 
9  n ASN 695 
9  n GLU 696 
9  n PHE 697 
9  n GLY 698 
9  n ASN 699 
9  n VAL 700 
9  n TYR 701 
9  n LEU 702 
9  n PHE 703 
9  n LEU 704 
9  n PRO 705 
9  n SER 706 
9  n MET 707 
9  n MET 708 
9  n PRO 709 
9  n ILE 710 
9  n GLY 711 
9  n CYS 712 
9  n VAL 713 
9  n GLN 714 
9  n LEU 715 
9  n ASN 716 
9  n LEU 717 
9  n PRO 718 
9  n ASN 719 
9  n LEU 720 
9  n HIS 721 
9  n ARG 722 
9  n VAL 723 
9  n ALA 724 
9  n ARG 725 
9  n LYS 726 
9  n LEU 727 
9  n ASP 728 
9  n ILE 729 
9  n ASP 730 
9  n CYS 731 
9  n VAL 732 
9  n GLN 733 
9  n ALA 734 
9  n ILE 735 
9  n THR 736 
9  n GLY 737 
9  n PHE 738 
9  n ASP 739 
9  n PHE 740 
9  n HIS 741 
9  n GLY 742 
9  n GLY 743 
9  n TYR 744 
9  n SER 745 
9  n HIS 746 
9  n PRO 747 
9  n VAL 748 
9  n THR 749 
9  n ASP 750 
9  n GLY 751 
9  n TYR 752 
9  n ILE 753 
9  n VAL 754 
9  n CYS 755 
9  n GLU 756 
9  n GLU 757 
9  n PHE 758 
9  n LYS 759 
9  n ASP 760 
9  n VAL 761 
9  n LEU 762 
9  n LEU 763 
9  n THR 764 
9  n ALA 765 
9  n TRP 766 
9  n GLU 767 
9  n ASN 768 
9  n GLU 769 
9  n GLN 770 
9  n ALA 771 
9  n VAL 772 
9  n ILE 773 
9  n GLU 774 
9  n ARG 775 
9  n LYS 776 
9  n GLU 777 
9  n LYS 778 
9  n GLU 779 
9  n LYS 780 
9  n LYS 781 
9  n GLU 782 
9  n LYS 783 
9  n ARG 784 
9  n ALA 785 
9  n LEU 786 
9  n GLY 787 
9  n ASN 788 
9  n TRP 789 
9  n LYS 790 
9  n LEU 791 
9  n LEU 792 
9  n ALA 793 
9  n LYS 794 
9  n GLY 795 
9  n LEU 796 
9  n LEU 797 
9  n ILE 798 
9  n ARG 799 
9  n GLU 800 
9  n ARG 801 
9  n LEU 802 
9  n LYS 803 
9  n ARG 804 
9  n ARG 805 
9  n TYR 806 
9  n GLY 807 
9  n PRO 808 
9  n LYS 809 
9  n SER 810 
9  n GLU 811 
9  n ALA 812 
9  n ALA 813 
9  n ALA 814 
9  n PRO 815 
9  n HIS 816 
9  n THR 817 
9  n ASP 818 
9  n ALA 819 
9  n GLY 820 
9  n GLY 821 
9  n GLY 822 
9  n LEU 823 
9  n SER 824 
9  n SER 825 
9  n ASP 826 
9  n GLU 827 
9  n GLU 828 
9  n GLU 829 
9  n GLY 830 
9  n THR 831 
9  n SER 832 
9  n SER 833 
9  n GLN 834 
9  n ALA 835 
9  n GLU 836 
9  n ALA 837 
9  n ALA 838 
9  n ARG 839 
9  n ILE 840 
9  n LEU 841 
9  n ALA 842 
9  n ALA 843 
9  n SER 844 
9  n TRP 845 
9  n PRO 846 
9  n GLN 847 
9  n ASN 848 
9  n ARG 849 
9  n GLU 850 
9  n ASP 851 
9  n GLU 852 
9  n GLU 853 
9  n LYS 854 
9  n GLN 855 
9  n LYS 856 
9  n LEU 857 
9  n LYS 858 
9  n GLY 859 
9  n GLY 860 
9  n PRO 861 
9  n LYS 862 
9  n LYS 863 
9  n THR 864 
9  n LYS 865 
9  n ARG 866 
9  n GLU 867 
9  n LYS 868 
9  n LYS 869 
9  n ALA 870 
9  n ALA 871 
9  n ALA 872 
9  n SER 873 
9  n HIS 874 
9  n LEU 875 
9  n PHE 876 
9  n PRO 877 
9  n PHE 878 
9  n GLU 879 
9  n GLN 880 
9  n LEU 881 
10 n MET 1   
10 n GLN 2   
10 n VAL 3   
10 n THR 4   
10 n LEU 5   
10 n LYS 6   
10 n THR 7   
10 n LEU 8   
10 n GLN 9   
10 n GLN 10  
10 n GLN 11  
10 n THR 12  
10 n PHE 13  
10 n LYS 14  
10 n ILE 15  
10 n ASP 16  
10 n ILE 17  
10 n ASP 18  
10 n PRO 19  
10 n GLU 20  
10 n GLU 21  
10 n THR 22  
10 n VAL 23  
10 n LYS 24  
10 n ALA 25  
10 n LEU 26  
10 n LYS 27  
10 n GLU 28  
10 n LYS 29  
10 n ILE 30  
10 n GLU 31  
10 n SER 32  
10 n GLU 33  
10 n LYS 34  
10 n GLY 35  
10 n LYS 36  
10 n ASP 37  
10 n ALA 38  
10 n PHE 39  
10 n PRO 40  
10 n VAL 41  
10 n ALA 42  
10 n GLY 43  
10 n GLN 44  
10 n LYS 45  
10 n LEU 46  
10 n ILE 47  
10 n TYR 48  
10 n ALA 49  
10 n GLY 50  
10 n LYS 51  
10 n ILE 52  
10 n LEU 53  
10 n ASN 54  
10 n ASP 55  
10 n ASP 56  
10 n THR 57  
10 n ALA 58  
10 n LEU 59  
10 n LYS 60  
10 n GLU 61  
10 n TYR 62  
10 n LYS 63  
10 n ILE 64  
10 n ASP 65  
10 n GLU 66  
10 n LYS 67  
10 n ASN 68  
10 n PHE 69  
10 n VAL 70  
10 n VAL 71  
10 n VAL 72  
10 n MET 73  
10 n VAL 74  
10 n THR 75  
10 n LYS 76  
10 n PRO 77  
10 n LYS 78  
10 n ALA 79  
10 n VAL 80  
10 n SER 81  
10 n THR 82  
10 n PRO 83  
10 n ALA 84  
10 n PRO 85  
10 n ALA 86  
10 n THR 87  
10 n THR 88  
10 n GLN 89  
10 n GLN 90  
10 n SER 91  
10 n ALA 92  
10 n PRO 93  
10 n ALA 94  
10 n SER 95  
10 n THR 96  
10 n THR 97  
10 n ALA 98  
10 n VAL 99  
10 n THR 100 
10 n SER 101 
10 n SER 102 
10 n THR 103 
10 n THR 104 
10 n THR 105 
10 n THR 106 
10 n VAL 107 
10 n ALA 108 
10 n GLN 109 
10 n ALA 110 
10 n PRO 111 
10 n THR 112 
10 n PRO 113 
10 n VAL 114 
10 n PRO 115 
10 n ALA 116 
10 n LEU 117 
10 n ALA 118 
10 n PRO 119 
10 n THR 120 
10 n SER 121 
10 n THR 122 
10 n PRO 123 
10 n ALA 124 
10 n SER 125 
10 n ILE 126 
10 n THR 127 
10 n PRO 128 
10 n ALA 129 
10 n SER 130 
10 n ALA 131 
10 n THR 132 
10 n ALA 133 
10 n SER 134 
10 n SER 135 
10 n GLU 136 
10 n PRO 137 
10 n ALA 138 
10 n PRO 139 
10 n ALA 140 
10 n SER 141 
10 n ALA 142 
10 n ALA 143 
10 n LYS 144 
10 n GLN 145 
10 n GLU 146 
10 n LYS 147 
10 n PRO 148 
10 n ALA 149 
10 n GLU 150 
10 n LYS 151 
10 n PRO 152 
10 n ALA 153 
10 n GLU 154 
10 n THR 155 
10 n PRO 156 
10 n VAL 157 
10 n ALA 158 
10 n THR 159 
10 n SER 160 
10 n PRO 161 
10 n THR 162 
10 n ALA 163 
10 n THR 164 
10 n ASP 165 
10 n SER 166 
10 n THR 167 
10 n SER 168 
10 n GLY 169 
10 n ASP 170 
10 n SER 171 
10 n SER 172 
10 n ARG 173 
10 n SER 174 
10 n ASN 175 
10 n LEU 176 
10 n PHE 177 
10 n GLU 178 
10 n ASP 179 
10 n ALA 180 
10 n THR 181 
10 n SER 182 
10 n ALA 183 
10 n LEU 184 
10 n VAL 185 
10 n THR 186 
10 n GLY 187 
10 n GLN 188 
10 n SER 189 
10 n TYR 190 
10 n GLU 191 
10 n ASN 192 
10 n MET 193 
10 n VAL 194 
10 n THR 195 
10 n GLU 196 
10 n ILE 197 
10 n MET 198 
10 n SER 199 
10 n MET 200 
10 n GLY 201 
10 n TYR 202 
10 n GLU 203 
10 n ARG 204 
10 n GLU 205 
10 n GLN 206 
10 n VAL 207 
10 n ILE 208 
10 n ALA 209 
10 n ALA 210 
10 n LEU 211 
10 n ARG 212 
10 n ALA 213 
10 n SER 214 
10 n PHE 215 
10 n ASN 216 
10 n ASN 217 
10 n PRO 218 
10 n ASP 219 
10 n ARG 220 
10 n ALA 221 
10 n VAL 222 
10 n GLU 223 
10 n TYR 224 
10 n LEU 225 
10 n LEU 226 
10 n MET 227 
10 n GLY 228 
10 n ILE 229 
10 n PRO 230 
10 n GLY 231 
10 n ASP 232 
10 n ARG 233 
10 n GLU 234 
10 n SER 235 
10 n GLN 236 
10 n ALA 237 
10 n VAL 238 
10 n VAL 239 
10 n ASP 240 
10 n PRO 241 
10 n PRO 242 
10 n GLN 243 
10 n ALA 244 
10 n ALA 245 
10 n SER 246 
10 n THR 247 
10 n GLY 248 
10 n ALA 249 
10 n PRO 250 
10 n GLN 251 
10 n SER 252 
10 n SER 253 
10 n ALA 254 
10 n VAL 255 
10 n ALA 256 
10 n ALA 257 
10 n ALA 258 
10 n ALA 259 
10 n ALA 260 
10 n THR 261 
10 n THR 262 
10 n THR 263 
10 n ALA 264 
10 n THR 265 
10 n THR 266 
10 n THR 267 
10 n THR 268 
10 n THR 269 
10 n SER 270 
10 n SER 271 
10 n GLY 272 
10 n GLY 273 
10 n HIS 274 
10 n PRO 275 
10 n LEU 276 
10 n GLU 277 
10 n PHE 278 
10 n LEU 279 
10 n ARG 280 
10 n ASN 281 
10 n GLN 282 
10 n PRO 283 
10 n GLN 284 
10 n PHE 285 
10 n GLN 286 
10 n GLN 287 
10 n MET 288 
10 n ARG 289 
10 n GLN 290 
10 n ILE 291 
10 n ILE 292 
10 n GLN 293 
10 n GLN 294 
10 n ASN 295 
10 n PRO 296 
10 n SER 297 
10 n LEU 298 
10 n LEU 299 
10 n PRO 300 
10 n ALA 301 
10 n LEU 302 
10 n LEU 303 
10 n GLN 304 
10 n GLN 305 
10 n ILE 306 
10 n GLY 307 
10 n ARG 308 
10 n GLU 309 
10 n ASN 310 
10 n PRO 311 
10 n GLN 312 
10 n LEU 313 
10 n LEU 314 
10 n GLN 315 
10 n GLN 316 
10 n ILE 317 
10 n SER 318 
10 n GLN 319 
10 n HIS 320 
10 n GLN 321 
10 n GLU 322 
10 n HIS 323 
10 n PHE 324 
10 n ILE 325 
10 n GLN 326 
10 n MET 327 
10 n LEU 328 
10 n ASN 329 
10 n GLU 330 
10 n PRO 331 
10 n VAL 332 
10 n GLN 333 
10 n GLU 334 
10 n ALA 335 
10 n GLY 336 
10 n GLY 337 
10 n GLN 338 
10 n GLY 339 
10 n GLY 340 
10 n GLY 341 
10 n GLY 342 
10 n GLY 343 
10 n GLY 344 
10 n GLY 345 
10 n SER 346 
10 n GLY 347 
10 n GLY 348 
10 n ILE 349 
10 n ALA 350 
10 n GLU 351 
10 n ALA 352 
10 n GLY 353 
10 n SER 354 
10 n GLY 355 
10 n HIS 356 
10 n MET 357 
10 n ASN 358 
10 n TYR 359 
10 n ILE 360 
10 n GLN 361 
10 n VAL 362 
10 n THR 363 
10 n PRO 364 
10 n GLN 365 
10 n GLU 366 
10 n LYS 367 
10 n GLU 368 
10 n ALA 369 
10 n ILE 370 
10 n GLU 371 
10 n ARG 372 
10 n LEU 373 
10 n LYS 374 
10 n ALA 375 
10 n LEU 376 
10 n GLY 377 
10 n PHE 378 
10 n PRO 379 
10 n GLU 380 
10 n GLY 381 
10 n LEU 382 
10 n VAL 383 
10 n ILE 384 
10 n GLN 385 
10 n ALA 386 
10 n TYR 387 
10 n PHE 388 
10 n ALA 389 
10 n CYS 390 
10 n GLU 391 
10 n LYS 392 
10 n ASN 393 
10 n GLU 394 
10 n ASN 395 
10 n LEU 396 
10 n ALA 397 
10 n ALA 398 
10 n ASN 399 
10 n PHE 400 
10 n LEU 401 
10 n LEU 402 
10 n GLN 403 
10 n GLN 404 
10 n ASN 405 
10 n PHE 406 
10 n ASP 407 
10 n GLU 408 
10 n ASP 409 
11 n MET 1   
11 n ALA 2   
11 n SER 3   
11 n ASN 4   
11 n PHE 5   
11 n LYS 6   
11 n LYS 7   
11 n ALA 8   
11 n ASN 9   
11 n MET 10  
11 n ALA 11  
11 n SER 12  
11 n SER 13  
11 n SER 14  
11 n GLN 15  
11 n ARG 16  
11 n LYS 17  
11 n ARG 18  
11 n MET 19  
11 n SER 20  
11 n PRO 21  
11 n LYS 22  
11 n PRO 23  
11 n GLU 24  
11 n LEU 25  
11 n THR 26  
11 n GLU 27  
11 n GLU 28  
11 n GLN 29  
11 n LYS 30  
11 n GLN 31  
11 n GLU 32  
11 n ILE 33  
11 n ARG 34  
11 n GLU 35  
11 n ALA 36  
11 n PHE 37  
11 n ASP 38  
11 n LEU 39  
11 n PHE 40  
11 n ASP 41  
11 n ALA 42  
11 n ASP 43  
11 n GLY 44  
11 n THR 45  
11 n GLY 46  
11 n THR 47  
11 n ILE 48  
11 n ASP 49  
11 n VAL 50  
11 n LYS 51  
11 n GLU 52  
11 n LEU 53  
11 n LYS 54  
11 n VAL 55  
11 n ALA 56  
11 n MET 57  
11 n ARG 58  
11 n ALA 59  
11 n LEU 60  
11 n GLY 61  
11 n PHE 62  
11 n GLU 63  
11 n PRO 64  
11 n LYS 65  
11 n LYS 66  
11 n GLU 67  
11 n GLU 68  
11 n ILE 69  
11 n LYS 70  
11 n LYS 71  
11 n MET 72  
11 n ILE 73  
11 n SER 74  
11 n GLU 75  
11 n ILE 76  
11 n ASP 77  
11 n LYS 78  
11 n GLU 79  
11 n GLY 80  
11 n THR 81  
11 n GLY 82  
11 n LYS 83  
11 n MET 84  
11 n ASN 85  
11 n PHE 86  
11 n GLY 87  
11 n ASP 88  
11 n PHE 89  
11 n LEU 90  
11 n THR 91  
11 n VAL 92  
11 n MET 93  
11 n THR 94  
11 n GLN 95  
11 n LYS 96  
11 n MET 97  
11 n SER 98  
11 n GLU 99  
11 n LYS 100 
11 n ASP 101 
11 n THR 102 
11 n LYS 103 
11 n GLU 104 
11 n GLU 105 
11 n ILE 106 
11 n LEU 107 
11 n LYS 108 
11 n ALA 109 
11 n PHE 110 
11 n LYS 111 
11 n LEU 112 
11 n PHE 113 
11 n ASP 114 
11 n ASP 115 
11 n ASP 116 
11 n GLU 117 
11 n THR 118 
11 n GLY 119 
11 n LYS 120 
11 n ILE 121 
11 n SER 122 
11 n PHE 123 
11 n LYS 124 
11 n ASN 125 
11 n LEU 126 
11 n LYS 127 
11 n ARG 128 
11 n VAL 129 
11 n ALA 130 
11 n LYS 131 
11 n GLU 132 
11 n LEU 133 
11 n GLY 134 
11 n GLU 135 
11 n ASN 136 
11 n LEU 137 
11 n THR 138 
11 n ASP 139 
11 n GLU 140 
11 n GLU 141 
11 n LEU 142 
11 n GLN 143 
11 n GLU 144 
11 n MET 145 
11 n ILE 146 
11 n ASP 147 
11 n GLU 148 
11 n ALA 149 
11 n ASP 150 
11 n ARG 151 
11 n ASP 152 
11 n GLY 153 
11 n ASP 154 
11 n GLY 155 
11 n GLU 156 
11 n VAL 157 
11 n SER 158 
11 n GLU 159 
11 n GLN 160 
11 n GLU 161 
11 n PHE 162 
11 n LEU 163 
11 n ARG 164 
11 n ILE 165 
11 n MET 166 
11 n LYS 167 
11 n LYS 168 
11 n THR 169 
11 n SER 170 
11 n LEU 171 
11 n TYR 172 
12 n DC  1   
12 n DC  2   
12 n DC  3   
12 n DA  4   
12 n DT  5   
12 n DT  6   
12 n DC  7   
12 n DC  8   
12 n DA  9   
12 n DA  10  
12 n DC  11  
12 n DC  12  
12 n DA  13  
12 n DT  14  
12 n DC  15  
12 n DC  16  
12 n DC  17  
12 n DA  18  
12 n DC  19  
12 n DT  20  
12 n DA  21  
12 n DC  22  
12 n DC  23  
12 n DT  24  
12 n DG  25  
12 n DT  26  
12 n DC  27  
12 n DC  28  
12 n DA  29  
12 n DT  30  
12 n DC  31  
12 n DT  32  
12 n DT  33  
12 n DC  34  
12 n DA  35  
12 n DC  36  
12 n DT  37  
12 n DC  38  
12 n DA  39  
12 n DA  40  
12 n DC  41  
12 n DT  42  
12 n DA  43  
12 n DT  44  
12 n DC  45  
12 n DA  46  
12 n DC  47  
12 n DC  48  
12 n DC  49  
12 n DT  50  
12 n DT  51  
12 n DC  52  
12 n DC  53  
12 n DT  54  
12 n DT  55  
12 n DG  56  
12 n DC  57  
12 n DC  58  
12 n DT  59  
12 n DC  60  
12 n DT  61  
12 n DC  62  
12 n DC  63  
12 n DT  64  
12 n DT  65  
12 n DC  66  
12 n DT  67  
12 n DC  68  
12 n DT  69  
13 n DA  1   
13 n DG  2   
13 n DA  3   
13 n DG  4   
13 n DA  5   
13 n DA  6   
13 n DG  7   
13 n DG  8   
13 n DA  9   
13 n DG  10  
13 n DA  11  
13 n DG  12  
13 n DG  13  
13 n DC  14  
13 n DA  15  
13 n DA  16  
13 n DG  17  
13 n DG  18  
13 n DA  19  
13 n DA  20  
13 n DG  21  
13 n DG  22  
13 n DG  23  
13 n DT  24  
13 n DG  25  
13 n DA  26  
13 n DT  27  
13 n DA  28  
13 n DG  29  
13 n DT  30  
13 n DT  31  
13 n DG  32  
13 n DA  33  
13 n DG  34  
13 n DT  35  
13 n DG  36  
13 n DA  37  
13 n DA  38  
13 n DG  39  
13 n DA  40  
13 n DT  41  
13 n DG  42  
13 n DG  43  
13 n DA  44  
13 n DC  45  
13 n DA  46  
13 n DG  47  
13 n DG  48  
13 n DT  49  
13 n DA  50  
13 n DG  51  
13 n DT  52  
13 n DG  53  
13 n DG  54  
13 n DG  55  
13 n DA  56  
13 n DT  57  
13 n DG  58  
13 n DG  59  
13 n DT  60  
13 n DT  61  
13 n DG  62  
13 n DG  63  
13 n DA  64  
13 n DA  65  
13 n DT  66  
13 n DG  67  
13 n DG  68  
13 n DG  69  
#
_ma_data.content_type "model coordinates"
_ma_data.id           1
_ma_data.name         Model
#
_ma_model_list.data_id          1
_ma_model_list.model_group_id   1
_ma_model_list.model_group_name "AlphaFold-beta-20231127 (52ceabbc-a146-4d20-8f14-848cbf63912f @ 2025-11-27 08:11:41)"
_ma_model_list.model_id         1
_ma_model_list.model_name       "Top ranked model"
_ma_model_list.model_type       "Ab initio model"
_ma_model_list.ordinal_id       1
#
loop_
_ma_protocol_step.method_type
_ma_protocol_step.ordinal_id
_ma_protocol_step.protocol_id
_ma_protocol_step.step_id
"coevolution MSA" 1 1 1 
"template search" 2 1 2 
modeling          3 1 3 
#
loop_
_ma_qa_metric.id
_ma_qa_metric.mode
_ma_qa_metric.name
_ma_qa_metric.software_group_id
_ma_qa_metric.type
1 global pLDDT 1 pLDDT 
2 local  pLDDT 1 pLDDT 
#
_ma_qa_metric_global.metric_id    1
_ma_qa_metric_global.metric_value 67.40
_ma_qa_metric_global.model_id     1
_ma_qa_metric_global.ordinal_id   1
#
_ma_software_group.group_id    1
_ma_software_group.ordinal_id  1
_ma_software_group.software_id 1
#
loop_
_ma_target_entity.data_id
_ma_target_entity.entity_id
_ma_target_entity.origin
1 1  . 
1 2  . 
1 3  . 
1 4  . 
1 5  . 
1 6  . 
1 7  . 
1 8  . 
1 9  . 
1 10 . 
1 11 . 
1 12 . 
1 13 . 
#
loop_
_ma_target_entity_instance.asym_id
_ma_target_entity_instance.details
_ma_target_entity_instance.entity_id
A . 1  
B . 2  
C . 3  
D . 4  
E . 5  
F . 6  
G . 7  
H . 8  
I . 9  
J . 10 
K . 11 
L . 12 
M . 13 
#
loop_
_pdbx_data_usage.details
_pdbx_data_usage.id
_pdbx_data_usage.type
_pdbx_data_usage.url
;NON-COMMERCIAL USE ONLY, BY USING THIS FILE YOU AGREE TO THE TERMS OF USE FOUND
AT alphafoldserver.com/output-terms.
;
1 license    ? 
;THE INFORMATION IS NOT INTENDED FOR, HAS NOT BEEN VALIDATED FOR, AND IS NOT
APPROVED FOR CLINICAL USE. IT SHOULD NOT BE USED FOR CLINICAL PURPOSE OR RELIED
ON FOR MEDICAL OR OTHER PROFESSIONAL ADVICE. IT IS THEORETICAL MODELLING ONLY
AND CAUTION SHOULD BE EXERCISED IN ITS USE. IT IS PROVIDED "AS-IS" WITHOUT ANY
WARRANTY OF ANY KIND, WHETHER EXPRESSED OR IMPLIED. NO WARRANTY IS GIVEN THAT
USE OF THE INFORMATION SHALL NOT INFRINGE THE RIGHTS OF ANY THIRD PARTY.
;
2 disclaimer ? 
#
loop_
_pdbx_poly_seq_scheme.asym_id
_pdbx_poly_seq_scheme.auth_seq_num
_pdbx_poly_seq_scheme.entity_id
_pdbx_poly_seq_scheme.hetero
_pdbx_poly_seq_scheme.mon_id
_pdbx_poly_seq_scheme.pdb_ins_code
_pdbx_poly_seq_scheme.pdb_seq_num
_pdbx_poly_seq_scheme.pdb_strand_id
_pdbx_poly_seq_scheme.seq_id
A 1   1  n MET . 1   A 1   
A 2   1  n GLY . 2   A 2   
A 3   1  n LYS . 3   A 3   
A 4   1  n ARG . 4   A 4   
A 5   1  n ASP . 5   A 5   
A 6   1  n ARG . 6   A 6   
A 7   1  n ALA . 7   A 7   
A 8   1  n ASP . 8   A 8   
A 9   1  n ARG . 9   A 9   
A 10  1  n ASP . 10  A 10  
A 11  1  n LYS . 11  A 11  
A 12  1  n LYS . 12  A 12  
A 13  1  n LYS . 13  A 13  
A 14  1  n SER . 14  A 14  
A 15  1  n ARG . 15  A 15  
A 16  1  n LYS . 16  A 16  
A 17  1  n ARG . 17  A 17  
A 18  1  n HIS . 18  A 18  
A 19  1  n TYR . 19  A 19  
A 20  1  n GLU . 20  A 20  
A 21  1  n ASP . 21  A 21  
A 22  1  n GLU . 22  A 22  
A 23  1  n GLU . 23  A 23  
A 24  1  n ASP . 24  A 24  
A 25  1  n ASP . 25  A 25  
A 26  1  n GLU . 26  A 26  
A 27  1  n GLU . 27  A 27  
A 28  1  n ASP . 28  A 28  
A 29  1  n ALA . 29  A 29  
A 30  1  n PRO . 30  A 30  
A 31  1  n GLY . 31  A 31  
A 32  1  n ASN . 32  A 32  
A 33  1  n ASP . 33  A 33  
A 34  1  n PRO . 34  A 34  
A 35  1  n GLN . 35  A 35  
A 36  1  n GLU . 36  A 36  
A 37  1  n ALA . 37  A 37  
A 38  1  n VAL . 38  A 38  
A 39  1  n PRO . 39  A 39  
A 40  1  n SER . 40  A 40  
A 41  1  n ALA . 41  A 41  
A 42  1  n ALA . 42  A 42  
A 43  1  n GLY . 43  A 43  
A 44  1  n LYS . 44  A 44  
A 45  1  n GLN . 45  A 45  
A 46  1  n VAL . 46  A 46  
A 47  1  n ASP . 47  A 47  
A 48  1  n GLU . 48  A 48  
A 49  1  n SER . 49  A 49  
A 50  1  n GLY . 50  A 50  
A 51  1  n THR . 51  A 51  
A 52  1  n LYS . 52  A 52  
A 53  1  n VAL . 53  A 53  
A 54  1  n ASP . 54  A 54  
A 55  1  n GLU . 55  A 55  
A 56  1  n TYR . 56  A 56  
A 57  1  n GLY . 57  A 57  
A 58  1  n ALA . 58  A 58  
A 59  1  n LYS . 59  A 59  
A 60  1  n ASP . 60  A 60  
A 61  1  n TYR . 61  A 61  
A 62  1  n ARG . 62  A 62  
A 63  1  n LEU . 63  A 63  
A 64  1  n GLN . 64  A 64  
A 65  1  n MET . 65  A 65  
A 66  1  n PRO . 66  A 66  
A 67  1  n LEU . 67  A 67  
A 68  1  n LYS . 68  A 68  
A 69  1  n ASP . 69  A 69  
A 70  1  n ASP . 70  A 70  
A 71  1  n HIS . 71  A 71  
A 72  1  n THR . 72  A 72  
A 73  1  n SER . 73  A 73  
A 74  1  n ARG . 74  A 74  
A 75  1  n PRO . 75  A 75  
A 76  1  n LEU . 76  A 76  
A 77  1  n TRP . 77  A 77  
A 78  1  n VAL . 78  A 78  
A 79  1  n ALA . 79  A 79  
A 80  1  n PRO . 80  A 80  
A 81  1  n ASP . 81  A 81  
A 82  1  n GLY . 82  A 82  
A 83  1  n HIS . 83  A 83  
A 84  1  n ILE . 84  A 84  
A 85  1  n PHE . 85  A 85  
A 86  1  n LEU . 86  A 86  
A 87  1  n GLU . 87  A 87  
A 88  1  n ALA . 88  A 88  
A 89  1  n PHE . 89  A 89  
A 90  1  n SER . 90  A 90  
A 91  1  n PRO . 91  A 91  
A 92  1  n VAL . 92  A 92  
A 93  1  n TYR . 93  A 93  
A 94  1  n LYS . 94  A 94  
A 95  1  n TYR . 95  A 95  
A 96  1  n ALA . 96  A 96  
A 97  1  n GLN . 97  A 97  
A 98  1  n ASP . 98  A 98  
A 99  1  n PHE . 99  A 99  
A 100 1  n LEU . 100 A 100 
A 101 1  n VAL . 101 A 101 
A 102 1  n ALA . 102 A 102 
A 103 1  n ILE . 103 A 103 
A 104 1  n ALA . 104 A 104 
A 105 1  n GLU . 105 A 105 
A 106 1  n PRO . 106 A 106 
A 107 1  n VAL . 107 A 107 
A 108 1  n CYS . 108 A 108 
A 109 1  n ARG . 109 A 109 
A 110 1  n PRO . 110 A 110 
A 111 1  n THR . 111 A 111 
A 112 1  n HIS . 112 A 112 
A 113 1  n VAL . 113 A 113 
A 114 1  n HIS . 114 A 114 
A 115 1  n GLU . 115 A 115 
A 116 1  n TYR . 116 A 116 
A 117 1  n LYS . 117 A 117 
A 118 1  n LEU . 118 A 118 
A 119 1  n THR . 119 A 119 
A 120 1  n ALA . 120 A 120 
A 121 1  n TYR . 121 A 121 
A 122 1  n SER . 122 A 122 
A 123 1  n LEU . 123 A 123 
A 124 1  n TYR . 124 A 124 
A 125 1  n ALA . 125 A 125 
A 126 1  n ALA . 126 A 126 
A 127 1  n VAL . 127 A 127 
A 128 1  n SER . 128 A 128 
A 129 1  n VAL . 129 A 129 
A 130 1  n GLY . 130 A 130 
A 131 1  n LEU . 131 A 131 
A 132 1  n GLN . 132 A 132 
A 133 1  n THR . 133 A 133 
A 134 1  n SER . 134 A 134 
A 135 1  n ASP . 135 A 135 
A 136 1  n ILE . 136 A 136 
A 137 1  n THR . 137 A 137 
A 138 1  n GLU . 138 A 138 
A 139 1  n TYR . 139 A 139 
A 140 1  n LEU . 140 A 140 
A 141 1  n ARG . 141 A 141 
A 142 1  n LYS . 142 A 142 
A 143 1  n LEU . 143 A 143 
A 144 1  n SER . 144 A 144 
A 145 1  n LYS . 145 A 145 
A 146 1  n THR . 146 A 146 
A 147 1  n GLY . 147 A 147 
A 148 1  n VAL . 148 A 148 
A 149 1  n PRO . 149 A 149 
A 150 1  n ASP . 150 A 150 
A 151 1  n GLY . 151 A 151 
A 152 1  n ILE . 152 A 152 
A 153 1  n MET . 153 A 153 
A 154 1  n GLN . 154 A 154 
A 155 1  n PHE . 155 A 155 
A 156 1  n ILE . 156 A 156 
A 157 1  n LYS . 157 A 157 
A 158 1  n LEU . 158 A 158 
A 159 1  n CYS . 159 A 159 
A 160 1  n THR . 160 A 160 
A 161 1  n VAL . 161 A 161 
A 162 1  n SER . 162 A 162 
A 163 1  n TYR . 163 A 163 
A 164 1  n GLY . 164 A 164 
A 165 1  n LYS . 165 A 165 
A 166 1  n VAL . 166 A 166 
A 167 1  n LYS . 167 A 167 
A 168 1  n LEU . 168 A 168 
A 169 1  n VAL . 169 A 169 
A 170 1  n LEU . 170 A 170 
A 171 1  n LYS . 171 A 171 
A 172 1  n HIS . 172 A 172 
A 173 1  n ASN . 173 A 173 
A 174 1  n ARG . 174 A 174 
A 175 1  n TYR . 175 A 175 
A 176 1  n PHE . 176 A 176 
A 177 1  n VAL . 177 A 177 
A 178 1  n GLU . 178 A 178 
A 179 1  n SER . 179 A 179 
A 180 1  n CYS . 180 A 180 
A 181 1  n HIS . 181 A 181 
A 182 1  n PRO . 182 A 182 
A 183 1  n ASP . 183 A 183 
A 184 1  n VAL . 184 A 184 
A 185 1  n ILE . 185 A 185 
A 186 1  n GLN . 186 A 186 
A 187 1  n HIS . 187 A 187 
A 188 1  n LEU . 188 A 188 
A 189 1  n LEU . 189 A 189 
A 190 1  n GLN . 190 A 190 
A 191 1  n ASP . 191 A 191 
A 192 1  n PRO . 192 A 192 
A 193 1  n VAL . 193 A 193 
A 194 1  n ILE . 194 A 194 
A 195 1  n ARG . 195 A 195 
A 196 1  n GLU . 196 A 196 
A 197 1  n CYS . 197 A 197 
A 198 1  n ARG . 198 A 198 
A 199 1  n LEU . 199 A 199 
A 200 1  n ARG . 200 A 200 
A 201 1  n ASN . 201 A 201 
A 202 1  n SER . 202 A 202 
A 203 1  n GLU . 203 A 203 
A 204 1  n GLY . 204 A 204 
A 205 1  n GLU . 205 A 205 
A 206 1  n ALA . 206 A 206 
A 207 1  n THR . 207 A 207 
A 208 1  n GLU . 208 A 208 
A 209 1  n LEU . 209 A 209 
A 210 1  n ILE . 210 A 210 
A 211 1  n THR . 211 A 211 
A 212 1  n GLU . 212 A 212 
A 213 1  n THR . 213 A 213 
A 214 1  n PHE . 214 A 214 
A 215 1  n THR . 215 A 215 
A 216 1  n SER . 216 A 216 
A 217 1  n LYS . 217 A 217 
A 218 1  n SER . 218 A 218 
A 219 1  n ALA . 219 A 219 
A 220 1  n ILE . 220 A 220 
A 221 1  n SER . 221 A 221 
A 222 1  n LYS . 222 A 222 
A 223 1  n THR . 223 A 223 
A 224 1  n ALA . 224 A 224 
A 225 1  n GLU . 225 A 225 
A 226 1  n SER . 226 A 226 
A 227 1  n SER . 227 A 227 
A 228 1  n GLY . 228 A 228 
A 229 1  n GLY . 229 A 229 
A 230 1  n PRO . 230 A 230 
A 231 1  n SER . 231 A 231 
A 232 1  n THR . 232 A 232 
A 233 1  n SER . 233 A 233 
A 234 1  n ARG . 234 A 234 
A 235 1  n VAL . 235 A 235 
A 236 1  n THR . 236 A 236 
A 237 1  n ASP . 237 A 237 
A 238 1  n PRO . 238 A 238 
A 239 1  n GLN . 239 A 239 
A 240 1  n GLY . 240 A 240 
A 241 1  n LYS . 241 A 241 
A 242 1  n SER . 242 A 242 
A 243 1  n ASP . 243 A 243 
A 244 1  n ILE . 244 A 244 
A 245 1  n PRO . 245 A 245 
A 246 1  n MET . 246 A 246 
A 247 1  n ASP . 247 A 247 
A 248 1  n LEU . 248 A 248 
A 249 1  n PHE . 249 A 249 
A 250 1  n ASP . 250 A 250 
A 251 1  n PHE . 251 A 251 
A 252 1  n TYR . 252 A 252 
A 253 1  n GLU . 253 A 253 
A 254 1  n GLN . 254 A 254 
A 255 1  n MET . 255 A 255 
A 256 1  n ASP . 256 A 256 
A 257 1  n LYS . 257 A 257 
A 258 1  n ASP . 258 A 258 
A 259 1  n GLU . 259 A 259 
A 260 1  n GLU . 260 A 260 
A 261 1  n GLU . 261 A 261 
A 262 1  n GLU . 262 A 262 
A 263 1  n GLU . 263 A 263 
A 264 1  n GLU . 264 A 264 
A 265 1  n THR . 265 A 265 
A 266 1  n GLN . 266 A 266 
A 267 1  n THR . 267 A 267 
A 268 1  n VAL . 268 A 268 
A 269 1  n SER . 269 A 269 
A 270 1  n PHE . 270 A 270 
A 271 1  n GLU . 271 A 271 
A 272 1  n VAL . 272 A 272 
A 273 1  n LYS . 273 A 273 
A 274 1  n GLN . 274 A 274 
A 275 1  n GLU . 275 A 275 
A 276 1  n MET . 276 A 276 
A 277 1  n ILE . 277 A 277 
A 278 1  n GLU . 278 A 278 
A 279 1  n GLU . 279 A 279 
A 280 1  n LEU . 280 A 280 
A 281 1  n GLN . 281 A 281 
A 282 1  n LYS . 282 A 282 
A 283 1  n ARG . 283 A 283 
A 284 1  n CYS . 284 A 284 
A 285 1  n ILE . 285 A 285 
A 286 1  n HIS . 286 A 286 
A 287 1  n LEU . 287 A 287 
A 288 1  n GLU . 288 A 288 
A 289 1  n TYR . 289 A 289 
A 290 1  n PRO . 290 A 290 
A 291 1  n LEU . 291 A 291 
A 292 1  n LEU . 292 A 292 
A 293 1  n ALA . 293 A 293 
A 294 1  n GLU . 294 A 294 
A 295 1  n TYR . 295 A 295 
A 296 1  n ASP . 296 A 296 
A 297 1  n PHE . 297 A 297 
A 298 1  n ARG . 298 A 298 
A 299 1  n ASN . 299 A 299 
A 300 1  n ASP . 300 A 300 
A 301 1  n SER . 301 A 301 
A 302 1  n VAL . 302 A 302 
A 303 1  n ASN . 303 A 303 
A 304 1  n PRO . 304 A 304 
A 305 1  n ASP . 305 A 305 
A 306 1  n ILE . 306 A 306 
A 307 1  n ASN . 307 A 307 
A 308 1  n ILE . 308 A 308 
A 309 1  n ASP . 309 A 309 
A 310 1  n LEU . 310 A 310 
A 311 1  n LYS . 311 A 311 
A 312 1  n PRO . 312 A 312 
A 313 1  n THR . 313 A 313 
A 314 1  n ALA . 314 A 314 
A 315 1  n VAL . 315 A 315 
A 316 1  n LEU . 316 A 316 
A 317 1  n ARG . 317 A 317 
A 318 1  n PRO . 318 A 318 
A 319 1  n TYR . 319 A 319 
A 320 1  n GLN . 320 A 320 
A 321 1  n GLU . 321 A 321 
A 322 1  n LYS . 322 A 322 
A 323 1  n SER . 323 A 323 
A 324 1  n LEU . 324 A 324 
A 325 1  n ARG . 325 A 325 
A 326 1  n LYS . 326 A 326 
A 327 1  n MET . 327 A 327 
A 328 1  n PHE . 328 A 328 
A 329 1  n GLY . 329 A 329 
A 330 1  n ASN . 330 A 330 
A 331 1  n GLY . 331 A 331 
A 332 1  n ARG . 332 A 332 
A 333 1  n ALA . 333 A 333 
A 334 1  n ARG . 334 A 334 
A 335 1  n SER . 335 A 335 
A 336 1  n GLY . 336 A 336 
A 337 1  n VAL . 337 A 337 
A 338 1  n ILE . 338 A 338 
A 339 1  n VAL . 339 A 339 
A 340 1  n LEU . 340 A 340 
A 341 1  n PRO . 341 A 341 
A 342 1  n CYS . 342 A 342 
A 343 1  n GLY . 343 A 343 
A 344 1  n ALA . 344 A 344 
A 345 1  n GLY . 345 A 345 
A 346 1  n LYS . 346 A 346 
A 347 1  n SER . 347 A 347 
A 348 1  n LEU . 348 A 348 
A 349 1  n VAL . 349 A 349 
A 350 1  n GLY . 350 A 350 
A 351 1  n VAL . 351 A 351 
A 352 1  n THR . 352 A 352 
A 353 1  n ALA . 353 A 353 
A 354 1  n ALA . 354 A 354 
A 355 1  n CYS . 355 A 355 
A 356 1  n THR . 356 A 356 
A 357 1  n VAL . 357 A 357 
A 358 1  n ARG . 358 A 358 
A 359 1  n LYS . 359 A 359 
A 360 1  n ARG . 360 A 360 
A 361 1  n CYS . 361 A 361 
A 362 1  n LEU . 362 A 362 
A 363 1  n VAL . 363 A 363 
A 364 1  n LEU . 364 A 364 
A 365 1  n GLY . 365 A 365 
A 366 1  n ASN . 366 A 366 
A 367 1  n SER . 367 A 367 
A 368 1  n ALA . 368 A 368 
A 369 1  n VAL . 369 A 369 
A 370 1  n SER . 370 A 370 
A 371 1  n VAL . 371 A 371 
A 372 1  n GLU . 372 A 372 
A 373 1  n GLN . 373 A 373 
A 374 1  n TRP . 374 A 374 
A 375 1  n LYS . 375 A 375 
A 376 1  n ALA . 376 A 376 
A 377 1  n GLN . 377 A 377 
A 378 1  n PHE . 378 A 378 
A 379 1  n LYS . 379 A 379 
A 380 1  n MET . 380 A 380 
A 381 1  n TRP . 381 A 381 
A 382 1  n SER . 382 A 382 
A 383 1  n THR . 383 A 383 
A 384 1  n ILE . 384 A 384 
A 385 1  n ASP . 385 A 385 
A 386 1  n ASP . 386 A 386 
A 387 1  n SER . 387 A 387 
A 388 1  n GLN . 388 A 388 
A 389 1  n ILE . 389 A 389 
A 390 1  n CYS . 390 A 390 
A 391 1  n ARG . 391 A 391 
A 392 1  n PHE . 392 A 392 
A 393 1  n THR . 393 A 393 
A 394 1  n SER . 394 A 394 
A 395 1  n ASP . 395 A 395 
A 396 1  n ALA . 396 A 396 
A 397 1  n LYS . 397 A 397 
A 398 1  n ASP . 398 A 398 
A 399 1  n LYS . 399 A 399 
A 400 1  n PRO . 400 A 400 
A 401 1  n ILE . 401 A 401 
A 402 1  n GLY . 402 A 402 
A 403 1  n CYS . 403 A 403 
A 404 1  n SER . 404 A 404 
A 405 1  n VAL . 405 A 405 
A 406 1  n ALA . 406 A 406 
A 407 1  n ILE . 407 A 407 
A 408 1  n SER . 408 A 408 
A 409 1  n THR . 409 A 409 
A 410 1  n TYR . 410 A 410 
A 411 1  n SER . 411 A 411 
A 412 1  n MET . 412 A 412 
A 413 1  n LEU . 413 A 413 
A 414 1  n GLY . 414 A 414 
A 415 1  n HIS . 415 A 415 
A 416 1  n THR . 416 A 416 
A 417 1  n THR . 417 A 417 
A 418 1  n LYS . 418 A 418 
A 419 1  n ARG . 419 A 419 
A 420 1  n SER . 420 A 420 
A 421 1  n TRP . 421 A 421 
A 422 1  n GLU . 422 A 422 
A 423 1  n ALA . 423 A 423 
A 424 1  n GLU . 424 A 424 
A 425 1  n ARG . 425 A 425 
A 426 1  n VAL . 426 A 426 
A 427 1  n MET . 427 A 427 
A 428 1  n GLU . 428 A 428 
A 429 1  n TRP . 429 A 429 
A 430 1  n LEU . 430 A 430 
A 431 1  n LYS . 431 A 431 
A 432 1  n THR . 432 A 432 
A 433 1  n GLN . 433 A 433 
A 434 1  n GLU . 434 A 434 
A 435 1  n TRP . 435 A 435 
A 436 1  n GLY . 436 A 436 
A 437 1  n LEU . 437 A 437 
A 438 1  n MET . 438 A 438 
A 439 1  n ILE . 439 A 439 
A 440 1  n LEU . 440 A 440 
A 441 1  n ASP . 441 A 441 
A 442 1  n GLU . 442 A 442 
A 443 1  n VAL . 443 A 443 
A 444 1  n HIS . 444 A 444 
A 445 1  n THR . 445 A 445 
A 446 1  n ILE . 446 A 446 
A 447 1  n PRO . 447 A 447 
A 448 1  n ALA . 448 A 448 
A 449 1  n LYS . 449 A 449 
A 450 1  n MET . 450 A 450 
A 451 1  n PHE . 451 A 451 
A 452 1  n ARG . 452 A 452 
A 453 1  n ARG . 453 A 453 
A 454 1  n VAL . 454 A 454 
A 455 1  n LEU . 455 A 455 
A 456 1  n THR . 456 A 456 
A 457 1  n ILE . 457 A 457 
A 458 1  n VAL . 458 A 458 
A 459 1  n GLN . 459 A 459 
A 460 1  n ALA . 460 A 460 
A 461 1  n HIS . 461 A 461 
A 462 1  n CYS . 462 A 462 
A 463 1  n LYS . 463 A 463 
A 464 1  n LEU . 464 A 464 
A 465 1  n GLY . 465 A 465 
A 466 1  n LEU . 466 A 466 
A 467 1  n THR . 467 A 467 
A 468 1  n ALA . 468 A 468 
A 469 1  n THR . 469 A 469 
A 470 1  n LEU . 470 A 470 
A 471 1  n VAL . 471 A 471 
A 472 1  n ARG . 472 A 472 
A 473 1  n GLU . 473 A 473 
A 474 1  n ASP . 474 A 474 
A 475 1  n ASP . 475 A 475 
A 476 1  n LYS . 476 A 476 
A 477 1  n ILE . 477 A 477 
A 478 1  n VAL . 478 A 478 
A 479 1  n ASP . 479 A 479 
A 480 1  n LEU . 480 A 480 
A 481 1  n ASN . 481 A 481 
A 482 1  n PHE . 482 A 482 
A 483 1  n LEU . 483 A 483 
A 484 1  n ILE . 484 A 484 
A 485 1  n GLY . 485 A 485 
A 486 1  n PRO . 486 A 486 
A 487 1  n LYS . 487 A 487 
A 488 1  n LEU . 488 A 488 
A 489 1  n TYR . 489 A 489 
A 490 1  n GLU . 490 A 490 
A 491 1  n ALA . 491 A 491 
A 492 1  n ASN . 492 A 492 
A 493 1  n TRP . 493 A 493 
A 494 1  n MET . 494 A 494 
A 495 1  n GLU . 495 A 495 
A 496 1  n LEU . 496 A 496 
A 497 1  n GLN . 497 A 497 
A 498 1  n ASN . 498 A 498 
A 499 1  n ASN . 499 A 499 
A 500 1  n GLY . 500 A 500 
A 501 1  n TYR . 501 A 501 
A 502 1  n ILE . 502 A 502 
A 503 1  n ALA . 503 A 503 
A 504 1  n LYS . 504 A 504 
A 505 1  n VAL . 505 A 505 
A 506 1  n GLN . 506 A 506 
A 507 1  n CYS . 507 A 507 
A 508 1  n ALA . 508 A 508 
A 509 1  n GLU . 509 A 509 
A 510 1  n VAL . 510 A 510 
A 511 1  n TRP . 511 A 511 
A 512 1  n CYS . 512 A 512 
A 513 1  n PRO . 513 A 513 
A 514 1  n MET . 514 A 514 
A 515 1  n SER . 515 A 515 
A 516 1  n PRO . 516 A 516 
A 517 1  n GLU . 517 A 517 
A 518 1  n PHE . 518 A 518 
A 519 1  n TYR . 519 A 519 
A 520 1  n ARG . 520 A 520 
A 521 1  n GLU . 521 A 521 
A 522 1  n TYR . 522 A 522 
A 523 1  n VAL . 523 A 523 
A 524 1  n ALA . 524 A 524 
A 525 1  n ILE . 525 A 525 
A 526 1  n LYS . 526 A 526 
A 527 1  n THR . 527 A 527 
A 528 1  n LYS . 528 A 528 
A 529 1  n LYS . 529 A 529 
A 530 1  n ARG . 530 A 530 
A 531 1  n ILE . 531 A 531 
A 532 1  n LEU . 532 A 532 
A 533 1  n LEU . 533 A 533 
A 534 1  n TYR . 534 A 534 
A 535 1  n THR . 535 A 535 
A 536 1  n MET . 536 A 536 
A 537 1  n ASN . 537 A 537 
A 538 1  n PRO . 538 A 538 
A 539 1  n ASN . 539 A 539 
A 540 1  n LYS . 540 A 540 
A 541 1  n PHE . 541 A 541 
A 542 1  n ARG . 542 A 542 
A 543 1  n ALA . 543 A 543 
A 544 1  n CYS . 544 A 544 
A 545 1  n GLN . 545 A 545 
A 546 1  n PHE . 546 A 546 
A 547 1  n LEU . 547 A 547 
A 548 1  n ILE . 548 A 548 
A 549 1  n LYS . 549 A 549 
A 550 1  n PHE . 550 A 550 
A 551 1  n HIS . 551 A 551 
A 552 1  n GLU . 552 A 552 
A 553 1  n ARG . 553 A 553 
A 554 1  n ARG . 554 A 554 
A 555 1  n ASN . 555 A 555 
A 556 1  n ASP . 556 A 556 
A 557 1  n LYS . 557 A 557 
A 558 1  n ILE . 558 A 558 
A 559 1  n ILE . 559 A 559 
A 560 1  n VAL . 560 A 560 
A 561 1  n PHE . 561 A 561 
A 562 1  n ALA . 562 A 562 
A 563 1  n ASP . 563 A 563 
A 564 1  n ASN . 564 A 564 
A 565 1  n VAL . 565 A 565 
A 566 1  n PHE . 566 A 566 
A 567 1  n ALA . 567 A 567 
A 568 1  n LEU . 568 A 568 
A 569 1  n LYS . 569 A 569 
A 570 1  n GLU . 570 A 570 
A 571 1  n TYR . 571 A 571 
A 572 1  n ALA . 572 A 572 
A 573 1  n ILE . 573 A 573 
A 574 1  n ARG . 574 A 574 
A 575 1  n LEU . 575 A 575 
A 576 1  n ASN . 576 A 576 
A 577 1  n LYS . 577 A 577 
A 578 1  n PRO . 578 A 578 
A 579 1  n TYR . 579 A 579 
A 580 1  n ILE . 580 A 580 
A 581 1  n TYR . 581 A 581 
A 582 1  n GLY . 582 A 582 
A 583 1  n PRO . 583 A 583 
A 584 1  n THR . 584 A 584 
A 585 1  n SER . 585 A 585 
A 586 1  n GLN . 586 A 586 
A 587 1  n GLY . 587 A 587 
A 588 1  n GLU . 588 A 588 
A 589 1  n ARG . 589 A 589 
A 590 1  n MET . 590 A 590 
A 591 1  n GLN . 591 A 591 
A 592 1  n ILE . 592 A 592 
A 593 1  n LEU . 593 A 593 
A 594 1  n GLN . 594 A 594 
A 595 1  n ASN . 595 A 595 
A 596 1  n PHE . 596 A 596 
A 597 1  n LYS . 597 A 597 
A 598 1  n HIS . 598 A 598 
A 599 1  n ASN . 599 A 599 
A 600 1  n PRO . 600 A 600 
A 601 1  n LYS . 601 A 601 
A 602 1  n ILE . 602 A 602 
A 603 1  n ASN . 603 A 603 
A 604 1  n THR . 604 A 604 
A 605 1  n ILE . 605 A 605 
A 606 1  n PHE . 606 A 606 
A 607 1  n ILE . 607 A 607 
A 608 1  n SER . 608 A 608 
A 609 1  n LYS . 609 A 609 
A 610 1  n VAL . 610 A 610 
A 611 1  n GLY . 611 A 611 
A 612 1  n ASP . 612 A 612 
A 613 1  n THR . 613 A 613 
A 614 1  n SER . 614 A 614 
A 615 1  n PHE . 615 A 615 
A 616 1  n ASP . 616 A 616 
A 617 1  n LEU . 617 A 617 
A 618 1  n PRO . 618 A 618 
A 619 1  n GLU . 619 A 619 
A 620 1  n ALA . 620 A 620 
A 621 1  n ASN . 621 A 621 
A 622 1  n VAL . 622 A 622 
A 623 1  n LEU . 623 A 623 
A 624 1  n ILE . 624 A 624 
A 625 1  n GLN . 625 A 625 
A 626 1  n ILE . 626 A 626 
A 627 1  n SER . 627 A 627 
A 628 1  n SER . 628 A 628 
A 629 1  n HIS . 629 A 629 
A 630 1  n GLY . 630 A 630 
A 631 1  n GLY . 631 A 631 
A 632 1  n SER . 632 A 632 
A 633 1  n ARG . 633 A 633 
A 634 1  n ARG . 634 A 634 
A 635 1  n GLN . 635 A 635 
A 636 1  n GLU . 636 A 636 
A 637 1  n ALA . 637 A 637 
A 638 1  n GLN . 638 A 638 
A 639 1  n ARG . 639 A 639 
A 640 1  n LEU . 640 A 640 
A 641 1  n GLY . 641 A 641 
A 642 1  n ARG . 642 A 642 
A 643 1  n VAL . 643 A 643 
A 644 1  n LEU . 644 A 644 
A 645 1  n ARG . 645 A 645 
A 646 1  n ALA . 646 A 646 
A 647 1  n LYS . 647 A 647 
A 648 1  n LYS . 648 A 648 
A 649 1  n GLY . 649 A 649 
A 650 1  n MET . 650 A 650 
A 651 1  n VAL . 651 A 651 
A 652 1  n ALA . 652 A 652 
A 653 1  n GLU . 653 A 653 
A 654 1  n GLU . 654 A 654 
A 655 1  n TYR . 655 A 655 
A 656 1  n ASN . 656 A 656 
A 657 1  n ALA . 657 A 657 
A 658 1  n PHE . 658 A 658 
A 659 1  n PHE . 659 A 659 
A 660 1  n TYR . 660 A 660 
A 661 1  n SER . 661 A 661 
A 662 1  n LEU . 662 A 662 
A 663 1  n VAL . 663 A 663 
A 664 1  n SER . 664 A 664 
A 665 1  n GLN . 665 A 665 
A 666 1  n ASP . 666 A 666 
A 667 1  n THR . 667 A 667 
A 668 1  n GLN . 668 A 668 
A 669 1  n GLU . 669 A 669 
A 670 1  n MET . 670 A 670 
A 671 1  n ALA . 671 A 671 
A 672 1  n TYR . 672 A 672 
A 673 1  n SER . 673 A 673 
A 674 1  n THR . 674 A 674 
A 675 1  n LYS . 675 A 675 
A 676 1  n ARG . 676 A 676 
A 677 1  n GLN . 677 A 677 
A 678 1  n ARG . 678 A 678 
A 679 1  n PHE . 679 A 679 
A 680 1  n LEU . 680 A 680 
A 681 1  n VAL . 681 A 681 
A 682 1  n ASP . 682 A 682 
A 683 1  n GLN . 683 A 683 
A 684 1  n GLY . 684 A 684 
A 685 1  n TYR . 685 A 685 
A 686 1  n SER . 686 A 686 
A 687 1  n PHE . 687 A 687 
A 688 1  n LYS . 688 A 688 
A 689 1  n VAL . 689 A 689 
A 690 1  n ILE . 690 A 690 
A 691 1  n THR . 691 A 691 
A 692 1  n LYS . 692 A 692 
A 693 1  n LEU . 693 A 693 
A 694 1  n ALA . 694 A 694 
A 695 1  n GLY . 695 A 695 
A 696 1  n MET . 696 A 696 
A 697 1  n GLU . 697 A 697 
A 698 1  n GLU . 698 A 698 
A 699 1  n GLU . 699 A 699 
A 700 1  n ASP . 700 A 700 
A 701 1  n LEU . 701 A 701 
A 702 1  n ALA . 702 A 702 
A 703 1  n PHE . 703 A 703 
A 704 1  n SER . 704 A 704 
A 705 1  n THR . 705 A 705 
A 706 1  n LYS . 706 A 706 
A 707 1  n GLU . 707 A 707 
A 708 1  n GLU . 708 A 708 
A 709 1  n GLN . 709 A 709 
A 710 1  n GLN . 710 A 710 
A 711 1  n GLN . 711 A 711 
A 712 1  n LEU . 712 A 712 
A 713 1  n LEU . 713 A 713 
A 714 1  n GLN . 714 A 714 
A 715 1  n LYS . 715 A 715 
A 716 1  n VAL . 716 A 716 
A 717 1  n LEU . 717 A 717 
A 718 1  n ALA . 718 A 718 
A 719 1  n ALA . 719 A 719 
A 720 1  n THR . 720 A 720 
A 721 1  n ASP . 721 A 721 
A 722 1  n LEU . 722 A 722 
A 723 1  n ASP . 723 A 723 
A 724 1  n ALA . 724 A 724 
A 725 1  n GLU . 725 A 725 
A 726 1  n GLU . 726 A 726 
A 727 1  n GLU . 727 A 727 
A 728 1  n VAL . 728 A 728 
A 729 1  n VAL . 729 A 729 
A 730 1  n ALA . 730 A 730 
A 731 1  n GLY . 731 A 731 
A 732 1  n GLU . 732 A 732 
A 733 1  n PHE . 733 A 733 
A 734 1  n GLY . 734 A 734 
A 735 1  n SER . 735 A 735 
A 736 1  n ARG . 736 A 736 
A 737 1  n SER . 737 A 737 
A 738 1  n SER . 738 A 738 
A 739 1  n GLN . 739 A 739 
A 740 1  n ALA . 740 A 740 
A 741 1  n SER . 741 A 741 
A 742 1  n ARG . 742 A 742 
A 743 1  n ARG . 743 A 743 
A 744 1  n PHE . 744 A 744 
A 745 1  n GLY . 745 A 745 
A 746 1  n THR . 746 A 746 
A 747 1  n MET . 747 A 747 
A 748 1  n SER . 748 A 748 
A 749 1  n SER . 749 A 749 
A 750 1  n MET . 750 A 750 
A 751 1  n SER . 751 A 751 
A 752 1  n GLY . 752 A 752 
A 753 1  n ALA . 753 A 753 
A 754 1  n ASP . 754 A 754 
A 755 1  n ASP . 755 A 755 
A 756 1  n THR . 756 A 756 
A 757 1  n VAL . 757 A 757 
A 758 1  n TYR . 758 A 758 
A 759 1  n MET . 759 A 759 
A 760 1  n GLU . 760 A 760 
A 761 1  n TYR . 761 A 761 
A 762 1  n HIS . 762 A 762 
A 763 1  n SER . 763 A 763 
A 764 1  n SER . 764 A 764 
A 765 1  n ARG . 765 A 765 
A 766 1  n SER . 766 A 766 
A 767 1  n LYS . 767 A 767 
A 768 1  n ALA . 768 A 768 
A 769 1  n PRO . 769 A 769 
A 770 1  n SER . 770 A 770 
A 771 1  n LYS . 771 A 771 
A 772 1  n HIS . 772 A 772 
A 773 1  n VAL . 773 A 773 
A 774 1  n HIS . 774 A 774 
A 775 1  n PRO . 775 A 775 
A 776 1  n LEU . 776 A 776 
A 777 1  n PHE . 777 A 777 
A 778 1  n LYS . 778 A 778 
A 779 1  n ARG . 779 A 779 
A 780 1  n PHE . 780 A 780 
A 781 1  n ARG . 781 A 781 
A 782 1  n LYS . 782 A 782 
B 1   2  n MET . 1   B 1   
B 2   2  n LYS . 2   B 2   
B 3   2  n LEU . 3   B 3   
B 4   2  n ASN . 4   B 4   
B 5   2  n VAL . 5   B 5   
B 6   2  n ASP . 6   B 6   
B 7   2  n GLY . 7   B 7   
B 8   2  n LEU . 8   B 8   
B 9   2  n LEU . 9   B 9   
B 10  2  n VAL . 10  B 10  
B 11  2  n TYR . 11  B 11  
B 12  2  n PHE . 12  B 12  
B 13  2  n PRO . 13  B 13  
B 14  2  n TYR . 14  B 14  
B 15  2  n ASP . 15  B 15  
B 16  2  n TYR . 16  B 16  
B 17  2  n ILE . 17  B 17  
B 18  2  n TYR . 18  B 18  
B 19  2  n PRO . 19  B 19  
B 20  2  n GLU . 20  B 20  
B 21  2  n GLN . 21  B 21  
B 22  2  n PHE . 22  B 22  
B 23  2  n SER . 23  B 23  
B 24  2  n TYR . 24  B 24  
B 25  2  n MET . 25  B 25  
B 26  2  n ARG . 26  B 26  
B 27  2  n GLU . 27  B 27  
B 28  2  n LEU . 28  B 28  
B 29  2  n LYS . 29  B 29  
B 30  2  n ARG . 30  B 30  
B 31  2  n THR . 31  B 31  
B 32  2  n LEU . 32  B 32  
B 33  2  n ASP . 33  B 33  
B 34  2  n ALA . 34  B 34  
B 35  2  n LYS . 35  B 35  
B 36  2  n GLY . 36  B 36  
B 37  2  n HIS . 37  B 37  
B 38  2  n GLY . 38  B 38  
B 39  2  n VAL . 39  B 39  
B 40  2  n LEU . 40  B 40  
B 41  2  n GLU . 41  B 41  
B 42  2  n MET . 42  B 42  
B 43  2  n PRO . 43  B 43  
B 44  2  n SER . 44  B 44  
B 45  2  n GLY . 45  B 45  
B 46  2  n THR . 46  B 46  
B 47  2  n GLY . 47  B 47  
B 48  2  n LYS . 48  B 48  
B 49  2  n THR . 49  B 49  
B 50  2  n VAL . 50  B 50  
B 51  2  n SER . 51  B 51  
B 52  2  n LEU . 52  B 52  
B 53  2  n LEU . 53  B 53  
B 54  2  n ALA . 54  B 54  
B 55  2  n LEU . 55  B 55  
B 56  2  n ILE . 56  B 56  
B 57  2  n MET . 57  B 57  
B 58  2  n ALA . 58  B 58  
B 59  2  n TYR . 59  B 59  
B 60  2  n GLN . 60  B 60  
B 61  2  n ARG . 61  B 61  
B 62  2  n ALA . 62  B 62  
B 63  2  n TYR . 63  B 63  
B 64  2  n PRO . 64  B 64  
B 65  2  n LEU . 65  B 65  
B 66  2  n GLU . 66  B 66  
B 67  2  n VAL . 67  B 67  
B 68  2  n THR . 68  B 68  
B 69  2  n LYS . 69  B 69  
B 70  2  n LEU . 70  B 70  
B 71  2  n ILE . 71  B 71  
B 72  2  n TYR . 72  B 72  
B 73  2  n CYS . 73  B 73  
B 74  2  n SER . 74  B 74  
B 75  2  n ARG . 75  B 75  
B 76  2  n THR . 76  B 76  
B 77  2  n VAL . 77  B 77  
B 78  2  n PRO . 78  B 78  
B 79  2  n GLU . 79  B 79  
B 80  2  n ILE . 80  B 80  
B 81  2  n GLU . 81  B 81  
B 82  2  n LYS . 82  B 82  
B 83  2  n VAL . 83  B 83  
B 84  2  n ILE . 84  B 84  
B 85  2  n GLU . 85  B 85  
B 86  2  n GLU . 86  B 86  
B 87  2  n LEU . 87  B 87  
B 88  2  n ARG . 88  B 88  
B 89  2  n LYS . 89  B 89  
B 90  2  n LEU . 90  B 90  
B 91  2  n LEU . 91  B 91  
B 92  2  n ASN . 92  B 92  
B 93  2  n PHE . 93  B 93  
B 94  2  n TYR . 94  B 94  
B 95  2  n GLU . 95  B 95  
B 96  2  n LYS . 96  B 96  
B 97  2  n GLN . 97  B 97  
B 98  2  n GLU . 98  B 98  
B 99  2  n GLY . 99  B 99  
B 100 2  n GLU . 100 B 100 
B 101 2  n LYS . 101 B 101 
B 102 2  n LEU . 102 B 102 
B 103 2  n PRO . 103 B 103 
B 104 2  n PHE . 104 B 104 
B 105 2  n LEU . 105 B 105 
B 106 2  n GLY . 106 B 106 
B 107 2  n LEU . 107 B 107 
B 108 2  n ALA . 108 B 108 
B 109 2  n LEU . 109 B 109 
B 110 2  n SER . 110 B 110 
B 111 2  n SER . 111 B 111 
B 112 2  n ARG . 112 B 112 
B 113 2  n LYS . 113 B 113 
B 114 2  n ASN . 114 B 114 
B 115 2  n LEU . 115 B 115 
B 116 2  n CYS . 116 B 116 
B 117 2  n ILE . 117 B 117 
B 118 2  n HIS . 118 B 118 
B 119 2  n PRO . 119 B 119 
B 120 2  n GLU . 120 B 120 
B 121 2  n VAL . 121 B 121 
B 122 2  n THR . 122 B 122 
B 123 2  n PRO . 123 B 123 
B 124 2  n LEU . 124 B 124 
B 125 2  n ARG . 125 B 125 
B 126 2  n PHE . 126 B 126 
B 127 2  n GLY . 127 B 127 
B 128 2  n LYS . 128 B 128 
B 129 2  n ASP . 129 B 129 
B 130 2  n VAL . 130 B 130 
B 131 2  n ASP . 131 B 131 
B 132 2  n GLY . 132 B 132 
B 133 2  n LYS . 133 B 133 
B 134 2  n CYS . 134 B 134 
B 135 2  n HIS . 135 B 135 
B 136 2  n SER . 136 B 136 
B 137 2  n LEU . 137 B 137 
B 138 2  n THR . 138 B 138 
B 139 2  n ALA . 139 B 139 
B 140 2  n SER . 140 B 140 
B 141 2  n TYR . 141 B 141 
B 142 2  n VAL . 142 B 142 
B 143 2  n ARG . 143 B 143 
B 144 2  n ALA . 144 B 144 
B 145 2  n GLN . 145 B 145 
B 146 2  n TYR . 146 B 146 
B 147 2  n GLN . 147 B 147 
B 148 2  n HIS . 148 B 148 
B 149 2  n ASP . 149 B 149 
B 150 2  n THR . 150 B 150 
B 151 2  n SER . 151 B 151 
B 152 2  n LEU . 152 B 152 
B 153 2  n PRO . 153 B 153 
B 154 2  n HIS . 154 B 154 
B 155 2  n CYS . 155 B 155 
B 156 2  n ARG . 156 B 156 
B 157 2  n PHE . 157 B 157 
B 158 2  n TYR . 158 B 158 
B 159 2  n GLU . 159 B 159 
B 160 2  n GLU . 160 B 160 
B 161 2  n PHE . 161 B 161 
B 162 2  n ASP . 162 B 162 
B 163 2  n ALA . 163 B 163 
B 164 2  n HIS . 164 B 164 
B 165 2  n GLY . 165 B 165 
B 166 2  n ARG . 166 B 166 
B 167 2  n GLU . 167 B 167 
B 168 2  n VAL . 168 B 168 
B 169 2  n PRO . 169 B 169 
B 170 2  n LEU . 170 B 170 
B 171 2  n PRO . 171 B 171 
B 172 2  n ALA . 172 B 172 
B 173 2  n GLY . 173 B 173 
B 174 2  n ILE . 174 B 174 
B 175 2  n TYR . 175 B 175 
B 176 2  n ASN . 176 B 176 
B 177 2  n LEU . 177 B 177 
B 178 2  n ASP . 178 B 178 
B 179 2  n ASP . 179 B 179 
B 180 2  n LEU . 180 B 180 
B 181 2  n LYS . 181 B 181 
B 182 2  n ALA . 182 B 182 
B 183 2  n LEU . 183 B 183 
B 184 2  n GLY . 184 B 184 
B 185 2  n ARG . 185 B 185 
B 186 2  n ARG . 186 B 186 
B 187 2  n GLN . 187 B 187 
B 188 2  n GLY . 188 B 188 
B 189 2  n TRP . 189 B 189 
B 190 2  n CYS . 190 B 190 
B 191 2  n PRO . 191 B 191 
B 192 2  n TYR . 192 B 192 
B 193 2  n PHE . 193 B 193 
B 194 2  n LEU . 194 B 194 
B 195 2  n ALA . 195 B 195 
B 196 2  n ARG . 196 B 196 
B 197 2  n TYR . 197 B 197 
B 198 2  n SER . 198 B 198 
B 199 2  n ILE . 199 B 199 
B 200 2  n LEU . 200 B 200 
B 201 2  n HIS . 201 B 201 
B 202 2  n ALA . 202 B 202 
B 203 2  n ASN . 203 B 203 
B 204 2  n VAL . 204 B 204 
B 205 2  n VAL . 205 B 205 
B 206 2  n VAL . 206 B 206 
B 207 2  n TYR . 207 B 207 
B 208 2  n SER . 208 B 208 
B 209 2  n TYR . 209 B 209 
B 210 2  n HIS . 210 B 210 
B 211 2  n TYR . 211 B 211 
B 212 2  n LEU . 212 B 212 
B 213 2  n LEU . 213 B 213 
B 214 2  n ASP . 214 B 214 
B 215 2  n PRO . 215 B 215 
B 216 2  n LYS . 216 B 216 
B 217 2  n ILE . 217 B 217 
B 218 2  n ALA . 218 B 218 
B 219 2  n ASP . 219 B 219 
B 220 2  n LEU . 220 B 220 
B 221 2  n VAL . 221 B 221 
B 222 2  n SER . 222 B 222 
B 223 2  n LYS . 223 B 223 
B 224 2  n GLU . 224 B 224 
B 225 2  n LEU . 225 B 225 
B 226 2  n ALA . 226 B 226 
B 227 2  n ARG . 227 B 227 
B 228 2  n LYS . 228 B 228 
B 229 2  n ALA . 229 B 229 
B 230 2  n VAL . 230 B 230 
B 231 2  n VAL . 231 B 231 
B 232 2  n VAL . 232 B 232 
B 233 2  n PHE . 233 B 233 
B 234 2  n ASP . 234 B 234 
B 235 2  n GLU . 235 B 235 
B 236 2  n ALA . 236 B 236 
B 237 2  n HIS . 237 B 237 
B 238 2  n ASN . 238 B 238 
B 239 2  n ILE . 239 B 239 
B 240 2  n ASP . 240 B 240 
B 241 2  n ASN . 241 B 241 
B 242 2  n VAL . 242 B 242 
B 243 2  n CYS . 243 B 243 
B 244 2  n ILE . 244 B 244 
B 245 2  n ASP . 245 B 245 
B 246 2  n SER . 246 B 246 
B 247 2  n MET . 247 B 247 
B 248 2  n SER . 248 B 248 
B 249 2  n VAL . 249 B 249 
B 250 2  n ASN . 250 B 250 
B 251 2  n LEU . 251 B 251 
B 252 2  n THR . 252 B 252 
B 253 2  n ARG . 253 B 253 
B 254 2  n ARG . 254 B 254 
B 255 2  n THR . 255 B 255 
B 256 2  n LEU . 256 B 256 
B 257 2  n ASP . 257 B 257 
B 258 2  n ARG . 258 B 258 
B 259 2  n CYS . 259 B 259 
B 260 2  n GLN . 260 B 260 
B 261 2  n GLY . 261 B 261 
B 262 2  n ASN . 262 B 262 
B 263 2  n LEU . 263 B 263 
B 264 2  n GLU . 264 B 264 
B 265 2  n THR . 265 B 265 
B 266 2  n LEU . 266 B 266 
B 267 2  n GLN . 267 B 267 
B 268 2  n LYS . 268 B 268 
B 269 2  n THR . 269 B 269 
B 270 2  n VAL . 270 B 270 
B 271 2  n LEU . 271 B 271 
B 272 2  n ARG . 272 B 272 
B 273 2  n ILE . 273 B 273 
B 274 2  n LYS . 274 B 274 
B 275 2  n GLU . 275 B 275 
B 276 2  n THR . 276 B 276 
B 277 2  n ASP . 277 B 277 
B 278 2  n GLU . 278 B 278 
B 279 2  n GLN . 279 B 279 
B 280 2  n ARG . 280 B 280 
B 281 2  n LEU . 281 B 281 
B 282 2  n ARG . 282 B 282 
B 283 2  n ASP . 283 B 283 
B 284 2  n GLU . 284 B 284 
B 285 2  n TYR . 285 B 285 
B 286 2  n ARG . 286 B 286 
B 287 2  n ARG . 287 B 287 
B 288 2  n LEU . 288 B 288 
B 289 2  n VAL . 289 B 289 
B 290 2  n GLU . 290 B 290 
B 291 2  n GLY . 291 B 291 
B 292 2  n LEU . 292 B 292 
B 293 2  n ARG . 293 B 293 
B 294 2  n GLU . 294 B 294 
B 295 2  n ALA . 295 B 295 
B 296 2  n SER . 296 B 296 
B 297 2  n ALA . 297 B 297 
B 298 2  n ALA . 298 B 298 
B 299 2  n ARG . 299 B 299 
B 300 2  n GLU . 300 B 300 
B 301 2  n THR . 301 B 301 
B 302 2  n ASP . 302 B 302 
B 303 2  n ALA . 303 B 303 
B 304 2  n HIS . 304 B 304 
B 305 2  n LEU . 305 B 305 
B 306 2  n ALA . 306 B 306 
B 307 2  n ASN . 307 B 307 
B 308 2  n PRO . 308 B 308 
B 309 2  n VAL . 309 B 309 
B 310 2  n LEU . 310 B 310 
B 311 2  n PRO . 311 B 311 
B 312 2  n ASP . 312 B 312 
B 313 2  n GLU . 313 B 313 
B 314 2  n VAL . 314 B 314 
B 315 2  n LEU . 315 B 315 
B 316 2  n GLN . 316 B 316 
B 317 2  n GLU . 317 B 317 
B 318 2  n ALA . 318 B 318 
B 319 2  n VAL . 319 B 319 
B 320 2  n PRO . 320 B 320 
B 321 2  n GLY . 321 B 321 
B 322 2  n SER . 322 B 322 
B 323 2  n ILE . 323 B 323 
B 324 2  n ARG . 324 B 324 
B 325 2  n THR . 325 B 325 
B 326 2  n ALA . 326 B 326 
B 327 2  n GLU . 327 B 327 
B 328 2  n HIS . 328 B 328 
B 329 2  n PHE . 329 B 329 
B 330 2  n LEU . 330 B 330 
B 331 2  n GLY . 331 B 331 
B 332 2  n PHE . 332 B 332 
B 333 2  n LEU . 333 B 333 
B 334 2  n ARG . 334 B 334 
B 335 2  n ARG . 335 B 335 
B 336 2  n LEU . 336 B 336 
B 337 2  n LEU . 337 B 337 
B 338 2  n GLU . 338 B 338 
B 339 2  n TYR . 339 B 339 
B 340 2  n VAL . 340 B 340 
B 341 2  n LYS . 341 B 341 
B 342 2  n TRP . 342 B 342 
B 343 2  n ARG . 343 B 343 
B 344 2  n LEU . 344 B 344 
B 345 2  n ARG . 345 B 345 
B 346 2  n VAL . 346 B 346 
B 347 2  n GLN . 347 B 347 
B 348 2  n HIS . 348 B 348 
B 349 2  n VAL . 349 B 349 
B 350 2  n VAL . 350 B 350 
B 351 2  n GLN . 351 B 351 
B 352 2  n GLU . 352 B 352 
B 353 2  n SER . 353 B 353 
B 354 2  n PRO . 354 B 354 
B 355 2  n PRO . 355 B 355 
B 356 2  n ALA . 356 B 356 
B 357 2  n PHE . 357 B 357 
B 358 2  n LEU . 358 B 358 
B 359 2  n SER . 359 B 359 
B 360 2  n GLY . 360 B 360 
B 361 2  n LEU . 361 B 361 
B 362 2  n ALA . 362 B 362 
B 363 2  n GLN . 363 B 363 
B 364 2  n ARG . 364 B 364 
B 365 2  n VAL . 365 B 365 
B 366 2  n CYS . 366 B 366 
B 367 2  n ILE . 367 B 367 
B 368 2  n GLN . 368 B 368 
B 369 2  n ARG . 369 B 369 
B 370 2  n LYS . 370 B 370 
B 371 2  n PRO . 371 B 371 
B 372 2  n LEU . 372 B 372 
B 373 2  n ARG . 373 B 373 
B 374 2  n PHE . 374 B 374 
B 375 2  n CYS . 375 B 375 
B 376 2  n ALA . 376 B 376 
B 377 2  n GLU . 377 B 377 
B 378 2  n ARG . 378 B 378 
B 379 2  n LEU . 379 B 379 
B 380 2  n ARG . 380 B 380 
B 381 2  n SER . 381 B 381 
B 382 2  n LEU . 382 B 382 
B 383 2  n LEU . 383 B 383 
B 384 2  n HIS . 384 B 384 
B 385 2  n THR . 385 B 385 
B 386 2  n LEU . 386 B 386 
B 387 2  n GLU . 387 B 387 
B 388 2  n ILE . 388 B 388 
B 389 2  n THR . 389 B 389 
B 390 2  n ASP . 390 B 390 
B 391 2  n LEU . 391 B 391 
B 392 2  n ALA . 392 B 392 
B 393 2  n ASP . 393 B 393 
B 394 2  n PHE . 394 B 394 
B 395 2  n SER . 395 B 395 
B 396 2  n PRO . 396 B 396 
B 397 2  n LEU . 397 B 397 
B 398 2  n THR . 398 B 398 
B 399 2  n LEU . 399 B 399 
B 400 2  n LEU . 400 B 400 
B 401 2  n ALA . 401 B 401 
B 402 2  n ASN . 402 B 402 
B 403 2  n PHE . 403 B 403 
B 404 2  n ALA . 404 B 404 
B 405 2  n THR . 405 B 405 
B 406 2  n LEU . 406 B 406 
B 407 2  n VAL . 407 B 407 
B 408 2  n SER . 408 B 408 
B 409 2  n THR . 409 B 409 
B 410 2  n TYR . 410 B 410 
B 411 2  n ALA . 411 B 411 
B 412 2  n LYS . 412 B 412 
B 413 2  n GLY . 413 B 413 
B 414 2  n PHE . 414 B 414 
B 415 2  n THR . 415 B 415 
B 416 2  n ILE . 416 B 416 
B 417 2  n ILE . 417 B 417 
B 418 2  n ILE . 418 B 418 
B 419 2  n GLU . 419 B 419 
B 420 2  n PRO . 420 B 420 
B 421 2  n PHE . 421 B 421 
B 422 2  n ASP . 422 B 422 
B 423 2  n ASP . 423 B 423 
B 424 2  n ARG . 424 B 424 
B 425 2  n THR . 425 B 425 
B 426 2  n PRO . 426 B 426 
B 427 2  n THR . 427 B 427 
B 428 2  n ILE . 428 B 428 
B 429 2  n ALA . 429 B 429 
B 430 2  n ASN . 430 B 430 
B 431 2  n PRO . 431 B 431 
B 432 2  n ILE . 432 B 432 
B 433 2  n LEU . 433 B 433 
B 434 2  n HIS . 434 B 434 
B 435 2  n PHE . 435 B 435 
B 436 2  n SER . 436 B 436 
B 437 2  n CYS . 437 B 437 
B 438 2  n MET . 438 B 438 
B 439 2  n ASP . 439 B 439 
B 440 2  n ALA . 440 B 440 
B 441 2  n SER . 441 B 441 
B 442 2  n LEU . 442 B 442 
B 443 2  n ALA . 443 B 443 
B 444 2  n ILE . 444 B 444 
B 445 2  n LYS . 445 B 445 
B 446 2  n PRO . 446 B 446 
B 447 2  n VAL . 447 B 447 
B 448 2  n PHE . 448 B 448 
B 449 2  n GLU . 449 B 449 
B 450 2  n ARG . 450 B 450 
B 451 2  n PHE . 451 B 451 
B 452 2  n GLN . 452 B 452 
B 453 2  n SER . 453 B 453 
B 454 2  n VAL . 454 B 454 
B 455 2  n ILE . 455 B 455 
B 456 2  n ILE . 456 B 456 
B 457 2  n THR . 457 B 457 
B 458 2  n SER . 458 B 458 
B 459 2  n GLY . 459 B 459 
B 460 2  n THR . 460 B 460 
B 461 2  n LEU . 461 B 461 
B 462 2  n SER . 462 B 462 
B 463 2  n PRO . 463 B 463 
B 464 2  n LEU . 464 B 464 
B 465 2  n ASP . 465 B 465 
B 466 2  n ILE . 466 B 466 
B 467 2  n TYR . 467 B 467 
B 468 2  n PRO . 468 B 468 
B 469 2  n LYS . 469 B 469 
B 470 2  n ILE . 470 B 470 
B 471 2  n LEU . 471 B 471 
B 472 2  n ASP . 472 B 472 
B 473 2  n PHE . 473 B 473 
B 474 2  n HIS . 474 B 474 
B 475 2  n PRO . 475 B 475 
B 476 2  n VAL . 476 B 476 
B 477 2  n THR . 477 B 477 
B 478 2  n MET . 478 B 478 
B 479 2  n ALA . 479 B 479 
B 480 2  n THR . 480 B 480 
B 481 2  n PHE . 481 B 481 
B 482 2  n THR . 482 B 482 
B 483 2  n MET . 483 B 483 
B 484 2  n THR . 484 B 484 
B 485 2  n LEU . 485 B 485 
B 486 2  n ALA . 486 B 486 
B 487 2  n ARG . 487 B 487 
B 488 2  n VAL . 488 B 488 
B 489 2  n CYS . 489 B 489 
B 490 2  n LEU . 490 B 490 
B 491 2  n CYS . 491 B 491 
B 492 2  n PRO . 492 B 492 
B 493 2  n MET . 493 B 493 
B 494 2  n ILE . 494 B 494 
B 495 2  n ILE . 495 B 495 
B 496 2  n GLY . 496 B 496 
B 497 2  n ARG . 497 B 497 
B 498 2  n GLY . 498 B 498 
B 499 2  n ASN . 499 B 499 
B 500 2  n ASP . 500 B 500 
B 501 2  n GLN . 501 B 501 
B 502 2  n VAL . 502 B 502 
B 503 2  n ALA . 503 B 503 
B 504 2  n ILE . 504 B 504 
B 505 2  n SER . 505 B 505 
B 506 2  n SER . 506 B 506 
B 507 2  n LYS . 507 B 507 
B 508 2  n PHE . 508 B 508 
B 509 2  n GLU . 509 B 509 
B 510 2  n THR . 510 B 510 
B 511 2  n ARG . 511 B 511 
B 512 2  n GLU . 512 B 512 
B 513 2  n ASP . 513 B 513 
B 514 2  n ILE . 514 B 514 
B 515 2  n ALA . 515 B 515 
B 516 2  n VAL . 516 B 516 
B 517 2  n ILE . 517 B 517 
B 518 2  n ARG . 518 B 518 
B 519 2  n ASN . 519 B 519 
B 520 2  n TYR . 520 B 520 
B 521 2  n GLY . 521 B 521 
B 522 2  n ASN . 522 B 522 
B 523 2  n LEU . 523 B 523 
B 524 2  n LEU . 524 B 524 
B 525 2  n LEU . 525 B 525 
B 526 2  n GLU . 526 B 526 
B 527 2  n MET . 527 B 527 
B 528 2  n SER . 528 B 528 
B 529 2  n ALA . 529 B 529 
B 530 2  n VAL . 530 B 530 
B 531 2  n VAL . 531 B 531 
B 532 2  n PRO . 532 B 532 
B 533 2  n ASP . 533 B 533 
B 534 2  n GLY . 534 B 534 
B 535 2  n ILE . 535 B 535 
B 536 2  n VAL . 536 B 536 
B 537 2  n ALA . 537 B 537 
B 538 2  n PHE . 538 B 538 
B 539 2  n PHE . 539 B 539 
B 540 2  n THR . 540 B 540 
B 541 2  n SER . 541 B 541 
B 542 2  n TYR . 542 B 542 
B 543 2  n GLN . 543 B 543 
B 544 2  n TYR . 544 B 544 
B 545 2  n MET . 545 B 545 
B 546 2  n GLU . 546 B 546 
B 547 2  n SER . 547 B 547 
B 548 2  n THR . 548 B 548 
B 549 2  n VAL . 549 B 549 
B 550 2  n ALA . 550 B 550 
B 551 2  n SER . 551 B 551 
B 552 2  n TRP . 552 B 552 
B 553 2  n TYR . 553 B 553 
B 554 2  n GLU . 554 B 554 
B 555 2  n GLN . 555 B 555 
B 556 2  n GLY . 556 B 556 
B 557 2  n ILE . 557 B 557 
B 558 2  n LEU . 558 B 558 
B 559 2  n GLU . 559 B 559 
B 560 2  n ASN . 560 B 560 
B 561 2  n ILE . 561 B 561 
B 562 2  n GLN . 562 B 562 
B 563 2  n ARG . 563 B 563 
B 564 2  n ASN . 564 B 564 
B 565 2  n LYS . 565 B 565 
B 566 2  n LEU . 566 B 566 
B 567 2  n LEU . 567 B 567 
B 568 2  n PHE . 568 B 568 
B 569 2  n ILE . 569 B 569 
B 570 2  n GLU . 570 B 570 
B 571 2  n THR . 571 B 571 
B 572 2  n GLN . 572 B 572 
B 573 2  n ASP . 573 B 573 
B 574 2  n GLY . 574 B 574 
B 575 2  n ALA . 575 B 575 
B 576 2  n GLU . 576 B 576 
B 577 2  n THR . 577 B 577 
B 578 2  n SER . 578 B 578 
B 579 2  n VAL . 579 B 579 
B 580 2  n ALA . 580 B 580 
B 581 2  n LEU . 581 B 581 
B 582 2  n GLU . 582 B 582 
B 583 2  n LYS . 583 B 583 
B 584 2  n TYR . 584 B 584 
B 585 2  n GLN . 585 B 585 
B 586 2  n GLU . 586 B 586 
B 587 2  n ALA . 587 B 587 
B 588 2  n CYS . 588 B 588 
B 589 2  n GLU . 589 B 589 
B 590 2  n ASN . 590 B 590 
B 591 2  n GLY . 591 B 591 
B 592 2  n ARG . 592 B 592 
B 593 2  n GLY . 593 B 593 
B 594 2  n ALA . 594 B 594 
B 595 2  n ILE . 595 B 595 
B 596 2  n LEU . 596 B 596 
B 597 2  n LEU . 597 B 597 
B 598 2  n SER . 598 B 598 
B 599 2  n VAL . 599 B 599 
B 600 2  n ALA . 600 B 600 
B 601 2  n ARG . 601 B 601 
B 602 2  n GLY . 602 B 602 
B 603 2  n LYS . 603 B 603 
B 604 2  n VAL . 604 B 604 
B 605 2  n SER . 605 B 605 
B 606 2  n GLU . 606 B 606 
B 607 2  n GLY . 607 B 607 
B 608 2  n ILE . 608 B 608 
B 609 2  n ASP . 609 B 609 
B 610 2  n PHE . 610 B 610 
B 611 2  n VAL . 611 B 611 
B 612 2  n HIS . 612 B 612 
B 613 2  n HIS . 613 B 613 
B 614 2  n TYR . 614 B 614 
B 615 2  n GLY . 615 B 615 
B 616 2  n ARG . 616 B 616 
B 617 2  n ALA . 617 B 617 
B 618 2  n VAL . 618 B 618 
B 619 2  n ILE . 619 B 619 
B 620 2  n MET . 620 B 620 
B 621 2  n PHE . 621 B 621 
B 622 2  n GLY . 622 B 622 
B 623 2  n VAL . 623 B 623 
B 624 2  n PRO . 624 B 624 
B 625 2  n TYR . 625 B 625 
B 626 2  n VAL . 626 B 626 
B 627 2  n TYR . 627 B 627 
B 628 2  n THR . 628 B 628 
B 629 2  n GLN . 629 B 629 
B 630 2  n SER . 630 B 630 
B 631 2  n ARG . 631 B 631 
B 632 2  n ILE . 632 B 632 
B 633 2  n LEU . 633 B 633 
B 634 2  n LYS . 634 B 634 
B 635 2  n ALA . 635 B 635 
B 636 2  n ARG . 636 B 636 
B 637 2  n LEU . 637 B 637 
B 638 2  n GLU . 638 B 638 
B 639 2  n TYR . 639 B 639 
B 640 2  n LEU . 640 B 640 
B 641 2  n ARG . 641 B 641 
B 642 2  n ASP . 642 B 642 
B 643 2  n GLN . 643 B 643 
B 644 2  n PHE . 644 B 644 
B 645 2  n GLN . 645 B 645 
B 646 2  n ILE . 646 B 646 
B 647 2  n ARG . 647 B 647 
B 648 2  n GLU . 648 B 648 
B 649 2  n ASN . 649 B 649 
B 650 2  n ASP . 650 B 650 
B 651 2  n PHE . 651 B 651 
B 652 2  n LEU . 652 B 652 
B 653 2  n THR . 653 B 653 
B 654 2  n PHE . 654 B 654 
B 655 2  n ASP . 655 B 655 
B 656 2  n ALA . 656 B 656 
B 657 2  n MET . 657 B 657 
B 658 2  n ARG . 658 B 658 
B 659 2  n HIS . 659 B 659 
B 660 2  n ALA . 660 B 660 
B 661 2  n ALA . 661 B 661 
B 662 2  n GLN . 662 B 662 
B 663 2  n CYS . 663 B 663 
B 664 2  n VAL . 664 B 664 
B 665 2  n GLY . 665 B 665 
B 666 2  n ARG . 666 B 666 
B 667 2  n ALA . 667 B 667 
B 668 2  n ILE . 668 B 668 
B 669 2  n ARG . 669 B 669 
B 670 2  n GLY . 670 B 670 
B 671 2  n LYS . 671 B 671 
B 672 2  n THR . 672 B 672 
B 673 2  n ASP . 673 B 673 
B 674 2  n TYR . 674 B 674 
B 675 2  n GLY . 675 B 675 
B 676 2  n LEU . 676 B 676 
B 677 2  n MET . 677 B 677 
B 678 2  n VAL . 678 B 678 
B 679 2  n PHE . 679 B 679 
B 680 2  n ALA . 680 B 680 
B 681 2  n ASP . 681 B 681 
B 682 2  n LYS . 682 B 682 
B 683 2  n ARG . 683 B 683 
B 684 2  n PHE . 684 B 684 
B 685 2  n ALA . 685 B 685 
B 686 2  n ARG . 686 B 686 
B 687 2  n GLY . 687 B 687 
B 688 2  n ASP . 688 B 688 
B 689 2  n LYS . 689 B 689 
B 690 2  n ARG . 690 B 690 
B 691 2  n GLY . 691 B 691 
B 692 2  n LYS . 692 B 692 
B 693 2  n LEU . 693 B 693 
B 694 2  n PRO . 694 B 694 
B 695 2  n ARG . 695 B 695 
B 696 2  n TRP . 696 B 696 
B 697 2  n ILE . 697 B 697 
B 698 2  n GLN . 698 B 698 
B 699 2  n GLU . 699 B 699 
B 700 2  n HIS . 700 B 700 
B 701 2  n LEU . 701 B 701 
B 702 2  n THR . 702 B 702 
B 703 2  n ASP . 703 B 703 
B 704 2  n ALA . 704 B 704 
B 705 2  n ASN . 705 B 705 
B 706 2  n LEU . 706 B 706 
B 707 2  n ASN . 707 B 707 
B 708 2  n LEU . 708 B 708 
B 709 2  n THR . 709 B 709 
B 710 2  n VAL . 710 B 710 
B 711 2  n ASP . 711 B 711 
B 712 2  n GLU . 712 B 712 
B 713 2  n GLY . 713 B 713 
B 714 2  n VAL . 714 B 714 
B 715 2  n GLN . 715 B 715 
B 716 2  n VAL . 716 B 716 
B 717 2  n ALA . 717 B 717 
B 718 2  n LYS . 718 B 718 
B 719 2  n TYR . 719 B 719 
B 720 2  n PHE . 720 B 720 
B 721 2  n LEU . 721 B 721 
B 722 2  n ARG . 722 B 722 
B 723 2  n GLN . 723 B 723 
B 724 2  n MET . 724 B 724 
B 725 2  n ALA . 725 B 725 
B 726 2  n GLN . 726 B 726 
B 727 2  n PRO . 727 B 727 
B 728 2  n PHE . 728 B 728 
B 729 2  n HIS . 729 B 729 
B 730 2  n ARG . 730 B 730 
B 731 2  n GLU . 731 B 731 
B 732 2  n ASP . 732 B 732 
B 733 2  n GLN . 733 B 733 
B 734 2  n LEU . 734 B 734 
B 735 2  n GLY . 735 B 735 
B 736 2  n LEU . 736 B 736 
B 737 2  n SER . 737 B 737 
B 738 2  n LEU . 738 B 738 
B 739 2  n LEU . 739 B 739 
B 740 2  n SER . 740 B 740 
B 741 2  n LEU . 741 B 741 
B 742 2  n GLU . 742 B 742 
B 743 2  n GLN . 743 B 743 
B 744 2  n LEU . 744 B 744 
B 745 2  n GLU . 745 B 745 
B 746 2  n SER . 746 B 746 
B 747 2  n GLU . 747 B 747 
B 748 2  n GLU . 748 B 748 
B 749 2  n THR . 749 B 749 
B 750 2  n LEU . 750 B 750 
B 751 2  n LYS . 751 B 751 
B 752 2  n ARG . 752 B 752 
B 753 2  n ILE . 753 B 753 
B 754 2  n GLU . 754 B 754 
B 755 2  n GLN . 755 B 755 
B 756 2  n ILE . 756 B 756 
B 757 2  n ALA . 757 B 757 
B 758 2  n GLN . 758 B 758 
B 759 2  n GLN . 759 B 759 
B 760 2  n LEU . 760 B 760 
C 1   3  n MET . 1   C 1   
C 2   3  n ALA . 2   C 2   
C 3   3  n THR . 3   C 3   
C 4   3  n SER . 4   C 4   
C 5   3  n SER . 5   C 5   
C 6   3  n GLU . 6   C 6   
C 7   3  n GLU . 7   C 7   
C 8   3  n VAL . 8   C 8   
C 9   3  n LEU . 9   C 9   
C 10  3  n LEU . 10  C 10  
C 11  3  n ILE . 11  C 11  
C 12  3  n VAL . 12  C 12  
C 13  3  n LYS . 13  C 13  
C 14  3  n LYS . 14  C 14  
C 15  3  n VAL . 15  C 15  
C 16  3  n ARG . 16  C 16  
C 17  3  n GLN . 17  C 17  
C 18  3  n LYS . 18  C 18  
C 19  3  n LYS . 19  C 19  
C 20  3  n GLN . 20  C 20  
C 21  3  n ASP . 21  C 21  
C 22  3  n GLY . 22  C 22  
C 23  3  n ALA . 23  C 23  
C 24  3  n LEU . 24  C 24  
C 25  3  n TYR . 25  C 25  
C 26  3  n LEU . 26  C 26  
C 27  3  n MET . 27  C 27  
C 28  3  n ALA . 28  C 28  
C 29  3  n GLU . 29  C 29  
C 30  3  n ARG . 30  C 30  
C 31  3  n ILE . 31  C 31  
C 32  3  n ALA . 32  C 32  
C 33  3  n TRP . 33  C 33  
C 34  3  n ALA . 34  C 34  
C 35  3  n PRO . 35  C 35  
C 36  3  n GLU . 36  C 36  
C 37  3  n GLY . 37  C 37  
C 38  3  n LYS . 38  C 38  
C 39  3  n ASP . 39  C 39  
C 40  3  n ARG . 40  C 40  
C 41  3  n PHE . 41  C 41  
C 42  3  n THR . 42  C 42  
C 43  3  n ILE . 43  C 43  
C 44  3  n SER . 44  C 44  
C 45  3  n HIS . 45  C 45  
C 46  3  n MET . 46  C 46  
C 47  3  n TYR . 47  C 47  
C 48  3  n ALA . 48  C 48  
C 49  3  n ASP . 49  C 49  
C 50  3  n ILE . 50  C 50  
C 51  3  n LYS . 51  C 51  
C 52  3  n CYS . 52  C 52  
C 53  3  n GLN . 53  C 53  
C 54  3  n LYS . 54  C 54  
C 55  3  n ILE . 55  C 55  
C 56  3  n SER . 56  C 56  
C 57  3  n PRO . 57  C 57  
C 58  3  n GLU . 58  C 58  
C 59  3  n GLY . 59  C 59  
C 60  3  n LYS . 60  C 60  
C 61  3  n ALA . 61  C 61  
C 62  3  n LYS . 62  C 62  
C 63  3  n ILE . 63  C 63  
C 64  3  n GLN . 64  C 64  
C 65  3  n LEU . 65  C 65  
C 66  3  n GLN . 66  C 66  
C 67  3  n LEU . 67  C 67  
C 68  3  n VAL . 68  C 68  
C 69  3  n LEU . 69  C 69  
C 70  3  n HIS . 70  C 70  
C 71  3  n ALA . 71  C 71  
C 72  3  n GLY . 72  C 72  
C 73  3  n ASP . 73  C 73  
C 74  3  n THR . 74  C 74  
C 75  3  n THR . 75  C 75  
C 76  3  n ASN . 76  C 76  
C 77  3  n PHE . 77  C 77  
C 78  3  n HIS . 78  C 78  
C 79  3  n PHE . 79  C 79  
C 80  3  n SER . 80  C 80  
C 81  3  n ASN . 81  C 81  
C 82  3  n GLU . 82  C 82  
C 83  3  n SER . 83  C 83  
C 84  3  n THR . 84  C 84  
C 85  3  n ALA . 85  C 85  
C 86  3  n VAL . 86  C 86  
C 87  3  n LYS . 87  C 87  
C 88  3  n GLU . 88  C 88  
C 89  3  n ARG . 89  C 89  
C 90  3  n ASP . 90  C 90  
C 91  3  n ALA . 91  C 91  
C 92  3  n VAL . 92  C 92  
C 93  3  n LYS . 93  C 93  
C 94  3  n ASP . 94  C 94  
C 95  3  n LEU . 95  C 95  
C 96  3  n LEU . 96  C 96  
C 97  3  n GLN . 97  C 97  
C 98  3  n GLN . 98  C 98  
C 99  3  n LEU . 99  C 99  
C 100 3  n LEU . 100 C 100 
C 101 3  n PRO . 101 C 101 
C 102 3  n LYS . 102 C 102 
C 103 3  n PHE . 103 C 103 
C 104 3  n LYS . 104 C 104 
C 105 3  n ARG . 105 C 105 
C 106 3  n LYS . 106 C 106 
C 107 3  n ALA . 107 C 107 
C 108 3  n ASN . 108 C 108 
C 109 3  n LYS . 109 C 109 
C 110 3  n GLU . 110 C 110 
C 111 3  n LEU . 111 C 111 
C 112 3  n GLU . 112 C 112 
C 113 3  n GLU . 113 C 113 
C 114 3  n LYS . 114 C 114 
C 115 3  n ASN . 115 C 115 
C 116 3  n ARG . 116 C 116 
C 117 3  n MET . 117 C 117 
C 118 3  n LEU . 118 C 118 
C 119 3  n GLN . 119 C 119 
C 120 3  n GLU . 120 C 120 
C 121 3  n ASP . 121 C 121 
C 122 3  n PRO . 122 C 122 
C 123 3  n VAL . 123 C 123 
C 124 3  n LEU . 124 C 124 
C 125 3  n PHE . 125 C 125 
C 126 3  n GLN . 126 C 126 
C 127 3  n LEU . 127 C 127 
C 128 3  n TYR . 128 C 128 
C 129 3  n LYS . 129 C 129 
C 130 3  n ASP . 130 C 130 
C 131 3  n LEU . 131 C 131 
C 132 3  n VAL . 132 C 132 
C 133 3  n VAL . 133 C 133 
C 134 3  n SER . 134 C 134 
C 135 3  n GLN . 135 C 135 
C 136 3  n VAL . 136 C 136 
C 137 3  n ILE . 137 C 137 
C 138 3  n SER . 138 C 138 
C 139 3  n ALA . 139 C 139 
C 140 3  n GLU . 140 C 140 
C 141 3  n GLU . 141 C 141 
C 142 3  n PHE . 142 C 142 
C 143 3  n TRP . 143 C 143 
C 144 3  n ALA . 144 C 144 
C 145 3  n ASN . 145 C 145 
C 146 3  n ARG . 146 C 146 
C 147 3  n LEU . 147 C 147 
C 148 3  n ASN . 148 C 148 
C 149 3  n VAL . 149 C 149 
C 150 3  n ASN . 150 C 150 
C 151 3  n ALA . 151 C 151 
C 152 3  n THR . 152 C 152 
C 153 3  n ASP . 153 C 153 
C 154 3  n SER . 154 C 154 
C 155 3  n SER . 155 C 155 
C 156 3  n SER . 156 C 156 
C 157 3  n THR . 157 C 157 
C 158 3  n SER . 158 C 158 
C 159 3  n ASN . 159 C 159 
C 160 3  n HIS . 160 C 160 
C 161 3  n LYS . 161 C 161 
C 162 3  n GLN . 162 C 162 
C 163 3  n ASP . 163 C 163 
C 164 3  n VAL . 164 C 164 
C 165 3  n GLY . 165 C 165 
C 166 3  n ILE . 166 C 166 
C 167 3  n SER . 167 C 167 
C 168 3  n ALA . 168 C 168 
C 169 3  n ALA . 169 C 169 
C 170 3  n PHE . 170 C 170 
C 171 3  n LEU . 171 C 171 
C 172 3  n ALA . 172 C 172 
C 173 3  n ASP . 173 C 173 
C 174 3  n VAL . 174 C 174 
C 175 3  n ARG . 175 C 175 
C 176 3  n PRO . 176 C 176 
C 177 3  n GLN . 177 C 177 
C 178 3  n THR . 178 C 178 
C 179 3  n ASP . 179 C 179 
C 180 3  n GLY . 180 C 180 
C 181 3  n CYS . 181 C 181 
C 182 3  n ASN . 182 C 182 
C 183 3  n GLY . 183 C 183 
C 184 3  n LEU . 184 C 184 
C 185 3  n ARG . 185 C 185 
C 186 3  n TYR . 186 C 186 
C 187 3  n ASN . 187 C 187 
C 188 3  n LEU . 188 C 188 
C 189 3  n THR . 189 C 189 
C 190 3  n SER . 190 C 190 
C 191 3  n ASP . 191 C 191 
C 192 3  n ILE . 192 C 192 
C 193 3  n ILE . 193 C 193 
C 194 3  n GLU . 194 C 194 
C 195 3  n SER . 195 C 195 
C 196 3  n ILE . 196 C 196 
C 197 3  n PHE . 197 C 197 
C 198 3  n ARG . 198 C 198 
C 199 3  n THR . 199 C 199 
C 200 3  n TYR . 200 C 200 
C 201 3  n PRO . 201 C 201 
C 202 3  n ALA . 202 C 202 
C 203 3  n VAL . 203 C 203 
C 204 3  n LYS . 204 C 204 
C 205 3  n MET . 205 C 205 
C 206 3  n LYS . 206 C 206 
C 207 3  n TYR . 207 C 207 
C 208 3  n ALA . 208 C 208 
C 209 3  n GLU . 209 C 209 
C 210 3  n ASN . 210 C 210 
C 211 3  n VAL . 211 C 211 
C 212 3  n PRO . 212 C 212 
C 213 3  n HIS . 213 C 213 
C 214 3  n ASN . 214 C 214 
C 215 3  n MET . 215 C 215 
C 216 3  n THR . 216 C 216 
C 217 3  n GLU . 217 C 217 
C 218 3  n LYS . 218 C 218 
C 219 3  n GLU . 219 C 219 
C 220 3  n PHE . 220 C 220 
C 221 3  n TRP . 221 C 221 
C 222 3  n THR . 222 C 222 
C 223 3  n ARG . 223 C 223 
C 224 3  n PHE . 224 C 224 
C 225 3  n PHE . 225 C 225 
C 226 3  n GLN . 226 C 226 
C 227 3  n SER . 227 C 227 
C 228 3  n HIS . 228 C 228 
C 229 3  n TYR . 229 C 229 
C 230 3  n PHE . 230 C 230 
C 231 3  n HIS . 231 C 231 
C 232 3  n ARG . 232 C 232 
C 233 3  n ASP . 233 C 233 
C 234 3  n ARG . 234 C 234 
C 235 3  n LEU . 235 C 235 
C 236 3  n ASN . 236 C 236 
C 237 3  n THR . 237 C 237 
C 238 3  n GLY . 238 C 238 
C 239 3  n SER . 239 C 239 
C 240 3  n LYS . 240 C 240 
C 241 3  n ASP . 241 C 241 
C 242 3  n LEU . 242 C 242 
C 243 3  n PHE . 243 C 243 
C 244 3  n ALA . 244 C 244 
C 245 3  n GLU . 245 C 245 
C 246 3  n CYS . 246 C 246 
C 247 3  n ALA . 247 C 247 
C 248 3  n LYS . 248 C 248 
C 249 3  n ILE . 249 C 249 
C 250 3  n ASP . 250 C 250 
C 251 3  n GLU . 251 C 251 
C 252 3  n LYS . 252 C 252 
C 253 3  n GLY . 253 C 253 
C 254 3  n LEU . 254 C 254 
C 255 3  n LYS . 255 C 255 
C 256 3  n THR . 256 C 256 
C 257 3  n MET . 257 C 257 
C 258 3  n VAL . 258 C 258 
C 259 3  n SER . 259 C 259 
C 260 3  n LEU . 260 C 260 
C 261 3  n GLY . 261 C 261 
C 262 3  n VAL . 262 C 262 
C 263 3  n LYS . 263 C 263 
C 264 3  n ASN . 264 C 264 
C 265 3  n PRO . 265 C 265 
C 266 3  n LEU . 266 C 266 
C 267 3  n LEU . 267 C 267 
C 268 3  n ASP . 268 C 268 
C 269 3  n LEU . 269 C 269 
C 270 3  n THR . 270 C 270 
C 271 3  n ALA . 271 C 271 
C 272 3  n LEU . 272 C 272 
C 273 3  n GLU . 273 C 273 
C 274 3  n ASP . 274 C 274 
C 275 3  n LYS . 275 C 275 
C 276 3  n PRO . 276 C 276 
C 277 3  n LEU . 277 C 277 
C 278 3  n ASP . 278 C 278 
C 279 3  n GLU . 279 C 279 
C 280 3  n GLY . 280 C 280 
C 281 3  n TYR . 281 C 281 
C 282 3  n GLY . 282 C 282 
C 283 3  n ILE . 283 C 283 
C 284 3  n SER . 284 C 284 
C 285 3  n SER . 285 C 285 
C 286 3  n VAL . 286 C 286 
C 287 3  n PRO . 287 C 287 
C 288 3  n SER . 288 C 288 
C 289 3  n ALA . 289 C 289 
C 290 3  n SER . 290 C 290 
C 291 3  n ASN . 291 C 291 
C 292 3  n SER . 292 C 292 
C 293 3  n LYS . 293 C 293 
C 294 3  n SER . 294 C 294 
C 295 3  n ILE . 295 C 295 
C 296 3  n LYS . 296 C 296 
C 297 3  n GLU . 297 C 297 
C 298 3  n ASN . 298 C 298 
C 299 3  n SER . 299 C 299 
C 300 3  n ASN . 300 C 300 
C 301 3  n ALA . 301 C 301 
C 302 3  n ALA . 302 C 302 
C 303 3  n ILE . 303 C 303 
C 304 3  n ILE . 304 C 304 
C 305 3  n LYS . 305 C 305 
C 306 3  n ARG . 306 C 306 
C 307 3  n PHE . 307 C 307 
C 308 3  n ASN . 308 C 308 
C 309 3  n HIS . 309 C 309 
C 310 3  n HIS . 310 C 310 
C 311 3  n SER . 311 C 311 
C 312 3  n ALA . 312 C 312 
C 313 3  n MET . 313 C 313 
C 314 3  n VAL . 314 C 314 
C 315 3  n LEU . 315 C 315 
C 316 3  n ALA . 316 C 316 
C 317 3  n ALA . 317 C 317 
C 318 3  n GLY . 318 C 318 
C 319 3  n LEU . 319 C 319 
C 320 3  n ARG . 320 C 320 
C 321 3  n LYS . 321 C 321 
C 322 3  n GLN . 322 C 322 
C 323 3  n GLU . 323 C 323 
C 324 3  n ALA . 324 C 324 
C 325 3  n GLN . 325 C 325 
C 326 3  n ASN . 326 C 326 
C 327 3  n GLU . 327 C 327 
C 328 3  n GLN . 328 C 328 
C 329 3  n THR . 329 C 329 
C 330 3  n SER . 330 C 330 
C 331 3  n GLU . 331 C 331 
C 332 3  n PRO . 332 C 332 
C 333 3  n SER . 333 C 333 
C 334 3  n ASN . 334 C 334 
C 335 3  n MET . 335 C 335 
C 336 3  n ASP . 336 C 336 
C 337 3  n GLY . 337 C 337 
C 338 3  n ASN . 338 C 338 
C 339 3  n SER . 339 C 339 
C 340 3  n GLY . 340 C 340 
C 341 3  n ASP . 341 C 341 
C 342 3  n ALA . 342 C 342 
C 343 3  n ASP . 343 C 343 
C 344 3  n CYS . 344 C 344 
C 345 3  n PHE . 345 C 345 
C 346 3  n GLN . 346 C 346 
C 347 3  n PRO . 347 C 347 
C 348 3  n ALA . 348 C 348 
C 349 3  n VAL . 349 C 349 
C 350 3  n LYS . 350 C 350 
C 351 3  n ARG . 351 C 351 
C 352 3  n ALA . 352 C 352 
C 353 3  n LYS . 353 C 353 
C 354 3  n LEU . 354 C 354 
C 355 3  n GLN . 355 C 355 
C 356 3  n GLU . 356 C 356 
C 357 3  n SER . 357 C 357 
C 358 3  n ILE . 358 C 358 
C 359 3  n GLU . 359 C 359 
C 360 3  n TYR . 360 C 360 
C 361 3  n GLU . 361 C 361 
C 362 3  n ASP . 362 C 362 
C 363 3  n LEU . 363 C 363 
C 364 3  n GLY . 364 C 364 
C 365 3  n LYS . 365 C 365 
C 366 3  n ASN . 366 C 366 
C 367 3  n ASN . 367 C 367 
C 368 3  n SER . 368 C 368 
C 369 3  n VAL . 369 C 369 
C 370 3  n LYS . 370 C 370 
C 371 3  n THR . 371 C 371 
C 372 3  n ILE . 372 C 372 
C 373 3  n ALA . 373 C 373 
C 374 3  n LEU . 374 C 374 
C 375 3  n ASN . 375 C 375 
C 376 3  n LEU . 376 C 376 
C 377 3  n LYS . 377 C 377 
C 378 3  n LYS . 378 C 378 
C 379 3  n SER . 379 C 379 
C 380 3  n ASP . 380 C 380 
C 381 3  n ARG . 381 C 381 
C 382 3  n TYR . 382 C 382 
C 383 3  n TYR . 383 C 383 
C 384 3  n HIS . 384 C 384 
C 385 3  n GLY . 385 C 385 
C 386 3  n PRO . 386 C 386 
C 387 3  n THR . 387 C 387 
C 388 3  n PRO . 388 C 388 
C 389 3  n ILE . 389 C 389 
C 390 3  n GLN . 390 C 390 
C 391 3  n SER . 391 C 391 
C 392 3  n LEU . 392 C 392 
C 393 3  n GLN . 393 C 393 
C 394 3  n TYR . 394 C 394 
C 395 3  n ALA . 395 C 395 
C 396 3  n THR . 396 C 396 
C 397 3  n SER . 397 C 397 
C 398 3  n GLN . 398 C 398 
C 399 3  n ASP . 399 C 399 
C 400 3  n ILE . 400 C 400 
C 401 3  n ILE . 401 C 401 
C 402 3  n ASN . 402 C 402 
C 403 3  n SER . 403 C 403 
C 404 3  n PHE . 404 C 404 
C 405 3  n GLN . 405 C 405 
C 406 3  n SER . 406 C 406 
C 407 3  n ILE . 407 C 407 
C 408 3  n ARG . 408 C 408 
C 409 3  n GLN . 409 C 409 
C 410 3  n GLU . 410 C 410 
C 411 3  n MET . 411 C 411 
C 412 3  n GLU . 412 C 412 
C 413 3  n ALA . 413 C 413 
C 414 3  n TYR . 414 C 414 
C 415 3  n THR . 415 C 415 
C 416 3  n PRO . 416 C 416 
C 417 3  n LYS . 417 C 417 
C 418 3  n LEU . 418 C 418 
C 419 3  n THR . 419 C 419 
C 420 3  n GLN . 420 C 420 
C 421 3  n VAL . 421 C 421 
C 422 3  n LEU . 422 C 422 
C 423 3  n SER . 423 C 423 
C 424 3  n SER . 424 C 424 
C 425 3  n SER . 425 C 425 
C 426 3  n ALA . 426 C 426 
C 427 3  n ALA . 427 C 427 
C 428 3  n SER . 428 C 428 
C 429 3  n SER . 429 C 429 
C 430 3  n THR . 430 C 430 
C 431 3  n ILE . 431 C 431 
C 432 3  n THR . 432 C 432 
C 433 3  n ALA . 433 C 433 
C 434 3  n LEU . 434 C 434 
C 435 3  n SER . 435 C 435 
C 436 3  n PRO . 436 C 436 
C 437 3  n GLY . 437 C 437 
C 438 3  n GLY . 438 C 438 
C 439 3  n ALA . 439 C 439 
C 440 3  n LEU . 440 C 440 
C 441 3  n MET . 441 C 441 
C 442 3  n GLN . 442 C 442 
C 443 3  n GLY . 443 C 443 
C 444 3  n GLY . 444 C 444 
C 445 3  n THR . 445 C 445 
C 446 3  n GLN . 446 C 446 
C 447 3  n GLN . 447 C 447 
C 448 3  n ALA . 448 C 448 
C 449 3  n ILE . 449 C 449 
C 450 3  n ASN . 450 C 450 
C 451 3  n GLN . 451 C 451 
C 452 3  n MET . 452 C 452 
C 453 3  n VAL . 453 C 453 
C 454 3  n PRO . 454 C 454 
C 455 3  n ASN . 455 C 455 
C 456 3  n ASP . 456 C 456 
C 457 3  n ILE . 457 C 457 
C 458 3  n GLN . 458 C 458 
C 459 3  n SER . 459 C 459 
C 460 3  n GLU . 460 C 460 
C 461 3  n LEU . 461 C 461 
C 462 3  n LYS . 462 C 462 
C 463 3  n HIS . 463 C 463 
C 464 3  n LEU . 464 C 464 
C 465 3  n TYR . 465 C 465 
C 466 3  n VAL . 466 C 466 
C 467 3  n ALA . 467 C 467 
C 468 3  n VAL . 468 C 468 
C 469 3  n GLY . 469 C 469 
C 470 3  n GLU . 470 C 470 
C 471 3  n LEU . 471 C 471 
C 472 3  n LEU . 472 C 472 
C 473 3  n ARG . 473 C 473 
C 474 3  n HIS . 474 C 474 
C 475 3  n PHE . 475 C 475 
C 476 3  n TRP . 476 C 476 
C 477 3  n SER . 477 C 477 
C 478 3  n CYS . 478 C 478 
C 479 3  n PHE . 479 C 479 
C 480 3  n PRO . 480 C 480 
C 481 3  n VAL . 481 C 481 
C 482 3  n ASN . 482 C 482 
C 483 3  n THR . 483 C 483 
C 484 3  n PRO . 484 C 484 
C 485 3  n PHE . 485 C 485 
C 486 3  n LEU . 486 C 486 
C 487 3  n GLU . 487 C 487 
C 488 3  n GLU . 488 C 488 
C 489 3  n LYS . 489 C 489 
C 490 3  n VAL . 490 C 490 
C 491 3  n VAL . 491 C 491 
C 492 3  n LYS . 492 C 492 
C 493 3  n MET . 493 C 493 
C 494 3  n LYS . 494 C 494 
C 495 3  n SER . 495 C 495 
C 496 3  n ASN . 496 C 496 
C 497 3  n LEU . 497 C 497 
C 498 3  n GLU . 498 C 498 
C 499 3  n ARG . 499 C 499 
C 500 3  n PHE . 500 C 500 
C 501 3  n GLN . 501 C 501 
C 502 3  n VAL . 502 C 502 
C 503 3  n THR . 503 C 503 
C 504 3  n LYS . 504 C 504 
C 505 3  n LEU . 505 C 505 
C 506 3  n CYS . 506 C 506 
C 507 3  n PRO . 507 C 507 
C 508 3  n PHE . 508 C 508 
C 509 3  n GLN . 509 C 509 
C 510 3  n GLU . 510 C 510 
C 511 3  n LYS . 511 C 511 
C 512 3  n ILE . 512 C 512 
C 513 3  n ARG . 513 C 513 
C 514 3  n ARG . 514 C 514 
C 515 3  n GLN . 515 C 515 
C 516 3  n TYR . 516 C 516 
C 517 3  n LEU . 517 C 517 
C 518 3  n SER . 518 C 518 
C 519 3  n THR . 519 C 519 
C 520 3  n ASN . 520 C 520 
C 521 3  n LEU . 521 C 521 
C 522 3  n VAL . 522 C 522 
C 523 3  n SER . 523 C 523 
C 524 3  n HIS . 524 C 524 
C 525 3  n ILE . 525 C 525 
C 526 3  n GLU . 526 C 526 
C 527 3  n GLU . 527 C 527 
C 528 3  n MET . 528 C 528 
C 529 3  n LEU . 529 C 529 
C 530 3  n GLN . 530 C 530 
C 531 3  n THR . 531 C 531 
C 532 3  n ALA . 532 C 532 
C 533 3  n TYR . 533 C 533 
C 534 3  n ASN . 534 C 534 
C 535 3  n LYS . 535 C 535 
C 536 3  n LEU . 536 C 536 
C 537 3  n HIS . 537 C 537 
C 538 3  n THR . 538 C 538 
C 539 3  n TRP . 539 C 539 
C 540 3  n GLN . 540 C 540 
C 541 3  n SER . 541 C 541 
C 542 3  n ARG . 542 C 542 
C 543 3  n ARG . 543 C 543 
C 544 3  n LEU . 544 C 544 
C 545 3  n MET . 545 C 545 
C 546 3  n LYS . 546 C 546 
C 547 3  n LYS . 547 C 547 
C 548 3  n THR . 548 C 548 
D 1   4  n MET . 1   D 1   
D 2   4  n GLU . 2   D 2   
D 3   4  n SER . 3   D 3   
D 4   4  n THR . 4   D 4   
D 5   4  n PRO . 5   D 5   
D 6   4  n SER . 6   D 6   
D 7   4  n ARG . 7   D 7   
D 8   4  n GLY . 8   D 8   
D 9   4  n LEU . 9   D 9   
D 10  4  n ASN . 10  D 10  
D 11  4  n ARG . 11  D 11  
D 12  4  n VAL . 12  D 12  
D 13  4  n HIS . 13  D 13  
D 14  4  n LEU . 14  D 14  
D 15  4  n GLN . 15  D 15  
D 16  4  n CYS . 16  D 16  
D 17  4  n ARG . 17  D 17  
D 18  4  n ASN . 18  D 18  
D 19  4  n LEU . 19  D 19  
D 20  4  n GLN . 20  D 20  
D 21  4  n GLU . 21  D 21  
D 22  4  n PHE . 22  D 22  
D 23  4  n LEU . 23  D 23  
D 24  4  n GLY . 24  D 24  
D 25  4  n GLY . 25  D 25  
D 26  4  n LEU . 26  D 26  
D 27  4  n SER . 27  D 27  
D 28  4  n PRO . 28  D 28  
D 29  4  n GLY . 29  D 29  
D 30  4  n VAL . 30  D 30  
D 31  4  n LEU . 31  D 31  
D 32  4  n ASP . 32  D 32  
D 33  4  n ARG . 33  D 33  
D 34  4  n LEU . 34  D 34  
D 35  4  n TYR . 35  D 35  
D 36  4  n GLY . 36  D 36  
D 37  4  n HIS . 37  D 37  
D 38  4  n PRO . 38  D 38  
D 39  4  n ALA . 39  D 39  
D 40  4  n THR . 40  D 40  
D 41  4  n CYS . 41  D 41  
D 42  4  n LEU . 42  D 42  
D 43  4  n ALA . 43  D 43  
D 44  4  n VAL . 44  D 44  
D 45  4  n PHE . 45  D 45  
D 46  4  n ARG . 46  D 46  
D 47  4  n GLU . 47  D 47  
D 48  4  n LEU . 48  D 48  
D 49  4  n PRO . 49  D 49  
D 50  4  n SER . 50  D 50  
D 51  4  n LEU . 51  D 51  
D 52  4  n ALA . 52  D 52  
D 53  4  n LYS . 53  D 53  
D 54  4  n ASN . 54  D 54  
D 55  4  n TRP . 55  D 55  
D 56  4  n VAL . 56  D 56  
D 57  4  n MET . 57  D 57  
D 58  4  n ARG . 58  D 58  
D 59  4  n MET . 59  D 59  
D 60  4  n LEU . 60  D 60  
D 61  4  n PHE . 61  D 61  
D 62  4  n LEU . 62  D 62  
D 63  4  n GLU . 63  D 63  
D 64  4  n GLN . 64  D 64  
D 65  4  n PRO . 65  D 65  
D 66  4  n LEU . 66  D 66  
D 67  4  n PRO . 67  D 67  
D 68  4  n GLN . 68  D 68  
D 69  4  n ALA . 69  D 69  
D 70  4  n ALA . 70  D 70  
D 71  4  n VAL . 71  D 71  
D 72  4  n ALA . 72  D 72  
D 73  4  n LEU . 73  D 73  
D 74  4  n TRP . 74  D 74  
D 75  4  n VAL . 75  D 75  
D 76  4  n LYS . 76  D 76  
D 77  4  n LYS . 77  D 77  
D 78  4  n GLU . 78  D 78  
D 79  4  n PHE . 79  D 79  
D 80  4  n SER . 80  D 80  
D 81  4  n LYS . 81  D 81  
D 82  4  n ALA . 82  D 82  
D 83  4  n GLN . 83  D 83  
D 84  4  n GLU . 84  D 84  
D 85  4  n GLU . 85  D 85  
D 86  4  n SER . 86  D 86  
D 87  4  n THR . 87  D 87  
D 88  4  n GLY . 88  D 88  
D 89  4  n LEU . 89  D 89  
D 90  4  n LEU . 90  D 90  
D 91  4  n SER . 91  D 91  
D 92  4  n GLY . 92  D 92  
D 93  4  n LEU . 93  D 93  
D 94  4  n ARG . 94  D 94  
D 95  4  n ILE . 95  D 95  
D 96  4  n TRP . 96  D 96  
D 97  4  n HIS . 97  D 97  
D 98  4  n THR . 98  D 98  
D 99  4  n GLN . 99  D 99  
D 100 4  n LEU . 100 D 100 
D 101 4  n LEU . 101 D 101 
D 102 4  n PRO . 102 D 102 
D 103 4  n GLY . 103 D 103 
D 104 4  n GLY . 104 D 104 
D 105 4  n LEU . 105 D 105 
D 106 4  n GLN . 106 D 106 
D 107 4  n GLY . 107 D 107 
D 108 4  n LEU . 108 D 108 
D 109 4  n ILE . 109 D 109 
D 110 4  n LEU . 110 D 110 
D 111 4  n ASN . 111 D 111 
D 112 4  n PRO . 112 D 112 
D 113 4  n ILE . 113 D 113 
D 114 4  n PHE . 114 D 114 
D 115 4  n ARG . 115 D 115 
D 116 4  n GLN . 116 D 116 
D 117 4  n ASN . 117 D 117 
D 118 4  n LEU . 118 D 118 
D 119 4  n ARG . 119 D 119 
D 120 4  n ILE . 120 D 120 
D 121 4  n ALA . 121 D 121 
D 122 4  n LEU . 122 D 122 
D 123 4  n LEU . 123 D 123 
D 124 4  n GLY . 124 D 124 
D 125 4  n GLY . 125 D 125 
D 126 4  n GLY . 126 D 126 
D 127 4  n LYS . 127 D 127 
D 128 4  n ALA . 128 D 128 
D 129 4  n TRP . 129 D 129 
D 130 4  n SER . 130 D 130 
D 131 4  n ASP . 131 D 131 
D 132 4  n ASP . 132 D 132 
D 133 4  n THR . 133 D 133 
D 134 4  n SER . 134 D 134 
D 135 4  n GLN . 135 D 135 
D 136 4  n LEU . 136 D 136 
D 137 4  n GLY . 137 D 137 
D 138 4  n PRO . 138 D 138 
D 139 4  n ASP . 139 D 139 
D 140 4  n LYS . 140 D 140 
D 141 4  n HIS . 141 D 141 
D 142 4  n ALA . 142 D 142 
D 143 4  n ARG . 143 D 143 
D 144 4  n ASP . 144 D 144 
D 145 4  n VAL . 145 D 145 
D 146 4  n PRO . 146 D 146 
D 147 4  n SER . 147 D 147 
D 148 4  n LEU . 148 D 148 
D 149 4  n ASP . 149 D 149 
D 150 4  n LYS . 150 D 150 
D 151 4  n TYR . 151 D 151 
D 152 4  n ALA . 152 D 152 
D 153 4  n GLU . 153 D 153 
D 154 4  n GLU . 154 D 154 
D 155 4  n ARG . 155 D 155 
D 156 4  n TRP . 156 D 156 
D 157 4  n GLU . 157 D 157 
D 158 4  n VAL . 158 D 158 
D 159 4  n VAL . 159 D 159 
D 160 4  n LEU . 160 D 160 
D 161 4  n HIS . 161 D 161 
D 162 4  n PHE . 162 D 162 
D 163 4  n MET . 163 D 163 
D 164 4  n VAL . 164 D 164 
D 165 4  n GLY . 165 D 165 
D 166 4  n SER . 166 D 166 
D 167 4  n PRO . 167 D 167 
D 168 4  n SER . 168 D 168 
D 169 4  n ALA . 169 D 169 
D 170 4  n ALA . 170 D 170 
D 171 4  n VAL . 171 D 171 
D 172 4  n SER . 172 D 172 
D 173 4  n GLN . 173 D 173 
D 174 4  n ASP . 174 D 174 
D 175 4  n LEU . 175 D 175 
D 176 4  n ALA . 176 D 176 
D 177 4  n GLN . 177 D 177 
D 178 4  n LEU . 178 D 178 
D 179 4  n LEU . 179 D 179 
D 180 4  n SER . 180 D 180 
D 181 4  n GLN . 181 D 181 
D 182 4  n ALA . 182 D 182 
D 183 4  n GLY . 183 D 183 
D 184 4  n LEU . 184 D 184 
D 185 4  n MET . 185 D 185 
D 186 4  n LYS . 186 D 186 
D 187 4  n SER . 187 D 187 
D 188 4  n THR . 188 D 188 
D 189 4  n GLU . 189 D 189 
D 190 4  n PRO . 190 D 190 
D 191 4  n GLY . 191 D 191 
D 192 4  n GLU . 192 D 192 
D 193 4  n PRO . 193 D 193 
D 194 4  n PRO . 194 D 194 
D 195 4  n CYS . 195 D 195 
D 196 4  n ILE . 196 D 196 
D 197 4  n THR . 197 D 197 
D 198 4  n SER . 198 D 198 
D 199 4  n ALA . 199 D 199 
D 200 4  n GLY . 200 D 200 
D 201 4  n PHE . 201 D 201 
D 202 4  n GLN . 202 D 202 
D 203 4  n PHE . 203 D 203 
D 204 4  n LEU . 204 D 204 
D 205 4  n LEU . 205 D 205 
D 206 4  n LEU . 206 D 206 
D 207 4  n ASP . 207 D 207 
D 208 4  n THR . 208 D 208 
D 209 4  n PRO . 209 D 209 
D 210 4  n ALA . 210 D 210 
D 211 4  n GLN . 211 D 211 
D 212 4  n LEU . 212 D 212 
D 213 4  n TRP . 213 D 213 
D 214 4  n TYR . 214 D 214 
D 215 4  n PHE . 215 D 215 
D 216 4  n MET . 216 D 216 
D 217 4  n LEU . 217 D 217 
D 218 4  n GLN . 218 D 218 
D 219 4  n TYR . 219 D 219 
D 220 4  n LEU . 220 D 220 
D 221 4  n GLN . 221 D 221 
D 222 4  n THR . 222 D 222 
D 223 4  n ALA . 223 D 223 
D 224 4  n GLN . 224 D 224 
D 225 4  n SER . 225 D 225 
D 226 4  n ARG . 226 D 226 
D 227 4  n GLY . 227 D 227 
D 228 4  n MET . 228 D 228 
D 229 4  n ASP . 229 D 229 
D 230 4  n LEU . 230 D 230 
D 231 4  n VAL . 231 D 231 
D 232 4  n GLU . 232 D 232 
D 233 4  n ILE . 233 D 233 
D 234 4  n LEU . 234 D 234 
D 235 4  n SER . 235 D 235 
D 236 4  n PHE . 236 D 236 
D 237 4  n LEU . 237 D 237 
D 238 4  n PHE . 238 D 238 
D 239 4  n GLN . 239 D 239 
D 240 4  n LEU . 240 D 240 
D 241 4  n SER . 241 D 241 
D 242 4  n PHE . 242 D 242 
D 243 4  n SER . 243 D 243 
D 244 4  n THR . 244 D 244 
D 245 4  n LEU . 245 D 245 
D 246 4  n GLY . 246 D 246 
D 247 4  n LYS . 247 D 247 
D 248 4  n ASP . 248 D 248 
D 249 4  n TYR . 249 D 249 
D 250 4  n SER . 250 D 250 
D 251 4  n VAL . 251 D 251 
D 252 4  n GLU . 252 D 252 
D 253 4  n GLY . 253 D 253 
D 254 4  n MET . 254 D 254 
D 255 4  n SER . 255 D 255 
D 256 4  n ASP . 256 D 256 
D 257 4  n SER . 257 D 257 
D 258 4  n LEU . 258 D 258 
D 259 4  n LEU . 259 D 259 
D 260 4  n ASN . 260 D 260 
D 261 4  n PHE . 261 D 261 
D 262 4  n LEU . 262 D 262 
D 263 4  n GLN . 263 D 263 
D 264 4  n HIS . 264 D 264 
D 265 4  n LEU . 265 D 265 
D 266 4  n ARG . 266 D 266 
D 267 4  n GLU . 267 D 267 
D 268 4  n PHE . 268 D 268 
D 269 4  n GLY . 269 D 269 
D 270 4  n LEU . 270 D 270 
D 271 4  n VAL . 271 D 271 
D 272 4  n PHE . 272 D 272 
D 273 4  n GLN . 273 D 273 
D 274 4  n ARG . 274 D 274 
D 275 4  n LYS . 275 D 275 
D 276 4  n ARG . 276 D 276 
D 277 4  n LYS . 277 D 277 
D 278 4  n SER . 278 D 278 
D 279 4  n ARG . 279 D 279 
D 280 4  n ARG . 280 D 280 
D 281 4  n TYR . 281 D 281 
D 282 4  n TYR . 282 D 282 
D 283 4  n PRO . 283 D 283 
D 284 4  n THR . 284 D 284 
D 285 4  n ARG . 285 D 285 
D 286 4  n LEU . 286 D 286 
D 287 4  n ALA . 287 D 287 
D 288 4  n ILE . 288 D 288 
D 289 4  n ASN . 289 D 289 
D 290 4  n LEU . 290 D 290 
D 291 4  n SER . 291 D 291 
D 292 4  n SER . 292 D 292 
D 293 4  n GLY . 293 D 293 
D 294 4  n VAL . 294 D 294 
D 295 4  n SER . 295 D 295 
D 296 4  n GLY . 296 D 296 
D 297 4  n ALA . 297 D 297 
D 298 4  n GLY . 298 D 298 
D 299 4  n GLY . 299 D 299 
D 300 4  n THR . 300 D 300 
D 301 4  n VAL . 301 D 301 
D 302 4  n HIS . 302 D 302 
D 303 4  n GLN . 303 D 303 
D 304 4  n PRO . 304 D 304 
D 305 4  n GLY . 305 D 305 
D 306 4  n PHE . 306 D 306 
D 307 4  n ILE . 307 D 307 
D 308 4  n VAL . 308 D 308 
D 309 4  n VAL . 309 D 309 
D 310 4  n GLU . 310 D 310 
D 311 4  n THR . 311 D 311 
D 312 4  n ASN . 312 D 312 
D 313 4  n TYR . 313 D 313 
D 314 4  n ARG . 314 D 314 
D 315 4  n LEU . 315 D 315 
D 316 4  n TYR . 316 D 316 
D 317 4  n ALA . 317 D 317 
D 318 4  n TYR . 318 D 318 
D 319 4  n THR . 319 D 319 
D 320 4  n GLU . 320 D 320 
D 321 4  n SER . 321 D 321 
D 322 4  n GLU . 322 D 322 
D 323 4  n LEU . 323 D 323 
D 324 4  n GLN . 324 D 324 
D 325 4  n ILE . 325 D 325 
D 326 4  n ALA . 326 D 326 
D 327 4  n LEU . 327 D 327 
D 328 4  n ILE . 328 D 328 
D 329 4  n ALA . 329 D 329 
D 330 4  n LEU . 330 D 330 
D 331 4  n PHE . 331 D 331 
D 332 4  n SER . 332 D 332 
D 333 4  n GLU . 333 D 333 
D 334 4  n MET . 334 D 334 
D 335 4  n LEU . 335 D 335 
D 336 4  n TYR . 336 D 336 
D 337 4  n ARG . 337 D 337 
D 338 4  n PHE . 338 D 338 
D 339 4  n PRO . 339 D 339 
D 340 4  n ASN . 340 D 340 
D 341 4  n MET . 341 D 341 
D 342 4  n VAL . 342 D 342 
D 343 4  n VAL . 343 D 343 
D 344 4  n ALA . 344 D 344 
D 345 4  n GLN . 345 D 345 
D 346 4  n VAL . 346 D 346 
D 347 4  n THR . 347 D 347 
D 348 4  n ARG . 348 D 348 
D 349 4  n GLU . 349 D 349 
D 350 4  n SER . 350 D 350 
D 351 4  n VAL . 351 D 351 
D 352 4  n GLN . 352 D 352 
D 353 4  n GLN . 353 D 353 
D 354 4  n ALA . 354 D 354 
D 355 4  n ILE . 355 D 355 
D 356 4  n ALA . 356 D 356 
D 357 4  n SER . 357 D 357 
D 358 4  n GLY . 358 D 358 
D 359 4  n ILE . 359 D 359 
D 360 4  n THR . 360 D 360 
D 361 4  n ALA . 361 D 361 
D 362 4  n GLN . 362 D 362 
D 363 4  n GLN . 363 D 363 
D 364 4  n ILE . 364 D 364 
D 365 4  n ILE . 365 D 365 
D 366 4  n HIS . 366 D 366 
D 367 4  n PHE . 367 D 367 
D 368 4  n LEU . 368 D 368 
D 369 4  n ARG . 369 D 369 
D 370 4  n THR . 370 D 370 
D 371 4  n ARG . 371 D 371 
D 372 4  n ALA . 372 D 372 
D 373 4  n HIS . 373 D 373 
D 374 4  n PRO . 374 D 374 
D 375 4  n VAL . 375 D 375 
D 376 4  n MET . 376 D 376 
D 377 4  n LEU . 377 D 377 
D 378 4  n LYS . 378 D 378 
D 379 4  n GLN . 379 D 379 
D 380 4  n THR . 380 D 380 
D 381 4  n PRO . 381 D 381 
D 382 4  n VAL . 382 D 382 
D 383 4  n LEU . 383 D 383 
D 384 4  n PRO . 384 D 384 
D 385 4  n PRO . 385 D 385 
D 386 4  n THR . 386 D 386 
D 387 4  n ILE . 387 D 387 
D 388 4  n THR . 388 D 388 
D 389 4  n ASP . 389 D 389 
D 390 4  n GLN . 390 D 390 
D 391 4  n ILE . 391 D 391 
D 392 4  n ARG . 392 D 392 
D 393 4  n LEU . 393 D 393 
D 394 4  n TRP . 394 D 394 
D 395 4  n GLU . 395 D 395 
D 396 4  n LEU . 396 D 396 
D 397 4  n GLU . 397 D 397 
D 398 4  n ARG . 398 D 398 
D 399 4  n ASP . 399 D 399 
D 400 4  n ARG . 400 D 400 
D 401 4  n LEU . 401 D 401 
D 402 4  n ARG . 402 D 402 
D 403 4  n PHE . 403 D 403 
D 404 4  n THR . 404 D 404 
D 405 4  n GLU . 405 D 405 
D 406 4  n GLY . 406 D 406 
D 407 4  n VAL . 407 D 407 
D 408 4  n LEU . 408 D 408 
D 409 4  n TYR . 409 D 409 
D 410 4  n ASN . 410 D 410 
D 411 4  n GLN . 411 D 411 
D 412 4  n PHE . 412 D 412 
D 413 4  n LEU . 413 D 413 
D 414 4  n SER . 414 D 414 
D 415 4  n GLN . 415 D 415 
D 416 4  n VAL . 416 D 416 
D 417 4  n ASP . 417 D 417 
D 418 4  n PHE . 418 D 418 
D 419 4  n GLU . 419 D 419 
D 420 4  n LEU . 420 D 420 
D 421 4  n LEU . 421 D 421 
D 422 4  n LEU . 422 D 422 
D 423 4  n ALA . 423 D 423 
D 424 4  n HIS . 424 D 424 
D 425 4  n ALA . 425 D 425 
D 426 4  n ARG . 426 D 426 
D 427 4  n GLU . 427 D 427 
D 428 4  n LEU . 428 D 428 
D 429 4  n GLY . 429 D 429 
D 430 4  n VAL . 430 D 430 
D 431 4  n LEU . 431 D 431 
D 432 4  n VAL . 432 D 432 
D 433 4  n PHE . 433 D 433 
D 434 4  n GLU . 434 D 434 
D 435 4  n ASN . 435 D 435 
D 436 4  n SER . 436 D 436 
D 437 4  n ALA . 437 D 437 
D 438 4  n LYS . 438 D 438 
D 439 4  n ARG . 439 D 439 
D 440 4  n LEU . 440 D 440 
D 441 4  n MET . 441 D 441 
D 442 4  n VAL . 442 D 442 
D 443 4  n VAL . 443 D 443 
D 444 4  n THR . 444 D 444 
D 445 4  n PRO . 445 D 445 
D 446 4  n ALA . 446 D 446 
D 447 4  n GLY . 447 D 447 
D 448 4  n HIS . 448 D 448 
D 449 4  n SER . 449 D 449 
D 450 4  n ASP . 450 D 450 
D 451 4  n VAL . 451 D 451 
D 452 4  n LYS . 452 D 452 
D 453 4  n ARG . 453 D 453 
D 454 4  n PHE . 454 D 454 
D 455 4  n TRP . 455 D 455 
D 456 4  n LYS . 456 D 456 
D 457 4  n ARG . 457 D 457 
D 458 4  n GLN . 458 D 458 
D 459 4  n LYS . 459 D 459 
D 460 4  n HIS . 460 D 460 
D 461 4  n SER . 461 D 461 
D 462 4  n SER . 462 D 462 
E 1   5  n MET . 1   E 1   
E 2   5  n ASP . 2   E 2   
E 3   5  n GLU . 3   E 3   
E 4   5  n GLU . 4   E 4   
E 5   5  n PRO . 5   E 5   
E 6   5  n GLU . 6   E 6   
E 7   5  n ARG . 7   E 7   
E 8   5  n THR . 8   E 8   
E 9   5  n LYS . 9   E 9   
E 10  5  n ARG . 10  E 10  
E 11  5  n TRP . 11  E 11  
E 12  5  n GLU . 12  E 12  
E 13  5  n GLY . 13  E 13  
E 14  5  n GLY . 14  E 14  
E 15  5  n TYR . 15  E 15  
E 16  5  n GLU . 16  E 16  
E 17  5  n ARG . 17  E 17  
E 18  5  n THR . 18  E 18  
E 19  5  n TRP . 19  E 19  
E 20  5  n GLU . 20  E 20  
E 21  5  n ILE . 21  E 21  
E 22  5  n LEU . 22  E 22  
E 23  5  n LYS . 23  E 23  
E 24  5  n GLU . 24  E 24  
E 25  5  n ASP . 25  E 25  
E 26  5  n GLU . 26  E 26  
E 27  5  n SER . 27  E 27  
E 28  5  n GLY . 28  E 28  
E 29  5  n SER . 29  E 29  
E 30  5  n LEU . 30  E 30  
E 31  5  n LYS . 31  E 31  
E 32  5  n ALA . 32  E 32  
E 33  5  n THR . 33  E 33  
E 34  5  n ILE . 34  E 34  
E 35  5  n GLU . 35  E 35  
E 36  5  n ASP . 36  E 36  
E 37  5  n ILE . 37  E 37  
E 38  5  n LEU . 38  E 38  
E 39  5  n PHE . 39  E 39  
E 40  5  n LYS . 40  E 40  
E 41  5  n ALA . 41  E 41  
E 42  5  n LYS . 42  E 42  
E 43  5  n ARG . 43  E 43  
E 44  5  n LYS . 44  E 44  
E 45  5  n ARG . 45  E 45  
E 46  5  n VAL . 46  E 46  
E 47  5  n PHE . 47  E 47  
E 48  5  n GLU . 48  E 48  
E 49  5  n HIS . 49  E 49  
E 50  5  n HIS . 50  E 50  
E 51  5  n GLY . 51  E 51  
E 52  5  n GLN . 52  E 52  
E 53  5  n VAL . 53  E 53  
E 54  5  n ARG . 54  E 54  
E 55  5  n LEU . 55  E 55  
E 56  5  n GLY . 56  E 56  
E 57  5  n MET . 57  E 57  
E 58  5  n MET . 58  E 58  
E 59  5  n ARG . 59  E 59  
E 60  5  n HIS . 60  E 60  
E 61  5  n LEU . 61  E 61  
E 62  5  n TYR . 62  E 62  
E 63  5  n VAL . 63  E 63  
E 64  5  n VAL . 64  E 64  
E 65  5  n VAL . 65  E 65  
E 66  5  n ASP . 66  E 66  
E 67  5  n GLY . 67  E 67  
E 68  5  n SER . 68  E 68  
E 69  5  n ARG . 69  E 69  
E 70  5  n THR . 70  E 70  
E 71  5  n MET . 71  E 71  
E 72  5  n GLU . 72  E 72  
E 73  5  n ASP . 73  E 73  
E 74  5  n GLN . 74  E 74  
E 75  5  n ASP . 75  E 75  
E 76  5  n LEU . 76  E 76  
E 77  5  n LYS . 77  E 77  
E 78  5  n PRO . 78  E 78  
E 79  5  n ASN . 79  E 79  
E 80  5  n ARG . 80  E 80  
E 81  5  n LEU . 81  E 81  
E 82  5  n THR . 82  E 82  
E 83  5  n CYS . 83  E 83  
E 84  5  n THR . 84  E 84  
E 85  5  n LEU . 85  E 85  
E 86  5  n LYS . 86  E 86  
E 87  5  n LEU . 87  E 87  
E 88  5  n LEU . 88  E 88  
E 89  5  n GLU . 89  E 89  
E 90  5  n TYR . 90  E 90  
E 91  5  n PHE . 91  E 91  
E 92  5  n VAL . 92  E 92  
E 93  5  n GLU . 93  E 93  
E 94  5  n GLU . 94  E 94  
E 95  5  n TYR . 95  E 95  
E 96  5  n PHE . 96  E 96  
E 97  5  n ASP . 97  E 97  
E 98  5  n GLN . 98  E 98  
E 99  5  n ASN . 99  E 99  
E 100 5  n PRO . 100 E 100 
E 101 5  n ILE . 101 E 101 
E 102 5  n SER . 102 E 102 
E 103 5  n GLN . 103 E 103 
E 104 5  n ILE . 104 E 104 
E 105 5  n GLY . 105 E 105 
E 106 5  n ILE . 106 E 106 
E 107 5  n ILE . 107 E 107 
E 108 5  n VAL . 108 E 108 
E 109 5  n THR . 109 E 109 
E 110 5  n LYS . 110 E 110 
E 111 5  n SER . 111 E 111 
E 112 5  n LYS . 112 E 112 
E 113 5  n ARG . 113 E 113 
E 114 5  n ALA . 114 E 114 
E 115 5  n GLU . 115 E 115 
E 116 5  n LYS . 116 E 116 
E 117 5  n LEU . 117 E 117 
E 118 5  n THR . 118 E 118 
E 119 5  n GLU . 119 E 119 
E 120 5  n LEU . 120 E 120 
E 121 5  n SER . 121 E 121 
E 122 5  n GLY . 122 E 122 
E 123 5  n ASN . 123 E 123 
E 124 5  n PRO . 124 E 124 
E 125 5  n ARG . 125 E 125 
E 126 5  n LYS . 126 E 126 
E 127 5  n HIS . 127 E 127 
E 128 5  n ILE . 128 E 128 
E 129 5  n THR . 129 E 129 
E 130 5  n SER . 130 E 130 
E 131 5  n LEU . 131 E 131 
E 132 5  n LYS . 132 E 132 
E 133 5  n LYS . 133 E 133 
E 134 5  n ALA . 134 E 134 
E 135 5  n VAL . 135 E 135 
E 136 5  n ASP . 136 E 136 
E 137 5  n MET . 137 E 137 
E 138 5  n THR . 138 E 138 
E 139 5  n CYS . 139 E 139 
E 140 5  n HIS . 140 E 140 
E 141 5  n GLY . 141 E 141 
E 142 5  n GLU . 142 E 142 
E 143 5  n PRO . 143 E 143 
E 144 5  n SER . 144 E 144 
E 145 5  n LEU . 145 E 145 
E 146 5  n TYR . 146 E 146 
E 147 5  n ASN . 147 E 147 
E 148 5  n SER . 148 E 148 
E 149 5  n LEU . 149 E 149 
E 150 5  n SER . 150 E 150 
E 151 5  n ILE . 151 E 151 
E 152 5  n ALA . 152 E 152 
E 153 5  n MET . 153 E 153 
E 154 5  n GLN . 154 E 154 
E 155 5  n THR . 155 E 155 
E 156 5  n LEU . 156 E 156 
E 157 5  n LYS . 157 E 157 
E 158 5  n HIS . 158 E 158 
E 159 5  n MET . 159 E 159 
E 160 5  n PRO . 160 E 160 
E 161 5  n GLY . 161 E 161 
E 162 5  n HIS . 162 E 162 
E 163 5  n THR . 163 E 163 
E 164 5  n SER . 164 E 164 
E 165 5  n ARG . 165 E 165 
E 166 5  n GLU . 166 E 166 
E 167 5  n VAL . 167 E 167 
E 168 5  n LEU . 168 E 168 
E 169 5  n ILE . 169 E 169 
E 170 5  n ILE . 170 E 170 
E 171 5  n PHE . 171 E 171 
E 172 5  n SER . 172 E 172 
E 173 5  n SER . 173 E 173 
E 174 5  n LEU . 174 E 174 
E 175 5  n THR . 175 E 175 
E 176 5  n THR . 176 E 176 
E 177 5  n CYS . 177 E 177 
E 178 5  n ASP . 178 E 178 
E 179 5  n PRO . 179 E 179 
E 180 5  n SER . 180 E 180 
E 181 5  n ASN . 181 E 181 
E 182 5  n ILE . 182 E 182 
E 183 5  n TYR . 183 E 183 
E 184 5  n ASP . 184 E 184 
E 185 5  n LEU . 185 E 185 
E 186 5  n ILE . 186 E 186 
E 187 5  n LYS . 187 E 187 
E 188 5  n THR . 188 E 188 
E 189 5  n LEU . 189 E 189 
E 190 5  n LYS . 190 E 190 
E 191 5  n ALA . 191 E 191 
E 192 5  n ALA . 192 E 192 
E 193 5  n LYS . 193 E 193 
E 194 5  n ILE . 194 E 194 
E 195 5  n ARG . 195 E 195 
E 196 5  n VAL . 196 E 196 
E 197 5  n SER . 197 E 197 
E 198 5  n VAL . 198 E 198 
E 199 5  n ILE . 199 E 199 
E 200 5  n GLY . 200 E 200 
E 201 5  n LEU . 201 E 201 
E 202 5  n SER . 202 E 202 
E 203 5  n ALA . 203 E 203 
E 204 5  n GLU . 204 E 204 
E 205 5  n VAL . 205 E 205 
E 206 5  n ARG . 206 E 206 
E 207 5  n VAL . 207 E 207 
E 208 5  n CYS . 208 E 208 
E 209 5  n THR . 209 E 209 
E 210 5  n VAL . 210 E 210 
E 211 5  n LEU . 211 E 211 
E 212 5  n ALA . 212 E 212 
E 213 5  n ARG . 213 E 213 
E 214 5  n GLU . 214 E 214 
E 215 5  n THR . 215 E 215 
E 216 5  n GLY . 216 E 216 
E 217 5  n GLY . 217 E 217 
E 218 5  n THR . 218 E 218 
E 219 5  n TYR . 219 E 219 
E 220 5  n HIS . 220 E 220 
E 221 5  n VAL . 221 E 221 
E 222 5  n ILE . 222 E 222 
E 223 5  n LEU . 223 E 223 
E 224 5  n ASP . 224 E 224 
E 225 5  n GLU . 225 E 225 
E 226 5  n SER . 226 E 226 
E 227 5  n HIS . 227 E 227 
E 228 5  n TYR . 228 E 228 
E 229 5  n LYS . 229 E 229 
E 230 5  n GLU . 230 E 230 
E 231 5  n LEU . 231 E 231 
E 232 5  n LEU . 232 E 232 
E 233 5  n THR . 233 E 233 
E 234 5  n HIS . 234 E 234 
E 235 5  n HIS . 235 E 235 
E 236 5  n VAL . 236 E 236 
E 237 5  n SER . 237 E 237 
E 238 5  n PRO . 238 E 238 
E 239 5  n PRO . 239 E 239 
E 240 5  n PRO . 240 E 240 
E 241 5  n ALA . 241 E 241 
E 242 5  n SER . 242 E 242 
E 243 5  n SER . 243 E 243 
E 244 5  n SER . 244 E 244 
E 245 5  n SER . 245 E 245 
E 246 5  n GLU . 246 E 246 
E 247 5  n CYS . 247 E 247 
E 248 5  n SER . 248 E 248 
E 249 5  n LEU . 249 E 249 
E 250 5  n ILE . 250 E 250 
E 251 5  n ARG . 251 E 251 
E 252 5  n MET . 252 E 252 
E 253 5  n GLY . 253 E 253 
E 254 5  n PHE . 254 E 254 
E 255 5  n PRO . 255 E 255 
E 256 5  n GLN . 256 E 256 
E 257 5  n HIS . 257 E 257 
E 258 5  n THR . 258 E 258 
E 259 5  n ILE . 259 E 259 
E 260 5  n ALA . 260 E 260 
E 261 5  n SER . 261 E 261 
E 262 5  n LEU . 262 E 262 
E 263 5  n SER . 263 E 263 
E 264 5  n ASP . 264 E 264 
E 265 5  n GLN . 265 E 265 
E 266 5  n ASP . 266 E 266 
E 267 5  n ALA . 267 E 267 
E 268 5  n LYS . 268 E 268 
E 269 5  n PRO . 269 E 269 
E 270 5  n SER . 270 E 270 
E 271 5  n PHE . 271 E 271 
E 272 5  n SER . 272 E 272 
E 273 5  n MET . 273 E 273 
E 274 5  n ALA . 274 E 274 
E 275 5  n HIS . 275 E 275 
E 276 5  n LEU . 276 E 276 
E 277 5  n ASP . 277 E 277 
E 278 5  n GLY . 278 E 278 
E 279 5  n ASN . 279 E 279 
E 280 5  n THR . 280 E 280 
E 281 5  n GLU . 281 E 281 
E 282 5  n PRO . 282 E 282 
E 283 5  n GLY . 283 E 283 
E 284 5  n LEU . 284 E 284 
E 285 5  n THR . 285 E 285 
E 286 5  n LEU . 286 E 286 
E 287 5  n GLY . 287 E 287 
E 288 5  n GLY . 288 E 288 
E 289 5  n TYR . 289 E 289 
E 290 5  n PHE . 290 E 290 
E 291 5  n CYS . 291 E 291 
E 292 5  n PRO . 292 E 292 
E 293 5  n GLN . 293 E 293 
E 294 5  n CYS . 294 E 294 
E 295 5  n ARG . 295 E 295 
E 296 5  n ALA . 296 E 296 
E 297 5  n LYS . 297 E 297 
E 298 5  n TYR . 298 E 298 
E 299 5  n CYS . 299 E 299 
E 300 5  n GLU . 300 E 300 
E 301 5  n LEU . 301 E 301 
E 302 5  n PRO . 302 E 302 
E 303 5  n VAL . 303 E 303 
E 304 5  n GLU . 304 E 304 
E 305 5  n CYS . 305 E 305 
E 306 5  n LYS . 306 E 306 
E 307 5  n ILE . 307 E 307 
E 308 5  n CYS . 308 E 308 
E 309 5  n GLY . 309 E 309 
E 310 5  n LEU . 310 E 310 
E 311 5  n THR . 311 E 311 
E 312 5  n LEU . 312 E 312 
E 313 5  n VAL . 313 E 313 
E 314 5  n SER . 314 E 314 
E 315 5  n ALA . 315 E 315 
E 316 5  n PRO . 316 E 316 
E 317 5  n HIS . 317 E 317 
E 318 5  n LEU . 318 E 318 
E 319 5  n ALA . 319 E 319 
E 320 5  n ARG . 320 E 320 
E 321 5  n SER . 321 E 321 
E 322 5  n TYR . 322 E 322 
E 323 5  n HIS . 323 E 323 
E 324 5  n HIS . 324 E 324 
E 325 5  n LEU . 325 E 325 
E 326 5  n PHE . 326 E 326 
E 327 5  n PRO . 327 E 327 
E 328 5  n LEU . 328 E 328 
E 329 5  n ASP . 329 E 329 
E 330 5  n ALA . 330 E 330 
E 331 5  n PHE . 331 E 331 
E 332 5  n GLN . 332 E 332 
E 333 5  n GLU . 333 E 333 
E 334 5  n ILE . 334 E 334 
E 335 5  n PRO . 335 E 335 
E 336 5  n LEU . 336 E 336 
E 337 5  n GLU . 337 E 337 
E 338 5  n GLU . 338 E 338 
E 339 5  n TYR . 339 E 339 
E 340 5  n ASN . 340 E 340 
E 341 5  n GLY . 341 E 341 
E 342 5  n GLU . 342 E 342 
E 343 5  n ARG . 343 E 343 
E 344 5  n PHE . 344 E 344 
E 345 5  n CYS . 345 E 345 
E 346 5  n TYR . 346 E 346 
E 347 5  n GLY . 347 E 347 
E 348 5  n CYS . 348 E 348 
E 349 5  n GLN . 349 E 349 
E 350 5  n GLY . 350 E 350 
E 351 5  n GLU . 351 E 351 
E 352 5  n LEU . 352 E 352 
E 353 5  n LYS . 353 E 353 
E 354 5  n ASP . 354 E 354 
E 355 5  n GLN . 355 E 355 
E 356 5  n HIS . 356 E 356 
E 357 5  n VAL . 357 E 357 
E 358 5  n TYR . 358 E 358 
E 359 5  n VAL . 359 E 359 
E 360 5  n CYS . 360 E 360 
E 361 5  n ALA . 361 E 361 
E 362 5  n VAL . 362 E 362 
E 363 5  n CYS . 363 E 363 
E 364 5  n GLN . 364 E 364 
E 365 5  n ASN . 365 E 365 
E 366 5  n VAL . 366 E 366 
E 367 5  n PHE . 367 E 367 
E 368 5  n CYS . 368 E 368 
E 369 5  n VAL . 369 E 369 
E 370 5  n ASP . 370 E 370 
E 371 5  n CYS . 371 E 371 
E 372 5  n ASP . 372 E 372 
E 373 5  n VAL . 373 E 373 
E 374 5  n PHE . 374 E 374 
E 375 5  n VAL . 375 E 375 
E 376 5  n HIS . 376 E 376 
E 377 5  n ASP . 377 E 377 
E 378 5  n SER . 378 E 378 
E 379 5  n LEU . 379 E 379 
E 380 5  n HIS . 380 E 380 
E 381 5  n CYS . 381 E 381 
E 382 5  n CYS . 382 E 382 
E 383 5  n PRO . 383 E 383 
E 384 5  n GLY . 384 E 384 
E 385 5  n CYS . 385 E 385 
E 386 5  n ILE . 386 E 386 
E 387 5  n HIS . 387 E 387 
E 388 5  n LYS . 388 E 388 
E 389 5  n ILE . 389 E 389 
E 390 5  n PRO . 390 E 390 
E 391 5  n ALA . 391 E 391 
E 392 5  n PRO . 392 E 392 
E 393 5  n SER . 393 E 393 
E 394 5  n GLY . 394 E 394 
E 395 5  n VAL . 395 E 395 
F 1   6  n MET . 1   F 1   
F 2   6  n VAL . 2   F 2   
F 3   6  n SER . 3   F 3   
F 4   6  n ASP . 4   F 4   
F 5   6  n GLU . 5   F 5   
F 6   6  n ASP . 6   F 6   
F 7   6  n GLU . 7   F 7   
F 8   6  n LEU . 8   F 8   
F 9   6  n ASN . 9   F 9   
F 10  6  n LEU . 10  F 10  
F 11  6  n LEU . 11  F 11  
F 12  6  n VAL . 12  F 12  
F 13  6  n ILE . 13  F 13  
F 14  6  n VAL . 14  F 14  
F 15  6  n VAL . 15  F 15  
F 16  6  n ASP . 16  F 16  
F 17  6  n ALA . 17  F 17  
F 18  6  n ASN . 18  F 18  
F 19  6  n PRO . 19  F 19  
F 20  6  n ILE . 20  F 20  
F 21  6  n TRP . 21  F 21  
F 22  6  n TRP . 22  F 22  
F 23  6  n GLY . 23  F 23  
F 24  6  n LYS . 24  F 24  
F 25  6  n GLN . 25  F 25  
F 26  6  n ALA . 26  F 26  
F 27  6  n LEU . 27  F 27  
F 28  6  n LYS . 28  F 28  
F 29  6  n GLU . 29  F 29  
F 30  6  n SER . 30  F 30  
F 31  6  n GLN . 31  F 31  
F 32  6  n PHE . 32  F 32  
F 33  6  n THR . 33  F 33  
F 34  6  n LEU . 34  F 34  
F 35  6  n SER . 35  F 35  
F 36  6  n LYS . 36  F 36  
F 37  6  n CYS . 37  F 37  
F 38  6  n ILE . 38  F 38  
F 39  6  n ASP . 39  F 39  
F 40  6  n ALA . 40  F 40  
F 41  6  n VAL . 41  F 41  
F 42  6  n MET . 42  F 42  
F 43  6  n VAL . 43  F 43  
F 44  6  n LEU . 44  F 44  
F 45  6  n GLY . 45  F 45  
F 46  6  n ASN . 46  F 46  
F 47  6  n SER . 47  F 47  
F 48  6  n HIS . 48  F 48  
F 49  6  n LEU . 49  F 49  
F 50  6  n PHE . 50  F 50  
F 51  6  n MET . 51  F 51  
F 52  6  n ASN . 52  F 52  
F 53  6  n ARG . 53  F 53  
F 54  6  n SER . 54  F 54  
F 55  6  n ASN . 55  F 55  
F 56  6  n LYS . 56  F 56  
F 57  6  n LEU . 57  F 57  
F 58  6  n ALA . 58  F 58  
F 59  6  n VAL . 59  F 59  
F 60  6  n ILE . 60  F 60  
F 61  6  n ALA . 61  F 61  
F 62  6  n SER . 62  F 62  
F 63  6  n HIS . 63  F 63  
F 64  6  n ILE . 64  F 64  
F 65  6  n GLN . 65  F 65  
F 66  6  n GLU . 66  F 66  
F 67  6  n SER . 67  F 67  
F 68  6  n ARG . 68  F 68  
F 69  6  n PHE . 69  F 69  
F 70  6  n LEU . 70  F 70  
F 71  6  n TYR . 71  F 71  
F 72  6  n PRO . 72  F 72  
F 73  6  n GLY . 73  F 73  
F 74  6  n LYS . 74  F 74  
F 75  6  n ASN . 75  F 75  
F 76  6  n GLY . 76  F 76  
F 77  6  n ARG . 77  F 77  
F 78  6  n LEU . 78  F 78  
F 79  6  n GLY . 79  F 79  
F 80  6  n ASP . 80  F 80  
F 81  6  n PHE . 81  F 81  
F 82  6  n PHE . 82  F 82  
F 83  6  n GLY . 83  F 83  
F 84  6  n ASP . 84  F 84  
F 85  6  n PRO . 85  F 85  
F 86  6  n GLY . 86  F 86  
F 87  6  n ASN . 87  F 87  
F 88  6  n PRO . 88  F 88  
F 89  6  n PRO . 89  F 89  
F 90  6  n GLU . 90  F 90  
F 91  6  n PHE . 91  F 91  
F 92  6  n ASN . 92  F 92  
F 93  6  n PRO . 93  F 93  
F 94  6  n SER . 94  F 94  
F 95  6  n GLY . 95  F 95  
F 96  6  n SER . 96  F 96  
F 97  6  n LYS . 97  F 97  
F 98  6  n ASP . 98  F 98  
F 99  6  n GLY . 99  F 99  
F 100 6  n LYS . 100 F 100 
F 101 6  n TYR . 101 F 101 
F 102 6  n GLU . 102 F 102 
F 103 6  n LEU . 103 F 103 
F 104 6  n LEU . 104 F 104 
F 105 6  n THR . 105 F 105 
F 106 6  n SER . 106 F 106 
F 107 6  n ALA . 107 F 107 
F 108 6  n ASN . 108 F 108 
F 109 6  n GLU . 109 F 109 
F 110 6  n VAL . 110 F 110 
F 111 6  n ILE . 111 F 111 
F 112 6  n VAL . 112 F 112 
F 113 6  n GLU . 113 F 113 
F 114 6  n GLU . 114 F 114 
F 115 6  n ILE . 115 F 115 
F 116 6  n LYS . 116 F 116 
F 117 6  n ASP . 117 F 117 
F 118 6  n LEU . 118 F 118 
F 119 6  n MET . 119 F 119 
F 120 6  n THR . 120 F 120 
F 121 6  n LYS . 121 F 121 
F 122 6  n SER . 122 F 122 
F 123 6  n ASP . 123 F 123 
F 124 6  n ILE . 124 F 124 
F 125 6  n LYS . 125 F 125 
F 126 6  n GLY . 126 F 126 
F 127 6  n GLN . 127 F 127 
F 128 6  n HIS . 128 F 128 
F 129 6  n THR . 129 F 129 
F 130 6  n GLU . 130 F 130 
F 131 6  n THR . 131 F 131 
F 132 6  n LEU . 132 F 132 
F 133 6  n LEU . 133 F 133 
F 134 6  n ALA . 134 F 134 
F 135 6  n GLY . 135 F 135 
F 136 6  n SER . 136 F 136 
F 137 6  n LEU . 137 F 137 
F 138 6  n ALA . 138 F 138 
F 139 6  n LYS . 139 F 139 
F 140 6  n ALA . 140 F 140 
F 141 6  n LEU . 141 F 141 
F 142 6  n CYS . 142 F 142 
F 143 6  n TYR . 143 F 143 
F 144 6  n ILE . 144 F 144 
F 145 6  n HIS . 145 F 145 
F 146 6  n ARG . 146 F 146 
F 147 6  n MET . 147 F 147 
F 148 6  n ASN . 148 F 148 
F 149 6  n LYS . 149 F 149 
F 150 6  n GLU . 150 F 150 
F 151 6  n VAL . 151 F 151 
F 152 6  n LYS . 152 F 152 
F 153 6  n ASP . 153 F 153 
F 154 6  n ASN . 154 F 154 
F 155 6  n GLN . 155 F 155 
F 156 6  n GLU . 156 F 156 
F 157 6  n MET . 157 F 157 
F 158 6  n LYS . 158 F 158 
F 159 6  n SER . 159 F 159 
F 160 6  n ARG . 160 F 160 
F 161 6  n ILE . 161 F 161 
F 162 6  n LEU . 162 F 162 
F 163 6  n VAL . 163 F 163 
F 164 6  n ILE . 164 F 164 
F 165 6  n LYS . 165 F 165 
F 166 6  n ALA . 166 F 166 
F 167 6  n ALA . 167 F 167 
F 168 6  n GLU . 168 F 168 
F 169 6  n ASP . 169 F 169 
F 170 6  n SER . 170 F 170 
F 171 6  n ALA . 171 F 171 
F 172 6  n LEU . 172 F 172 
F 173 6  n GLN . 173 F 173 
F 174 6  n TYR . 174 F 174 
F 175 6  n MET . 175 F 175 
F 176 6  n ASN . 176 F 176 
F 177 6  n PHE . 177 F 177 
F 178 6  n MET . 178 F 178 
F 179 6  n ASN . 179 F 179 
F 180 6  n VAL . 180 F 180 
F 181 6  n ILE . 181 F 181 
F 182 6  n PHE . 182 F 182 
F 183 6  n ALA . 183 F 183 
F 184 6  n ALA . 184 F 184 
F 185 6  n GLN . 185 F 185 
F 186 6  n LYS . 186 F 186 
F 187 6  n GLN . 187 F 187 
F 188 6  n ASN . 188 F 188 
F 189 6  n ILE . 189 F 189 
F 190 6  n LEU . 190 F 190 
F 191 6  n ILE . 191 F 191 
F 192 6  n ASP . 192 F 192 
F 193 6  n ALA . 193 F 193 
F 194 6  n CYS . 194 F 194 
F 195 6  n VAL . 195 F 195 
F 196 6  n LEU . 196 F 196 
F 197 6  n ASP . 197 F 197 
F 198 6  n SER . 198 F 198 
F 199 6  n ASP . 199 F 199 
F 200 6  n SER . 200 F 200 
F 201 6  n GLY . 201 F 201 
F 202 6  n LEU . 202 F 202 
F 203 6  n LEU . 203 F 203 
F 204 6  n GLN . 204 F 204 
F 205 6  n GLN . 205 F 205 
F 206 6  n ALA . 206 F 206 
F 207 6  n CYS . 207 F 207 
F 208 6  n ASP . 208 F 208 
F 209 6  n ILE . 209 F 209 
F 210 6  n THR . 210 F 210 
F 211 6  n GLY . 211 F 211 
F 212 6  n GLY . 212 F 212 
F 213 6  n LEU . 213 F 213 
F 214 6  n TYR . 214 F 214 
F 215 6  n LEU . 215 F 215 
F 216 6  n LYS . 216 F 216 
F 217 6  n VAL . 217 F 217 
F 218 6  n PRO . 218 F 218 
F 219 6  n GLN . 219 F 219 
F 220 6  n MET . 220 F 220 
F 221 6  n PRO . 221 F 221 
F 222 6  n SER . 222 F 222 
F 223 6  n LEU . 223 F 223 
F 224 6  n LEU . 224 F 224 
F 225 6  n GLN . 225 F 225 
F 226 6  n TYR . 226 F 226 
F 227 6  n LEU . 227 F 227 
F 228 6  n LEU . 228 F 228 
F 229 6  n TRP . 229 F 229 
F 230 6  n VAL . 230 F 230 
F 231 6  n PHE . 231 F 231 
F 232 6  n LEU . 232 F 232 
F 233 6  n PRO . 233 F 233 
F 234 6  n ASP . 234 F 234 
F 235 6  n GLN . 235 F 235 
F 236 6  n ASP . 236 F 236 
F 237 6  n GLN . 237 F 237 
F 238 6  n ARG . 238 F 238 
F 239 6  n SER . 239 F 239 
F 240 6  n GLN . 240 F 240 
F 241 6  n LEU . 241 F 241 
F 242 6  n ILE . 242 F 242 
F 243 6  n LEU . 243 F 243 
F 244 6  n PRO . 244 F 244 
F 245 6  n PRO . 245 F 245 
F 246 6  n PRO . 246 F 246 
F 247 6  n VAL . 247 F 247 
F 248 6  n HIS . 248 F 248 
F 249 6  n VAL . 249 F 249 
F 250 6  n ASP . 250 F 250 
F 251 6  n TYR . 251 F 251 
F 252 6  n ARG . 252 F 252 
F 253 6  n ALA . 253 F 253 
F 254 6  n ALA . 254 F 254 
F 255 6  n CYS . 255 F 255 
F 256 6  n PHE . 256 F 256 
F 257 6  n CYS . 257 F 257 
F 258 6  n HIS . 258 F 258 
F 259 6  n ARG . 259 F 259 
F 260 6  n ASN . 260 F 260 
F 261 6  n LEU . 261 F 261 
F 262 6  n ILE . 262 F 262 
F 263 6  n GLU . 263 F 263 
F 264 6  n ILE . 264 F 264 
F 265 6  n GLY . 265 F 265 
F 266 6  n TYR . 266 F 266 
F 267 6  n VAL . 267 F 267 
F 268 6  n CYS . 268 F 268 
F 269 6  n SER . 269 F 269 
F 270 6  n VAL . 270 F 270 
F 271 6  n CYS . 271 F 271 
F 272 6  n LEU . 272 F 272 
F 273 6  n SER . 273 F 273 
F 274 6  n ILE . 274 F 274 
F 275 6  n PHE . 275 F 275 
F 276 6  n CYS . 276 F 276 
F 277 6  n ASN . 277 F 277 
F 278 6  n PHE . 278 F 278 
F 279 6  n SER . 279 F 279 
F 280 6  n PRO . 280 F 280 
F 281 6  n ILE . 281 F 281 
F 282 6  n CYS . 282 F 282 
F 283 6  n THR . 283 F 283 
F 284 6  n THR . 284 F 284 
F 285 6  n CYS . 285 F 285 
F 286 6  n GLU . 286 F 286 
F 287 6  n THR . 287 F 287 
F 288 6  n ALA . 288 F 288 
F 289 6  n PHE . 289 F 289 
F 290 6  n LYS . 290 F 290 
F 291 6  n ILE . 291 F 291 
F 292 6  n SER . 292 F 292 
F 293 6  n LEU . 293 F 293 
F 294 6  n PRO . 294 F 294 
F 295 6  n PRO . 295 F 295 
F 296 6  n VAL . 296 F 296 
F 297 6  n LEU . 297 F 297 
F 298 6  n LYS . 298 F 298 
F 299 6  n ALA . 299 F 299 
F 300 6  n LYS . 300 F 300 
F 301 6  n LYS . 301 F 301 
F 302 6  n LYS . 302 F 302 
F 303 6  n LYS . 303 F 303 
F 304 6  n LEU . 304 F 304 
F 305 6  n LYS . 305 F 305 
F 306 6  n VAL . 306 F 306 
F 307 6  n SER . 307 F 307 
F 308 6  n ALA . 308 F 308 
G 1   7  n MET . 1   G 1   
G 2   7  n VAL . 2   G 2   
G 3   7  n ASN . 3   G 3   
G 4   7  n VAL . 4   G 4   
G 5   7  n LEU . 5   G 5   
G 6   7  n LYS . 6   G 6   
G 7   7  n GLY . 7   G 7   
G 8   7  n VAL . 8   G 8   
G 9   7  n LEU . 9   G 9   
G 10  7  n ILE . 10  G 10  
G 11  7  n GLU . 11  G 11  
G 12  7  n CYS . 12  G 12  
G 13  7  n ASP . 13  G 13  
G 14  7  n PRO . 14  G 14  
G 15  7  n ALA . 15  G 15  
G 16  7  n MET . 16  G 16  
G 17  7  n LYS . 17  G 17  
G 18  7  n GLN . 18  G 18  
G 19  7  n PHE . 19  G 19  
G 20  7  n LEU . 20  G 20  
G 21  7  n LEU . 21  G 21  
G 22  7  n TYR . 22  G 22  
G 23  7  n LEU . 23  G 23  
G 24  7  n ASP . 24  G 24  
G 25  7  n GLU . 25  G 25  
G 26  7  n SER . 26  G 26  
G 27  7  n ASN . 27  G 27  
G 28  7  n ALA . 28  G 28  
G 29  7  n LEU . 29  G 29  
G 30  7  n GLY . 30  G 30  
G 31  7  n LYS . 31  G 31  
G 32  7  n LYS . 32  G 32  
G 33  7  n PHE . 33  G 33  
G 34  7  n ILE . 34  G 34  
G 35  7  n ILE . 35  G 35  
G 36  7  n GLN . 36  G 36  
G 37  7  n ASP . 37  G 37  
G 38  7  n ILE . 38  G 38  
G 39  7  n ASP . 39  G 39  
G 40  7  n ASP . 40  G 40  
G 41  7  n THR . 41  G 41  
G 42  7  n HIS . 42  G 42  
G 43  7  n VAL . 43  G 43  
G 44  7  n PHE . 44  G 44  
G 45  7  n VAL . 45  G 45  
G 46  7  n ILE . 46  G 46  
G 47  7  n ALA . 47  G 47  
G 48  7  n GLU . 48  G 48  
G 49  7  n LEU . 49  G 49  
G 50  7  n VAL . 50  G 50  
G 51  7  n ASN . 51  G 51  
G 52  7  n VAL . 52  G 52  
G 53  7  n LEU . 53  G 53  
G 54  7  n GLN . 54  G 54  
G 55  7  n GLU . 55  G 55  
G 56  7  n ARG . 56  G 56  
G 57  7  n VAL . 57  G 57  
G 58  7  n GLY . 58  G 58  
G 59  7  n GLU . 59  G 59  
G 60  7  n LEU . 60  G 60  
G 61  7  n MET . 61  G 61  
G 62  7  n ASP . 62  G 62  
G 63  7  n GLN . 63  G 63  
G 64  7  n ASN . 64  G 64  
G 65  7  n ALA . 65  G 65  
G 66  7  n PHE . 66  G 66  
G 67  7  n SER . 67  G 67  
G 68  7  n LEU . 68  G 68  
G 69  7  n THR . 69  G 69  
G 70  7  n GLN . 70  G 70  
G 71  7  n LYS . 71  G 71  
H 1   8  n GLU . 1   H 1   
H 2   8  n ASP . 2   H 2   
H 3   8  n PRO . 3   H 3   
H 4   8  n THR . 4   H 4   
H 5   8  n VAL . 5   H 5   
H 6   8  n ASP . 6   H 6   
H 7   8  n LYS . 7   H 7   
H 8   8  n GLU . 8   H 8   
H 9   8  n VAL . 9   H 9   
H 10  8  n GLU . 10  H 10  
H 11  8  n ILE . 11  H 11  
H 12  8  n ARG . 12  H 12  
H 13  8  n LYS . 13  H 13  
H 14  8  n LYS . 14  H 14  
H 15  8  n VAL . 15  H 15  
H 16  8  n LEU . 16  H 16  
H 17  8  n LYS . 17  H 17  
H 18  8  n ILE . 18  H 18  
H 19  8  n TYR . 19  H 19  
H 20  8  n ASN . 20  H 20  
H 21  8  n LYS . 21  H 21  
H 22  8  n ARG . 22  H 22  
H 23  8  n GLU . 23  H 23  
H 24  8  n GLU . 24  H 24  
H 25  8  n ASP . 25  H 25  
H 26  8  n PHE . 26  H 26  
H 27  8  n PRO . 27  H 27  
H 28  8  n SER . 28  H 28  
H 29  8  n LEU . 29  H 29  
H 30  8  n ARG . 30  H 30  
H 31  8  n GLU . 31  H 31  
H 32  8  n TYR . 32  H 32  
H 33  8  n ASN . 33  H 33  
H 34  8  n ASP . 34  H 34  
H 35  8  n PHE . 35  H 35  
H 36  8  n LEU . 36  H 36  
H 37  8  n GLU . 37  H 37  
H 38  8  n GLU . 38  H 38  
H 39  8  n VAL . 39  H 39  
H 40  8  n GLU . 40  H 40  
H 41  8  n GLU . 41  H 41  
H 42  8  n ILE . 42  H 42  
H 43  8  n VAL . 43  H 43  
H 44  8  n PHE . 44  H 44  
H 45  8  n ASN . 45  H 45  
H 46  8  n LEU . 46  H 46  
H 47  8  n THR . 47  H 47  
H 48  8  n ASN . 48  H 48  
H 49  8  n ASN . 49  H 49  
H 50  8  n VAL . 50  H 50  
H 51  8  n ASP . 51  H 51  
H 52  8  n LEU . 52  H 52  
H 53  8  n ASP . 53  H 53  
H 54  8  n ASN . 54  H 54  
H 55  8  n THR . 55  H 55  
H 56  8  n LYS . 56  H 56  
H 57  8  n LYS . 57  H 57  
H 58  8  n LYS . 58  H 58  
H 59  8  n MET . 59  H 59  
H 60  8  n GLU . 60  H 60  
H 61  8  n ILE . 61  H 61  
H 62  8  n TYR . 62  H 62  
H 63  8  n GLN . 63  H 63  
H 64  8  n LYS . 64  H 64  
H 65  8  n GLU . 65  H 65  
H 66  8  n ASN . 66  H 66  
H 67  8  n LYS . 67  H 67  
H 68  8  n ASP . 68  H 68  
H 69  8  n VAL . 69  H 69  
H 70  8  n ILE . 70  H 70  
H 71  8  n GLN . 71  H 71  
H 72  8  n LYS . 72  H 72  
H 73  8  n ASN . 73  H 73  
H 74  8  n LYS . 74  H 74  
H 75  8  n LEU . 75  H 75  
H 76  8  n LYS . 76  H 76  
H 77  8  n LEU . 77  H 77  
H 78  8  n THR . 78  H 78  
H 79  8  n ARG . 79  H 79  
H 80  8  n GLU . 80  H 80  
H 81  8  n GLN . 81  H 81  
H 82  8  n GLU . 82  H 82  
H 83  8  n GLU . 83  H 83  
H 84  8  n LEU . 84  H 84  
H 85  8  n GLU . 85  H 85  
H 86  8  n GLU . 86  H 86  
H 87  8  n ALA . 87  H 87  
H 88  8  n LEU . 88  H 88  
I 1   9  n CYS . 1   I 1   
I 2   9  n SER . 2   I 2   
I 3   9  n HIS . 3   I 3   
I 4   9  n PRO . 4   I 4   
I 5   9  n GLY . 5   I 5   
I 6   9  n GLY . 6   I 6   
I 7   9  n SER . 7   I 7   
I 8   9  n ALA . 8   I 8   
I 9   9  n ASP . 9   I 9   
I 10  9  n GLY . 10  I 10  
I 11  9  n PRO . 11  I 11  
I 12  9  n ALA . 12  I 12  
I 13  9  n LYS . 13  I 13  
I 14  9  n LYS . 14  I 14  
I 15  9  n LYS . 15  I 15  
I 16  9  n VAL . 16  I 16  
I 17  9  n ALA . 17  I 17  
I 18  9  n LYS . 18  I 18  
I 19  9  n VAL . 19  I 19  
I 20  9  n THR . 20  I 20  
I 21  9  n VAL . 21  I 21  
I 22  9  n LYS . 22  I 22  
I 23  9  n SER . 23  I 23  
I 24  9  n GLU . 24  I 24  
I 25  9  n ASN . 25  I 25  
I 26  9  n LEU . 26  I 26  
I 27  9  n LYS . 27  I 27  
I 28  9  n VAL . 28  I 28  
I 29  9  n ILE . 29  I 29  
I 30  9  n LYS . 30  I 30  
I 31  9  n ASP . 31  I 31  
I 32  9  n GLU . 32  I 32  
I 33  9  n ALA . 33  I 33  
I 34  9  n LEU . 34  I 34  
I 35  9  n SER . 35  I 35  
I 36  9  n ASP . 36  I 36  
I 37  9  n GLY . 37  I 37  
I 38  9  n ASP . 38  I 38  
I 39  9  n ASP . 39  I 39  
I 40  9  n LEU . 40  I 40  
I 41  9  n ARG . 41  I 41  
I 42  9  n ASP . 42  I 42  
I 43  9  n PHE . 43  I 43  
I 44  9  n PRO . 44  I 44  
I 45  9  n SER . 45  I 45  
I 46  9  n ASP . 46  I 46  
I 47  9  n LEU . 47  I 47  
I 48  9  n LYS . 48  I 48  
I 49  9  n LYS . 49  I 49  
I 50  9  n ALA . 50  I 50  
I 51  9  n HIS . 51  I 51  
I 52  9  n HIS . 52  I 52  
I 53  9  n LEU . 53  I 53  
I 54  9  n LYS . 54  I 54  
I 55  9  n ARG . 55  I 55  
I 56  9  n GLY . 56  I 56  
I 57  9  n ALA . 57  I 57  
I 58  9  n THR . 58  I 58  
I 59  9  n MET . 59  I 59  
I 60  9  n ASN . 60  I 60  
I 61  9  n GLU . 61  I 61  
I 62  9  n ASP . 62  I 62  
I 63  9  n SER . 63  I 63  
I 64  9  n ASN . 64  I 64  
I 65  9  n GLU . 65  I 65  
I 66  9  n GLU . 66  I 66  
I 67  9  n GLU . 67  I 67  
I 68  9  n GLU . 68  I 68  
I 69  9  n GLU . 69  I 69  
I 70  9  n SER . 70  I 70  
I 71  9  n GLU . 71  I 71  
I 72  9  n ASN . 72  I 72  
I 73  9  n ASP . 73  I 73  
I 74  9  n TRP . 74  I 74  
I 75  9  n GLU . 75  I 75  
I 76  9  n GLU . 76  I 76  
I 77  9  n VAL . 77  I 77  
I 78  9  n GLU . 78  I 78  
I 79  9  n GLU . 79  I 79  
I 80  9  n LEU . 80  I 80  
I 81  9  n SER . 81  I 81  
I 82  9  n GLU . 82  I 82  
I 83  9  n PRO . 83  I 83  
I 84  9  n VAL . 84  I 84  
I 85  9  n LEU . 85  I 85  
I 86  9  n GLY . 86  I 86  
I 87  9  n ASP . 87  I 87  
I 88  9  n VAL . 88  I 88  
I 89  9  n ARG . 89  I 89  
I 90  9  n GLU . 90  I 90  
I 91  9  n SER . 91  I 91  
I 92  9  n THR . 92  I 92  
I 93  9  n ALA . 93  I 93  
I 94  9  n PHE . 94  I 94  
I 95  9  n SER . 95  I 95  
I 96  9  n ARG . 96  I 96  
I 97  9  n SER . 97  I 97  
I 98  9  n LEU . 98  I 98  
I 99  9  n LEU . 99  I 99  
I 100 9  n PRO . 100 I 100 
I 101 9  n VAL . 101 I 101 
I 102 9  n LYS . 102 I 102 
I 103 9  n PRO . 103 I 103 
I 104 9  n VAL . 104 I 104 
I 105 9  n GLU . 105 I 105 
I 106 9  n ILE . 106 I 106 
I 107 9  n GLU . 107 I 107 
I 108 9  n ILE . 108 I 108 
I 109 9  n GLU . 109 I 109 
I 110 9  n THR . 110 I 110 
I 111 9  n PRO . 111 I 111 
I 112 9  n GLU . 112 I 112 
I 113 9  n GLN . 113 I 113 
I 114 9  n ALA . 114 I 114 
I 115 9  n LYS . 115 I 115 
I 116 9  n THR . 116 I 116 
I 117 9  n ARG . 117 I 117 
I 118 9  n GLU . 118 I 118 
I 119 9  n ARG . 119 I 119 
I 120 9  n SER . 120 I 120 
I 121 9  n GLU . 121 I 121 
I 122 9  n LYS . 122 I 122 
I 123 9  n ILE . 123 I 123 
I 124 9  n LYS . 124 I 124 
I 125 9  n LEU . 125 I 125 
I 126 9  n GLU . 126 I 126 
I 127 9  n PHE . 127 I 127 
I 128 9  n GLU . 128 I 128 
I 129 9  n THR . 129 I 129 
I 130 9  n TYR . 130 I 130 
I 131 9  n LEU . 131 I 131 
I 132 9  n ARG . 132 I 132 
I 133 9  n ARG . 133 I 133 
I 134 9  n ALA . 134 I 134 
I 135 9  n MET . 135 I 135 
I 136 9  n LYS . 136 I 136 
I 137 9  n ARG . 137 I 137 
I 138 9  n PHE . 138 I 138 
I 139 9  n ASN . 139 I 139 
I 140 9  n LYS . 140 I 140 
I 141 9  n GLY . 141 I 141 
I 142 9  n VAL . 142 I 142 
I 143 9  n HIS . 143 I 143 
I 144 9  n GLU . 144 I 144 
I 145 9  n ASP . 145 I 145 
I 146 9  n THR . 146 I 146 
I 147 9  n HIS . 147 I 147 
I 148 9  n LYS . 148 I 148 
I 149 9  n VAL . 149 I 149 
I 150 9  n HIS . 150 I 150 
I 151 9  n LEU . 151 I 151 
I 152 9  n LEU . 152 I 152 
I 153 9  n CYS . 153 I 153 
I 154 9  n LEU . 154 I 154 
I 155 9  n LEU . 155 I 155 
I 156 9  n ALA . 156 I 156 
I 157 9  n ASN . 157 I 157 
I 158 9  n GLY . 158 I 158 
I 159 9  n PHE . 159 I 159 
I 160 9  n TYR . 160 I 160 
I 161 9  n ARG . 161 I 161 
I 162 9  n ASN . 162 I 162 
I 163 9  n ASN . 163 I 163 
I 164 9  n ILE . 164 I 164 
I 165 9  n CYS . 165 I 165 
I 166 9  n SER . 166 I 166 
I 167 9  n GLN . 167 I 167 
I 168 9  n PRO . 168 I 168 
I 169 9  n ASP . 169 I 169 
I 170 9  n LEU . 170 I 170 
I 171 9  n HIS . 171 I 171 
I 172 9  n ALA . 172 I 172 
I 173 9  n ILE . 173 I 173 
I 174 9  n GLY . 174 I 174 
I 175 9  n LEU . 175 I 175 
I 176 9  n SER . 176 I 176 
I 177 9  n ILE . 177 I 177 
I 178 9  n ILE . 178 I 178 
I 179 9  n PRO . 179 I 179 
I 180 9  n ALA . 180 I 180 
I 181 9  n ARG . 181 I 181 
I 182 9  n PHE . 182 I 182 
I 183 9  n THR . 183 I 183 
I 184 9  n ARG . 184 I 184 
I 185 9  n VAL . 185 I 185 
I 186 9  n LEU . 186 I 186 
I 187 9  n PRO . 187 I 187 
I 188 9  n ARG . 188 I 188 
I 189 9  n ASP . 189 I 189 
I 190 9  n VAL . 190 I 190 
I 191 9  n ASP . 191 I 191 
I 192 9  n THR . 192 I 192 
I 193 9  n TYR . 193 I 193 
I 194 9  n TYR . 194 I 194 
I 195 9  n LEU . 195 I 195 
I 196 9  n SER . 196 I 196 
I 197 9  n ASN . 197 I 197 
I 198 9  n LEU . 198 I 198 
I 199 9  n VAL . 199 I 199 
I 200 9  n LYS . 200 I 200 
I 201 9  n TRP . 201 I 201 
I 202 9  n PHE . 202 I 202 
I 203 9  n ILE . 203 I 203 
I 204 9  n GLY . 204 I 204 
I 205 9  n THR . 205 I 205 
I 206 9  n PHE . 206 I 206 
I 207 9  n THR . 207 I 207 
I 208 9  n VAL . 208 I 208 
I 209 9  n ASN . 209 I 209 
I 210 9  n ALA . 210 I 210 
I 211 9  n GLU . 211 I 211 
I 212 9  n LEU . 212 I 212 
I 213 9  n SER . 213 I 213 
I 214 9  n ALA . 214 I 214 
I 215 9  n SER . 215 I 215 
I 216 9  n GLU . 216 I 216 
I 217 9  n GLN . 217 I 217 
I 218 9  n ASP . 218 I 218 
I 219 9  n ASN . 219 I 219 
I 220 9  n LEU . 220 I 220 
I 221 9  n GLN . 221 I 221 
I 222 9  n THR . 222 I 222 
I 223 9  n THR . 223 I 223 
I 224 9  n LEU . 224 I 224 
I 225 9  n GLU . 225 I 225 
I 226 9  n ARG . 226 I 226 
I 227 9  n ARG . 227 I 227 
I 228 9  n PHE . 228 I 228 
I 229 9  n ALA . 229 I 229 
I 230 9  n ILE . 230 I 230 
I 231 9  n TYR . 231 I 231 
I 232 9  n SER . 232 I 232 
I 233 9  n ALA . 233 I 233 
I 234 9  n ARG . 234 I 234 
I 235 9  n ASP . 235 I 235 
I 236 9  n ASP . 236 I 236 
I 237 9  n GLU . 237 I 237 
I 238 9  n GLU . 238 I 238 
I 239 9  n LEU . 239 I 239 
I 240 9  n VAL . 240 I 240 
I 241 9  n HIS . 241 I 241 
I 242 9  n ILE . 242 I 242 
I 243 9  n PHE . 243 I 243 
I 244 9  n LEU . 244 I 244 
I 245 9  n LEU . 245 I 245 
I 246 9  n ILE . 246 I 246 
I 247 9  n LEU . 247 I 247 
I 248 9  n ARG . 248 I 248 
I 249 9  n ALA . 249 I 249 
I 250 9  n LEU . 250 I 250 
I 251 9  n GLN . 251 I 251 
I 252 9  n LEU . 252 I 252 
I 253 9  n LEU . 253 I 253 
I 254 9  n THR . 254 I 254 
I 255 9  n ARG . 255 I 255 
I 256 9  n LEU . 256 I 256 
I 257 9  n VAL . 257 I 257 
I 258 9  n LEU . 258 I 258 
I 259 9  n SER . 259 I 259 
I 260 9  n LEU . 260 I 260 
I 261 9  n GLN . 261 I 261 
I 262 9  n PRO . 262 I 262 
I 263 9  n ILE . 263 I 263 
I 264 9  n PRO . 264 I 264 
I 265 9  n LEU . 265 I 265 
I 266 9  n LYS . 266 I 266 
I 267 9  n SER . 267 I 267 
I 268 9  n ALA . 268 I 268 
I 269 9  n THR . 269 I 269 
I 270 9  n ALA . 270 I 270 
I 271 9  n LYS . 271 I 271 
I 272 9  n GLY . 272 I 272 
I 273 9  n LYS . 273 I 273 
I 274 9  n LYS . 274 I 274 
I 275 9  n PRO . 275 I 275 
I 276 9  n SER . 276 I 276 
I 277 9  n LYS . 277 I 277 
I 278 9  n GLU . 278 I 278 
I 279 9  n ARG . 279 I 279 
I 280 9  n LEU . 280 I 280 
I 281 9  n THR . 281 I 281 
I 282 9  n ALA . 282 I 282 
I 283 9  n ASP . 283 I 283 
I 284 9  n PRO . 284 I 284 
I 285 9  n GLY . 285 I 285 
I 286 9  n GLY . 286 I 286 
I 287 9  n SER . 287 I 287 
I 288 9  n SER . 288 I 288 
I 289 9  n GLU . 289 I 289 
I 290 9  n THR . 290 I 290 
I 291 9  n SER . 291 I 291 
I 292 9  n SER . 292 I 292 
I 293 9  n GLN . 293 I 293 
I 294 9  n VAL . 294 I 294 
I 295 9  n LEU . 295 I 295 
I 296 9  n GLU . 296 I 296 
I 297 9  n ASN . 297 I 297 
I 298 9  n HIS . 298 I 298 
I 299 9  n THR . 299 I 299 
I 300 9  n LYS . 300 I 300 
I 301 9  n PRO . 301 I 301 
I 302 9  n LYS . 302 I 302 
I 303 9  n THR . 303 I 303 
I 304 9  n SER . 304 I 304 
I 305 9  n LYS . 305 I 305 
I 306 9  n GLY . 306 I 306 
I 307 9  n THR . 307 I 307 
I 308 9  n LYS . 308 I 308 
I 309 9  n GLN . 309 I 309 
I 310 9  n GLU . 310 I 310 
I 311 9  n GLU . 311 I 311 
I 312 9  n THR . 312 I 312 
I 313 9  n PHE . 313 I 313 
I 314 9  n ALA . 314 I 314 
I 315 9  n LYS . 315 I 315 
I 316 9  n GLY . 316 I 316 
I 317 9  n THR . 317 I 317 
I 318 9  n CYS . 318 I 318 
I 319 9  n ARG . 319 I 319 
I 320 9  n PRO . 320 I 320 
I 321 9  n SER . 321 I 321 
I 322 9  n ALA . 322 I 322 
I 323 9  n LYS . 323 I 323 
I 324 9  n GLY . 324 I 324 
I 325 9  n LYS . 325 I 325 
I 326 9  n ARG . 326 I 326 
I 327 9  n ASN . 327 I 327 
I 328 9  n LYS . 328 I 328 
I 329 9  n GLY . 329 I 329 
I 330 9  n GLY . 330 I 330 
I 331 9  n ARG . 331 I 331 
I 332 9  n LYS . 332 I 332 
I 333 9  n LYS . 333 I 333 
I 334 9  n ARG . 334 I 334 
I 335 9  n SER . 335 I 335 
I 336 9  n LYS . 336 I 336 
I 337 9  n PRO . 337 I 337 
I 338 9  n SER . 338 I 338 
I 339 9  n SER . 339 I 339 
I 340 9  n SER . 340 I 340 
I 341 9  n GLU . 341 I 341 
I 342 9  n GLU . 342 I 342 
I 343 9  n ASP . 343 I 343 
I 344 9  n GLU . 344 I 344 
I 345 9  n GLY . 345 I 345 
I 346 9  n PRO . 346 I 346 
I 347 9  n GLY . 347 I 347 
I 348 9  n ASP . 348 I 348 
I 349 9  n LYS . 349 I 349 
I 350 9  n GLN . 350 I 350 
I 351 9  n GLU . 351 I 351 
I 352 9  n LYS . 352 I 352 
I 353 9  n ALA . 353 I 353 
I 354 9  n THR . 354 I 354 
I 355 9  n GLN . 355 I 355 
I 356 9  n ARG . 356 I 356 
I 357 9  n ARG . 357 I 357 
I 358 9  n PRO . 358 I 358 
I 359 9  n HIS . 359 I 359 
I 360 9  n GLY . 360 I 360 
I 361 9  n ARG . 361 I 361 
I 362 9  n GLU . 362 I 362 
I 363 9  n ARG . 363 I 363 
I 364 9  n ARG . 364 I 364 
I 365 9  n VAL . 365 I 365 
I 366 9  n ALA . 366 I 366 
I 367 9  n SER . 367 I 367 
I 368 9  n ARG . 368 I 368 
I 369 9  n VAL . 369 I 369 
I 370 9  n SER . 370 I 370 
I 371 9  n TYR . 371 I 371 
I 372 9  n LYS . 372 I 372 
I 373 9  n GLU . 373 I 373 
I 374 9  n GLU . 374 I 374 
I 375 9  n SER . 375 I 375 
I 376 9  n GLY . 376 I 376 
I 377 9  n SER . 377 I 377 
I 378 9  n ASP . 378 I 378 
I 379 9  n GLU . 379 I 379 
I 380 9  n ALA . 380 I 380 
I 381 9  n GLY . 381 I 381 
I 382 9  n SER . 382 I 382 
I 383 9  n GLY . 383 I 383 
I 384 9  n SER . 384 I 384 
I 385 9  n ASP . 385 I 385 
I 386 9  n PHE . 386 I 386 
I 387 9  n GLU . 387 I 387 
I 388 9  n LEU . 388 I 388 
I 389 9  n SER . 389 I 389 
I 390 9  n SER . 390 I 390 
I 391 9  n GLY . 391 I 391 
I 392 9  n GLU . 392 I 392 
I 393 9  n ALA . 393 I 393 
I 394 9  n SER . 394 I 394 
I 395 9  n ASP . 395 I 395 
I 396 9  n PRO . 396 I 396 
I 397 9  n SER . 397 I 397 
I 398 9  n ASP . 398 I 398 
I 399 9  n GLU . 399 I 399 
I 400 9  n ASP . 400 I 400 
I 401 9  n SER . 401 I 401 
I 402 9  n GLU . 402 I 402 
I 403 9  n PRO . 403 I 403 
I 404 9  n GLY . 404 I 404 
I 405 9  n PRO . 405 I 405 
I 406 9  n PRO . 406 I 406 
I 407 9  n LYS . 407 I 407 
I 408 9  n GLN . 408 I 408 
I 409 9  n ARG . 409 I 409 
I 410 9  n LYS . 410 I 410 
I 411 9  n ALA . 411 I 411 
I 412 9  n PRO . 412 I 412 
I 413 9  n ALA . 413 I 413 
I 414 9  n PRO . 414 I 414 
I 415 9  n GLN . 415 I 415 
I 416 9  n ARG . 416 I 416 
I 417 9  n THR . 417 I 417 
I 418 9  n LYS . 418 I 418 
I 419 9  n ALA . 419 I 419 
I 420 9  n GLY . 420 I 420 
I 421 9  n SER . 421 I 421 
I 422 9  n LYS . 422 I 422 
I 423 9  n SER . 423 I 423 
I 424 9  n ALA . 424 I 424 
I 425 9  n SER . 425 I 425 
I 426 9  n ARG . 426 I 426 
I 427 9  n THR . 427 I 427 
I 428 9  n HIS . 428 I 428 
I 429 9  n ARG . 429 I 429 
I 430 9  n GLY . 430 I 430 
I 431 9  n SER . 431 I 431 
I 432 9  n HIS . 432 I 432 
I 433 9  n ARG . 433 I 433 
I 434 9  n LYS . 434 I 434 
I 435 9  n ASP . 435 I 435 
I 436 9  n PRO . 436 I 436 
I 437 9  n SER . 437 I 437 
I 438 9  n LEU . 438 I 438 
I 439 9  n PRO . 439 I 439 
I 440 9  n ALA . 440 I 440 
I 441 9  n ALA . 441 I 441 
I 442 9  n SER . 442 I 442 
I 443 9  n SER . 443 I 443 
I 444 9  n SER . 444 I 444 
I 445 9  n SER . 445 I 445 
I 446 9  n SER . 446 I 446 
I 447 9  n SER . 447 I 447 
I 448 9  n SER . 448 I 448 
I 449 9  n LYS . 449 I 449 
I 450 9  n ARG . 450 I 450 
I 451 9  n GLY . 451 I 451 
I 452 9  n LYS . 452 I 452 
I 453 9  n LYS . 453 I 453 
I 454 9  n MET . 454 I 454 
I 455 9  n CYS . 455 I 455 
I 456 9  n SER . 456 I 456 
I 457 9  n ASP . 457 I 457 
I 458 9  n GLY . 458 I 458 
I 459 9  n GLU . 459 I 459 
I 460 9  n LYS . 460 I 460 
I 461 9  n ALA . 461 I 461 
I 462 9  n GLU . 462 I 462 
I 463 9  n LYS . 463 I 463 
I 464 9  n ARG . 464 I 464 
I 465 9  n SER . 465 I 465 
I 466 9  n ILE . 466 I 466 
I 467 9  n ALA . 467 I 467 
I 468 9  n GLY . 468 I 468 
I 469 9  n ILE . 469 I 469 
I 470 9  n ASP . 470 I 470 
I 471 9  n GLN . 471 I 471 
I 472 9  n TRP . 472 I 472 
I 473 9  n LEU . 473 I 473 
I 474 9  n GLU . 474 I 474 
I 475 9  n VAL . 475 I 475 
I 476 9  n PHE . 476 I 476 
I 477 9  n CYS . 477 I 477 
I 478 9  n GLU . 478 I 478 
I 479 9  n GLN . 479 I 479 
I 480 9  n GLU . 480 I 480 
I 481 9  n GLU . 481 I 481 
I 482 9  n LYS . 482 I 482 
I 483 9  n TRP . 483 I 483 
I 484 9  n VAL . 484 I 484 
I 485 9  n CYS . 485 I 485 
I 486 9  n VAL . 486 I 486 
I 487 9  n ASP . 487 I 487 
I 488 9  n CYS . 488 I 488 
I 489 9  n VAL . 489 I 489 
I 490 9  n HIS . 490 I 490 
I 491 9  n GLY . 491 I 491 
I 492 9  n VAL . 492 I 492 
I 493 9  n VAL . 493 I 493 
I 494 9  n GLY . 494 I 494 
I 495 9  n GLN . 495 I 495 
I 496 9  n PRO . 496 I 496 
I 497 9  n LEU . 497 I 497 
I 498 9  n THR . 498 I 498 
I 499 9  n CYS . 499 I 499 
I 500 9  n TYR . 500 I 500 
I 501 9  n LYS . 501 I 501 
I 502 9  n TYR . 502 I 502 
I 503 9  n ALA . 503 I 503 
I 504 9  n THR . 504 I 504 
I 505 9  n LYS . 505 I 505 
I 506 9  n PRO . 506 I 506 
I 507 9  n MET . 507 I 507 
I 508 9  n THR . 508 I 508 
I 509 9  n TYR . 509 I 509 
I 510 9  n VAL . 510 I 510 
I 511 9  n VAL . 511 I 511 
I 512 9  n GLY . 512 I 512 
I 513 9  n ILE . 513 I 513 
I 514 9  n ASP . 514 I 514 
I 515 9  n SER . 515 I 515 
I 516 9  n ASP . 516 I 516 
I 517 9  n GLY . 517 I 517 
I 518 9  n TRP . 518 I 518 
I 519 9  n VAL . 519 I 519 
I 520 9  n ARG . 520 I 520 
I 521 9  n ASP . 521 I 521 
I 522 9  n VAL . 522 I 522 
I 523 9  n THR . 523 I 523 
I 524 9  n GLN . 524 I 524 
I 525 9  n ARG . 525 I 525 
I 526 9  n TYR . 526 I 526 
I 527 9  n ASP . 527 I 527 
I 528 9  n PRO . 528 I 528 
I 529 9  n VAL . 529 I 529 
I 530 9  n TRP . 530 I 530 
I 531 9  n MET . 531 I 531 
I 532 9  n THR . 532 I 532 
I 533 9  n VAL . 533 I 533 
I 534 9  n THR . 534 I 534 
I 535 9  n ARG . 535 I 535 
I 536 9  n LYS . 536 I 536 
I 537 9  n CYS . 537 I 537 
I 538 9  n ARG . 538 I 538 
I 539 9  n VAL . 539 I 539 
I 540 9  n ASP . 540 I 540 
I 541 9  n ALA . 541 I 541 
I 542 9  n GLU . 542 I 542 
I 543 9  n TRP . 543 I 543 
I 544 9  n TRP . 544 I 544 
I 545 9  n ALA . 545 I 545 
I 546 9  n GLU . 546 I 546 
I 547 9  n THR . 547 I 547 
I 548 9  n LEU . 548 I 548 
I 549 9  n ARG . 549 I 549 
I 550 9  n PRO . 550 I 550 
I 551 9  n TYR . 551 I 551 
I 552 9  n GLN . 552 I 552 
I 553 9  n SER . 553 I 553 
I 554 9  n PRO . 554 I 554 
I 555 9  n PHE . 555 I 555 
I 556 9  n MET . 556 I 556 
I 557 9  n ASP . 557 I 557 
I 558 9  n ARG . 558 I 558 
I 559 9  n GLU . 559 I 559 
I 560 9  n LYS . 560 I 560 
I 561 9  n LYS . 561 I 561 
I 562 9  n GLU . 562 I 562 
I 563 9  n ASP . 563 I 563 
I 564 9  n LEU . 564 I 564 
I 565 9  n GLU . 565 I 565 
I 566 9  n PHE . 566 I 566 
I 567 9  n GLN . 567 I 567 
I 568 9  n ALA . 568 I 568 
I 569 9  n LYS . 569 I 569 
I 570 9  n HIS . 570 I 570 
I 571 9  n MET . 571 I 571 
I 572 9  n ASP . 572 I 572 
I 573 9  n GLN . 573 I 573 
I 574 9  n PRO . 574 I 574 
I 575 9  n LEU . 575 I 575 
I 576 9  n PRO . 576 I 576 
I 577 9  n THR . 577 I 577 
I 578 9  n ALA . 578 I 578 
I 579 9  n ILE . 579 I 579 
I 580 9  n GLY . 580 I 580 
I 581 9  n LEU . 581 I 581 
I 582 9  n TYR . 582 I 582 
I 583 9  n LYS . 583 I 583 
I 584 9  n ASN . 584 I 584 
I 585 9  n HIS . 585 I 585 
I 586 9  n PRO . 586 I 586 
I 587 9  n LEU . 587 I 587 
I 588 9  n TYR . 588 I 588 
I 589 9  n ALA . 589 I 589 
I 590 9  n LEU . 590 I 590 
I 591 9  n LYS . 591 I 591 
I 592 9  n ARG . 592 I 592 
I 593 9  n HIS . 593 I 593 
I 594 9  n LEU . 594 I 594 
I 595 9  n LEU . 595 I 595 
I 596 9  n LYS . 596 I 596 
I 597 9  n TYR . 597 I 597 
I 598 9  n GLU . 598 I 598 
I 599 9  n ALA . 599 I 599 
I 600 9  n ILE . 600 I 600 
I 601 9  n TYR . 601 I 601 
I 602 9  n PRO . 602 I 602 
I 603 9  n GLU . 603 I 603 
I 604 9  n THR . 604 I 604 
I 605 9  n ALA . 605 I 605 
I 606 9  n ALA . 606 I 606 
I 607 9  n ILE . 607 I 607 
I 608 9  n LEU . 608 I 608 
I 609 9  n GLY . 609 I 609 
I 610 9  n TYR . 610 I 610 
I 611 9  n CYS . 611 I 611 
I 612 9  n ARG . 612 I 612 
I 613 9  n GLY . 613 I 613 
I 614 9  n GLU . 614 I 614 
I 615 9  n ALA . 615 I 615 
I 616 9  n VAL . 616 I 616 
I 617 9  n TYR . 617 I 617 
I 618 9  n SER . 618 I 618 
I 619 9  n ARG . 619 I 619 
I 620 9  n ASP . 620 I 620 
I 621 9  n CYS . 621 I 621 
I 622 9  n VAL . 622 I 622 
I 623 9  n HIS . 623 I 623 
I 624 9  n THR . 624 I 624 
I 625 9  n LEU . 625 I 625 
I 626 9  n HIS . 626 I 626 
I 627 9  n SER . 627 I 627 
I 628 9  n ARG . 628 I 628 
I 629 9  n ASP . 629 I 629 
I 630 9  n THR . 630 I 630 
I 631 9  n TRP . 631 I 631 
I 632 9  n LEU . 632 I 632 
I 633 9  n LYS . 633 I 633 
I 634 9  n LYS . 634 I 634 
I 635 9  n ALA . 635 I 635 
I 636 9  n ARG . 636 I 636 
I 637 9  n VAL . 637 I 637 
I 638 9  n VAL . 638 I 638 
I 639 9  n ARG . 639 I 639 
I 640 9  n LEU . 640 I 640 
I 641 9  n GLY . 641 I 641 
I 642 9  n GLU . 642 I 642 
I 643 9  n VAL . 643 I 643 
I 644 9  n PRO . 644 I 644 
I 645 9  n TYR . 645 I 645 
I 646 9  n LYS . 646 I 646 
I 647 9  n MET . 647 I 647 
I 648 9  n VAL . 648 I 648 
I 649 9  n LYS . 649 I 649 
I 650 9  n GLY . 650 I 650 
I 651 9  n PHE . 651 I 651 
I 652 9  n SER . 652 I 652 
I 653 9  n ASN . 653 I 653 
I 654 9  n ARG . 654 I 654 
I 655 9  n ALA . 655 I 655 
I 656 9  n ARG . 656 I 656 
I 657 9  n LYS . 657 I 657 
I 658 9  n ALA . 658 I 658 
I 659 9  n ARG . 659 I 659 
I 660 9  n LEU . 660 I 660 
I 661 9  n ALA . 661 I 661 
I 662 9  n GLU . 662 I 662 
I 663 9  n PRO . 663 I 663 
I 664 9  n GLN . 664 I 664 
I 665 9  n LEU . 665 I 665 
I 666 9  n ARG . 666 I 666 
I 667 9  n GLU . 667 I 667 
I 668 9  n GLU . 668 I 668 
I 669 9  n ASN . 669 I 669 
I 670 9  n ASP . 670 I 670 
I 671 9  n LEU . 671 I 671 
I 672 9  n GLY . 672 I 672 
I 673 9  n LEU . 673 I 673 
I 674 9  n PHE . 674 I 674 
I 675 9  n GLY . 675 I 675 
I 676 9  n TYR . 676 I 676 
I 677 9  n TRP . 677 I 677 
I 678 9  n GLN . 678 I 678 
I 679 9  n THR . 679 I 679 
I 680 9  n GLU . 680 I 680 
I 681 9  n GLU . 681 I 681 
I 682 9  n TYR . 682 I 682 
I 683 9  n GLN . 683 I 683 
I 684 9  n PRO . 684 I 684 
I 685 9  n PRO . 685 I 685 
I 686 9  n VAL . 686 I 686 
I 687 9  n ALA . 687 I 687 
I 688 9  n VAL . 688 I 688 
I 689 9  n ASP . 689 I 689 
I 690 9  n GLY . 690 I 690 
I 691 9  n LYS . 691 I 691 
I 692 9  n VAL . 692 I 692 
I 693 9  n PRO . 693 I 693 
I 694 9  n ARG . 694 I 694 
I 695 9  n ASN . 695 I 695 
I 696 9  n GLU . 696 I 696 
I 697 9  n PHE . 697 I 697 
I 698 9  n GLY . 698 I 698 
I 699 9  n ASN . 699 I 699 
I 700 9  n VAL . 700 I 700 
I 701 9  n TYR . 701 I 701 
I 702 9  n LEU . 702 I 702 
I 703 9  n PHE . 703 I 703 
I 704 9  n LEU . 704 I 704 
I 705 9  n PRO . 705 I 705 
I 706 9  n SER . 706 I 706 
I 707 9  n MET . 707 I 707 
I 708 9  n MET . 708 I 708 
I 709 9  n PRO . 709 I 709 
I 710 9  n ILE . 710 I 710 
I 711 9  n GLY . 711 I 711 
I 712 9  n CYS . 712 I 712 
I 713 9  n VAL . 713 I 713 
I 714 9  n GLN . 714 I 714 
I 715 9  n LEU . 715 I 715 
I 716 9  n ASN . 716 I 716 
I 717 9  n LEU . 717 I 717 
I 718 9  n PRO . 718 I 718 
I 719 9  n ASN . 719 I 719 
I 720 9  n LEU . 720 I 720 
I 721 9  n HIS . 721 I 721 
I 722 9  n ARG . 722 I 722 
I 723 9  n VAL . 723 I 723 
I 724 9  n ALA . 724 I 724 
I 725 9  n ARG . 725 I 725 
I 726 9  n LYS . 726 I 726 
I 727 9  n LEU . 727 I 727 
I 728 9  n ASP . 728 I 728 
I 729 9  n ILE . 729 I 729 
I 730 9  n ASP . 730 I 730 
I 731 9  n CYS . 731 I 731 
I 732 9  n VAL . 732 I 732 
I 733 9  n GLN . 733 I 733 
I 734 9  n ALA . 734 I 734 
I 735 9  n ILE . 735 I 735 
I 736 9  n THR . 736 I 736 
I 737 9  n GLY . 737 I 737 
I 738 9  n PHE . 738 I 738 
I 739 9  n ASP . 739 I 739 
I 740 9  n PHE . 740 I 740 
I 741 9  n HIS . 741 I 741 
I 742 9  n GLY . 742 I 742 
I 743 9  n GLY . 743 I 743 
I 744 9  n TYR . 744 I 744 
I 745 9  n SER . 745 I 745 
I 746 9  n HIS . 746 I 746 
I 747 9  n PRO . 747 I 747 
I 748 9  n VAL . 748 I 748 
I 749 9  n THR . 749 I 749 
I 750 9  n ASP . 750 I 750 
I 751 9  n GLY . 751 I 751 
I 752 9  n TYR . 752 I 752 
I 753 9  n ILE . 753 I 753 
I 754 9  n VAL . 754 I 754 
I 755 9  n CYS . 755 I 755 
I 756 9  n GLU . 756 I 756 
I 757 9  n GLU . 757 I 757 
I 758 9  n PHE . 758 I 758 
I 759 9  n LYS . 759 I 759 
I 760 9  n ASP . 760 I 760 
I 761 9  n VAL . 761 I 761 
I 762 9  n LEU . 762 I 762 
I 763 9  n LEU . 763 I 763 
I 764 9  n THR . 764 I 764 
I 765 9  n ALA . 765 I 765 
I 766 9  n TRP . 766 I 766 
I 767 9  n GLU . 767 I 767 
I 768 9  n ASN . 768 I 768 
I 769 9  n GLU . 769 I 769 
I 770 9  n GLN . 770 I 770 
I 771 9  n ALA . 771 I 771 
I 772 9  n VAL . 772 I 772 
I 773 9  n ILE . 773 I 773 
I 774 9  n GLU . 774 I 774 
I 775 9  n ARG . 775 I 775 
I 776 9  n LYS . 776 I 776 
I 777 9  n GLU . 777 I 777 
I 778 9  n LYS . 778 I 778 
I 779 9  n GLU . 779 I 779 
I 780 9  n LYS . 780 I 780 
I 781 9  n LYS . 781 I 781 
I 782 9  n GLU . 782 I 782 
I 783 9  n LYS . 783 I 783 
I 784 9  n ARG . 784 I 784 
I 785 9  n ALA . 785 I 785 
I 786 9  n LEU . 786 I 786 
I 787 9  n GLY . 787 I 787 
I 788 9  n ASN . 788 I 788 
I 789 9  n TRP . 789 I 789 
I 790 9  n LYS . 790 I 790 
I 791 9  n LEU . 791 I 791 
I 792 9  n LEU . 792 I 792 
I 793 9  n ALA . 793 I 793 
I 794 9  n LYS . 794 I 794 
I 795 9  n GLY . 795 I 795 
I 796 9  n LEU . 796 I 796 
I 797 9  n LEU . 797 I 797 
I 798 9  n ILE . 798 I 798 
I 799 9  n ARG . 799 I 799 
I 800 9  n GLU . 800 I 800 
I 801 9  n ARG . 801 I 801 
I 802 9  n LEU . 802 I 802 
I 803 9  n LYS . 803 I 803 
I 804 9  n ARG . 804 I 804 
I 805 9  n ARG . 805 I 805 
I 806 9  n TYR . 806 I 806 
I 807 9  n GLY . 807 I 807 
I 808 9  n PRO . 808 I 808 
I 809 9  n LYS . 809 I 809 
I 810 9  n SER . 810 I 810 
I 811 9  n GLU . 811 I 811 
I 812 9  n ALA . 812 I 812 
I 813 9  n ALA . 813 I 813 
I 814 9  n ALA . 814 I 814 
I 815 9  n PRO . 815 I 815 
I 816 9  n HIS . 816 I 816 
I 817 9  n THR . 817 I 817 
I 818 9  n ASP . 818 I 818 
I 819 9  n ALA . 819 I 819 
I 820 9  n GLY . 820 I 820 
I 821 9  n GLY . 821 I 821 
I 822 9  n GLY . 822 I 822 
I 823 9  n LEU . 823 I 823 
I 824 9  n SER . 824 I 824 
I 825 9  n SER . 825 I 825 
I 826 9  n ASP . 826 I 826 
I 827 9  n GLU . 827 I 827 
I 828 9  n GLU . 828 I 828 
I 829 9  n GLU . 829 I 829 
I 830 9  n GLY . 830 I 830 
I 831 9  n THR . 831 I 831 
I 832 9  n SER . 832 I 832 
I 833 9  n SER . 833 I 833 
I 834 9  n GLN . 834 I 834 
I 835 9  n ALA . 835 I 835 
I 836 9  n GLU . 836 I 836 
I 837 9  n ALA . 837 I 837 
I 838 9  n ALA . 838 I 838 
I 839 9  n ARG . 839 I 839 
I 840 9  n ILE . 840 I 840 
I 841 9  n LEU . 841 I 841 
I 842 9  n ALA . 842 I 842 
I 843 9  n ALA . 843 I 843 
I 844 9  n SER . 844 I 844 
I 845 9  n TRP . 845 I 845 
I 846 9  n PRO . 846 I 846 
I 847 9  n GLN . 847 I 847 
I 848 9  n ASN . 848 I 848 
I 849 9  n ARG . 849 I 849 
I 850 9  n GLU . 850 I 850 
I 851 9  n ASP . 851 I 851 
I 852 9  n GLU . 852 I 852 
I 853 9  n GLU . 853 I 853 
I 854 9  n LYS . 854 I 854 
I 855 9  n GLN . 855 I 855 
I 856 9  n LYS . 856 I 856 
I 857 9  n LEU . 857 I 857 
I 858 9  n LYS . 858 I 858 
I 859 9  n GLY . 859 I 859 
I 860 9  n GLY . 860 I 860 
I 861 9  n PRO . 861 I 861 
I 862 9  n LYS . 862 I 862 
I 863 9  n LYS . 863 I 863 
I 864 9  n THR . 864 I 864 
I 865 9  n LYS . 865 I 865 
I 866 9  n ARG . 866 I 866 
I 867 9  n GLU . 867 I 867 
I 868 9  n LYS . 868 I 868 
I 869 9  n LYS . 869 I 869 
I 870 9  n ALA . 870 I 870 
I 871 9  n ALA . 871 I 871 
I 872 9  n ALA . 872 I 872 
I 873 9  n SER . 873 I 873 
I 874 9  n HIS . 874 I 874 
I 875 9  n LEU . 875 I 875 
I 876 9  n PHE . 876 I 876 
I 877 9  n PRO . 877 I 877 
I 878 9  n PHE . 878 I 878 
I 879 9  n GLU . 879 I 879 
I 880 9  n GLN . 880 I 880 
I 881 9  n LEU . 881 I 881 
J 1   10 n MET . 1   J 1   
J 2   10 n GLN . 2   J 2   
J 3   10 n VAL . 3   J 3   
J 4   10 n THR . 4   J 4   
J 5   10 n LEU . 5   J 5   
J 6   10 n LYS . 6   J 6   
J 7   10 n THR . 7   J 7   
J 8   10 n LEU . 8   J 8   
J 9   10 n GLN . 9   J 9   
J 10  10 n GLN . 10  J 10  
J 11  10 n GLN . 11  J 11  
J 12  10 n THR . 12  J 12  
J 13  10 n PHE . 13  J 13  
J 14  10 n LYS . 14  J 14  
J 15  10 n ILE . 15  J 15  
J 16  10 n ASP . 16  J 16  
J 17  10 n ILE . 17  J 17  
J 18  10 n ASP . 18  J 18  
J 19  10 n PRO . 19  J 19  
J 20  10 n GLU . 20  J 20  
J 21  10 n GLU . 21  J 21  
J 22  10 n THR . 22  J 22  
J 23  10 n VAL . 23  J 23  
J 24  10 n LYS . 24  J 24  
J 25  10 n ALA . 25  J 25  
J 26  10 n LEU . 26  J 26  
J 27  10 n LYS . 27  J 27  
J 28  10 n GLU . 28  J 28  
J 29  10 n LYS . 29  J 29  
J 30  10 n ILE . 30  J 30  
J 31  10 n GLU . 31  J 31  
J 32  10 n SER . 32  J 32  
J 33  10 n GLU . 33  J 33  
J 34  10 n LYS . 34  J 34  
J 35  10 n GLY . 35  J 35  
J 36  10 n LYS . 36  J 36  
J 37  10 n ASP . 37  J 37  
J 38  10 n ALA . 38  J 38  
J 39  10 n PHE . 39  J 39  
J 40  10 n PRO . 40  J 40  
J 41  10 n VAL . 41  J 41  
J 42  10 n ALA . 42  J 42  
J 43  10 n GLY . 43  J 43  
J 44  10 n GLN . 44  J 44  
J 45  10 n LYS . 45  J 45  
J 46  10 n LEU . 46  J 46  
J 47  10 n ILE . 47  J 47  
J 48  10 n TYR . 48  J 48  
J 49  10 n ALA . 49  J 49  
J 50  10 n GLY . 50  J 50  
J 51  10 n LYS . 51  J 51  
J 52  10 n ILE . 52  J 52  
J 53  10 n LEU . 53  J 53  
J 54  10 n ASN . 54  J 54  
J 55  10 n ASP . 55  J 55  
J 56  10 n ASP . 56  J 56  
J 57  10 n THR . 57  J 57  
J 58  10 n ALA . 58  J 58  
J 59  10 n LEU . 59  J 59  
J 60  10 n LYS . 60  J 60  
J 61  10 n GLU . 61  J 61  
J 62  10 n TYR . 62  J 62  
J 63  10 n LYS . 63  J 63  
J 64  10 n ILE . 64  J 64  
J 65  10 n ASP . 65  J 65  
J 66  10 n GLU . 66  J 66  
J 67  10 n LYS . 67  J 67  
J 68  10 n ASN . 68  J 68  
J 69  10 n PHE . 69  J 69  
J 70  10 n VAL . 70  J 70  
J 71  10 n VAL . 71  J 71  
J 72  10 n VAL . 72  J 72  
J 73  10 n MET . 73  J 73  
J 74  10 n VAL . 74  J 74  
J 75  10 n THR . 75  J 75  
J 76  10 n LYS . 76  J 76  
J 77  10 n PRO . 77  J 77  
J 78  10 n LYS . 78  J 78  
J 79  10 n ALA . 79  J 79  
J 80  10 n VAL . 80  J 80  
J 81  10 n SER . 81  J 81  
J 82  10 n THR . 82  J 82  
J 83  10 n PRO . 83  J 83  
J 84  10 n ALA . 84  J 84  
J 85  10 n PRO . 85  J 85  
J 86  10 n ALA . 86  J 86  
J 87  10 n THR . 87  J 87  
J 88  10 n THR . 88  J 88  
J 89  10 n GLN . 89  J 89  
J 90  10 n GLN . 90  J 90  
J 91  10 n SER . 91  J 91  
J 92  10 n ALA . 92  J 92  
J 93  10 n PRO . 93  J 93  
J 94  10 n ALA . 94  J 94  
J 95  10 n SER . 95  J 95  
J 96  10 n THR . 96  J 96  
J 97  10 n THR . 97  J 97  
J 98  10 n ALA . 98  J 98  
J 99  10 n VAL . 99  J 99  
J 100 10 n THR . 100 J 100 
J 101 10 n SER . 101 J 101 
J 102 10 n SER . 102 J 102 
J 103 10 n THR . 103 J 103 
J 104 10 n THR . 104 J 104 
J 105 10 n THR . 105 J 105 
J 106 10 n THR . 106 J 106 
J 107 10 n VAL . 107 J 107 
J 108 10 n ALA . 108 J 108 
J 109 10 n GLN . 109 J 109 
J 110 10 n ALA . 110 J 110 
J 111 10 n PRO . 111 J 111 
J 112 10 n THR . 112 J 112 
J 113 10 n PRO . 113 J 113 
J 114 10 n VAL . 114 J 114 
J 115 10 n PRO . 115 J 115 
J 116 10 n ALA . 116 J 116 
J 117 10 n LEU . 117 J 117 
J 118 10 n ALA . 118 J 118 
J 119 10 n PRO . 119 J 119 
J 120 10 n THR . 120 J 120 
J 121 10 n SER . 121 J 121 
J 122 10 n THR . 122 J 122 
J 123 10 n PRO . 123 J 123 
J 124 10 n ALA . 124 J 124 
J 125 10 n SER . 125 J 125 
J 126 10 n ILE . 126 J 126 
J 127 10 n THR . 127 J 127 
J 128 10 n PRO . 128 J 128 
J 129 10 n ALA . 129 J 129 
J 130 10 n SER . 130 J 130 
J 131 10 n ALA . 131 J 131 
J 132 10 n THR . 132 J 132 
J 133 10 n ALA . 133 J 133 
J 134 10 n SER . 134 J 134 
J 135 10 n SER . 135 J 135 
J 136 10 n GLU . 136 J 136 
J 137 10 n PRO . 137 J 137 
J 138 10 n ALA . 138 J 138 
J 139 10 n PRO . 139 J 139 
J 140 10 n ALA . 140 J 140 
J 141 10 n SER . 141 J 141 
J 142 10 n ALA . 142 J 142 
J 143 10 n ALA . 143 J 143 
J 144 10 n LYS . 144 J 144 
J 145 10 n GLN . 145 J 145 
J 146 10 n GLU . 146 J 146 
J 147 10 n LYS . 147 J 147 
J 148 10 n PRO . 148 J 148 
J 149 10 n ALA . 149 J 149 
J 150 10 n GLU . 150 J 150 
J 151 10 n LYS . 151 J 151 
J 152 10 n PRO . 152 J 152 
J 153 10 n ALA . 153 J 153 
J 154 10 n GLU . 154 J 154 
J 155 10 n THR . 155 J 155 
J 156 10 n PRO . 156 J 156 
J 157 10 n VAL . 157 J 157 
J 158 10 n ALA . 158 J 158 
J 159 10 n THR . 159 J 159 
J 160 10 n SER . 160 J 160 
J 161 10 n PRO . 161 J 161 
J 162 10 n THR . 162 J 162 
J 163 10 n ALA . 163 J 163 
J 164 10 n THR . 164 J 164 
J 165 10 n ASP . 165 J 165 
J 166 10 n SER . 166 J 166 
J 167 10 n THR . 167 J 167 
J 168 10 n SER . 168 J 168 
J 169 10 n GLY . 169 J 169 
J 170 10 n ASP . 170 J 170 
J 171 10 n SER . 171 J 171 
J 172 10 n SER . 172 J 172 
J 173 10 n ARG . 173 J 173 
J 174 10 n SER . 174 J 174 
J 175 10 n ASN . 175 J 175 
J 176 10 n LEU . 176 J 176 
J 177 10 n PHE . 177 J 177 
J 178 10 n GLU . 178 J 178 
J 179 10 n ASP . 179 J 179 
J 180 10 n ALA . 180 J 180 
J 181 10 n THR . 181 J 181 
J 182 10 n SER . 182 J 182 
J 183 10 n ALA . 183 J 183 
J 184 10 n LEU . 184 J 184 
J 185 10 n VAL . 185 J 185 
J 186 10 n THR . 186 J 186 
J 187 10 n GLY . 187 J 187 
J 188 10 n GLN . 188 J 188 
J 189 10 n SER . 189 J 189 
J 190 10 n TYR . 190 J 190 
J 191 10 n GLU . 191 J 191 
J 192 10 n ASN . 192 J 192 
J 193 10 n MET . 193 J 193 
J 194 10 n VAL . 194 J 194 
J 195 10 n THR . 195 J 195 
J 196 10 n GLU . 196 J 196 
J 197 10 n ILE . 197 J 197 
J 198 10 n MET . 198 J 198 
J 199 10 n SER . 199 J 199 
J 200 10 n MET . 200 J 200 
J 201 10 n GLY . 201 J 201 
J 202 10 n TYR . 202 J 202 
J 203 10 n GLU . 203 J 203 
J 204 10 n ARG . 204 J 204 
J 205 10 n GLU . 205 J 205 
J 206 10 n GLN . 206 J 206 
J 207 10 n VAL . 207 J 207 
J 208 10 n ILE . 208 J 208 
J 209 10 n ALA . 209 J 209 
J 210 10 n ALA . 210 J 210 
J 211 10 n LEU . 211 J 211 
J 212 10 n ARG . 212 J 212 
J 213 10 n ALA . 213 J 213 
J 214 10 n SER . 214 J 214 
J 215 10 n PHE . 215 J 215 
J 216 10 n ASN . 216 J 216 
J 217 10 n ASN . 217 J 217 
J 218 10 n PRO . 218 J 218 
J 219 10 n ASP . 219 J 219 
J 220 10 n ARG . 220 J 220 
J 221 10 n ALA . 221 J 221 
J 222 10 n VAL . 222 J 222 
J 223 10 n GLU . 223 J 223 
J 224 10 n TYR . 224 J 224 
J 225 10 n LEU . 225 J 225 
J 226 10 n LEU . 226 J 226 
J 227 10 n MET . 227 J 227 
J 228 10 n GLY . 228 J 228 
J 229 10 n ILE . 229 J 229 
J 230 10 n PRO . 230 J 230 
J 231 10 n GLY . 231 J 231 
J 232 10 n ASP . 232 J 232 
J 233 10 n ARG . 233 J 233 
J 234 10 n GLU . 234 J 234 
J 235 10 n SER . 235 J 235 
J 236 10 n GLN . 236 J 236 
J 237 10 n ALA . 237 J 237 
J 238 10 n VAL . 238 J 238 
J 239 10 n VAL . 239 J 239 
J 240 10 n ASP . 240 J 240 
J 241 10 n PRO . 241 J 241 
J 242 10 n PRO . 242 J 242 
J 243 10 n GLN . 243 J 243 
J 244 10 n ALA . 244 J 244 
J 245 10 n ALA . 245 J 245 
J 246 10 n SER . 246 J 246 
J 247 10 n THR . 247 J 247 
J 248 10 n GLY . 248 J 248 
J 249 10 n ALA . 249 J 249 
J 250 10 n PRO . 250 J 250 
J 251 10 n GLN . 251 J 251 
J 252 10 n SER . 252 J 252 
J 253 10 n SER . 253 J 253 
J 254 10 n ALA . 254 J 254 
J 255 10 n VAL . 255 J 255 
J 256 10 n ALA . 256 J 256 
J 257 10 n ALA . 257 J 257 
J 258 10 n ALA . 258 J 258 
J 259 10 n ALA . 259 J 259 
J 260 10 n ALA . 260 J 260 
J 261 10 n THR . 261 J 261 
J 262 10 n THR . 262 J 262 
J 263 10 n THR . 263 J 263 
J 264 10 n ALA . 264 J 264 
J 265 10 n THR . 265 J 265 
J 266 10 n THR . 266 J 266 
J 267 10 n THR . 267 J 267 
J 268 10 n THR . 268 J 268 
J 269 10 n THR . 269 J 269 
J 270 10 n SER . 270 J 270 
J 271 10 n SER . 271 J 271 
J 272 10 n GLY . 272 J 272 
J 273 10 n GLY . 273 J 273 
J 274 10 n HIS . 274 J 274 
J 275 10 n PRO . 275 J 275 
J 276 10 n LEU . 276 J 276 
J 277 10 n GLU . 277 J 277 
J 278 10 n PHE . 278 J 278 
J 279 10 n LEU . 279 J 279 
J 280 10 n ARG . 280 J 280 
J 281 10 n ASN . 281 J 281 
J 282 10 n GLN . 282 J 282 
J 283 10 n PRO . 283 J 283 
J 284 10 n GLN . 284 J 284 
J 285 10 n PHE . 285 J 285 
J 286 10 n GLN . 286 J 286 
J 287 10 n GLN . 287 J 287 
J 288 10 n MET . 288 J 288 
J 289 10 n ARG . 289 J 289 
J 290 10 n GLN . 290 J 290 
J 291 10 n ILE . 291 J 291 
J 292 10 n ILE . 292 J 292 
J 293 10 n GLN . 293 J 293 
J 294 10 n GLN . 294 J 294 
J 295 10 n ASN . 295 J 295 
J 296 10 n PRO . 296 J 296 
J 297 10 n SER . 297 J 297 
J 298 10 n LEU . 298 J 298 
J 299 10 n LEU . 299 J 299 
J 300 10 n PRO . 300 J 300 
J 301 10 n ALA . 301 J 301 
J 302 10 n LEU . 302 J 302 
J 303 10 n LEU . 303 J 303 
J 304 10 n GLN . 304 J 304 
J 305 10 n GLN . 305 J 305 
J 306 10 n ILE . 306 J 306 
J 307 10 n GLY . 307 J 307 
J 308 10 n ARG . 308 J 308 
J 309 10 n GLU . 309 J 309 
J 310 10 n ASN . 310 J 310 
J 311 10 n PRO . 311 J 311 
J 312 10 n GLN . 312 J 312 
J 313 10 n LEU . 313 J 313 
J 314 10 n LEU . 314 J 314 
J 315 10 n GLN . 315 J 315 
J 316 10 n GLN . 316 J 316 
J 317 10 n ILE . 317 J 317 
J 318 10 n SER . 318 J 318 
J 319 10 n GLN . 319 J 319 
J 320 10 n HIS . 320 J 320 
J 321 10 n GLN . 321 J 321 
J 322 10 n GLU . 322 J 322 
J 323 10 n HIS . 323 J 323 
J 324 10 n PHE . 324 J 324 
J 325 10 n ILE . 325 J 325 
J 326 10 n GLN . 326 J 326 
J 327 10 n MET . 327 J 327 
J 328 10 n LEU . 328 J 328 
J 329 10 n ASN . 329 J 329 
J 330 10 n GLU . 330 J 330 
J 331 10 n PRO . 331 J 331 
J 332 10 n VAL . 332 J 332 
J 333 10 n GLN . 333 J 333 
J 334 10 n GLU . 334 J 334 
J 335 10 n ALA . 335 J 335 
J 336 10 n GLY . 336 J 336 
J 337 10 n GLY . 337 J 337 
J 338 10 n GLN . 338 J 338 
J 339 10 n GLY . 339 J 339 
J 340 10 n GLY . 340 J 340 
J 341 10 n GLY . 341 J 341 
J 342 10 n GLY . 342 J 342 
J 343 10 n GLY . 343 J 343 
J 344 10 n GLY . 344 J 344 
J 345 10 n GLY . 345 J 345 
J 346 10 n SER . 346 J 346 
J 347 10 n GLY . 347 J 347 
J 348 10 n GLY . 348 J 348 
J 349 10 n ILE . 349 J 349 
J 350 10 n ALA . 350 J 350 
J 351 10 n GLU . 351 J 351 
J 352 10 n ALA . 352 J 352 
J 353 10 n GLY . 353 J 353 
J 354 10 n SER . 354 J 354 
J 355 10 n GLY . 355 J 355 
J 356 10 n HIS . 356 J 356 
J 357 10 n MET . 357 J 357 
J 358 10 n ASN . 358 J 358 
J 359 10 n TYR . 359 J 359 
J 360 10 n ILE . 360 J 360 
J 361 10 n GLN . 361 J 361 
J 362 10 n VAL . 362 J 362 
J 363 10 n THR . 363 J 363 
J 364 10 n PRO . 364 J 364 
J 365 10 n GLN . 365 J 365 
J 366 10 n GLU . 366 J 366 
J 367 10 n LYS . 367 J 367 
J 368 10 n GLU . 368 J 368 
J 369 10 n ALA . 369 J 369 
J 370 10 n ILE . 370 J 370 
J 371 10 n GLU . 371 J 371 
J 372 10 n ARG . 372 J 372 
J 373 10 n LEU . 373 J 373 
J 374 10 n LYS . 374 J 374 
J 375 10 n ALA . 375 J 375 
J 376 10 n LEU . 376 J 376 
J 377 10 n GLY . 377 J 377 
J 378 10 n PHE . 378 J 378 
J 379 10 n PRO . 379 J 379 
J 380 10 n GLU . 380 J 380 
J 381 10 n GLY . 381 J 381 
J 382 10 n LEU . 382 J 382 
J 383 10 n VAL . 383 J 383 
J 384 10 n ILE . 384 J 384 
J 385 10 n GLN . 385 J 385 
J 386 10 n ALA . 386 J 386 
J 387 10 n TYR . 387 J 387 
J 388 10 n PHE . 388 J 388 
J 389 10 n ALA . 389 J 389 
J 390 10 n CYS . 390 J 390 
J 391 10 n GLU . 391 J 391 
J 392 10 n LYS . 392 J 392 
J 393 10 n ASN . 393 J 393 
J 394 10 n GLU . 394 J 394 
J 395 10 n ASN . 395 J 395 
J 396 10 n LEU . 396 J 396 
J 397 10 n ALA . 397 J 397 
J 398 10 n ALA . 398 J 398 
J 399 10 n ASN . 399 J 399 
J 400 10 n PHE . 400 J 400 
J 401 10 n LEU . 401 J 401 
J 402 10 n LEU . 402 J 402 
J 403 10 n GLN . 403 J 403 
J 404 10 n GLN . 404 J 404 
J 405 10 n ASN . 405 J 405 
J 406 10 n PHE . 406 J 406 
J 407 10 n ASP . 407 J 407 
J 408 10 n GLU . 408 J 408 
J 409 10 n ASP . 409 J 409 
K 1   11 n MET . 1   K 1   
K 2   11 n ALA . 2   K 2   
K 3   11 n SER . 3   K 3   
K 4   11 n ASN . 4   K 4   
K 5   11 n PHE . 5   K 5   
K 6   11 n LYS . 6   K 6   
K 7   11 n LYS . 7   K 7   
K 8   11 n ALA . 8   K 8   
K 9   11 n ASN . 9   K 9   
K 10  11 n MET . 10  K 10  
K 11  11 n ALA . 11  K 11  
K 12  11 n SER . 12  K 12  
K 13  11 n SER . 13  K 13  
K 14  11 n SER . 14  K 14  
K 15  11 n GLN . 15  K 15  
K 16  11 n ARG . 16  K 16  
K 17  11 n LYS . 17  K 17  
K 18  11 n ARG . 18  K 18  
K 19  11 n MET . 19  K 19  
K 20  11 n SER . 20  K 20  
K 21  11 n PRO . 21  K 21  
K 22  11 n LYS . 22  K 22  
K 23  11 n PRO . 23  K 23  
K 24  11 n GLU . 24  K 24  
K 25  11 n LEU . 25  K 25  
K 26  11 n THR . 26  K 26  
K 27  11 n GLU . 27  K 27  
K 28  11 n GLU . 28  K 28  
K 29  11 n GLN . 29  K 29  
K 30  11 n LYS . 30  K 30  
K 31  11 n GLN . 31  K 31  
K 32  11 n GLU . 32  K 32  
K 33  11 n ILE . 33  K 33  
K 34  11 n ARG . 34  K 34  
K 35  11 n GLU . 35  K 35  
K 36  11 n ALA . 36  K 36  
K 37  11 n PHE . 37  K 37  
K 38  11 n ASP . 38  K 38  
K 39  11 n LEU . 39  K 39  
K 40  11 n PHE . 40  K 40  
K 41  11 n ASP . 41  K 41  
K 42  11 n ALA . 42  K 42  
K 43  11 n ASP . 43  K 43  
K 44  11 n GLY . 44  K 44  
K 45  11 n THR . 45  K 45  
K 46  11 n GLY . 46  K 46  
K 47  11 n THR . 47  K 47  
K 48  11 n ILE . 48  K 48  
K 49  11 n ASP . 49  K 49  
K 50  11 n VAL . 50  K 50  
K 51  11 n LYS . 51  K 51  
K 52  11 n GLU . 52  K 52  
K 53  11 n LEU . 53  K 53  
K 54  11 n LYS . 54  K 54  
K 55  11 n VAL . 55  K 55  
K 56  11 n ALA . 56  K 56  
K 57  11 n MET . 57  K 57  
K 58  11 n ARG . 58  K 58  
K 59  11 n ALA . 59  K 59  
K 60  11 n LEU . 60  K 60  
K 61  11 n GLY . 61  K 61  
K 62  11 n PHE . 62  K 62  
K 63  11 n GLU . 63  K 63  
K 64  11 n PRO . 64  K 64  
K 65  11 n LYS . 65  K 65  
K 66  11 n LYS . 66  K 66  
K 67  11 n GLU . 67  K 67  
K 68  11 n GLU . 68  K 68  
K 69  11 n ILE . 69  K 69  
K 70  11 n LYS . 70  K 70  
K 71  11 n LYS . 71  K 71  
K 72  11 n MET . 72  K 72  
K 73  11 n ILE . 73  K 73  
K 74  11 n SER . 74  K 74  
K 75  11 n GLU . 75  K 75  
K 76  11 n ILE . 76  K 76  
K 77  11 n ASP . 77  K 77  
K 78  11 n LYS . 78  K 78  
K 79  11 n GLU . 79  K 79  
K 80  11 n GLY . 80  K 80  
K 81  11 n THR . 81  K 81  
K 82  11 n GLY . 82  K 82  
K 83  11 n LYS . 83  K 83  
K 84  11 n MET . 84  K 84  
K 85  11 n ASN . 85  K 85  
K 86  11 n PHE . 86  K 86  
K 87  11 n GLY . 87  K 87  
K 88  11 n ASP . 88  K 88  
K 89  11 n PHE . 89  K 89  
K 90  11 n LEU . 90  K 90  
K 91  11 n THR . 91  K 91  
K 92  11 n VAL . 92  K 92  
K 93  11 n MET . 93  K 93  
K 94  11 n THR . 94  K 94  
K 95  11 n GLN . 95  K 95  
K 96  11 n LYS . 96  K 96  
K 97  11 n MET . 97  K 97  
K 98  11 n SER . 98  K 98  
K 99  11 n GLU . 99  K 99  
K 100 11 n LYS . 100 K 100 
K 101 11 n ASP . 101 K 101 
K 102 11 n THR . 102 K 102 
K 103 11 n LYS . 103 K 103 
K 104 11 n GLU . 104 K 104 
K 105 11 n GLU . 105 K 105 
K 106 11 n ILE . 106 K 106 
K 107 11 n LEU . 107 K 107 
K 108 11 n LYS . 108 K 108 
K 109 11 n ALA . 109 K 109 
K 110 11 n PHE . 110 K 110 
K 111 11 n LYS . 111 K 111 
K 112 11 n LEU . 112 K 112 
K 113 11 n PHE . 113 K 113 
K 114 11 n ASP . 114 K 114 
K 115 11 n ASP . 115 K 115 
K 116 11 n ASP . 116 K 116 
K 117 11 n GLU . 117 K 117 
K 118 11 n THR . 118 K 118 
K 119 11 n GLY . 119 K 119 
K 120 11 n LYS . 120 K 120 
K 121 11 n ILE . 121 K 121 
K 122 11 n SER . 122 K 122 
K 123 11 n PHE . 123 K 123 
K 124 11 n LYS . 124 K 124 
K 125 11 n ASN . 125 K 125 
K 126 11 n LEU . 126 K 126 
K 127 11 n LYS . 127 K 127 
K 128 11 n ARG . 128 K 128 
K 129 11 n VAL . 129 K 129 
K 130 11 n ALA . 130 K 130 
K 131 11 n LYS . 131 K 131 
K 132 11 n GLU . 132 K 132 
K 133 11 n LEU . 133 K 133 
K 134 11 n GLY . 134 K 134 
K 135 11 n GLU . 135 K 135 
K 136 11 n ASN . 136 K 136 
K 137 11 n LEU . 137 K 137 
K 138 11 n THR . 138 K 138 
K 139 11 n ASP . 139 K 139 
K 140 11 n GLU . 140 K 140 
K 141 11 n GLU . 141 K 141 
K 142 11 n LEU . 142 K 142 
K 143 11 n GLN . 143 K 143 
K 144 11 n GLU . 144 K 144 
K 145 11 n MET . 145 K 145 
K 146 11 n ILE . 146 K 146 
K 147 11 n ASP . 147 K 147 
K 148 11 n GLU . 148 K 148 
K 149 11 n ALA . 149 K 149 
K 150 11 n ASP . 150 K 150 
K 151 11 n ARG . 151 K 151 
K 152 11 n ASP . 152 K 152 
K 153 11 n GLY . 153 K 153 
K 154 11 n ASP . 154 K 154 
K 155 11 n GLY . 155 K 155 
K 156 11 n GLU . 156 K 156 
K 157 11 n VAL . 157 K 157 
K 158 11 n SER . 158 K 158 
K 159 11 n GLU . 159 K 159 
K 160 11 n GLN . 160 K 160 
K 161 11 n GLU . 161 K 161 
K 162 11 n PHE . 162 K 162 
K 163 11 n LEU . 163 K 163 
K 164 11 n ARG . 164 K 164 
K 165 11 n ILE . 165 K 165 
K 166 11 n MET . 166 K 166 
K 167 11 n LYS . 167 K 167 
K 168 11 n LYS . 168 K 168 
K 169 11 n THR . 169 K 169 
K 170 11 n SER . 170 K 170 
K 171 11 n LEU . 171 K 171 
K 172 11 n TYR . 172 K 172 
L 1   12 n DC  . 1   L 1   
L 2   12 n DC  . 2   L 2   
L 3   12 n DC  . 3   L 3   
L 4   12 n DA  . 4   L 4   
L 5   12 n DT  . 5   L 5   
L 6   12 n DT  . 6   L 6   
L 7   12 n DC  . 7   L 7   
L 8   12 n DC  . 8   L 8   
L 9   12 n DA  . 9   L 9   
L 10  12 n DA  . 10  L 10  
L 11  12 n DC  . 11  L 11  
L 12  12 n DC  . 12  L 12  
L 13  12 n DA  . 13  L 13  
L 14  12 n DT  . 14  L 14  
L 15  12 n DC  . 15  L 15  
L 16  12 n DC  . 16  L 16  
L 17  12 n DC  . 17  L 17  
L 18  12 n DA  . 18  L 18  
L 19  12 n DC  . 19  L 19  
L 20  12 n DT  . 20  L 20  
L 21  12 n DA  . 21  L 21  
L 22  12 n DC  . 22  L 22  
L 23  12 n DC  . 23  L 23  
L 24  12 n DT  . 24  L 24  
L 25  12 n DG  . 25  L 25  
L 26  12 n DT  . 26  L 26  
L 27  12 n DC  . 27  L 27  
L 28  12 n DC  . 28  L 28  
L 29  12 n DA  . 29  L 29  
L 30  12 n DT  . 30  L 30  
L 31  12 n DC  . 31  L 31  
L 32  12 n DT  . 32  L 32  
L 33  12 n DT  . 33  L 33  
L 34  12 n DC  . 34  L 34  
L 35  12 n DA  . 35  L 35  
L 36  12 n DC  . 36  L 36  
L 37  12 n DT  . 37  L 37  
L 38  12 n DC  . 38  L 38  
L 39  12 n DA  . 39  L 39  
L 40  12 n DA  . 40  L 40  
L 41  12 n DC  . 41  L 41  
L 42  12 n DT  . 42  L 42  
L 43  12 n DA  . 43  L 43  
L 44  12 n DT  . 44  L 44  
L 45  12 n DC  . 45  L 45  
L 46  12 n DA  . 46  L 46  
L 47  12 n DC  . 47  L 47  
L 48  12 n DC  . 48  L 48  
L 49  12 n DC  . 49  L 49  
L 50  12 n DT  . 50  L 50  
L 51  12 n DT  . 51  L 51  
L 52  12 n DC  . 52  L 52  
L 53  12 n DC  . 53  L 53  
L 54  12 n DT  . 54  L 54  
L 55  12 n DT  . 55  L 55  
L 56  12 n DG  . 56  L 56  
L 57  12 n DC  . 57  L 57  
L 58  12 n DC  . 58  L 58  
L 59  12 n DT  . 59  L 59  
L 60  12 n DC  . 60  L 60  
L 61  12 n DT  . 61  L 61  
L 62  12 n DC  . 62  L 62  
L 63  12 n DC  . 63  L 63  
L 64  12 n DT  . 64  L 64  
L 65  12 n DT  . 65  L 65  
L 66  12 n DC  . 66  L 66  
L 67  12 n DT  . 67  L 67  
L 68  12 n DC  . 68  L 68  
L 69  12 n DT  . 69  L 69  
M 1   13 n DA  . 1   M 1   
M 2   13 n DG  . 2   M 2   
M 3   13 n DA  . 3   M 3   
M 4   13 n DG  . 4   M 4   
M 5   13 n DA  . 5   M 5   
M 6   13 n DA  . 6   M 6   
M 7   13 n DG  . 7   M 7   
M 8   13 n DG  . 8   M 8   
M 9   13 n DA  . 9   M 9   
M 10  13 n DG  . 10  M 10  
M 11  13 n DA  . 11  M 11  
M 12  13 n DG  . 12  M 12  
M 13  13 n DG  . 13  M 13  
M 14  13 n DC  . 14  M 14  
M 15  13 n DA  . 15  M 15  
M 16  13 n DA  . 16  M 16  
M 17  13 n DG  . 17  M 17  
M 18  13 n DG  . 18  M 18  
M 19  13 n DA  . 19  M 19  
M 20  13 n DA  . 20  M 20  
M 21  13 n DG  . 21  M 21  
M 22  13 n DG  . 22  M 22  
M 23  13 n DG  . 23  M 23  
M 24  13 n DT  . 24  M 24  
M 25  13 n DG  . 25  M 25  
M 26  13 n DA  . 26  M 26  
M 27  13 n DT  . 27  M 27  
M 28  13 n DA  . 28  M 28  
M 29  13 n DG  . 29  M 29  
M 30  13 n DT  . 30  M 30  
M 31  13 n DT  . 31  M 31  
M 32  13 n DG  . 32  M 32  
M 33  13 n DA  . 33  M 33  
M 34  13 n DG  . 34  M 34  
M 35  13 n DT  . 35  M 35  
M 36  13 n DG  . 36  M 36  
M 37  13 n DA  . 37  M 37  
M 38  13 n DA  . 38  M 38  
M 39  13 n DG  . 39  M 39  
M 40  13 n DA  . 40  M 40  
M 41  13 n DT  . 41  M 41  
M 42  13 n DG  . 42  M 42  
M 43  13 n DG  . 43  M 43  
M 44  13 n DA  . 44  M 44  
M 45  13 n DC  . 45  M 45  
M 46  13 n DA  . 46  M 46  
M 47  13 n DG  . 47  M 47  
M 48  13 n DG  . 48  M 48  
M 49  13 n DT  . 49  M 49  
M 50  13 n DA  . 50  M 50  
M 51  13 n DG  . 51  M 51  
M 52  13 n DT  . 52  M 52  
M 53  13 n DG  . 53  M 53  
M 54  13 n DG  . 54  M 54  
M 55  13 n DG  . 55  M 55  
M 56  13 n DA  . 56  M 56  
M 57  13 n DT  . 57  M 57  
M 58  13 n DG  . 58  M 58  
M 59  13 n DG  . 59  M 59  
M 60  13 n DT  . 60  M 60  
M 61  13 n DT  . 61  M 61  
M 62  13 n DG  . 62  M 62  
M 63  13 n DG  . 63  M 63  
M 64  13 n DA  . 64  M 64  
M 65  13 n DA  . 65  M 65  
M 66  13 n DT  . 66  M 66  
M 67  13 n DG  . 67  M 67  
M 68  13 n DG  . 68  M 68  
M 69  13 n DG  . 69  M 69  
#
_software.classification other
_software.date           ?
_software.description    "Structure prediction"
_software.name           AlphaFold
_software.pdbx_ordinal   1
_software.type           package
_software.version        "AlphaFold-beta-20231127 (52ceabbc-a146-4d20-8f14-848cbf63912f @ 2025-11-27 08:11:41)"
#
loop_
_struct_asym.entity_id
_struct_asym.id
1  A 
2  B 
3  C 
4  D 
5  E 
6  F 
7  G 
8  H 
9  I 
10 J 
11 K 
12 L 
13 M 
#
loop_
_atom_site.group_PDB
_atom_site.id
_atom_site.type_symbol
_atom_site.label_atom_id
_atom_site.label_alt_id
_atom_site.label_comp_id
_atom_site.label_asym_id
_atom_site.label_entity_id
_atom_site.label_seq_id
_atom_site.pdbx_PDB_ins_code
_atom_site.Cartn_x
_atom_site.Cartn_y
_atom_site.Cartn_z
_atom_site.occupancy
_atom_site.B_iso_or_equiv
_atom_site.auth_seq_id
_atom_site.auth_asym_id
_atom_site.pdbx_PDB_model_num
ATOM 1     N N     . MET A 1  1   ? 71.472  -21.761 -11.727 1.00 19.25 1   A 1 
ATOM 2     C CA    . MET A 1  1   ? 70.506  -20.760 -11.251 1.00 20.68 1   A 1 
ATOM 3     C C     . MET A 1  1   ? 69.110  -21.349 -11.100 1.00 21.72 1   A 1 
ATOM 4     O O     . MET A 1  1   ? 68.720  -21.619 -9.979  1.00 20.42 1   A 1 
ATOM 5     C CB    . MET A 1  1   ? 70.526  -19.483 -12.096 1.00 19.98 1   A 1 
ATOM 6     C CG    . MET A 1  1   ? 71.687  -18.587 -11.662 1.00 18.30 1   A 1 
ATOM 7     S SD    . MET A 1  1   ? 71.912  -17.141 -12.707 1.00 17.53 1   A 1 
ATOM 8     C CE    . MET A 1  1   ? 72.930  -16.122 -11.640 1.00 17.06 1   A 1 
ATOM 9     N N     . GLY A 1  2   ? 68.385  -21.656 -12.172 1.00 25.79 2   A 1 
ATOM 10    C CA    . GLY A 1  2   ? 66.983  -22.093 -12.102 1.00 25.47 2   A 1 
ATOM 11    C C     . GLY A 1  2   ? 66.661  -23.315 -11.227 1.00 26.28 2   A 1 
ATOM 12    O O     . GLY A 1  2   ? 65.563  -23.399 -10.693 1.00 23.84 2   A 1 
ATOM 13    N N     . LYS A 1  3   ? 67.598  -24.246 -11.038 1.00 26.57 3   A 1 
ATOM 14    C CA    . LYS A 1  3   ? 67.370  -25.371 -10.113 1.00 26.91 3   A 1 
ATOM 15    C C     . LYS A 1  3   ? 67.320  -24.930 -8.649  1.00 26.50 3   A 1 
ATOM 16    O O     . LYS A 1  3   ? 66.482  -25.426 -7.907  1.00 24.51 3   A 1 
ATOM 17    C CB    . LYS A 1  3   ? 68.425  -26.473 -10.286 1.00 25.20 3   A 1 
ATOM 18    C CG    . LYS A 1  3   ? 68.074  -27.477 -11.387 1.00 24.14 3   A 1 
ATOM 19    C CD    . LYS A 1  3   ? 69.041  -28.674 -11.353 1.00 22.83 3   A 1 
ATOM 20    C CE    . LYS A 1  3   ? 68.656  -29.751 -12.367 1.00 20.15 3   A 1 
ATOM 21    N NZ    . LYS A 1  3   ? 69.508  -30.965 -12.262 1.00 19.56 3   A 1 
ATOM 22    N N     . ARG A 1  4   ? 68.190  -24.002 -8.228  1.00 29.89 4   A 1 
ATOM 23    C CA    . ARG A 1  4   ? 68.183  -23.465 -6.867  1.00 31.37 4   A 1 
ATOM 24    C C     . ARG A 1  4   ? 66.937  -22.636 -6.608  1.00 29.95 4   A 1 
ATOM 25    O O     . ARG A 1  4   ? 66.318  -22.833 -5.578  1.00 28.37 4   A 1 
ATOM 26    C CB    . ARG A 1  4   ? 69.450  -22.658 -6.561  1.00 30.00 4   A 1 
ATOM 27    C CG    . ARG A 1  4   ? 70.516  -23.535 -5.904  1.00 28.34 4   A 1 
ATOM 28    C CD    . ARG A 1  4   ? 71.726  -22.695 -5.488  1.00 27.25 4   A 1 
ATOM 29    N NE    . ARG A 1  4   ? 72.702  -23.499 -4.735  1.00 25.50 4   A 1 
ATOM 30    C CZ    . ARG A 1  4   ? 73.904  -23.106 -4.335  1.00 24.94 4   A 1 
ATOM 31    N NH1   . ARG A 1  4   ? 74.351  -21.919 -4.612  1.00 23.42 4   A 1 
ATOM 32    N NH2   . ARG A 1  4   ? 74.669  -23.903 -3.645  1.00 22.07 4   A 1 
ATOM 33    N N     . ASP A 1  5   ? 66.478  -21.843 -7.551  1.00 32.24 5   A 1 
ATOM 34    C CA    . ASP A 1  5   ? 65.261  -21.041 -7.381  1.00 33.75 5   A 1 
ATOM 35    C C     . ASP A 1  5   ? 64.017  -21.911 -7.174  1.00 33.24 5   A 1 
ATOM 36    O O     . ASP A 1  5   ? 63.115  -21.534 -6.431  1.00 31.28 5   A 1 
ATOM 37    C CB    . ASP A 1  5   ? 65.037  -20.134 -8.598  1.00 31.34 5   A 1 
ATOM 38    C CG    . ASP A 1  5   ? 66.076  -19.024 -8.760  1.00 28.01 5   A 1 
ATOM 39    O OD1   . ASP A 1  5   ? 66.741  -18.674 -7.767  1.00 27.27 5   A 1 
ATOM 40    O OD2   . ASP A 1  5   ? 66.227  -18.568 -9.916  1.00 27.95 5   A 1 
ATOM 41    N N     . ARG A 1  6   ? 63.961  -23.094 -7.800  1.00 32.58 6   A 1 
ATOM 42    C CA    . ARG A 1  6   ? 62.862  -24.036 -7.557  1.00 33.51 6   A 1 
ATOM 43    C C     . ARG A 1  6   ? 62.981  -24.687 -6.186  1.00 31.94 6   A 1 
ATOM 44    O O     . ARG A 1  6   ? 61.993  -24.741 -5.466  1.00 30.42 6   A 1 
ATOM 45    C CB    . ARG A 1  6   ? 62.767  -25.074 -8.681  1.00 32.39 6   A 1 
ATOM 46    C CG    . ARG A 1  6   ? 61.363  -25.103 -9.281  1.00 31.41 6   A 1 
ATOM 47    C CD    . ARG A 1  6   ? 61.265  -26.159 -10.378 1.00 30.40 6   A 1 
ATOM 48    N NE    . ARG A 1  6   ? 59.976  -26.089 -11.092 1.00 28.97 6   A 1 
ATOM 49    C CZ    . ARG A 1  6   ? 59.568  -26.893 -12.062 1.00 27.91 6   A 1 
ATOM 50    N NH1   . ARG A 1  6   ? 60.297  -27.886 -12.482 1.00 25.81 6   A 1 
ATOM 51    N NH2   . ARG A 1  6   ? 58.410  -26.701 -12.632 1.00 24.98 6   A 1 
ATOM 52    N N     . ALA A 1  7   ? 64.169  -25.108 -5.812  1.00 36.88 7   A 1 
ATOM 53    C CA    . ALA A 1  7   ? 64.421  -25.662 -4.488  1.00 36.92 7   A 1 
ATOM 54    C C     . ALA A 1  7   ? 64.206  -24.609 -3.395  1.00 37.25 7   A 1 
ATOM 55    O O     . ALA A 1  7   ? 63.619  -24.920 -2.366  1.00 34.69 7   A 1 
ATOM 56    C CB    . ALA A 1  7   ? 65.837  -26.236 -4.446  1.00 34.00 7   A 1 
ATOM 57    N N     . ASP A 1  8   ? 64.590  -23.359 -3.620  1.00 37.79 8   A 1 
ATOM 58    C CA    . ASP A 1  8   ? 64.345  -22.267 -2.687  1.00 38.23 8   A 1 
ATOM 59    C C     . ASP A 1  8   ? 62.872  -21.871 -2.646  1.00 37.42 8   A 1 
ATOM 60    O O     . ASP A 1  8   ? 62.373  -21.544 -1.574  1.00 35.61 8   A 1 
ATOM 61    C CB    . ASP A 1  8   ? 65.228  -21.053 -3.007  1.00 35.96 8   A 1 
ATOM 62    C CG    . ASP A 1  8   ? 66.686  -21.209 -2.561  1.00 32.65 8   A 1 
ATOM 63    O OD1   . ASP A 1  8   ? 66.961  -22.024 -1.652  1.00 32.33 8   A 1 
ATOM 64    O OD2   . ASP A 1  8   ? 67.539  -20.492 -3.132  1.00 33.46 8   A 1 
ATOM 65    N N     . ARG A 1  9   ? 62.122  -21.960 -3.745  1.00 35.21 9   A 1 
ATOM 66    C CA    . ARG A 1  9   ? 60.661  -21.805 -3.703  1.00 36.09 9   A 1 
ATOM 67    C C     . ARG A 1  9   ? 60.004  -22.941 -2.933  1.00 34.30 9   A 1 
ATOM 68    O O     . ARG A 1  9   ? 59.141  -22.665 -2.105  1.00 32.60 9   A 1 
ATOM 69    C CB    . ARG A 1  9   ? 60.051  -21.700 -5.104  1.00 34.78 9   A 1 
ATOM 70    C CG    . ARG A 1  9   ? 60.032  -20.258 -5.616  1.00 33.52 9   A 1 
ATOM 71    C CD    . ARG A 1  9   ? 59.345  -20.201 -6.979  1.00 32.91 9   A 1 
ATOM 72    N NE    . ARG A 1  9   ? 59.271  -18.821 -7.504  1.00 31.61 9   A 1 
ATOM 73    C CZ    . ARG A 1  9   ? 58.609  -18.426 -8.584  1.00 30.37 9   A 1 
ATOM 74    N NH1   . ARG A 1  9   ? 57.950  -19.261 -9.333  1.00 28.53 9   A 1 
ATOM 75    N NH2   . ARG A 1  9   ? 58.591  -17.171 -8.925  1.00 27.26 9   A 1 
ATOM 76    N N     . ASP A 1  10  ? 60.408  -24.166 -3.146  1.00 37.09 10  A 1 
ATOM 77    C CA    . ASP A 1  10  ? 59.865  -25.295 -2.397  1.00 37.10 10  A 1 
ATOM 78    C C     . ASP A 1  10  ? 60.338  -25.269 -0.938  1.00 35.80 10  A 1 
ATOM 79    O O     . ASP A 1  10  ? 59.548  -25.540 -0.032  1.00 33.56 10  A 1 
ATOM 80    C CB    . ASP A 1  10  ? 60.203  -26.620 -3.095  1.00 34.90 10  A 1 
ATOM 81    C CG    . ASP A 1  10  ? 59.376  -26.887 -4.366  1.00 31.22 10  A 1 
ATOM 82    O OD1   . ASP A 1  10  ? 58.301  -26.271 -4.530  1.00 30.95 10  A 1 
ATOM 83    O OD2   . ASP A 1  10  ? 59.819  -27.738 -5.169  1.00 31.48 10  A 1 
ATOM 84    N N     . LYS A 1  11  ? 61.567  -24.829 -0.660  1.00 38.77 11  A 1 
ATOM 85    C CA    . LYS A 1  11  ? 62.029  -24.565 0.705   1.00 39.47 11  A 1 
ATOM 86    C C     . LYS A 1  11  ? 61.290  -23.399 1.337   1.00 38.66 11  A 1 
ATOM 87    O O     . LYS A 1  11  ? 60.911  -23.524 2.491   1.00 36.57 11  A 1 
ATOM 88    C CB    . LYS A 1  11  ? 63.544  -24.346 0.776   1.00 37.24 11  A 1 
ATOM 89    C CG    . LYS A 1  11  ? 64.275  -25.671 1.003   1.00 35.15 11  A 1 
ATOM 90    C CD    . LYS A 1  11  ? 65.792  -25.489 1.133   1.00 33.99 11  A 1 
ATOM 91    C CE    . LYS A 1  11  ? 66.403  -26.859 1.440   1.00 30.65 11  A 1 
ATOM 92    N NZ    . LYS A 1  11  ? 67.881  -26.881 1.462   1.00 28.37 11  A 1 
ATOM 93    N N     . LYS A 1  12  ? 61.036  -22.315 0.637   1.00 37.30 12  A 1 
ATOM 94    C CA    . LYS A 1  12  ? 60.213  -21.224 1.165   1.00 37.46 12  A 1 
ATOM 95    C C     . LYS A 1  12  ? 58.786  -21.684 1.437   1.00 36.88 12  A 1 
ATOM 96    O O     . LYS A 1  12  ? 58.226  -21.328 2.465   1.00 34.70 12  A 1 
ATOM 97    C CB    . LYS A 1  12  ? 60.221  -19.999 0.253   1.00 35.29 12  A 1 
ATOM 98    C CG    . LYS A 1  12  ? 61.426  -19.093 0.528   1.00 33.62 12  A 1 
ATOM 99    C CD    . LYS A 1  12  ? 61.294  -17.771 -0.230  1.00 32.63 12  A 1 
ATOM 100   C CE    . LYS A 1  12  ? 62.419  -16.820 0.186   1.00 29.05 12  A 1 
ATOM 101   N NZ    . LYS A 1  12  ? 62.128  -15.412 -0.156  1.00 27.94 12  A 1 
ATOM 102   N N     . LYS A 1  13  ? 58.221  -22.540 0.595   1.00 38.53 13  A 1 
ATOM 103   C CA    . LYS A 1  13  ? 56.928  -23.178 0.867   1.00 38.41 13  A 1 
ATOM 104   C C     . LYS A 1  13  ? 56.967  -24.068 2.111   1.00 37.68 13  A 1 
ATOM 105   O O     . LYS A 1  13  ? 56.007  -24.078 2.871   1.00 35.27 13  A 1 
ATOM 106   C CB    . LYS A 1  13  ? 56.437  -23.966 -0.351  1.00 36.05 13  A 1 
ATOM 107   C CG    . LYS A 1  13  ? 55.748  -23.054 -1.372  1.00 33.93 13  A 1 
ATOM 108   C CD    . LYS A 1  13  ? 55.103  -23.859 -2.502  1.00 32.67 13  A 1 
ATOM 109   C CE    . LYS A 1  13  ? 54.348  -22.907 -3.430  1.00 29.53 13  A 1 
ATOM 110   N NZ    . LYS A 1  13  ? 53.504  -23.615 -4.423  1.00 27.74 13  A 1 
ATOM 111   N N     . SER A 1  14  ? 58.043  -24.773 2.352   1.00 37.94 14  A 1 
ATOM 112   C CA    . SER A 1  14  ? 58.208  -25.554 3.584   1.00 37.39 14  A 1 
ATOM 113   C C     . SER A 1  14  ? 58.526  -24.673 4.793   1.00 37.19 14  A 1 
ATOM 114   O O     . SER A 1  14  ? 58.096  -24.974 5.903   1.00 35.75 14  A 1 
ATOM 115   C CB    . SER A 1  14  ? 59.254  -26.658 3.400   1.00 35.39 14  A 1 
ATOM 116   O OG    . SER A 1  14  ? 60.580  -26.212 3.593   1.00 32.87 14  A 1 
ATOM 117   N N     . ARG A 1  15  ? 59.205  -23.568 4.590   1.00 33.73 15  A 1 
ATOM 118   C CA    . ARG A 1  15  ? 59.587  -22.574 5.599   1.00 35.29 15  A 1 
ATOM 119   C C     . ARG A 1  15  ? 58.447  -21.656 6.042   1.00 34.18 15  A 1 
ATOM 120   O O     . ARG A 1  15  ? 58.728  -20.646 6.673   1.00 32.04 15  A 1 
ATOM 121   C CB    . ARG A 1  15  ? 60.768  -21.727 5.114   1.00 33.35 15  A 1 
ATOM 122   C CG    . ARG A 1  15  ? 62.133  -22.364 5.324   1.00 31.20 15  A 1 
ATOM 123   C CD    . ARG A 1  15  ? 63.183  -21.350 4.863   1.00 30.04 15  A 1 
ATOM 124   N NE    . ARG A 1  15  ? 64.555  -21.823 5.109   1.00 27.43 15  A 1 
ATOM 125   C CZ    . ARG A 1  15  ? 65.645  -21.075 5.027   1.00 26.16 15  A 1 
ATOM 126   N NH1   . ARG A 1  15  ? 65.596  -19.824 4.660   1.00 24.19 15  A 1 
ATOM 127   N NH2   . ARG A 1  15  ? 66.807  -21.578 5.324   1.00 23.40 15  A 1 
ATOM 128   N N     . LYS A 1  16  ? 57.187  -22.001 5.809   1.00 35.51 16  A 1 
ATOM 129   C CA    . LYS A 1  16  ? 56.089  -21.310 6.501   1.00 35.61 16  A 1 
ATOM 130   C C     . LYS A 1  16  ? 56.218  -21.384 8.028   1.00 34.75 16  A 1 
ATOM 131   O O     . LYS A 1  16  ? 55.656  -20.548 8.713   1.00 33.45 16  A 1 
ATOM 132   C CB    . LYS A 1  16  ? 54.742  -21.871 6.063   1.00 33.93 16  A 1 
ATOM 133   C CG    . LYS A 1  16  ? 54.067  -21.024 4.974   1.00 32.09 16  A 1 
ATOM 134   C CD    . LYS A 1  16  ? 52.655  -21.552 4.728   1.00 31.35 16  A 1 
ATOM 135   C CE    . LYS A 1  16  ? 51.888  -20.717 3.714   1.00 28.49 16  A 1 
ATOM 136   N NZ    . LYS A 1  16  ? 50.495  -21.175 3.584   1.00 26.75 16  A 1 
ATOM 137   N N     . ARG A 1  17  ? 56.960  -22.334 8.563   1.00 34.22 17  A 1 
ATOM 138   C CA    . ARG A 1  17  ? 57.351  -22.382 9.979   1.00 35.03 17  A 1 
ATOM 139   C C     . ARG A 1  17  ? 58.460  -21.402 10.351  1.00 33.83 17  A 1 
ATOM 140   O O     . ARG A 1  17  ? 58.759  -21.280 11.534  1.00 32.10 17  A 1 
ATOM 141   C CB    . ARG A 1  17  ? 57.786  -23.797 10.358  1.00 33.19 17  A 1 
ATOM 142   C CG    . ARG A 1  17  ? 56.621  -24.700 10.752  1.00 31.38 17  A 1 
ATOM 143   C CD    . ARG A 1  17  ? 57.197  -26.018 11.262  1.00 30.62 17  A 1 
ATOM 144   N NE    . ARG A 1  17  ? 56.163  -26.924 11.775  1.00 28.73 17  A 1 
ATOM 145   C CZ    . ARG A 1  17  ? 56.378  -28.145 12.228  1.00 27.21 17  A 1 
ATOM 146   N NH1   . ARG A 1  17  ? 57.564  -28.664 12.254  1.00 25.59 17  A 1 
ATOM 147   N NH2   . ARG A 1  17  ? 55.402  -28.861 12.669  1.00 23.66 17  A 1 
ATOM 148   N N     . HIS A 1  18  ? 59.126  -20.784 9.391   1.00 33.74 18  A 1 
ATOM 149   C CA    . HIS A 1  18  ? 60.155  -19.826 9.738   1.00 34.73 18  A 1 
ATOM 150   C C     . HIS A 1  18  ? 59.495  -18.547 10.236  1.00 33.85 18  A 1 
ATOM 151   O O     . HIS A 1  18  ? 58.762  -17.897 9.503   1.00 31.79 18  A 1 
ATOM 152   C CB    . HIS A 1  18  ? 61.132  -19.588 8.586   1.00 32.75 18  A 1 
ATOM 153   C CG    . HIS A 1  18  ? 62.346  -20.457 8.703   1.00 31.18 18  A 1 
ATOM 154   N ND1   . HIS A 1  18  ? 63.322  -20.345 9.661   1.00 30.69 18  A 1 
ATOM 155   C CD2   . HIS A 1  18  ? 62.708  -21.515 7.913   1.00 30.35 18  A 1 
ATOM 156   C CE1   . HIS A 1  18  ? 64.242  -21.302 9.448   1.00 28.58 18  A 1 
ATOM 157   N NE2   . HIS A 1  18  ? 63.903  -22.043 8.389   1.00 27.97 18  A 1 
ATOM 158   N N     . TYR A 1  19  ? 59.821  -18.210 11.471  1.00 34.07 19  A 1 
ATOM 159   C CA    . TYR A 1  19  ? 59.402  -16.998 12.172  1.00 35.29 19  A 1 
ATOM 160   C C     . TYR A 1  19  ? 59.599  -15.711 11.352  1.00 33.97 19  A 1 
ATOM 161   O O     . TYR A 1  19  ? 58.794  -14.806 11.475  1.00 32.35 19  A 1 
ATOM 162   C CB    . TYR A 1  19  ? 60.198  -16.905 13.475  1.00 33.55 19  A 1 
ATOM 163   C CG    . TYR A 1  19  ? 59.631  -17.718 14.623  1.00 31.86 19  A 1 
ATOM 164   C CD1   . TYR A 1  19  ? 58.692  -17.119 15.481  1.00 30.38 19  A 1 
ATOM 165   C CD2   . TYR A 1  19  ? 60.031  -19.051 14.848  1.00 31.20 19  A 1 
ATOM 166   C CE1   . TYR A 1  19  ? 58.152  -17.843 16.560  1.00 28.38 19  A 1 
ATOM 167   C CE2   . TYR A 1  19  ? 59.492  -19.788 15.922  1.00 28.50 19  A 1 
ATOM 168   C CZ    . TYR A 1  19  ? 58.551  -19.175 16.782  1.00 27.76 19  A 1 
ATOM 169   O OH    . TYR A 1  19  ? 58.019  -19.885 17.833  1.00 26.90 19  A 1 
ATOM 170   N N     . GLU A 1  20  ? 60.598  -15.619 10.491  1.00 34.45 20  A 1 
ATOM 171   C CA    . GLU A 1  20  ? 60.874  -14.419 9.684   1.00 34.95 20  A 1 
ATOM 172   C C     . GLU A 1  20  ? 59.733  -14.071 8.717   1.00 33.88 20  A 1 
ATOM 173   O O     . GLU A 1  20  ? 59.328  -12.915 8.628   1.00 32.17 20  A 1 
ATOM 174   C CB    . GLU A 1  20  ? 62.177  -14.609 8.887   1.00 33.32 20  A 1 
ATOM 175   C CG    . GLU A 1  20  ? 63.438  -14.597 9.763   1.00 31.21 20  A 1 
ATOM 176   C CD    . GLU A 1  20  ? 64.741  -14.858 8.977   1.00 29.92 20  A 1 
ATOM 177   O OE1   . GLU A 1  20  ? 65.824  -14.519 9.508   1.00 28.14 20  A 1 
ATOM 178   O OE2   . GLU A 1  20  ? 64.686  -15.471 7.881   1.00 30.04 20  A 1 
ATOM 179   N N     . ASP A 1  21  ? 59.150  -15.048 8.032   1.00 33.65 21  A 1 
ATOM 180   C CA    . ASP A 1  21  ? 58.011  -14.802 7.136   1.00 34.59 21  A 1 
ATOM 181   C C     . ASP A 1  21  ? 56.702  -14.559 7.921   1.00 33.31 21  A 1 
ATOM 182   O O     . ASP A 1  21  ? 55.690  -14.181 7.329   1.00 31.47 21  A 1 
ATOM 183   C CB    . ASP A 1  21  ? 57.824  -15.981 6.158   1.00 32.64 21  A 1 
ATOM 184   C CG    . ASP A 1  21  ? 58.777  -16.080 4.948   1.00 29.56 21  A 1 
ATOM 185   O OD1   . ASP A 1  21  ? 59.467  -15.111 4.583   1.00 29.21 21  A 1 
ATOM 186   O OD2   . ASP A 1  21  ? 58.767  -17.170 4.311   1.00 29.79 21  A 1 
ATOM 187   N N     . GLU A 1  22  ? 56.687  -14.839 9.200   1.00 34.45 22  A 1 
ATOM 188   C CA    . GLU A 1  22  ? 55.572  -14.519 10.089  1.00 35.10 22  A 1 
ATOM 189   C C     . GLU A 1  22  ? 55.654  -13.074 10.587  1.00 34.18 22  A 1 
ATOM 190   O O     . GLU A 1  22  ? 54.614  -12.429 10.677  1.00 32.75 22  A 1 
ATOM 191   C CB    . GLU A 1  22  ? 55.479  -15.509 11.266  1.00 33.41 22  A 1 
ATOM 192   C CG    . GLU A 1  22  ? 54.959  -16.878 10.814  1.00 31.23 22  A 1 
ATOM 193   C CD    . GLU A 1  22  ? 54.820  -17.926 11.928  1.00 30.09 22  A 1 
ATOM 194   O OE1   . GLU A 1  22  ? 54.094  -18.922 11.676  1.00 27.98 22  A 1 
ATOM 195   O OE2   . GLU A 1  22  ? 55.453  -17.793 13.000  1.00 30.08 22  A 1 
ATOM 196   N N     . GLU A 1  23  ? 56.835  -12.548 10.822  1.00 34.54 23  A 1 
ATOM 197   C CA    . GLU A 1  23  ? 57.033  -11.146 11.206  1.00 35.17 23  A 1 
ATOM 198   C C     . GLU A 1  23  ? 56.574  -10.176 10.110  1.00 34.21 23  A 1 
ATOM 199   O O     . GLU A 1  23  ? 55.883  -9.207  10.415  1.00 32.84 23  A 1 
ATOM 200   C CB    . GLU A 1  23  ? 58.509  -10.886 11.565  1.00 33.58 23  A 1 
ATOM 201   C CG    . GLU A 1  23  ? 58.888  -11.415 12.957  1.00 31.29 23  A 1 
ATOM 202   C CD    . GLU A 1  23  ? 60.358  -11.151 13.357  1.00 29.99 23  A 1 
ATOM 203   O OE1   . GLU A 1  23  ? 60.669  -11.294 14.568  1.00 28.01 23  A 1 
ATOM 204   O OE2   . GLU A 1  23  ? 61.195  -10.831 12.479  1.00 30.28 23  A 1 
ATOM 205   N N     . ASP A 1  24  ? 56.855  -10.450 8.843   1.00 33.49 24  A 1 
ATOM 206   C CA    . ASP A 1  24  ? 56.413  -9.580  7.748   1.00 33.74 24  A 1 
ATOM 207   C C     . ASP A 1  24  ? 54.881  -9.544  7.599   1.00 32.55 24  A 1 
ATOM 208   O O     . ASP A 1  24  ? 54.297  -8.487  7.343   1.00 30.70 24  A 1 
ATOM 209   C CB    . ASP A 1  24  ? 57.052  -10.026 6.422   1.00 31.59 24  A 1 
ATOM 210   C CG    . ASP A 1  24  ? 58.496  -9.546  6.181   1.00 28.66 24  A 1 
ATOM 211   O OD1   . ASP A 1  24  ? 58.964  -8.606  6.857   1.00 28.69 24  A 1 
ATOM 212   O OD2   . ASP A 1  24  ? 59.116  -10.089 5.232   1.00 29.27 24  A 1 
ATOM 213   N N     . ASP A 1  25  ? 54.213  -10.673 7.773   1.00 34.41 25  A 1 
ATOM 214   C CA    . ASP A 1  25  ? 52.742  -10.693 7.761   1.00 35.26 25  A 1 
ATOM 215   C C     . ASP A 1  25  ? 52.147  -10.107 9.058   1.00 34.40 25  A 1 
ATOM 216   O O     . ASP A 1  25  ? 51.012  -9.624  9.041   1.00 32.28 25  A 1 
ATOM 217   C CB    . ASP A 1  25  ? 52.210  -12.114 7.522   1.00 32.65 25  A 1 
ATOM 218   C CG    . ASP A 1  25  ? 52.182  -12.617 6.065   1.00 29.46 25  A 1 
ATOM 219   O OD1   . ASP A 1  25  ? 52.154  -11.829 5.101   1.00 29.22 25  A 1 
ATOM 220   O OD2   . ASP A 1  25  ? 52.066  -13.862 5.900   1.00 29.49 25  A 1 
ATOM 221   N N     . GLU A 1  26  ? 52.875  -10.133 10.158  1.00 35.66 26  A 1 
ATOM 222   C CA    . GLU A 1  26  ? 52.484  -9.447  11.391  1.00 36.02 26  A 1 
ATOM 223   C C     . GLU A 1  26  ? 52.570  -7.924  11.253  1.00 35.37 26  A 1 
ATOM 224   O O     . GLU A 1  26  ? 51.784  -7.235  11.894  1.00 34.10 26  A 1 
ATOM 225   C CB    . GLU A 1  26  ? 53.326  -9.893  12.599  1.00 34.34 26  A 1 
ATOM 226   C CG    . GLU A 1  26  ? 52.808  -11.169 13.282  1.00 32.02 26  A 1 
ATOM 227   C CD    . GLU A 1  26  ? 53.557  -11.528 14.582  1.00 30.77 26  A 1 
ATOM 228   O OE1   . GLU A 1  26  ? 53.080  -12.458 15.286  1.00 28.63 26  A 1 
ATOM 229   O OE2   . GLU A 1  26  ? 54.577  -10.882 14.913  1.00 30.34 26  A 1 
ATOM 230   N N     . GLU A 1  27  ? 53.451  -7.373  10.436  1.00 34.94 27  A 1 
ATOM 231   C CA    . GLU A 1  27  ? 53.510  -5.922  10.232  1.00 35.15 27  A 1 
ATOM 232   C C     . GLU A 1  27  ? 52.346  -5.386  9.388   1.00 34.52 27  A 1 
ATOM 233   O O     . GLU A 1  27  ? 51.830  -4.304  9.678   1.00 32.93 27  A 1 
ATOM 234   C CB    . GLU A 1  27  ? 54.852  -5.485  9.621   1.00 32.90 27  A 1 
ATOM 235   C CG    . GLU A 1  27  ? 55.986  -5.399  10.653  1.00 30.65 27  A 1 
ATOM 236   C CD    . GLU A 1  27  ? 57.219  -4.617  10.150  1.00 29.31 27  A 1 
ATOM 237   O OE1   . GLU A 1  27  ? 58.019  -4.177  11.014  1.00 27.47 27  A 1 
ATOM 238   O OE2   . GLU A 1  27  ? 57.345  -4.381  8.928   1.00 29.48 27  A 1 
ATOM 239   N N     . ASP A 1  28  ? 51.906  -6.120  8.390   1.00 36.69 28  A 1 
ATOM 240   C CA    . ASP A 1  28  ? 50.819  -5.650  7.520   1.00 36.52 28  A 1 
ATOM 241   C C     . ASP A 1  28  ? 49.423  -5.816  8.150   1.00 35.77 28  A 1 
ATOM 242   O O     . ASP A 1  28  ? 48.508  -5.031  7.873   1.00 33.57 28  A 1 
ATOM 243   C CB    . ASP A 1  28  ? 50.895  -6.351  6.152   1.00 33.62 28  A 1 
ATOM 244   C CG    . ASP A 1  28  ? 51.789  -5.656  5.111   1.00 30.24 28  A 1 
ATOM 245   O OD1   . ASP A 1  28  ? 52.103  -4.454  5.272   1.00 29.91 28  A 1 
ATOM 246   O OD2   . ASP A 1  28  ? 52.057  -6.304  4.072   1.00 30.14 28  A 1 
ATOM 247   N N     . ALA A 1  29  ? 49.241  -6.801  9.014   1.00 37.45 29  A 1 
ATOM 248   C CA    . ALA A 1  29  ? 47.955  -7.050  9.671   1.00 37.78 29  A 1 
ATOM 249   C C     . ALA A 1  29  ? 47.515  -5.928  10.635  1.00 37.46 29  A 1 
ATOM 250   O O     . ALA A 1  29  ? 46.355  -5.511  10.565  1.00 35.51 29  A 1 
ATOM 251   C CB    . ALA A 1  29  ? 47.988  -8.424  10.343  1.00 35.07 29  A 1 
ATOM 252   N N     . PRO A 1  30  ? 48.379  -5.386  11.509  1.00 37.46 30  A 1 
ATOM 253   C CA    . PRO A 1  30  ? 47.968  -4.331  12.434  1.00 36.61 30  A 1 
ATOM 254   C C     . PRO A 1  30  ? 47.697  -3.007  11.721  1.00 36.99 30  A 1 
ATOM 255   O O     . PRO A 1  30  ? 47.028  -2.138  12.276  1.00 34.80 30  A 1 
ATOM 256   C CB    . PRO A 1  30  ? 49.101  -4.201  13.461  1.00 33.10 30  A 1 
ATOM 257   C CG    . PRO A 1  30  ? 50.333  -4.658  12.705  1.00 33.23 30  A 1 
ATOM 258   C CD    . PRO A 1  30  ? 49.764  -5.739  11.786  1.00 36.32 30  A 1 
ATOM 259   N N     . GLY A 1  31  ? 48.177  -2.834  10.517  1.00 37.20 31  A 1 
ATOM 260   C CA    . GLY A 1  31  ? 47.963  -1.622  9.741   1.00 36.39 31  A 1 
ATOM 261   C C     . GLY A 1  31  ? 46.520  -1.414  9.280   1.00 37.12 31  A 1 
ATOM 262   O O     . GLY A 1  31  ? 46.100  -0.265  9.116   1.00 35.33 31  A 1 
ATOM 263   N N     . ASN A 1  32  ? 45.772  -2.477  9.088   1.00 39.69 32  A 1 
ATOM 264   C CA    . ASN A 1  32  ? 44.392  -2.381  8.607   1.00 39.25 32  A 1 
ATOM 265   C C     . ASN A 1  32  ? 43.324  -2.411  9.714   1.00 39.40 32  A 1 
ATOM 266   O O     . ASN A 1  32  ? 42.219  -1.902  9.501   1.00 36.45 32  A 1 
ATOM 267   C CB    . ASN A 1  32  ? 44.148  -3.465  7.549   1.00 35.41 32  A 1 
ATOM 268   C CG    . ASN A 1  32  ? 44.562  -3.054  6.148   1.00 32.17 32  A 1 
ATOM 269   O OD1   . ASN A 1  32  ? 44.675  -1.895  5.790   1.00 31.07 32  A 1 
ATOM 270   N ND2   . ASN A 1  32  ? 44.743  -4.023  5.277   1.00 31.52 32  A 1 
ATOM 271   N N     . ASP A 1  33  ? 43.641  -2.939  10.876  1.00 40.90 33  A 1 
ATOM 272   C CA    . ASP A 1  33  ? 42.728  -2.936  12.028  1.00 41.17 33  A 1 
ATOM 273   C C     . ASP A 1  33  ? 42.625  -1.591  12.795  1.00 40.92 33  A 1 
ATOM 274   O O     . ASP A 1  33  ? 41.748  -1.481  13.654  1.00 38.10 33  A 1 
ATOM 275   C CB    . ASP A 1  33  ? 43.048  -4.118  12.964  1.00 37.97 33  A 1 
ATOM 276   C CG    . ASP A 1  33  ? 42.258  -5.410  12.690  1.00 34.17 33  A 1 
ATOM 277   O OD1   . ASP A 1  33  ? 41.258  -5.370  11.940  1.00 32.84 33  A 1 
ATOM 278   O OD2   . ASP A 1  33  ? 42.622  -6.449  13.288  1.00 32.35 33  A 1 
ATOM 279   N N     . PRO A 1  34  ? 43.427  -0.530  12.551  1.00 39.86 34  A 1 
ATOM 280   C CA    . PRO A 1  34  ? 43.359  0.672   13.383  1.00 39.25 34  A 1 
ATOM 281   C C     . PRO A 1  34  ? 42.093  1.494   13.136  1.00 40.00 34  A 1 
ATOM 282   O O     . PRO A 1  34  ? 41.862  2.493   13.820  1.00 38.12 34  A 1 
ATOM 283   C CB    . PRO A 1  34  ? 44.615  1.477   13.041  1.00 35.42 34  A 1 
ATOM 284   C CG    . PRO A 1  34  ? 44.804  1.185   11.569  1.00 35.12 34  A 1 
ATOM 285   C CD    . PRO A 1  34  ? 44.377  -0.289  11.493  1.00 37.97 34  A 1 
ATOM 286   N N     . GLN A 1  35  ? 41.311  1.139   12.141  1.00 43.31 35  A 1 
ATOM 287   C CA    . GLN A 1  35  ? 40.107  1.905   11.830  1.00 42.96 35  A 1 
ATOM 288   C C     . GLN A 1  35  ? 38.984  1.689   12.839  1.00 43.74 35  A 1 
ATOM 289   O O     . GLN A 1  35  ? 38.128  2.566   12.972  1.00 41.31 35  A 1 
ATOM 290   C CB    . GLN A 1  35  ? 39.608  1.619   10.415  1.00 39.48 35  A 1 
ATOM 291   C CG    . GLN A 1  35  ? 40.517  2.226   9.345   1.00 36.86 35  A 1 
ATOM 292   C CD    . GLN A 1  35  ? 39.838  2.352   7.980   1.00 34.21 35  A 1 
ATOM 293   O OE1   . GLN A 1  35  ? 38.651  2.169   7.806   1.00 32.91 35  A 1 
ATOM 294   N NE2   . GLN A 1  35  ? 40.568  2.727   6.957   1.00 31.53 35  A 1 
ATOM 295   N N     . GLU A 1  36  ? 38.986  0.593   13.549  1.00 45.44 36  A 1 
ATOM 296   C CA    . GLU A 1  36  ? 38.137  0.514   14.723  1.00 45.41 36  A 1 
ATOM 297   C C     . GLU A 1  36  ? 38.665  1.534   15.728  1.00 45.27 36  A 1 
ATOM 298   O O     . GLU A 1  36  ? 39.773  1.404   16.238  1.00 43.32 36  A 1 
ATOM 299   C CB    . GLU A 1  36  ? 38.061  -0.909  15.292  1.00 42.48 36  A 1 
ATOM 300   C CG    . GLU A 1  36  ? 37.183  -1.807  14.411  1.00 39.04 36  A 1 
ATOM 301   C CD    . GLU A 1  36  ? 36.975  -3.228  14.949  1.00 36.36 36  A 1 
ATOM 302   O OE1   . GLU A 1  36  ? 36.202  -4.001  14.341  1.00 33.72 36  A 1 
ATOM 303   O OE2   . GLU A 1  36  ? 37.594  -3.636  15.951  1.00 34.13 36  A 1 
ATOM 304   N N     . ALA A 1  37  ? 37.888  2.556   15.999  1.00 45.78 37  A 1 
ATOM 305   C CA    . ALA A 1  37  ? 38.202  3.559   17.010  1.00 45.34 37  A 1 
ATOM 306   C C     . ALA A 1  37  ? 38.063  2.956   18.422  1.00 46.14 37  A 1 
ATOM 307   O O     . ALA A 1  37  ? 37.342  3.460   19.278  1.00 44.01 37  A 1 
ATOM 308   C CB    . ALA A 1  37  ? 37.348  4.809   16.758  1.00 41.90 37  A 1 
ATOM 309   N N     . VAL A 1  38  ? 38.704  1.828   18.636  1.00 47.40 38  A 1 
ATOM 310   C CA    . VAL A 1  38  ? 38.914  1.241   19.949  1.00 47.22 38  A 1 
ATOM 311   C C     . VAL A 1  38  ? 39.850  2.189   20.687  1.00 47.12 38  A 1 
ATOM 312   O O     . VAL A 1  38  ? 40.816  2.665   20.083  1.00 45.29 38  A 1 
ATOM 313   C CB    . VAL A 1  38  ? 39.507  -0.174  19.849  1.00 44.79 38  A 1 
ATOM 314   C CG1   . VAL A 1  38  ? 39.554  -0.845  21.217  1.00 40.91 38  A 1 
ATOM 315   C CG2   . VAL A 1  38  ? 38.678  -1.078  18.935  1.00 41.51 38  A 1 
ATOM 316   N N     . PRO A 1  39  ? 39.593  2.492   21.955  1.00 46.86 39  A 1 
ATOM 317   C CA    . PRO A 1  39  ? 40.542  3.220   22.779  1.00 45.80 39  A 1 
ATOM 318   C C     . PRO A 1  39  ? 41.919  2.582   22.651  1.00 46.53 39  A 1 
ATOM 319   O O     . PRO A 1  39  ? 42.067  1.376   22.818  1.00 44.90 39  A 1 
ATOM 320   C CB    . PRO A 1  39  ? 39.995  3.123   24.197  1.00 43.41 39  A 1 
ATOM 321   C CG    . PRO A 1  39  ? 38.506  2.910   24.010  1.00 43.85 39  A 1 
ATOM 322   C CD    . PRO A 1  39  ? 38.429  2.121   22.708  1.00 47.39 39  A 1 
ATOM 323   N N     . SER A 1  40  ? 42.904  3.362   22.303  1.00 48.85 40  A 1 
ATOM 324   C CA    . SER A 1  40  ? 44.194  2.827   21.868  1.00 47.76 40  A 1 
ATOM 325   C C     . SER A 1  40  ? 44.863  1.944   22.916  1.00 46.83 40  A 1 
ATOM 326   O O     . SER A 1  40  ? 45.512  0.969   22.559  1.00 45.03 40  A 1 
ATOM 327   C CB    . SER A 1  40  ? 45.131  3.966   21.472  1.00 45.15 40  A 1 
ATOM 328   O OG    . SER A 1  40  ? 45.351  4.853   22.550  1.00 43.47 40  A 1 
ATOM 329   N N     . ALA A 1  41  ? 44.681  2.235   24.198  1.00 46.08 41  A 1 
ATOM 330   C CA    . ALA A 1  41  ? 45.225  1.392   25.255  1.00 45.04 41  A 1 
ATOM 331   C C     . ALA A 1  41  ? 44.426  0.095   25.411  1.00 45.58 41  A 1 
ATOM 332   O O     . ALA A 1  41  ? 45.023  -0.957  25.634  1.00 43.53 41  A 1 
ATOM 333   C CB    . ALA A 1  41  ? 45.308  2.184   26.561  1.00 41.94 41  A 1 
ATOM 334   N N     . ALA A 1  42  ? 43.122  0.116   25.233  1.00 48.13 42  A 1 
ATOM 335   C CA    . ALA A 1  42  ? 42.309  -1.088  25.251  1.00 47.03 42  A 1 
ATOM 336   C C     . ALA A 1  42  ? 42.614  -1.987  24.046  1.00 47.78 42  A 1 
ATOM 337   O O     . ALA A 1  42  ? 42.774  -3.191  24.202  1.00 45.74 42  A 1 
ATOM 338   C CB    . ALA A 1  42  ? 40.835  -0.685  25.305  1.00 44.50 42  A 1 
ATOM 339   N N     . GLY A 1  43  ? 42.780  -1.404  22.871  1.00 49.16 43  A 1 
ATOM 340   C CA    . GLY A 1  43  ? 43.233  -2.128  21.686  1.00 48.29 43  A 1 
ATOM 341   C C     . GLY A 1  43  ? 44.618  -2.730  21.890  1.00 48.60 43  A 1 
ATOM 342   O O     . GLY A 1  43  ? 44.808  -3.920  21.668  1.00 46.98 43  A 1 
ATOM 343   N N     . LYS A 1  44  ? 45.558  -1.955  22.420  1.00 46.07 44  A 1 
ATOM 344   C CA    . LYS A 1  44  ? 46.907  -2.435  22.724  1.00 45.52 44  A 1 
ATOM 345   C C     . LYS A 1  44  ? 46.923  -3.566  23.740  1.00 45.42 44  A 1 
ATOM 346   O O     . LYS A 1  44  ? 47.684  -4.494  23.560  1.00 42.74 44  A 1 
ATOM 347   C CB    . LYS A 1  44  ? 47.798  -1.305  23.234  1.00 42.25 44  A 1 
ATOM 348   C CG    . LYS A 1  44  ? 48.370  -0.481  22.084  1.00 39.09 44  A 1 
ATOM 349   C CD    . LYS A 1  44  ? 49.262  0.605   22.664  1.00 36.98 44  A 1 
ATOM 350   C CE    . LYS A 1  44  ? 49.883  1.412   21.531  1.00 32.89 44  A 1 
ATOM 351   N NZ    . LYS A 1  44  ? 50.835  2.402   22.060  1.00 30.11 44  A 1 
ATOM 352   N N     . GLN A 1  45  ? 46.116  -3.527  24.791  1.00 45.14 45  A 1 
ATOM 353   C CA    . GLN A 1  45  ? 46.102  -4.604  25.782  1.00 44.66 45  A 1 
ATOM 354   C C     . GLN A 1  45  ? 45.572  -5.918  25.212  1.00 44.44 45  A 1 
ATOM 355   O O     . GLN A 1  45  ? 46.034  -6.983  25.620  1.00 41.87 45  A 1 
ATOM 356   C CB    . GLN A 1  45  ? 45.280  -4.200  27.003  1.00 41.50 45  A 1 
ATOM 357   C CG    . GLN A 1  45  ? 46.097  -3.331  27.959  1.00 38.39 45  A 1 
ATOM 358   C CD    . GLN A 1  45  ? 45.345  -3.027  29.254  1.00 35.34 45  A 1 
ATOM 359   O OE1   . GLN A 1  45  ? 44.178  -3.312  29.426  1.00 33.42 45  A 1 
ATOM 360   N NE2   . GLN A 1  45  ? 46.009  -2.444  30.228  1.00 32.37 45  A 1 
ATOM 361   N N     . VAL A 1  46  ? 44.646  -5.854  24.285  1.00 52.78 46  A 1 
ATOM 362   C CA    . VAL A 1  46  ? 44.179  -7.055  23.586  1.00 51.92 46  A 1 
ATOM 363   C C     . VAL A 1  46  ? 45.268  -7.579  22.638  1.00 52.43 46  A 1 
ATOM 364   O O     . VAL A 1  46  ? 45.503  -8.782  22.604  1.00 49.13 46  A 1 
ATOM 365   C CB    . VAL A 1  46  ? 42.847  -6.796  22.858  1.00 47.95 46  A 1 
ATOM 366   C CG1   . VAL A 1  46  ? 42.356  -8.025  22.097  1.00 44.68 46  A 1 
ATOM 367   C CG2   . VAL A 1  46  ? 41.741  -6.438  23.861  1.00 44.93 46  A 1 
ATOM 368   N N     . ASP A 1  47  ? 45.983  -6.695  21.955  1.00 50.53 47  A 1 
ATOM 369   C CA    . ASP A 1  47  ? 47.085  -7.062  21.054  1.00 49.80 47  A 1 
ATOM 370   C C     . ASP A 1  47  ? 48.385  -7.427  21.791  1.00 50.19 47  A 1 
ATOM 371   O O     . ASP A 1  47  ? 49.145  -8.269  21.320  1.00 46.58 47  A 1 
ATOM 372   C CB    . ASP A 1  47  ? 47.369  -5.915  20.069  1.00 45.39 47  A 1 
ATOM 373   C CG    . ASP A 1  47  ? 46.373  -5.794  18.914  1.00 41.31 47  A 1 
ATOM 374   O OD1   . ASP A 1  47  ? 45.706  -6.800  18.589  1.00 38.40 47  A 1 
ATOM 375   O OD2   . ASP A 1  47  ? 46.323  -4.687  18.329  1.00 37.65 47  A 1 
ATOM 376   N N     . GLU A 1  48  ? 48.675  -6.830  22.944  1.00 50.03 48  A 1 
ATOM 377   C CA    . GLU A 1  48  ? 49.895  -7.090  23.728  1.00 49.19 48  A 1 
ATOM 378   C C     . GLU A 1  48  ? 49.992  -8.528  24.224  1.00 50.37 48  A 1 
ATOM 379   O O     . GLU A 1  48  ? 51.093  -9.007  24.515  1.00 46.00 48  A 1 
ATOM 380   C CB    . GLU A 1  48  ? 49.982  -6.154  24.947  1.00 43.47 48  A 1 
ATOM 381   C CG    . GLU A 1  48  ? 50.722  -4.844  24.666  1.00 39.14 48  A 1 
ATOM 382   C CD    . GLU A 1  48  ? 50.807  -3.906  25.877  1.00 35.86 48  A 1 
ATOM 383   O OE1   . GLU A 1  48  ? 51.332  -2.777  25.694  1.00 32.79 48  A 1 
ATOM 384   O OE2   . GLU A 1  48  ? 50.376  -4.290  26.982  1.00 32.95 48  A 1 
ATOM 385   N N     . SER A 1  49  ? 48.888  -9.242  24.321  1.00 52.89 49  A 1 
ATOM 386   C CA    . SER A 1  49  ? 48.939  -10.686 24.505  1.00 52.93 49  A 1 
ATOM 387   C C     . SER A 1  49  ? 49.467  -11.315 23.215  1.00 55.15 49  A 1 
ATOM 388   O O     . SER A 1  49  ? 48.698  -11.762 22.375  1.00 50.79 49  A 1 
ATOM 389   C CB    . SER A 1  49  ? 47.591  -11.239 24.972  1.00 47.55 49  A 1 
ATOM 390   O OG    . SER A 1  49  ? 46.544  -11.095 24.048  1.00 43.50 49  A 1 
ATOM 391   N N     . GLY A 1  50  ? 50.782  -11.303 23.050  1.00 58.73 50  A 1 
ATOM 392   C CA    . GLY A 1  50  ? 51.518  -11.663 21.836  1.00 59.29 50  A 1 
ATOM 393   C C     . GLY A 1  50  ? 50.917  -12.873 21.143  1.00 62.64 50  A 1 
ATOM 394   O O     . GLY A 1  50  ? 50.988  -13.998 21.650  1.00 59.38 50  A 1 
ATOM 395   N N     . THR A 1  51  ? 50.274  -12.614 20.040  1.00 68.42 51  A 1 
ATOM 396   C CA    . THR A 1  51  ? 49.424  -13.594 19.376  1.00 69.47 51  A 1 
ATOM 397   C C     . THR A 1  51  ? 50.318  -14.600 18.682  1.00 72.26 51  A 1 
ATOM 398   O O     . THR A 1  51  ? 50.761  -14.382 17.559  1.00 68.13 51  A 1 
ATOM 399   C CB    . THR A 1  51  ? 48.455  -12.932 18.385  1.00 63.53 51  A 1 
ATOM 400   O OG1   . THR A 1  51  ? 47.903  -11.756 18.917  1.00 57.27 51  A 1 
ATOM 401   C CG2   . THR A 1  51  ? 47.288  -13.850 18.063  1.00 54.85 51  A 1 
ATOM 402   N N     . LYS A 1  52  ? 50.621  -15.703 19.358  1.00 75.88 52  A 1 
ATOM 403   C CA    . LYS A 1  52  ? 51.435  -16.741 18.742  1.00 77.86 52  A 1 
ATOM 404   C C     . LYS A 1  52  ? 50.629  -17.392 17.639  1.00 80.57 52  A 1 
ATOM 405   O O     . LYS A 1  52  ? 49.537  -17.896 17.880  1.00 76.21 52  A 1 
ATOM 406   C CB    . LYS A 1  52  ? 51.931  -17.759 19.763  1.00 71.27 52  A 1 
ATOM 407   C CG    . LYS A 1  52  ? 53.050  -17.145 20.606  1.00 61.65 52  A 1 
ATOM 408   C CD    . LYS A 1  52  ? 53.655  -18.196 21.534  1.00 55.13 52  A 1 
ATOM 409   C CE    . LYS A 1  52  ? 54.805  -17.552 22.299  1.00 47.68 52  A 1 
ATOM 410   N NZ    . LYS A 1  52  ? 55.479  -18.516 23.180  1.00 40.86 52  A 1 
ATOM 411   N N     . VAL A 1  53  ? 51.201  -17.382 16.463  1.00 80.46 53  A 1 
ATOM 412   C CA    . VAL A 1  53  ? 50.650  -18.130 15.344  1.00 81.27 53  A 1 
ATOM 413   C C     . VAL A 1  53  ? 51.172  -19.557 15.424  1.00 81.95 53  A 1 
ATOM 414   O O     . VAL A 1  53  ? 52.336  -19.795 15.759  1.00 77.14 53  A 1 
ATOM 415   C CB    . VAL A 1  53  ? 50.947  -17.438 14.004  1.00 77.41 53  A 1 
ATOM 416   C CG1   . VAL A 1  53  ? 50.101  -18.046 12.900  1.00 67.98 53  A 1 
ATOM 417   C CG2   . VAL A 1  53  ? 50.611  -15.942 14.046  1.00 69.41 53  A 1 
ATOM 418   N N     . ASP A 1  54  ? 50.306  -20.503 15.179  1.00 80.41 54  A 1 
ATOM 419   C CA    . ASP A 1  54  ? 50.728  -21.891 15.128  1.00 79.34 54  A 1 
ATOM 420   C C     . ASP A 1  54  ? 51.486  -22.205 13.830  1.00 79.95 54  A 1 
ATOM 421   O O     . ASP A 1  54  ? 51.581  -21.405 12.893  1.00 75.40 54  A 1 
ATOM 422   C CB    . ASP A 1  54  ? 49.524  -22.818 15.404  1.00 74.64 54  A 1 
ATOM 423   C CG    . ASP A 1  54  ? 48.631  -23.156 14.204  1.00 70.02 54  A 1 
ATOM 424   O OD1   . ASP A 1  54  ? 48.700  -22.485 13.161  1.00 62.34 54  A 1 
ATOM 425   O OD2   . ASP A 1  54  ? 47.921  -24.179 14.313  1.00 67.00 54  A 1 
ATOM 426   N N     . GLU A 1  55  ? 51.991  -23.403 13.766  1.00 80.69 55  A 1 
ATOM 427   C CA    . GLU A 1  55  ? 52.707  -23.926 12.596  1.00 79.88 55  A 1 
ATOM 428   C C     . GLU A 1  55  ? 51.902  -23.892 11.278  1.00 81.11 55  A 1 
ATOM 429   O O     . GLU A 1  55  ? 52.485  -23.990 10.192  1.00 77.26 55  A 1 
ATOM 430   C CB    . GLU A 1  55  ? 53.200  -25.341 12.919  1.00 75.84 55  A 1 
ATOM 431   C CG    . GLU A 1  55  ? 52.241  -26.213 13.752  1.00 66.65 55  A 1 
ATOM 432   C CD    . GLU A 1  55  ? 52.838  -27.578 14.116  1.00 60.61 55  A 1 
ATOM 433   O OE1   . GLU A 1  55  ? 52.429  -28.174 15.139  1.00 53.93 55  A 1 
ATOM 434   O OE2   . GLU A 1  55  ? 53.726  -28.046 13.383  1.00 53.58 55  A 1 
ATOM 435   N N     . TYR A 1  56  ? 50.593  -23.717 11.351  1.00 81.17 56  A 1 
ATOM 436   C CA    . TYR A 1  56  ? 49.682  -23.632 10.209  1.00 80.65 56  A 1 
ATOM 437   C C     . TYR A 1  56  ? 49.213  -22.201 9.901   1.00 80.76 56  A 1 
ATOM 438   O O     . TYR A 1  56  ? 48.453  -21.997 8.955   1.00 74.13 56  A 1 
ATOM 439   C CB    . TYR A 1  56  ? 48.515  -24.595 10.426  1.00 77.84 56  A 1 
ATOM 440   C CG    . TYR A 1  56  ? 48.952  -26.018 10.702  1.00 77.84 56  A 1 
ATOM 441   C CD1   . TYR A 1  56  ? 49.495  -26.809 9.670   1.00 71.87 56  A 1 
ATOM 442   C CD2   . TYR A 1  56  ? 48.871  -26.544 12.005  1.00 72.53 56  A 1 
ATOM 443   C CE1   . TYR A 1  56  ? 49.965  -28.103 9.935   1.00 69.27 56  A 1 
ATOM 444   C CE2   . TYR A 1  56  ? 49.338  -27.837 12.283  1.00 69.80 56  A 1 
ATOM 445   C CZ    . TYR A 1  56  ? 49.892  -28.613 11.244  1.00 70.95 56  A 1 
ATOM 446   O OH    . TYR A 1  56  ? 50.381  -29.864 11.515  1.00 68.73 56  A 1 
ATOM 447   N N     . GLY A 1  57  ? 49.681  -21.219 10.658  1.00 80.77 57  A 1 
ATOM 448   C CA    . GLY A 1  57  ? 49.295  -19.813 10.521  1.00 80.77 57  A 1 
ATOM 449   C C     . GLY A 1  57  ? 48.003  -19.441 11.247  1.00 82.50 57  A 1 
ATOM 450   O O     . GLY A 1  57  ? 47.499  -18.336 11.057  1.00 77.19 57  A 1 
ATOM 451   N N     . ALA A 1  58  ? 47.454  -20.340 12.060  1.00 81.87 58  A 1 
ATOM 452   C CA    . ALA A 1  58  ? 46.312  -20.025 12.905  1.00 82.60 58  A 1 
ATOM 453   C C     . ALA A 1  58  ? 46.761  -19.297 14.174  1.00 83.47 58  A 1 
ATOM 454   O O     . ALA A 1  58  ? 47.816  -19.598 14.732  1.00 80.64 58  A 1 
ATOM 455   C CB    . ALA A 1  58  ? 45.557  -21.312 13.246  1.00 79.98 58  A 1 
ATOM 456   N N     . LYS A 1  59  ? 45.929  -18.403 14.675  1.00 84.66 59  A 1 
ATOM 457   C CA    . LYS A 1  59  ? 46.143  -17.780 15.984  1.00 84.61 59  A 1 
ATOM 458   C C     . LYS A 1  59  ? 46.058  -18.856 17.071  1.00 85.16 59  A 1 
ATOM 459   O O     . LYS A 1  59  ? 44.986  -19.413 17.308  1.00 82.33 59  A 1 
ATOM 460   C CB    . LYS A 1  59  ? 45.110  -16.669 16.211  1.00 82.48 59  A 1 
ATOM 461   C CG    . LYS A 1  59  ? 45.247  -15.476 15.241  1.00 78.56 59  A 1 
ATOM 462   C CD    . LYS A 1  59  ? 44.161  -14.439 15.549  1.00 74.28 59  A 1 
ATOM 463   C CE    . LYS A 1  59  ? 44.245  -13.181 14.684  1.00 68.14 59  A 1 
ATOM 464   N NZ    . LYS A 1  59  ? 43.206  -12.190 15.071  1.00 60.96 59  A 1 
ATOM 465   N N     . ASP A 1  60  ? 47.163  -19.160 17.724  1.00 85.53 60  A 1 
ATOM 466   C CA    . ASP A 1  60  ? 47.238  -20.209 18.739  1.00 85.29 60  A 1 
ATOM 467   C C     . ASP A 1  60  ? 46.999  -19.644 20.143  1.00 85.69 60  A 1 
ATOM 468   O O     . ASP A 1  60  ? 47.906  -19.150 20.814  1.00 82.21 60  A 1 
ATOM 469   C CB    . ASP A 1  60  ? 48.565  -20.977 18.645  1.00 82.10 60  A 1 
ATOM 470   C CG    . ASP A 1  60  ? 48.584  -22.244 19.518  1.00 77.79 60  A 1 
ATOM 471   O OD1   . ASP A 1  60  ? 47.573  -22.575 20.174  1.00 71.61 60  A 1 
ATOM 472   O OD2   . ASP A 1  60  ? 49.598  -22.977 19.496  1.00 72.31 60  A 1 
ATOM 473   N N     . TYR A 1  61  ? 45.768  -19.764 20.597  1.00 85.07 61  A 1 
ATOM 474   C CA    . TYR A 1  61  ? 45.355  -19.323 21.925  1.00 85.39 61  A 1 
ATOM 475   C C     . TYR A 1  61  ? 45.288  -20.457 22.957  1.00 85.52 61  A 1 
ATOM 476   O O     . TYR A 1  61  ? 44.820  -20.247 24.076  1.00 81.35 61  A 1 
ATOM 477   C CB    . TYR A 1  61  ? 44.042  -18.561 21.796  1.00 83.85 61  A 1 
ATOM 478   C CG    . TYR A 1  61  ? 44.128  -17.304 20.957  1.00 84.47 61  A 1 
ATOM 479   C CD1   . TYR A 1  61  ? 45.144  -16.353 21.185  1.00 79.24 61  A 1 
ATOM 480   C CD2   . TYR A 1  61  ? 43.171  -17.058 19.952  1.00 79.77 61  A 1 
ATOM 481   C CE1   . TYR A 1  61  ? 45.192  -15.162 20.445  1.00 77.26 61  A 1 
ATOM 482   C CE2   . TYR A 1  61  ? 43.208  -15.869 19.209  1.00 77.83 61  A 1 
ATOM 483   C CZ    . TYR A 1  61  ? 44.215  -14.917 19.465  1.00 79.64 61  A 1 
ATOM 484   O OH    . TYR A 1  61  ? 44.239  -13.738 18.770  1.00 77.12 61  A 1 
ATOM 485   N N     . ARG A 1  62  ? 45.784  -21.647 22.641  1.00 85.04 62  A 1 
ATOM 486   C CA    . ARG A 1  62  ? 45.687  -22.820 23.525  1.00 84.44 62  A 1 
ATOM 487   C C     . ARG A 1  62  ? 46.245  -22.584 24.932  1.00 84.45 62  A 1 
ATOM 488   O O     . ARG A 1  62  ? 45.681  -23.071 25.904  1.00 81.88 62  A 1 
ATOM 489   C CB    . ARG A 1  62  ? 46.428  -24.002 22.886  1.00 82.69 62  A 1 
ATOM 490   C CG    . ARG A 1  62  ? 45.681  -24.548 21.666  1.00 79.15 62  A 1 
ATOM 491   C CD    . ARG A 1  62  ? 46.450  -25.703 21.024  1.00 78.89 62  A 1 
ATOM 492   N NE    . ARG A 1  62  ? 47.677  -25.236 20.372  1.00 74.69 62  A 1 
ATOM 493   C CZ    . ARG A 1  62  ? 48.707  -25.975 19.999  1.00 71.86 62  A 1 
ATOM 494   N NH1   . ARG A 1  62  ? 48.721  -27.269 20.173  1.00 65.26 62  A 1 
ATOM 495   N NH2   . ARG A 1  62  ? 49.743  -25.417 19.441  1.00 65.30 62  A 1 
ATOM 496   N N     . LEU A 1  63  ? 47.334  -21.849 25.027  1.00 84.43 63  A 1 
ATOM 497   C CA    . LEU A 1  63  ? 47.979  -21.562 26.314  1.00 83.72 63  A 1 
ATOM 498   C C     . LEU A 1  63  ? 47.230  -20.503 27.136  1.00 84.10 63  A 1 
ATOM 499   O O     . LEU A 1  63  ? 47.306  -20.512 28.358  1.00 80.40 63  A 1 
ATOM 500   C CB    . LEU A 1  63  ? 49.425  -21.107 26.049  1.00 80.98 63  A 1 
ATOM 501   C CG    . LEU A 1  63  ? 50.349  -22.226 25.535  1.00 74.07 63  A 1 
ATOM 502   C CD1   . LEU A 1  63  ? 51.648  -21.616 25.019  1.00 67.39 63  A 1 
ATOM 503   C CD2   . LEU A 1  63  ? 50.693  -23.233 26.624  1.00 67.00 63  A 1 
ATOM 504   N N     . GLN A 1  64  ? 46.531  -19.615 26.479  1.00 84.09 64  A 1 
ATOM 505   C CA    . GLN A 1  64  ? 45.818  -18.507 27.120  1.00 83.62 64  A 1 
ATOM 506   C C     . GLN A 1  64  ? 44.387  -18.881 27.524  1.00 84.66 64  A 1 
ATOM 507   O O     . GLN A 1  64  ? 43.786  -18.223 28.370  1.00 81.43 64  A 1 
ATOM 508   C CB    . GLN A 1  64  ? 45.800  -17.308 26.169  1.00 81.09 64  A 1 
ATOM 509   C CG    . GLN A 1  64  ? 47.206  -16.765 25.852  1.00 75.16 64  A 1 
ATOM 510   C CD    . GLN A 1  64  ? 47.146  -15.572 24.900  1.00 71.79 64  A 1 
ATOM 511   O OE1   . GLN A 1  64  ? 46.091  -15.166 24.456  1.00 64.39 64  A 1 
ATOM 512   N NE2   . GLN A 1  64  ? 48.260  -14.983 24.545  1.00 62.10 64  A 1 
ATOM 513   N N     . MET A 1  65  ? 43.843  -19.931 26.941  1.00 84.55 65  A 1 
ATOM 514   C CA    . MET A 1  65  ? 42.463  -20.372 27.142  1.00 85.13 65  A 1 
ATOM 515   C C     . MET A 1  65  ? 42.412  -21.799 27.709  1.00 86.05 65  A 1 
ATOM 516   O O     . MET A 1  65  ? 42.066  -22.731 26.989  1.00 83.54 65  A 1 
ATOM 517   C CB    . MET A 1  65  ? 41.696  -20.261 25.820  1.00 83.44 65  A 1 
ATOM 518   C CG    . MET A 1  65  ? 41.586  -18.828 25.282  1.00 79.75 65  A 1 
ATOM 519   S SD    . MET A 1  65  ? 40.731  -18.727 23.688  1.00 76.79 65  A 1 
ATOM 520   C CE    . MET A 1  65  ? 39.074  -19.298 24.141  1.00 69.03 65  A 1 
ATOM 521   N N     . PRO A 1  66  ? 42.735  -22.008 28.979  1.00 85.86 66  A 1 
ATOM 522   C CA    . PRO A 1  66  ? 42.653  -23.338 29.567  1.00 85.92 66  A 1 
ATOM 523   C C     . PRO A 1  66  ? 41.212  -23.864 29.530  1.00 86.26 66  A 1 
ATOM 524   O O     . PRO A 1  66  ? 40.268  -23.150 29.875  1.00 83.46 66  A 1 
ATOM 525   C CB    . PRO A 1  66  ? 43.194  -23.190 30.991  1.00 84.10 66  A 1 
ATOM 526   C CG    . PRO A 1  66  ? 42.933  -21.717 31.322  1.00 81.21 66  A 1 
ATOM 527   C CD    . PRO A 1  66  ? 43.112  -21.020 29.977  1.00 84.70 66  A 1 
ATOM 528   N N     . LEU A 1  67  ? 41.058  -25.109 29.129  1.00 84.87 67  A 1 
ATOM 529   C CA    . LEU A 1  67  ? 39.758  -25.764 29.050  1.00 84.81 67  A 1 
ATOM 530   C C     . LEU A 1  67  ? 39.228  -26.055 30.461  1.00 85.05 67  A 1 
ATOM 531   O O     . LEU A 1  67  ? 39.973  -26.508 31.327  1.00 82.64 67  A 1 
ATOM 532   C CB    . LEU A 1  67  ? 39.909  -27.052 28.219  1.00 82.66 67  A 1 
ATOM 533   C CG    . LEU A 1  67  ? 38.576  -27.591 27.669  1.00 78.50 67  A 1 
ATOM 534   C CD1   . LEU A 1  67  ? 38.110  -26.780 26.467  1.00 72.40 67  A 1 
ATOM 535   C CD2   . LEU A 1  67  ? 38.739  -29.039 27.218  1.00 72.52 67  A 1 
ATOM 536   N N     . LYS A 1  68  ? 37.946  -25.825 30.686  1.00 82.86 68  A 1 
ATOM 537   C CA    . LYS A 1  68  ? 37.271  -26.200 31.934  1.00 82.43 68  A 1 
ATOM 538   C C     . LYS A 1  68  ? 36.799  -27.651 31.867  1.00 82.18 68  A 1 
ATOM 539   O O     . LYS A 1  68  ? 36.473  -28.144 30.795  1.00 79.17 68  A 1 
ATOM 540   C CB    . LYS A 1  68  ? 36.085  -25.267 32.201  1.00 80.37 68  A 1 
ATOM 541   C CG    . LYS A 1  68  ? 36.504  -23.812 32.449  1.00 76.69 68  A 1 
ATOM 542   C CD    . LYS A 1  68  ? 35.253  -22.959 32.650  1.00 75.48 68  A 1 
ATOM 543   C CE    . LYS A 1  68  ? 35.608  -21.489 32.851  1.00 69.84 68  A 1 
ATOM 544   N NZ    . LYS A 1  68  ? 34.399  -20.640 32.790  1.00 64.72 68  A 1 
ATOM 545   N N     . ASP A 1  69  ? 36.676  -28.285 33.020  1.00 80.34 69  A 1 
ATOM 546   C CA    . ASP A 1  69  ? 36.261  -29.694 33.106  1.00 78.35 69  A 1 
ATOM 547   C C     . ASP A 1  69  ? 34.842  -29.931 32.572  1.00 77.97 69  A 1 
ATOM 548   O O     . ASP A 1  69  ? 34.562  -30.944 31.934  1.00 71.61 69  A 1 
ATOM 549   C CB    . ASP A 1  69  ? 36.362  -30.157 34.568  1.00 74.10 69  A 1 
ATOM 550   C CG    . ASP A 1  69  ? 37.784  -30.079 35.132  1.00 66.39 69  A 1 
ATOM 551   O OD1   . ASP A 1  69  ? 38.735  -30.264 34.348  1.00 58.64 69  A 1 
ATOM 552   O OD2   . ASP A 1  69  ? 37.902  -29.809 36.343  1.00 58.06 69  A 1 
ATOM 553   N N     . ASP A 1  70  ? 33.952  -28.969 32.769  1.00 77.79 70  A 1 
ATOM 554   C CA    . ASP A 1  70  ? 32.558  -29.010 32.328  1.00 76.85 70  A 1 
ATOM 555   C C     . ASP A 1  70  ? 32.329  -28.317 30.969  1.00 78.41 70  A 1 
ATOM 556   O O     . ASP A 1  70  ? 31.231  -27.856 30.663  1.00 73.72 70  A 1 
ATOM 557   C CB    . ASP A 1  70  ? 31.653  -28.466 33.447  1.00 71.76 70  A 1 
ATOM 558   C CG    . ASP A 1  70  ? 31.795  -26.960 33.666  1.00 65.20 70  A 1 
ATOM 559   O OD1   . ASP A 1  70  ? 32.883  -26.394 33.425  1.00 57.75 70  A 1 
ATOM 560   O OD2   . ASP A 1  70  ? 30.806  -26.329 34.078  1.00 60.98 70  A 1 
ATOM 561   N N     . HIS A 1  71  ? 33.346  -28.262 30.132  1.00 80.51 71  A 1 
ATOM 562   C CA    . HIS A 1  71  ? 33.299  -27.555 28.844  1.00 81.22 71  A 1 
ATOM 563   C C     . HIS A 1  71  ? 32.144  -27.989 27.929  1.00 81.64 71  A 1 
ATOM 564   O O     . HIS A 1  71  ? 31.648  -27.185 27.143  1.00 79.47 71  A 1 
ATOM 565   C CB    . HIS A 1  71  ? 34.637  -27.734 28.118  1.00 79.97 71  A 1 
ATOM 566   C CG    . HIS A 1  71  ? 34.949  -29.152 27.721  1.00 79.55 71  A 1 
ATOM 567   N ND1   . HIS A 1  71  ? 35.556  -30.099 28.502  1.00 71.65 71  A 1 
ATOM 568   C CD2   . HIS A 1  71  ? 34.675  -29.758 26.520  1.00 71.87 71  A 1 
ATOM 569   C CE1   . HIS A 1  71  ? 35.650  -31.240 27.802  1.00 72.93 71  A 1 
ATOM 570   N NE2   . HIS A 1  71  ? 35.123  -31.074 26.594  1.00 74.28 71  A 1 
ATOM 571   N N     . THR A 1  72  ? 31.684  -29.234 28.044  1.00 80.77 72  A 1 
ATOM 572   C CA    . THR A 1  72  ? 30.585  -29.761 27.226  1.00 79.36 72  A 1 
ATOM 573   C C     . THR A 1  72  ? 29.241  -29.093 27.511  1.00 78.88 72  A 1 
ATOM 574   O O     . THR A 1  72  ? 28.409  -29.008 26.611  1.00 75.41 72  A 1 
ATOM 575   C CB    . THR A 1  72  ? 30.430  -31.272 27.436  1.00 76.96 72  A 1 
ATOM 576   O OG1   . THR A 1  72  ? 30.332  -31.569 28.810  1.00 67.96 72  A 1 
ATOM 577   C CG2   . THR A 1  72  ? 31.624  -32.048 26.886  1.00 66.21 72  A 1 
ATOM 578   N N     . SER A 1  73  ? 29.026  -28.610 28.720  1.00 79.05 73  A 1 
ATOM 579   C CA    . SER A 1  73  ? 27.787  -27.925 29.110  1.00 77.62 73  A 1 
ATOM 580   C C     . SER A 1  73  ? 27.819  -26.423 28.822  1.00 78.28 73  A 1 
ATOM 581   O O     . SER A 1  73  ? 26.770  -25.779 28.796  1.00 73.96 73  A 1 
ATOM 582   C CB    . SER A 1  73  ? 27.480  -28.185 30.586  1.00 73.62 73  A 1 
ATOM 583   O OG    . SER A 1  73  ? 28.550  -27.810 31.422  1.00 64.21 73  A 1 
ATOM 584   N N     . ARG A 1  74  ? 28.977  -25.864 28.543  1.00 81.68 74  A 1 
ATOM 585   C CA    . ARG A 1  74  ? 29.170  -24.434 28.291  1.00 81.91 74  A 1 
ATOM 586   C C     . ARG A 1  74  ? 29.217  -24.152 26.783  1.00 83.32 74  A 1 
ATOM 587   O O     . ARG A 1  74  ? 29.840  -24.916 26.054  1.00 81.23 74  A 1 
ATOM 588   C CB    . ARG A 1  74  ? 30.431  -23.935 29.011  1.00 79.85 74  A 1 
ATOM 589   C CG    . ARG A 1  74  ? 30.371  -24.195 30.530  1.00 77.20 74  A 1 
ATOM 590   C CD    . ARG A 1  74  ? 31.555  -23.558 31.254  1.00 74.86 74  A 1 
ATOM 591   N NE    . ARG A 1  74  ? 31.575  -23.957 32.668  1.00 71.67 74  A 1 
ATOM 592   C CZ    . ARG A 1  74  ? 31.860  -23.234 33.736  1.00 67.51 74  A 1 
ATOM 593   N NH1   . ARG A 1  74  ? 32.200  -21.988 33.673  1.00 61.87 74  A 1 
ATOM 594   N NH2   . ARG A 1  74  ? 31.808  -23.773 34.911  1.00 62.58 74  A 1 
ATOM 595   N N     . PRO A 1  75  ? 28.577  -23.073 26.293  1.00 85.04 75  A 1 
ATOM 596   C CA    . PRO A 1  75  ? 28.420  -22.864 24.852  1.00 85.63 75  A 1 
ATOM 597   C C     . PRO A 1  75  ? 29.461  -21.955 24.188  1.00 86.65 75  A 1 
ATOM 598   O O     . PRO A 1  75  ? 29.420  -21.803 22.971  1.00 84.58 75  A 1 
ATOM 599   C CB    . PRO A 1  75  ? 27.008  -22.291 24.718  1.00 83.35 75  A 1 
ATOM 600   C CG    . PRO A 1  75  ? 26.868  -21.442 25.979  1.00 80.48 75  A 1 
ATOM 601   C CD    . PRO A 1  75  ? 27.652  -22.237 27.022  1.00 82.54 75  A 1 
ATOM 602   N N     . LEU A 1  76  ? 30.349  -21.318 24.937  1.00 87.11 76  A 1 
ATOM 603   C CA    . LEU A 1  76  ? 31.188  -20.237 24.403  1.00 87.81 76  A 1 
ATOM 604   C C     . LEU A 1  76  ? 32.685  -20.543 24.408  1.00 88.50 76  A 1 
ATOM 605   O O     . LEU A 1  76  ? 33.229  -21.060 25.381  1.00 86.87 76  A 1 
ATOM 606   C CB    . LEU A 1  76  ? 30.938  -18.929 25.175  1.00 85.97 76  A 1 
ATOM 607   C CG    . LEU A 1  76  ? 29.489  -18.405 25.166  1.00 81.94 76  A 1 
ATOM 608   C CD1   . LEU A 1  76  ? 29.421  -17.092 25.938  1.00 75.84 76  A 1 
ATOM 609   C CD2   . LEU A 1  76  ? 28.975  -18.161 23.754  1.00 76.30 76  A 1 
ATOM 610   N N     . TRP A 1  77  ? 33.370  -20.086 23.352  1.00 89.14 77  A 1 
ATOM 611   C CA    . TRP A 1  77  ? 34.805  -19.814 23.375  1.00 89.45 77  A 1 
ATOM 612   C C     . TRP A 1  77  ? 35.025  -18.309 23.249  1.00 89.43 77  A 1 
ATOM 613   O O     . TRP A 1  77  ? 34.450  -17.672 22.369  1.00 87.47 77  A 1 
ATOM 614   C CB    . TRP A 1  77  ? 35.520  -20.547 22.245  1.00 89.06 77  A 1 
ATOM 615   C CG    . TRP A 1  77  ? 35.471  -22.030 22.311  1.00 88.85 77  A 1 
ATOM 616   C CD1   . TRP A 1  77  ? 36.390  -22.824 22.888  1.00 81.69 77  A 1 
ATOM 617   C CD2   . TRP A 1  77  ? 34.470  -22.925 21.732  1.00 85.68 77  A 1 
ATOM 618   N NE1   . TRP A 1  77  ? 36.049  -24.156 22.687  1.00 82.32 77  A 1 
ATOM 619   C CE2   . TRP A 1  77  ? 34.885  -24.253 21.971  1.00 84.98 77  A 1 
ATOM 620   C CE3   . TRP A 1  77  ? 33.280  -22.723 21.004  1.00 83.06 77  A 1 
ATOM 621   C CZ2   . TRP A 1  77  ? 34.157  -25.364 21.486  1.00 84.01 77  A 1 
ATOM 622   C CZ3   . TRP A 1  77  ? 32.544  -23.827 20.533  1.00 77.66 77  A 1 
ATOM 623   C CH2   . TRP A 1  77  ? 32.985  -25.125 20.766  1.00 79.10 77  A 1 
ATOM 624   N N     . VAL A 1  78  ? 35.856  -17.751 24.109  1.00 89.16 78  A 1 
ATOM 625   C CA    . VAL A 1  78  ? 36.204  -16.324 24.108  1.00 88.71 78  A 1 
ATOM 626   C C     . VAL A 1  78  ? 37.681  -16.194 23.777  1.00 88.36 78  A 1 
ATOM 627   O O     . VAL A 1  78  ? 38.529  -16.536 24.599  1.00 86.04 78  A 1 
ATOM 628   C CB    . VAL A 1  78  ? 35.868  -15.658 25.448  1.00 87.74 78  A 1 
ATOM 629   C CG1   . VAL A 1  78  ? 36.145  -14.155 25.386  1.00 80.23 78  A 1 
ATOM 630   C CG2   . VAL A 1  78  ? 34.395  -15.856 25.814  1.00 80.82 78  A 1 
ATOM 631   N N     . ALA A 1  79  ? 37.977  -15.722 22.581  1.00 88.18 79  A 1 
ATOM 632   C CA    . ALA A 1  79  ? 39.347  -15.529 22.136  1.00 87.57 79  A 1 
ATOM 633   C C     . ALA A 1  79  ? 39.939  -14.226 22.703  1.00 87.59 79  A 1 
ATOM 634   O O     . ALA A 1  79  ? 39.205  -13.256 22.892  1.00 85.08 79  A 1 
ATOM 635   C CB    . ALA A 1  79  ? 39.371  -15.560 20.606  1.00 85.94 79  A 1 
ATOM 636   N N     . PRO A 1  80  ? 41.251  -14.164 22.908  1.00 87.00 80  A 1 
ATOM 637   C CA    . PRO A 1  80  ? 41.923  -12.956 23.381  1.00 86.17 80  A 1 
ATOM 638   C C     . PRO A 1  80  ? 41.778  -11.736 22.469  1.00 85.68 80  A 1 
ATOM 639   O O     . PRO A 1  80  ? 41.869  -10.614 22.950  1.00 81.66 80  A 1 
ATOM 640   C CB    . PRO A 1  80  ? 43.402  -13.340 23.520  1.00 84.44 80  A 1 
ATOM 641   C CG    . PRO A 1  80  ? 43.377  -14.845 23.710  1.00 81.89 80  A 1 
ATOM 642   C CD    . PRO A 1  80  ? 42.188  -15.275 22.863  1.00 85.42 80  A 1 
ATOM 643   N N     . ASP A 1  81  ? 41.530  -11.940 21.191  1.00 85.10 81  A 1 
ATOM 644   C CA    . ASP A 1  81  ? 41.300  -10.861 20.222  1.00 84.39 81  A 1 
ATOM 645   C C     . ASP A 1  81  ? 39.856  -10.316 20.231  1.00 84.77 81  A 1 
ATOM 646   O O     . ASP A 1  81  ? 39.461  -9.543  19.360  1.00 80.28 81  A 1 
ATOM 647   C CB    . ASP A 1  81  ? 41.743  -11.318 18.821  1.00 80.92 81  A 1 
ATOM 648   C CG    . ASP A 1  81  ? 40.870  -12.400 18.183  1.00 76.62 81  A 1 
ATOM 649   O OD1   . ASP A 1  81  ? 40.048  -13.023 18.893  1.00 68.59 81  A 1 
ATOM 650   O OD2   . ASP A 1  81  ? 41.047  -12.642 16.966  1.00 73.31 81  A 1 
ATOM 651   N N     . GLY A 1  82  ? 39.056  -10.729 21.196  1.00 84.67 82  A 1 
ATOM 652   C CA    . GLY A 1  82  ? 37.665  -10.319 21.342  1.00 84.68 82  A 1 
ATOM 653   C C     . GLY A 1  82  ? 36.670  -11.099 20.480  1.00 86.25 82  A 1 
ATOM 654   O O     . GLY A 1  82  ? 35.474  -10.814 20.541  1.00 83.38 82  A 1 
ATOM 655   N N     . HIS A 1  83  ? 37.117  -12.090 19.707  1.00 87.00 83  A 1 
ATOM 656   C CA    . HIS A 1  83  ? 36.201  -12.987 19.009  1.00 87.77 83  A 1 
ATOM 657   C C     . HIS A 1  83  ? 35.568  -13.988 19.977  1.00 88.41 83  A 1 
ATOM 658   O O     . HIS A 1  83  ? 36.252  -14.626 20.770  1.00 86.64 83  A 1 
ATOM 659   C CB    . HIS A 1  83  ? 36.894  -13.710 17.850  1.00 86.15 83  A 1 
ATOM 660   C CG    . HIS A 1  83  ? 36.453  -13.195 16.509  1.00 82.87 83  A 1 
ATOM 661   N ND1   . HIS A 1  83  ? 36.697  -11.942 16.002  1.00 70.78 83  A 1 
ATOM 662   C CD2   . HIS A 1  83  ? 35.710  -13.864 15.568  1.00 72.27 83  A 1 
ATOM 663   C CE1   . HIS A 1  83  ? 36.121  -11.856 14.791  1.00 71.65 83  A 1 
ATOM 664   N NE2   . HIS A 1  83  ? 35.517  -13.004 14.493  1.00 74.09 83  A 1 
ATOM 665   N N     . ILE A 1  84  ? 34.243  -14.131 19.875  1.00 89.53 84  A 1 
ATOM 666   C CA    . ILE A 1  84  ? 33.472  -15.059 20.692  1.00 90.22 84  A 1 
ATOM 667   C C     . ILE A 1  84  ? 32.755  -16.034 19.762  1.00 90.39 84  A 1 
ATOM 668   O O     . ILE A 1  84  ? 32.014  -15.619 18.877  1.00 88.82 84  A 1 
ATOM 669   C CB    . ILE A 1  84  ? 32.487  -14.323 21.620  1.00 89.48 84  A 1 
ATOM 670   C CG1   . ILE A 1  84  ? 33.222  -13.308 22.524  1.00 84.23 84  A 1 
ATOM 671   C CG2   . ILE A 1  84  ? 31.712  -15.344 22.469  1.00 83.77 84  A 1 
ATOM 672   C CD1   . ILE A 1  84  ? 32.297  -12.453 23.393  1.00 78.89 84  A 1 
ATOM 673   N N     . PHE A 1  85  ? 32.936  -17.314 20.001  1.00 90.80 85  A 1 
ATOM 674   C CA    . PHE A 1  85  ? 32.266  -18.385 19.279  1.00 90.95 85  A 1 
ATOM 675   C C     . PHE A 1  85  ? 31.164  -18.974 20.156  1.00 90.78 85  A 1 
ATOM 676   O O     . PHE A 1  85  ? 31.411  -19.307 21.312  1.00 88.48 85  A 1 
ATOM 677   C CB    . PHE A 1  85  ? 33.288  -19.441 18.850  1.00 90.13 85  A 1 
ATOM 678   C CG    . PHE A 1  85  ? 34.376  -18.911 17.944  1.00 90.27 85  A 1 
ATOM 679   C CD1   . PHE A 1  85  ? 34.239  -18.985 16.551  1.00 82.86 85  A 1 
ATOM 680   C CD2   . PHE A 1  85  ? 35.520  -18.296 18.490  1.00 82.53 85  A 1 
ATOM 681   C CE1   . PHE A 1  85  ? 35.223  -18.450 15.708  1.00 81.14 85  A 1 
ATOM 682   C CE2   . PHE A 1  85  ? 36.509  -17.752 17.650  1.00 81.35 85  A 1 
ATOM 683   C CZ    . PHE A 1  85  ? 36.356  -17.826 16.258  1.00 84.95 85  A 1 
ATOM 684   N N     . LEU A 1  86  ? 29.955  -19.103 19.615  1.00 90.88 86  A 1 
ATOM 685   C CA    . LEU A 1  86  ? 28.782  -19.632 20.305  1.00 90.76 86  A 1 
ATOM 686   C C     . LEU A 1  86  ? 28.269  -20.888 19.594  1.00 90.88 86  A 1 
ATOM 687   O O     . LEU A 1  86  ? 27.927  -20.840 18.419  1.00 89.09 86  A 1 
ATOM 688   C CB    . LEU A 1  86  ? 27.705  -18.531 20.362  1.00 89.19 86  A 1 
ATOM 689   C CG    . LEU A 1  86  ? 26.317  -18.998 20.847  1.00 87.48 86  A 1 
ATOM 690   C CD1   . LEU A 1  86  ? 26.334  -19.453 22.301  1.00 79.64 86  A 1 
ATOM 691   C CD2   . LEU A 1  86  ? 25.302  -17.867 20.727  1.00 79.72 86  A 1 
ATOM 692   N N     . GLU A 1  87  ? 28.122  -21.972 20.331  1.00 89.77 87  A 1 
ATOM 693   C CA    . GLU A 1  87  ? 27.433  -23.172 19.857  1.00 89.16 87  A 1 
ATOM 694   C C     . GLU A 1  87  ? 25.918  -22.946 19.816  1.00 88.74 87  A 1 
ATOM 695   O O     . GLU A 1  87  ? 25.243  -22.950 20.850  1.00 86.30 87  A 1 
ATOM 696   C CB    . GLU A 1  87  ? 27.753  -24.362 20.775  1.00 87.41 87  A 1 
ATOM 697   C CG    . GLU A 1  87  ? 29.196  -24.851 20.663  1.00 81.01 87  A 1 
ATOM 698   C CD    . GLU A 1  87  ? 29.517  -25.972 21.667  1.00 80.17 87  A 1 
ATOM 699   O OE1   . GLU A 1  87  ? 30.467  -26.741 21.431  1.00 71.95 87  A 1 
ATOM 700   O OE2   . GLU A 1  87  ? 28.877  -26.062 22.737  1.00 73.66 87  A 1 
ATOM 701   N N     . ALA A 1  88  ? 25.353  -22.815 18.627  1.00 88.71 88  A 1 
ATOM 702   C CA    . ALA A 1  88  ? 23.916  -22.609 18.453  1.00 87.76 88  A 1 
ATOM 703   C C     . ALA A 1  88  ? 23.067  -23.840 18.824  1.00 87.45 88  A 1 
ATOM 704   O O     . ALA A 1  88  ? 21.868  -23.724 19.064  1.00 83.92 88  A 1 
ATOM 705   C CB    . ALA A 1  88  ? 23.667  -22.177 17.005  1.00 86.28 88  A 1 
ATOM 706   N N     . PHE A 1  89  ? 23.678  -25.017 18.890  1.00 87.69 89  A 1 
ATOM 707   C CA    . PHE A 1  89  ? 23.035  -26.275 19.263  1.00 86.60 89  A 1 
ATOM 708   C C     . PHE A 1  89  ? 23.098  -26.578 20.766  1.00 85.78 89  A 1 
ATOM 709   O O     . PHE A 1  89  ? 22.562  -27.593 21.207  1.00 81.32 89  A 1 
ATOM 710   C CB    . PHE A 1  89  ? 23.646  -27.400 18.424  1.00 85.17 89  A 1 
ATOM 711   C CG    . PHE A 1  89  ? 25.153  -27.515 18.527  1.00 86.20 89  A 1 
ATOM 712   C CD1   . PHE A 1  89  ? 25.977  -26.931 17.545  1.00 80.41 89  A 1 
ATOM 713   C CD2   . PHE A 1  89  ? 25.745  -28.209 19.596  1.00 80.31 89  A 1 
ATOM 714   C CE1   . PHE A 1  89  ? 27.370  -27.049 17.628  1.00 77.71 89  A 1 
ATOM 715   C CE2   . PHE A 1  89  ? 27.139  -28.327 19.687  1.00 78.00 89  A 1 
ATOM 716   C CZ    . PHE A 1  89  ? 27.953  -27.750 18.699  1.00 80.66 89  A 1 
ATOM 717   N N     . SER A 1  90  ? 23.727  -25.731 21.542  1.00 83.10 90  A 1 
ATOM 718   C CA    . SER A 1  90  ? 23.756  -25.873 22.993  1.00 82.20 90  A 1 
ATOM 719   C C     . SER A 1  90  ? 22.352  -25.697 23.581  1.00 82.13 90  A 1 
ATOM 720   O O     . SER A 1  90  ? 21.623  -24.798 23.162  1.00 79.82 90  A 1 
ATOM 721   C CB    . SER A 1  90  ? 24.714  -24.840 23.595  1.00 79.99 90  A 1 
ATOM 722   O OG    . SER A 1  90  ? 24.699  -24.907 25.006  1.00 70.56 90  A 1 
ATOM 723   N N     . PRO A 1  91  ? 21.964  -26.486 24.594  1.00 78.66 91  A 1 
ATOM 724   C CA    . PRO A 1  91  ? 20.675  -26.295 25.271  1.00 76.58 91  A 1 
ATOM 725   C C     . PRO A 1  91  ? 20.538  -24.917 25.923  1.00 76.28 91  A 1 
ATOM 726   O O     . PRO A 1  91  ? 19.426  -24.433 26.118  1.00 72.93 91  A 1 
ATOM 727   C CB    . PRO A 1  91  ? 20.599  -27.433 26.296  1.00 74.47 91  A 1 
ATOM 728   C CG    . PRO A 1  91  ? 22.055  -27.806 26.557  1.00 72.16 91  A 1 
ATOM 729   C CD    . PRO A 1  91  ? 22.717  -27.569 25.203  1.00 74.39 91  A 1 
ATOM 730   N N     . VAL A 1  92  ? 21.654  -24.263 26.212  1.00 79.41 92  A 1 
ATOM 731   C CA    . VAL A 1  92  ? 21.693  -22.929 26.822  1.00 79.63 92  A 1 
ATOM 732   C C     . VAL A 1  92  ? 21.822  -21.815 25.777  1.00 81.63 92  A 1 
ATOM 733   O O     . VAL A 1  92  ? 21.919  -20.643 26.130  1.00 80.30 92  A 1 
ATOM 734   C CB    . VAL A 1  92  ? 22.789  -22.811 27.908  1.00 76.56 92  A 1 
ATOM 735   C CG1   . VAL A 1  92  ? 22.219  -22.076 29.118  1.00 68.51 92  A 1 
ATOM 736   C CG2   . VAL A 1  92  ? 23.340  -24.147 28.415  1.00 68.76 92  A 1 
ATOM 737   N N     . TYR A 1  93  ? 21.785  -22.166 24.500  1.00 82.55 93  A 1 
ATOM 738   C CA    . TYR A 1  93  ? 21.981  -21.244 23.373  1.00 83.78 93  A 1 
ATOM 739   C C     . TYR A 1  93  ? 21.155  -19.963 23.489  1.00 84.05 93  A 1 
ATOM 740   O O     . TYR A 1  93  ? 21.692  -18.871 23.350  1.00 83.77 93  A 1 
ATOM 741   C CB    . TYR A 1  93  ? 21.625  -21.959 22.067  1.00 83.66 93  A 1 
ATOM 742   C CG    . TYR A 1  93  ? 21.407  -21.035 20.881  1.00 84.38 93  A 1 
ATOM 743   C CD1   . TYR A 1  93  ? 20.115  -20.831 20.358  1.00 78.77 93  A 1 
ATOM 744   C CD2   . TYR A 1  93  ? 22.494  -20.334 20.328  1.00 79.32 93  A 1 
ATOM 745   C CE1   . TYR A 1  93  ? 19.912  -19.958 19.281  1.00 77.43 93  A 1 
ATOM 746   C CE2   . TYR A 1  93  ? 22.304  -19.453 19.250  1.00 77.90 93  A 1 
ATOM 747   C CZ    . TYR A 1  93  ? 21.009  -19.274 18.725  1.00 80.54 93  A 1 
ATOM 748   O OH    . TYR A 1  93  ? 20.818  -18.425 17.666  1.00 78.39 93  A 1 
ATOM 749   N N     . LYS A 1  94  ? 19.878  -20.093 23.788  1.00 82.28 94  A 1 
ATOM 750   C CA    . LYS A 1  94  ? 18.961  -18.952 23.805  1.00 81.17 94  A 1 
ATOM 751   C C     . LYS A 1  94  ? 19.376  -17.883 24.821  1.00 81.73 94  A 1 
ATOM 752   O O     . LYS A 1  94  ? 19.338  -16.692 24.523  1.00 79.97 94  A 1 
ATOM 753   C CB    . LYS A 1  94  ? 17.547  -19.486 24.067  1.00 78.44 94  A 1 
ATOM 754   C CG    . LYS A 1  94  ? 16.484  -18.459 23.678  1.00 68.24 94  A 1 
ATOM 755   C CD    . LYS A 1  94  ? 15.092  -19.043 23.904  1.00 61.65 94  A 1 
ATOM 756   C CE    . LYS A 1  94  ? 14.039  -18.029 23.475  1.00 52.77 94  A 1 
ATOM 757   N NZ    . LYS A 1  94  ? 12.682  -18.501 23.811  1.00 46.37 94  A 1 
ATOM 758   N N     . TYR A 1  95  ? 19.817  -18.318 25.982  1.00 81.84 95  A 1 
ATOM 759   C CA    . TYR A 1  95  ? 20.277  -17.426 27.044  1.00 80.92 95  A 1 
ATOM 760   C C     . TYR A 1  95  ? 21.645  -16.825 26.716  1.00 82.06 95  A 1 
ATOM 761   O O     . TYR A 1  95  ? 21.857  -15.623 26.874  1.00 80.71 95  A 1 
ATOM 762   C CB    . TYR A 1  95  ? 20.324  -18.213 28.355  1.00 78.82 95  A 1 
ATOM 763   C CG    . TYR A 1  95  ? 19.037  -18.932 28.690  1.00 75.59 95  A 1 
ATOM 764   C CD1   . TYR A 1  95  ? 17.856  -18.201 28.913  1.00 70.84 95  A 1 
ATOM 765   C CD2   . TYR A 1  95  ? 18.999  -20.339 28.756  1.00 69.56 95  A 1 
ATOM 766   C CE1   . TYR A 1  95  ? 16.651  -18.859 29.213  1.00 66.19 95  A 1 
ATOM 767   C CE2   . TYR A 1  95  ? 17.803  -21.010 29.057  1.00 66.23 95  A 1 
ATOM 768   C CZ    . TYR A 1  95  ? 16.627  -20.262 29.289  1.00 66.69 95  A 1 
ATOM 769   O OH    . TYR A 1  95  ? 15.452  -20.899 29.597  1.00 62.79 95  A 1 
ATOM 770   N N     . ALA A 1  96  ? 22.552  -17.647 26.205  1.00 84.35 96  A 1 
ATOM 771   C CA    . ALA A 1  96  ? 23.867  -17.194 25.781  1.00 84.87 96  A 1 
ATOM 772   C C     . ALA A 1  96  ? 23.782  -16.188 24.623  1.00 85.43 96  A 1 
ATOM 773   O O     . ALA A 1  96  ? 24.487  -15.183 24.630  1.00 84.43 96  A 1 
ATOM 774   C CB    . ALA A 1  96  ? 24.697  -18.423 25.404  1.00 84.48 96  A 1 
ATOM 775   N N     . GLN A 1  97  ? 22.887  -16.419 23.663  1.00 86.03 97  A 1 
ATOM 776   C CA    . GLN A 1  97  ? 22.641  -15.495 22.562  1.00 85.68 97  A 1 
ATOM 777   C C     . GLN A 1  97  ? 22.114  -14.155 23.071  1.00 85.34 97  A 1 
ATOM 778   O O     . GLN A 1  97  ? 22.622  -13.115 22.665  1.00 84.10 97  A 1 
ATOM 779   C CB    . GLN A 1  97  ? 21.656  -16.120 21.571  1.00 84.81 97  A 1 
ATOM 780   C CG    . GLN A 1  97  ? 21.470  -15.256 20.309  1.00 79.58 97  A 1 
ATOM 781   C CD    . GLN A 1  97  ? 20.333  -15.753 19.415  1.00 76.61 97  A 1 
ATOM 782   O OE1   . GLN A 1  97  ? 19.624  -16.690 19.713  1.00 69.03 97  A 1 
ATOM 783   N NE2   . GLN A 1  97  ? 20.095  -15.117 18.290  1.00 67.02 97  A 1 
ATOM 784   N N     . ASP A 1  98  ? 21.146  -14.164 23.971  1.00 83.96 98  A 1 
ATOM 785   C CA    . ASP A 1  98  ? 20.605  -12.930 24.535  1.00 82.41 98  A 1 
ATOM 786   C C     . ASP A 1  98  ? 21.675  -12.114 25.266  1.00 82.47 98  A 1 
ATOM 787   O O     . ASP A 1  98  ? 21.718  -10.889 25.132  1.00 80.58 98  A 1 
ATOM 788   C CB    . ASP A 1  98  ? 19.423  -13.252 25.465  1.00 80.26 98  A 1 
ATOM 789   C CG    . ASP A 1  98  ? 18.089  -13.429 24.729  1.00 73.64 98  A 1 
ATOM 790   O OD1   . ASP A 1  98  ? 17.956  -12.926 23.592  1.00 67.24 98  A 1 
ATOM 791   O OD2   . ASP A 1  98  ? 17.120  -13.919 25.349  1.00 67.53 98  A 1 
ATOM 792   N N     . PHE A 1  99  ? 22.569  -12.788 25.980  1.00 84.33 99  A 1 
ATOM 793   C CA    . PHE A 1  99  ? 23.709  -12.149 26.625  1.00 84.77 99  A 1 
ATOM 794   C C     . PHE A 1  99  ? 24.705  -11.587 25.605  1.00 84.93 99  A 1 
ATOM 795   O O     . PHE A 1  99  ? 25.047  -10.407 25.666  1.00 84.18 99  A 1 
ATOM 796   C CB    . PHE A 1  99  ? 24.374  -13.156 27.567  1.00 84.05 99  A 1 
ATOM 797   C CG    . PHE A 1  99  ? 25.596  -12.597 28.262  1.00 83.84 99  A 1 
ATOM 798   C CD1   . PHE A 1  99  ? 26.881  -13.052 27.919  1.00 78.48 99  A 1 
ATOM 799   C CD2   . PHE A 1  99  ? 25.448  -11.608 29.247  1.00 77.78 99  A 1 
ATOM 800   C CE1   . PHE A 1  99  ? 28.007  -12.528 28.572  1.00 75.85 99  A 1 
ATOM 801   C CE2   . PHE A 1  99  ? 26.572  -11.080 29.901  1.00 76.08 99  A 1 
ATOM 802   C CZ    . PHE A 1  99  ? 27.852  -11.542 29.563  1.00 77.69 99  A 1 
ATOM 803   N N     . LEU A 1  100 ? 25.115  -12.379 24.621  1.00 86.45 100 A 1 
ATOM 804   C CA    . LEU A 1  100 ? 26.070  -11.932 23.610  1.00 86.61 100 A 1 
ATOM 805   C C     . LEU A 1  100 ? 25.542  -10.774 22.763  1.00 86.35 100 A 1 
ATOM 806   O O     . LEU A 1  100 ? 26.280  -9.844  22.472  1.00 84.94 100 A 1 
ATOM 807   C CB    . LEU A 1  100 ? 26.457  -13.105 22.703  1.00 86.49 100 A 1 
ATOM 808   C CG    . LEU A 1  100 ? 27.362  -14.150 23.370  1.00 84.92 100 A 1 
ATOM 809   C CD1   . LEU A 1  100 ? 27.602  -15.278 22.377  1.00 79.47 100 A 1 
ATOM 810   C CD2   . LEU A 1  100 ? 28.717  -13.582 23.782  1.00 79.98 100 A 1 
ATOM 811   N N     . VAL A 1  101 ? 24.270  -10.786 22.416  1.00 85.91 101 A 1 
ATOM 812   C CA    . VAL A 1  101 ? 23.637  -9.670  21.699  1.00 84.48 101 A 1 
ATOM 813   C C     . VAL A 1  101 ? 23.611  -8.392  22.551  1.00 83.32 101 A 1 
ATOM 814   O O     . VAL A 1  101 ? 23.529  -7.296  22.002  1.00 80.31 101 A 1 
ATOM 815   C CB    . VAL A 1  101 ? 22.230  -10.080 21.224  1.00 83.12 101 A 1 
ATOM 816   C CG1   . VAL A 1  101 ? 21.405  -8.932  20.640  1.00 74.63 101 A 1 
ATOM 817   C CG2   . VAL A 1  101 ? 22.319  -11.146 20.123  1.00 74.99 101 A 1 
ATOM 818   N N     . ALA A 1  102 ? 23.696  -8.506  23.864  1.00 83.75 102 A 1 
ATOM 819   C CA    . ALA A 1  102 ? 23.791  -7.347  24.741  1.00 82.54 102 A 1 
ATOM 820   C C     . ALA A 1  102 ? 25.217  -6.791  24.848  1.00 82.92 102 A 1 
ATOM 821   O O     . ALA A 1  102 ? 25.371  -5.576  24.919  1.00 80.92 102 A 1 
ATOM 822   C CB    . ALA A 1  102 ? 23.210  -7.695  26.113  1.00 80.12 102 A 1 
ATOM 823   N N     . ILE A 1  103 ? 26.234  -7.643  24.816  1.00 84.79 103 A 1 
ATOM 824   C CA    . ILE A 1  103 ? 27.626  -7.242  25.097  1.00 84.90 103 A 1 
ATOM 825   C C     . ILE A 1  103 ? 28.564  -7.230  23.890  1.00 85.45 103 A 1 
ATOM 826   O O     . ILE A 1  103 ? 29.644  -6.650  23.973  1.00 83.62 103 A 1 
ATOM 827   C CB    . ILE A 1  103 ? 28.232  -8.102  26.223  1.00 83.67 103 A 1 
ATOM 828   C CG1   . ILE A 1  103 ? 28.441  -9.572  25.809  1.00 76.47 103 A 1 
ATOM 829   C CG2   . ILE A 1  103 ? 27.375  -8.001  27.500  1.00 72.71 103 A 1 
ATOM 830   C CD1   . ILE A 1  103 ? 29.472  -10.297 26.665  1.00 70.87 103 A 1 
ATOM 831   N N     . ALA A 1  104 ? 28.198  -7.877  22.791  1.00 87.10 104 A 1 
ATOM 832   C CA    . ALA A 1  104 ? 29.064  -8.069  21.641  1.00 87.49 104 A 1 
ATOM 833   C C     . ALA A 1  104 ? 28.343  -7.764  20.324  1.00 87.55 104 A 1 
ATOM 834   O O     . ALA A 1  104 ? 27.115  -7.764  20.244  1.00 85.36 104 A 1 
ATOM 835   C CB    . ALA A 1  104 ? 29.625  -9.498  21.674  1.00 86.59 104 A 1 
ATOM 836   N N     . GLU A 1  105 ? 29.122  -7.534  19.275  1.00 87.49 105 A 1 
ATOM 837   C CA    . GLU A 1  105 ? 28.598  -7.382  17.925  1.00 87.03 105 A 1 
ATOM 838   C C     . GLU A 1  105 ? 28.595  -8.723  17.192  1.00 87.71 105 A 1 
ATOM 839   O O     . GLU A 1  105 ? 29.606  -9.424  17.200  1.00 85.75 105 A 1 
ATOM 840   C CB    . GLU A 1  105 ? 29.391  -6.347  17.128  1.00 84.57 105 A 1 
ATOM 841   C CG    . GLU A 1  105 ? 29.197  -4.931  17.681  1.00 76.29 105 A 1 
ATOM 842   C CD    . GLU A 1  105 ? 29.662  -3.826  16.732  1.00 71.56 105 A 1 
ATOM 843   O OE1   . GLU A 1  105 ? 29.651  -2.651  17.176  1.00 63.89 105 A 1 
ATOM 844   O OE2   . GLU A 1  105 ? 29.925  -4.112  15.544  1.00 63.45 105 A 1 
ATOM 845   N N     . PRO A 1  106 ? 27.504  -9.076  16.520  1.00 88.50 106 A 1 
ATOM 846   C CA    . PRO A 1  106 ? 27.480  -10.270 15.695  1.00 88.31 106 A 1 
ATOM 847   C C     . PRO A 1  106 ? 28.349  -10.084 14.447  1.00 88.41 106 A 1 
ATOM 848   O O     . PRO A 1  106 ? 28.214  -9.095  13.724  1.00 86.04 106 A 1 
ATOM 849   C CB    . PRO A 1  106 ? 26.008  -10.493 15.361  1.00 86.63 106 A 1 
ATOM 850   C CG    . PRO A 1  106 ? 25.412  -9.093  15.400  1.00 83.49 106 A 1 
ATOM 851   C CD    . PRO A 1  106 ? 26.233  -8.378  16.471  1.00 86.70 106 A 1 
ATOM 852   N N     . VAL A 1  107 ? 29.208  -11.062 14.177  1.00 88.36 107 A 1 
ATOM 853   C CA    . VAL A 1  107 ? 30.051  -11.114 12.976  1.00 87.58 107 A 1 
ATOM 854   C C     . VAL A 1  107 ? 29.398  -11.996 11.923  1.00 87.05 107 A 1 
ATOM 855   O O     . VAL A 1  107 ? 29.122  -11.543 10.814  1.00 83.07 107 A 1 
ATOM 856   C CB    . VAL A 1  107 ? 31.470  -11.613 13.309  1.00 85.87 107 A 1 
ATOM 857   C CG1   . VAL A 1  107 ? 32.350  -11.692 12.059  1.00 77.39 107 A 1 
ATOM 858   C CG2   . VAL A 1  107 ? 32.159  -10.684 14.312  1.00 78.69 107 A 1 
ATOM 859   N N     . CYS A 1  108 ? 29.116  -13.237 12.285  1.00 87.66 108 A 1 
ATOM 860   C CA    . CYS A 1  108 ? 28.366  -14.153 11.443  1.00 87.56 108 A 1 
ATOM 861   C C     . CYS A 1  108 ? 27.472  -15.060 12.292  1.00 88.24 108 A 1 
ATOM 862   O O     . CYS A 1  108 ? 27.820  -15.443 13.411  1.00 85.91 108 A 1 
ATOM 863   C CB    . CYS A 1  108 ? 29.321  -14.933 10.525  1.00 84.53 108 A 1 
ATOM 864   S SG    . CYS A 1  108 ? 30.415  -16.057 11.453  1.00 76.71 108 A 1 
ATOM 865   N N     . ARG A 1  109 ? 26.310  -15.399 11.765  1.00 86.85 109 A 1 
ATOM 866   C CA    . ARG A 1  109 ? 25.286  -16.194 12.453  1.00 87.48 109 A 1 
ATOM 867   C C     . ARG A 1  109 ? 24.709  -17.279 11.539  1.00 87.39 109 A 1 
ATOM 868   O O     . ARG A 1  109 ? 23.529  -17.235 11.209  1.00 83.25 109 A 1 
ATOM 869   C CB    . ARG A 1  109 ? 24.215  -15.256 13.036  1.00 85.35 109 A 1 
ATOM 870   C CG    . ARG A 1  109 ? 24.760  -14.445 14.223  1.00 83.02 109 A 1 
ATOM 871   C CD    . ARG A 1  109 ? 23.673  -13.570 14.861  1.00 80.69 109 A 1 
ATOM 872   N NE    . ARG A 1  109 ? 23.384  -12.397 14.023  1.00 77.67 109 A 1 
ATOM 873   C CZ    . ARG A 1  109 ? 22.647  -11.354 14.387  1.00 75.85 109 A 1 
ATOM 874   N NH1   . ARG A 1  109 ? 22.019  -11.319 15.532  1.00 68.25 109 A 1 
ATOM 875   N NH2   . ARG A 1  109 ? 22.541  -10.316 13.604  1.00 69.60 109 A 1 
ATOM 876   N N     . PRO A 1  110 ? 25.520  -18.236 11.106  1.00 87.62 110 A 1 
ATOM 877   C CA    . PRO A 1  110 ? 25.046  -19.395 10.362  1.00 87.23 110 A 1 
ATOM 878   C C     . PRO A 1  110 ? 24.270  -20.366 11.270  1.00 87.26 110 A 1 
ATOM 879   O O     . PRO A 1  110 ? 23.760  -19.974 12.325  1.00 83.04 110 A 1 
ATOM 880   C CB    . PRO A 1  110 ? 26.320  -19.977 9.737   1.00 85.24 110 A 1 
ATOM 881   C CG    . PRO A 1  110 ? 27.387  -19.674 10.774  1.00 83.19 110 A 1 
ATOM 882   C CD    . PRO A 1  110 ? 26.961  -18.309 11.305  1.00 85.96 110 A 1 
ATOM 883   N N     . THR A 1  111 ? 24.114  -21.606 10.858  1.00 86.22 111 A 1 
ATOM 884   C CA    . THR A 1  111 ? 23.174  -22.525 11.516  1.00 85.65 111 A 1 
ATOM 885   C C     . THR A 1  111 ? 23.676  -23.085 12.847  1.00 86.47 111 A 1 
ATOM 886   O O     . THR A 1  111 ? 22.893  -23.203 13.785  1.00 83.42 111 A 1 
ATOM 887   C CB    . THR A 1  111 ? 22.813  -23.690 10.582  1.00 82.88 111 A 1 
ATOM 888   O OG1   . THR A 1  111 ? 22.744  -23.262 9.239   1.00 70.87 111 A 1 
ATOM 889   C CG2   . THR A 1  111 ? 21.454  -24.291 10.922  1.00 70.09 111 A 1 
ATOM 890   N N     . HIS A 1  112 ? 24.949  -23.453 12.922  1.00 88.59 112 A 1 
ATOM 891   C CA    . HIS A 1  112 ? 25.473  -24.243 14.039  1.00 88.96 112 A 1 
ATOM 892   C C     . HIS A 1  112 ? 26.385  -23.472 14.993  1.00 89.32 112 A 1 
ATOM 893   O O     . HIS A 1  112 ? 26.270  -23.631 16.205  1.00 86.36 112 A 1 
ATOM 894   C CB    . HIS A 1  112 ? 26.216  -25.462 13.490  1.00 87.78 112 A 1 
ATOM 895   C CG    . HIS A 1  112 ? 25.336  -26.380 12.704  1.00 87.95 112 A 1 
ATOM 896   N ND1   . HIS A 1  112 ? 24.226  -27.035 13.192  1.00 75.34 112 A 1 
ATOM 897   C CD2   . HIS A 1  112 ? 25.478  -26.727 11.388  1.00 75.96 112 A 1 
ATOM 898   C CE1   . HIS A 1  112 ? 23.723  -27.768 12.192  1.00 76.94 112 A 1 
ATOM 899   N NE2   . HIS A 1  112 ? 24.451  -27.609 11.082  1.00 79.03 112 A 1 
ATOM 900   N N     . VAL A 1  113 ? 27.278  -22.667 14.465  1.00 89.47 113 A 1 
ATOM 901   C CA    . VAL A 1  113 ? 28.215  -21.883 15.277  1.00 89.91 113 A 1 
ATOM 902   C C     . VAL A 1  113 ? 28.100  -20.417 14.901  1.00 89.88 113 A 1 
ATOM 903   O O     . VAL A 1  113 ? 28.321  -20.041 13.754  1.00 87.42 113 A 1 
ATOM 904   C CB    . VAL A 1  113 ? 29.664  -22.384 15.153  1.00 88.82 113 A 1 
ATOM 905   C CG1   . VAL A 1  113 ? 30.602  -21.582 16.059  1.00 81.57 113 A 1 
ATOM 906   C CG2   . VAL A 1  113 ? 29.777  -23.855 15.558  1.00 82.11 113 A 1 
ATOM 907   N N     . HIS A 1  114 ? 27.765  -19.596 15.876  1.00 91.61 114 A 1 
ATOM 908   C CA    . HIS A 1  114 ? 27.714  -18.153 15.694  1.00 91.48 114 A 1 
ATOM 909   C C     . HIS A 1  114 ? 29.017  -17.512 16.148  1.00 91.47 114 A 1 
ATOM 910   O O     . HIS A 1  114 ? 29.624  -17.944 17.124  1.00 89.52 114 A 1 
ATOM 911   C CB    . HIS A 1  114 ? 26.532  -17.559 16.473  1.00 90.42 114 A 1 
ATOM 912   C CG    . HIS A 1  114 ? 25.166  -17.966 16.004  1.00 89.70 114 A 1 
ATOM 913   N ND1   . HIS A 1  114 ? 23.984  -17.442 16.491  1.00 77.77 114 A 1 
ATOM 914   C CD2   . HIS A 1  114 ? 24.817  -18.875 15.043  1.00 79.20 114 A 1 
ATOM 915   C CE1   . HIS A 1  114 ? 22.969  -18.024 15.837  1.00 80.30 114 A 1 
ATOM 916   N NE2   . HIS A 1  114 ? 23.435  -18.899 14.949  1.00 83.00 114 A 1 
ATOM 917   N N     . GLU A 1  115 ? 29.396  -16.441 15.479  1.00 90.89 115 A 1 
ATOM 918   C CA    . GLU A 1  115 ? 30.547  -15.648 15.867  1.00 90.65 115 A 1 
ATOM 919   C C     . GLU A 1  115 ? 30.134  -14.228 16.222  1.00 90.61 115 A 1 
ATOM 920   O O     . GLU A 1  115 ? 29.355  -13.585 15.517  1.00 88.52 115 A 1 
ATOM 921   C CB    . GLU A 1  115 ? 31.617  -15.643 14.781  1.00 89.01 115 A 1 
ATOM 922   C CG    . GLU A 1  115 ? 32.198  -17.037 14.540  1.00 82.51 115 A 1 
ATOM 923   C CD    . GLU A 1  115 ? 33.332  -17.019 13.524  1.00 81.95 115 A 1 
ATOM 924   O OE1   . GLU A 1  115 ? 33.616  -18.072 12.915  1.00 74.50 115 A 1 
ATOM 925   O OE2   . GLU A 1  115 ? 33.940  -15.953 13.281  1.00 75.39 115 A 1 
ATOM 926   N N     . TYR A 1  116 ? 30.707  -13.756 17.311  1.00 90.81 116 A 1 
ATOM 927   C CA    . TYR A 1  116 ? 30.516  -12.413 17.819  1.00 90.65 116 A 1 
ATOM 928   C C     . TYR A 1  116 ? 31.880  -11.773 18.058  1.00 90.23 116 A 1 
ATOM 929   O O     . TYR A 1  116 ? 32.871  -12.463 18.302  1.00 87.79 116 A 1 
ATOM 930   C CB    . TYR A 1  116 ? 29.683  -12.456 19.104  1.00 90.02 116 A 1 
ATOM 931   C CG    . TYR A 1  116 ? 28.279  -12.994 18.921  1.00 90.23 116 A 1 
ATOM 932   C CD1   . TYR A 1  116 ? 27.196  -12.115 18.730  1.00 82.52 116 A 1 
ATOM 933   C CD2   . TYR A 1  116 ? 28.043  -14.384 18.911  1.00 82.57 116 A 1 
ATOM 934   C CE1   . TYR A 1  116 ? 25.901  -12.607 18.521  1.00 81.06 116 A 1 
ATOM 935   C CE2   . TYR A 1  116 ? 26.751  -14.892 18.693  1.00 80.93 116 A 1 
ATOM 936   C CZ    . TYR A 1  116 ? 25.679  -13.997 18.497  1.00 85.28 116 A 1 
ATOM 937   O OH    . TYR A 1  116 ? 24.416  -14.488 18.266  1.00 83.90 116 A 1 
ATOM 938   N N     . LYS A 1  117 ? 31.924  -10.463 18.016  1.00 89.53 117 A 1 
ATOM 939   C CA    . LYS A 1  117 ? 33.128  -9.708  18.342  1.00 88.95 117 A 1 
ATOM 940   C C     . LYS A 1  117 ? 32.836  -8.748  19.483  1.00 88.82 117 A 1 
ATOM 941   O O     . LYS A 1  117 ? 31.889  -7.967  19.421  1.00 86.23 117 A 1 
ATOM 942   C CB    . LYS A 1  117 ? 33.665  -9.009  17.083  1.00 86.69 117 A 1 
ATOM 943   C CG    . LYS A 1  117 ? 35.090  -8.482  17.305  1.00 78.12 117 A 1 
ATOM 944   C CD    . LYS A 1  117 ? 35.667  -7.824  16.047  1.00 73.23 117 A 1 
ATOM 945   C CE    . LYS A 1  117 ? 37.096  -7.354  16.340  1.00 64.68 117 A 1 
ATOM 946   N NZ    . LYS A 1  117 ? 37.672  -6.547  15.246  1.00 57.19 117 A 1 
ATOM 947   N N     . LEU A 1  118 ? 33.658  -8.815  20.498  1.00 87.70 118 A 1 
ATOM 948   C CA    . LEU A 1  118 ? 33.629  -7.857  21.586  1.00 87.36 118 A 1 
ATOM 949   C C     . LEU A 1  118 ? 34.340  -6.584  21.124  1.00 87.16 118 A 1 
ATOM 950   O O     . LEU A 1  118 ? 35.507  -6.627  20.744  1.00 84.67 118 A 1 
ATOM 951   C CB    . LEU A 1  118 ? 34.282  -8.489  22.826  1.00 85.74 118 A 1 
ATOM 952   C CG    . LEU A 1  118 ? 33.529  -8.127  24.117  1.00 81.59 118 A 1 
ATOM 953   C CD1   . LEU A 1  118 ? 32.737  -9.324  24.626  1.00 75.58 118 A 1 
ATOM 954   C CD2   . LEU A 1  118 ? 34.496  -7.708  25.216  1.00 75.61 118 A 1 
ATOM 955   N N     . THR A 1  119 ? 33.635  -5.465  21.157  1.00 86.51 119 A 1 
ATOM 956   C CA    . THR A 1  119 ? 34.195  -4.160  20.783  1.00 85.64 119 A 1 
ATOM 957   C C     . THR A 1  119 ? 33.959  -3.160  21.909  1.00 85.65 119 A 1 
ATOM 958   O O     . THR A 1  119 ? 33.055  -3.337  22.730  1.00 83.13 119 A 1 
ATOM 959   C CB    . THR A 1  119 ? 33.619  -3.635  19.457  1.00 83.55 119 A 1 
ATOM 960   O OG1   . THR A 1  119 ? 32.256  -3.300  19.579  1.00 73.00 119 A 1 
ATOM 961   C CG2   . THR A 1  119 ? 33.751  -4.623  18.303  1.00 72.95 119 A 1 
ATOM 962   N N     . ALA A 1  120 ? 34.738  -2.096  21.948  1.00 84.91 120 A 1 
ATOM 963   C CA    . ALA A 1  120 ? 34.503  -1.030  22.915  1.00 84.04 120 A 1 
ATOM 964   C C     . ALA A 1  120 ? 33.073  -0.485  22.801  1.00 84.63 120 A 1 
ATOM 965   O O     . ALA A 1  120 ? 32.381  -0.318  23.801  1.00 82.32 120 A 1 
ATOM 966   C CB    . ALA A 1  120 ? 35.549  0.063   22.695  1.00 81.79 120 A 1 
ATOM 967   N N     . TYR A 1  121 ? 32.572  -0.331  21.583  1.00 84.55 121 A 1 
ATOM 968   C CA    . TYR A 1  121 ? 31.214  0.155   21.331  1.00 83.84 121 A 1 
ATOM 969   C C     . TYR A 1  121 ? 30.118  -0.803  21.804  1.00 84.11 121 A 1 
ATOM 970   O O     . TYR A 1  121 ? 29.099  -0.355  22.328  1.00 81.48 121 A 1 
ATOM 971   C CB    . TYR A 1  121 ? 31.056  0.425   19.839  1.00 82.22 121 A 1 
ATOM 972   C CG    . TYR A 1  121 ? 32.067  1.402   19.298  1.00 79.99 121 A 1 
ATOM 973   C CD1   . TYR A 1  121 ? 32.049  2.743   19.729  1.00 74.80 121 A 1 
ATOM 974   C CD2   . TYR A 1  121 ? 33.048  0.978   18.382  1.00 74.27 121 A 1 
ATOM 975   C CE1   . TYR A 1  121 ? 32.980  3.660   19.232  1.00 70.93 121 A 1 
ATOM 976   C CE2   . TYR A 1  121 ? 33.985  1.887   17.875  1.00 70.63 121 A 1 
ATOM 977   C CZ    . TYR A 1  121 ? 33.942  3.230   18.298  1.00 73.03 121 A 1 
ATOM 978   O OH    . TYR A 1  121 ? 34.832  4.135   17.793  1.00 69.16 121 A 1 
ATOM 979   N N     . SER A 1  122 ? 30.322  -2.103  21.656  1.00 84.43 122 A 1 
ATOM 980   C CA    . SER A 1  122 ? 29.367  -3.089  22.162  1.00 84.64 122 A 1 
ATOM 981   C C     . SER A 1  122 ? 29.322  -3.105  23.691  1.00 84.90 122 A 1 
ATOM 982   O O     . SER A 1  122 ? 28.240  -3.197  24.272  1.00 83.28 122 A 1 
ATOM 983   C CB    . SER A 1  122 ? 29.667  -4.481  21.605  1.00 84.18 122 A 1 
ATOM 984   O OG    . SER A 1  122 ? 30.875  -5.024  22.085  1.00 77.52 122 A 1 
ATOM 985   N N     . LEU A 1  123 ? 30.468  -2.912  24.334  1.00 85.26 123 A 1 
ATOM 986   C CA    . LEU A 1  123 ? 30.545  -2.767  25.784  1.00 85.39 123 A 1 
ATOM 987   C C     . LEU A 1  123 ? 29.899  -1.464  26.254  1.00 85.15 123 A 1 
ATOM 988   O O     . LEU A 1  123 ? 29.149  -1.482  27.222  1.00 83.70 123 A 1 
ATOM 989   C CB    . LEU A 1  123 ? 32.005  -2.855  26.242  1.00 85.37 123 A 1 
ATOM 990   C CG    . LEU A 1  123 ? 32.607  -4.262  26.097  1.00 84.55 123 A 1 
ATOM 991   C CD1   . LEU A 1  123 ? 34.107  -4.202  26.362  1.00 79.51 123 A 1 
ATOM 992   C CD2   . LEU A 1  123 ? 31.986  -5.254  27.082  1.00 80.25 123 A 1 
ATOM 993   N N     . TYR A 1  124 ? 30.102  -0.371  25.555  1.00 84.83 124 A 1 
ATOM 994   C CA    . TYR A 1  124 ? 29.403  0.877   25.852  1.00 83.42 124 A 1 
ATOM 995   C C     . TYR A 1  124 ? 27.883  0.712   25.733  1.00 82.78 124 A 1 
ATOM 996   O O     . TYR A 1  124 ? 27.137  1.182   26.592  1.00 80.27 124 A 1 
ATOM 997   C CB    . TYR A 1  124 ? 29.897  2.002   24.931  1.00 82.19 124 A 1 
ATOM 998   C CG    . TYR A 1  124 ? 31.378  2.314   24.969  1.00 79.04 124 A 1 
ATOM 999   C CD1   . TYR A 1  124 ? 32.166  2.052   26.104  1.00 74.57 124 A 1 
ATOM 1000  C CD2   . TYR A 1  124 ? 31.994  2.876   23.829  1.00 73.69 124 A 1 
ATOM 1001  C CE1   . TYR A 1  124 ? 33.543  2.314   26.105  1.00 71.00 124 A 1 
ATOM 1002  C CE2   . TYR A 1  124 ? 33.366  3.150   23.820  1.00 70.69 124 A 1 
ATOM 1003  C CZ    . TYR A 1  124 ? 34.142  2.860   24.957  1.00 73.17 124 A 1 
ATOM 1004  O OH    . TYR A 1  124 ? 35.489  3.109   24.947  1.00 68.90 124 A 1 
ATOM 1005  N N     . ALA A 1  125 ? 27.412  -0.008  24.725  1.00 82.18 125 A 1 
ATOM 1006  C CA    . ALA A 1  125 ? 26.000  -0.334  24.604  1.00 80.86 125 A 1 
ATOM 1007  C C     . ALA A 1  125 ? 25.514  -1.193  25.783  1.00 80.64 125 A 1 
ATOM 1008  O O     . ALA A 1  125 ? 24.454  -0.905  26.335  1.00 78.48 125 A 1 
ATOM 1009  C CB    . ALA A 1  125 ? 25.749  -1.007  23.256  1.00 79.20 125 A 1 
ATOM 1010  N N     . ALA A 1  126 ? 26.299  -2.179  26.216  1.00 81.64 126 A 1 
ATOM 1011  C CA    . ALA A 1  126 ? 25.962  -3.023  27.356  1.00 81.33 126 A 1 
ATOM 1012  C C     . ALA A 1  126 ? 25.866  -2.229  28.667  1.00 81.06 126 A 1 
ATOM 1013  O O     . ALA A 1  126 ? 24.852  -2.302  29.359  1.00 79.51 126 A 1 
ATOM 1014  C CB    . ALA A 1  126 ? 26.993  -4.149  27.454  1.00 80.68 126 A 1 
ATOM 1015  N N     . VAL A 1  127 ? 26.866  -1.412  28.971  1.00 82.07 127 A 1 
ATOM 1016  C CA    . VAL A 1  127 ? 26.870  -0.553  30.169  1.00 80.71 127 A 1 
ATOM 1017  C C     . VAL A 1  127 ? 25.713  0.437   30.128  1.00 79.62 127 A 1 
ATOM 1018  O O     . VAL A 1  127 ? 25.045  0.657   31.136  1.00 76.88 127 A 1 
ATOM 1019  C CB    . VAL A 1  127 ? 28.207  0.189   30.315  1.00 80.43 127 A 1 
ATOM 1020  C CG1   . VAL A 1  127 ? 28.213  1.137   31.517  1.00 72.37 127 A 1 
ATOM 1021  C CG2   . VAL A 1  127 ? 29.345  -0.802  30.527  1.00 74.06 127 A 1 
ATOM 1022  N N     . SER A 1  128 ? 25.409  0.973   28.973  1.00 79.52 128 A 1 
ATOM 1023  C CA    . SER A 1  128 ? 24.267  1.860   28.830  1.00 77.18 128 A 1 
ATOM 1024  C C     . SER A 1  128 ? 22.954  1.183   29.230  1.00 76.06 128 A 1 
ATOM 1025  O O     . SER A 1  128 ? 22.111  1.828   29.844  1.00 72.85 128 A 1 
ATOM 1026  C CB    . SER A 1  128 ? 24.213  2.455   27.416  1.00 74.90 128 A 1 
ATOM 1027  O OG    . SER A 1  128 ? 23.619  1.578   26.484  1.00 66.08 128 A 1 
ATOM 1028  N N     . VAL A 1  129 ? 22.789  -0.114  28.983  1.00 76.43 129 A 1 
ATOM 1029  C CA    . VAL A 1  129 ? 21.595  -0.889  29.385  1.00 73.89 129 A 1 
ATOM 1030  C C     . VAL A 1  129 ? 21.532  -1.129  30.902  1.00 72.86 129 A 1 
ATOM 1031  O O     . VAL A 1  129 ? 20.475  -1.501  31.409  1.00 67.20 129 A 1 
ATOM 1032  C CB    . VAL A 1  129 ? 21.478  -2.209  28.593  1.00 71.11 129 A 1 
ATOM 1033  C CG1   . VAL A 1  129 ? 20.199  -3.002  28.869  1.00 64.23 129 A 1 
ATOM 1034  C CG2   . VAL A 1  129 ? 21.472  -1.975  27.078  1.00 65.31 129 A 1 
ATOM 1035  N N     . GLY A 1  130 ? 22.613  -0.873  31.630  1.00 74.24 130 A 1 
ATOM 1036  C CA    . GLY A 1  130 ? 22.704  -1.074  33.078  1.00 73.09 130 A 1 
ATOM 1037  C C     . GLY A 1  130 ? 23.491  -2.314  33.491  1.00 74.35 130 A 1 
ATOM 1038  O O     . GLY A 1  130 ? 23.548  -2.626  34.672  1.00 70.82 130 A 1 
ATOM 1039  N N     . LEU A 1  131 ? 24.117  -3.008  32.542  1.00 76.33 131 A 1 
ATOM 1040  C CA    . LEU A 1  131 ? 25.014  -4.113  32.873  1.00 77.15 131 A 1 
ATOM 1041  C C     . LEU A 1  131 ? 26.299  -3.556  33.489  1.00 78.01 131 A 1 
ATOM 1042  O O     . LEU A 1  131 ? 27.022  -2.790  32.850  1.00 76.80 131 A 1 
ATOM 1043  C CB    . LEU A 1  131 ? 25.311  -4.957  31.626  1.00 75.55 131 A 1 
ATOM 1044  C CG    . LEU A 1  131 ? 24.116  -5.799  31.146  1.00 72.21 131 A 1 
ATOM 1045  C CD1   . LEU A 1  131 ? 24.385  -6.347  29.747  1.00 67.64 131 A 1 
ATOM 1046  C CD2   . LEU A 1  131 ? 23.850  -6.994  32.062  1.00 68.10 131 A 1 
ATOM 1047  N N     . GLN A 1  132 ? 26.598  -3.977  34.711  1.00 79.19 132 A 1 
ATOM 1048  C CA    . GLN A 1  132 ? 27.840  -3.604  35.368  1.00 79.57 132 A 1 
ATOM 1049  C C     . GLN A 1  132 ? 29.011  -4.470  34.886  1.00 81.21 132 A 1 
ATOM 1050  O O     . GLN A 1  132 ? 28.847  -5.538  34.292  1.00 79.59 132 A 1 
ATOM 1051  C CB    . GLN A 1  132 ? 27.678  -3.649  36.893  1.00 76.21 132 A 1 
ATOM 1052  C CG    . GLN A 1  132 ? 26.674  -2.613  37.423  1.00 69.74 132 A 1 
ATOM 1053  C CD    . GLN A 1  132 ? 26.829  -2.367  38.927  1.00 64.52 132 A 1 
ATOM 1054  O OE1   . GLN A 1  132 ? 27.605  -3.013  39.605  1.00 57.56 132 A 1 
ATOM 1055  N NE2   . GLN A 1  132 ? 26.133  -1.402  39.489  1.00 54.73 132 A 1 
ATOM 1056  N N     . THR A 1  133 ? 30.219  -4.006  35.161  1.00 82.80 133 A 1 
ATOM 1057  C CA    . THR A 1  133 ? 31.444  -4.744  34.820  1.00 83.47 133 A 1 
ATOM 1058  C C     . THR A 1  133 ? 31.455  -6.146  35.425  1.00 84.33 133 A 1 
ATOM 1059  O O     . THR A 1  133 ? 31.856  -7.096  34.757  1.00 82.88 133 A 1 
ATOM 1060  C CB    . THR A 1  133 ? 32.682  -3.997  35.328  1.00 82.30 133 A 1 
ATOM 1061  O OG1   . THR A 1  133 ? 32.603  -2.629  35.007  1.00 70.58 133 A 1 
ATOM 1062  C CG2   . THR A 1  133 ? 33.977  -4.536  34.735  1.00 70.59 133 A 1 
ATOM 1063  N N     . SER A 1  134 ? 31.012  -6.274  36.672  1.00 83.20 134 A 1 
ATOM 1064  C CA    . SER A 1  134 ? 30.870  -7.551  37.361  1.00 82.42 134 A 1 
ATOM 1065  C C     . SER A 1  134 ? 29.943  -8.483  36.595  1.00 82.98 134 A 1 
ATOM 1066  O O     . SER A 1  134 ? 30.353  -9.591  36.260  1.00 80.71 134 A 1 
ATOM 1067  C CB    . SER A 1  134 ? 30.323  -7.336  38.778  1.00 80.24 134 A 1 
ATOM 1068  O OG    . SER A 1  134 ? 29.183  -6.504  38.741  1.00 69.70 134 A 1 
ATOM 1069  N N     . ASP A 1  135 ? 28.765  -8.025  36.220  1.00 82.28 135 A 1 
ATOM 1070  C CA    . ASP A 1  135 ? 27.746  -8.834  35.556  1.00 80.80 135 A 1 
ATOM 1071  C C     . ASP A 1  135 ? 28.253  -9.373  34.220  1.00 82.19 135 A 1 
ATOM 1072  O O     . ASP A 1  135 ? 28.128  -10.557 33.919  1.00 80.50 135 A 1 
ATOM 1073  C CB    . ASP A 1  135 ? 26.475  -8.003  35.311  1.00 77.81 135 A 1 
ATOM 1074  C CG    . ASP A 1  135 ? 25.915  -7.326  36.559  1.00 71.05 135 A 1 
ATOM 1075  O OD1   . ASP A 1  135 ? 26.223  -7.800  37.672  1.00 64.22 135 A 1 
ATOM 1076  O OD2   . ASP A 1  135 ? 25.227  -6.299  36.367  1.00 64.96 135 A 1 
ATOM 1077  N N     . ILE A 1  136 ? 28.903  -8.525  33.430  1.00 83.80 136 A 1 
ATOM 1078  C CA    . ILE A 1  136 ? 29.462  -8.921  32.136  1.00 84.84 136 A 1 
ATOM 1079  C C     . ILE A 1  136 ? 30.551  -9.977  32.326  1.00 85.53 136 A 1 
ATOM 1080  O O     . ILE A 1  136 ? 30.533  -11.013 31.668  1.00 84.70 136 A 1 
ATOM 1081  C CB    . ILE A 1  136 ? 29.999  -7.696  31.363  1.00 84.07 136 A 1 
ATOM 1082  C CG1   . ILE A 1  136 ? 28.858  -6.697  31.059  1.00 79.63 136 A 1 
ATOM 1083  C CG2   . ILE A 1  136 ? 30.668  -8.134  30.049  1.00 78.39 136 A 1 
ATOM 1084  C CD1   . ILE A 1  136 ? 29.331  -5.352  30.512  1.00 73.76 136 A 1 
ATOM 1085  N N     . THR A 1  137 ? 31.495  -9.730  33.227  1.00 85.97 137 A 1 
ATOM 1086  C CA    . THR A 1  137 ? 32.632  -10.635 33.435  1.00 85.66 137 A 1 
ATOM 1087  C C     . THR A 1  137 ? 32.217  -11.966 34.048  1.00 85.57 137 A 1 
ATOM 1088  O O     . THR A 1  137 ? 32.738  -13.006 33.654  1.00 84.01 137 A 1 
ATOM 1089  C CB    . THR A 1  137 ? 33.731  -9.992  34.283  1.00 85.00 137 A 1 
ATOM 1090  O OG1   . THR A 1  137 ? 33.249  -9.482  35.493  1.00 73.37 137 A 1 
ATOM 1091  C CG2   . THR A 1  137 ? 34.429  -8.855  33.544  1.00 72.96 137 A 1 
ATOM 1092  N N     . GLU A 1  138 ? 31.265  -11.956 34.960  1.00 84.49 138 A 1 
ATOM 1093  C CA    . GLU A 1  138 ? 30.771  -13.148 35.631  1.00 82.88 138 A 1 
ATOM 1094  C C     . GLU A 1  138 ? 29.946  -14.018 34.676  1.00 83.00 138 A 1 
ATOM 1095  O O     . GLU A 1  138 ? 30.190  -15.221 34.567  1.00 81.29 138 A 1 
ATOM 1096  C CB    . GLU A 1  138 ? 29.997  -12.723 36.888  1.00 80.29 138 A 1 
ATOM 1097  C CG    . GLU A 1  138 ? 29.979  -13.827 37.941  1.00 69.48 138 A 1 
ATOM 1098  C CD    . GLU A 1  138 ? 29.363  -13.376 39.271  1.00 63.14 138 A 1 
ATOM 1099  O OE1   . GLU A 1  138 ? 29.711  -14.004 40.298  1.00 55.29 138 A 1 
ATOM 1100  O OE2   . GLU A 1  138 ? 28.561  -12.427 39.263  1.00 54.12 138 A 1 
ATOM 1101  N N     . TYR A 1  139 ? 29.069  -13.413 33.879  1.00 81.36 139 A 1 
ATOM 1102  C CA    . TYR A 1  139 ? 28.338  -14.129 32.825  1.00 80.64 139 A 1 
ATOM 1103  C C     . TYR A 1  139 ? 29.269  -14.728 31.781  1.00 81.60 139 A 1 
ATOM 1104  O O     . TYR A 1  139 ? 29.105  -15.883 31.401  1.00 80.00 139 A 1 
ATOM 1105  C CB    . TYR A 1  139 ? 27.342  -13.195 32.131  1.00 77.83 139 A 1 
ATOM 1106  C CG    . TYR A 1  139 ? 25.906  -13.480 32.454  1.00 72.05 139 A 1 
ATOM 1107  C CD1   . TYR A 1  139 ? 25.280  -14.630 31.941  1.00 66.04 139 A 1 
ATOM 1108  C CD2   . TYR A 1  139 ? 25.164  -12.581 33.229  1.00 63.80 139 A 1 
ATOM 1109  C CE1   . TYR A 1  139 ? 23.923  -14.880 32.204  1.00 59.98 139 A 1 
ATOM 1110  C CE2   . TYR A 1  139 ? 23.809  -12.820 33.498  1.00 59.04 139 A 1 
ATOM 1111  C CZ    . TYR A 1  139 ? 23.190  -13.970 32.983  1.00 58.42 139 A 1 
ATOM 1112  O OH    . TYR A 1  139 ? 21.867  -14.206 33.247  1.00 54.43 139 A 1 
ATOM 1113  N N     . LEU A 1  140 ? 30.262  -13.970 31.335  1.00 83.80 140 A 1 
ATOM 1114  C CA    . LEU A 1  140 ? 31.225  -14.446 30.352  1.00 84.34 140 A 1 
ATOM 1115  C C     . LEU A 1  140 ? 32.018  -15.639 30.893  1.00 84.58 140 A 1 
ATOM 1116  O O     . LEU A 1  140 ? 32.181  -16.635 30.198  1.00 83.88 140 A 1 
ATOM 1117  C CB    . LEU A 1  140 ? 32.155  -13.293 29.938  1.00 84.56 140 A 1 
ATOM 1118  C CG    . LEU A 1  140 ? 32.484  -13.331 28.435  1.00 81.26 140 A 1 
ATOM 1119  C CD1   . LEU A 1  140 ? 31.607  -12.354 27.665  1.00 75.00 140 A 1 
ATOM 1120  C CD2   . LEU A 1  140 ? 33.934  -12.942 28.186  1.00 75.58 140 A 1 
ATOM 1121  N N     . ARG A 1  141 ? 32.450  -15.572 32.154  1.00 84.30 141 A 1 
ATOM 1122  C CA    . ARG A 1  141 ? 33.114  -16.694 32.831  1.00 83.53 141 A 1 
ATOM 1123  C C     . ARG A 1  141 ? 32.217  -17.916 32.923  1.00 83.23 141 A 1 
ATOM 1124  O O     . ARG A 1  141 ? 32.696  -19.019 32.700  1.00 81.59 141 A 1 
ATOM 1125  C CB    . ARG A 1  141 ? 33.580  -16.291 34.236  1.00 82.67 141 A 1 
ATOM 1126  C CG    . ARG A 1  141 ? 35.088  -16.038 34.276  1.00 74.86 141 A 1 
ATOM 1127  C CD    . ARG A 1  141 ? 35.527  -15.733 35.701  1.00 72.57 141 A 1 
ATOM 1128  N NE    . ARG A 1  141 ? 36.987  -15.597 35.794  1.00 65.25 141 A 1 
ATOM 1129  C CZ    . ARG A 1  141 ? 37.663  -15.181 36.853  1.00 59.30 141 A 1 
ATOM 1130  N NH1   . ARG A 1  141 ? 37.064  -14.866 37.969  1.00 54.28 141 A 1 
ATOM 1131  N NH2   . ARG A 1  141 ? 38.954  -15.075 36.804  1.00 51.89 141 A 1 
ATOM 1132  N N     . LYS A 1  142 ? 30.952  -17.734 33.244  1.00 82.41 142 A 1 
ATOM 1133  C CA    . LYS A 1  142 ? 30.012  -18.834 33.447  1.00 81.58 142 A 1 
ATOM 1134  C C     . LYS A 1  142 ? 29.673  -19.544 32.139  1.00 81.95 142 A 1 
ATOM 1135  O O     . LYS A 1  142 ? 29.606  -20.765 32.105  1.00 79.92 142 A 1 
ATOM 1136  C CB    . LYS A 1  142 ? 28.771  -18.291 34.167  1.00 79.10 142 A 1 
ATOM 1137  C CG    . LYS A 1  142 ? 28.058  -19.375 34.980  1.00 71.54 142 A 1 
ATOM 1138  C CD    . LYS A 1  142 ? 26.902  -18.767 35.780  1.00 68.72 142 A 1 
ATOM 1139  C CE    . LYS A 1  142 ? 26.304  -19.809 36.720  1.00 61.66 142 A 1 
ATOM 1140  N NZ    . LYS A 1  142 ? 25.188  -19.261 37.527  1.00 56.75 142 A 1 
ATOM 1141  N N     . LEU A 1  143 ? 29.522  -18.802 31.065  1.00 83.71 143 A 1 
ATOM 1142  C CA    . LEU A 1  143 ? 29.165  -19.344 29.752  1.00 83.67 143 A 1 
ATOM 1143  C C     . LEU A 1  143 ? 30.365  -19.870 28.949  1.00 84.30 143 A 1 
ATOM 1144  O O     . LEU A 1  143 ? 30.178  -20.676 28.042  1.00 82.93 143 A 1 
ATOM 1145  C CB    . LEU A 1  143 ? 28.405  -18.266 28.964  1.00 82.32 143 A 1 
ATOM 1146  C CG    . LEU A 1  143 ? 27.015  -17.909 29.533  1.00 79.36 143 A 1 
ATOM 1147  C CD1   . LEU A 1  143 ? 26.457  -16.699 28.790  1.00 73.32 143 A 1 
ATOM 1148  C CD2   . LEU A 1  143 ? 26.024  -19.060 29.372  1.00 73.19 143 A 1 
ATOM 1149  N N     . SER A 1  144 ? 31.581  -19.442 29.258  1.00 85.40 144 A 1 
ATOM 1150  C CA    . SER A 1  144 ? 32.768  -19.855 28.512  1.00 85.50 144 A 1 
ATOM 1151  C C     . SER A 1  144 ? 33.193  -21.289 28.833  1.00 85.00 144 A 1 
ATOM 1152  O O     . SER A 1  144 ? 33.345  -21.653 30.002  1.00 83.03 144 A 1 
ATOM 1153  C CB    . SER A 1  144 ? 33.922  -18.891 28.774  1.00 84.92 144 A 1 
ATOM 1154  O OG    . SER A 1  144 ? 35.026  -19.251 27.975  1.00 72.52 144 A 1 
ATOM 1155  N N     . LYS A 1  145 ? 33.465  -22.079 27.781  1.00 86.04 145 A 1 
ATOM 1156  C CA    . LYS A 1  145 ? 34.068  -23.420 27.886  1.00 85.97 145 A 1 
ATOM 1157  C C     . LYS A 1  145 ? 35.473  -23.373 28.468  1.00 86.03 145 A 1 
ATOM 1158  O O     . LYS A 1  145 ? 35.888  -24.289 29.179  1.00 83.64 145 A 1 
ATOM 1159  C CB    . LYS A 1  145 ? 34.141  -24.082 26.498  1.00 85.13 145 A 1 
ATOM 1160  C CG    . LYS A 1  145 ? 32.776  -24.511 25.947  1.00 82.18 145 A 1 
ATOM 1161  C CD    . LYS A 1  145 ? 32.930  -25.166 24.575  1.00 80.25 145 A 1 
ATOM 1162  C CE    . LYS A 1  145 ? 31.588  -25.453 23.928  1.00 76.88 145 A 1 
ATOM 1163  N NZ    . LYS A 1  145 ? 31.131  -26.842 24.085  1.00 71.26 145 A 1 
ATOM 1164  N N     . THR A 1  146 ? 36.185  -22.316 28.157  1.00 86.32 146 A 1 
ATOM 1165  C CA    . THR A 1  146 ? 37.567  -22.091 28.569  1.00 85.68 146 A 1 
ATOM 1166  C C     . THR A 1  146 ? 37.648  -20.977 29.612  1.00 85.47 146 A 1 
ATOM 1167  O O     . THR A 1  146 ? 36.653  -20.311 29.919  1.00 82.06 146 A 1 
ATOM 1168  C CB    . THR A 1  146 ? 38.442  -21.772 27.343  1.00 84.60 146 A 1 
ATOM 1169  O OG1   . THR A 1  146 ? 37.908  -20.668 26.651  1.00 74.24 146 A 1 
ATOM 1170  C CG2   . THR A 1  146 ? 38.507  -22.940 26.366  1.00 74.67 146 A 1 
ATOM 1171  N N     . GLY A 1  147 ? 38.821  -20.796 30.185  1.00 84.71 147 A 1 
ATOM 1172  C CA    . GLY A 1  147 ? 39.091  -19.585 30.949  1.00 83.86 147 A 1 
ATOM 1173  C C     . GLY A 1  147 ? 38.969  -18.358 30.053  1.00 85.11 147 A 1 
ATOM 1174  O O     . GLY A 1  147 ? 39.358  -18.395 28.890  1.00 82.16 147 A 1 
ATOM 1175  N N     . VAL A 1  148 ? 38.411  -17.285 30.574  1.00 85.25 148 A 1 
ATOM 1176  C CA    . VAL A 1  148 ? 38.374  -16.011 29.850  1.00 85.58 148 A 1 
ATOM 1177  C C     . VAL A 1  148 ? 39.763  -15.376 29.943  1.00 86.07 148 A 1 
ATOM 1178  O O     . VAL A 1  148 ? 40.276  -15.248 31.053  1.00 84.06 148 A 1 
ATOM 1179  C CB    . VAL A 1  148 ? 37.285  -15.078 30.397  1.00 84.17 148 A 1 
ATOM 1180  C CG1   . VAL A 1  148 ? 37.231  -13.776 29.602  1.00 75.94 148 A 1 
ATOM 1181  C CG2   . VAL A 1  148 ? 35.908  -15.739 30.306  1.00 76.72 148 A 1 
ATOM 1182  N N     . PRO A 1  149 ? 40.378  -14.990 28.826  1.00 85.64 149 A 1 
ATOM 1183  C CA    . PRO A 1  149 ? 41.697  -14.366 28.832  1.00 85.18 149 A 1 
ATOM 1184  C C     . PRO A 1  149 ? 41.725  -13.092 29.676  1.00 85.72 149 A 1 
ATOM 1185  O O     . PRO A 1  149 ? 40.810  -12.273 29.594  1.00 84.00 149 A 1 
ATOM 1186  C CB    . PRO A 1  149 ? 42.024  -14.074 27.369  1.00 83.46 149 A 1 
ATOM 1187  C CG    . PRO A 1  149 ? 41.165  -15.064 26.593  1.00 81.28 149 A 1 
ATOM 1188  C CD    . PRO A 1  149 ? 39.923  -15.210 27.465  1.00 84.14 149 A 1 
ATOM 1189  N N     . ASP A 1  150 ? 42.805  -12.884 30.424  1.00 85.41 150 A 1 
ATOM 1190  C CA    . ASP A 1  150 ? 42.937  -11.706 31.289  1.00 84.97 150 A 1 
ATOM 1191  C C     . ASP A 1  150 ? 42.893  -10.392 30.503  1.00 85.58 150 A 1 
ATOM 1192  O O     . ASP A 1  150 ? 42.319  -9.411  30.973  1.00 82.12 150 A 1 
ATOM 1193  C CB    . ASP A 1  150 ? 44.241  -11.795 32.098  1.00 82.27 150 A 1 
ATOM 1194  C CG    . ASP A 1  150 ? 44.219  -12.902 33.156  1.00 72.89 150 A 1 
ATOM 1195  O OD1   . ASP A 1  150 ? 43.130  -13.150 33.721  1.00 64.08 150 A 1 
ATOM 1196  O OD2   . ASP A 1  150 ? 45.295  -13.493 33.380  1.00 64.24 150 A 1 
ATOM 1197  N N     . GLY A 1  151 ? 43.420  -10.387 29.284  1.00 84.29 151 A 1 
ATOM 1198  C CA    . GLY A 1  151 ? 43.327  -9.233  28.385  1.00 83.94 151 A 1 
ATOM 1199  C C     . GLY A 1  151 ? 41.883  -8.828  28.087  1.00 85.48 151 A 1 
ATOM 1200  O O     . GLY A 1  151 ? 41.557  -7.642  28.106  1.00 83.22 151 A 1 
ATOM 1201  N N     . ILE A 1  152 ? 40.990  -9.795  27.904  1.00 85.44 152 A 1 
ATOM 1202  C CA    . ILE A 1  152 ? 39.558  -9.529  27.710  1.00 86.37 152 A 1 
ATOM 1203  C C     . ILE A 1  152 ? 38.927  -8.976  28.988  1.00 86.94 152 A 1 
ATOM 1204  O O     . ILE A 1  152 ? 38.154  -8.023  28.923  1.00 85.92 152 A 1 
ATOM 1205  C CB    . ILE A 1  152 ? 38.825  -10.799 27.227  1.00 85.61 152 A 1 
ATOM 1206  C CG1   . ILE A 1  152 ? 39.325  -11.270 25.844  1.00 80.52 152 A 1 
ATOM 1207  C CG2   . ILE A 1  152 ? 37.300  -10.612 27.196  1.00 80.10 152 A 1 
ATOM 1208  C CD1   . ILE A 1  152 ? 39.008  -10.330 24.675  1.00 73.47 152 A 1 
ATOM 1209  N N     . MET A 1  153 ? 39.276  -9.524  30.143  1.00 86.98 153 A 1 
ATOM 1210  C CA    . MET A 1  153 ? 38.776  -9.016  31.424  1.00 87.13 153 A 1 
ATOM 1211  C C     . MET A 1  153 ? 39.226  -7.574  31.663  1.00 87.62 153 A 1 
ATOM 1212  O O     . MET A 1  153 ? 38.419  -6.735  32.063  1.00 86.23 153 A 1 
ATOM 1213  C CB    . MET A 1  153 ? 39.243  -9.926  32.569  1.00 86.17 153 A 1 
ATOM 1214  C CG    . MET A 1  153 ? 38.619  -11.322 32.499  1.00 80.40 153 A 1 
ATOM 1215  S SD    . MET A 1  153 ? 36.831  -11.359 32.811  1.00 74.91 153 A 1 
ATOM 1216  C CE    . MET A 1  153 ? 36.821  -12.237 34.390  1.00 64.82 153 A 1 
ATOM 1217  N N     . GLN A 1  154 ? 40.488  -7.270  31.372  1.00 87.34 154 A 1 
ATOM 1218  C CA    . GLN A 1  154 ? 41.002  -5.907  31.455  1.00 86.72 154 A 1 
ATOM 1219  C C     . GLN A 1  154 ? 40.331  -4.986  30.438  1.00 86.88 154 A 1 
ATOM 1220  O O     . GLN A 1  154 ? 39.928  -3.885  30.800  1.00 84.90 154 A 1 
ATOM 1221  C CB    . GLN A 1  154 ? 42.520  -5.898  31.250  1.00 85.38 154 A 1 
ATOM 1222  C CG    . GLN A 1  154 ? 43.267  -6.413  32.492  1.00 75.89 154 A 1 
ATOM 1223  C CD    . GLN A 1  154 ? 44.787  -6.330  32.334  1.00 69.03 154 A 1 
ATOM 1224  O OE1   . GLN A 1  154 ? 45.327  -5.948  31.315  1.00 60.64 154 A 1 
ATOM 1225  N NE2   . GLN A 1  154 ? 45.541  -6.672  33.353  1.00 57.64 154 A 1 
ATOM 1226  N N     . PHE A 1  155 ? 40.148  -5.449  29.208  1.00 86.24 155 A 1 
ATOM 1227  C CA    . PHE A 1  155 ? 39.461  -4.689  28.164  1.00 86.07 155 A 1 
ATOM 1228  C C     . PHE A 1  155 ? 38.023  -4.339  28.567  1.00 86.51 155 A 1 
ATOM 1229  O O     . PHE A 1  155 ? 37.619  -3.182  28.469  1.00 85.48 155 A 1 
ATOM 1230  C CB    . PHE A 1  155 ? 39.492  -5.494  26.862  1.00 84.74 155 A 1 
ATOM 1231  C CG    . PHE A 1  155 ? 38.765  -4.823  25.719  1.00 84.10 155 A 1 
ATOM 1232  C CD1   . PHE A 1  155 ? 37.522  -5.308  25.277  1.00 78.93 155 A 1 
ATOM 1233  C CD2   . PHE A 1  155 ? 39.331  -3.701  25.096  1.00 78.57 155 A 1 
ATOM 1234  C CE1   . PHE A 1  155 ? 36.860  -4.681  24.209  1.00 76.23 155 A 1 
ATOM 1235  C CE2   . PHE A 1  155 ? 38.670  -3.071  24.029  1.00 76.24 155 A 1 
ATOM 1236  C CZ    . PHE A 1  155 ? 37.437  -3.564  23.586  1.00 77.89 155 A 1 
ATOM 1237  N N     . ILE A 1  156 ? 37.273  -5.306  29.083  1.00 86.53 156 A 1 
ATOM 1238  C CA    . ILE A 1  156 ? 35.920  -5.081  29.599  1.00 86.84 156 A 1 
ATOM 1239  C C     . ILE A 1  156 ? 35.960  -4.060  30.736  1.00 86.62 156 A 1 
ATOM 1240  O O     . ILE A 1  156 ? 35.200  -3.096  30.711  1.00 85.13 156 A 1 
ATOM 1241  C CB    . ILE A 1  156 ? 35.266  -6.404  30.043  1.00 86.96 156 A 1 
ATOM 1242  C CG1   . ILE A 1  156 ? 34.993  -7.313  28.826  1.00 83.60 156 A 1 
ATOM 1243  C CG2   . ILE A 1  156 ? 33.942  -6.148  30.783  1.00 83.43 156 A 1 
ATOM 1244  C CD1   . ILE A 1  156 ? 34.707  -8.766  29.204  1.00 78.79 156 A 1 
ATOM 1245  N N     . LYS A 1  157 ? 36.864  -4.237  31.693  1.00 87.49 157 A 1 
ATOM 1246  C CA    . LYS A 1  157 ? 36.992  -3.337  32.840  1.00 86.83 157 A 1 
ATOM 1247  C C     . LYS A 1  157 ? 37.320  -1.914  32.393  1.00 86.26 157 A 1 
ATOM 1248  O O     . LYS A 1  157 ? 36.649  -0.979  32.809  1.00 84.07 157 A 1 
ATOM 1249  C CB    . LYS A 1  157 ? 38.027  -3.910  33.826  1.00 85.82 157 A 1 
ATOM 1250  C CG    . LYS A 1  157 ? 37.847  -3.324  35.231  1.00 75.53 157 A 1 
ATOM 1251  C CD    . LYS A 1  157 ? 38.797  -3.978  36.241  1.00 72.32 157 A 1 
ATOM 1252  C CE    . LYS A 1  157 ? 38.495  -3.438  37.643  1.00 62.68 157 A 1 
ATOM 1253  N NZ    . LYS A 1  157 ? 39.394  -3.983  38.688  1.00 55.66 157 A 1 
ATOM 1254  N N     . LEU A 1  158 ? 38.273  -1.760  31.503  1.00 86.00 158 A 1 
ATOM 1255  C CA    . LEU A 1  158 ? 38.688  -0.457  30.990  1.00 84.63 158 A 1 
ATOM 1256  C C     . LEU A 1  158 ? 37.546  0.254   30.252  1.00 84.46 158 A 1 
ATOM 1257  O O     . LEU A 1  158 ? 37.240  1.410   30.535  1.00 81.68 158 A 1 
ATOM 1258  C CB    . LEU A 1  158 ? 39.912  -0.650  30.076  1.00 82.84 158 A 1 
ATOM 1259  C CG    . LEU A 1  158 ? 40.813  0.597   30.044  1.00 73.86 158 A 1 
ATOM 1260  C CD1   . LEU A 1  158 ? 41.996  0.413   30.990  1.00 67.51 158 A 1 
ATOM 1261  C CD2   . LEU A 1  158 ? 41.349  0.850   28.651  1.00 66.97 158 A 1 
ATOM 1262  N N     . CYS A 1  159 ? 36.875  -0.454  29.353  1.00 84.03 159 A 1 
ATOM 1263  C CA    . CYS A 1  159 ? 35.773  0.105   28.572  1.00 83.39 159 A 1 
ATOM 1264  C C     . CYS A 1  159 ? 34.545  0.426   29.431  1.00 83.00 159 A 1 
ATOM 1265  O O     . CYS A 1  159 ? 33.897  1.445   29.216  1.00 81.05 159 A 1 
ATOM 1266  C CB    . CYS A 1  159 ? 35.391  -0.868  27.452  1.00 82.45 159 A 1 
ATOM 1267  S SG    . CYS A 1  159 ? 36.728  -1.001  26.231  1.00 75.34 159 A 1 
ATOM 1268  N N     . THR A 1  160 ? 34.219  -0.412  30.397  1.00 83.62 160 A 1 
ATOM 1269  C CA    . THR A 1  160 ? 33.045  -0.195  31.255  1.00 82.28 160 A 1 
ATOM 1270  C C     . THR A 1  160 ? 33.263  0.921   32.271  1.00 81.56 160 A 1 
ATOM 1271  O O     . THR A 1  160 ? 32.352  1.698   32.520  1.00 78.47 160 A 1 
ATOM 1272  C CB    . THR A 1  160 ? 32.610  -1.479  31.966  1.00 81.38 160 A 1 
ATOM 1273  O OG1   . THR A 1  160 ? 33.687  -2.080  32.647  1.00 72.86 160 A 1 
ATOM 1274  C CG2   . THR A 1  160 ? 32.054  -2.519  31.000  1.00 73.24 160 A 1 
ATOM 1275  N N     . VAL A 1  161 ? 34.475  1.056   32.805  1.00 82.68 161 A 1 
ATOM 1276  C CA    . VAL A 1  161 ? 34.809  2.110   33.782  1.00 81.12 161 A 1 
ATOM 1277  C C     . VAL A 1  161 ? 34.912  3.484   33.123  1.00 80.96 161 A 1 
ATOM 1278  O O     . VAL A 1  161 ? 34.500  4.478   33.713  1.00 77.11 161 A 1 
ATOM 1279  C CB    . VAL A 1  161 ? 36.114  1.763   34.519  1.00 78.97 161 A 1 
ATOM 1280  C CG1   . VAL A 1  161 ? 36.600  2.893   35.437  1.00 70.90 161 A 1 
ATOM 1281  C CG2   . VAL A 1  161 ? 35.920  0.537   35.400  1.00 72.06 161 A 1 
ATOM 1282  N N     . SER A 1  162 ? 35.450  3.556   31.930  1.00 80.51 162 A 1 
ATOM 1283  C CA    . SER A 1  162 ? 35.584  4.826   31.208  1.00 79.30 162 A 1 
ATOM 1284  C C     . SER A 1  162 ? 34.255  5.339   30.654  1.00 80.29 162 A 1 
ATOM 1285  O O     . SER A 1  162 ? 34.082  6.547   30.472  1.00 76.24 162 A 1 
ATOM 1286  C CB    . SER A 1  162 ? 36.617  4.696   30.089  1.00 75.88 162 A 1 
ATOM 1287  O OG    . SER A 1  162 ? 36.229  3.717   29.152  1.00 67.20 162 A 1 
ATOM 1288  N N     . TYR A 1  163 ? 33.289  4.455   30.450  1.00 79.13 163 A 1 
ATOM 1289  C CA    . TYR A 1  163 ? 31.976  4.834   29.949  1.00 77.94 163 A 1 
ATOM 1290  C C     . TYR A 1  163 ? 31.183  5.653   30.973  1.00 77.76 163 A 1 
ATOM 1291  O O     . TYR A 1  163 ? 31.152  5.353   32.159  1.00 72.72 163 A 1 
ATOM 1292  C CB    . TYR A 1  163 ? 31.209  3.582   29.525  1.00 74.65 163 A 1 
ATOM 1293  C CG    . TYR A 1  163 ? 29.918  3.890   28.801  1.00 73.04 163 A 1 
ATOM 1294  C CD1   . TYR A 1  163 ? 28.682  3.790   29.463  1.00 67.82 163 A 1 
ATOM 1295  C CD2   . TYR A 1  163 ? 29.951  4.278   27.449  1.00 66.55 163 A 1 
ATOM 1296  C CE1   . TYR A 1  163 ? 27.489  4.051   28.775  1.00 62.52 163 A 1 
ATOM 1297  C CE2   . TYR A 1  163 ? 28.763  4.544   26.753  1.00 62.17 163 A 1 
ATOM 1298  C CZ    . TYR A 1  163 ? 27.532  4.420   27.417  1.00 63.12 163 A 1 
ATOM 1299  O OH    . TYR A 1  163 ? 26.371  4.664   26.732  1.00 60.59 163 A 1 
ATOM 1300  N N     . GLY A 1  164 ? 30.516  6.689   30.504  1.00 76.68 164 A 1 
ATOM 1301  C CA    . GLY A 1  164 ? 29.636  7.507   31.336  1.00 75.77 164 A 1 
ATOM 1302  C C     . GLY A 1  164 ? 30.317  8.618   32.134  1.00 77.86 164 A 1 
ATOM 1303  O O     . GLY A 1  164 ? 29.614  9.486   32.652  1.00 73.33 164 A 1 
ATOM 1304  N N     . LYS A 1  165 ? 31.638  8.661   32.174  1.00 78.53 165 A 1 
ATOM 1305  C CA    . LYS A 1  165 ? 32.373  9.726   32.879  1.00 78.61 165 A 1 
ATOM 1306  C C     . LYS A 1  165 ? 32.219  11.100  32.233  1.00 80.11 165 A 1 
ATOM 1307  O O     . LYS A 1  165 ? 32.259  12.106  32.927  1.00 77.15 165 A 1 
ATOM 1308  C CB    . LYS A 1  165 ? 33.860  9.376   32.979  1.00 75.62 165 A 1 
ATOM 1309  C CG    . LYS A 1  165 ? 34.111  8.248   33.982  1.00 72.95 165 A 1 
ATOM 1310  C CD    . LYS A 1  165 ? 35.607  8.098   34.248  1.00 68.25 165 A 1 
ATOM 1311  C CE    . LYS A 1  165 ? 35.823  7.068   35.347  1.00 61.59 165 A 1 
ATOM 1312  N NZ    . LYS A 1  165 ? 37.247  6.917   35.691  1.00 54.46 165 A 1 
ATOM 1313  N N     . VAL A 1  166 ? 32.059  11.138  30.937  1.00 81.16 166 A 1 
ATOM 1314  C CA    . VAL A 1  166 ? 31.923  12.383  30.181  1.00 81.90 166 A 1 
ATOM 1315  C C     . VAL A 1  166 ? 30.664  12.321  29.325  1.00 82.21 166 A 1 
ATOM 1316  O O     . VAL A 1  166 ? 30.454  11.363  28.584  1.00 80.12 166 A 1 
ATOM 1317  C CB    . VAL A 1  166 ? 33.157  12.675  29.310  1.00 80.88 166 A 1 
ATOM 1318  C CG1   . VAL A 1  166 ? 33.103  14.104  28.763  1.00 71.47 166 A 1 
ATOM 1319  C CG2   . VAL A 1  166 ? 34.463  12.549  30.094  1.00 72.92 166 A 1 
ATOM 1320  N N     . LYS A 1  167 ? 29.838  13.363  29.402  1.00 83.31 167 A 1 
ATOM 1321  C CA    . LYS A 1  167 ? 28.596  13.477  28.640  1.00 83.01 167 A 1 
ATOM 1322  C C     . LYS A 1  167 ? 28.669  14.654  27.680  1.00 83.75 167 A 1 
ATOM 1323  O O     . LYS A 1  167 ? 29.200  15.704  28.016  1.00 81.48 167 A 1 
ATOM 1324  C CB    . LYS A 1  167 ? 27.383  13.579  29.583  1.00 79.94 167 A 1 
ATOM 1325  C CG    . LYS A 1  167 ? 27.282  12.356  30.508  1.00 72.15 167 A 1 
ATOM 1326  C CD    . LYS A 1  167 ? 25.984  12.340  31.319  1.00 69.68 167 A 1 
ATOM 1327  C CE    . LYS A 1  167 ? 25.969  11.072  32.170  1.00 61.02 167 A 1 
ATOM 1328  N NZ    . LYS A 1  167 ? 24.685  10.857  32.864  1.00 55.50 167 A 1 
ATOM 1329  N N     . LEU A 1  168 ? 28.111  14.484  26.505  1.00 82.22 168 A 1 
ATOM 1330  C CA    . LEU A 1  168 ? 27.829  15.586  25.599  1.00 82.25 168 A 1 
ATOM 1331  C C     . LEU A 1  168 ? 26.365  15.984  25.794  1.00 82.42 168 A 1 
ATOM 1332  O O     . LEU A 1  168 ? 25.466  15.215  25.454  1.00 80.31 168 A 1 
ATOM 1333  C CB    . LEU A 1  168 ? 28.146  15.161  24.159  1.00 80.83 168 A 1 
ATOM 1334  C CG    . LEU A 1  168 ? 27.999  16.312  23.137  1.00 78.78 168 A 1 
ATOM 1335  C CD1   . LEU A 1  168 ? 29.132  17.328  23.266  1.00 72.64 168 A 1 
ATOM 1336  C CD2   . LEU A 1  168 ? 28.035  15.755  21.714  1.00 73.13 168 A 1 
ATOM 1337  N N     . VAL A 1  169 ? 26.146  17.163  26.337  1.00 82.69 169 A 1 
ATOM 1338  C CA    . VAL A 1  169 ? 24.815  17.659  26.689  1.00 82.28 169 A 1 
ATOM 1339  C C     . VAL A 1  169 ? 24.471  18.846  25.804  1.00 82.81 169 A 1 
ATOM 1340  O O     . VAL A 1  169 ? 25.291  19.731  25.583  1.00 80.95 169 A 1 
ATOM 1341  C CB    . VAL A 1  169 ? 24.718  18.014  28.184  1.00 79.69 169 A 1 
ATOM 1342  C CG1   . VAL A 1  169 ? 23.275  18.336  28.579  1.00 69.01 169 A 1 
ATOM 1343  C CG2   . VAL A 1  169 ? 25.188  16.854  29.070  1.00 71.23 169 A 1 
ATOM 1344  N N     . LEU A 1  170 ? 23.253  18.870  25.306  1.00 81.73 170 A 1 
ATOM 1345  C CA    . LEU A 1  170 ? 22.715  20.007  24.579  1.00 81.25 170 A 1 
ATOM 1346  C C     . LEU A 1  170 ? 21.875  20.853  25.539  1.00 81.03 170 A 1 
ATOM 1347  O O     . LEU A 1  170 ? 20.898  20.366  26.101  1.00 78.36 170 A 1 
ATOM 1348  C CB    . LEU A 1  170 ? 21.901  19.474  23.386  1.00 78.81 170 A 1 
ATOM 1349  C CG    . LEU A 1  170 ? 21.362  20.572  22.453  1.00 74.73 170 A 1 
ATOM 1350  C CD1   . LEU A 1  170 ? 22.481  21.250  21.673  1.00 68.53 170 A 1 
ATOM 1351  C CD2   . LEU A 1  170 ? 20.396  19.966  21.442  1.00 69.84 170 A 1 
ATOM 1352  N N     . LYS A 1  171 ? 22.248  22.119  25.716  1.00 80.04 171 A 1 
ATOM 1353  C CA    . LYS A 1  171 ? 21.503  23.091  26.524  1.00 79.18 171 A 1 
ATOM 1354  C C     . LYS A 1  171 ? 21.314  24.369  25.712  1.00 79.45 171 A 1 
ATOM 1355  O O     . LYS A 1  171 ? 22.285  24.924  25.212  1.00 74.78 171 A 1 
ATOM 1356  C CB    . LYS A 1  171 ? 22.234  23.389  27.849  1.00 75.89 171 A 1 
ATOM 1357  C CG    . LYS A 1  171 ? 22.318  22.192  28.814  1.00 71.23 171 A 1 
ATOM 1358  C CD    . LYS A 1  171 ? 23.010  22.581  30.135  1.00 67.79 171 A 1 
ATOM 1359  C CE    . LYS A 1  171 ? 23.130  21.380  31.080  1.00 61.30 171 A 1 
ATOM 1360  N NZ    . LYS A 1  171 ? 23.873  21.694  32.324  1.00 54.85 171 A 1 
ATOM 1361  N N     . HIS A 1  172 ? 20.085  24.828  25.570  1.00 79.69 172 A 1 
ATOM 1362  C CA    . HIS A 1  172 ? 19.752  26.056  24.837  1.00 79.98 172 A 1 
ATOM 1363  C C     . HIS A 1  172 ? 20.440  26.182  23.466  1.00 80.92 172 A 1 
ATOM 1364  O O     . HIS A 1  172 ? 21.036  27.210  23.137  1.00 75.05 172 A 1 
ATOM 1365  C CB    . HIS A 1  172 ? 19.992  27.283  25.732  1.00 76.74 172 A 1 
ATOM 1366  C CG    . HIS A 1  172 ? 19.100  27.316  26.932  1.00 73.09 172 A 1 
ATOM 1367  N ND1   . HIS A 1  172 ? 17.724  27.391  26.908  1.00 63.88 172 A 1 
ATOM 1368  C CD2   . HIS A 1  172 ? 19.475  27.296  28.250  1.00 63.53 172 A 1 
ATOM 1369  C CE1   . HIS A 1  172 ? 17.288  27.411  28.181  1.00 59.52 172 A 1 
ATOM 1370  N NE2   . HIS A 1  172 ? 18.323  27.361  29.023  1.00 60.58 172 A 1 
ATOM 1371  N N     . ASN A 1  173 ? 20.361  25.134  22.671  1.00 78.84 173 A 1 
ATOM 1372  C CA    . ASN A 1  173 ? 20.980  25.084  21.346  1.00 79.17 173 A 1 
ATOM 1373  C C     . ASN A 1  173 ? 22.521  25.195  21.352  1.00 80.66 173 A 1 
ATOM 1374  O O     . ASN A 1  173 ? 23.125  25.545  20.339  1.00 76.00 173 A 1 
ATOM 1375  C CB    . ASN A 1  173 ? 20.275  26.087  20.406  1.00 75.01 173 A 1 
ATOM 1376  C CG    . ASN A 1  173 ? 19.387  25.454  19.359  1.00 69.76 173 A 1 
ATOM 1377  O OD1   . ASN A 1  173 ? 19.321  24.261  19.174  1.00 61.88 173 A 1 
ATOM 1378  N ND2   . ASN A 1  173 ? 18.682  26.269  18.597  1.00 62.69 173 A 1 
ATOM 1379  N N     . ARG A 1  174 ? 23.156  24.902  22.485  1.00 80.43 174 A 1 
ATOM 1380  C CA    . ARG A 1  174 ? 24.612  24.888  22.634  1.00 80.92 174 A 1 
ATOM 1381  C C     . ARG A 1  174 ? 25.074  23.542  23.166  1.00 81.60 174 A 1 
ATOM 1382  O O     . ARG A 1  174 ? 24.422  22.959  24.026  1.00 78.75 174 A 1 
ATOM 1383  C CB    . ARG A 1  174 ? 25.070  26.009  23.567  1.00 78.99 174 A 1 
ATOM 1384  C CG    . ARG A 1  174 ? 24.644  27.395  23.068  1.00 74.99 174 A 1 
ATOM 1385  C CD    . ARG A 1  174 ? 25.224  28.429  24.014  1.00 73.99 174 A 1 
ATOM 1386  N NE    . ARG A 1  174 ? 24.739  29.776  23.718  1.00 67.63 174 A 1 
ATOM 1387  C CZ    . ARG A 1  174 ? 25.282  30.877  24.202  1.00 62.01 174 A 1 
ATOM 1388  N NH1   . ARG A 1  174 ? 26.355  30.829  24.946  1.00 57.26 174 A 1 
ATOM 1389  N NH2   . ARG A 1  174 ? 24.745  32.035  23.958  1.00 54.44 174 A 1 
ATOM 1390  N N     . TYR A 1  175 ? 26.190  23.078  22.661  1.00 81.95 175 A 1 
ATOM 1391  C CA    . TYR A 1  175 ? 26.777  21.827  23.110  1.00 82.37 175 A 1 
ATOM 1392  C C     . TYR A 1  175 ? 27.794  22.074  24.216  1.00 82.61 175 A 1 
ATOM 1393  O O     . TYR A 1  175 ? 28.716  22.875  24.052  1.00 79.96 175 A 1 
ATOM 1394  C CB    . TYR A 1  175 ? 27.405  21.086  21.935  1.00 80.40 175 A 1 
ATOM 1395  C CG    . TYR A 1  175 ? 26.387  20.458  21.015  1.00 79.78 175 A 1 
ATOM 1396  C CD1   . TYR A 1  175 ? 25.800  19.220  21.349  1.00 74.30 175 A 1 
ATOM 1397  C CD2   . TYR A 1  175 ? 26.011  21.102  19.824  1.00 74.70 175 A 1 
ATOM 1398  C CE1   . TYR A 1  175 ? 24.860  18.626  20.494  1.00 72.00 175 A 1 
ATOM 1399  C CE2   . TYR A 1  175 ? 25.072  20.519  18.963  1.00 71.81 175 A 1 
ATOM 1400  C CZ    . TYR A 1  175 ? 24.498  19.274  19.298  1.00 74.40 175 A 1 
ATOM 1401  O OH    . TYR A 1  175 ? 23.586  18.696  18.451  1.00 71.69 175 A 1 
ATOM 1402  N N     . PHE A 1  176 ? 27.641  21.334  25.297  1.00 83.76 176 A 1 
ATOM 1403  C CA    . PHE A 1  176 ? 28.539  21.337  26.431  1.00 83.20 176 A 1 
ATOM 1404  C C     . PHE A 1  176 ? 29.080  19.929  26.653  1.00 83.53 176 A 1 
ATOM 1405  O O     . PHE A 1  176 ? 28.337  18.949  26.582  1.00 80.80 176 A 1 
ATOM 1406  C CB    . PHE A 1  176 ? 27.814  21.867  27.670  1.00 81.16 176 A 1 
ATOM 1407  C CG    . PHE A 1  176 ? 27.334  23.295  27.519  1.00 79.80 176 A 1 
ATOM 1408  C CD1   . PHE A 1  176 ? 28.168  24.367  27.877  1.00 73.78 176 A 1 
ATOM 1409  C CD2   . PHE A 1  176 ? 26.060  23.563  26.987  1.00 73.19 176 A 1 
ATOM 1410  C CE1   . PHE A 1  176 ? 27.740  25.690  27.708  1.00 70.06 176 A 1 
ATOM 1411  C CE2   . PHE A 1  176 ? 25.625  24.887  26.806  1.00 69.83 176 A 1 
ATOM 1412  C CZ    . PHE A 1  176 ? 26.469  25.952  27.169  1.00 72.21 176 A 1 
ATOM 1413  N N     . VAL A 1  177 ? 30.359  19.831  26.921  1.00 83.39 177 A 1 
ATOM 1414  C CA    . VAL A 1  177 ? 30.947  18.604  27.460  1.00 83.11 177 A 1 
ATOM 1415  C C     . VAL A 1  177 ? 30.854  18.688  28.971  1.00 83.16 177 A 1 
ATOM 1416  O O     . VAL A 1  177 ? 31.404  19.614  29.563  1.00 81.24 177 A 1 
ATOM 1417  C CB    . VAL A 1  177 ? 32.390  18.409  26.987  1.00 82.25 177 A 1 
ATOM 1418  C CG1   . VAL A 1  177 ? 33.045  17.193  27.641  1.00 74.65 177 A 1 
ATOM 1419  C CG2   . VAL A 1  177 ? 32.415  18.184  25.475  1.00 75.69 177 A 1 
ATOM 1420  N N     . GLU A 1  178 ? 30.169  17.740  29.567  1.00 82.81 178 A 1 
ATOM 1421  C CA    . GLU A 1  178 ? 29.851  17.718  30.982  1.00 82.19 178 A 1 
ATOM 1422  C C     . GLU A 1  178 ? 30.421  16.452  31.628  1.00 81.99 178 A 1 
ATOM 1423  O O     . GLU A 1  178 ? 30.341  15.360  31.060  1.00 79.48 178 A 1 
ATOM 1424  C CB    . GLU A 1  178 ? 28.322  17.830  31.133  1.00 79.51 178 A 1 
ATOM 1425  C CG    . GLU A 1  178 ? 27.882  18.500  32.438  1.00 72.01 178 A 1 
ATOM 1426  C CD    . GLU A 1  178 ? 26.378  18.820  32.425  1.00 69.86 178 A 1 
ATOM 1427  O OE1   . GLU A 1  178 ? 25.992  19.925  32.856  1.00 63.01 178 A 1 
ATOM 1428  O OE2   . GLU A 1  178 ? 25.589  17.991  31.931  1.00 63.57 178 A 1 
ATOM 1429  N N     . SER A 1  179 ? 31.013  16.588  32.789  1.00 82.34 179 A 1 
ATOM 1430  C CA    . SER A 1  179 ? 31.521  15.471  33.581  1.00 82.27 179 A 1 
ATOM 1431  C C     . SER A 1  179 ? 31.316  15.740  35.065  1.00 82.36 179 A 1 
ATOM 1432  O O     . SER A 1  179 ? 31.476  16.870  35.526  1.00 78.82 179 A 1 
ATOM 1433  C CB    . SER A 1  179 ? 33.003  15.250  33.300  1.00 79.73 179 A 1 
ATOM 1434  O OG    . SER A 1  179 ? 33.490  14.156  34.048  1.00 70.02 179 A 1 
ATOM 1435  N N     . CYS A 1  180 ? 31.026  14.680  35.812  1.00 81.85 180 A 1 
ATOM 1436  C CA    . CYS A 1  180 ? 31.018  14.733  37.273  1.00 80.54 180 A 1 
ATOM 1437  C C     . CYS A 1  180 ? 32.438  14.694  37.861  1.00 80.74 180 A 1 
ATOM 1438  O O     . CYS A 1  180 ? 32.627  14.961  39.041  1.00 76.10 180 A 1 
ATOM 1439  C CB    . CYS A 1  180 ? 30.174  13.570  37.810  1.00 76.69 180 A 1 
ATOM 1440  S SG    . CYS A 1  180 ? 28.491  13.626  37.105  1.00 67.09 180 A 1 
ATOM 1441  N N     . HIS A 1  181 ? 33.419  14.382  37.036  1.00 81.29 181 A 1 
ATOM 1442  C CA    . HIS A 1  181 ? 34.813  14.238  37.436  1.00 80.92 181 A 1 
ATOM 1443  C C     . HIS A 1  181 ? 35.652  15.373  36.828  1.00 81.70 181 A 1 
ATOM 1444  O O     . HIS A 1  181 ? 35.979  15.343  35.641  1.00 77.73 181 A 1 
ATOM 1445  C CB    . HIS A 1  181 ? 35.301  12.852  37.023  1.00 78.12 181 A 1 
ATOM 1446  C CG    . HIS A 1  181 ? 34.502  11.739  37.632  1.00 75.37 181 A 1 
ATOM 1447  N ND1   . HIS A 1  181 ? 34.392  11.438  38.966  1.00 65.85 181 A 1 
ATOM 1448  C CD2   . HIS A 1  181 ? 33.706  10.847  36.957  1.00 65.97 181 A 1 
ATOM 1449  C CE1   . HIS A 1  181 ? 33.558  10.393  39.092  1.00 63.83 181 A 1 
ATOM 1450  N NE2   . HIS A 1  181 ? 33.124  10.008  37.891  1.00 64.70 181 A 1 
ATOM 1451  N N     . PRO A 1  182 ? 36.018  16.377  37.615  1.00 81.19 182 A 1 
ATOM 1452  C CA    . PRO A 1  182 ? 36.772  17.528  37.113  1.00 80.86 182 A 1 
ATOM 1453  C C     . PRO A 1  182 ? 38.171  17.170  36.606  1.00 81.87 182 A 1 
ATOM 1454  O O     . PRO A 1  182 ? 38.685  17.822  35.699  1.00 79.14 182 A 1 
ATOM 1455  C CB    . PRO A 1  182 ? 36.820  18.509  38.289  1.00 79.19 182 A 1 
ATOM 1456  C CG    . PRO A 1  182 ? 36.627  17.635  39.521  1.00 76.75 182 A 1 
ATOM 1457  C CD    . PRO A 1  182 ? 35.710  16.529  39.025  1.00 79.62 182 A 1 
ATOM 1458  N N     . ASP A 1  183 ? 38.770  16.127  37.158  1.00 83.87 183 A 1 
ATOM 1459  C CA    . ASP A 1  183 ? 40.048  15.562  36.723  1.00 83.34 183 A 1 
ATOM 1460  C C     . ASP A 1  183 ? 39.981  15.037  35.284  1.00 84.22 183 A 1 
ATOM 1461  O O     . ASP A 1  183 ? 40.882  15.307  34.483  1.00 80.75 183 A 1 
ATOM 1462  C CB    . ASP A 1  183 ? 40.451  14.447  37.708  1.00 80.45 183 A 1 
ATOM 1463  C CG    . ASP A 1  183 ? 39.368  13.367  37.859  1.00 71.60 183 A 1 
ATOM 1464  O OD1   . ASP A 1  183 ? 38.194  13.745  38.029  1.00 61.51 183 A 1 
ATOM 1465  O OD2   . ASP A 1  183 ? 39.719  12.178  37.735  1.00 64.48 183 A 1 
ATOM 1466  N N     . VAL A 1  184 ? 38.898  14.384  34.911  1.00 82.17 184 A 1 
ATOM 1467  C CA    . VAL A 1  184 ? 38.668  13.911  33.543  1.00 82.46 184 A 1 
ATOM 1468  C C     . VAL A 1  184 ? 38.569  15.089  32.575  1.00 83.30 184 A 1 
ATOM 1469  O O     . VAL A 1  184 ? 39.189  15.066  31.513  1.00 81.88 184 A 1 
ATOM 1470  C CB    . VAL A 1  184 ? 37.411  13.026  33.464  1.00 80.71 184 A 1 
ATOM 1471  C CG1   . VAL A 1  184 ? 37.115  12.580  32.032  1.00 72.40 184 A 1 
ATOM 1472  C CG2   . VAL A 1  184 ? 37.575  11.765  34.310  1.00 73.47 184 A 1 
ATOM 1473  N N     . ILE A 1  185 ? 37.857  16.144  32.950  1.00 83.19 185 A 1 
ATOM 1474  C CA    . ILE A 1  185 ? 37.788  17.355  32.120  1.00 82.68 185 A 1 
ATOM 1475  C C     . ILE A 1  185 ? 39.157  18.015  31.987  1.00 83.05 185 A 1 
ATOM 1476  O O     . ILE A 1  185 ? 39.523  18.425  30.888  1.00 81.13 185 A 1 
ATOM 1477  C CB    . ILE A 1  185 ? 36.715  18.334  32.637  1.00 81.21 185 A 1 
ATOM 1478  C CG1   . ILE A 1  185 ? 35.342  17.700  32.340  1.00 76.74 185 A 1 
ATOM 1479  C CG2   . ILE A 1  185 ? 36.858  19.726  32.003  1.00 75.23 185 A 1 
ATOM 1480  C CD1   . ILE A 1  185 ? 34.162  18.656  32.305  1.00 69.03 185 A 1 
ATOM 1481  N N     . GLN A 1  186 ? 39.936  18.098  33.062  1.00 84.61 186 A 1 
ATOM 1482  C CA    . GLN A 1  186 ? 41.294  18.627  32.977  1.00 83.63 186 A 1 
ATOM 1483  C C     . GLN A 1  186 ? 42.159  17.792  32.038  1.00 84.02 186 A 1 
ATOM 1484  O O     . GLN A 1  186 ? 42.879  18.366  31.219  1.00 82.25 186 A 1 
ATOM 1485  C CB    . GLN A 1  186 ? 41.939  18.703  34.361  1.00 82.43 186 A 1 
ATOM 1486  C CG    . GLN A 1  186 ? 41.493  19.954  35.125  1.00 73.77 186 A 1 
ATOM 1487  C CD    . GLN A 1  186 ? 42.250  20.131  36.442  1.00 66.60 186 A 1 
ATOM 1488  O OE1   . GLN A 1  186 ? 43.075  19.335  36.847  1.00 59.37 186 A 1 
ATOM 1489  N NE2   . GLN A 1  186 ? 42.019  21.211  37.151  1.00 55.63 186 A 1 
ATOM 1490  N N     . HIS A 1  187 ? 42.046  16.473  32.113  1.00 84.21 187 A 1 
ATOM 1491  C CA    . HIS A 1  187 ? 42.783  15.579  31.230  1.00 84.17 187 A 1 
ATOM 1492  C C     . HIS A 1  187 ? 42.391  15.775  29.758  1.00 84.88 187 A 1 
ATOM 1493  O O     . HIS A 1  187 ? 43.263  15.934  28.901  1.00 81.95 187 A 1 
ATOM 1494  C CB    . HIS A 1  187 ? 42.569  14.134  31.685  1.00 81.88 187 A 1 
ATOM 1495  C CG    . HIS A 1  187 ? 43.515  13.186  31.008  1.00 76.12 187 A 1 
ATOM 1496  N ND1   . HIS A 1  187 ? 44.877  13.159  31.168  1.00 66.26 187 A 1 
ATOM 1497  C CD2   . HIS A 1  187 ? 43.209  12.216  30.087  1.00 65.76 187 A 1 
ATOM 1498  C CE1   . HIS A 1  187 ? 45.375  12.200  30.375  1.00 62.46 187 A 1 
ATOM 1499  N NE2   . HIS A 1  187 ? 44.393  11.607  29.701  1.00 63.51 187 A 1 
ATOM 1500  N N     . LEU A 1  188 ? 41.095  15.869  29.476  1.00 83.38 188 A 1 
ATOM 1501  C CA    . LEU A 1  188 ? 40.605  16.160  28.129  1.00 82.70 188 A 1 
ATOM 1502  C C     . LEU A 1  188 ? 41.079  17.531  27.625  1.00 83.33 188 A 1 
ATOM 1503  O O     . LEU A 1  188 ? 41.512  17.662  26.480  1.00 81.64 188 A 1 
ATOM 1504  C CB    . LEU A 1  188 ? 39.069  16.083  28.119  1.00 81.63 188 A 1 
ATOM 1505  C CG    . LEU A 1  188 ? 38.491  14.664  28.281  1.00 78.56 188 A 1 
ATOM 1506  C CD1   . LEU A 1  188 ? 36.976  14.762  28.414  1.00 72.59 188 A 1 
ATOM 1507  C CD2   . LEU A 1  188 ? 38.804  13.761  27.094  1.00 73.22 188 A 1 
ATOM 1508  N N     . LEU A 1  189 ? 41.063  18.551  28.471  1.00 83.12 189 A 1 
ATOM 1509  C CA    . LEU A 1  189 ? 41.516  19.897  28.111  1.00 82.27 189 A 1 
ATOM 1510  C C     . LEU A 1  189 ? 43.036  20.006  27.938  1.00 82.83 189 A 1 
ATOM 1511  O O     . LEU A 1  189 ? 43.504  21.003  27.385  1.00 79.79 189 A 1 
ATOM 1512  C CB    . LEU A 1  189 ? 41.026  20.906  29.157  1.00 80.47 189 A 1 
ATOM 1513  C CG    . LEU A 1  189 ? 39.520  21.216  29.090  1.00 76.86 189 A 1 
ATOM 1514  C CD1   . LEU A 1  189 ? 39.151  22.110  30.267  1.00 70.25 189 A 1 
ATOM 1515  C CD2   . LEU A 1  189 ? 39.134  21.941  27.802  1.00 71.88 189 A 1 
ATOM 1516  N N     . GLN A 1  190 ? 43.808  19.032  28.385  1.00 84.53 190 A 1 
ATOM 1517  C CA    . GLN A 1  190 ? 45.240  18.984  28.080  1.00 84.68 190 A 1 
ATOM 1518  C C     . GLN A 1  190 ? 45.503  18.614  26.623  1.00 85.49 190 A 1 
ATOM 1519  O O     . GLN A 1  190 ? 46.500  19.072  26.062  1.00 81.96 190 A 1 
ATOM 1520  C CB    . GLN A 1  190 ? 45.963  18.025  29.026  1.00 82.69 190 A 1 
ATOM 1521  C CG    . GLN A 1  190 ? 46.138  18.635  30.422  1.00 75.99 190 A 1 
ATOM 1522  C CD    . GLN A 1  190 ? 46.856  17.694  31.391  1.00 69.88 190 A 1 
ATOM 1523  O OE1   . GLN A 1  190 ? 47.442  16.697  31.024  1.00 62.05 190 A 1 
ATOM 1524  N NE2   . GLN A 1  190 ? 46.872  18.008  32.666  1.00 59.67 190 A 1 
ATOM 1525  N N     . ASP A 1  191 ? 44.591  17.860  26.008  1.00 83.43 191 A 1 
ATOM 1526  C CA    . ASP A 1  191 ? 44.735  17.476  24.610  1.00 82.76 191 A 1 
ATOM 1527  C C     . ASP A 1  191 ? 44.588  18.696  23.671  1.00 83.79 191 A 1 
ATOM 1528  O O     . ASP A 1  191 ? 43.615  19.451  23.764  1.00 80.88 191 A 1 
ATOM 1529  C CB    . ASP A 1  191 ? 43.744  16.368  24.259  1.00 80.05 191 A 1 
ATOM 1530  C CG    . ASP A 1  191 ? 44.026  15.847  22.855  1.00 75.23 191 A 1 
ATOM 1531  O OD1   . ASP A 1  191 ? 43.482  16.412  21.889  1.00 68.29 191 A 1 
ATOM 1532  O OD2   . ASP A 1  191 ? 44.832  14.905  22.707  1.00 68.70 191 A 1 
ATOM 1533  N N     . PRO A 1  192 ? 45.528  18.907  22.756  1.00 83.67 192 A 1 
ATOM 1534  C CA    . PRO A 1  192 ? 45.502  20.078  21.881  1.00 83.42 192 A 1 
ATOM 1535  C C     . PRO A 1  192 ? 44.289  20.104  20.951  1.00 84.08 192 A 1 
ATOM 1536  O O     . PRO A 1  192 ? 43.752  21.176  20.684  1.00 80.93 192 A 1 
ATOM 1537  C CB    . PRO A 1  192 ? 46.823  20.031  21.107  1.00 82.15 192 A 1 
ATOM 1538  C CG    . PRO A 1  192 ? 47.226  18.561  21.142  1.00 80.44 192 A 1 
ATOM 1539  C CD    . PRO A 1  192 ? 46.710  18.100  22.498  1.00 83.01 192 A 1 
ATOM 1540  N N     . VAL A 1  193 ? 43.819  18.951  20.492  1.00 83.59 193 A 1 
ATOM 1541  C CA    . VAL A 1  193 ? 42.655  18.862  19.601  1.00 83.29 193 A 1 
ATOM 1542  C C     . VAL A 1  193 ? 41.384  19.260  20.344  1.00 83.70 193 A 1 
ATOM 1543  O O     . VAL A 1  193 ? 40.580  20.038  19.832  1.00 81.57 193 A 1 
ATOM 1544  C CB    . VAL A 1  193 ? 42.523  17.450  19.007  1.00 81.62 193 A 1 
ATOM 1545  C CG1   . VAL A 1  193 ? 41.324  17.336  18.066  1.00 73.14 193 A 1 
ATOM 1546  C CG2   . VAL A 1  193 ? 43.773  17.062  18.209  1.00 74.14 193 A 1 
ATOM 1547  N N     . ILE A 1  194 ? 41.225  18.805  21.573  1.00 83.70 194 A 1 
ATOM 1548  C CA    . ILE A 1  194 ? 40.073  19.174  22.403  1.00 83.19 194 A 1 
ATOM 1549  C C     . ILE A 1  194 ? 40.111  20.662  22.763  1.00 83.36 194 A 1 
ATOM 1550  O O     . ILE A 1  194 ? 39.075  21.328  22.737  1.00 80.92 194 A 1 
ATOM 1551  C CB    . ILE A 1  194 ? 39.974  18.262  23.639  1.00 81.63 194 A 1 
ATOM 1552  C CG1   . ILE A 1  194 ? 39.752  16.811  23.157  1.00 77.90 194 A 1 
ATOM 1553  C CG2   . ILE A 1  194 ? 38.838  18.714  24.571  1.00 76.16 194 A 1 
ATOM 1554  C CD1   . ILE A 1  194 ? 39.622  15.781  24.273  1.00 70.64 194 A 1 
ATOM 1555  N N     . ARG A 1  195 ? 41.298  21.228  23.017  1.00 83.84 195 A 1 
ATOM 1556  C CA    . ARG A 1  195 ? 41.437  22.679  23.219  1.00 82.96 195 A 1 
ATOM 1557  C C     . ARG A 1  195 ? 41.002  23.485  21.999  1.00 83.12 195 A 1 
ATOM 1558  O O     . ARG A 1  195 ? 40.388  24.531  22.174  1.00 80.08 195 A 1 
ATOM 1559  C CB    . ARG A 1  195 ? 42.876  23.049  23.577  1.00 81.59 195 A 1 
ATOM 1560  C CG    . ARG A 1  195 ? 43.195  22.783  25.048  1.00 75.37 195 A 1 
ATOM 1561  C CD    . ARG A 1  195 ? 44.603  23.287  25.337  1.00 74.07 195 A 1 
ATOM 1562  N NE    . ARG A 1  195 ? 45.006  22.978  26.711  1.00 67.01 195 A 1 
ATOM 1563  C CZ    . ARG A 1  195 ? 46.160  23.277  27.272  1.00 60.65 195 A 1 
ATOM 1564  N NH1   . ARG A 1  195 ? 47.067  23.981  26.654  1.00 55.68 195 A 1 
ATOM 1565  N NH2   . ARG A 1  195 ? 46.418  22.858  28.470  1.00 54.14 195 A 1 
ATOM 1566  N N     . GLU A 1  196 ? 41.296  23.024  20.803  1.00 82.99 196 A 1 
ATOM 1567  C CA    . GLU A 1  196 ? 40.816  23.684  19.585  1.00 82.29 196 A 1 
ATOM 1568  C C     . GLU A 1  196 ? 39.295  23.579  19.420  1.00 82.61 196 A 1 
ATOM 1569  O O     . GLU A 1  196 ? 38.665  24.514  18.909  1.00 77.88 196 A 1 
ATOM 1570  C CB    . GLU A 1  196 ? 41.501  23.105  18.344  1.00 79.63 196 A 1 
ATOM 1571  C CG    . GLU A 1  196 ? 42.913  23.665  18.177  1.00 70.55 196 A 1 
ATOM 1572  C CD    . GLU A 1  196 ? 43.552  23.285  16.838  1.00 62.95 196 A 1 
ATOM 1573  O OE1   . GLU A 1  196 ? 44.542  23.966  16.480  1.00 55.35 196 A 1 
ATOM 1574  O OE2   . GLU A 1  196 ? 43.045  22.359  16.176  1.00 54.81 196 A 1 
ATOM 1575  N N     . CYS A 1  197 ? 38.699  22.489  19.893  1.00 81.34 197 A 1 
ATOM 1576  C CA    . CYS A 1  197 ? 37.254  22.292  19.859  1.00 80.41 197 A 1 
ATOM 1577  C C     . CYS A 1  197 ? 36.503  23.177  20.867  1.00 81.40 197 A 1 
ATOM 1578  O O     . CYS A 1  197 ? 35.318  23.457  20.667  1.00 78.72 197 A 1 
ATOM 1579  C CB    . CYS A 1  197 ? 36.932  20.816  20.091  1.00 78.62 197 A 1 
ATOM 1580  S SG    . CYS A 1  197 ? 37.618  19.778  18.761  1.00 71.56 197 A 1 
ATOM 1581  N N     . ARG A 1  198 ? 37.155  23.634  21.914  1.00 80.69 198 A 1 
ATOM 1582  C CA    . ARG A 1  198 ? 36.548  24.498  22.924  1.00 80.79 198 A 1 
ATOM 1583  C C     . ARG A 1  198 ? 36.134  25.833  22.309  1.00 80.05 198 A 1 
ATOM 1584  O O     . ARG A 1  198 ? 36.904  26.462  21.575  1.00 76.43 198 A 1 
ATOM 1585  C CB    . ARG A 1  198 ? 37.516  24.660  24.106  1.00 78.70 198 A 1 
ATOM 1586  C CG    . ARG A 1  198 ? 36.852  25.320  25.325  1.00 73.76 198 A 1 
ATOM 1587  C CD    . ARG A 1  198 ? 37.829  25.349  26.503  1.00 72.90 198 A 1 
ATOM 1588  N NE    . ARG A 1  198 ? 37.236  26.025  27.667  1.00 68.82 198 A 1 
ATOM 1589  C CZ    . ARG A 1  198 ? 37.832  26.278  28.821  1.00 64.13 198 A 1 
ATOM 1590  N NH1   . ARG A 1  198 ? 39.052  25.900  29.072  1.00 59.74 198 A 1 
ATOM 1591  N NH2   . ARG A 1  198 ? 37.208  26.932  29.752  1.00 58.91 198 A 1 
ATOM 1592  N N     . LEU A 1  199 ? 34.918  26.272  22.613  1.00 76.87 199 A 1 
ATOM 1593  C CA    . LEU A 1  199 ? 34.455  27.577  22.167  1.00 75.65 199 A 1 
ATOM 1594  C C     . LEU A 1  199 ? 35.324  28.666  22.800  1.00 75.95 199 A 1 
ATOM 1595  O O     . LEU A 1  199 ? 35.576  28.665  24.007  1.00 70.82 199 A 1 
ATOM 1596  C CB    . LEU A 1  199 ? 32.963  27.757  22.497  1.00 71.39 199 A 1 
ATOM 1597  C CG    . LEU A 1  199 ? 32.304  28.846  21.627  1.00 67.10 199 A 1 
ATOM 1598  C CD1   . LEU A 1  199 ? 31.829  28.265  20.296  1.00 61.13 199 A 1 
ATOM 1599  C CD2   . LEU A 1  199 ? 31.097  29.465  22.315  1.00 62.65 199 A 1 
ATOM 1600  N N     . ARG A 1  200 ? 35.792  29.587  21.977  1.00 76.67 200 A 1 
ATOM 1601  C CA    . ARG A 1  200 ? 36.506  30.777  22.425  1.00 75.24 200 A 1 
ATOM 1602  C C     . ARG A 1  200 ? 35.602  31.985  22.251  1.00 74.77 200 A 1 
ATOM 1603  O O     . ARG A 1  200 ? 34.875  32.068  21.265  1.00 67.12 200 A 1 
ATOM 1604  C CB    . ARG A 1  200 ? 37.835  30.936  21.681  1.00 70.45 200 A 1 
ATOM 1605  C CG    . ARG A 1  200 ? 38.810  29.798  22.015  1.00 65.12 200 A 1 
ATOM 1606  C CD    . ARG A 1  200 ? 40.173  30.049  21.367  1.00 61.17 200 A 1 
ATOM 1607  N NE    . ARG A 1  200 ? 41.110  28.955  21.663  1.00 56.45 200 A 1 
ATOM 1608  C CZ    . ARG A 1  200 ? 42.413  28.952  21.406  1.00 50.95 200 A 1 
ATOM 1609  N NH1   . ARG A 1  200 ? 43.004  29.967  20.837  1.00 47.94 200 A 1 
ATOM 1610  N NH2   . ARG A 1  200 ? 43.137  27.917  21.719  1.00 46.99 200 A 1 
ATOM 1611  N N     . ASN A 1  201 ? 35.670  32.888  23.202  1.00 72.43 201 A 1 
ATOM 1612  C CA    . ASN A 1  201 ? 34.977  34.163  23.119  1.00 70.73 201 A 1 
ATOM 1613  C C     . ASN A 1  201 ? 35.535  34.987  21.955  1.00 70.58 201 A 1 
ATOM 1614  O O     . ASN A 1  201 ? 36.599  34.691  21.409  1.00 63.03 201 A 1 
ATOM 1615  C CB    . ASN A 1  201 ? 35.094  34.886  24.472  1.00 64.70 201 A 1 
ATOM 1616  C CG    . ASN A 1  201 ? 34.361  34.163  25.596  1.00 59.13 201 A 1 
ATOM 1617  O OD1   . ASN A 1  201 ? 33.664  33.194  25.389  1.00 52.40 201 A 1 
ATOM 1618  N ND2   . ASN A 1  201 ? 34.516  34.629  26.816  1.00 55.10 201 A 1 
ATOM 1619  N N     . SER A 1  202 ? 34.838  36.063  21.608  1.00 66.22 202 A 1 
ATOM 1620  C CA    . SER A 1  202 ? 35.281  37.001  20.570  1.00 64.52 202 A 1 
ATOM 1621  C C     . SER A 1  202 ? 36.691  37.555  20.802  1.00 64.92 202 A 1 
ATOM 1622  O O     . SER A 1  202 ? 37.394  37.866  19.842  1.00 58.77 202 A 1 
ATOM 1623  C CB    . SER A 1  202 ? 34.301  38.170  20.495  1.00 59.41 202 A 1 
ATOM 1624  O OG    . SER A 1  202 ? 34.026  38.680  21.784  1.00 54.84 202 A 1 
ATOM 1625  N N     . GLU A 1  203 ? 37.105  37.607  22.046  1.00 62.01 203 A 1 
ATOM 1626  C CA    . GLU A 1  203 ? 38.447  38.047  22.452  1.00 60.30 203 A 1 
ATOM 1627  C C     . GLU A 1  203 ? 39.516  36.944  22.329  1.00 60.95 203 A 1 
ATOM 1628  O O     . GLU A 1  203 ? 40.691  37.164  22.602  1.00 54.51 203 A 1 
ATOM 1629  C CB    . GLU A 1  203 ? 38.371  38.614  23.873  1.00 54.26 203 A 1 
ATOM 1630  C CG    . GLU A 1  203 ? 37.422  39.827  23.943  1.00 49.60 203 A 1 
ATOM 1631  C CD    . GLU A 1  203 ? 37.294  40.445  25.335  1.00 43.73 203 A 1 
ATOM 1632  O OE1   . GLU A 1  203 ? 36.661  41.524  25.409  1.00 38.80 203 A 1 
ATOM 1633  O OE2   . GLU A 1  203 ? 37.799  39.845  26.304  1.00 39.94 203 A 1 
ATOM 1634  N N     . GLY A 1  204 ? 39.129  35.760  21.890  1.00 62.75 204 A 1 
ATOM 1635  C CA    . GLY A 1  204 ? 40.029  34.620  21.742  1.00 61.31 204 A 1 
ATOM 1636  C C     . GLY A 1  204 ? 40.312  33.850  23.032  1.00 63.50 204 A 1 
ATOM 1637  O O     . GLY A 1  204 ? 41.003  32.824  22.985  1.00 58.34 204 A 1 
ATOM 1638  N N     . GLU A 1  205 ? 39.764  34.295  24.155  1.00 64.16 205 A 1 
ATOM 1639  C CA    . GLU A 1  205 ? 39.838  33.569  25.417  1.00 63.52 205 A 1 
ATOM 1640  C C     . GLU A 1  205 ? 38.863  32.390  25.432  1.00 63.80 205 A 1 
ATOM 1641  O O     . GLU A 1  205 ? 37.753  32.445  24.892  1.00 57.76 205 A 1 
ATOM 1642  C CB    . GLU A 1  205 ? 39.631  34.503  26.614  1.00 57.75 205 A 1 
ATOM 1643  C CG    . GLU A 1  205 ? 40.786  35.507  26.751  1.00 52.77 205 A 1 
ATOM 1644  C CD    . GLU A 1  205 ? 40.773  36.283  28.072  1.00 47.54 205 A 1 
ATOM 1645  O OE1   . GLU A 1  205 ? 41.848  36.829  28.420  1.00 43.07 205 A 1 
ATOM 1646  O OE2   . GLU A 1  205 ? 39.717  36.294  28.738  1.00 44.17 205 A 1 
ATOM 1647  N N     . ALA A 1  206 ? 39.294  31.289  26.027  1.00 61.03 206 A 1 
ATOM 1648  C CA    . ALA A 1  206 ? 38.436  30.128  26.183  1.00 61.08 206 A 1 
ATOM 1649  C C     . ALA A 1  206 ? 37.302  30.444  27.165  1.00 63.48 206 A 1 
ATOM 1650  O O     . ALA A 1  206 ? 37.550  31.021  28.219  1.00 59.61 206 A 1 
ATOM 1651  C CB    . ALA A 1  206 ? 39.284  28.936  26.640  1.00 56.09 206 A 1 
ATOM 1652  N N     . THR A 1  207 ? 36.085  30.027  26.842  1.00 64.50 207 A 1 
ATOM 1653  C CA    . THR A 1  207 ? 34.931  30.155  27.745  1.00 63.24 207 A 1 
ATOM 1654  C C     . THR A 1  207 ? 35.237  29.511  29.096  1.00 64.96 207 A 1 
ATOM 1655  O O     . THR A 1  207 ? 35.892  28.467  29.155  1.00 60.45 207 A 1 
ATOM 1656  C CB    . THR A 1  207 ? 33.666  29.525  27.142  1.00 58.11 207 A 1 
ATOM 1657  O OG1   . THR A 1  207 ? 33.948  28.289  26.519  1.00 54.41 207 A 1 
ATOM 1658  C CG2   . THR A 1  207 ? 33.062  30.423  26.071  1.00 53.67 207 A 1 
ATOM 1659  N N     . GLU A 1  208 ? 34.793  30.133  30.171  1.00 65.22 208 A 1 
ATOM 1660  C CA    . GLU A 1  208 ? 35.019  29.594  31.509  1.00 65.65 208 A 1 
ATOM 1661  C C     . GLU A 1  208 ? 34.364  28.219  31.684  1.00 67.69 208 A 1 
ATOM 1662  O O     . GLU A 1  208 ? 33.390  27.868  31.010  1.00 62.60 208 A 1 
ATOM 1663  C CB    . GLU A 1  208 ? 34.557  30.585  32.586  1.00 59.11 208 A 1 
ATOM 1664  C CG    . GLU A 1  208 ? 35.472  31.816  32.667  1.00 53.12 208 A 1 
ATOM 1665  C CD    . GLU A 1  208 ? 35.127  32.757  33.830  1.00 47.86 208 A 1 
ATOM 1666  O OE1   . GLU A 1  208 ? 36.012  33.563  34.193  1.00 42.29 208 A 1 
ATOM 1667  O OE2   . GLU A 1  208 ? 33.996  32.666  34.353  1.00 41.84 208 A 1 
ATOM 1668  N N     . LEU A 1  209 ? 34.941  27.428  32.589  1.00 69.18 209 A 1 
ATOM 1669  C CA    . LEU A 1  209 ? 34.353  26.161  33.004  1.00 69.03 209 A 1 
ATOM 1670  C C     . LEU A 1  209 ? 33.091  26.452  33.812  1.00 70.35 209 A 1 
ATOM 1671  O O     . LEU A 1  209 ? 33.146  27.155  34.819  1.00 66.74 209 A 1 
ATOM 1672  C CB    . LEU A 1  209 ? 35.374  25.364  33.833  1.00 64.71 209 A 1 
ATOM 1673  C CG    . LEU A 1  209 ? 36.439  24.661  32.971  1.00 61.17 209 A 1 
ATOM 1674  C CD1   . LEU A 1  209 ? 37.689  24.355  33.794  1.00 55.64 209 A 1 
ATOM 1675  C CD2   . LEU A 1  209 ? 35.918  23.346  32.410  1.00 58.02 209 A 1 
ATOM 1676  N N     . ILE A 1  210 ? 31.982  25.902  33.370  1.00 70.15 210 A 1 
ATOM 1677  C CA    . ILE A 1  210 ? 30.701  26.049  34.050  1.00 70.42 210 A 1 
ATOM 1678  C C     . ILE A 1  210 ? 30.578  24.895  35.040  1.00 70.77 210 A 1 
ATOM 1679  O O     . ILE A 1  210 ? 30.552  23.734  34.640  1.00 67.20 210 A 1 
ATOM 1680  C CB    . ILE A 1  210 ? 29.534  26.100  33.043  1.00 66.79 210 A 1 
ATOM 1681  C CG1   . ILE A 1  210 ? 29.751  27.198  31.974  1.00 62.96 210 A 1 
ATOM 1682  C CG2   . ILE A 1  210 ? 28.214  26.334  33.793  1.00 61.49 210 A 1 
ATOM 1683  C CD1   . ILE A 1  210 ? 28.735  27.171  30.824  1.00 57.68 210 A 1 
ATOM 1684  N N     . THR A 1  211 ? 30.505  25.206  36.313  1.00 69.05 211 A 1 
ATOM 1685  C CA    . THR A 1  211 ? 30.171  24.245  37.365  1.00 68.68 211 A 1 
ATOM 1686  C C     . THR A 1  211 ? 28.695  24.371  37.703  1.00 68.95 211 A 1 
ATOM 1687  O O     . THR A 1  211 ? 28.261  25.430  38.152  1.00 65.38 211 A 1 
ATOM 1688  C CB    . THR A 1  211 ? 31.034  24.448  38.622  1.00 64.84 211 A 1 
ATOM 1689  O OG1   . THR A 1  211 ? 31.346  25.812  38.819  1.00 58.56 211 A 1 
ATOM 1690  C CG2   . THR A 1  211 ? 32.360  23.707  38.500  1.00 56.86 211 A 1 
ATOM 1691  N N     . GLU A 1  212 ? 27.937  23.302  37.502  1.00 65.80 212 A 1 
ATOM 1692  C CA    . GLU A 1  212 ? 26.543  23.208  37.932  1.00 65.52 212 A 1 
ATOM 1693  C C     . GLU A 1  212 ? 26.402  22.068  38.942  1.00 64.69 212 A 1 
ATOM 1694  O O     . GLU A 1  212 ? 26.850  20.950  38.703  1.00 61.15 212 A 1 
ATOM 1695  C CB    . GLU A 1  212 ? 25.587  23.011  36.740  1.00 61.24 212 A 1 
ATOM 1696  C CG    . GLU A 1  212 ? 25.419  24.268  35.869  1.00 56.92 212 A 1 
ATOM 1697  C CD    . GLU A 1  212 ? 24.433  24.095  34.696  1.00 53.28 212 A 1 
ATOM 1698  O OE1   . GLU A 1  212 ? 24.102  25.107  34.034  1.00 48.07 212 A 1 
ATOM 1699  O OE2   . GLU A 1  212 ? 24.011  22.955  34.394  1.00 48.85 212 A 1 
ATOM 1700  N N     . THR A 1  213 ? 25.775  22.352  40.056  1.00 62.24 213 A 1 
ATOM 1701  C CA    . THR A 1  213 ? 25.364  21.337  41.023  1.00 61.42 213 A 1 
ATOM 1702  C C     . THR A 1  213 ? 24.003  20.793  40.616  1.00 60.96 213 A 1 
ATOM 1703  O O     . THR A 1  213 ? 23.007  21.509  40.660  1.00 57.79 213 A 1 
ATOM 1704  C CB    . THR A 1  213 ? 25.317  21.897  42.455  1.00 57.72 213 A 1 
ATOM 1705  O OG1   . THR A 1  213 ? 25.065  23.286  42.458  1.00 52.24 213 A 1 
ATOM 1706  C CG2   . THR A 1  213 ? 26.652  21.700  43.155  1.00 51.47 213 A 1 
ATOM 1707  N N     . PHE A 1  214 ? 23.958  19.532  40.232  1.00 57.69 214 A 1 
ATOM 1708  C CA    . PHE A 1  214 ? 22.703  18.838  39.979  1.00 56.97 214 A 1 
ATOM 1709  C C     . PHE A 1  214 ? 22.396  17.903  41.143  1.00 55.81 214 A 1 
ATOM 1710  O O     . PHE A 1  214 ? 23.091  16.914  41.360  1.00 52.32 214 A 1 
ATOM 1711  C CB    . PHE A 1  214 ? 22.748  18.087  38.646  1.00 52.86 214 A 1 
ATOM 1712  C CG    . PHE A 1  214 ? 22.609  18.984  37.436  1.00 50.61 214 A 1 
ATOM 1713  C CD1   . PHE A 1  214 ? 21.337  19.401  37.001  1.00 46.90 214 A 1 
ATOM 1714  C CD2   . PHE A 1  214 ? 23.751  19.416  36.748  1.00 46.40 214 A 1 
ATOM 1715  C CE1   . PHE A 1  214 ? 21.211  20.241  35.885  1.00 40.76 214 A 1 
ATOM 1716  C CE2   . PHE A 1  214 ? 23.629  20.257  35.630  1.00 41.04 214 A 1 
ATOM 1717  C CZ    . PHE A 1  214 ? 22.358  20.669  35.198  1.00 39.29 214 A 1 
ATOM 1718  N N     . THR A 1  215 ? 21.310  18.164  41.836  1.00 52.05 215 A 1 
ATOM 1719  C CA    . THR A 1  215 ? 20.662  17.170  42.693  1.00 51.61 215 A 1 
ATOM 1720  C C     . THR A 1  215 ? 19.921  16.174  41.808  1.00 50.98 215 A 1 
ATOM 1721  O O     . THR A 1  215 ? 18.698  16.213  41.671  1.00 48.34 215 A 1 
ATOM 1722  C CB    . THR A 1  215 ? 19.717  17.823  43.714  1.00 48.80 215 A 1 
ATOM 1723  O OG1   . THR A 1  215 ? 18.959  18.842  43.102  1.00 45.61 215 A 1 
ATOM 1724  C CG2   . THR A 1  215 ? 20.487  18.454  44.862  1.00 44.91 215 A 1 
ATOM 1725  N N     . SER A 1  216 ? 20.657  15.299  41.158  1.00 48.31 216 A 1 
ATOM 1726  C CA    . SER A 1  216 ? 20.023  14.212  40.429  1.00 47.83 216 A 1 
ATOM 1727  C C     . SER A 1  216 ? 19.544  13.182  41.446  1.00 47.38 216 A 1 
ATOM 1728  O O     . SER A 1  216 ? 20.355  12.429  41.978  1.00 44.91 216 A 1 
ATOM 1729  C CB    . SER A 1  216 ? 20.967  13.613  39.380  1.00 44.86 216 A 1 
ATOM 1730  O OG    . SER A 1  216 ? 22.075  12.963  39.944  1.00 42.22 216 A 1 
ATOM 1731  N N     . LYS A 1  217 ? 18.240  13.091  41.677  1.00 44.60 217 A 1 
ATOM 1732  C CA    . LYS A 1  217 ? 17.686  11.853  42.235  1.00 44.34 217 A 1 
ATOM 1733  C C     . LYS A 1  217 ? 18.027  10.750  41.241  1.00 43.46 217 A 1 
ATOM 1734  O O     . LYS A 1  217 ? 17.463  10.706  40.151  1.00 41.26 217 A 1 
ATOM 1735  C CB    . LYS A 1  217 ? 16.171  11.953  42.475  1.00 41.39 217 A 1 
ATOM 1736  C CG    . LYS A 1  217 ? 15.817  12.666  43.793  1.00 38.91 217 A 1 
ATOM 1737  C CD    . LYS A 1  217 ? 14.303  12.632  44.055  1.00 37.46 217 A 1 
ATOM 1738  C CE    . LYS A 1  217 ? 13.969  13.254  45.421  1.00 33.10 217 A 1 
ATOM 1739  N NZ    . LYS A 1  217 ? 12.523  13.207  45.743  1.00 31.23 217 A 1 
ATOM 1740  N N     . SER A 1  218 ? 18.968  9.919   41.590  1.00 41.83 218 A 1 
ATOM 1741  C CA    . SER A 1  218 ? 19.473  8.883   40.705  1.00 41.05 218 A 1 
ATOM 1742  C C     . SER A 1  218 ? 18.383  7.833   40.500  1.00 40.00 218 A 1 
ATOM 1743  O O     . SER A 1  218 ? 18.192  6.933   41.309  1.00 38.93 218 A 1 
ATOM 1744  C CB    . SER A 1  218 ? 20.776  8.292   41.257  1.00 38.85 218 A 1 
ATOM 1745  O OG    . SER A 1  218 ? 20.603  7.823   42.571  1.00 36.72 218 A 1 
ATOM 1746  N N     . ALA A 1  219 ? 17.658  7.929   39.418  1.00 39.56 219 A 1 
ATOM 1747  C CA    . ALA A 1  219 ? 16.700  6.893   39.039  1.00 38.68 219 A 1 
ATOM 1748  C C     . ALA A 1  219 ? 17.395  5.538   38.813  1.00 38.43 219 A 1 
ATOM 1749  O O     . ALA A 1  219 ? 16.768  4.493   38.938  1.00 36.60 219 A 1 
ATOM 1750  C CB    . ALA A 1  219 ? 15.951  7.362   37.789  1.00 36.19 219 A 1 
ATOM 1751  N N     . ILE A 1  220 ? 18.681  5.566   38.534  1.00 36.76 220 A 1 
ATOM 1752  C CA    . ILE A 1  220 ? 19.512  4.388   38.301  1.00 36.41 220 A 1 
ATOM 1753  C C     . ILE A 1  220 ? 19.846  3.681   39.618  1.00 36.39 220 A 1 
ATOM 1754  O O     . ILE A 1  220 ? 19.689  2.469   39.692  1.00 34.50 220 A 1 
ATOM 1755  C CB    . ILE A 1  220 ? 20.780  4.773   37.499  1.00 34.28 220 A 1 
ATOM 1756  C CG1   . ILE A 1  220 ? 20.403  5.452   36.160  1.00 32.54 220 A 1 
ATOM 1757  C CG2   . ILE A 1  220 ? 21.646  3.524   37.240  1.00 33.42 220 A 1 
ATOM 1758  C CD1   . ILE A 1  220 ? 21.596  6.010   35.374  1.00 30.66 220 A 1 
ATOM 1759  N N     . SER A 1  221 ? 20.231  4.389   40.668  1.00 35.98 221 A 1 
ATOM 1760  C CA    . SER A 1  221 ? 20.684  3.743   41.917  1.00 35.69 221 A 1 
ATOM 1761  C C     . SER A 1  221 ? 19.603  2.886   42.564  1.00 35.17 221 A 1 
ATOM 1762  O O     . SER A 1  221 ? 19.845  1.751   42.971  1.00 33.59 221 A 1 
ATOM 1763  C CB    . SER A 1  221 ? 21.215  4.768   42.918  1.00 34.07 221 A 1 
ATOM 1764  O OG    . SER A 1  221 ? 20.177  5.550   43.471  1.00 32.50 221 A 1 
ATOM 1765  N N     . LYS A 1  222 ? 18.362  3.349   42.560  1.00 36.62 222 A 1 
ATOM 1766  C CA    . LYS A 1  222 ? 17.252  2.571   43.121  1.00 37.08 222 A 1 
ATOM 1767  C C     . LYS A 1  222 ? 16.928  1.300   42.339  1.00 36.82 222 A 1 
ATOM 1768  O O     . LYS A 1  222 ? 16.273  0.417   42.889  1.00 34.62 222 A 1 
ATOM 1769  C CB    . LYS A 1  222 ? 15.999  3.441   43.297  1.00 34.01 222 A 1 
ATOM 1770  C CG    . LYS A 1  222 ? 16.113  4.309   44.554  1.00 31.72 222 A 1 
ATOM 1771  C CD    . LYS A 1  222 ? 14.805  5.042   44.867  1.00 30.01 222 A 1 
ATOM 1772  C CE    . LYS A 1  222 ? 15.015  5.815   46.167  1.00 26.21 222 A 1 
ATOM 1773  N NZ    . LYS A 1  222 ? 13.852  6.619   46.567  1.00 24.85 222 A 1 
ATOM 1774  N N     . THR A 1  223 ? 17.329  1.175   41.106  1.00 36.80 223 A 1 
ATOM 1775  C CA    . THR A 1  223 ? 17.205  -0.109  40.405  1.00 36.52 223 A 1 
ATOM 1776  C C     . THR A 1  223 ? 18.188  -1.135  40.953  1.00 36.06 223 A 1 
ATOM 1777  O O     . THR A 1  223 ? 17.770  -2.266  41.179  1.00 33.73 223 A 1 
ATOM 1778  C CB    . THR A 1  223 ? 17.290  -0.018  38.869  1.00 33.56 223 A 1 
ATOM 1779  O OG1   . THR A 1  223 ? 18.125  1.010   38.421  1.00 31.77 223 A 1 
ATOM 1780  C CG2   . THR A 1  223 ? 15.921  0.270   38.264  1.00 32.48 223 A 1 
ATOM 1781  N N     . ALA A 1  224 ? 19.397  -0.746  41.264  1.00 35.43 224 A 1 
ATOM 1782  C CA    . ALA A 1  224 ? 20.413  -1.634  41.818  1.00 35.86 224 A 1 
ATOM 1783  C C     . ALA A 1  224 ? 20.052  -2.145  43.224  1.00 35.84 224 A 1 
ATOM 1784  O O     . ALA A 1  224 ? 20.052  -3.348  43.461  1.00 34.34 224 A 1 
ATOM 1785  C CB    . ALA A 1  224 ? 21.759  -0.901  41.801  1.00 33.58 224 A 1 
ATOM 1786  N N     . GLU A 1  225 ? 19.640  -1.279  44.134  1.00 36.09 225 A 1 
ATOM 1787  C CA    . GLU A 1  225 ? 19.304  -1.698  45.512  1.00 35.42 225 A 1 
ATOM 1788  C C     . GLU A 1  225 ? 18.204  -2.766  45.591  1.00 34.98 225 A 1 
ATOM 1789  O O     . GLU A 1  225 ? 18.249  -3.672  46.417  1.00 33.11 225 A 1 
ATOM 1790  C CB    . GLU A 1  225 ? 18.800  -0.501  46.324  1.00 33.25 225 A 1 
ATOM 1791  C CG    . GLU A 1  225 ? 19.891  0.408   46.883  1.00 31.52 225 A 1 
ATOM 1792  C CD    . GLU A 1  225 ? 19.292  1.436   47.856  1.00 30.30 225 A 1 
ATOM 1793  O OE1   . GLU A 1  225 ? 20.001  1.838   48.796  1.00 28.02 225 A 1 
ATOM 1794  O OE2   . GLU A 1  225 ? 18.098  1.805   47.672  1.00 30.46 225 A 1 
ATOM 1795  N N     . SER A 1  226 ? 17.174  -2.637  44.781  1.00 34.78 226 A 1 
ATOM 1796  C CA    . SER A 1  226 ? 16.019  -3.531  44.922  1.00 34.54 226 A 1 
ATOM 1797  C C     . SER A 1  226 ? 16.216  -4.925  44.345  1.00 34.48 226 A 1 
ATOM 1798  O O     . SER A 1  226 ? 15.505  -5.838  44.738  1.00 32.54 226 A 1 
ATOM 1799  C CB    . SER A 1  226 ? 14.798  -2.930  44.258  1.00 31.82 226 A 1 
ATOM 1800  O OG    . SER A 1  226 ? 14.966  -3.006  42.863  1.00 30.81 226 A 1 
ATOM 1801  N N     . SER A 1  227 ? 17.101  -5.088  43.409  1.00 34.17 227 A 1 
ATOM 1802  C CA    . SER A 1  227 ? 17.591  -6.400  43.006  1.00 33.40 227 A 1 
ATOM 1803  C C     . SER A 1  227 ? 18.647  -6.863  44.004  1.00 33.18 227 A 1 
ATOM 1804  O O     . SER A 1  227 ? 19.743  -7.267  43.634  1.00 31.47 227 A 1 
ATOM 1805  C CB    . SER A 1  227 ? 18.075  -6.417  41.550  1.00 30.80 227 A 1 
ATOM 1806  O OG    . SER A 1  227 ? 19.114  -5.501  41.323  1.00 29.98 227 A 1 
ATOM 1807  N N     . GLY A 1  228 ? 18.303  -6.812  45.272  1.00 31.87 228 A 1 
ATOM 1808  C CA    . GLY A 1  228 ? 19.037  -7.466  46.348  1.00 31.16 228 A 1 
ATOM 1809  C C     . GLY A 1  228 ? 18.947  -8.983  46.251  1.00 31.14 228 A 1 
ATOM 1810  O O     . GLY A 1  228 ? 18.625  -9.659  47.227  1.00 29.89 228 A 1 
ATOM 1811  N N     . GLY A 1  229 ? 19.182  -9.519  45.057  1.00 32.43 229 A 1 
ATOM 1812  C CA    . GLY A 1  229 ? 19.588  -10.906 44.943  1.00 31.92 229 A 1 
ATOM 1813  C C     . GLY A 1  229 ? 20.790  -11.097 45.860  1.00 31.77 229 A 1 
ATOM 1814  O O     . GLY A 1  229 ? 21.638  -10.204 45.946  1.00 30.19 229 A 1 
ATOM 1815  N N     . PRO A 1  230 ? 20.854  -12.211 46.574  1.00 31.67 230 A 1 
ATOM 1816  C CA    . PRO A 1  230 ? 21.926  -12.417 47.520  1.00 31.23 230 A 1 
ATOM 1817  C C     . PRO A 1  230 ? 23.246  -12.372 46.754  1.00 31.87 230 A 1 
ATOM 1818  O O     . PRO A 1  230 ? 23.566  -13.299 46.015  1.00 29.95 230 A 1 
ATOM 1819  C CB    . PRO A 1  230 ? 21.643  -13.777 48.167  1.00 28.31 230 A 1 
ATOM 1820  C CG    . PRO A 1  230 ? 20.793  -14.510 47.135  1.00 28.44 230 A 1 
ATOM 1821  C CD    . PRO A 1  230 ? 20.004  -13.385 46.472  1.00 32.07 230 A 1 
ATOM 1822  N N     . SER A 1  231 ? 23.987  -11.308 46.926  1.00 33.04 231 A 1 
ATOM 1823  C CA    . SER A 1  231 ? 25.396  -11.314 46.595  1.00 32.61 231 A 1 
ATOM 1824  C C     . SER A 1  231 ? 25.994  -12.428 47.436  1.00 32.44 231 A 1 
ATOM 1825  O O     . SER A 1  231 ? 26.107  -12.303 48.657  1.00 31.00 231 A 1 
ATOM 1826  C CB    . SER A 1  231 ? 26.043  -9.958  46.901  1.00 30.37 231 A 1 
ATOM 1827  O OG    . SER A 1  231 ? 25.902  -9.618  48.264  1.00 28.49 231 A 1 
ATOM 1828  N N     . THR A 1  232 ? 26.253  -13.558 46.807  1.00 33.40 232 A 1 
ATOM 1829  C CA    . THR A 1  232 ? 26.898  -14.673 47.480  1.00 33.32 232 A 1 
ATOM 1830  C C     . THR A 1  232 ? 28.243  -14.228 48.036  1.00 33.32 232 A 1 
ATOM 1831  O O     . THR A 1  232 ? 28.806  -13.210 47.637  1.00 31.08 232 A 1 
ATOM 1832  C CB    . THR A 1  232 ? 27.060  -15.893 46.562  1.00 29.95 232 A 1 
ATOM 1833  O OG1   . THR A 1  232 ? 27.325  -15.500 45.239  1.00 28.53 232 A 1 
ATOM 1834  C CG2   . THR A 1  232 ? 25.791  -16.743 46.542  1.00 29.27 232 A 1 
ATOM 1835  N N     . SER A 1  233 ? 28.710  -14.979 48.992  1.00 31.99 233 A 1 
ATOM 1836  C CA    . SER A 1  233 ? 29.842  -14.658 49.846  1.00 32.81 233 A 1 
ATOM 1837  C C     . SER A 1  233 ? 31.017  -14.071 49.065  1.00 32.89 233 A 1 
ATOM 1838  O O     . SER A 1  233 ? 31.556  -14.694 48.155  1.00 31.42 233 A 1 
ATOM 1839  C CB    . SER A 1  233 ? 30.287  -15.932 50.560  1.00 30.45 233 A 1 
ATOM 1840  O OG    . SER A 1  233 ? 30.448  -16.993 49.638  1.00 29.25 233 A 1 
ATOM 1841  N N     . ARG A 1  234 ? 31.493  -12.931 49.549  1.00 33.20 234 A 1 
ATOM 1842  C CA    . ARG A 1  234 ? 32.876  -12.496 49.385  1.00 34.22 234 A 1 
ATOM 1843  C C     . ARG A 1  234 ? 33.786  -13.591 49.957  1.00 33.20 234 A 1 
ATOM 1844  O O     . ARG A 1  234 ? 34.165  -13.540 51.121  1.00 31.87 234 A 1 
ATOM 1845  C CB    . ARG A 1  234 ? 33.125  -11.174 50.141  1.00 32.31 234 A 1 
ATOM 1846  C CG    . ARG A 1  234 ? 32.562  -9.913  49.470  1.00 31.75 234 A 1 
ATOM 1847  C CD    . ARG A 1  234 ? 32.903  -8.690  50.343  1.00 30.30 234 A 1 
ATOM 1848  N NE    . ARG A 1  234 ? 32.507  -7.419  49.715  1.00 27.63 234 A 1 
ATOM 1849  C CZ    . ARG A 1  234 ? 32.618  -6.203  50.241  1.00 26.93 234 A 1 
ATOM 1850  N NH1   . ARG A 1  234 ? 33.097  -6.014  51.441  1.00 25.89 234 A 1 
ATOM 1851  N NH2   . ARG A 1  234 ? 32.254  -5.147  49.566  1.00 23.72 234 A 1 
ATOM 1852  N N     . VAL A 1  235 ? 34.087  -14.607 49.169  1.00 33.50 235 A 1 
ATOM 1853  C CA    . VAL A 1  235 ? 35.211  -15.467 49.506  1.00 34.25 235 A 1 
ATOM 1854  C C     . VAL A 1  235 ? 36.441  -14.605 49.286  1.00 34.03 235 A 1 
ATOM 1855  O O     . VAL A 1  235 ? 36.824  -14.300 48.158  1.00 32.58 235 A 1 
ATOM 1856  C CB    . VAL A 1  235 ? 35.233  -16.782 48.711  1.00 31.31 235 A 1 
ATOM 1857  C CG1   . VAL A 1  235 ? 36.420  -17.644 49.133  1.00 28.96 235 A 1 
ATOM 1858  C CG2   . VAL A 1  235 ? 33.959  -17.592 48.969  1.00 30.84 235 A 1 
ATOM 1859  N N     . THR A 1  236 ? 37.003  -14.166 50.381  1.00 34.00 236 A 1 
ATOM 1860  C CA    . THR A 1  236 ? 38.195  -13.332 50.492  1.00 33.79 236 A 1 
ATOM 1861  C C     . THR A 1  236 ? 39.459  -14.115 50.161  1.00 33.49 236 A 1 
ATOM 1862  O O     . THR A 1  236 ? 40.397  -14.090 50.950  1.00 31.21 236 A 1 
ATOM 1863  C CB    . THR A 1  236 ? 38.302  -12.777 51.922  1.00 30.42 236 A 1 
ATOM 1864  O OG1   . THR A 1  236 ? 38.131  -13.823 52.860  1.00 29.47 236 A 1 
ATOM 1865  C CG2   . THR A 1  236 ? 37.252  -11.708 52.224  1.00 29.64 236 A 1 
ATOM 1866  N N     . ASP A 1  237 ? 39.485  -14.858 49.067  1.00 36.31 237 A 1 
ATOM 1867  C CA    . ASP A 1  237 ? 40.727  -15.555 48.762  1.00 36.63 237 A 1 
ATOM 1868  C C     . ASP A 1  237 ? 41.778  -14.541 48.265  1.00 35.94 237 A 1 
ATOM 1869  O O     . ASP A 1  237 ? 41.603  -13.912 47.224  1.00 34.04 237 A 1 
ATOM 1870  C CB    . ASP A 1  237 ? 40.487  -16.754 47.825  1.00 33.79 237 A 1 
ATOM 1871  C CG    . ASP A 1  237 ? 41.174  -18.038 48.306  1.00 30.94 237 A 1 
ATOM 1872  O OD1   . ASP A 1  237 ? 41.976  -17.969 49.263  1.00 30.43 237 A 1 
ATOM 1873  O OD2   . ASP A 1  237 ? 40.887  -19.098 47.707  1.00 30.73 237 A 1 
ATOM 1874  N N     . PRO A 1  238 ? 42.835  -14.304 49.033  1.00 34.76 238 A 1 
ATOM 1875  C CA    . PRO A 1  238 ? 43.590  -13.048 48.956  1.00 34.99 238 A 1 
ATOM 1876  C C     . PRO A 1  238 ? 44.681  -13.034 47.884  1.00 35.61 238 A 1 
ATOM 1877  O O     . PRO A 1  238 ? 45.336  -12.014 47.702  1.00 33.26 238 A 1 
ATOM 1878  C CB    . PRO A 1  238 ? 44.182  -12.900 50.362  1.00 30.86 238 A 1 
ATOM 1879  C CG    . PRO A 1  238 ? 44.413  -14.343 50.803  1.00 31.75 238 A 1 
ATOM 1880  C CD    . PRO A 1  238 ? 43.234  -15.079 50.188  1.00 36.23 238 A 1 
ATOM 1881  N N     . GLN A 1  239 ? 44.966  -14.163 47.279  1.00 35.73 239 A 1 
ATOM 1882  C CA    . GLN A 1  239 ? 46.308  -14.363 46.719  1.00 36.72 239 A 1 
ATOM 1883  C C     . GLN A 1  239 ? 46.592  -13.732 45.356  1.00 37.07 239 A 1 
ATOM 1884  O O     . GLN A 1  239 ? 47.762  -13.510 45.046  1.00 34.81 239 A 1 
ATOM 1885  C CB    . GLN A 1  239 ? 46.635  -15.857 46.646  1.00 33.81 239 A 1 
ATOM 1886  C CG    . GLN A 1  239 ? 47.009  -16.443 48.000  1.00 32.33 239 A 1 
ATOM 1887  C CD    . GLN A 1  239 ? 47.634  -17.839 47.879  1.00 30.24 239 A 1 
ATOM 1888  O OE1   . GLN A 1  239 ? 47.774  -18.421 46.824  1.00 29.93 239 A 1 
ATOM 1889  N NE2   . GLN A 1  239 ? 48.063  -18.413 48.975  1.00 30.79 239 A 1 
ATOM 1890  N N     . GLY A 1  240 ? 45.597  -13.521 44.525  1.00 33.34 240 A 1 
ATOM 1891  C CA    . GLY A 1  240 ? 45.863  -13.112 43.145  1.00 34.58 240 A 1 
ATOM 1892  C C     . GLY A 1  240 ? 46.444  -11.700 43.043  1.00 34.96 240 A 1 
ATOM 1893  O O     . GLY A 1  240 ? 45.696  -10.736 42.935  1.00 33.23 240 A 1 
ATOM 1894  N N     . LYS A 1  241 ? 47.756  -11.597 43.031  1.00 36.08 241 A 1 
ATOM 1895  C CA    . LYS A 1  241 ? 48.531  -10.354 42.877  1.00 36.25 241 A 1 
ATOM 1896  C C     . LYS A 1  241 ? 48.433  -9.732  41.474  1.00 36.12 241 A 1 
ATOM 1897  O O     . LYS A 1  241 ? 49.468  -9.421  40.883  1.00 34.55 241 A 1 
ATOM 1898  C CB    . LYS A 1  241 ? 50.012  -10.615 43.184  1.00 33.75 241 A 1 
ATOM 1899  C CG    . LYS A 1  241 ? 50.395  -10.803 44.647  1.00 32.55 241 A 1 
ATOM 1900  C CD    . LYS A 1  241 ? 51.925  -10.923 44.676  1.00 31.40 241 A 1 
ATOM 1901  C CE    . LYS A 1  241 ? 52.466  -10.946 46.096  1.00 28.13 241 A 1 
ATOM 1902  N NZ    . LYS A 1  241 ? 53.945  -10.995 46.084  1.00 26.94 241 A 1 
ATOM 1903  N N     . SER A 1  242 ? 47.286  -9.577  40.898  1.00 35.55 242 A 1 
ATOM 1904  C CA    . SER A 1  242 ? 47.229  -8.793  39.669  1.00 36.57 242 A 1 
ATOM 1905  C C     . SER A 1  242 ? 47.523  -7.336  40.021  1.00 37.12 242 A 1 
ATOM 1906  O O     . SER A 1  242 ? 46.712  -6.698  40.691  1.00 35.28 242 A 1 
ATOM 1907  C CB    . SER A 1  242 ? 45.886  -8.960  38.955  1.00 33.70 242 A 1 
ATOM 1908  O OG    . SER A 1  242 ? 44.809  -8.583  39.784  1.00 32.06 242 A 1 
ATOM 1909  N N     . ASP A 1  243 ? 48.659  -6.833  39.570  1.00 38.07 243 A 1 
ATOM 1910  C CA    . ASP A 1  243 ? 49.081  -5.433  39.690  1.00 38.53 243 A 1 
ATOM 1911  C C     . ASP A 1  243 ? 48.164  -4.513  38.864  1.00 38.15 243 A 1 
ATOM 1912  O O     . ASP A 1  243 ? 48.573  -3.879  37.892  1.00 36.04 243 A 1 
ATOM 1913  C CB    . ASP A 1  243 ? 50.555  -5.280  39.252  1.00 35.53 243 A 1 
ATOM 1914  C CG    . ASP A 1  243 ? 51.601  -5.763  40.260  1.00 33.12 243 A 1 
ATOM 1915  O OD1   . ASP A 1  243 ? 51.347  -5.687  41.479  1.00 31.39 243 A 1 
ATOM 1916  O OD2   . ASP A 1  243 ? 52.678  -6.200  39.799  1.00 31.22 243 A 1 
ATOM 1917  N N     . ILE A 1  244 ? 46.894  -4.481  39.211  1.00 40.00 244 A 1 
ATOM 1918  C CA    . ILE A 1  244 ? 46.002  -3.451  38.697  1.00 41.29 244 A 1 
ATOM 1919  C C     . ILE A 1  244 ? 46.432  -2.150  39.372  1.00 41.24 244 A 1 
ATOM 1920  O O     . ILE A 1  244 ? 46.502  -2.119  40.600  1.00 39.61 244 A 1 
ATOM 1921  C CB    . ILE A 1  244 ? 44.517  -3.791  38.949  1.00 39.17 244 A 1 
ATOM 1922  C CG1   . ILE A 1  244 ? 44.153  -5.147  38.303  1.00 36.87 244 A 1 
ATOM 1923  C CG2   . ILE A 1  244 ? 43.622  -2.678  38.382  1.00 37.77 244 A 1 
ATOM 1924  C CD1   . ILE A 1  244 ? 42.733  -5.635  38.608  1.00 35.38 244 A 1 
ATOM 1925  N N     . PRO A 1  245 ? 46.758  -1.108  38.622  1.00 39.70 245 A 1 
ATOM 1926  C CA    . PRO A 1  245 ? 47.246  0.133   39.201  1.00 39.76 245 A 1 
ATOM 1927  C C     . PRO A 1  245 ? 46.250  0.675   40.237  1.00 40.27 245 A 1 
ATOM 1928  O O     . PRO A 1  245 ? 45.049  0.712   39.984  1.00 39.03 245 A 1 
ATOM 1929  C CB    . PRO A 1  245 ? 47.474  1.083   38.017  1.00 37.12 245 A 1 
ATOM 1930  C CG    . PRO A 1  245 ? 46.645  0.490   36.886  1.00 37.41 245 A 1 
ATOM 1931  C CD    . PRO A 1  245 ? 46.663  -0.999  37.175  1.00 41.62 245 A 1 
ATOM 1932  N N     . MET A 1  246 ? 46.756  1.089   41.379  1.00 42.11 246 A 1 
ATOM 1933  C CA    . MET A 1  246 ? 45.983  1.550   42.539  1.00 42.92 246 A 1 
ATOM 1934  C C     . MET A 1  246 ? 44.895  2.571   42.196  1.00 43.10 246 A 1 
ATOM 1935  O O     . MET A 1  246 ? 43.804  2.509   42.747  1.00 40.91 246 A 1 
ATOM 1936  C CB    . MET A 1  246 ? 46.935  2.186   43.565  1.00 41.36 246 A 1 
ATOM 1937  C CG    . MET A 1  246 ? 47.535  1.169   44.545  1.00 39.11 246 A 1 
ATOM 1938  S SD    . MET A 1  246 ? 48.686  1.919   45.731  1.00 35.20 246 A 1 
ATOM 1939  C CE    . MET A 1  246 ? 48.546  0.756   47.102  1.00 32.61 246 A 1 
ATOM 1940  N N     . ASP A 1  247 ? 45.168  3.456   41.255  1.00 44.08 247 A 1 
ATOM 1941  C CA    . ASP A 1  247 ? 44.251  4.539   40.886  1.00 45.66 247 A 1 
ATOM 1942  C C     . ASP A 1  247 ? 42.866  4.040   40.448  1.00 45.12 247 A 1 
ATOM 1943  O O     . ASP A 1  247 ? 41.865  4.724   40.641  1.00 43.38 247 A 1 
ATOM 1944  C CB    . ASP A 1  247 ? 44.872  5.366   39.748  1.00 43.12 247 A 1 
ATOM 1945  C CG    . ASP A 1  247 ? 46.150  6.123   40.121  1.00 39.08 247 A 1 
ATOM 1946  O OD1   . ASP A 1  247 ? 46.426  6.284   41.324  1.00 37.11 247 A 1 
ATOM 1947  O OD2   . ASP A 1  247 ? 46.870  6.517   39.178  1.00 37.27 247 A 1 
ATOM 1948  N N     . LEU A 1  248 ? 42.772  2.854   39.874  1.00 40.44 248 A 1 
ATOM 1949  C CA    . LEU A 1  248 ? 41.489  2.276   39.479  1.00 40.38 248 A 1 
ATOM 1950  C C     . LEU A 1  248 ? 40.674  1.798   40.683  1.00 40.12 248 A 1 
ATOM 1951  O O     . LEU A 1  248 ? 39.453  1.839   40.635  1.00 39.40 248 A 1 
ATOM 1952  C CB    . LEU A 1  248 ? 41.737  1.123   38.484  1.00 38.81 248 A 1 
ATOM 1953  C CG    . LEU A 1  248 ? 41.583  1.566   37.017  1.00 36.55 248 A 1 
ATOM 1954  C CD1   . LEU A 1  248 ? 42.402  0.670   36.094  1.00 34.23 248 A 1 
ATOM 1955  C CD2   . LEU A 1  248 ? 40.127  1.492   36.564  1.00 37.78 248 A 1 
ATOM 1956  N N     . PHE A 1  249 ? 41.325  1.333   41.737  1.00 37.02 249 A 1 
ATOM 1957  C CA    . PHE A 1  249 ? 40.648  0.837   42.932  1.00 38.16 249 A 1 
ATOM 1958  C C     . PHE A 1  249 ? 40.022  1.967   43.740  1.00 37.88 249 A 1 
ATOM 1959  O O     . PHE A 1  249 ? 38.851  1.885   44.096  1.00 36.21 249 A 1 
ATOM 1960  C CB    . PHE A 1  249 ? 41.610  -0.002  43.780  1.00 36.33 249 A 1 
ATOM 1961  C CG    . PHE A 1  249 ? 41.202  -1.450  43.872  1.00 35.03 249 A 1 
ATOM 1962  C CD1   . PHE A 1  249 ? 40.257  -1.863  44.830  1.00 31.99 249 A 1 
ATOM 1963  C CD2   . PHE A 1  249 ? 41.745  -2.400  42.987  1.00 33.77 249 A 1 
ATOM 1964  C CE1   . PHE A 1  249 ? 39.867  -3.213  44.909  1.00 29.86 249 A 1 
ATOM 1965  C CE2   . PHE A 1  249 ? 41.358  -3.749  43.061  1.00 30.31 249 A 1 
ATOM 1966  C CZ    . PHE A 1  249 ? 40.420  -4.161  44.024  1.00 30.26 249 A 1 
ATOM 1967  N N     . ASP A 1  250 ? 40.764  3.037   43.950  1.00 45.08 250 A 1 
ATOM 1968  C CA    . ASP A 1  250 ? 40.252  4.215   44.658  1.00 45.12 250 A 1 
ATOM 1969  C C     . ASP A 1  250 ? 39.057  4.832   43.923  1.00 43.91 250 A 1 
ATOM 1970  O O     . ASP A 1  250 ? 38.086  5.270   44.539  1.00 42.51 250 A 1 
ATOM 1971  C CB    . ASP A 1  250 ? 41.378  5.246   44.822  1.00 44.07 250 A 1 
ATOM 1972  C CG    . ASP A 1  250 ? 42.453  4.859   45.847  1.00 41.72 250 A 1 
ATOM 1973  O OD1   . ASP A 1  250 ? 42.215  3.943   46.661  1.00 39.70 250 A 1 
ATOM 1974  O OD2   . ASP A 1  250 ? 43.522  5.506   45.829  1.00 41.15 250 A 1 
ATOM 1975  N N     . PHE A 1  251 ? 39.075  4.783   42.599  1.00 41.42 251 A 1 
ATOM 1976  C CA    . PHE A 1  251 ? 37.952  5.254   41.791  1.00 42.33 251 A 1 
ATOM 1977  C C     . PHE A 1  251 ? 36.704  4.382   41.934  1.00 42.17 251 A 1 
ATOM 1978  O O     . PHE A 1  251 ? 35.591  4.901   41.935  1.00 40.36 251 A 1 
ATOM 1979  C CB    . PHE A 1  251 ? 38.379  5.356   40.323  1.00 39.88 251 A 1 
ATOM 1980  C CG    . PHE A 1  251 ? 38.087  6.711   39.731  1.00 37.83 251 A 1 
ATOM 1981  C CD1   . PHE A 1  251 ? 36.789  7.058   39.342  1.00 35.29 251 A 1 
ATOM 1982  C CD2   . PHE A 1  251 ? 39.122  7.663   39.620  1.00 36.53 251 A 1 
ATOM 1983  C CE1   . PHE A 1  251 ? 36.519  8.347   38.850  1.00 32.82 251 A 1 
ATOM 1984  C CE2   . PHE A 1  251 ? 38.858  8.949   39.129  1.00 33.44 251 A 1 
ATOM 1985  C CZ    . PHE A 1  251 ? 37.558  9.291   38.748  1.00 32.69 251 A 1 
ATOM 1986  N N     . TYR A 1  252 ? 36.859  3.065   42.053  1.00 41.22 252 A 1 
ATOM 1987  C CA    . TYR A 1  252 ? 35.724  2.166   42.260  1.00 41.00 252 A 1 
ATOM 1988  C C     . TYR A 1  252 ? 35.084  2.366   43.632  1.00 40.15 252 A 1 
ATOM 1989  O O     . TYR A 1  252 ? 33.863  2.419   43.720  1.00 38.19 252 A 1 
ATOM 1990  C CB    . TYR A 1  252 ? 36.143  0.708   42.055  1.00 39.35 252 A 1 
ATOM 1991  C CG    . TYR A 1  252 ? 35.845  0.172   40.672  1.00 38.63 252 A 1 
ATOM 1992  C CD1   . TYR A 1  252 ? 34.514  -0.107  40.299  1.00 35.87 252 A 1 
ATOM 1993  C CD2   . TYR A 1  252 ? 36.882  -0.067  39.760  1.00 37.07 252 A 1 
ATOM 1994  C CE1   . TYR A 1  252 ? 34.224  -0.630  39.028  1.00 34.36 252 A 1 
ATOM 1995  C CE2   . TYR A 1  252 ? 36.604  -0.590  38.486  1.00 34.75 252 A 1 
ATOM 1996  C CZ    . TYR A 1  252 ? 35.274  -0.877  38.126  1.00 35.60 252 A 1 
ATOM 1997  O OH    . TYR A 1  252 ? 34.998  -1.407  36.887  1.00 32.85 252 A 1 
ATOM 1998  N N     . GLU A 1  253 ? 35.882  2.536   44.684  1.00 42.23 253 A 1 
ATOM 1999  C CA    . GLU A 1  253 ? 35.335  2.838   46.010  1.00 42.33 253 A 1 
ATOM 2000  C C     . GLU A 1  253 ? 34.597  4.178   46.041  1.00 42.35 253 A 1 
ATOM 2001  O O     . GLU A 1  253 ? 33.607  4.309   46.756  1.00 41.46 253 A 1 
ATOM 2002  C CB    . GLU A 1  253 ? 36.431  2.850   47.079  1.00 40.79 253 A 1 
ATOM 2003  C CG    . GLU A 1  253 ? 36.841  1.452   47.550  1.00 38.63 253 A 1 
ATOM 2004  C CD    . GLU A 1  253 ? 37.649  1.470   48.861  1.00 36.20 253 A 1 
ATOM 2005  O OE1   . GLU A 1  253 ? 37.744  0.387   49.493  1.00 33.50 253 A 1 
ATOM 2006  O OE2   . GLU A 1  253 ? 38.133  2.544   49.271  1.00 35.55 253 A 1 
ATOM 2007  N N     . GLN A 1  254 ? 35.038  5.164   45.265  1.00 44.40 254 A 1 
ATOM 2008  C CA    . GLN A 1  254 ? 34.306  6.417   45.127  1.00 45.31 254 A 1 
ATOM 2009  C C     . GLN A 1  254 ? 32.986  6.230   44.387  1.00 44.86 254 A 1 
ATOM 2010  O O     . GLN A 1  254 ? 31.978  6.746   44.857  1.00 43.50 254 A 1 
ATOM 2011  C CB    . GLN A 1  254 ? 35.165  7.496   44.456  1.00 43.60 254 A 1 
ATOM 2012  C CG    . GLN A 1  254 ? 35.842  8.376   45.508  1.00 41.90 254 A 1 
ATOM 2013  C CD    . GLN A 1  254 ? 36.710  9.486   44.909  1.00 38.79 254 A 1 
ATOM 2014  O OE1   . GLN A 1  254 ? 37.173  9.448   43.788  1.00 37.38 254 A 1 
ATOM 2015  N NE2   . GLN A 1  254 ? 36.975  10.531  45.658  1.00 36.54 254 A 1 
ATOM 2016  N N     . MET A 1  255 ? 32.947  5.478   43.303  1.00 44.79 255 A 1 
ATOM 2017  C CA    . MET A 1  255 ? 31.691  5.232   42.584  1.00 44.01 255 A 1 
ATOM 2018  C C     . MET A 1  255 ? 30.689  4.453   43.438  1.00 42.75 255 A 1 
ATOM 2019  O O     . MET A 1  255 ? 29.511  4.797   43.433  1.00 41.59 255 A 1 
ATOM 2020  C CB    . MET A 1  255 ? 31.932  4.498   41.259  1.00 42.53 255 A 1 
ATOM 2021  C CG    . MET A 1  255 ? 32.521  5.411   40.182  1.00 39.61 255 A 1 
ATOM 2022  S SD    . MET A 1  255 ? 32.477  4.722   38.490  1.00 36.54 255 A 1 
ATOM 2023  C CE    . MET A 1  255 ? 30.793  5.211   38.008  1.00 34.11 255 A 1 
ATOM 2024  N N     . ASP A 1  256 ? 31.127  3.463   44.196  1.00 41.93 256 A 1 
ATOM 2025  C CA    . ASP A 1  256 ? 30.242  2.719   45.094  1.00 41.12 256 A 1 
ATOM 2026  C C     . ASP A 1  256 ? 29.689  3.612   46.218  1.00 40.15 256 A 1 
ATOM 2027  O O     . ASP A 1  256 ? 28.542  3.446   46.632  1.00 38.34 256 A 1 
ATOM 2028  C CB    . ASP A 1  256 ? 30.983  1.504   45.688  1.00 39.09 256 A 1 
ATOM 2029  C CG    . ASP A 1  256 ? 31.143  0.288   44.757  1.00 36.16 256 A 1 
ATOM 2030  O OD1   . ASP A 1  256 ? 30.493  0.231   43.693  1.00 34.10 256 A 1 
ATOM 2031  O OD2   . ASP A 1  256 ? 31.906  -0.635  45.139  1.00 36.10 256 A 1 
ATOM 2032  N N     . LYS A 1  257 ? 30.454  4.590   46.690  1.00 42.14 257 A 1 
ATOM 2033  C CA    . LYS A 1  257 ? 29.958  5.583   47.653  1.00 42.61 257 A 1 
ATOM 2034  C C     . LYS A 1  257 ? 28.966  6.562   47.038  1.00 42.01 257 A 1 
ATOM 2035  O O     . LYS A 1  257 ? 27.950  6.854   47.662  1.00 39.73 257 A 1 
ATOM 2036  C CB    . LYS A 1  257 ? 31.118  6.349   48.283  1.00 40.29 257 A 1 
ATOM 2037  C CG    . LYS A 1  257 ? 31.731  5.562   49.437  1.00 38.43 257 A 1 
ATOM 2038  C CD    . LYS A 1  257 ? 32.873  6.377   50.042  1.00 36.86 257 A 1 
ATOM 2039  C CE    . LYS A 1  257 ? 33.441  5.623   51.233  1.00 33.03 257 A 1 
ATOM 2040  N NZ    . LYS A 1  257 ? 34.616  6.324   51.775  1.00 31.07 257 A 1 
ATOM 2041  N N     . ASP A 1  258 ? 29.224  7.029   45.830  1.00 41.72 258 A 1 
ATOM 2042  C CA    . ASP A 1  258 ? 28.329  7.953   45.131  1.00 41.35 258 A 1 
ATOM 2043  C C     . ASP A 1  258 ? 26.963  7.313   44.803  1.00 39.81 258 A 1 
ATOM 2044  O O     . ASP A 1  258 ? 25.975  8.027   44.624  1.00 37.43 258 A 1 
ATOM 2045  C CB    . ASP A 1  258 ? 28.992  8.463   43.837  1.00 38.56 258 A 1 
ATOM 2046  C CG    . ASP A 1  258 ? 30.123  9.497   44.009  1.00 35.58 258 A 1 
ATOM 2047  O OD1   . ASP A 1  258 ? 30.318  10.019  45.127  1.00 34.31 258 A 1 
ATOM 2048  O OD2   . ASP A 1  258 ? 30.781  9.797   42.979  1.00 34.76 258 A 1 
ATOM 2049  N N     . GLU A 1  259 ? 26.868  5.989   44.740  1.00 37.78 259 A 1 
ATOM 2050  C CA    . GLU A 1  259 ? 25.577  5.302   44.591  1.00 37.92 259 A 1 
ATOM 2051  C C     . GLU A 1  259 ? 24.717  5.339   45.867  1.00 37.65 259 A 1 
ATOM 2052  O O     . GLU A 1  259 ? 23.487  5.343   45.765  1.00 35.81 259 A 1 
ATOM 2053  C CB    . GLU A 1  259 ? 25.758  3.843   44.134  1.00 35.49 259 A 1 
ATOM 2054  C CG    . GLU A 1  259 ? 25.955  3.693   42.619  1.00 32.50 259 A 1 
ATOM 2055  C CD    . GLU A 1  259 ? 25.833  2.245   42.097  1.00 30.58 259 A 1 
ATOM 2056  O OE1   . GLU A 1  259 ? 25.726  2.083   40.851  1.00 28.07 259 A 1 
ATOM 2057  O OE2   . GLU A 1  259 ? 25.786  1.287   42.898  1.00 30.83 259 A 1 
ATOM 2058  N N     . GLU A 1  260 ? 25.323  5.347   47.046  1.00 38.82 260 A 1 
ATOM 2059  C CA    . GLU A 1  260 ? 24.587  5.326   48.318  1.00 39.78 260 A 1 
ATOM 2060  C C     . GLU A 1  260 ? 24.092  6.714   48.750  1.00 39.32 260 A 1 
ATOM 2061  O O     . GLU A 1  260 ? 22.944  6.853   49.176  1.00 37.81 260 A 1 
ATOM 2062  C CB    . GLU A 1  260 ? 25.431  4.707   49.446  1.00 37.85 260 A 1 
ATOM 2063  C CG    . GLU A 1  260 ? 25.523  3.176   49.383  1.00 34.35 260 A 1 
ATOM 2064  C CD    . GLU A 1  260 ? 26.175  2.546   50.635  1.00 32.04 260 A 1 
ATOM 2065  O OE1   . GLU A 1  260 ? 25.988  1.321   50.841  1.00 29.35 260 A 1 
ATOM 2066  O OE2   . GLU A 1  260 ? 26.862  3.255   51.407  1.00 31.45 260 A 1 
ATOM 2067  N N     . GLU A 1  261 ? 24.946  7.711   48.677  1.00 40.60 261 A 1 
ATOM 2068  C CA    . GLU A 1  261 ? 24.600  9.046   49.151  1.00 41.88 261 A 1 
ATOM 2069  C C     . GLU A 1  261 ? 23.958  9.879   48.031  1.00 42.14 261 A 1 
ATOM 2070  O O     . GLU A 1  261 ? 24.482  9.991   46.927  1.00 40.19 261 A 1 
ATOM 2071  C CB    . GLU A 1  261 ? 25.796  9.726   49.843  1.00 39.08 261 A 1 
ATOM 2072  C CG    . GLU A 1  261 ? 26.136  9.043   51.188  1.00 35.52 261 A 1 
ATOM 2073  C CD    . GLU A 1  261 ? 27.175  9.764   52.070  1.00 33.05 261 A 1 
ATOM 2074  O OE1   . GLU A 1  261 ? 27.234  9.437   53.280  1.00 30.11 261 A 1 
ATOM 2075  O OE2   . GLU A 1  261 ? 27.912  10.631  51.571  1.00 31.75 261 A 1 
ATOM 2076  N N     . GLU A 1  262 ? 22.820  10.499  48.327  1.00 45.42 262 A 1 
ATOM 2077  C CA    . GLU A 1  262 ? 22.189  11.522  47.472  1.00 46.47 262 A 1 
ATOM 2078  C C     . GLU A 1  262 ? 23.045  12.812  47.411  1.00 47.32 262 A 1 
ATOM 2079  O O     . GLU A 1  262 ? 22.547  13.920  47.609  1.00 45.07 262 A 1 
ATOM 2080  C CB    . GLU A 1  262 ? 20.738  11.847  47.941  1.00 43.12 262 A 1 
ATOM 2081  C CG    . GLU A 1  262 ? 19.660  10.771  47.713  1.00 39.10 262 A 1 
ATOM 2082  C CD    . GLU A 1  262 ? 18.217  11.246  48.057  1.00 36.07 262 A 1 
ATOM 2083  O OE1   . GLU A 1  262 ? 17.245  10.720  47.452  1.00 33.40 262 A 1 
ATOM 2084  O OE2   . GLU A 1  262 ? 18.038  12.148  48.904  1.00 34.61 262 A 1 
ATOM 2085  N N     . GLU A 1  263 ? 24.335  12.691  47.196  1.00 48.30 263 A 1 
ATOM 2086  C CA    . GLU A 1  263 ? 25.203  13.851  47.127  1.00 49.77 263 A 1 
ATOM 2087  C C     . GLU A 1  263 ? 24.919  14.681  45.875  1.00 50.72 263 A 1 
ATOM 2088  O O     . GLU A 1  263 ? 24.666  14.181  44.776  1.00 48.35 263 A 1 
ATOM 2089  C CB    . GLU A 1  263 ? 26.689  13.490  47.247  1.00 46.42 263 A 1 
ATOM 2090  C CG    . GLU A 1  263 ? 27.105  13.183  48.696  1.00 41.79 263 A 1 
ATOM 2091  C CD    . GLU A 1  263 ? 28.630  13.241  48.921  1.00 38.51 263 A 1 
ATOM 2092  O OE1   . GLU A 1  263 ? 29.036  13.511  50.074  1.00 35.15 263 A 1 
ATOM 2093  O OE2   . GLU A 1  263 ? 29.393  13.099  47.936  1.00 36.13 263 A 1 
ATOM 2094  N N     . GLU A 1  264 ? 24.977  15.985  46.055  1.00 54.79 264 A 1 
ATOM 2095  C CA    . GLU A 1  264 ? 24.936  16.945  44.961  1.00 55.52 264 A 1 
ATOM 2096  C C     . GLU A 1  264 ? 26.145  16.729  44.049  1.00 56.92 264 A 1 
ATOM 2097  O O     . GLU A 1  264 ? 27.247  17.210  44.316  1.00 53.27 264 A 1 
ATOM 2098  C CB    . GLU A 1  264 ? 24.922  18.385  45.496  1.00 50.51 264 A 1 
ATOM 2099  C CG    . GLU A 1  264 ? 23.598  18.793  46.151  1.00 45.58 264 A 1 
ATOM 2100  C CD    . GLU A 1  264 ? 23.554  20.276  46.560  1.00 41.32 264 A 1 
ATOM 2101  O OE1   . GLU A 1  264 ? 22.431  20.785  46.792  1.00 37.47 264 A 1 
ATOM 2102  O OE2   . GLU A 1  264 ? 24.621  20.928  46.619  1.00 38.22 264 A 1 
ATOM 2103  N N     . THR A 1  265 ? 25.939  16.011  42.967  1.00 60.41 265 A 1 
ATOM 2104  C CA    . THR A 1  265 ? 27.000  15.811  41.986  1.00 61.12 265 A 1 
ATOM 2105  C C     . THR A 1  265 ? 27.292  17.136  41.293  1.00 63.43 265 A 1 
ATOM 2106  O O     . THR A 1  265 ? 26.483  17.642  40.515  1.00 60.04 265 A 1 
ATOM 2107  C CB    . THR A 1  265 ? 26.681  14.691  40.983  1.00 56.50 265 A 1 
ATOM 2108  O OG1   . THR A 1  265 ? 25.330  14.667  40.590  1.00 50.81 265 A 1 
ATOM 2109  C CG2   . THR A 1  265 ? 26.992  13.318  41.572  1.00 49.45 265 A 1 
ATOM 2110  N N     . GLN A 1  266 ? 28.451  17.706  41.575  1.00 67.23 266 A 1 
ATOM 2111  C CA    . GLN A 1  266 ? 28.949  18.844  40.818  1.00 69.09 266 A 1 
ATOM 2112  C C     . GLN A 1  266 ? 29.365  18.377  39.431  1.00 70.91 266 A 1 
ATOM 2113  O O     . GLN A 1  266 ? 30.308  17.603  39.278  1.00 66.74 266 A 1 
ATOM 2114  C CB    . GLN A 1  266 ? 30.112  19.540  41.535  1.00 64.16 266 A 1 
ATOM 2115  C CG    . GLN A 1  266 ? 29.597  20.561  42.551  1.00 57.84 266 A 1 
ATOM 2116  C CD    . GLN A 1  266 ? 30.702  21.405  43.187  1.00 52.66 266 A 1 
ATOM 2117  O OE1   . GLN A 1  266 ? 31.890  21.193  43.030  1.00 47.82 266 A 1 
ATOM 2118  N NE2   . GLN A 1  266 ? 30.339  22.423  43.926  1.00 45.20 266 A 1 
ATOM 2119  N N     . THR A 1  267 ? 28.682  18.881  38.426  1.00 74.31 267 A 1 
ATOM 2120  C CA    . THR A 1  267 ? 29.100  18.691  37.041  1.00 75.16 267 A 1 
ATOM 2121  C C     . THR A 1  267 ? 29.931  19.879  36.594  1.00 77.04 267 A 1 
ATOM 2122  O O     . THR A 1  267 ? 29.553  21.035  36.776  1.00 74.02 267 A 1 
ATOM 2123  C CB    . THR A 1  267 ? 27.923  18.424  36.099  1.00 71.40 267 A 1 
ATOM 2124  O OG1   . THR A 1  267 ? 26.915  19.399  36.206  1.00 62.54 267 A 1 
ATOM 2125  C CG2   . THR A 1  267 ? 27.275  17.074  36.394  1.00 62.35 267 A 1 
ATOM 2126  N N     . VAL A 1  268 ? 31.067  19.588  36.018  1.00 78.66 268 A 1 
ATOM 2127  C CA    . VAL A 1  268 ? 31.905  20.589  35.368  1.00 79.82 268 A 1 
ATOM 2128  C C     . VAL A 1  268 ? 31.664  20.480  33.877  1.00 81.55 268 A 1 
ATOM 2129  O O     . VAL A 1  268 ? 31.756  19.387  33.319  1.00 79.09 268 A 1 
ATOM 2130  C CB    . VAL A 1  268 ? 33.386  20.411  35.722  1.00 77.18 268 A 1 
ATOM 2131  C CG1   . VAL A 1  268 ? 34.210  21.576  35.179  1.00 68.26 268 A 1 
ATOM 2132  C CG2   . VAL A 1  268 ? 33.602  20.365  37.237  1.00 69.87 268 A 1 
ATOM 2133  N N     . SER A 1  269 ? 31.356  21.581  33.233  1.00 81.41 269 A 1 
ATOM 2134  C CA    . SER A 1  269 ? 31.107  21.604  31.796  1.00 81.50 269 A 1 
ATOM 2135  C C     . SER A 1  269 ? 31.870  22.717  31.089  1.00 82.32 269 A 1 
ATOM 2136  O O     . SER A 1  269 ? 32.227  23.738  31.680  1.00 79.72 269 A 1 
ATOM 2137  C CB    . SER A 1  269 ? 29.603  21.651  31.509  1.00 78.16 269 A 1 
ATOM 2138  O OG    . SER A 1  269 ? 29.026  22.868  31.932  1.00 67.78 269 A 1 
ATOM 2139  N N     . PHE A 1  270 ? 32.138  22.519  29.812  1.00 82.52 270 A 1 
ATOM 2140  C CA    . PHE A 1  270 ? 32.657  23.556  28.932  1.00 82.60 270 A 1 
ATOM 2141  C C     . PHE A 1  270 ? 31.936  23.542  27.589  1.00 83.54 270 A 1 
ATOM 2142  O O     . PHE A 1  270 ? 31.550  22.486  27.087  1.00 80.64 270 A 1 
ATOM 2143  C CB    . PHE A 1  270 ? 34.177  23.443  28.777  1.00 80.05 270 A 1 
ATOM 2144  C CG    . PHE A 1  270 ? 34.675  22.189  28.088  1.00 79.38 270 A 1 
ATOM 2145  C CD1   . PHE A 1  270 ? 35.028  21.056  28.847  1.00 74.47 270 A 1 
ATOM 2146  C CD2   . PHE A 1  270 ? 34.840  22.158  26.695  1.00 75.03 270 A 1 
ATOM 2147  C CE1   . PHE A 1  270 ? 35.536  19.911  28.218  1.00 71.16 270 A 1 
ATOM 2148  C CE2   . PHE A 1  270 ? 35.345  21.009  26.058  1.00 71.88 270 A 1 
ATOM 2149  C CZ    . PHE A 1  270 ? 35.695  19.883  26.822  1.00 72.41 270 A 1 
ATOM 2150  N N     . GLU A 1  271 ? 31.755  24.716  27.016  1.00 81.72 271 A 1 
ATOM 2151  C CA    . GLU A 1  271 ? 31.090  24.869  25.722  1.00 82.12 271 A 1 
ATOM 2152  C C     . GLU A 1  271 ? 32.035  24.489  24.578  1.00 82.44 271 A 1 
ATOM 2153  O O     . GLU A 1  271 ? 33.232  24.786  24.598  1.00 80.11 271 A 1 
ATOM 2154  C CB    . GLU A 1  271 ? 30.531  26.299  25.594  1.00 79.79 271 A 1 
ATOM 2155  C CG    . GLU A 1  271 ? 29.527  26.448  24.440  1.00 72.86 271 A 1 
ATOM 2156  C CD    . GLU A 1  271 ? 28.840  27.829  24.374  1.00 70.32 271 A 1 
ATOM 2157  O OE1   . GLU A 1  271 ? 28.043  28.050  23.434  1.00 63.78 271 A 1 
ATOM 2158  O OE2   . GLU A 1  271 ? 29.066  28.688  25.250  1.00 65.47 271 A 1 
ATOM 2159  N N     . VAL A 1  272 ? 31.494  23.833  23.578  1.00 82.66 272 A 1 
ATOM 2160  C CA    . VAL A 1  272 ? 32.241  23.307  22.433  1.00 82.82 272 A 1 
ATOM 2161  C C     . VAL A 1  272 ? 31.705  23.903  21.138  1.00 83.07 272 A 1 
ATOM 2162  O O     . VAL A 1  272 ? 30.503  24.118  20.981  1.00 80.93 272 A 1 
ATOM 2163  C CB    . VAL A 1  272 ? 32.187  21.772  22.390  1.00 80.85 272 A 1 
ATOM 2164  C CG1   . VAL A 1  272 ? 33.216  21.221  21.405  1.00 70.93 272 A 1 
ATOM 2165  C CG2   . VAL A 1  272 ? 32.484  21.140  23.754  1.00 72.23 272 A 1 
ATOM 2166  N N     . LYS A 1  273 ? 32.583  24.132  20.190  1.00 82.89 273 A 1 
ATOM 2167  C CA    . LYS A 1  273 ? 32.203  24.559  18.843  1.00 82.50 273 A 1 
ATOM 2168  C C     . LYS A 1  273 ? 31.401  23.454  18.164  1.00 82.85 273 A 1 
ATOM 2169  O O     . LYS A 1  273 ? 31.900  22.350  17.970  1.00 79.50 273 A 1 
ATOM 2170  C CB    . LYS A 1  273 ? 33.440  24.887  18.008  1.00 80.26 273 A 1 
ATOM 2171  C CG    . LYS A 1  273 ? 34.215  26.104  18.527  1.00 75.00 273 A 1 
ATOM 2172  C CD    . LYS A 1  273 ? 35.477  26.293  17.687  1.00 72.22 273 A 1 
ATOM 2173  C CE    . LYS A 1  273 ? 36.329  27.433  18.230  1.00 65.29 273 A 1 
ATOM 2174  N NZ    . LYS A 1  273 ? 37.667  27.437  17.594  1.00 58.23 273 A 1 
ATOM 2175  N N     . GLN A 1  274 ? 30.203  23.793  17.733  1.00 82.19 274 A 1 
ATOM 2176  C CA    . GLN A 1  274 ? 29.298  22.843  17.090  1.00 80.90 274 A 1 
ATOM 2177  C C     . GLN A 1  274 ? 29.906  22.181  15.840  1.00 81.20 274 A 1 
ATOM 2178  O O     . GLN A 1  274 ? 29.663  21.013  15.562  1.00 77.84 274 A 1 
ATOM 2179  C CB    . GLN A 1  274 ? 28.005  23.591  16.751  1.00 77.84 274 A 1 
ATOM 2180  C CG    . GLN A 1  274 ? 26.889  22.657  16.273  1.00 72.23 274 A 1 
ATOM 2181  C CD    . GLN A 1  274 ? 25.570  23.388  16.031  1.00 66.95 274 A 1 
ATOM 2182  O OE1   . GLN A 1  274 ? 25.437  24.586  16.204  1.00 61.65 274 A 1 
ATOM 2183  N NE2   . GLN A 1  274 ? 24.542  22.682  15.625  1.00 58.01 274 A 1 
ATOM 2184  N N     . GLU A 1  275 ? 30.711  22.911  15.108  1.00 80.96 275 A 1 
ATOM 2185  C CA    . GLU A 1  275 ? 31.372  22.442  13.884  1.00 79.64 275 A 1 
ATOM 2186  C C     . GLU A 1  275 ? 32.420  21.352  14.152  1.00 80.31 275 A 1 
ATOM 2187  O O     . GLU A 1  275 ? 32.671  20.506  13.298  1.00 77.34 275 A 1 
ATOM 2188  C CB    . GLU A 1  275 ? 32.047  23.643  13.200  1.00 77.41 275 A 1 
ATOM 2189  C CG    . GLU A 1  275 ? 31.080  24.816  12.954  1.00 69.26 275 A 1 
ATOM 2190  C CD    . GLU A 1  275 ? 31.768  26.039  12.344  1.00 61.89 275 A 1 
ATOM 2191  O OE1   . GLU A 1  275 ? 31.212  27.148  12.524  1.00 54.37 275 A 1 
ATOM 2192  O OE2   . GLU A 1  275 ? 32.838  25.885  11.723  1.00 54.03 275 A 1 
ATOM 2193  N N     . MET A 1  276 ? 32.995  21.369  15.347  1.00 81.81 276 A 1 
ATOM 2194  C CA    . MET A 1  276 ? 34.105  20.507  15.747  1.00 81.93 276 A 1 
ATOM 2195  C C     . MET A 1  276 ? 33.652  19.289  16.562  1.00 83.17 276 A 1 
ATOM 2196  O O     . MET A 1  276 ? 34.484  18.528  17.045  1.00 80.56 276 A 1 
ATOM 2197  C CB    . MET A 1  276 ? 35.145  21.340  16.525  1.00 79.86 276 A 1 
ATOM 2198  C CG    . MET A 1  276 ? 35.744  22.498  15.719  1.00 75.83 276 A 1 
ATOM 2199  S SD    . MET A 1  276 ? 36.870  22.033  14.376  1.00 70.00 276 A 1 
ATOM 2200  C CE    . MET A 1  276 ? 38.363  21.632  15.316  1.00 61.45 276 A 1 
ATOM 2201  N N     . ILE A 1  277 ? 32.350  19.085  16.729  1.00 82.77 277 A 1 
ATOM 2202  C CA    . ILE A 1  277 ? 31.810  17.979  17.539  1.00 82.40 277 A 1 
ATOM 2203  C C     . ILE A 1  277 ? 32.306  16.622  17.041  1.00 82.92 277 A 1 
ATOM 2204  O O     . ILE A 1  277 ? 32.627  15.756  17.847  1.00 80.68 277 A 1 
ATOM 2205  C CB    . ILE A 1  277 ? 30.267  18.027  17.568  1.00 80.56 277 A 1 
ATOM 2206  C CG1   . ILE A 1  277 ? 29.814  19.224  18.422  1.00 74.77 277 A 1 
ATOM 2207  C CG2   . ILE A 1  277 ? 29.645  16.732  18.123  1.00 71.99 277 A 1 
ATOM 2208  C CD1   . ILE A 1  277 ? 28.318  19.514  18.316  1.00 66.11 277 A 1 
ATOM 2209  N N     . GLU A 1  278 ? 32.387  16.435  15.732  1.00 82.24 278 A 1 
ATOM 2210  C CA    . GLU A 1  278 ? 32.865  15.178  15.160  1.00 81.15 278 A 1 
ATOM 2211  C C     . GLU A 1  278 ? 34.321  14.895  15.557  1.00 81.62 278 A 1 
ATOM 2212  O O     . GLU A 1  278 ? 34.646  13.792  15.993  1.00 80.21 278 A 1 
ATOM 2213  C CB    . GLU A 1  278 ? 32.700  15.224  13.630  1.00 79.22 278 A 1 
ATOM 2214  C CG    . GLU A 1  278 ? 33.012  13.867  12.985  1.00 71.80 278 A 1 
ATOM 2215  C CD    . GLU A 1  278 ? 32.904  13.851  11.455  1.00 66.97 278 A 1 
ATOM 2216  O OE1   . GLU A 1  278 ? 33.519  12.952  10.837  1.00 61.05 278 A 1 
ATOM 2217  O OE2   . GLU A 1  278 ? 32.192  14.683  10.858  1.00 61.37 278 A 1 
ATOM 2218  N N     . GLU A 1  279 ? 35.184  15.902  15.461  1.00 82.40 279 A 1 
ATOM 2219  C CA    . GLU A 1  279 ? 36.583  15.773  15.866  1.00 82.45 279 A 1 
ATOM 2220  C C     . GLU A 1  279 ? 36.713  15.577  17.373  1.00 83.40 279 A 1 
ATOM 2221  O O     . GLU A 1  279 ? 37.491  14.733  17.814  1.00 81.21 279 A 1 
ATOM 2222  C CB    . GLU A 1  279 ? 37.398  16.990  15.423  1.00 80.90 279 A 1 
ATOM 2223  C CG    . GLU A 1  279 ? 37.595  17.018  13.903  1.00 71.77 279 A 1 
ATOM 2224  C CD    . GLU A 1  279 ? 38.575  18.094  13.436  1.00 64.62 279 A 1 
ATOM 2225  O OE1   . GLU A 1  279 ? 38.986  18.012  12.254  1.00 56.92 279 A 1 
ATOM 2226  O OE2   . GLU A 1  279 ? 38.907  18.987  14.234  1.00 56.60 279 A 1 
ATOM 2227  N N     . LEU A 1  280 ? 35.917  16.294  18.151  1.00 84.03 280 A 1 
ATOM 2228  C CA    . LEU A 1  280 ? 35.859  16.138  19.594  1.00 84.03 280 A 1 
ATOM 2229  C C     . LEU A 1  280 ? 35.473  14.709  19.980  1.00 84.40 280 A 1 
ATOM 2230  O O     . LEU A 1  280 ? 36.190  14.071  20.748  1.00 83.07 280 A 1 
ATOM 2231  C CB    . LEU A 1  280 ? 34.855  17.152  20.161  1.00 83.16 280 A 1 
ATOM 2232  C CG    . LEU A 1  280 ? 34.713  17.072  21.694  1.00 80.39 280 A 1 
ATOM 2233  C CD1   . LEU A 1  280 ? 35.815  17.849  22.398  1.00 73.47 280 A 1 
ATOM 2234  C CD2   . LEU A 1  280 ? 33.365  17.635  22.118  1.00 73.95 280 A 1 
ATOM 2235  N N     . GLN A 1  281 ? 34.379  14.194  19.442  1.00 84.65 281 A 1 
ATOM 2236  C CA    . GLN A 1  281 ? 33.909  12.838  19.735  1.00 83.49 281 A 1 
ATOM 2237  C C     . GLN A 1  281 ? 34.964  11.794  19.376  1.00 83.37 281 A 1 
ATOM 2238  O O     . GLN A 1  281 ? 35.281  10.927  20.189  1.00 81.81 281 A 1 
ATOM 2239  C CB    . GLN A 1  281 ? 32.615  12.556  18.967  1.00 82.44 281 A 1 
ATOM 2240  C CG    . GLN A 1  281 ? 31.400  13.226  19.613  1.00 77.75 281 A 1 
ATOM 2241  C CD    . GLN A 1  281 ? 30.115  12.979  18.825  1.00 74.09 281 A 1 
ATOM 2242  O OE1   . GLN A 1  281 ? 30.098  12.894  17.613  1.00 66.06 281 A 1 
ATOM 2243  N NE2   . GLN A 1  281 ? 28.989  12.861  19.484  1.00 63.68 281 A 1 
ATOM 2244  N N     . LYS A 1  282 ? 35.549  11.919  18.203  1.00 83.92 282 A 1 
ATOM 2245  C CA    . LYS A 1  282 ? 36.606  11.020  17.752  1.00 83.27 282 A 1 
ATOM 2246  C C     . LYS A 1  282 ? 37.823  11.083  18.667  1.00 83.08 282 A 1 
ATOM 2247  O O     . LYS A 1  282 ? 38.384  10.050  19.019  1.00 80.85 282 A 1 
ATOM 2248  C CB    . LYS A 1  282 ? 36.951  11.366  16.300  1.00 81.72 282 A 1 
ATOM 2249  C CG    . LYS A 1  282 ? 37.860  10.307  15.671  1.00 74.70 282 A 1 
ATOM 2250  C CD    . LYS A 1  282 ? 38.083  10.609  14.189  1.00 72.02 282 A 1 
ATOM 2251  C CE    . LYS A 1  282 ? 38.907  9.487   13.563  1.00 63.45 282 A 1
[truncated: 3,139,363 more chars]
