# Supplementary material for: Visualization of stepwise derepression of TFIIH in global genome nucleotide excision repair
Source: Sci Adv. 2026 Jul 23;12(30):eaeb3506. doi: 10.1126/sciadv.aeb3506 (PMC13394385; doi:10.1126/sciadv.aeb3506)
Supplement: Supplementary file 3 — Data S1 [file sciadv.aeb3506_data_s1.zip › fold_tfiih_mat1_xpcc_dna_summary_confidences_1.json]

{
 "chain_iptm": [
  0.48,
  0.44,
  0.42,
  0.49,
  0.45,
  0.43,
  0.39,
  0.23,
  0.49,
  0.15,
  0.26,
  0.16,
  0.16
 ],
 "chain_pair_iptm": [
  [
   0.74,
   0.39,
   0.36,
   0.76,
   0.58,
   0.59,
   0.91,
   0.18,
   0.66,
   0.18,
   0.56,
   0.27,
   0.27
  ],
  [
   0.39,
   0.86,
   0.82,
   0.44,
   0.81,
   0.65,
   0.27,
   0.83,
   0.42,
   0.14,
   0.17,
   0.14,
   0.14
  ],
  [
   0.36,
   0.82,
   0.51,
   0.61,
   0.73,
   0.73,
   0.31,
   0.48,
   0.42,
   0.14,
   0.17,
   0.13,
   0.13
  ],
  [
   0.76,
   0.44,
   0.61,
   0.75,
   0.69,
   0.8,
   0.85,
   0.19,
   0.64,
   0.12,
   0.4,
   0.21,
   0.21
  ],
  [
   0.58,
   0.81,
   0.73,
   0.69,
   0.8,
   0.81,
   0.33,
   0.4,
   0.48,
   0.11,
   0.2,
   0.1,
   0.1
  ],
  [
   0.59,
   0.65,
   0.73,
   0.8,
   0.81,
   0.79,
   0.38,
   0.21,
   0.5,
   0.09,
   0.18,
   0.1,
   0.1
  ],
  [
   0.91,
   0.27,
   0.31,
   0.85,
   0.33,
   0.38,
   0.67,
   0.04,
   0.82,
   0.08,
   0.43,
   0.11,
   0.1
  ],
  [
   0.18,
   0.83,
   0.48,
   0.19,
   0.4,
   0.21,
   0.04,
   0.58,
   0.23,
   0.07,
   0.05,
   0.03,
   0.03
  ],
  [
   0.66,
   0.42,
   0.42,
   0.64,
   0.48,
   0.5,
   0.82,
   0.23,
   0.45,
   0.42,
   0.62,
   0.31,
   0.31
  ],
  [
   0.18,
   0.14,
   0.14,
   0.12,
   0.11,
   0.09,
   0.08,
   0.07,
   0.42,
   0.27,
   0.11,
   0.17,
   0.18
  ],
  [
   0.56,
   0.17,
   0.17,
   0.4,
   0.2,
   0.18,
   0.43,
   0.05,
   0.62,
   0.11,
   0.43,
   0.13,
   0.13
  ],
  [
   0.27,
   0.14,
   0.13,
   0.21,
   0.1,
   0.1,
   0.11,
   0.03,
   0.31,
   0.17,
   0.13,
   0.14,
   0.19
  ],
  [
   0.27,
   0.14,
   0.13,
   0.21,
   0.1,
   0.1,
   0.1,
   0.03,
   0.31,
   0.18,
   0.13,
   0.19,
   0.14
  ]
 ],
 "chain_pair_pae_min": [
  [
   0.76,
   9.13,
   9.57,
   1.38,
   4.06,
   3.99,
   1.44,
   24.65,
   1.88,
   19.26,
   2.87,
   13.28,
   12.53
  ],
  [
   8.94,
   0.76,
   1.35,
   8.94,
   1.28,
   4.91,
   16.0,
   2.04,
   4.88,
   26.44,
   21.22,
   21.51,
   22.59
  ],
  [
   10.71,
   1.44,
   0.76,
   2.11,
   1.59,
   1.75,
   14.28,
   7.35,
   2.6,
   24.0,
   19.68,
   18.93,
   20.3
  ],
  [
   1.4,
   8.27,
   1.84,
   0.76,
   3.89,
   1.49,
   1.64,
   19.16,
   2.03,
   26.01,
   6.1,
   15.45,
   15.4
  ],
  [
   5.85,
   1.44,
   1.59,
   4.49,
   0.76,
   1.4,
   10.03,
   8.15,
   4.56,
   26.6,
   17.89,
   22.29,
   22.34
  ],
  [
   5.13,
   4.79,
   1.59,
   1.47,
   1.35,
   0.76,
   8.37,
   15.5,
   5.63,
   28.18,
   16.06,
   21.08,
   21.1
  ],
  [
   1.54,
   13.72,
   12.63,
   1.59,
   7.05,
   6.42,
   0.76,
   25.9,
   1.94,
   25.35,
   4.59,
   14.8,
   14.54
  ],
  [
   20.28,
   1.93,
   5.48,
   21.3,
   13.41,
   18.0,
   24.59,
   0.76,
   17.05,
   28.73,
   27.32,
   25.55,
   26.0
  ],
  [
   1.99,
   8.85,
   3.07,
   2.43,
   7.5,
   5.83,
   2.13,
   18.56,
   0.76,
   2.8,
   2.31,
   10.15,
   9.54
  ],
  [
   21.46,
   25.4,
   20.93,
   28.46,
   25.93,
   28.94,
   27.84,
   29.91,
   2.81,
   0.76,
   22.66,
   15.22,
   15.25
  ],
  [
   3.55,
   19.5,
   19.92,
   8.62,
   15.45,
   15.51,
   6.42,
   29.12,
   2.36,
   22.27,
   0.76,
   14.88,
   14.85
  ],
  [
   17.4,
   25.47,
   21.56,
   23.63,
   25.65,
   26.31,
   21.47,
   30.4,
   10.98,
   20.46,
   20.81,
   0.84,
   2.97
  ],
  [
   17.63,
   25.65,
   22.3,
   22.87,
   25.72,
   26.42,
   21.24,
   30.44,
   9.44,
   18.94,
   18.88,
   2.88,
   0.83
  ]
 ],
 "chain_ptm": [
  0.74,
  0.86,
  0.51,
  0.75,
  0.8,
  0.79,
  0.67,
  0.58,
  0.45,
  0.27,
  0.43,
  0.14,
  0.14
 ],
 "fraction_disordered": 0.11,
 "has_clash": 0.0,
 "iptm": 0.63,
 "num_recycles": 10.0,
 "ptm": 0.65,
 "ranking_score": 0.69
}
