# Supplementary material for: Visualization of stepwise derepression of TFIIH in global genome nucleotide excision repair
Source: Sci Adv. 2026 Jul 23;12(30):eaeb3506. doi: 10.1126/sciadv.aeb3506 (PMC13394385; doi:10.1126/sciadv.aeb3506)
Supplement: Supplementary file 3 — Data S1 [file sciadv.aeb3506_data_s1.zip › fold_tfiih_mat1_xpcc_dna_summary_confidences_2.json]

{
 "chain_iptm": [
  0.48,
  0.42,
  0.4,
  0.49,
  0.45,
  0.42,
  0.39,
  0.22,
  0.45,
  0.14,
  0.26,
  0.15,
  0.15
 ],
 "chain_pair_iptm": [
  [
   0.74,
   0.38,
   0.35,
   0.77,
   0.59,
   0.59,
   0.92,
   0.17,
   0.67,
   0.17,
   0.57,
   0.27,
   0.27
  ],
  [
   0.38,
   0.86,
   0.82,
   0.42,
   0.81,
   0.63,
   0.26,
   0.84,
   0.28,
   0.14,
   0.16,
   0.14,
   0.14
  ],
  [
   0.35,
   0.82,
   0.51,
   0.6,
   0.73,
   0.73,
   0.31,
   0.48,
   0.29,
   0.12,
   0.17,
   0.12,
   0.12
  ],
  [
   0.77,
   0.42,
   0.6,
   0.75,
   0.68,
   0.8,
   0.86,
   0.18,
   0.64,
   0.11,
   0.42,
   0.21,
   0.21
  ],
  [
   0.59,
   0.81,
   0.73,
   0.68,
   0.79,
   0.81,
   0.37,
   0.4,
   0.48,
   0.11,
   0.21,
   0.12,
   0.12
  ],
  [
   0.59,
   0.63,
   0.73,
   0.8,
   0.81,
   0.79,
   0.38,
   0.2,
   0.49,
   0.09,
   0.18,
   0.1,
   0.1
  ],
  [
   0.92,
   0.26,
   0.31,
   0.86,
   0.37,
   0.38,
   0.68,
   0.04,
   0.83,
   0.08,
   0.44,
   0.11,
   0.11
  ],
  [
   0.17,
   0.84,
   0.48,
   0.18,
   0.4,
   0.2,
   0.04,
   0.58,
   0.14,
   0.07,
   0.04,
   0.03,
   0.03
  ],
  [
   0.67,
   0.28,
   0.29,
   0.64,
   0.48,
   0.49,
   0.83,
   0.14,
   0.43,
   0.41,
   0.63,
   0.29,
   0.29
  ],
  [
   0.17,
   0.14,
   0.12,
   0.11,
   0.11,
   0.09,
   0.08,
   0.07,
   0.41,
   0.27,
   0.1,
   0.16,
   0.16
  ],
  [
   0.57,
   0.16,
   0.17,
   0.42,
   0.21,
   0.18,
   0.44,
   0.04,
   0.63,
   0.1,
   0.43,
   0.13,
   0.13
  ],
  [
   0.27,
   0.14,
   0.12,
   0.21,
   0.12,
   0.1,
   0.11,
   0.03,
   0.29,
   0.16,
   0.13,
   0.13,
   0.19
  ],
  [
   0.27,
   0.14,
   0.12,
   0.21,
   0.12,
   0.1,
   0.11,
   0.03,
   0.29,
   0.16,
   0.13,
   0.19,
   0.14
  ]
 ],
 "chain_pair_pae_min": [
  [
   0.76,
   10.39,
   9.85,
   1.36,
   1.82,
   4.23,
   1.4,
   25.23,
   1.83,
   14.61,
   2.8,
   12.8,
   12.69
  ],
  [
   9.16,
   0.76,
   1.32,
   9.59,
   1.27,
   5.1,
   16.44,
   2.05,
   5.37,
   27.56,
   22.37,
   21.75,
   22.66
  ],
  [
   10.74,
   1.43,
   0.76,
   2.12,
   1.57,
   1.77,
   14.39,
   7.41,
   3.92,
   25.09,
   19.86,
   20.42,
   21.54
  ],
  [
   1.39,
   8.76,
   1.84,
   0.76,
   3.95,
   1.5,
   1.62,
   19.88,
   2.01,
   26.58,
   6.01,
   15.16,
   15.37
  ],
  [
   2.22,
   1.44,
   1.58,
   4.62,
   0.76,
   1.4,
   9.42,
   8.06,
   5.09,
   27.67,
   16.41,
   20.58,
   20.85
  ],
  [
   5.07,
   5.22,
   1.61,
   1.48,
   1.37,
   0.76,
   8.39,
   16.02,
   5.71,
   29.17,
   16.08,
   21.28,
   21.37
  ],
  [
   1.52,
   14.91,
   12.72,
   1.57,
   6.46,
   6.32,
   0.76,
   27.2,
   1.89,
   25.98,
   4.36,
   14.28,
   14.46
  ],
  [
   20.49,
   1.95,
   5.42,
   21.65,
   13.67,
   18.15,
   25.21,
   0.76,
   17.8,
   28.76,
   27.72,
   25.38,
   26.12
  ],
  [
   1.92,
   15.13,
   5.15,
   2.45,
   8.02,
   5.69,
   2.14,
   27.33,
   0.76,
   2.93,
   2.19,
   10.87,
   10.15
  ],
  [
   17.52,
   26.44,
   22.44,
   28.97,
   27.04,
   28.74,
   28.55,
   30.05,
   2.95,
   0.76,
   23.55,
   16.41,
   16.73
  ],
  [
   3.55,
   19.15,
   19.35,
   8.56,
   14.31,
   15.26,
   6.28,
   29.36,
   2.32,
   22.86,
   0.76,
   14.61,
   14.15
  ],
  [
   17.59,
   26.11,
   23.28,
   23.57,
   25.55,
   26.42,
   21.28,
   30.64,
   12.6,
   22.44,
   20.76,
   0.83,
   3.0
  ],
  [
   17.07,
   25.96,
   22.43,
   22.95,
   25.58,
   27.0,
   21.48,
   30.63,
   10.63,
   21.41,
   19.12,
   2.97,
   0.83
  ]
 ],
 "chain_ptm": [
  0.74,
  0.86,
  0.51,
  0.75,
  0.79,
  0.79,
  0.68,
  0.58,
  0.43,
  0.27,
  0.43,
  0.13,
  0.14
 ],
 "fraction_disordered": 0.11,
 "has_clash": 0.0,
 "iptm": 0.62,
 "num_recycles": 10.0,
 "ptm": 0.65,
 "ranking_score": 0.68
}
