# Supplementary material for: Visualization of stepwise derepression of TFIIH in global genome nucleotide excision repair
Source: Sci Adv. 2026 Jul 23;12(30):eaeb3506. doi: 10.1126/sciadv.aeb3506 (PMC13394385; doi:10.1126/sciadv.aeb3506)
Supplement: Supplementary file 3 — Data S1 [file sciadv.aeb3506_data_s1.zip › fold_tfiih_mat1_xpcc_dna_summary_confidences_3.json]

{
 "chain_iptm": [
  0.49,
  0.43,
  0.41,
  0.5,
  0.47,
  0.44,
  0.4,
  0.22,
  0.46,
  0.15,
  0.27,
  0.17,
  0.16
 ],
 "chain_pair_iptm": [
  [
   0.73,
   0.42,
   0.37,
   0.78,
   0.62,
   0.62,
   0.92,
   0.19,
   0.66,
   0.17,
   0.56,
   0.28,
   0.28
  ],
  [
   0.42,
   0.85,
   0.82,
   0.46,
   0.81,
   0.65,
   0.31,
   0.84,
   0.31,
   0.14,
   0.17,
   0.15,
   0.14
  ],
  [
   0.37,
   0.82,
   0.51,
   0.61,
   0.72,
   0.73,
   0.33,
   0.49,
   0.31,
   0.13,
   0.17,
   0.12,
   0.12
  ],
  [
   0.78,
   0.46,
   0.61,
   0.76,
   0.7,
   0.8,
   0.86,
   0.19,
   0.65,
   0.12,
   0.41,
   0.22,
   0.22
  ],
  [
   0.62,
   0.81,
   0.72,
   0.7,
   0.8,
   0.82,
   0.4,
   0.41,
   0.51,
   0.11,
   0.22,
   0.13,
   0.13
  ],
  [
   0.62,
   0.65,
   0.73,
   0.8,
   0.82,
   0.79,
   0.41,
   0.21,
   0.5,
   0.09,
   0.19,
   0.11,
   0.11
  ],
  [
   0.92,
   0.31,
   0.33,
   0.86,
   0.4,
   0.41,
   0.68,
   0.05,
   0.83,
   0.08,
   0.44,
   0.11,
   0.11
  ],
  [
   0.19,
   0.84,
   0.49,
   0.19,
   0.41,
   0.21,
   0.05,
   0.58,
   0.14,
   0.07,
   0.05,
   0.03,
   0.03
  ],
  [
   0.66,
   0.31,
   0.31,
   0.65,
   0.51,
   0.5,
   0.83,
   0.14,
   0.44,
   0.42,
   0.62,
   0.32,
   0.32
  ],
  [
   0.17,
   0.14,
   0.13,
   0.12,
   0.11,
   0.09,
   0.08,
   0.07,
   0.42,
   0.27,
   0.11,
   0.17,
   0.17
  ],
  [
   0.56,
   0.17,
   0.17,
   0.41,
   0.22,
   0.19,
   0.44,
   0.05,
   0.62,
   0.11,
   0.43,
   0.14,
   0.14
  ],
  [
   0.28,
   0.15,
   0.12,
   0.22,
   0.13,
   0.11,
   0.11,
   0.03,
   0.32,
   0.17,
   0.14,
   0.14,
   0.2
  ],
  [
   0.28,
   0.14,
   0.12,
   0.22,
   0.13,
   0.11,
   0.11,
   0.03,
   0.32,
   0.17,
   0.14,
   0.2,
   0.14
  ]
 ],
 "chain_pair_pae_min": [
  [
   0.76,
   8.54,
   9.21,
   1.36,
   1.63,
   3.71,
   1.42,
   24.72,
   1.85,
   20.67,
   2.81,
   12.41,
   12.12
  ],
  [
   8.12,
   0.76,
   1.32,
   8.9,
   1.27,
   4.82,
   14.27,
   2.02,
   6.36,
   27.01,
   20.79,
   21.29,
   22.15
  ],
  [
   10.19,
   1.42,
   0.76,
   2.09,
   1.58,
   1.75,
   13.81,
   7.31,
   4.89,
   24.48,
   19.04,
   19.86,
   21.62
  ],
  [
   1.37,
   8.2,
   1.82,
   0.76,
   3.56,
   1.47,
   1.63,
   18.97,
   2.0,
   25.83,
   6.05,
   15.09,
   15.26
  ],
  [
   2.08,
   1.43,
   1.58,
   4.48,
   0.76,
   1.38,
   8.42,
   8.05,
   6.19,
   27.01,
   14.23,
   19.74,
   20.1
  ],
  [
   4.84,
   4.76,
   1.58,
   1.45,
   1.31,
   0.76,
   7.83,
   15.56,
   5.45,
   28.62,
   14.96,
   20.23,
   20.29
  ],
  [
   1.51,
   13.3,
   11.93,
   1.58,
   6.42,
   6.11,
   0.76,
   25.84,
   1.91,
   25.43,
   4.46,
   14.36,
   14.19
  ],
  [
   19.55,
   1.95,
   5.51,
   20.59,
   13.44,
   17.37,
   23.82,
   0.76,
   18.6,
   28.17,
   27.28,
   25.24,
   25.82
  ],
  [
   1.97,
   13.36,
   7.1,
   2.37,
   7.99,
   5.83,
   2.07,
   27.57,
   0.76,
   2.69,
   2.14,
   9.02,
   8.49
  ],
  [
   21.86,
   25.58,
   21.53,
   28.7,
   26.54,
   29.16,
   28.06,
   29.81,
   2.83,
   0.76,
   22.81,
   15.93,
   15.89
  ],
  [
   3.46,
   18.45,
   19.05,
   8.41,
   14.65,
   14.84,
   6.18,
   29.19,
   2.19,
   22.03,
   0.76,
   14.08,
   13.92
  ],
  [
   16.64,
   24.71,
   21.76,
   23.16,
   24.5,
   25.75,
   20.99,
   30.45,
   10.35,
   21.6,
   19.87,
   0.84,
   3.01
  ],
  [
   15.81,
   24.62,
   21.87,
   22.25,
   24.88,
   25.55,
   20.78,
   30.46,
   9.56,
   20.4,
   17.6,
   2.86,
   0.83
  ]
 ],
 "chain_ptm": [
  0.73,
  0.85,
  0.51,
  0.76,
  0.8,
  0.79,
  0.68,
  0.58,
  0.44,
  0.27,
  0.43,
  0.14,
  0.14
 ],
 "fraction_disordered": 0.08,
 "has_clash": 0.0,
 "iptm": 0.64,
 "num_recycles": 10.0,
 "ptm": 0.66,
 "ranking_score": 0.68
}
