# Supplementary material for: Visualization of stepwise derepression of TFIIH in global genome nucleotide excision repair
Source: Sci Adv. 2026 Jul 23;12(30):eaeb3506. doi: 10.1126/sciadv.aeb3506 (PMC13394385; doi:10.1126/sciadv.aeb3506)
Supplement: Supplementary file 3 — Data S1 [file sciadv.aeb3506_data_s1.zip › fold_tfiih_mat1_xpcc_dna_model_4.cif]

# By using this file you agree to the legally binding terms of use found at alphafoldserver.com/output-terms
data_76027fa4d59f9971
#
_entry.id 76027fa4d59f9971
#
loop_
_atom_type.symbol
C 
N 
O 
P 
S 
#
loop_
_audit_author.name
_audit_author.pdbx_ordinal
"Google DeepMind" 1 
"Isomorphic Labs" 2 
#
_audit_conform.dict_location https://raw.githubusercontent.com/ihmwg/ModelCIF/master/dist/mmcif_ma.dic
_audit_conform.dict_name     mmcif_ma.dic
_audit_conform.dict_version  1.4.5
#
loop_
_chem_comp.formula
_chem_comp.formula_weight
_chem_comp.id
_chem_comp.mon_nstd_flag
_chem_comp.name
_chem_comp.pdbx_smiles
_chem_comp.pdbx_synonyms
_chem_comp.type
"C3 H7 N O2"      89.093  ALA y ALANINE                              C[C@H](N)C(O)=O                                             ? "L-PEPTIDE LINKING" 
"C6 H15 N4 O2"    175.209 ARG y ARGININE                             N[C@@H](CCCNC(N)=[NH2+])C(O)=O                              ? "L-PEPTIDE LINKING" 
"C4 H8 N2 O3"     132.118 ASN y ASPARAGINE                           N[C@@H](CC(N)=O)C(O)=O                                      ? "L-PEPTIDE LINKING" 
"C4 H7 N O4"      133.103 ASP y "ASPARTIC ACID"                      N[C@@H](CC(O)=O)C(O)=O                                      ? "L-PEPTIDE LINKING" 
"C3 H7 N O2 S"    121.158 CYS y CYSTEINE                             N[C@@H](CS)C(O)=O                                           ? "L-PEPTIDE LINKING" 
"C10 H14 N5 O6 P" 331.222 DA  y "2'-DEOXYADENOSINE-5'-MONOPHOSPHATE" Nc1ncnc2n(cnc12)[C@H]3C[C@H](O)[C@@H](CO[P](O)(O)=O)O3      ? "DNA LINKING"       
"C9 H14 N3 O7 P"  307.197 DC  y "2'-DEOXYCYTIDINE-5'-MONOPHOSPHATE"  NC1=NC(=O)N(C=C1)[C@H]2C[C@H](O)[C@@H](CO[P](O)(O)=O)O2     ? "DNA LINKING"       
"C10 H14 N5 O7 P" 347.221 DG  y "2'-DEOXYGUANOSINE-5'-MONOPHOSPHATE" NC1=Nc2n(cnc2C(=O)N1)[C@H]3C[C@H](O)[C@@H](CO[P](O)(O)=O)O3 ? "DNA LINKING"       
"C10 H15 N2 O8 P" 322.208 DT  y "THYMIDINE-5'-MONOPHOSPHATE"         CC1=CN([C@H]2C[C@H](O)[C@@H](CO[P](O)(O)=O)O2)C(=O)NC1=O    ? "DNA LINKING"       
"C5 H10 N2 O3"    146.144 GLN y GLUTAMINE                            N[C@@H](CCC(N)=O)C(O)=O                                     ? "L-PEPTIDE LINKING" 
"C5 H9 N O4"      147.129 GLU y "GLUTAMIC ACID"                      N[C@@H](CCC(O)=O)C(O)=O                                     ? "L-PEPTIDE LINKING" 
"C2 H5 N O2"      75.067  GLY y GLYCINE                              NCC(O)=O                                                    ? "PEPTIDE LINKING"   
"C6 H10 N3 O2"    156.162 HIS y HISTIDINE                            N[C@@H](Cc1c[nH]c[nH+]1)C(O)=O                              ? "L-PEPTIDE LINKING" 
"C6 H13 N O2"     131.173 ILE y ISOLEUCINE                           CC[C@H](C)[C@H](N)C(O)=O                                    ? "L-PEPTIDE LINKING" 
"C6 H13 N O2"     131.173 LEU y LEUCINE                              CC(C)C[C@H](N)C(O)=O                                        ? "L-PEPTIDE LINKING" 
"C6 H15 N2 O2"    147.195 LYS y LYSINE                               N[C@@H](CCCC[NH3+])C(O)=O                                   ? "L-PEPTIDE LINKING" 
"C5 H11 N O2 S"   149.211 MET y METHIONINE                           CSCC[C@H](N)C(O)=O                                          ? "L-PEPTIDE LINKING" 
"C9 H11 N O2"     165.189 PHE y PHENYLALANINE                        N[C@@H](Cc1ccccc1)C(O)=O                                    ? "L-PEPTIDE LINKING" 
"C5 H9 N O2"      115.130 PRO y PROLINE                              OC(=O)[C@@H]1CCCN1                                          ? "L-PEPTIDE LINKING" 
"C3 H7 N O3"      105.093 SER y SERINE                               N[C@@H](CO)C(O)=O                                           ? "L-PEPTIDE LINKING" 
"C4 H9 N O3"      119.119 THR y THREONINE                            C[C@@H](O)[C@H](N)C(O)=O                                    ? "L-PEPTIDE LINKING" 
"C11 H12 N2 O2"   204.225 TRP y TRYPTOPHAN                           N[C@@H](Cc1c[nH]c2ccccc12)C(O)=O                            ? "L-PEPTIDE LINKING" 
"C9 H11 N O3"     181.189 TYR y TYROSINE                             N[C@@H](Cc1ccc(O)cc1)C(O)=O                                 ? "L-PEPTIDE LINKING" 
"C5 H11 N O2"     117.146 VAL y VALINE                               CC(C)[C@H](N)C(O)=O                                         ? "L-PEPTIDE LINKING" 
#
_citation.book_publisher          ?
_citation.country                 UK
_citation.id                      primary
_citation.journal_full            Nature
_citation.journal_id_ASTM         NATUAS
_citation.journal_id_CSD          0006
_citation.journal_id_ISSN         0028-0836
_citation.journal_volume          630
_citation.page_first              493
_citation.page_last               500
_citation.pdbx_database_id_DOI    10.1038/s41586-024-07487-w
_citation.pdbx_database_id_PubMed 38718835
_citation.title                   "Accurate structure prediction of biomolecular interactions with AlphaFold 3"
_citation.year                    2024
#
loop_
_citation_author.citation_id
_citation_author.name
_citation_author.ordinal
primary "Google DeepMind" 1 
primary "Isomorphic Labs" 2 
#
loop_
_entity.id
_entity.pdbx_description
_entity.type
1  . polymer 
2  . polymer 
3  . polymer 
4  . polymer 
5  . polymer 
6  . polymer 
7  . polymer 
8  . polymer 
9  . polymer 
10 . polymer 
11 . polymer 
12 . polymer 
13 . polymer 
#
loop_
_entity_poly.entity_id
_entity_poly.pdbx_strand_id
_entity_poly.type
1  A polypeptide(L)          
2  B polypeptide(L)          
3  C polypeptide(L)          
4  D polypeptide(L)          
5  E polypeptide(L)          
6  F polypeptide(L)          
7  G polypeptide(L)          
8  H polypeptide(L)          
9  I polypeptide(L)          
10 J polypeptide(L)          
11 K polypeptide(L)          
12 L polydeoxyribonucleotide 
13 M polydeoxyribonucleotide 
#
loop_
_entity_poly_seq.entity_id
_entity_poly_seq.hetero
_entity_poly_seq.mon_id
_entity_poly_seq.num
1  n MET 1   
1  n GLY 2   
1  n LYS 3   
1  n ARG 4   
1  n ASP 5   
1  n ARG 6   
1  n ALA 7   
1  n ASP 8   
1  n ARG 9   
1  n ASP 10  
1  n LYS 11  
1  n LYS 12  
1  n LYS 13  
1  n SER 14  
1  n ARG 15  
1  n LYS 16  
1  n ARG 17  
1  n HIS 18  
1  n TYR 19  
1  n GLU 20  
1  n ASP 21  
1  n GLU 22  
1  n GLU 23  
1  n ASP 24  
1  n ASP 25  
1  n GLU 26  
1  n GLU 27  
1  n ASP 28  
1  n ALA 29  
1  n PRO 30  
1  n GLY 31  
1  n ASN 32  
1  n ASP 33  
1  n PRO 34  
1  n GLN 35  
1  n GLU 36  
1  n ALA 37  
1  n VAL 38  
1  n PRO 39  
1  n SER 40  
1  n ALA 41  
1  n ALA 42  
1  n GLY 43  
1  n LYS 44  
1  n GLN 45  
1  n VAL 46  
1  n ASP 47  
1  n GLU 48  
1  n SER 49  
1  n GLY 50  
1  n THR 51  
1  n LYS 52  
1  n VAL 53  
1  n ASP 54  
1  n GLU 55  
1  n TYR 56  
1  n GLY 57  
1  n ALA 58  
1  n LYS 59  
1  n ASP 60  
1  n TYR 61  
1  n ARG 62  
1  n LEU 63  
1  n GLN 64  
1  n MET 65  
1  n PRO 66  
1  n LEU 67  
1  n LYS 68  
1  n ASP 69  
1  n ASP 70  
1  n HIS 71  
1  n THR 72  
1  n SER 73  
1  n ARG 74  
1  n PRO 75  
1  n LEU 76  
1  n TRP 77  
1  n VAL 78  
1  n ALA 79  
1  n PRO 80  
1  n ASP 81  
1  n GLY 82  
1  n HIS 83  
1  n ILE 84  
1  n PHE 85  
1  n LEU 86  
1  n GLU 87  
1  n ALA 88  
1  n PHE 89  
1  n SER 90  
1  n PRO 91  
1  n VAL 92  
1  n TYR 93  
1  n LYS 94  
1  n TYR 95  
1  n ALA 96  
1  n GLN 97  
1  n ASP 98  
1  n PHE 99  
1  n LEU 100 
1  n VAL 101 
1  n ALA 102 
1  n ILE 103 
1  n ALA 104 
1  n GLU 105 
1  n PRO 106 
1  n VAL 107 
1  n CYS 108 
1  n ARG 109 
1  n PRO 110 
1  n THR 111 
1  n HIS 112 
1  n VAL 113 
1  n HIS 114 
1  n GLU 115 
1  n TYR 116 
1  n LYS 117 
1  n LEU 118 
1  n THR 119 
1  n ALA 120 
1  n TYR 121 
1  n SER 122 
1  n LEU 123 
1  n TYR 124 
1  n ALA 125 
1  n ALA 126 
1  n VAL 127 
1  n SER 128 
1  n VAL 129 
1  n GLY 130 
1  n LEU 131 
1  n GLN 132 
1  n THR 133 
1  n SER 134 
1  n ASP 135 
1  n ILE 136 
1  n THR 137 
1  n GLU 138 
1  n TYR 139 
1  n LEU 140 
1  n ARG 141 
1  n LYS 142 
1  n LEU 143 
1  n SER 144 
1  n LYS 145 
1  n THR 146 
1  n GLY 147 
1  n VAL 148 
1  n PRO 149 
1  n ASP 150 
1  n GLY 151 
1  n ILE 152 
1  n MET 153 
1  n GLN 154 
1  n PHE 155 
1  n ILE 156 
1  n LYS 157 
1  n LEU 158 
1  n CYS 159 
1  n THR 160 
1  n VAL 161 
1  n SER 162 
1  n TYR 163 
1  n GLY 164 
1  n LYS 165 
1  n VAL 166 
1  n LYS 167 
1  n LEU 168 
1  n VAL 169 
1  n LEU 170 
1  n LYS 171 
1  n HIS 172 
1  n ASN 173 
1  n ARG 174 
1  n TYR 175 
1  n PHE 176 
1  n VAL 177 
1  n GLU 178 
1  n SER 179 
1  n CYS 180 
1  n HIS 181 
1  n PRO 182 
1  n ASP 183 
1  n VAL 184 
1  n ILE 185 
1  n GLN 186 
1  n HIS 187 
1  n LEU 188 
1  n LEU 189 
1  n GLN 190 
1  n ASP 191 
1  n PRO 192 
1  n VAL 193 
1  n ILE 194 
1  n ARG 195 
1  n GLU 196 
1  n CYS 197 
1  n ARG 198 
1  n LEU 199 
1  n ARG 200 
1  n ASN 201 
1  n SER 202 
1  n GLU 203 
1  n GLY 204 
1  n GLU 205 
1  n ALA 206 
1  n THR 207 
1  n GLU 208 
1  n LEU 209 
1  n ILE 210 
1  n THR 211 
1  n GLU 212 
1  n THR 213 
1  n PHE 214 
1  n THR 215 
1  n SER 216 
1  n LYS 217 
1  n SER 218 
1  n ALA 219 
1  n ILE 220 
1  n SER 221 
1  n LYS 222 
1  n THR 223 
1  n ALA 224 
1  n GLU 225 
1  n SER 226 
1  n SER 227 
1  n GLY 228 
1  n GLY 229 
1  n PRO 230 
1  n SER 231 
1  n THR 232 
1  n SER 233 
1  n ARG 234 
1  n VAL 235 
1  n THR 236 
1  n ASP 237 
1  n PRO 238 
1  n GLN 239 
1  n GLY 240 
1  n LYS 241 
1  n SER 242 
1  n ASP 243 
1  n ILE 244 
1  n PRO 245 
1  n MET 246 
1  n ASP 247 
1  n LEU 248 
1  n PHE 249 
1  n ASP 250 
1  n PHE 251 
1  n TYR 252 
1  n GLU 253 
1  n GLN 254 
1  n MET 255 
1  n ASP 256 
1  n LYS 257 
1  n ASP 258 
1  n GLU 259 
1  n GLU 260 
1  n GLU 261 
1  n GLU 262 
1  n GLU 263 
1  n GLU 264 
1  n THR 265 
1  n GLN 266 
1  n THR 267 
1  n VAL 268 
1  n SER 269 
1  n PHE 270 
1  n GLU 271 
1  n VAL 272 
1  n LYS 273 
1  n GLN 274 
1  n GLU 275 
1  n MET 276 
1  n ILE 277 
1  n GLU 278 
1  n GLU 279 
1  n LEU 280 
1  n GLN 281 
1  n LYS 282 
1  n ARG 283 
1  n CYS 284 
1  n ILE 285 
1  n HIS 286 
1  n LEU 287 
1  n GLU 288 
1  n TYR 289 
1  n PRO 290 
1  n LEU 291 
1  n LEU 292 
1  n ALA 293 
1  n GLU 294 
1  n TYR 295 
1  n ASP 296 
1  n PHE 297 
1  n ARG 298 
1  n ASN 299 
1  n ASP 300 
1  n SER 301 
1  n VAL 302 
1  n ASN 303 
1  n PRO 304 
1  n ASP 305 
1  n ILE 306 
1  n ASN 307 
1  n ILE 308 
1  n ASP 309 
1  n LEU 310 
1  n LYS 311 
1  n PRO 312 
1  n THR 313 
1  n ALA 314 
1  n VAL 315 
1  n LEU 316 
1  n ARG 317 
1  n PRO 318 
1  n TYR 319 
1  n GLN 320 
1  n GLU 321 
1  n LYS 322 
1  n SER 323 
1  n LEU 324 
1  n ARG 325 
1  n LYS 326 
1  n MET 327 
1  n PHE 328 
1  n GLY 329 
1  n ASN 330 
1  n GLY 331 
1  n ARG 332 
1  n ALA 333 
1  n ARG 334 
1  n SER 335 
1  n GLY 336 
1  n VAL 337 
1  n ILE 338 
1  n VAL 339 
1  n LEU 340 
1  n PRO 341 
1  n CYS 342 
1  n GLY 343 
1  n ALA 344 
1  n GLY 345 
1  n LYS 346 
1  n SER 347 
1  n LEU 348 
1  n VAL 349 
1  n GLY 350 
1  n VAL 351 
1  n THR 352 
1  n ALA 353 
1  n ALA 354 
1  n CYS 355 
1  n THR 356 
1  n VAL 357 
1  n ARG 358 
1  n LYS 359 
1  n ARG 360 
1  n CYS 361 
1  n LEU 362 
1  n VAL 363 
1  n LEU 364 
1  n GLY 365 
1  n ASN 366 
1  n SER 367 
1  n ALA 368 
1  n VAL 369 
1  n SER 370 
1  n VAL 371 
1  n GLU 372 
1  n GLN 373 
1  n TRP 374 
1  n LYS 375 
1  n ALA 376 
1  n GLN 377 
1  n PHE 378 
1  n LYS 379 
1  n MET 380 
1  n TRP 381 
1  n SER 382 
1  n THR 383 
1  n ILE 384 
1  n ASP 385 
1  n ASP 386 
1  n SER 387 
1  n GLN 388 
1  n ILE 389 
1  n CYS 390 
1  n ARG 391 
1  n PHE 392 
1  n THR 393 
1  n SER 394 
1  n ASP 395 
1  n ALA 396 
1  n LYS 397 
1  n ASP 398 
1  n LYS 399 
1  n PRO 400 
1  n ILE 401 
1  n GLY 402 
1  n CYS 403 
1  n SER 404 
1  n VAL 405 
1  n ALA 406 
1  n ILE 407 
1  n SER 408 
1  n THR 409 
1  n TYR 410 
1  n SER 411 
1  n MET 412 
1  n LEU 413 
1  n GLY 414 
1  n HIS 415 
1  n THR 416 
1  n THR 417 
1  n LYS 418 
1  n ARG 419 
1  n SER 420 
1  n TRP 421 
1  n GLU 422 
1  n ALA 423 
1  n GLU 424 
1  n ARG 425 
1  n VAL 426 
1  n MET 427 
1  n GLU 428 
1  n TRP 429 
1  n LEU 430 
1  n LYS 431 
1  n THR 432 
1  n GLN 433 
1  n GLU 434 
1  n TRP 435 
1  n GLY 436 
1  n LEU 437 
1  n MET 438 
1  n ILE 439 
1  n LEU 440 
1  n ASP 441 
1  n GLU 442 
1  n VAL 443 
1  n HIS 444 
1  n THR 445 
1  n ILE 446 
1  n PRO 447 
1  n ALA 448 
1  n LYS 449 
1  n MET 450 
1  n PHE 451 
1  n ARG 452 
1  n ARG 453 
1  n VAL 454 
1  n LEU 455 
1  n THR 456 
1  n ILE 457 
1  n VAL 458 
1  n GLN 459 
1  n ALA 460 
1  n HIS 461 
1  n CYS 462 
1  n LYS 463 
1  n LEU 464 
1  n GLY 465 
1  n LEU 466 
1  n THR 467 
1  n ALA 468 
1  n THR 469 
1  n LEU 470 
1  n VAL 471 
1  n ARG 472 
1  n GLU 473 
1  n ASP 474 
1  n ASP 475 
1  n LYS 476 
1  n ILE 477 
1  n VAL 478 
1  n ASP 479 
1  n LEU 480 
1  n ASN 481 
1  n PHE 482 
1  n LEU 483 
1  n ILE 484 
1  n GLY 485 
1  n PRO 486 
1  n LYS 487 
1  n LEU 488 
1  n TYR 489 
1  n GLU 490 
1  n ALA 491 
1  n ASN 492 
1  n TRP 493 
1  n MET 494 
1  n GLU 495 
1  n LEU 496 
1  n GLN 497 
1  n ASN 498 
1  n ASN 499 
1  n GLY 500 
1  n TYR 501 
1  n ILE 502 
1  n ALA 503 
1  n LYS 504 
1  n VAL 505 
1  n GLN 506 
1  n CYS 507 
1  n ALA 508 
1  n GLU 509 
1  n VAL 510 
1  n TRP 511 
1  n CYS 512 
1  n PRO 513 
1  n MET 514 
1  n SER 515 
1  n PRO 516 
1  n GLU 517 
1  n PHE 518 
1  n TYR 519 
1  n ARG 520 
1  n GLU 521 
1  n TYR 522 
1  n VAL 523 
1  n ALA 524 
1  n ILE 525 
1  n LYS 526 
1  n THR 527 
1  n LYS 528 
1  n LYS 529 
1  n ARG 530 
1  n ILE 531 
1  n LEU 532 
1  n LEU 533 
1  n TYR 534 
1  n THR 535 
1  n MET 536 
1  n ASN 537 
1  n PRO 538 
1  n ASN 539 
1  n LYS 540 
1  n PHE 541 
1  n ARG 542 
1  n ALA 543 
1  n CYS 544 
1  n GLN 545 
1  n PHE 546 
1  n LEU 547 
1  n ILE 548 
1  n LYS 549 
1  n PHE 550 
1  n HIS 551 
1  n GLU 552 
1  n ARG 553 
1  n ARG 554 
1  n ASN 555 
1  n ASP 556 
1  n LYS 557 
1  n ILE 558 
1  n ILE 559 
1  n VAL 560 
1  n PHE 561 
1  n ALA 562 
1  n ASP 563 
1  n ASN 564 
1  n VAL 565 
1  n PHE 566 
1  n ALA 567 
1  n LEU 568 
1  n LYS 569 
1  n GLU 570 
1  n TYR 571 
1  n ALA 572 
1  n ILE 573 
1  n ARG 574 
1  n LEU 575 
1  n ASN 576 
1  n LYS 577 
1  n PRO 578 
1  n TYR 579 
1  n ILE 580 
1  n TYR 581 
1  n GLY 582 
1  n PRO 583 
1  n THR 584 
1  n SER 585 
1  n GLN 586 
1  n GLY 587 
1  n GLU 588 
1  n ARG 589 
1  n MET 590 
1  n GLN 591 
1  n ILE 592 
1  n LEU 593 
1  n GLN 594 
1  n ASN 595 
1  n PHE 596 
1  n LYS 597 
1  n HIS 598 
1  n ASN 599 
1  n PRO 600 
1  n LYS 601 
1  n ILE 602 
1  n ASN 603 
1  n THR 604 
1  n ILE 605 
1  n PHE 606 
1  n ILE 607 
1  n SER 608 
1  n LYS 609 
1  n VAL 610 
1  n GLY 611 
1  n ASP 612 
1  n THR 613 
1  n SER 614 
1  n PHE 615 
1  n ASP 616 
1  n LEU 617 
1  n PRO 618 
1  n GLU 619 
1  n ALA 620 
1  n ASN 621 
1  n VAL 622 
1  n LEU 623 
1  n ILE 624 
1  n GLN 625 
1  n ILE 626 
1  n SER 627 
1  n SER 628 
1  n HIS 629 
1  n GLY 630 
1  n GLY 631 
1  n SER 632 
1  n ARG 633 
1  n ARG 634 
1  n GLN 635 
1  n GLU 636 
1  n ALA 637 
1  n GLN 638 
1  n ARG 639 
1  n LEU 640 
1  n GLY 641 
1  n ARG 642 
1  n VAL 643 
1  n LEU 644 
1  n ARG 645 
1  n ALA 646 
1  n LYS 647 
1  n LYS 648 
1  n GLY 649 
1  n MET 650 
1  n VAL 651 
1  n ALA 652 
1  n GLU 653 
1  n GLU 654 
1  n TYR 655 
1  n ASN 656 
1  n ALA 657 
1  n PHE 658 
1  n PHE 659 
1  n TYR 660 
1  n SER 661 
1  n LEU 662 
1  n VAL 663 
1  n SER 664 
1  n GLN 665 
1  n ASP 666 
1  n THR 667 
1  n GLN 668 
1  n GLU 669 
1  n MET 670 
1  n ALA 671 
1  n TYR 672 
1  n SER 673 
1  n THR 674 
1  n LYS 675 
1  n ARG 676 
1  n GLN 677 
1  n ARG 678 
1  n PHE 679 
1  n LEU 680 
1  n VAL 681 
1  n ASP 682 
1  n GLN 683 
1  n GLY 684 
1  n TYR 685 
1  n SER 686 
1  n PHE 687 
1  n LYS 688 
1  n VAL 689 
1  n ILE 690 
1  n THR 691 
1  n LYS 692 
1  n LEU 693 
1  n ALA 694 
1  n GLY 695 
1  n MET 696 
1  n GLU 697 
1  n GLU 698 
1  n GLU 699 
1  n ASP 700 
1  n LEU 701 
1  n ALA 702 
1  n PHE 703 
1  n SER 704 
1  n THR 705 
1  n LYS 706 
1  n GLU 707 
1  n GLU 708 
1  n GLN 709 
1  n GLN 710 
1  n GLN 711 
1  n LEU 712 
1  n LEU 713 
1  n GLN 714 
1  n LYS 715 
1  n VAL 716 
1  n LEU 717 
1  n ALA 718 
1  n ALA 719 
1  n THR 720 
1  n ASP 721 
1  n LEU 722 
1  n ASP 723 
1  n ALA 724 
1  n GLU 725 
1  n GLU 726 
1  n GLU 727 
1  n VAL 728 
1  n VAL 729 
1  n ALA 730 
1  n GLY 731 
1  n GLU 732 
1  n PHE 733 
1  n GLY 734 
1  n SER 735 
1  n ARG 736 
1  n SER 737 
1  n SER 738 
1  n GLN 739 
1  n ALA 740 
1  n SER 741 
1  n ARG 742 
1  n ARG 743 
1  n PHE 744 
1  n GLY 745 
1  n THR 746 
1  n MET 747 
1  n SER 748 
1  n SER 749 
1  n MET 750 
1  n SER 751 
1  n GLY 752 
1  n ALA 753 
1  n ASP 754 
1  n ASP 755 
1  n THR 756 
1  n VAL 757 
1  n TYR 758 
1  n MET 759 
1  n GLU 760 
1  n TYR 761 
1  n HIS 762 
1  n SER 763 
1  n SER 764 
1  n ARG 765 
1  n SER 766 
1  n LYS 767 
1  n ALA 768 
1  n PRO 769 
1  n SER 770 
1  n LYS 771 
1  n HIS 772 
1  n VAL 773 
1  n HIS 774 
1  n PRO 775 
1  n LEU 776 
1  n PHE 777 
1  n LYS 778 
1  n ARG 779 
1  n PHE 780 
1  n ARG 781 
1  n LYS 782 
2  n MET 1   
2  n LYS 2   
2  n LEU 3   
2  n ASN 4   
2  n VAL 5   
2  n ASP 6   
2  n GLY 7   
2  n LEU 8   
2  n LEU 9   
2  n VAL 10  
2  n TYR 11  
2  n PHE 12  
2  n PRO 13  
2  n TYR 14  
2  n ASP 15  
2  n TYR 16  
2  n ILE 17  
2  n TYR 18  
2  n PRO 19  
2  n GLU 20  
2  n GLN 21  
2  n PHE 22  
2  n SER 23  
2  n TYR 24  
2  n MET 25  
2  n ARG 26  
2  n GLU 27  
2  n LEU 28  
2  n LYS 29  
2  n ARG 30  
2  n THR 31  
2  n LEU 32  
2  n ASP 33  
2  n ALA 34  
2  n LYS 35  
2  n GLY 36  
2  n HIS 37  
2  n GLY 38  
2  n VAL 39  
2  n LEU 40  
2  n GLU 41  
2  n MET 42  
2  n PRO 43  
2  n SER 44  
2  n GLY 45  
2  n THR 46  
2  n GLY 47  
2  n LYS 48  
2  n THR 49  
2  n VAL 50  
2  n SER 51  
2  n LEU 52  
2  n LEU 53  
2  n ALA 54  
2  n LEU 55  
2  n ILE 56  
2  n MET 57  
2  n ALA 58  
2  n TYR 59  
2  n GLN 60  
2  n ARG 61  
2  n ALA 62  
2  n TYR 63  
2  n PRO 64  
2  n LEU 65  
2  n GLU 66  
2  n VAL 67  
2  n THR 68  
2  n LYS 69  
2  n LEU 70  
2  n ILE 71  
2  n TYR 72  
2  n CYS 73  
2  n SER 74  
2  n ARG 75  
2  n THR 76  
2  n VAL 77  
2  n PRO 78  
2  n GLU 79  
2  n ILE 80  
2  n GLU 81  
2  n LYS 82  
2  n VAL 83  
2  n ILE 84  
2  n GLU 85  
2  n GLU 86  
2  n LEU 87  
2  n ARG 88  
2  n LYS 89  
2  n LEU 90  
2  n LEU 91  
2  n ASN 92  
2  n PHE 93  
2  n TYR 94  
2  n GLU 95  
2  n LYS 96  
2  n GLN 97  
2  n GLU 98  
2  n GLY 99  
2  n GLU 100 
2  n LYS 101 
2  n LEU 102 
2  n PRO 103 
2  n PHE 104 
2  n LEU 105 
2  n GLY 106 
2  n LEU 107 
2  n ALA 108 
2  n LEU 109 
2  n SER 110 
2  n SER 111 
2  n ARG 112 
2  n LYS 113 
2  n ASN 114 
2  n LEU 115 
2  n CYS 116 
2  n ILE 117 
2  n HIS 118 
2  n PRO 119 
2  n GLU 120 
2  n VAL 121 
2  n THR 122 
2  n PRO 123 
2  n LEU 124 
2  n ARG 125 
2  n PHE 126 
2  n GLY 127 
2  n LYS 128 
2  n ASP 129 
2  n VAL 130 
2  n ASP 131 
2  n GLY 132 
2  n LYS 133 
2  n CYS 134 
2  n HIS 135 
2  n SER 136 
2  n LEU 137 
2  n THR 138 
2  n ALA 139 
2  n SER 140 
2  n TYR 141 
2  n VAL 142 
2  n ARG 143 
2  n ALA 144 
2  n GLN 145 
2  n TYR 146 
2  n GLN 147 
2  n HIS 148 
2  n ASP 149 
2  n THR 150 
2  n SER 151 
2  n LEU 152 
2  n PRO 153 
2  n HIS 154 
2  n CYS 155 
2  n ARG 156 
2  n PHE 157 
2  n TYR 158 
2  n GLU 159 
2  n GLU 160 
2  n PHE 161 
2  n ASP 162 
2  n ALA 163 
2  n HIS 164 
2  n GLY 165 
2  n ARG 166 
2  n GLU 167 
2  n VAL 168 
2  n PRO 169 
2  n LEU 170 
2  n PRO 171 
2  n ALA 172 
2  n GLY 173 
2  n ILE 174 
2  n TYR 175 
2  n ASN 176 
2  n LEU 177 
2  n ASP 178 
2  n ASP 179 
2  n LEU 180 
2  n LYS 181 
2  n ALA 182 
2  n LEU 183 
2  n GLY 184 
2  n ARG 185 
2  n ARG 186 
2  n GLN 187 
2  n GLY 188 
2  n TRP 189 
2  n CYS 190 
2  n PRO 191 
2  n TYR 192 
2  n PHE 193 
2  n LEU 194 
2  n ALA 195 
2  n ARG 196 
2  n TYR 197 
2  n SER 198 
2  n ILE 199 
2  n LEU 200 
2  n HIS 201 
2  n ALA 202 
2  n ASN 203 
2  n VAL 204 
2  n VAL 205 
2  n VAL 206 
2  n TYR 207 
2  n SER 208 
2  n TYR 209 
2  n HIS 210 
2  n TYR 211 
2  n LEU 212 
2  n LEU 213 
2  n ASP 214 
2  n PRO 215 
2  n LYS 216 
2  n ILE 217 
2  n ALA 218 
2  n ASP 219 
2  n LEU 220 
2  n VAL 221 
2  n SER 222 
2  n LYS 223 
2  n GLU 224 
2  n LEU 225 
2  n ALA 226 
2  n ARG 227 
2  n LYS 228 
2  n ALA 229 
2  n VAL 230 
2  n VAL 231 
2  n VAL 232 
2  n PHE 233 
2  n ASP 234 
2  n GLU 235 
2  n ALA 236 
2  n HIS 237 
2  n ASN 238 
2  n ILE 239 
2  n ASP 240 
2  n ASN 241 
2  n VAL 242 
2  n CYS 243 
2  n ILE 244 
2  n ASP 245 
2  n SER 246 
2  n MET 247 
2  n SER 248 
2  n VAL 249 
2  n ASN 250 
2  n LEU 251 
2  n THR 252 
2  n ARG 253 
2  n ARG 254 
2  n THR 255 
2  n LEU 256 
2  n ASP 257 
2  n ARG 258 
2  n CYS 259 
2  n GLN 260 
2  n GLY 261 
2  n ASN 262 
2  n LEU 263 
2  n GLU 264 
2  n THR 265 
2  n LEU 266 
2  n GLN 267 
2  n LYS 268 
2  n THR 269 
2  n VAL 270 
2  n LEU 271 
2  n ARG 272 
2  n ILE 273 
2  n LYS 274 
2  n GLU 275 
2  n THR 276 
2  n ASP 277 
2  n GLU 278 
2  n GLN 279 
2  n ARG 280 
2  n LEU 281 
2  n ARG 282 
2  n ASP 283 
2  n GLU 284 
2  n TYR 285 
2  n ARG 286 
2  n ARG 287 
2  n LEU 288 
2  n VAL 289 
2  n GLU 290 
2  n GLY 291 
2  n LEU 292 
2  n ARG 293 
2  n GLU 294 
2  n ALA 295 
2  n SER 296 
2  n ALA 297 
2  n ALA 298 
2  n ARG 299 
2  n GLU 300 
2  n THR 301 
2  n ASP 302 
2  n ALA 303 
2  n HIS 304 
2  n LEU 305 
2  n ALA 306 
2  n ASN 307 
2  n PRO 308 
2  n VAL 309 
2  n LEU 310 
2  n PRO 311 
2  n ASP 312 
2  n GLU 313 
2  n VAL 314 
2  n LEU 315 
2  n GLN 316 
2  n GLU 317 
2  n ALA 318 
2  n VAL 319 
2  n PRO 320 
2  n GLY 321 
2  n SER 322 
2  n ILE 323 
2  n ARG 324 
2  n THR 325 
2  n ALA 326 
2  n GLU 327 
2  n HIS 328 
2  n PHE 329 
2  n LEU 330 
2  n GLY 331 
2  n PHE 332 
2  n LEU 333 
2  n ARG 334 
2  n ARG 335 
2  n LEU 336 
2  n LEU 337 
2  n GLU 338 
2  n TYR 339 
2  n VAL 340 
2  n LYS 341 
2  n TRP 342 
2  n ARG 343 
2  n LEU 344 
2  n ARG 345 
2  n VAL 346 
2  n GLN 347 
2  n HIS 348 
2  n VAL 349 
2  n VAL 350 
2  n GLN 351 
2  n GLU 352 
2  n SER 353 
2  n PRO 354 
2  n PRO 355 
2  n ALA 356 
2  n PHE 357 
2  n LEU 358 
2  n SER 359 
2  n GLY 360 
2  n LEU 361 
2  n ALA 362 
2  n GLN 363 
2  n ARG 364 
2  n VAL 365 
2  n CYS 366 
2  n ILE 367 
2  n GLN 368 
2  n ARG 369 
2  n LYS 370 
2  n PRO 371 
2  n LEU 372 
2  n ARG 373 
2  n PHE 374 
2  n CYS 375 
2  n ALA 376 
2  n GLU 377 
2  n ARG 378 
2  n LEU 379 
2  n ARG 380 
2  n SER 381 
2  n LEU 382 
2  n LEU 383 
2  n HIS 384 
2  n THR 385 
2  n LEU 386 
2  n GLU 387 
2  n ILE 388 
2  n THR 389 
2  n ASP 390 
2  n LEU 391 
2  n ALA 392 
2  n ASP 393 
2  n PHE 394 
2  n SER 395 
2  n PRO 396 
2  n LEU 397 
2  n THR 398 
2  n LEU 399 
2  n LEU 400 
2  n ALA 401 
2  n ASN 402 
2  n PHE 403 
2  n ALA 404 
2  n THR 405 
2  n LEU 406 
2  n VAL 407 
2  n SER 408 
2  n THR 409 
2  n TYR 410 
2  n ALA 411 
2  n LYS 412 
2  n GLY 413 
2  n PHE 414 
2  n THR 415 
2  n ILE 416 
2  n ILE 417 
2  n ILE 418 
2  n GLU 419 
2  n PRO 420 
2  n PHE 421 
2  n ASP 422 
2  n ASP 423 
2  n ARG 424 
2  n THR 425 
2  n PRO 426 
2  n THR 427 
2  n ILE 428 
2  n ALA 429 
2  n ASN 430 
2  n PRO 431 
2  n ILE 432 
2  n LEU 433 
2  n HIS 434 
2  n PHE 435 
2  n SER 436 
2  n CYS 437 
2  n MET 438 
2  n ASP 439 
2  n ALA 440 
2  n SER 441 
2  n LEU 442 
2  n ALA 443 
2  n ILE 444 
2  n LYS 445 
2  n PRO 446 
2  n VAL 447 
2  n PHE 448 
2  n GLU 449 
2  n ARG 450 
2  n PHE 451 
2  n GLN 452 
2  n SER 453 
2  n VAL 454 
2  n ILE 455 
2  n ILE 456 
2  n THR 457 
2  n SER 458 
2  n GLY 459 
2  n THR 460 
2  n LEU 461 
2  n SER 462 
2  n PRO 463 
2  n LEU 464 
2  n ASP 465 
2  n ILE 466 
2  n TYR 467 
2  n PRO 468 
2  n LYS 469 
2  n ILE 470 
2  n LEU 471 
2  n ASP 472 
2  n PHE 473 
2  n HIS 474 
2  n PRO 475 
2  n VAL 476 
2  n THR 477 
2  n MET 478 
2  n ALA 479 
2  n THR 480 
2  n PHE 481 
2  n THR 482 
2  n MET 483 
2  n THR 484 
2  n LEU 485 
2  n ALA 486 
2  n ARG 487 
2  n VAL 488 
2  n CYS 489 
2  n LEU 490 
2  n CYS 491 
2  n PRO 492 
2  n MET 493 
2  n ILE 494 
2  n ILE 495 
2  n GLY 496 
2  n ARG 497 
2  n GLY 498 
2  n ASN 499 
2  n ASP 500 
2  n GLN 501 
2  n VAL 502 
2  n ALA 503 
2  n ILE 504 
2  n SER 505 
2  n SER 506 
2  n LYS 507 
2  n PHE 508 
2  n GLU 509 
2  n THR 510 
2  n ARG 511 
2  n GLU 512 
2  n ASP 513 
2  n ILE 514 
2  n ALA 515 
2  n VAL 516 
2  n ILE 517 
2  n ARG 518 
2  n ASN 519 
2  n TYR 520 
2  n GLY 521 
2  n ASN 522 
2  n LEU 523 
2  n LEU 524 
2  n LEU 525 
2  n GLU 526 
2  n MET 527 
2  n SER 528 
2  n ALA 529 
2  n VAL 530 
2  n VAL 531 
2  n PRO 532 
2  n ASP 533 
2  n GLY 534 
2  n ILE 535 
2  n VAL 536 
2  n ALA 537 
2  n PHE 538 
2  n PHE 539 
2  n THR 540 
2  n SER 541 
2  n TYR 542 
2  n GLN 543 
2  n TYR 544 
2  n MET 545 
2  n GLU 546 
2  n SER 547 
2  n THR 548 
2  n VAL 549 
2  n ALA 550 
2  n SER 551 
2  n TRP 552 
2  n TYR 553 
2  n GLU 554 
2  n GLN 555 
2  n GLY 556 
2  n ILE 557 
2  n LEU 558 
2  n GLU 559 
2  n ASN 560 
2  n ILE 561 
2  n GLN 562 
2  n ARG 563 
2  n ASN 564 
2  n LYS 565 
2  n LEU 566 
2  n LEU 567 
2  n PHE 568 
2  n ILE 569 
2  n GLU 570 
2  n THR 571 
2  n GLN 572 
2  n ASP 573 
2  n GLY 574 
2  n ALA 575 
2  n GLU 576 
2  n THR 577 
2  n SER 578 
2  n VAL 579 
2  n ALA 580 
2  n LEU 581 
2  n GLU 582 
2  n LYS 583 
2  n TYR 584 
2  n GLN 585 
2  n GLU 586 
2  n ALA 587 
2  n CYS 588 
2  n GLU 589 
2  n ASN 590 
2  n GLY 591 
2  n ARG 592 
2  n GLY 593 
2  n ALA 594 
2  n ILE 595 
2  n LEU 596 
2  n LEU 597 
2  n SER 598 
2  n VAL 599 
2  n ALA 600 
2  n ARG 601 
2  n GLY 602 
2  n LYS 603 
2  n VAL 604 
2  n SER 605 
2  n GLU 606 
2  n GLY 607 
2  n ILE 608 
2  n ASP 609 
2  n PHE 610 
2  n VAL 611 
2  n HIS 612 
2  n HIS 613 
2  n TYR 614 
2  n GLY 615 
2  n ARG 616 
2  n ALA 617 
2  n VAL 618 
2  n ILE 619 
2  n MET 620 
2  n PHE 621 
2  n GLY 622 
2  n VAL 623 
2  n PRO 624 
2  n TYR 625 
2  n VAL 626 
2  n TYR 627 
2  n THR 628 
2  n GLN 629 
2  n SER 630 
2  n ARG 631 
2  n ILE 632 
2  n LEU 633 
2  n LYS 634 
2  n ALA 635 
2  n ARG 636 
2  n LEU 637 
2  n GLU 638 
2  n TYR 639 
2  n LEU 640 
2  n ARG 641 
2  n ASP 642 
2  n GLN 643 
2  n PHE 644 
2  n GLN 645 
2  n ILE 646 
2  n ARG 647 
2  n GLU 648 
2  n ASN 649 
2  n ASP 650 
2  n PHE 651 
2  n LEU 652 
2  n THR 653 
2  n PHE 654 
2  n ASP 655 
2  n ALA 656 
2  n MET 657 
2  n ARG 658 
2  n HIS 659 
2  n ALA 660 
2  n ALA 661 
2  n GLN 662 
2  n CYS 663 
2  n VAL 664 
2  n GLY 665 
2  n ARG 666 
2  n ALA 667 
2  n ILE 668 
2  n ARG 669 
2  n GLY 670 
2  n LYS 671 
2  n THR 672 
2  n ASP 673 
2  n TYR 674 
2  n GLY 675 
2  n LEU 676 
2  n MET 677 
2  n VAL 678 
2  n PHE 679 
2  n ALA 680 
2  n ASP 681 
2  n LYS 682 
2  n ARG 683 
2  n PHE 684 
2  n ALA 685 
2  n ARG 686 
2  n GLY 687 
2  n ASP 688 
2  n LYS 689 
2  n ARG 690 
2  n GLY 691 
2  n LYS 692 
2  n LEU 693 
2  n PRO 694 
2  n ARG 695 
2  n TRP 696 
2  n ILE 697 
2  n GLN 698 
2  n GLU 699 
2  n HIS 700 
2  n LEU 701 
2  n THR 702 
2  n ASP 703 
2  n ALA 704 
2  n ASN 705 
2  n LEU 706 
2  n ASN 707 
2  n LEU 708 
2  n THR 709 
2  n VAL 710 
2  n ASP 711 
2  n GLU 712 
2  n GLY 713 
2  n VAL 714 
2  n GLN 715 
2  n VAL 716 
2  n ALA 717 
2  n LYS 718 
2  n TYR 719 
2  n PHE 720 
2  n LEU 721 
2  n ARG 722 
2  n GLN 723 
2  n MET 724 
2  n ALA 725 
2  n GLN 726 
2  n PRO 727 
2  n PHE 728 
2  n HIS 729 
2  n ARG 730 
2  n GLU 731 
2  n ASP 732 
2  n GLN 733 
2  n LEU 734 
2  n GLY 735 
2  n LEU 736 
2  n SER 737 
2  n LEU 738 
2  n LEU 739 
2  n SER 740 
2  n LEU 741 
2  n GLU 742 
2  n GLN 743 
2  n LEU 744 
2  n GLU 745 
2  n SER 746 
2  n GLU 747 
2  n GLU 748 
2  n THR 749 
2  n LEU 750 
2  n LYS 751 
2  n ARG 752 
2  n ILE 753 
2  n GLU 754 
2  n GLN 755 
2  n ILE 756 
2  n ALA 757 
2  n GLN 758 
2  n GLN 759 
2  n LEU 760 
3  n MET 1   
3  n ALA 2   
3  n THR 3   
3  n SER 4   
3  n SER 5   
3  n GLU 6   
3  n GLU 7   
3  n VAL 8   
3  n LEU 9   
3  n LEU 10  
3  n ILE 11  
3  n VAL 12  
3  n LYS 13  
3  n LYS 14  
3  n VAL 15  
3  n ARG 16  
3  n GLN 17  
3  n LYS 18  
3  n LYS 19  
3  n GLN 20  
3  n ASP 21  
3  n GLY 22  
3  n ALA 23  
3  n LEU 24  
3  n TYR 25  
3  n LEU 26  
3  n MET 27  
3  n ALA 28  
3  n GLU 29  
3  n ARG 30  
3  n ILE 31  
3  n ALA 32  
3  n TRP 33  
3  n ALA 34  
3  n PRO 35  
3  n GLU 36  
3  n GLY 37  
3  n LYS 38  
3  n ASP 39  
3  n ARG 40  
3  n PHE 41  
3  n THR 42  
3  n ILE 43  
3  n SER 44  
3  n HIS 45  
3  n MET 46  
3  n TYR 47  
3  n ALA 48  
3  n ASP 49  
3  n ILE 50  
3  n LYS 51  
3  n CYS 52  
3  n GLN 53  
3  n LYS 54  
3  n ILE 55  
3  n SER 56  
3  n PRO 57  
3  n GLU 58  
3  n GLY 59  
3  n LYS 60  
3  n ALA 61  
3  n LYS 62  
3  n ILE 63  
3  n GLN 64  
3  n LEU 65  
3  n GLN 66  
3  n LEU 67  
3  n VAL 68  
3  n LEU 69  
3  n HIS 70  
3  n ALA 71  
3  n GLY 72  
3  n ASP 73  
3  n THR 74  
3  n THR 75  
3  n ASN 76  
3  n PHE 77  
3  n HIS 78  
3  n PHE 79  
3  n SER 80  
3  n ASN 81  
3  n GLU 82  
3  n SER 83  
3  n THR 84  
3  n ALA 85  
3  n VAL 86  
3  n LYS 87  
3  n GLU 88  
3  n ARG 89  
3  n ASP 90  
3  n ALA 91  
3  n VAL 92  
3  n LYS 93  
3  n ASP 94  
3  n LEU 95  
3  n LEU 96  
3  n GLN 97  
3  n GLN 98  
3  n LEU 99  
3  n LEU 100 
3  n PRO 101 
3  n LYS 102 
3  n PHE 103 
3  n LYS 104 
3  n ARG 105 
3  n LYS 106 
3  n ALA 107 
3  n ASN 108 
3  n LYS 109 
3  n GLU 110 
3  n LEU 111 
3  n GLU 112 
3  n GLU 113 
3  n LYS 114 
3  n ASN 115 
3  n ARG 116 
3  n MET 117 
3  n LEU 118 
3  n GLN 119 
3  n GLU 120 
3  n ASP 121 
3  n PRO 122 
3  n VAL 123 
3  n LEU 124 
3  n PHE 125 
3  n GLN 126 
3  n LEU 127 
3  n TYR 128 
3  n LYS 129 
3  n ASP 130 
3  n LEU 131 
3  n VAL 132 
3  n VAL 133 
3  n SER 134 
3  n GLN 135 
3  n VAL 136 
3  n ILE 137 
3  n SER 138 
3  n ALA 139 
3  n GLU 140 
3  n GLU 141 
3  n PHE 142 
3  n TRP 143 
3  n ALA 144 
3  n ASN 145 
3  n ARG 146 
3  n LEU 147 
3  n ASN 148 
3  n VAL 149 
3  n ASN 150 
3  n ALA 151 
3  n THR 152 
3  n ASP 153 
3  n SER 154 
3  n SER 155 
3  n SER 156 
3  n THR 157 
3  n SER 158 
3  n ASN 159 
3  n HIS 160 
3  n LYS 161 
3  n GLN 162 
3  n ASP 163 
3  n VAL 164 
3  n GLY 165 
3  n ILE 166 
3  n SER 167 
3  n ALA 168 
3  n ALA 169 
3  n PHE 170 
3  n LEU 171 
3  n ALA 172 
3  n ASP 173 
3  n VAL 174 
3  n ARG 175 
3  n PRO 176 
3  n GLN 177 
3  n THR 178 
3  n ASP 179 
3  n GLY 180 
3  n CYS 181 
3  n ASN 182 
3  n GLY 183 
3  n LEU 184 
3  n ARG 185 
3  n TYR 186 
3  n ASN 187 
3  n LEU 188 
3  n THR 189 
3  n SER 190 
3  n ASP 191 
3  n ILE 192 
3  n ILE 193 
3  n GLU 194 
3  n SER 195 
3  n ILE 196 
3  n PHE 197 
3  n ARG 198 
3  n THR 199 
3  n TYR 200 
3  n PRO 201 
3  n ALA 202 
3  n VAL 203 
3  n LYS 204 
3  n MET 205 
3  n LYS 206 
3  n TYR 207 
3  n ALA 208 
3  n GLU 209 
3  n ASN 210 
3  n VAL 211 
3  n PRO 212 
3  n HIS 213 
3  n ASN 214 
3  n MET 215 
3  n THR 216 
3  n GLU 217 
3  n LYS 218 
3  n GLU 219 
3  n PHE 220 
3  n TRP 221 
3  n THR 222 
3  n ARG 223 
3  n PHE 224 
3  n PHE 225 
3  n GLN 226 
3  n SER 227 
3  n HIS 228 
3  n TYR 229 
3  n PHE 230 
3  n HIS 231 
3  n ARG 232 
3  n ASP 233 
3  n ARG 234 
3  n LEU 235 
3  n ASN 236 
3  n THR 237 
3  n GLY 238 
3  n SER 239 
3  n LYS 240 
3  n ASP 241 
3  n LEU 242 
3  n PHE 243 
3  n ALA 244 
3  n GLU 245 
3  n CYS 246 
3  n ALA 247 
3  n LYS 248 
3  n ILE 249 
3  n ASP 250 
3  n GLU 251 
3  n LYS 252 
3  n GLY 253 
3  n LEU 254 
3  n LYS 255 
3  n THR 256 
3  n MET 257 
3  n VAL 258 
3  n SER 259 
3  n LEU 260 
3  n GLY 261 
3  n VAL 262 
3  n LYS 263 
3  n ASN 264 
3  n PRO 265 
3  n LEU 266 
3  n LEU 267 
3  n ASP 268 
3  n LEU 269 
3  n THR 270 
3  n ALA 271 
3  n LEU 272 
3  n GLU 273 
3  n ASP 274 
3  n LYS 275 
3  n PRO 276 
3  n LEU 277 
3  n ASP 278 
3  n GLU 279 
3  n GLY 280 
3  n TYR 281 
3  n GLY 282 
3  n ILE 283 
3  n SER 284 
3  n SER 285 
3  n VAL 286 
3  n PRO 287 
3  n SER 288 
3  n ALA 289 
3  n SER 290 
3  n ASN 291 
3  n SER 292 
3  n LYS 293 
3  n SER 294 
3  n ILE 295 
3  n LYS 296 
3  n GLU 297 
3  n ASN 298 
3  n SER 299 
3  n ASN 300 
3  n ALA 301 
3  n ALA 302 
3  n ILE 303 
3  n ILE 304 
3  n LYS 305 
3  n ARG 306 
3  n PHE 307 
3  n ASN 308 
3  n HIS 309 
3  n HIS 310 
3  n SER 311 
3  n ALA 312 
3  n MET 313 
3  n VAL 314 
3  n LEU 315 
3  n ALA 316 
3  n ALA 317 
3  n GLY 318 
3  n LEU 319 
3  n ARG 320 
3  n LYS 321 
3  n GLN 322 
3  n GLU 323 
3  n ALA 324 
3  n GLN 325 
3  n ASN 326 
3  n GLU 327 
3  n GLN 328 
3  n THR 329 
3  n SER 330 
3  n GLU 331 
3  n PRO 332 
3  n SER 333 
3  n ASN 334 
3  n MET 335 
3  n ASP 336 
3  n GLY 337 
3  n ASN 338 
3  n SER 339 
3  n GLY 340 
3  n ASP 341 
3  n ALA 342 
3  n ASP 343 
3  n CYS 344 
3  n PHE 345 
3  n GLN 346 
3  n PRO 347 
3  n ALA 348 
3  n VAL 349 
3  n LYS 350 
3  n ARG 351 
3  n ALA 352 
3  n LYS 353 
3  n LEU 354 
3  n GLN 355 
3  n GLU 356 
3  n SER 357 
3  n ILE 358 
3  n GLU 359 
3  n TYR 360 
3  n GLU 361 
3  n ASP 362 
3  n LEU 363 
3  n GLY 364 
3  n LYS 365 
3  n ASN 366 
3  n ASN 367 
3  n SER 368 
3  n VAL 369 
3  n LYS 370 
3  n THR 371 
3  n ILE 372 
3  n ALA 373 
3  n LEU 374 
3  n ASN 375 
3  n LEU 376 
3  n LYS 377 
3  n LYS 378 
3  n SER 379 
3  n ASP 380 
3  n ARG 381 
3  n TYR 382 
3  n TYR 383 
3  n HIS 384 
3  n GLY 385 
3  n PRO 386 
3  n THR 387 
3  n PRO 388 
3  n ILE 389 
3  n GLN 390 
3  n SER 391 
3  n LEU 392 
3  n GLN 393 
3  n TYR 394 
3  n ALA 395 
3  n THR 396 
3  n SER 397 
3  n GLN 398 
3  n ASP 399 
3  n ILE 400 
3  n ILE 401 
3  n ASN 402 
3  n SER 403 
3  n PHE 404 
3  n GLN 405 
3  n SER 406 
3  n ILE 407 
3  n ARG 408 
3  n GLN 409 
3  n GLU 410 
3  n MET 411 
3  n GLU 412 
3  n ALA 413 
3  n TYR 414 
3  n THR 415 
3  n PRO 416 
3  n LYS 417 
3  n LEU 418 
3  n THR 419 
3  n GLN 420 
3  n VAL 421 
3  n LEU 422 
3  n SER 423 
3  n SER 424 
3  n SER 425 
3  n ALA 426 
3  n ALA 427 
3  n SER 428 
3  n SER 429 
3  n THR 430 
3  n ILE 431 
3  n THR 432 
3  n ALA 433 
3  n LEU 434 
3  n SER 435 
3  n PRO 436 
3  n GLY 437 
3  n GLY 438 
3  n ALA 439 
3  n LEU 440 
3  n MET 441 
3  n GLN 442 
3  n GLY 443 
3  n GLY 444 
3  n THR 445 
3  n GLN 446 
3  n GLN 447 
3  n ALA 448 
3  n ILE 449 
3  n ASN 450 
3  n GLN 451 
3  n MET 452 
3  n VAL 453 
3  n PRO 454 
3  n ASN 455 
3  n ASP 456 
3  n ILE 457 
3  n GLN 458 
3  n SER 459 
3  n GLU 460 
3  n LEU 461 
3  n LYS 462 
3  n HIS 463 
3  n LEU 464 
3  n TYR 465 
3  n VAL 466 
3  n ALA 467 
3  n VAL 468 
3  n GLY 469 
3  n GLU 470 
3  n LEU 471 
3  n LEU 472 
3  n ARG 473 
3  n HIS 474 
3  n PHE 475 
3  n TRP 476 
3  n SER 477 
3  n CYS 478 
3  n PHE 479 
3  n PRO 480 
3  n VAL 481 
3  n ASN 482 
3  n THR 483 
3  n PRO 484 
3  n PHE 485 
3  n LEU 486 
3  n GLU 487 
3  n GLU 488 
3  n LYS 489 
3  n VAL 490 
3  n VAL 491 
3  n LYS 492 
3  n MET 493 
3  n LYS 494 
3  n SER 495 
3  n ASN 496 
3  n LEU 497 
3  n GLU 498 
3  n ARG 499 
3  n PHE 500 
3  n GLN 501 
3  n VAL 502 
3  n THR 503 
3  n LYS 504 
3  n LEU 505 
3  n CYS 506 
3  n PRO 507 
3  n PHE 508 
3  n GLN 509 
3  n GLU 510 
3  n LYS 511 
3  n ILE 512 
3  n ARG 513 
3  n ARG 514 
3  n GLN 515 
3  n TYR 516 
3  n LEU 517 
3  n SER 518 
3  n THR 519 
3  n ASN 520 
3  n LEU 521 
3  n VAL 522 
3  n SER 523 
3  n HIS 524 
3  n ILE 525 
3  n GLU 526 
3  n GLU 527 
3  n MET 528 
3  n LEU 529 
3  n GLN 530 
3  n THR 531 
3  n ALA 532 
3  n TYR 533 
3  n ASN 534 
3  n LYS 535 
3  n LEU 536 
3  n HIS 537 
3  n THR 538 
3  n TRP 539 
3  n GLN 540 
3  n SER 541 
3  n ARG 542 
3  n ARG 543 
3  n LEU 544 
3  n MET 545 
3  n LYS 546 
3  n LYS 547 
3  n THR 548 
4  n MET 1   
4  n GLU 2   
4  n SER 3   
4  n THR 4   
4  n PRO 5   
4  n SER 6   
4  n ARG 7   
4  n GLY 8   
4  n LEU 9   
4  n ASN 10  
4  n ARG 11  
4  n VAL 12  
4  n HIS 13  
4  n LEU 14  
4  n GLN 15  
4  n CYS 16  
4  n ARG 17  
4  n ASN 18  
4  n LEU 19  
4  n GLN 20  
4  n GLU 21  
4  n PHE 22  
4  n LEU 23  
4  n GLY 24  
4  n GLY 25  
4  n LEU 26  
4  n SER 27  
4  n PRO 28  
4  n GLY 29  
4  n VAL 30  
4  n LEU 31  
4  n ASP 32  
4  n ARG 33  
4  n LEU 34  
4  n TYR 35  
4  n GLY 36  
4  n HIS 37  
4  n PRO 38  
4  n ALA 39  
4  n THR 40  
4  n CYS 41  
4  n LEU 42  
4  n ALA 43  
4  n VAL 44  
4  n PHE 45  
4  n ARG 46  
4  n GLU 47  
4  n LEU 48  
4  n PRO 49  
4  n SER 50  
4  n LEU 51  
4  n ALA 52  
4  n LYS 53  
4  n ASN 54  
4  n TRP 55  
4  n VAL 56  
4  n MET 57  
4  n ARG 58  
4  n MET 59  
4  n LEU 60  
4  n PHE 61  
4  n LEU 62  
4  n GLU 63  
4  n GLN 64  
4  n PRO 65  
4  n LEU 66  
4  n PRO 67  
4  n GLN 68  
4  n ALA 69  
4  n ALA 70  
4  n VAL 71  
4  n ALA 72  
4  n LEU 73  
4  n TRP 74  
4  n VAL 75  
4  n LYS 76  
4  n LYS 77  
4  n GLU 78  
4  n PHE 79  
4  n SER 80  
4  n LYS 81  
4  n ALA 82  
4  n GLN 83  
4  n GLU 84  
4  n GLU 85  
4  n SER 86  
4  n THR 87  
4  n GLY 88  
4  n LEU 89  
4  n LEU 90  
4  n SER 91  
4  n GLY 92  
4  n LEU 93  
4  n ARG 94  
4  n ILE 95  
4  n TRP 96  
4  n HIS 97  
4  n THR 98  
4  n GLN 99  
4  n LEU 100 
4  n LEU 101 
4  n PRO 102 
4  n GLY 103 
4  n GLY 104 
4  n LEU 105 
4  n GLN 106 
4  n GLY 107 
4  n LEU 108 
4  n ILE 109 
4  n LEU 110 
4  n ASN 111 
4  n PRO 112 
4  n ILE 113 
4  n PHE 114 
4  n ARG 115 
4  n GLN 116 
4  n ASN 117 
4  n LEU 118 
4  n ARG 119 
4  n ILE 120 
4  n ALA 121 
4  n LEU 122 
4  n LEU 123 
4  n GLY 124 
4  n GLY 125 
4  n GLY 126 
4  n LYS 127 
4  n ALA 128 
4  n TRP 129 
4  n SER 130 
4  n ASP 131 
4  n ASP 132 
4  n THR 133 
4  n SER 134 
4  n GLN 135 
4  n LEU 136 
4  n GLY 137 
4  n PRO 138 
4  n ASP 139 
4  n LYS 140 
4  n HIS 141 
4  n ALA 142 
4  n ARG 143 
4  n ASP 144 
4  n VAL 145 
4  n PRO 146 
4  n SER 147 
4  n LEU 148 
4  n ASP 149 
4  n LYS 150 
4  n TYR 151 
4  n ALA 152 
4  n GLU 153 
4  n GLU 154 
4  n ARG 155 
4  n TRP 156 
4  n GLU 157 
4  n VAL 158 
4  n VAL 159 
4  n LEU 160 
4  n HIS 161 
4  n PHE 162 
4  n MET 163 
4  n VAL 164 
4  n GLY 165 
4  n SER 166 
4  n PRO 167 
4  n SER 168 
4  n ALA 169 
4  n ALA 170 
4  n VAL 171 
4  n SER 172 
4  n GLN 173 
4  n ASP 174 
4  n LEU 175 
4  n ALA 176 
4  n GLN 177 
4  n LEU 178 
4  n LEU 179 
4  n SER 180 
4  n GLN 181 
4  n ALA 182 
4  n GLY 183 
4  n LEU 184 
4  n MET 185 
4  n LYS 186 
4  n SER 187 
4  n THR 188 
4  n GLU 189 
4  n PRO 190 
4  n GLY 191 
4  n GLU 192 
4  n PRO 193 
4  n PRO 194 
4  n CYS 195 
4  n ILE 196 
4  n THR 197 
4  n SER 198 
4  n ALA 199 
4  n GLY 200 
4  n PHE 201 
4  n GLN 202 
4  n PHE 203 
4  n LEU 204 
4  n LEU 205 
4  n LEU 206 
4  n ASP 207 
4  n THR 208 
4  n PRO 209 
4  n ALA 210 
4  n GLN 211 
4  n LEU 212 
4  n TRP 213 
4  n TYR 214 
4  n PHE 215 
4  n MET 216 
4  n LEU 217 
4  n GLN 218 
4  n TYR 219 
4  n LEU 220 
4  n GLN 221 
4  n THR 222 
4  n ALA 223 
4  n GLN 224 
4  n SER 225 
4  n ARG 226 
4  n GLY 227 
4  n MET 228 
4  n ASP 229 
4  n LEU 230 
4  n VAL 231 
4  n GLU 232 
4  n ILE 233 
4  n LEU 234 
4  n SER 235 
4  n PHE 236 
4  n LEU 237 
4  n PHE 238 
4  n GLN 239 
4  n LEU 240 
4  n SER 241 
4  n PHE 242 
4  n SER 243 
4  n THR 244 
4  n LEU 245 
4  n GLY 246 
4  n LYS 247 
4  n ASP 248 
4  n TYR 249 
4  n SER 250 
4  n VAL 251 
4  n GLU 252 
4  n GLY 253 
4  n MET 254 
4  n SER 255 
4  n ASP 256 
4  n SER 257 
4  n LEU 258 
4  n LEU 259 
4  n ASN 260 
4  n PHE 261 
4  n LEU 262 
4  n GLN 263 
4  n HIS 264 
4  n LEU 265 
4  n ARG 266 
4  n GLU 267 
4  n PHE 268 
4  n GLY 269 
4  n LEU 270 
4  n VAL 271 
4  n PHE 272 
4  n GLN 273 
4  n ARG 274 
4  n LYS 275 
4  n ARG 276 
4  n LYS 277 
4  n SER 278 
4  n ARG 279 
4  n ARG 280 
4  n TYR 281 
4  n TYR 282 
4  n PRO 283 
4  n THR 284 
4  n ARG 285 
4  n LEU 286 
4  n ALA 287 
4  n ILE 288 
4  n ASN 289 
4  n LEU 290 
4  n SER 291 
4  n SER 292 
4  n GLY 293 
4  n VAL 294 
4  n SER 295 
4  n GLY 296 
4  n ALA 297 
4  n GLY 298 
4  n GLY 299 
4  n THR 300 
4  n VAL 301 
4  n HIS 302 
4  n GLN 303 
4  n PRO 304 
4  n GLY 305 
4  n PHE 306 
4  n ILE 307 
4  n VAL 308 
4  n VAL 309 
4  n GLU 310 
4  n THR 311 
4  n ASN 312 
4  n TYR 313 
4  n ARG 314 
4  n LEU 315 
4  n TYR 316 
4  n ALA 317 
4  n TYR 318 
4  n THR 319 
4  n GLU 320 
4  n SER 321 
4  n GLU 322 
4  n LEU 323 
4  n GLN 324 
4  n ILE 325 
4  n ALA 326 
4  n LEU 327 
4  n ILE 328 
4  n ALA 329 
4  n LEU 330 
4  n PHE 331 
4  n SER 332 
4  n GLU 333 
4  n MET 334 
4  n LEU 335 
4  n TYR 336 
4  n ARG 337 
4  n PHE 338 
4  n PRO 339 
4  n ASN 340 
4  n MET 341 
4  n VAL 342 
4  n VAL 343 
4  n ALA 344 
4  n GLN 345 
4  n VAL 346 
4  n THR 347 
4  n ARG 348 
4  n GLU 349 
4  n SER 350 
4  n VAL 351 
4  n GLN 352 
4  n GLN 353 
4  n ALA 354 
4  n ILE 355 
4  n ALA 356 
4  n SER 357 
4  n GLY 358 
4  n ILE 359 
4  n THR 360 
4  n ALA 361 
4  n GLN 362 
4  n GLN 363 
4  n ILE 364 
4  n ILE 365 
4  n HIS 366 
4  n PHE 367 
4  n LEU 368 
4  n ARG 369 
4  n THR 370 
4  n ARG 371 
4  n ALA 372 
4  n HIS 373 
4  n PRO 374 
4  n VAL 375 
4  n MET 376 
4  n LEU 377 
4  n LYS 378 
4  n GLN 379 
4  n THR 380 
4  n PRO 381 
4  n VAL 382 
4  n LEU 383 
4  n PRO 384 
4  n PRO 385 
4  n THR 386 
4  n ILE 387 
4  n THR 388 
4  n ASP 389 
4  n GLN 390 
4  n ILE 391 
4  n ARG 392 
4  n LEU 393 
4  n TRP 394 
4  n GLU 395 
4  n LEU 396 
4  n GLU 397 
4  n ARG 398 
4  n ASP 399 
4  n ARG 400 
4  n LEU 401 
4  n ARG 402 
4  n PHE 403 
4  n THR 404 
4  n GLU 405 
4  n GLY 406 
4  n VAL 407 
4  n LEU 408 
4  n TYR 409 
4  n ASN 410 
4  n GLN 411 
4  n PHE 412 
4  n LEU 413 
4  n SER 414 
4  n GLN 415 
4  n VAL 416 
4  n ASP 417 
4  n PHE 418 
4  n GLU 419 
4  n LEU 420 
4  n LEU 421 
4  n LEU 422 
4  n ALA 423 
4  n HIS 424 
4  n ALA 425 
4  n ARG 426 
4  n GLU 427 
4  n LEU 428 
4  n GLY 429 
4  n VAL 430 
4  n LEU 431 
4  n VAL 432 
4  n PHE 433 
4  n GLU 434 
4  n ASN 435 
4  n SER 436 
4  n ALA 437 
4  n LYS 438 
4  n ARG 439 
4  n LEU 440 
4  n MET 441 
4  n VAL 442 
4  n VAL 443 
4  n THR 444 
4  n PRO 445 
4  n ALA 446 
4  n GLY 447 
4  n HIS 448 
4  n SER 449 
4  n ASP 450 
4  n VAL 451 
4  n LYS 452 
4  n ARG 453 
4  n PHE 454 
4  n TRP 455 
4  n LYS 456 
4  n ARG 457 
4  n GLN 458 
4  n LYS 459 
4  n HIS 460 
4  n SER 461 
4  n SER 462 
5  n MET 1   
5  n ASP 2   
5  n GLU 3   
5  n GLU 4   
5  n PRO 5   
5  n GLU 6   
5  n ARG 7   
5  n THR 8   
5  n LYS 9   
5  n ARG 10  
5  n TRP 11  
5  n GLU 12  
5  n GLY 13  
5  n GLY 14  
5  n TYR 15  
5  n GLU 16  
5  n ARG 17  
5  n THR 18  
5  n TRP 19  
5  n GLU 20  
5  n ILE 21  
5  n LEU 22  
5  n LYS 23  
5  n GLU 24  
5  n ASP 25  
5  n GLU 26  
5  n SER 27  
5  n GLY 28  
5  n SER 29  
5  n LEU 30  
5  n LYS 31  
5  n ALA 32  
5  n THR 33  
5  n ILE 34  
5  n GLU 35  
5  n ASP 36  
5  n ILE 37  
5  n LEU 38  
5  n PHE 39  
5  n LYS 40  
5  n ALA 41  
5  n LYS 42  
5  n ARG 43  
5  n LYS 44  
5  n ARG 45  
5  n VAL 46  
5  n PHE 47  
5  n GLU 48  
5  n HIS 49  
5  n HIS 50  
5  n GLY 51  
5  n GLN 52  
5  n VAL 53  
5  n ARG 54  
5  n LEU 55  
5  n GLY 56  
5  n MET 57  
5  n MET 58  
5  n ARG 59  
5  n HIS 60  
5  n LEU 61  
5  n TYR 62  
5  n VAL 63  
5  n VAL 64  
5  n VAL 65  
5  n ASP 66  
5  n GLY 67  
5  n SER 68  
5  n ARG 69  
5  n THR 70  
5  n MET 71  
5  n GLU 72  
5  n ASP 73  
5  n GLN 74  
5  n ASP 75  
5  n LEU 76  
5  n LYS 77  
5  n PRO 78  
5  n ASN 79  
5  n ARG 80  
5  n LEU 81  
5  n THR 82  
5  n CYS 83  
5  n THR 84  
5  n LEU 85  
5  n LYS 86  
5  n LEU 87  
5  n LEU 88  
5  n GLU 89  
5  n TYR 90  
5  n PHE 91  
5  n VAL 92  
5  n GLU 93  
5  n GLU 94  
5  n TYR 95  
5  n PHE 96  
5  n ASP 97  
5  n GLN 98  
5  n ASN 99  
5  n PRO 100 
5  n ILE 101 
5  n SER 102 
5  n GLN 103 
5  n ILE 104 
5  n GLY 105 
5  n ILE 106 
5  n ILE 107 
5  n VAL 108 
5  n THR 109 
5  n LYS 110 
5  n SER 111 
5  n LYS 112 
5  n ARG 113 
5  n ALA 114 
5  n GLU 115 
5  n LYS 116 
5  n LEU 117 
5  n THR 118 
5  n GLU 119 
5  n LEU 120 
5  n SER 121 
5  n GLY 122 
5  n ASN 123 
5  n PRO 124 
5  n ARG 125 
5  n LYS 126 
5  n HIS 127 
5  n ILE 128 
5  n THR 129 
5  n SER 130 
5  n LEU 131 
5  n LYS 132 
5  n LYS 133 
5  n ALA 134 
5  n VAL 135 
5  n ASP 136 
5  n MET 137 
5  n THR 138 
5  n CYS 139 
5  n HIS 140 
5  n GLY 141 
5  n GLU 142 
5  n PRO 143 
5  n SER 144 
5  n LEU 145 
5  n TYR 146 
5  n ASN 147 
5  n SER 148 
5  n LEU 149 
5  n SER 150 
5  n ILE 151 
5  n ALA 152 
5  n MET 153 
5  n GLN 154 
5  n THR 155 
5  n LEU 156 
5  n LYS 157 
5  n HIS 158 
5  n MET 159 
5  n PRO 160 
5  n GLY 161 
5  n HIS 162 
5  n THR 163 
5  n SER 164 
5  n ARG 165 
5  n GLU 166 
5  n VAL 167 
5  n LEU 168 
5  n ILE 169 
5  n ILE 170 
5  n PHE 171 
5  n SER 172 
5  n SER 173 
5  n LEU 174 
5  n THR 175 
5  n THR 176 
5  n CYS 177 
5  n ASP 178 
5  n PRO 179 
5  n SER 180 
5  n ASN 181 
5  n ILE 182 
5  n TYR 183 
5  n ASP 184 
5  n LEU 185 
5  n ILE 186 
5  n LYS 187 
5  n THR 188 
5  n LEU 189 
5  n LYS 190 
5  n ALA 191 
5  n ALA 192 
5  n LYS 193 
5  n ILE 194 
5  n ARG 195 
5  n VAL 196 
5  n SER 197 
5  n VAL 198 
5  n ILE 199 
5  n GLY 200 
5  n LEU 201 
5  n SER 202 
5  n ALA 203 
5  n GLU 204 
5  n VAL 205 
5  n ARG 206 
5  n VAL 207 
5  n CYS 208 
5  n THR 209 
5  n VAL 210 
5  n LEU 211 
5  n ALA 212 
5  n ARG 213 
5  n GLU 214 
5  n THR 215 
5  n GLY 216 
5  n GLY 217 
5  n THR 218 
5  n TYR 219 
5  n HIS 220 
5  n VAL 221 
5  n ILE 222 
5  n LEU 223 
5  n ASP 224 
5  n GLU 225 
5  n SER 226 
5  n HIS 227 
5  n TYR 228 
5  n LYS 229 
5  n GLU 230 
5  n LEU 231 
5  n LEU 232 
5  n THR 233 
5  n HIS 234 
5  n HIS 235 
5  n VAL 236 
5  n SER 237 
5  n PRO 238 
5  n PRO 239 
5  n PRO 240 
5  n ALA 241 
5  n SER 242 
5  n SER 243 
5  n SER 244 
5  n SER 245 
5  n GLU 246 
5  n CYS 247 
5  n SER 248 
5  n LEU 249 
5  n ILE 250 
5  n ARG 251 
5  n MET 252 
5  n GLY 253 
5  n PHE 254 
5  n PRO 255 
5  n GLN 256 
5  n HIS 257 
5  n THR 258 
5  n ILE 259 
5  n ALA 260 
5  n SER 261 
5  n LEU 262 
5  n SER 263 
5  n ASP 264 
5  n GLN 265 
5  n ASP 266 
5  n ALA 267 
5  n LYS 268 
5  n PRO 269 
5  n SER 270 
5  n PHE 271 
5  n SER 272 
5  n MET 273 
5  n ALA 274 
5  n HIS 275 
5  n LEU 276 
5  n ASP 277 
5  n GLY 278 
5  n ASN 279 
5  n THR 280 
5  n GLU 281 
5  n PRO 282 
5  n GLY 283 
5  n LEU 284 
5  n THR 285 
5  n LEU 286 
5  n GLY 287 
5  n GLY 288 
5  n TYR 289 
5  n PHE 290 
5  n CYS 291 
5  n PRO 292 
5  n GLN 293 
5  n CYS 294 
5  n ARG 295 
5  n ALA 296 
5  n LYS 297 
5  n TYR 298 
5  n CYS 299 
5  n GLU 300 
5  n LEU 301 
5  n PRO 302 
5  n VAL 303 
5  n GLU 304 
5  n CYS 305 
5  n LYS 306 
5  n ILE 307 
5  n CYS 308 
5  n GLY 309 
5  n LEU 310 
5  n THR 311 
5  n LEU 312 
5  n VAL 313 
5  n SER 314 
5  n ALA 315 
5  n PRO 316 
5  n HIS 317 
5  n LEU 318 
5  n ALA 319 
5  n ARG 320 
5  n SER 321 
5  n TYR 322 
5  n HIS 323 
5  n HIS 324 
5  n LEU 325 
5  n PHE 326 
5  n PRO 327 
5  n LEU 328 
5  n ASP 329 
5  n ALA 330 
5  n PHE 331 
5  n GLN 332 
5  n GLU 333 
5  n ILE 334 
5  n PRO 335 
5  n LEU 336 
5  n GLU 337 
5  n GLU 338 
5  n TYR 339 
5  n ASN 340 
5  n GLY 341 
5  n GLU 342 
5  n ARG 343 
5  n PHE 344 
5  n CYS 345 
5  n TYR 346 
5  n GLY 347 
5  n CYS 348 
5  n GLN 349 
5  n GLY 350 
5  n GLU 351 
5  n LEU 352 
5  n LYS 353 
5  n ASP 354 
5  n GLN 355 
5  n HIS 356 
5  n VAL 357 
5  n TYR 358 
5  n VAL 359 
5  n CYS 360 
5  n ALA 361 
5  n VAL 362 
5  n CYS 363 
5  n GLN 364 
5  n ASN 365 
5  n VAL 366 
5  n PHE 367 
5  n CYS 368 
5  n VAL 369 
5  n ASP 370 
5  n CYS 371 
5  n ASP 372 
5  n VAL 373 
5  n PHE 374 
5  n VAL 375 
5  n HIS 376 
5  n ASP 377 
5  n SER 378 
5  n LEU 379 
5  n HIS 380 
5  n CYS 381 
5  n CYS 382 
5  n PRO 383 
5  n GLY 384 
5  n CYS 385 
5  n ILE 386 
5  n HIS 387 
5  n LYS 388 
5  n ILE 389 
5  n PRO 390 
5  n ALA 391 
5  n PRO 392 
5  n SER 393 
5  n GLY 394 
5  n VAL 395 
6  n MET 1   
6  n VAL 2   
6  n SER 3   
6  n ASP 4   
6  n GLU 5   
6  n ASP 6   
6  n GLU 7   
6  n LEU 8   
6  n ASN 9   
6  n LEU 10  
6  n LEU 11  
6  n VAL 12  
6  n ILE 13  
6  n VAL 14  
6  n VAL 15  
6  n ASP 16  
6  n ALA 17  
6  n ASN 18  
6  n PRO 19  
6  n ILE 20  
6  n TRP 21  
6  n TRP 22  
6  n GLY 23  
6  n LYS 24  
6  n GLN 25  
6  n ALA 26  
6  n LEU 27  
6  n LYS 28  
6  n GLU 29  
6  n SER 30  
6  n GLN 31  
6  n PHE 32  
6  n THR 33  
6  n LEU 34  
6  n SER 35  
6  n LYS 36  
6  n CYS 37  
6  n ILE 38  
6  n ASP 39  
6  n ALA 40  
6  n VAL 41  
6  n MET 42  
6  n VAL 43  
6  n LEU 44  
6  n GLY 45  
6  n ASN 46  
6  n SER 47  
6  n HIS 48  
6  n LEU 49  
6  n PHE 50  
6  n MET 51  
6  n ASN 52  
6  n ARG 53  
6  n SER 54  
6  n ASN 55  
6  n LYS 56  
6  n LEU 57  
6  n ALA 58  
6  n VAL 59  
6  n ILE 60  
6  n ALA 61  
6  n SER 62  
6  n HIS 63  
6  n ILE 64  
6  n GLN 65  
6  n GLU 66  
6  n SER 67  
6  n ARG 68  
6  n PHE 69  
6  n LEU 70  
6  n TYR 71  
6  n PRO 72  
6  n GLY 73  
6  n LYS 74  
6  n ASN 75  
6  n GLY 76  
6  n ARG 77  
6  n LEU 78  
6  n GLY 79  
6  n ASP 80  
6  n PHE 81  
6  n PHE 82  
6  n GLY 83  
6  n ASP 84  
6  n PRO 85  
6  n GLY 86  
6  n ASN 87  
6  n PRO 88  
6  n PRO 89  
6  n GLU 90  
6  n PHE 91  
6  n ASN 92  
6  n PRO 93  
6  n SER 94  
6  n GLY 95  
6  n SER 96  
6  n LYS 97  
6  n ASP 98  
6  n GLY 99  
6  n LYS 100 
6  n TYR 101 
6  n GLU 102 
6  n LEU 103 
6  n LEU 104 
6  n THR 105 
6  n SER 106 
6  n ALA 107 
6  n ASN 108 
6  n GLU 109 
6  n VAL 110 
6  n ILE 111 
6  n VAL 112 
6  n GLU 113 
6  n GLU 114 
6  n ILE 115 
6  n LYS 116 
6  n ASP 117 
6  n LEU 118 
6  n MET 119 
6  n THR 120 
6  n LYS 121 
6  n SER 122 
6  n ASP 123 
6  n ILE 124 
6  n LYS 125 
6  n GLY 126 
6  n GLN 127 
6  n HIS 128 
6  n THR 129 
6  n GLU 130 
6  n THR 131 
6  n LEU 132 
6  n LEU 133 
6  n ALA 134 
6  n GLY 135 
6  n SER 136 
6  n LEU 137 
6  n ALA 138 
6  n LYS 139 
6  n ALA 140 
6  n LEU 141 
6  n CYS 142 
6  n TYR 143 
6  n ILE 144 
6  n HIS 145 
6  n ARG 146 
6  n MET 147 
6  n ASN 148 
6  n LYS 149 
6  n GLU 150 
6  n VAL 151 
6  n LYS 152 
6  n ASP 153 
6  n ASN 154 
6  n GLN 155 
6  n GLU 156 
6  n MET 157 
6  n LYS 158 
6  n SER 159 
6  n ARG 160 
6  n ILE 161 
6  n LEU 162 
6  n VAL 163 
6  n ILE 164 
6  n LYS 165 
6  n ALA 166 
6  n ALA 167 
6  n GLU 168 
6  n ASP 169 
6  n SER 170 
6  n ALA 171 
6  n LEU 172 
6  n GLN 173 
6  n TYR 174 
6  n MET 175 
6  n ASN 176 
6  n PHE 177 
6  n MET 178 
6  n ASN 179 
6  n VAL 180 
6  n ILE 181 
6  n PHE 182 
6  n ALA 183 
6  n ALA 184 
6  n GLN 185 
6  n LYS 186 
6  n GLN 187 
6  n ASN 188 
6  n ILE 189 
6  n LEU 190 
6  n ILE 191 
6  n ASP 192 
6  n ALA 193 
6  n CYS 194 
6  n VAL 195 
6  n LEU 196 
6  n ASP 197 
6  n SER 198 
6  n ASP 199 
6  n SER 200 
6  n GLY 201 
6  n LEU 202 
6  n LEU 203 
6  n GLN 204 
6  n GLN 205 
6  n ALA 206 
6  n CYS 207 
6  n ASP 208 
6  n ILE 209 
6  n THR 210 
6  n GLY 211 
6  n GLY 212 
6  n LEU 213 
6  n TYR 214 
6  n LEU 215 
6  n LYS 216 
6  n VAL 217 
6  n PRO 218 
6  n GLN 219 
6  n MET 220 
6  n PRO 221 
6  n SER 222 
6  n LEU 223 
6  n LEU 224 
6  n GLN 225 
6  n TYR 226 
6  n LEU 227 
6  n LEU 228 
6  n TRP 229 
6  n VAL 230 
6  n PHE 231 
6  n LEU 232 
6  n PRO 233 
6  n ASP 234 
6  n GLN 235 
6  n ASP 236 
6  n GLN 237 
6  n ARG 238 
6  n SER 239 
6  n GLN 240 
6  n LEU 241 
6  n ILE 242 
6  n LEU 243 
6  n PRO 244 
6  n PRO 245 
6  n PRO 246 
6  n VAL 247 
6  n HIS 248 
6  n VAL 249 
6  n ASP 250 
6  n TYR 251 
6  n ARG 252 
6  n ALA 253 
6  n ALA 254 
6  n CYS 255 
6  n PHE 256 
6  n CYS 257 
6  n HIS 258 
6  n ARG 259 
6  n ASN 260 
6  n LEU 261 
6  n ILE 262 
6  n GLU 263 
6  n ILE 264 
6  n GLY 265 
6  n TYR 266 
6  n VAL 267 
6  n CYS 268 
6  n SER 269 
6  n VAL 270 
6  n CYS 271 
6  n LEU 272 
6  n SER 273 
6  n ILE 274 
6  n PHE 275 
6  n CYS 276 
6  n ASN 277 
6  n PHE 278 
6  n SER 279 
6  n PRO 280 
6  n ILE 281 
6  n CYS 282 
6  n THR 283 
6  n THR 284 
6  n CYS 285 
6  n GLU 286 
6  n THR 287 
6  n ALA 288 
6  n PHE 289 
6  n LYS 290 
6  n ILE 291 
6  n SER 292 
6  n LEU 293 
6  n PRO 294 
6  n PRO 295 
6  n VAL 296 
6  n LEU 297 
6  n LYS 298 
6  n ALA 299 
6  n LYS 300 
6  n LYS 301 
6  n LYS 302 
6  n LYS 303 
6  n LEU 304 
6  n LYS 305 
6  n VAL 306 
6  n SER 307 
6  n ALA 308 
7  n MET 1   
7  n VAL 2   
7  n ASN 3   
7  n VAL 4   
7  n LEU 5   
7  n LYS 6   
7  n GLY 7   
7  n VAL 8   
7  n LEU 9   
7  n ILE 10  
7  n GLU 11  
7  n CYS 12  
7  n ASP 13  
7  n PRO 14  
7  n ALA 15  
7  n MET 16  
7  n LYS 17  
7  n GLN 18  
7  n PHE 19  
7  n LEU 20  
7  n LEU 21  
7  n TYR 22  
7  n LEU 23  
7  n ASP 24  
7  n GLU 25  
7  n SER 26  
7  n ASN 27  
7  n ALA 28  
7  n LEU 29  
7  n GLY 30  
7  n LYS 31  
7  n LYS 32  
7  n PHE 33  
7  n ILE 34  
7  n ILE 35  
7  n GLN 36  
7  n ASP 37  
7  n ILE 38  
7  n ASP 39  
7  n ASP 40  
7  n THR 41  
7  n HIS 42  
7  n VAL 43  
7  n PHE 44  
7  n VAL 45  
7  n ILE 46  
7  n ALA 47  
7  n GLU 48  
7  n LEU 49  
7  n VAL 50  
7  n ASN 51  
7  n VAL 52  
7  n LEU 53  
7  n GLN 54  
7  n GLU 55  
7  n ARG 56  
7  n VAL 57  
7  n GLY 58  
7  n GLU 59  
7  n LEU 60  
7  n MET 61  
7  n ASP 62  
7  n GLN 63  
7  n ASN 64  
7  n ALA 65  
7  n PHE 66  
7  n SER 67  
7  n LEU 68  
7  n THR 69  
7  n GLN 70  
7  n LYS 71  
8  n GLU 1   
8  n ASP 2   
8  n PRO 3   
8  n THR 4   
8  n VAL 5   
8  n ASP 6   
8  n LYS 7   
8  n GLU 8   
8  n VAL 9   
8  n GLU 10  
8  n ILE 11  
8  n ARG 12  
8  n LYS 13  
8  n LYS 14  
8  n VAL 15  
8  n LEU 16  
8  n LYS 17  
8  n ILE 18  
8  n TYR 19  
8  n ASN 20  
8  n LYS 21  
8  n ARG 22  
8  n GLU 23  
8  n GLU 24  
8  n ASP 25  
8  n PHE 26  
8  n PRO 27  
8  n SER 28  
8  n LEU 29  
8  n ARG 30  
8  n GLU 31  
8  n TYR 32  
8  n ASN 33  
8  n ASP 34  
8  n PHE 35  
8  n LEU 36  
8  n GLU 37  
8  n GLU 38  
8  n VAL 39  
8  n GLU 40  
8  n GLU 41  
8  n ILE 42  
8  n VAL 43  
8  n PHE 44  
8  n ASN 45  
8  n LEU 46  
8  n THR 47  
8  n ASN 48  
8  n ASN 49  
8  n VAL 50  
8  n ASP 51  
8  n LEU 52  
8  n ASP 53  
8  n ASN 54  
8  n THR 55  
8  n LYS 56  
8  n LYS 57  
8  n LYS 58  
8  n MET 59  
8  n GLU 60  
8  n ILE 61  
8  n TYR 62  
8  n GLN 63  
8  n LYS 64  
8  n GLU 65  
8  n ASN 66  
8  n LYS 67  
8  n ASP 68  
8  n VAL 69  
8  n ILE 70  
8  n GLN 71  
8  n LYS 72  
8  n ASN 73  
8  n LYS 74  
8  n LEU 75  
8  n LYS 76  
8  n LEU 77  
8  n THR 78  
8  n ARG 79  
8  n GLU 80  
8  n GLN 81  
8  n GLU 82  
8  n GLU 83  
8  n LEU 84  
8  n GLU 85  
8  n GLU 86  
8  n ALA 87  
8  n LEU 88  
9  n CYS 1   
9  n SER 2   
9  n HIS 3   
9  n PRO 4   
9  n GLY 5   
9  n GLY 6   
9  n SER 7   
9  n ALA 8   
9  n ASP 9   
9  n GLY 10  
9  n PRO 11  
9  n ALA 12  
9  n LYS 13  
9  n LYS 14  
9  n LYS 15  
9  n VAL 16  
9  n ALA 17  
9  n LYS 18  
9  n VAL 19  
9  n THR 20  
9  n VAL 21  
9  n LYS 22  
9  n SER 23  
9  n GLU 24  
9  n ASN 25  
9  n LEU 26  
9  n LYS 27  
9  n VAL 28  
9  n ILE 29  
9  n LYS 30  
9  n ASP 31  
9  n GLU 32  
9  n ALA 33  
9  n LEU 34  
9  n SER 35  
9  n ASP 36  
9  n GLY 37  
9  n ASP 38  
9  n ASP 39  
9  n LEU 40  
9  n ARG 41  
9  n ASP 42  
9  n PHE 43  
9  n PRO 44  
9  n SER 45  
9  n ASP 46  
9  n LEU 47  
9  n LYS 48  
9  n LYS 49  
9  n ALA 50  
9  n HIS 51  
9  n HIS 52  
9  n LEU 53  
9  n LYS 54  
9  n ARG 55  
9  n GLY 56  
9  n ALA 57  
9  n THR 58  
9  n MET 59  
9  n ASN 60  
9  n GLU 61  
9  n ASP 62  
9  n SER 63  
9  n ASN 64  
9  n GLU 65  
9  n GLU 66  
9  n GLU 67  
9  n GLU 68  
9  n GLU 69  
9  n SER 70  
9  n GLU 71  
9  n ASN 72  
9  n ASP 73  
9  n TRP 74  
9  n GLU 75  
9  n GLU 76  
9  n VAL 77  
9  n GLU 78  
9  n GLU 79  
9  n LEU 80  
9  n SER 81  
9  n GLU 82  
9  n PRO 83  
9  n VAL 84  
9  n LEU 85  
9  n GLY 86  
9  n ASP 87  
9  n VAL 88  
9  n ARG 89  
9  n GLU 90  
9  n SER 91  
9  n THR 92  
9  n ALA 93  
9  n PHE 94  
9  n SER 95  
9  n ARG 96  
9  n SER 97  
9  n LEU 98  
9  n LEU 99  
9  n PRO 100 
9  n VAL 101 
9  n LYS 102 
9  n PRO 103 
9  n VAL 104 
9  n GLU 105 
9  n ILE 106 
9  n GLU 107 
9  n ILE 108 
9  n GLU 109 
9  n THR 110 
9  n PRO 111 
9  n GLU 112 
9  n GLN 113 
9  n ALA 114 
9  n LYS 115 
9  n THR 116 
9  n ARG 117 
9  n GLU 118 
9  n ARG 119 
9  n SER 120 
9  n GLU 121 
9  n LYS 122 
9  n ILE 123 
9  n LYS 124 
9  n LEU 125 
9  n GLU 126 
9  n PHE 127 
9  n GLU 128 
9  n THR 129 
9  n TYR 130 
9  n LEU 131 
9  n ARG 132 
9  n ARG 133 
9  n ALA 134 
9  n MET 135 
9  n LYS 136 
9  n ARG 137 
9  n PHE 138 
9  n ASN 139 
9  n LYS 140 
9  n GLY 141 
9  n VAL 142 
9  n HIS 143 
9  n GLU 144 
9  n ASP 145 
9  n THR 146 
9  n HIS 147 
9  n LYS 148 
9  n VAL 149 
9  n HIS 150 
9  n LEU 151 
9  n LEU 152 
9  n CYS 153 
9  n LEU 154 
9  n LEU 155 
9  n ALA 156 
9  n ASN 157 
9  n GLY 158 
9  n PHE 159 
9  n TYR 160 
9  n ARG 161 
9  n ASN 162 
9  n ASN 163 
9  n ILE 164 
9  n CYS 165 
9  n SER 166 
9  n GLN 167 
9  n PRO 168 
9  n ASP 169 
9  n LEU 170 
9  n HIS 171 
9  n ALA 172 
9  n ILE 173 
9  n GLY 174 
9  n LEU 175 
9  n SER 176 
9  n ILE 177 
9  n ILE 178 
9  n PRO 179 
9  n ALA 180 
9  n ARG 181 
9  n PHE 182 
9  n THR 183 
9  n ARG 184 
9  n VAL 185 
9  n LEU 186 
9  n PRO 187 
9  n ARG 188 
9  n ASP 189 
9  n VAL 190 
9  n ASP 191 
9  n THR 192 
9  n TYR 193 
9  n TYR 194 
9  n LEU 195 
9  n SER 196 
9  n ASN 197 
9  n LEU 198 
9  n VAL 199 
9  n LYS 200 
9  n TRP 201 
9  n PHE 202 
9  n ILE 203 
9  n GLY 204 
9  n THR 205 
9  n PHE 206 
9  n THR 207 
9  n VAL 208 
9  n ASN 209 
9  n ALA 210 
9  n GLU 211 
9  n LEU 212 
9  n SER 213 
9  n ALA 214 
9  n SER 215 
9  n GLU 216 
9  n GLN 217 
9  n ASP 218 
9  n ASN 219 
9  n LEU 220 
9  n GLN 221 
9  n THR 222 
9  n THR 223 
9  n LEU 224 
9  n GLU 225 
9  n ARG 226 
9  n ARG 227 
9  n PHE 228 
9  n ALA 229 
9  n ILE 230 
9  n TYR 231 
9  n SER 232 
9  n ALA 233 
9  n ARG 234 
9  n ASP 235 
9  n ASP 236 
9  n GLU 237 
9  n GLU 238 
9  n LEU 239 
9  n VAL 240 
9  n HIS 241 
9  n ILE 242 
9  n PHE 243 
9  n LEU 244 
9  n LEU 245 
9  n ILE 246 
9  n LEU 247 
9  n ARG 248 
9  n ALA 249 
9  n LEU 250 
9  n GLN 251 
9  n LEU 252 
9  n LEU 253 
9  n THR 254 
9  n ARG 255 
9  n LEU 256 
9  n VAL 257 
9  n LEU 258 
9  n SER 259 
9  n LEU 260 
9  n GLN 261 
9  n PRO 262 
9  n ILE 263 
9  n PRO 264 
9  n LEU 265 
9  n LYS 266 
9  n SER 267 
9  n ALA 268 
9  n THR 269 
9  n ALA 270 
9  n LYS 271 
9  n GLY 272 
9  n LYS 273 
9  n LYS 274 
9  n PRO 275 
9  n SER 276 
9  n LYS 277 
9  n GLU 278 
9  n ARG 279 
9  n LEU 280 
9  n THR 281 
9  n ALA 282 
9  n ASP 283 
9  n PRO 284 
9  n GLY 285 
9  n GLY 286 
9  n SER 287 
9  n SER 288 
9  n GLU 289 
9  n THR 290 
9  n SER 291 
9  n SER 292 
9  n GLN 293 
9  n VAL 294 
9  n LEU 295 
9  n GLU 296 
9  n ASN 297 
9  n HIS 298 
9  n THR 299 
9  n LYS 300 
9  n PRO 301 
9  n LYS 302 
9  n THR 303 
9  n SER 304 
9  n LYS 305 
9  n GLY 306 
9  n THR 307 
9  n LYS 308 
9  n GLN 309 
9  n GLU 310 
9  n GLU 311 
9  n THR 312 
9  n PHE 313 
9  n ALA 314 
9  n LYS 315 
9  n GLY 316 
9  n THR 317 
9  n CYS 318 
9  n ARG 319 
9  n PRO 320 
9  n SER 321 
9  n ALA 322 
9  n LYS 323 
9  n GLY 324 
9  n LYS 325 
9  n ARG 326 
9  n ASN 327 
9  n LYS 328 
9  n GLY 329 
9  n GLY 330 
9  n ARG 331 
9  n LYS 332 
9  n LYS 333 
9  n ARG 334 
9  n SER 335 
9  n LYS 336 
9  n PRO 337 
9  n SER 338 
9  n SER 339 
9  n SER 340 
9  n GLU 341 
9  n GLU 342 
9  n ASP 343 
9  n GLU 344 
9  n GLY 345 
9  n PRO 346 
9  n GLY 347 
9  n ASP 348 
9  n LYS 349 
9  n GLN 350 
9  n GLU 351 
9  n LYS 352 
9  n ALA 353 
9  n THR 354 
9  n GLN 355 
9  n ARG 356 
9  n ARG 357 
9  n PRO 358 
9  n HIS 359 
9  n GLY 360 
9  n ARG 361 
9  n GLU 362 
9  n ARG 363 
9  n ARG 364 
9  n VAL 365 
9  n ALA 366 
9  n SER 367 
9  n ARG 368 
9  n VAL 369 
9  n SER 370 
9  n TYR 371 
9  n LYS 372 
9  n GLU 373 
9  n GLU 374 
9  n SER 375 
9  n GLY 376 
9  n SER 377 
9  n ASP 378 
9  n GLU 379 
9  n ALA 380 
9  n GLY 381 
9  n SER 382 
9  n GLY 383 
9  n SER 384 
9  n ASP 385 
9  n PHE 386 
9  n GLU 387 
9  n LEU 388 
9  n SER 389 
9  n SER 390 
9  n GLY 391 
9  n GLU 392 
9  n ALA 393 
9  n SER 394 
9  n ASP 395 
9  n PRO 396 
9  n SER 397 
9  n ASP 398 
9  n GLU 399 
9  n ASP 400 
9  n SER 401 
9  n GLU 402 
9  n PRO 403 
9  n GLY 404 
9  n PRO 405 
9  n PRO 406 
9  n LYS 407 
9  n GLN 408 
9  n ARG 409 
9  n LYS 410 
9  n ALA 411 
9  n PRO 412 
9  n ALA 413 
9  n PRO 414 
9  n GLN 415 
9  n ARG 416 
9  n THR 417 
9  n LYS 418 
9  n ALA 419 
9  n GLY 420 
9  n SER 421 
9  n LYS 422 
9  n SER 423 
9  n ALA 424 
9  n SER 425 
9  n ARG 426 
9  n THR 427 
9  n HIS 428 
9  n ARG 429 
9  n GLY 430 
9  n SER 431 
9  n HIS 432 
9  n ARG 433 
9  n LYS 434 
9  n ASP 435 
9  n PRO 436 
9  n SER 437 
9  n LEU 438 
9  n PRO 439 
9  n ALA 440 
9  n ALA 441 
9  n SER 442 
9  n SER 443 
9  n SER 444 
9  n SER 445 
9  n SER 446 
9  n SER 447 
9  n SER 448 
9  n LYS 449 
9  n ARG 450 
9  n GLY 451 
9  n LYS 452 
9  n LYS 453 
9  n MET 454 
9  n CYS 455 
9  n SER 456 
9  n ASP 457 
9  n GLY 458 
9  n GLU 459 
9  n LYS 460 
9  n ALA 461 
9  n GLU 462 
9  n LYS 463 
9  n ARG 464 
9  n SER 465 
9  n ILE 466 
9  n ALA 467 
9  n GLY 468 
9  n ILE 469 
9  n ASP 470 
9  n GLN 471 
9  n TRP 472 
9  n LEU 473 
9  n GLU 474 
9  n VAL 475 
9  n PHE 476 
9  n CYS 477 
9  n GLU 478 
9  n GLN 479 
9  n GLU 480 
9  n GLU 481 
9  n LYS 482 
9  n TRP 483 
9  n VAL 484 
9  n CYS 485 
9  n VAL 486 
9  n ASP 487 
9  n CYS 488 
9  n VAL 489 
9  n HIS 490 
9  n GLY 491 
9  n VAL 492 
9  n VAL 493 
9  n GLY 494 
9  n GLN 495 
9  n PRO 496 
9  n LEU 497 
9  n THR 498 
9  n CYS 499 
9  n TYR 500 
9  n LYS 501 
9  n TYR 502 
9  n ALA 503 
9  n THR 504 
9  n LYS 505 
9  n PRO 506 
9  n MET 507 
9  n THR 508 
9  n TYR 509 
9  n VAL 510 
9  n VAL 511 
9  n GLY 512 
9  n ILE 513 
9  n ASP 514 
9  n SER 515 
9  n ASP 516 
9  n GLY 517 
9  n TRP 518 
9  n VAL 519 
9  n ARG 520 
9  n ASP 521 
9  n VAL 522 
9  n THR 523 
9  n GLN 524 
9  n ARG 525 
9  n TYR 526 
9  n ASP 527 
9  n PRO 528 
9  n VAL 529 
9  n TRP 530 
9  n MET 531 
9  n THR 532 
9  n VAL 533 
9  n THR 534 
9  n ARG 535 
9  n LYS 536 
9  n CYS 537 
9  n ARG 538 
9  n VAL 539 
9  n ASP 540 
9  n ALA 541 
9  n GLU 542 
9  n TRP 543 
9  n TRP 544 
9  n ALA 545 
9  n GLU 546 
9  n THR 547 
9  n LEU 548 
9  n ARG 549 
9  n PRO 550 
9  n TYR 551 
9  n GLN 552 
9  n SER 553 
9  n PRO 554 
9  n PHE 555 
9  n MET 556 
9  n ASP 557 
9  n ARG 558 
9  n GLU 559 
9  n LYS 560 
9  n LYS 561 
9  n GLU 562 
9  n ASP 563 
9  n LEU 564 
9  n GLU 565 
9  n PHE 566 
9  n GLN 567 
9  n ALA 568 
9  n LYS 569 
9  n HIS 570 
9  n MET 571 
9  n ASP 572 
9  n GLN 573 
9  n PRO 574 
9  n LEU 575 
9  n PRO 576 
9  n THR 577 
9  n ALA 578 
9  n ILE 579 
9  n GLY 580 
9  n LEU 581 
9  n TYR 582 
9  n LYS 583 
9  n ASN 584 
9  n HIS 585 
9  n PRO 586 
9  n LEU 587 
9  n TYR 588 
9  n ALA 589 
9  n LEU 590 
9  n LYS 591 
9  n ARG 592 
9  n HIS 593 
9  n LEU 594 
9  n LEU 595 
9  n LYS 596 
9  n TYR 597 
9  n GLU 598 
9  n ALA 599 
9  n ILE 600 
9  n TYR 601 
9  n PRO 602 
9  n GLU 603 
9  n THR 604 
9  n ALA 605 
9  n ALA 606 
9  n ILE 607 
9  n LEU 608 
9  n GLY 609 
9  n TYR 610 
9  n CYS 611 
9  n ARG 612 
9  n GLY 613 
9  n GLU 614 
9  n ALA 615 
9  n VAL 616 
9  n TYR 617 
9  n SER 618 
9  n ARG 619 
9  n ASP 620 
9  n CYS 621 
9  n VAL 622 
9  n HIS 623 
9  n THR 624 
9  n LEU 625 
9  n HIS 626 
9  n SER 627 
9  n ARG 628 
9  n ASP 629 
9  n THR 630 
9  n TRP 631 
9  n LEU 632 
9  n LYS 633 
9  n LYS 634 
9  n ALA 635 
9  n ARG 636 
9  n VAL 637 
9  n VAL 638 
9  n ARG 639 
9  n LEU 640 
9  n GLY 641 
9  n GLU 642 
9  n VAL 643 
9  n PRO 644 
9  n TYR 645 
9  n LYS 646 
9  n MET 647 
9  n VAL 648 
9  n LYS 649 
9  n GLY 650 
9  n PHE 651 
9  n SER 652 
9  n ASN 653 
9  n ARG 654 
9  n ALA 655 
9  n ARG 656 
9  n LYS 657 
9  n ALA 658 
9  n ARG 659 
9  n LEU 660 
9  n ALA 661 
9  n GLU 662 
9  n PRO 663 
9  n GLN 664 
9  n LEU 665 
9  n ARG 666 
9  n GLU 667 
9  n GLU 668 
9  n ASN 669 
9  n ASP 670 
9  n LEU 671 
9  n GLY 672 
9  n LEU 673 
9  n PHE 674 
9  n GLY 675 
9  n TYR 676 
9  n TRP 677 
9  n GLN 678 
9  n THR 679 
9  n GLU 680 
9  n GLU 681 
9  n TYR 682 
9  n GLN 683 
9  n PRO 684 
9  n PRO 685 
9  n VAL 686 
9  n ALA 687 
9  n VAL 688 
9  n ASP 689 
9  n GLY 690 
9  n LYS 691 
9  n VAL 692 
9  n PRO 693 
9  n ARG 694 
9  n ASN 695 
9  n GLU 696 
9  n PHE 697 
9  n GLY 698 
9  n ASN 699 
9  n VAL 700 
9  n TYR 701 
9  n LEU 702 
9  n PHE 703 
9  n LEU 704 
9  n PRO 705 
9  n SER 706 
9  n MET 707 
9  n MET 708 
9  n PRO 709 
9  n ILE 710 
9  n GLY 711 
9  n CYS 712 
9  n VAL 713 
9  n GLN 714 
9  n LEU 715 
9  n ASN 716 
9  n LEU 717 
9  n PRO 718 
9  n ASN 719 
9  n LEU 720 
9  n HIS 721 
9  n ARG 722 
9  n VAL 723 
9  n ALA 724 
9  n ARG 725 
9  n LYS 726 
9  n LEU 727 
9  n ASP 728 
9  n ILE 729 
9  n ASP 730 
9  n CYS 731 
9  n VAL 732 
9  n GLN 733 
9  n ALA 734 
9  n ILE 735 
9  n THR 736 
9  n GLY 737 
9  n PHE 738 
9  n ASP 739 
9  n PHE 740 
9  n HIS 741 
9  n GLY 742 
9  n GLY 743 
9  n TYR 744 
9  n SER 745 
9  n HIS 746 
9  n PRO 747 
9  n VAL 748 
9  n THR 749 
9  n ASP 750 
9  n GLY 751 
9  n TYR 752 
9  n ILE 753 
9  n VAL 754 
9  n CYS 755 
9  n GLU 756 
9  n GLU 757 
9  n PHE 758 
9  n LYS 759 
9  n ASP 760 
9  n VAL 761 
9  n LEU 762 
9  n LEU 763 
9  n THR 764 
9  n ALA 765 
9  n TRP 766 
9  n GLU 767 
9  n ASN 768 
9  n GLU 769 
9  n GLN 770 
9  n ALA 771 
9  n VAL 772 
9  n ILE 773 
9  n GLU 774 
9  n ARG 775 
9  n LYS 776 
9  n GLU 777 
9  n LYS 778 
9  n GLU 779 
9  n LYS 780 
9  n LYS 781 
9  n GLU 782 
9  n LYS 783 
9  n ARG 784 
9  n ALA 785 
9  n LEU 786 
9  n GLY 787 
9  n ASN 788 
9  n TRP 789 
9  n LYS 790 
9  n LEU 791 
9  n LEU 792 
9  n ALA 793 
9  n LYS 794 
9  n GLY 795 
9  n LEU 796 
9  n LEU 797 
9  n ILE 798 
9  n ARG 799 
9  n GLU 800 
9  n ARG 801 
9  n LEU 802 
9  n LYS 803 
9  n ARG 804 
9  n ARG 805 
9  n TYR 806 
9  n GLY 807 
9  n PRO 808 
9  n LYS 809 
9  n SER 810 
9  n GLU 811 
9  n ALA 812 
9  n ALA 813 
9  n ALA 814 
9  n PRO 815 
9  n HIS 816 
9  n THR 817 
9  n ASP 818 
9  n ALA 819 
9  n GLY 820 
9  n GLY 821 
9  n GLY 822 
9  n LEU 823 
9  n SER 824 
9  n SER 825 
9  n ASP 826 
9  n GLU 827 
9  n GLU 828 
9  n GLU 829 
9  n GLY 830 
9  n THR 831 
9  n SER 832 
9  n SER 833 
9  n GLN 834 
9  n ALA 835 
9  n GLU 836 
9  n ALA 837 
9  n ALA 838 
9  n ARG 839 
9  n ILE 840 
9  n LEU 841 
9  n ALA 842 
9  n ALA 843 
9  n SER 844 
9  n TRP 845 
9  n PRO 846 
9  n GLN 847 
9  n ASN 848 
9  n ARG 849 
9  n GLU 850 
9  n ASP 851 
9  n GLU 852 
9  n GLU 853 
9  n LYS 854 
9  n GLN 855 
9  n LYS 856 
9  n LEU 857 
9  n LYS 858 
9  n GLY 859 
9  n GLY 860 
9  n PRO 861 
9  n LYS 862 
9  n LYS 863 
9  n THR 864 
9  n LYS 865 
9  n ARG 866 
9  n GLU 867 
9  n LYS 868 
9  n LYS 869 
9  n ALA 870 
9  n ALA 871 
9  n ALA 872 
9  n SER 873 
9  n HIS 874 
9  n LEU 875 
9  n PHE 876 
9  n PRO 877 
9  n PHE 878 
9  n GLU 879 
9  n GLN 880 
9  n LEU 881 
10 n MET 1   
10 n GLN 2   
10 n VAL 3   
10 n THR 4   
10 n LEU 5   
10 n LYS 6   
10 n THR 7   
10 n LEU 8   
10 n GLN 9   
10 n GLN 10  
10 n GLN 11  
10 n THR 12  
10 n PHE 13  
10 n LYS 14  
10 n ILE 15  
10 n ASP 16  
10 n ILE 17  
10 n ASP 18  
10 n PRO 19  
10 n GLU 20  
10 n GLU 21  
10 n THR 22  
10 n VAL 23  
10 n LYS 24  
10 n ALA 25  
10 n LEU 26  
10 n LYS 27  
10 n GLU 28  
10 n LYS 29  
10 n ILE 30  
10 n GLU 31  
10 n SER 32  
10 n GLU 33  
10 n LYS 34  
10 n GLY 35  
10 n LYS 36  
10 n ASP 37  
10 n ALA 38  
10 n PHE 39  
10 n PRO 40  
10 n VAL 41  
10 n ALA 42  
10 n GLY 43  
10 n GLN 44  
10 n LYS 45  
10 n LEU 46  
10 n ILE 47  
10 n TYR 48  
10 n ALA 49  
10 n GLY 50  
10 n LYS 51  
10 n ILE 52  
10 n LEU 53  
10 n ASN 54  
10 n ASP 55  
10 n ASP 56  
10 n THR 57  
10 n ALA 58  
10 n LEU 59  
10 n LYS 60  
10 n GLU 61  
10 n TYR 62  
10 n LYS 63  
10 n ILE 64  
10 n ASP 65  
10 n GLU 66  
10 n LYS 67  
10 n ASN 68  
10 n PHE 69  
10 n VAL 70  
10 n VAL 71  
10 n VAL 72  
10 n MET 73  
10 n VAL 74  
10 n THR 75  
10 n LYS 76  
10 n PRO 77  
10 n LYS 78  
10 n ALA 79  
10 n VAL 80  
10 n SER 81  
10 n THR 82  
10 n PRO 83  
10 n ALA 84  
10 n PRO 85  
10 n ALA 86  
10 n THR 87  
10 n THR 88  
10 n GLN 89  
10 n GLN 90  
10 n SER 91  
10 n ALA 92  
10 n PRO 93  
10 n ALA 94  
10 n SER 95  
10 n THR 96  
10 n THR 97  
10 n ALA 98  
10 n VAL 99  
10 n THR 100 
10 n SER 101 
10 n SER 102 
10 n THR 103 
10 n THR 104 
10 n THR 105 
10 n THR 106 
10 n VAL 107 
10 n ALA 108 
10 n GLN 109 
10 n ALA 110 
10 n PRO 111 
10 n THR 112 
10 n PRO 113 
10 n VAL 114 
10 n PRO 115 
10 n ALA 116 
10 n LEU 117 
10 n ALA 118 
10 n PRO 119 
10 n THR 120 
10 n SER 121 
10 n THR 122 
10 n PRO 123 
10 n ALA 124 
10 n SER 125 
10 n ILE 126 
10 n THR 127 
10 n PRO 128 
10 n ALA 129 
10 n SER 130 
10 n ALA 131 
10 n THR 132 
10 n ALA 133 
10 n SER 134 
10 n SER 135 
10 n GLU 136 
10 n PRO 137 
10 n ALA 138 
10 n PRO 139 
10 n ALA 140 
10 n SER 141 
10 n ALA 142 
10 n ALA 143 
10 n LYS 144 
10 n GLN 145 
10 n GLU 146 
10 n LYS 147 
10 n PRO 148 
10 n ALA 149 
10 n GLU 150 
10 n LYS 151 
10 n PRO 152 
10 n ALA 153 
10 n GLU 154 
10 n THR 155 
10 n PRO 156 
10 n VAL 157 
10 n ALA 158 
10 n THR 159 
10 n SER 160 
10 n PRO 161 
10 n THR 162 
10 n ALA 163 
10 n THR 164 
10 n ASP 165 
10 n SER 166 
10 n THR 167 
10 n SER 168 
10 n GLY 169 
10 n ASP 170 
10 n SER 171 
10 n SER 172 
10 n ARG 173 
10 n SER 174 
10 n ASN 175 
10 n LEU 176 
10 n PHE 177 
10 n GLU 178 
10 n ASP 179 
10 n ALA 180 
10 n THR 181 
10 n SER 182 
10 n ALA 183 
10 n LEU 184 
10 n VAL 185 
10 n THR 186 
10 n GLY 187 
10 n GLN 188 
10 n SER 189 
10 n TYR 190 
10 n GLU 191 
10 n ASN 192 
10 n MET 193 
10 n VAL 194 
10 n THR 195 
10 n GLU 196 
10 n ILE 197 
10 n MET 198 
10 n SER 199 
10 n MET 200 
10 n GLY 201 
10 n TYR 202 
10 n GLU 203 
10 n ARG 204 
10 n GLU 205 
10 n GLN 206 
10 n VAL 207 
10 n ILE 208 
10 n ALA 209 
10 n ALA 210 
10 n LEU 211 
10 n ARG 212 
10 n ALA 213 
10 n SER 214 
10 n PHE 215 
10 n ASN 216 
10 n ASN 217 
10 n PRO 218 
10 n ASP 219 
10 n ARG 220 
10 n ALA 221 
10 n VAL 222 
10 n GLU 223 
10 n TYR 224 
10 n LEU 225 
10 n LEU 226 
10 n MET 227 
10 n GLY 228 
10 n ILE 229 
10 n PRO 230 
10 n GLY 231 
10 n ASP 232 
10 n ARG 233 
10 n GLU 234 
10 n SER 235 
10 n GLN 236 
10 n ALA 237 
10 n VAL 238 
10 n VAL 239 
10 n ASP 240 
10 n PRO 241 
10 n PRO 242 
10 n GLN 243 
10 n ALA 244 
10 n ALA 245 
10 n SER 246 
10 n THR 247 
10 n GLY 248 
10 n ALA 249 
10 n PRO 250 
10 n GLN 251 
10 n SER 252 
10 n SER 253 
10 n ALA 254 
10 n VAL 255 
10 n ALA 256 
10 n ALA 257 
10 n ALA 258 
10 n ALA 259 
10 n ALA 260 
10 n THR 261 
10 n THR 262 
10 n THR 263 
10 n ALA 264 
10 n THR 265 
10 n THR 266 
10 n THR 267 
10 n THR 268 
10 n THR 269 
10 n SER 270 
10 n SER 271 
10 n GLY 272 
10 n GLY 273 
10 n HIS 274 
10 n PRO 275 
10 n LEU 276 
10 n GLU 277 
10 n PHE 278 
10 n LEU 279 
10 n ARG 280 
10 n ASN 281 
10 n GLN 282 
10 n PRO 283 
10 n GLN 284 
10 n PHE 285 
10 n GLN 286 
10 n GLN 287 
10 n MET 288 
10 n ARG 289 
10 n GLN 290 
10 n ILE 291 
10 n ILE 292 
10 n GLN 293 
10 n GLN 294 
10 n ASN 295 
10 n PRO 296 
10 n SER 297 
10 n LEU 298 
10 n LEU 299 
10 n PRO 300 
10 n ALA 301 
10 n LEU 302 
10 n LEU 303 
10 n GLN 304 
10 n GLN 305 
10 n ILE 306 
10 n GLY 307 
10 n ARG 308 
10 n GLU 309 
10 n ASN 310 
10 n PRO 311 
10 n GLN 312 
10 n LEU 313 
10 n LEU 314 
10 n GLN 315 
10 n GLN 316 
10 n ILE 317 
10 n SER 318 
10 n GLN 319 
10 n HIS 320 
10 n GLN 321 
10 n GLU 322 
10 n HIS 323 
10 n PHE 324 
10 n ILE 325 
10 n GLN 326 
10 n MET 327 
10 n LEU 328 
10 n ASN 329 
10 n GLU 330 
10 n PRO 331 
10 n VAL 332 
10 n GLN 333 
10 n GLU 334 
10 n ALA 335 
10 n GLY 336 
10 n GLY 337 
10 n GLN 338 
10 n GLY 339 
10 n GLY 340 
10 n GLY 341 
10 n GLY 342 
10 n GLY 343 
10 n GLY 344 
10 n GLY 345 
10 n SER 346 
10 n GLY 347 
10 n GLY 348 
10 n ILE 349 
10 n ALA 350 
10 n GLU 351 
10 n ALA 352 
10 n GLY 353 
10 n SER 354 
10 n GLY 355 
10 n HIS 356 
10 n MET 357 
10 n ASN 358 
10 n TYR 359 
10 n ILE 360 
10 n GLN 361 
10 n VAL 362 
10 n THR 363 
10 n PRO 364 
10 n GLN 365 
10 n GLU 366 
10 n LYS 367 
10 n GLU 368 
10 n ALA 369 
10 n ILE 370 
10 n GLU 371 
10 n ARG 372 
10 n LEU 373 
10 n LYS 374 
10 n ALA 375 
10 n LEU 376 
10 n GLY 377 
10 n PHE 378 
10 n PRO 379 
10 n GLU 380 
10 n GLY 381 
10 n LEU 382 
10 n VAL 383 
10 n ILE 384 
10 n GLN 385 
10 n ALA 386 
10 n TYR 387 
10 n PHE 388 
10 n ALA 389 
10 n CYS 390 
10 n GLU 391 
10 n LYS 392 
10 n ASN 393 
10 n GLU 394 
10 n ASN 395 
10 n LEU 396 
10 n ALA 397 
10 n ALA 398 
10 n ASN 399 
10 n PHE 400 
10 n LEU 401 
10 n LEU 402 
10 n GLN 403 
10 n GLN 404 
10 n ASN 405 
10 n PHE 406 
10 n ASP 407 
10 n GLU 408 
10 n ASP 409 
11 n MET 1   
11 n ALA 2   
11 n SER 3   
11 n ASN 4   
11 n PHE 5   
11 n LYS 6   
11 n LYS 7   
11 n ALA 8   
11 n ASN 9   
11 n MET 10  
11 n ALA 11  
11 n SER 12  
11 n SER 13  
11 n SER 14  
11 n GLN 15  
11 n ARG 16  
11 n LYS 17  
11 n ARG 18  
11 n MET 19  
11 n SER 20  
11 n PRO 21  
11 n LYS 22  
11 n PRO 23  
11 n GLU 24  
11 n LEU 25  
11 n THR 26  
11 n GLU 27  
11 n GLU 28  
11 n GLN 29  
11 n LYS 30  
11 n GLN 31  
11 n GLU 32  
11 n ILE 33  
11 n ARG 34  
11 n GLU 35  
11 n ALA 36  
11 n PHE 37  
11 n ASP 38  
11 n LEU 39  
11 n PHE 40  
11 n ASP 41  
11 n ALA 42  
11 n ASP 43  
11 n GLY 44  
11 n THR 45  
11 n GLY 46  
11 n THR 47  
11 n ILE 48  
11 n ASP 49  
11 n VAL 50  
11 n LYS 51  
11 n GLU 52  
11 n LEU 53  
11 n LYS 54  
11 n VAL 55  
11 n ALA 56  
11 n MET 57  
11 n ARG 58  
11 n ALA 59  
11 n LEU 60  
11 n GLY 61  
11 n PHE 62  
11 n GLU 63  
11 n PRO 64  
11 n LYS 65  
11 n LYS 66  
11 n GLU 67  
11 n GLU 68  
11 n ILE 69  
11 n LYS 70  
11 n LYS 71  
11 n MET 72  
11 n ILE 73  
11 n SER 74  
11 n GLU 75  
11 n ILE 76  
11 n ASP 77  
11 n LYS 78  
11 n GLU 79  
11 n GLY 80  
11 n THR 81  
11 n GLY 82  
11 n LYS 83  
11 n MET 84  
11 n ASN 85  
11 n PHE 86  
11 n GLY 87  
11 n ASP 88  
11 n PHE 89  
11 n LEU 90  
11 n THR 91  
11 n VAL 92  
11 n MET 93  
11 n THR 94  
11 n GLN 95  
11 n LYS 96  
11 n MET 97  
11 n SER 98  
11 n GLU 99  
11 n LYS 100 
11 n ASP 101 
11 n THR 102 
11 n LYS 103 
11 n GLU 104 
11 n GLU 105 
11 n ILE 106 
11 n LEU 107 
11 n LYS 108 
11 n ALA 109 
11 n PHE 110 
11 n LYS 111 
11 n LEU 112 
11 n PHE 113 
11 n ASP 114 
11 n ASP 115 
11 n ASP 116 
11 n GLU 117 
11 n THR 118 
11 n GLY 119 
11 n LYS 120 
11 n ILE 121 
11 n SER 122 
11 n PHE 123 
11 n LYS 124 
11 n ASN 125 
11 n LEU 126 
11 n LYS 127 
11 n ARG 128 
11 n VAL 129 
11 n ALA 130 
11 n LYS 131 
11 n GLU 132 
11 n LEU 133 
11 n GLY 134 
11 n GLU 135 
11 n ASN 136 
11 n LEU 137 
11 n THR 138 
11 n ASP 139 
11 n GLU 140 
11 n GLU 141 
11 n LEU 142 
11 n GLN 143 
11 n GLU 144 
11 n MET 145 
11 n ILE 146 
11 n ASP 147 
11 n GLU 148 
11 n ALA 149 
11 n ASP 150 
11 n ARG 151 
11 n ASP 152 
11 n GLY 153 
11 n ASP 154 
11 n GLY 155 
11 n GLU 156 
11 n VAL 157 
11 n SER 158 
11 n GLU 159 
11 n GLN 160 
11 n GLU 161 
11 n PHE 162 
11 n LEU 163 
11 n ARG 164 
11 n ILE 165 
11 n MET 166 
11 n LYS 167 
11 n LYS 168 
11 n THR 169 
11 n SER 170 
11 n LEU 171 
11 n TYR 172 
12 n DC  1   
12 n DC  2   
12 n DC  3   
12 n DA  4   
12 n DT  5   
12 n DT  6   
12 n DC  7   
12 n DC  8   
12 n DA  9   
12 n DA  10  
12 n DC  11  
12 n DC  12  
12 n DA  13  
12 n DT  14  
12 n DC  15  
12 n DC  16  
12 n DC  17  
12 n DA  18  
12 n DC  19  
12 n DT  20  
12 n DA  21  
12 n DC  22  
12 n DC  23  
12 n DT  24  
12 n DG  25  
12 n DT  26  
12 n DC  27  
12 n DC  28  
12 n DA  29  
12 n DT  30  
12 n DC  31  
12 n DT  32  
12 n DT  33  
12 n DC  34  
12 n DA  35  
12 n DC  36  
12 n DT  37  
12 n DC  38  
12 n DA  39  
12 n DA  40  
12 n DC  41  
12 n DT  42  
12 n DA  43  
12 n DT  44  
12 n DC  45  
12 n DA  46  
12 n DC  47  
12 n DC  48  
12 n DC  49  
12 n DT  50  
12 n DT  51  
12 n DC  52  
12 n DC  53  
12 n DT  54  
12 n DT  55  
12 n DG  56  
12 n DC  57  
12 n DC  58  
12 n DT  59  
12 n DC  60  
12 n DT  61  
12 n DC  62  
12 n DC  63  
12 n DT  64  
12 n DT  65  
12 n DC  66  
12 n DT  67  
12 n DC  68  
12 n DT  69  
13 n DA  1   
13 n DG  2   
13 n DA  3   
13 n DG  4   
13 n DA  5   
13 n DA  6   
13 n DG  7   
13 n DG  8   
13 n DA  9   
13 n DG  10  
13 n DA  11  
13 n DG  12  
13 n DG  13  
13 n DC  14  
13 n DA  15  
13 n DA  16  
13 n DG  17  
13 n DG  18  
13 n DA  19  
13 n DA  20  
13 n DG  21  
13 n DG  22  
13 n DG  23  
13 n DT  24  
13 n DG  25  
13 n DA  26  
13 n DT  27  
13 n DA  28  
13 n DG  29  
13 n DT  30  
13 n DT  31  
13 n DG  32  
13 n DA  33  
13 n DG  34  
13 n DT  35  
13 n DG  36  
13 n DA  37  
13 n DA  38  
13 n DG  39  
13 n DA  40  
13 n DT  41  
13 n DG  42  
13 n DG  43  
13 n DA  44  
13 n DC  45  
13 n DA  46  
13 n DG  47  
13 n DG  48  
13 n DT  49  
13 n DA  50  
13 n DG  51  
13 n DT  52  
13 n DG  53  
13 n DG  54  
13 n DG  55  
13 n DA  56  
13 n DT  57  
13 n DG  58  
13 n DG  59  
13 n DT  60  
13 n DT  61  
13 n DG  62  
13 n DG  63  
13 n DA  64  
13 n DA  65  
13 n DT  66  
13 n DG  67  
13 n DG  68  
13 n DG  69  
#
_ma_data.content_type "model coordinates"
_ma_data.id           1
_ma_data.name         Model
#
_ma_model_list.data_id          1
_ma_model_list.model_group_id   1
_ma_model_list.model_group_name "AlphaFold-beta-20231127 (52ceabbc-a146-4d20-8f14-848cbf63912f @ 2025-11-27 08:11:41)"
_ma_model_list.model_id         1
_ma_model_list.model_name       "Top ranked model"
_ma_model_list.model_type       "Ab initio model"
_ma_model_list.ordinal_id       1
#
loop_
_ma_protocol_step.method_type
_ma_protocol_step.ordinal_id
_ma_protocol_step.protocol_id
_ma_protocol_step.step_id
"coevolution MSA" 1 1 1 
"template search" 2 1 2 
modeling          3 1 3 
#
loop_
_ma_qa_metric.id
_ma_qa_metric.mode
_ma_qa_metric.name
_ma_qa_metric.software_group_id
_ma_qa_metric.type
1 global pLDDT 1 pLDDT 
2 local  pLDDT 1 pLDDT 
#
_ma_qa_metric_global.metric_id    1
_ma_qa_metric_global.metric_value 67.45
_ma_qa_metric_global.model_id     1
_ma_qa_metric_global.ordinal_id   1
#
_ma_software_group.group_id    1
_ma_software_group.ordinal_id  1
_ma_software_group.software_id 1
#
loop_
_ma_target_entity.data_id
_ma_target_entity.entity_id
_ma_target_entity.origin
1 1  . 
1 2  . 
1 3  . 
1 4  . 
1 5  . 
1 6  . 
1 7  . 
1 8  . 
1 9  . 
1 10 . 
1 11 . 
1 12 . 
1 13 . 
#
loop_
_ma_target_entity_instance.asym_id
_ma_target_entity_instance.details
_ma_target_entity_instance.entity_id
A . 1  
B . 2  
C . 3  
D . 4  
E . 5  
F . 6  
G . 7  
H . 8  
I . 9  
J . 10 
K . 11 
L . 12 
M . 13 
#
loop_
_pdbx_data_usage.details
_pdbx_data_usage.id
_pdbx_data_usage.type
_pdbx_data_usage.url
;NON-COMMERCIAL USE ONLY, BY USING THIS FILE YOU AGREE TO THE TERMS OF USE FOUND
AT alphafoldserver.com/output-terms.
;
1 license    ? 
;THE INFORMATION IS NOT INTENDED FOR, HAS NOT BEEN VALIDATED FOR, AND IS NOT
APPROVED FOR CLINICAL USE. IT SHOULD NOT BE USED FOR CLINICAL PURPOSE OR RELIED
ON FOR MEDICAL OR OTHER PROFESSIONAL ADVICE. IT IS THEORETICAL MODELLING ONLY
AND CAUTION SHOULD BE EXERCISED IN ITS USE. IT IS PROVIDED "AS-IS" WITHOUT ANY
WARRANTY OF ANY KIND, WHETHER EXPRESSED OR IMPLIED. NO WARRANTY IS GIVEN THAT
USE OF THE INFORMATION SHALL NOT INFRINGE THE RIGHTS OF ANY THIRD PARTY.
;
2 disclaimer ? 
#
loop_
_pdbx_poly_seq_scheme.asym_id
_pdbx_poly_seq_scheme.auth_seq_num
_pdbx_poly_seq_scheme.entity_id
_pdbx_poly_seq_scheme.hetero
_pdbx_poly_seq_scheme.mon_id
_pdbx_poly_seq_scheme.pdb_ins_code
_pdbx_poly_seq_scheme.pdb_seq_num
_pdbx_poly_seq_scheme.pdb_strand_id
_pdbx_poly_seq_scheme.seq_id
A 1   1  n MET . 1   A 1   
A 2   1  n GLY . 2   A 2   
A 3   1  n LYS . 3   A 3   
A 4   1  n ARG . 4   A 4   
A 5   1  n ASP . 5   A 5   
A 6   1  n ARG . 6   A 6   
A 7   1  n ALA . 7   A 7   
A 8   1  n ASP . 8   A 8   
A 9   1  n ARG . 9   A 9   
A 10  1  n ASP . 10  A 10  
A 11  1  n LYS . 11  A 11  
A 12  1  n LYS . 12  A 12  
A 13  1  n LYS . 13  A 13  
A 14  1  n SER . 14  A 14  
A 15  1  n ARG . 15  A 15  
A 16  1  n LYS . 16  A 16  
A 17  1  n ARG . 17  A 17  
A 18  1  n HIS . 18  A 18  
A 19  1  n TYR . 19  A 19  
A 20  1  n GLU . 20  A 20  
A 21  1  n ASP . 21  A 21  
A 22  1  n GLU . 22  A 22  
A 23  1  n GLU . 23  A 23  
A 24  1  n ASP . 24  A 24  
A 25  1  n ASP . 25  A 25  
A 26  1  n GLU . 26  A 26  
A 27  1  n GLU . 27  A 27  
A 28  1  n ASP . 28  A 28  
A 29  1  n ALA . 29  A 29  
A 30  1  n PRO . 30  A 30  
A 31  1  n GLY . 31  A 31  
A 32  1  n ASN . 32  A 32  
A 33  1  n ASP . 33  A 33  
A 34  1  n PRO . 34  A 34  
A 35  1  n GLN . 35  A 35  
A 36  1  n GLU . 36  A 36  
A 37  1  n ALA . 37  A 37  
A 38  1  n VAL . 38  A 38  
A 39  1  n PRO . 39  A 39  
A 40  1  n SER . 40  A 40  
A 41  1  n ALA . 41  A 41  
A 42  1  n ALA . 42  A 42  
A 43  1  n GLY . 43  A 43  
A 44  1  n LYS . 44  A 44  
A 45  1  n GLN . 45  A 45  
A 46  1  n VAL . 46  A 46  
A 47  1  n ASP . 47  A 47  
A 48  1  n GLU . 48  A 48  
A 49  1  n SER . 49  A 49  
A 50  1  n GLY . 50  A 50  
A 51  1  n THR . 51  A 51  
A 52  1  n LYS . 52  A 52  
A 53  1  n VAL . 53  A 53  
A 54  1  n ASP . 54  A 54  
A 55  1  n GLU . 55  A 55  
A 56  1  n TYR . 56  A 56  
A 57  1  n GLY . 57  A 57  
A 58  1  n ALA . 58  A 58  
A 59  1  n LYS . 59  A 59  
A 60  1  n ASP . 60  A 60  
A 61  1  n TYR . 61  A 61  
A 62  1  n ARG . 62  A 62  
A 63  1  n LEU . 63  A 63  
A 64  1  n GLN . 64  A 64  
A 65  1  n MET . 65  A 65  
A 66  1  n PRO . 66  A 66  
A 67  1  n LEU . 67  A 67  
A 68  1  n LYS . 68  A 68  
A 69  1  n ASP . 69  A 69  
A 70  1  n ASP . 70  A 70  
A 71  1  n HIS . 71  A 71  
A 72  1  n THR . 72  A 72  
A 73  1  n SER . 73  A 73  
A 74  1  n ARG . 74  A 74  
A 75  1  n PRO . 75  A 75  
A 76  1  n LEU . 76  A 76  
A 77  1  n TRP . 77  A 77  
A 78  1  n VAL . 78  A 78  
A 79  1  n ALA . 79  A 79  
A 80  1  n PRO . 80  A 80  
A 81  1  n ASP . 81  A 81  
A 82  1  n GLY . 82  A 82  
A 83  1  n HIS . 83  A 83  
A 84  1  n ILE . 84  A 84  
A 85  1  n PHE . 85  A 85  
A 86  1  n LEU . 86  A 86  
A 87  1  n GLU . 87  A 87  
A 88  1  n ALA . 88  A 88  
A 89  1  n PHE . 89  A 89  
A 90  1  n SER . 90  A 90  
A 91  1  n PRO . 91  A 91  
A 92  1  n VAL . 92  A 92  
A 93  1  n TYR . 93  A 93  
A 94  1  n LYS . 94  A 94  
A 95  1  n TYR . 95  A 95  
A 96  1  n ALA . 96  A 96  
A 97  1  n GLN . 97  A 97  
A 98  1  n ASP . 98  A 98  
A 99  1  n PHE . 99  A 99  
A 100 1  n LEU . 100 A 100 
A 101 1  n VAL . 101 A 101 
A 102 1  n ALA . 102 A 102 
A 103 1  n ILE . 103 A 103 
A 104 1  n ALA . 104 A 104 
A 105 1  n GLU . 105 A 105 
A 106 1  n PRO . 106 A 106 
A 107 1  n VAL . 107 A 107 
A 108 1  n CYS . 108 A 108 
A 109 1  n ARG . 109 A 109 
A 110 1  n PRO . 110 A 110 
A 111 1  n THR . 111 A 111 
A 112 1  n HIS . 112 A 112 
A 113 1  n VAL . 113 A 113 
A 114 1  n HIS . 114 A 114 
A 115 1  n GLU . 115 A 115 
A 116 1  n TYR . 116 A 116 
A 117 1  n LYS . 117 A 117 
A 118 1  n LEU . 118 A 118 
A 119 1  n THR . 119 A 119 
A 120 1  n ALA . 120 A 120 
A 121 1  n TYR . 121 A 121 
A 122 1  n SER . 122 A 122 
A 123 1  n LEU . 123 A 123 
A 124 1  n TYR . 124 A 124 
A 125 1  n ALA . 125 A 125 
A 126 1  n ALA . 126 A 126 
A 127 1  n VAL . 127 A 127 
A 128 1  n SER . 128 A 128 
A 129 1  n VAL . 129 A 129 
A 130 1  n GLY . 130 A 130 
A 131 1  n LEU . 131 A 131 
A 132 1  n GLN . 132 A 132 
A 133 1  n THR . 133 A 133 
A 134 1  n SER . 134 A 134 
A 135 1  n ASP . 135 A 135 
A 136 1  n ILE . 136 A 136 
A 137 1  n THR . 137 A 137 
A 138 1  n GLU . 138 A 138 
A 139 1  n TYR . 139 A 139 
A 140 1  n LEU . 140 A 140 
A 141 1  n ARG . 141 A 141 
A 142 1  n LYS . 142 A 142 
A 143 1  n LEU . 143 A 143 
A 144 1  n SER . 144 A 144 
A 145 1  n LYS . 145 A 145 
A 146 1  n THR . 146 A 146 
A 147 1  n GLY . 147 A 147 
A 148 1  n VAL . 148 A 148 
A 149 1  n PRO . 149 A 149 
A 150 1  n ASP . 150 A 150 
A 151 1  n GLY . 151 A 151 
A 152 1  n ILE . 152 A 152 
A 153 1  n MET . 153 A 153 
A 154 1  n GLN . 154 A 154 
A 155 1  n PHE . 155 A 155 
A 156 1  n ILE . 156 A 156 
A 157 1  n LYS . 157 A 157 
A 158 1  n LEU . 158 A 158 
A 159 1  n CYS . 159 A 159 
A 160 1  n THR . 160 A 160 
A 161 1  n VAL . 161 A 161 
A 162 1  n SER . 162 A 162 
A 163 1  n TYR . 163 A 163 
A 164 1  n GLY . 164 A 164 
A 165 1  n LYS . 165 A 165 
A 166 1  n VAL . 166 A 166 
A 167 1  n LYS . 167 A 167 
A 168 1  n LEU . 168 A 168 
A 169 1  n VAL . 169 A 169 
A 170 1  n LEU . 170 A 170 
A 171 1  n LYS . 171 A 171 
A 172 1  n HIS . 172 A 172 
A 173 1  n ASN . 173 A 173 
A 174 1  n ARG . 174 A 174 
A 175 1  n TYR . 175 A 175 
A 176 1  n PHE . 176 A 176 
A 177 1  n VAL . 177 A 177 
A 178 1  n GLU . 178 A 178 
A 179 1  n SER . 179 A 179 
A 180 1  n CYS . 180 A 180 
A 181 1  n HIS . 181 A 181 
A 182 1  n PRO . 182 A 182 
A 183 1  n ASP . 183 A 183 
A 184 1  n VAL . 184 A 184 
A 185 1  n ILE . 185 A 185 
A 186 1  n GLN . 186 A 186 
A 187 1  n HIS . 187 A 187 
A 188 1  n LEU . 188 A 188 
A 189 1  n LEU . 189 A 189 
A 190 1  n GLN . 190 A 190 
A 191 1  n ASP . 191 A 191 
A 192 1  n PRO . 192 A 192 
A 193 1  n VAL . 193 A 193 
A 194 1  n ILE . 194 A 194 
A 195 1  n ARG . 195 A 195 
A 196 1  n GLU . 196 A 196 
A 197 1  n CYS . 197 A 197 
A 198 1  n ARG . 198 A 198 
A 199 1  n LEU . 199 A 199 
A 200 1  n ARG . 200 A 200 
A 201 1  n ASN . 201 A 201 
A 202 1  n SER . 202 A 202 
A 203 1  n GLU . 203 A 203 
A 204 1  n GLY . 204 A 204 
A 205 1  n GLU . 205 A 205 
A 206 1  n ALA . 206 A 206 
A 207 1  n THR . 207 A 207 
A 208 1  n GLU . 208 A 208 
A 209 1  n LEU . 209 A 209 
A 210 1  n ILE . 210 A 210 
A 211 1  n THR . 211 A 211 
A 212 1  n GLU . 212 A 212 
A 213 1  n THR . 213 A 213 
A 214 1  n PHE . 214 A 214 
A 215 1  n THR . 215 A 215 
A 216 1  n SER . 216 A 216 
A 217 1  n LYS . 217 A 217 
A 218 1  n SER . 218 A 218 
A 219 1  n ALA . 219 A 219 
A 220 1  n ILE . 220 A 220 
A 221 1  n SER . 221 A 221 
A 222 1  n LYS . 222 A 222 
A 223 1  n THR . 223 A 223 
A 224 1  n ALA . 224 A 224 
A 225 1  n GLU . 225 A 225 
A 226 1  n SER . 226 A 226 
A 227 1  n SER . 227 A 227 
A 228 1  n GLY . 228 A 228 
A 229 1  n GLY . 229 A 229 
A 230 1  n PRO . 230 A 230 
A 231 1  n SER . 231 A 231 
A 232 1  n THR . 232 A 232 
A 233 1  n SER . 233 A 233 
A 234 1  n ARG . 234 A 234 
A 235 1  n VAL . 235 A 235 
A 236 1  n THR . 236 A 236 
A 237 1  n ASP . 237 A 237 
A 238 1  n PRO . 238 A 238 
A 239 1  n GLN . 239 A 239 
A 240 1  n GLY . 240 A 240 
A 241 1  n LYS . 241 A 241 
A 242 1  n SER . 242 A 242 
A 243 1  n ASP . 243 A 243 
A 244 1  n ILE . 244 A 244 
A 245 1  n PRO . 245 A 245 
A 246 1  n MET . 246 A 246 
A 247 1  n ASP . 247 A 247 
A 248 1  n LEU . 248 A 248 
A 249 1  n PHE . 249 A 249 
A 250 1  n ASP . 250 A 250 
A 251 1  n PHE . 251 A 251 
A 252 1  n TYR . 252 A 252 
A 253 1  n GLU . 253 A 253 
A 254 1  n GLN . 254 A 254 
A 255 1  n MET . 255 A 255 
A 256 1  n ASP . 256 A 256 
A 257 1  n LYS . 257 A 257 
A 258 1  n ASP . 258 A 258 
A 259 1  n GLU . 259 A 259 
A 260 1  n GLU . 260 A 260 
A 261 1  n GLU . 261 A 261 
A 262 1  n GLU . 262 A 262 
A 263 1  n GLU . 263 A 263 
A 264 1  n GLU . 264 A 264 
A 265 1  n THR . 265 A 265 
A 266 1  n GLN . 266 A 266 
A 267 1  n THR . 267 A 267 
A 268 1  n VAL . 268 A 268 
A 269 1  n SER . 269 A 269 
A 270 1  n PHE . 270 A 270 
A 271 1  n GLU . 271 A 271 
A 272 1  n VAL . 272 A 272 
A 273 1  n LYS . 273 A 273 
A 274 1  n GLN . 274 A 274 
A 275 1  n GLU . 275 A 275 
A 276 1  n MET . 276 A 276 
A 277 1  n ILE . 277 A 277 
A 278 1  n GLU . 278 A 278 
A 279 1  n GLU . 279 A 279 
A 280 1  n LEU . 280 A 280 
A 281 1  n GLN . 281 A 281 
A 282 1  n LYS . 282 A 282 
A 283 1  n ARG . 283 A 283 
A 284 1  n CYS . 284 A 284 
A 285 1  n ILE . 285 A 285 
A 286 1  n HIS . 286 A 286 
A 287 1  n LEU . 287 A 287 
A 288 1  n GLU . 288 A 288 
A 289 1  n TYR . 289 A 289 
A 290 1  n PRO . 290 A 290 
A 291 1  n LEU . 291 A 291 
A 292 1  n LEU . 292 A 292 
A 293 1  n ALA . 293 A 293 
A 294 1  n GLU . 294 A 294 
A 295 1  n TYR . 295 A 295 
A 296 1  n ASP . 296 A 296 
A 297 1  n PHE . 297 A 297 
A 298 1  n ARG . 298 A 298 
A 299 1  n ASN . 299 A 299 
A 300 1  n ASP . 300 A 300 
A 301 1  n SER . 301 A 301 
A 302 1  n VAL . 302 A 302 
A 303 1  n ASN . 303 A 303 
A 304 1  n PRO . 304 A 304 
A 305 1  n ASP . 305 A 305 
A 306 1  n ILE . 306 A 306 
A 307 1  n ASN . 307 A 307 
A 308 1  n ILE . 308 A 308 
A 309 1  n ASP . 309 A 309 
A 310 1  n LEU . 310 A 310 
A 311 1  n LYS . 311 A 311 
A 312 1  n PRO . 312 A 312 
A 313 1  n THR . 313 A 313 
A 314 1  n ALA . 314 A 314 
A 315 1  n VAL . 315 A 315 
A 316 1  n LEU . 316 A 316 
A 317 1  n ARG . 317 A 317 
A 318 1  n PRO . 318 A 318 
A 319 1  n TYR . 319 A 319 
A 320 1  n GLN . 320 A 320 
A 321 1  n GLU . 321 A 321 
A 322 1  n LYS . 322 A 322 
A 323 1  n SER . 323 A 323 
A 324 1  n LEU . 324 A 324 
A 325 1  n ARG . 325 A 325 
A 326 1  n LYS . 326 A 326 
A 327 1  n MET . 327 A 327 
A 328 1  n PHE . 328 A 328 
A 329 1  n GLY . 329 A 329 
A 330 1  n ASN . 330 A 330 
A 331 1  n GLY . 331 A 331 
A 332 1  n ARG . 332 A 332 
A 333 1  n ALA . 333 A 333 
A 334 1  n ARG . 334 A 334 
A 335 1  n SER . 335 A 335 
A 336 1  n GLY . 336 A 336 
A 337 1  n VAL . 337 A 337 
A 338 1  n ILE . 338 A 338 
A 339 1  n VAL . 339 A 339 
A 340 1  n LEU . 340 A 340 
A 341 1  n PRO . 341 A 341 
A 342 1  n CYS . 342 A 342 
A 343 1  n GLY . 343 A 343 
A 344 1  n ALA . 344 A 344 
A 345 1  n GLY . 345 A 345 
A 346 1  n LYS . 346 A 346 
A 347 1  n SER . 347 A 347 
A 348 1  n LEU . 348 A 348 
A 349 1  n VAL . 349 A 349 
A 350 1  n GLY . 350 A 350 
A 351 1  n VAL . 351 A 351 
A 352 1  n THR . 352 A 352 
A 353 1  n ALA . 353 A 353 
A 354 1  n ALA . 354 A 354 
A 355 1  n CYS . 355 A 355 
A 356 1  n THR . 356 A 356 
A 357 1  n VAL . 357 A 357 
A 358 1  n ARG . 358 A 358 
A 359 1  n LYS . 359 A 359 
A 360 1  n ARG . 360 A 360 
A 361 1  n CYS . 361 A 361 
A 362 1  n LEU . 362 A 362 
A 363 1  n VAL . 363 A 363 
A 364 1  n LEU . 364 A 364 
A 365 1  n GLY . 365 A 365 
A 366 1  n ASN . 366 A 366 
A 367 1  n SER . 367 A 367 
A 368 1  n ALA . 368 A 368 
A 369 1  n VAL . 369 A 369 
A 370 1  n SER . 370 A 370 
A 371 1  n VAL . 371 A 371 
A 372 1  n GLU . 372 A 372 
A 373 1  n GLN . 373 A 373 
A 374 1  n TRP . 374 A 374 
A 375 1  n LYS . 375 A 375 
A 376 1  n ALA . 376 A 376 
A 377 1  n GLN . 377 A 377 
A 378 1  n PHE . 378 A 378 
A 379 1  n LYS . 379 A 379 
A 380 1  n MET . 380 A 380 
A 381 1  n TRP . 381 A 381 
A 382 1  n SER . 382 A 382 
A 383 1  n THR . 383 A 383 
A 384 1  n ILE . 384 A 384 
A 385 1  n ASP . 385 A 385 
A 386 1  n ASP . 386 A 386 
A 387 1  n SER . 387 A 387 
A 388 1  n GLN . 388 A 388 
A 389 1  n ILE . 389 A 389 
A 390 1  n CYS . 390 A 390 
A 391 1  n ARG . 391 A 391 
A 392 1  n PHE . 392 A 392 
A 393 1  n THR . 393 A 393 
A 394 1  n SER . 394 A 394 
A 395 1  n ASP . 395 A 395 
A 396 1  n ALA . 396 A 396 
A 397 1  n LYS . 397 A 397 
A 398 1  n ASP . 398 A 398 
A 399 1  n LYS . 399 A 399 
A 400 1  n PRO . 400 A 400 
A 401 1  n ILE . 401 A 401 
A 402 1  n GLY . 402 A 402 
A 403 1  n CYS . 403 A 403 
A 404 1  n SER . 404 A 404 
A 405 1  n VAL . 405 A 405 
A 406 1  n ALA . 406 A 406 
A 407 1  n ILE . 407 A 407 
A 408 1  n SER . 408 A 408 
A 409 1  n THR . 409 A 409 
A 410 1  n TYR . 410 A 410 
A 411 1  n SER . 411 A 411 
A 412 1  n MET . 412 A 412 
A 413 1  n LEU . 413 A 413 
A 414 1  n GLY . 414 A 414 
A 415 1  n HIS . 415 A 415 
A 416 1  n THR . 416 A 416 
A 417 1  n THR . 417 A 417 
A 418 1  n LYS . 418 A 418 
A 419 1  n ARG . 419 A 419 
A 420 1  n SER . 420 A 420 
A 421 1  n TRP . 421 A 421 
A 422 1  n GLU . 422 A 422 
A 423 1  n ALA . 423 A 423 
A 424 1  n GLU . 424 A 424 
A 425 1  n ARG . 425 A 425 
A 426 1  n VAL . 426 A 426 
A 427 1  n MET . 427 A 427 
A 428 1  n GLU . 428 A 428 
A 429 1  n TRP . 429 A 429 
A 430 1  n LEU . 430 A 430 
A 431 1  n LYS . 431 A 431 
A 432 1  n THR . 432 A 432 
A 433 1  n GLN . 433 A 433 
A 434 1  n GLU . 434 A 434 
A 435 1  n TRP . 435 A 435 
A 436 1  n GLY . 436 A 436 
A 437 1  n LEU . 437 A 437 
A 438 1  n MET . 438 A 438 
A 439 1  n ILE . 439 A 439 
A 440 1  n LEU . 440 A 440 
A 441 1  n ASP . 441 A 441 
A 442 1  n GLU . 442 A 442 
A 443 1  n VAL . 443 A 443 
A 444 1  n HIS . 444 A 444 
A 445 1  n THR . 445 A 445 
A 446 1  n ILE . 446 A 446 
A 447 1  n PRO . 447 A 447 
A 448 1  n ALA . 448 A 448 
A 449 1  n LYS . 449 A 449 
A 450 1  n MET . 450 A 450 
A 451 1  n PHE . 451 A 451 
A 452 1  n ARG . 452 A 452 
A 453 1  n ARG . 453 A 453 
A 454 1  n VAL . 454 A 454 
A 455 1  n LEU . 455 A 455 
A 456 1  n THR . 456 A 456 
A 457 1  n ILE . 457 A 457 
A 458 1  n VAL . 458 A 458 
A 459 1  n GLN . 459 A 459 
A 460 1  n ALA . 460 A 460 
A 461 1  n HIS . 461 A 461 
A 462 1  n CYS . 462 A 462 
A 463 1  n LYS . 463 A 463 
A 464 1  n LEU . 464 A 464 
A 465 1  n GLY . 465 A 465 
A 466 1  n LEU . 466 A 466 
A 467 1  n THR . 467 A 467 
A 468 1  n ALA . 468 A 468 
A 469 1  n THR . 469 A 469 
A 470 1  n LEU . 470 A 470 
A 471 1  n VAL . 471 A 471 
A 472 1  n ARG . 472 A 472 
A 473 1  n GLU . 473 A 473 
A 474 1  n ASP . 474 A 474 
A 475 1  n ASP . 475 A 475 
A 476 1  n LYS . 476 A 476 
A 477 1  n ILE . 477 A 477 
A 478 1  n VAL . 478 A 478 
A 479 1  n ASP . 479 A 479 
A 480 1  n LEU . 480 A 480 
A 481 1  n ASN . 481 A 481 
A 482 1  n PHE . 482 A 482 
A 483 1  n LEU . 483 A 483 
A 484 1  n ILE . 484 A 484 
A 485 1  n GLY . 485 A 485 
A 486 1  n PRO . 486 A 486 
A 487 1  n LYS . 487 A 487 
A 488 1  n LEU . 488 A 488 
A 489 1  n TYR . 489 A 489 
A 490 1  n GLU . 490 A 490 
A 491 1  n ALA . 491 A 491 
A 492 1  n ASN . 492 A 492 
A 493 1  n TRP . 493 A 493 
A 494 1  n MET . 494 A 494 
A 495 1  n GLU . 495 A 495 
A 496 1  n LEU . 496 A 496 
A 497 1  n GLN . 497 A 497 
A 498 1  n ASN . 498 A 498 
A 499 1  n ASN . 499 A 499 
A 500 1  n GLY . 500 A 500 
A 501 1  n TYR . 501 A 501 
A 502 1  n ILE . 502 A 502 
A 503 1  n ALA . 503 A 503 
A 504 1  n LYS . 504 A 504 
A 505 1  n VAL . 505 A 505 
A 506 1  n GLN . 506 A 506 
A 507 1  n CYS . 507 A 507 
A 508 1  n ALA . 508 A 508 
A 509 1  n GLU . 509 A 509 
A 510 1  n VAL . 510 A 510 
A 511 1  n TRP . 511 A 511 
A 512 1  n CYS . 512 A 512 
A 513 1  n PRO . 513 A 513 
A 514 1  n MET . 514 A 514 
A 515 1  n SER . 515 A 515 
A 516 1  n PRO . 516 A 516 
A 517 1  n GLU . 517 A 517 
A 518 1  n PHE . 518 A 518 
A 519 1  n TYR . 519 A 519 
A 520 1  n ARG . 520 A 520 
A 521 1  n GLU . 521 A 521 
A 522 1  n TYR . 522 A 522 
A 523 1  n VAL . 523 A 523 
A 524 1  n ALA . 524 A 524 
A 525 1  n ILE . 525 A 525 
A 526 1  n LYS . 526 A 526 
A 527 1  n THR . 527 A 527 
A 528 1  n LYS . 528 A 528 
A 529 1  n LYS . 529 A 529 
A 530 1  n ARG . 530 A 530 
A 531 1  n ILE . 531 A 531 
A 532 1  n LEU . 532 A 532 
A 533 1  n LEU . 533 A 533 
A 534 1  n TYR . 534 A 534 
A 535 1  n THR . 535 A 535 
A 536 1  n MET . 536 A 536 
A 537 1  n ASN . 537 A 537 
A 538 1  n PRO . 538 A 538 
A 539 1  n ASN . 539 A 539 
A 540 1  n LYS . 540 A 540 
A 541 1  n PHE . 541 A 541 
A 542 1  n ARG . 542 A 542 
A 543 1  n ALA . 543 A 543 
A 544 1  n CYS . 544 A 544 
A 545 1  n GLN . 545 A 545 
A 546 1  n PHE . 546 A 546 
A 547 1  n LEU . 547 A 547 
A 548 1  n ILE . 548 A 548 
A 549 1  n LYS . 549 A 549 
A 550 1  n PHE . 550 A 550 
A 551 1  n HIS . 551 A 551 
A 552 1  n GLU . 552 A 552 
A 553 1  n ARG . 553 A 553 
A 554 1  n ARG . 554 A 554 
A 555 1  n ASN . 555 A 555 
A 556 1  n ASP . 556 A 556 
A 557 1  n LYS . 557 A 557 
A 558 1  n ILE . 558 A 558 
A 559 1  n ILE . 559 A 559 
A 560 1  n VAL . 560 A 560 
A 561 1  n PHE . 561 A 561 
A 562 1  n ALA . 562 A 562 
A 563 1  n ASP . 563 A 563 
A 564 1  n ASN . 564 A 564 
A 565 1  n VAL . 565 A 565 
A 566 1  n PHE . 566 A 566 
A 567 1  n ALA . 567 A 567 
A 568 1  n LEU . 568 A 568 
A 569 1  n LYS . 569 A 569 
A 570 1  n GLU . 570 A 570 
A 571 1  n TYR . 571 A 571 
A 572 1  n ALA . 572 A 572 
A 573 1  n ILE . 573 A 573 
A 574 1  n ARG . 574 A 574 
A 575 1  n LEU . 575 A 575 
A 576 1  n ASN . 576 A 576 
A 577 1  n LYS . 577 A 577 
A 578 1  n PRO . 578 A 578 
A 579 1  n TYR . 579 A 579 
A 580 1  n ILE . 580 A 580 
A 581 1  n TYR . 581 A 581 
A 582 1  n GLY . 582 A 582 
A 583 1  n PRO . 583 A 583 
A 584 1  n THR . 584 A 584 
A 585 1  n SER . 585 A 585 
A 586 1  n GLN . 586 A 586 
A 587 1  n GLY . 587 A 587 
A 588 1  n GLU . 588 A 588 
A 589 1  n ARG . 589 A 589 
A 590 1  n MET . 590 A 590 
A 591 1  n GLN . 591 A 591 
A 592 1  n ILE . 592 A 592 
A 593 1  n LEU . 593 A 593 
A 594 1  n GLN . 594 A 594 
A 595 1  n ASN . 595 A 595 
A 596 1  n PHE . 596 A 596 
A 597 1  n LYS . 597 A 597 
A 598 1  n HIS . 598 A 598 
A 599 1  n ASN . 599 A 599 
A 600 1  n PRO . 600 A 600 
A 601 1  n LYS . 601 A 601 
A 602 1  n ILE . 602 A 602 
A 603 1  n ASN . 603 A 603 
A 604 1  n THR . 604 A 604 
A 605 1  n ILE . 605 A 605 
A 606 1  n PHE . 606 A 606 
A 607 1  n ILE . 607 A 607 
A 608 1  n SER . 608 A 608 
A 609 1  n LYS . 609 A 609 
A 610 1  n VAL . 610 A 610 
A 611 1  n GLY . 611 A 611 
A 612 1  n ASP . 612 A 612 
A 613 1  n THR . 613 A 613 
A 614 1  n SER . 614 A 614 
A 615 1  n PHE . 615 A 615 
A 616 1  n ASP . 616 A 616 
A 617 1  n LEU . 617 A 617 
A 618 1  n PRO . 618 A 618 
A 619 1  n GLU . 619 A 619 
A 620 1  n ALA . 620 A 620 
A 621 1  n ASN . 621 A 621 
A 622 1  n VAL . 622 A 622 
A 623 1  n LEU . 623 A 623 
A 624 1  n ILE . 624 A 624 
A 625 1  n GLN . 625 A 625 
A 626 1  n ILE . 626 A 626 
A 627 1  n SER . 627 A 627 
A 628 1  n SER . 628 A 628 
A 629 1  n HIS . 629 A 629 
A 630 1  n GLY . 630 A 630 
A 631 1  n GLY . 631 A 631 
A 632 1  n SER . 632 A 632 
A 633 1  n ARG . 633 A 633 
A 634 1  n ARG . 634 A 634 
A 635 1  n GLN . 635 A 635 
A 636 1  n GLU . 636 A 636 
A 637 1  n ALA . 637 A 637 
A 638 1  n GLN . 638 A 638 
A 639 1  n ARG . 639 A 639 
A 640 1  n LEU . 640 A 640 
A 641 1  n GLY . 641 A 641 
A 642 1  n ARG . 642 A 642 
A 643 1  n VAL . 643 A 643 
A 644 1  n LEU . 644 A 644 
A 645 1  n ARG . 645 A 645 
A 646 1  n ALA . 646 A 646 
A 647 1  n LYS . 647 A 647 
A 648 1  n LYS . 648 A 648 
A 649 1  n GLY . 649 A 649 
A 650 1  n MET . 650 A 650 
A 651 1  n VAL . 651 A 651 
A 652 1  n ALA . 652 A 652 
A 653 1  n GLU . 653 A 653 
A 654 1  n GLU . 654 A 654 
A 655 1  n TYR . 655 A 655 
A 656 1  n ASN . 656 A 656 
A 657 1  n ALA . 657 A 657 
A 658 1  n PHE . 658 A 658 
A 659 1  n PHE . 659 A 659 
A 660 1  n TYR . 660 A 660 
A 661 1  n SER . 661 A 661 
A 662 1  n LEU . 662 A 662 
A 663 1  n VAL . 663 A 663 
A 664 1  n SER . 664 A 664 
A 665 1  n GLN . 665 A 665 
A 666 1  n ASP . 666 A 666 
A 667 1  n THR . 667 A 667 
A 668 1  n GLN . 668 A 668 
A 669 1  n GLU . 669 A 669 
A 670 1  n MET . 670 A 670 
A 671 1  n ALA . 671 A 671 
A 672 1  n TYR . 672 A 672 
A 673 1  n SER . 673 A 673 
A 674 1  n THR . 674 A 674 
A 675 1  n LYS . 675 A 675 
A 676 1  n ARG . 676 A 676 
A 677 1  n GLN . 677 A 677 
A 678 1  n ARG . 678 A 678 
A 679 1  n PHE . 679 A 679 
A 680 1  n LEU . 680 A 680 
A 681 1  n VAL . 681 A 681 
A 682 1  n ASP . 682 A 682 
A 683 1  n GLN . 683 A 683 
A 684 1  n GLY . 684 A 684 
A 685 1  n TYR . 685 A 685 
A 686 1  n SER . 686 A 686 
A 687 1  n PHE . 687 A 687 
A 688 1  n LYS . 688 A 688 
A 689 1  n VAL . 689 A 689 
A 690 1  n ILE . 690 A 690 
A 691 1  n THR . 691 A 691 
A 692 1  n LYS . 692 A 692 
A 693 1  n LEU . 693 A 693 
A 694 1  n ALA . 694 A 694 
A 695 1  n GLY . 695 A 695 
A 696 1  n MET . 696 A 696 
A 697 1  n GLU . 697 A 697 
A 698 1  n GLU . 698 A 698 
A 699 1  n GLU . 699 A 699 
A 700 1  n ASP . 700 A 700 
A 701 1  n LEU . 701 A 701 
A 702 1  n ALA . 702 A 702 
A 703 1  n PHE . 703 A 703 
A 704 1  n SER . 704 A 704 
A 705 1  n THR . 705 A 705 
A 706 1  n LYS . 706 A 706 
A 707 1  n GLU . 707 A 707 
A 708 1  n GLU . 708 A 708 
A 709 1  n GLN . 709 A 709 
A 710 1  n GLN . 710 A 710 
A 711 1  n GLN . 711 A 711 
A 712 1  n LEU . 712 A 712 
A 713 1  n LEU . 713 A 713 
A 714 1  n GLN . 714 A 714 
A 715 1  n LYS . 715 A 715 
A 716 1  n VAL . 716 A 716 
A 717 1  n LEU . 717 A 717 
A 718 1  n ALA . 718 A 718 
A 719 1  n ALA . 719 A 719 
A 720 1  n THR . 720 A 720 
A 721 1  n ASP . 721 A 721 
A 722 1  n LEU . 722 A 722 
A 723 1  n ASP . 723 A 723 
A 724 1  n ALA . 724 A 724 
A 725 1  n GLU . 725 A 725 
A 726 1  n GLU . 726 A 726 
A 727 1  n GLU . 727 A 727 
A 728 1  n VAL . 728 A 728 
A 729 1  n VAL . 729 A 729 
A 730 1  n ALA . 730 A 730 
A 731 1  n GLY . 731 A 731 
A 732 1  n GLU . 732 A 732 
A 733 1  n PHE . 733 A 733 
A 734 1  n GLY . 734 A 734 
A 735 1  n SER . 735 A 735 
A 736 1  n ARG . 736 A 736 
A 737 1  n SER . 737 A 737 
A 738 1  n SER . 738 A 738 
A 739 1  n GLN . 739 A 739 
A 740 1  n ALA . 740 A 740 
A 741 1  n SER . 741 A 741 
A 742 1  n ARG . 742 A 742 
A 743 1  n ARG . 743 A 743 
A 744 1  n PHE . 744 A 744 
A 745 1  n GLY . 745 A 745 
A 746 1  n THR . 746 A 746 
A 747 1  n MET . 747 A 747 
A 748 1  n SER . 748 A 748 
A 749 1  n SER . 749 A 749 
A 750 1  n MET . 750 A 750 
A 751 1  n SER . 751 A 751 
A 752 1  n GLY . 752 A 752 
A 753 1  n ALA . 753 A 753 
A 754 1  n ASP . 754 A 754 
A 755 1  n ASP . 755 A 755 
A 756 1  n THR . 756 A 756 
A 757 1  n VAL . 757 A 757 
A 758 1  n TYR . 758 A 758 
A 759 1  n MET . 759 A 759 
A 760 1  n GLU . 760 A 760 
A 761 1  n TYR . 761 A 761 
A 762 1  n HIS . 762 A 762 
A 763 1  n SER . 763 A 763 
A 764 1  n SER . 764 A 764 
A 765 1  n ARG . 765 A 765 
A 766 1  n SER . 766 A 766 
A 767 1  n LYS . 767 A 767 
A 768 1  n ALA . 768 A 768 
A 769 1  n PRO . 769 A 769 
A 770 1  n SER . 770 A 770 
A 771 1  n LYS . 771 A 771 
A 772 1  n HIS . 772 A 772 
A 773 1  n VAL . 773 A 773 
A 774 1  n HIS . 774 A 774 
A 775 1  n PRO . 775 A 775 
A 776 1  n LEU . 776 A 776 
A 777 1  n PHE . 777 A 777 
A 778 1  n LYS . 778 A 778 
A 779 1  n ARG . 779 A 779 
A 780 1  n PHE . 780 A 780 
A 781 1  n ARG . 781 A 781 
A 782 1  n LYS . 782 A 782 
B 1   2  n MET . 1   B 1   
B 2   2  n LYS . 2   B 2   
B 3   2  n LEU . 3   B 3   
B 4   2  n ASN . 4   B 4   
B 5   2  n VAL . 5   B 5   
B 6   2  n ASP . 6   B 6   
B 7   2  n GLY . 7   B 7   
B 8   2  n LEU . 8   B 8   
B 9   2  n LEU . 9   B 9   
B 10  2  n VAL . 10  B 10  
B 11  2  n TYR . 11  B 11  
B 12  2  n PHE . 12  B 12  
B 13  2  n PRO . 13  B 13  
B 14  2  n TYR . 14  B 14  
B 15  2  n ASP . 15  B 15  
B 16  2  n TYR . 16  B 16  
B 17  2  n ILE . 17  B 17  
B 18  2  n TYR . 18  B 18  
B 19  2  n PRO . 19  B 19  
B 20  2  n GLU . 20  B 20  
B 21  2  n GLN . 21  B 21  
B 22  2  n PHE . 22  B 22  
B 23  2  n SER . 23  B 23  
B 24  2  n TYR . 24  B 24  
B 25  2  n MET . 25  B 25  
B 26  2  n ARG . 26  B 26  
B 27  2  n GLU . 27  B 27  
B 28  2  n LEU . 28  B 28  
B 29  2  n LYS . 29  B 29  
B 30  2  n ARG . 30  B 30  
B 31  2  n THR . 31  B 31  
B 32  2  n LEU . 32  B 32  
B 33  2  n ASP . 33  B 33  
B 34  2  n ALA . 34  B 34  
B 35  2  n LYS . 35  B 35  
B 36  2  n GLY . 36  B 36  
B 37  2  n HIS . 37  B 37  
B 38  2  n GLY . 38  B 38  
B 39  2  n VAL . 39  B 39  
B 40  2  n LEU . 40  B 40  
B 41  2  n GLU . 41  B 41  
B 42  2  n MET . 42  B 42  
B 43  2  n PRO . 43  B 43  
B 44  2  n SER . 44  B 44  
B 45  2  n GLY . 45  B 45  
B 46  2  n THR . 46  B 46  
B 47  2  n GLY . 47  B 47  
B 48  2  n LYS . 48  B 48  
B 49  2  n THR . 49  B 49  
B 50  2  n VAL . 50  B 50  
B 51  2  n SER . 51  B 51  
B 52  2  n LEU . 52  B 52  
B 53  2  n LEU . 53  B 53  
B 54  2  n ALA . 54  B 54  
B 55  2  n LEU . 55  B 55  
B 56  2  n ILE . 56  B 56  
B 57  2  n MET . 57  B 57  
B 58  2  n ALA . 58  B 58  
B 59  2  n TYR . 59  B 59  
B 60  2  n GLN . 60  B 60  
B 61  2  n ARG . 61  B 61  
B 62  2  n ALA . 62  B 62  
B 63  2  n TYR . 63  B 63  
B 64  2  n PRO . 64  B 64  
B 65  2  n LEU . 65  B 65  
B 66  2  n GLU . 66  B 66  
B 67  2  n VAL . 67  B 67  
B 68  2  n THR . 68  B 68  
B 69  2  n LYS . 69  B 69  
B 70  2  n LEU . 70  B 70  
B 71  2  n ILE . 71  B 71  
B 72  2  n TYR . 72  B 72  
B 73  2  n CYS . 73  B 73  
B 74  2  n SER . 74  B 74  
B 75  2  n ARG . 75  B 75  
B 76  2  n THR . 76  B 76  
B 77  2  n VAL . 77  B 77  
B 78  2  n PRO . 78  B 78  
B 79  2  n GLU . 79  B 79  
B 80  2  n ILE . 80  B 80  
B 81  2  n GLU . 81  B 81  
B 82  2  n LYS . 82  B 82  
B 83  2  n VAL . 83  B 83  
B 84  2  n ILE . 84  B 84  
B 85  2  n GLU . 85  B 85  
B 86  2  n GLU . 86  B 86  
B 87  2  n LEU . 87  B 87  
B 88  2  n ARG . 88  B 88  
B 89  2  n LYS . 89  B 89  
B 90  2  n LEU . 90  B 90  
B 91  2  n LEU . 91  B 91  
B 92  2  n ASN . 92  B 92  
B 93  2  n PHE . 93  B 93  
B 94  2  n TYR . 94  B 94  
B 95  2  n GLU . 95  B 95  
B 96  2  n LYS . 96  B 96  
B 97  2  n GLN . 97  B 97  
B 98  2  n GLU . 98  B 98  
B 99  2  n GLY . 99  B 99  
B 100 2  n GLU . 100 B 100 
B 101 2  n LYS . 101 B 101 
B 102 2  n LEU . 102 B 102 
B 103 2  n PRO . 103 B 103 
B 104 2  n PHE . 104 B 104 
B 105 2  n LEU . 105 B 105 
B 106 2  n GLY . 106 B 106 
B 107 2  n LEU . 107 B 107 
B 108 2  n ALA . 108 B 108 
B 109 2  n LEU . 109 B 109 
B 110 2  n SER . 110 B 110 
B 111 2  n SER . 111 B 111 
B 112 2  n ARG . 112 B 112 
B 113 2  n LYS . 113 B 113 
B 114 2  n ASN . 114 B 114 
B 115 2  n LEU . 115 B 115 
B 116 2  n CYS . 116 B 116 
B 117 2  n ILE . 117 B 117 
B 118 2  n HIS . 118 B 118 
B 119 2  n PRO . 119 B 119 
B 120 2  n GLU . 120 B 120 
B 121 2  n VAL . 121 B 121 
B 122 2  n THR . 122 B 122 
B 123 2  n PRO . 123 B 123 
B 124 2  n LEU . 124 B 124 
B 125 2  n ARG . 125 B 125 
B 126 2  n PHE . 126 B 126 
B 127 2  n GLY . 127 B 127 
B 128 2  n LYS . 128 B 128 
B 129 2  n ASP . 129 B 129 
B 130 2  n VAL . 130 B 130 
B 131 2  n ASP . 131 B 131 
B 132 2  n GLY . 132 B 132 
B 133 2  n LYS . 133 B 133 
B 134 2  n CYS . 134 B 134 
B 135 2  n HIS . 135 B 135 
B 136 2  n SER . 136 B 136 
B 137 2  n LEU . 137 B 137 
B 138 2  n THR . 138 B 138 
B 139 2  n ALA . 139 B 139 
B 140 2  n SER . 140 B 140 
B 141 2  n TYR . 141 B 141 
B 142 2  n VAL . 142 B 142 
B 143 2  n ARG . 143 B 143 
B 144 2  n ALA . 144 B 144 
B 145 2  n GLN . 145 B 145 
B 146 2  n TYR . 146 B 146 
B 147 2  n GLN . 147 B 147 
B 148 2  n HIS . 148 B 148 
B 149 2  n ASP . 149 B 149 
B 150 2  n THR . 150 B 150 
B 151 2  n SER . 151 B 151 
B 152 2  n LEU . 152 B 152 
B 153 2  n PRO . 153 B 153 
B 154 2  n HIS . 154 B 154 
B 155 2  n CYS . 155 B 155 
B 156 2  n ARG . 156 B 156 
B 157 2  n PHE . 157 B 157 
B 158 2  n TYR . 158 B 158 
B 159 2  n GLU . 159 B 159 
B 160 2  n GLU . 160 B 160 
B 161 2  n PHE . 161 B 161 
B 162 2  n ASP . 162 B 162 
B 163 2  n ALA . 163 B 163 
B 164 2  n HIS . 164 B 164 
B 165 2  n GLY . 165 B 165 
B 166 2  n ARG . 166 B 166 
B 167 2  n GLU . 167 B 167 
B 168 2  n VAL . 168 B 168 
B 169 2  n PRO . 169 B 169 
B 170 2  n LEU . 170 B 170 
B 171 2  n PRO . 171 B 171 
B 172 2  n ALA . 172 B 172 
B 173 2  n GLY . 173 B 173 
B 174 2  n ILE . 174 B 174 
B 175 2  n TYR . 175 B 175 
B 176 2  n ASN . 176 B 176 
B 177 2  n LEU . 177 B 177 
B 178 2  n ASP . 178 B 178 
B 179 2  n ASP . 179 B 179 
B 180 2  n LEU . 180 B 180 
B 181 2  n LYS . 181 B 181 
B 182 2  n ALA . 182 B 182 
B 183 2  n LEU . 183 B 183 
B 184 2  n GLY . 184 B 184 
B 185 2  n ARG . 185 B 185 
B 186 2  n ARG . 186 B 186 
B 187 2  n GLN . 187 B 187 
B 188 2  n GLY . 188 B 188 
B 189 2  n TRP . 189 B 189 
B 190 2  n CYS . 190 B 190 
B 191 2  n PRO . 191 B 191 
B 192 2  n TYR . 192 B 192 
B 193 2  n PHE . 193 B 193 
B 194 2  n LEU . 194 B 194 
B 195 2  n ALA . 195 B 195 
B 196 2  n ARG . 196 B 196 
B 197 2  n TYR . 197 B 197 
B 198 2  n SER . 198 B 198 
B 199 2  n ILE . 199 B 199 
B 200 2  n LEU . 200 B 200 
B 201 2  n HIS . 201 B 201 
B 202 2  n ALA . 202 B 202 
B 203 2  n ASN . 203 B 203 
B 204 2  n VAL . 204 B 204 
B 205 2  n VAL . 205 B 205 
B 206 2  n VAL . 206 B 206 
B 207 2  n TYR . 207 B 207 
B 208 2  n SER . 208 B 208 
B 209 2  n TYR . 209 B 209 
B 210 2  n HIS . 210 B 210 
B 211 2  n TYR . 211 B 211 
B 212 2  n LEU . 212 B 212 
B 213 2  n LEU . 213 B 213 
B 214 2  n ASP . 214 B 214 
B 215 2  n PRO . 215 B 215 
B 216 2  n LYS . 216 B 216 
B 217 2  n ILE . 217 B 217 
B 218 2  n ALA . 218 B 218 
B 219 2  n ASP . 219 B 219 
B 220 2  n LEU . 220 B 220 
B 221 2  n VAL . 221 B 221 
B 222 2  n SER . 222 B 222 
B 223 2  n LYS . 223 B 223 
B 224 2  n GLU . 224 B 224 
B 225 2  n LEU . 225 B 225 
B 226 2  n ALA . 226 B 226 
B 227 2  n ARG . 227 B 227 
B 228 2  n LYS . 228 B 228 
B 229 2  n ALA . 229 B 229 
B 230 2  n VAL . 230 B 230 
B 231 2  n VAL . 231 B 231 
B 232 2  n VAL . 232 B 232 
B 233 2  n PHE . 233 B 233 
B 234 2  n ASP . 234 B 234 
B 235 2  n GLU . 235 B 235 
B 236 2  n ALA . 236 B 236 
B 237 2  n HIS . 237 B 237 
B 238 2  n ASN . 238 B 238 
B 239 2  n ILE . 239 B 239 
B 240 2  n ASP . 240 B 240 
B 241 2  n ASN . 241 B 241 
B 242 2  n VAL . 242 B 242 
B 243 2  n CYS . 243 B 243 
B 244 2  n ILE . 244 B 244 
B 245 2  n ASP . 245 B 245 
B 246 2  n SER . 246 B 246 
B 247 2  n MET . 247 B 247 
B 248 2  n SER . 248 B 248 
B 249 2  n VAL . 249 B 249 
B 250 2  n ASN . 250 B 250 
B 251 2  n LEU . 251 B 251 
B 252 2  n THR . 252 B 252 
B 253 2  n ARG . 253 B 253 
B 254 2  n ARG . 254 B 254 
B 255 2  n THR . 255 B 255 
B 256 2  n LEU . 256 B 256 
B 257 2  n ASP . 257 B 257 
B 258 2  n ARG . 258 B 258 
B 259 2  n CYS . 259 B 259 
B 260 2  n GLN . 260 B 260 
B 261 2  n GLY . 261 B 261 
B 262 2  n ASN . 262 B 262 
B 263 2  n LEU . 263 B 263 
B 264 2  n GLU . 264 B 264 
B 265 2  n THR . 265 B 265 
B 266 2  n LEU . 266 B 266 
B 267 2  n GLN . 267 B 267 
B 268 2  n LYS . 268 B 268 
B 269 2  n THR . 269 B 269 
B 270 2  n VAL . 270 B 270 
B 271 2  n LEU . 271 B 271 
B 272 2  n ARG . 272 B 272 
B 273 2  n ILE . 273 B 273 
B 274 2  n LYS . 274 B 274 
B 275 2  n GLU . 275 B 275 
B 276 2  n THR . 276 B 276 
B 277 2  n ASP . 277 B 277 
B 278 2  n GLU . 278 B 278 
B 279 2  n GLN . 279 B 279 
B 280 2  n ARG . 280 B 280 
B 281 2  n LEU . 281 B 281 
B 282 2  n ARG . 282 B 282 
B 283 2  n ASP . 283 B 283 
B 284 2  n GLU . 284 B 284 
B 285 2  n TYR . 285 B 285 
B 286 2  n ARG . 286 B 286 
B 287 2  n ARG . 287 B 287 
B 288 2  n LEU . 288 B 288 
B 289 2  n VAL . 289 B 289 
B 290 2  n GLU . 290 B 290 
B 291 2  n GLY . 291 B 291 
B 292 2  n LEU . 292 B 292 
B 293 2  n ARG . 293 B 293 
B 294 2  n GLU . 294 B 294 
B 295 2  n ALA . 295 B 295 
B 296 2  n SER . 296 B 296 
B 297 2  n ALA . 297 B 297 
B 298 2  n ALA . 298 B 298 
B 299 2  n ARG . 299 B 299 
B 300 2  n GLU . 300 B 300 
B 301 2  n THR . 301 B 301 
B 302 2  n ASP . 302 B 302 
B 303 2  n ALA . 303 B 303 
B 304 2  n HIS . 304 B 304 
B 305 2  n LEU . 305 B 305 
B 306 2  n ALA . 306 B 306 
B 307 2  n ASN . 307 B 307 
B 308 2  n PRO . 308 B 308 
B 309 2  n VAL . 309 B 309 
B 310 2  n LEU . 310 B 310 
B 311 2  n PRO . 311 B 311 
B 312 2  n ASP . 312 B 312 
B 313 2  n GLU . 313 B 313 
B 314 2  n VAL . 314 B 314 
B 315 2  n LEU . 315 B 315 
B 316 2  n GLN . 316 B 316 
B 317 2  n GLU . 317 B 317 
B 318 2  n ALA . 318 B 318 
B 319 2  n VAL . 319 B 319 
B 320 2  n PRO . 320 B 320 
B 321 2  n GLY . 321 B 321 
B 322 2  n SER . 322 B 322 
B 323 2  n ILE . 323 B 323 
B 324 2  n ARG . 324 B 324 
B 325 2  n THR . 325 B 325 
B 326 2  n ALA . 326 B 326 
B 327 2  n GLU . 327 B 327 
B 328 2  n HIS . 328 B 328 
B 329 2  n PHE . 329 B 329 
B 330 2  n LEU . 330 B 330 
B 331 2  n GLY . 331 B 331 
B 332 2  n PHE . 332 B 332 
B 333 2  n LEU . 333 B 333 
B 334 2  n ARG . 334 B 334 
B 335 2  n ARG . 335 B 335 
B 336 2  n LEU . 336 B 336 
B 337 2  n LEU . 337 B 337 
B 338 2  n GLU . 338 B 338 
B 339 2  n TYR . 339 B 339 
B 340 2  n VAL . 340 B 340 
B 341 2  n LYS . 341 B 341 
B 342 2  n TRP . 342 B 342 
B 343 2  n ARG . 343 B 343 
B 344 2  n LEU . 344 B 344 
B 345 2  n ARG . 345 B 345 
B 346 2  n VAL . 346 B 346 
B 347 2  n GLN . 347 B 347 
B 348 2  n HIS . 348 B 348 
B 349 2  n VAL . 349 B 349 
B 350 2  n VAL . 350 B 350 
B 351 2  n GLN . 351 B 351 
B 352 2  n GLU . 352 B 352 
B 353 2  n SER . 353 B 353 
B 354 2  n PRO . 354 B 354 
B 355 2  n PRO . 355 B 355 
B 356 2  n ALA . 356 B 356 
B 357 2  n PHE . 357 B 357 
B 358 2  n LEU . 358 B 358 
B 359 2  n SER . 359 B 359 
B 360 2  n GLY . 360 B 360 
B 361 2  n LEU . 361 B 361 
B 362 2  n ALA . 362 B 362 
B 363 2  n GLN . 363 B 363 
B 364 2  n ARG . 364 B 364 
B 365 2  n VAL . 365 B 365 
B 366 2  n CYS . 366 B 366 
B 367 2  n ILE . 367 B 367 
B 368 2  n GLN . 368 B 368 
B 369 2  n ARG . 369 B 369 
B 370 2  n LYS . 370 B 370 
B 371 2  n PRO . 371 B 371 
B 372 2  n LEU . 372 B 372 
B 373 2  n ARG . 373 B 373 
B 374 2  n PHE . 374 B 374 
B 375 2  n CYS . 375 B 375 
B 376 2  n ALA . 376 B 376 
B 377 2  n GLU . 377 B 377 
B 378 2  n ARG . 378 B 378 
B 379 2  n LEU . 379 B 379 
B 380 2  n ARG . 380 B 380 
B 381 2  n SER . 381 B 381 
B 382 2  n LEU . 382 B 382 
B 383 2  n LEU . 383 B 383 
B 384 2  n HIS . 384 B 384 
B 385 2  n THR . 385 B 385 
B 386 2  n LEU . 386 B 386 
B 387 2  n GLU . 387 B 387 
B 388 2  n ILE . 388 B 388 
B 389 2  n THR . 389 B 389 
B 390 2  n ASP . 390 B 390 
B 391 2  n LEU . 391 B 391 
B 392 2  n ALA . 392 B 392 
B 393 2  n ASP . 393 B 393 
B 394 2  n PHE . 394 B 394 
B 395 2  n SER . 395 B 395 
B 396 2  n PRO . 396 B 396 
B 397 2  n LEU . 397 B 397 
B 398 2  n THR . 398 B 398 
B 399 2  n LEU . 399 B 399 
B 400 2  n LEU . 400 B 400 
B 401 2  n ALA . 401 B 401 
B 402 2  n ASN . 402 B 402 
B 403 2  n PHE . 403 B 403 
B 404 2  n ALA . 404 B 404 
B 405 2  n THR . 405 B 405 
B 406 2  n LEU . 406 B 406 
B 407 2  n VAL . 407 B 407 
B 408 2  n SER . 408 B 408 
B 409 2  n THR . 409 B 409 
B 410 2  n TYR . 410 B 410 
B 411 2  n ALA . 411 B 411 
B 412 2  n LYS . 412 B 412 
B 413 2  n GLY . 413 B 413 
B 414 2  n PHE . 414 B 414 
B 415 2  n THR . 415 B 415 
B 416 2  n ILE . 416 B 416 
B 417 2  n ILE . 417 B 417 
B 418 2  n ILE . 418 B 418 
B 419 2  n GLU . 419 B 419 
B 420 2  n PRO . 420 B 420 
B 421 2  n PHE . 421 B 421 
B 422 2  n ASP . 422 B 422 
B 423 2  n ASP . 423 B 423 
B 424 2  n ARG . 424 B 424 
B 425 2  n THR . 425 B 425 
B 426 2  n PRO . 426 B 426 
B 427 2  n THR . 427 B 427 
B 428 2  n ILE . 428 B 428 
B 429 2  n ALA . 429 B 429 
B 430 2  n ASN . 430 B 430 
B 431 2  n PRO . 431 B 431 
B 432 2  n ILE . 432 B 432 
B 433 2  n LEU . 433 B 433 
B 434 2  n HIS . 434 B 434 
B 435 2  n PHE . 435 B 435 
B 436 2  n SER . 436 B 436 
B 437 2  n CYS . 437 B 437 
B 438 2  n MET . 438 B 438 
B 439 2  n ASP . 439 B 439 
B 440 2  n ALA . 440 B 440 
B 441 2  n SER . 441 B 441 
B 442 2  n LEU . 442 B 442 
B 443 2  n ALA . 443 B 443 
B 444 2  n ILE . 444 B 444 
B 445 2  n LYS . 445 B 445 
B 446 2  n PRO . 446 B 446 
B 447 2  n VAL . 447 B 447 
B 448 2  n PHE . 448 B 448 
B 449 2  n GLU . 449 B 449 
B 450 2  n ARG . 450 B 450 
B 451 2  n PHE . 451 B 451 
B 452 2  n GLN . 452 B 452 
B 453 2  n SER . 453 B 453 
B 454 2  n VAL . 454 B 454 
B 455 2  n ILE . 455 B 455 
B 456 2  n ILE . 456 B 456 
B 457 2  n THR . 457 B 457 
B 458 2  n SER . 458 B 458 
B 459 2  n GLY . 459 B 459 
B 460 2  n THR . 460 B 460 
B 461 2  n LEU . 461 B 461 
B 462 2  n SER . 462 B 462 
B 463 2  n PRO . 463 B 463 
B 464 2  n LEU . 464 B 464 
B 465 2  n ASP . 465 B 465 
B 466 2  n ILE . 466 B 466 
B 467 2  n TYR . 467 B 467 
B 468 2  n PRO . 468 B 468 
B 469 2  n LYS . 469 B 469 
B 470 2  n ILE . 470 B 470 
B 471 2  n LEU . 471 B 471 
B 472 2  n ASP . 472 B 472 
B 473 2  n PHE . 473 B 473 
B 474 2  n HIS . 474 B 474 
B 475 2  n PRO . 475 B 475 
B 476 2  n VAL . 476 B 476 
B 477 2  n THR . 477 B 477 
B 478 2  n MET . 478 B 478 
B 479 2  n ALA . 479 B 479 
B 480 2  n THR . 480 B 480 
B 481 2  n PHE . 481 B 481 
B 482 2  n THR . 482 B 482 
B 483 2  n MET . 483 B 483 
B 484 2  n THR . 484 B 484 
B 485 2  n LEU . 485 B 485 
B 486 2  n ALA . 486 B 486 
B 487 2  n ARG . 487 B 487 
B 488 2  n VAL . 488 B 488 
B 489 2  n CYS . 489 B 489 
B 490 2  n LEU . 490 B 490 
B 491 2  n CYS . 491 B 491 
B 492 2  n PRO . 492 B 492 
B 493 2  n MET . 493 B 493 
B 494 2  n ILE . 494 B 494 
B 495 2  n ILE . 495 B 495 
B 496 2  n GLY . 496 B 496 
B 497 2  n ARG . 497 B 497 
B 498 2  n GLY . 498 B 498 
B 499 2  n ASN . 499 B 499 
B 500 2  n ASP . 500 B 500 
B 501 2  n GLN . 501 B 501 
B 502 2  n VAL . 502 B 502 
B 503 2  n ALA . 503 B 503 
B 504 2  n ILE . 504 B 504 
B 505 2  n SER . 505 B 505 
B 506 2  n SER . 506 B 506 
B 507 2  n LYS . 507 B 507 
B 508 2  n PHE . 508 B 508 
B 509 2  n GLU . 509 B 509 
B 510 2  n THR . 510 B 510 
B 511 2  n ARG . 511 B 511 
B 512 2  n GLU . 512 B 512 
B 513 2  n ASP . 513 B 513 
B 514 2  n ILE . 514 B 514 
B 515 2  n ALA . 515 B 515 
B 516 2  n VAL . 516 B 516 
B 517 2  n ILE . 517 B 517 
B 518 2  n ARG . 518 B 518 
B 519 2  n ASN . 519 B 519 
B 520 2  n TYR . 520 B 520 
B 521 2  n GLY . 521 B 521 
B 522 2  n ASN . 522 B 522 
B 523 2  n LEU . 523 B 523 
B 524 2  n LEU . 524 B 524 
B 525 2  n LEU . 525 B 525 
B 526 2  n GLU . 526 B 526 
B 527 2  n MET . 527 B 527 
B 528 2  n SER . 528 B 528 
B 529 2  n ALA . 529 B 529 
B 530 2  n VAL . 530 B 530 
B 531 2  n VAL . 531 B 531 
B 532 2  n PRO . 532 B 532 
B 533 2  n ASP . 533 B 533 
B 534 2  n GLY . 534 B 534 
B 535 2  n ILE . 535 B 535 
B 536 2  n VAL . 536 B 536 
B 537 2  n ALA . 537 B 537 
B 538 2  n PHE . 538 B 538 
B 539 2  n PHE . 539 B 539 
B 540 2  n THR . 540 B 540 
B 541 2  n SER . 541 B 541 
B 542 2  n TYR . 542 B 542 
B 543 2  n GLN . 543 B 543 
B 544 2  n TYR . 544 B 544 
B 545 2  n MET . 545 B 545 
B 546 2  n GLU . 546 B 546 
B 547 2  n SER . 547 B 547 
B 548 2  n THR . 548 B 548 
B 549 2  n VAL . 549 B 549 
B 550 2  n ALA . 550 B 550 
B 551 2  n SER . 551 B 551 
B 552 2  n TRP . 552 B 552 
B 553 2  n TYR . 553 B 553 
B 554 2  n GLU . 554 B 554 
B 555 2  n GLN . 555 B 555 
B 556 2  n GLY . 556 B 556 
B 557 2  n ILE . 557 B 557 
B 558 2  n LEU . 558 B 558 
B 559 2  n GLU . 559 B 559 
B 560 2  n ASN . 560 B 560 
B 561 2  n ILE . 561 B 561 
B 562 2  n GLN . 562 B 562 
B 563 2  n ARG . 563 B 563 
B 564 2  n ASN . 564 B 564 
B 565 2  n LYS . 565 B 565 
B 566 2  n LEU . 566 B 566 
B 567 2  n LEU . 567 B 567 
B 568 2  n PHE . 568 B 568 
B 569 2  n ILE . 569 B 569 
B 570 2  n GLU . 570 B 570 
B 571 2  n THR . 571 B 571 
B 572 2  n GLN . 572 B 572 
B 573 2  n ASP . 573 B 573 
B 574 2  n GLY . 574 B 574 
B 575 2  n ALA . 575 B 575 
B 576 2  n GLU . 576 B 576 
B 577 2  n THR . 577 B 577 
B 578 2  n SER . 578 B 578 
B 579 2  n VAL . 579 B 579 
B 580 2  n ALA . 580 B 580 
B 581 2  n LEU . 581 B 581 
B 582 2  n GLU . 582 B 582 
B 583 2  n LYS . 583 B 583 
B 584 2  n TYR . 584 B 584 
B 585 2  n GLN . 585 B 585 
B 586 2  n GLU . 586 B 586 
B 587 2  n ALA . 587 B 587 
B 588 2  n CYS . 588 B 588 
B 589 2  n GLU . 589 B 589 
B 590 2  n ASN . 590 B 590 
B 591 2  n GLY . 591 B 591 
B 592 2  n ARG . 592 B 592 
B 593 2  n GLY . 593 B 593 
B 594 2  n ALA . 594 B 594 
B 595 2  n ILE . 595 B 595 
B 596 2  n LEU . 596 B 596 
B 597 2  n LEU . 597 B 597 
B 598 2  n SER . 598 B 598 
B 599 2  n VAL . 599 B 599 
B 600 2  n ALA . 600 B 600 
B 601 2  n ARG . 601 B 601 
B 602 2  n GLY . 602 B 602 
B 603 2  n LYS . 603 B 603 
B 604 2  n VAL . 604 B 604 
B 605 2  n SER . 605 B 605 
B 606 2  n GLU . 606 B 606 
B 607 2  n GLY . 607 B 607 
B 608 2  n ILE . 608 B 608 
B 609 2  n ASP . 609 B 609 
B 610 2  n PHE . 610 B 610 
B 611 2  n VAL . 611 B 611 
B 612 2  n HIS . 612 B 612 
B 613 2  n HIS . 613 B 613 
B 614 2  n TYR . 614 B 614 
B 615 2  n GLY . 615 B 615 
B 616 2  n ARG . 616 B 616 
B 617 2  n ALA . 617 B 617 
B 618 2  n VAL . 618 B 618 
B 619 2  n ILE . 619 B 619 
B 620 2  n MET . 620 B 620 
B 621 2  n PHE . 621 B 621 
B 622 2  n GLY . 622 B 622 
B 623 2  n VAL . 623 B 623 
B 624 2  n PRO . 624 B 624 
B 625 2  n TYR . 625 B 625 
B 626 2  n VAL . 626 B 626 
B 627 2  n TYR . 627 B 627 
B 628 2  n THR . 628 B 628 
B 629 2  n GLN . 629 B 629 
B 630 2  n SER . 630 B 630 
B 631 2  n ARG . 631 B 631 
B 632 2  n ILE . 632 B 632 
B 633 2  n LEU . 633 B 633 
B 634 2  n LYS . 634 B 634 
B 635 2  n ALA . 635 B 635 
B 636 2  n ARG . 636 B 636 
B 637 2  n LEU . 637 B 637 
B 638 2  n GLU . 638 B 638 
B 639 2  n TYR . 639 B 639 
B 640 2  n LEU . 640 B 640 
B 641 2  n ARG . 641 B 641 
B 642 2  n ASP . 642 B 642 
B 643 2  n GLN . 643 B 643 
B 644 2  n PHE . 644 B 644 
B 645 2  n GLN . 645 B 645 
B 646 2  n ILE . 646 B 646 
B 647 2  n ARG . 647 B 647 
B 648 2  n GLU . 648 B 648 
B 649 2  n ASN . 649 B 649 
B 650 2  n ASP . 650 B 650 
B 651 2  n PHE . 651 B 651 
B 652 2  n LEU . 652 B 652 
B 653 2  n THR . 653 B 653 
B 654 2  n PHE . 654 B 654 
B 655 2  n ASP . 655 B 655 
B 656 2  n ALA . 656 B 656 
B 657 2  n MET . 657 B 657 
B 658 2  n ARG . 658 B 658 
B 659 2  n HIS . 659 B 659 
B 660 2  n ALA . 660 B 660 
B 661 2  n ALA . 661 B 661 
B 662 2  n GLN . 662 B 662 
B 663 2  n CYS . 663 B 663 
B 664 2  n VAL . 664 B 664 
B 665 2  n GLY . 665 B 665 
B 666 2  n ARG . 666 B 666 
B 667 2  n ALA . 667 B 667 
B 668 2  n ILE . 668 B 668 
B 669 2  n ARG . 669 B 669 
B 670 2  n GLY . 670 B 670 
B 671 2  n LYS . 671 B 671 
B 672 2  n THR . 672 B 672 
B 673 2  n ASP . 673 B 673 
B 674 2  n TYR . 674 B 674 
B 675 2  n GLY . 675 B 675 
B 676 2  n LEU . 676 B 676 
B 677 2  n MET . 677 B 677 
B 678 2  n VAL . 678 B 678 
B 679 2  n PHE . 679 B 679 
B 680 2  n ALA . 680 B 680 
B 681 2  n ASP . 681 B 681 
B 682 2  n LYS . 682 B 682 
B 683 2  n ARG . 683 B 683 
B 684 2  n PHE . 684 B 684 
B 685 2  n ALA . 685 B 685 
B 686 2  n ARG . 686 B 686 
B 687 2  n GLY . 687 B 687 
B 688 2  n ASP . 688 B 688 
B 689 2  n LYS . 689 B 689 
B 690 2  n ARG . 690 B 690 
B 691 2  n GLY . 691 B 691 
B 692 2  n LYS . 692 B 692 
B 693 2  n LEU . 693 B 693 
B 694 2  n PRO . 694 B 694 
B 695 2  n ARG . 695 B 695 
B 696 2  n TRP . 696 B 696 
B 697 2  n ILE . 697 B 697 
B 698 2  n GLN . 698 B 698 
B 699 2  n GLU . 699 B 699 
B 700 2  n HIS . 700 B 700 
B 701 2  n LEU . 701 B 701 
B 702 2  n THR . 702 B 702 
B 703 2  n ASP . 703 B 703 
B 704 2  n ALA . 704 B 704 
B 705 2  n ASN . 705 B 705 
B 706 2  n LEU . 706 B 706 
B 707 2  n ASN . 707 B 707 
B 708 2  n LEU . 708 B 708 
B 709 2  n THR . 709 B 709 
B 710 2  n VAL . 710 B 710 
B 711 2  n ASP . 711 B 711 
B 712 2  n GLU . 712 B 712 
B 713 2  n GLY . 713 B 713 
B 714 2  n VAL . 714 B 714 
B 715 2  n GLN . 715 B 715 
B 716 2  n VAL . 716 B 716 
B 717 2  n ALA . 717 B 717 
B 718 2  n LYS . 718 B 718 
B 719 2  n TYR . 719 B 719 
B 720 2  n PHE . 720 B 720 
B 721 2  n LEU . 721 B 721 
B 722 2  n ARG . 722 B 722 
B 723 2  n GLN . 723 B 723 
B 724 2  n MET . 724 B 724 
B 725 2  n ALA . 725 B 725 
B 726 2  n GLN . 726 B 726 
B 727 2  n PRO . 727 B 727 
B 728 2  n PHE . 728 B 728 
B 729 2  n HIS . 729 B 729 
B 730 2  n ARG . 730 B 730 
B 731 2  n GLU . 731 B 731 
B 732 2  n ASP . 732 B 732 
B 733 2  n GLN . 733 B 733 
B 734 2  n LEU . 734 B 734 
B 735 2  n GLY . 735 B 735 
B 736 2  n LEU . 736 B 736 
B 737 2  n SER . 737 B 737 
B 738 2  n LEU . 738 B 738 
B 739 2  n LEU . 739 B 739 
B 740 2  n SER . 740 B 740 
B 741 2  n LEU . 741 B 741 
B 742 2  n GLU . 742 B 742 
B 743 2  n GLN . 743 B 743 
B 744 2  n LEU . 744 B 744 
B 745 2  n GLU . 745 B 745 
B 746 2  n SER . 746 B 746 
B 747 2  n GLU . 747 B 747 
B 748 2  n GLU . 748 B 748 
B 749 2  n THR . 749 B 749 
B 750 2  n LEU . 750 B 750 
B 751 2  n LYS . 751 B 751 
B 752 2  n ARG . 752 B 752 
B 753 2  n ILE . 753 B 753 
B 754 2  n GLU . 754 B 754 
B 755 2  n GLN . 755 B 755 
B 756 2  n ILE . 756 B 756 
B 757 2  n ALA . 757 B 757 
B 758 2  n GLN . 758 B 758 
B 759 2  n GLN . 759 B 759 
B 760 2  n LEU . 760 B 760 
C 1   3  n MET . 1   C 1   
C 2   3  n ALA . 2   C 2   
C 3   3  n THR . 3   C 3   
C 4   3  n SER . 4   C 4   
C 5   3  n SER . 5   C 5   
C 6   3  n GLU . 6   C 6   
C 7   3  n GLU . 7   C 7   
C 8   3  n VAL . 8   C 8   
C 9   3  n LEU . 9   C 9   
C 10  3  n LEU . 10  C 10  
C 11  3  n ILE . 11  C 11  
C 12  3  n VAL . 12  C 12  
C 13  3  n LYS . 13  C 13  
C 14  3  n LYS . 14  C 14  
C 15  3  n VAL . 15  C 15  
C 16  3  n ARG . 16  C 16  
C 17  3  n GLN . 17  C 17  
C 18  3  n LYS . 18  C 18  
C 19  3  n LYS . 19  C 19  
C 20  3  n GLN . 20  C 20  
C 21  3  n ASP . 21  C 21  
C 22  3  n GLY . 22  C 22  
C 23  3  n ALA . 23  C 23  
C 24  3  n LEU . 24  C 24  
C 25  3  n TYR . 25  C 25  
C 26  3  n LEU . 26  C 26  
C 27  3  n MET . 27  C 27  
C 28  3  n ALA . 28  C 28  
C 29  3  n GLU . 29  C 29  
C 30  3  n ARG . 30  C 30  
C 31  3  n ILE . 31  C 31  
C 32  3  n ALA . 32  C 32  
C 33  3  n TRP . 33  C 33  
C 34  3  n ALA . 34  C 34  
C 35  3  n PRO . 35  C 35  
C 36  3  n GLU . 36  C 36  
C 37  3  n GLY . 37  C 37  
C 38  3  n LYS . 38  C 38  
C 39  3  n ASP . 39  C 39  
C 40  3  n ARG . 40  C 40  
C 41  3  n PHE . 41  C 41  
C 42  3  n THR . 42  C 42  
C 43  3  n ILE . 43  C 43  
C 44  3  n SER . 44  C 44  
C 45  3  n HIS . 45  C 45  
C 46  3  n MET . 46  C 46  
C 47  3  n TYR . 47  C 47  
C 48  3  n ALA . 48  C 48  
C 49  3  n ASP . 49  C 49  
C 50  3  n ILE . 50  C 50  
C 51  3  n LYS . 51  C 51  
C 52  3  n CYS . 52  C 52  
C 53  3  n GLN . 53  C 53  
C 54  3  n LYS . 54  C 54  
C 55  3  n ILE . 55  C 55  
C 56  3  n SER . 56  C 56  
C 57  3  n PRO . 57  C 57  
C 58  3  n GLU . 58  C 58  
C 59  3  n GLY . 59  C 59  
C 60  3  n LYS . 60  C 60  
C 61  3  n ALA . 61  C 61  
C 62  3  n LYS . 62  C 62  
C 63  3  n ILE . 63  C 63  
C 64  3  n GLN . 64  C 64  
C 65  3  n LEU . 65  C 65  
C 66  3  n GLN . 66  C 66  
C 67  3  n LEU . 67  C 67  
C 68  3  n VAL . 68  C 68  
C 69  3  n LEU . 69  C 69  
C 70  3  n HIS . 70  C 70  
C 71  3  n ALA . 71  C 71  
C 72  3  n GLY . 72  C 72  
C 73  3  n ASP . 73  C 73  
C 74  3  n THR . 74  C 74  
C 75  3  n THR . 75  C 75  
C 76  3  n ASN . 76  C 76  
C 77  3  n PHE . 77  C 77  
C 78  3  n HIS . 78  C 78  
C 79  3  n PHE . 79  C 79  
C 80  3  n SER . 80  C 80  
C 81  3  n ASN . 81  C 81  
C 82  3  n GLU . 82  C 82  
C 83  3  n SER . 83  C 83  
C 84  3  n THR . 84  C 84  
C 85  3  n ALA . 85  C 85  
C 86  3  n VAL . 86  C 86  
C 87  3  n LYS . 87  C 87  
C 88  3  n GLU . 88  C 88  
C 89  3  n ARG . 89  C 89  
C 90  3  n ASP . 90  C 90  
C 91  3  n ALA . 91  C 91  
C 92  3  n VAL . 92  C 92  
C 93  3  n LYS . 93  C 93  
C 94  3  n ASP . 94  C 94  
C 95  3  n LEU . 95  C 95  
C 96  3  n LEU . 96  C 96  
C 97  3  n GLN . 97  C 97  
C 98  3  n GLN . 98  C 98  
C 99  3  n LEU . 99  C 99  
C 100 3  n LEU . 100 C 100 
C 101 3  n PRO . 101 C 101 
C 102 3  n LYS . 102 C 102 
C 103 3  n PHE . 103 C 103 
C 104 3  n LYS . 104 C 104 
C 105 3  n ARG . 105 C 105 
C 106 3  n LYS . 106 C 106 
C 107 3  n ALA . 107 C 107 
C 108 3  n ASN . 108 C 108 
C 109 3  n LYS . 109 C 109 
C 110 3  n GLU . 110 C 110 
C 111 3  n LEU . 111 C 111 
C 112 3  n GLU . 112 C 112 
C 113 3  n GLU . 113 C 113 
C 114 3  n LYS . 114 C 114 
C 115 3  n ASN . 115 C 115 
C 116 3  n ARG . 116 C 116 
C 117 3  n MET . 117 C 117 
C 118 3  n LEU . 118 C 118 
C 119 3  n GLN . 119 C 119 
C 120 3  n GLU . 120 C 120 
C 121 3  n ASP . 121 C 121 
C 122 3  n PRO . 122 C 122 
C 123 3  n VAL . 123 C 123 
C 124 3  n LEU . 124 C 124 
C 125 3  n PHE . 125 C 125 
C 126 3  n GLN . 126 C 126 
C 127 3  n LEU . 127 C 127 
C 128 3  n TYR . 128 C 128 
C 129 3  n LYS . 129 C 129 
C 130 3  n ASP . 130 C 130 
C 131 3  n LEU . 131 C 131 
C 132 3  n VAL . 132 C 132 
C 133 3  n VAL . 133 C 133 
C 134 3  n SER . 134 C 134 
C 135 3  n GLN . 135 C 135 
C 136 3  n VAL . 136 C 136 
C 137 3  n ILE . 137 C 137 
C 138 3  n SER . 138 C 138 
C 139 3  n ALA . 139 C 139 
C 140 3  n GLU . 140 C 140 
C 141 3  n GLU . 141 C 141 
C 142 3  n PHE . 142 C 142 
C 143 3  n TRP . 143 C 143 
C 144 3  n ALA . 144 C 144 
C 145 3  n ASN . 145 C 145 
C 146 3  n ARG . 146 C 146 
C 147 3  n LEU . 147 C 147 
C 148 3  n ASN . 148 C 148 
C 149 3  n VAL . 149 C 149 
C 150 3  n ASN . 150 C 150 
C 151 3  n ALA . 151 C 151 
C 152 3  n THR . 152 C 152 
C 153 3  n ASP . 153 C 153 
C 154 3  n SER . 154 C 154 
C 155 3  n SER . 155 C 155 
C 156 3  n SER . 156 C 156 
C 157 3  n THR . 157 C 157 
C 158 3  n SER . 158 C 158 
C 159 3  n ASN . 159 C 159 
C 160 3  n HIS . 160 C 160 
C 161 3  n LYS . 161 C 161 
C 162 3  n GLN . 162 C 162 
C 163 3  n ASP . 163 C 163 
C 164 3  n VAL . 164 C 164 
C 165 3  n GLY . 165 C 165 
C 166 3  n ILE . 166 C 166 
C 167 3  n SER . 167 C 167 
C 168 3  n ALA . 168 C 168 
C 169 3  n ALA . 169 C 169 
C 170 3  n PHE . 170 C 170 
C 171 3  n LEU . 171 C 171 
C 172 3  n ALA . 172 C 172 
C 173 3  n ASP . 173 C 173 
C 174 3  n VAL . 174 C 174 
C 175 3  n ARG . 175 C 175 
C 176 3  n PRO . 176 C 176 
C 177 3  n GLN . 177 C 177 
C 178 3  n THR . 178 C 178 
C 179 3  n ASP . 179 C 179 
C 180 3  n GLY . 180 C 180 
C 181 3  n CYS . 181 C 181 
C 182 3  n ASN . 182 C 182 
C 183 3  n GLY . 183 C 183 
C 184 3  n LEU . 184 C 184 
C 185 3  n ARG . 185 C 185 
C 186 3  n TYR . 186 C 186 
C 187 3  n ASN . 187 C 187 
C 188 3  n LEU . 188 C 188 
C 189 3  n THR . 189 C 189 
C 190 3  n SER . 190 C 190 
C 191 3  n ASP . 191 C 191 
C 192 3  n ILE . 192 C 192 
C 193 3  n ILE . 193 C 193 
C 194 3  n GLU . 194 C 194 
C 195 3  n SER . 195 C 195 
C 196 3  n ILE . 196 C 196 
C 197 3  n PHE . 197 C 197 
C 198 3  n ARG . 198 C 198 
C 199 3  n THR . 199 C 199 
C 200 3  n TYR . 200 C 200 
C 201 3  n PRO . 201 C 201 
C 202 3  n ALA . 202 C 202 
C 203 3  n VAL . 203 C 203 
C 204 3  n LYS . 204 C 204 
C 205 3  n MET . 205 C 205 
C 206 3  n LYS . 206 C 206 
C 207 3  n TYR . 207 C 207 
C 208 3  n ALA . 208 C 208 
C 209 3  n GLU . 209 C 209 
C 210 3  n ASN . 210 C 210 
C 211 3  n VAL . 211 C 211 
C 212 3  n PRO . 212 C 212 
C 213 3  n HIS . 213 C 213 
C 214 3  n ASN . 214 C 214 
C 215 3  n MET . 215 C 215 
C 216 3  n THR . 216 C 216 
C 217 3  n GLU . 217 C 217 
C 218 3  n LYS . 218 C 218 
C 219 3  n GLU . 219 C 219 
C 220 3  n PHE . 220 C 220 
C 221 3  n TRP . 221 C 221 
C 222 3  n THR . 222 C 222 
C 223 3  n ARG . 223 C 223 
C 224 3  n PHE . 224 C 224 
C 225 3  n PHE . 225 C 225 
C 226 3  n GLN . 226 C 226 
C 227 3  n SER . 227 C 227 
C 228 3  n HIS . 228 C 228 
C 229 3  n TYR . 229 C 229 
C 230 3  n PHE . 230 C 230 
C 231 3  n HIS . 231 C 231 
C 232 3  n ARG . 232 C 232 
C 233 3  n ASP . 233 C 233 
C 234 3  n ARG . 234 C 234 
C 235 3  n LEU . 235 C 235 
C 236 3  n ASN . 236 C 236 
C 237 3  n THR . 237 C 237 
C 238 3  n GLY . 238 C 238 
C 239 3  n SER . 239 C 239 
C 240 3  n LYS . 240 C 240 
C 241 3  n ASP . 241 C 241 
C 242 3  n LEU . 242 C 242 
C 243 3  n PHE . 243 C 243 
C 244 3  n ALA . 244 C 244 
C 245 3  n GLU . 245 C 245 
C 246 3  n CYS . 246 C 246 
C 247 3  n ALA . 247 C 247 
C 248 3  n LYS . 248 C 248 
C 249 3  n ILE . 249 C 249 
C 250 3  n ASP . 250 C 250 
C 251 3  n GLU . 251 C 251 
C 252 3  n LYS . 252 C 252 
C 253 3  n GLY . 253 C 253 
C 254 3  n LEU . 254 C 254 
C 255 3  n LYS . 255 C 255 
C 256 3  n THR . 256 C 256 
C 257 3  n MET . 257 C 257 
C 258 3  n VAL . 258 C 258 
C 259 3  n SER . 259 C 259 
C 260 3  n LEU . 260 C 260 
C 261 3  n GLY . 261 C 261 
C 262 3  n VAL . 262 C 262 
C 263 3  n LYS . 263 C 263 
C 264 3  n ASN . 264 C 264 
C 265 3  n PRO . 265 C 265 
C 266 3  n LEU . 266 C 266 
C 267 3  n LEU . 267 C 267 
C 268 3  n ASP . 268 C 268 
C 269 3  n LEU . 269 C 269 
C 270 3  n THR . 270 C 270 
C 271 3  n ALA . 271 C 271 
C 272 3  n LEU . 272 C 272 
C 273 3  n GLU . 273 C 273 
C 274 3  n ASP . 274 C 274 
C 275 3  n LYS . 275 C 275 
C 276 3  n PRO . 276 C 276 
C 277 3  n LEU . 277 C 277 
C 278 3  n ASP . 278 C 278 
C 279 3  n GLU . 279 C 279 
C 280 3  n GLY . 280 C 280 
C 281 3  n TYR . 281 C 281 
C 282 3  n GLY . 282 C 282 
C 283 3  n ILE . 283 C 283 
C 284 3  n SER . 284 C 284 
C 285 3  n SER . 285 C 285 
C 286 3  n VAL . 286 C 286 
C 287 3  n PRO . 287 C 287 
C 288 3  n SER . 288 C 288 
C 289 3  n ALA . 289 C 289 
C 290 3  n SER . 290 C 290 
C 291 3  n ASN . 291 C 291 
C 292 3  n SER . 292 C 292 
C 293 3  n LYS . 293 C 293 
C 294 3  n SER . 294 C 294 
C 295 3  n ILE . 295 C 295 
C 296 3  n LYS . 296 C 296 
C 297 3  n GLU . 297 C 297 
C 298 3  n ASN . 298 C 298 
C 299 3  n SER . 299 C 299 
C 300 3  n ASN . 300 C 300 
C 301 3  n ALA . 301 C 301 
C 302 3  n ALA . 302 C 302 
C 303 3  n ILE . 303 C 303 
C 304 3  n ILE . 304 C 304 
C 305 3  n LYS . 305 C 305 
C 306 3  n ARG . 306 C 306 
C 307 3  n PHE . 307 C 307 
C 308 3  n ASN . 308 C 308 
C 309 3  n HIS . 309 C 309 
C 310 3  n HIS . 310 C 310 
C 311 3  n SER . 311 C 311 
C 312 3  n ALA . 312 C 312 
C 313 3  n MET . 313 C 313 
C 314 3  n VAL . 314 C 314 
C 315 3  n LEU . 315 C 315 
C 316 3  n ALA . 316 C 316 
C 317 3  n ALA . 317 C 317 
C 318 3  n GLY . 318 C 318 
C 319 3  n LEU . 319 C 319 
C 320 3  n ARG . 320 C 320 
C 321 3  n LYS . 321 C 321 
C 322 3  n GLN . 322 C 322 
C 323 3  n GLU . 323 C 323 
C 324 3  n ALA . 324 C 324 
C 325 3  n GLN . 325 C 325 
C 326 3  n ASN . 326 C 326 
C 327 3  n GLU . 327 C 327 
C 328 3  n GLN . 328 C 328 
C 329 3  n THR . 329 C 329 
C 330 3  n SER . 330 C 330 
C 331 3  n GLU . 331 C 331 
C 332 3  n PRO . 332 C 332 
C 333 3  n SER . 333 C 333 
C 334 3  n ASN . 334 C 334 
C 335 3  n MET . 335 C 335 
C 336 3  n ASP . 336 C 336 
C 337 3  n GLY . 337 C 337 
C 338 3  n ASN . 338 C 338 
C 339 3  n SER . 339 C 339 
C 340 3  n GLY . 340 C 340 
C 341 3  n ASP . 341 C 341 
C 342 3  n ALA . 342 C 342 
C 343 3  n ASP . 343 C 343 
C 344 3  n CYS . 344 C 344 
C 345 3  n PHE . 345 C 345 
C 346 3  n GLN . 346 C 346 
C 347 3  n PRO . 347 C 347 
C 348 3  n ALA . 348 C 348 
C 349 3  n VAL . 349 C 349 
C 350 3  n LYS . 350 C 350 
C 351 3  n ARG . 351 C 351 
C 352 3  n ALA . 352 C 352 
C 353 3  n LYS . 353 C 353 
C 354 3  n LEU . 354 C 354 
C 355 3  n GLN . 355 C 355 
C 356 3  n GLU . 356 C 356 
C 357 3  n SER . 357 C 357 
C 358 3  n ILE . 358 C 358 
C 359 3  n GLU . 359 C 359 
C 360 3  n TYR . 360 C 360 
C 361 3  n GLU . 361 C 361 
C 362 3  n ASP . 362 C 362 
C 363 3  n LEU . 363 C 363 
C 364 3  n GLY . 364 C 364 
C 365 3  n LYS . 365 C 365 
C 366 3  n ASN . 366 C 366 
C 367 3  n ASN . 367 C 367 
C 368 3  n SER . 368 C 368 
C 369 3  n VAL . 369 C 369 
C 370 3  n LYS . 370 C 370 
C 371 3  n THR . 371 C 371 
C 372 3  n ILE . 372 C 372 
C 373 3  n ALA . 373 C 373 
C 374 3  n LEU . 374 C 374 
C 375 3  n ASN . 375 C 375 
C 376 3  n LEU . 376 C 376 
C 377 3  n LYS . 377 C 377 
C 378 3  n LYS . 378 C 378 
C 379 3  n SER . 379 C 379 
C 380 3  n ASP . 380 C 380 
C 381 3  n ARG . 381 C 381 
C 382 3  n TYR . 382 C 382 
C 383 3  n TYR . 383 C 383 
C 384 3  n HIS . 384 C 384 
C 385 3  n GLY . 385 C 385 
C 386 3  n PRO . 386 C 386 
C 387 3  n THR . 387 C 387 
C 388 3  n PRO . 388 C 388 
C 389 3  n ILE . 389 C 389 
C 390 3  n GLN . 390 C 390 
C 391 3  n SER . 391 C 391 
C 392 3  n LEU . 392 C 392 
C 393 3  n GLN . 393 C 393 
C 394 3  n TYR . 394 C 394 
C 395 3  n ALA . 395 C 395 
C 396 3  n THR . 396 C 396 
C 397 3  n SER . 397 C 397 
C 398 3  n GLN . 398 C 398 
C 399 3  n ASP . 399 C 399 
C 400 3  n ILE . 400 C 400 
C 401 3  n ILE . 401 C 401 
C 402 3  n ASN . 402 C 402 
C 403 3  n SER . 403 C 403 
C 404 3  n PHE . 404 C 404 
C 405 3  n GLN . 405 C 405 
C 406 3  n SER . 406 C 406 
C 407 3  n ILE . 407 C 407 
C 408 3  n ARG . 408 C 408 
C 409 3  n GLN . 409 C 409 
C 410 3  n GLU . 410 C 410 
C 411 3  n MET . 411 C 411 
C 412 3  n GLU . 412 C 412 
C 413 3  n ALA . 413 C 413 
C 414 3  n TYR . 414 C 414 
C 415 3  n THR . 415 C 415 
C 416 3  n PRO . 416 C 416 
C 417 3  n LYS . 417 C 417 
C 418 3  n LEU . 418 C 418 
C 419 3  n THR . 419 C 419 
C 420 3  n GLN . 420 C 420 
C 421 3  n VAL . 421 C 421 
C 422 3  n LEU . 422 C 422 
C 423 3  n SER . 423 C 423 
C 424 3  n SER . 424 C 424 
C 425 3  n SER . 425 C 425 
C 426 3  n ALA . 426 C 426 
C 427 3  n ALA . 427 C 427 
C 428 3  n SER . 428 C 428 
C 429 3  n SER . 429 C 429 
C 430 3  n THR . 430 C 430 
C 431 3  n ILE . 431 C 431 
C 432 3  n THR . 432 C 432 
C 433 3  n ALA . 433 C 433 
C 434 3  n LEU . 434 C 434 
C 435 3  n SER . 435 C 435 
C 436 3  n PRO . 436 C 436 
C 437 3  n GLY . 437 C 437 
C 438 3  n GLY . 438 C 438 
C 439 3  n ALA . 439 C 439 
C 440 3  n LEU . 440 C 440 
C 441 3  n MET . 441 C 441 
C 442 3  n GLN . 442 C 442 
C 443 3  n GLY . 443 C 443 
C 444 3  n GLY . 444 C 444 
C 445 3  n THR . 445 C 445 
C 446 3  n GLN . 446 C 446 
C 447 3  n GLN . 447 C 447 
C 448 3  n ALA . 448 C 448 
C 449 3  n ILE . 449 C 449 
C 450 3  n ASN . 450 C 450 
C 451 3  n GLN . 451 C 451 
C 452 3  n MET . 452 C 452 
C 453 3  n VAL . 453 C 453 
C 454 3  n PRO . 454 C 454 
C 455 3  n ASN . 455 C 455 
C 456 3  n ASP . 456 C 456 
C 457 3  n ILE . 457 C 457 
C 458 3  n GLN . 458 C 458 
C 459 3  n SER . 459 C 459 
C 460 3  n GLU . 460 C 460 
C 461 3  n LEU . 461 C 461 
C 462 3  n LYS . 462 C 462 
C 463 3  n HIS . 463 C 463 
C 464 3  n LEU . 464 C 464 
C 465 3  n TYR . 465 C 465 
C 466 3  n VAL . 466 C 466 
C 467 3  n ALA . 467 C 467 
C 468 3  n VAL . 468 C 468 
C 469 3  n GLY . 469 C 469 
C 470 3  n GLU . 470 C 470 
C 471 3  n LEU . 471 C 471 
C 472 3  n LEU . 472 C 472 
C 473 3  n ARG . 473 C 473 
C 474 3  n HIS . 474 C 474 
C 475 3  n PHE . 475 C 475 
C 476 3  n TRP . 476 C 476 
C 477 3  n SER . 477 C 477 
C 478 3  n CYS . 478 C 478 
C 479 3  n PHE . 479 C 479 
C 480 3  n PRO . 480 C 480 
C 481 3  n VAL . 481 C 481 
C 482 3  n ASN . 482 C 482 
C 483 3  n THR . 483 C 483 
C 484 3  n PRO . 484 C 484 
C 485 3  n PHE . 485 C 485 
C 486 3  n LEU . 486 C 486 
C 487 3  n GLU . 487 C 487 
C 488 3  n GLU . 488 C 488 
C 489 3  n LYS . 489 C 489 
C 490 3  n VAL . 490 C 490 
C 491 3  n VAL . 491 C 491 
C 492 3  n LYS . 492 C 492 
C 493 3  n MET . 493 C 493 
C 494 3  n LYS . 494 C 494 
C 495 3  n SER . 495 C 495 
C 496 3  n ASN . 496 C 496 
C 497 3  n LEU . 497 C 497 
C 498 3  n GLU . 498 C 498 
C 499 3  n ARG . 499 C 499 
C 500 3  n PHE . 500 C 500 
C 501 3  n GLN . 501 C 501 
C 502 3  n VAL . 502 C 502 
C 503 3  n THR . 503 C 503 
C 504 3  n LYS . 504 C 504 
C 505 3  n LEU . 505 C 505 
C 506 3  n CYS . 506 C 506 
C 507 3  n PRO . 507 C 507 
C 508 3  n PHE . 508 C 508 
C 509 3  n GLN . 509 C 509 
C 510 3  n GLU . 510 C 510 
C 511 3  n LYS . 511 C 511 
C 512 3  n ILE . 512 C 512 
C 513 3  n ARG . 513 C 513 
C 514 3  n ARG . 514 C 514 
C 515 3  n GLN . 515 C 515 
C 516 3  n TYR . 516 C 516 
C 517 3  n LEU . 517 C 517 
C 518 3  n SER . 518 C 518 
C 519 3  n THR . 519 C 519 
C 520 3  n ASN . 520 C 520 
C 521 3  n LEU . 521 C 521 
C 522 3  n VAL . 522 C 522 
C 523 3  n SER . 523 C 523 
C 524 3  n HIS . 524 C 524 
C 525 3  n ILE . 525 C 525 
C 526 3  n GLU . 526 C 526 
C 527 3  n GLU . 527 C 527 
C 528 3  n MET . 528 C 528 
C 529 3  n LEU . 529 C 529 
C 530 3  n GLN . 530 C 530 
C 531 3  n THR . 531 C 531 
C 532 3  n ALA . 532 C 532 
C 533 3  n TYR . 533 C 533 
C 534 3  n ASN . 534 C 534 
C 535 3  n LYS . 535 C 535 
C 536 3  n LEU . 536 C 536 
C 537 3  n HIS . 537 C 537 
C 538 3  n THR . 538 C 538 
C 539 3  n TRP . 539 C 539 
C 540 3  n GLN . 540 C 540 
C 541 3  n SER . 541 C 541 
C 542 3  n ARG . 542 C 542 
C 543 3  n ARG . 543 C 543 
C 544 3  n LEU . 544 C 544 
C 545 3  n MET . 545 C 545 
C 546 3  n LYS . 546 C 546 
C 547 3  n LYS . 547 C 547 
C 548 3  n THR . 548 C 548 
D 1   4  n MET . 1   D 1   
D 2   4  n GLU . 2   D 2   
D 3   4  n SER . 3   D 3   
D 4   4  n THR . 4   D 4   
D 5   4  n PRO . 5   D 5   
D 6   4  n SER . 6   D 6   
D 7   4  n ARG . 7   D 7   
D 8   4  n GLY . 8   D 8   
D 9   4  n LEU . 9   D 9   
D 10  4  n ASN . 10  D 10  
D 11  4  n ARG . 11  D 11  
D 12  4  n VAL . 12  D 12  
D 13  4  n HIS . 13  D 13  
D 14  4  n LEU . 14  D 14  
D 15  4  n GLN . 15  D 15  
D 16  4  n CYS . 16  D 16  
D 17  4  n ARG . 17  D 17  
D 18  4  n ASN . 18  D 18  
D 19  4  n LEU . 19  D 19  
D 20  4  n GLN . 20  D 20  
D 21  4  n GLU . 21  D 21  
D 22  4  n PHE . 22  D 22  
D 23  4  n LEU . 23  D 23  
D 24  4  n GLY . 24  D 24  
D 25  4  n GLY . 25  D 25  
D 26  4  n LEU . 26  D 26  
D 27  4  n SER . 27  D 27  
D 28  4  n PRO . 28  D 28  
D 29  4  n GLY . 29  D 29  
D 30  4  n VAL . 30  D 30  
D 31  4  n LEU . 31  D 31  
D 32  4  n ASP . 32  D 32  
D 33  4  n ARG . 33  D 33  
D 34  4  n LEU . 34  D 34  
D 35  4  n TYR . 35  D 35  
D 36  4  n GLY . 36  D 36  
D 37  4  n HIS . 37  D 37  
D 38  4  n PRO . 38  D 38  
D 39  4  n ALA . 39  D 39  
D 40  4  n THR . 40  D 40  
D 41  4  n CYS . 41  D 41  
D 42  4  n LEU . 42  D 42  
D 43  4  n ALA . 43  D 43  
D 44  4  n VAL . 44  D 44  
D 45  4  n PHE . 45  D 45  
D 46  4  n ARG . 46  D 46  
D 47  4  n GLU . 47  D 47  
D 48  4  n LEU . 48  D 48  
D 49  4  n PRO . 49  D 49  
D 50  4  n SER . 50  D 50  
D 51  4  n LEU . 51  D 51  
D 52  4  n ALA . 52  D 52  
D 53  4  n LYS . 53  D 53  
D 54  4  n ASN . 54  D 54  
D 55  4  n TRP . 55  D 55  
D 56  4  n VAL . 56  D 56  
D 57  4  n MET . 57  D 57  
D 58  4  n ARG . 58  D 58  
D 59  4  n MET . 59  D 59  
D 60  4  n LEU . 60  D 60  
D 61  4  n PHE . 61  D 61  
D 62  4  n LEU . 62  D 62  
D 63  4  n GLU . 63  D 63  
D 64  4  n GLN . 64  D 64  
D 65  4  n PRO . 65  D 65  
D 66  4  n LEU . 66  D 66  
D 67  4  n PRO . 67  D 67  
D 68  4  n GLN . 68  D 68  
D 69  4  n ALA . 69  D 69  
D 70  4  n ALA . 70  D 70  
D 71  4  n VAL . 71  D 71  
D 72  4  n ALA . 72  D 72  
D 73  4  n LEU . 73  D 73  
D 74  4  n TRP . 74  D 74  
D 75  4  n VAL . 75  D 75  
D 76  4  n LYS . 76  D 76  
D 77  4  n LYS . 77  D 77  
D 78  4  n GLU . 78  D 78  
D 79  4  n PHE . 79  D 79  
D 80  4  n SER . 80  D 80  
D 81  4  n LYS . 81  D 81  
D 82  4  n ALA . 82  D 82  
D 83  4  n GLN . 83  D 83  
D 84  4  n GLU . 84  D 84  
D 85  4  n GLU . 85  D 85  
D 86  4  n SER . 86  D 86  
D 87  4  n THR . 87  D 87  
D 88  4  n GLY . 88  D 88  
D 89  4  n LEU . 89  D 89  
D 90  4  n LEU . 90  D 90  
D 91  4  n SER . 91  D 91  
D 92  4  n GLY . 92  D 92  
D 93  4  n LEU . 93  D 93  
D 94  4  n ARG . 94  D 94  
D 95  4  n ILE . 95  D 95  
D 96  4  n TRP . 96  D 96  
D 97  4  n HIS . 97  D 97  
D 98  4  n THR . 98  D 98  
D 99  4  n GLN . 99  D 99  
D 100 4  n LEU . 100 D 100 
D 101 4  n LEU . 101 D 101 
D 102 4  n PRO . 102 D 102 
D 103 4  n GLY . 103 D 103 
D 104 4  n GLY . 104 D 104 
D 105 4  n LEU . 105 D 105 
D 106 4  n GLN . 106 D 106 
D 107 4  n GLY . 107 D 107 
D 108 4  n LEU . 108 D 108 
D 109 4  n ILE . 109 D 109 
D 110 4  n LEU . 110 D 110 
D 111 4  n ASN . 111 D 111 
D 112 4  n PRO . 112 D 112 
D 113 4  n ILE . 113 D 113 
D 114 4  n PHE . 114 D 114 
D 115 4  n ARG . 115 D 115 
D 116 4  n GLN . 116 D 116 
D 117 4  n ASN . 117 D 117 
D 118 4  n LEU . 118 D 118 
D 119 4  n ARG . 119 D 119 
D 120 4  n ILE . 120 D 120 
D 121 4  n ALA . 121 D 121 
D 122 4  n LEU . 122 D 122 
D 123 4  n LEU . 123 D 123 
D 124 4  n GLY . 124 D 124 
D 125 4  n GLY . 125 D 125 
D 126 4  n GLY . 126 D 126 
D 127 4  n LYS . 127 D 127 
D 128 4  n ALA . 128 D 128 
D 129 4  n TRP . 129 D 129 
D 130 4  n SER . 130 D 130 
D 131 4  n ASP . 131 D 131 
D 132 4  n ASP . 132 D 132 
D 133 4  n THR . 133 D 133 
D 134 4  n SER . 134 D 134 
D 135 4  n GLN . 135 D 135 
D 136 4  n LEU . 136 D 136 
D 137 4  n GLY . 137 D 137 
D 138 4  n PRO . 138 D 138 
D 139 4  n ASP . 139 D 139 
D 140 4  n LYS . 140 D 140 
D 141 4  n HIS . 141 D 141 
D 142 4  n ALA . 142 D 142 
D 143 4  n ARG . 143 D 143 
D 144 4  n ASP . 144 D 144 
D 145 4  n VAL . 145 D 145 
D 146 4  n PRO . 146 D 146 
D 147 4  n SER . 147 D 147 
D 148 4  n LEU . 148 D 148 
D 149 4  n ASP . 149 D 149 
D 150 4  n LYS . 150 D 150 
D 151 4  n TYR . 151 D 151 
D 152 4  n ALA . 152 D 152 
D 153 4  n GLU . 153 D 153 
D 154 4  n GLU . 154 D 154 
D 155 4  n ARG . 155 D 155 
D 156 4  n TRP . 156 D 156 
D 157 4  n GLU . 157 D 157 
D 158 4  n VAL . 158 D 158 
D 159 4  n VAL . 159 D 159 
D 160 4  n LEU . 160 D 160 
D 161 4  n HIS . 161 D 161 
D 162 4  n PHE . 162 D 162 
D 163 4  n MET . 163 D 163 
D 164 4  n VAL . 164 D 164 
D 165 4  n GLY . 165 D 165 
D 166 4  n SER . 166 D 166 
D 167 4  n PRO . 167 D 167 
D 168 4  n SER . 168 D 168 
D 169 4  n ALA . 169 D 169 
D 170 4  n ALA . 170 D 170 
D 171 4  n VAL . 171 D 171 
D 172 4  n SER . 172 D 172 
D 173 4  n GLN . 173 D 173 
D 174 4  n ASP . 174 D 174 
D 175 4  n LEU . 175 D 175 
D 176 4  n ALA . 176 D 176 
D 177 4  n GLN . 177 D 177 
D 178 4  n LEU . 178 D 178 
D 179 4  n LEU . 179 D 179 
D 180 4  n SER . 180 D 180 
D 181 4  n GLN . 181 D 181 
D 182 4  n ALA . 182 D 182 
D 183 4  n GLY . 183 D 183 
D 184 4  n LEU . 184 D 184 
D 185 4  n MET . 185 D 185 
D 186 4  n LYS . 186 D 186 
D 187 4  n SER . 187 D 187 
D 188 4  n THR . 188 D 188 
D 189 4  n GLU . 189 D 189 
D 190 4  n PRO . 190 D 190 
D 191 4  n GLY . 191 D 191 
D 192 4  n GLU . 192 D 192 
D 193 4  n PRO . 193 D 193 
D 194 4  n PRO . 194 D 194 
D 195 4  n CYS . 195 D 195 
D 196 4  n ILE . 196 D 196 
D 197 4  n THR . 197 D 197 
D 198 4  n SER . 198 D 198 
D 199 4  n ALA . 199 D 199 
D 200 4  n GLY . 200 D 200 
D 201 4  n PHE . 201 D 201 
D 202 4  n GLN . 202 D 202 
D 203 4  n PHE . 203 D 203 
D 204 4  n LEU . 204 D 204 
D 205 4  n LEU . 205 D 205 
D 206 4  n LEU . 206 D 206 
D 207 4  n ASP . 207 D 207 
D 208 4  n THR . 208 D 208 
D 209 4  n PRO . 209 D 209 
D 210 4  n ALA . 210 D 210 
D 211 4  n GLN . 211 D 211 
D 212 4  n LEU . 212 D 212 
D 213 4  n TRP . 213 D 213 
D 214 4  n TYR . 214 D 214 
D 215 4  n PHE . 215 D 215 
D 216 4  n MET . 216 D 216 
D 217 4  n LEU . 217 D 217 
D 218 4  n GLN . 218 D 218 
D 219 4  n TYR . 219 D 219 
D 220 4  n LEU . 220 D 220 
D 221 4  n GLN . 221 D 221 
D 222 4  n THR . 222 D 222 
D 223 4  n ALA . 223 D 223 
D 224 4  n GLN . 224 D 224 
D 225 4  n SER . 225 D 225 
D 226 4  n ARG . 226 D 226 
D 227 4  n GLY . 227 D 227 
D 228 4  n MET . 228 D 228 
D 229 4  n ASP . 229 D 229 
D 230 4  n LEU . 230 D 230 
D 231 4  n VAL . 231 D 231 
D 232 4  n GLU . 232 D 232 
D 233 4  n ILE . 233 D 233 
D 234 4  n LEU . 234 D 234 
D 235 4  n SER . 235 D 235 
D 236 4  n PHE . 236 D 236 
D 237 4  n LEU . 237 D 237 
D 238 4  n PHE . 238 D 238 
D 239 4  n GLN . 239 D 239 
D 240 4  n LEU . 240 D 240 
D 241 4  n SER . 241 D 241 
D 242 4  n PHE . 242 D 242 
D 243 4  n SER . 243 D 243 
D 244 4  n THR . 244 D 244 
D 245 4  n LEU . 245 D 245 
D 246 4  n GLY . 246 D 246 
D 247 4  n LYS . 247 D 247 
D 248 4  n ASP . 248 D 248 
D 249 4  n TYR . 249 D 249 
D 250 4  n SER . 250 D 250 
D 251 4  n VAL . 251 D 251 
D 252 4  n GLU . 252 D 252 
D 253 4  n GLY . 253 D 253 
D 254 4  n MET . 254 D 254 
D 255 4  n SER . 255 D 255 
D 256 4  n ASP . 256 D 256 
D 257 4  n SER . 257 D 257 
D 258 4  n LEU . 258 D 258 
D 259 4  n LEU . 259 D 259 
D 260 4  n ASN . 260 D 260 
D 261 4  n PHE . 261 D 261 
D 262 4  n LEU . 262 D 262 
D 263 4  n GLN . 263 D 263 
D 264 4  n HIS . 264 D 264 
D 265 4  n LEU . 265 D 265 
D 266 4  n ARG . 266 D 266 
D 267 4  n GLU . 267 D 267 
D 268 4  n PHE . 268 D 268 
D 269 4  n GLY . 269 D 269 
D 270 4  n LEU . 270 D 270 
D 271 4  n VAL . 271 D 271 
D 272 4  n PHE . 272 D 272 
D 273 4  n GLN . 273 D 273 
D 274 4  n ARG . 274 D 274 
D 275 4  n LYS . 275 D 275 
D 276 4  n ARG . 276 D 276 
D 277 4  n LYS . 277 D 277 
D 278 4  n SER . 278 D 278 
D 279 4  n ARG . 279 D 279 
D 280 4  n ARG . 280 D 280 
D 281 4  n TYR . 281 D 281 
D 282 4  n TYR . 282 D 282 
D 283 4  n PRO . 283 D 283 
D 284 4  n THR . 284 D 284 
D 285 4  n ARG . 285 D 285 
D 286 4  n LEU . 286 D 286 
D 287 4  n ALA . 287 D 287 
D 288 4  n ILE . 288 D 288 
D 289 4  n ASN . 289 D 289 
D 290 4  n LEU . 290 D 290 
D 291 4  n SER . 291 D 291 
D 292 4  n SER . 292 D 292 
D 293 4  n GLY . 293 D 293 
D 294 4  n VAL . 294 D 294 
D 295 4  n SER . 295 D 295 
D 296 4  n GLY . 296 D 296 
D 297 4  n ALA . 297 D 297 
D 298 4  n GLY . 298 D 298 
D 299 4  n GLY . 299 D 299 
D 300 4  n THR . 300 D 300 
D 301 4  n VAL . 301 D 301 
D 302 4  n HIS . 302 D 302 
D 303 4  n GLN . 303 D 303 
D 304 4  n PRO . 304 D 304 
D 305 4  n GLY . 305 D 305 
D 306 4  n PHE . 306 D 306 
D 307 4  n ILE . 307 D 307 
D 308 4  n VAL . 308 D 308 
D 309 4  n VAL . 309 D 309 
D 310 4  n GLU . 310 D 310 
D 311 4  n THR . 311 D 311 
D 312 4  n ASN . 312 D 312 
D 313 4  n TYR . 313 D 313 
D 314 4  n ARG . 314 D 314 
D 315 4  n LEU . 315 D 315 
D 316 4  n TYR . 316 D 316 
D 317 4  n ALA . 317 D 317 
D 318 4  n TYR . 318 D 318 
D 319 4  n THR . 319 D 319 
D 320 4  n GLU . 320 D 320 
D 321 4  n SER . 321 D 321 
D 322 4  n GLU . 322 D 322 
D 323 4  n LEU . 323 D 323 
D 324 4  n GLN . 324 D 324 
D 325 4  n ILE . 325 D 325 
D 326 4  n ALA . 326 D 326 
D 327 4  n LEU . 327 D 327 
D 328 4  n ILE . 328 D 328 
D 329 4  n ALA . 329 D 329 
D 330 4  n LEU . 330 D 330 
D 331 4  n PHE . 331 D 331 
D 332 4  n SER . 332 D 332 
D 333 4  n GLU . 333 D 333 
D 334 4  n MET . 334 D 334 
D 335 4  n LEU . 335 D 335 
D 336 4  n TYR . 336 D 336 
D 337 4  n ARG . 337 D 337 
D 338 4  n PHE . 338 D 338 
D 339 4  n PRO . 339 D 339 
D 340 4  n ASN . 340 D 340 
D 341 4  n MET . 341 D 341 
D 342 4  n VAL . 342 D 342 
D 343 4  n VAL . 343 D 343 
D 344 4  n ALA . 344 D 344 
D 345 4  n GLN . 345 D 345 
D 346 4  n VAL . 346 D 346 
D 347 4  n THR . 347 D 347 
D 348 4  n ARG . 348 D 348 
D 349 4  n GLU . 349 D 349 
D 350 4  n SER . 350 D 350 
D 351 4  n VAL . 351 D 351 
D 352 4  n GLN . 352 D 352 
D 353 4  n GLN . 353 D 353 
D 354 4  n ALA . 354 D 354 
D 355 4  n ILE . 355 D 355 
D 356 4  n ALA . 356 D 356 
D 357 4  n SER . 357 D 357 
D 358 4  n GLY . 358 D 358 
D 359 4  n ILE . 359 D 359 
D 360 4  n THR . 360 D 360 
D 361 4  n ALA . 361 D 361 
D 362 4  n GLN . 362 D 362 
D 363 4  n GLN . 363 D 363 
D 364 4  n ILE . 364 D 364 
D 365 4  n ILE . 365 D 365 
D 366 4  n HIS . 366 D 366 
D 367 4  n PHE . 367 D 367 
D 368 4  n LEU . 368 D 368 
D 369 4  n ARG . 369 D 369 
D 370 4  n THR . 370 D 370 
D 371 4  n ARG . 371 D 371 
D 372 4  n ALA . 372 D 372 
D 373 4  n HIS . 373 D 373 
D 374 4  n PRO . 374 D 374 
D 375 4  n VAL . 375 D 375 
D 376 4  n MET . 376 D 376 
D 377 4  n LEU . 377 D 377 
D 378 4  n LYS . 378 D 378 
D 379 4  n GLN . 379 D 379 
D 380 4  n THR . 380 D 380 
D 381 4  n PRO . 381 D 381 
D 382 4  n VAL . 382 D 382 
D 383 4  n LEU . 383 D 383 
D 384 4  n PRO . 384 D 384 
D 385 4  n PRO . 385 D 385 
D 386 4  n THR . 386 D 386 
D 387 4  n ILE . 387 D 387 
D 388 4  n THR . 388 D 388 
D 389 4  n ASP . 389 D 389 
D 390 4  n GLN . 390 D 390 
D 391 4  n ILE . 391 D 391 
D 392 4  n ARG . 392 D 392 
D 393 4  n LEU . 393 D 393 
D 394 4  n TRP . 394 D 394 
D 395 4  n GLU . 395 D 395 
D 396 4  n LEU . 396 D 396 
D 397 4  n GLU . 397 D 397 
D 398 4  n ARG . 398 D 398 
D 399 4  n ASP . 399 D 399 
D 400 4  n ARG . 400 D 400 
D 401 4  n LEU . 401 D 401 
D 402 4  n ARG . 402 D 402 
D 403 4  n PHE . 403 D 403 
D 404 4  n THR . 404 D 404 
D 405 4  n GLU . 405 D 405 
D 406 4  n GLY . 406 D 406 
D 407 4  n VAL . 407 D 407 
D 408 4  n LEU . 408 D 408 
D 409 4  n TYR . 409 D 409 
D 410 4  n ASN . 410 D 410 
D 411 4  n GLN . 411 D 411 
D 412 4  n PHE . 412 D 412 
D 413 4  n LEU . 413 D 413 
D 414 4  n SER . 414 D 414 
D 415 4  n GLN . 415 D 415 
D 416 4  n VAL . 416 D 416 
D 417 4  n ASP . 417 D 417 
D 418 4  n PHE . 418 D 418 
D 419 4  n GLU . 419 D 419 
D 420 4  n LEU . 420 D 420 
D 421 4  n LEU . 421 D 421 
D 422 4  n LEU . 422 D 422 
D 423 4  n ALA . 423 D 423 
D 424 4  n HIS . 424 D 424 
D 425 4  n ALA . 425 D 425 
D 426 4  n ARG . 426 D 426 
D 427 4  n GLU . 427 D 427 
D 428 4  n LEU . 428 D 428 
D 429 4  n GLY . 429 D 429 
D 430 4  n VAL . 430 D 430 
D 431 4  n LEU . 431 D 431 
D 432 4  n VAL . 432 D 432 
D 433 4  n PHE . 433 D 433 
D 434 4  n GLU . 434 D 434 
D 435 4  n ASN . 435 D 435 
D 436 4  n SER . 436 D 436 
D 437 4  n ALA . 437 D 437 
D 438 4  n LYS . 438 D 438 
D 439 4  n ARG . 439 D 439 
D 440 4  n LEU . 440 D 440 
D 441 4  n MET . 441 D 441 
D 442 4  n VAL . 442 D 442 
D 443 4  n VAL . 443 D 443 
D 444 4  n THR . 444 D 444 
D 445 4  n PRO . 445 D 445 
D 446 4  n ALA . 446 D 446 
D 447 4  n GLY . 447 D 447 
D 448 4  n HIS . 448 D 448 
D 449 4  n SER . 449 D 449 
D 450 4  n ASP . 450 D 450 
D 451 4  n VAL . 451 D 451 
D 452 4  n LYS . 452 D 452 
D 453 4  n ARG . 453 D 453 
D 454 4  n PHE . 454 D 454 
D 455 4  n TRP . 455 D 455 
D 456 4  n LYS . 456 D 456 
D 457 4  n ARG . 457 D 457 
D 458 4  n GLN . 458 D 458 
D 459 4  n LYS . 459 D 459 
D 460 4  n HIS . 460 D 460 
D 461 4  n SER . 461 D 461 
D 462 4  n SER . 462 D 462 
E 1   5  n MET . 1   E 1   
E 2   5  n ASP . 2   E 2   
E 3   5  n GLU . 3   E 3   
E 4   5  n GLU . 4   E 4   
E 5   5  n PRO . 5   E 5   
E 6   5  n GLU . 6   E 6   
E 7   5  n ARG . 7   E 7   
E 8   5  n THR . 8   E 8   
E 9   5  n LYS . 9   E 9   
E 10  5  n ARG . 10  E 10  
E 11  5  n TRP . 11  E 11  
E 12  5  n GLU . 12  E 12  
E 13  5  n GLY . 13  E 13  
E 14  5  n GLY . 14  E 14  
E 15  5  n TYR . 15  E 15  
E 16  5  n GLU . 16  E 16  
E 17  5  n ARG . 17  E 17  
E 18  5  n THR . 18  E 18  
E 19  5  n TRP . 19  E 19  
E 20  5  n GLU . 20  E 20  
E 21  5  n ILE . 21  E 21  
E 22  5  n LEU . 22  E 22  
E 23  5  n LYS . 23  E 23  
E 24  5  n GLU . 24  E 24  
E 25  5  n ASP . 25  E 25  
E 26  5  n GLU . 26  E 26  
E 27  5  n SER . 27  E 27  
E 28  5  n GLY . 28  E 28  
E 29  5  n SER . 29  E 29  
E 30  5  n LEU . 30  E 30  
E 31  5  n LYS . 31  E 31  
E 32  5  n ALA . 32  E 32  
E 33  5  n THR . 33  E 33  
E 34  5  n ILE . 34  E 34  
E 35  5  n GLU . 35  E 35  
E 36  5  n ASP . 36  E 36  
E 37  5  n ILE . 37  E 37  
E 38  5  n LEU . 38  E 38  
E 39  5  n PHE . 39  E 39  
E 40  5  n LYS . 40  E 40  
E 41  5  n ALA . 41  E 41  
E 42  5  n LYS . 42  E 42  
E 43  5  n ARG . 43  E 43  
E 44  5  n LYS . 44  E 44  
E 45  5  n ARG . 45  E 45  
E 46  5  n VAL . 46  E 46  
E 47  5  n PHE . 47  E 47  
E 48  5  n GLU . 48  E 48  
E 49  5  n HIS . 49  E 49  
E 50  5  n HIS . 50  E 50  
E 51  5  n GLY . 51  E 51  
E 52  5  n GLN . 52  E 52  
E 53  5  n VAL . 53  E 53  
E 54  5  n ARG . 54  E 54  
E 55  5  n LEU . 55  E 55  
E 56  5  n GLY . 56  E 56  
E 57  5  n MET . 57  E 57  
E 58  5  n MET . 58  E 58  
E 59  5  n ARG . 59  E 59  
E 60  5  n HIS . 60  E 60  
E 61  5  n LEU . 61  E 61  
E 62  5  n TYR . 62  E 62  
E 63  5  n VAL . 63  E 63  
E 64  5  n VAL . 64  E 64  
E 65  5  n VAL . 65  E 65  
E 66  5  n ASP . 66  E 66  
E 67  5  n GLY . 67  E 67  
E 68  5  n SER . 68  E 68  
E 69  5  n ARG . 69  E 69  
E 70  5  n THR . 70  E 70  
E 71  5  n MET . 71  E 71  
E 72  5  n GLU . 72  E 72  
E 73  5  n ASP . 73  E 73  
E 74  5  n GLN . 74  E 74  
E 75  5  n ASP . 75  E 75  
E 76  5  n LEU . 76  E 76  
E 77  5  n LYS . 77  E 77  
E 78  5  n PRO . 78  E 78  
E 79  5  n ASN . 79  E 79  
E 80  5  n ARG . 80  E 80  
E 81  5  n LEU . 81  E 81  
E 82  5  n THR . 82  E 82  
E 83  5  n CYS . 83  E 83  
E 84  5  n THR . 84  E 84  
E 85  5  n LEU . 85  E 85  
E 86  5  n LYS . 86  E 86  
E 87  5  n LEU . 87  E 87  
E 88  5  n LEU . 88  E 88  
E 89  5  n GLU . 89  E 89  
E 90  5  n TYR . 90  E 90  
E 91  5  n PHE . 91  E 91  
E 92  5  n VAL . 92  E 92  
E 93  5  n GLU . 93  E 93  
E 94  5  n GLU . 94  E 94  
E 95  5  n TYR . 95  E 95  
E 96  5  n PHE . 96  E 96  
E 97  5  n ASP . 97  E 97  
E 98  5  n GLN . 98  E 98  
E 99  5  n ASN . 99  E 99  
E 100 5  n PRO . 100 E 100 
E 101 5  n ILE . 101 E 101 
E 102 5  n SER . 102 E 102 
E 103 5  n GLN . 103 E 103 
E 104 5  n ILE . 104 E 104 
E 105 5  n GLY . 105 E 105 
E 106 5  n ILE . 106 E 106 
E 107 5  n ILE . 107 E 107 
E 108 5  n VAL . 108 E 108 
E 109 5  n THR . 109 E 109 
E 110 5  n LYS . 110 E 110 
E 111 5  n SER . 111 E 111 
E 112 5  n LYS . 112 E 112 
E 113 5  n ARG . 113 E 113 
E 114 5  n ALA . 114 E 114 
E 115 5  n GLU . 115 E 115 
E 116 5  n LYS . 116 E 116 
E 117 5  n LEU . 117 E 117 
E 118 5  n THR . 118 E 118 
E 119 5  n GLU . 119 E 119 
E 120 5  n LEU . 120 E 120 
E 121 5  n SER . 121 E 121 
E 122 5  n GLY . 122 E 122 
E 123 5  n ASN . 123 E 123 
E 124 5  n PRO . 124 E 124 
E 125 5  n ARG . 125 E 125 
E 126 5  n LYS . 126 E 126 
E 127 5  n HIS . 127 E 127 
E 128 5  n ILE . 128 E 128 
E 129 5  n THR . 129 E 129 
E 130 5  n SER . 130 E 130 
E 131 5  n LEU . 131 E 131 
E 132 5  n LYS . 132 E 132 
E 133 5  n LYS . 133 E 133 
E 134 5  n ALA . 134 E 134 
E 135 5  n VAL . 135 E 135 
E 136 5  n ASP . 136 E 136 
E 137 5  n MET . 137 E 137 
E 138 5  n THR . 138 E 138 
E 139 5  n CYS . 139 E 139 
E 140 5  n HIS . 140 E 140 
E 141 5  n GLY . 141 E 141 
E 142 5  n GLU . 142 E 142 
E 143 5  n PRO . 143 E 143 
E 144 5  n SER . 144 E 144 
E 145 5  n LEU . 145 E 145 
E 146 5  n TYR . 146 E 146 
E 147 5  n ASN . 147 E 147 
E 148 5  n SER . 148 E 148 
E 149 5  n LEU . 149 E 149 
E 150 5  n SER . 150 E 150 
E 151 5  n ILE . 151 E 151 
E 152 5  n ALA . 152 E 152 
E 153 5  n MET . 153 E 153 
E 154 5  n GLN . 154 E 154 
E 155 5  n THR . 155 E 155 
E 156 5  n LEU . 156 E 156 
E 157 5  n LYS . 157 E 157 
E 158 5  n HIS . 158 E 158 
E 159 5  n MET . 159 E 159 
E 160 5  n PRO . 160 E 160 
E 161 5  n GLY . 161 E 161 
E 162 5  n HIS . 162 E 162 
E 163 5  n THR . 163 E 163 
E 164 5  n SER . 164 E 164 
E 165 5  n ARG . 165 E 165 
E 166 5  n GLU . 166 E 166 
E 167 5  n VAL . 167 E 167 
E 168 5  n LEU . 168 E 168 
E 169 5  n ILE . 169 E 169 
E 170 5  n ILE . 170 E 170 
E 171 5  n PHE . 171 E 171 
E 172 5  n SER . 172 E 172 
E 173 5  n SER . 173 E 173 
E 174 5  n LEU . 174 E 174 
E 175 5  n THR . 175 E 175 
E 176 5  n THR . 176 E 176 
E 177 5  n CYS . 177 E 177 
E 178 5  n ASP . 178 E 178 
E 179 5  n PRO . 179 E 179 
E 180 5  n SER . 180 E 180 
E 181 5  n ASN . 181 E 181 
E 182 5  n ILE . 182 E 182 
E 183 5  n TYR . 183 E 183 
E 184 5  n ASP . 184 E 184 
E 185 5  n LEU . 185 E 185 
E 186 5  n ILE . 186 E 186 
E 187 5  n LYS . 187 E 187 
E 188 5  n THR . 188 E 188 
E 189 5  n LEU . 189 E 189 
E 190 5  n LYS . 190 E 190 
E 191 5  n ALA . 191 E 191 
E 192 5  n ALA . 192 E 192 
E 193 5  n LYS . 193 E 193 
E 194 5  n ILE . 194 E 194 
E 195 5  n ARG . 195 E 195 
E 196 5  n VAL . 196 E 196 
E 197 5  n SER . 197 E 197 
E 198 5  n VAL . 198 E 198 
E 199 5  n ILE . 199 E 199 
E 200 5  n GLY . 200 E 200 
E 201 5  n LEU . 201 E 201 
E 202 5  n SER . 202 E 202 
E 203 5  n ALA . 203 E 203 
E 204 5  n GLU . 204 E 204 
E 205 5  n VAL . 205 E 205 
E 206 5  n ARG . 206 E 206 
E 207 5  n VAL . 207 E 207 
E 208 5  n CYS . 208 E 208 
E 209 5  n THR . 209 E 209 
E 210 5  n VAL . 210 E 210 
E 211 5  n LEU . 211 E 211 
E 212 5  n ALA . 212 E 212 
E 213 5  n ARG . 213 E 213 
E 214 5  n GLU . 214 E 214 
E 215 5  n THR . 215 E 215 
E 216 5  n GLY . 216 E 216 
E 217 5  n GLY . 217 E 217 
E 218 5  n THR . 218 E 218 
E 219 5  n TYR . 219 E 219 
E 220 5  n HIS . 220 E 220 
E 221 5  n VAL . 221 E 221 
E 222 5  n ILE . 222 E 222 
E 223 5  n LEU . 223 E 223 
E 224 5  n ASP . 224 E 224 
E 225 5  n GLU . 225 E 225 
E 226 5  n SER . 226 E 226 
E 227 5  n HIS . 227 E 227 
E 228 5  n TYR . 228 E 228 
E 229 5  n LYS . 229 E 229 
E 230 5  n GLU . 230 E 230 
E 231 5  n LEU . 231 E 231 
E 232 5  n LEU . 232 E 232 
E 233 5  n THR . 233 E 233 
E 234 5  n HIS . 234 E 234 
E 235 5  n HIS . 235 E 235 
E 236 5  n VAL . 236 E 236 
E 237 5  n SER . 237 E 237 
E 238 5  n PRO . 238 E 238 
E 239 5  n PRO . 239 E 239 
E 240 5  n PRO . 240 E 240 
E 241 5  n ALA . 241 E 241 
E 242 5  n SER . 242 E 242 
E 243 5  n SER . 243 E 243 
E 244 5  n SER . 244 E 244 
E 245 5  n SER . 245 E 245 
E 246 5  n GLU . 246 E 246 
E 247 5  n CYS . 247 E 247 
E 248 5  n SER . 248 E 248 
E 249 5  n LEU . 249 E 249 
E 250 5  n ILE . 250 E 250 
E 251 5  n ARG . 251 E 251 
E 252 5  n MET . 252 E 252 
E 253 5  n GLY . 253 E 253 
E 254 5  n PHE . 254 E 254 
E 255 5  n PRO . 255 E 255 
E 256 5  n GLN . 256 E 256 
E 257 5  n HIS . 257 E 257 
E 258 5  n THR . 258 E 258 
E 259 5  n ILE . 259 E 259 
E 260 5  n ALA . 260 E 260 
E 261 5  n SER . 261 E 261 
E 262 5  n LEU . 262 E 262 
E 263 5  n SER . 263 E 263 
E 264 5  n ASP . 264 E 264 
E 265 5  n GLN . 265 E 265 
E 266 5  n ASP . 266 E 266 
E 267 5  n ALA . 267 E 267 
E 268 5  n LYS . 268 E 268 
E 269 5  n PRO . 269 E 269 
E 270 5  n SER . 270 E 270 
E 271 5  n PHE . 271 E 271 
E 272 5  n SER . 272 E 272 
E 273 5  n MET . 273 E 273 
E 274 5  n ALA . 274 E 274 
E 275 5  n HIS . 275 E 275 
E 276 5  n LEU . 276 E 276 
E 277 5  n ASP . 277 E 277 
E 278 5  n GLY . 278 E 278 
E 279 5  n ASN . 279 E 279 
E 280 5  n THR . 280 E 280 
E 281 5  n GLU . 281 E 281 
E 282 5  n PRO . 282 E 282 
E 283 5  n GLY . 283 E 283 
E 284 5  n LEU . 284 E 284 
E 285 5  n THR . 285 E 285 
E 286 5  n LEU . 286 E 286 
E 287 5  n GLY . 287 E 287 
E 288 5  n GLY . 288 E 288 
E 289 5  n TYR . 289 E 289 
E 290 5  n PHE . 290 E 290 
E 291 5  n CYS . 291 E 291 
E 292 5  n PRO . 292 E 292 
E 293 5  n GLN . 293 E 293 
E 294 5  n CYS . 294 E 294 
E 295 5  n ARG . 295 E 295 
E 296 5  n ALA . 296 E 296 
E 297 5  n LYS . 297 E 297 
E 298 5  n TYR . 298 E 298 
E 299 5  n CYS . 299 E 299 
E 300 5  n GLU . 300 E 300 
E 301 5  n LEU . 301 E 301 
E 302 5  n PRO . 302 E 302 
E 303 5  n VAL . 303 E 303 
E 304 5  n GLU . 304 E 304 
E 305 5  n CYS . 305 E 305 
E 306 5  n LYS . 306 E 306 
E 307 5  n ILE . 307 E 307 
E 308 5  n CYS . 308 E 308 
E 309 5  n GLY . 309 E 309 
E 310 5  n LEU . 310 E 310 
E 311 5  n THR . 311 E 311 
E 312 5  n LEU . 312 E 312 
E 313 5  n VAL . 313 E 313 
E 314 5  n SER . 314 E 314 
E 315 5  n ALA . 315 E 315 
E 316 5  n PRO . 316 E 316 
E 317 5  n HIS . 317 E 317 
E 318 5  n LEU . 318 E 318 
E 319 5  n ALA . 319 E 319 
E 320 5  n ARG . 320 E 320 
E 321 5  n SER . 321 E 321 
E 322 5  n TYR . 322 E 322 
E 323 5  n HIS . 323 E 323 
E 324 5  n HIS . 324 E 324 
E 325 5  n LEU . 325 E 325 
E 326 5  n PHE . 326 E 326 
E 327 5  n PRO . 327 E 327 
E 328 5  n LEU . 328 E 328 
E 329 5  n ASP . 329 E 329 
E 330 5  n ALA . 330 E 330 
E 331 5  n PHE . 331 E 331 
E 332 5  n GLN . 332 E 332 
E 333 5  n GLU . 333 E 333 
E 334 5  n ILE . 334 E 334 
E 335 5  n PRO . 335 E 335 
E 336 5  n LEU . 336 E 336 
E 337 5  n GLU . 337 E 337 
E 338 5  n GLU . 338 E 338 
E 339 5  n TYR . 339 E 339 
E 340 5  n ASN . 340 E 340 
E 341 5  n GLY . 341 E 341 
E 342 5  n GLU . 342 E 342 
E 343 5  n ARG . 343 E 343 
E 344 5  n PHE . 344 E 344 
E 345 5  n CYS . 345 E 345 
E 346 5  n TYR . 346 E 346 
E 347 5  n GLY . 347 E 347 
E 348 5  n CYS . 348 E 348 
E 349 5  n GLN . 349 E 349 
E 350 5  n GLY . 350 E 350 
E 351 5  n GLU . 351 E 351 
E 352 5  n LEU . 352 E 352 
E 353 5  n LYS . 353 E 353 
E 354 5  n ASP . 354 E 354 
E 355 5  n GLN . 355 E 355 
E 356 5  n HIS . 356 E 356 
E 357 5  n VAL . 357 E 357 
E 358 5  n TYR . 358 E 358 
E 359 5  n VAL . 359 E 359 
E 360 5  n CYS . 360 E 360 
E 361 5  n ALA . 361 E 361 
E 362 5  n VAL . 362 E 362 
E 363 5  n CYS . 363 E 363 
E 364 5  n GLN . 364 E 364 
E 365 5  n ASN . 365 E 365 
E 366 5  n VAL . 366 E 366 
E 367 5  n PHE . 367 E 367 
E 368 5  n CYS . 368 E 368 
E 369 5  n VAL . 369 E 369 
E 370 5  n ASP . 370 E 370 
E 371 5  n CYS . 371 E 371 
E 372 5  n ASP . 372 E 372 
E 373 5  n VAL . 373 E 373 
E 374 5  n PHE . 374 E 374 
E 375 5  n VAL . 375 E 375 
E 376 5  n HIS . 376 E 376 
E 377 5  n ASP . 377 E 377 
E 378 5  n SER . 378 E 378 
E 379 5  n LEU . 379 E 379 
E 380 5  n HIS . 380 E 380 
E 381 5  n CYS . 381 E 381 
E 382 5  n CYS . 382 E 382 
E 383 5  n PRO . 383 E 383 
E 384 5  n GLY . 384 E 384 
E 385 5  n CYS . 385 E 385 
E 386 5  n ILE . 386 E 386 
E 387 5  n HIS . 387 E 387 
E 388 5  n LYS . 388 E 388 
E 389 5  n ILE . 389 E 389 
E 390 5  n PRO . 390 E 390 
E 391 5  n ALA . 391 E 391 
E 392 5  n PRO . 392 E 392 
E 393 5  n SER . 393 E 393 
E 394 5  n GLY . 394 E 394 
E 395 5  n VAL . 395 E 395 
F 1   6  n MET . 1   F 1   
F 2   6  n VAL . 2   F 2   
F 3   6  n SER . 3   F 3   
F 4   6  n ASP . 4   F 4   
F 5   6  n GLU . 5   F 5   
F 6   6  n ASP . 6   F 6   
F 7   6  n GLU . 7   F 7   
F 8   6  n LEU . 8   F 8   
F 9   6  n ASN . 9   F 9   
F 10  6  n LEU . 10  F 10  
F 11  6  n LEU . 11  F 11  
F 12  6  n VAL . 12  F 12  
F 13  6  n ILE . 13  F 13  
F 14  6  n VAL . 14  F 14  
F 15  6  n VAL . 15  F 15  
F 16  6  n ASP . 16  F 16  
F 17  6  n ALA . 17  F 17  
F 18  6  n ASN . 18  F 18  
F 19  6  n PRO . 19  F 19  
F 20  6  n ILE . 20  F 20  
F 21  6  n TRP . 21  F 21  
F 22  6  n TRP . 22  F 22  
F 23  6  n GLY . 23  F 23  
F 24  6  n LYS . 24  F 24  
F 25  6  n GLN . 25  F 25  
F 26  6  n ALA . 26  F 26  
F 27  6  n LEU . 27  F 27  
F 28  6  n LYS . 28  F 28  
F 29  6  n GLU . 29  F 29  
F 30  6  n SER . 30  F 30  
F 31  6  n GLN . 31  F 31  
F 32  6  n PHE . 32  F 32  
F 33  6  n THR . 33  F 33  
F 34  6  n LEU . 34  F 34  
F 35  6  n SER . 35  F 35  
F 36  6  n LYS . 36  F 36  
F 37  6  n CYS . 37  F 37  
F 38  6  n ILE . 38  F 38  
F 39  6  n ASP . 39  F 39  
F 40  6  n ALA . 40  F 40  
F 41  6  n VAL . 41  F 41  
F 42  6  n MET . 42  F 42  
F 43  6  n VAL . 43  F 43  
F 44  6  n LEU . 44  F 44  
F 45  6  n GLY . 45  F 45  
F 46  6  n ASN . 46  F 46  
F 47  6  n SER . 47  F 47  
F 48  6  n HIS . 48  F 48  
F 49  6  n LEU . 49  F 49  
F 50  6  n PHE . 50  F 50  
F 51  6  n MET . 51  F 51  
F 52  6  n ASN . 52  F 52  
F 53  6  n ARG . 53  F 53  
F 54  6  n SER . 54  F 54  
F 55  6  n ASN . 55  F 55  
F 56  6  n LYS . 56  F 56  
F 57  6  n LEU . 57  F 57  
F 58  6  n ALA . 58  F 58  
F 59  6  n VAL . 59  F 59  
F 60  6  n ILE . 60  F 60  
F 61  6  n ALA . 61  F 61  
F 62  6  n SER . 62  F 62  
F 63  6  n HIS . 63  F 63  
F 64  6  n ILE . 64  F 64  
F 65  6  n GLN . 65  F 65  
F 66  6  n GLU . 66  F 66  
F 67  6  n SER . 67  F 67  
F 68  6  n ARG . 68  F 68  
F 69  6  n PHE . 69  F 69  
F 70  6  n LEU . 70  F 70  
F 71  6  n TYR . 71  F 71  
F 72  6  n PRO . 72  F 72  
F 73  6  n GLY . 73  F 73  
F 74  6  n LYS . 74  F 74  
F 75  6  n ASN . 75  F 75  
F 76  6  n GLY . 76  F 76  
F 77  6  n ARG . 77  F 77  
F 78  6  n LEU . 78  F 78  
F 79  6  n GLY . 79  F 79  
F 80  6  n ASP . 80  F 80  
F 81  6  n PHE . 81  F 81  
F 82  6  n PHE . 82  F 82  
F 83  6  n GLY . 83  F 83  
F 84  6  n ASP . 84  F 84  
F 85  6  n PRO . 85  F 85  
F 86  6  n GLY . 86  F 86  
F 87  6  n ASN . 87  F 87  
F 88  6  n PRO . 88  F 88  
F 89  6  n PRO . 89  F 89  
F 90  6  n GLU . 90  F 90  
F 91  6  n PHE . 91  F 91  
F 92  6  n ASN . 92  F 92  
F 93  6  n PRO . 93  F 93  
F 94  6  n SER . 94  F 94  
F 95  6  n GLY . 95  F 95  
F 96  6  n SER . 96  F 96  
F 97  6  n LYS . 97  F 97  
F 98  6  n ASP . 98  F 98  
F 99  6  n GLY . 99  F 99  
F 100 6  n LYS . 100 F 100 
F 101 6  n TYR . 101 F 101 
F 102 6  n GLU . 102 F 102 
F 103 6  n LEU . 103 F 103 
F 104 6  n LEU . 104 F 104 
F 105 6  n THR . 105 F 105 
F 106 6  n SER . 106 F 106 
F 107 6  n ALA . 107 F 107 
F 108 6  n ASN . 108 F 108 
F 109 6  n GLU . 109 F 109 
F 110 6  n VAL . 110 F 110 
F 111 6  n ILE . 111 F 111 
F 112 6  n VAL . 112 F 112 
F 113 6  n GLU . 113 F 113 
F 114 6  n GLU . 114 F 114 
F 115 6  n ILE . 115 F 115 
F 116 6  n LYS . 116 F 116 
F 117 6  n ASP . 117 F 117 
F 118 6  n LEU . 118 F 118 
F 119 6  n MET . 119 F 119 
F 120 6  n THR . 120 F 120 
F 121 6  n LYS . 121 F 121 
F 122 6  n SER . 122 F 122 
F 123 6  n ASP . 123 F 123 
F 124 6  n ILE . 124 F 124 
F 125 6  n LYS . 125 F 125 
F 126 6  n GLY . 126 F 126 
F 127 6  n GLN . 127 F 127 
F 128 6  n HIS . 128 F 128 
F 129 6  n THR . 129 F 129 
F 130 6  n GLU . 130 F 130 
F 131 6  n THR . 131 F 131 
F 132 6  n LEU . 132 F 132 
F 133 6  n LEU . 133 F 133 
F 134 6  n ALA . 134 F 134 
F 135 6  n GLY . 135 F 135 
F 136 6  n SER . 136 F 136 
F 137 6  n LEU . 137 F 137 
F 138 6  n ALA . 138 F 138 
F 139 6  n LYS . 139 F 139 
F 140 6  n ALA . 140 F 140 
F 141 6  n LEU . 141 F 141 
F 142 6  n CYS . 142 F 142 
F 143 6  n TYR . 143 F 143 
F 144 6  n ILE . 144 F 144 
F 145 6  n HIS . 145 F 145 
F 146 6  n ARG . 146 F 146 
F 147 6  n MET . 147 F 147 
F 148 6  n ASN . 148 F 148 
F 149 6  n LYS . 149 F 149 
F 150 6  n GLU . 150 F 150 
F 151 6  n VAL . 151 F 151 
F 152 6  n LYS . 152 F 152 
F 153 6  n ASP . 153 F 153 
F 154 6  n ASN . 154 F 154 
F 155 6  n GLN . 155 F 155 
F 156 6  n GLU . 156 F 156 
F 157 6  n MET . 157 F 157 
F 158 6  n LYS . 158 F 158 
F 159 6  n SER . 159 F 159 
F 160 6  n ARG . 160 F 160 
F 161 6  n ILE . 161 F 161 
F 162 6  n LEU . 162 F 162 
F 163 6  n VAL . 163 F 163 
F 164 6  n ILE . 164 F 164 
F 165 6  n LYS . 165 F 165 
F 166 6  n ALA . 166 F 166 
F 167 6  n ALA . 167 F 167 
F 168 6  n GLU . 168 F 168 
F 169 6  n ASP . 169 F 169 
F 170 6  n SER . 170 F 170 
F 171 6  n ALA . 171 F 171 
F 172 6  n LEU . 172 F 172 
F 173 6  n GLN . 173 F 173 
F 174 6  n TYR . 174 F 174 
F 175 6  n MET . 175 F 175 
F 176 6  n ASN . 176 F 176 
F 177 6  n PHE . 177 F 177 
F 178 6  n MET . 178 F 178 
F 179 6  n ASN . 179 F 179 
F 180 6  n VAL . 180 F 180 
F 181 6  n ILE . 181 F 181 
F 182 6  n PHE . 182 F 182 
F 183 6  n ALA . 183 F 183 
F 184 6  n ALA . 184 F 184 
F 185 6  n GLN . 185 F 185 
F 186 6  n LYS . 186 F 186 
F 187 6  n GLN . 187 F 187 
F 188 6  n ASN . 188 F 188 
F 189 6  n ILE . 189 F 189 
F 190 6  n LEU . 190 F 190 
F 191 6  n ILE . 191 F 191 
F 192 6  n ASP . 192 F 192 
F 193 6  n ALA . 193 F 193 
F 194 6  n CYS . 194 F 194 
F 195 6  n VAL . 195 F 195 
F 196 6  n LEU . 196 F 196 
F 197 6  n ASP . 197 F 197 
F 198 6  n SER . 198 F 198 
F 199 6  n ASP . 199 F 199 
F 200 6  n SER . 200 F 200 
F 201 6  n GLY . 201 F 201 
F 202 6  n LEU . 202 F 202 
F 203 6  n LEU . 203 F 203 
F 204 6  n GLN . 204 F 204 
F 205 6  n GLN . 205 F 205 
F 206 6  n ALA . 206 F 206 
F 207 6  n CYS . 207 F 207 
F 208 6  n ASP . 208 F 208 
F 209 6  n ILE . 209 F 209 
F 210 6  n THR . 210 F 210 
F 211 6  n GLY . 211 F 211 
F 212 6  n GLY . 212 F 212 
F 213 6  n LEU . 213 F 213 
F 214 6  n TYR . 214 F 214 
F 215 6  n LEU . 215 F 215 
F 216 6  n LYS . 216 F 216 
F 217 6  n VAL . 217 F 217 
F 218 6  n PRO . 218 F 218 
F 219 6  n GLN . 219 F 219 
F 220 6  n MET . 220 F 220 
F 221 6  n PRO . 221 F 221 
F 222 6  n SER . 222 F 222 
F 223 6  n LEU . 223 F 223 
F 224 6  n LEU . 224 F 224 
F 225 6  n GLN . 225 F 225 
F 226 6  n TYR . 226 F 226 
F 227 6  n LEU . 227 F 227 
F 228 6  n LEU . 228 F 228 
F 229 6  n TRP . 229 F 229 
F 230 6  n VAL . 230 F 230 
F 231 6  n PHE . 231 F 231 
F 232 6  n LEU . 232 F 232 
F 233 6  n PRO . 233 F 233 
F 234 6  n ASP . 234 F 234 
F 235 6  n GLN . 235 F 235 
F 236 6  n ASP . 236 F 236 
F 237 6  n GLN . 237 F 237 
F 238 6  n ARG . 238 F 238 
F 239 6  n SER . 239 F 239 
F 240 6  n GLN . 240 F 240 
F 241 6  n LEU . 241 F 241 
F 242 6  n ILE . 242 F 242 
F 243 6  n LEU . 243 F 243 
F 244 6  n PRO . 244 F 244 
F 245 6  n PRO . 245 F 245 
F 246 6  n PRO . 246 F 246 
F 247 6  n VAL . 247 F 247 
F 248 6  n HIS . 248 F 248 
F 249 6  n VAL . 249 F 249 
F 250 6  n ASP . 250 F 250 
F 251 6  n TYR . 251 F 251 
F 252 6  n ARG . 252 F 252 
F 253 6  n ALA . 253 F 253 
F 254 6  n ALA . 254 F 254 
F 255 6  n CYS . 255 F 255 
F 256 6  n PHE . 256 F 256 
F 257 6  n CYS . 257 F 257 
F 258 6  n HIS . 258 F 258 
F 259 6  n ARG . 259 F 259 
F 260 6  n ASN . 260 F 260 
F 261 6  n LEU . 261 F 261 
F 262 6  n ILE . 262 F 262 
F 263 6  n GLU . 263 F 263 
F 264 6  n ILE . 264 F 264 
F 265 6  n GLY . 265 F 265 
F 266 6  n TYR . 266 F 266 
F 267 6  n VAL . 267 F 267 
F 268 6  n CYS . 268 F 268 
F 269 6  n SER . 269 F 269 
F 270 6  n VAL . 270 F 270 
F 271 6  n CYS . 271 F 271 
F 272 6  n LEU . 272 F 272 
F 273 6  n SER . 273 F 273 
F 274 6  n ILE . 274 F 274 
F 275 6  n PHE . 275 F 275 
F 276 6  n CYS . 276 F 276 
F 277 6  n ASN . 277 F 277 
F 278 6  n PHE . 278 F 278 
F 279 6  n SER . 279 F 279 
F 280 6  n PRO . 280 F 280 
F 281 6  n ILE . 281 F 281 
F 282 6  n CYS . 282 F 282 
F 283 6  n THR . 283 F 283 
F 284 6  n THR . 284 F 284 
F 285 6  n CYS . 285 F 285 
F 286 6  n GLU . 286 F 286 
F 287 6  n THR . 287 F 287 
F 288 6  n ALA . 288 F 288 
F 289 6  n PHE . 289 F 289 
F 290 6  n LYS . 290 F 290 
F 291 6  n ILE . 291 F 291 
F 292 6  n SER . 292 F 292 
F 293 6  n LEU . 293 F 293 
F 294 6  n PRO . 294 F 294 
F 295 6  n PRO . 295 F 295 
F 296 6  n VAL . 296 F 296 
F 297 6  n LEU . 297 F 297 
F 298 6  n LYS . 298 F 298 
F 299 6  n ALA . 299 F 299 
F 300 6  n LYS . 300 F 300 
F 301 6  n LYS . 301 F 301 
F 302 6  n LYS . 302 F 302 
F 303 6  n LYS . 303 F 303 
F 304 6  n LEU . 304 F 304 
F 305 6  n LYS . 305 F 305 
F 306 6  n VAL . 306 F 306 
F 307 6  n SER . 307 F 307 
F 308 6  n ALA . 308 F 308 
G 1   7  n MET . 1   G 1   
G 2   7  n VAL . 2   G 2   
G 3   7  n ASN . 3   G 3   
G 4   7  n VAL . 4   G 4   
G 5   7  n LEU . 5   G 5   
G 6   7  n LYS . 6   G 6   
G 7   7  n GLY . 7   G 7   
G 8   7  n VAL . 8   G 8   
G 9   7  n LEU . 9   G 9   
G 10  7  n ILE . 10  G 10  
G 11  7  n GLU . 11  G 11  
G 12  7  n CYS . 12  G 12  
G 13  7  n ASP . 13  G 13  
G 14  7  n PRO . 14  G 14  
G 15  7  n ALA . 15  G 15  
G 16  7  n MET . 16  G 16  
G 17  7  n LYS . 17  G 17  
G 18  7  n GLN . 18  G 18  
G 19  7  n PHE . 19  G 19  
G 20  7  n LEU . 20  G 20  
G 21  7  n LEU . 21  G 21  
G 22  7  n TYR . 22  G 22  
G 23  7  n LEU . 23  G 23  
G 24  7  n ASP . 24  G 24  
G 25  7  n GLU . 25  G 25  
G 26  7  n SER . 26  G 26  
G 27  7  n ASN . 27  G 27  
G 28  7  n ALA . 28  G 28  
G 29  7  n LEU . 29  G 29  
G 30  7  n GLY . 30  G 30  
G 31  7  n LYS . 31  G 31  
G 32  7  n LYS . 32  G 32  
G 33  7  n PHE . 33  G 33  
G 34  7  n ILE . 34  G 34  
G 35  7  n ILE . 35  G 35  
G 36  7  n GLN . 36  G 36  
G 37  7  n ASP . 37  G 37  
G 38  7  n ILE . 38  G 38  
G 39  7  n ASP . 39  G 39  
G 40  7  n ASP . 40  G 40  
G 41  7  n THR . 41  G 41  
G 42  7  n HIS . 42  G 42  
G 43  7  n VAL . 43  G 43  
G 44  7  n PHE . 44  G 44  
G 45  7  n VAL . 45  G 45  
G 46  7  n ILE . 46  G 46  
G 47  7  n ALA . 47  G 47  
G 48  7  n GLU . 48  G 48  
G 49  7  n LEU . 49  G 49  
G 50  7  n VAL . 50  G 50  
G 51  7  n ASN . 51  G 51  
G 52  7  n VAL . 52  G 52  
G 53  7  n LEU . 53  G 53  
G 54  7  n GLN . 54  G 54  
G 55  7  n GLU . 55  G 55  
G 56  7  n ARG . 56  G 56  
G 57  7  n VAL . 57  G 57  
G 58  7  n GLY . 58  G 58  
G 59  7  n GLU . 59  G 59  
G 60  7  n LEU . 60  G 60  
G 61  7  n MET . 61  G 61  
G 62  7  n ASP . 62  G 62  
G 63  7  n GLN . 63  G 63  
G 64  7  n ASN . 64  G 64  
G 65  7  n ALA . 65  G 65  
G 66  7  n PHE . 66  G 66  
G 67  7  n SER . 67  G 67  
G 68  7  n LEU . 68  G 68  
G 69  7  n THR . 69  G 69  
G 70  7  n GLN . 70  G 70  
G 71  7  n LYS . 71  G 71  
H 1   8  n GLU . 1   H 1   
H 2   8  n ASP . 2   H 2   
H 3   8  n PRO . 3   H 3   
H 4   8  n THR . 4   H 4   
H 5   8  n VAL . 5   H 5   
H 6   8  n ASP . 6   H 6   
H 7   8  n LYS . 7   H 7   
H 8   8  n GLU . 8   H 8   
H 9   8  n VAL . 9   H 9   
H 10  8  n GLU . 10  H 10  
H 11  8  n ILE . 11  H 11  
H 12  8  n ARG . 12  H 12  
H 13  8  n LYS . 13  H 13  
H 14  8  n LYS . 14  H 14  
H 15  8  n VAL . 15  H 15  
H 16  8  n LEU . 16  H 16  
H 17  8  n LYS . 17  H 17  
H 18  8  n ILE . 18  H 18  
H 19  8  n TYR . 19  H 19  
H 20  8  n ASN . 20  H 20  
H 21  8  n LYS . 21  H 21  
H 22  8  n ARG . 22  H 22  
H 23  8  n GLU . 23  H 23  
H 24  8  n GLU . 24  H 24  
H 25  8  n ASP . 25  H 25  
H 26  8  n PHE . 26  H 26  
H 27  8  n PRO . 27  H 27  
H 28  8  n SER . 28  H 28  
H 29  8  n LEU . 29  H 29  
H 30  8  n ARG . 30  H 30  
H 31  8  n GLU . 31  H 31  
H 32  8  n TYR . 32  H 32  
H 33  8  n ASN . 33  H 33  
H 34  8  n ASP . 34  H 34  
H 35  8  n PHE . 35  H 35  
H 36  8  n LEU . 36  H 36  
H 37  8  n GLU . 37  H 37  
H 38  8  n GLU . 38  H 38  
H 39  8  n VAL . 39  H 39  
H 40  8  n GLU . 40  H 40  
H 41  8  n GLU . 41  H 41  
H 42  8  n ILE . 42  H 42  
H 43  8  n VAL . 43  H 43  
H 44  8  n PHE . 44  H 44  
H 45  8  n ASN . 45  H 45  
H 46  8  n LEU . 46  H 46  
H 47  8  n THR . 47  H 47  
H 48  8  n ASN . 48  H 48  
H 49  8  n ASN . 49  H 49  
H 50  8  n VAL . 50  H 50  
H 51  8  n ASP . 51  H 51  
H 52  8  n LEU . 52  H 52  
H 53  8  n ASP . 53  H 53  
H 54  8  n ASN . 54  H 54  
H 55  8  n THR . 55  H 55  
H 56  8  n LYS . 56  H 56  
H 57  8  n LYS . 57  H 57  
H 58  8  n LYS . 58  H 58  
H 59  8  n MET . 59  H 59  
H 60  8  n GLU . 60  H 60  
H 61  8  n ILE . 61  H 61  
H 62  8  n TYR . 62  H 62  
H 63  8  n GLN . 63  H 63  
H 64  8  n LYS . 64  H 64  
H 65  8  n GLU . 65  H 65  
H 66  8  n ASN . 66  H 66  
H 67  8  n LYS . 67  H 67  
H 68  8  n ASP . 68  H 68  
H 69  8  n VAL . 69  H 69  
H 70  8  n ILE . 70  H 70  
H 71  8  n GLN . 71  H 71  
H 72  8  n LYS . 72  H 72  
H 73  8  n ASN . 73  H 73  
H 74  8  n LYS . 74  H 74  
H 75  8  n LEU . 75  H 75  
H 76  8  n LYS . 76  H 76  
H 77  8  n LEU . 77  H 77  
H 78  8  n THR . 78  H 78  
H 79  8  n ARG . 79  H 79  
H 80  8  n GLU . 80  H 80  
H 81  8  n GLN . 81  H 81  
H 82  8  n GLU . 82  H 82  
H 83  8  n GLU . 83  H 83  
H 84  8  n LEU . 84  H 84  
H 85  8  n GLU . 85  H 85  
H 86  8  n GLU . 86  H 86  
H 87  8  n ALA . 87  H 87  
H 88  8  n LEU . 88  H 88  
I 1   9  n CYS . 1   I 1   
I 2   9  n SER . 2   I 2   
I 3   9  n HIS . 3   I 3   
I 4   9  n PRO . 4   I 4   
I 5   9  n GLY . 5   I 5   
I 6   9  n GLY . 6   I 6   
I 7   9  n SER . 7   I 7   
I 8   9  n ALA . 8   I 8   
I 9   9  n ASP . 9   I 9   
I 10  9  n GLY . 10  I 10  
I 11  9  n PRO . 11  I 11  
I 12  9  n ALA . 12  I 12  
I 13  9  n LYS . 13  I 13  
I 14  9  n LYS . 14  I 14  
I 15  9  n LYS . 15  I 15  
I 16  9  n VAL . 16  I 16  
I 17  9  n ALA . 17  I 17  
I 18  9  n LYS . 18  I 18  
I 19  9  n VAL . 19  I 19  
I 20  9  n THR . 20  I 20  
I 21  9  n VAL . 21  I 21  
I 22  9  n LYS . 22  I 22  
I 23  9  n SER . 23  I 23  
I 24  9  n GLU . 24  I 24  
I 25  9  n ASN . 25  I 25  
I 26  9  n LEU . 26  I 26  
I 27  9  n LYS . 27  I 27  
I 28  9  n VAL . 28  I 28  
I 29  9  n ILE . 29  I 29  
I 30  9  n LYS . 30  I 30  
I 31  9  n ASP . 31  I 31  
I 32  9  n GLU . 32  I 32  
I 33  9  n ALA . 33  I 33  
I 34  9  n LEU . 34  I 34  
I 35  9  n SER . 35  I 35  
I 36  9  n ASP . 36  I 36  
I 37  9  n GLY . 37  I 37  
I 38  9  n ASP . 38  I 38  
I 39  9  n ASP . 39  I 39  
I 40  9  n LEU . 40  I 40  
I 41  9  n ARG . 41  I 41  
I 42  9  n ASP . 42  I 42  
I 43  9  n PHE . 43  I 43  
I 44  9  n PRO . 44  I 44  
I 45  9  n SER . 45  I 45  
I 46  9  n ASP . 46  I 46  
I 47  9  n LEU . 47  I 47  
I 48  9  n LYS . 48  I 48  
I 49  9  n LYS . 49  I 49  
I 50  9  n ALA . 50  I 50  
I 51  9  n HIS . 51  I 51  
I 52  9  n HIS . 52  I 52  
I 53  9  n LEU . 53  I 53  
I 54  9  n LYS . 54  I 54  
I 55  9  n ARG . 55  I 55  
I 56  9  n GLY . 56  I 56  
I 57  9  n ALA . 57  I 57  
I 58  9  n THR . 58  I 58  
I 59  9  n MET . 59  I 59  
I 60  9  n ASN . 60  I 60  
I 61  9  n GLU . 61  I 61  
I 62  9  n ASP . 62  I 62  
I 63  9  n SER . 63  I 63  
I 64  9  n ASN . 64  I 64  
I 65  9  n GLU . 65  I 65  
I 66  9  n GLU . 66  I 66  
I 67  9  n GLU . 67  I 67  
I 68  9  n GLU . 68  I 68  
I 69  9  n GLU . 69  I 69  
I 70  9  n SER . 70  I 70  
I 71  9  n GLU . 71  I 71  
I 72  9  n ASN . 72  I 72  
I 73  9  n ASP . 73  I 73  
I 74  9  n TRP . 74  I 74  
I 75  9  n GLU . 75  I 75  
I 76  9  n GLU . 76  I 76  
I 77  9  n VAL . 77  I 77  
I 78  9  n GLU . 78  I 78  
I 79  9  n GLU . 79  I 79  
I 80  9  n LEU . 80  I 80  
I 81  9  n SER . 81  I 81  
I 82  9  n GLU . 82  I 82  
I 83  9  n PRO . 83  I 83  
I 84  9  n VAL . 84  I 84  
I 85  9  n LEU . 85  I 85  
I 86  9  n GLY . 86  I 86  
I 87  9  n ASP . 87  I 87  
I 88  9  n VAL . 88  I 88  
I 89  9  n ARG . 89  I 89  
I 90  9  n GLU . 90  I 90  
I 91  9  n SER . 91  I 91  
I 92  9  n THR . 92  I 92  
I 93  9  n ALA . 93  I 93  
I 94  9  n PHE . 94  I 94  
I 95  9  n SER . 95  I 95  
I 96  9  n ARG . 96  I 96  
I 97  9  n SER . 97  I 97  
I 98  9  n LEU . 98  I 98  
I 99  9  n LEU . 99  I 99  
I 100 9  n PRO . 100 I 100 
I 101 9  n VAL . 101 I 101 
I 102 9  n LYS . 102 I 102 
I 103 9  n PRO . 103 I 103 
I 104 9  n VAL . 104 I 104 
I 105 9  n GLU . 105 I 105 
I 106 9  n ILE . 106 I 106 
I 107 9  n GLU . 107 I 107 
I 108 9  n ILE . 108 I 108 
I 109 9  n GLU . 109 I 109 
I 110 9  n THR . 110 I 110 
I 111 9  n PRO . 111 I 111 
I 112 9  n GLU . 112 I 112 
I 113 9  n GLN . 113 I 113 
I 114 9  n ALA . 114 I 114 
I 115 9  n LYS . 115 I 115 
I 116 9  n THR . 116 I 116 
I 117 9  n ARG . 117 I 117 
I 118 9  n GLU . 118 I 118 
I 119 9  n ARG . 119 I 119 
I 120 9  n SER . 120 I 120 
I 121 9  n GLU . 121 I 121 
I 122 9  n LYS . 122 I 122 
I 123 9  n ILE . 123 I 123 
I 124 9  n LYS . 124 I 124 
I 125 9  n LEU . 125 I 125 
I 126 9  n GLU . 126 I 126 
I 127 9  n PHE . 127 I 127 
I 128 9  n GLU . 128 I 128 
I 129 9  n THR . 129 I 129 
I 130 9  n TYR . 130 I 130 
I 131 9  n LEU . 131 I 131 
I 132 9  n ARG . 132 I 132 
I 133 9  n ARG . 133 I 133 
I 134 9  n ALA . 134 I 134 
I 135 9  n MET . 135 I 135 
I 136 9  n LYS . 136 I 136 
I 137 9  n ARG . 137 I 137 
I 138 9  n PHE . 138 I 138 
I 139 9  n ASN . 139 I 139 
I 140 9  n LYS . 140 I 140 
I 141 9  n GLY . 141 I 141 
I 142 9  n VAL . 142 I 142 
I 143 9  n HIS . 143 I 143 
I 144 9  n GLU . 144 I 144 
I 145 9  n ASP . 145 I 145 
I 146 9  n THR . 146 I 146 
I 147 9  n HIS . 147 I 147 
I 148 9  n LYS . 148 I 148 
I 149 9  n VAL . 149 I 149 
I 150 9  n HIS . 150 I 150 
I 151 9  n LEU . 151 I 151 
I 152 9  n LEU . 152 I 152 
I 153 9  n CYS . 153 I 153 
I 154 9  n LEU . 154 I 154 
I 155 9  n LEU . 155 I 155 
I 156 9  n ALA . 156 I 156 
I 157 9  n ASN . 157 I 157 
I 158 9  n GLY . 158 I 158 
I 159 9  n PHE . 159 I 159 
I 160 9  n TYR . 160 I 160 
I 161 9  n ARG . 161 I 161 
I 162 9  n ASN . 162 I 162 
I 163 9  n ASN . 163 I 163 
I 164 9  n ILE . 164 I 164 
I 165 9  n CYS . 165 I 165 
I 166 9  n SER . 166 I 166 
I 167 9  n GLN . 167 I 167 
I 168 9  n PRO . 168 I 168 
I 169 9  n ASP . 169 I 169 
I 170 9  n LEU . 170 I 170 
I 171 9  n HIS . 171 I 171 
I 172 9  n ALA . 172 I 172 
I 173 9  n ILE . 173 I 173 
I 174 9  n GLY . 174 I 174 
I 175 9  n LEU . 175 I 175 
I 176 9  n SER . 176 I 176 
I 177 9  n ILE . 177 I 177 
I 178 9  n ILE . 178 I 178 
I 179 9  n PRO . 179 I 179 
I 180 9  n ALA . 180 I 180 
I 181 9  n ARG . 181 I 181 
I 182 9  n PHE . 182 I 182 
I 183 9  n THR . 183 I 183 
I 184 9  n ARG . 184 I 184 
I 185 9  n VAL . 185 I 185 
I 186 9  n LEU . 186 I 186 
I 187 9  n PRO . 187 I 187 
I 188 9  n ARG . 188 I 188 
I 189 9  n ASP . 189 I 189 
I 190 9  n VAL . 190 I 190 
I 191 9  n ASP . 191 I 191 
I 192 9  n THR . 192 I 192 
I 193 9  n TYR . 193 I 193 
I 194 9  n TYR . 194 I 194 
I 195 9  n LEU . 195 I 195 
I 196 9  n SER . 196 I 196 
I 197 9  n ASN . 197 I 197 
I 198 9  n LEU . 198 I 198 
I 199 9  n VAL . 199 I 199 
I 200 9  n LYS . 200 I 200 
I 201 9  n TRP . 201 I 201 
I 202 9  n PHE . 202 I 202 
I 203 9  n ILE . 203 I 203 
I 204 9  n GLY . 204 I 204 
I 205 9  n THR . 205 I 205 
I 206 9  n PHE . 206 I 206 
I 207 9  n THR . 207 I 207 
I 208 9  n VAL . 208 I 208 
I 209 9  n ASN . 209 I 209 
I 210 9  n ALA . 210 I 210 
I 211 9  n GLU . 211 I 211 
I 212 9  n LEU . 212 I 212 
I 213 9  n SER . 213 I 213 
I 214 9  n ALA . 214 I 214 
I 215 9  n SER . 215 I 215 
I 216 9  n GLU . 216 I 216 
I 217 9  n GLN . 217 I 217 
I 218 9  n ASP . 218 I 218 
I 219 9  n ASN . 219 I 219 
I 220 9  n LEU . 220 I 220 
I 221 9  n GLN . 221 I 221 
I 222 9  n THR . 222 I 222 
I 223 9  n THR . 223 I 223 
I 224 9  n LEU . 224 I 224 
I 225 9  n GLU . 225 I 225 
I 226 9  n ARG . 226 I 226 
I 227 9  n ARG . 227 I 227 
I 228 9  n PHE . 228 I 228 
I 229 9  n ALA . 229 I 229 
I 230 9  n ILE . 230 I 230 
I 231 9  n TYR . 231 I 231 
I 232 9  n SER . 232 I 232 
I 233 9  n ALA . 233 I 233 
I 234 9  n ARG . 234 I 234 
I 235 9  n ASP . 235 I 235 
I 236 9  n ASP . 236 I 236 
I 237 9  n GLU . 237 I 237 
I 238 9  n GLU . 238 I 238 
I 239 9  n LEU . 239 I 239 
I 240 9  n VAL . 240 I 240 
I 241 9  n HIS . 241 I 241 
I 242 9  n ILE . 242 I 242 
I 243 9  n PHE . 243 I 243 
I 244 9  n LEU . 244 I 244 
I 245 9  n LEU . 245 I 245 
I 246 9  n ILE . 246 I 246 
I 247 9  n LEU . 247 I 247 
I 248 9  n ARG . 248 I 248 
I 249 9  n ALA . 249 I 249 
I 250 9  n LEU . 250 I 250 
I 251 9  n GLN . 251 I 251 
I 252 9  n LEU . 252 I 252 
I 253 9  n LEU . 253 I 253 
I 254 9  n THR . 254 I 254 
I 255 9  n ARG . 255 I 255 
I 256 9  n LEU . 256 I 256 
I 257 9  n VAL . 257 I 257 
I 258 9  n LEU . 258 I 258 
I 259 9  n SER . 259 I 259 
I 260 9  n LEU . 260 I 260 
I 261 9  n GLN . 261 I 261 
I 262 9  n PRO . 262 I 262 
I 263 9  n ILE . 263 I 263 
I 264 9  n PRO . 264 I 264 
I 265 9  n LEU . 265 I 265 
I 266 9  n LYS . 266 I 266 
I 267 9  n SER . 267 I 267 
I 268 9  n ALA . 268 I 268 
I 269 9  n THR . 269 I 269 
I 270 9  n ALA . 270 I 270 
I 271 9  n LYS . 271 I 271 
I 272 9  n GLY . 272 I 272 
I 273 9  n LYS . 273 I 273 
I 274 9  n LYS . 274 I 274 
I 275 9  n PRO . 275 I 275 
I 276 9  n SER . 276 I 276 
I 277 9  n LYS . 277 I 277 
I 278 9  n GLU . 278 I 278 
I 279 9  n ARG . 279 I 279 
I 280 9  n LEU . 280 I 280 
I 281 9  n THR . 281 I 281 
I 282 9  n ALA . 282 I 282 
I 283 9  n ASP . 283 I 283 
I 284 9  n PRO . 284 I 284 
I 285 9  n GLY . 285 I 285 
I 286 9  n GLY . 286 I 286 
I 287 9  n SER . 287 I 287 
I 288 9  n SER . 288 I 288 
I 289 9  n GLU . 289 I 289 
I 290 9  n THR . 290 I 290 
I 291 9  n SER . 291 I 291 
I 292 9  n SER . 292 I 292 
I 293 9  n GLN . 293 I 293 
I 294 9  n VAL . 294 I 294 
I 295 9  n LEU . 295 I 295 
I 296 9  n GLU . 296 I 296 
I 297 9  n ASN . 297 I 297 
I 298 9  n HIS . 298 I 298 
I 299 9  n THR . 299 I 299 
I 300 9  n LYS . 300 I 300 
I 301 9  n PRO . 301 I 301 
I 302 9  n LYS . 302 I 302 
I 303 9  n THR . 303 I 303 
I 304 9  n SER . 304 I 304 
I 305 9  n LYS . 305 I 305 
I 306 9  n GLY . 306 I 306 
I 307 9  n THR . 307 I 307 
I 308 9  n LYS . 308 I 308 
I 309 9  n GLN . 309 I 309 
I 310 9  n GLU . 310 I 310 
I 311 9  n GLU . 311 I 311 
I 312 9  n THR . 312 I 312 
I 313 9  n PHE . 313 I 313 
I 314 9  n ALA . 314 I 314 
I 315 9  n LYS . 315 I 315 
I 316 9  n GLY . 316 I 316 
I 317 9  n THR . 317 I 317 
I 318 9  n CYS . 318 I 318 
I 319 9  n ARG . 319 I 319 
I 320 9  n PRO . 320 I 320 
I 321 9  n SER . 321 I 321 
I 322 9  n ALA . 322 I 322 
I 323 9  n LYS . 323 I 323 
I 324 9  n GLY . 324 I 324 
I 325 9  n LYS . 325 I 325 
I 326 9  n ARG . 326 I 326 
I 327 9  n ASN . 327 I 327 
I 328 9  n LYS . 328 I 328 
I 329 9  n GLY . 329 I 329 
I 330 9  n GLY . 330 I 330 
I 331 9  n ARG . 331 I 331 
I 332 9  n LYS . 332 I 332 
I 333 9  n LYS . 333 I 333 
I 334 9  n ARG . 334 I 334 
I 335 9  n SER . 335 I 335 
I 336 9  n LYS . 336 I 336 
I 337 9  n PRO . 337 I 337 
I 338 9  n SER . 338 I 338 
I 339 9  n SER . 339 I 339 
I 340 9  n SER . 340 I 340 
I 341 9  n GLU . 341 I 341 
I 342 9  n GLU . 342 I 342 
I 343 9  n ASP . 343 I 343 
I 344 9  n GLU . 344 I 344 
I 345 9  n GLY . 345 I 345 
I 346 9  n PRO . 346 I 346 
I 347 9  n GLY . 347 I 347 
I 348 9  n ASP . 348 I 348 
I 349 9  n LYS . 349 I 349 
I 350 9  n GLN . 350 I 350 
I 351 9  n GLU . 351 I 351 
I 352 9  n LYS . 352 I 352 
I 353 9  n ALA . 353 I 353 
I 354 9  n THR . 354 I 354 
I 355 9  n GLN . 355 I 355 
I 356 9  n ARG . 356 I 356 
I 357 9  n ARG . 357 I 357 
I 358 9  n PRO . 358 I 358 
I 359 9  n HIS . 359 I 359 
I 360 9  n GLY . 360 I 360 
I 361 9  n ARG . 361 I 361 
I 362 9  n GLU . 362 I 362 
I 363 9  n ARG . 363 I 363 
I 364 9  n ARG . 364 I 364 
I 365 9  n VAL . 365 I 365 
I 366 9  n ALA . 366 I 366 
I 367 9  n SER . 367 I 367 
I 368 9  n ARG . 368 I 368 
I 369 9  n VAL . 369 I 369 
I 370 9  n SER . 370 I 370 
I 371 9  n TYR . 371 I 371 
I 372 9  n LYS . 372 I 372 
I 373 9  n GLU . 373 I 373 
I 374 9  n GLU . 374 I 374 
I 375 9  n SER . 375 I 375 
I 376 9  n GLY . 376 I 376 
I 377 9  n SER . 377 I 377 
I 378 9  n ASP . 378 I 378 
I 379 9  n GLU . 379 I 379 
I 380 9  n ALA . 380 I 380 
I 381 9  n GLY . 381 I 381 
I 382 9  n SER . 382 I 382 
I 383 9  n GLY . 383 I 383 
I 384 9  n SER . 384 I 384 
I 385 9  n ASP . 385 I 385 
I 386 9  n PHE . 386 I 386 
I 387 9  n GLU . 387 I 387 
I 388 9  n LEU . 388 I 388 
I 389 9  n SER . 389 I 389 
I 390 9  n SER . 390 I 390 
I 391 9  n GLY . 391 I 391 
I 392 9  n GLU . 392 I 392 
I 393 9  n ALA . 393 I 393 
I 394 9  n SER . 394 I 394 
I 395 9  n ASP . 395 I 395 
I 396 9  n PRO . 396 I 396 
I 397 9  n SER . 397 I 397 
I 398 9  n ASP . 398 I 398 
I 399 9  n GLU . 399 I 399 
I 400 9  n ASP . 400 I 400 
I 401 9  n SER . 401 I 401 
I 402 9  n GLU . 402 I 402 
I 403 9  n PRO . 403 I 403 
I 404 9  n GLY . 404 I 404 
I 405 9  n PRO . 405 I 405 
I 406 9  n PRO . 406 I 406 
I 407 9  n LYS . 407 I 407 
I 408 9  n GLN . 408 I 408 
I 409 9  n ARG . 409 I 409 
I 410 9  n LYS . 410 I 410 
I 411 9  n ALA . 411 I 411 
I 412 9  n PRO . 412 I 412 
I 413 9  n ALA . 413 I 413 
I 414 9  n PRO . 414 I 414 
I 415 9  n GLN . 415 I 415 
I 416 9  n ARG . 416 I 416 
I 417 9  n THR . 417 I 417 
I 418 9  n LYS . 418 I 418 
I 419 9  n ALA . 419 I 419 
I 420 9  n GLY . 420 I 420 
I 421 9  n SER . 421 I 421 
I 422 9  n LYS . 422 I 422 
I 423 9  n SER . 423 I 423 
I 424 9  n ALA . 424 I 424 
I 425 9  n SER . 425 I 425 
I 426 9  n ARG . 426 I 426 
I 427 9  n THR . 427 I 427 
I 428 9  n HIS . 428 I 428 
I 429 9  n ARG . 429 I 429 
I 430 9  n GLY . 430 I 430 
I 431 9  n SER . 431 I 431 
I 432 9  n HIS . 432 I 432 
I 433 9  n ARG . 433 I 433 
I 434 9  n LYS . 434 I 434 
I 435 9  n ASP . 435 I 435 
I 436 9  n PRO . 436 I 436 
I 437 9  n SER . 437 I 437 
I 438 9  n LEU . 438 I 438 
I 439 9  n PRO . 439 I 439 
I 440 9  n ALA . 440 I 440 
I 441 9  n ALA . 441 I 441 
I 442 9  n SER . 442 I 442 
I 443 9  n SER . 443 I 443 
I 444 9  n SER . 444 I 444 
I 445 9  n SER . 445 I 445 
I 446 9  n SER . 446 I 446 
I 447 9  n SER . 447 I 447 
I 448 9  n SER . 448 I 448 
I 449 9  n LYS . 449 I 449 
I 450 9  n ARG . 450 I 450 
I 451 9  n GLY . 451 I 451 
I 452 9  n LYS . 452 I 452 
I 453 9  n LYS . 453 I 453 
I 454 9  n MET . 454 I 454 
I 455 9  n CYS . 455 I 455 
I 456 9  n SER . 456 I 456 
I 457 9  n ASP . 457 I 457 
I 458 9  n GLY . 458 I 458 
I 459 9  n GLU . 459 I 459 
I 460 9  n LYS . 460 I 460 
I 461 9  n ALA . 461 I 461 
I 462 9  n GLU . 462 I 462 
I 463 9  n LYS . 463 I 463 
I 464 9  n ARG . 464 I 464 
I 465 9  n SER . 465 I 465 
I 466 9  n ILE . 466 I 466 
I 467 9  n ALA . 467 I 467 
I 468 9  n GLY . 468 I 468 
I 469 9  n ILE . 469 I 469 
I 470 9  n ASP . 470 I 470 
I 471 9  n GLN . 471 I 471 
I 472 9  n TRP . 472 I 472 
I 473 9  n LEU . 473 I 473 
I 474 9  n GLU . 474 I 474 
I 475 9  n VAL . 475 I 475 
I 476 9  n PHE . 476 I 476 
I 477 9  n CYS . 477 I 477 
I 478 9  n GLU . 478 I 478 
I 479 9  n GLN . 479 I 479 
I 480 9  n GLU . 480 I 480 
I 481 9  n GLU . 481 I 481 
I 482 9  n LYS . 482 I 482 
I 483 9  n TRP . 483 I 483 
I 484 9  n VAL . 484 I 484 
I 485 9  n CYS . 485 I 485 
I 486 9  n VAL . 486 I 486 
I 487 9  n ASP . 487 I 487 
I 488 9  n CYS . 488 I 488 
I 489 9  n VAL . 489 I 489 
I 490 9  n HIS . 490 I 490 
I 491 9  n GLY . 491 I 491 
I 492 9  n VAL . 492 I 492 
I 493 9  n VAL . 493 I 493 
I 494 9  n GLY . 494 I 494 
I 495 9  n GLN . 495 I 495 
I 496 9  n PRO . 496 I 496 
I 497 9  n LEU . 497 I 497 
I 498 9  n THR . 498 I 498 
I 499 9  n CYS . 499 I 499 
I 500 9  n TYR . 500 I 500 
I 501 9  n LYS . 501 I 501 
I 502 9  n TYR . 502 I 502 
I 503 9  n ALA . 503 I 503 
I 504 9  n THR . 504 I 504 
I 505 9  n LYS . 505 I 505 
I 506 9  n PRO . 506 I 506 
I 507 9  n MET . 507 I 507 
I 508 9  n THR . 508 I 508 
I 509 9  n TYR . 509 I 509 
I 510 9  n VAL . 510 I 510 
I 511 9  n VAL . 511 I 511 
I 512 9  n GLY . 512 I 512 
I 513 9  n ILE . 513 I 513 
I 514 9  n ASP . 514 I 514 
I 515 9  n SER . 515 I 515 
I 516 9  n ASP . 516 I 516 
I 517 9  n GLY . 517 I 517 
I 518 9  n TRP . 518 I 518 
I 519 9  n VAL . 519 I 519 
I 520 9  n ARG . 520 I 520 
I 521 9  n ASP . 521 I 521 
I 522 9  n VAL . 522 I 522 
I 523 9  n THR . 523 I 523 
I 524 9  n GLN . 524 I 524 
I 525 9  n ARG . 525 I 525 
I 526 9  n TYR . 526 I 526 
I 527 9  n ASP . 527 I 527 
I 528 9  n PRO . 528 I 528 
I 529 9  n VAL . 529 I 529 
I 530 9  n TRP . 530 I 530 
I 531 9  n MET . 531 I 531 
I 532 9  n THR . 532 I 532 
I 533 9  n VAL . 533 I 533 
I 534 9  n THR . 534 I 534 
I 535 9  n ARG . 535 I 535 
I 536 9  n LYS . 536 I 536 
I 537 9  n CYS . 537 I 537 
I 538 9  n ARG . 538 I 538 
I 539 9  n VAL . 539 I 539 
I 540 9  n ASP . 540 I 540 
I 541 9  n ALA . 541 I 541 
I 542 9  n GLU . 542 I 542 
I 543 9  n TRP . 543 I 543 
I 544 9  n TRP . 544 I 544 
I 545 9  n ALA . 545 I 545 
I 546 9  n GLU . 546 I 546 
I 547 9  n THR . 547 I 547 
I 548 9  n LEU . 548 I 548 
I 549 9  n ARG . 549 I 549 
I 550 9  n PRO . 550 I 550 
I 551 9  n TYR . 551 I 551 
I 552 9  n GLN . 552 I 552 
I 553 9  n SER . 553 I 553 
I 554 9  n PRO . 554 I 554 
I 555 9  n PHE . 555 I 555 
I 556 9  n MET . 556 I 556 
I 557 9  n ASP . 557 I 557 
I 558 9  n ARG . 558 I 558 
I 559 9  n GLU . 559 I 559 
I 560 9  n LYS . 560 I 560 
I 561 9  n LYS . 561 I 561 
I 562 9  n GLU . 562 I 562 
I 563 9  n ASP . 563 I 563 
I 564 9  n LEU . 564 I 564 
I 565 9  n GLU . 565 I 565 
I 566 9  n PHE . 566 I 566 
I 567 9  n GLN . 567 I 567 
I 568 9  n ALA . 568 I 568 
I 569 9  n LYS . 569 I 569 
I 570 9  n HIS . 570 I 570 
I 571 9  n MET . 571 I 571 
I 572 9  n ASP . 572 I 572 
I 573 9  n GLN . 573 I 573 
I 574 9  n PRO . 574 I 574 
I 575 9  n LEU . 575 I 575 
I 576 9  n PRO . 576 I 576 
I 577 9  n THR . 577 I 577 
I 578 9  n ALA . 578 I 578 
I 579 9  n ILE . 579 I 579 
I 580 9  n GLY . 580 I 580 
I 581 9  n LEU . 581 I 581 
I 582 9  n TYR . 582 I 582 
I 583 9  n LYS . 583 I 583 
I 584 9  n ASN . 584 I 584 
I 585 9  n HIS . 585 I 585 
I 586 9  n PRO . 586 I 586 
I 587 9  n LEU . 587 I 587 
I 588 9  n TYR . 588 I 588 
I 589 9  n ALA . 589 I 589 
I 590 9  n LEU . 590 I 590 
I 591 9  n LYS . 591 I 591 
I 592 9  n ARG . 592 I 592 
I 593 9  n HIS . 593 I 593 
I 594 9  n LEU . 594 I 594 
I 595 9  n LEU . 595 I 595 
I 596 9  n LYS . 596 I 596 
I 597 9  n TYR . 597 I 597 
I 598 9  n GLU . 598 I 598 
I 599 9  n ALA . 599 I 599 
I 600 9  n ILE . 600 I 600 
I 601 9  n TYR . 601 I 601 
I 602 9  n PRO . 602 I 602 
I 603 9  n GLU . 603 I 603 
I 604 9  n THR . 604 I 604 
I 605 9  n ALA . 605 I 605 
I 606 9  n ALA . 606 I 606 
I 607 9  n ILE . 607 I 607 
I 608 9  n LEU . 608 I 608 
I 609 9  n GLY . 609 I 609 
I 610 9  n TYR . 610 I 610 
I 611 9  n CYS . 611 I 611 
I 612 9  n ARG . 612 I 612 
I 613 9  n GLY . 613 I 613 
I 614 9  n GLU . 614 I 614 
I 615 9  n ALA . 615 I 615 
I 616 9  n VAL . 616 I 616 
I 617 9  n TYR . 617 I 617 
I 618 9  n SER . 618 I 618 
I 619 9  n ARG . 619 I 619 
I 620 9  n ASP . 620 I 620 
I 621 9  n CYS . 621 I 621 
I 622 9  n VAL . 622 I 622 
I 623 9  n HIS . 623 I 623 
I 624 9  n THR . 624 I 624 
I 625 9  n LEU . 625 I 625 
I 626 9  n HIS . 626 I 626 
I 627 9  n SER . 627 I 627 
I 628 9  n ARG . 628 I 628 
I 629 9  n ASP . 629 I 629 
I 630 9  n THR . 630 I 630 
I 631 9  n TRP . 631 I 631 
I 632 9  n LEU . 632 I 632 
I 633 9  n LYS . 633 I 633 
I 634 9  n LYS . 634 I 634 
I 635 9  n ALA . 635 I 635 
I 636 9  n ARG . 636 I 636 
I 637 9  n VAL . 637 I 637 
I 638 9  n VAL . 638 I 638 
I 639 9  n ARG . 639 I 639 
I 640 9  n LEU . 640 I 640 
I 641 9  n GLY . 641 I 641 
I 642 9  n GLU . 642 I 642 
I 643 9  n VAL . 643 I 643 
I 644 9  n PRO . 644 I 644 
I 645 9  n TYR . 645 I 645 
I 646 9  n LYS . 646 I 646 
I 647 9  n MET . 647 I 647 
I 648 9  n VAL . 648 I 648 
I 649 9  n LYS . 649 I 649 
I 650 9  n GLY . 650 I 650 
I 651 9  n PHE . 651 I 651 
I 652 9  n SER . 652 I 652 
I 653 9  n ASN . 653 I 653 
I 654 9  n ARG . 654 I 654 
I 655 9  n ALA . 655 I 655 
I 656 9  n ARG . 656 I 656 
I 657 9  n LYS . 657 I 657 
I 658 9  n ALA . 658 I 658 
I 659 9  n ARG . 659 I 659 
I 660 9  n LEU . 660 I 660 
I 661 9  n ALA . 661 I 661 
I 662 9  n GLU . 662 I 662 
I 663 9  n PRO . 663 I 663 
I 664 9  n GLN . 664 I 664 
I 665 9  n LEU . 665 I 665 
I 666 9  n ARG . 666 I 666 
I 667 9  n GLU . 667 I 667 
I 668 9  n GLU . 668 I 668 
I 669 9  n ASN . 669 I 669 
I 670 9  n ASP . 670 I 670 
I 671 9  n LEU . 671 I 671 
I 672 9  n GLY . 672 I 672 
I 673 9  n LEU . 673 I 673 
I 674 9  n PHE . 674 I 674 
I 675 9  n GLY . 675 I 675 
I 676 9  n TYR . 676 I 676 
I 677 9  n TRP . 677 I 677 
I 678 9  n GLN . 678 I 678 
I 679 9  n THR . 679 I 679 
I 680 9  n GLU . 680 I 680 
I 681 9  n GLU . 681 I 681 
I 682 9  n TYR . 682 I 682 
I 683 9  n GLN . 683 I 683 
I 684 9  n PRO . 684 I 684 
I 685 9  n PRO . 685 I 685 
I 686 9  n VAL . 686 I 686 
I 687 9  n ALA . 687 I 687 
I 688 9  n VAL . 688 I 688 
I 689 9  n ASP . 689 I 689 
I 690 9  n GLY . 690 I 690 
I 691 9  n LYS . 691 I 691 
I 692 9  n VAL . 692 I 692 
I 693 9  n PRO . 693 I 693 
I 694 9  n ARG . 694 I 694 
I 695 9  n ASN . 695 I 695 
I 696 9  n GLU . 696 I 696 
I 697 9  n PHE . 697 I 697 
I 698 9  n GLY . 698 I 698 
I 699 9  n ASN . 699 I 699 
I 700 9  n VAL . 700 I 700 
I 701 9  n TYR . 701 I 701 
I 702 9  n LEU . 702 I 702 
I 703 9  n PHE . 703 I 703 
I 704 9  n LEU . 704 I 704 
I 705 9  n PRO . 705 I 705 
I 706 9  n SER . 706 I 706 
I 707 9  n MET . 707 I 707 
I 708 9  n MET . 708 I 708 
I 709 9  n PRO . 709 I 709 
I 710 9  n ILE . 710 I 710 
I 711 9  n GLY . 711 I 711 
I 712 9  n CYS . 712 I 712 
I 713 9  n VAL . 713 I 713 
I 714 9  n GLN . 714 I 714 
I 715 9  n LEU . 715 I 715 
I 716 9  n ASN . 716 I 716 
I 717 9  n LEU . 717 I 717 
I 718 9  n PRO . 718 I 718 
I 719 9  n ASN . 719 I 719 
I 720 9  n LEU . 720 I 720 
I 721 9  n HIS . 721 I 721 
I 722 9  n ARG . 722 I 722 
I 723 9  n VAL . 723 I 723 
I 724 9  n ALA . 724 I 724 
I 725 9  n ARG . 725 I 725 
I 726 9  n LYS . 726 I 726 
I 727 9  n LEU . 727 I 727 
I 728 9  n ASP . 728 I 728 
I 729 9  n ILE . 729 I 729 
I 730 9  n ASP . 730 I 730 
I 731 9  n CYS . 731 I 731 
I 732 9  n VAL . 732 I 732 
I 733 9  n GLN . 733 I 733 
I 734 9  n ALA . 734 I 734 
I 735 9  n ILE . 735 I 735 
I 736 9  n THR . 736 I 736 
I 737 9  n GLY . 737 I 737 
I 738 9  n PHE . 738 I 738 
I 739 9  n ASP . 739 I 739 
I 740 9  n PHE . 740 I 740 
I 741 9  n HIS . 741 I 741 
I 742 9  n GLY . 742 I 742 
I 743 9  n GLY . 743 I 743 
I 744 9  n TYR . 744 I 744 
I 745 9  n SER . 745 I 745 
I 746 9  n HIS . 746 I 746 
I 747 9  n PRO . 747 I 747 
I 748 9  n VAL . 748 I 748 
I 749 9  n THR . 749 I 749 
I 750 9  n ASP . 750 I 750 
I 751 9  n GLY . 751 I 751 
I 752 9  n TYR . 752 I 752 
I 753 9  n ILE . 753 I 753 
I 754 9  n VAL . 754 I 754 
I 755 9  n CYS . 755 I 755 
I 756 9  n GLU . 756 I 756 
I 757 9  n GLU . 757 I 757 
I 758 9  n PHE . 758 I 758 
I 759 9  n LYS . 759 I 759 
I 760 9  n ASP . 760 I 760 
I 761 9  n VAL . 761 I 761 
I 762 9  n LEU . 762 I 762 
I 763 9  n LEU . 763 I 763 
I 764 9  n THR . 764 I 764 
I 765 9  n ALA . 765 I 765 
I 766 9  n TRP . 766 I 766 
I 767 9  n GLU . 767 I 767 
I 768 9  n ASN . 768 I 768 
I 769 9  n GLU . 769 I 769 
I 770 9  n GLN . 770 I 770 
I 771 9  n ALA . 771 I 771 
I 772 9  n VAL . 772 I 772 
I 773 9  n ILE . 773 I 773 
I 774 9  n GLU . 774 I 774 
I 775 9  n ARG . 775 I 775 
I 776 9  n LYS . 776 I 776 
I 777 9  n GLU . 777 I 777 
I 778 9  n LYS . 778 I 778 
I 779 9  n GLU . 779 I 779 
I 780 9  n LYS . 780 I 780 
I 781 9  n LYS . 781 I 781 
I 782 9  n GLU . 782 I 782 
I 783 9  n LYS . 783 I 783 
I 784 9  n ARG . 784 I 784 
I 785 9  n ALA . 785 I 785 
I 786 9  n LEU . 786 I 786 
I 787 9  n GLY . 787 I 787 
I 788 9  n ASN . 788 I 788 
I 789 9  n TRP . 789 I 789 
I 790 9  n LYS . 790 I 790 
I 791 9  n LEU . 791 I 791 
I 792 9  n LEU . 792 I 792 
I 793 9  n ALA . 793 I 793 
I 794 9  n LYS . 794 I 794 
I 795 9  n GLY . 795 I 795 
I 796 9  n LEU . 796 I 796 
I 797 9  n LEU . 797 I 797 
I 798 9  n ILE . 798 I 798 
I 799 9  n ARG . 799 I 799 
I 800 9  n GLU . 800 I 800 
I 801 9  n ARG . 801 I 801 
I 802 9  n LEU . 802 I 802 
I 803 9  n LYS . 803 I 803 
I 804 9  n ARG . 804 I 804 
I 805 9  n ARG . 805 I 805 
I 806 9  n TYR . 806 I 806 
I 807 9  n GLY . 807 I 807 
I 808 9  n PRO . 808 I 808 
I 809 9  n LYS . 809 I 809 
I 810 9  n SER . 810 I 810 
I 811 9  n GLU . 811 I 811 
I 812 9  n ALA . 812 I 812 
I 813 9  n ALA . 813 I 813 
I 814 9  n ALA . 814 I 814 
I 815 9  n PRO . 815 I 815 
I 816 9  n HIS . 816 I 816 
I 817 9  n THR . 817 I 817 
I 818 9  n ASP . 818 I 818 
I 819 9  n ALA . 819 I 819 
I 820 9  n GLY . 820 I 820 
I 821 9  n GLY . 821 I 821 
I 822 9  n GLY . 822 I 822 
I 823 9  n LEU . 823 I 823 
I 824 9  n SER . 824 I 824 
I 825 9  n SER . 825 I 825 
I 826 9  n ASP . 826 I 826 
I 827 9  n GLU . 827 I 827 
I 828 9  n GLU . 828 I 828 
I 829 9  n GLU . 829 I 829 
I 830 9  n GLY . 830 I 830 
I 831 9  n THR . 831 I 831 
I 832 9  n SER . 832 I 832 
I 833 9  n SER . 833 I 833 
I 834 9  n GLN . 834 I 834 
I 835 9  n ALA . 835 I 835 
I 836 9  n GLU . 836 I 836 
I 837 9  n ALA . 837 I 837 
I 838 9  n ALA . 838 I 838 
I 839 9  n ARG . 839 I 839 
I 840 9  n ILE . 840 I 840 
I 841 9  n LEU . 841 I 841 
I 842 9  n ALA . 842 I 842 
I 843 9  n ALA . 843 I 843 
I 844 9  n SER . 844 I 844 
I 845 9  n TRP . 845 I 845 
I 846 9  n PRO . 846 I 846 
I 847 9  n GLN . 847 I 847 
I 848 9  n ASN . 848 I 848 
I 849 9  n ARG . 849 I 849 
I 850 9  n GLU . 850 I 850 
I 851 9  n ASP . 851 I 851 
I 852 9  n GLU . 852 I 852 
I 853 9  n GLU . 853 I 853 
I 854 9  n LYS . 854 I 854 
I 855 9  n GLN . 855 I 855 
I 856 9  n LYS . 856 I 856 
I 857 9  n LEU . 857 I 857 
I 858 9  n LYS . 858 I 858 
I 859 9  n GLY . 859 I 859 
I 860 9  n GLY . 860 I 860 
I 861 9  n PRO . 861 I 861 
I 862 9  n LYS . 862 I 862 
I 863 9  n LYS . 863 I 863 
I 864 9  n THR . 864 I 864 
I 865 9  n LYS . 865 I 865 
I 866 9  n ARG . 866 I 866 
I 867 9  n GLU . 867 I 867 
I 868 9  n LYS . 868 I 868 
I 869 9  n LYS . 869 I 869 
I 870 9  n ALA . 870 I 870 
I 871 9  n ALA . 871 I 871 
I 872 9  n ALA . 872 I 872 
I 873 9  n SER . 873 I 873 
I 874 9  n HIS . 874 I 874 
I 875 9  n LEU . 875 I 875 
I 876 9  n PHE . 876 I 876 
I 877 9  n PRO . 877 I 877 
I 878 9  n PHE . 878 I 878 
I 879 9  n GLU . 879 I 879 
I 880 9  n GLN . 880 I 880 
I 881 9  n LEU . 881 I 881 
J 1   10 n MET . 1   J 1   
J 2   10 n GLN . 2   J 2   
J 3   10 n VAL . 3   J 3   
J 4   10 n THR . 4   J 4   
J 5   10 n LEU . 5   J 5   
J 6   10 n LYS . 6   J 6   
J 7   10 n THR . 7   J 7   
J 8   10 n LEU . 8   J 8   
J 9   10 n GLN . 9   J 9   
J 10  10 n GLN . 10  J 10  
J 11  10 n GLN . 11  J 11  
J 12  10 n THR . 12  J 12  
J 13  10 n PHE . 13  J 13  
J 14  10 n LYS . 14  J 14  
J 15  10 n ILE . 15  J 15  
J 16  10 n ASP . 16  J 16  
J 17  10 n ILE . 17  J 17  
J 18  10 n ASP . 18  J 18  
J 19  10 n PRO . 19  J 19  
J 20  10 n GLU . 20  J 20  
J 21  10 n GLU . 21  J 21  
J 22  10 n THR . 22  J 22  
J 23  10 n VAL . 23  J 23  
J 24  10 n LYS . 24  J 24  
J 25  10 n ALA . 25  J 25  
J 26  10 n LEU . 26  J 26  
J 27  10 n LYS . 27  J 27  
J 28  10 n GLU . 28  J 28  
J 29  10 n LYS . 29  J 29  
J 30  10 n ILE . 30  J 30  
J 31  10 n GLU . 31  J 31  
J 32  10 n SER . 32  J 32  
J 33  10 n GLU . 33  J 33  
J 34  10 n LYS . 34  J 34  
J 35  10 n GLY . 35  J 35  
J 36  10 n LYS . 36  J 36  
J 37  10 n ASP . 37  J 37  
J 38  10 n ALA . 38  J 38  
J 39  10 n PHE . 39  J 39  
J 40  10 n PRO . 40  J 40  
J 41  10 n VAL . 41  J 41  
J 42  10 n ALA . 42  J 42  
J 43  10 n GLY . 43  J 43  
J 44  10 n GLN . 44  J 44  
J 45  10 n LYS . 45  J 45  
J 46  10 n LEU . 46  J 46  
J 47  10 n ILE . 47  J 47  
J 48  10 n TYR . 48  J 48  
J 49  10 n ALA . 49  J 49  
J 50  10 n GLY . 50  J 50  
J 51  10 n LYS . 51  J 51  
J 52  10 n ILE . 52  J 52  
J 53  10 n LEU . 53  J 53  
J 54  10 n ASN . 54  J 54  
J 55  10 n ASP . 55  J 55  
J 56  10 n ASP . 56  J 56  
J 57  10 n THR . 57  J 57  
J 58  10 n ALA . 58  J 58  
J 59  10 n LEU . 59  J 59  
J 60  10 n LYS . 60  J 60  
J 61  10 n GLU . 61  J 61  
J 62  10 n TYR . 62  J 62  
J 63  10 n LYS . 63  J 63  
J 64  10 n ILE . 64  J 64  
J 65  10 n ASP . 65  J 65  
J 66  10 n GLU . 66  J 66  
J 67  10 n LYS . 67  J 67  
J 68  10 n ASN . 68  J 68  
J 69  10 n PHE . 69  J 69  
J 70  10 n VAL . 70  J 70  
J 71  10 n VAL . 71  J 71  
J 72  10 n VAL . 72  J 72  
J 73  10 n MET . 73  J 73  
J 74  10 n VAL . 74  J 74  
J 75  10 n THR . 75  J 75  
J 76  10 n LYS . 76  J 76  
J 77  10 n PRO . 77  J 77  
J 78  10 n LYS . 78  J 78  
J 79  10 n ALA . 79  J 79  
J 80  10 n VAL . 80  J 80  
J 81  10 n SER . 81  J 81  
J 82  10 n THR . 82  J 82  
J 83  10 n PRO . 83  J 83  
J 84  10 n ALA . 84  J 84  
J 85  10 n PRO . 85  J 85  
J 86  10 n ALA . 86  J 86  
J 87  10 n THR . 87  J 87  
J 88  10 n THR . 88  J 88  
J 89  10 n GLN . 89  J 89  
J 90  10 n GLN . 90  J 90  
J 91  10 n SER . 91  J 91  
J 92  10 n ALA . 92  J 92  
J 93  10 n PRO . 93  J 93  
J 94  10 n ALA . 94  J 94  
J 95  10 n SER . 95  J 95  
J 96  10 n THR . 96  J 96  
J 97  10 n THR . 97  J 97  
J 98  10 n ALA . 98  J 98  
J 99  10 n VAL . 99  J 99  
J 100 10 n THR . 100 J 100 
J 101 10 n SER . 101 J 101 
J 102 10 n SER . 102 J 102 
J 103 10 n THR . 103 J 103 
J 104 10 n THR . 104 J 104 
J 105 10 n THR . 105 J 105 
J 106 10 n THR . 106 J 106 
J 107 10 n VAL . 107 J 107 
J 108 10 n ALA . 108 J 108 
J 109 10 n GLN . 109 J 109 
J 110 10 n ALA . 110 J 110 
J 111 10 n PRO . 111 J 111 
J 112 10 n THR . 112 J 112 
J 113 10 n PRO . 113 J 113 
J 114 10 n VAL . 114 J 114 
J 115 10 n PRO . 115 J 115 
J 116 10 n ALA . 116 J 116 
J 117 10 n LEU . 117 J 117 
J 118 10 n ALA . 118 J 118 
J 119 10 n PRO . 119 J 119 
J 120 10 n THR . 120 J 120 
J 121 10 n SER . 121 J 121 
J 122 10 n THR . 122 J 122 
J 123 10 n PRO . 123 J 123 
J 124 10 n ALA . 124 J 124 
J 125 10 n SER . 125 J 125 
J 126 10 n ILE . 126 J 126 
J 127 10 n THR . 127 J 127 
J 128 10 n PRO . 128 J 128 
J 129 10 n ALA . 129 J 129 
J 130 10 n SER . 130 J 130 
J 131 10 n ALA . 131 J 131 
J 132 10 n THR . 132 J 132 
J 133 10 n ALA . 133 J 133 
J 134 10 n SER . 134 J 134 
J 135 10 n SER . 135 J 135 
J 136 10 n GLU . 136 J 136 
J 137 10 n PRO . 137 J 137 
J 138 10 n ALA . 138 J 138 
J 139 10 n PRO . 139 J 139 
J 140 10 n ALA . 140 J 140 
J 141 10 n SER . 141 J 141 
J 142 10 n ALA . 142 J 142 
J 143 10 n ALA . 143 J 143 
J 144 10 n LYS . 144 J 144 
J 145 10 n GLN . 145 J 145 
J 146 10 n GLU . 146 J 146 
J 147 10 n LYS . 147 J 147 
J 148 10 n PRO . 148 J 148 
J 149 10 n ALA . 149 J 149 
J 150 10 n GLU . 150 J 150 
J 151 10 n LYS . 151 J 151 
J 152 10 n PRO . 152 J 152 
J 153 10 n ALA . 153 J 153 
J 154 10 n GLU . 154 J 154 
J 155 10 n THR . 155 J 155 
J 156 10 n PRO . 156 J 156 
J 157 10 n VAL . 157 J 157 
J 158 10 n ALA . 158 J 158 
J 159 10 n THR . 159 J 159 
J 160 10 n SER . 160 J 160 
J 161 10 n PRO . 161 J 161 
J 162 10 n THR . 162 J 162 
J 163 10 n ALA . 163 J 163 
J 164 10 n THR . 164 J 164 
J 165 10 n ASP . 165 J 165 
J 166 10 n SER . 166 J 166 
J 167 10 n THR . 167 J 167 
J 168 10 n SER . 168 J 168 
J 169 10 n GLY . 169 J 169 
J 170 10 n ASP . 170 J 170 
J 171 10 n SER . 171 J 171 
J 172 10 n SER . 172 J 172 
J 173 10 n ARG . 173 J 173 
J 174 10 n SER . 174 J 174 
J 175 10 n ASN . 175 J 175 
J 176 10 n LEU . 176 J 176 
J 177 10 n PHE . 177 J 177 
J 178 10 n GLU . 178 J 178 
J 179 10 n ASP . 179 J 179 
J 180 10 n ALA . 180 J 180 
J 181 10 n THR . 181 J 181 
J 182 10 n SER . 182 J 182 
J 183 10 n ALA . 183 J 183 
J 184 10 n LEU . 184 J 184 
J 185 10 n VAL . 185 J 185 
J 186 10 n THR . 186 J 186 
J 187 10 n GLY . 187 J 187 
J 188 10 n GLN . 188 J 188 
J 189 10 n SER . 189 J 189 
J 190 10 n TYR . 190 J 190 
J 191 10 n GLU . 191 J 191 
J 192 10 n ASN . 192 J 192 
J 193 10 n MET . 193 J 193 
J 194 10 n VAL . 194 J 194 
J 195 10 n THR . 195 J 195 
J 196 10 n GLU . 196 J 196 
J 197 10 n ILE . 197 J 197 
J 198 10 n MET . 198 J 198 
J 199 10 n SER . 199 J 199 
J 200 10 n MET . 200 J 200 
J 201 10 n GLY . 201 J 201 
J 202 10 n TYR . 202 J 202 
J 203 10 n GLU . 203 J 203 
J 204 10 n ARG . 204 J 204 
J 205 10 n GLU . 205 J 205 
J 206 10 n GLN . 206 J 206 
J 207 10 n VAL . 207 J 207 
J 208 10 n ILE . 208 J 208 
J 209 10 n ALA . 209 J 209 
J 210 10 n ALA . 210 J 210 
J 211 10 n LEU . 211 J 211 
J 212 10 n ARG . 212 J 212 
J 213 10 n ALA . 213 J 213 
J 214 10 n SER . 214 J 214 
J 215 10 n PHE . 215 J 215 
J 216 10 n ASN . 216 J 216 
J 217 10 n ASN . 217 J 217 
J 218 10 n PRO . 218 J 218 
J 219 10 n ASP . 219 J 219 
J 220 10 n ARG . 220 J 220 
J 221 10 n ALA . 221 J 221 
J 222 10 n VAL . 222 J 222 
J 223 10 n GLU . 223 J 223 
J 224 10 n TYR . 224 J 224 
J 225 10 n LEU . 225 J 225 
J 226 10 n LEU . 226 J 226 
J 227 10 n MET . 227 J 227 
J 228 10 n GLY . 228 J 228 
J 229 10 n ILE . 229 J 229 
J 230 10 n PRO . 230 J 230 
J 231 10 n GLY . 231 J 231 
J 232 10 n ASP . 232 J 232 
J 233 10 n ARG . 233 J 233 
J 234 10 n GLU . 234 J 234 
J 235 10 n SER . 235 J 235 
J 236 10 n GLN . 236 J 236 
J 237 10 n ALA . 237 J 237 
J 238 10 n VAL . 238 J 238 
J 239 10 n VAL . 239 J 239 
J 240 10 n ASP . 240 J 240 
J 241 10 n PRO . 241 J 241 
J 242 10 n PRO . 242 J 242 
J 243 10 n GLN . 243 J 243 
J 244 10 n ALA . 244 J 244 
J 245 10 n ALA . 245 J 245 
J 246 10 n SER . 246 J 246 
J 247 10 n THR . 247 J 247 
J 248 10 n GLY . 248 J 248 
J 249 10 n ALA . 249 J 249 
J 250 10 n PRO . 250 J 250 
J 251 10 n GLN . 251 J 251 
J 252 10 n SER . 252 J 252 
J 253 10 n SER . 253 J 253 
J 254 10 n ALA . 254 J 254 
J 255 10 n VAL . 255 J 255 
J 256 10 n ALA . 256 J 256 
J 257 10 n ALA . 257 J 257 
J 258 10 n ALA . 258 J 258 
J 259 10 n ALA . 259 J 259 
J 260 10 n ALA . 260 J 260 
J 261 10 n THR . 261 J 261 
J 262 10 n THR . 262 J 262 
J 263 10 n THR . 263 J 263 
J 264 10 n ALA . 264 J 264 
J 265 10 n THR . 265 J 265 
J 266 10 n THR . 266 J 266 
J 267 10 n THR . 267 J 267 
J 268 10 n THR . 268 J 268 
J 269 10 n THR . 269 J 269 
J 270 10 n SER . 270 J 270 
J 271 10 n SER . 271 J 271 
J 272 10 n GLY . 272 J 272 
J 273 10 n GLY . 273 J 273 
J 274 10 n HIS . 274 J 274 
J 275 10 n PRO . 275 J 275 
J 276 10 n LEU . 276 J 276 
J 277 10 n GLU . 277 J 277 
J 278 10 n PHE . 278 J 278 
J 279 10 n LEU . 279 J 279 
J 280 10 n ARG . 280 J 280 
J 281 10 n ASN . 281 J 281 
J 282 10 n GLN . 282 J 282 
J 283 10 n PRO . 283 J 283 
J 284 10 n GLN . 284 J 284 
J 285 10 n PHE . 285 J 285 
J 286 10 n GLN . 286 J 286 
J 287 10 n GLN . 287 J 287 
J 288 10 n MET . 288 J 288 
J 289 10 n ARG . 289 J 289 
J 290 10 n GLN . 290 J 290 
J 291 10 n ILE . 291 J 291 
J 292 10 n ILE . 292 J 292 
J 293 10 n GLN . 293 J 293 
J 294 10 n GLN . 294 J 294 
J 295 10 n ASN . 295 J 295 
J 296 10 n PRO . 296 J 296 
J 297 10 n SER . 297 J 297 
J 298 10 n LEU . 298 J 298 
J 299 10 n LEU . 299 J 299 
J 300 10 n PRO . 300 J 300 
J 301 10 n ALA . 301 J 301 
J 302 10 n LEU . 302 J 302 
J 303 10 n LEU . 303 J 303 
J 304 10 n GLN . 304 J 304 
J 305 10 n GLN . 305 J 305 
J 306 10 n ILE . 306 J 306 
J 307 10 n GLY . 307 J 307 
J 308 10 n ARG . 308 J 308 
J 309 10 n GLU . 309 J 309 
J 310 10 n ASN . 310 J 310 
J 311 10 n PRO . 311 J 311 
J 312 10 n GLN . 312 J 312 
J 313 10 n LEU . 313 J 313 
J 314 10 n LEU . 314 J 314 
J 315 10 n GLN . 315 J 315 
J 316 10 n GLN . 316 J 316 
J 317 10 n ILE . 317 J 317 
J 318 10 n SER . 318 J 318 
J 319 10 n GLN . 319 J 319 
J 320 10 n HIS . 320 J 320 
J 321 10 n GLN . 321 J 321 
J 322 10 n GLU . 322 J 322 
J 323 10 n HIS . 323 J 323 
J 324 10 n PHE . 324 J 324 
J 325 10 n ILE . 325 J 325 
J 326 10 n GLN . 326 J 326 
J 327 10 n MET . 327 J 327 
J 328 10 n LEU . 328 J 328 
J 329 10 n ASN . 329 J 329 
J 330 10 n GLU . 330 J 330 
J 331 10 n PRO . 331 J 331 
J 332 10 n VAL . 332 J 332 
J 333 10 n GLN . 333 J 333 
J 334 10 n GLU . 334 J 334 
J 335 10 n ALA . 335 J 335 
J 336 10 n GLY . 336 J 336 
J 337 10 n GLY . 337 J 337 
J 338 10 n GLN . 338 J 338 
J 339 10 n GLY . 339 J 339 
J 340 10 n GLY . 340 J 340 
J 341 10 n GLY . 341 J 341 
J 342 10 n GLY . 342 J 342 
J 343 10 n GLY . 343 J 343 
J 344 10 n GLY . 344 J 344 
J 345 10 n GLY . 345 J 345 
J 346 10 n SER . 346 J 346 
J 347 10 n GLY . 347 J 347 
J 348 10 n GLY . 348 J 348 
J 349 10 n ILE . 349 J 349 
J 350 10 n ALA . 350 J 350 
J 351 10 n GLU . 351 J 351 
J 352 10 n ALA . 352 J 352 
J 353 10 n GLY . 353 J 353 
J 354 10 n SER . 354 J 354 
J 355 10 n GLY . 355 J 355 
J 356 10 n HIS . 356 J 356 
J 357 10 n MET . 357 J 357 
J 358 10 n ASN . 358 J 358 
J 359 10 n TYR . 359 J 359 
J 360 10 n ILE . 360 J 360 
J 361 10 n GLN . 361 J 361 
J 362 10 n VAL . 362 J 362 
J 363 10 n THR . 363 J 363 
J 364 10 n PRO . 364 J 364 
J 365 10 n GLN . 365 J 365 
J 366 10 n GLU . 366 J 366 
J 367 10 n LYS . 367 J 367 
J 368 10 n GLU . 368 J 368 
J 369 10 n ALA . 369 J 369 
J 370 10 n ILE . 370 J 370 
J 371 10 n GLU . 371 J 371 
J 372 10 n ARG . 372 J 372 
J 373 10 n LEU . 373 J 373 
J 374 10 n LYS . 374 J 374 
J 375 10 n ALA . 375 J 375 
J 376 10 n LEU . 376 J 376 
J 377 10 n GLY . 377 J 377 
J 378 10 n PHE . 378 J 378 
J 379 10 n PRO . 379 J 379 
J 380 10 n GLU . 380 J 380 
J 381 10 n GLY . 381 J 381 
J 382 10 n LEU . 382 J 382 
J 383 10 n VAL . 383 J 383 
J 384 10 n ILE . 384 J 384 
J 385 10 n GLN . 385 J 385 
J 386 10 n ALA . 386 J 386 
J 387 10 n TYR . 387 J 387 
J 388 10 n PHE . 388 J 388 
J 389 10 n ALA . 389 J 389 
J 390 10 n CYS . 390 J 390 
J 391 10 n GLU . 391 J 391 
J 392 10 n LYS . 392 J 392 
J 393 10 n ASN . 393 J 393 
J 394 10 n GLU . 394 J 394 
J 395 10 n ASN . 395 J 395 
J 396 10 n LEU . 396 J 396 
J 397 10 n ALA . 397 J 397 
J 398 10 n ALA . 398 J 398 
J 399 10 n ASN . 399 J 399 
J 400 10 n PHE . 400 J 400 
J 401 10 n LEU . 401 J 401 
J 402 10 n LEU . 402 J 402 
J 403 10 n GLN . 403 J 403 
J 404 10 n GLN . 404 J 404 
J 405 10 n ASN . 405 J 405 
J 406 10 n PHE . 406 J 406 
J 407 10 n ASP . 407 J 407 
J 408 10 n GLU . 408 J 408 
J 409 10 n ASP . 409 J 409 
K 1   11 n MET . 1   K 1   
K 2   11 n ALA . 2   K 2   
K 3   11 n SER . 3   K 3   
K 4   11 n ASN . 4   K 4   
K 5   11 n PHE . 5   K 5   
K 6   11 n LYS . 6   K 6   
K 7   11 n LYS . 7   K 7   
K 8   11 n ALA . 8   K 8   
K 9   11 n ASN . 9   K 9   
K 10  11 n MET . 10  K 10  
K 11  11 n ALA . 11  K 11  
K 12  11 n SER . 12  K 12  
K 13  11 n SER . 13  K 13  
K 14  11 n SER . 14  K 14  
K 15  11 n GLN . 15  K 15  
K 16  11 n ARG . 16  K 16  
K 17  11 n LYS . 17  K 17  
K 18  11 n ARG . 18  K 18  
K 19  11 n MET . 19  K 19  
K 20  11 n SER . 20  K 20  
K 21  11 n PRO . 21  K 21  
K 22  11 n LYS . 22  K 22  
K 23  11 n PRO . 23  K 23  
K 24  11 n GLU . 24  K 24  
K 25  11 n LEU . 25  K 25  
K 26  11 n THR . 26  K 26  
K 27  11 n GLU . 27  K 27  
K 28  11 n GLU . 28  K 28  
K 29  11 n GLN . 29  K 29  
K 30  11 n LYS . 30  K 30  
K 31  11 n GLN . 31  K 31  
K 32  11 n GLU . 32  K 32  
K 33  11 n ILE . 33  K 33  
K 34  11 n ARG . 34  K 34  
K 35  11 n GLU . 35  K 35  
K 36  11 n ALA . 36  K 36  
K 37  11 n PHE . 37  K 37  
K 38  11 n ASP . 38  K 38  
K 39  11 n LEU . 39  K 39  
K 40  11 n PHE . 40  K 40  
K 41  11 n ASP . 41  K 41  
K 42  11 n ALA . 42  K 42  
K 43  11 n ASP . 43  K 43  
K 44  11 n GLY . 44  K 44  
K 45  11 n THR . 45  K 45  
K 46  11 n GLY . 46  K 46  
K 47  11 n THR . 47  K 47  
K 48  11 n ILE . 48  K 48  
K 49  11 n ASP . 49  K 49  
K 50  11 n VAL . 50  K 50  
K 51  11 n LYS . 51  K 51  
K 52  11 n GLU . 52  K 52  
K 53  11 n LEU . 53  K 53  
K 54  11 n LYS . 54  K 54  
K 55  11 n VAL . 55  K 55  
K 56  11 n ALA . 56  K 56  
K 57  11 n MET . 57  K 57  
K 58  11 n ARG . 58  K 58  
K 59  11 n ALA . 59  K 59  
K 60  11 n LEU . 60  K 60  
K 61  11 n GLY . 61  K 61  
K 62  11 n PHE . 62  K 62  
K 63  11 n GLU . 63  K 63  
K 64  11 n PRO . 64  K 64  
K 65  11 n LYS . 65  K 65  
K 66  11 n LYS . 66  K 66  
K 67  11 n GLU . 67  K 67  
K 68  11 n GLU . 68  K 68  
K 69  11 n ILE . 69  K 69  
K 70  11 n LYS . 70  K 70  
K 71  11 n LYS . 71  K 71  
K 72  11 n MET . 72  K 72  
K 73  11 n ILE . 73  K 73  
K 74  11 n SER . 74  K 74  
K 75  11 n GLU . 75  K 75  
K 76  11 n ILE . 76  K 76  
K 77  11 n ASP . 77  K 77  
K 78  11 n LYS . 78  K 78  
K 79  11 n GLU . 79  K 79  
K 80  11 n GLY . 80  K 80  
K 81  11 n THR . 81  K 81  
K 82  11 n GLY . 82  K 82  
K 83  11 n LYS . 83  K 83  
K 84  11 n MET . 84  K 84  
K 85  11 n ASN . 85  K 85  
K 86  11 n PHE . 86  K 86  
K 87  11 n GLY . 87  K 87  
K 88  11 n ASP . 88  K 88  
K 89  11 n PHE . 89  K 89  
K 90  11 n LEU . 90  K 90  
K 91  11 n THR . 91  K 91  
K 92  11 n VAL . 92  K 92  
K 93  11 n MET . 93  K 93  
K 94  11 n THR . 94  K 94  
K 95  11 n GLN . 95  K 95  
K 96  11 n LYS . 96  K 96  
K 97  11 n MET . 97  K 97  
K 98  11 n SER . 98  K 98  
K 99  11 n GLU . 99  K 99  
K 100 11 n LYS . 100 K 100 
K 101 11 n ASP . 101 K 101 
K 102 11 n THR . 102 K 102 
K 103 11 n LYS . 103 K 103 
K 104 11 n GLU . 104 K 104 
K 105 11 n GLU . 105 K 105 
K 106 11 n ILE . 106 K 106 
K 107 11 n LEU . 107 K 107 
K 108 11 n LYS . 108 K 108 
K 109 11 n ALA . 109 K 109 
K 110 11 n PHE . 110 K 110 
K 111 11 n LYS . 111 K 111 
K 112 11 n LEU . 112 K 112 
K 113 11 n PHE . 113 K 113 
K 114 11 n ASP . 114 K 114 
K 115 11 n ASP . 115 K 115 
K 116 11 n ASP . 116 K 116 
K 117 11 n GLU . 117 K 117 
K 118 11 n THR . 118 K 118 
K 119 11 n GLY . 119 K 119 
K 120 11 n LYS . 120 K 120 
K 121 11 n ILE . 121 K 121 
K 122 11 n SER . 122 K 122 
K 123 11 n PHE . 123 K 123 
K 124 11 n LYS . 124 K 124 
K 125 11 n ASN . 125 K 125 
K 126 11 n LEU . 126 K 126 
K 127 11 n LYS . 127 K 127 
K 128 11 n ARG . 128 K 128 
K 129 11 n VAL . 129 K 129 
K 130 11 n ALA . 130 K 130 
K 131 11 n LYS . 131 K 131 
K 132 11 n GLU . 132 K 132 
K 133 11 n LEU . 133 K 133 
K 134 11 n GLY . 134 K 134 
K 135 11 n GLU . 135 K 135 
K 136 11 n ASN . 136 K 136 
K 137 11 n LEU . 137 K 137 
K 138 11 n THR . 138 K 138 
K 139 11 n ASP . 139 K 139 
K 140 11 n GLU . 140 K 140 
K 141 11 n GLU . 141 K 141 
K 142 11 n LEU . 142 K 142 
K 143 11 n GLN . 143 K 143 
K 144 11 n GLU . 144 K 144 
K 145 11 n MET . 145 K 145 
K 146 11 n ILE . 146 K 146 
K 147 11 n ASP . 147 K 147 
K 148 11 n GLU . 148 K 148 
K 149 11 n ALA . 149 K 149 
K 150 11 n ASP . 150 K 150 
K 151 11 n ARG . 151 K 151 
K 152 11 n ASP . 152 K 152 
K 153 11 n GLY . 153 K 153 
K 154 11 n ASP . 154 K 154 
K 155 11 n GLY . 155 K 155 
K 156 11 n GLU . 156 K 156 
K 157 11 n VAL . 157 K 157 
K 158 11 n SER . 158 K 158 
K 159 11 n GLU . 159 K 159 
K 160 11 n GLN . 160 K 160 
K 161 11 n GLU . 161 K 161 
K 162 11 n PHE . 162 K 162 
K 163 11 n LEU . 163 K 163 
K 164 11 n ARG . 164 K 164 
K 165 11 n ILE . 165 K 165 
K 166 11 n MET . 166 K 166 
K 167 11 n LYS . 167 K 167 
K 168 11 n LYS . 168 K 168 
K 169 11 n THR . 169 K 169 
K 170 11 n SER . 170 K 170 
K 171 11 n LEU . 171 K 171 
K 172 11 n TYR . 172 K 172 
L 1   12 n DC  . 1   L 1   
L 2   12 n DC  . 2   L 2   
L 3   12 n DC  . 3   L 3   
L 4   12 n DA  . 4   L 4   
L 5   12 n DT  . 5   L 5   
L 6   12 n DT  . 6   L 6   
L 7   12 n DC  . 7   L 7   
L 8   12 n DC  . 8   L 8   
L 9   12 n DA  . 9   L 9   
L 10  12 n DA  . 10  L 10  
L 11  12 n DC  . 11  L 11  
L 12  12 n DC  . 12  L 12  
L 13  12 n DA  . 13  L 13  
L 14  12 n DT  . 14  L 14  
L 15  12 n DC  . 15  L 15  
L 16  12 n DC  . 16  L 16  
L 17  12 n DC  . 17  L 17  
L 18  12 n DA  . 18  L 18  
L 19  12 n DC  . 19  L 19  
L 20  12 n DT  . 20  L 20  
L 21  12 n DA  . 21  L 21  
L 22  12 n DC  . 22  L 22  
L 23  12 n DC  . 23  L 23  
L 24  12 n DT  . 24  L 24  
L 25  12 n DG  . 25  L 25  
L 26  12 n DT  . 26  L 26  
L 27  12 n DC  . 27  L 27  
L 28  12 n DC  . 28  L 28  
L 29  12 n DA  . 29  L 29  
L 30  12 n DT  . 30  L 30  
L 31  12 n DC  . 31  L 31  
L 32  12 n DT  . 32  L 32  
L 33  12 n DT  . 33  L 33  
L 34  12 n DC  . 34  L 34  
L 35  12 n DA  . 35  L 35  
L 36  12 n DC  . 36  L 36  
L 37  12 n DT  . 37  L 37  
L 38  12 n DC  . 38  L 38  
L 39  12 n DA  . 39  L 39  
L 40  12 n DA  . 40  L 40  
L 41  12 n DC  . 41  L 41  
L 42  12 n DT  . 42  L 42  
L 43  12 n DA  . 43  L 43  
L 44  12 n DT  . 44  L 44  
L 45  12 n DC  . 45  L 45  
L 46  12 n DA  . 46  L 46  
L 47  12 n DC  . 47  L 47  
L 48  12 n DC  . 48  L 48  
L 49  12 n DC  . 49  L 49  
L 50  12 n DT  . 50  L 50  
L 51  12 n DT  . 51  L 51  
L 52  12 n DC  . 52  L 52  
L 53  12 n DC  . 53  L 53  
L 54  12 n DT  . 54  L 54  
L 55  12 n DT  . 55  L 55  
L 56  12 n DG  . 56  L 56  
L 57  12 n DC  . 57  L 57  
L 58  12 n DC  . 58  L 58  
L 59  12 n DT  . 59  L 59  
L 60  12 n DC  . 60  L 60  
L 61  12 n DT  . 61  L 61  
L 62  12 n DC  . 62  L 62  
L 63  12 n DC  . 63  L 63  
L 64  12 n DT  . 64  L 64  
L 65  12 n DT  . 65  L 65  
L 66  12 n DC  . 66  L 66  
L 67  12 n DT  . 67  L 67  
L 68  12 n DC  . 68  L 68  
L 69  12 n DT  . 69  L 69  
M 1   13 n DA  . 1   M 1   
M 2   13 n DG  . 2   M 2   
M 3   13 n DA  . 3   M 3   
M 4   13 n DG  . 4   M 4   
M 5   13 n DA  . 5   M 5   
M 6   13 n DA  . 6   M 6   
M 7   13 n DG  . 7   M 7   
M 8   13 n DG  . 8   M 8   
M 9   13 n DA  . 9   M 9   
M 10  13 n DG  . 10  M 10  
M 11  13 n DA  . 11  M 11  
M 12  13 n DG  . 12  M 12  
M 13  13 n DG  . 13  M 13  
M 14  13 n DC  . 14  M 14  
M 15  13 n DA  . 15  M 15  
M 16  13 n DA  . 16  M 16  
M 17  13 n DG  . 17  M 17  
M 18  13 n DG  . 18  M 18  
M 19  13 n DA  . 19  M 19  
M 20  13 n DA  . 20  M 20  
M 21  13 n DG  . 21  M 21  
M 22  13 n DG  . 22  M 22  
M 23  13 n DG  . 23  M 23  
M 24  13 n DT  . 24  M 24  
M 25  13 n DG  . 25  M 25  
M 26  13 n DA  . 26  M 26  
M 27  13 n DT  . 27  M 27  
M 28  13 n DA  . 28  M 28  
M 29  13 n DG  . 29  M 29  
M 30  13 n DT  . 30  M 30  
M 31  13 n DT  . 31  M 31  
M 32  13 n DG  . 32  M 32  
M 33  13 n DA  . 33  M 33  
M 34  13 n DG  . 34  M 34  
M 35  13 n DT  . 35  M 35  
M 36  13 n DG  . 36  M 36  
M 37  13 n DA  . 37  M 37  
M 38  13 n DA  . 38  M 38  
M 39  13 n DG  . 39  M 39  
M 40  13 n DA  . 40  M 40  
M 41  13 n DT  . 41  M 41  
M 42  13 n DG  . 42  M 42  
M 43  13 n DG  . 43  M 43  
M 44  13 n DA  . 44  M 44  
M 45  13 n DC  . 45  M 45  
M 46  13 n DA  . 46  M 46  
M 47  13 n DG  . 47  M 47  
M 48  13 n DG  . 48  M 48  
M 49  13 n DT  . 49  M 49  
M 50  13 n DA  . 50  M 50  
M 51  13 n DG  . 51  M 51  
M 52  13 n DT  . 52  M 52  
M 53  13 n DG  . 53  M 53  
M 54  13 n DG  . 54  M 54  
M 55  13 n DG  . 55  M 55  
M 56  13 n DA  . 56  M 56  
M 57  13 n DT  . 57  M 57  
M 58  13 n DG  . 58  M 58  
M 59  13 n DG  . 59  M 59  
M 60  13 n DT  . 60  M 60  
M 61  13 n DT  . 61  M 61  
M 62  13 n DG  . 62  M 62  
M 63  13 n DG  . 63  M 63  
M 64  13 n DA  . 64  M 64  
M 65  13 n DA  . 65  M 65  
M 66  13 n DT  . 66  M 66  
M 67  13 n DG  . 67  M 67  
M 68  13 n DG  . 68  M 68  
M 69  13 n DG  . 69  M 69  
#
_software.classification other
_software.date           ?
_software.description    "Structure prediction"
_software.name           AlphaFold
_software.pdbx_ordinal   1
_software.type           package
_software.version        "AlphaFold-beta-20231127 (52ceabbc-a146-4d20-8f14-848cbf63912f @ 2025-11-27 08:11:41)"
#
loop_
_struct_asym.entity_id
_struct_asym.id
1  A 
2  B 
3  C 
4  D 
5  E 
6  F 
7  G 
8  H 
9  I 
10 J 
11 K 
12 L 
13 M 
#
loop_
_atom_site.group_PDB
_atom_site.id
_atom_site.type_symbol
_atom_site.label_atom_id
_atom_site.label_alt_id
_atom_site.label_comp_id
_atom_site.label_asym_id
_atom_site.label_entity_id
_atom_site.label_seq_id
_atom_site.pdbx_PDB_ins_code
_atom_site.Cartn_x
_atom_site.Cartn_y
_atom_site.Cartn_z
_atom_site.occupancy
_atom_site.B_iso_or_equiv
_atom_site.auth_seq_id
_atom_site.auth_asym_id
_atom_site.pdbx_PDB_model_num
ATOM 1     N N     . MET A 1  1   ? 54.480   28.774  -35.606 1.00 22.06 1   A 1 
ATOM 2     C CA    . MET A 1  1   ? 53.165   28.569  -34.996 1.00 23.77 1   A 1 
ATOM 3     C C     . MET A 1  1   ? 53.026   29.295  -33.671 1.00 24.93 1   A 1 
ATOM 4     O O     . MET A 1  1   ? 52.273   30.250  -33.616 1.00 23.51 1   A 1 
ATOM 5     C CB    . MET A 1  1   ? 52.828   27.087  -34.858 1.00 23.10 1   A 1 
ATOM 6     C CG    . MET A 1  1   ? 52.199   26.568  -36.138 1.00 21.36 1   A 1 
ATOM 7     S SD    . MET A 1  1   ? 51.846   24.819  -36.035 1.00 20.53 1   A 1 
ATOM 8     C CE    . MET A 1  1   ? 50.586   24.684  -37.300 1.00 20.01 1   A 1 
ATOM 9     N N     . GLY A 1  2   ? 53.760   28.912  -32.644 1.00 28.76 2   A 1 
ATOM 10    C CA    . GLY A 1  2   ? 53.566   29.397  -31.277 1.00 28.99 2   A 1 
ATOM 11    C C     . GLY A 1  2   ? 53.505   30.918  -31.082 1.00 29.48 2   A 1 
ATOM 12    O O     . GLY A 1  2   ? 52.644   31.399  -30.353 1.00 26.99 2   A 1 
ATOM 13    N N     . LYS A 1  3   ? 54.349   31.710  -31.753 1.00 28.39 3   A 1 
ATOM 14    C CA    . LYS A 1  3   ? 54.336   33.175  -31.572 1.00 28.63 3   A 1 
ATOM 15    C C     . LYS A 1  3   ? 53.080   33.856  -32.118 1.00 28.20 3   A 1 
ATOM 16    O O     . LYS A 1  3   ? 52.545   34.739  -31.458 1.00 26.12 3   A 1 
ATOM 17    C CB    . LYS A 1  3   ? 55.580   33.831  -32.176 1.00 26.89 3   A 1 
ATOM 18    C CG    . LYS A 1  3   ? 56.786   33.806  -31.231 1.00 25.83 3   A 1 
ATOM 19    C CD    . LYS A 1  3   ? 57.942   34.628  -31.814 1.00 24.48 3   A 1 
ATOM 20    C CE    . LYS A 1  3   ? 59.124   34.678  -30.848 1.00 21.76 3   A 1 
ATOM 21    N NZ    . LYS A 1  3   ? 60.270   35.454  -31.388 1.00 20.98 3   A 1 
ATOM 22    N N     . ARG A 1  4   ? 52.614   33.488  -33.313 1.00 30.77 4   A 1 
ATOM 23    C CA    . ARG A 1  4   ? 51.398   34.081  -33.891 1.00 31.99 4   A 1 
ATOM 24    C C     . ARG A 1  4   ? 50.148   33.629  -33.149 1.00 30.75 4   A 1 
ATOM 25    O O     . ARG A 1  4   ? 49.237   34.424  -32.960 1.00 29.07 4   A 1 
ATOM 26    C CB    . ARG A 1  4   ? 51.286   33.795  -35.396 1.00 30.58 4   A 1 
ATOM 27    C CG    . ARG A 1  4   ? 52.041   34.814  -36.264 1.00 28.79 4   A 1 
ATOM 28    C CD    . ARG A 1  4   ? 51.831   34.526  -37.758 1.00 27.62 4   A 1 
ATOM 29    N NE    . ARG A 1  4   ? 52.445   35.542  -38.637 1.00 25.91 4   A 1 
ATOM 30    C CZ    . ARG A 1  4   ? 52.710   35.407  -39.936 1.00 25.28 4   A 1 
ATOM 31    N NH1   . ARG A 1  4   ? 52.410   34.332  -40.597 1.00 23.73 4   A 1 
ATOM 32    N NH2   . ARG A 1  4   ? 53.291   36.355  -40.599 1.00 22.29 4   A 1 
ATOM 33    N N     . ASP A 1  5   ? 50.145   32.402  -32.667 1.00 35.02 5   A 1 
ATOM 34    C CA    . ASP A 1  5   ? 49.037   31.862  -31.888 1.00 36.59 5   A 1 
ATOM 35    C C     . ASP A 1  5   ? 48.909   32.506  -30.516 1.00 35.90 5   A 1 
ATOM 36    O O     . ASP A 1  5   ? 47.797   32.615  -30.014 1.00 33.89 5   A 1 
ATOM 37    C CB    . ASP A 1  5   ? 49.200   30.355  -31.719 1.00 34.14 5   A 1 
ATOM 38    C CG    . ASP A 1  5   ? 48.193   29.541  -32.496 1.00 30.71 5   A 1 
ATOM 39    O OD1   . ASP A 1  5   ? 47.586   30.051  -33.457 1.00 29.85 5   A 1 
ATOM 40    O OD2   . ASP A 1  5   ? 48.044   28.356  -32.132 1.00 30.52 5   A 1 
ATOM 41    N N     . ARG A 1  6   ? 50.006   32.959  -29.914 1.00 34.25 6   A 1 
ATOM 42    C CA    . ARG A 1  6   ? 49.917   33.736  -28.683 1.00 35.30 6   A 1 
ATOM 43    C C     . ARG A 1  6   ? 49.073   34.977  -28.881 1.00 33.80 6   A 1 
ATOM 44    O O     . ARG A 1  6   ? 48.173   35.207  -28.093 1.00 32.15 6   A 1 
ATOM 45    C CB    . ARG A 1  6   ? 51.301   34.096  -28.129 1.00 34.18 6   A 1 
ATOM 46    C CG    . ARG A 1  6   ? 51.674   33.182  -26.966 1.00 33.16 6   A 1 
ATOM 47    C CD    . ARG A 1  6   ? 53.010   33.606  -26.367 1.00 32.11 6   A 1 
ATOM 48    N NE    . ARG A 1  6   ? 53.343   32.801  -25.188 1.00 30.56 6   A 1 
ATOM 49    C CZ    . ARG A 1  6   ? 54.441   32.899  -24.452 1.00 29.30 6   A 1 
ATOM 50    N NH1   . ARG A 1  6   ? 55.375   33.757  -24.738 1.00 27.15 6   A 1 
ATOM 51    N NH2   . ARG A 1  6   ? 54.606   32.131  -23.410 1.00 26.33 6   A 1 
ATOM 52    N N     . ALA A 1  7   ? 49.267   35.703  -29.945 1.00 38.37 7   A 1 
ATOM 53    C CA    . ALA A 1  7   ? 48.497   36.913  -30.210 1.00 38.63 7   A 1 
ATOM 54    C C     . ALA A 1  7   ? 47.000   36.628  -30.415 1.00 38.98 7   A 1 
ATOM 55    O O     . ALA A 1  7   ? 46.156   37.379  -29.926 1.00 36.28 7   A 1 
ATOM 56    C CB    . ALA A 1  7   ? 49.102   37.623  -31.421 1.00 35.53 7   A 1 
ATOM 57    N N     . ASP A 1  8   ? 46.641   35.541  -31.095 1.00 39.16 8   A 1 
ATOM 58    C CA    . ASP A 1  8   ? 45.237   35.172  -31.281 1.00 39.62 8   A 1 
ATOM 59    C C     . ASP A 1  8   ? 44.624   34.538  -30.029 1.00 38.73 8   A 1 
ATOM 60    O O     . ASP A 1  8   ? 43.447   34.762  -29.737 1.00 36.86 8   A 1 
ATOM 61    C CB    . ASP A 1  8   ? 45.079   34.273  -32.511 1.00 37.26 8   A 1 
ATOM 62    C CG    . ASP A 1  8   ? 45.024   35.033  -33.843 1.00 33.79 8   A 1 
ATOM 63    O OD1   . ASP A 1  8   ? 44.658   36.234  -33.850 1.00 33.37 8   A 1 
ATOM 64    O OD2   . ASP A 1  8   ? 45.286   34.388  -34.880 1.00 34.38 8   A 1 
ATOM 65    N N     . ARG A 1  9   ? 45.406   33.798  -29.247 1.00 36.04 9   A 1 
ATOM 66    C CA    . ARG A 1  9   ? 44.988   33.338  -27.920 1.00 36.89 9   A 1 
ATOM 67    C C     . ARG A 1  9   ? 44.817   34.505  -26.969 1.00 35.13 9   A 1 
ATOM 68    O O     . ARG A 1  9   ? 43.811   34.540  -26.278 1.00 33.39 9   A 1 
ATOM 69    C CB    . ARG A 1  9   ? 45.969   32.335  -27.321 1.00 35.55 9   A 1 
ATOM 70    C CG    . ARG A 1  9   ? 45.732   30.931  -27.862 1.00 34.23 9   A 1 
ATOM 71    C CD    . ARG A 1  9   ? 46.664   29.953  -27.157 1.00 33.64 9   A 1 
ATOM 72    N NE    . ARG A 1  9   ? 46.472   28.594  -27.670 1.00 32.30 9   A 1 
ATOM 73    C CZ    . ARG A 1  9   ? 46.895   27.480  -27.107 1.00 31.02 9   A 1 
ATOM 74    N NH1   . ARG A 1  9   ? 47.561   27.475  -25.990 1.00 29.16 9   A 1 
ATOM 75    N NH2   . ARG A 1  9   ? 46.651   26.345  -27.669 1.00 27.85 9   A 1 
ATOM 76    N N     . ASP A 1  10  ? 45.704   35.452  -26.971 1.00 37.75 10  A 1 
ATOM 77    C CA    . ASP A 1  10  ? 45.588   36.651  -26.158 1.00 37.90 10  A 1 
ATOM 78    C C     . ASP A 1  10  ? 44.378   37.484  -26.580 1.00 36.52 10  A 1 
ATOM 79    O O     . ASP A 1  10  ? 43.704   38.039  -25.724 1.00 34.28 10  A 1 
ATOM 80    C CB    . ASP A 1  10  ? 46.876   37.484  -26.212 1.00 35.65 10  A 1 
ATOM 81    C CG    . ASP A 1  10  ? 48.066   36.844  -25.481 1.00 31.91 10  A 1 
ATOM 82    O OD1   . ASP A 1  10  ? 47.839   36.009  -24.583 1.00 31.60 10  A 1 
ATOM 83    O OD2   . ASP A 1  10  ? 49.214   37.188  -25.843 1.00 32.21 10  A 1 
ATOM 84    N N     . LYS A 1  11  ? 43.976   37.490  -27.848 1.00 39.09 11  A 1 
ATOM 85    C CA    . LYS A 1  11  ? 42.710   38.099  -28.277 1.00 39.88 11  A 1 
ATOM 86    C C     . LYS A 1  11  ? 41.476   37.336  -27.808 1.00 39.09 11  A 1 
ATOM 87    O O     . LYS A 1  11  ? 40.473   37.966  -27.478 1.00 36.97 11  A 1 
ATOM 88    C CB    . LYS A 1  11  ? 42.657   38.247  -29.792 1.00 37.73 11  A 1 
ATOM 89    C CG    . LYS A 1  11  ? 43.335   39.532  -30.268 1.00 35.70 11  A 1 
ATOM 90    C CD    . LYS A 1  11  ? 43.252   39.597  -31.790 1.00 34.57 11  A 1 
ATOM 91    C CE    . LYS A 1  11  ? 43.902   40.877  -32.308 1.00 31.27 11  A 1 
ATOM 92    N NZ    . LYS A 1  11  ? 43.946   40.884  -33.783 1.00 28.95 11  A 1 
ATOM 93    N N     . LYS A 1  12  ? 41.509   36.005  -27.800 1.00 37.81 12  A 1 
ATOM 94    C CA    . LYS A 1  12  ? 40.405   35.216  -27.242 1.00 38.25 12  A 1 
ATOM 95    C C     . LYS A 1  12  ? 40.358   35.331  -25.722 1.00 37.59 12  A 1 
ATOM 96    O O     . LYS A 1  12  ? 39.278   35.495  -25.168 1.00 35.45 12  A 1 
ATOM 97    C CB    . LYS A 1  12  ? 40.462   33.753  -27.696 1.00 36.08 12  A 1 
ATOM 98    C CG    . LYS A 1  12  ? 39.431   33.450  -28.789 1.00 34.42 12  A 1 
ATOM 99    C CD    . LYS A 1  12  ? 39.401   31.950  -29.112 1.00 33.44 12  A 1 
ATOM 100   C CE    . LYS A 1  12  ? 38.312   31.614  -30.135 1.00 29.83 12  A 1 
ATOM 101   N NZ    . LYS A 1  12  ? 38.212   30.159  -30.401 1.00 28.67 12  A 1 
ATOM 102   N N     . LYS A 1  13  ? 41.498   35.297  -25.063 1.00 38.40 13  A 1 
ATOM 103   C CA    . LYS A 1  13  ? 41.626   35.566  -23.635 1.00 38.41 13  A 1 
ATOM 104   C C     . LYS A 1  13  ? 41.207   36.981  -23.302 1.00 37.68 13  A 1 
ATOM 105   O O     . LYS A 1  13  ? 40.499   37.149  -22.329 1.00 35.26 13  A 1 
ATOM 106   C CB    . LYS A 1  13  ? 43.052   35.347  -23.140 1.00 36.05 13  A 1 
ATOM 107   C CG    . LYS A 1  13  ? 43.340   33.899  -22.753 1.00 33.95 13  A 1 
ATOM 108   C CD    . LYS A 1  13  ? 44.736   33.852  -22.135 1.00 32.66 13  A 1 
ATOM 109   C CE    . LYS A 1  13  ? 45.080   32.465  -21.628 1.00 29.47 13  A 1 
ATOM 110   N NZ    . LYS A 1  13  ? 46.408   32.462  -20.978 1.00 27.67 13  A 1 
ATOM 111   N N     . SER A 1  14  ? 41.575   37.981  -24.093 1.00 38.62 14  A 1 
ATOM 112   C CA    . SER A 1  14  ? 41.180   39.364  -23.835 1.00 38.15 14  A 1 
ATOM 113   C C     . SER A 1  14  ? 39.678   39.531  -23.927 1.00 38.08 14  A 1 
ATOM 114   O O     . SER A 1  14  ? 39.127   40.325  -23.186 1.00 36.56 14  A 1 
ATOM 115   C CB    . SER A 1  14  ? 41.889   40.371  -24.748 1.00 36.10 14  A 1 
ATOM 116   O OG    . SER A 1  14  ? 41.208   40.616  -25.958 1.00 33.44 14  A 1 
ATOM 117   N N     . ARG A 1  15  ? 38.980   38.757  -24.744 1.00 35.14 15  A 1 
ATOM 118   C CA    . ARG A 1  15  ? 37.518   38.749  -24.729 1.00 36.86 15  A 1 
ATOM 119   C C     . ARG A 1  15  ? 36.944   38.127  -23.472 1.00 35.56 15  A 1 
ATOM 120   O O     . ARG A 1  15  ? 35.960   38.651  -22.971 1.00 33.48 15  A 1 
ATOM 121   C CB    . ARG A 1  15  ? 36.945   38.048  -25.949 1.00 35.03 15  A 1 
ATOM 122   C CG    . ARG A 1  15  ? 36.718   39.032  -27.080 1.00 32.96 15  A 1 
ATOM 123   C CD    . ARG A 1  15  ? 35.936   38.324  -28.180 1.00 31.86 15  A 1 
ATOM 124   N NE    . ARG A 1  15  ? 35.661   39.244  -29.294 1.00 29.16 15  A 1 
ATOM 125   C CZ    . ARG A 1  15  ? 35.249   38.905  -30.493 1.00 27.67 15  A 1 
ATOM 126   N NH1   . ARG A 1  15  ? 34.884   37.680  -30.772 1.00 25.64 15  A 1 
ATOM 127   N NH2   . ARG A 1  15  ? 35.223   39.807  -31.420 1.00 24.90 15  A 1 
ATOM 128   N N     . LYS A 1  16  ? 37.514   37.035  -22.985 1.00 36.50 16  A 1 
ATOM 129   C CA    . LYS A 1  16  ? 37.077   36.454  -21.714 1.00 36.74 16  A 1 
ATOM 130   C C     . LYS A 1  16  ? 37.457   37.370  -20.552 1.00 35.68 16  A 1 
ATOM 131   O O     . LYS A 1  16  ? 36.606   37.651  -19.729 1.00 34.37 16  A 1 
ATOM 132   C CB    . LYS A 1  16  ? 37.609   35.029  -21.515 1.00 34.96 16  A 1 
ATOM 133   C CG    . LYS A 1  16  ? 36.601   33.964  -21.970 1.00 33.12 16  A 1 
ATOM 134   C CD    . LYS A 1  16  ? 37.070   32.554  -21.574 1.00 32.25 16  A 1 
ATOM 135   C CE    . LYS A 1  16  ? 35.983   31.503  -21.842 1.00 29.22 16  A 1 
ATOM 136   N NZ    . LYS A 1  16  ? 36.349   30.150  -21.345 1.00 27.33 16  A 1 
ATOM 137   N N     . ARG A 1  17  ? 38.672   37.899  -20.547 1.00 35.12 17  A 1 
ATOM 138   C CA    . ARG A 1  17  ? 39.131   38.862  -19.546 1.00 36.10 17  A 1 
ATOM 139   C C     . ARG A 1  17  ? 38.321   40.139  -19.563 1.00 34.83 17  A 1 
ATOM 140   O O     . ARG A 1  17  ? 37.977   40.595  -18.499 1.00 33.12 17  A 1 
ATOM 141   C CB    . ARG A 1  17  ? 40.606   39.211  -19.717 1.00 34.28 17  A 1 
ATOM 142   C CG    . ARG A 1  17  ? 41.509   38.195  -19.033 1.00 32.55 17  A 1 
ATOM 143   C CD    . ARG A 1  17  ? 42.945   38.691  -19.127 1.00 31.94 17  A 1 
ATOM 144   N NE    . ARG A 1  17  ? 43.851   37.824  -18.366 1.00 29.87 17  A 1 
ATOM 145   C CZ    . ARG A 1  17  ? 45.150   38.004  -18.223 1.00 28.27 17  A 1 
ATOM 146   N NH1   . ARG A 1  17  ? 45.773   38.965  -18.842 1.00 26.59 17  A 1 
ATOM 147   N NH2   . ARG A 1  17  ? 45.826   37.223  -17.436 1.00 24.62 17  A 1 
ATOM 148   N N     . HIS A 1  18  ? 37.934   40.687  -20.713 1.00 33.81 18  A 1 
ATOM 149   C CA    . HIS A 1  18  ? 37.058   41.855  -20.727 1.00 34.81 18  A 1 
ATOM 150   C C     . HIS A 1  18  ? 35.716   41.585  -20.069 1.00 33.89 18  A 1 
ATOM 151   O O     . HIS A 1  18  ? 35.161   42.494  -19.476 1.00 31.82 18  A 1 
ATOM 152   C CB    . HIS A 1  18  ? 36.842   42.377  -22.147 1.00 32.99 18  A 1 
ATOM 153   C CG    . HIS A 1  18  ? 37.638   43.610  -22.436 1.00 31.53 18  A 1 
ATOM 154   N ND1   . HIS A 1  18  ? 37.590   44.781  -21.730 1.00 31.20 18  A 1 
ATOM 155   C CD2   . HIS A 1  18  ? 38.530   43.818  -23.463 1.00 30.93 18  A 1 
ATOM 156   C CE1   . HIS A 1  18  ? 38.429   45.663  -22.298 1.00 29.16 18  A 1 
ATOM 157   N NE2   . HIS A 1  18  ? 39.018   45.110  -23.365 1.00 28.52 18  A 1 
ATOM 158   N N     . TYR A 1  19  ? 35.199   40.369  -20.163 1.00 34.56 19  A 1 
ATOM 159   C CA    . TYR A 1  19  ? 33.991   40.008  -19.431 1.00 35.78 19  A 1 
ATOM 160   C C     . TYR A 1  19  ? 34.267   39.868  -17.933 1.00 34.36 19  A 1 
ATOM 161   O O     . TYR A 1  19  ? 33.428   40.266  -17.136 1.00 32.75 19  A 1 
ATOM 162   C CB    . TYR A 1  19  ? 33.389   38.729  -20.009 1.00 34.07 19  A 1 
ATOM 163   C CG    . TYR A 1  19  ? 32.224   38.986  -20.934 1.00 32.38 19  A 1 
ATOM 164   C CD1   . TYR A 1  19  ? 30.948   39.221  -20.392 1.00 30.87 19  A 1 
ATOM 165   C CD2   . TYR A 1  19  ? 32.406   39.008  -22.329 1.00 31.64 19  A 1 
ATOM 166   C CE1   . TYR A 1  19  ? 29.856   39.475  -21.236 1.00 28.77 19  A 1 
ATOM 167   C CE2   . TYR A 1  19  ? 31.321   39.264  -23.186 1.00 28.90 19  A 1 
ATOM 168   C CZ    . TYR A 1  19  ? 30.042   39.492  -22.633 1.00 28.15 19  A 1 
ATOM 169   O OH    . TYR A 1  19  ? 28.978   39.743  -23.464 1.00 27.27 19  A 1 
ATOM 170   N N     . GLU A 1  20  ? 35.412   39.331  -17.546 1.00 35.45 20  A 1 
ATOM 171   C CA    . GLU A 1  20  ? 35.823   39.231  -16.146 1.00 36.07 20  A 1 
ATOM 172   C C     . GLU A 1  20  ? 36.154   40.626  -15.581 1.00 34.98 20  A 1 
ATOM 173   O O     . GLU A 1  20  ? 35.622   40.986  -14.537 1.00 33.17 20  A 1 
ATOM 174   C CB    . GLU A 1  20  ? 36.990   38.227  -16.002 1.00 34.41 20  A 1 
ATOM 175   C CG    . GLU A 1  20  ? 36.534   36.760  -16.154 1.00 32.26 20  A 1 
ATOM 176   C CD    . GLU A 1  20  ? 37.662   35.699  -16.244 1.00 30.84 20  A 1 
ATOM 177   O OE1   . GLU A 1  20  ? 37.333   34.489  -16.177 1.00 29.03 20  A 1 
ATOM 178   O OE2   . GLU A 1  20  ? 38.846   36.053  -16.471 1.00 30.76 20  A 1 
ATOM 179   N N     . ASP A 1  21  ? 36.893   41.456  -16.291 1.00 34.79 21  A 1 
ATOM 180   C CA    . ASP A 1  21  ? 37.258   42.811  -15.853 1.00 35.78 21  A 1 
ATOM 181   C C     . ASP A 1  21  ? 36.035   43.752  -15.782 1.00 34.32 21  A 1 
ATOM 182   O O     . ASP A 1  21  ? 35.965   44.599  -14.899 1.00 32.51 21  A 1 
ATOM 183   C CB    . ASP A 1  21  ? 38.321   43.422  -16.792 1.00 33.76 21  A 1 
ATOM 184   C CG    . ASP A 1  21  ? 39.716   42.755  -16.817 1.00 30.61 21  A 1 
ATOM 185   O OD1   . ASP A 1  21  ? 40.102   42.065  -15.858 1.00 30.33 21  A 1 
ATOM 186   O OD2   . ASP A 1  21  ? 40.431   42.956  -17.833 1.00 31.03 21  A 1 
ATOM 187   N N     . GLU A 1  22  ? 35.062   43.621  -16.680 1.00 34.96 22  A 1 
ATOM 188   C CA    . GLU A 1  22  ? 33.805   44.380  -16.575 1.00 35.74 22  A 1 
ATOM 189   C C     . GLU A 1  22  ? 32.936   43.890  -15.407 1.00 34.79 22  A 1 
ATOM 190   O O     . GLU A 1  22  ? 32.235   44.699  -14.799 1.00 33.38 22  A 1 
ATOM 191   C CB    . GLU A 1  22  ? 32.994   44.335  -17.886 1.00 33.96 22  A 1 
ATOM 192   C CG    . GLU A 1  22  ? 33.443   45.363  -18.938 1.00 31.82 22  A 1 
ATOM 193   C CD    . GLU A 1  22  ? 32.630   45.334  -20.259 1.00 30.66 22  A 1 
ATOM 194   O OE1   . GLU A 1  22  ? 32.804   46.273  -21.077 1.00 28.52 22  A 1 
ATOM 195   O OE2   . GLU A 1  22  ? 31.854   44.380  -20.512 1.00 30.79 22  A 1 
ATOM 196   N N     . GLU A 1  23  ? 32.969   42.604  -15.074 1.00 34.93 23  A 1 
ATOM 197   C CA    . GLU A 1  23  ? 32.308   42.105  -13.869 1.00 35.69 23  A 1 
ATOM 198   C C     . GLU A 1  23  ? 33.017   42.636  -12.617 1.00 34.60 23  A 1 
ATOM 199   O O     . GLU A 1  23  ? 32.329   43.094  -11.705 1.00 33.29 23  A 1 
ATOM 200   C CB    . GLU A 1  23  ? 32.177   40.567  -13.869 1.00 34.07 23  A 1 
ATOM 201   C CG    . GLU A 1  23  ? 30.965   40.088  -14.690 1.00 31.80 23  A 1 
ATOM 202   C CD    . GLU A 1  23  ? 30.720   38.561  -14.696 1.00 30.48 23  A 1 
ATOM 203   O OE1   . GLU A 1  23  ? 29.593   38.158  -15.089 1.00 28.52 23  A 1 
ATOM 204   O OE2   . GLU A 1  23  ? 31.628   37.771  -14.343 1.00 30.80 23  A 1 
ATOM 205   N N     . ASP A 1  24  ? 34.335   42.691  -12.588 1.00 34.29 24  A 1 
ATOM 206   C CA    . ASP A 1  24  ? 35.112   43.217  -11.461 1.00 34.61 24  A 1 
ATOM 207   C C     . ASP A 1  24  ? 34.832   44.710  -11.189 1.00 33.47 24  A 1 
ATOM 208   O O     . ASP A 1  24  ? 34.710   45.115  -10.033 1.00 31.46 24  A 1 
ATOM 209   C CB    . ASP A 1  24  ? 36.624   43.013  -11.699 1.00 32.46 24  A 1 
ATOM 210   C CG    . ASP A 1  24  ? 37.172   41.580  -11.530 1.00 29.45 24  A 1 
ATOM 211   O OD1   . ASP A 1  24  ? 36.453   40.693  -11.044 1.00 29.39 24  A 1 
ATOM 212   O OD2   . ASP A 1  24  ? 38.371   41.392  -11.858 1.00 29.92 24  A 1 
ATOM 213   N N     . ASP A 1  25  ? 34.673   45.534  -12.219 1.00 34.33 25  A 1 
ATOM 214   C CA    . ASP A 1  25  ? 34.380   46.964  -12.026 1.00 35.08 25  A 1 
ATOM 215   C C     . ASP A 1  25  ? 32.933   47.232  -11.567 1.00 34.20 25  A 1 
ATOM 216   O O     . ASP A 1  25  ? 32.680   48.188  -10.825 1.00 32.20 25  A 1 
ATOM 217   C CB    . ASP A 1  25  ? 34.691   47.752  -13.313 1.00 32.46 25  A 1 
ATOM 218   C CG    . ASP A 1  25  ? 36.149   48.224  -13.478 1.00 29.32 25  A 1 
ATOM 219   O OD1   . ASP A 1  25  ? 36.911   48.257  -12.486 1.00 29.20 25  A 1 
ATOM 220   O OD2   . ASP A 1  25  ? 36.471   48.683  -14.603 1.00 29.62 25  A 1 
ATOM 221   N N     . GLU A 1  26  ? 31.967   46.415  -11.978 1.00 35.67 26  A 1 
ATOM 222   C CA    . GLU A 1  26  ? 30.585   46.523  -11.481 1.00 36.04 26  A 1 
ATOM 223   C C     . GLU A 1  26  ? 30.385   45.880  -10.093 1.00 35.38 26  A 1 
ATOM 224   O O     . GLU A 1  26  ? 29.307   45.992  -9.502  1.00 34.24 26  A 1 
ATOM 225   C CB    . GLU A 1  26  ? 29.554   46.015  -12.501 1.00 34.35 26  A 1 
ATOM 226   C CG    . GLU A 1  26  ? 29.254   47.020  -13.621 1.00 32.10 26  A 1 
ATOM 227   C CD    . GLU A 1  26  ? 27.963   46.719  -14.418 1.00 30.85 26  A 1 
ATOM 228   O OE1   . GLU A 1  26  ? 27.476   47.647  -15.116 1.00 28.66 26  A 1 
ATOM 229   O OE2   . GLU A 1  26  ? 27.399   45.603  -14.302 1.00 30.54 26  A 1 
ATOM 230   N N     . GLU A 1  27  ? 31.406   45.274  -9.538  1.00 35.51 27  A 1 
ATOM 231   C CA    . GLU A 1  27  ? 31.414   44.611  -8.224  1.00 35.77 27  A 1 
ATOM 232   C C     . GLU A 1  27  ? 31.135   45.538  -7.026  1.00 35.23 27  A 1 
ATOM 233   O O     . GLU A 1  27  ? 30.880   45.050  -5.921  1.00 33.48 27  A 1 
ATOM 234   C CB    . GLU A 1  27  ? 32.746   43.878  -8.016  1.00 33.50 27  A 1 
ATOM 235   C CG    . GLU A 1  27  ? 32.687   42.409  -8.447  1.00 31.12 27  A 1 
ATOM 236   C CD    . GLU A 1  27  ? 34.017   41.660  -8.276  1.00 29.70 27  A 1 
ATOM 237   O OE1   . GLU A 1  27  ? 34.013   40.429  -8.540  1.00 27.80 27  A 1 
ATOM 238   O OE2   . GLU A 1  27  ? 35.024   42.265  -7.827  1.00 29.60 27  A 1 
ATOM 239   N N     . ASP A 1  28  ? 31.079   46.843  -7.238  1.00 36.97 28  A 1 
ATOM 240   C CA    . ASP A 1  28  ? 30.626   47.799  -6.219  1.00 36.83 28  A 1 
ATOM 241   C C     . ASP A 1  28  ? 29.198   47.525  -5.710  1.00 35.98 28  A 1 
ATOM 242   O O     . ASP A 1  28  ? 28.773   48.066  -4.680  1.00 33.83 28  A 1 
ATOM 243   C CB    . ASP A 1  28  ? 30.711   49.228  -6.785  1.00 33.82 28  A 1 
ATOM 244   C CG    . ASP A 1  28  ? 32.004   49.997  -6.472  1.00 30.45 28  A 1 
ATOM 245   O OD1   . ASP A 1  28  ? 32.776   49.565  -5.591  1.00 30.07 28  A 1 
ATOM 246   O OD2   . ASP A 1  28  ? 32.147   51.109  -7.036  1.00 30.31 28  A 1 
ATOM 247   N N     . ALA A 1  29  ? 28.435   46.683  -6.389  1.00 37.26 29  A 1 
ATOM 248   C CA    . ALA A 1  29  ? 27.155   46.243  -5.864  1.00 37.66 29  A 1 
ATOM 249   C C     . ALA A 1  29  ? 27.382   45.256  -4.698  1.00 37.49 29  A 1 
ATOM 250   O O     . ALA A 1  29  ? 27.857   44.140  -4.921  1.00 35.48 29  A 1 
ATOM 251   C CB    . ALA A 1  29  ? 26.316   45.644  -6.999  1.00 34.84 29  A 1 
ATOM 252   N N     . PRO A 1  30  ? 26.949   45.577  -3.477  1.00 37.27 30  A 1 
ATOM 253   C CA    . PRO A 1  30  ? 27.223   44.807  -2.248  1.00 36.62 30  A 1 
ATOM 254   C C     . PRO A 1  30  ? 26.623   43.390  -2.220  1.00 37.05 30  A 1 
ATOM 255   O O     . PRO A 1  30  ? 26.548   42.742  -1.172  1.00 34.91 30  A 1 
ATOM 256   C CB    . PRO A 1  30  ? 26.677   45.689  -1.112  1.00 33.00 30  A 1 
ATOM 257   C CG    . PRO A 1  30  ? 25.558   46.487  -1.762  1.00 33.17 30  A 1 
ATOM 258   C CD    . PRO A 1  30  ? 26.133   46.753  -3.148  1.00 36.41 30  A 1 
ATOM 259   N N     . GLY A 1  31  ? 26.117   42.923  -3.322  1.00 38.10 31  A 1 
ATOM 260   C CA    . GLY A 1  31  ? 25.490   41.619  -3.467  1.00 37.48 31  A 1 
ATOM 261   C C     . GLY A 1  31  ? 26.452   40.465  -3.709  1.00 38.21 31  A 1 
ATOM 262   O O     . GLY A 1  31  ? 26.131   39.350  -3.289  1.00 36.34 31  A 1 
ATOM 263   N N     . ASN A 1  32  ? 27.580   40.718  -4.360  1.00 39.27 32  A 1 
ATOM 264   C CA    . ASN A 1  32  ? 28.517   39.665  -4.759  1.00 39.17 32  A 1 
ATOM 265   C C     . ASN A 1  32  ? 29.579   39.363  -3.696  1.00 39.12 32  A 1 
ATOM 266   O O     . ASN A 1  32  ? 30.166   38.280  -3.711  1.00 36.17 32  A 1 
ATOM 267   C CB    . ASN A 1  32  ? 29.128   40.008  -6.122  1.00 35.67 32  A 1 
ATOM 268   C CG    . ASN A 1  32  ? 28.242   39.654  -7.303  1.00 32.52 32  A 1 
ATOM 269   O OD1   . ASN A 1  32  ? 27.147   39.126  -7.183  1.00 31.47 32  A 1 
ATOM 270   N ND2   . ASN A 1  32  ? 28.723   39.932  -8.499  1.00 31.94 32  A 1 
ATOM 271   N N     . ASP A 1  33  ? 29.743   40.234  -2.732  1.00 39.42 33  A 1 
ATOM 272   C CA    . ASP A 1  33  ? 30.711   40.139  -1.632  1.00 39.76 33  A 1 
ATOM 273   C C     . ASP A 1  33  ? 30.939   38.730  -1.035  1.00 39.30 33  A 1 
ATOM 274   O O     . ASP A 1  33  ? 32.084   38.335  -0.838  1.00 36.55 33  A 1 
ATOM 275   C CB    . ASP A 1  33  ? 30.259   41.076  -0.500  1.00 36.74 33  A 1 
ATOM 276   C CG    . ASP A 1  33  ? 30.450   42.571  -0.744  1.00 33.10 33  A 1 
ATOM 277   O OD1   . ASP A 1  33  ? 30.913   42.951  -1.824  1.00 31.83 33  A 1 
ATOM 278   O OD2   . ASP A 1  33  ? 30.126   43.327  0.208   1.00 31.43 33  A 1 
ATOM 279   N N     . PRO A 1  34  ? 29.909   37.932  -0.702  1.00 37.67 34  A 1 
ATOM 280   C CA    . PRO A 1  34  ? 30.153   36.631  -0.080  1.00 37.49 34  A 1 
ATOM 281   C C     . PRO A 1  34  ? 30.745   35.599  -1.047  1.00 37.71 34  A 1 
ATOM 282   O O     . PRO A 1  34  ? 31.416   34.671  -0.600  1.00 36.02 34  A 1 
ATOM 283   C CB    . PRO A 1  34  ? 28.797   36.181  0.478   1.00 34.33 34  A 1 
ATOM 284   C CG    . PRO A 1  34  ? 27.792   36.899  -0.403  1.00 34.06 34  A 1 
ATOM 285   C CD    . PRO A 1  34  ? 28.490   38.219  -0.718  1.00 36.36 34  A 1 
ATOM 286   N N     . GLN A 1  35  ? 30.518   35.738  -2.336  1.00 41.32 35  A 1 
ATOM 287   C CA    . GLN A 1  35  ? 31.187   34.895  -3.329  1.00 40.77 35  A 1 
ATOM 288   C C     . GLN A 1  35  ? 32.626   35.355  -3.546  1.00 41.14 35  A 1 
ATOM 289   O O     . GLN A 1  35  ? 33.488   34.517  -3.797  1.00 38.90 35  A 1 
ATOM 290   C CB    . GLN A 1  35  ? 30.422   34.872  -4.658  1.00 37.99 35  A 1 
ATOM 291   C CG    . GLN A 1  35  ? 29.228   33.911  -4.622  1.00 35.57 35  A 1 
ATOM 292   C CD    . GLN A 1  35  ? 28.549   33.758  -5.990  1.00 33.17 35  A 1 
ATOM 293   O OE1   . GLN A 1  35  ? 28.762   34.497  -6.927  1.00 32.02 35  A 1 
ATOM 294   N NE2   . GLN A 1  35  ? 27.687   32.777  -6.162  1.00 30.73 35  A 1 
ATOM 295   N N     . GLU A 1  36  ? 32.896   36.640  -3.398  1.00 38.04 36  A 1 
ATOM 296   C CA    . GLU A 1  36  ? 34.239   37.204  -3.497  1.00 37.41 36  A 1 
ATOM 297   C C     . GLU A 1  36  ? 35.100   36.914  -2.269  1.00 37.27 36  A 1 
ATOM 298   O O     . GLU A 1  36  ? 36.313   36.795  -2.393  1.00 35.67 36  A 1 
ATOM 299   C CB    . GLU A 1  36  ? 34.157   38.716  -3.678  1.00 34.85 36  A 1 
ATOM 300   C CG    . GLU A 1  36  ? 33.724   39.123  -5.079  1.00 31.70 36  A 1 
ATOM 301   C CD    . GLU A 1  36  ? 33.364   40.602  -5.088  1.00 29.51 36  A 1 
ATOM 302   O OE1   . GLU A 1  36  ? 32.361   40.927  -5.753  1.00 27.22 36  A 1 
ATOM 303   O OE2   . GLU A 1  36  ? 34.016   41.389  -4.356  1.00 28.27 36  A 1 
ATOM 304   N N     . ALA A 1  37  ? 34.518   36.711  -1.102  1.00 39.06 37  A 1 
ATOM 305   C CA    . ALA A 1  37  ? 35.276   36.352  0.094   1.00 38.61 37  A 1 
ATOM 306   C C     . ALA A 1  37  ? 36.039   35.022  -0.065  1.00 39.04 37  A 1 
ATOM 307   O O     . ALA A 1  37  ? 37.125   34.850  0.485   1.00 37.12 37  A 1 
ATOM 308   C CB    . ALA A 1  37  ? 34.308   36.295  1.275   1.00 35.53 37  A 1 
ATOM 309   N N     . VAL A 1  38  ? 35.519   34.093  -0.847  1.00 40.91 38  A 1 
ATOM 310   C CA    . VAL A 1  38  ? 36.207   32.829  -1.147  1.00 40.40 38  A 1 
ATOM 311   C C     . VAL A 1  38  ? 37.411   33.048  -2.075  1.00 40.11 38  A 1 
ATOM 312   O O     . VAL A 1  38  ? 38.514   32.642  -1.711  1.00 38.58 38  A 1 
ATOM 313   C CB    . VAL A 1  38  ? 35.241   31.756  -1.676  1.00 38.60 38  A 1 
ATOM 314   C CG1   . VAL A 1  38  ? 35.956   30.437  -1.972  1.00 35.32 38  A 1 
ATOM 315   C CG2   . VAL A 1  38  ? 34.131   31.468  -0.662  1.00 35.70 38  A 1 
ATOM 316   N N     . PRO A 1  39  ? 37.282   33.699  -3.227  1.00 33.98 39  A 1 
ATOM 317   C CA    . PRO A 1  39  ? 38.420   33.992  -4.083  1.00 32.72 39  A 1 
ATOM 318   C C     . PRO A 1  39  ? 39.361   35.039  -3.497  1.00 33.24 39  A 1 
ATOM 319   O O     . PRO A 1  39  ? 40.526   34.990  -3.845  1.00 31.80 39  A 1 
ATOM 320   C CB    . PRO A 1  39  ? 37.854   34.423  -5.437  1.00 30.26 39  A 1 
ATOM 321   C CG    . PRO A 1  39  ? 36.456   34.890  -5.117  1.00 30.11 39  A 1 
ATOM 322   C CD    . PRO A 1  39  ? 36.074   34.026  -3.922  1.00 32.31 39  A 1 
ATOM 323   N N     . SER A 1  40  ? 38.965   35.937  -2.619  1.00 42.76 40  A 1 
ATOM 324   C CA    . SER A 1  40  ? 39.897   36.898  -2.016  1.00 41.99 40  A 1 
ATOM 325   C C     . SER A 1  40  ? 40.821   36.240  -0.995  1.00 41.13 40  A 1 
ATOM 326   O O     . SER A 1  40  ? 42.033   36.453  -1.031  1.00 39.50 40  A 1 
ATOM 327   C CB    . SER A 1  40  ? 39.158   38.093  -1.407  1.00 39.73 40  A 1 
ATOM 328   O OG    . SER A 1  40  ? 38.458   37.736  -0.238  1.00 38.20 40  A 1 
ATOM 329   N N     . ALA A 1  41  ? 40.303   35.369  -0.153  1.00 43.88 41  A 1 
ATOM 330   C CA    . ALA A 1  41  ? 41.122   34.632  0.803   1.00 43.14 41  A 1 
ATOM 331   C C     . ALA A 1  41  ? 42.020   33.584  0.128   1.00 43.27 41  A 1 
ATOM 332   O O     . ALA A 1  41  ? 43.194   33.448  0.479   1.00 41.32 41  A 1 
ATOM 333   C CB    . ALA A 1  41  ? 40.199   34.002  1.847   1.00 40.43 41  A 1 
ATOM 334   N N     . ALA A 1  42  ? 41.515   32.886  -0.874  1.00 39.51 42  A 1 
ATOM 335   C CA    . ALA A 1  42  ? 42.349   32.026  -1.707  1.00 38.40 42  A 1 
ATOM 336   C C     . ALA A 1  42  ? 43.255   32.859  -2.627  1.00 38.95 42  A 1 
ATOM 337   O O     . ALA A 1  42  ? 44.412   32.517  -2.865  1.00 37.45 42  A 1 
ATOM 338   C CB    . ALA A 1  42  ? 41.436   31.079  -2.493  1.00 36.08 42  A 1 
ATOM 339   N N     . GLY A 1  43  ? 42.762   33.966  -3.119  1.00 39.45 43  A 1 
ATOM 340   C CA    . GLY A 1  43  ? 43.306   34.806  -4.174  1.00 38.59 43  A 1 
ATOM 341   C C     . GLY A 1  43  ? 44.523   35.615  -3.778  1.00 38.83 43  A 1 
ATOM 342   O O     . GLY A 1  43  ? 45.363   35.856  -4.635  1.00 37.37 43  A 1 
ATOM 343   N N     . LYS A 1  44  ? 44.745   35.961  -2.516  1.00 41.18 44  A 1 
ATOM 344   C CA    . LYS A 1  44  ? 45.952   36.727  -2.144  1.00 40.51 44  A 1 
ATOM 345   C C     . LYS A 1  44  ? 47.263   36.082  -2.598  1.00 40.52 44  A 1 
ATOM 346   O O     . LYS A 1  44  ? 48.170   36.793  -3.013  1.00 38.15 44  A 1 
ATOM 347   C CB    . LYS A 1  44  ? 45.990   36.993  -0.634  1.00 37.73 44  A 1 
ATOM 348   C CG    . LYS A 1  44  ? 45.238   38.275  -0.276  1.00 34.63 44  A 1 
ATOM 349   C CD    . LYS A 1  44  ? 45.325   38.546  1.227   1.00 32.74 44  A 1 
ATOM 350   C CE    . LYS A 1  44  ? 44.586   39.843  1.559   1.00 29.03 44  A 1 
ATOM 351   N NZ    . LYS A 1  44  ? 44.457   40.059  3.016   1.00 26.90 44  A 1 
ATOM 352   N N     . GLN A 1  45  ? 47.388   34.770  -2.556  1.00 40.44 45  A 1 
ATOM 353   C CA    . GLN A 1  45  ? 48.531   34.060  -3.147  1.00 39.87 45  A 1 
ATOM 354   C C     . GLN A 1  45  ? 48.222   33.492  -4.537  1.00 39.43 45  A 1 
ATOM 355   O O     . GLN A 1  45  ? 49.137   33.273  -5.332  1.00 37.30 45  A 1 
ATOM 356   C CB    . GLN A 1  45  ? 49.012   32.947  -2.215  1.00 37.49 45  A 1 
ATOM 357   C CG    . GLN A 1  45  ? 49.963   33.471  -1.136  1.00 34.57 45  A 1 
ATOM 358   C CD    . GLN A 1  45  ? 50.552   32.345  -0.285  1.00 32.09 45  A 1 
ATOM 359   O OE1   . GLN A 1  45  ? 50.082   31.231  -0.263  1.00 30.45 45  A 1 
ATOM 360   N NE2   . GLN A 1  45  ? 51.604   32.605  0.462   1.00 29.79 45  A 1 
ATOM 361   N N     . VAL A 1  46  ? 46.981   33.227  -4.838  1.00 45.77 46  A 1 
ATOM 362   C CA    . VAL A 1  46  ? 46.576   32.558  -6.076  1.00 45.10 46  A 1 
ATOM 363   C C     . VAL A 1  46  ? 46.452   33.541  -7.244  1.00 45.73 46  A 1 
ATOM 364   O O     . VAL A 1  46  ? 46.676   33.124  -8.372  1.00 43.05 46  A 1 
ATOM 365   C CB    . VAL A 1  46  ? 45.311   31.705  -5.861  1.00 41.48 46  A 1 
ATOM 366   C CG1   . VAL A 1  46  ? 44.818   31.010  -7.126  1.00 38.10 46  A 1 
ATOM 367   C CG2   . VAL A 1  46  ? 45.585   30.582  -4.853  1.00 37.95 46  A 1 
ATOM 368   N N     . ASP A 1  47  ? 46.210   34.826  -7.018  1.00 42.52 47  A 1 
ATOM 369   C CA    . ASP A 1  47  ? 46.083   35.825  -8.092  1.00 41.71 47  A 1 
ATOM 370   C C     . ASP A 1  47  ? 47.321   35.884  -8.984  1.00 41.97 47  A 1 
ATOM 371   O O     . ASP A 1  47  ? 47.221   35.803  -10.207 1.00 38.93 47  A 1 
ATOM 372   C CB    . ASP A 1  47  ? 45.815   37.229  -7.527  1.00 37.74 47  A 1 
ATOM 373   C CG    . ASP A 1  47  ? 44.349   37.507  -7.206  1.00 33.98 47  A 1 
ATOM 374   O OD1   . ASP A 1  47  ? 43.494   36.705  -7.631  1.00 31.76 47  A 1 
ATOM 375   O OD2   . ASP A 1  47  ? 44.124   38.530  -6.523  1.00 31.00 47  A 1 
ATOM 376   N N     . GLU A 1  48  ? 48.511   35.954  -8.402  1.00 45.83 48  A 1 
ATOM 377   C CA    . GLU A 1  48  ? 49.731   35.999  -9.220  1.00 44.87 48  A 1 
ATOM 378   C C     . GLU A 1  48  ? 50.032   34.667  -9.914  1.00 45.49 48  A 1 
ATOM 379   O O     . GLU A 1  48  ? 50.630   34.639  -10.993 1.00 41.95 48  A 1 
ATOM 380   C CB    . GLU A 1  48  ? 50.942   36.409  -8.377  1.00 40.12 48  A 1 
ATOM 381   C CG    . GLU A 1  48  ? 50.985   37.912  -8.076  1.00 36.34 48  A 1 
ATOM 382   C CD    . GLU A 1  48  ? 52.333   38.353  -7.488  1.00 33.50 48  A 1 
ATOM 383   O OE1   . GLU A 1  48  ? 52.629   39.569  -7.558  1.00 30.86 48  A 1 
ATOM 384   O OE2   . GLU A 1  48  ? 53.090   37.486  -6.995  1.00 31.44 48  A 1 
ATOM 385   N N     . SER A 1  49  ? 49.657   33.540  -9.311  1.00 49.77 49  A 1 
ATOM 386   C CA    . SER A 1  49  ? 50.054   32.208  -9.769  1.00 49.41 49  A 1 
ATOM 387   C C     . SER A 1  49  ? 48.931   31.444  -10.472 1.00 50.95 49  A 1 
ATOM 388   O O     . SER A 1  49  ? 49.193   30.700  -11.419 1.00 47.11 49  A 1 
ATOM 389   C CB    . SER A 1  49  ? 50.637   31.431  -8.587  1.00 44.41 49  A 1 
ATOM 390   O OG    . SER A 1  49  ? 49.692   31.262  -7.554  1.00 40.71 49  A 1 
ATOM 391   N N     . GLY A 1  50  ? 47.700   31.637  -10.088 1.00 52.44 50  A 1 
ATOM 392   C CA    . GLY A 1  50  ? 46.516   30.944  -10.598 1.00 52.37 50  A 1 
ATOM 393   C C     . GLY A 1  50  ? 46.105   31.368  -12.001 1.00 54.84 50  A 1 
ATOM 394   O O     . GLY A 1  50  ? 45.483   30.598  -12.735 1.00 51.88 50  A 1 
ATOM 395   N N     . THR A 1  51  ? 46.510   32.553  -12.424 1.00 61.03 51  A 1 
ATOM 396   C CA    . THR A 1  51  ? 46.272   33.042  -13.790 1.00 61.88 51  A 1 
ATOM 397   C C     . THR A 1  51  ? 47.164   32.385  -14.838 1.00 66.09 51  A 1 
ATOM 398   O O     . THR A 1  51  ? 46.965   32.613  -16.035 1.00 61.53 51  A 1 
ATOM 399   C CB    . THR A 1  51  ? 46.425   34.563  -13.871 1.00 54.52 51  A 1 
ATOM 400   O OG1   . THR A 1  51  ? 47.631   34.970  -13.289 1.00 48.64 51  A 1 
ATOM 401   C CG2   . THR A 1  51  ? 45.281   35.287  -13.168 1.00 46.04 51  A 1 
ATOM 402   N N     . LYS A 1  52  ? 48.126   31.559  -14.448 1.00 73.45 52  A 1 
ATOM 403   C CA    . LYS A 1  52  ? 48.952   30.828  -15.409 1.00 75.97 52  A 1 
ATOM 404   C C     . LYS A 1  52  ? 48.148   29.707  -16.047 1.00 79.18 52  A 1 
ATOM 405   O O     . LYS A 1  52  ? 48.094   28.585  -15.569 1.00 75.09 52  A 1 
ATOM 406   C CB    . LYS A 1  52  ? 50.262   30.336  -14.791 1.00 69.54 52  A 1 
ATOM 407   C CG    . LYS A 1  52  ? 51.258   31.486  -14.666 1.00 60.27 52  A 1 
ATOM 408   C CD    . LYS A 1  52  ? 52.602   30.975  -14.149 1.00 54.14 52  A 1 
ATOM 409   C CE    . LYS A 1  52  ? 53.578   32.141  -14.064 1.00 46.85 52  A 1 
ATOM 410   N NZ    . LYS A 1  52  ? 54.853   31.747  -13.435 1.00 40.19 52  A 1 
ATOM 411   N N     . VAL A 1  53  ? 47.564   30.058  -17.164 1.00 79.48 53  A 1 
ATOM 412   C CA    . VAL A 1  53  ? 46.943   29.095  -18.061 1.00 80.38 53  A 1 
ATOM 413   C C     . VAL A 1  53  ? 48.015   28.545  -18.988 1.00 81.35 53  A 1 
ATOM 414   O O     . VAL A 1  53  ? 48.817   29.309  -19.529 1.00 76.67 53  A 1 
ATOM 415   C CB    . VAL A 1  53  ? 45.778   29.734  -18.827 1.00 76.38 53  A 1 
ATOM 416   C CG1   . VAL A 1  53  ? 44.984   28.688  -19.590 1.00 67.27 53  A 1 
ATOM 417   C CG2   . VAL A 1  53  ? 44.801   30.456  -17.887 1.00 68.56 53  A 1 
ATOM 418   N N     . ASP A 1  54  ? 48.028   27.248  -19.159 1.00 80.14 54  A 1 
ATOM 419   C CA    . ASP A 1  54  ? 48.958   26.594  -20.067 1.00 78.90 54  A 1 
ATOM 420   C C     . ASP A 1  54  ? 48.668   26.930  -21.543 1.00 79.59 54  A 1 
ATOM 421   O O     . ASP A 1  54  ? 47.742   27.674  -21.897 1.00 74.98 54  A 1 
ATOM 422   C CB    . ASP A 1  54  ? 48.986   25.080  -19.770 1.00 74.39 54  A 1 
ATOM 423   C CG    . ASP A 1  54  ? 47.876   24.257  -20.437 1.00 69.89 54  A 1 
ATOM 424   O OD1   . ASP A 1  54  ? 46.848   24.829  -20.847 1.00 62.40 54  A 1 
ATOM 425   O OD2   . ASP A 1  54  ? 48.112   23.051  -20.636 1.00 67.00 54  A 1 
ATOM 426   N N     . GLU A 1  55  ? 49.454   26.355  -22.412 1.00 80.05 55  A 1 
ATOM 427   C CA    . GLU A 1  55  ? 49.329   26.537  -23.861 1.00 79.38 55  A 1 
ATOM 428   C C     . GLU A 1  55  ? 47.945   26.133  -24.388 1.00 80.64 55  A 1 
ATOM 429   O O     . GLU A 1  55  ? 47.476   26.673  -25.389 1.00 76.77 55  A 1 
ATOM 430   C CB    . GLU A 1  55  ? 50.384   25.682  -24.569 1.00 75.33 55  A 1 
ATOM 431   C CG    . GLU A 1  55  ? 51.785   25.772  -23.969 1.00 66.40 55  A 1 
ATOM 432   C CD    . GLU A 1  55  ? 52.775   24.889  -24.724 1.00 60.69 55  A 1 
ATOM 433   O OE1   . GLU A 1  55  ? 53.574   24.216  -24.045 1.00 54.04 55  A 1 
ATOM 434   O OE2   . GLU A 1  55  ? 52.717   24.890  -25.973 1.00 53.58 55  A 1 
ATOM 435   N N     . TYR A 1  56  ? 47.285   25.208  -23.725 1.00 81.36 56  A 1 
ATOM 436   C CA    . TYR A 1  56  ? 45.999   24.645  -24.138 1.00 80.97 56  A 1 
ATOM 437   C C     . TYR A 1  56  ? 44.793   25.326  -23.476 1.00 81.06 56  A 1 
ATOM 438   O O     . TYR A 1  56  ? 43.653   25.079  -23.857 1.00 74.33 56  A 1 
ATOM 439   C CB    . TYR A 1  56  ? 46.027   23.136  -23.896 1.00 78.26 56  A 1 
ATOM 440   C CG    . TYR A 1  56  ? 47.213   22.469  -24.551 1.00 78.41 56  A 1 
ATOM 441   C CD1   . TYR A 1  56  ? 47.286   22.376  -25.952 1.00 72.42 56  A 1 
ATOM 442   C CD2   . TYR A 1  56  ? 48.293   22.007  -23.774 1.00 73.08 56  A 1 
ATOM 443   C CE1   . TYR A 1  56  ? 48.418   21.832  -26.574 1.00 69.92 56  A 1 
ATOM 444   C CE2   . TYR A 1  56  ? 49.430   21.459  -24.385 1.00 70.43 56  A 1 
ATOM 445   C CZ    . TYR A 1  56  ? 49.489   21.375  -25.790 1.00 71.68 56  A 1 
ATOM 446   O OH    . TYR A 1  56  ? 50.600   20.855  -26.401 1.00 69.49 56  A 1 
ATOM 447   N N     . GLY A 1  57  ? 45.030   26.224  -22.539 1.00 81.18 57  A 1 
ATOM 448   C CA    . GLY A 1  57  ? 43.987   26.916  -21.782 1.00 81.05 57  A 1 
ATOM 449   C C     . GLY A 1  57  ? 43.632   26.245  -20.457 1.00 82.64 57  A 1 
ATOM 450   O O     . GLY A 1  57  ? 42.726   26.721  -19.776 1.00 77.29 57  A 1 
ATOM 451   N N     . ALA A 1  58  ? 44.327   25.177  -20.083 1.00 81.95 58  A 1 
ATOM 452   C CA    . ALA A 1  58  ? 44.164   24.557  -18.779 1.00 82.50 58  A 1 
ATOM 453   C C     . ALA A 1  58  ? 44.817   25.405  -17.682 1.00 83.36 58  A 1 
ATOM 454   O O     . ALA A 1  58  ? 45.849   26.040  -17.898 1.00 80.49 58  A 1 
ATOM 455   C CB    . ALA A 1  58  ? 44.744   23.143  -18.809 1.00 80.01 58  A 1 
ATOM 456   N N     . LYS A 1  59  ? 44.246   25.367  -16.490 1.00 84.66 59  A 1 
ATOM 457   C CA    . LYS A 1  59  ? 44.876   25.956  -15.307 1.00 84.63 59  A 1 
ATOM 458   C C     . LYS A 1  59  ? 46.127   25.146  -14.955 1.00 85.07 59  A 1 
ATOM 459   O O     . LYS A 1  59  ? 46.024   23.980  -14.591 1.00 82.28 59  A 1 
ATOM 460   C CB    . LYS A 1  59  ? 43.886   25.988  -14.140 1.00 82.46 59  A 1 
ATOM 461   C CG    . LYS A 1  59  ? 42.677   26.923  -14.364 1.00 78.53 59  A 1 
ATOM 462   C CD    . LYS A 1  59  ? 41.776   26.872  -13.127 1.00 74.23 59  A 1 
ATOM 463   C CE    . LYS A 1  59  ? 40.566   27.800  -13.198 1.00 68.11 59  A 1 
ATOM 464   N NZ    . LYS A 1  59  ? 39.794   27.749  -11.929 1.00 60.99 59  A 1 
ATOM 465   N N     . ASP A 1  60  ? 47.289   25.745  -15.061 1.00 85.33 60  A 1 
ATOM 466   C CA    . ASP A 1  60  ? 48.560   25.070  -14.815 1.00 85.08 60  A 1 
ATOM 467   C C     . ASP A 1  60  ? 49.020   25.271  -13.368 1.00 85.48 60  A 1 
ATOM 468   O O     . ASP A 1  60  ? 49.601   26.294  -13.010 1.00 82.06 60  A 1 
ATOM 469   C CB    . ASP A 1  60  ? 49.620   25.526  -15.831 1.00 81.81 60  A 1 
ATOM 470   C CG    . ASP A 1  60  ? 50.892   24.667  -15.796 1.00 77.35 60  A 1 
ATOM 471   O OD1   . ASP A 1  60  ? 50.996   23.721  -14.989 1.00 71.20 60  A 1 
ATOM 472   O OD2   . ASP A 1  60  ? 51.784   24.888  -16.649 1.00 71.88 60  A 1 
ATOM 473   N N     . TYR A 1  61  ? 48.778   24.266  -12.547 1.00 85.09 61  A 1 
ATOM 474   C CA    . TYR A 1  61  ? 49.165   24.263  -11.142 1.00 85.36 61  A 1 
ATOM 475   C C     . TYR A 1  61  ? 50.444   23.465  -10.852 1.00 85.41 61  A 1 
ATOM 476   O O     . TYR A 1  61  ? 50.809   23.287  -9.695  1.00 81.35 61  A 1 
ATOM 477   C CB    . TYR A 1  61  ? 47.976   23.791  -10.308 1.00 83.84 61  A 1 
ATOM 478   C CG    . TYR A 1  61  ? 46.768   24.699  -10.372 1.00 84.35 61  A 1 
ATOM 479   C CD1   . TYR A 1  61  ? 46.901   26.086  -10.146 1.00 79.13 61  A 1 
ATOM 480   C CD2   . TYR A 1  61  ? 45.491   24.164  -10.626 1.00 79.64 61  A 1 
ATOM 481   C CE1   . TYR A 1  61  ? 45.778   26.924  -10.148 1.00 77.16 61  A 1 
ATOM 482   C CE2   . TYR A 1  61  ? 44.359   24.993  -10.623 1.00 77.73 61  A 1 
ATOM 483   C CZ    . TYR A 1  61  ? 44.506   26.373  -10.375 1.00 79.50 61  A 1 
ATOM 484   O OH    . TYR A 1  61  ? 43.406   27.187  -10.338 1.00 76.98 61  A 1 
ATOM 485   N N     . ARG A 1  62  ? 51.163   23.015  -11.871 1.00 84.82 62  A 1 
ATOM 486   C CA    . ARG A 1  62  ? 52.353   22.163  -11.707 1.00 84.24 62  A 1 
ATOM 487   C C     . ARG A 1  62  ? 53.406   22.748  -10.766 1.00 84.26 62  A 1 
ATOM 488   O O     . ARG A 1  62  ? 54.016   22.016  -9.995  1.00 81.78 62  A 1 
ATOM 489   C CB    . ARG A 1  62  ? 52.985   21.905  -13.081 1.00 82.48 62  A 1 
ATOM 490   C CG    . ARG A 1  62  ? 52.122   20.972  -13.935 1.00 78.93 62  A 1 
ATOM 491   C CD    . ARG A 1  62  ? 52.747   20.756  -15.312 1.00 78.67 62  A 1 
ATOM 492   N NE    . ARG A 1  62  ? 52.657   21.966  -16.139 1.00 74.59 62  A 1 
ATOM 493   C CZ    . ARG A 1  62  ? 53.326   22.207  -17.252 1.00 71.81 62  A 1 
ATOM 494   N NH1   . ARG A 1  62  ? 54.182   21.349  -17.737 1.00 65.28 62  A 1 
ATOM 495   N NH2   . ARG A 1  62  ? 53.147   23.322  -17.898 1.00 65.34 62  A 1 
ATOM 496   N N     . LEU A 1  63  ? 53.607   24.048  -10.827 1.00 84.20 63  A 1 
ATOM 497   C CA    . LEU A 1  63  ? 54.603   24.728  -9.989  1.00 83.41 63  A 1 
ATOM 498   C C     . LEU A 1  63  ? 54.155   24.888  -8.528  1.00 83.83 63  A 1 
ATOM 499   O O     . LEU A 1  63  ? 54.994   24.977  -7.640  1.00 80.20 63  A 1 
ATOM 500   C CB    . LEU A 1  63  ? 54.912   26.102  -10.606 1.00 80.63 63  A 1 
ATOM 501   C CG    . LEU A 1  63  ? 55.674   26.038  -11.945 1.00 73.69 63  A 1 
ATOM 502   C CD1   . LEU A 1  63  ? 55.679   27.422  -12.590 1.00 67.13 63  A 1 
ATOM 503   C CD2   . LEU A 1  63  ? 57.118   25.589  -11.768 1.00 66.65 63  A 1 
ATOM 504   N N     . GLN A 1  64  ? 52.871   24.937  -8.291  1.00 83.97 64  A 1 
ATOM 505   C CA    . GLN A 1  64  ? 52.298   25.145  -6.958  1.00 83.42 64  A 1 
ATOM 506   C C     . GLN A 1  64  ? 52.061   23.832  -6.207  1.00 84.37 64  A 1 
ATOM 507   O O     . GLN A 1  64  ? 51.945   23.825  -4.982  1.00 81.11 64  A 1 
ATOM 508   C CB    . GLN A 1  64  ? 50.976   25.902  -7.088  1.00 80.72 64  A 1 
ATOM 509   C CG    . GLN A 1  64  ? 51.126   27.277  -7.754  1.00 74.70 64  A 1 
ATOM 510   C CD    . GLN A 1  64  ? 49.773   27.955  -7.932  1.00 71.31 64  A 1 
ATOM 511   O OE1   . GLN A 1  64  ? 48.773   27.572  -7.359  1.00 63.96 64  A 1 
ATOM 512   N NE2   . GLN A 1  64  ? 49.686   28.966  -8.756  1.00 61.71 64  A 1 
ATOM 513   N N     . MET A 1  65  ? 51.991   22.730  -6.927  1.00 84.27 65  A 1 
ATOM 514   C CA    . MET A 1  65  ? 51.662   21.410  -6.394  1.00 84.91 65  A 1 
ATOM 515   C C     . MET A 1  65  ? 52.804   20.414  -6.649  1.00 85.76 65  A 1 
ATOM 516   O O     . MET A 1  65  ? 52.665   19.527  -7.489  1.00 83.32 65  A 1 
ATOM 517   C CB    . MET A 1  65  ? 50.340   20.930  -7.011  1.00 83.21 65  A 1 
ATOM 518   C CG    . MET A 1  65  ? 49.140   21.819  -6.677  1.00 79.51 65  A 1 
ATOM 519   S SD    . MET A 1  65  ? 47.608   21.291  -7.490  1.00 76.57 65  A 1 
ATOM 520   C CE    . MET A 1  65  ? 47.351   19.669  -6.727  1.00 68.83 65  A 1 
ATOM 521   N N     . PRO A 1  66  ? 53.926   20.529  -5.958  1.00 85.55 66  A 1 
ATOM 522   C CA    . PRO A 1  66  ? 55.016   19.579  -6.143  1.00 85.72 66  A 1 
ATOM 523   C C     . PRO A 1  66  ? 54.563   18.156  -5.797  1.00 86.09 66  A 1 
ATOM 524   O O     . PRO A 1  66  ? 53.921   17.923  -4.768  1.00 83.34 66  A 1 
ATOM 525   C CB    . PRO A 1  66  ? 56.148   20.075  -5.240  1.00 83.81 66  A 1 
ATOM 526   C CG    . PRO A 1  66  ? 55.419   20.861  -4.150  1.00 80.78 66  A 1 
ATOM 527   C CD    . PRO A 1  66  ? 54.231   21.466  -4.893  1.00 84.28 66  A 1 
ATOM 528   N N     . LEU A 1  67  ? 54.906   17.220  -6.658  1.00 84.16 67  A 1 
ATOM 529   C CA    . LEU A 1  67  ? 54.567   15.814  -6.474  1.00 84.11 67  A 1 
ATOM 530   C C     . LEU A 1  67  ? 55.410   15.214  -5.341  1.00 84.27 67  A 1 
ATOM 531   O O     . LEU A 1  67  ? 56.614   15.445  -5.269  1.00 81.99 67  A 1 
ATOM 532   C CB    . LEU A 1  67  ? 54.785   15.083  -7.812  1.00 82.00 67  A 1 
ATOM 533   C CG    . LEU A 1  67  ? 54.131   13.693  -7.876  1.00 77.70 67  A 1 
ATOM 534   C CD1   . LEU A 1  67  ? 52.614   13.795  -7.976  1.00 71.81 67  A 1 
ATOM 535   C CD2   . LEU A 1  67  ? 54.631   12.940  -9.109  1.00 71.97 67  A 1 
ATOM 536   N N     . LYS A 1  68  ? 54.785   14.441  -4.477  1.00 81.79 68  A 1 
ATOM 537   C CA    . LYS A 1  68  ? 55.480   13.696  -3.423  1.00 81.32 68  A 1 
ATOM 538   C C     . LYS A 1  68  ? 56.008   12.369  -3.970  1.00 80.86 68  A 1 
ATOM 539   O O     . LYS A 1  68  ? 55.401   11.786  -4.857  1.00 77.82 68  A 1 
ATOM 540   C CB    . LYS A 1  68  ? 54.538   13.445  -2.238  1.00 79.29 68  A 1 
ATOM 541   C CG    . LYS A 1  68  ? 54.097   14.733  -1.532  1.00 75.45 68  A 1 
ATOM 542   C CD    . LYS A 1  68  ? 53.094   14.388  -0.430  1.00 74.31 68  A 1 
ATOM 543   C CE    . LYS A 1  68  ? 52.614   15.645  0.288   1.00 68.83 68  A 1 
ATOM 544   N NZ    . LYS A 1  68  ? 51.489   15.340  1.199   1.00 64.16 68  A 1 
ATOM 545   N N     . ASP A 1  69  ? 57.077   11.869  -3.378  1.00 78.71 69  A 1 
ATOM 546   C CA    . ASP A 1  69  ? 57.707   10.616  -3.820  1.00 76.15 69  A 1 
ATOM 547   C C     . ASP A 1  69  ? 56.779   9.401   -3.686  1.00 75.68 69  A 1 
ATOM 548   O O     . ASP A 1  69  ? 56.768   8.510   -4.532  1.00 69.06 69  A 1 
ATOM 549   C CB    . ASP A 1  69  ? 58.993   10.388  -3.011  1.00 71.50 69  A 1 
ATOM 550   C CG    . ASP A 1  69  ? 60.030   11.502  -3.195  1.00 64.11 69  A 1 
ATOM 551   O OD1   . ASP A 1  69  ? 60.075   12.086  -4.298  1.00 56.94 69  A 1 
ATOM 552   O OD2   . ASP A 1  69  ? 60.747   11.779  -2.214  1.00 55.91 69  A 1 
ATOM 553   N N     . ASP A 1  70  ? 55.939   9.393   -2.656  1.00 75.45 70  A 1 
ATOM 554   C CA    . ASP A 1  70  ? 54.976   8.328   -2.378  1.00 74.36 70  A 1 
ATOM 555   C C     . ASP A 1  70  ? 53.580   8.599   -2.970  1.00 76.14 70  A 1 
ATOM 556   O O     . ASP A 1  70  ? 52.573   8.075   -2.489  1.00 71.13 70  A 1 
ATOM 557   C CB    . ASP A 1  70  ? 54.943   8.052   -0.865  1.00 69.01 70  A 1 
ATOM 558   C CG    . ASP A 1  70  ? 54.293   9.172   -0.048  1.00 62.48 70  A 1 
ATOM 559   O OD1   . ASP A 1  70  ? 54.368   10.357  -0.439  1.00 55.67 70  A 1 
ATOM 560   O OD2   . ASP A 1  70  ? 53.694   8.868   1.002   1.00 58.17 70  A 1 
ATOM 561   N N     . HIS A 1  71  ? 53.501   9.390   -4.020  1.00 78.81 71  A 1 
ATOM 562   C CA    . HIS A 1  71  ? 52.232   9.829   -4.615  1.00 79.43 71  A 1 
ATOM 563   C C     . HIS A 1  71  ? 51.285   8.683   -4.998  1.00 79.62 71  A 1 
ATOM 564   O O     . HIS A 1  71  ? 50.067   8.849   -4.943  1.00 77.50 71  A 1 
ATOM 565   C CB    . HIS A 1  71  ? 52.522   10.703  -5.844  1.00 78.28 71  A 1 
ATOM 566   C CG    . HIS A 1  71  ? 53.194   9.982   -6.977  1.00 77.78 71  A 1 
ATOM 567   N ND1   . HIS A 1  71  ? 54.545   9.775   -7.123  1.00 70.52 71  A 1 
ATOM 568   C CD2   . HIS A 1  71  ? 52.590   9.387   -8.060  1.00 70.73 71  A 1 
ATOM 569   C CE1   . HIS A 1  71  ? 54.752   9.079   -8.252  1.00 71.81 71  A 1 
ATOM 570   N NE2   . HIS A 1  71  ? 53.590   8.825   -8.848  1.00 73.04 71  A 1 
ATOM 571   N N     . THR A 1  72  ? 51.819   7.514   -5.348  1.00 79.39 72  A 1 
ATOM 572   C CA    . THR A 1  72  ? 51.014   6.344   -5.723  1.00 77.67 72  A 1 
ATOM 573   C C     . THR A 1  72  ? 50.162   5.803   -4.576  1.00 77.07 72  A 1 
ATOM 574   O O     . THR A 1  72  ? 49.091   5.254   -4.824  1.00 73.41 72  A 1 
ATOM 575   C CB    . THR A 1  72  ? 51.913   5.210   -6.232  1.00 74.99 72  A 1 
ATOM 576   O OG1   . THR A 1  72  ? 52.941   4.952   -5.298  1.00 66.51 72  A 1 
ATOM 577   C CG2   . THR A 1  72  ? 52.583   5.565   -7.559  1.00 64.68 72  A 1 
ATOM 578   N N     . SER A 1  73  ? 50.600   5.979   -3.339  1.00 77.09 73  A 1 
ATOM 579   C CA    . SER A 1  73  ? 49.861   5.536   -2.149  1.00 75.51 73  A 1 
ATOM 580   C C     . SER A 1  73  ? 48.795   6.537   -1.695  1.00 76.36 73  A 1 
ATOM 581   O O     . SER A 1  73  ? 47.908   6.186   -0.918  1.00 72.01 73  A 1 
ATOM 582   C CB    . SER A 1  73  ? 50.842   5.239   -1.013  1.00 70.97 73  A 1 
ATOM 583   O OG    . SER A 1  73  ? 51.453   6.410   -0.516  1.00 61.82 73  A 1 
ATOM 584   N N     . ARG A 1  74  ? 48.837   7.761   -2.187  1.00 80.58 74  A 1 
ATOM 585   C CA    . ARG A 1  74  ? 47.946   8.848   -1.780  1.00 80.92 74  A 1 
ATOM 586   C C     . ARG A 1  74  ? 46.852   9.067   -2.832  1.00 82.70 74  A 1 
ATOM 587   O O     . ARG A 1  74  ? 47.157   9.036   -4.019  1.00 80.77 74  A 1 
ATOM 588   C CB    . ARG A 1  74  ? 48.752   10.128  -1.522  1.00 78.60 74  A 1 
ATOM 589   C CG    . ARG A 1  74  ? 49.849   9.920   -0.460  1.00 75.61 74  A 1 
ATOM 590   C CD    . ARG A 1  74  ? 50.528   11.236  -0.101  1.00 73.14 74  A 1 
ATOM 591   N NE    . ARG A 1  74  ? 51.702   11.001  0.748   1.00 69.93 74  A 1 
ATOM 592   C CZ    . ARG A 1  74  ? 52.180   11.749  1.727   1.00 65.68 74  A 1 
ATOM 593   N NH1   . ARG A 1  74  ? 51.629   12.861  2.092   1.00 60.51 74  A 1 
ATOM 594   N NH2   . ARG A 1  74  ? 53.247   11.382  2.355   1.00 60.95 74  A 1 
ATOM 595   N N     . PRO A 1  75  ? 45.592   9.295   -2.431  1.00 84.13 75  A 1 
ATOM 596   C CA    . PRO A 1  75  ? 44.475   9.326   -3.381  1.00 84.93 75  A 1 
ATOM 597   C C     . PRO A 1  75  ? 44.073   10.717  -3.884  1.00 86.16 75  A 1 
ATOM 598   O O     . PRO A 1  75  ? 43.187   10.808  -4.726  1.00 84.22 75  A 1 
ATOM 599   C CB    . PRO A 1  75  ? 43.331   8.649   -2.622  1.00 82.82 75  A 1 
ATOM 600   C CG    . PRO A 1  75  ? 43.563   9.111   -1.185  1.00 80.12 75  A 1 
ATOM 601   C CD    . PRO A 1  75  ? 45.086   9.163   -1.077  1.00 82.02 75  A 1 
ATOM 602   N N     . LEU A 1  76  ? 44.643   11.795  -3.367  1.00 86.90 76  A 1 
ATOM 603   C CA    . LEU A 1  76  ? 44.117   13.145  -3.591  1.00 87.83 76  A 1 
ATOM 604   C C     . LEU A 1  76  ? 45.050   14.062  -4.381  1.00 88.51 76  A 1 
ATOM 605   O O     . LEU A 1  76  ? 46.253   14.106  -4.147  1.00 86.95 76  A 1 
ATOM 606   C CB    . LEU A 1  76  ? 43.769   13.811  -2.246  1.00 86.10 76  A 1 
ATOM 607   C CG    . LEU A 1  76  ? 42.683   13.108  -1.413  1.00 82.37 76  A 1 
ATOM 608   C CD1   . LEU A 1  76  ? 42.448   13.893  -0.127  1.00 76.23 76  A 1 
ATOM 609   C CD2   . LEU A 1  76  ? 41.363   13.008  -2.163  1.00 76.82 76  A 1 
ATOM 610   N N     . TRP A 1  77  ? 44.442   14.902  -5.227  1.00 89.20 77  A 1 
ATOM 611   C CA    . TRP A 1  77  ? 45.033   16.148  -5.702  1.00 89.66 77  A 1 
ATOM 612   C C     . TRP A 1  77  ? 44.223   17.320  -5.157  1.00 89.63 77  A 1 
ATOM 613   O O     . TRP A 1  77  ? 43.002   17.334  -5.282  1.00 87.63 77  A 1 
ATOM 614   C CB    . TRP A 1  77  ? 45.065   16.196  -7.225  1.00 89.16 77  A 1 
ATOM 615   C CG    . TRP A 1  77  ? 45.907   15.158  -7.881  1.00 88.98 77  A 1 
ATOM 616   C CD1   . TRP A 1  77  ? 47.191   15.302  -8.248  1.00 81.88 77  A 1 
ATOM 617   C CD2   . TRP A 1  77  ? 45.510   13.816  -8.300  1.00 85.78 77  A 1 
ATOM 618   N NE1   . TRP A 1  77  ? 47.621   14.146  -8.893  1.00 82.49 77  A 1 
ATOM 619   C CE2   . TRP A 1  77  ? 46.611   13.217  -8.950  1.00 85.08 77  A 1 
ATOM 620   C CE3   . TRP A 1  77  ? 44.312   13.078  -8.215  1.00 83.23 77  A 1 
ATOM 621   C CZ2   . TRP A 1  77  ? 46.531   11.930  -9.524  1.00 84.15 77  A 1 
ATOM 622   C CZ3   . TRP A 1  77  ? 44.234   11.788  -8.770  1.00 77.95 77  A 1 
ATOM 623   C CH2   . TRP A 1  77  ? 45.329   11.230  -9.421  1.00 79.31 77  A 1 
ATOM 624   N N     . VAL A 1  78  ? 44.894   18.296  -4.581  1.00 89.26 78  A 1 
ATOM 625   C CA    . VAL A 1  78  ? 44.268   19.502  -4.029  1.00 88.90 78  A 1 
ATOM 626   C C     . VAL A 1  78  ? 44.721   20.697  -4.850  1.00 88.55 78  A 1 
ATOM 627   O O     . VAL A 1  78  ? 45.869   21.122  -4.745  1.00 86.30 78  A 1 
ATOM 628   C CB    . VAL A 1  78  ? 44.596   19.685  -2.539  1.00 88.08 78  A 1 
ATOM 629   C CG1   . VAL A 1  78  ? 43.841   20.888  -1.966  1.00 80.59 78  A 1 
ATOM 630   C CG2   . VAL A 1  78  ? 44.207   18.446  -1.730  1.00 81.15 78  A 1 
ATOM 631   N N     . ALA A 1  79  ? 43.831   21.222  -5.671  1.00 88.38 79  A 1 
ATOM 632   C CA    . ALA A 1  79  ? 44.121   22.372  -6.510  1.00 87.78 79  A 1 
ATOM 633   C C     . ALA A 1  79  ? 44.042   23.682  -5.706  1.00 87.77 79  A 1 
ATOM 634   O O     . ALA A 1  79  ? 43.230   23.787  -4.787  1.00 85.21 79  A 1 
ATOM 635   C CB    . ALA A 1  79  ? 43.159   22.364  -7.702  1.00 86.09 79  A 1 
ATOM 636   N N     . PRO A 1  80  ? 44.818   24.698  -6.076  1.00 87.22 80  A 1 
ATOM 637   C CA    . PRO A 1  80  ? 44.784   26.002  -5.414  1.00 86.38 80  A 1 
ATOM 638   C C     . PRO A 1  80  ? 43.424   26.699  -5.444  1.00 85.99 80  A 1 
ATOM 639   O O     . PRO A 1  80  ? 43.129   27.480  -4.551  1.00 81.85 80  A 1 
ATOM 640   C CB    . PRO A 1  80  ? 45.832   26.853  -6.135  1.00 84.60 80  A 1 
ATOM 641   C CG    . PRO A 1  80  ? 46.805   25.835  -6.704  1.00 81.96 80  A 1 
ATOM 642   C CD    . PRO A 1  80  ? 45.902   24.657  -7.044  1.00 85.52 80  A 1 
ATOM 643   N N     . ASP A 1  81  ? 42.594   26.412  -6.429  1.00 85.54 81  A 1 
ATOM 644   C CA    . ASP A 1  81  ? 41.242   26.968  -6.543  1.00 84.68 81  A 1 
ATOM 645   C C     . ASP A 1  81  ? 40.202   26.254  -5.661  1.00 84.95 81  A 1 
ATOM 646   O O     . ASP A 1  81  ? 38.999   26.480  -5.791  1.00 80.30 81  A 1 
ATOM 647   C CB    . ASP A 1  81  ? 40.823   27.030  -8.023  1.00 81.18 81  A 1 
ATOM 648   C CG    . ASP A 1  81  ? 40.547   25.679  -8.685  1.00 76.81 81  A 1 
ATOM 649   O OD1   . ASP A 1  81  ? 40.924   24.630  -8.119  1.00 68.68 81  A 1 
ATOM 650   O OD2   . ASP A 1  81  ? 39.974   25.697  -9.801  1.00 73.51 81  A 1 
ATOM 651   N N     . GLY A 1  82  ? 40.656   25.383  -4.776  1.00 84.89 82  A 1 
ATOM 652   C CA    . GLY A 1  82  ? 39.814   24.628  -3.864  1.00 84.76 82  A 1 
ATOM 653   C C     . GLY A 1  82  ? 39.191   23.365  -4.453  1.00 86.39 82  A 1 
ATOM 654   O O     . GLY A 1  82  ? 38.463   22.673  -3.741  1.00 83.37 82  A 1 
ATOM 655   N N     . HIS A 1  83  ? 39.462   23.029  -5.724  1.00 87.22 83  A 1 
ATOM 656   C CA    . HIS A 1  83  ? 39.049   21.740  -6.275  1.00 87.88 83  A 1 
ATOM 657   C C     . HIS A 1  83  ? 39.939   20.615  -5.756  1.00 88.54 83  A 1 
ATOM 658   O O     . HIS A 1  83  ? 41.163   20.714  -5.756  1.00 86.72 83  A 1 
ATOM 659   C CB    . HIS A 1  83  ? 39.027   21.747  -7.807  1.00 86.21 83  A 1 
ATOM 660   C CG    . HIS A 1  83  ? 37.707   22.191  -8.363  1.00 82.88 83  A 1 
ATOM 661   N ND1   . HIS A 1  83  ? 37.144   23.435  -8.221  1.00 70.77 83  A 1 
ATOM 662   C CD2   . HIS A 1  83  ? 36.810   21.433  -9.079  1.00 72.25 83  A 1 
ATOM 663   C CE1   . HIS A 1  83  ? 35.948   23.434  -8.831  1.00 71.54 83  A 1 
ATOM 664   N NE2   . HIS A 1  83  ? 35.707   22.237  -9.369  1.00 74.00 83  A 1 
ATOM 665   N N     . ILE A 1  84  ? 39.293   19.519  -5.347  1.00 89.62 84  A 1 
ATOM 666   C CA    . ILE A 1  84  ? 39.963   18.321  -4.867  1.00 90.32 84  A 1 
ATOM 667   C C     . ILE A 1  84  ? 39.539   17.154  -5.750  1.00 90.56 84  A 1 
ATOM 668   O O     . ILE A 1  84  ? 38.349   16.916  -5.935  1.00 88.97 84  A 1 
ATOM 669   C CB    . ILE A 1  84  ? 39.653   18.047  -3.383  1.00 89.71 84  A 1 
ATOM 670   C CG1   . ILE A 1  84  ? 40.030   19.257  -2.502  1.00 84.55 84  A 1 
ATOM 671   C CG2   . ILE A 1  84  ? 40.399   16.787  -2.919  1.00 84.11 84  A 1 
ATOM 672   C CD1   . ILE A 1  84  ? 39.663   19.085  -1.027  1.00 79.23 84  A 1 
ATOM 673   N N     . PHE A 1  85  ? 40.501   16.411  -6.249  1.00 90.90 85  A 1 
ATOM 674   C CA    . PHE A 1  85  ? 40.286   15.205  -7.033  1.00 90.96 85  A 1 
ATOM 675   C C     . PHE A 1  85  ? 40.637   13.989  -6.179  1.00 90.85 85  A 1 
ATOM 676   O O     . PHE A 1  85  ? 41.697   13.956  -5.560  1.00 88.54 85  A 1 
ATOM 677   C CB    . PHE A 1  85  ? 41.117   15.267  -8.316  1.00 90.16 85  A 1 
ATOM 678   C CG    . PHE A 1  85  ? 40.785   16.447  -9.204  1.00 90.30 85  A 1 
ATOM 679   C CD1   . PHE A 1  85  ? 39.859   16.311  -10.250 1.00 82.87 85  A 1 
ATOM 680   C CD2   . PHE A 1  85  ? 41.367   17.703  -8.964  1.00 82.55 85  A 1 
ATOM 681   C CE1   . PHE A 1  85  ? 39.512   17.416  -11.042 1.00 81.14 85  A 1 
ATOM 682   C CE2   . PHE A 1  85  ? 41.020   18.817  -9.748  1.00 81.36 85  A 1 
ATOM 683   C CZ    . PHE A 1  85  ? 40.089   18.671  -10.787 1.00 84.96 85  A 1 
ATOM 684   N N     . LEU A 1  86  ? 39.751   12.996  -6.135  1.00 90.78 86  A 1 
ATOM 685   C CA    . LEU A 1  86  ? 39.900   11.770  -5.357  1.00 90.87 86  A 1 
ATOM 686   C C     . LEU A 1  86  ? 39.894   10.550  -6.283  1.00 90.89 86  A 1 
ATOM 687   O O     . LEU A 1  86  ? 38.935   10.338  -7.019  1.00 89.12 86  A 1 
ATOM 688   C CB    . LEU A 1  86  ? 38.756   11.702  -4.323  1.00 89.43 86  A 1 
ATOM 689   C CG    . LEU A 1  86  ? 38.631   10.359  -3.573  1.00 87.99 86  A 1 
ATOM 690   C CD1   . LEU A 1  86  ? 39.834   10.079  -2.681  1.00 80.07 86  A 1 
ATOM 691   C CD2   . LEU A 1  86  ? 37.387   10.354  -2.691  1.00 80.25 86  A 1 
ATOM 692   N N     . GLU A 1  87  ? 40.902   9.707   -6.173  1.00 89.75 87  A 1 
ATOM 693   C CA    . GLU A 1  87  ? 40.923   8.393   -6.818  1.00 89.19 87  A 1 
ATOM 694   C C     . GLU A 1  87  ? 39.994   7.420   -6.090  1.00 88.64 87  A 1 
ATOM 695   O O     . GLU A 1  87  ? 40.314   6.921   -5.007  1.00 86.19 87  A 1 
ATOM 696   C CB    . GLU A 1  87  ? 42.350   7.831   -6.843  1.00 87.31 87  A 1 
ATOM 697   C CG    . GLU A 1  87  ? 43.275   8.594   -7.791  1.00 80.86 87  A 1 
ATOM 698   C CD    . GLU A 1  87  ? 44.726   8.084   -7.755  1.00 79.91 87  A 1 
ATOM 699   O OE1   . GLU A 1  87  ? 45.484   8.362   -8.705  1.00 71.73 87  A 1 
ATOM 700   O OE2   . GLU A 1  87  ? 45.159   7.466   -6.757  1.00 73.37 87  A 1 
ATOM 701   N N     . ALA A 1  88  ? 38.865   7.085   -6.694  1.00 88.61 88  A 1 
ATOM 702   C CA    . ALA A 1  88  ? 37.897   6.163   -6.109  1.00 87.79 88  A 1 
ATOM 703   C C     . ALA A 1  88  ? 38.383   4.702   -6.061  1.00 87.38 88  A 1 
ATOM 704   O O     . ALA A 1  88  ? 37.841   3.886   -5.316  1.00 83.75 88  A 1 
ATOM 705   C CB    . ALA A 1  88  ? 36.585   6.288   -6.892  1.00 86.28 88  A 1 
ATOM 706   N N     . PHE A 1  89  ? 39.411   4.361   -6.832  1.00 87.05 89  A 1 
ATOM 707   C CA    . PHE A 1  89  ? 40.019   3.033   -6.881  1.00 85.94 89  A 1 
ATOM 708   C C     . PHE A 1  89  ? 41.191   2.856   -5.901  1.00 84.87 89  A 1 
ATOM 709   O O     . PHE A 1  89  ? 41.769   1.773   -5.829  1.00 80.37 89  A 1 
ATOM 710   C CB    . PHE A 1  89  ? 40.429   2.735   -8.326  1.00 84.43 89  A 1 
ATOM 711   C CG    . PHE A 1  89  ? 41.360   3.757   -8.936  1.00 85.44 89  A 1 
ATOM 712   C CD1   . PHE A 1  89  ? 40.850   4.788   -9.750  1.00 79.76 89  A 1 
ATOM 713   C CD2   . PHE A 1  89  ? 42.745   3.683   -8.710  1.00 79.65 89  A 1 
ATOM 714   C CE1   . PHE A 1  89  ? 41.713   5.726   -10.332 1.00 77.14 89  A 1 
ATOM 715   C CE2   . PHE A 1  89  ? 43.615   4.622   -9.286  1.00 77.40 89  A 1 
ATOM 716   C CZ    . PHE A 1  89  ? 43.099   5.641   -10.103 1.00 80.02 89  A 1 
ATOM 717   N N     . SER A 1  90  ? 41.539   3.877   -5.157  1.00 82.73 90  A 1 
ATOM 718   C CA    . SER A 1  90  ? 42.569   3.788   -4.131  1.00 81.82 90  A 1 
ATOM 719   C C     . SER A 1  90  ? 42.123   2.867   -2.987  1.00 81.52 90  A 1 
ATOM 720   O O     . SER A 1  90  ? 40.966   2.929   -2.566  1.00 79.27 90  A 1 
ATOM 721   C CB    . SER A 1  90  ? 42.881   5.187   -3.589  1.00 79.55 90  A 1 
ATOM 722   O OG    . SER A 1  90  ? 43.839   5.119   -2.555  1.00 70.05 90  A 1 
ATOM 723   N N     . PRO A 1  91  ? 43.027   2.054   -2.413  1.00 78.09 91  A 1 
ATOM 724   C CA    . PRO A 1  91  ? 42.691   1.219   -1.257  1.00 75.85 91  A 1 
ATOM 725   C C     . PRO A 1  91  ? 42.253   2.030   -0.031  1.00 75.56 91  A 1 
ATOM 726   O O     . PRO A 1  91  ? 41.496   1.532   0.799   1.00 72.12 91  A 1 
ATOM 727   C CB    . PRO A 1  91  ? 43.955   0.395   -0.982  1.00 73.55 91  A 1 
ATOM 728   C CG    . PRO A 1  91  ? 45.082   1.232   -1.578  1.00 71.18 91  A 1 
ATOM 729   C CD    . PRO A 1  91  ? 44.420   1.889   -2.786  1.00 73.24 91  A 1 
ATOM 730   N N     . VAL A 1  92  ? 42.681   3.283   0.062   1.00 79.51 92  A 1 
ATOM 731   C CA    . VAL A 1  92  ? 42.284   4.199   1.141   1.00 79.82 92  A 1 
ATOM 732   C C     . VAL A 1  92  ? 41.088   5.084   0.778   1.00 82.00 92  A 1 
ATOM 733   O O     . VAL A 1  92  ? 40.733   5.982   1.537   1.00 80.77 92  A 1 
ATOM 734   C CB    . VAL A 1  92  ? 43.473   5.030   1.671   1.00 76.51 92  A 1 
ATOM 735   C CG1   . VAL A 1  92  ? 44.537   4.117   2.285   1.00 68.15 92  A 1 
ATOM 736   C CG2   . VAL A 1  92  ? 44.133   5.880   0.585   1.00 68.25 92  A 1 
ATOM 737   N N     . TYR A 1  93  ? 40.435   4.811   -0.347  1.00 82.89 93  A 1 
ATOM 738   C CA    . TYR A 1  93  ? 39.297   5.586   -0.852  1.00 84.16 93  A 1 
ATOM 739   C C     . TYR A 1  93  ? 38.229   5.849   0.211   1.00 84.66 93  A 1 
ATOM 740   O O     . TYR A 1  93  ? 37.812   6.985   0.394   1.00 84.48 93  A 1 
ATOM 741   C CB    . TYR A 1  93  ? 38.664   4.842   -2.032  1.00 83.84 93  A 1 
ATOM 742   C CG    . TYR A 1  93  ? 37.272   5.324   -2.402  1.00 84.27 93  A 1 
ATOM 743   C CD1   . TYR A 1  93  ? 36.140   4.534   -2.124  1.00 78.65 93  A 1 
ATOM 744   C CD2   . TYR A 1  93  ? 37.101   6.592   -2.983  1.00 79.03 93  A 1 
ATOM 745   C CE1   . TYR A 1  93  ? 34.855   4.997   -2.438  1.00 77.05 93  A 1 
ATOM 746   C CE2   . TYR A 1  93  ? 35.819   7.069   -3.300  1.00 77.48 93  A 1 
ATOM 747   C CZ    . TYR A 1  93  ? 34.697   6.263   -3.031  1.00 80.20 93  A 1 
ATOM 748   O OH    . TYR A 1  93  ? 33.445   6.722   -3.350  1.00 78.12 93  A 1 
ATOM 749   N N     . LYS A 1  94  ? 37.834   4.824   0.938   1.00 83.07 94  A 1 
ATOM 750   C CA    . LYS A 1  94  ? 36.734   4.922   1.896   1.00 82.56 94  A 1 
ATOM 751   C C     . LYS A 1  94  ? 37.022   5.933   3.013   1.00 83.63 94  A 1 
ATOM 752   O O     . LYS A 1  94  ? 36.165   6.744   3.355   1.00 82.10 94  A 1 
ATOM 753   C CB    . LYS A 1  94  ? 36.446   3.517   2.442   1.00 79.79 94  A 1 
ATOM 754   C CG    . LYS A 1  94  ? 35.005   3.403   2.933   1.00 69.53 94  A 1 
ATOM 755   C CD    . LYS A 1  94  ? 34.735   1.985   3.436   1.00 62.68 94  A 1 
ATOM 756   C CE    . LYS A 1  94  ? 33.278   1.870   3.861   1.00 53.63 94  A 1 
ATOM 757   N NZ    . LYS A 1  94  ? 33.005   0.570   4.496   1.00 46.77 94  A 1 
ATOM 758   N N     . TYR A 1  95  ? 38.241   5.923   3.516   1.00 83.93 95  A 1 
ATOM 759   C CA    . TYR A 1  95  ? 38.686   6.864   4.545   1.00 83.62 95  A 1 
ATOM 760   C C     . TYR A 1  95  ? 38.842   8.282   3.987   1.00 84.98 95  A 1 
ATOM 761   O O     . TYR A 1  95  ? 38.412   9.253   4.610   1.00 83.80 95  A 1 
ATOM 762   C CB    . TYR A 1  95  ? 40.012   6.369   5.127   1.00 81.49 95  A 1 
ATOM 763   C CG    . TYR A 1  95  ? 39.975   4.956   5.658   1.00 78.86 95  A 1 
ATOM 764   C CD1   . TYR A 1  95  ? 39.208   4.644   6.796   1.00 73.37 95  A 1 
ATOM 765   C CD2   . TYR A 1  95  ? 40.698   3.932   5.016   1.00 72.29 95  A 1 
ATOM 766   C CE1   . TYR A 1  95  ? 39.165   3.332   7.295   1.00 68.71 95  A 1 
ATOM 767   C CE2   . TYR A 1  95  ? 40.665   2.617   5.503   1.00 68.82 95  A 1 
ATOM 768   C CZ    . TYR A 1  95  ? 39.897   2.320   6.650   1.00 69.89 95  A 1 
ATOM 769   O OH    . TYR A 1  95  ? 39.863   1.035   7.141   1.00 66.78 95  A 1 
ATOM 770   N N     . ALA A 1  96  ? 39.410   8.400   2.790   1.00 86.45 96  A 1 
ATOM 771   C CA    . ALA A 1  96  ? 39.558   9.681   2.114   1.00 86.68 96  A 1 
ATOM 772   C C     . ALA A 1  96  ? 38.200   10.302  1.759   1.00 87.20 96  A 1 
ATOM 773   O O     . ALA A 1  96  ? 38.009   11.504  1.932   1.00 86.04 96  A 1 
ATOM 774   C CB    . ALA A 1  96  ? 40.429   9.473   0.874   1.00 85.99 96  A 1 
ATOM 775   N N     . GLN A 1  97  ? 37.240   9.494   1.316   1.00 88.02 97  A 1 
ATOM 776   C CA    . GLN A 1  97  ? 35.877   9.933   1.039   1.00 87.78 97  A 1 
ATOM 777   C C     . GLN A 1  97  ? 35.193   10.435  2.310   1.00 87.72 97  A 1 
ATOM 778   O O     . GLN A 1  97  ? 34.615   11.517  2.291   1.00 86.34 97  A 1 
ATOM 779   C CB    . GLN A 1  97  ? 35.081   8.786   0.406   1.00 86.62 97  A 1 
ATOM 780   C CG    . GLN A 1  97  ? 33.674   9.225   -0.044  1.00 81.43 97  A 1 
ATOM 781   C CD    . GLN A 1  97  ? 32.818   8.049   -0.518  1.00 78.23 97  A 1 
ATOM 782   O OE1   . GLN A 1  97  ? 33.196   6.897   -0.455  1.00 70.80 97  A 1 
ATOM 783   N NE2   . GLN A 1  97  ? 31.614   8.291   -0.989  1.00 67.98 97  A 1 
ATOM 784   N N     . ASP A 1  98  ? 35.287   9.704   3.406   1.00 87.37 98  A 1 
ATOM 785   C CA    . ASP A 1  98  ? 34.713   10.136  4.679   1.00 86.10 98  A 1 
ATOM 786   C C     . ASP A 1  98  ? 35.298   11.474  5.146   1.00 86.39 98  A 1 
ATOM 787   O O     . ASP A 1  98  ? 34.558   12.345  5.612   1.00 84.50 98  A 1 
ATOM 788   C CB    . ASP A 1  98  ? 34.933   9.047   5.746   1.00 84.55 98  A 1 
ATOM 789   C CG    . ASP A 1  98  ? 33.945   7.881   5.663   1.00 78.88 98  A 1 
ATOM 790   O OD1   . ASP A 1  98  ? 32.867   8.045   5.052   1.00 72.17 98  A 1 
ATOM 791   O OD2   . ASP A 1  98  ? 34.178   6.854   6.338   1.00 73.08 98  A 1 
ATOM 792   N N     . PHE A 1  99  ? 36.596   11.668  4.957   1.00 87.92 99  A 1 
ATOM 793   C CA    . PHE A 1  99  ? 37.257   12.933  5.248   1.00 88.28 99  A 1 
ATOM 794   C C     . PHE A 1  99  ? 36.779   14.061  4.328   1.00 88.44 99  A 1 
ATOM 795   O O     . PHE A 1  99  ? 36.372   15.119  4.810   1.00 87.17 99  A 1 
ATOM 796   C CB    . PHE A 1  99  ? 38.773   12.737  5.155   1.00 87.82 99  A 1 
ATOM 797   C CG    . PHE A 1  99  ? 39.560   13.999  5.439   1.00 88.26 99  A 1 
ATOM 798   C CD1   . PHE A 1  99  ? 40.239   14.665  4.405   1.00 82.51 99  A 1 
ATOM 799   C CD2   . PHE A 1  99  ? 39.604   14.518  6.744   1.00 82.40 99  A 1 
ATOM 800   C CE1   . PHE A 1  99  ? 40.964   15.834  4.679   1.00 80.67 99  A 1 
ATOM 801   C CE2   . PHE A 1  99  ? 40.324   15.687  7.023   1.00 80.92 99  A 1 
ATOM 802   C CZ    . PHE A 1  99  ? 41.006   16.344  5.990   1.00 83.35 99  A 1 
ATOM 803   N N     . LEU A 1  100 ? 36.745   13.838  3.020   1.00 88.66 100 A 1 
ATOM 804   C CA    . LEU A 1  100 ? 36.313   14.853  2.062   1.00 88.83 100 A 1 
ATOM 805   C C     . LEU A 1  100 ? 34.842   15.235  2.227   1.00 88.59 100 A 1 
ATOM 806   O O     . LEU A 1  100 ? 34.509   16.410  2.149   1.00 86.79 100 A 1 
ATOM 807   C CB    . LEU A 1  100 ? 36.573   14.375  0.631   1.00 88.27 100 A 1 
ATOM 808   C CG    . LEU A 1  100 ? 38.054   14.354  0.224   1.00 86.70 100 A 1 
ATOM 809   C CD1   . LEU A 1  100 ? 38.148   13.820  -1.198  1.00 80.92 100 A 1 
ATOM 810   C CD2   . LEU A 1  100 ? 38.699   15.736  0.256   1.00 81.19 100 A 1 
ATOM 811   N N     . VAL A 1  101 ? 33.968   14.284  2.506   1.00 88.31 101 A 1 
ATOM 812   C CA    . VAL A 1  101 ? 32.555   14.566  2.798   1.00 87.19 101 A 1 
ATOM 813   C C     . VAL A 1  101 ? 32.411   15.418  4.063   1.00 86.20 101 A 1 
ATOM 814   O O     . VAL A 1  101 ? 31.455   16.187  4.180   1.00 83.29 101 A 1 
ATOM 815   C CB    . VAL A 1  101 ? 31.755   13.254  2.903   1.00 85.81 101 A 1 
ATOM 816   C CG1   . VAL A 1  101 ? 30.324   13.444  3.412   1.00 77.45 101 A 1 
ATOM 817   C CG2   . VAL A 1  101 ? 31.646   12.585  1.523   1.00 77.81 101 A 1 
ATOM 818   N N     . ALA A 1  102 ? 33.350   15.333  4.984   1.00 86.89 102 A 1 
ATOM 819   C CA    . ALA A 1  102 ? 33.349   16.176  6.170   1.00 85.71 102 A 1 
ATOM 820   C C     . ALA A 1  102 ? 33.831   17.605  5.890   1.00 86.13 102 A 1 
ATOM 821   O O     . ALA A 1  102 ? 33.278   18.533  6.471   1.00 84.00 102 A 1 
ATOM 822   C CB    . ALA A 1  102 ? 34.163   15.501  7.276   1.00 84.00 102 A 1 
ATOM 823   N N     . ILE A 1  103 ? 34.790   17.799  4.996   1.00 87.09 103 A 1 
ATOM 824   C CA    . ILE A 1  103 ? 35.451   19.105  4.803   1.00 86.94 103 A 1 
ATOM 825   C C     . ILE A 1  103 ? 35.110   19.839  3.504   1.00 87.28 103 A 1 
ATOM 826   O O     . ILE A 1  103 ? 35.383   21.035  3.402   1.00 85.13 103 A 1 
ATOM 827   C CB    . ILE A 1  103 ? 36.981   18.982  4.952   1.00 85.86 103 A 1 
ATOM 828   C CG1   . ILE A 1  103 ? 37.630   18.179  3.805   1.00 78.74 103 A 1 
ATOM 829   C CG2   . ILE A 1  103 ? 37.346   18.386  6.325   1.00 75.36 103 A 1 
ATOM 830   C CD1   . ILE A 1  103 ? 39.127   18.419  3.669   1.00 73.49 103 A 1 
ATOM 831   N N     . ALA A 1  104 ? 34.566   19.159  2.510   1.00 88.22 104 A 1 
ATOM 832   C CA    . ALA A 1  104 ? 34.362   19.705  1.177   1.00 88.49 104 A 1 
ATOM 833   C C     . ALA A 1  104 ? 32.966   19.394  0.629   1.00 88.57 104 A 1 
ATOM 834   O O     . ALA A 1  104 ? 32.289   18.468  1.074   1.00 86.25 104 A 1 
ATOM 835   C CB    . ALA A 1  104 ? 35.472   19.185  0.254   1.00 87.60 104 A 1 
ATOM 836   N N     . GLU A 1  105 ? 32.552   20.157  -0.374  1.00 88.27 105 A 1 
ATOM 837   C CA    . GLU A 1  105 ? 31.330   19.895  -1.120  1.00 87.74 105 A 1 
ATOM 838   C C     . GLU A 1  105 ? 31.621   19.007  -2.331  1.00 88.32 105 A 1 
ATOM 839   O O     . GLU A 1  105 ? 32.547   19.294  -3.087  1.00 86.39 105 A 1 
ATOM 840   C CB    . GLU A 1  105 ? 30.660   21.197  -1.561  1.00 85.38 105 A 1 
ATOM 841   C CG    . GLU A 1  105 ? 30.086   21.965  -0.369  1.00 77.00 105 A 1 
ATOM 842   C CD    . GLU A 1  105 ? 29.246   23.181  -0.766  1.00 72.26 105 A 1 
ATOM 843   O OE1   . GLU A 1  105 ? 28.808   23.888  0.172   1.00 64.57 105 A 1 
ATOM 844   O OE2   . GLU A 1  105 ? 28.995   23.387  -1.972  1.00 64.16 105 A 1 
ATOM 845   N N     . PRO A 1  106 ? 30.831   17.960  -2.558  1.00 88.94 106 A 1 
ATOM 846   C CA    . PRO A 1  106 ? 30.972   17.151  -3.754  1.00 88.82 106 A 1 
ATOM 847   C C     . PRO A 1  106 ? 30.516   17.928  -4.995  1.00 88.90 106 A 1 
ATOM 848   O O     . PRO A 1  106 ? 29.445   18.537  -5.003  1.00 86.52 106 A 1 
ATOM 849   C CB    . PRO A 1  106 ? 30.125   15.907  -3.496  1.00 87.14 106 A 1 
ATOM 850   C CG    . PRO A 1  106 ? 29.053   16.398  -2.535  1.00 83.99 106 A 1 
ATOM 851   C CD    . PRO A 1  106 ? 29.751   17.480  -1.719  1.00 87.20 106 A 1 
ATOM 852   N N     . VAL A 1  107 ? 31.316   17.862  -6.056  1.00 88.65 107 A 1 
ATOM 853   C CA    . VAL A 1  107 ? 31.009   18.458  -7.363  1.00 87.89 107 A 1 
ATOM 854   C C     . VAL A 1  107 ? 30.506   17.385  -8.316  1.00 87.36 107 A 1 
ATOM 855   O O     . VAL A 1  107 ? 29.390   17.483  -8.826  1.00 83.42 107 A 1 
ATOM 856   C CB    . VAL A 1  107 ? 32.236   19.189  -7.947  1.00 86.22 107 A 1 
ATOM 857   C CG1   . VAL A 1  107 ? 31.929   19.806  -9.313  1.00 77.75 107 A 1 
ATOM 858   C CG2   . VAL A 1  107 ? 32.707   20.310  -7.019  1.00 79.04 107 A 1 
ATOM 859   N N     . CYS A 1  108 ? 31.303   16.353  -8.526  1.00 87.98 108 A 1 
ATOM 860   C CA    . CYS A 1  108 ? 30.903   15.189  -9.299  1.00 87.88 108 A 1 
ATOM 861   C C     . CYS A 1  108 ? 31.507   13.909  -8.713  1.00 88.51 108 A 1 
ATOM 862   O O     . CYS A 1  108 ? 32.624   13.910  -8.188  1.00 86.25 108 A 1 
ATOM 863   C CB    . CYS A 1  108 ? 31.243   15.395  -10.785 1.00 84.80 108 A 1 
ATOM 864   S SG    . CYS A 1  108 ? 33.034   15.534  -11.071 1.00 77.02 108 A 1 
ATOM 865   N N     . ARG A 1  109 ? 30.767   12.814  -8.795  1.00 87.18 109 A 1 
ATOM 866   C CA    . ARG A 1  109 ? 31.134   11.519  -8.205  1.00 87.87 109 A 1 
ATOM 867   C C     . ARG A 1  109 ? 30.854   10.363  -9.177  1.00 87.77 109 A 1 
ATOM 868   O O     . ARG A 1  109 ? 29.996   9.529   -8.904  1.00 83.83 109 A 1 
ATOM 869   C CB    . ARG A 1  109 ? 30.423   11.359  -6.848  1.00 85.89 109 A 1 
ATOM 870   C CG    . ARG A 1  109 ? 31.009   12.300  -5.785  1.00 83.58 109 A 1 
ATOM 871   C CD    . ARG A 1  109 ? 30.373   12.084  -4.411  1.00 81.29 109 A 1 
ATOM 872   N NE    . ARG A 1  109 ? 29.044   12.709  -4.334  1.00 78.30 109 A 1 
ATOM 873   C CZ    . ARG A 1  109 ? 28.327   12.864  -3.231  1.00 76.62 109 A 1 
ATOM 874   N NH1   . ARG A 1  109 ? 28.718   12.380  -2.083  1.00 68.86 109 A 1 
ATOM 875   N NH2   . ARG A 1  109 ? 27.207   13.528  -3.258  1.00 70.41 109 A 1 
ATOM 876   N N     . PRO A 1  110 ? 31.538   10.311  -10.310 1.00 87.93 110 A 1 
ATOM 877   C CA    . PRO A 1  110 ? 31.470   9.180   -11.222 1.00 87.62 110 A 1 
ATOM 878   C C     . PRO A 1  110 ? 32.209   7.953   -10.656 1.00 87.55 110 A 1 
ATOM 879   O O     . PRO A 1  110 ? 32.449   7.861   -9.451  1.00 83.40 110 A 1 
ATOM 880   C CB    . PRO A 1  110 ? 32.047   9.725   -12.532 1.00 85.65 110 A 1 
ATOM 881   C CG    . PRO A 1  110 ? 33.099   10.721  -12.062 1.00 83.59 110 A 1 
ATOM 882   C CD    . PRO A 1  110 ? 32.464   11.320  -10.812 1.00 86.33 110 A 1 
ATOM 883   N N     . THR A 1  111 ? 32.532   6.985   -11.493 1.00 86.51 111 A 1 
ATOM 884   C CA    . THR A 1  111 ? 32.999   5.672   -11.023 1.00 85.89 111 A 1 
ATOM 885   C C     . THR A 1  111 ? 34.432   5.674   -10.487 1.00 86.58 111 A 1 
ATOM 886   O O     . THR A 1  111 ? 34.702   5.036   -9.473  1.00 83.59 111 A 1 
ATOM 887   C CB    . THR A 1  111 ? 32.881   4.626   -12.144 1.00 83.10 111 A 1 
ATOM 888   O OG1   . THR A 1  111 ? 31.736   4.853   -12.930 1.00 70.95 111 A 1 
ATOM 889   C CG2   . THR A 1  111 ? 32.762   3.210   -11.591 1.00 70.15 111 A 1 
ATOM 890   N N     . HIS A 1  112 ? 35.345   6.356   -11.164 1.00 88.65 112 A 1 
ATOM 891   C CA    . HIS A 1  112 ? 36.782   6.217   -10.906 1.00 88.95 112 A 1 
ATOM 892   C C     . HIS A 1  112 ? 37.423   7.418   -10.213 1.00 89.24 112 A 1 
ATOM 893   O O     . HIS A 1  112 ? 38.262   7.235   -9.335  1.00 86.30 112 A 1 
ATOM 894   C CB    . HIS A 1  112 ? 37.509   5.929   -12.224 1.00 87.81 112 A 1 
ATOM 895   C CG    . HIS A 1  112 ? 37.062   4.659   -12.875 1.00 87.95 112 A 1 
ATOM 896   N ND1   . HIS A 1  112 ? 37.225   3.393   -12.358 1.00 75.36 112 A 1 
ATOM 897   C CD2   . HIS A 1  112 ? 36.417   4.534   -14.076 1.00 75.97 112 A 1 
ATOM 898   C CE1   . HIS A 1  112 ? 36.692   2.529   -13.235 1.00 76.96 112 A 1 
ATOM 899   N NE2   . HIS A 1  112 ? 36.194   3.181   -14.290 1.00 79.07 112 A 1 
ATOM 900   N N     . VAL A 1  113 ? 37.057   8.619   -10.595 1.00 89.46 113 A 1 
ATOM 901   C CA    . VAL A 1  113 ? 37.619   9.844   -10.012 1.00 89.93 113 A 1 
ATOM 902   C C     . VAL A 1  113 ? 36.493   10.750  -9.545  1.00 89.89 113 A 1 
ATOM 903   O O     . VAL A 1  113 ? 35.650   11.168  -10.333 1.00 87.51 113 A 1 
ATOM 904   C CB    . VAL A 1  113 ? 38.561   10.577  -10.984 1.00 88.81 113 A 1 
ATOM 905   C CG1   . VAL A 1  113 ? 39.182   11.809  -10.322 1.00 81.55 113 A 1 
ATOM 906   C CG2   . VAL A 1  113 ? 39.705   9.671   -11.441 1.00 82.05 113 A 1 
ATOM 907   N N     . HIS A 1  114 ? 36.501   11.070  -8.259  1.00 91.71 114 A 1 
ATOM 908   C CA    . HIS A 1  114 ? 35.538   11.994  -7.677  1.00 91.67 114 A 1 
ATOM 909   C C     . HIS A 1  114 ? 36.125   13.394  -7.579  1.00 91.56 114 A 1 
ATOM 910   O O     . HIS A 1  114 ? 37.317   13.561  -7.329  1.00 89.63 114 A 1 
ATOM 911   C CB    . HIS A 1  114 ? 35.102   11.502  -6.290  1.00 90.61 114 A 1 
ATOM 912   C CG    . HIS A 1  114 ? 34.321   10.225  -6.264  1.00 89.96 114 A 1 
ATOM 913   N ND1   . HIS A 1  114 ? 33.729   9.695   -5.132  1.00 78.09 114 A 1 
ATOM 914   C CD2   . HIS A 1  114 ? 34.022   9.375   -7.293  1.00 79.48 114 A 1 
ATOM 915   C CE1   . HIS A 1  114 ? 33.099   8.566   -5.483  1.00 80.65 114 A 1 
ATOM 916   N NE2   . HIS A 1  114 ? 33.254   8.338   -6.785  1.00 83.32 114 A 1 
ATOM 917   N N     . GLU A 1  115 ? 35.279   14.396  -7.705  1.00 90.99 115 A 1 
ATOM 918   C CA    . GLU A 1  115 ? 35.669   15.785  -7.533  1.00 90.67 115 A 1 
ATOM 919   C C     . GLU A 1  115 ? 34.890   16.439  -6.402  1.00 90.70 115 A 1 
ATOM 920   O O     . GLU A 1  115 ? 33.673   16.295  -6.285  1.00 88.62 115 A 1 
ATOM 921   C CB    . GLU A 1  115 ? 35.497   16.581  -8.821  1.00 89.04 115 A 1 
ATOM 922   C CG    . GLU A 1  115 ? 36.392   16.068  -9.947  1.00 82.50 115 A 1 
ATOM 923   C CD    . GLU A 1  115 ? 36.290   16.928  -11.200 1.00 81.87 115 A 1 
ATOM 924   O OE1   . GLU A 1  115 ? 36.637   16.443  -12.299 1.00 74.51 115 A 1 
ATOM 925   O OE2   . GLU A 1  115 ? 35.851   18.098  -11.129 1.00 75.31 115 A 1 
ATOM 926   N N     . TYR A 1  116 ? 35.617   17.186  -5.599  1.00 91.00 116 A 1 
ATOM 927   C CA    . TYR A 1  116 ? 35.094   17.938  -4.474  1.00 90.86 116 A 1 
ATOM 928   C C     . TYR A 1  116 ? 35.587   19.379  -4.552  1.00 90.43 116 A 1 
ATOM 929   O O     . TYR A 1  116 ? 36.606   19.673  -5.177  1.00 88.01 116 A 1 
ATOM 930   C CB    . TYR A 1  116 ? 35.519   17.275  -3.158  1.00 90.34 116 A 1 
ATOM 931   C CG    . TYR A 1  116 ? 34.991   15.870  -2.965  1.00 90.63 116 A 1 
ATOM 932   C CD1   . TYR A 1  116 ? 33.815   15.644  -2.226  1.00 82.93 116 A 1 
ATOM 933   C CD2   . TYR A 1  116 ? 35.660   14.775  -3.548  1.00 83.02 116 A 1 
ATOM 934   C CE1   . TYR A 1  116 ? 33.303   14.350  -2.073  1.00 81.59 116 A 1 
ATOM 935   C CE2   . TYR A 1  116 ? 35.152   13.472  -3.410  1.00 81.49 116 A 1 
ATOM 936   C CZ    . TYR A 1  116 ? 33.969   13.262  -2.671  1.00 85.95 116 A 1 
ATOM 937   O OH    . TYR A 1  116 ? 33.458   11.994  -2.547  1.00 84.66 116 A 1 
ATOM 938   N N     . LYS A 1  117 ? 34.878   20.276  -3.888  1.00 89.81 117 A 1 
ATOM 939   C CA    . LYS A 1  117 ? 35.276   21.674  -3.786  1.00 89.35 117 A 1 
ATOM 940   C C     . LYS A 1  117 ? 35.298   22.109  -2.328  1.00 89.22 117 A 1 
ATOM 941   O O     . LYS A 1  117 ? 34.313   21.957  -1.608  1.00 86.56 117 A 1 
ATOM 942   C CB    . LYS A 1  117 ? 34.350   22.531  -4.662  1.00 86.98 117 A 1 
ATOM 943   C CG    . LYS A 1  117 ? 34.881   23.960  -4.792  1.00 78.54 117 A 1 
ATOM 944   C CD    . LYS A 1  117 ? 34.026   24.790  -5.751  1.00 73.61 117 A 1 
ATOM 945   C CE    . LYS A 1  117 ? 34.633   26.193  -5.843  1.00 65.01 117 A 1 
ATOM 946   N NZ    . LYS A 1  117 ? 33.874   27.082  -6.748  1.00 57.39 117 A 1 
ATOM 947   N N     . LEU A 1  118 ? 36.416   22.669  -1.921  1.00 88.14 118 A 1 
ATOM 948   C CA    . LEU A 1  118 ? 36.524   23.365  -0.648  1.00 87.86 118 A 1 
ATOM 949   C C     . LEU A 1  118 ? 35.829   24.718  -0.755  1.00 87.65 118 A 1 
ATOM 950   O O     . LEU A 1  118 ? 36.148   25.520  -1.630  1.00 85.17 118 A 1 
ATOM 951   C CB    . LEU A 1  118 ? 38.011   23.505  -0.270  1.00 86.28 118 A 1 
ATOM 952   C CG    . LEU A 1  118 ? 38.473   22.375  0.669   1.00 82.18 118 A 1 
ATOM 953   C CD1   . LEU A 1  118 ? 39.968   22.130  0.517   1.00 76.05 118 A 1 
ATOM 954   C CD2   . LEU A 1  118 ? 38.211   22.731  2.125   1.00 76.12 118 A 1 
ATOM 955   N N     . THR A 1  119 ? 34.902   24.957  0.155   1.00 87.11 119 A 1 
ATOM 956   C CA    . THR A 1  119 ? 34.223   26.246  0.290   1.00 86.13 119 A 1 
ATOM 957   C C     . THR A 1  119 ? 34.312   26.709  1.742   1.00 86.37 119 A 1 
ATOM 958   O O     . THR A 1  119 ? 34.502   25.896  2.651   1.00 83.84 119 A 1 
ATOM 959   C CB    . THR A 1  119 ? 32.761   26.188  -0.181  1.00 84.09 119 A 1 
ATOM 960   O OG1   . THR A 1  119 ? 31.970   25.412  0.680   1.00 73.60 119 A 1 
ATOM 961   C CG2   . THR A 1  119 ? 32.597   25.630  -1.594  1.00 73.44 119 A 1 
ATOM 962   N N     . ALA A 1  120 ? 34.158   27.999  1.982   1.00 85.44 120 A 1 
ATOM 963   C CA    . ALA A 1  120 ? 34.100   28.513  3.347   1.00 84.52 120 A 1 
ATOM 964   C C     . ALA A 1  120 ? 33.002   27.801  4.152   1.00 85.21 120 A 1 
ATOM 965   O O     . ALA A 1  120 ? 33.231   27.349  5.269   1.00 82.96 120 A 1 
ATOM 966   C CB    . ALA A 1  120 ? 33.877   30.026  3.282   1.00 82.28 120 A 1 
ATOM 967   N N     . TYR A 1  121 ? 31.849   27.582  3.539   1.00 85.08 121 A 1 
ATOM 968   C CA    . TYR A 1  121 ? 30.715   26.906  4.170   1.00 84.44 121 A 1 
ATOM 969   C C     . TYR A 1  121 ? 30.979   25.430  4.488   1.00 84.84 121 A 1 
ATOM 970   O O     . TYR A 1  121 ? 30.555   24.942  5.536   1.00 82.26 121 A 1 
ATOM 971   C CB    . TYR A 1  121 ? 29.499   27.048  3.258   1.00 82.71 121 A 1 
ATOM 972   C CG    . TYR A 1  121 ? 29.182   28.477  2.890   1.00 80.48 121 A 1 
ATOM 973   C CD1   . TYR A 1  121 ? 28.768   29.389  3.879   1.00 75.21 121 A 1 
ATOM 974   C CD2   . TYR A 1  121 ? 29.324   28.920  1.559   1.00 74.68 121 A 1 
ATOM 975   C CE1   . TYR A 1  121 ? 28.474   30.719  3.545   1.00 71.34 121 A 1 
ATOM 976   C CE2   . TYR A 1  121 ? 29.032   30.248  1.212   1.00 71.03 121 A 1 
ATOM 977   C CZ    . TYR A 1  121 ? 28.599   31.144  2.208   1.00 73.44 121 A 1 
ATOM 978   O OH    . TYR A 1  121 ? 28.289   32.442  1.880   1.00 69.62 121 A 1 
ATOM 979   N N     . SER A 1  122 ? 31.701   24.719  3.624   1.00 85.14 122 A 1 
ATOM 980   C CA    . SER A 1  122 ? 32.078   23.333  3.903   1.00 85.64 122 A 1 
ATOM 981   C C     . SER A 1  122 ? 33.080   23.234  5.054   1.00 86.10 122 A 1 
ATOM 982   O O     . SER A 1  122 ? 32.970   22.332  5.890   1.00 84.50 122 A 1 
ATOM 983   C CB    . SER A 1  122 ? 32.616   22.638  2.648   1.00 85.17 122 A 1 
ATOM 984   O OG    . SER A 1  122 ? 33.860   23.146  2.222   1.00 78.46 122 A 1 
ATOM 985   N N     . LEU A 1  123 ? 33.986   24.199  5.157   1.00 86.08 123 A 1 
ATOM 986   C CA    . LEU A 1  123 ? 34.918   24.296  6.275   1.00 86.35 123 A 1 
ATOM 987   C C     . LEU A 1  123 ? 34.196   24.651  7.573   1.00 86.38 123 A 1 
ATOM 988   O O     . LEU A 1  123 ? 34.463   24.028  8.595   1.00 84.90 123 A 1 
ATOM 989   C CB    . LEU A 1  123 ? 36.015   25.315  5.954   1.00 86.38 123 A 1 
ATOM 990   C CG    . LEU A 1  123 ? 36.990   24.839  4.863   1.00 85.52 123 A 1 
ATOM 991   C CD1   . LEU A 1  123 ? 37.900   25.990  4.453   1.00 80.40 123 A 1 
ATOM 992   C CD2   . LEU A 1  123 ? 37.867   23.684  5.344   1.00 81.05 123 A 1 
ATOM 993   N N     . TYR A 1  124 ? 33.242   25.559  7.539   1.00 85.73 124 A 1 
ATOM 994   C CA    . TYR A 1  124 ? 32.397   25.839  8.699   1.00 84.44 124 A 1 
ATOM 995   C C     . TYR A 1  124 ? 31.641   24.588  9.156   1.00 83.96 124 A 1 
ATOM 996   O O     . TYR A 1  124 ? 31.612   24.276  10.349  1.00 81.66 124 A 1 
ATOM 997   C CB    . TYR A 1  124 ? 31.422   26.983  8.389   1.00 83.09 124 A 1 
ATOM 998   C CG    . TYR A 1  124 ? 32.035   28.307  7.980   1.00 79.90 124 A 1 
ATOM 999   C CD1   . TYR A 1  124 ? 33.320   28.690  8.407   1.00 75.32 124 A 1 
ATOM 1000  C CD2   . TYR A 1  124 ? 31.307   29.184  7.151   1.00 74.51 124 A 1 
ATOM 1001  C CE1   . TYR A 1  124 ? 33.883   29.911  8.001   1.00 71.84 124 A 1 
ATOM 1002  C CE2   . TYR A 1  124 ? 31.854   30.407  6.743   1.00 71.50 124 A 1 
ATOM 1003  C CZ    . TYR A 1  124 ? 33.145   30.765  7.164   1.00 74.12 124 A 1 
ATOM 1004  O OH    . TYR A 1  124 ? 33.695   31.956  6.758   1.00 70.02 124 A 1 
ATOM 1005  N N     . ALA A 1  125 ? 31.099   23.813  8.224   1.00 83.75 125 A 1 
ATOM 1006  C CA    . ALA A 1  125 ? 30.469   22.543  8.548   1.00 82.86 125 A 1 
ATOM 1007  C C     . ALA A 1  125 ? 31.467   21.545  9.160   1.00 83.02 125 A 1 
ATOM 1008  O O     . ALA A 1  125 ? 31.115   20.856  10.116  1.00 81.07 125 A 1 
ATOM 1009  C CB    . ALA A 1  125 ? 29.794   21.983  7.295   1.00 81.30 125 A 1 
ATOM 1010  N N     . ALA A 1  126 ? 32.699   21.492  8.670   1.00 84.20 126 A 1 
ATOM 1011  C CA    . ALA A 1  126 ? 33.736   20.619  9.207   1.00 84.21 126 A 1 
ATOM 1012  C C     . ALA A 1  126 ? 34.135   20.994  10.641  1.00 84.28 126 A 1 
ATOM 1013  O O     . ALA A 1  126 ? 34.139   20.138  11.527  1.00 82.53 126 A 1 
ATOM 1014  C CB    . ALA A 1  126 ? 34.941   20.653  8.266   1.00 83.94 126 A 1 
ATOM 1015  N N     . VAL A 1  127 ? 34.402   22.271  10.894  1.00 84.65 127 A 1 
ATOM 1016  C CA    . VAL A 1  127 ? 34.745   22.766  12.237  1.00 83.52 127 A 1 
ATOM 1017  C C     . VAL A 1  127 ? 33.595   22.535  13.204  1.00 82.73 127 A 1 
ATOM 1018  O O     . VAL A 1  127 ? 33.815   22.124  14.340  1.00 79.88 127 A 1 
ATOM 1019  C CB    . VAL A 1  127 ? 35.116   24.253  12.206  1.00 83.03 127 A 1 
ATOM 1020  C CG1   . VAL A 1  127 ? 35.446   24.793  13.598  1.00 74.76 127 A 1 
ATOM 1021  C CG2   . VAL A 1  127 ? 36.350   24.478  11.344  1.00 76.39 127 A 1 
ATOM 1022  N N     . SER A 1  128 ? 32.376   22.708  12.744  1.00 82.23 128 A 1 
ATOM 1023  C CA    . SER A 1  128 ? 31.208   22.430  13.560  1.00 80.19 128 A 1 
ATOM 1024  C C     . SER A 1  128 ? 31.202   20.991  14.064  1.00 79.55 128 A 1 
ATOM 1025  O O     . SER A 1  128 ? 30.942   20.761  15.239  1.00 76.36 128 A 1 
ATOM 1026  C CB    . SER A 1  128 ? 29.924   22.811  12.810  1.00 77.63 128 A 1 
ATOM 1027  O OG    . SER A 1  128 ? 29.472   21.796  11.946  1.00 68.13 128 A 1 
ATOM 1028  N N     . VAL A 1  129 ? 31.607   20.027  13.265  1.00 80.41 129 A 1 
ATOM 1029  C CA    . VAL A 1  129 ? 31.664   18.609  13.663  1.00 78.36 129 A 1 
ATOM 1030  C C     . VAL A 1  129 ? 32.829   18.297  14.629  1.00 77.56 129 A 1 
ATOM 1031  O O     . VAL A 1  129 ? 32.979   17.168  15.093  1.00 71.89 129 A 1 
ATOM 1032  C CB    . VAL A 1  129 ? 31.646   17.720  12.409  1.00 76.27 129 A 1 
ATOM 1033  C CG1   . VAL A 1  129 ? 31.535   16.239  12.718  1.00 68.90 129 A 1 
ATOM 1034  C CG2   . VAL A 1  129 ? 30.423   18.018  11.523  1.00 70.40 129 A 1 
ATOM 1035  N N     . GLY A 1  130 ? 33.639   19.295  14.961  1.00 78.33 130 A 1 
ATOM 1036  C CA    . GLY A 1  130 ? 34.758   19.162  15.893  1.00 77.29 130 A 1 
ATOM 1037  C C     . GLY A 1  130 ? 36.107   18.894  15.230  1.00 78.76 130 A 1 
ATOM 1038  O O     . GLY A 1  130 ? 37.065   18.545  15.918  1.00 75.21 130 A 1 
ATOM 1039  N N     . LEU A 1  131 ? 36.198   19.053  13.911  1.00 80.42 131 A 1 
ATOM 1040  C CA    . LEU A 1  131 ? 37.479   19.018  13.210  1.00 81.17 131 A 1 
ATOM 1041  C C     . LEU A 1  131 ? 38.208   20.342  13.433  1.00 81.62 131 A 1 
ATOM 1042  O O     . LEU A 1  131 ? 37.708   21.404  13.068  1.00 79.91 131 A 1 
ATOM 1043  C CB    . LEU A 1  131 ? 37.269   18.740  11.715  1.00 80.10 131 A 1 
ATOM 1044  C CG    . LEU A 1  131 ? 36.772   17.318  11.409  1.00 77.82 131 A 1 
ATOM 1045  C CD1   . LEU A 1  131 ? 36.359   17.205  9.945   1.00 72.44 131 A 1 
ATOM 1046  C CD2   . LEU A 1  131 ? 37.855   16.270  11.662  1.00 73.21 131 A 1 
ATOM 1047  N N     . GLN A 1  132 ? 39.394   20.268  14.004  1.00 82.78 132 A 1 
ATOM 1048  C CA    . GLN A 1  132 ? 40.222   21.451  14.190  1.00 82.97 132 A 1 
ATOM 1049  C C     . GLN A 1  132 ? 41.007   21.785  12.920  1.00 84.30 132 A 1 
ATOM 1050  O O     . GLN A 1  132 ? 41.179   20.962  12.023  1.00 82.11 132 A 1 
ATOM 1051  C CB    . GLN A 1  132 ? 41.148   21.265  15.396  1.00 79.80 132 A 1 
ATOM 1052  C CG    . GLN A 1  132 ? 40.364   21.118  16.706  1.00 73.33 132 A 1 
ATOM 1053  C CD    . GLN A 1  132 ? 41.258   21.251  17.943  1.00 67.32 132 A 1 
ATOM 1054  O OE1   . GLN A 1  132 ? 42.465   21.384  17.869  1.00 59.87 132 A 1 
ATOM 1055  N NE2   . GLN A 1  132 ? 40.686   21.247  19.125  1.00 56.69 132 A 1 
ATOM 1056  N N     . THR A 1  133 ? 41.528   23.002  12.861  1.00 85.11 133 A 1 
ATOM 1057  C CA    . THR A 1  133 ? 42.377   23.441  11.743  1.00 85.65 133 A 1 
ATOM 1058  C C     . THR A 1  133 ? 43.558   22.501  11.517  1.00 86.41 133 A 1 
ATOM 1059  O O     . THR A 1  133 ? 43.888   22.195  10.375  1.00 84.67 133 A 1 
ATOM 1060  C CB    . THR A 1  133 ? 42.935   24.842  12.015  1.00 84.24 133 A 1 
ATOM 1061  O OG1   . THR A 1  133 ? 41.924   25.702  12.475  1.00 71.99 133 A 1 
ATOM 1062  C CG2   . THR A 1  133 ? 43.558   25.479  10.780  1.00 71.87 133 A 1 
ATOM 1063  N N     . SER A 1  134 ? 44.185   22.041  12.591  1.00 86.23 134 A 1 
ATOM 1064  C CA    . SER A 1  134 ? 45.277   21.068  12.545  1.00 85.80 134 A 1 
ATOM 1065  C C     . SER A 1  134 ? 44.825   19.761  11.908  1.00 86.49 134 A 1 
ATOM 1066  O O     . SER A 1  134 ? 45.476   19.301  10.978  1.00 83.81 134 A 1 
ATOM 1067  C CB    . SER A 1  134 ? 45.807   20.794  13.951  1.00 83.72 134 A 1 
ATOM 1068  O OG    . SER A 1  134 ? 44.744   20.501  14.832  1.00 72.68 134 A 1 
ATOM 1069  N N     . ASP A 1  135 ? 43.695   19.213  12.319  1.00 85.29 135 A 1 
ATOM 1070  C CA    . ASP A 1  135 ? 43.175   17.945  11.808  1.00 84.30 135 A 1 
ATOM 1071  C C     . ASP A 1  135 ? 42.927   18.031  10.301  1.00 85.57 135 A 1 
ATOM 1072  O O     . ASP A 1  135 ? 43.380   17.190  9.532   1.00 83.73 135 A 1 
ATOM 1073  C CB    . ASP A 1  135 ? 41.856   17.568  12.509  1.00 82.04 135 A 1 
ATOM 1074  C CG    . ASP A 1  135 ? 41.936   17.423  14.025  1.00 76.31 135 A 1 
ATOM 1075  O OD1   . ASP A 1  135 ? 43.042   17.213  14.553  1.00 68.80 135 A 1 
ATOM 1076  O OD2   . ASP A 1  135 ? 40.857   17.528  14.655  1.00 69.97 135 A 1 
ATOM 1077  N N     . ILE A 1  136 ? 42.264   19.092  9.861   1.00 86.91 136 A 1 
ATOM 1078  C CA    . ILE A 1  136 ? 41.957   19.285  8.447   1.00 87.50 136 A 1 
ATOM 1079  C C     . ILE A 1  136 ? 43.247   19.399  7.636   1.00 88.02 136 A 1 
ATOM 1080  O O     . ILE A 1  136 ? 43.423   18.687  6.653   1.00 86.93 136 A 1 
ATOM 1081  C CB    . ILE A 1  136 ? 41.041   20.511  8.233   1.00 86.89 136 A 1 
ATOM 1082  C CG1   . ILE A 1  136 ? 39.696   20.324  8.965   1.00 82.42 136 A 1 
ATOM 1083  C CG2   . ILE A 1  136 ? 40.789   20.735  6.730   1.00 81.56 136 A 1 
ATOM 1084  C CD1   . ILE A 1  136 ? 38.819   21.574  8.995   1.00 76.53 136 A 1 
ATOM 1085  N N     . THR A 1  137 ? 44.159   20.265  8.050   1.00 88.19 137 A 1 
ATOM 1086  C CA    . THR A 1  137 ? 45.391   20.521  7.291   1.00 87.77 137 A 1 
ATOM 1087  C C     . THR A 1  137 ? 46.347   19.330  7.295   1.00 87.75 137 A 1 
ATOM 1088  O O     . THR A 1  137 ? 46.962   19.044  6.269   1.00 85.98 137 A 1 
ATOM 1089  C CB    . THR A 1  137 ? 46.121   21.769  7.791   1.00 86.88 137 A 1 
ATOM 1090  O OG1   . THR A 1  137 ? 46.364   21.732  9.170   1.00 74.84 137 A 1 
ATOM 1091  C CG2   . THR A 1  137 ? 45.338   23.042  7.492   1.00 74.39 137 A 1 
ATOM 1092  N N     . GLU A 1  138 ? 46.458   18.617  8.397   1.00 87.17 138 A 1 
ATOM 1093  C CA    . GLU A 1  138 ? 47.329   17.457  8.522   1.00 85.75 138 A 1 
ATOM 1094  C C     . GLU A 1  138 ? 46.819   16.290  7.674   1.00 86.00 138 A 1 
ATOM 1095  O O     . GLU A 1  138 ? 47.571   15.736  6.874   1.00 84.27 138 A 1 
ATOM 1096  C CB    . GLU A 1  138 ? 47.460   17.063  9.999   1.00 83.70 138 A 1 
ATOM 1097  C CG    . GLU A 1  138 ? 48.597   16.062  10.201  1.00 72.27 138 A 1 
ATOM 1098  C CD    . GLU A 1  138 ? 48.705   15.524  11.627  1.00 65.24 138 A 1 
ATOM 1099  O OE1   . GLU A 1  138 ? 49.269   14.411  11.759  1.00 57.34 138 A 1 
ATOM 1100  O OE2   . GLU A 1  138 ? 48.229   16.187  12.567  1.00 56.15 138 A 1 
ATOM 1101  N N     . TYR A 1  139 ? 45.536   15.955  7.768   1.00 85.55 139 A 1 
ATOM 1102  C CA    . TYR A 1  139 ? 44.974   14.870  6.959   1.00 85.11 139 A 1 
ATOM 1103  C C     . TYR A 1  139 ? 44.918   15.217  5.476   1.00 85.42 139 A 1 
ATOM 1104  O O     . TYR A 1  139 ? 45.163   14.350  4.643   1.00 83.71 139 A 1 
ATOM 1105  C CB    . TYR A 1  139 ? 43.606   14.446  7.495   1.00 83.68 139 A 1 
ATOM 1106  C CG    . TYR A 1  139 ? 43.725   13.459  8.627   1.00 79.10 139 A 1 
ATOM 1107  C CD1   . TYR A 1  139 ? 44.046   12.112  8.356   1.00 72.54 139 A 1 
ATOM 1108  C CD2   . TYR A 1  139 ? 43.581   13.877  9.960   1.00 71.26 139 A 1 
ATOM 1109  C CE1   . TYR A 1  139 ? 44.246   11.201  9.403   1.00 67.75 139 A 1 
ATOM 1110  C CE2   . TYR A 1  139 ? 43.783   12.978  11.019  1.00 66.66 139 A 1 
ATOM 1111  C CZ    . TYR A 1  139 ? 44.128   11.641  10.734  1.00 67.81 139 A 1 
ATOM 1112  O OH    . TYR A 1  139 ? 44.371   10.770  11.763  1.00 64.90 139 A 1 
ATOM 1113  N N     . LEU A 1  140 ? 44.692   16.468  5.127   1.00 86.82 140 A 1 
ATOM 1114  C CA    . LEU A 1  140 ? 44.763   16.902  3.737   1.00 86.64 140 A 1 
ATOM 1115  C C     . LEU A 1  140 ? 46.184   16.752  3.180   1.00 86.68 140 A 1 
ATOM 1116  O O     . LEU A 1  140 ? 46.354   16.275  2.062   1.00 85.60 140 A 1 
ATOM 1117  C CB    . LEU A 1  140 ? 44.232   18.340  3.622   1.00 86.59 140 A 1 
ATOM 1118  C CG    . LEU A 1  140 ? 43.320   18.547  2.400   1.00 82.93 140 A 1 
ATOM 1119  C CD1   . LEU A 1  140 ? 41.991   19.163  2.825   1.00 76.50 140 A 1 
ATOM 1120  C CD2   . LEU A 1  140 ? 43.958   19.485  1.392   1.00 76.73 140 A 1 
ATOM 1121  N N     . ARG A 1  141 ? 47.209   17.066  3.979   1.00 85.63 141 A 1 
ATOM 1122  C CA    . ARG A 1  141 ? 48.607   16.792  3.617   1.00 84.61 141 A 1 
ATOM 1123  C C     . ARG A 1  141 ? 48.895   15.300  3.514   1.00 84.10 141 A 1 
ATOM 1124  O O     . ARG A 1  141 ? 49.576   14.900  2.579   1.00 82.42 141 A 1 
ATOM 1125  C CB    . ARG A 1  141 ? 49.577   17.433  4.616   1.00 83.51 141 A 1 
ATOM 1126  C CG    . ARG A 1  141 ? 49.929   18.868  4.226   1.00 75.29 141 A 1 
ATOM 1127  C CD    . ARG A 1  141 ? 50.969   19.421  5.191   1.00 72.84 141 A 1 
ATOM 1128  N NE    . ARG A 1  141 ? 51.438   20.747  4.772   1.00 65.35 141 A 1 
ATOM 1129  C CZ    . ARG A 1  141 ? 52.262   21.531  5.443   1.00 59.54 141 A 1 
ATOM 1130  N NH1   . ARG A 1  141 ? 52.776   21.171  6.583   1.00 54.47 141 A 1 
ATOM 1131  N NH2   . ARG A 1  141 ? 52.584   22.695  4.972   1.00 52.02 141 A 1 
ATOM 1132  N N     . LYS A 1  142 ? 48.398   14.490  4.428   1.00 83.63 142 A 1 
ATOM 1133  C CA    . LYS A 1  142 ? 48.604   13.037  4.426   1.00 82.89 142 A 1 
ATOM 1134  C C     . LYS A 1  142 ? 47.979   12.370  3.204   1.00 82.88 142 A 1 
ATOM 1135  O O     . LYS A 1  142 ? 48.613   11.527  2.582   1.00 80.79 142 A 1 
ATOM 1136  C CB    . LYS A 1  142 ? 48.046   12.419  5.723   1.00 80.85 142 A 1 
ATOM 1137  C CG    . LYS A 1  142 ? 49.004   12.621  6.904   1.00 73.59 142 A 1 
ATOM 1138  C CD    . LYS A 1  142 ? 48.425   12.079  8.215   1.00 71.01 142 A 1 
ATOM 1139  C CE    . LYS A 1  142 ? 49.469   12.239  9.320   1.00 63.95 142 A 1 
ATOM 1140  N NZ    . LYS A 1  142 ? 48.939   11.959  10.676  1.00 58.83 142 A 1 
ATOM 1141  N N     . LEU A 1  143 ? 46.781   12.775  2.838   1.00 84.80 143 A 1 
ATOM 1142  C CA    . LEU A 1  143 ? 46.032   12.165  1.737   1.00 84.56 143 A 1 
ATOM 1143  C C     . LEU A 1  143 ? 46.400   12.731  0.357   1.00 84.84 143 A 1 
ATOM 1144  O O     . LEU A 1  143 ? 46.149   12.073  -0.648  1.00 83.23 143 A 1 
ATOM 1145  C CB    . LEU A 1  143 ? 44.532   12.313  2.023   1.00 83.67 143 A 1 
ATOM 1146  C CG    . LEU A 1  143 ? 44.023   11.523  3.246   1.00 81.18 143 A 1 
ATOM 1147  C CD1   . LEU A 1  143 ? 42.580   11.919  3.545   1.00 75.16 143 A 1 
ATOM 1148  C CD2   . LEU A 1  143 ? 44.064   10.016  3.011   1.00 75.27 143 A 1 
ATOM 1149  N N     . SER A 1  144 ? 46.992   13.910  0.285   1.00 85.42 144 A 1 
ATOM 1150  C CA    . SER A 1  144 ? 47.349   14.528  -0.991  1.00 85.21 144 A 1 
ATOM 1151  C C     . SER A 1  144 ? 48.598   13.902  -1.615  1.00 84.43 144 A 1 
ATOM 1152  O O     . SER A 1  144 ? 49.635   13.778  -0.961  1.00 82.46 144 A 1 
ATOM 1153  C CB    . SER A 1  144 ? 47.545   16.029  -0.816  1.00 84.78 144 A 1 
ATOM 1154  O OG    . SER A 1  144 ? 47.770   16.627  -2.071  1.00 72.21 144 A 1 
ATOM 1155  N N     . LYS A 1  145 ? 48.516   13.584  -2.914  1.00 85.43 145 A 1 
ATOM 1156  C CA    . LYS A 1  145 ? 49.661   13.150  -3.733  1.00 85.26 145 A 1 
ATOM 1157  C C     . LYS A 1  145 ? 50.705   14.242  -3.878  1.00 85.13 145 A 1 
ATOM 1158  O O     . LYS A 1  145 ? 51.901   13.964  -3.946  1.00 82.69 145 A 1 
ATOM 1159  C CB    . LYS A 1  145 ? 49.189   12.739  -5.136  1.00 84.43 145 A 1 
ATOM 1160  C CG    . LYS A 1  145 ? 48.345   11.464  -5.125  1.00 81.26 145 A 1 
ATOM 1161  C CD    . LYS A 1  145 ? 48.034   10.988  -6.537  1.00 79.26 145 A 1 
ATOM 1162  C CE    . LYS A 1  145 ? 47.161   9.743   -6.482  1.00 75.85 145 A 1 
ATOM 1163  N NZ    . LYS A 1  145 ? 47.657   8.635   -7.303  1.00 70.41 145 A 1 
ATOM 1164  N N     . THR A 1  146 ? 50.244   15.473  -3.924  1.00 85.80 146 A 1 
ATOM 1165  C CA    . THR A 1  146 ? 51.071   16.664  -4.110  1.00 85.09 146 A 1 
ATOM 1166  C C     . THR A 1  146 ? 51.170   17.463  -2.813  1.00 84.88 146 A 1 
ATOM 1167  O O     . THR A 1  146 ? 50.486   17.178  -1.824  1.00 81.55 146 A 1 
ATOM 1168  C CB    . THR A 1  146 ? 50.514   17.521  -5.254  1.00 83.89 146 A 1 
ATOM 1169  O OG1   . THR A 1  146 ? 49.178   17.873  -4.979  1.00 73.58 146 A 1 
ATOM 1170  C CG2   . THR A 1  146 ? 50.534   16.785  -6.588  1.00 73.92 146 A 1 
ATOM 1171  N N     . GLY A 1  147 ? 52.039   18.450  -2.801  1.00 84.54 147 A 1 
ATOM 1172  C CA    . GLY A 1  147 ? 52.017   19.455  -1.749  1.00 83.76 147 A 1 
ATOM 1173  C C     . GLY A 1  147 ? 50.686   20.201  -1.760  1.00 85.14 147 A 1 
ATOM 1174  O O     . GLY A 1  147 ? 50.159   20.521  -2.820  1.00 82.19 147 A 1 
ATOM 1175  N N     . VAL A 1  148 ? 50.136   20.470  -0.594  1.00 85.56 148 A 1 
ATOM 1176  C CA    . VAL A 1  148 ? 48.933   21.298  -0.489  1.00 85.97 148 A 1 
ATOM 1177  C C     . VAL A 1  148 ? 49.346   22.757  -0.678  1.00 86.35 148 A 1 
ATOM 1178  O O     . VAL A 1  148 ? 50.255   23.206  0.022   1.00 84.44 148 A 1 
ATOM 1179  C CB    . VAL A 1  148 ? 48.211   21.084  0.849   1.00 84.70 148 A 1 
ATOM 1180  C CG1   . VAL A 1  148 ? 46.935   21.919  0.924   1.00 76.42 148 A 1 
ATOM 1181  C CG2   . VAL A 1  148 ? 47.817   19.615  1.025   1.00 77.21 148 A 1 
ATOM 1182  N N     . PRO A 1  149 ? 48.720   23.503  -1.592  1.00 86.20 149 A 1 
ATOM 1183  C CA    . PRO A 1  149 ? 49.057   24.903  -1.827  1.00 85.68 149 A 1 
ATOM 1184  C C     . PRO A 1  149 ? 48.909   25.750  -0.562  1.00 86.12 149 A 1 
ATOM 1185  O O     . PRO A 1  149 ? 47.924   25.619  0.164   1.00 84.44 149 A 1 
ATOM 1186  C CB    . PRO A 1  149 ? 48.113   25.380  -2.930  1.00 83.85 149 A 1 
ATOM 1187  C CG    . PRO A 1  149 ? 47.717   24.097  -3.653  1.00 81.58 149 A 1 
ATOM 1188  C CD    . PRO A 1  149 ? 47.722   23.052  -2.546  1.00 84.47 149 A 1 
ATOM 1189  N N     . ASP A 1  150 ? 49.836   26.668  -0.339  1.00 86.14 150 A 1 
ATOM 1190  C CA    . ASP A 1  150 ? 49.808   27.525  0.849   1.00 85.79 150 A 1 
ATOM 1191  C C     . ASP A 1  150 ? 48.549   28.392  0.928   1.00 86.37 150 A 1 
ATOM 1192  O O     . ASP A 1  150 ? 48.031   28.631  2.016   1.00 82.81 150 A 1 
ATOM 1193  C CB    . ASP A 1  150 ? 51.054   28.422  0.878   1.00 83.00 150 A 1 
ATOM 1194  C CG    . ASP A 1  150 ? 52.346   27.655  1.162   1.00 73.38 150 A 1 
ATOM 1195  O OD1   . ASP A 1  150 ? 52.287   26.693  1.962   1.00 64.31 150 A 1 
ATOM 1196  O OD2   . ASP A 1  150 ? 53.380   28.055  0.592   1.00 64.53 150 A 1 
ATOM 1197  N N     . GLY A 1  151 ? 48.018   28.811  -0.217  1.00 85.15 151 A 1 
ATOM 1198  C CA    . GLY A 1  151 ? 46.746   29.533  -0.287  1.00 84.82 151 A 1 
ATOM 1199  C C     . GLY A 1  151 ? 45.585   28.731  0.298   1.00 86.26 151 A 1 
ATOM 1200  O O     . GLY A 1  151 ? 44.784   29.266  1.062   1.00 83.95 151 A 1 
ATOM 1201  N N     . ILE A 1  152 ? 45.534   27.429  0.034   1.00 86.33 152 A 1 
ATOM 1202  C CA    . ILE A 1  152 ? 44.528   26.536  0.619   1.00 87.09 152 A 1 
ATOM 1203  C C     . ILE A 1  152 ? 44.743   26.397  2.128   1.00 87.62 152 A 1 
ATOM 1204  O O     . ILE A 1  152 ? 43.782   26.457  2.890   1.00 86.56 152 A 1 
ATOM 1205  C CB    . ILE A 1  152 ? 44.548   25.158  -0.078  1.00 86.37 152 A 1 
ATOM 1206  C CG1   . ILE A 1  152 ? 44.181   25.253  -1.577  1.00 81.23 152 A 1 
ATOM 1207  C CG2   . ILE A 1  152 ? 43.624   24.147  0.623   1.00 80.97 152 A 1 
ATOM 1208  C CD1   . ILE A 1  152 ? 42.734   25.653  -1.882  1.00 74.13 152 A 1 
ATOM 1209  N N     . MET A 1  153 ? 45.982   26.264  2.573   1.00 87.76 153 A 1 
ATOM 1210  C CA    . MET A 1  153 ? 46.296   26.182  4.004   1.00 87.80 153 A 1 
ATOM 1211  C C     . MET A 1  153 ? 45.895   27.461  4.742   1.00 88.31 153 A 1 
ATOM 1212  O O     . MET A 1  153 ? 45.303   27.391  5.821   1.00 86.81 153 A 1 
ATOM 1213  C CB    . MET A 1  153 ? 47.793   25.894  4.198   1.00 86.87 153 A 1 
ATOM 1214  C CG    . MET A 1  153 ? 48.192   24.513  3.671   1.00 81.02 153 A 1 
ATOM 1215  S SD    . MET A 1  153 ? 47.528   23.125  4.631   1.00 75.45 153 A 1 
ATOM 1216  C CE    . MET A 1  153 ? 48.953   22.780  5.693   1.00 65.23 153 A 1 
ATOM 1217  N N     . GLN A 1  154 ? 46.168   28.619  4.156   1.00 88.22 154 A 1 
ATOM 1218  C CA    . GLN A 1  154 ? 45.729   29.897  4.708   1.00 87.72 154 A 1 
ATOM 1219  C C     . GLN A 1  154 ? 44.211   30.025  4.698   1.00 87.89 154 A 1 
ATOM 1220  O O     . GLN A 1  154 ? 43.642   30.418  5.712   1.00 85.79 154 A 1 
ATOM 1221  C CB    . GLN A 1  154 ? 46.360   31.071  3.946   1.00 86.43 154 A 1 
ATOM 1222  C CG    . GLN A 1  154 ? 47.814   31.308  4.386   1.00 76.77 154 A 1 
ATOM 1223  C CD    . GLN A 1  154 ? 48.401   32.597  3.803   1.00 69.83 154 A 1 
ATOM 1224  O OE1   . GLN A 1  154 ? 47.821   33.282  2.984   1.00 61.27 154 A 1 
ATOM 1225  N NE2   . GLN A 1  154 ? 49.581   32.992  4.224   1.00 58.18 154 A 1 
ATOM 1226  N N     . PHE A 1  155 ? 43.559   29.644  3.603   1.00 87.21 155 A 1 
ATOM 1227  C CA    . PHE A 1  155 ? 42.104   29.672  3.498   1.00 86.95 155 A 1 
ATOM 1228  C C     . PHE A 1  155 ? 41.439   28.792  4.563   1.00 87.33 155 A 1 
ATOM 1229  O O     . PHE A 1  155 ? 40.536   29.246  5.265   1.00 86.23 155 A 1 
ATOM 1230  C CB    . PHE A 1  155 ? 41.701   29.236  2.087   1.00 85.70 155 A 1 
ATOM 1231  C CG    . PHE A 1  155 ? 40.202   29.204  1.879   1.00 85.11 155 A 1 
ATOM 1232  C CD1   . PHE A 1  155 ? 39.525   27.979  1.733   1.00 79.84 155 A 1 
ATOM 1233  C CD2   . PHE A 1  155 ? 39.477   30.405  1.851   1.00 79.56 155 A 1 
ATOM 1234  C CE1   . PHE A 1  155 ? 38.134   27.962  1.550   1.00 77.32 155 A 1 
ATOM 1235  C CE2   . PHE A 1  155 ? 38.086   30.393  1.671   1.00 77.42 155 A 1 
ATOM 1236  C CZ    . PHE A 1  155 ? 37.415   29.170  1.518   1.00 79.10 155 A 1 
ATOM 1237  N N     . ILE A 1  156 ? 41.929   27.570  4.752   1.00 87.54 156 A 1 
ATOM 1238  C CA    . ILE A 1  156 ? 41.452   26.677  5.808   1.00 87.70 156 A 1 
ATOM 1239  C C     . ILE A 1  156 ? 41.651   27.331  7.176   1.00 87.41 156 A 1 
ATOM 1240  O O     . ILE A 1  156 ? 40.718   27.370  7.972   1.00 85.89 156 A 1 
ATOM 1241  C CB    . ILE A 1  156 ? 42.146   25.304  5.730   1.00 87.89 156 A 1 
ATOM 1242  C CG1   . ILE A 1  156 ? 41.705   24.540  4.463   1.00 84.57 156 A 1 
ATOM 1243  C CG2   . ILE A 1  156 ? 41.831   24.445  6.968   1.00 84.48 156 A 1 
ATOM 1244  C CD1   . ILE A 1  156 ? 42.607   23.356  4.118   1.00 79.79 156 A 1 
ATOM 1245  N N     . LYS A 1  157 ? 42.833   27.872  7.444   1.00 88.15 157 A 1 
ATOM 1246  C CA    . LYS A 1  157 ? 43.136   28.517  8.721   1.00 87.54 157 A 1 
ATOM 1247  C C     . LYS A 1  157 ? 42.216   29.706  8.978   1.00 87.09 157 A 1 
ATOM 1248  O O     . LYS A 1  157 ? 41.654   29.810  10.061  1.00 84.74 157 A 1 
ATOM 1249  C CB    . LYS A 1  157 ? 44.619   28.904  8.755   1.00 86.57 157 A 1 
ATOM 1250  C CG    . LYS A 1  157 ? 45.062   29.286  10.172  1.00 76.20 157 A 1 
ATOM 1251  C CD    . LYS A 1  157 ? 46.561   29.596  10.202  1.00 73.01 157 A 1 
ATOM 1252  C CE    . LYS A 1  157 ? 46.980   29.919  11.636  1.00 63.19 157 A 1 
ATOM 1253  N NZ    . LYS A 1  157 ? 48.418   30.259  11.731  1.00 56.07 157 A 1 
ATOM 1254  N N     . LEU A 1  158 ? 42.017   30.552  7.986   1.00 86.90 158 A 1 
ATOM 1255  C CA    . LEU A 1  158 ? 41.175   31.738  8.087   1.00 85.53 158 A 1 
ATOM 1256  C C     . LEU A 1  158 ? 39.714   31.365  8.369   1.00 85.37 158 A 1 
ATOM 1257  O O     . LEU A 1  158 ? 39.123   31.846  9.331   1.00 82.44 158 A 1 
ATOM 1258  C CB    . LEU A 1  158 ? 41.333   32.546  6.787   1.00 83.76 158 A 1 
ATOM 1259  C CG    . LEU A 1  158 ? 40.969   34.031  6.963   1.00 74.66 158 A 1 
ATOM 1260  C CD1   . LEU A 1  158 ? 42.231   34.890  6.889   1.00 68.22 158 A 1 
ATOM 1261  C CD2   . LEU A 1  158 ? 40.009   34.474  5.879   1.00 67.70 158 A 1 
ATOM 1262  N N     . CYS A 1  159 ? 39.162   30.437  7.599   1.00 84.83 159 A 1 
ATOM 1263  C CA    . CYS A 1  159 ? 37.779   29.987  7.758   1.00 84.18 159 A 1 
ATOM 1264  C C     . CYS A 1  159 ? 37.546   29.207  9.060   1.00 83.84 159 A 1 
ATOM 1265  O O     . CYS A 1  159 ? 36.489   29.329  9.671   1.00 81.78 159 A 1 
ATOM 1266  C CB    . CYS A 1  159 ? 37.385   29.121  6.557   1.00 83.25 159 A 1 
ATOM 1267  S SG    . CYS A 1  159 ? 37.357   30.105  5.029   1.00 76.26 159 A 1 
ATOM 1268  N N     . THR A 1  160 ? 38.496   28.403  9.490   1.00 84.42 160 A 1 
ATOM 1269  C CA    . THR A 1  160 ? 38.336   27.590  10.706  1.00 83.15 160 A 1 
ATOM 1270  C C     . THR A 1  160 ? 38.508   28.399  11.986  1.00 82.48 160 A 1 
ATOM 1271  O O     . THR A 1  160 ? 37.813   28.145  12.959  1.00 79.33 160 A 1 
ATOM 1272  C CB    . THR A 1  160 ? 39.280   26.387  10.730  1.00 82.43 160 A 1 
ATOM 1273  O OG1   . THR A 1  160 ? 40.614   26.777  10.519  1.00 73.76 160 A 1 
ATOM 1274  C CG2   . THR A 1  160 ? 38.932   25.352  9.665   1.00 74.18 160 A 1 
ATOM 1275  N N     . VAL A 1  161 ? 39.387   29.393  11.988  1.00 83.15 161 A 1 
ATOM 1276  C CA    . VAL A 1  161 ? 39.635   30.238  13.166  1.00 81.72 161 A 1 
ATOM 1277  C C     . VAL A 1  161 ? 38.499   31.238  13.399  1.00 81.57 161 A 1 
ATOM 1278  O O     . VAL A 1  161 ? 38.207   31.555  14.547  1.00 77.70 161 A 1 
ATOM 1279  C CB    . VAL A 1  161 ? 40.994   30.950  13.044  1.00 79.60 161 A 1 
ATOM 1280  C CG1   . VAL A 1  161 ? 41.236   31.996  14.134  1.00 71.46 161 A 1 
ATOM 1281  C CG2   . VAL A 1  161 ? 42.138   29.934  13.159  1.00 72.67 161 A 1 
ATOM 1282  N N     . SER A 1  162 ? 37.856   31.722  12.356  1.00 80.90 162 A 1 
ATOM 1283  C CA    . SER A 1  162 ? 36.727   32.651  12.483  1.00 79.62 162 A 1 
ATOM 1284  C C     . SER A 1  162 ? 35.419   31.968  12.891  1.00 80.67 162 A 1 
ATOM 1285  O O     . SER A 1  162 ? 34.524   32.615  13.433  1.00 76.56 162 A 1 
ATOM 1286  C CB    . SER A 1  162 ? 36.537   33.418  11.174  1.00 76.20 162 A 1 
ATOM 1287  O OG    . SER A 1  162 ? 36.239   32.534  10.118  1.00 67.51 162 A 1 
ATOM 1288  N N     . TYR A 1  163 ? 35.308   30.665  12.689  1.00 79.61 163 A 1 
ATOM 1289  C CA    . TYR A 1  163 ? 34.105   29.909  13.009  1.00 78.64 163 A 1 
ATOM 1290  C C     . TYR A 1  163 ? 33.841   29.845  14.519  1.00 78.37 163 A 1 
ATOM 1291  O O     . TYR A 1  163 ? 34.744   29.646  15.322  1.00 73.60 163 A 1 
ATOM 1292  C CB    . TYR A 1  163 ? 34.214   28.509  12.406  1.00 75.49 163 A 1 
ATOM 1293  C CG    . TYR A 1  163 ? 32.973   27.673  12.605  1.00 74.03 163 A 1 
ATOM 1294  C CD1   . TYR A 1  163 ? 32.872   26.793  13.700  1.00 68.55 163 A 1 
ATOM 1295  C CD2   . TYR A 1  163 ? 31.904   27.776  11.698  1.00 67.43 163 A 1 
ATOM 1296  C CE1   . TYR A 1  163 ? 31.719   26.017  13.881  1.00 63.35 163 A 1 
ATOM 1297  C CE2   . TYR A 1  163 ? 30.747   27.001  11.871  1.00 63.03 163 A 1 
ATOM 1298  C CZ    . TYR A 1  163 ? 30.662   26.118  12.962  1.00 64.22 163 A 1 
ATOM 1299  O OH    . TYR A 1  163 ? 29.537   25.359  13.125  1.00 61.73 163 A 1 
ATOM 1300  N N     . GLY A 1  164 ? 32.583   29.978  14.895  1.00 76.99 164 A 1 
ATOM 1301  C CA    . GLY A 1  164 ? 32.143   29.801  16.282  1.00 76.05 164 A 1 
ATOM 1302  C C     . GLY A 1  164 ? 32.356   30.999  17.203  1.00 78.17 164 A 1 
ATOM 1303  O O     . GLY A 1  164 ? 31.834   30.988  18.318  1.00 73.52 164 A 1 
ATOM 1304  N N     . LYS A 1  165 ? 33.039   32.040  16.751  1.00 78.83 165 A 1 
ATOM 1305  C CA    . LYS A 1  165 ? 33.286   33.242  17.566  1.00 78.94 165 A 1 
ATOM 1306  C C     . LYS A 1  165 ? 32.031   34.072  17.821  1.00 80.44 165 A 1 
ATOM 1307  O O     . LYS A 1  165 ? 31.943   34.739  18.843  1.00 77.39 165 A 1 
ATOM 1308  C CB    . LYS A 1  165 ? 34.349   34.117  16.904  1.00 76.02 165 A 1 
ATOM 1309  C CG    . LYS A 1  165 ? 35.743   33.484  16.991  1.00 73.35 165 A 1 
ATOM 1310  C CD    . LYS A 1  165 ? 36.789   34.502  16.549  1.00 68.67 165 A 1 
ATOM 1311  C CE    . LYS A 1  165 ? 38.188   33.956  16.782  1.00 61.98 165 A 1 
ATOM 1312  N NZ    . LYS A 1  165 ? 39.210   34.975  16.489  1.00 54.74 165 A 1 
ATOM 1313  N N     . VAL A 1  166 ? 31.089   34.053  16.907  1.00 81.46 166 A 1 
ATOM 1314  C CA    . VAL A 1  166 ? 29.849   34.827  17.008  1.00 82.11 166 A 1 
ATOM 1315  C C     . VAL A 1  166 ? 28.658   33.907  16.780  1.00 82.51 166 A 1 
ATOM 1316  O O     . VAL A 1  166 ? 28.628   33.150  15.811  1.00 80.30 166 A 1 
ATOM 1317  C CB    . VAL A 1  166 ? 29.817   36.007  16.020  1.00 81.00 166 A 1 
ATOM 1318  C CG1   . VAL A 1  166 ? 28.652   36.943  16.339  1.00 71.48 166 A 1 
ATOM 1319  C CG2   . VAL A 1  166 ? 31.091   36.849  16.084  1.00 72.90 166 A 1 
ATOM 1320  N N     . LYS A 1  167 ? 27.653   33.993  17.647  1.00 83.33 167 A 1 
ATOM 1321  C CA    . LYS A 1  167 ? 26.432   33.195  17.567  1.00 83.00 167 A 1 
ATOM 1322  C C     . LYS A 1  167 ? 25.216   34.095  17.401  1.00 83.79 167 A 1 
ATOM 1323  O O     . LYS A 1  167 ? 25.136   35.156  18.010  1.00 81.47 167 A 1 
ATOM 1324  C CB    . LYS A 1  167 ? 26.300   32.275  18.793  1.00 80.03 167 A 1 
ATOM 1325  C CG    . LYS A 1  167 ? 27.497   31.315  18.921  1.00 72.27 167 A 1 
ATOM 1326  C CD    . LYS A 1  167 ? 27.263   30.235  19.975  1.00 69.80 167 A 1 
ATOM 1327  C CE    . LYS A 1  167 ? 28.472   29.297  19.989  1.00 61.17 167 A 1 
ATOM 1328  N NZ    . LYS A 1  167 ? 28.206   28.033  20.703  1.00 55.62 167 A 1 
ATOM 1329  N N     . LEU A 1  168 ? 24.270   33.667  16.593  1.00 82.33 168 A 1 
ATOM 1330  C CA    . LEU A 1  168 ? 22.933   34.239  16.564  1.00 82.25 168 A 1 
ATOM 1331  C C     . LEU A 1  168 ? 22.050   33.401  17.489  1.00 82.50 168 A 1 
ATOM 1332  O O     . LEU A 1  168 ? 21.793   32.231  17.203  1.00 80.42 168 A 1 
ATOM 1333  C CB    . LEU A 1  168 ? 22.419   34.271  15.116  1.00 80.86 168 A 1 
ATOM 1334  C CG    . LEU A 1  168 ? 21.050   34.973  14.972  1.00 78.73 168 A 1 
ATOM 1335  C CD1   . LEU A 1  168 ? 21.168   36.484  15.137  1.00 72.58 168 A 1 
ATOM 1336  C CD2   . LEU A 1  168 ? 20.472   34.700  13.584  1.00 73.06 168 A 1 
ATOM 1337  N N     . VAL A 1  169 ? 21.606   33.999  18.574  1.00 82.78 169 A 1 
ATOM 1338  C CA    . VAL A 1  169 ? 20.844   33.322  19.622  1.00 82.39 169 A 1 
ATOM 1339  C C     . VAL A 1  169 ? 19.439   33.899  19.668  1.00 82.93 169 A 1 
ATOM 1340  O O     . VAL A 1  169 ? 19.245   35.110  19.577  1.00 80.97 169 A 1 
ATOM 1341  C CB    . VAL A 1  169 ? 21.541   33.419  20.991  1.00 79.74 169 A 1 
ATOM 1342  C CG1   . VAL A 1  169 ? 20.879   32.491  22.009  1.00 69.05 169 A 1 
ATOM 1343  C CG2   . VAL A 1  169 ? 23.020   33.019  20.901  1.00 71.26 169 A 1 
ATOM 1344  N N     . LEU A 1  170 ? 18.457   33.047  19.820  1.00 81.71 170 A 1 
ATOM 1345  C CA    . LEU A 1  170 ? 17.079   33.444  20.045  1.00 81.39 170 A 1 
ATOM 1346  C C     . LEU A 1  170 ? 16.786   33.348  21.545  1.00 81.20 170 A 1 
ATOM 1347  O O     . LEU A 1  170 ? 16.892   32.270  22.125  1.00 78.53 170 A 1 
ATOM 1348  C CB    . LEU A 1  170 ? 16.177   32.525  19.200  1.00 78.93 170 A 1 
ATOM 1349  C CG    . LEU A 1  170 ? 14.694   32.921  19.215  1.00 74.88 170 A 1 
ATOM 1350  C CD1   . LEU A 1  170 ? 14.449   34.206  18.435  1.00 68.69 170 A 1 
ATOM 1351  C CD2   . LEU A 1  170 ? 13.858   31.820  18.572  1.00 69.99 170 A 1 
ATOM 1352  N N     . LYS A 1  171 ? 16.409   34.462  22.167  1.00 80.22 171 A 1 
ATOM 1353  C CA    . LYS A 1  171 ? 15.996   34.511  23.572  1.00 79.37 171 A 1 
ATOM 1354  C C     . LYS A 1  171 ? 14.669   35.251  23.682  1.00 79.59 171 A 1 
ATOM 1355  O O     . LYS A 1  171 ? 14.541   36.357  23.169  1.00 74.99 171 A 1 
ATOM 1356  C CB    . LYS A 1  171 ? 17.076   35.178  24.445  1.00 76.10 171 A 1 
ATOM 1357  C CG    . LYS A 1  171 ? 18.364   34.348  24.592  1.00 71.43 171 A 1 
ATOM 1358  C CD    . LYS A 1  171 ? 19.354   35.007  25.567  1.00 67.96 171 A 1 
ATOM 1359  C CE    . LYS A 1  171 ? 20.621   34.160  25.730  1.00 61.48 171 A 1 
ATOM 1360  N NZ    . LYS A 1  171 ? 21.602   34.762  26.662  1.00 55.01 171 A 1 
ATOM 1361  N N     . HIS A 1  172 ? 13.690   34.658  24.332  1.00 79.69 172 A 1 
ATOM 1362  C CA    . HIS A 1  172 ? 12.365   35.250  24.537  1.00 80.09 172 A 1 
ATOM 1363  C C     . HIS A 1  172 ? 11.753   35.878  23.275  1.00 80.94 172 A 1 
ATOM 1364  O O     . HIS A 1  172 ? 11.257   37.004  23.289  1.00 75.11 172 A 1 
ATOM 1365  C CB    . HIS A 1  172 ? 12.404   36.231  25.718  1.00 76.83 172 A 1 
ATOM 1366  C CG    . HIS A 1  172 ? 12.798   35.585  27.009  1.00 73.15 172 A 1 
ATOM 1367  N ND1   . HIS A 1  172 ? 12.119   34.569  27.642  1.00 63.91 172 A 1 
ATOM 1368  C CD2   . HIS A 1  172 ? 13.883   35.886  27.792  1.00 63.55 172 A 1 
ATOM 1369  C CE1   . HIS A 1  172 ? 12.781   34.269  28.772  1.00 59.56 172 A 1 
ATOM 1370  N NE2   . HIS A 1  172 ? 13.851   35.052  28.901  1.00 60.61 172 A 1 
ATOM 1371  N N     . ASN A 1  173 ? 11.796   35.147  22.173  1.00 78.92 173 A 1 
ATOM 1372  C CA    . ASN A 1  173 ? 11.272   35.601  20.888  1.00 79.28 173 A 1 
ATOM 1373  C C     . ASN A 1  173 ? 11.985   36.846  20.310  1.00 80.85 173 A 1 
ATOM 1374  O O     . ASN A 1  173 ? 11.417   37.587  19.511  1.00 76.16 173 A 1 
ATOM 1375  C CB    . ASN A 1  173 ? 9.737    35.721  20.989  1.00 75.16 173 A 1 
ATOM 1376  C CG    . ASN A 1  173 ? 8.972    34.813  20.053  1.00 69.88 173 A 1 
ATOM 1377  O OD1   . ASN A 1  173 ? 9.490    33.943  19.393  1.00 62.02 173 A 1 
ATOM 1378  N ND2   . ASN A 1  173 ? 7.668    35.001  19.968  1.00 62.80 173 A 1 
ATOM 1379  N N     . ARG A 1  174 ? 13.230   37.087  20.720  1.00 80.53 174 A 1 
ATOM 1380  C CA    . ARG A 1  174 ? 14.084   38.166  20.226  1.00 81.10 174 A 1 
ATOM 1381  C C     . ARG A 1  174 ? 15.425   37.610  19.786  1.00 81.73 174 A 1 
ATOM 1382  O O     . ARG A 1  174 ? 15.962   36.711  20.423  1.00 78.89 174 A 1 
ATOM 1383  C CB    . ARG A 1  174 ? 14.287   39.231  21.303  1.00 79.19 174 A 1 
ATOM 1384  C CG    . ARG A 1  174 ? 12.970   39.834  21.791  1.00 75.14 174 A 1 
ATOM 1385  C CD    . ARG A 1  174 ? 13.292   40.914  22.808  1.00 74.14 174 A 1 
ATOM 1386  N NE    . ARG A 1  174 ? 12.087   41.414  23.471  1.00 67.79 174 A 1 
ATOM 1387  C CZ    . ARG A 1  174 ? 12.043   42.505  24.206  1.00 62.14 174 A 1 
ATOM 1388  N NH1   . ARG A 1  174 ? 13.097   43.272  24.335  1.00 57.38 174 A 1 
ATOM 1389  N NH2   . ARG A 1  174 ? 10.946   42.835  24.827  1.00 54.53 174 A 1 
ATOM 1390  N N     . TYR A 1  175 ? 15.952   38.161  18.708  1.00 82.08 175 A 1 
ATOM 1391  C CA    . TYR A 1  175 ? 17.249   37.755  18.196  1.00 82.45 175 A 1 
ATOM 1392  C C     . TYR A 1  175 ? 18.360   38.610  18.786  1.00 82.83 175 A 1 
ATOM 1393  O O     . TYR A 1  175 ? 18.302   39.838  18.740  1.00 80.11 175 A 1 
ATOM 1394  C CB    . TYR A 1  175 ? 17.258   37.809  16.674  1.00 80.64 175 A 1 
ATOM 1395  C CG    . TYR A 1  175 ? 16.481   36.685  16.033  1.00 80.01 175 A 1 
ATOM 1396  C CD1   . TYR A 1  175 ? 17.062   35.408  15.903  1.00 74.51 175 A 1 
ATOM 1397  C CD2   . TYR A 1  175 ? 15.173   36.902  15.561  1.00 74.90 175 A 1 
ATOM 1398  C CE1   . TYR A 1  175 ? 16.353   34.360  15.298  1.00 72.26 175 A 1 
ATOM 1399  C CE2   . TYR A 1  175 ? 14.454   35.861  14.956  1.00 72.07 175 A 1 
ATOM 1400  C CZ    . TYR A 1  175 ? 15.050   34.589  14.819  1.00 74.71 175 A 1 
ATOM 1401  O OH    . TYR A 1  175 ? 14.354   33.571  14.219  1.00 72.00 175 A 1 
ATOM 1402  N N     . PHE A 1  176 ? 19.383   37.935  19.279  1.00 83.87 176 A 1 
ATOM 1403  C CA    . PHE A 1  176 ? 20.588   38.541  19.812  1.00 83.43 176 A 1 
ATOM 1404  C C     . PHE A 1  176 ? 21.805   37.983  19.081  1.00 83.52 176 A 1 
ATOM 1405  O O     . PHE A 1  176 ? 21.876   36.788  18.799  1.00 80.83 176 A 1 
ATOM 1406  C CB    . PHE A 1  176 ? 20.674   38.293  21.319  1.00 81.31 176 A 1 
ATOM 1407  C CG    . PHE A 1  176 ? 19.528   38.900  22.097  1.00 79.95 176 A 1 
ATOM 1408  C CD1   . PHE A 1  176 ? 19.621   40.211  22.591  1.00 73.93 176 A 1 
ATOM 1409  C CD2   . PHE A 1  176 ? 18.344   38.169  22.302  1.00 73.30 176 A 1 
ATOM 1410  C CE1   . PHE A 1  176 ? 18.550   40.787  23.281  1.00 70.23 176 A 1 
ATOM 1411  C CE2   . PHE A 1  176 ? 17.261   38.744  22.991  1.00 70.00 176 A 1 
ATOM 1412  C CZ    . PHE A 1  176 ? 17.365   40.055  23.479  1.00 72.32 176 A 1 
ATOM 1413  N N     . VAL A 1  177 ? 22.755   38.840  18.778  1.00 83.48 177 A 1 
ATOM 1414  C CA    . VAL A 1  177 ? 24.091   38.405  18.369  1.00 83.11 177 A 1 
ATOM 1415  C C     . VAL A 1  177 ? 24.926   38.276  19.628  1.00 83.19 177 A 1 
ATOM 1416  O O     . VAL A 1  177 ? 25.094   39.258  20.350  1.00 81.22 177 A 1 
ATOM 1417  C CB    . VAL A 1  177 ? 24.718   39.369  17.359  1.00 82.30 177 A 1 
ATOM 1418  C CG1   . VAL A 1  177 ? 26.148   38.965  17.006  1.00 74.62 177 A 1 
ATOM 1419  C CG2   . VAL A 1  177 ? 23.907   39.369  16.061  1.00 75.64 177 A 1 
ATOM 1420  N N     . GLU A 1  178 ? 25.431   37.093  19.882  1.00 82.80 178 A 1 
ATOM 1421  C CA    . GLU A 1  178 ? 26.159   36.746  21.092  1.00 82.28 178 A 1 
ATOM 1422  C C     . GLU A 1  178 ? 27.563   36.248  20.745  1.00 81.99 178 A 1 
ATOM 1423  O O     . GLU A 1  178 ? 27.761   35.521  19.771  1.00 79.46 178 A 1 
ATOM 1424  C CB    . GLU A 1  178 ? 25.333   35.711  21.873  1.00 79.54 178 A 1 
ATOM 1425  C CG    . GLU A 1  178 ? 25.885   35.401  23.267  1.00 72.03 178 A 1 
ATOM 1426  C CD    . GLU A 1  178 ? 24.912   34.536  24.085  1.00 69.91 178 A 1 
ATOM 1427  O OE1   . GLU A 1  178 ? 24.771   34.783  25.297  1.00 63.08 178 A 1 
ATOM 1428  O OE2   . GLU A 1  178 ? 24.259   33.648  23.493  1.00 63.57 178 A 1 
ATOM 1429  N N     . SER A 1  179 ? 28.533   36.651  21.525  1.00 82.32 179 A 1 
ATOM 1430  C CA    . SER A 1  179 ? 29.917   36.199  21.398  1.00 82.17 179 A 1 
ATOM 1431  C C     . SER A 1  179 ? 30.565   36.084  22.769  1.00 82.28 179 A 1 
ATOM 1432  O O     . SER A 1  179 ? 30.331   36.917  23.643  1.00 78.68 179 A 1 
ATOM 1433  C CB    . SER A 1  179 ? 30.710   37.180  20.540  1.00 79.63 179 A 1 
ATOM 1434  O OG    . SER A 1  179 ? 32.034   36.728  20.354  1.00 69.88 179 A 1 
ATOM 1435  N N     . CYS A 1  180 ? 31.437   35.099  22.912  1.00 82.05 180 A 1 
ATOM 1436  C CA    . CYS A 1  180 ? 32.325   35.000  24.068  1.00 80.72 180 A 1 
ATOM 1437  C C     . CYS A 1  180 ? 33.560   35.905  23.927  1.00 80.91 180 A 1 
ATOM 1438  O O     . CYS A 1  180 ? 34.315   36.079  24.874  1.00 76.27 180 A 1 
ATOM 1439  C CB    . CYS A 1  180 ? 32.740   33.536  24.263  1.00 76.92 180 A 1 
ATOM 1440  S SG    . CYS A 1  180 ? 31.270   32.463  24.395  1.00 67.38 180 A 1 
ATOM 1441  N N     . HIS A 1  181 ? 33.758   36.482  22.751  1.00 81.05 181 A 1 
ATOM 1442  C CA    . HIS A 1  181 ? 34.888   37.350  22.437  1.00 80.82 181 A 1 
ATOM 1443  C C     . HIS A 1  181 ? 34.405   38.791  22.230  1.00 81.51 181 A 1 
ATOM 1444  O O     . HIS A 1  181 ? 33.893   39.129  21.165  1.00 77.55 181 A 1 
ATOM 1445  C CB    . HIS A 1  181 ? 35.611   36.799  21.207  1.00 77.99 181 A 1 
ATOM 1446  C CG    . HIS A 1  181 ? 36.165   35.422  21.415  1.00 75.29 181 A 1 
ATOM 1447  N ND1   . HIS A 1  181 ? 37.073   35.041  22.372  1.00 65.80 181 A 1 
ATOM 1448  C CD2   . HIS A 1  181 ? 35.849   34.293  20.694  1.00 65.99 181 A 1 
ATOM 1449  C CE1   . HIS A 1  181 ? 37.295   33.723  22.235  1.00 63.78 181 A 1 
ATOM 1450  N NE2   . HIS A 1  181 ? 36.574   33.236  21.219  1.00 64.70 181 A 1 
ATOM 1451  N N     . PRO A 1  182 ? 34.562   39.664  23.222  1.00 81.07 182 A 1 
ATOM 1452  C CA    . PRO A 1  182 ? 34.066   41.041  23.141  1.00 80.98 182 A 1 
ATOM 1453  C C     . PRO A 1  182 ? 34.758   41.878  22.062  1.00 81.99 182 A 1 
ATOM 1454  O O     . PRO A 1  182 ? 34.138   42.770  21.488  1.00 79.25 182 A 1 
ATOM 1455  C CB    . PRO A 1  182 ? 34.273   41.620  24.546  1.00 79.31 182 A 1 
ATOM 1456  C CG    . PRO A 1  182 ? 35.389   40.770  25.144  1.00 76.84 182 A 1 
ATOM 1457  C CD    . PRO A 1  182 ? 35.163   39.403  24.518  1.00 79.70 182 A 1 
ATOM 1458  N N     . ASP A 1  183 ? 36.006   41.578  21.741  1.00 84.09 183 A 1 
ATOM 1459  C CA    . ASP A 1  183 ? 36.759   42.200  20.649  1.00 83.51 183 A 1 
ATOM 1460  C C     . ASP A 1  183 ? 36.097   41.958  19.286  1.00 84.44 183 A 1 
ATOM 1461  O O     . ASP A 1  183 ? 35.979   42.879  18.474  1.00 80.92 183 A 1 
ATOM 1462  C CB    . ASP A 1  183 ? 38.198   41.654  20.658  1.00 80.65 183 A 1 
ATOM 1463  C CG    . ASP A 1  183 ? 38.245   40.143  20.411  1.00 71.72 183 A 1 
ATOM 1464  O OD1   . ASP A 1  183 ? 37.482   39.423  21.078  1.00 61.60 183 A 1 
ATOM 1465  O OD2   . ASP A 1  183 ? 38.969   39.715  19.483  1.00 64.56 183 A 1 
ATOM 1466  N N     . VAL A 1  184 ? 35.590   40.763  19.049  1.00 82.37 184 A 1 
ATOM 1467  C CA    . VAL A 1  184 ? 34.876   40.408  17.822  1.00 82.55 184 A 1 
ATOM 1468  C C     . VAL A 1  184 ? 33.577   41.200  17.715  1.00 83.40 184 A 1 
ATOM 1469  O O     . VAL A 1  184 ? 33.281   41.749  16.655  1.00 81.92 184 A 1 
ATOM 1470  C CB    . VAL A 1  184 ? 34.611   38.895  17.755  1.00 80.83 184 A 1 
ATOM 1471  C CG1   . VAL A 1  184 ? 33.818   38.512  16.507  1.00 72.49 184 A 1 
ATOM 1472  C CG2   . VAL A 1  184 ? 35.920   38.109  17.721  1.00 73.55 184 A 1 
ATOM 1473  N N     . ILE A 1  185 ? 32.827   41.328  18.802  1.00 83.25 185 A 1 
ATOM 1474  C CA    . ILE A 1  185 ? 31.616   42.160  18.816  1.00 82.76 185 A 1 
ATOM 1475  C C     . ILE A 1  185 ? 31.953   43.623  18.544  1.00 83.15 185 A 1 
ATOM 1476  O O     . ILE A 1  185 ? 31.262   44.262  17.756  1.00 81.23 185 A 1 
ATOM 1477  C CB    . ILE A 1  185 ? 30.817   41.985  20.122  1.00 81.36 185 A 1 
ATOM 1478  C CG1   . ILE A 1  185 ? 30.183   40.578  20.082  1.00 76.77 185 A 1 
ATOM 1479  C CG2   . ILE A 1  185 ? 29.759   43.083  20.303  1.00 75.23 185 A 1 
ATOM 1480  C CD1   . ILE A 1  185 ? 29.027   40.344  21.040  1.00 69.03 185 A 1 
ATOM 1481  N N     . GLN A 1  186 ? 33.011   44.157  19.133  1.00 84.64 186 A 1 
ATOM 1482  C CA    . GLN A 1  186 ? 33.449   45.519  18.843  1.00 83.62 186 A 1 
ATOM 1483  C C     . GLN A 1  186 ? 33.787   45.692  17.366  1.00 83.90 186 A 1 
ATOM 1484  O O     . GLN A 1  186 ? 33.372   46.680  16.760  1.00 82.15 186 A 1 
ATOM 1485  C CB    . GLN A 1  186 ? 34.663   45.891  19.691  1.00 82.39 186 A 1 
ATOM 1486  C CG    . GLN A 1  186 ? 34.290   46.205  21.141  1.00 73.61 186 A 1 
ATOM 1487  C CD    . GLN A 1  186 ? 35.503   46.661  21.950  1.00 66.40 186 A 1 
ATOM 1488  O OE1   . GLN A 1  186 ? 36.608   46.798  21.462  1.00 59.19 186 A 1 
ATOM 1489  N NE2   . GLN A 1  186 ? 35.337   46.942  23.217  1.00 55.46 186 A 1 
ATOM 1490  N N     . HIS A 1  187 ? 34.478   44.725  16.774  1.00 84.24 187 A 1 
ATOM 1491  C CA    . HIS A 1  187 ? 34.825   44.770  15.361  1.00 84.06 187 A 1 
ATOM 1492  C C     . HIS A 1  187 ? 33.583   44.736  14.462  1.00 84.75 187 A 1 
ATOM 1493  O O     . HIS A 1  187 ? 33.465   45.546  13.545  1.00 81.84 187 A 1 
ATOM 1494  C CB    . HIS A 1  187 ? 35.793   43.629  15.042  1.00 81.80 187 A 1 
ATOM 1495  C CG    . HIS A 1  187 ? 36.525   43.859  13.752  1.00 75.96 187 A 1 
ATOM 1496  N ND1   . HIS A 1  187 ? 37.328   44.937  13.466  1.00 66.12 187 A 1 
ATOM 1497  C CD2   . HIS A 1  187 ? 36.514   43.068  12.630  1.00 65.62 187 A 1 
ATOM 1498  C CE1   . HIS A 1  187 ? 37.788   44.798  12.214  1.00 62.30 187 A 1 
ATOM 1499  N NE2   . HIS A 1  187 ? 37.321   43.674  11.675  1.00 63.34 187 A 1 
ATOM 1500  N N     . LEU A 1  188 ? 32.616   43.879  14.776  1.00 83.15 188 A 1 
ATOM 1501  C CA    . LEU A 1  188 ? 31.338   43.829  14.063  1.00 82.51 188 A 1 
ATOM 1502  C C     . LEU A 1  188 ? 30.548   45.139  14.209  1.00 83.10 188 A 1 
ATOM 1503  O O     . LEU A 1  188 ? 30.008   45.654  13.231  1.00 81.46 188 A 1 
ATOM 1504  C CB    . LEU A 1  188 ? 30.513   42.642  14.577  1.00 81.41 188 A 1 
ATOM 1505  C CG    . LEU A 1  188 ? 31.067   41.255  14.194  1.00 78.27 188 A 1 
ATOM 1506  C CD1   . LEU A 1  188 ? 30.239   40.185  14.891  1.00 72.31 188 A 1 
ATOM 1507  C CD2   . LEU A 1  188 ? 31.017   40.987  12.697  1.00 72.98 188 A 1 
ATOM 1508  N N     . LEU A 1  189 ? 30.514   45.723  15.398  1.00 83.00 189 A 1 
ATOM 1509  C CA    . LEU A 1  189 ? 29.811   46.985  15.643  1.00 82.26 189 A 1 
ATOM 1510  C C     . LEU A 1  189 ? 30.488   48.199  14.994  1.00 82.71 189 A 1 
ATOM 1511  O O     . LEU A 1  189 ? 29.864   49.257  14.893  1.00 79.69 189 A 1 
ATOM 1512  C CB    . LEU A 1  189 ? 29.657   47.204  17.153  1.00 80.39 189 A 1 
ATOM 1513  C CG    . LEU A 1  189 ? 28.622   46.285  17.827  1.00 76.77 189 A 1 
ATOM 1514  C CD1   . LEU A 1  189 ? 28.695   46.493  19.333  1.00 70.18 189 A 1 
ATOM 1515  C CD2   . LEU A 1  189 ? 27.197   46.581  17.371  1.00 71.83 189 A 1 
ATOM 1516  N N     . GLN A 1  190 ? 31.718   48.087  14.543  1.00 84.43 190 A 1 
ATOM 1517  C CA    . GLN A 1  190 ? 32.345   49.135  13.742  1.00 84.49 190 A 1 
ATOM 1518  C C     . GLN A 1  190 ? 31.764   49.201  12.329  1.00 85.27 190 A 1 
ATOM 1519  O O     . GLN A 1  190 ? 31.717   50.290  11.751  1.00 81.75 190 A 1 
ATOM 1520  C CB    . GLN A 1  190 ? 33.862   48.948  13.697  1.00 82.56 190 A 1 
ATOM 1521  C CG    . GLN A 1  190 ? 34.514   49.358  15.024  1.00 75.84 190 A 1 
ATOM 1522  C CD    . GLN A 1  190 ? 36.029   49.138  15.030  1.00 69.72 190 A 1 
ATOM 1523  O OE1   . GLN A 1  190 ? 36.664   48.891  14.024  1.00 61.92 190 A 1 
ATOM 1524  N NE2   . GLN A 1  190 ? 36.667   49.260  16.170  1.00 59.56 190 A 1 
ATOM 1525  N N     . ASP A 1  191 ? 31.267   48.082  11.814  1.00 83.02 191 A 1 
ATOM 1526  C CA    . ASP A 1  191 ? 30.673   48.031  10.483  1.00 82.29 191 A 1 
ATOM 1527  C C     . ASP A 1  191 ? 29.333   48.803  10.427  1.00 83.25 191 A 1 
ATOM 1528  O O     . ASP A 1  191 ? 28.438   48.578  11.250  1.00 80.44 191 A 1 
ATOM 1529  C CB    . ASP A 1  191 ? 30.512   46.582  10.032  1.00 79.55 191 A 1 
ATOM 1530  C CG    . ASP A 1  191 ? 30.074   46.549  8.578   1.00 74.78 191 A 1 
ATOM 1531  O OD1   . ASP A 1  191 ? 28.857   46.613  8.336   1.00 67.97 191 A 1 
ATOM 1532  O OD2   . ASP A 1  191 ? 30.947   46.525  7.686   1.00 68.37 191 A 1 
ATOM 1533  N N     . PRO A 1  192 ? 29.155   49.711  9.472   1.00 83.45 192 A 1 
ATOM 1534  C CA    . PRO A 1  192 ? 27.952   50.533  9.396   1.00 83.32 192 A 1 
ATOM 1535  C C     . PRO A 1  192 ? 26.684   49.720  9.126   1.00 83.95 192 A 1 
ATOM 1536  O O     . PRO A 1  192 ? 25.625   50.061  9.649   1.00 80.88 192 A 1 
ATOM 1537  C CB    . PRO A 1  192 ? 28.230   51.555  8.286   1.00 81.95 192 A 1 
ATOM 1538  C CG    . PRO A 1  192 ? 29.274   50.872  7.408   1.00 80.17 192 A 1 
ATOM 1539  C CD    . PRO A 1  192 ? 30.089   50.068  8.409   1.00 82.73 192 A 1 
ATOM 1540  N N     . VAL A 1  193 ? 26.775   48.645  8.357   1.00 83.36 193 A 1 
ATOM 1541  C CA    . VAL A 1  193 ? 25.627   47.791  8.036   1.00 83.16 193 A 1 
ATOM 1542  C C     . VAL A 1  193 ? 25.152   47.050  9.283   1.00 83.63 193 A 1 
ATOM 1543  O O     . VAL A 1  193 ? 23.956   47.006  9.569   1.00 81.42 193 A 1 
ATOM 1544  C CB    . VAL A 1  193 ? 25.974   46.800  6.910   1.00 81.45 193 A 1 
ATOM 1545  C CG1   . VAL A 1  193 ? 24.789   45.908  6.547   1.00 72.85 193 A 1 
ATOM 1546  C CG2   . VAL A 1  193 ? 26.407   47.535  5.636   1.00 73.88 193 A 1 
ATOM 1547  N N     . ILE A 1  194 ? 26.071   46.538  10.075  1.00 83.71 194 A 1 
ATOM 1548  C CA    . ILE A 1  194 ? 25.738   45.862  11.331  1.00 83.09 194 A 1 
ATOM 1549  C C     . ILE A 1  194 ? 25.141   46.844  12.342  1.00 83.16 194 A 1 
ATOM 1550  O O     . ILE A 1  194 ? 24.182   46.504  13.035  1.00 80.72 194 A 1 
ATOM 1551  C CB    . ILE A 1  194 ? 26.960   45.106  11.887  1.00 81.52 194 A 1 
ATOM 1552  C CG1   . ILE A 1  194 ? 27.359   44.013  10.870  1.00 77.75 194 A 1 
ATOM 1553  C CG2   . ILE A 1  194 ? 26.653   44.490  13.261  1.00 76.00 194 A 1 
ATOM 1554  C CD1   . ILE A 1  194 ? 28.558   43.166  11.279  1.00 70.53 194 A 1 
ATOM 1555  N N     . ARG A 1  195 ? 25.625   48.093  12.388  1.00 83.70 195 A 1 
ATOM 1556  C CA    . ARG A 1  195 ? 25.007   49.136  13.222  1.00 82.96 195 A 1 
ATOM 1557  C C     . ARG A 1  195 ? 23.566   49.432  12.817  1.00 83.03 195 A 1 
ATOM 1558  O O     . ARG A 1  195 ? 22.736   49.640  13.695  1.00 80.03 195 A 1 
ATOM 1559  C CB    . ARG A 1  195 ? 25.808   50.433  13.172  1.00 81.50 195 A 1 
ATOM 1560  C CG    . ARG A 1  195 ? 27.110   50.356  13.977  1.00 75.24 195 A 1 
ATOM 1561  C CD    . ARG A 1  195 ? 27.769   51.726  13.930  1.00 73.89 195 A 1 
ATOM 1562  N NE    . ARG A 1  195 ? 29.153   51.668  14.406  1.00 66.81 195 A 1 
ATOM 1563  C CZ    . ARG A 1  195 ? 30.009   52.664  14.411  1.00 60.45 195 A 1 
ATOM 1564  N NH1   . ARG A 1  195 ? 29.659   53.883  14.108  1.00 55.53 195 A 1 
ATOM 1565  N NH2   . ARG A 1  195 ? 31.251   52.439  14.706  1.00 53.92 195 A 1 
ATOM 1566  N N     . GLU A 1  196 ? 23.257   49.445  11.529  1.00 82.87 196 A 1 
ATOM 1567  C CA    . GLU A 1  196 ? 21.874   49.607  11.073  1.00 82.29 196 A 1 
ATOM 1568  C C     . GLU A 1  196 ? 20.986   48.418  11.449  1.00 82.52 196 A 1 
ATOM 1569  O O     . GLU A 1  196 ? 19.804   48.607  11.761  1.00 77.78 196 A 1 
ATOM 1570  C CB    . GLU A 1  196 ? 21.814   49.828  9.559   1.00 79.54 196 A 1 
ATOM 1571  C CG    . GLU A 1  196 ? 22.104   51.284  9.201   1.00 70.46 196 A 1 
ATOM 1572  C CD    . GLU A 1  196 ? 21.735   51.623  7.754   1.00 62.92 196 A 1 
ATOM 1573  O OE1   . GLU A 1  196 ? 21.491   52.833  7.511   1.00 55.35 196 A 1 
ATOM 1574  O OE2   . GLU A 1  196 ? 21.644   50.694  6.928   1.00 54.81 196 A 1 
ATOM 1575  N N     . CYS A 1  197 ? 21.550   47.220  11.475  1.00 81.14 197 A 1 
ATOM 1576  C CA    . CYS A 1  197 ? 20.839   46.013  11.884  1.00 80.23 197 A 1 
ATOM 1577  C C     . CYS A 1  197 ? 20.539   45.977  13.388  1.00 81.24 197 A 1 
ATOM 1578  O O     . CYS A 1  197 ? 19.588   45.314  13.806  1.00 78.48 197 A 1 
ATOM 1579  C CB    . CYS A 1  197 ? 21.640   44.782  11.461  1.00 78.43 197 A 1 
ATOM 1580  S SG    . CYS A 1  197 ? 21.758   44.680  9.647   1.00 71.49 197 A 1 
ATOM 1581  N N     . ARG A 1  198 ? 21.302   46.682  14.192  1.00 80.57 198 A 1 
ATOM 1582  C CA    . ARG A 1  198 ? 21.100   46.747  15.636  1.00 80.67 198 A 1 
ATOM 1583  C C     . ARG A 1  198 ? 19.765   47.417  15.963  1.00 80.09 198 A 1 
ATOM 1584  O O     . ARG A 1  198 ? 19.412   48.451  15.392  1.00 76.44 198 A 1 
ATOM 1585  C CB    . ARG A 1  198 ? 22.299   47.452  16.286  1.00 78.65 198 A 1 
ATOM 1586  C CG    . ARG A 1  198 ? 22.333   47.273  17.810  1.00 73.67 198 A 1 
ATOM 1587  C CD    . ARG A 1  198 ? 23.608   47.889  18.384  1.00 72.79 198 A 1 
ATOM 1588  N NE    . ARG A 1  198 ? 23.647   47.764  19.849  1.00 68.67 198 A 1 
ATOM 1589  C CZ    . ARG A 1  198 ? 24.528   48.324  20.662  1.00 63.95 198 A 1 
ATOM 1590  N NH1   . ARG A 1  198 ? 25.522   49.038  20.224  1.00 59.59 198 A 1 
ATOM 1591  N NH2   . ARG A 1  198 ? 24.415   48.187  21.946  1.00 58.68 198 A 1 
ATOM 1592  N N     . LEU A 1  199 ? 19.025   46.831  16.892  1.00 76.97 199 A 1 
ATOM 1593  C CA    . LEU A 1  199 ? 17.796   47.445  17.373  1.00 75.88 199 A 1 
ATOM 1594  C C     . LEU A 1  199 ? 18.135   48.767  18.065  1.00 76.08 199 A 1 
ATOM 1595  O O     . LEU A 1  199 ? 19.006   48.826  18.934  1.00 70.98 199 A 1 
ATOM 1596  C CB    . LEU A 1  199 ? 17.049   46.474  18.304  1.00 71.63 199 A 1 
ATOM 1597  C CG    . LEU A 1  199 ? 15.541   46.789  18.374  1.00 67.32 199 A 1 
ATOM 1598  C CD1   . LEU A 1  199 ? 14.779   46.043  17.282  1.00 61.31 199 A 1 
ATOM 1599  C CD2   . LEU A 1  199 ? 14.940   46.388  19.711  1.00 62.86 199 A 1 
ATOM 1600  N N     . ARG A 1  200 ? 17.453   49.839  17.667  1.00 76.79 200 A 1 
ATOM 1601  C CA    . ARG A 1  200 ? 17.543   51.134  18.332  1.00 75.33 200 A 1 
ATOM 1602  C C     . ARG A 1  200 ? 16.278   51.355  19.147  1.00 74.87 200 A 1 
ATOM 1603  O O     . ARG A 1  200 ? 15.187   51.027  18.688  1.00 67.21 200 A 1 
ATOM 1604  C CB    . ARG A 1  200 ? 17.783   52.264  17.328  1.00 70.50 200 A 1 
ATOM 1605  C CG    . ARG A 1  200 ? 19.160   52.141  16.657  1.00 65.10 200 A 1 
ATOM 1606  C CD    . ARG A 1  200 ? 19.439   53.359  15.777  1.00 61.14 200 A 1 
ATOM 1607  N NE    . ARG A 1  200 ? 20.747   53.253  15.117  1.00 56.42 200 A 1 
ATOM 1608  C CZ    . ARG A 1  200 ? 21.355   54.208  14.429  1.00 50.92 200 A 1 
ATOM 1609  N NH1   . ARG A 1  200 ? 20.817   55.384  14.268  1.00 47.92 200 A 1 
ATOM 1610  N NH2   . ARG A 1  200 ? 22.516   53.983  13.885  1.00 46.92 200 A 1 
ATOM 1611  N N     . ASN A 1  201 ? 16.451   51.913  20.322  1.00 72.31 201 A 1 
ATOM 1612  C CA    . ASN A 1  201 ? 15.329   52.334  21.144  1.00 70.64 201 A 1 
ATOM 1613  C C     . ASN A 1  201 ? 14.583   53.493  20.472  1.00 70.55 201 A 1 
ATOM 1614  O O     . ASN A 1  201 ? 15.084   54.126  19.539  1.00 63.06 201 A 1 
ATOM 1615  C CB    . ASN A 1  201 ? 15.843   52.676  22.555  1.00 64.61 201 A 1 
ATOM 1616  C CG    . ASN A 1  201 ? 16.264   51.434  23.331  1.00 59.02 201 A 1 
ATOM 1617  O OD1   . ASN A 1  201 ? 16.016   50.315  22.928  1.00 52.35 201 A 1 
ATOM 1618  N ND2   . ASN A 1  201 ? 16.904   51.613  24.467  1.00 54.98 201 A 1 
ATOM 1619  N N     . SER A 1  202 ? 13.395   53.796  20.973  1.00 66.52 202 A 1 
ATOM 1620  C CA    . SER A 1  202 ? 12.558   54.891  20.464  1.00 64.90 202 A 1 
ATOM 1621  C C     . SER A 1  202 ? 13.270   56.246  20.417  1.00 65.20 202 A 1 
ATOM 1622  O O     . SER A 1  202 ? 12.974   57.066  19.549  1.00 59.20 202 A 1 
ATOM 1623  C CB    . SER A 1  202 ? 11.312   55.020  21.341  1.00 59.96 202 A 1 
ATOM 1624  O OG    . SER A 1  202 ? 11.661   55.035  22.712  1.00 55.33 202 A 1 
ATOM 1625  N N     . GLU A 1  203 ? 14.227   56.453  21.288  1.00 61.83 203 A 1 
ATOM 1626  C CA    . GLU A 1  203 ? 15.050   57.671  21.339  1.00 60.12 203 A 1 
ATOM 1627  C C     . GLU A 1  203 ? 16.199   57.678  20.312  1.00 60.76 203 A 1 
ATOM 1628  O O     . GLU A 1  203 ? 16.960   58.633  20.217  1.00 54.30 203 A 1 
ATOM 1629  C CB    . GLU A 1  203 ? 15.555   57.879  22.772  1.00 54.04 203 A 1 
ATOM 1630  C CG    . GLU A 1  203 ? 14.388   58.054  23.762  1.00 49.39 203 A 1 
ATOM 1631  C CD    . GLU A 1  203 ? 14.814   58.363  25.195  1.00 43.47 203 A 1 
ATOM 1632  O OE1   . GLU A 1  203 ? 13.898   58.689  25.989  1.00 38.57 203 A 1 
ATOM 1633  O OE2   . GLU A 1  203 ? 16.018   58.262  25.495  1.00 39.80 203 A 1 
ATOM 1634  N N     . GLY A 1  204 ? 16.312   56.645  19.506  1.00 62.65 204 A 1 
ATOM 1635  C CA    . GLY A 1  204 ? 17.359   56.519  18.494  1.00 61.32 204 A 1 
ATOM 1636  C C     . GLY A 1  204 ? 18.703   56.024  19.022  1.00 63.44 204 A 1 
ATOM 1637  O O     . GLY A 1  204 ? 19.616   55.794  18.221  1.00 58.26 204 A 1 
ATOM 1638  N N     . GLU A 1  205 ? 18.822   55.832  20.328  1.00 63.85 205 A 1 
ATOM 1639  C CA    . GLU A 1  205 ? 19.994   55.208  20.930  1.00 63.41 205 A 1 
ATOM 1640  C C     . GLU A 1  205 ? 19.989   53.698  20.683  1.00 63.63 205 A 1 
ATOM 1641  O O     . GLU A 1  205 ? 18.944   53.034  20.687  1.00 57.73 205 A 1 
ATOM 1642  C CB    . GLU A 1  205 ? 20.106   55.548  22.417  1.00 57.69 205 A 1 
ATOM 1643  C CG    . GLU A 1  205 ? 20.381   57.046  22.635  1.00 52.74 205 A 1 
ATOM 1644  C CD    . GLU A 1  205 ? 20.710   57.411  24.089  1.00 47.49 205 A 1 
ATOM 1645  O OE1   . GLU A 1  205 ? 21.273   58.515  24.281  1.00 43.06 205 A 1 
ATOM 1646  O OE2   . GLU A 1  205 ? 20.417   56.589  24.984  1.00 44.17 205 A 1 
ATOM 1647  N N     . ALA A 1  206 ? 21.163   53.150  20.426  1.00 60.62 206 A 1 
ATOM 1648  C CA    . ALA A 1  206 ? 21.306   51.712  20.290  1.00 60.76 206 A 1 
ATOM 1649  C C     . ALA A 1  206 ? 20.992   51.031  21.627  1.00 63.06 206 A 1 
ATOM 1650  O O     . ALA A 1  206 ? 21.412   51.509  22.676  1.00 59.21 206 A 1 
ATOM 1651  C CB    . ALA A 1  206 ? 22.719   51.395  19.790  1.00 55.78 206 A 1 
ATOM 1652  N N     . THR A 1  207 ? 20.288   49.910  21.585  1.00 64.40 207 A 1 
ATOM 1653  C CA    . THR A 1  207 ? 20.023   49.095  22.777  1.00 63.04 207 A 1 
ATOM 1654  C C     . THR A 1  207 ? 21.330   48.752  23.484  1.00 64.75 207 A 1 
ATOM 1655  O O     . THR A 1  207 ? 22.333   48.474  22.824  1.00 60.24 207 A 1 
ATOM 1656  C CB    . THR A 1  207 ? 19.276   47.797  22.430  1.00 58.03 207 A 1 
ATOM 1657  O OG1   . THR A 1  207 ? 19.790   47.205  21.255  1.00 54.35 207 A 1 
ATOM 1658  C CG2   . THR A 1  207 ? 17.799   48.059  22.175  1.00 53.62 207 A 1 
ATOM 1659  N N     . GLU A 1  208 ? 21.329   48.791  24.800  1.00 65.12 208 A 1 
ATOM 1660  C CA    . GLU A 1  208 ? 22.519   48.446  25.571  1.00 65.76 208 A 1 
ATOM 1661  C C     . GLU A 1  208 ? 22.994   47.025  25.255  1.00 67.58 208 A 1 
ATOM 1662  O O     . GLU A 1  208 ? 22.203   46.129  24.943  1.00 62.55 208 A 1 
ATOM 1663  C CB    . GLU A 1  208 ? 22.272   48.621  27.075  1.00 59.27 208 A 1 
ATOM 1664  C CG    . GLU A 1  208 ? 22.149   50.098  27.478  1.00 53.28 208 A 1 
ATOM 1665  C CD    . GLU A 1  208 ? 21.963   50.309  28.988  1.00 48.10 208 A 1 
ATOM 1666  O OE1   . GLU A 1  208 ? 22.176   51.457  29.435  1.00 42.56 208 A 1 
ATOM 1667  O OE2   . GLU A 1  208 ? 21.589   49.339  29.680  1.00 42.03 208 A 1 
ATOM 1668  N N     . LEU A 1  209 ? 24.306   46.842  25.310  1.00 69.49 209 A 1 
ATOM 1669  C CA    . LEU A 1  209 ? 24.906   45.518  25.217  1.00 69.14 209 A 1 
ATOM 1670  C C     . LEU A 1  209 ? 24.554   44.742  26.476  1.00 70.29 209 A 1 
ATOM 1671  O O     . LEU A 1  209 ? 24.898   45.150  27.583  1.00 66.39 209 A 1 
ATOM 1672  C CB    . LEU A 1  209 ? 26.422   45.654  25.028  1.00 64.88 209 A 1 
ATOM 1673  C CG    . LEU A 1  209 ? 26.793   45.783  23.539  1.00 61.26 209 A 1 
ATOM 1674  C CD1   . LEU A 1  209 ? 27.982   46.695  23.333  1.00 55.72 209 A 1 
ATOM 1675  C CD2   . LEU A 1  209 ? 27.137   44.420  22.944  1.00 58.01 209 A 1 
ATOM 1676  N N     . ILE A 1  210 ? 23.867   43.636  26.281  1.00 70.38 210 A 1 
ATOM 1677  C CA    . ILE A 1  210 ? 23.488   42.756  27.376  1.00 70.53 210 A 1 
ATOM 1678  C C     . ILE A 1  210 ? 24.676   41.837  27.642  1.00 70.77 210 A 1 
ATOM 1679  O O     . ILE A 1  210 ? 24.974   40.940  26.855  1.00 66.95 210 A 1 
ATOM 1680  C CB    . ILE A 1  210 ? 22.188   41.990  27.065  1.00 66.83 210 A 1 
ATOM 1681  C CG1   . ILE A 1  210 ? 21.038   42.964  26.712  1.00 62.87 210 A 1 
ATOM 1682  C CG2   . ILE A 1  210 ? 21.802   41.117  28.269  1.00 61.37 210 A 1 
ATOM 1683  C CD1   . ILE A 1  210 ? 19.762   42.277  26.213  1.00 57.56 210 A 1 
ATOM 1684  N N     . THR A 1  211 ? 25.342   42.061  28.734  1.00 69.55 211 A 1 
ATOM 1685  C CA    . THR A 1  211 ? 26.343   41.145  29.278  1.00 68.86 211 A 1 
ATOM 1686  C C     . THR A 1  211 ? 25.667   40.259  30.311  1.00 68.78 211 A 1 
ATOM 1687  O O     . THR A 1  211 ? 25.343   40.720  31.402  1.00 64.83 211 A 1 
ATOM 1688  C CB    . THR A 1  211 ? 27.537   41.908  29.873  1.00 65.00 211 A 1 
ATOM 1689  O OG1   . THR A 1  211 ? 27.140   43.137  30.439  1.00 58.59 211 A 1 
ATOM 1690  C CG2   . THR A 1  211 ? 28.562   42.246  28.801  1.00 56.78 211 A 1 
ATOM 1691  N N     . GLU A 1  212 ? 25.444   39.005  29.968  1.00 65.01 212 A 1 
ATOM 1692  C CA    . GLU A 1  212 ? 25.031   37.991  30.942  1.00 64.51 212 A 1 
ATOM 1693  C C     . GLU A 1  212 ? 26.277   37.458  31.654  1.00 63.57 212 A 1 
ATOM 1694  O O     . GLU A 1  212 ? 26.804   36.394  31.345  1.00 59.93 212 A 1 
ATOM 1695  C CB    . GLU A 1  212 ? 24.204   36.866  30.287  1.00 60.24 212 A 1 
ATOM 1696  C CG    . GLU A 1  212 ? 22.753   37.280  30.018  1.00 55.94 212 A 1 
ATOM 1697  C CD    . GLU A 1  212 ? 21.898   36.185  29.361  1.00 52.42 212 A 1 
ATOM 1698  O OE1   . GLU A 1  212 ? 20.673   36.395  29.190  1.00 47.34 212 A 1 
ATOM 1699  O OE2   . GLU A 1  212 ? 22.430   35.151  28.917  1.00 48.06 212 A 1 
ATOM 1700  N N     . THR A 1  213 ? 26.762   38.238  32.589  1.00 60.04 213 A 1 
ATOM 1701  C CA    . THR A 1  213 ? 27.838   37.828  33.488  1.00 58.92 213 A 1 
ATOM 1702  C C     . THR A 1  213 ? 27.218   37.459  34.819  1.00 58.16 213 A 1 
ATOM 1703  O O     . THR A 1  213 ? 26.583   38.304  35.457  1.00 54.76 213 A 1 
ATOM 1704  C CB    . THR A 1  213 ? 28.866   38.942  33.665  1.00 55.20 213 A 1 
ATOM 1705  O OG1   . THR A 1  213 ? 28.240   40.195  33.516  1.00 50.18 213 A 1 
ATOM 1706  C CG2   . THR A 1  213 ? 29.950   38.890  32.600  1.00 49.44 213 A 1 
ATOM 1707  N N     . PHE A 1  214 ? 27.399   36.219  35.246  1.00 50.18 214 A 1 
ATOM 1708  C CA    . PHE A 1  214 ? 26.849   35.772  36.525  1.00 49.59 214 A 1 
ATOM 1709  C C     . PHE A 1  214 ? 27.546   36.415  37.726  1.00 48.61 214 A 1 
ATOM 1710  O O     . PHE A 1  214 ? 26.895   37.077  38.530  1.00 45.78 214 A 1 
ATOM 1711  C CB    . PHE A 1  214 ? 26.885   34.238  36.605  1.00 45.72 214 A 1 
ATOM 1712  C CG    . PHE A 1  214 ? 25.634   33.564  36.090  1.00 43.76 214 A 1 
ATOM 1713  C CD1   . PHE A 1  214 ? 24.517   33.415  36.934  1.00 40.64 214 A 1 
ATOM 1714  C CD2   . PHE A 1  214 ? 25.574   33.072  34.776  1.00 40.35 214 A 1 
ATOM 1715  C CE1   . PHE A 1  214 ? 23.356   32.777  36.470  1.00 35.49 214 A 1 
ATOM 1716  C CE2   . PHE A 1  214 ? 24.414   32.436  34.306  1.00 35.73 214 A 1 
ATOM 1717  C CZ    . PHE A 1  214 ? 23.300   32.283  35.155  1.00 34.09 214 A 1 
ATOM 1718  N N     . THR A 1  215 ? 28.846   36.242  37.853  1.00 46.15 215 A 1 
ATOM 1719  C CA    . THR A 1  215 ? 29.541   36.545  39.112  1.00 45.71 215 A 1 
ATOM 1720  C C     . THR A 1  215 ? 30.060   37.962  39.265  1.00 44.89 215 A 1 
ATOM 1721  O O     . THR A 1  215 ? 29.553   38.728  40.093  1.00 42.81 215 A 1 
ATOM 1722  C CB    . THR A 1  215 ? 30.688   35.567  39.392  1.00 43.49 215 A 1 
ATOM 1723  O OG1   . THR A 1  215 ? 31.320   35.180  38.199  1.00 41.05 215 A 1 
ATOM 1724  C CG2   . THR A 1  215 ? 30.199   34.343  40.148  1.00 40.69 215 A 1 
ATOM 1725  N N     . SER A 1  216 ? 31.125   38.322  38.576  1.00 38.92 216 A 1 
ATOM 1726  C CA    . SER A 1  216 ? 31.932   39.469  39.000  1.00 38.71 216 A 1 
ATOM 1727  C C     . SER A 1  216 ? 31.474   40.790  38.377  1.00 38.25 216 A 1 
ATOM 1728  O O     . SER A 1  216 ? 31.670   41.072  37.203  1.00 36.37 216 A 1 
ATOM 1729  C CB    . SER A 1  216 ? 33.429   39.191  38.834  1.00 36.29 216 A 1 
ATOM 1730  O OG    . SER A 1  216 ? 33.812   39.099  37.491  1.00 34.15 216 A 1 
ATOM 1731  N N     . LYS A 1  217 ? 30.925   41.671  39.209  1.00 37.63 217 A 1 
ATOM 1732  C CA    . LYS A 1  217 ? 30.457   43.018  38.819  1.00 37.34 217 A 1 
ATOM 1733  C C     . LYS A 1  217 ? 31.495   43.862  38.067  1.00 36.46 217 A 1 
ATOM 1734  O O     . LYS A 1  217 ? 31.115   44.715  37.275  1.00 34.80 217 A 1 
ATOM 1735  C CB    . LYS A 1  217 ? 30.018   43.810  40.064  1.00 35.02 217 A 1 
ATOM 1736  C CG    . LYS A 1  217 ? 28.640   43.403  40.599  1.00 32.87 217 A 1 
ATOM 1737  C CD    . LYS A 1  217 ? 28.257   44.288  41.786  1.00 31.47 217 A 1 
ATOM 1738  C CE    . LYS A 1  217 ? 26.850   43.947  42.273  1.00 27.60 217 A 1 
ATOM 1739  N NZ    . LYS A 1  217 ? 26.455   44.741  43.456  1.00 26.27 217 A 1 
ATOM 1740  N N     . SER A 1  218 ? 32.782   43.687  38.335  1.00 35.92 218 A 1 
ATOM 1741  C CA    . SER A 1  218 ? 33.832   44.533  37.760  1.00 35.08 218 A 1 
ATOM 1742  C C     . SER A 1  218 ? 34.100   44.250  36.288  1.00 34.31 218 A 1 
ATOM 1743  O O     . SER A 1  218 ? 34.323   45.185  35.520  1.00 33.45 218 A 1 
ATOM 1744  C CB    . SER A 1  218 ? 35.122   44.377  38.560  1.00 33.14 218 A 1 
ATOM 1745  O OG    . SER A 1  218 ? 35.518   43.021  38.615  1.00 31.30 218 A 1 
ATOM 1746  N N     . ALA A 1  219 ? 34.050   42.998  35.865  1.00 33.88 219 A 1 
ATOM 1747  C CA    . ALA A 1  219 ? 34.204   42.623  34.464  1.00 33.15 219 A 1 
ATOM 1748  C C     . ALA A 1  219 ? 33.017   43.119  33.627  1.00 33.20 219 A 1 
ATOM 1749  O O     . ALA A 1  219 ? 33.196   43.645  32.533  1.00 31.62 219 A 1 
ATOM 1750  C CB    . ALA A 1  219 ? 34.387   41.109  34.377  1.00 30.80 219 A 1 
ATOM 1751  N N     . ILE A 1  220 ? 31.822   43.070  34.196  1.00 33.05 220 A 1 
ATOM 1752  C CA    . ILE A 1  220 ? 30.583   43.567  33.586  1.00 33.04 220 A 1 
ATOM 1753  C C     . ILE A 1  220 ? 30.714   45.030  33.185  1.00 33.27 220 A 1 
ATOM 1754  O O     . ILE A 1  220 ? 30.441   45.397  32.048  1.00 31.58 220 A 1 
ATOM 1755  C CB    . ILE A 1  220 ? 29.381   43.415  34.553  1.00 30.82 220 A 1 
ATOM 1756  C CG1   . ILE A 1  220 ? 29.240   41.972  35.061  1.00 29.24 220 A 1 
ATOM 1757  C CG2   . ILE A 1  220 ? 28.081   43.923  33.901  1.00 30.35 220 A 1 
ATOM 1758  C CD1   . ILE A 1  220 ? 28.053   41.690  35.981  1.00 27.77 220 A 1 
ATOM 1759  N N     . SER A 1  221 ? 31.138   45.878  34.100  1.00 32.76 221 A 1 
ATOM 1760  C CA    . SER A 1  221 ? 31.207   47.317  33.848  1.00 32.66 221 A 1 
ATOM 1761  C C     . SER A 1  221 ? 32.239   47.666  32.783  1.00 32.29 221 A 1 
ATOM 1762  O O     . SER A 1  221 ? 31.958   48.482  31.908  1.00 30.90 221 A 1 
ATOM 1763  C CB    . SER A 1  221 ? 31.475   48.090  35.138  1.00 31.04 221 A 1 
ATOM 1764  O OG    . SER A 1  221 ? 32.692   47.713  35.746  1.00 29.58 221 A 1 
ATOM 1765  N N     . LYS A 1  222 ? 33.391   47.026  32.790  1.00 34.40 222 A 1 
ATOM 1766  C CA    . LYS A 1  222 ? 34.429   47.268  31.788  1.00 35.09 222 A 1 
ATOM 1767  C C     . LYS A 1  222 ? 34.019   46.798  30.395  1.00 34.90 222 A 1 
ATOM 1768  O O     . LYS A 1  222 ? 34.244   47.513  29.426  1.00 32.85 222 A 1 
ATOM 1769  C CB    . LYS A 1  222 ? 35.750   46.603  32.194  1.00 32.31 222 A 1 
ATOM 1770  C CG    . LYS A 1  222 ? 36.527   47.393  33.252  1.00 30.25 222 A 1 
ATOM 1771  C CD    . LYS A 1  222 ? 37.892   46.735  33.459  1.00 28.67 222 A 1 
ATOM 1772  C CE    . LYS A 1  222 ? 38.783   47.514  34.423  1.00 25.09 222 A 1 
ATOM 1773  N NZ    . LYS A 1  222 ? 40.131   46.903  34.508  1.00 23.94 222 A 1 
ATOM 1774  N N     . THR A 1  223 ? 33.400   45.627  30.256  1.00 35.73 223 A 1 
ATOM 1775  C CA    . THR A 1  223 ? 32.922   45.130  28.957  1.00 35.61 223 A 1 
ATOM 1776  C C     . THR A 1  223 ? 31.738   45.935  28.441  1.00 35.26 223 A 1 
ATOM 1777  O O     . THR A 1  223 ? 31.706   46.261  27.260  1.00 33.04 223 A 1 
ATOM 1778  C CB    . THR A 1  223 ? 32.556   43.642  28.985  1.00 32.69 223 A 1 
ATOM 1779  O OG1   . THR A 1  223 ? 31.901   43.302  30.176  1.00 31.09 223 A 1 
ATOM 1780  C CG2   . THR A 1  223 ? 33.789   42.760  28.876  1.00 31.87 223 A 1 
ATOM 1781  N N     . ALA A 1  224 ? 30.818   46.341  29.288  1.00 34.50 224 A 1 
ATOM 1782  C CA    . ALA A 1  224 ? 29.712   47.202  28.899  1.00 35.19 224 A 1 
ATOM 1783  C C     . ALA A 1  224 ? 30.197   48.580  28.419  1.00 35.24 224 A 1 
ATOM 1784  O O     . ALA A 1  224 ? 29.760   49.057  27.373  1.00 33.76 224 A 1 
ATOM 1785  C CB    . ALA A 1  224 ? 28.732   47.325  30.069  1.00 32.88 224 A 1 
ATOM 1786  N N     . GLU A 1  225 ? 31.135   49.212  29.120  1.00 36.69 225 A 1 
ATOM 1787  C CA    . GLU A 1  225 ? 31.709   50.491  28.688  1.00 36.22 225 A 1 
ATOM 1788  C C     . GLU A 1  225 ? 32.517   50.357  27.397  1.00 35.89 225 A 1 
ATOM 1789  O O     . GLU A 1  225 ? 32.371   51.174  26.488  1.00 34.00 225 A 1 
ATOM 1790  C CB    . GLU A 1  225 ? 32.597   51.101  29.782  1.00 33.91 225 A 1 
ATOM 1791  C CG    . GLU A 1  225 ? 31.802   51.809  30.879  1.00 32.20 225 A 1 
ATOM 1792  C CD    . GLU A 1  225 ? 32.699   52.532  31.899  1.00 30.97 225 A 1 
ATOM 1793  O OE1   . GLU A 1  225 ? 32.146   53.338  32.682  1.00 28.70 225 A 1 
ATOM 1794  O OE2   . GLU A 1  225 ? 33.933   52.310  31.897  1.00 31.13 225 A 1 
ATOM 1795  N N     . SER A 1  226 ? 33.352   49.342  27.265  1.00 36.87 226 A 1 
ATOM 1796  C CA    . SER A 1  226 ? 34.195   49.167  26.081  1.00 36.72 226 A 1 
ATOM 1797  C C     . SER A 1  226 ? 33.380   48.811  24.842  1.00 36.75 226 A 1 
ATOM 1798  O O     . SER A 1  226 ? 33.634   49.344  23.765  1.00 34.77 226 A 1 
ATOM 1799  C CB    . SER A 1  226 ? 35.292   48.126  26.328  1.00 33.98 226 A 1 
ATOM 1800  O OG    . SER A 1  226 ? 34.758   46.846  26.557  1.00 32.99 226 A 1 
ATOM 1801  N N     . SER A 1  227 ? 32.357   47.987  24.968  1.00 36.87 227 A 1 
ATOM 1802  C CA    . SER A 1  227 ? 31.473   47.608  23.861  1.00 36.20 227 A 1 
ATOM 1803  C C     . SER A 1  227 ? 30.420   48.674  23.544  1.00 36.06 227 A 1 
ATOM 1804  O O     . SER A 1  227 ? 30.042   48.842  22.384  1.00 34.17 227 A 1 
ATOM 1805  C CB    . SER A 1  227 ? 30.815   46.260  24.151  1.00 33.49 227 A 1 
ATOM 1806  O OG    . SER A 1  227 ? 30.037   46.322  25.324  1.00 32.67 227 A 1 
ATOM 1807  N N     . GLY A 1  228 ? 29.982   49.436  24.518  1.00 35.69 228 A 1 
ATOM 1808  C CA    . GLY A 1  228 ? 29.081   50.568  24.335  1.00 35.37 228 A 1 
ATOM 1809  C C     . GLY A 1  228 ? 29.732   51.739  23.608  1.00 35.34 228 A 1 
ATOM 1810  O O     . GLY A 1  228 ? 29.141   52.302  22.682  1.00 33.94 228 A 1 
ATOM 1811  N N     . GLY A 1  229 ? 30.962   52.070  23.958  1.00 35.93 229 A 1 
ATOM 1812  C CA    . GLY A 1  229 ? 31.704   53.208  23.411  1.00 35.61 229 A 1 
ATOM 1813  C C     . GLY A 1  229 ? 31.790   53.237  21.883  1.00 35.48 229 A 1 
ATOM 1814  O O     . GLY A 1  229 ? 31.346   54.210  21.266  1.00 33.74 229 A 1 
ATOM 1815  N N     . PRO A 1  230 ? 32.297   52.212  21.221  1.00 33.78 230 A 1 
ATOM 1816  C CA    . PRO A 1  230 ? 32.412   52.222  19.765  1.00 33.53 230 A 1 
ATOM 1817  C C     . PRO A 1  230 ? 31.051   52.207  19.062  1.00 34.29 230 A 1 
ATOM 1818  O O     . PRO A 1  230 ? 30.950   52.683  17.934  1.00 32.12 230 A 1 
ATOM 1819  C CB    . PRO A 1  230 ? 33.271   51.004  19.402  1.00 30.43 230 A 1 
ATOM 1820  C CG    . PRO A 1  230 ? 33.121   50.067  20.585  1.00 30.54 230 A 1 
ATOM 1821  C CD    . PRO A 1  230 ? 32.929   51.011  21.762  1.00 33.98 230 A 1 
ATOM 1822  N N     . SER A 1  231 ? 30.008   51.717  19.700  1.00 35.02 231 A 1 
ATOM 1823  C CA    . SER A 1  231 ? 28.680   51.655  19.090  1.00 34.84 231 A 1 
ATOM 1824  C C     . SER A 1  231 ? 27.993   53.022  18.987  1.00 34.41 231 A 1 
ATOM 1825  O O     . SER A 1  231 ? 27.331   53.300  17.987  1.00 32.97 231 A 1 
ATOM 1826  C CB    . SER A 1  231 ? 27.796   50.644  19.817  1.00 32.54 231 A 1 
ATOM 1827  O OG    . SER A 1  231 ? 27.277   51.144  21.032  1.00 30.76 231 A 1 
ATOM 1828  N N     . THR A 1  232 ? 28.158   53.880  19.970  1.00 35.43 232 A 1 
ATOM 1829  C CA    . THR A 1  232 ? 27.509   55.195  20.012  1.00 35.51 232 A 1 
ATOM 1830  C C     . THR A 1  232 ? 28.353   56.291  19.383  1.00 35.42 232 A 1 
ATOM 1831  O O     . THR A 1  232 ? 27.996   56.851  18.345  1.00 32.93 232 A 1 
ATOM 1832  C CB    . THR A 1  232 ? 27.136   55.585  21.445  1.00 31.93 232 A 1 
ATOM 1833  O OG1   . THR A 1  232 ? 28.245   55.415  22.307  1.00 30.49 232 A 1 
ATOM 1834  C CG2   . THR A 1  232 ? 25.991   54.741  21.997  1.00 31.11 232 A 1 
ATOM 1835  N N     . SER A 1  233 ? 29.449   56.636  19.998  1.00 32.95 233 A 1 
ATOM 1836  C CA    . SER A 1  233 ? 30.188   57.843  19.661  1.00 33.93 233 A 1 
ATOM 1837  C C     . SER A 1  233 ? 31.424   57.517  18.830  1.00 33.86 233 A 1 
ATOM 1838  O O     . SER A 1  233 ? 32.309   56.785  19.250  1.00 32.31 233 A 1 
ATOM 1839  C CB    . SER A 1  233 ? 30.514   58.641  20.925  1.00 31.53 233 A 1 
ATOM 1840  O OG    . SER A 1  233 ? 31.217   57.870  21.870  1.00 30.45 233 A 1 
ATOM 1841  N N     . ARG A 1  234 ? 31.539   58.193  17.689  1.00 32.90 234 A 1 
ATOM 1842  C CA    . ARG A 1  234 ? 32.851   58.554  17.132  1.00 33.94 234 A 1 
ATOM 1843  C C     . ARG A 1  234 ? 33.550   59.552  18.078  1.00 32.92 234 A 1 
ATOM 1844  O O     . ARG A 1  234 ? 33.884   60.660  17.663  1.00 31.55 234 A 1 
ATOM 1845  C CB    . ARG A 1  234 ? 32.712   59.173  15.727  1.00 32.01 234 A 1 
ATOM 1846  C CG    . ARG A 1  234 ? 32.496   58.191  14.575  1.00 31.43 234 A 1 
ATOM 1847  C CD    . ARG A 1  234 ? 32.489   59.011  13.272  1.00 29.95 234 A 1 
ATOM 1848  N NE    . ARG A 1  234 ? 32.409   58.169  12.067  1.00 27.38 234 A 1 
ATOM 1849  C CZ    . ARG A 1  234 ? 32.400   58.599  10.813  1.00 26.80 234 A 1 
ATOM 1850  N NH1   . ARG A 1  234 ? 32.446   59.876  10.529  1.00 25.78 234 A 1 
ATOM 1851  N NH2   . ARG A 1  234 ? 32.344   57.757  9.817   1.00 23.64 234 A 1 
ATOM 1852  N N     . VAL A 1  235 ? 33.700   59.214  19.347  1.00 34.02 235 A 1 
ATOM 1853  C CA    . VAL A 1  235 ? 34.500   60.069  20.224  1.00 34.86 235 A 1 
ATOM 1854  C C     . VAL A 1  235 ? 35.939   60.024  19.726  1.00 34.50 235 A 1 
ATOM 1855  O O     . VAL A 1  235 ? 36.449   58.987  19.311  1.00 33.06 235 A 1 
ATOM 1856  C CB    . VAL A 1  235 ? 34.359   59.720  21.713  1.00 31.89 235 A 1 
ATOM 1857  C CG1   . VAL A 1  235 ? 35.266   60.569  22.602  1.00 29.64 235 A 1 
ATOM 1858  C CG2   . VAL A 1  235 ? 32.929   59.989  22.179  1.00 31.55 235 A 1 
ATOM 1859  N N     . THR A 1  236 ? 36.520   61.181  19.704  1.00 33.80 236 A 1 
ATOM 1860  C CA    . THR A 1  236 ? 37.752   61.555  19.010  1.00 33.69 236 A 1 
ATOM 1861  C C     . THR A 1  236 ? 39.008   60.797  19.396  1.00 33.35 236 A 1 
ATOM 1862  O O     . THR A 1  236 ? 39.849   60.615  18.518  1.00 31.13 236 A 1 
ATOM 1863  C CB    . THR A 1  236 ? 38.035   63.034  19.282  1.00 30.19 236 A 1 
ATOM 1864  O OG1   . THR A 1  236 ? 37.717   63.354  20.625  1.00 29.24 236 A 1 
ATOM 1865  C CG2   . THR A 1  236 ? 37.184   63.947  18.399  1.00 29.39 236 A 1 
ATOM 1866  N N     . ASP A 1  237 ? 39.200   60.473  20.655  1.00 36.71 237 A 1 
ATOM 1867  C CA    . ASP A 1  237 ? 40.522   60.034  21.109  1.00 37.20 237 A 1 
ATOM 1868  C C     . ASP A 1  237 ? 40.777   58.547  20.810  1.00 36.50 237 A 1 
ATOM 1869  O O     . ASP A 1  237 ? 40.381   57.669  21.582  1.00 34.55 237 A 1 
ATOM 1870  C CB    . ASP A 1  237 ? 40.752   60.390  22.587  1.00 34.29 237 A 1 
ATOM 1871  C CG    . ASP A 1  237 ? 41.402   61.757  22.797  1.00 31.39 237 A 1 
ATOM 1872  O OD1   . ASP A 1  237 ? 42.077   62.238  21.866  1.00 30.83 237 A 1 
ATOM 1873  O OD2   . ASP A 1  237 ? 41.234   62.307  23.906  1.00 31.11 237 A 1 
ATOM 1874  N N     . PRO A 1  238 ? 41.445   58.235  19.707  1.00 35.58 238 A 1 
ATOM 1875  C CA    . PRO A 1  238 ? 41.643   56.853  19.260  1.00 35.69 238 A 1 
ATOM 1876  C C     . PRO A 1  238 ? 42.785   56.143  19.994  1.00 36.43 238 A 1 
ATOM 1877  O O     . PRO A 1  238 ? 42.867   54.923  19.948  1.00 34.06 238 A 1 
ATOM 1878  C CB    . PRO A 1  238 ? 41.925   56.981  17.760  1.00 31.57 238 A 1 
ATOM 1879  C CG    . PRO A 1  238 ? 42.643   58.321  17.640  1.00 32.36 238 A 1 
ATOM 1880  C CD    . PRO A 1  238 ? 41.986   59.164  18.722  1.00 36.72 238 A 1 
ATOM 1881  N N     . GLN A 1  239 ? 43.687   56.903  20.594  1.00 36.11 239 A 1 
ATOM 1882  C CA    . GLN A 1  239 ? 44.979   56.353  21.018  1.00 37.32 239 A 1 
ATOM 1883  C C     . GLN A 1  239 ? 44.965   55.673  22.388  1.00 37.57 239 A 1 
ATOM 1884  O O     . GLN A 1  239 ? 45.521   54.589  22.529  1.00 35.34 239 A 1 
ATOM 1885  C CB    . GLN A 1  239 ? 46.044   57.461  21.021  1.00 34.32 239 A 1 
ATOM 1886  C CG    . GLN A 1  239 ? 46.554   57.819  19.626  1.00 32.81 239 A 1 
ATOM 1887  C CD    . GLN A 1  239 ? 47.713   58.825  19.675  1.00 30.69 239 A 1 
ATOM 1888  O OE1   . GLN A 1  239 ? 47.968   59.501  20.648  1.00 30.36 239 A 1 
ATOM 1889  N NE2   . GLN A 1  239 ? 48.453   58.963  18.602  1.00 31.15 239 A 1 
ATOM 1890  N N     . GLY A 1  240 ? 44.420   56.345  23.392  1.00 33.04 240 A 1 
ATOM 1891  C CA    . GLY A 1  240 ? 44.890   56.081  24.758  1.00 34.37 240 A 1 
ATOM 1892  C C     . GLY A 1  240 ? 44.407   54.798  25.418  1.00 34.89 240 A 1 
ATOM 1893  O O     . GLY A 1  240 ? 45.175   54.112  26.092  1.00 33.12 240 A 1 
ATOM 1894  N N     . LYS A 1  241 ? 43.131   54.459  25.268  1.00 36.97 241 A 1 
ATOM 1895  C CA    . LYS A 1  241 ? 42.527   53.336  26.002  1.00 37.38 241 A 1 
ATOM 1896  C C     . LYS A 1  241 ? 42.567   52.010  25.221  1.00 37.22 241 A 1 
ATOM 1897  O O     . LYS A 1  241 ? 41.762   51.127  25.473  1.00 35.60 241 A 1 
ATOM 1898  C CB    . LYS A 1  241 ? 41.131   53.702  26.524  1.00 34.81 241 A 1 
ATOM 1899  C CG    . LYS A 1  241 ? 41.166   54.633  27.746  1.00 33.55 241 A 1 
ATOM 1900  C CD    . LYS A 1  241 ? 39.749   54.787  28.311  1.00 32.34 241 A 1 
ATOM 1901  C CE    . LYS A 1  241 ? 39.716   55.637  29.581  1.00 29.02 241 A 1 
ATOM 1902  N NZ    . LYS A 1  241 ? 38.345   55.724  30.148  1.00 27.69 241 A 1 
ATOM 1903  N N     . SER A 1  242 ? 43.491   51.863  24.275  1.00 35.66 242 A 1 
ATOM 1904  C CA    . SER A 1  242 ? 43.686   50.625  23.510  1.00 36.85 242 A 1 
ATOM 1905  C C     . SER A 1  242 ? 44.239   49.470  24.342  1.00 37.40 242 A 1 
ATOM 1906  O O     . SER A 1  242 ? 44.064   48.321  23.951  1.00 35.59 242 A 1 
ATOM 1907  C CB    . SER A 1  242 ? 44.628   50.878  22.336  1.00 33.95 242 A 1 
ATOM 1908  O OG    . SER A 1  242 ? 45.848   51.435  22.772  1.00 32.30 242 A 1 
ATOM 1909  N N     . ASP A 1  243 ? 44.855   49.758  25.474  1.00 38.76 243 A 1 
ATOM 1910  C CA    . ASP A 1  243 ? 45.408   48.717  26.347  1.00 39.44 243 A 1 
ATOM 1911  C C     . ASP A 1  243 ? 44.316   47.967  27.119  1.00 38.96 243 A 1 
ATOM 1912  O O     . ASP A 1  243 ? 44.495   46.815  27.506  1.00 36.86 243 A 1 
ATOM 1913  C CB    . ASP A 1  243 ? 46.434   49.341  27.300  1.00 36.52 243 A 1 
ATOM 1914  C CG    . ASP A 1  243 ? 47.676   49.904  26.599  1.00 34.18 243 A 1 
ATOM 1915  O OD1   . ASP A 1  243 ? 47.960   49.483  25.459  1.00 32.50 243 A 1 
ATOM 1916  O OD2   . ASP A 1  243 ? 48.321   50.786  27.203  1.00 32.20 243 A 1 
ATOM 1917  N N     . ILE A 1  244 ? 43.151   48.578  27.298  1.00 39.82 244 A 1 
ATOM 1918  C CA    . ILE A 1  244 ? 42.029   47.955  28.007  1.00 41.19 244 A 1 
ATOM 1919  C C     . ILE A 1  244 ? 41.555   46.665  27.325  1.00 41.21 244 A 1 
ATOM 1920  O O     . ILE A 1  244 ? 41.319   45.697  28.037  1.00 39.65 244 A 1 
ATOM 1921  C CB    . ILE A 1  244 ? 40.865   48.944  28.222  1.00 39.15 244 A 1 
ATOM 1922  C CG1   . ILE A 1  244 ? 41.348   50.183  29.008  1.00 36.90 244 A 1 
ATOM 1923  C CG2   . ILE A 1  244 ? 39.695   48.273  28.964  1.00 37.96 244 A 1 
ATOM 1924  C CD1   . ILE A 1  244 ? 40.289   51.270  29.184  1.00 35.65 244 A 1 
ATOM 1925  N N     . PRO A 1  245 ? 41.395   46.580  25.984  1.00 39.34 245 A 1 
ATOM 1926  C CA    . PRO A 1  245 ? 40.976   45.332  25.354  1.00 39.48 245 A 1 
ATOM 1927  C C     . PRO A 1  245 ? 42.013   44.223  25.495  1.00 39.87 245 A 1 
ATOM 1928  O O     . PRO A 1  245 ? 41.615   43.075  25.604  1.00 38.75 245 A 1 
ATOM 1929  C CB    . PRO A 1  245 ? 40.673   45.660  23.890  1.00 37.09 245 A 1 
ATOM 1930  C CG    . PRO A 1  245 ? 41.425   46.952  23.634  1.00 37.38 245 A 1 
ATOM 1931  C CD    . PRO A 1  245 ? 41.417   47.631  24.999  1.00 41.45 245 A 1 
ATOM 1932  N N     . MET A 1  246 ? 43.300   44.525  25.537  1.00 41.74 246 A 1 
ATOM 1933  C CA    . MET A 1  246 ? 44.330   43.518  25.778  1.00 42.72 246 A 1 
ATOM 1934  C C     . MET A 1  246 ? 44.259   42.994  27.211  1.00 42.91 246 A 1 
ATOM 1935  O O     . MET A 1  246 ? 44.182   41.791  27.406  1.00 40.76 246 A 1 
ATOM 1936  C CB    . MET A 1  246 ? 45.721   44.082  25.461  1.00 41.17 246 A 1 
ATOM 1937  C CG    . MET A 1  246 ? 46.355   43.351  24.278  1.00 38.86 246 A 1 
ATOM 1938  S SD    . MET A 1  246 ? 47.941   44.052  23.750  1.00 34.98 246 A 1 
ATOM 1939  C CE    . MET A 1  246 ? 48.454   42.780  22.582  1.00 32.37 246 A 1 
ATOM 1940  N N     . ASP A 1  247 ? 44.181   43.891  28.186  1.00 43.78 247 A 1 
ATOM 1941  C CA    . ASP A 1  247 ? 43.974   43.490  29.580  1.00 45.45 247 A 1 
ATOM 1942  C C     . ASP A 1  247 ? 42.641   42.761  29.771  1.00 45.02 247 A 1 
ATOM 1943  O O     . ASP A 1  247 ? 42.557   41.821  30.556  1.00 43.22 247 A 1 
ATOM 1944  C CB    . ASP A 1  247 ? 44.005   44.717  30.499  1.00 42.95 247 A 1 
ATOM 1945  C CG    . ASP A 1  247 ? 45.395   45.223  30.885  1.00 39.05 247 A 1 
ATOM 1946  O OD1   . ASP A 1  247 ? 46.388   44.498  30.695  1.00 37.19 247 A 1 
ATOM 1947  O OD2   . ASP A 1  247 ? 45.438   46.342  31.453  1.00 37.26 247 A 1 
ATOM 1948  N N     . LEU A 1  248 ? 41.586   43.161  29.048  1.00 39.30 248 A 1 
ATOM 1949  C CA    . LEU A 1  248 ? 40.321   42.427  29.035  1.00 39.37 248 A 1 
ATOM 1950  C C     . LEU A 1  248 ? 40.485   41.056  28.407  1.00 39.01 248 A 1 
ATOM 1951  O O     . LEU A 1  248 ? 39.872   40.121  28.892  1.00 38.36 248 A 1 
ATOM 1952  C CB    . LEU A 1  248 ? 39.232   43.219  28.301  1.00 37.81 248 A 1 
ATOM 1953  C CG    . LEU A 1  248 ? 38.378   44.073  29.247  1.00 35.65 248 A 1 
ATOM 1954  C CD1   . LEU A 1  248 ? 37.744   45.235  28.496  1.00 33.39 248 A 1 
ATOM 1955  C CD2   . LEU A 1  248 ? 37.252   43.257  29.875  1.00 36.99 248 A 1 
ATOM 1956  N N     . PHE A 1  249 ? 41.287   40.908  27.344  1.00 36.63 249 A 1 
ATOM 1957  C CA    . PHE A 1  249 ? 41.543   39.616  26.719  1.00 37.86 249 A 1 
ATOM 1958  C C     . PHE A 1  249 ? 42.307   38.702  27.658  1.00 37.79 249 A 1 
ATOM 1959  O O     . PHE A 1  249 ? 41.878   37.576  27.872  1.00 36.02 249 A 1 
ATOM 1960  C CB    . PHE A 1  249 ? 42.288   39.789  25.396  1.00 36.00 249 A 1 
ATOM 1961  C CG    . PHE A 1  249 ? 41.739   38.913  24.299  1.00 34.67 249 A 1 
ATOM 1962  C CD1   . PHE A 1  249 ? 42.108   37.563  24.187  1.00 31.57 249 A 1 
ATOM 1963  C CD2   . PHE A 1  249 ? 40.818   39.452  23.388  1.00 33.42 249 A 1 
ATOM 1964  C CE1   . PHE A 1  249 ? 41.559   36.757  23.171  1.00 29.54 249 A 1 
ATOM 1965  C CE2   . PHE A 1  249 ? 40.271   38.655  22.373  1.00 30.05 249 A 1 
ATOM 1966  C CZ    . PHE A 1  249 ? 40.638   37.306  22.262  1.00 30.00 249 A 1 
ATOM 1967  N N     . ASP A 1  250 ? 43.358   39.200  28.288  1.00 44.26 250 A 1 
ATOM 1968  C CA    . ASP A 1  250 ? 44.102   38.440  29.288  1.00 44.32 250 A 1 
ATOM 1969  C C     . ASP A 1  250 ? 43.235   38.136  30.508  1.00 43.03 250 A 1 
ATOM 1970  O O     . ASP A 1  250 ? 43.285   37.033  31.048  1.00 41.69 250 A 1 
ATOM 1971  C CB    . ASP A 1  250 ? 45.358   39.212  29.714  1.00 43.38 250 A 1 
ATOM 1972  C CG    . ASP A 1  250 ? 46.506   39.193  28.696  1.00 41.17 250 A 1 
ATOM 1973  O OD1   . ASP A 1  250 ? 46.499   38.341  27.784  1.00 39.25 250 A 1 
ATOM 1974  O OD2   . ASP A 1  250 ? 47.432   40.013  28.874  1.00 40.82 250 A 1 
ATOM 1975  N N     . PHE A 1  251 ? 42.384   39.083  30.927  1.00 39.53 251 A 1 
ATOM 1976  C CA    . PHE A 1  251 ? 41.431   38.854  32.010  1.00 40.50 251 A 1 
ATOM 1977  C C     . PHE A 1  251 ? 40.343   37.865  31.603  1.00 40.25 251 A 1 
ATOM 1978  O O     . PHE A 1  251 ? 39.968   37.026  32.411  1.00 38.63 251 A 1 
ATOM 1979  C CB    . PHE A 1  251 ? 40.833   40.181  32.475  1.00 38.26 251 A 1 
ATOM 1980  C CG    . PHE A 1  251 ? 40.081   40.088  33.787  1.00 36.39 251 A 1 
ATOM 1981  C CD1   . PHE A 1  251 ? 38.698   39.839  33.815  1.00 34.00 251 A 1 
ATOM 1982  C CD2   . PHE A 1  251 ? 40.776   40.232  35.005  1.00 35.36 251 A 1 
ATOM 1983  C CE1   . PHE A 1  251 ? 38.018   39.730  35.041  1.00 31.96 251 A 1 
ATOM 1984  C CE2   . PHE A 1  251 ? 40.100   40.124  36.230  1.00 32.58 251 A 1 
ATOM 1985  C CZ    . PHE A 1  251 ? 38.723   39.870  36.248  1.00 31.83 251 A 1 
ATOM 1986  N N     . TYR A 1  252 ? 39.845   37.907  30.357  1.00 40.30 252 A 1 
ATOM 1987  C CA    . TYR A 1  252 ? 38.889   36.924  29.847  1.00 40.24 252 A 1 
ATOM 1988  C C     . TYR A 1  252 ? 39.558   35.579  29.592  1.00 39.38 252 A 1 
ATOM 1989  O O     . TYR A 1  252 ? 38.937   34.572  29.865  1.00 37.39 252 A 1 
ATOM 1990  C CB    . TYR A 1  252 ? 38.178   37.427  28.595  1.00 38.48 252 A 1 
ATOM 1991  C CG    . TYR A 1  252 ? 36.806   38.010  28.859  1.00 37.80 252 A 1 
ATOM 1992  C CD1   . TYR A 1  252 ? 35.672   37.180  28.786  1.00 35.02 252 A 1 
ATOM 1993  C CD2   . TYR A 1  252 ? 36.650   39.367  29.174  1.00 36.30 252 A 1 
ATOM 1994  C CE1   . TYR A 1  252 ? 34.389   37.708  29.014  1.00 33.69 252 A 1 
ATOM 1995  C CE2   . TYR A 1  252 ? 35.371   39.902  29.408  1.00 34.16 252 A 1 
ATOM 1996  C CZ    . TYR A 1  252 ? 34.243   39.072  29.322  1.00 35.06 252 A 1 
ATOM 1997  O OH    . TYR A 1  252 ? 32.992   39.598  29.538  1.00 32.40 252 A 1 
ATOM 1998  N N     . GLU A 1  253 ? 40.810   35.511  29.134  1.00 41.63 253 A 1 
ATOM 1999  C CA    . GLU A 1  253 ? 41.552   34.252  29.045  1.00 41.80 253 A 1 
ATOM 2000  C C     . GLU A 1  253 ? 41.824   33.668  30.430  1.00 41.86 253 A 1 
ATOM 2001  O O     . GLU A 1  253 ? 41.748   32.455  30.597  1.00 40.96 253 A 1 
ATOM 2002  C CB    . GLU A 1  253 ? 42.886   34.420  28.305  1.00 40.38 253 A 1 
ATOM 2003  C CG    . GLU A 1  253 ? 42.906   33.776  26.920  1.00 38.25 253 A 1 
ATOM 2004  C CD    . GLU A 1  253 ? 44.302   33.651  26.303  1.00 35.78 253 A 1 
ATOM 2005  O OE1   . GLU A 1  253 ? 44.418   32.927  25.283  1.00 33.16 253 A 1 
ATOM 2006  O OE2   . GLU A 1  253 ? 45.273   34.202  26.846  1.00 35.32 253 A 1 
ATOM 2007  N N     . GLN A 1  254 ? 42.128   34.503  31.427  1.00 42.72 254 A 1 
ATOM 2008  C CA    . GLN A 1  254 ? 42.208   34.052  32.811  1.00 43.54 254 A 1 
ATOM 2009  C C     . GLN A 1  254 ? 40.843   33.654  33.336  1.00 42.98 254 A 1 
ATOM 2010  O O     . GLN A 1  254 ? 40.745   32.586  33.923  1.00 41.76 254 A 1 
ATOM 2011  C CB    . GLN A 1  254 ? 42.843   35.111  33.719  1.00 42.06 254 A 1 
ATOM 2012  C CG    . GLN A 1  254 ? 44.366   34.979  33.712  1.00 40.59 254 A 1 
ATOM 2013  C CD    . GLN A 1  254 ? 45.059   35.946  34.678  1.00 37.60 254 A 1 
ATOM 2014  O OE1   . GLN A 1  254 ? 44.546   36.959  35.118  1.00 36.43 254 A 1 
ATOM 2015  N NE2   . GLN A 1  254 ? 46.283   35.653  35.053  1.00 35.87 254 A 1 
ATOM 2016  N N     . MET A 1  255 ? 39.799   34.450  33.099  1.00 43.19 255 A 1 
ATOM 2017  C CA    . MET A 1  255 ? 38.443   34.068  33.465  1.00 42.30 255 A 1 
ATOM 2018  C C     . MET A 1  255 ? 38.015   32.835  32.699  1.00 40.95 255 A 1 
ATOM 2019  O O     . MET A 1  255 ? 37.525   31.936  33.343  1.00 40.06 255 A 1 
ATOM 2020  C CB    . MET A 1  255 ? 37.431   35.198  33.291  1.00 40.99 255 A 1 
ATOM 2021  C CG    . MET A 1  255 ? 37.493   36.195  34.445  1.00 38.16 255 A 1 
ATOM 2022  S SD    . MET A 1  255 ? 36.061   37.309  34.596  1.00 35.09 255 A 1 
ATOM 2023  C CE    . MET A 1  255 ? 34.839   36.124  35.214  1.00 32.79 255 A 1 
ATOM 2024  N N     . ASP A 1  256 ? 38.231   32.702  31.396  1.00 40.83 256 A 1 
ATOM 2025  C CA    . ASP A 1  256 ? 37.889   31.501  30.640  1.00 40.01 256 A 1 
ATOM 2026  C C     . ASP A 1  256 ? 38.682   30.289  31.137  1.00 39.06 256 A 1 
ATOM 2027  O O     . ASP A 1  256 ? 38.145   29.190  31.172  1.00 37.26 256 A 1 
ATOM 2028  C CB    . ASP A 1  256 ? 38.153   31.682  29.134  1.00 38.04 256 A 1 
ATOM 2029  C CG    . ASP A 1  256 ? 37.090   32.448  28.335  1.00 35.17 256 A 1 
ATOM 2030  O OD1   . ASP A 1  256 ? 35.952   32.608  28.806  1.00 33.17 256 A 1 
ATOM 2031  O OD2   . ASP A 1  256 ? 37.414   32.834  27.183  1.00 35.21 256 A 1 
ATOM 2032  N N     . LYS A 1  257 ? 39.930   30.445  31.566  1.00 40.81 257 A 1 
ATOM 2033  C CA    . LYS A 1  257 ? 40.674   29.351  32.203  1.00 41.32 257 A 1 
ATOM 2034  C C     . LYS A 1  257 ? 40.147   29.014  33.588  1.00 40.72 257 A 1 
ATOM 2035  O O     . LYS A 1  257 ? 40.059   27.837  33.921  1.00 38.55 257 A 1 
ATOM 2036  C CB    . LYS A 1  257 ? 42.158   29.681  32.296  1.00 39.12 257 A 1 
ATOM 2037  C CG    . LYS A 1  257 ? 42.877   29.333  30.998  1.00 37.40 257 A 1 
ATOM 2038  C CD    . LYS A 1  257 ? 44.348   29.720  31.136  1.00 35.84 257 A 1 
ATOM 2039  C CE    . LYS A 1  257 ? 45.071   29.344  29.853  1.00 32.05 257 A 1 
ATOM 2040  N NZ    . LYS A 1  257 ? 46.423   29.918  29.835  1.00 30.22 257 A 1 
ATOM 2041  N N     . ASP A 1  258 ? 39.816   30.023  34.381  1.00 40.00 258 A 1 
ATOM 2042  C CA    . ASP A 1  258 ? 39.233   29.807  35.699  1.00 39.37 258 A 1 
ATOM 2043  C C     . ASP A 1  258 ? 37.762   29.363  35.580  1.00 37.70 258 A 1 
ATOM 2044  O O     . ASP A 1  258 ? 37.295   28.558  36.377  1.00 35.44 258 A 1 
ATOM 2045  C CB    . ASP A 1  258 ? 39.390   31.076  36.557  1.00 36.55 258 A 1 
ATOM 2046  C CG    . ASP A 1  258 ? 40.832   31.392  37.025  1.00 33.65 258 A 1 
ATOM 2047  O OD1   . ASP A 1  258 ? 41.708   30.498  36.992  1.00 32.51 258 A 1 
ATOM 2048  O OD2   . ASP A 1  258 ? 41.059   32.538  37.486  1.00 33.19 258 A 1 
ATOM 2049  N N     . GLU A 1  259 ? 37.041   29.814  34.551  1.00 35.86 259 A 1 
ATOM 2050  C CA    . GLU A 1  259 ? 35.660   29.449  34.208  1.00 35.92 259 A 1 
ATOM 2051  C C     . GLU A 1  259 ? 35.559   28.161  33.381  1.00 35.59 259 A 1 
ATOM 2052  O O     . GLU A 1  259 ? 34.466   27.613  33.280  1.00 33.86 259 A 1 
ATOM 2053  C CB    . GLU A 1  259 ? 34.950   30.571  33.430  1.00 33.58 259 A 1 
ATOM 2054  C CG    . GLU A 1  259 ? 34.589   31.819  34.238  1.00 30.75 259 A 1 
ATOM 2055  C CD    . GLU A 1  259 ? 33.927   32.927  33.393  1.00 28.97 259 A 1 
ATOM 2056  O OE1   . GLU A 1  259 ? 33.339   33.853  34.003  1.00 26.60 259 A 1 
ATOM 2057  O OE2   . GLU A 1  259 ? 33.981   32.895  32.144  1.00 29.42 259 A 1 
ATOM 2058  N N     . GLU A 1  260 ? 36.629   27.626  32.816  1.00 36.33 260 A 1 
ATOM 2059  C CA    . GLU A 1  260 ? 36.605   26.228  32.373  1.00 37.19 260 A 1 
ATOM 2060  C C     . GLU A 1  260 ? 36.465   25.285  33.575  1.00 36.81 260 A 1 
ATOM 2061  O O     . GLU A 1  260 ? 35.868   24.217  33.445  1.00 35.38 260 A 1 
ATOM 2062  C CB    . GLU A 1  260 ? 37.848   25.853  31.547  1.00 35.52 260 A 1 
ATOM 2063  C CG    . GLU A 1  260 ? 37.682   26.085  30.037  1.00 32.35 260 A 1 
ATOM 2064  C CD    . GLU A 1  260 ? 38.858   25.556  29.183  1.00 30.29 260 A 1 
ATOM 2065  O OE1   . GLU A 1  260 ? 38.690   25.483  27.941  1.00 27.67 260 A 1 
ATOM 2066  O OE2   . GLU A 1  260 ? 39.921   25.185  29.733  1.00 29.79 260 A 1 
ATOM 2067  N N     . GLU A 1  261 ? 36.945   25.696  34.738  1.00 38.21 261 A 1 
ATOM 2068  C CA    . GLU A 1  261 ? 36.667   24.985  35.987  1.00 39.35 261 A 1 
ATOM 2069  C C     . GLU A 1  261 ? 35.297   25.363  36.578  1.00 39.53 261 A 1 
ATOM 2070  O O     . GLU A 1  261 ? 34.564   24.490  37.050  1.00 37.67 261 A 1 
ATOM 2071  C CB    . GLU A 1  261 ? 37.790   25.208  37.011  1.00 36.56 261 A 1 
ATOM 2072  C CG    . GLU A 1  261 ? 39.100   24.493  36.651  1.00 32.99 261 A 1 
ATOM 2073  C CD    . GLU A 1  261 ? 40.119   24.431  37.811  1.00 30.53 261 A 1 
ATOM 2074  O OE1   . GLU A 1  261 ? 41.041   23.586  37.723  1.00 27.63 261 A 1 
ATOM 2075  O OE2   . GLU A 1  261 ? 39.969   25.163  38.814  1.00 29.75 261 A 1 
ATOM 2076  N N     . GLU A 1  262 ? 34.913   26.636  36.527  1.00 42.94 262 A 1 
ATOM 2077  C CA    . GLU A 1  262 ? 33.599   27.141  36.913  1.00 44.15 262 A 1 
ATOM 2078  C C     . GLU A 1  262 ? 32.828   27.560  35.653  1.00 45.02 262 A 1 
ATOM 2079  O O     . GLU A 1  262 ? 33.179   28.553  35.032  1.00 42.97 262 A 1 
ATOM 2080  C CB    . GLU A 1  262 ? 33.726   28.337  37.881  1.00 40.97 262 A 1 
ATOM 2081  C CG    . GLU A 1  262 ? 34.215   27.966  39.289  1.00 37.11 262 A 1 
ATOM 2082  C CD    . GLU A 1  262 ? 34.156   29.118  40.313  1.00 34.18 262 A 1 
ATOM 2083  O OE1   . GLU A 1  262 ? 34.188   28.809  41.533  1.00 31.58 262 A 1 
ATOM 2084  O OE2   . GLU A 1  262 ? 34.058   30.293  39.925  1.00 33.03 262 A 1 
ATOM 2085  N N     . GLU A 1  263 ? 31.732   26.879  35.290  1.00 48.34 263 A 1 
ATOM 2086  C CA    . GLU A 1  263 ? 30.887   27.021  34.069  1.00 49.75 263 A 1 
ATOM 2087  C C     . GLU A 1  263 ? 30.372   28.448  33.701  1.00 50.84 263 A 1 
ATOM 2088  O O     . GLU A 1  263 ? 29.447   28.600  32.891  1.00 48.49 263 A 1 
ATOM 2089  C CB    . GLU A 1  263 ? 29.655   26.097  34.198  1.00 46.33 263 A 1 
ATOM 2090  C CG    . GLU A 1  263 ? 29.914   24.580  34.148  1.00 41.62 263 A 1 
ATOM 2091  C CD    . GLU A 1  263 ? 28.606   23.756  34.204  1.00 38.19 263 A 1 
ATOM 2092  O OE1   . GLU A 1  263 ? 28.578   22.646  33.619  1.00 34.97 263 A 1 
ATOM 2093  O OE2   . GLU A 1  263 ? 27.621   24.213  34.828  1.00 36.00 263 A 1 
ATOM 2094  N N     . GLU A 1  264 ? 30.880   29.504  34.265  1.00 55.56 264 A 1 
ATOM 2095  C CA    . GLU A 1  264 ? 30.426   30.881  34.117  1.00 56.32 264 A 1 
ATOM 2096  C C     . GLU A 1  264 ? 30.956   31.582  32.860  1.00 57.72 264 A 1 
ATOM 2097  O O     . GLU A 1  264 ? 31.613   32.624  32.933  1.00 53.89 264 A 1 
ATOM 2098  C CB    . GLU A 1  264 ? 30.763   31.684  35.376  1.00 51.21 264 A 1 
ATOM 2099  C CG    . GLU A 1  264 ? 30.009   31.225  36.621  1.00 46.16 264 A 1 
ATOM 2100  C CD    . GLU A 1  264 ? 30.198   32.217  37.768  1.00 41.83 264 A 1 
ATOM 2101  O OE1   . GLU A 1  264 ? 29.395   32.185  38.726  1.00 37.94 264 A 1 
ATOM 2102  O OE2   . GLU A 1  264 ? 31.088   33.093  37.700  1.00 38.41 264 A 1 
ATOM 2103  N N     . THR A 1  265 ? 30.662   31.065  31.683  1.00 60.63 265 A 1 
ATOM 2104  C CA    . THR A 1  265 ? 31.044   31.739  30.436  1.00 61.40 265 A 1 
ATOM 2105  C C     . THR A 1  265 ? 30.370   33.104  30.314  1.00 63.93 265 A 1 
ATOM 2106  O O     . THR A 1  265 ? 29.146   33.207  30.191  1.00 60.52 265 A 1 
ATOM 2107  C CB    . THR A 1  265 ? 30.748   30.899  29.189  1.00 56.70 265 A 1 
ATOM 2108  O OG1   . THR A 1  265 ? 29.495   30.265  29.263  1.00 50.92 265 A 1 
ATOM 2109  C CG2   . THR A 1  265 ? 31.800   29.808  28.992  1.00 49.48 265 A 1 
ATOM 2110  N N     . GLN A 1  266 ? 31.162   34.169  30.287  1.00 68.23 266 A 1 
ATOM 2111  C CA    . GLN A 1  266 ? 30.669   35.516  30.047  1.00 70.17 266 A 1 
ATOM 2112  C C     . GLN A 1  266 ? 30.399   35.712  28.564  1.00 71.93 266 A 1 
ATOM 2113  O O     . GLN A 1  266 ? 31.318   35.692  27.742  1.00 67.66 266 A 1 
ATOM 2114  C CB    . GLN A 1  266 ? 31.649   36.570  30.574  1.00 65.47 266 A 1 
ATOM 2115  C CG    . GLN A 1  266 ? 31.774   36.496  32.097  1.00 58.91 266 A 1 
ATOM 2116  C CD    . GLN A 1  266 ? 32.530   37.667  32.716  1.00 53.63 266 A 1 
ATOM 2117  O OE1   . GLN A 1  266 ? 32.980   38.601  32.072  1.00 48.71 266 A 1 
ATOM 2118  N NE2   . GLN A 1  266 ? 32.669   37.662  34.023  1.00 46.00 266 A 1 
ATOM 2119  N N     . THR A 1  267 ? 29.145   35.940  28.207  1.00 74.62 267 A 1 
ATOM 2120  C CA    . THR A 1  267 ? 28.777   36.260  26.830  1.00 75.47 267 A 1 
ATOM 2121  C C     . THR A 1  267 ? 28.330   37.709  26.713  1.00 77.22 267 A 1 
ATOM 2122  O O     . THR A 1  267 ? 27.633   38.250  27.571  1.00 74.16 267 A 1 
ATOM 2123  C CB    . THR A 1  267 ? 27.758   35.281  26.236  1.00 71.76 267 A 1 
ATOM 2124  O OG1   . THR A 1  267 ? 26.538   35.278  26.930  1.00 62.75 267 A 1 
ATOM 2125  C CG2   . THR A 1  267 ? 28.290   33.848  26.225  1.00 62.64 267 A 1 
ATOM 2126  N N     . VAL A 1  268 ? 28.756   38.356  25.647  1.00 78.95 268 A 1 
ATOM 2127  C CA    . VAL A 1  268 ? 28.321   39.701  25.281  1.00 80.01 268 A 1 
ATOM 2128  C C     . VAL A 1  268 ? 27.338   39.572  24.136  1.00 81.65 268 A 1 
ATOM 2129  O O     . VAL A 1  268 ? 27.645   38.929  23.134  1.00 79.16 268 A 1 
ATOM 2130  C CB    . VAL A 1  268 ? 29.510   40.598  24.907  1.00 77.39 268 A 1 
ATOM 2131  C CG1   . VAL A 1  268 ? 29.050   42.033  24.675  1.00 68.30 268 A 1 
ATOM 2132  C CG2   . VAL A 1  268 ? 30.567   40.630  26.014  1.00 69.83 268 A 1 
ATOM 2133  N N     . SER A 1  269 ? 26.173   40.181  24.263  1.00 81.03 269 A 1 
ATOM 2134  C CA    . SER A 1  269 ? 25.150   40.121  23.225  1.00 81.12 269 A 1 
ATOM 2135  C C     . SER A 1  269 ? 24.509   41.478  22.951  1.00 82.00 269 A 1 
ATOM 2136  O O     . SER A 1  269 ? 24.464   42.357  23.813  1.00 79.37 269 A 1 
ATOM 2137  C CB    . SER A 1  269 ? 24.112   39.044  23.554  1.00 77.70 269 A 1 
ATOM 2138  O OG    . SER A 1  269 ? 23.368   39.365  24.709  1.00 67.33 269 A 1 
ATOM 2139  N N     . PHE A 1  270 ? 24.007   41.662  21.737  1.00 82.31 270 A 1 
ATOM 2140  C CA    . PHE A 1  270 ? 23.183   42.805  21.369  1.00 82.53 270 A 1 
ATOM 2141  C C     . PHE A 1  270 ? 21.958   42.367  20.569  1.00 83.42 270 A 1 
ATOM 2142  O O     . PHE A 1  270 ? 22.022   41.424  19.779  1.00 80.61 270 A 1 
ATOM 2143  C CB    . PHE A 1  270 ? 24.006   43.867  20.628  1.00 79.94 270 A 1 
ATOM 2144  C CG    . PHE A 1  270 ? 24.560   43.451  19.282  1.00 79.24 270 A 1 
ATOM 2145  C CD1   . PHE A 1  270 ? 25.857   42.908  19.187  1.00 74.35 270 A 1 
ATOM 2146  C CD2   . PHE A 1  270 ? 23.814   43.645  18.110  1.00 74.89 270 A 1 
ATOM 2147  C CE1   . PHE A 1  270 ? 26.393   42.566  17.938  1.00 71.04 270 A 1 
ATOM 2148  C CE2   . PHE A 1  270 ? 24.344   43.300  16.856  1.00 71.75 270 A 1 
ATOM 2149  C CZ    . PHE A 1  270 ? 25.637   42.761  16.769  1.00 72.15 270 A 1 
ATOM 2150  N N     . GLU A 1  271 ? 20.845   43.057  20.775  1.00 81.61 271 A 1 
ATOM 2151  C CA    . GLU A 1  271 ? 19.598   42.769  20.074  1.00 82.14 271 A 1 
ATOM 2152  C C     . GLU A 1  271 ? 19.643   43.310  18.642  1.00 82.40 271 A 1 
ATOM 2153  O O     . GLU A 1  271 ? 20.136   44.410  18.379  1.00 80.09 271 A 1 
ATOM 2154  C CB    . GLU A 1  271 ? 18.401   43.312  20.884  1.00 79.81 271 A 1 
ATOM 2155  C CG    . GLU A 1  271 ? 17.046   42.781  20.380  1.00 72.78 271 A 1 
ATOM 2156  C CD    . GLU A 1  271 ? 15.837   43.171  21.259  1.00 70.23 271 A 1 
ATOM 2157  O OE1   . GLU A 1  271 ? 14.700   42.783  20.909  1.00 63.76 271 A 1 
ATOM 2158  O OE2   . GLU A 1  271 ? 16.006   43.834  22.300  1.00 65.44 271 A 1 
ATOM 2159  N N     . VAL A 1  272 ? 19.122   42.542  17.706  1.00 82.55 272 A 1 
ATOM 2160  C CA    . VAL A 1  272 ? 19.063   42.882  16.284  1.00 82.74 272 A 1 
ATOM 2161  C C     . VAL A 1  272 ? 17.628   42.933  15.779  1.00 83.09 272 A 1 
ATOM 2162  O O     . VAL A 1  272 ? 16.751   42.206  16.242  1.00 80.88 272 A 1 
ATOM 2163  C CB    . VAL A 1  272 ? 19.910   41.935  15.413  1.00 80.70 272 A 1 
ATOM 2164  C CG1   . VAL A 1  272 ? 21.370   42.381  15.439  1.00 70.83 272 A 1 
ATOM 2165  C CG2   . VAL A 1  272 ? 19.847   40.464  15.840  1.00 72.14 272 A 1 
ATOM 2166  N N     . LYS A 1  273 ? 17.390   43.782  14.798  1.00 82.89 273 A 1 
ATOM 2167  C CA    . LYS A 1  273 ? 16.091   43.879  14.131  1.00 82.53 273 A 1 
ATOM 2168  C C     . LYS A 1  273 ? 15.816   42.591  13.368  1.00 82.77 273 A 1 
ATOM 2169  O O     . LYS A 1  273 ? 16.586   42.209  12.493  1.00 79.48 273 A 1 
ATOM 2170  C CB    . LYS A 1  273 ? 16.062   45.068  13.170  1.00 80.24 273 A 1 
ATOM 2171  C CG    . LYS A 1  273 ? 16.166   46.424  13.879  1.00 75.01 273 A 1 
ATOM 2172  C CD    . LYS A 1  273 ? 16.252   47.532  12.830  1.00 72.24 273 A 1 
ATOM 2173  C CE    . LYS A 1  273 ? 16.486   48.890  13.483  1.00 65.28 273 A 1 
ATOM 2174  N NZ    . LYS A 1  273 ? 16.884   49.895  12.468  1.00 58.20 273 A 1 
ATOM 2175  N N     . GLN A 1  274 ? 14.683   41.977  13.643  1.00 82.08 274 A 1 
ATOM 2176  C CA    . GLN A 1  274 ? 14.289   40.718  13.016  1.00 80.90 274 A 1 
ATOM 2177  C C     . GLN A 1  274 ? 14.206   40.810  11.484  1.00 81.20 274 A 1 
ATOM 2178  O O     . GLN A 1  274 ? 14.523   39.857  10.782  1.00 77.83 274 A 1 
ATOM 2179  C CB    . GLN A 1  274 ? 12.948   40.297  13.633  1.00 77.86 274 A 1 
ATOM 2180  C CG    . GLN A 1  274 ? 12.529   38.873  13.243  1.00 72.29 274 A 1 
ATOM 2181  C CD    . GLN A 1  274 ? 11.257   38.418  13.958  1.00 67.01 274 A 1 
ATOM 2182  O OE1   . GLN A 1  274 ? 10.650   39.126  14.742  1.00 61.73 274 A 1 
ATOM 2183  N NE2   . GLN A 1  274 ? 10.813   37.207  13.721  1.00 58.09 274 A 1 
ATOM 2184  N N     . GLU A 1  275 ? 13.820   41.952  10.963  1.00 81.09 275 A 1 
ATOM 2185  C CA    . GLU A 1  275 ? 13.709   42.205  9.521   1.00 79.70 275 A 1 
ATOM 2186  C C     . GLU A 1  275 ? 15.068   42.246  8.812   1.00 80.33 275 A 1 
ATOM 2187  O O     . GLU A 1  275 ? 15.157   41.920  7.631   1.00 77.29 275 A 1 
ATOM 2188  C CB    . GLU A 1  275 ? 12.977   43.541  9.311   1.00 77.43 275 A 1 
ATOM 2189  C CG    . GLU A 1  275 ? 11.567   43.546  9.923   1.00 69.21 275 A 1 
ATOM 2190  C CD    . GLU A 1  275 ? 10.845   44.890  9.801   1.00 61.85 275 A 1 
ATOM 2191  O OE1   . GLU A 1  275 ? 9.765    45.009  10.425  1.00 54.36 275 A 1 
ATOM 2192  O OE2   . GLU A 1  275 ? 11.367   45.798  9.120   1.00 54.00 275 A 1 
ATOM 2193  N N     . MET A 1  276 ? 16.112   42.606  9.540   1.00 81.84 276 A 1 
ATOM 2194  C CA    . MET A 1  276 ? 17.459   42.826  9.015   1.00 81.92 276 A 1 
ATOM 2195  C C     . MET A 1  276 ? 18.382   41.621  9.220   1.00 83.08 276 A 1 
ATOM 2196  O O     . MET A 1  276 ? 19.566   41.695  8.914   1.00 80.48 276 A 1 
ATOM 2197  C CB    . MET A 1  276 ? 18.056   44.097  9.650   1.00 79.78 276 A 1 
ATOM 2198  C CG    . MET A 1  276 ? 17.243   45.369  9.380   1.00 75.78 276 A 1 
ATOM 2199  S SD    . MET A 1  276 ? 17.237   45.961  7.669   1.00 69.94 276 A 1 
ATOM 2200  C CE    . MET A 1  276 ? 18.864   46.751  7.596   1.00 61.39 276 A 1 
ATOM 2201  N N     . ILE A 1  277 ? 17.873   40.507  9.732   1.00 82.66 277 A 1 
ATOM 2202  C CA    . ILE A 1  277 ? 18.685   39.310  10.016  1.00 82.34 277 A 1 
ATOM 2203  C C     . ILE A 1  277 ? 19.397   38.801  8.761   1.00 82.84 277 A 1 
ATOM 2204  O O     . ILE A 1  277 ? 20.549   38.384  8.839   1.00 80.53 277 A 1 
ATOM 2205  C CB    . ILE A 1  277 ? 17.817   38.198  10.648  1.00 80.41 277 A 1 
ATOM 2206  C CG1   . ILE A 1  277 ? 17.435   38.603  12.084  1.00 74.65 277 A 1 
ATOM 2207  C CG2   . ILE A 1  277 ? 18.531   36.830  10.675  1.00 71.88 277 A 1 
ATOM 2208  C CD1   . ILE A 1  277 ? 16.373   37.703  12.710  1.00 66.03 277 A 1 
ATOM 2209  N N     . GLU A 1  278 ? 18.737   38.843  7.613   1.00 82.20 278 A 1 
ATOM 2210  C CA    . GLU A 1  278 ? 19.330   38.391  6.358   1.00 81.18 278 A 1 
ATOM 2211  C C     . GLU A 1  278 ? 20.545   39.248  5.972   1.00 81.62 278 A 1 
ATOM 2212  O O     . GLU A 1  278 ? 21.607   38.712  5.659   1.00 80.13 278 A 1 
ATOM 2213  C CB    . GLU A 1  278 ? 18.254   38.403  5.256   1.00 79.16 278 A 1 
ATOM 2214  C CG    . GLU A 1  278 ? 18.746   37.732  3.967   1.00 71.73 278 A 1 
ATOM 2215  C CD    . GLU A 1  278 ? 17.712   37.713  2.831   1.00 66.94 278 A 1 
ATOM 2216  O OE1   . GLU A 1  278 ? 18.130   37.594  1.657   1.00 61.04 278 A 1 
ATOM 2217  O OE2   . GLU A 1  278 ? 16.490   37.753  3.084   1.00 61.39 278 A 1 
ATOM 2218  N N     . GLU A 1  279 ? 20.416   40.567  6.063   1.00 82.31 279 A 1 
ATOM 2219  C CA    . GLU A 1  279 ? 21.521   41.488  5.789   1.00 82.35 279 A 1 
ATOM 2220  C C     . GLU A 1  279 ? 22.637   41.350  6.825   1.00 83.33 279 A 1 
ATOM 2221  O O     . GLU A 1  279 ? 23.809   41.323  6.463   1.00 81.06 279 A 1 
ATOM 2222  C CB    . GLU A 1  279 ? 21.021   42.936  5.745   1.00 80.76 279 A 1 
ATOM 2223  C CG    . GLU A 1  279 ? 20.184   43.209  4.493   1.00 71.62 279 A 1 
ATOM 2224  C CD    . GLU A 1  279 ? 19.759   44.669  4.343   1.00 64.48 279 A 1
[truncated: 3,180,792 more chars]
