# Supplementary material for: Visualization of stepwise derepression of TFIIH in global genome nucleotide excision repair
Source: Sci Adv. 2026 Jul 23;12(30):eaeb3506. doi: 10.1126/sciadv.aeb3506 (PMC13394385; doi:10.1126/sciadv.aeb3506)
Supplement: Supplementary file 3 — Data S1 [file sciadv.aeb3506_data_s1.zip › fold_tfiih_mat1_xpcc_dna_summary_confidences_4.json]

{
 "chain_iptm": [
  0.47,
  0.42,
  0.4,
  0.49,
  0.45,
  0.42,
  0.39,
  0.22,
  0.45,
  0.15,
  0.26,
  0.16,
  0.16
 ],
 "chain_pair_iptm": [
  [
   0.73,
   0.38,
   0.34,
   0.76,
   0.57,
   0.57,
   0.91,
   0.18,
   0.66,
   0.18,
   0.55,
   0.28,
   0.28
  ],
  [
   0.38,
   0.86,
   0.82,
   0.44,
   0.8,
   0.65,
   0.26,
   0.84,
   0.28,
   0.14,
   0.17,
   0.14,
   0.14
  ],
  [
   0.34,
   0.82,
   0.51,
   0.6,
   0.73,
   0.74,
   0.3,
   0.49,
   0.28,
   0.13,
   0.16,
   0.12,
   0.12
  ],
  [
   0.76,
   0.44,
   0.6,
   0.75,
   0.69,
   0.8,
   0.85,
   0.19,
   0.64,
   0.12,
   0.4,
   0.22,
   0.21
  ],
  [
   0.57,
   0.8,
   0.73,
   0.69,
   0.79,
   0.81,
   0.37,
   0.41,
   0.46,
   0.11,
   0.2,
   0.12,
   0.12
  ],
  [
   0.57,
   0.65,
   0.74,
   0.8,
   0.81,
   0.79,
   0.37,
   0.22,
   0.46,
   0.09,
   0.18,
   0.1,
   0.1
  ],
  [
   0.91,
   0.26,
   0.3,
   0.85,
   0.37,
   0.37,
   0.68,
   0.04,
   0.82,
   0.08,
   0.44,
   0.11,
   0.11
  ],
  [
   0.18,
   0.84,
   0.49,
   0.19,
   0.41,
   0.22,
   0.04,
   0.58,
   0.14,
   0.07,
   0.04,
   0.03,
   0.03
  ],
  [
   0.66,
   0.28,
   0.28,
   0.64,
   0.46,
   0.46,
   0.82,
   0.14,
   0.44,
   0.42,
   0.61,
   0.32,
   0.32
  ],
  [
   0.18,
   0.14,
   0.13,
   0.12,
   0.11,
   0.09,
   0.08,
   0.07,
   0.42,
   0.27,
   0.11,
   0.18,
   0.18
  ],
  [
   0.55,
   0.17,
   0.16,
   0.4,
   0.2,
   0.18,
   0.44,
   0.04,
   0.61,
   0.11,
   0.42,
   0.14,
   0.14
  ],
  [
   0.28,
   0.14,
   0.12,
   0.22,
   0.12,
   0.1,
   0.11,
   0.03,
   0.32,
   0.18,
   0.14,
   0.14,
   0.2
  ],
  [
   0.28,
   0.14,
   0.12,
   0.21,
   0.12,
   0.1,
   0.11,
   0.03,
   0.32,
   0.18,
   0.14,
   0.2,
   0.14
  ]
 ],
 "chain_pair_pae_min": [
  [
   0.76,
   9.86,
   10.39,
   1.38,
   1.91,
   4.44,
   1.42,
   25.3,
   1.89,
   16.68,
   2.91,
   13.09,
   12.81
  ],
  [
   9.74,
   0.76,
   1.32,
   9.01,
   1.26,
   4.78,
   16.37,
   2.04,
   6.15,
   27.08,
   22.27,
   21.61,
   22.78
  ],
  [
   11.0,
   1.44,
   0.76,
   2.11,
   1.57,
   1.77,
   14.68,
   7.29,
   4.23,
   24.43,
   20.53,
   20.37,
   21.88
  ],
  [
   1.4,
   8.35,
   1.83,
   0.76,
   3.92,
   1.49,
   1.65,
   19.27,
   2.01,
   25.78,
   6.14,
   15.07,
   15.13
  ],
  [
   2.4,
   1.44,
   1.57,
   4.58,
   0.76,
   1.41,
   9.21,
   7.97,
   5.41,
   27.09,
   16.15,
   20.84,
   20.96
  ],
  [
   5.86,
   4.78,
   1.6,
   1.46,
   1.35,
   0.76,
   8.64,
   15.21,
   6.3,
   28.73,
   16.25,
   21.49,
   21.61
  ],
  [
   1.53,
   14.4,
   13.05,
   1.6,
   6.58,
   6.83,
   0.76,
   26.6,
   1.91,
   25.17,
   4.52,
   14.45,
   14.45
  ],
  [
   20.22,
   1.95,
   5.48,
   20.78,
   13.42,
   17.73,
   24.76,
   0.76,
   18.52,
   28.78,
   27.43,
   25.57,
   26.04
  ],
  [
   2.08,
   15.14,
   6.74,
   2.4,
   8.59,
   6.32,
   2.11,
   27.19,
   0.76,
   2.84,
   2.12,
   9.79,
   9.09
  ],
  [
   20.39,
   26.34,
   22.9,
   28.49,
   27.01,
   28.49,
   27.76,
   30.11,
   2.84,
   0.76,
   22.42,
   15.07,
   15.01
  ],
  [
   3.58,
   19.74,
   19.32,
   8.61,
   14.95,
   15.67,
   6.22,
   29.3,
   2.21,
   21.79,
   0.76,
   14.49,
   14.3
  ],
  [
   17.06,
   25.19,
   21.51,
   22.86,
   24.64,
   26.25,
   20.96,
   30.47,
   10.38,
   20.4,
   20.04,
   0.84,
   3.02
  ],
  [
   15.99,
   25.1,
   21.4,
   21.87,
   25.2,
   25.97,
   20.64,
   30.45,
   9.08,
   18.94,
   17.9,
   2.84,
   0.83
  ]
 ],
 "chain_ptm": [
  0.73,
  0.86,
  0.51,
  0.75,
  0.79,
  0.79,
  0.68,
  0.58,
  0.44,
  0.27,
  0.42,
  0.14,
  0.14
 ],
 "fraction_disordered": 0.1,
 "has_clash": 0.0,
 "iptm": 0.62,
 "num_recycles": 10.0,
 "ptm": 0.65,
 "ranking_score": 0.68
}
